# Supplementary material for: Environmental influences on evolvable robots
Source: PLoS One. 2020 May 29;15(5):e0233848. doi: 10.1371/journal.pone.0233848 (PMC7259730; doi:10.1371/journal.pone.0233848)
Supplement: S1 Dataset — (ZIP) [file pone.0233848.s003.zip › data_plosone/all_measures_seasonal_plane_8.tsv]

robot_id	velocity	displacement_velocity	displacement_velocity_hill	head_balance	contacts	branching	branching_modules_count	limbs	extremities	length_of_limbs	extensiveness	coverage	joints	hinge_count	active_hinges_count	brick_count	touch_sensor_count	brick_sensor_count	proportion	width	height	absolute_size	sensors	symmetry	avg_period	dev_period	avg_phase_offset	dev_phase_offset	avg_amplitude	dev_amplitude	avg_intra_dev_params	avg_inter_dev_params	sensors_reach	recurrence	synaptic_reception	fitness	cons_fitness
3233	0.036360251768401235	0.01706651676128942	0.017036029766937136	0.7920836579865709	-1	0	0	0.14285714285714285	1	1.0	8	1.0	1.0	9	8	0	0	0	0.1	10	1	10	0.0	0	0.39543530777317093	0.9474914856318588	0.9613594519399202	0.8549546351998991	0.6025831368693148	0.9291577449058959	0.9337036577403207	0.9178551761016595	0	0	0.0	0.017036029766937136	11
766	0.0010888653988394667	0.00030530453590196804	0.0003053018161418033	0.996984399492168	-1	0	0	1.0	1	0	0	1.0	0	1	0	0	1	0	0.5	1	2	2	0.3333333333333333	0	0	0	0	0	0	0	0	0	0	0	0	0.0003053018161418033	17
2016	0.008535503140264954	0.0013501077444630551	0.001260570454236691	0.9654167289286465	-1	0	0	0.3333333333333333	2	0.8571428571428571	6	0.5625	0.5714285714285714	6	4	2	3	0	1.0	4	4	9	0.5	0	0.39543530777317093	0.87260974489445	0.9391154086293856	0.8906823189419969	0.7342185375423524	0.9378785782341265	0.9143195721589596	0.9042614492448778	0.3333333333333333	0.3333333333333333	0.0	0.001260570454236691	3
3343	0.03602633149165399	0.017217587523651302	0.017169891163307516	0.7909427185205506	-1	0	0	0.14285714285714285	1	1.0	8	1.0	1.0	9	8	0	0	0	0.1	10	1	10	0.0	0	0.39543530777317093	0.9474914856318588	0.9613594519399202	0.8549546351998991	0.6025831368693148	0.9291577449058959	0.9337036577403207	0.9178551761016595	0	0	0.0	0.017169891163307516	67
184	0.0009461270350768251	0.00051528130013608	9.545446641459234e-06	0.9902674952644542	-1	0	0	0.8	4	0.2	1	0.5833333333333334	0.2	3	1	3	1	0	0.75	3	4	7	0.125	0.5	0.5313650318537643	0.797392782332008	0.8693318562687455	0.9782601285961916	0.8920285893164026	0.6925657880494918	0.9417130606142258	0.8804062265577566	1.0	0	0.0	9.545446641459234e-06	42
3339	0.030733826997267198	0.009308103224670529	0.00880637907213818	0.9013470032019785	-1	0	0	0.14285714285714285	1	1.0	8	1.0	1.0	9	8	0	0	0	0.1	10	1	10	0.0	0	0.39543530777317093	0.9511234109223629	0.9613594519399202	0.8549546351998991	0.6025831368693148	0.936473500356767	0.9337036577403207	0.9225615317844905	0	0	0.0	0.00880637907213818	20
3489	0.03321745844209683	0.016729353266437402	0.016476135493895535	0.7926920835851814	-1	0	0	0.14285714285714285	1	1.0	8	1.0	1.0	9	8	0	0	0	0.1	10	1	10	0.0	0	0.39543530777317093	0.9474914856318588	0.9613594519399202	0.8549546351998991	0.6025831368693148	0.9266285660300271	0.9337036577403207	0.9169000369767304	0	0	0.0	0.016476135493895535	30
545	0.00184894762172826	0.00020383777565367	0.00015494892295534745	0.9960176649139527	-1	0	0	1.0	2	0.0	0	0.75	0	2	0	0	0	0	1.0	2	2	3	0.0	0	0	0	0	0	0	0	0	0	0	0	0	0.00015494892295534745	57
4860	0.049853863461876535	0.01668742162829309	0.016649464116942393	0.7390222867894187	-1	0	0	0.125	1	1.0	9	1.0	1.0	10	9	0	0	0	0.09090909090909091	11	1	11	0.0	0	0.3905443607663023	0.939618425721088	0.8520643303339466	0.8524306917561081	0.5222555272348036	0.9238108257316434	0.9273850682730612	0.9114355690689689	0	0	0.0	0.016649464116942393	42
231	0.03980722630430181	0.002811003152657703	0.0027878602773695996	0.7942787687905604	-1	0	0	0.3	3	0.6923076923076923	9	0.4166666666666667	0.6153846153846154	11	8	3	0	0	0.25	12	3	15	0.0	0	0.5733447691144338	0.8938260835822366	0.8691975515069231	0.8644358055343981	0.2776821182559671	0.9546876224370443	0.9364629244899643	0.9124259988780352	0	0	0.0	0.0027878602773695996	13
1511	0.01099203204720372	0.00415481715792903	0.0021804129191927476	0.9416020684216133	-1	0	0	0.2	1	1.0	5	1.0	1.0	6	5	0	0	0	0.14285714285714285	7	1	7	0.0	0	0.42158573866176424	0.9234282877600133	0.8045318954371282	0.8555105275801037	0.437222483555155	0.9523994464329733	0.9245816015096546	0.9184520948358528	0	0	0.0	0.0021804129191927476	3
523	0.0016310237958805647	0.00017587237884058012	0.00017586915988300158	0.9984246124198545	-1	0	0	1.0	2	0.0	0	1.0	0	2	0	0	2	0	0.3333333333333333	1	3	3	1.0	1.0	0	0	0	0	0	0	0	0	0	0	0	0.00017586915988300158	19
4227	0.03757451518531481	0.01401981946769961	0.013604671806841238	0.8471459195284814	-1	0	0	0.14285714285714285	1	1.0	8	1.0	1.0	9	8	0	0	0	0.1	10	1	10	0.0	0	0.3340726599454329	0.9569733370803296	0.9613594519399202	0.8549546351998991	0.6025831368693148	0.9266285660300271	0.9357167219064987	0.9220591022993139	0	0	0.0	0.013604671806841238	23
2368	0.012898166245730909	0.0042504612836680436	0.00422297050623859	0.9397428039703072	-1	0	0	0.16666666666666666	1	1.0	7	1.0	1.0	8	7	0	0	0	0.1111111111111111	9	1	9	0.0	0	0.6363550060588474	0.9611226722490597	0.8489665507101046	0.8738780525461048	0.3491646118981211	0.8888085615801397	0.9620715452725748	0.9173850743672085	0	0	0.0	0.00422297050623859	5
2689	0.03514905890219631	0.01691073398245287	0.016895468528779333	0.7925651629282148	-1	0	0	0.14285714285714285	1	1.0	8	1.0	1.0	9	8	0	0	0	0.1	10	1	10	0.0	0	0.39543530777317093	0.9474914856318588	0.9613594519399202	0.8549546351998991	0.6025831368693148	0.9279859218789904	0.9392014684717773	0.9174100449550873	0	0	0.0	0.016895468528779333	35
4170	0.032448033208884876	0.007972759443766311	0.007063861187917949	0.8908603480792502	-1	0	0	0.14285714285714285	1	1.0	8	1.0	1.0	9	8	0	0	0	0.1	10	1	10	0.0	0	0.3856534137594337	0.9282268725437465	0.9613594519399202	0.852076830052823	0.6025831368693148	0.9369929290937737	0.9433328679740589	0.9118733533684409	0	0	0.0	0.007063861187917949	3
14	None	None	None	None	None	0	0	0.4	4	0.5833333333333334	7	0.7	0.3333333333333333	6	4	7	2	0	0.8	5	4	14	0.125	0.4444444444444444	0.6049777899855853	0.9491721897258275	0.7819717346531093	0.8406640213908243	0.35087023583545307	0.9584491119203362	0.9377326390784416	0.9293167095651167	0.5833333333333334	0.5	0.0	None	0
3157	0.003960287515264599	0.0017185415694363061	0.00033635277710066696	0.9774248169162718	-1	0	0	0.25	1	1.0	3	1.0	1.0	4	3	0	0	0	0.2	5	1	5	0.0	0	0.6453518637661135	0.9428611987782176	0.7015698626033042	0.81457770206047	0.17843497167760247	0.8922640027758512	0.9235185081235542	0.894023619784768	0	0	0.0	0.00033635277710066696	1
1097	0.015625908819550238	0.004342347784397888	0.0030376204847707994	0.9429474539461562	-1	0.3333333333333333	1	0.375	3	0.7	7	0.4	0.6	9	6	2	1	0	0.8333333333333334	6	5	12	0.2	0.6666666666666666	0.39543530777317093	0.9270268231848303	0.7451860029299633	0.8308696537130092	0.6137172250459934	0.9319904732164264	0.9143195721589596	0.9046898785936096	1.0	0.1111111111111111	0.0	0.0030376204847707994	11
4994	0.07339488304287126	0.007623700091451257	-0.005695142209028591	0.6718368309637357	-1	0	0	0.1	1	1.0	12	1.0	1.0	13	12	0	0	0	0.07142857142857142	14	1	14	0.0	0	0.38428048992733077	0.925902975859466	0.7427692087279729	0.8308877239084274	0.25686994335520497	0.9251975128398806	0.9205155303464082	0.9012176045447721	0	0	0.0	-0.0005695142209028591	4
1251	0.029517762616484824	0.0055129982827032235	0.005501903236902056	0.9190186595245758	-1	0	0	0.125	1	1.0	9	1.0	1.0	10	9	0	0	0	0.09090909090909091	11	1	11	0.0	0	0.3905443607663023	0.9534711729611043	0.7451860029299633	0.8345642439507573	0.5136079320197351	0.9138581395217685	0.8988929611239843	0.9116014991899309	0	0	0.0	0.005501903236902056	25
2998	0.0328459228445723	0.016743465385016476	0.016395584995122562	0.7922413319151083	-1	0	0	0.14285714285714285	1	1.0	8	1.0	1.0	9	8	0	0	0	0.1	10	1	10	0.0	0	0.39543530777317093	0.9474914856318588	0.9613594519399202	0.8549546351998991	0.6025831368693148	0.9266285660300271	0.9337036577403207	0.9169000369767304	0	0	0.0	0.016395584995122562	18
749	0.0009789427852577807	9.900291610201498e-05	2.522157754625774e-06	0.9951924682959012	-1	0	0	1.0	1	0	0	1.0	0	1	0	0	1	0	0.5	2	1	2	0.3333333333333333	0	0	0	0	0	0	0	0	0	0	0	0	2.522157754625774e-06	12
3135	0.03530691671035208	0.01640726760921635	0.016407235458049077	0.793001533442113	-1	0	0	0.14285714285714285	1	1.0	8	1.0	1.0	9	8	0	0	0	0.1	10	1	10	0.0	0	0.39543530777317093	0.9474914856318588	0.9613594519399202	0.8549546351998991	0.6025831368693148	0.9279859218789904	0.9392014684717773	0.9174100449550873	0	0	0.0	0.016407235458049077	27
3895	0.06663262080382466	0.022533297610553876	0.0034531599701280316	0.7093578825500235	-1	0	0	0.1	1	1.0	12	1.0	1.0	13	12	0	0	0	0.07142857142857142	14	1	14	0.0	0	0.3856534137594337	0.9245780374859	0.9613594519399202	0.8610592416981488	0.6025831368693148	0.9289090087017614	0.932031266578815	0.9088882127801892	0	0	0.0	0.0034531599701280316	6
4542	0.052751799046215485	0.014877401565836505	0.010931945288737218	0.7366603139428378	-1	0	0	0.125	1	1.0	10	1.0	1.0	11	10	0	0	0	0.08333333333333333	12	1	12	0.0	0	0.3856534137594337	0.9291856239376349	0.9613594519399202	0.8431087951550691	0.6274545290046357	0.9185585620777429	0.9384877039178685	0.9025809951334437	0	0	0.0	0.010931945288737218	1
3848	0.040193132370073395	0.01851789451361992	0.018497055989521758	0.834957364653399	-1	0	0	0.14285714285714285	1	1.0	8	1.0	1.0	9	8	0	0	0	0.1	10	1	10	0.0	0	0.39543530777317093	0.9511234109223629	0.9613594519399202	0.8549546351998991	0.6025831368693148	0.9266285660300271	0.9337036577403207	0.918797652387232	0	0	0.0	0.018497055989521758	18
632	0.0023460382869728404	8.437739285694201e-05	8.43681931802371e-05	0.9964658149594626	-1	0	0	1.0	2	0.0	0	1.0	0	2	0	0	2	0	0.3333333333333333	1	3	3	1.0	1.0	0	0	0	0	0	0	0	0	0	0	0	8.43681931802371e-05	26
2224	0.03330710001591159	0.01763996940322594	0.01723854991094225	0.7928601124783186	-1	0	0	0.14285714285714285	1	1.0	8	1.0	1.0	9	8	0	0	0	0.1	10	1	10	0.0	0	0.39543530777317093	0.9474914856318588	0.9613594519399202	0.8549546351998991	0.6025831368693148	0.9266285660300271	0.9337036577403207	0.9169000369767304	0	0	0.0	0.01723854991094225	73
3439	0.03510812510561397	0.01732712428150769	0.017308994917367582	0.7871098832268233	-1	0	0	0.14285714285714285	1	1.0	8	1.0	1.0	9	8	0	0	0	0.1	10	1	10	0.0	0	0.39543530777317093	0.9474914856318588	0.9613594519399202	0.8549546351998991	0.6025831368693148	0.9279859218789904	0.9392014684717773	0.9174100449550873	0	0	0.0	0.017308994917367582	51
1784	0.018204178624661317	0.008856216848341019	0.007775086640855295	0.92730639969133	-1	0	0	0.16666666666666666	1	1.0	7	1.0	1.0	8	7	0	0	0	0.1111111111111111	9	1	9	0.0	0	0.6384778564127764	0.9597560385583837	0.7270272333109891	0.8557158336941001	0.3369632344100883	0.9195940497561012	0.952730784381689	0.9215001075956705	0	0	0.0	0.007775086640855295	7
3755	0.04534929380292646	0.010374926245187283	0.010294584824681468	0.7201591412648689	-1	0	0	0.125	1	1.0	9	1.0	1.0	10	9	0	0	0	0.09090909090909091	11	1	11	0.0	0	0.3905443607663023	0.939618425721088	0.866179034372975	0.839727910400642	0.5098198311671431	0.922675744501024	0.9273850682730612	0.9083307578471221	0	0	0.0	0.010294584824681468	2
3699	0.03354473633353065	0.016332556834321464	0.01632853101173455	0.7874829270743572	-1	0	0	0.14285714285714285	1	1.0	8	1.0	1.0	9	8	0	0	0	0.1	10	1	10	0.0	0	0.39543530777317093	0.9511234109223629	0.9613594519399202	0.8549546351998991	0.6025831368693148	0.9266285660300271	0.9337036577403207	0.918797652387232	0	0	0.0	0.01632853101173455	22
1156	0.03311194768669633	0.015136258776971112	0.01496448165490748	0.7942397902609879	-1	0	0	0.14285714285714285	1	1.0	8	1.0	1.0	9	8	0	0	0	0.1	10	1	10	0.0	0	0.39543530777317093	0.9474914856318588	0.9613594519399202	0.8764141042232685	0.6025831368693148	0.9587551497299782	0.953659621164154	0.9349873692643333	0	0	0.0	0.01496448165490748	16
4015	0.04041971936551835	0.01789150677640691	0.017839834586396833	0.829515758001107	-1	0	0	0.14285714285714285	1	1.0	8	1.0	1.0	9	8	0	0	0	0.1	10	1	10	0.0	0	0.39543530777317093	0.9511234109223629	0.9613594519399202	0.8549546351998991	0.6025831368693148	0.9266285660300271	0.9337036577403207	0.918797652387232	0	0	0.0	0.017839834586396833	29
3934	0.03496060831107708	0.01780453800781707	0.017803173449845226	0.7930018641268614	-1	0	0	0.14285714285714285	1	1.0	8	1.0	1.0	9	8	0	0	0	0.1	10	1	10	0.0	0	0.39543530777317093	0.9474914856318588	0.9613594519399202	0.8549546351998991	0.6025831368693148	0.9291577449058959	0.9337036577403207	0.9178551761016595	0	0	0.0	0.017803173449845226	43
1605	0.032611992479283224	0.01694429559646369	0.01663557017116673	0.7913540900585996	-1	0	0	0.14285714285714285	1	1.0	8	1.0	1.0	9	8	0	0	0	0.1	10	1	10	0.0	0	0.39543530777317093	0.9474914856318588	0.9613594519399202	0.8549546351998991	0.6025831368693148	0.9266285660300271	0.9337036577403207	0.9169000369767304	0	0	0.0	0.01663557017116673	12
1667	0.006967644254635549	0.00014994742301568378	0.00014628980878603605	0.9492233675410878	-1	0	0	0.25	1	1.0	3	1.0	1.0	3	3	1	3	0	0.2	5	1	5	0.5	0	0.4470160615871717	0.9746210687087364	0.5731814034677858	0.8844959185938515	0.13560936594803855	0.6618356776647406	0.8467377116916195	0.8926827893701317	0.3333333333333333	1.0	0.0	0.00014628980878603605	0
1025	0.0032715377762412463	0.0004013928036900407	-0.00012822763326702317	0.9921031780208476	-1	0	0	0.6666666666666666	4	0.3333333333333333	2	0.4444444444444444	0.3333333333333333	6	2	1	2	0	0.5	6	3	8	1.0	0.3333333333333333	0.3590137715558387	0.9069967807714142	0.8264969331840776	0.9204051940567451	0.3966356271029265	0.930856335055839	0.9058826451172552	0.919956991386568	0.5833333333333334	0.3333333333333333	0.0	-1.2822763326702318e-05	5
4507	0.04074544872901462	0.01735247513677569	0.017352409674718888	0.8314673197756624	-1	0	0	0.14285714285714285	1	1.0	8	1.0	1.0	9	8	0	0	0	0.1	10	1	10	0.0	0	0.39543530777317093	0.9511234109223629	0.9613594519399202	0.8549546351998991	0.6025831368693148	0.9266285660300271	0.9337036577403207	0.918797652387232	0	0	0.0	0.017352409674718888	13
4793	0.05361405178378892	0.01238185204327946	-0.0008941052816022078	0.725278631085736	-1	0	0	0.125	1	1.0	10	1.0	1.0	11	10	0	0	0	0.08333333333333333	12	1	12	0.0	0	0.3856534137594337	0.9399998622663942	0.7427692087279729	0.848831483438204	0.44192791760029254	0.9203201280273615	0.9205155303464082	0.9095292831198459	0	0	0.0	-8.941052816022077e-05	3
4053	0.04932002155879626	0.002645242676818226	0.0026447286320148955	0.6809392489062613	-1	0	0	0.125	1	1.0	10	1.0	1.0	11	10	0	0	0	0.08333333333333333	12	1	12	0.0	0	0.3856534137594337	0.9340817828044432	0.7709986168060299	0.8375995937493173	0.6025831368693148	0.9316623585154997	0.9337036577403207	0.9089911039106059	0	0	0.0	0.0026447286320148955	6
400	0.00023292760607790516	8.306195700618755e-05	8.306111573790762e-05	0.9977465902241957	-1	0	0	1.0	2	0.0	0	0.75	0	2	0	0	0	0	1.0	2	2	3	0.0	0	0	0	0	0	0	0	0	0	0	0	0	8.306111573790762e-05	29
3167	0.032612173136700666	0.016605604145595407	0.015866928259862387	0.7932576793099575	-1	0	0	0.14285714285714285	1	1.0	8	1.0	1.0	9	8	0	0	0	0.1	10	1	10	0.0	0	0.39543530777317093	0.9474914856318588	0.9613594519399202	0.8549546351998991	0.6025831368693148	0.9266285660300271	0.9337036577403207	0.9169000369767304	0	0	0.0	0.015866928259862387	9
5050	0.05059969153817632	0.016311291276705064	0.016310945024206536	0.7380913070153553	-1	0	0	0.125	1	1.0	9	1.0	1.0	10	9	0	0	0	0.09090909090909091	11	1	11	0.0	0	0.3905443607663023	0.939618425721088	0.8520643303339466	0.8524306917561081	0.5222555272348036	0.9238108257316434	0.9273850682730612	0.9114355690689689	0	0	0.0	0.016310945024206536	22
4405	0.05611057713364234	0.0054162278386100954	0.005102207203663899	0.6967933226598895	-1	0	0	0.125	1	1.0	10	1.0	1.0	11	10	0	0	0	0.08333333333333333	12	1	12	0.0	0	0.3856534137594337	0.9456661267757808	0.736573649480289	0.8640046439136875	0.41705652546497163	0.9192244820951828	0.9205155303464082	0.915226236808822	0	0	0.0	0.005102207203663899	8
2609	0.026377867549626937	0.0013235591463949942	-0.001301748409818275	0.49067829725390943	-1	0	0	0.14285714285714285	1	1.0	8	1.0	1.0	9	8	0	1	0	0.1	10	1	10	0.3333333333333333	0	0.39543530777317093	0.8731194538675563	0.9613594519399202	0.8899599070919726	0.33402130057033286	0.9489862183693232	0.9143195721589596	0.9100423500616526	1.0	0.2222222222222222	0.0	-0.0001301748409818275	1
2460	0.04175239887875522	0.01255174246487763	-0.0048180708153771545	0.833371125893211	-1	0	0	0.125	1	1.0	9	1.0	1.0	10	9	0	0	0	0.09090909090909091	11	1	11	0.0	0	0.3905443607663023	0.9473415334997497	0.8520643303339466	0.8524306917561081	0.5222555272348037	0.9238108257316434	0.9273850682730612	0.9152613762251937	0	0	0.0	-0.00048180708153771544	1
3675	0.04020239602973407	0.018091531095006483	0.018075019380937012	0.8347706244824136	-1	0	0	0.14285714285714285	1	1.0	8	1.0	1.0	9	8	0	0	0	0.1	10	1	10	0.0	0	0.39543530777317093	0.9511234109223629	0.9613594519399202	0.8549546351998991	0.6025831368693148	0.9388384356299715	0.9398415989554745	0.9235195769463036	0	0	0.0	0.018075019380937012	78
3519	0.05650065833995535	0.009073798757903756	0.007438261496393843	0.7838038483767569	-1	0	0	0.125	1	1.0	10	1.0	1.0	11	10	0	0	0	0.08333333333333333	12	1	12	0.0	0	0.3856534137594337	0.9399998622663942	0.736573649480289	0.8640046439136875	0.41705652546497163	0.9192244820951828	0.9205155303464082	0.9124653638811797	0	0	0.0	0.007438261496393843	16
1129	0.028286431933303897	0.0062788348935509455	-0.004137582875899666	0.9531820527815171	-1	0	0	0.3	3	0.8333333333333334	10	0.25925925925925924	0.5833333333333334	8	7	5	2	0	0.6666666666666666	9	6	14	0.15384615384615385	0.3333333333333333	0.589142622601451	0.8455693562515282	0.35026758535737923	0.7773242530400889	0.48209747541009385	0.9076646900787099	0.7415500743609846	0.8513570909034373	0.5625	0.125	0.0	-0.0004137582875899666	0
4481	0.0627308243917914	0.013632424520674593	-0.011649625192798793	0.7388167907274918	-1	0	0	0.1111111111111111	1	1.0	11	1.0	1.0	12	11	0	0	0	0.07692307692307693	13	1	13	0.0	0	0.3905443607663023	0.922982370531414	0.9613594519399202	0.8444686756700311	0.6025831368693148	0.9304337970983163	0.9367887464035934	0.9051899544662236	0	0	0.0	-0.0011649625192798794	1
3840	0.06913585038574915	0.00612489440720502	0.0008753245957709463	0.7054373139148702	-1	0	0	0.1	1	1.0	12	1.0	1.0	13	12	0	0	0	0.07142857142857142	14	1	14	0.0	0	0.3340726599454329	0.9176099129600672	0.9613594519399202	0.8331864551803231	0.6025831368693148	0.9377051864324284	0.9288865685688937	0.9040810234810251	0	0	0.0	0.0008753245957709463	4
3089	0.040442907751226026	0.0021379291934026223	0.0008161807680453297	0.6914192648271426	-1	0	0	0.125	1	1.0	9	1.0	1.0	10	9	0	0	0	0.09090909090909091	11	1	11	0.0	0	0.35986303685243326	0.9376263740849439	0.7695281085601433	0.8338483233855953	0.37196080124751413	0.9637426137665248	0.9412615520639829	0.9265262060812085	0	0	0.0	0.0008161807680453297	2
2811	0.03327226424460119	0.016430348577581407	0.016194693469315055	0.791322963943291	-1	0	0	0.14285714285714285	1	1.0	8	1.0	1.0	9	8	0	0	0	0.1	10	1	10	0.0	0	0.39543530777317093	0.9474914856318588	0.9613594519399202	0.8549546351998991	0.6025831368693148	0.9266285660300271	0.9337036577403207	0.9169000369767304	0	0	0.0	0.016194693469315055	16
2174	0.056448295167407896	0.008853964020596683	0.007900748735917831	0.7852812466455271	-1	0	0	0.125	1	1.0	10	1.0	1.0	11	10	0	0	0	0.08333333333333333	12	1	12	0.0	0	0.3856534137594337	0.9399998622663942	0.736573649480289	0.8640046439136875	0.41705652546497163	0.9192244820951828	0.9205155303464082	0.9124653638811797	0	0	0.0	0.007900748735917831	16
3153	0.04040091453876852	0.017675737274548204	0.017670479796290568	0.8296963990334724	-1	0	0	0.14285714285714285	1	1.0	8	1.0	1.0	9	8	0	0	0	0.1	10	1	10	0.0	0	0.39543530777317093	0.9511234109223629	0.9613594519399202	0.8549546351998991	0.6025831368693148	0.9266285660300271	0.9337036577403207	0.918797652387232	0	0	0.0	0.017670479796290568	31
2116	0.047083976179470036	0.005759378294709469	0.0014434362327844983	0.6915501760886755	-1	0	0	0.125	1	1.0	10	1.0	1.0	11	10	0	0	0	0.08333333333333333	12	1	12	0.0	0	0.3856534137594337	0.9308554772524589	0.7709986168060299	0.8375995937493173	0.6025831368693148	0.9316623585154997	0.9337036577403207	0.9075681230872786	0	0	0.0	0.0014434362327844983	6
5026	0.01818612476195138	0.007568014053128858	0.007470316296884001	0.9300545535968524	-1	0	0	0.16666666666666666	1	1.0	6	1.0	1.0	7	6	0	0	0	0.125	8	1	8	0.0	0	0.3856534137594337	0.9525162854819008	0.9613594519399202	0.8769708218309963	0.44192791760029254	0.9044026304260708	0.9337036577403207	0.9170786478260756	0	0	0.0	0.007470316296884001	7
4468	0.060452588854418135	0.013359604005193943	-0.0112714066382952	0.7416821484122669	-1	0	0	0.1111111111111111	1	1.0	11	1.0	1.0	12	11	0	0	0	0.07692307692307693	13	1	13	0.0	0	0.3905443607663023	0.922982370531414	0.9613594519399202	0.8444686756700311	0.6025831368693148	0.9304337970983163	0.9367887464035934	0.9051899544662236	0	0	0.0	-0.00112714066382952	1
2326	0.033852655833684575	0.01720442620586666	0.017204235041270596	0.7905989392220331	-1	0	0	0.14285714285714285	1	1.0	8	1.0	1.0	9	8	0	0	0	0.1	10	1	10	0.0	0	0.39543530777317093	0.9511234109223629	0.9613594519399202	0.8549546351998991	0.6025831368693148	0.9266285660300271	0.9337036577403207	0.918797652387232	0	0	0.0	0.017204235041270596	20
4742	0.0505114931704479	0.016550632174178074	0.0165498418207587	0.7375979930770171	-1	0	0	0.125	1	1.0	9	1.0	1.0	10	9	0	0	0	0.09090909090909091	11	1	11	0.0	0	0.3905443607663023	0.939618425721088	0.8520643303339466	0.8524306917561081	0.5614923710006618	0.9350301461256001	0.9282378074995004	0.9159394641865416	0	0	0.0	0.0165498418207587	61
4463	0.05264201042951331	0.011970204378764724	0.01030961297923094	0.7482161514982574	-1	0	0	0.125	1	1.0	10	1.0	1.0	11	10	0	0	0	0.08333333333333333	12	1	12	0.0	0	0.3856534137594337	0.9291856239376349	0.9613594519399202	0.8431087951550691	0.6025831368693148	0.9300758674312236	0.9433328679740589	0.9073092843464741	0	0	0.0	0.01030961297923094	1
43	0.07351967457901074	0.0014341674435470026	5.538245875235795e-06	0.7294137359459547	-1	0	0	0.2	2	0.9230769230769231	12	0.5357142857142857	0.9230769230769231	13	12	1	0	0	0.14285714285714285	14	2	15	0.0	0	0.49835395365826046	0.9480170575704757	0.7327674878750039	0.9380619706234475	0.2506550025205243	0.9410533467543074	0.8931891773927794	0.9425226231141457	0	0	0.0	5.538245875235795e-06	4
3414	0.07105540467464405	0.024062075834697872	0.018252716182298484	0.6290358053878012	-1	0	0	0.1	1	1.0	12	1.0	1.0	13	12	0	0	0	0.07142857142857142	14	1	14	0.0	0	0.3856534137594337	0.9245780374859	0.9613594519399202	0.8610592416981488	0.6025831368693148	0.9289090087017614	0.932031266578815	0.9088882127801892	0	0	0.0	0.018252716182298484	51
4172	0.03401853409539596	0.013024665768646047	0.0129266124893566	0.8594938571509637	-1	0	0	0.14285714285714285	1	1.0	8	1.0	1.0	9	8	0	0	0	0.1	10	1	10	0.0	0	0.3340726599454329	0.9569733370803296	0.9613594519399202	0.8549546351998991	0.6025831368693148	0.9266285660300271	0.9357167219064987	0.9220591022993139	0	0	0.0	0.0129266124893566	32
2318	0.033042849864421	0.017085987882016197	0.016719747729520208	0.7940750819975544	-1	0	0	0.14285714285714285	1	1.0	8	1.0	1.0	9	8	0	0	0	0.1	10	1	10	0.0	0	0.39543530777317093	0.9474914856318588	0.9613594519399202	0.8549546351998991	0.6025831368693148	0.9266285660300271	0.9337036577403207	0.9169000369767304	0	0	0.0	0.016719747729520208	37
3054	0.04071515989036689	0.013595258404232284	0.0006478316550647601	0.8282280829882157	-1	0	0	0.125	1	1.0	9	1.0	1.0	10	9	0	0	0	0.09090909090909091	11	1	11	0.0	0	0.3905443607663023	0.9473415334997497	0.8520643303339466	0.8524306917561081	0.6025831368693148	0.9273560050480927	0.9273850682730612	0.916582793584073	0	0	0.0	0.0006478316550647601	3
3269	0.05432699269703234	0.012310823336505235	0.01061260957367242	0.7541846719722569	-1	0	0	0.125	1	1.0	10	1.0	1.0	11	10	0	0	0	0.08333333333333333	12	1	12	0.0	0	0.3856534137594337	0.9317162395346552	0.9613594519399202	0.8431087951550691	0.6025831368693148	0.9300758674312236	0.9433328679740589	0.9083998460443446	0	0	0.0	0.01061260957367242	4
3160	0.0361712588790095	0.017417191597593862	0.017416659406903522	0.7893200011975734	-1	0	0	0.14285714285714285	1	1.0	8	1.0	1.0	9	8	0	0	0	0.1	10	1	10	0.0	0	0.39543530777317093	0.9474914856318588	0.9613594519399202	0.8549546351998991	0.6025831368693148	0.9279859218789904	0.9392014684717773	0.9174100449550873	0	0	0.0	0.017416659406903522	24
429	0.002695985660776961	0.0010636250354664326	0.0007627530092454636	0.9824835937977753	-1	0	0	0.3333333333333333	1	1.0	2	1.0	1.0	3	2	0	1	0	0.25	4	1	4	0.3333333333333333	0	0.9670657774694483	0.5772551676595205	0.8701670920422488	0.7887798789286092	0.7111103235502501	0.8303688475167421	0.7960584200088203	0.7450622879260058	1.0	0.3333333333333333	0.0	0.0007627530092454636	55
3498	0.040168091847292364	0.017282154154887916	0.017241333028903183	0.8327565012898923	-1	0	0	0.14285714285714285	1	1.0	8	1.0	1.0	9	8	0	0	0	0.1	10	1	10	0.0	0	0.39543530777317093	0.9511234109223629	0.9613594519399202	0.8549546351998991	0.6025831368693148	0.9266285660300271	0.9337036577403207	0.918797652387232	0	0	0.0	0.017241333028903183	34
4079	0.04009297440209941	0.018977900317472384	0.018975446074367325	0.8340928850965887	-1	0	0	0.14285714285714285	1	1.0	8	1.0	1.0	9	8	0	0	0	0.1	10	1	10	0.0	0	0.39543530777317093	0.9511234109223629	0.9613594519399202	0.8549546351998991	0.6025831368693148	0.9266285660300271	0.9337036577403207	0.918797652387232	0	0	0.0	0.018975446074367325	23
1013	0.02579762311066979	0.00622824132065461	-0.000671324725737331	0.8575181488035231	-1	0	0	0.16666666666666666	1	1.0	7	1.0	1.0	8	7	0	0	0	0.1111111111111111	9	1	9	0.0	0	0.876901657164705	0.8413875142101686	0.7516628493989777	0.9322742688801168	0.22243051701392794	0.8998022110192434	0.9427647465277175	0.8967779699581518	0	0	0.0	-6.71324725737331e-05	4
4301	0.07886519725012424	0.019336745955835725	0.01232594893912528	0.7107046054204895	-1	0	0	0.1	1	1.0	13	1.0	1.0	14	13	0	0	0	0.06666666666666667	15	1	15	0.0	0	0.3849669518433822	0.8856189860734476	0.9365471131943547	0.8399425622759966	0.5098198311671431	0.9413479578468039	0.9267267433148253	0.8966070559660848	0	0	0.0	0.01232594893912528	15
4626	0.056296987552818624	0.00878514060246178	0.007607676383500009	0.7845482122239626	-1	0	0	0.125	1	1.0	10	1.0	1.0	11	10	0	0	0	0.08333333333333333	12	1	12	0.0	0	0.3856534137594337	0.9399998622663942	0.736573649480289	0.8640046439136875	0.41705652546497163	0.9192244820951828	0.9205155303464082	0.9124653638811797	0	0	0.0	0.007607676383500009	16
154	0.0017328563482782889	0.00011965576291326569	0.00011014158564106959	0.9971568501702363	-1	0	0	0.6	3	0.6	3	0.5833333333333334	0.2	4	1	2	2	0	0.75	4	3	7	0.4	0.5	0.7894662448172289	0.8078276102602444	0.25537364339789564	0.7543660140151435	0.49547732849585274	0.9496752956929405	0.9463829915810252	0.8619845446420643	0.625	0.25	0.0	0.00011014158564106959	25
595	0.036784818971987925	0.0025328658638147056	-0.0022289936673662797	0.9625166724750066	-1	0	0	0.3	3	0.8461538461538461	11	0.234375	0.6923076923076923	10	9	4	1	0	1.0	8	8	15	0.09090909090909091	0.3076923076923077	0.37867193932377086	0.9592359511762036	0.43520864550835636	0.8975471624186091	0.5837974908073666	0.9284805671230446	0.9133038922910026	0.9328131037443639	1.0	0.1	0.0	-0.00022289936673662797	3
740	0.022774593158533696	0.010466441329151834	-0.01024778484047302	0.81829018893981	-1	0	0	0.16666666666666666	1	1.0	6	1.0	1.0	7	6	0	0	0	0.125	8	1	8	0.0	0	0.9239225509313289	0.6456720875046428	0.7390186536058356	0.8835186350287794	0.20999482094626742	0.8936494558740393	0.955715473547458	0.8299031459383125	0	0	0.0	-0.001024778484047302	2
877	0.0036249680152905515	0.0008022122461266615	-0.0004036340701840585	0.9748752561164528	-1	0	0	0.6	3	0.6	3	0.4666666666666667	0.6	6	3	0	1	0	0.6	5	3	7	1.0	1.0	0.9595269825276758	0.8572436882343667	0.11732915556243376	0.9839568118694533	0.218019839417727	0.9465868736361746	0.9775060839404379	0.9492083178374987	1.0	0.3333333333333333	0.0	-4.036340701840585e-05	4
4784	0.0500098627448018	0.015918150186958514	0.015902077343352243	0.7378366694744134	-1	0	0	0.125	1	1.0	9	1.0	1.0	10	9	0	0	0	0.09090909090909091	11	1	11	0.0	0	0.3905443607663023	0.939618425721088	0.8520643303339466	0.8524306917561081	0.5222555272348036	0.9238108257316434	0.9273850682730612	0.9114355690689689	0	0	0.0	0.015902077343352243	13
4196	0.03400986684205099	0.017424439380582538	0.017423163562568122	0.7871166973047533	-1	0	0	0.14285714285714285	1	1.0	8	1.0	1.0	9	8	0	0	0	0.1	10	1	10	0.0	0	0.39543530777317093	0.9511234109223629	0.9613594519399202	0.8549546351998991	0.6025831368693148	0.9388384356299715	0.9398415989554745	0.9235195769463036	0	0	0.0	0.017423163562568122	17
4136	0.05344811021340659	0.011869412350027815	0.010282245589958224	0.750812850068966	-1	0	0	0.125	1	1.0	10	1.0	1.0	11	10	0	0	0	0.08333333333333333	12	1	12	0.0	0	0.3856534137594337	0.9291856239376349	0.9613594519399202	0.8431087951550691	0.617575023755105	0.9297467757896055	0.9384877039178685	0.9071676409773106	0	0	0.0	0.010282245589958224	24
4085	0.03361673889011257	0.018219172278371252	0.01821881534863838	0.7893924014576531	-1	0	0	0.14285714285714285	1	1.0	8	1.0	1.0	9	8	0	0	0	0.1	10	1	10	0.0	0	0.39543530777317093	0.9511234109223629	0.9613594519399202	0.8549546351998991	0.6025831368693148	0.9266285660300271	0.9337036577403207	0.918797652387232	0	0	0.0	0.01821881534863838	47
450	0.001271697655592626	0.00030321140228916005	1.1119888606012936e-06	0.9925678896751824	-1	0	0	0.6666666666666666	2	0.5	1	0.6666666666666666	0.5	3	1	0	0	0	0.6666666666666666	3	2	4	0.0	0	0.589142622601451	0.730441143120091	0.36782213618286397	0.8359820349622918	0.42444910910026856	0.878091789404011	0.8141822664100636	0.8224923195311055	0	0	0.0	1.1119888606012936e-06	14
1240	0.025448448037243818	0.006384022766317365	-0.0004901067816077537	0.859593912125209	-1	0	0	0.16666666666666666	1	1.0	7	1.0	1.0	8	7	0	0	0	0.1111111111111111	9	1	9	0.0	0	0.876901657164705	0.8413875142101686	0.7516628493989777	0.9322742688801168	0.22243051701392794	0.8998011563789128	0.9427647465277175	0.8967776090190827	0	0	0.0	-4.901067816077537e-05	6
498	0.0019243180001695067	0.00029033196329032756	0.00015862604634154506	0.9966791816340529	-1	0	0	1.0	2	0.0	0	0.75	0	2	0	0	1	0	1.0	2	2	3	0.5	0	0	0	0	0	0	0	0	0	0	0	0	0.00015862604634154506	18
1107	0.03315640901691003	0.014446175370029204	0.01416825173010128	0.7931577885084444	-1	0	0	0.14285714285714285	1	1.0	8	1.0	1.0	9	8	0	0	0	0.1	10	1	10	0.0	0	0.39543530777317093	0.9474914856318588	0.9613594519399202	0.8764141042232685	0.6025831368693148	0.9266285660300271	0.9337036577403207	0.921477103438831	0	0	0.0	0.01416825173010128	94
3778	0.04039526519746845	0.017808433933516395	0.01780683772279085	0.8297983461685922	-1	0	0	0.14285714285714285	1	1.0	8	1.0	1.0	9	8	0	0	0	0.1	10	1	10	0.0	0	0.39543530777317093	0.9511234109223629	0.9613594519399202	0.8549546351998991	0.6025831368693148	0.9266285660300271	0.9337036577403207	0.918797652387232	0	0	0.0	0.01780683772279085	35
4394	0.03589574933382005	0.01740519387689873	0.017392373057149843	0.7894105441181252	-1	0	0	0.14285714285714285	1	1.0	8	1.0	1.0	9	8	0	0	0	0.1	10	1	10	0.0	0	0.39543530777317093	0.9474914856318588	0.9613594519399202	0.8549546351998991	0.6025831368693148	0.9291577449058959	0.9337036577403207	0.9178551761016595	0	0	0.0	0.017392373057149843	18
4069	0.040817818421701964	0.019027679368000264	0.018984096999591756	0.8338449653958995	-1	0	0	0.14285714285714285	1	1.0	8	1.0	1.0	9	8	0	0	0	0.1	10	1	10	0.0	0	0.39543530777317093	0.9511234109223629	0.9613594519399202	0.8549546351998991	0.6025831368693148	0.9266285660300271	0.9337036577403207	0.918797652387232	0	0	0.0	0.018984096999591756	14
1478	0.033248100777711107	0.015259358794465374	0.015088409507217316	0.7944005658968574	-1	0	0	0.14285714285714285	1	1.0	8	1.0	1.0	9	8	0	0	0	0.1	10	1	10	0.0	0	0.39543530777317093	0.9474914856318588	0.9613594519399202	0.8764141042232685	0.6025831368693148	0.9266285660300271	0.9337036577403207	0.921477103438831	0	0	0.0	0.015088409507217316	12
2989	0.018656288913234908	0.00626406331348538	0.006217440469147095	0.9341489242153146	-1	0	0	0.16666666666666666	1	1.0	7	1.0	1.0	8	7	0	0	0	0.1111111111111111	9	1	9	0.0	0	0.39543530777317093	0.9541583746312526	0.9613594519399202	0.872447407503033	0.6100790803122098	0.9296844570723759	0.9516338896725358	0.9250773450971063	0	0	0.0	0.006217440469147095	5
952	0.01798741670908149	0.0062339672232623366	0.004769833829908373	0.9257789065006228	-1	0	0	0.16666666666666666	1	1.0	6	1.0	1.0	7	6	0	0	0	0.125	8	1	8	0.0	0	0.3340726599454329	0.9521752583131318	0.9613594519399202	0.8624381388340133	0.9394452877897017	0.9215649814820136	0.9359965789634309	0.9191038462346258	0	0	0.0	0.004769833829908373	100
594	0.00024237259283854025	5.858046464846821e-05	5.8580439109485404e-05	0.9978742608264868	-1	0	0	1.0	2	0.0	0	0.75	0	2	0	0	0	0	1.0	2	2	3	0.0	0	0	0	0	0	0	0	0	0	0	0	0	5.8580439109485404e-05	12
1045	0.057834529747297324	0.0142271946264045	0.012612992042444066	0.6791887386532236	-1	0	0	0.125	1	1.0	10	1.0	1.0	11	10	0	0	0	0.08333333333333333	12	1	12	0.0	0	0.6853040143806741	0.8051477447902327	0.5453654198615926	0.8693010600424701	0.8123784449605855	0.8652088665754757	0.8561942773015958	0.8486785233585408	0	0	0.0	0.012612992042444066	34
3192	0.03492225994346944	0.01606328438674736	0.0160560138649117	0.7894801444610614	-1	0	0	0.14285714285714285	1	1.0	8	1.0	1.0	9	8	0	0	0	0.1	10	1	10	0.0	0	0.39543530777317093	0.9511234109223629	0.9613594519399202	0.8549546351998991	0.6025831368693148	0.9266285660300271	0.9337036577403207	0.918797652387232	0	0	0.0	0.0160560138649117	11
2366	0.03564949733299464	0.01736369331175236	0.01735274238819226	0.7919291684454193	-1	0	0	0.14285714285714285	1	1.0	8	1.0	1.0	9	8	0	0	0	0.1	10	1	10	0.0	0	0.39543530777317093	0.9474914856318588	0.9613594519399202	0.8549546351998991	0.6025831368693148	0.9279859218789904	0.9392014684717773	0.9174100449550873	0	0	0.0	0.01735274238819226	22
2173	0.03260475011325927	0.01654277330898158	0.01579722411385245	0.794521686092026	-1	0	0	0.14285714285714285	1	1.0	8	1.0	1.0	9	8	0	0	0	0.1	10	1	10	0.0	0	0.39543530777317093	0.9474914856318588	0.9613594519399202	0.8549546351998991	0.6025831368693148	0.9266285660300271	0.9337036577403207	0.9169000369767304	0	0	0.0	0.01579722411385245	15
1698	0.06389514941664097	0.004519613264853424	0.004483310417424615	0.7191568577732378	-1	0	0	0.1	1	1.0	12	1.0	1.0	13	12	0	0	0	0.07142857142857142	14	1	14	0.0	0	0.39543530777317093	0.8959655949032274	0.6665660757263195	0.9409577168194911	0.7842153381536978	0.9313409814605758	0.9125960826052076	0.9248236157490404	0	0	0.0	0.004483310417424615	5
3914	0.009607974246690545	0.00019651734615897242	-2.5684348465982222e-05	0.9677737121642304	-1	0	0	0.42857142857142855	3	0.625	5	0.5	0.5	7	4	2	2	0	0.8	5	4	10	0.4	0	0.5222570669282484	0.7346071520697813	0.9613594519399202	0.8917052183514368	0.4320227042754755	0.9454071790825246	0.9143195721589596	0.8800290778450249	0.6428571428571428	0.2857142857142857	0.0	-2.5684348465982223e-06	0
550	0.023317429640605077	0.0020656915994347507	-0.0006463908217034368	0.9008268011278644	-1	0	0	0.16666666666666666	1	1.0	7	0.36	0.5714285714285714	5	4	3	6	0	1.0	5	5	9	0.6666666666666666	0	0.9239225509313289	0.9484869291508404	0.1	0.9721924744020574	0.218019839417727	0.9367294256431449	0.969005294557193	0.9549585411048517	0.4	0.4	0.0	-6.463908217034368e-05	4
1447	0.02875746599367968	0.006063530614798108	0.006038836383567131	0.9182856646393971	-1	0	0	0.14285714285714285	1	1.0	8	1.0	1.0	9	8	0	0	0	0.1	10	1	10	0.0	0	0.39543530777317093	0.9474914856318588	0.9613594519399202	0.8764141042232685	0.6025831368693148	0.9291577449058959	0.9337036577403207	0.9223840877129655	0	0	0.0	0.006038836383567131	18
460	2.501442369706528e-06	2.884336456524813e-08	-8.388182902839192e-09	0.9999980938243714	-1	0	0	0.6666666666666666	2	0.5	1	1.0	0	2	0	1	2	0	0.25	4	1	4	0.5	0.6666666666666666	0	0	0	0	0	0	0	0	0	0	0	-8.388182902839192e-10	15
651	0.05397259291914488	0.004814659582077324	0.0033725735173778686	0.695117210699515	-1	0	0	0.125	1	1.0	9	1.0	1.0	10	9	0	0	0	0.09090909090909091	11	1	11	0.0	0	0.6765952996359429	0.812786686216685	0.5453654198615926	0.8538338156772347	0.7459445325688936	0.8594866635705728	0.7802518120216589	0.8430918216000021	0	0	0.0	0.0033725735173778686	71
2438	0.04462605510059314	0.007783635520363805	0.004148238926363383	0.6427045240132783	-1	0	0	0.125	1	1.0	9	1.0	1.0	10	9	0	0	0	0.09090909090909091	11	1	11	0.0	0	0.3905443607663023	0.9410119134991993	0.8520643303339466	0.8524306917561081	0.5098198311671431	0.925097508441199	0.9365080134998326	0.9125925310842451	0	0	0.0	0.004148238926363383	7
125	0.06633634224730499	0.008390941737814355	-0.00558838432258656	0.9028027456835236	-1	0	0	0.2	2	0.9230769230769231	12	0.38461538461538464	0.8461538461538461	13	11	1	1	0	0.23076923076923078	3	13	15	0.25	0	0.5884555058584842	0.9110144754863247	0.2547218121106997	0.912087741788641	0.4394825723988413	0.9282095499827122	0.91544214145576	0.9174602574988057	1.0	0.15384615384615385	0.0	-0.000558838432258656	19
209	0.0007146089635491468	0.0005723310835378936	0.0005721334044213271	0.9860919676937188	-1	0	0	0.6666666666666666	2	0.5	1	0.6666666666666666	0.5	2	1	1	0	0	0.6666666666666666	2	3	4	0.0	0	0.48766665070613796	0.978951836645675	0.30320622772993605	0.6917046952392856	0.6890349524164782	0.7816444066708201	0.9177371413875465	0.8780774069280971	0	0	0.0	0.0005721334044213271	91
657	0.0018947456012992235	0.00021986673916025464	0.00021986659691803715	0.9972977354627959	-1	0	0	1.0	2	0.0	0	1.0	0	2	0	0	2	0	0.3333333333333333	1	3	3	1.0	1.0	0	0	0	0	0	0	0	0	0	0	0	0.00021986659691803715	9
4486	0.07715667811093814	0.008930036441320519	0.004669763047502898	0.7429320810562146	-1	0	0	0.1111111111111111	1	1.0	11	1.0	1.0	12	11	0	0	0	0.07692307692307693	13	1	13	0.0	0	0.3654404457753534	0.9239515201079306	0.8489665507101046	0.8630527986620306	0.5098198311671431	0.9256715490718348	0.9246229899096354	0.9077721740419719	0	0	0.0	0.004669763047502898	1
841	0.027848794090980473	0.005264700650794736	-0.002458883440211644	0.6941524548663986	-1	0	0	0.16666666666666666	1	1.0	6	1.0	0.8333333333333334	6	5	1	1	0	0.125	8	1	8	0.2	0	0.9526649468938573	0.8112844271931612	0.4729559745465922	0.8170336247317028	0.29590315523777266	0.8238063249226513	0.8957123487104035	0.8174306165811372	1.0	0.5	0.0	-0.0002458883440211644	2
3349	0.034713191127714337	0.008540694204618483	0.008487412577573888	0.8740137793511644	-1	0	0	0.14285714285714285	1	1.0	8	1.0	1.0	9	8	0	0	0	0.1	10	1	10	0.0	0	0.39543530777317093	0.9511234109223629	0.9613594519399202	0.8549546351998991	0.6025831368693148	0.9266285660300271	0.9337036577403207	0.918797652387232	0	0	0.0	0.008487412577573888	13
2944	0.03595259308779506	0.01629740401444446	0.0162960755908946	0.7931194238254633	-1	0	0	0.14285714285714285	1	1.0	8	1.0	1.0	9	8	0	0	0	0.1	10	1	10	0.0	0	0.39543530777317093	0.9474914856318588	0.9613594519399202	0.8549546351998991	0.6025831368693148	0.9279859218789904	0.9392014684717773	0.9174100449550873	0	0	0.0	0.0162960755908946	13
1582	0.033105021684278806	0.01609384286702494	0.015781519188812144	0.7942439412595405	-1	0	0	0.14285714285714285	1	1.0	8	1.0	1.0	9	8	0	0	0	0.1	10	1	10	0.0	0	0.39543530777317093	0.9474914856318588	0.9613594519399202	0.8549546351998991	0.6025831368693148	0.9266285660300271	0.9337036577403207	0.9169000369767304	0	0	0.0	0.015781519188812144	24
2395	0.0400099773630057	0.017323124340211188	0.017299086459105315	0.834807286761601	-1	0	0	0.14285714285714285	1	1.0	8	1.0	1.0	9	8	0	0	0	0.1	10	1	10	0.0	0	0.39543530777317093	0.9511234109223629	0.9613594519399202	0.8549546351998991	0.6025831368693148	0.9266285660300271	0.9337036577403207	0.918797652387232	0	0	0.0	0.017299086459105315	32
923	0.027178389166770445	0.006711583495651766	-0.0007494986786680175	0.473768569357101	-1	0	0	0.16666666666666666	1	1.0	7	1.0	1.0	8	7	0	0	0	0.1111111111111111	9	1	9	0.0	0	0.39543530777317093	0.9582789086422338	0.9613594519399202	0.8869020297057055	0.7881097482736579	0.8998420764546857	0.9333968573656763	0.9215089408597619	0	0	0.0	-7.494986786680176e-05	3
2320	0.025909333911607307	0.007302034230531815	0.00587665140107299	0.5876429223421891	-1	0	0	0.16666666666666666	1	1.0	7	1.0	1.0	8	7	0	0	0	0.1111111111111111	9	1	9	0.0	0	0.36054949876848474	0.9407350775882843	0.9613594519399202	0.8684659301730353	0.6025831368693148	0.8912082671333179	0.9404375198235687	0.9048013571012591	0	0	0.0	0.00587665140107299	6
4350	0.07405272237260196	0.016178007906598978	0.003584740844736799	0.650137493597279	-1	0	0	0.1	1	1.0	12	1.0	1.0	13	12	0	0	0	0.07142857142857142	14	1	14	0.0	0	0.3856534137594337	0.9245780374859	0.9613594519399202	0.8610592416981488	0.6025831368693148	0.9289090087017614	0.932031266578815	0.9088882127801892	0	0	0.0	0.003584740844736799	3
4695	0.032371710572315436	0.008228395520212073	0.007021695431816599	0.8905626589195582	-1	0	0	0.14285714285714285	1	1.0	8	1.0	1.0	9	8	0	0	0	0.1	10	1	10	0.0	0	0.3856534137594337	0.9282268725437465	0.9613594519399202	0.852076830052823	0.6025831368693148	0.9440711146417966	0.9433328679740589	0.9152085109006382	0	0	0.0	0.007021695431816599	6
4721	0.04987517798932123	0.017764546984053116	0.017763670204548988	0.7361312490678887	-1	0	0	0.125	1	1.0	9	1.0	1.0	10	9	0	0	0	0.09090909090909091	11	1	11	0.0	0	0.3905443607663023	0.939618425721088	0.8520643303339466	0.8524306917561081	0.5222555272348036	0.9238108257316434	0.9273850682730612	0.9114355690689689	0	0	0.0	0.017763670204548988	34
5006	0.04990735185882433	0.01712835155809523	0.017068842429925107	0.7367947922025436	-1	0	0	0.125	1	1.0	9	1.0	1.0	10	9	0	0	0	0.09090909090909091	11	1	11	0.0	0	0.3905443607663023	0.939618425721088	0.8520643303339466	0.8524306917561081	0.5222555272348036	0.9238108257316434	0.9273850682730612	0.9114355690689689	0	0	0.0	0.017068842429925107	47
2414	0.03290756869611763	0.01728403546864741	0.016865885761681743	0.7918409018672048	-1	0	0	0.14285714285714285	1	1.0	8	1.0	1.0	9	8	0	0	0	0.1	10	1	10	0.0	0	0.39543530777317093	0.9474914856318588	0.9613594519399202	0.8549546351998991	0.6025831368693148	0.9266285660300271	0.9337036577403207	0.9169000369767304	0	0	0.0	0.016865885761681743	29
4575	0.029952450765591093	0.0069034866621040195	0.006813541243897824	0.9141113140653587	-1	0	0	0.14285714285714285	1	1.0	8	1.0	1.0	9	8	0	0	0	0.1	10	1	10	0.0	0	0.39543530777317093	0.9474914856318588	0.9613594519399202	0.8549546351998991	0.6025831368693148	0.9291577449058959	0.9337036577403207	0.9178551761016595	0	0	0.0	0.006813541243897824	9
391	7.189484733855699e-06	3.3622560533875403e-09	1.626240213122289e-10	0.9999990023120091	-1	0	0	1.0	1	0	0	1.0	0	1	0	0	0	0	0.5	2	1	2	0.0	0	0	0	0	0	0	0	0	0	0	0	0	1.626240213122289e-10	13
4378	0.036542968097307935	0.016355495334508908	0.016352993641156915	0.7909710454636818	-1	0	0	0.14285714285714285	1	1.0	8	1.0	1.0	9	8	0	0	0	0.1	10	1	10	0.0	0	0.39543530777317093	0.9474914856318588	0.9613594519399202	0.8549546351998991	0.6025831368693148	0.9291577449058959	0.9337036577403207	0.9178551761016595	0	0	0.0	0.016352993641156915	18
1474	0.06504213164050113	0.012300812246465145	-0.004450444581445511	0.7149585347271434	-1	0	0	0.1111111111111111	1	1.0	11	1.0	1.0	12	11	0	0	0	0.07692307692307693	13	1	13	0.0	0	0.3849669518433822	0.9055500939498781	0.8241542119645391	0.8435151967213177	0.3493989304777488	0.9350092163520234	0.917743961202202	0.900590320978966	0	0	0.0	-0.0004450444581445511	2
3546	0.03616066040735605	0.01646446360110831	0.016458479464514227	0.7920464853186036	-1	0	0	0.14285714285714285	1	1.0	8	1.0	1.0	9	8	0	0	0	0.1	10	1	10	0.0	0	0.39543530777317093	0.9474914856318588	0.9613594519399202	0.8549546351998991	0.6025831368693148	0.9291577449058959	0.9337036577403207	0.9178551761016595	0	0	0.0	0.016458479464514227	15
757	0.0018555821949267043	4.326468105904856e-05	3.777894501966405e-05	0.9948921865199456	-1	0	0	1.0	2	0.0	0	0.75	0	2	0	0	1	0	1.0	2	2	3	0.5	0	0	0	0	0	0	0	0	0	0	0	0	3.777894501966405e-05	13
4081	0.03399490163660966	0.009539929900650966	0.009122758058048573	0.8747582529162194	-1	0	0	0.14285714285714285	1	1.0	8	1.0	1.0	9	8	0	0	0	0.1	10	1	10	0.0	0	0.3856534137594337	0.9491050657129775	0.9613594519399202	0.852076830052823	0.6025831368693148	0.9279859218789904	0.9384877039178685	0.9176596201243945	0	0	0.0	0.009122758058048573	14
4457	0.03219130259506382	0.00796908287404667	0.007816060472478575	0.8918766570577973	-1	0	0	0.14285714285714285	1	1.0	8	1.0	1.0	9	8	0	0	0	0.1	10	1	10	0.0	0	0.3856534137594337	0.9464209586469609	0.7427692087279729	0.8491533686151997	0.44192791760029254	0.9395725029665096	0.9337036577403207	0.920402530234582	0	0	0.0	0.007816060472478575	7
3725	0.03658454627031756	0.017207525091543368	0.017201323893931055	0.7937066876144309	-1	0	0	0.14285714285714285	1	1.0	8	1.0	1.0	9	8	0	0	0	0.1	10	1	10	0.0	0	0.39543530777317093	0.9474914856318588	0.9613594519399202	0.8549546351998991	0.6025831368693148	0.9291577449058959	0.9337036577403207	0.9178551761016595	0	0	0.0	0.017201323893931055	33
2032	0.033621477963607274	0.017068469031632647	0.016899876877895285	0.7943571862047127	-1	0	0	0.14285714285714285	1	1.0	8	1.0	1.0	9	8	0	0	0	0.1	10	1	10	0.0	0	0.39543530777317093	0.9474914856318588	0.9613594519399202	0.8549546351998991	0.6025831368693148	0.9266285660300271	0.9337036577403207	0.9169000369767304	0	0	0.0	0.016899876877895285	24
2136	0.032365528475544796	0.001679562978486568	0.0016601270582525995	0.5305868301476613	-1	0	0	0.14285714285714285	1	1.0	8	1.0	1.0	9	8	0	0	0	0.1	10	1	10	0.0	0	0.39543530777317093	0.9193738595507399	0.9613594519399202	0.8831902336723974	0.44192791760029265	0.9230782287906566	0.9205155303464082	0.9100241334728989	0	0	0.0	0.0016601270582525995	3
1141	0.031246656172889926	0.01781414625616727	0.017446638022292064	0.939742576367911	-1	0	0	0.4	4	0.6923076923076923	9	0.5769230769230769	0.6153846153846154	11	8	3	2	0	0.15384615384615385	13	2	15	0.2857142857142857	0.3076923076923077	0.589142622601451	0.9570428263289926	0.35026758535737923	0.9690613000490754	0.218019839417727	0.9478287408545563	0.9591167949850993	0.9588772748592801	0.5909090909090909	0.18181818181818182	0.0	0.017446638022292064	13
3308	0.02841473081408817	0.007773252775692188	0.007628634641785766	0.9159237270374914	-1	0	0	0.14285714285714285	1	1.0	8	1.0	1.0	9	8	0	0	0	0.1	10	1	10	0.0	0	0.39543530777317093	0.9474914856318588	0.9613594519399202	0.8549546351998991	0.6025831368693148	0.9279859218789904	0.9392014684717773	0.9174100449550873	0	0	0.0	0.007628634641785766	12
1168	0.0557269237045441	0.008292700465815204	0.0071420443502522605	0.7831331780607608	-1	0	0	0.125	1	1.0	10	1.0	1.0	11	10	0	0	0	0.08333333333333333	12	1	12	0.0	0	0.3856534137594337	0.9399998622663942	0.736573649480289	0.8640046439136875	0.41705652546497163	0.9192244820951828	0.9205155303464082	0.9124653638811797	0	0	0.0	0.0071420443502522605	43
2455	0.036142578128374965	0.01621339673792455	0.01620626620596181	0.7925362631014833	-1	0	0	0.14285714285714285	1	1.0	8	1.0	1.0	9	8	0	0	0	0.1	10	1	10	0.0	0	0.39543530777317093	0.9474914856318588	0.9613594519399202	0.8549546351998991	0.6025831368693148	0.9291577449058959	0.9337036577403207	0.9178551761016595	0	0	0.0	0.01620626620596181	22
3664	0.03647446884419909	0.017011876611352637	0.0169776006438194	0.7937381856397367	-1	0	0	0.14285714285714285	1	1.0	8	1.0	1.0	9	8	0	0	0	0.1	10	1	10	0.0	0	0.39543530777317093	0.9474914856318588	0.9613594519399202	0.8549546351998991	0.6025831368693148	0.9279859218789904	0.9392014684717773	0.9174100449550873	0	0	0.0	0.0169776006438194	49
2045	0.03439437384284897	0.01813315223324901	0.018132581702404556	0.7893202850408139	-1	0	0	0.14285714285714285	1	1.0	8	1.0	1.0	9	8	0	0	0	0.1	10	1	10	0.0	0	0.39543530777317093	0.9511234109223629	0.9613594519399202	0.8549546351998991	0.6025831368693148	0.9266285660300271	0.9337036577403207	0.918797652387232	0	0	0.0	0.018132581702404556	62
899	0.01717482479492733	0.001940068639842345	0.000946888873312563	0.9824127408815834	-1	0.25	1	0.6	6	0.46153846153846156	6	0.4166666666666667	0.38461538461538464	9	5	5	1	0	0.4444444444444444	9	4	15	0.1	0.3333333333333333	0.25584554200439324	0.7986240784935964	0.2621704359615888	0.930040950564971	0.9124067389192536	0.9583392116666911	0.9591167949850993	0.9142675856621407	1.0	0.1111111111111111	0.0	0.000946888873312563	4
2892	0.055536508495228634	0.016115432285638328	0.014464534372584988	0.801200468864707	-1	0	0	0.125	1	1.0	10	1.0	1.0	11	10	0	0	0	0.08333333333333333	12	1	12	0.0	0	0.3856534137594337	0.9291856239376349	0.9613594519399202	0.8431087951550691	0.617575023755105	0.9246735381896257	0.9384877039178685	0.9050351005856395	0	0	0.0	0.014464534372584988	2
1265	0.03642996631456494	0.009367890183974303	0.007772310659697988	0.7832116459136941	-1	0	0	0.14285714285714285	1	1.0	8	1.0	1.0	9	8	0	0	0	0.1	10	1	10	0.0	0	0.3856534137594337	0.9365512704519647	0.9613594519399202	0.8470174524911791	0.7842519495645461	0.9160861827274815	0.9334250774526271	0.9058993485545732	0	0	0.0	0.007772310659697988	85
3222	0.03683743661030028	0.016237021575850486	0.01622951412978766	0.7900838690652183	-1	0	0	0.14285714285714285	1	1.0	8	1.0	1.0	9	8	0	0	0	0.1	10	1	10	0.0	0	0.39543530777317093	0.9474914856318588	0.9613594519399202	0.8549546351998991	0.6025831368693148	0.9279859218789904	0.9392014684717773	0.9174100449550873	0	0	0.0	0.01622951412978766	13
1263	0.036353092184513235	0.009864472967532983	0.007634285074927145	0.8727949846458203	-1	0	0	0.125	1	1.0	9	1.0	1.0	10	9	0	0	0	0.09090909090909091	11	1	11	0.0	0	0.3905443607663023	0.9462277324529366	0.7451860029299633	0.8345642439507573	0.6083001370764625	0.9480850417568679	0.8891197192920443	0.9215524766514132	0	0	0.0	0.007634285074927145	22
1143	0.018012718536138363	0.00618995547599643	0.004536025465311467	0.924970900637502	-1	0	0	0.16666666666666666	1	1.0	6	1.0	1.0	7	6	0	0	0	0.125	8	1	8	0.0	0	0.3340726599454329	0.9521752583131318	0.9613594519399202	0.8624381388340133	0.9394452877897017	0.9186505856913018	0.9359965789634309	0.9181156870799787	0	0	0.0	0.004536025465311467	34
4977	0.054161428757543775	0.012017113201116597	0.01124330146209753	0.7862287826070224	-1	0	0	0.125	1	1.0	10	1.0	1.0	11	10	0	0	0	0.08333333333333333	12	1	12	0.0	0	0.3340726599454329	0.9437041399988546	0.9613594519399202	0.8487198479548745	0.6025831368693148	0.9180741926211655	0.9337036577403207	0.9105267730425027	0	0	0.0	0.01124330146209753	7
4380	0.07220040288126711	0.02263468792044416	0.00912578660545669	0.629346419247512	-1	0	0	0.1	1	1.0	12	1.0	1.0	13	12	0	0	0	0.07142857142857142	14	1	14	0.0	0	0.3856534137594337	0.9245780374859	0.9613594519399202	0.8610592416981488	0.6025831368693148	0.9289090087017614	0.932031266578815	0.9088882127801892	0	0	0.0	0.00912578660545669	22
2620	0.03613046475276042	0.017989832147682294	0.01796296636454216	0.791184104957775	-1	0	0	0.14285714285714285	1	1.0	8	1.0	1.0	9	8	0	0	0	0.1	10	1	10	0.0	0	0.39543530777317093	0.9474914856318588	0.9613594519399202	0.8549546351998991	0.6025831368693148	0.9291577449058959	0.9337036577403207	0.9178551761016595	0	0	0.0	0.01796296636454216	81
4517	0.0	0.0	0.0	0.9999999999999998	-1	0	0	0	0	0	0	1.0	0	0	0	0	4	0	1.0	1	1	1	1.0	0	0	0	0	0	0	0	0	0	0	0	0	-0.1	0
3048	0.009063218966890375	0.000537210803733483	-0.00048701898225247644	0.9598413697852758	-1	0	0	0.25	1	1.0	4	0.6	0.75	3	3	2	3	0	0.4	5	2	6	0.375	0	0.3856534137594337	0.8749321679841282	0.6665660757263195	0.9015977264695542	0.1	0.676884761675126	0.8469116967286929	0.8366205961611825	0.3333333333333333	0.6666666666666666	0.0	-4.8701898225247646e-05	0
466	0.0015416814154822324	0.00017849294869590825	0.00017849268369493504	0.9976647089244872	-1	0	0	1.0	2	0.0	0	1.0	0	2	0	0	2	0	0.3333333333333333	1	3	3	1.0	1.0	0	0	0	0	0	0	0	0	0	0	0	0.00017849268369493504	28
341	0.001373264701299392	0.00042527325332200415	0.0004252624436576956	0.9902502761151568	-1	0	0	0.6666666666666666	2	0.5	1	0.6666666666666666	0.5	3	1	0	0	0	0.6666666666666666	2	3	4	0.0	0	0.6563245644199911	0.7276036003374242	0.42431723255030107	0.8313937725465137	0.5281750806611578	0.912795346815799	0.6862915552078303	0.8378200113215417	0	0	0.0	0.0004252624436576956	19
3438	0.04019878933582131	0.017218658683741575	0.017200156780557647	0.8319963039034994	-1	0	0	0.14285714285714285	1	1.0	8	1.0	1.0	9	8	0	0	0	0.1	10	1	10	0.0	0	0.39543530777317093	0.9511234109223629	0.9613594519399202	0.8549546351998991	0.6025831368693148	0.9266285660300271	0.9337036577403207	0.918797652387232	0	0	0.0	0.017200156780557647	25
3408	0.0	0.0	0.0	0.9999999999999998	-1	0	0	0	0	0	0	1.0	0	0	0	0	4	0	1.0	1	1	1	1.0	0	0	0	0	0	0	0	0	0	0	0	0	-0.1	0
3443	0.03520774959298287	0.015311505973085369	0.015310725995859	0.7906503450171779	-1	0	0	0.14285714285714285	1	1.0	8	1.0	1.0	9	8	0	0	0	0.1	10	1	10	0.0	0	0.39543530777317093	0.9474914856318588	0.9613594519399202	0.8549546351998991	0.6025831368693148	0.9291577449058959	0.9337036577403207	0.9178551761016595	0	0	0.0	0.015310725995859	18
1856	0.03312758260947288	0.016509026716840593	0.016071181135061837	0.7924070478079611	-1	0	0	0.14285714285714285	1	1.0	8	1.0	1.0	9	8	0	0	0	0.1	10	1	10	0.0	0	0.39543530777317093	0.9474914856318588	0.9613594519399202	0.8549546351998991	0.6025831368693148	0.9266285660300271	0.9337036577403207	0.9169000369767304	0	0	0.0	0.016071181135061837	20
1978	0.03227222561734987	0.01699474086119195	0.016652962242757533	0.7908012861458484	-1	0	0	0.14285714285714285	1	1.0	8	1.0	1.0	9	8	0	0	0	0.1	10	1	10	0.0	0	0.39543530777317093	0.9474914856318588	0.9613594519399202	0.8549546351998991	0.6025831368693148	0.9266285660300271	0.9337036577403207	0.9169000369767304	0	0	0.0	0.016652962242757533	30
541	0.0010583773187691453	0.000307147667320544	0.0003071298982929917	0.9969759708648873	-1	0	0	1.0	1	0	0	1.0	0	1	0	0	1	0	0.5	1	2	2	0.3333333333333333	0	0	0	0	0	0	0	0	0	0	0	0	0.0003071298982929917	31
2504	0.03354656525773465	0.016652328767824128	0.01631535040535402	0.7908420292137532	-1	0	0	0.14285714285714285	1	1.0	8	1.0	1.0	9	8	0	0	0	0.1	10	1	10	0.0	0	0.39543530777317093	0.9474914856318588	0.9613594519399202	0.8549546351998991	0.6025831368693148	0.9266285660300271	0.9337036577403207	0.9169000369767304	0	0	0.0	0.01631535040535402	29
2233	0.03174330804356694	0.016013469423507235	0.015882875196758742	0.7913992413565497	-1	0	0	0.14285714285714285	1	1.0	8	1.0	1.0	9	8	0	0	0	0.1	10	1	10	0.0	0	0.39543530777317093	0.9474914856318588	0.9613594519399202	0.8549546351998991	0.6025831368693148	0.9266285660300271	0.9337036577403207	0.9169000369767304	0	0	0.0	0.015882875196758742	25
3116	0.034001891798915426	0.017371786640030373	0.017365981551547165	0.7880843059767475	-1	0	0	0.14285714285714285	1	1.0	8	1.0	1.0	9	8	0	0	0	0.1	10	1	10	0.0	0	0.39543530777317093	0.9511234109223629	0.9613594519399202	0.8549546351998991	0.6025831368693148	0.9266285660300271	0.9337036577403207	0.918797652387232	0	0	0.0	0.017365981551547165	46
598	0.0011404217512844459	0.0001951183429091628	0.0001951121641424029	0.9966863234819351	-1	0	0	1.0	1	0	0	1.0	0	1	0	0	1	0	0.5	1	2	2	0.3333333333333333	0	0	0	0	0	0	0	0	0	0	0	0	0.0001951121641424029	40
1859	0.03331412353279881	0.01642456633919451	0.01573256088952918	0.7950881591030515	-1	0	0	0.14285714285714285	1	1.0	8	1.0	1.0	9	8	0	0	0	0.1	10	1	10	0.0	0	0.39543530777317093	0.9474914856318588	0.9613594519399202	0.8549546351998991	0.6025831368693148	0.9266285660300271	0.9337036577403207	0.9169000369767304	0	0	0.0	0.01573256088952918	16
3139	0.053662807673676954	0.012759504446384427	0.010155663770574712	0.7532092150275871	-1	0	0	0.125	1	1.0	10	1.0	1.0	11	10	0	0	0	0.08333333333333333	12	1	12	0.0	0	0.3856534137594337	0.9291856239376349	0.9613594519399202	0.8431087951550691	0.6025831368693148	0.9300758674312236	0.9433328679740589	0.9073092843464741	0	0	0.0	0.010155663770574712	2
4959	0.04907941508062162	0.016406536378635952	0.016364957412539422	0.7393262360984341	-1	0	0	0.125	1	1.0	9	1.0	1.0	10	9	0	0	0	0.09090909090909091	11	1	11	0.0	0	0.3905443607663023	0.939618425721088	0.8520643303339466	0.8524306917561081	0.5222555272348036	0.9238108257316434	0.9273850682730612	0.9114355690689689	0	0	0.0	0.016364957412539422	36
1441	0.056267032223177284	0.009527500312048787	0.007548931986071116	0.7806930784407226	-1	0	0	0.125	1	1.0	10	1.0	1.0	11	10	0	0	0	0.08333333333333333	12	1	12	0.0	0	0.3856534137594337	0.9399998622663942	0.736573649480289	0.8640046439136875	0.41705652546497163	0.9192244820951828	0.9205155303464082	0.9124653638811797	0	0	0.0	0.007548931986071116	57
2330	0.03244777208744506	0.016004681281453156	0.015591355848573385	0.7941922104328005	-1	0	0	0.14285714285714285	1	1.0	8	1.0	1.0	9	8	0	0	0	0.1	10	1	10	0.0	0	0.39543530777317093	0.9474914856318588	0.9613594519399202	0.8549546351998991	0.6025831368693148	0.9266285660300271	0.9337036577403207	0.9169000369767304	0	0	0.0	0.015591355848573385	18
2613	0.028580153564878596	0.006652903171888958	0.006643633722491279	0.9197582727498086	-1	0	0	0.14285714285714285	1	1.0	8	1.0	1.0	9	8	0	0	0	0.1	10	1	10	0.0	0	0.39543530777317093	0.9474914856318588	0.9613594519399202	0.8764141042232685	0.6025831368693148	0.9291577449058959	0.9337036577403207	0.9223840877129655	0	0	0.0	0.006643633722491279	14
939	0.002637625189005664	0.0017504199512817314	0.0008718676675331089	0.9812855496065122	-1	0	0	0.3333333333333333	1	1.0	2	1.0	1.0	3	2	0	1	0	0.25	4	1	4	0.3333333333333333	0	0.9670657774694483	0.5772551676595205	0.5086157349822684	0.7884819972261933	0.7749042305012688	0.8066840814260332	0.8816778845596343	0.7347076995351562	1.0	0.3333333333333333	0.0	0.0008718676675331089	8
1688	0.03355135009562418	0.01155434843158251	0.011180047878966568	0.8886660771091327	-1	0	0	0.14285714285714285	1	1.0	8	1.0	1.0	9	8	0	0	0	0.1	10	1	10	0.0	0	0.39543530777317093	0.9474914856318588	0.9613594519399202	0.8549546351998991	0.7881097482736579	0.9261726677483001	0.9210433065709781	0.9167300555967656	0	0	0.0	0.011180047878966568	29
2595	0.03318868795145725	0.01642204450671243	0.016094965055581875	0.7943207831632686	-1	0	0	0.14285714285714285	1	1.0	8	1.0	1.0	9	8	0	0	0	0.1	10	1	10	0.0	0	0.39543530777317093	0.9474914856318588	0.9613594519399202	0.8549546351998991	0.6025831368693148	0.9266285660300271	0.9337036577403207	0.9169000369767304	0	0	0.0	0.016094965055581875	16
1450	0.028518856223315094	0.006993932198309951	0.006992874939844326	0.9198419424103559	-1	0	0	0.14285714285714285	1	1.0	8	1.0	1.0	9	8	0	0	0	0.1	10	1	10	0.0	0	0.39543530777317093	0.9474914856318588	0.9613594519399202	0.8764141042232685	0.6025831368693148	0.9266285660300271	0.9337036577403207	0.921477103438831	0	0	0.0	0.006992874939844326	12
3717	0.004397182202131065	0.00038342608742981927	-0.0002689038806608807	0.9756007363538777	-1	0	0	0.5	2	0.75	3	0.6	0.75	5	3	0	1	0	0.4	5	2	6	0.5	0	0.3856534137594337	0.930509279076628	0.6665660757263195	0.864051597119226	0.25686994335520497	0.7997631668467893	0.8888448938955791	0.8746707837462635	1.0	0.4	0.0	-2.6890388066088072e-05	0
1799	0.03602882261641107	0.017719243322440435	0.01771618365187735	0.7892745054927746	-1	0	0	0.14285714285714285	1	1.0	8	1.0	1.0	9	8	0	0	0	0.1	10	1	10	0.0	0	0.39543530777317093	0.9474914856318588	0.9613594519399202	0.8549546351998991	0.6025831368693148	0.9291577449058959	0.9337036577403207	0.9178551761016595	0	0	0.0	0.01771618365187735	30
4302	0.06969429302154002	0.024887032958592396	0.021110385301882004	0.6266329161368289	-1	0	0	0.1	1	1.0	12	1.0	1.0	13	12	0	0	0	0.07142857142857142	14	1	14	0.0	0	0.3856534137594337	0.9245780374859	0.9613594519399202	0.8610592416981488	0.6025831368693148	0.9289090087017614	0.932031266578815	0.9088882127801892	0	0	0.0	0.021110385301882004	118
1373	0.032676116309290994	0.01515811078706074	0.01499651056287386	0.7948724923036183	-1	0	0	0.14285714285714285	1	1.0	8	1.0	1.0	9	8	0	0	0	0.1	10	1	10	0.0	0	0.39543530777317093	0.9474914856318588	0.9613594519399202	0.8764141042232685	0.6025831368693148	0.9266285660300271	0.9337036577403207	0.921477103438831	0	0	0.0	0.01499651056287386	46
2520	0.033145712486738234	0.016843616289400974	0.01652993013576699	0.7949640933018866	-1	0	0	0.14285714285714285	1	1.0	8	1.0	1.0	9	8	0	0	0	0.1	10	1	10	0.0	0	0.39543530777317093	0.9474914856318588	0.9613594519399202	0.8549546351998991	0.6025831368693148	0.9266285660300271	0.9337036577403207	0.9169000369767304	0	0	0.0	0.01652993013576699	37
2864	0.04518763411683587	0.009744234339896145	0.009540095678902839	0.7159635375068334	-1	0	0	0.125	1	1.0	9	1.0	1.0	10	9	0	0	0	0.09090909090909091	11	1	11	0.0	0	0.3905443607663023	0.9426951791090037	0.819486698243708	0.8320029885028267	0.5098198311671431	0.922675744501024	0.9273850682730612	0.9083100284493485	0	0	0.0	0.009540095678902839	3
4087	0.0338994389395678	0.012135228437735105	0.011656148906118687	0.80612672122784	-1	0	0	0.16666666666666666	1	1.0	7	1.0	1.0	8	7	0	0	0	0.1111111111111111	9	1	9	0.0	0	0.39543530777317093	0.9358888560803538	0.7568839127670014	0.8425928368944161	0.44216223617992034	0.9226729432519435	0.9174704511100463	0.9071440997710146	0	0	0.0	0.011656148906118687	6
3368	0.033160130131198555	0.015891242220947736	0.015486369669224625	0.7925976711801389	-1	0	0	0.14285714285714285	1	1.0	8	1.0	1.0	9	8	0	0	0	0.1	10	1	10	0.0	0	0.39543530777317093	0.9474914856318588	0.9613594519399202	0.8549546351998991	0.6025831368693148	0.9266285660300271	0.9337036577403207	0.9169000369767304	0	0	0.0	0.015486369669224625	19
2815	0.05444289703111096	0.012644435215409769	0.010737626377062102	0.7505847985481201	-1	0	0	0.125	1	1.0	10	1.0	1.0	11	10	0	0	0	0.08333333333333333	12	1	12	0.0	0	0.3856534137594337	0.9291856239376349	0.9613594519399202	0.8431087951550691	0.6025831368693148	0.9139385984667981	0.9384877039178685	0.900801684415111	0	0	0.0	0.010737626377062102	3
1523	0.05594675436797679	0.007412665106434245	0.005536351256157658	0.7837731082038764	-1	0	0	0.125	1	1.0	10	1.0	1.0	11	10	0	0	0	0.08333333333333333	12	1	12	0.0	0	0.3856534137594337	0.9399998622663942	0.736573649480289	0.8640046439136875	0.41705652546497163	0.9192244820951828	0.9205155303464082	0.9124653638811797	0	0	0.0	0.005536351256157658	7
2568	0.03671697378556955	0.017508879899071513	0.017508287948902957	0.7934440842849868	-1	0	0	0.14285714285714285	1	1.0	8	1.0	1.0	9	8	0	0	0	0.1	10	1	10	0.0	0	0.39543530777317093	0.9474914856318588	0.9613594519399202	0.8549546351998991	0.6025831368693148	0.9291577449058959	0.9337036577403207	0.9178551761016595	0	0	0.0	0.017508287948902957	65
3040	0.03940076241319934	0.017002304441514196	0.016973493591074255	0.8327909612485535	-1	0	0	0.14285714285714285	1	1.0	8	1.0	1.0	9	8	0	0	0	0.1	10	1	10	0.0	0	0.39543530777317093	0.9511234109223629	0.9613594519399202	0.8549546351998991	0.6025831368693148	0.9266285660300271	0.9337036577403207	0.918797652387232	0	0	0.0	0.016973493591074255	40
2551	0.024606490366980774	0.006415964660603472	0.0062562766795978015	0.9222417718339451	-1	0	0	0.14285714285714285	1	1.0	8	1.0	1.0	9	8	0	0	0	0.1	10	1	10	0.0	0	0.3856534137594337	0.9484597704187768	0.9613594519399202	0.8549546351998991	0.6025831368693148	0.9266285660300271	0.9337036577403207	0.9173973474953703	0	0	0.0	0.0062562766795978015	10
4686	0.04837725341069172	0.016780676647405863	0.016702478885882374	0.7400950775393226	-1	0	0	0.125	1	1.0	9	1.0	1.0	10	9	0	0	0	0.09090909090909091	11	1	11	0.0	0	0.3905443607663023	0.939618425721088	0.8520643303339466	0.8524306917561081	0.5222555272348036	0.9238108257316434	0.9273850682730612	0.9114355690689689	0	0	0.0	0.016702478885882374	14
40	0.031133693520558423	0.00031011413305665885	-0.0003083216433812094	0.9280819089965182	-1	0.25	1	0.4	4	0.6923076923076923	9	0.3125	0.6153846153846154	12	8	2	1	0	0.75	6	8	15	0.25	0.15384615384615385	0.6717809050676795	0.9354491670549826	0.6789281158467666	0.9392589906202898	0.7296019571876371	0.9370728921473452	0.8250932546110049	0.937278529068102	1.0	0.3333333333333333	0.0	-3.083216433812094e-05	26
3695	0.03660929093007164	0.004306906928469291	-0.0010922347170405364	0.7060789917632224	-1	0	0	0.125	1	1.0	9	1.0	1.0	10	9	0	0	0	0.09090909090909091	11	1	11	0.0	0	0.3647539838593019	0.935868560301843	0.9613594519399202	0.8732343938247166	0.6100790803122098	0.9278283958653379	0.9413290706405301	0.9159129095698956	0	0	0.0	-0.00010922347170405365	3
4250	0.018339366353989275	0.0016589344878692545	0.0009866222495213991	0.7601159115070455	-1	0	0	0.2	1	1.0	5	1.0	1.0	6	5	0	0	0	0.14285714285714285	7	1	7	0.0	0	0.41669479165489565	0.9516414154007965	0.5645753407117596	0.9478154487710823	0.5379766425010215	0.9592073138557017	0.9469621035002689	0.9531210913083954	0	0	0.0	0.0009866222495213991	0
2023	0.032713143975747636	0.01683664238413086	0.016263944290541312	0.7903158385861606	-1	0	0	0.14285714285714285	1	1.0	8	1.0	1.0	9	8	0	0	0	0.1	10	1	10	0.0	0	0.39543530777317093	0.9533685665670231	0.7427692087279729	0.8395029929836948	0.41705652546497163	0.932845474618905	0.9509789642009913	0.9194206680348974	0	0	0.0	0.016263944290541312	29
4091	0.03410905361968097	0.017550818652321963	0.017539156882639913	0.7866523972356763	-1	0	0	0.14285714285714285	1	1.0	8	1.0	1.0	9	8	0	0	0	0.1	10	1	10	0.0	0	0.39543530777317093	0.9511234109223629	0.9613594519399202	0.8549546351998991	0.6025831368693148	0.9388384356299715	0.9398415989554745	0.9235195769463036	0	0	0.0	0.017539156882639913	41
440	0.0007853946387713283	0.0007061145964628448	0.0007060939438648465	0.9890941520196139	-1	0	0	0.6666666666666666	2	0.5	1	0.6666666666666666	0.5	2	1	1	0	0	0.6666666666666666	2	3	4	0.0	0	0.6454334582621032	0.7688209152688075	0.5435590024056633	0.8616235146187791	0.7002550292702154	0.8482317865401965	0.6681180158112767	0.8297375520712738	0	0	0.0	0.0007060939438648465	41
792	0.031116925473004334	0.003959028726929736	0.003958298632314476	0.7664171514631037	-1	0.25	1	0.6	6	0.46153846153846156	6	0.375	0.38461538461538464	8	5	6	1	0	0.4	10	4	15	0.07692307692307693	0.4	0.39672147793064405	0.908132160710111	0.45099814808260363	0.9419138216533214	0.8262948867949088	0.9331051219609717	0.9299811384673984	0.9289589587384142	1.0	0.25	0.0	0.003958298632314476	3
4581	0.0565405012863195	0.008118764505600446	0.007051281089176837	0.7847629233355651	-1	0	0	0.125	1	1.0	10	1.0	1.0	11	10	0	0	0	0.08333333333333333	12	1	12	0.0	0	0.3856534137594337	0.9399998622663942	0.736573649480289	0.8640046439136875	0.41705652546497163	0.9192244820951828	0.9205155303464082	0.9124653638811797	0	0	0.0	0.007051281089176837	10
4013	0.035706940890484845	0.01735455380105051	0.017315618450453485	0.7900266094018369	-1	0	0	0.14285714285714285	1	1.0	8	1.0	1.0	9	8	0	0	0	0.1	10	1	10	0.0	0	0.39543530777317093	0.9474914856318588	0.9613594519399202	0.8549546351998991	0.6025831368693148	0.9291577449058959	0.9337036577403207	0.9178551761016595	0	0	0.0	0.017315618450453485	27
3559	0.03656679048895062	0.016641359563546287	0.016626235010866616	0.788770536723338	-1	0	0	0.14285714285714285	1	1.0	8	1.0	1.0	9	8	0	0	0	0.1	10	1	10	0.0	0	0.39543530777317093	0.9474914856318588	0.9613594519399202	0.8549546351998991	0.6025831368693148	0.9279859218789904	0.9392014684717773	0.9174100449550873	0	0	0.0	0.016626235010866616	29
1638	0.03418663825603292	0.01743908809198901	0.017179662384811695	0.7934638506590962	-1	0	0	0.14285714285714285	1	1.0	8	1.0	1.0	9	8	0	0	0	0.1	10	1	10	0.0	0	0.39543530777317093	0.9474914856318588	0.9613594519399202	0.8549546351998991	0.6025831368693148	0.9266285660300271	0.9337036577403207	0.9169000369767304	0	0	0.0	0.017179662384811695	47
2976	0.033905914423257716	0.0168488396731292	0.016531029506579954	0.7897140740114776	-1	0	0	0.14285714285714285	1	1.0	8	1.0	1.0	9	8	0	0	0	0.1	10	1	10	0.0	0	0.39543530777317093	0.9474914856318588	0.9613594519399202	0.8549546351998991	0.6025831368693148	0.9266285660300271	0.9337036577403207	0.9169000369767304	0	0	0.0	0.016531029506579954	21
1851	0.03584725163719255	0.01759464709075212	0.017571328995202067	0.786614755447341	-1	0	0	0.14285714285714285	1	1.0	8	1.0	1.0	9	8	0	0	0	0.1	10	1	10	0.0	0	0.39543530777317093	0.9474914856318588	0.9613594519399202	0.8549546351998991	0.6025831368693148	0.9279859218789904	0.9392014684717773	0.9174100449550873	0	0	0.0	0.017571328995202067	120
4454	0.0	0.0	0.0	0.9999999999999998	-1	0	0	0	0	0	0	1.0	0	0	0	0	4	0	1.0	1	1	1	1.0	0	0	0	0	0	0	0	0	0	0	0	0	-0.1	0
66	0.008657759800639086	0.0010560252314568148	1.3870862943243641e-06	0.9917472971788546	-1	0.5	2	0.7	7	0.38461538461538464	5	0.35714285714285715	0.23076923076923078	9	3	5	3	0	0.8571428571428571	7	6	15	0.375	0.5	0.41086807354860577	0.887263344205131	0.539319110119098	0.8833956546604191	1.0	0.871364220822512	0.8903953551612831	0.8808372815700701	0.1111111111111111	0.1111111111111111	0.0	1.3870862943243641e-06	6
3069	0.03481275034250361	0.0071404822970170655	-0.001419343767701013	0.7623729197910634	-1	0	0	0.14285714285714285	1	1.0	8	1.0	1.0	9	8	0	0	0	0.1	10	1	10	0.0	0	0.39543530777317093	0.9474914856318588	0.9613594519399202	0.8694807495631368	0.6025831368693148	0.9279859218789904	0.9392014684717773	0.9204485901164927	0	0	0.0	-0.0001419343767701013	2
4909	0.0503847803489503	0.005456868570562257	-0.0011997558158474175	0.5651008539543378	-1	0	0	0.125	1	1.0	9	1.0	1.0	10	9	0	0	0	0.09090909090909091	11	1	11	0.0	0	0.3647539838593019	0.9319188714246149	0.8520643303339466	0.8524306917561081	0.5222555272348036	0.9238108257316434	0.9273850682730612	0.9079236805091078	0	0	0.0	-0.00011997558158474174	0
3875	0.0355837945276612	0.016232240098049088	0.01623194105760657	0.7930103762520557	-1	0	0	0.14285714285714285	1	1.0	8	1.0	1.0	9	8	0	0	0	0.1	10	1	10	0.0	0	0.39543530777317093	0.9474914856318588	0.9613594519399202	0.8549546351998991	0.6025831368693148	0.9291577449058959	0.9337036577403207	0.9178551761016595	0	0	0.0	0.01623194105760657	28
1938	0.0543612175022845	0.012268084391834752	0.00925659277636879	0.7488169125934154	-1	0	0	0.125	1	1.0	10	1.0	1.0	11	10	0	0	0	0.08333333333333333	12	1	12	0.0	0	0.3856534137594337	0.9291856239376349	0.9613594519399202	0.8431087951550691	0.617575023755105	0.9297467757896055	0.9384877039178685	0.9071676409773106	0	0	0.0	0.00925659277636879	3
3779	0.035891623881482426	0.015758416526217286	0.015758413267293287	0.7897847595379199	-1	0	0	0.14285714285714285	1	1.0	8	1.0	1.0	9	8	0	0	0	0.1	10	1	10	0.0	0	0.39543530777317093	0.9474914856318588	0.9613594519399202	0.8549546351998991	0.6025831368693148	0.9279859218789904	0.9392014684717773	0.9174100449550873	0	0	0.0	0.015758413267293287	23
1595	0.05685542728580414	0.007463805515009014	0.0048233808845781516	0.7833935416748743	-1	0	0	0.125	1	1.0	10	1.0	1.0	11	10	0	0	0	0.08333333333333333	12	1	12	0.0	0	0.3856534137594337	0.9399998622663942	0.736573649480289	0.8640046439136875	0.41705652546497163	0.9192244820951828	0.9205155303464082	0.9124653638811797	0	0	0.0	0.0048233808845781516	3
3051	0.03273930463924147	0.016144249688727883	0.01586063541322795	0.791900093549014	-1	0	0	0.14285714285714285	1	1.0	8	1.0	1.0	9	8	0	0	0	0.1	10	1	10	0.0	0	0.39543530777317093	0.9474914856318588	0.9613594519399202	0.8549546351998991	0.6025831368693148	0.9266285660300271	0.9337036577403207	0.9169000369767304	0	0	0.0	0.01586063541322795	9
1968	0.03392579504147643	0.015765271575613964	0.015546340219027711	0.7914270394556926	-1	0	0	0.14285714285714285	1	1.0	8	1.0	1.0	9	8	0	0	0	0.1	10	1	10	0.0	0	0.39543530777317093	0.9474914856318588	0.9613594519399202	0.8549546351998991	0.6025831368693148	0.9266285660300271	0.9337036577403207	0.9169000369767304	0	0	0.0	0.015546340219027711	17
4805	0.049471036612978136	0.01600417655298385	0.01599047531734218	0.7375501933016446	-1	0	0	0.125	1	1.0	9	1.0	1.0	10	9	0	0	0	0.09090909090909091	11	1	11	0.0	0	0.3905443607663023	0.939618425721088	0.8520643303339466	0.8524306917561081	0.5222555272348036	0.9238108257316434	0.9273850682730612	0.9114355690689689	0	0	0.0	0.01599047531734218	14
2799	0.03549601372324393	0.01776670770540115	0.017700612814733813	0.7905249575906085	-1	0	0	0.14285714285714285	1	1.0	8	1.0	1.0	9	8	0	0	0	0.1	10	1	10	0.0	0	0.39543530777317093	0.9474914856318588	0.9613594519399202	0.8549546351998991	0.6025831368693148	0.9291577449058959	0.9337036577403207	0.9178551761016595	0	0	0.0	0.017700612814733813	45
3584	0.0407950427450715	0.01699239245151823	0.016990957696908837	0.8325485878574554	-1	0	0	0.14285714285714285	1	1.0	8	1.0	1.0	9	8	0	0	0	0.1	10	1	10	0.0	0	0.39543530777317093	0.9511234109223629	0.9613594519399202	0.8549546351998991	0.6025831368693148	0.9266285660300271	0.9337036577403207	0.918797652387232	0	0	0.0	0.016990957696908837	37
423	0.0019032098420875261	0.00032076892743081387	0.0003207689000695671	0.9968338498622473	-1	0	0	1.0	2	0.0	0	1.0	0	2	0	0	2	0	0.3333333333333333	1	3	3	1.0	1.0	0	0	0	0	0	0	0	0	0	0	0	0.0003207689000695671	44
637	0.002731411908808495	0.0013366268435438169	0.0012371062649498626	0.980247103118513	-1	0	0	0.3333333333333333	1	1.0	2	1.0	1.0	3	2	0	0	0	0.25	4	1	4	0.0	0	0.9239225509313289	0.8448033788286514	0.4625846056971998	0.8252837054780822	0.8184571150836574	0.8967130318350571	0.9122475619446073	0.8584813153865374	0	0	0.0	0.0012371062649498626	15
4631	0.06536650282325626	0.02135817541487748	0.0038608358345827536	0.7146104354716512	-1	0	0	0.1	1	1.0	12	1.0	1.0	13	12	0	0	0	0.07142857142857142	14	1	14	0.0	0	0.3856534137594337	0.9245780374859	0.9613594519399202	0.8610592416981488	0.6025831368693148	0.9289090087017614	0.932031266578815	0.9088882127801892	0	0	0.0	0.0038608358345827536	11
1408	0.03666850991625515	0.010948926511754936	0.009548076228715499	0.7777985885440593	-1	0	0	0.14285714285714285	1	1.0	8	1.0	1.0	9	8	0	0	0	0.1	10	1	10	0.0	0	0.3856534137594337	0.9365512704519647	0.9613594519399202	0.8470174524911791	0.7881097482736579	0.916550566675168	0.9337036577403207	0.9060712965736099	0	0	0.0	0.009548076228715499	22
1553	0.04971910301865969	0.010797782951067031	0.010672663496662566	0.7729687457216599	-1	0	0	0.125	1	1.0	10	1.0	1.0	11	10	0	0	0	0.08333333333333333	12	1	12	0.0	0	0.3856534137594337	0.9291856239376349	0.9613594519399202	0.8668688503347126	0.6025831368693148	0.9300758674312236	0.9392589797532377	0.9125533984695692	0	0	0.0	0.010672663496662566	8
4927	0.04375481025179445	0.011228668188813783	0.010410375294903183	0.7184437424668956	-1	0	0	0.125	1	1.0	9	1.0	1.0	10	9	0	0	0	0.09090909090909091	11	1	11	0.0	0	0.35917657493638183	0.9552473841879179	0.8520643303339466	0.8524306917561081	0.5098198311671431	0.9239840308257846	0.9347174069150468	0.9196392242075144	0	0	0.0	0.010410375294903183	9
675	0.0025609019579024075	0.0017158423736817895	0.0008711963491687842	0.9816762418784112	-1	0	0	0.3333333333333333	1	1.0	2	1.0	1.0	3	2	0	1	0	0.25	4	1	4	0.3333333333333333	0	0.9670657774694483	0.5772551676595205	0.5086157349822684	0.7884819972261933	0.8653580764108584	0.7794413586212413	0.8871989981807047	0.7237706341061398	1.0	0.3333333333333333	0.0	0.0008711963491687842	29
3906	0.055762627436193084	0.008662250767892034	0.0066096629454397504	0.7844781456363356	-1	0	0	0.125	1	1.0	10	1.0	1.0	11	10	0	0	0	0.08333333333333333	12	1	12	0.0	0	0.3856534137594337	0.9399998622663942	0.736573649480289	0.8640046439136875	0.41705652546497163	0.9192244820951828	0.9205155303464082	0.9124653638811797	0	0	0.0	0.0066096629454397504	13
2950	0.02859723043115379	0.007343394309062869	0.007304335268891589	0.9118411167944536	-1	0	0	0.14285714285714285	1	1.0	8	1.0	1.0	9	8	0	0	0	0.1	10	1	10	0.0	0	0.39543530777317093	0.9474914856318588	0.9613594519399202	0.8549546351998991	0.6025831368693148	0.9291577449058959	0.9337036577403207	0.9178551761016595	0	0	0.0	0.007304335268891589	8
1183	0.03147883905340024	0.0023811774551307815	-0.0018837229368820307	0.9429893841830046	-1	0	0	0.4	4	0.6923076923076923	9	0.5769230769230769	0.6153846153846154	10	8	4	1	0	0.15384615384615385	13	2	15	0.1	0.3076923076923077	0.38428048992733077	0.8070358999726559	0.4505969328574661	0.819868308893971	0.42444910910026856	0.9520084973756298	0.8505607580069835	0.8784631556799527	1.0	0	0.0	-0.00018837229368820306	1
1325	0.045738786567537895	0.004399285697865409	0.001784588606029863	0.5791141664305692	-1	0	0	0.125	1	1.0	10	1.0	1.0	11	10	0	0	0	0.08333333333333333	12	1	12	0.0	0	0.3856534137594337	0.9399998622663942	0.736573649480289	0.8640046439136875	0.617575023755105	0.9299790507372893	0.9143195721589596	0.9164926417407158	0	0	0.0	0.001784588606029863	9
1527	0.03320564554493227	0.01760078722633195	0.017221802949671194	0.7930528896905534	-1	0	0	0.14285714285714285	1	1.0	8	1.0	1.0	9	8	0	0	0	0.1	10	1	10	0.0	0	0.39543530777317093	0.9474914856318588	0.9613594519399202	0.8549546351998991	0.6025831368693148	0.9266285660300271	0.9337036577403207	0.9169000369767304	0	0	0.0	0.017221802949671194	37
1085	0.027002356283154002	0.0065533025143620915	0.006518158056111194	0.8893557503244567	-1	0	0	0.16666666666666666	1	1.0	7	1.0	1.0	8	7	0	0	0	0.1111111111111111	9	1	9	0.0	0	0.8597836187395265	0.8374186372782435	0.7377961515430623	0.8752575401950647	0.20999482094626742	0.9161368173527256	0.9325270154563081	0.8800387481804791	0	0	0.0	0.006518158056111194	48
3006	0.03562750665723355	0.017331413555580356	0.017295417456266275	0.7918909345327566	-1	0	0	0.14285714285714285	1	1.0	8	1.0	1.0	9	8	0	0	0	0.1	10	1	10	0.0	0	0.39543530777317093	0.9474914856318588	0.9613594519399202	0.8549546351998991	0.6025831368693148	0.9291577449058959	0.9337036577403207	0.9178551761016595	0	0	0.0	0.017295417456266275	40
1584	0.055086398810424105	0.007969310197430449	0.006568723853452151	0.7829927722268903	-1	0	0	0.125	1	1.0	10	1.0	1.0	11	10	0	0	0	0.08333333333333333	12	1	12	0.0	0	0.3856534137594337	0.9399998622663942	0.736573649480289	0.8640046439136875	0.41705652546497163	0.9192244820951828	0.9205155303464082	0.9124653638811797	0	0	0.0	0.006568723853452151	16
3853	0.02772866298377603	0.004335674411936722	0.004327522976231431	0.9243403061602232	-1	0	0	0.14285714285714285	1	1.0	8	1.0	1.0	9	8	0	0	0	0.1	10	1	10	0.0	0	0.39543530777317093	0.9397244843334911	0.9613594519399202	0.8549546351998991	0.6025831368693148	0.9279859218789904	0.9392014684717773	0.9136421433182091	0	0	0.0	0.004327522976231431	4
1705	0.03356893918331734	0.01605312886551647	0.01583378095804439	0.791846053654337	-1	0	0	0.14285714285714285	1	1.0	8	1.0	1.0	9	8	0	0	0	0.1	10	1	10	0.0	0	0.39543530777317093	0.9474914856318588	0.9613594519399202	0.8549546351998991	0.6025831368693148	0.9266285660300271	0.9337036577403207	0.9169000369767304	0	0	0.0	0.01583378095804439	45
2155	0.025844050813909017	0.008385511559310672	0.005684668373745512	0.553222960729325	-1	0	0	0.16666666666666666	1	1.0	7	1.0	1.0	8	7	0	0	0	0.1111111111111111	9	1	9	0.0	0	0.36054949876848474	0.9407350775882843	0.9613594519399202	0.8684659301730353	0.6025831368693148	0.8912082671333179	0.9404375198235687	0.9048013571012591	0	0	0.0	0.005684668373745512	8
4950	0.04998008758201428	0.018032922328022227	0.017960783250524425	0.7344877302204597	-1	0	0	0.125	1	1.0	9	1.0	1.0	10	9	0	0	0	0.09090909090909091	11	1	11	0.0	0	0.3905443607663023	0.939618425721088	0.8520643303339466	0.8524306917561081	0.5222555272348036	0.9238108257316434	0.9273850682730612	0.9114355690689689	0	0	0.0	0.017960783250524425	59
2647	0.035051366521563244	0.017157867862401813	0.017144567770556722	0.7918881704004075	-1	0	0	0.14285714285714285	1	1.0	8	1.0	1.0	9	8	0	0	0	0.1	10	1	10	0.0	0	0.39543530777317093	0.9474914856318588	0.9613594519399202	0.8549546351998991	0.6025831368693148	0.9291577449058959	0.9337036577403207	0.9178551761016595	0	0	0.0	0.017144567770556722	51
1650	0.02806281229408966	0.007988460459486946	0.007973223172220835	0.9153509044500948	-1	0	0	0.14285714285714285	1	1.0	8	1.0	1.0	9	8	0	0	0	0.1	10	1	10	0.0	0	0.39543530777317093	0.9474914856318588	0.9613594519399202	0.8764141042232685	0.6025831368693148	0.9266285660300271	0.9337036577403207	0.921477103438831	0	0	0.0	0.007973223172220835	8
3278	0.03416742312602925	0.017527420979353715	0.017511220840459016	0.7910370939991959	-1	0	0	0.14285714285714285	1	1.0	8	1.0	1.0	9	8	0	0	0	0.1	10	1	10	0.0	0	0.39543530777317093	0.9511234109223629	0.9613594519399202	0.8549546351998991	0.6025831368693148	0.9266285660300271	0.9337036577403207	0.918797652387232	0	0	0.0	0.017511220840459016	15
3052	0.02997964041736241	0.0016927183133169516	0.0016727256526817423	0.7501674812953828	-1	0	0	0.14285714285714285	1	1.0	8	1.0	1.0	9	8	0	0	0	0.1	10	1	10	0.0	0	0.39543530777317093	0.9474914856318588	0.8102694354116569	0.8969094517191	0.6025831368693148	0.9291577449058959	0.9337036577403207	0.9271246493085873	0	0	0.0	0.0016727256526817423	0
4943	0.049723458825570326	0.01681052761094391	0.016779310499231478	0.7409270055248964	-1	0	0	0.125	1	1.0	9	1.0	1.0	10	9	0	0	0	0.09090909090909091	11	1	11	0.0	0	0.3905443607663023	0.939618425721088	0.8520643303339466	0.8524306917561081	0.5222555272348036	0.9238108257316434	0.9273850682730612	0.9114355690689689	0	0	0.0	0.016779310499231478	15
3865	0.035453685500171056	0.017976358132186857	0.01796789540331233	0.7903712621563258	-1	0	0	0.14285714285714285	1	1.0	8	1.0	1.0	9	8	0	0	0	0.1	10	1	10	0.0	0	0.39543530777317093	0.9474914856318588	0.9613594519399202	0.8549546351998991	0.6025831368693148	0.9279859218789904	0.9392014684717773	0.9174100449550873	0	0	0.0	0.01796789540331233	44
554	0.002314282343335471	7.02131456478991e-05	7.019837748773788e-05	0.9965748813173289	-1	0	0	1.0	2	0.0	0	1.0	0	2	0	0	2	0	0.3333333333333333	1	3	3	1.0	1.0	0	0	0	0	0	0	0	0	0	0	0	7.019837748773788e-05	20
44	9.257679206452364e-09	8.788588805304496e-09	6.236836922151252e-09	0.9999984592671356	-1	0	0	1.0	2	0.0	0	0.75	0	0	0	2	0	0	1.0	2	2	3	0.0	0	0	0	0	0	0	0	0	0	0	0	0	-0.1	7
4224	0.05508905437184031	0.008561079557261687	0.0071891273805336445	0.7847301367055118	-1	0	0	0.125	1	1.0	10	1.0	1.0	11	10	0	0	0	0.08333333333333333	12	1	12	0.0	0	0.3856534137594337	0.9399998622663942	0.736573649480289	0.8640046439136875	0.41705652546497163	0.9192244820951828	0.9205155303464082	0.9124653638811797	0	0	0.0	0.0071891273805336445	13
1414	0.004285086227160599	0.00022175561550238042	-0.00013885629069434048	0.9787914045370438	-1	0	0	0.25	1	1.0	3	1.0	1.0	4	3	0	1	0	0.2	5	1	5	0.3333333333333333	0	0.49158519021517544	0.9448839445547359	0.7142140583964462	0.8734241474233156	0.26413156821847233	0.7860735914370515	0.9196391693996157	0.8833839459013249	1.0	0.5	0.0	-1.3885629069434048e-05	2
4780	0.006528883233585518	0.0007906491243644979	-0.0006598300287145663	0.957459963970097	-1	0	0	0.25	1	1.0	4	1.0	1.0	5	4	0	1	0	0.16666666666666666	6	1	6	0.3333333333333333	0	0.6602525383307581	0.8825030525408069	0.8662945821462833	0.8656764703029437	0.1	0.9667869583803657	0.9337036577403207	0.9181055994662759	1.0	0.4	0.0	-6.598300287145663e-05	0
1519	0.0331789372538516	0.017312254861904623	0.017082605803915577	0.7934464451107598	-1	0	0	0.14285714285714285	1	1.0	8	1.0	1.0	9	8	0	0	0	0.1	10	1	10	0.0	0	0.39543530777317093	0.9474914856318588	0.9613594519399202	0.8549546351998991	0.6025831368693148	0.9266285660300271	0.9337036577403207	0.9169000369767304	0	0	0.0	0.017082605803915577	97
4138	0.05469444554221513	0.009603682274033597	0.008019383933144277	0.7506499690956921	-1	0	0	0.125	1	1.0	10	1.0	1.0	11	10	0	0	0	0.08333333333333333	12	1	12	0.0	0	0.3856534137594337	0.9317162395346552	0.9613594519399202	0.8431087951550691	0.6025831368693148	0.9300758674312236	0.9433328679740589	0.9083998460443446	0	0	0.0	0.008019383933144277	4
3826	0.054916124296796716	0.00818187629332617	0.006883796757367374	0.7853850488444699	-1	0	0	0.125	1	1.0	10	1.0	1.0	11	10	0	0	0	0.08333333333333333	12	1	12	0.0	0	0.3856534137594337	0.9399998622663942	0.736573649480289	0.8640046439136875	0.41705652546497163	0.9192244820951828	0.9205155303464082	0.9124653638811797	0	0	0.0	0.006883796757367374	14
2348	0.03553115872159448	0.01809927315257789	0.01809884744636884	0.7927276608405516	-1	0	0	0.14285714285714285	1	1.0	8	1.0	1.0	9	8	0	0	0	0.1	10	1	10	0.0	0	0.39543530777317093	0.9474914856318588	0.9613594519399202	0.8549546351998991	0.6025831368693148	0.9291577449058959	0.9337036577403207	0.9178551761016595	0	0	0.0	0.01809884744636884	37
2292	0.035759770904531134	0.016896250786005037	0.016882790890447433	0.7934476034667215	-1	0	0	0.14285714285714285	1	1.0	8	1.0	1.0	9	8	0	0	0	0.1	10	1	10	0.0	0	0.39543530777317093	0.9474914856318588	0.9613594519399202	0.8549546351998991	0.6025831368693148	0.9291577449058959	0.9337036577403207	0.9178551761016595	0	0	0.0	0.016882790890447433	32
444	0.020483141897850138	0.004249290654821167	0.0002937751978243487	0.8288713839203549	-1	0	0	0.42857142857142855	3	0.75	6	0.5555555555555556	0.75	9	6	0	0	0	0.2222222222222222	9	2	10	0.0	0.25	0.9378912578126244	0.9197130174770123	0.2897919444662178	0.9754353684322798	0.218019839417727	0.7643269473569453	0.973056554332767	0.9192495079317529	0	0	0.0	0.0002937751978243487	4
255	0.00022528710340478746	7.057812761259112e-05	7.057653915372023e-05	0.9978252718271505	-1	0	0	1.0	1	0	0	1.0	0	1	0	0	0	0	0.5	1	2	2	0.0	0	0	0	0	0	0	0	0	0	0	0	0	7.057653915372023e-05	55
284	0.0011535244469144026	9.46875085474455e-05	-6.1500962065808e-07	0.9967449968652897	-1	0	0	1.0	2	0.0	0	0.75	0	2	0	0	0	0	1.0	2	2	3	0.0	0	0	0	0	0	0	0	0	0	0	0	0	-6.1500962065808e-08	23
2133	0.03342844985359518	0.01664120850144994	0.01641236566893993	0.7939820475813792	-1	0	0	0.14285714285714285	1	1.0	8	1.0	1.0	9	8	0	0	0	0.1	10	1	10	0.0	0	0.39543530777317093	0.9474914856318588	0.9613594519399202	0.8549546351998991	0.6025831368693148	0.9266285660300271	0.9337036577403207	0.9169000369767304	0	0	0.0	0.01641236566893993	16
221	0.00431880413409624	0.0003133575362225999	9.778144752745692e-05	0.9898286794282302	-1	0	0	0.6	3	0.6	3	0.7	0.4	3	2	3	3	0	0.4	5	2	7	0.3333333333333333	0.8	0.7908338561440978	0.8810525163275926	0.4856210835529221	0.88558201590136	0.49825399985750385	0.9720128967721876	0.9254261822810331	0.9263650822081824	0.3333333333333333	0.3333333333333333	0.0	9.778144752745692e-05	16
4917	0.048012093932975196	0.016986415604238206	0.016950356615394853	0.7411660661249346	-1	0	0	0.125	1	1.0	9	1.0	1.0	10	9	0	0	0	0.09090909090909091	11	1	11	0.0	0	0.3905443607663023	0.939618425721088	0.8520643303339466	0.8524306917561081	0.5222555272348036	0.9238108257316434	0.9273850682730612	0.9114355690689689	0	0	0.0	0.016950356615394853	56
4788	0.050208886065031544	0.01622758532344271	0.016177054315749076	0.7387434505175265	-1	0	0	0.125	1	1.0	9	1.0	1.0	10	9	0	0	0	0.09090909090909091	11	1	11	0.0	0	0.3905443607663023	0.939618425721088	0.8520643303339466	0.8524306917561081	0.5222555272348036	0.9238108257316434	0.9273850682730612	0.9114355690689689	0	0	0.0	0.016177054315749076	23
3027	0.03508820057969599	0.016160384314040373	0.01615982541754919	0.7912874087234921	-1	0	0	0.14285714285714285	1	1.0	8	1.0	1.0	9	8	0	0	0	0.1	10	1	10	0.0	0	0.39543530777317093	0.9474914856318588	0.9613594519399202	0.8549546351998991	0.6025831368693148	0.9291577449058959	0.9337036577403207	0.9178551761016595	0	0	0.0	0.01615982541754919	15
1327	0.03240645072246294	0.00541462657083581	0.005413751242937974	0.7285666353458649	-1	0	0	0.16666666666666666	1	1.0	7	1.0	1.0	8	7	0	0	0	0.1111111111111111	9	1	9	0.0	0	0.39543530777317093	0.9358888560803538	0.7015698626033042	0.8698471818752104	0.5006695542980399	0.9279680780546612	0.9017277443520668	0.9151956926824978	0	0	0.0	0.005413751242937974	18
89	0.0002679381147107205	5.474581227228781e-05	5.122598662372277e-05	0.9984426396269752	-1	0	0	0.3333333333333333	1	1.0	2	1.0	0.5	2	1	1	0	0	0.25	1	4	4	0.0	0	0.4630533483268593	0.9282469583173236	0.33210822729601436	0.8404053533138138	0.551631372774544	0.7644252713252859	0.8521645294550599	0.8580844410516818	0	0	0.0	5.122598662372277e-05	36
3435	0.03389586260614735	0.016541556669151747	0.01653026843997057	0.7903046397067189	-1	0	0	0.14285714285714285	1	1.0	8	1.0	1.0	9	8	0	0	0	0.1	10	1	10	0.0	0	0.39543530777317093	0.9474914856318588	0.9613594519399202	0.8549546351998991	0.6025831368693148	0.9291577449058959	0.9337036577403207	0.9178551761016595	0	0	0.0	0.01653026843997057	12
5024	0.045667387307002795	0.01017380931823013	0.010087327928549992	0.7186979639760586	-1	0	0	0.125	1	1.0	9	1.0	1.0	10	9	0	0	0	0.09090909090909091	11	1	11	0.0	0	0.3905443607663023	0.9426951791090037	0.8520643303339466	0.8524306917561081	0.5222555272348036	0.9238108257316434	0.9273850682730612	0.9129193922851884	0	0	0.0	0.010087327928549992	14
563	0.034338008733800024	0.015868800032040498	0.01572800220338803	0.788853010680046	-1	0	0	0.14285714285714285	1	1.0	8	1.0	1.0	9	8	0	0	0	0.1	10	1	10	0.0	0	0.39543530777317093	0.9474914856318588	0.9613594519399202	0.8764141042232685	0.6025831368693148	0.9266285660300271	0.9337036577403207	0.921477103438831	0	0	0.0	0.01572800220338803	144
1467	0.03270422806423875	0.01706900355763686	0.016841841654737327	0.790075316009445	-1	0	0	0.14285714285714285	1	1.0	8	1.0	1.0	9	8	0	0	0	0.1	10	1	10	0.0	0	0.39543530777317093	0.9474914856318588	0.9613594519399202	0.8549546351998991	0.6025831368693148	0.9266285660300271	0.9337036577403207	0.9169000369767304	0	0	0.0	0.016841841654737327	32
857	0.027559937797621642	0.005356217787866841	-7.256439426659521e-05	0.7004958412895557	-1	0	0	0.14285714285714285	1	1.0	8	1.0	1.0	9	8	0	0	0	0.1	10	1	10	0.0	0	0.39543530777317093	0.9592639364531336	0.9613594519399202	0.932858960830253	0.7881097482736579	0.9237443742545414	0.9331330377034467	0.9405661697845167	0	0	0.0	-7.25643942665952e-06	7
814	0.03457223402967176	0.005457015725837204	0.0021980487385135574	0.7351919976938683	-1	0	0	0.16666666666666666	1	1.0	7	1.0	1.0	8	7	0	0	0	0.1111111111111111	9	1	9	0.0	0	0.3654404457753534	0.9368338358593578	0.9613594519399202	0.914659973561744	0.786180848919102	0.8979139366055047	0.933257104914854	0.9179113696918867	0	0	0.0	0.0021980487385135574	8
4271	0.03989659868711752	0.017878963534735892	0.017877913121960822	0.8311216288095727	-1	0	0	0.14285714285714285	1	1.0	8	1.0	1.0	9	8	0	0	0	0.1	10	1	10	0.0	0	0.39543530777317093	0.9511234109223629	0.9613594519399202	0.8549546351998991	0.6025831368693148	0.9266285660300271	0.9337036577403207	0.918797652387232	0	0	0.0	0.017877913121960822	35
1665	0.023466728596899633	0.005518078808866012	0.003957995879780274	0.9247606141408194	-1	0	0	0.16666666666666666	1	1.0	7	1.0	1.0	8	7	0	0	0	0.1111111111111111	9	1	9	0.0	0	0.3905443607663023	0.9373868559520523	0.7722538140062004	0.8573934370008413	0.18193743731918052	0.9516477795985955	0.9143195721589596	0.9236639973908713	0	0	0.0	0.003957995879780274	3
4935	0.050132744076444635	0.017391521487543558	0.017375821609970896	0.7411588994879545	-1	0	0	0.125	1	1.0	9	1.0	1.0	10	9	0	0	0	0.09090909090909091	11	1	11	0.0	0	0.3905443607663023	0.939618425721088	0.8520643303339466	0.8524306917561081	0.5222555272348036	0.9238108257316434	0.9273850682730612	0.9114355690689689	0	0	0.0	0.017375821609970896	38
3488	0.01975284686787534	0.005669387411886347	0.003869965554877963	0.9280750404147627	-1	0	0	0.16666666666666666	1	1.0	7	1.0	1.0	8	7	0	0	0	0.1111111111111111	9	1	9	0.0	0	0.39543530777317093	0.9245303016233695	0.9169247966669438	0.8585625061962945	0.6100790803122098	0.9482990555610658	0.9273850682730612	0.9172874860416153	0	0	0.0	0.003869965554877963	6
344	0.0013762587462134985	0.00048283968204398497	0.00048283358057698	0.9905598168327456	-1	0	0	0.6666666666666666	2	0.5	1	0.6666666666666666	0.5	3	1	0	0	0	0.6666666666666666	2	3	4	0.0	0	0.6563245644199911	0.7276036003374242	0.42431723255030107	0.8313937725465137	0.5281750806611578	0.912795346815799	0.6862915552078303	0.8378200113215417	0	0	0.0	0.00048283358057698	18
3666	0.05347336533360804	0.010923316068291987	0.004385094389158217	0.7848139307448656	-1	0	0	0.125	1	1.0	10	1.0	1.0	11	10	0	0	0	0.08333333333333333	12	1	12	0.0	0	0.3856534137594337	0.9291856239376349	0.9613594519399202	0.8431087951550691	0.617575023755105	0.9297467757896055	0.9384877039178685	0.9071676409773106	0	0	0.0	0.004385094389158217	6
4673	0.04262158170420475	0.010975156126173604	0.009024413509715494	0.7006006778228148	-1	0	0	0.125	1	1.0	9	1.0	1.0	10	9	0	0	0	0.09090909090909091	11	1	11	0.0	0	0.35917657493638183	0.9552473841879179	0.8520643303339466	0.8524306917561081	0.5222555272348036	0.9238108257316434	0.9347174069150468	0.9195785187485753	0	0	0.0	0.009024413509715494	14
4373	0.03630513869619012	0.016298407862888952	0.01624317731009139	0.7900732323041014	-1	0	0	0.14285714285714285	1	1.0	8	1.0	1.0	9	8	0	0	0	0.1	10	1	10	0.0	0	0.39543530777317093	0.9474914856318588	0.9613594519399202	0.8549546351998991	0.6025831368693148	0.9291577449058959	0.9337036577403207	0.9178551761016595	0	0	0.0	0.01624317731009139	22
2104	0.03418761717012081	0.01614338848235384	0.015367587214790033	0.792265242212798	-1	0	0	0.14285714285714285	1	1.0	8	1.0	1.0	9	8	0	0	0	0.1	10	1	10	0.0	0	0.39543530777317093	0.9474914856318588	0.9613594519399202	0.8549546351998991	0.6025831368693148	0.9266285660300271	0.9337036577403207	0.9169000369767304	0	0	0.0	0.015367587214790033	18
3599	0.0596699175300448	0.01588993928569131	0.01402501821544291	0.7548548564257992	-1	0	0	0.1	1	1.0	12	1.0	1.0	13	12	0	0	0	0.07142857142857142	14	1	14	0.0	0	0.3856534137594337	0.9449511627920754	0.6665660757263195	0.8681479636490771	0.28174133549052593	0.9236337865589938	0.9205155303464082	0.9173436017330657	0	0	0.0	0.01402501821544291	10
4864	0.04960475368069842	0.016654606455814062	0.01664675802989088	0.7341651695661023	-1	0	0	0.125	1	1.0	9	1.0	1.0	10	9	0	0	0	0.09090909090909091	11	1	11	0.0	0	0.3905443607663023	0.939618425721088	0.8520643303339466	0.8524306917561081	0.46370716385723887	0.9174881483732158	0.9273850682730612	0.9090778576822945	0	0	0.0	0.01664675802989088	29
4477	0.06054205752770791	0.013229650433513826	-0.011117510811946466	0.740962784491842	-1	0	0	0.1111111111111111	1	1.0	11	1.0	1.0	12	11	0	0	0	0.07692307692307693	13	1	13	0.0	0	0.3905443607663023	0.922982370531414	0.9613594519399202	0.8444686756700311	0.6025831368693148	0.9304337970983163	0.9367887464035934	0.9051899544662236	0	0	0.0	-0.0011117510811946465	1
3539	0.07141600873395675	0.02176993929293131	0.01171905764203382	0.6313715068368002	-1	0	0	0.1	1	1.0	12	1.0	1.0	13	12	0	0	0	0.07142857142857142	14	1	14	0.0	0	0.3856534137594337	0.9245780374859	0.9613594519399202	0.8610592416981488	0.6025831368693148	0.9289090087017614	0.932031266578815	0.9088882127801892	0	0	0.0	0.01171905764203382	22
4667	0.04851948125414812	0.01569649664934345	0.01560512742622152	0.7377988407524081	-1	0	0	0.125	1	1.0	9	1.0	1.0	10	9	0	0	0	0.09090909090909091	11	1	11	0.0	0	0.3905443607663023	0.939618425721088	0.8520643303339466	0.8524306917561081	0.5222555272348036	0.9238108257316434	0.9273850682730612	0.9114355690689689	0	0	0.0	0.01560512742622152	13
3728	0.050098441190920814	0.0039292454638741245	0.0036803903628840587	0.7049075591517877	-1	0	0	0.125	1	1.0	10	1.0	1.0	11	10	0	0	0	0.08333333333333333	12	1	12	0.0	0	0.3856534137594337	0.9340817828044432	0.7709986168060299	0.8375995937493173	0.6025831368693148	0.9424889782930346	0.9371938004090602	0.9139402995653204	0	0	0.0	0.0036803903628840587	8
808	0.0007940168981849307	0.000674397174856223	0.0006743232438145639	0.9882422973138988	-1	0	0	0.6666666666666666	2	0.5	1	0.6666666666666666	0.5	2	1	1	0	0	0.6666666666666666	2	3	4	0.0	0	0.6908224125622118	0.6786938751496768	0.5978808396735624	0.7834052317492669	0.7887668484128205	0.6975548678870453	0.6887991889577952	0.7223923623725682	0	0	0.0	0.0006743232438145639	34
3659	0.040538725298305746	0.017050091776697474	0.017019774151620416	0.831880743639033	-1	0	0	0.14285714285714285	1	1.0	8	1.0	1.0	9	8	0	0	0	0.1	10	1	10	0.0	0	0.39543530777317093	0.9511234109223629	0.9613594519399202	0.8549546351998991	0.6025831368693148	0.9266285660300271	0.9337036577403207	0.918797652387232	0	0	0.0	0.017019774151620416	25
4816	0.05076313803555287	0.017830718228016226	0.017754461730318544	0.7361611443636342	-1	0	0	0.125	1	1.0	9	1.0	1.0	10	9	0	0	0	0.09090909090909091	11	1	11	0.0	0	0.3905443607663023	0.939618425721088	0.8520643303339466	0.8524306917561081	0.5222555272348036	0.9238108257316434	0.9273850682730612	0.9114355690689689	0	0	0.0	0.017754461730318544	68
2795	0.03376324880605114	0.017475900347415276	0.01726935553623646	0.7920978584802106	-1	0	0	0.14285714285714285	1	1.0	8	1.0	1.0	9	8	0	0	0	0.1	10	1	10	0.0	0	0.39543530777317093	0.9474914856318588	0.9613594519399202	0.8549546351998991	0.6025831368693148	0.9266285660300271	0.9337036577403207	0.9169000369767304	0	0	0.0	0.01726935553623646	82
4916	0.05063411205678458	0.017673069813790396	0.017639426268147157	0.7367828998072723	-1	0	0	0.125	1	1.0	9	1.0	1.0	10	9	0	0	0	0.09090909090909091	11	1	11	0.0	0	0.3905443607663023	0.939618425721088	0.8520643303339466	0.8524306917561081	0.5222555272348036	0.9238108257316434	0.9273850682730612	0.9114355690689689	0	0	0.0	0.017639426268147157	74
768	0.06061941025901409	0.0037787943848765857	0.001114608488832736	0.768294510031252	-1	0	0	0.1	1	1.0	13	1.0	1.0	14	13	0	0	0	0.06666666666666667	15	1	15	0.0	0	0.9141263783704682	0.8187502902085948	0.8456567355111652	0.9483849540429466	0.20999482094626742	0.856073301308355	0.9587867288608878	0.8876841363133899	0	0	0.0	0.001114608488832736	8
2178	0.03260495480065089	0.017496889124925454	0.017298008502582157	0.790773660794118	-1	0	0	0.14285714285714285	1	1.0	8	1.0	1.0	9	8	0	0	0	0.1	10	1	10	0.0	0	0.39543530777317093	0.9474914856318588	0.9613594519399202	0.8549546351998991	0.6025831368693148	0.9266285660300271	0.9337036577403207	0.9169000369767304	0	0	0.0	0.017298008502582157	56
446	0.02917227843783517	0.0013549627549376956	0.0009088406014409211	0.9022381607028792	-1	0	0	0.14285714285714285	1	1.0	8	1.0	1.0	9	8	0	0	0	0.1	10	1	10	0.0	0	0.6563386063247687	0.801141495540814	0.36782213618286397	0.7680325104502744	0.4292257314497984	0.8646108680670825	0.7581022596713333	0.814814397481081	0	0	0.0	0.0009088406014409211	4
4320	0.053994305489162855	0.011817704749964734	0.006922460975390354	0.7821026221520925	-1	0	0	0.125	1	1.0	10	1.0	1.0	11	10	0	0	0	0.08333333333333333	12	1	12	0.0	0	0.3856534137594337	0.9291856239376349	0.9613594519399202	0.8431087951550691	0.617575023755105	0.9297467757896055	0.9384877039178685	0.9071676409773106	0	0	0.0	0.006922460975390354	1
175	0.0008709757116483933	8.628986393757082e-06	7.927610932552527e-06	0.9883519390734713	-1	0	0	0.5	1	1.0	1	1.0	1.0	1	1	1	1	0	0.3333333333333333	1	3	3	0.16666666666666666	0	0.8231416596226427	0.5	0.36880193566321007	0.5	0.11031004455335265	0.5	0.9500981609796846	0.5	1.0	0	0.0	7.927610932552527e-06	75
1014	0.02248409548789543	0.0021083207840941246	0.0016958488272969113	0.5504117762988741	-1	0	0	0.16666666666666666	1	1.0	7	1.0	1.0	8	7	0	0	0	0.1111111111111111	9	1	9	0.0	0	0.35986303685243326	0.9514887716423689	0.8489665507101046	0.8871792814377185	0.42949222153263217	0.9052282237541817	0.9478354021439795	0.9192152206504434	0	0	0.0	0.0016958488272969113	53
1598	0.0330492314646805	0.016945902462448426	0.016572238982544594	0.793954876056904	-1	0	0	0.14285714285714285	1	1.0	8	1.0	1.0	9	8	0	0	0	0.1	10	1	10	0.0	0	0.39543530777317093	0.9474914856318588	0.9613594519399202	0.8549546351998991	0.6025831368693148	0.9266285660300271	0.9337036577403207	0.9169000369767304	0	0	0.0	0.016572238982544594	9
1068	0.059110458415361784	0.016371176232627713	0.004335064414167267	0.6809005638846537	-1	0	0	0.125	1	1.0	10	1.0	1.0	11	10	0	0	0	0.08333333333333333	12	1	12	0.0	0	0.6853040143806741	0.8051477447902327	0.5453654198615926	0.9039804501001225	0.8123784449605855	0.8652088665754757	0.8441204849240779	0.8629599278875474	0	0	0.0	0.004335064414167267	2
3687	0.05737312436522961	0.009460862301815365	0.007466256396288713	0.781614904806853	-1	0	0	0.125	1	1.0	10	1.0	1.0	11	10	0	0	0	0.08333333333333333	12	1	12	0.0	0	0.3856534137594337	0.9399998622663942	0.736573649480289	0.8640046439136875	0.41705652546497163	0.9192244820951828	0.9205155303464082	0.9124653638811797	0	0	0.0	0.007466256396288713	14
2635	0.07371456117549131	0.011553685134981471	-0.0015101607883843745	0.6654098140026846	-1	0	0	0.1	1	1.0	12	1.0	1.0	13	12	0	0	0	0.07142857142857142	14	1	14	0.0	0	0.38428048992733077	0.925902975859466	0.7427692087279729	0.8308877239084274	0.28174133549052593	0.9244471738667951	0.9143195721589596	0.9008968827067046	0	0	0.0	-0.00015101607883843745	4
2349	0.034134467388712876	0.016750076328519017	0.016215120295043746	0.7947934358022347	-1	0	0	0.14285714285714285	1	1.0	8	1.0	1.0	9	8	0	0	0	0.1	10	1	10	0.0	0	0.39543530777317093	0.9474914856318588	0.9613594519399202	0.8549546351998991	0.6025831368693148	0.9266285660300271	0.9337036577403207	0.9169000369767304	0	0	0.0	0.016215120295043746	44
2159	0.03338978099305554	0.016209421316793714	0.015947016586628764	0.7921096611543201	-1	0	0	0.14285714285714285	1	1.0	8	1.0	1.0	9	8	0	0	0	0.1	10	1	10	0.0	0	0.39543530777317093	0.9474914856318588	0.9613594519399202	0.8549546351998991	0.6025831368693148	0.9266285660300271	0.9337036577403207	0.9169000369767304	0	0	0.0	0.015947016586628764	17
1370	0.0	0.0	0.0	0.9999999999999998	-1	0	0	0	0	0	0	1.0	0	0	0	0	4	0	1.0	1	1	1	1.0	0	0	0	0	0	0	0	0	0	0	0	0	-0.1	0
858	0.08540990974922856	0.018336400952294187	0.0016703454978892294	0.696236763500067	-1	0	0	0.1	1	1.0	13	1.0	1.0	14	13	0	0	0	0.06666666666666667	15	1	15	0.0	0	0.6853040143806741	0.7341124013096901	0.5453654198615926	0.9214849603287915	0.83596317957801	0.8529033375845514	0.8509423608495092	0.8513565262999747	0	0	0.0	0.0016703454978892294	84
4854	0.01526264201749386	0.004118820249375028	0.0007993927527507413	0.9429605222015227	-1	0	0	0.4	2	0.8	4	1.0	0.8	6	4	0	0	0	0.14285714285714285	7	1	7	0.0	0.3333333333333333	0.6007827351381098	0.9661251612827065	0.7142140583964462	0.8286464613568106	0.17820065309797475	0.86228566757373	0.9460783226081623	0.9049689455992862	0	0	0.0	0.0007993927527507413	0
4073	0.03700568744220234	0.01660537617040583	0.016605352563687295	0.7934114355476709	-1	0	0	0.14285714285714285	1	1.0	8	1.0	1.0	9	8	0	0	0	0.1	10	1	10	0.0	0	0.39543530777317093	0.9474914856318588	0.9613594519399202	0.8549546351998991	0.6025831368693148	0.9291577449058959	0.9337036577403207	0.9178551761016595	0	0	0.0	0.016605352563687295	20
1972	0.07396654945869979	0.024850678439697255	0.020395119730702786	0.6278154688178395	-1	0	0	0.1	1	1.0	12	1.0	1.0	13	12	0	0	0	0.07142857142857142	14	1	14	0.0	0	0.3856534137594337	0.9245780374859	0.9613594519399202	0.8610592416981488	0.6025831368693148	0.9289090087017614	0.932031266578815	0.9088882127801892	0	0	0.0	0.020395119730702786	143
3583	0.0797931693308566	0.01135597924762017	-0.008925397058285517	0.7160130400787019	-1	0	0	0.1	1	1.0	13	1.0	1.0	14	13	0	0	0	0.06666666666666667	15	1	15	0.0	0	0.3340726599454329	0.921153750162238	0.9613594519399202	0.854770018356659	0.6100790803122098	0.9445367133109258	0.9337036577403207	0.9133470432060727	0	0	0.0	-0.0008925397058285517	1
1323	0.03334142746408866	0.016790257459233314	0.016499301827474135	0.7947633027230151	-1	0	0	0.14285714285714285	1	1.0	8	1.0	1.0	9	8	0	0	0	0.1	10	1	10	0.0	0	0.39543530777317093	0.9474914856318588	0.9613594519399202	0.8549546351998991	0.6025831368693148	0.9266285660300271	0.9337036577403207	0.9169000369767304	0	0	0.0	0.016499301827474135	19
3962	0.027431876045856254	0.00476088570893828	0.0047557499096157925	0.9263862180130598	-1	0	0	0.14285714285714285	1	1.0	8	1.0	1.0	9	8	0	0	0	0.1	10	1	10	0.0	0	0.39543530777317093	0.9397244843334911	0.9613594519399202	0.8549546351998991	0.6025831368693148	0.9291577449058959	0.9337036577403207	0.9141056807982868	0	0	0.0	0.0047557499096157925	7
3472	0.035753636653083	0.01705737860226303	0.017051451161440447	0.7934293771240638	-1	0	0	0.14285714285714285	1	1.0	8	1.0	1.0	9	8	0	0	0	0.1	10	1	10	0.0	0	0.39543530777317093	0.9474914856318588	0.9613594519399202	0.8549546351998991	0.6025831368693148	0.9279859218789904	0.9392014684717773	0.9174100449550873	0	0	0.0	0.017051451161440447	14
1387	0.038339396328838836	0.006571022307400782	0.006277962930825711	0.7684066386971208	-1	0	0	0.125	1	1.0	9	1.0	1.0	10	9	0	0	0	0.09090909090909091	11	1	11	0.0	0	0.3905443607663023	0.939618425721088	0.8489665507101046	0.8702596457598586	0.6025831368693148	0.935344838856292	0.9273850682730612	0.9198244732040557	0	0	0.0	0.006277962930825711	16
1997	0.03256001236753761	0.016167883119997423	0.01586650340026861	0.7925496733495359	-1	0	0	0.14285714285714285	1	1.0	8	1.0	1.0	9	8	0	0	0	0.1	10	1	10	0.0	0	0.39543530777317093	0.9474914856318588	0.9613594519399202	0.8549546351998991	0.6025831368693148	0.9266285660300271	0.9337036577403207	0.9169000369767304	0	0	0.0	0.01586650340026861	16
4800	0.050326549145282055	0.01597255399493794	0.015763631071635392	0.7394052164672312	-1	0	0	0.125	1	1.0	9	1.0	1.0	10	9	0	0	0	0.09090909090909091	11	1	11	0.0	0	0.3905443607663023	0.939618425721088	0.8520643303339466	0.8524306917561081	0.5222555272348036	0.9238108257316434	0.9273850682730612	0.9114355690689689	0	0	0.0	0.015763631071635392	15
198	0.0011836991988991026	0.00018206708782787925	-7.562502384456766e-05	0.9969683636443463	-1	0	0	0.6666666666666666	2	0.5	1	1.0	0.5	3	1	0	0	0	0.25	4	1	4	0.0	0.6666666666666666	0.37748674713882036	0.8777120624823809	0.5503275867176053	0.8896046304270163	0.561507450591425	0.9383310575333155	0.8960957883523212	0.9055088184660492	0	0	0.0	-7.562502384456766e-06	38
2319	0.0015522319749895896	0.00011695764273355708	7.708686350284317e-06	0.9907275433997177	-1	0	0	0.6666666666666666	2	0.5	1	0.6666666666666666	0.5	3	1	0	2	0	0.6666666666666666	3	2	4	1.0	0	0.39543530777317093	0.9683334986919367	0.9613594519399202	0.5454128261982891	0.7881097482736579	0.9624489780492523	0.9763392352345007	0.9073823040368675	0.6666666666666666	0.6666666666666666	0.0	7.708686350284317e-06	1
1331	0.00212248342012737	8.464340817083663e-05	-2.7471822782224702e-05	0.997923147252897	-1	0	0	0.6	3	0.6	3	0.4375	0.4	5	2	1	2	0	1.0	4	4	7	0.6666666666666666	0.4	0.39543530777317093	0.8378792773098693	0.9613594519399202	0.739795348654141	0.7881097482736579	0.9488708556290097	0.9143195721589596	0.8663948546501969	0.6	0.4	0.0	-2.7471822782224703e-06	2
3954	0.03601695651636843	0.016435115193473078	0.016421204034002507	0.7899039482082408	-1	0	0	0.14285714285714285	1	1.0	8	1.0	1.0	9	8	0	0	0	0.1	10	1	10	0.0	0	0.39543530777317093	0.9474914856318588	0.9613594519399202	0.8549546351998991	0.6025831368693148	0.9291577449058959	0.9337036577403207	0.9178551761016595	0	0	0.0	0.016421204034002507	21
449	0.0017407828711189382	0.00019252271612923502	0.00019003873266699553	0.9950810120608001	-1	0	0	1.0	3	0.0	0	0.6666666666666666	0	3	0	0	0	0	0.6666666666666666	3	2	4	0.0	1.0	0	0	0	0	0	0	0	0	0	0	0	0.00019003873266699553	30
2492	0.054314625688855235	0.010089108858322655	0.0035873510965955036	0.7860698099195026	-1	0	0	0.125	1	1.0	10	1.0	1.0	11	10	0	0	0	0.08333333333333333	12	1	12	0.0	0	0.3856534137594337	0.9291856239376349	0.9613594519399202	0.8431087951550691	0.6025831368693148	0.9300758674312236	0.9433328679740589	0.9073092843464741	0	0	0.0	0.0035873510965955036	4
819	0.028320717283061927	0.0067716209930251065	0.0023449776305656607	0.47179992820083305	-1	0	0	0.16666666666666666	1	1.0	7	1.0	1.0	8	7	0	0	0	0.1111111111111111	9	1	9	0.0	0	0.39543530777317093	0.9512903165553716	0.9613594519399202	0.8869020297057055	0.7881097482736579	0.8998420764546857	0.9333968573656763	0.9175083201738943	0	0	0.0	0.0023449776305656607	65
26	0.003113532940699719	0.0005330895440069621	-0.0004986921279929163	0.9974638877671752	-1	0	0	0.5	1	1.0	1	1.0	1.0	2	1	0	1	0	0.3333333333333333	3	1	3	0.3333333333333333	0	0.30356381251204956	0.7175320950029349	0.803902372156618	0.6714616138093488	0.46824130890378735	0.8323195741992122	0.8918916785828821	0.7470746662853576	1.0	0	0.0	-4.986921279929163e-05	21
24	0.03915523088233054	0.005622834056713176	-0.0021914356426572064	0.7636514963547937	-1	0	0	0.375	3	0.7777777777777778	7	0.55	0.6666666666666666	8	6	2	2	0	0.2	2	10	11	0.3333333333333333	0.2222222222222222	0.6523819479407805	0.8878381917804175	0.7368474392729245	0.9605474476153159	0.6736961843315041	0.7747719830427025	0.8369543641832453	0.8971147069556669	0.5625	0.5	0.0	-0.00021914356426572064	7
2539	0.030728767601699142	0.010154950937171028	0.009960027481237933	0.9131339256404053	-1	0	0	0.14285714285714285	1	1.0	8	1.0	1.0	9	8	0	0	0	0.1	10	1	10	0.0	0	0.39543530777317093	0.9474914856318588	0.9613594519399202	0.8549546351998991	0.6025831368693148	0.936473500356767	0.9337036577403207	0.9207442870890188	0	0	0.0	0.009960027481237933	18
1575	0.03151920349760905	0.016344309336903413	0.016076560579236416	0.7890960438085732	-1	0	0	0.14285714285714285	1	1.0	8	1.0	1.0	9	8	0	0	0	0.1	10	1	10	0.0	0	0.39543530777317093	0.9474914856318588	0.9613594519399202	0.8549546351998991	0.6025831368693148	0.9266285660300271	0.9337036577403207	0.9169000369767304	0	0	0.0	0.016076560579236416	25
3041	0.035322485794096414	0.017234814771703716	0.017218354706548738	0.7933697864101746	-1	0	0	0.14285714285714285	1	1.0	8	1.0	1.0	9	8	0	0	0	0.1	10	1	10	0.0	0	0.39543530777317093	0.9474914856318588	0.9613594519399202	0.8549546351998991	0.6025831368693148	0.9291577449058959	0.9337036577403207	0.9178551761016595	0	0	0.0	0.017218354706548738	37
3978	0.04723197844789846	0.005008214515692404	-0.004939759701693332	0.7771380830398464	-1	0	0	0.125	1	1.0	9	1.0	1.0	10	9	0	0	0	0.09090909090909091	11	1	11	0.0	0	0.39543530777317093	0.9387599909129984	0.9613594519399202	0.8602546449280718	0.7881097482736579	0.9045330972913141	0.9276283123522173	0.9059594371316652	0	0	0.0	-0.0004939759701693332	0
531	0.0012934929456473526	0.0002689799421781387	0.00026897930653573535	0.9973579767460067	-1	0	0	1.0	1	0	0	1.0	0	1	0	0	1	0	0.5	1	2	2	0.3333333333333333	0	0	0	0	0	0	0	0	0	0	0	0	0.00026897930653573535	80
3319	0.03350582045844044	0.01664416360585308	0.01628825250222608	0.7938233197140233	-1	0	0	0.14285714285714285	1	1.0	8	1.0	1.0	9	8	0	0	0	0.1	10	1	10	0.0	0	0.39543530777317093	0.9474914856318588	0.9613594519399202	0.8549546351998991	0.6025831368693148	0.9266285660300271	0.9337036577403207	0.9169000369767304	0	0	0.0	0.01628825250222608	23
2269	0.03233943837503361	0.016894787800180416	0.016540735720285252	0.7918819204386914	-1	0	0	0.14285714285714285	1	1.0	8	1.0	1.0	9	8	0	0	0	0.1	10	1	10	0.0	0	0.39543530777317093	0.9474914856318588	0.9613594519399202	0.8549546351998991	0.6025831368693148	0.9266285660300271	0.9337036577403207	0.9169000369767304	0	0	0.0	0.016540735720285252	41
2512	0.03287644073054856	0.015780437614220766	0.015525582613090673	0.7926637750136585	-1	0	0	0.14285714285714285	1	1.0	8	1.0	1.0	9	8	0	0	0	0.1	10	1	10	0.0	0	0.39543530777317093	0.9474914856318588	0.9613594519399202	0.8549546351998991	0.6025831368693148	0.9266285660300271	0.9337036577403207	0.9169000369767304	0	0	0.0	0.015525582613090673	19
203	0.0023248735653211895	0.0002100244964411138	0.00021002287433452031	0.9967214832091659	-1	0	0	1.0	2	0.0	0	1.0	0	2	0	0	2	0	0.3333333333333333	1	3	3	1.0	1.0	0	0	0	0	0	0	0	0	0	0	0	0.00021002287433452031	19
1746	0.03313796776817823	0.01761965592332369	0.017319667509156235	0.7929387880233845	-1	0	0	0.14285714285714285	1	1.0	8	1.0	1.0	9	8	0	0	0	0.1	10	1	10	0.0	0	0.39543530777317093	0.9474914856318588	0.9613594519399202	0.8549546351998991	0.6025831368693148	0.9266285660300271	0.9337036577403207	0.9169000369767304	0	0	0.0	0.017319667509156235	71
2999	0.03451486228418924	0.00858148846197237	0.0042674206705926995	0.859366089936425	-1	0	0	0.14285714285714285	1	1.0	8	1.0	1.0	9	8	0	0	0	0.1	10	1	10	0.0	0	0.39543530777317093	0.9542406288289476	0.9613594519399202	0.8549546351998991	0.6025831368693148	0.9266285660300271	0.9337036577403207	0.9205014467169103	0	0	0.0	0.0042674206705926995	3
3386	0.036313644266324004	0.017443845524740556	0.017443601767104258	0.7894071781313537	-1	0	0	0.14285714285714285	1	1.0	8	1.0	1.0	9	8	0	0	0	0.1	10	1	10	0.0	0	0.39543530777317093	0.9474914856318588	0.9613594519399202	0.8549546351998991	0.6025831368693148	0.9279859218789904	0.9392014684717773	0.9174100449550873	0	0	0.0	0.017443601767104258	24
3815	0.035887228181337515	0.01765672963163939	0.0176493498463326	0.7922665240810576	-1	0	0	0.14285714285714285	1	1.0	8	1.0	1.0	9	8	0	0	0	0.1	10	1	10	0.0	0	0.39543530777317093	0.9474914856318588	0.9613594519399202	0.8549546351998991	0.6025831368693148	0.9291577449058959	0.9337036577403207	0.9178551761016595	0	0	0.0	0.0176493498463326	21
4638	0.049773510567863374	0.017060407868468012	0.017038918274866637	0.7410904772683355	-1	0	0	0.125	1	1.0	9	1.0	1.0	10	9	0	0	0	0.09090909090909091	11	1	11	0.0	0	0.3905443607663023	0.939618425721088	0.8520643303339466	0.8524306917561081	0.5222555272348036	0.9238108257316434	0.9273850682730612	0.9114355690689689	0	0	0.0	0.017038918274866637	41
2203	0.0335122391232971	0.016626827771441956	0.016408311945645015	0.791789168783876	-1	0	0	0.14285714285714285	1	1.0	8	1.0	1.0	9	8	0	0	0	0.1	10	1	10	0.0	0	0.39543530777317093	0.9474914856318588	0.9613594519399202	0.8549546351998991	0.6025831368693148	0.9266285660300271	0.9337036577403207	0.9169000369767304	0	0	0.0	0.016408311945645015	33
1321	0.02728679111530075	0.007285108425873977	0.007251869412690684	0.9203951034193697	-1	0	0	0.14285714285714285	1	1.0	8	1.0	1.0	9	8	0	0	0	0.1	10	1	10	0.0	0	0.39543530777317093	0.9474914856318588	0.9613594519399202	0.8764141042232685	0.6025831368693148	0.9266285660300271	0.9337036577403207	0.921477103438831	0	0	0.0	0.007251869412690684	22
141	0.0022227892292122704	5.0940750293944226e-05	-4.27197844310998e-05	0.9892615221018396	-1	0	0	0.3333333333333333	1	1.0	2	1.0	1.0	3	2	0	1	0	0.25	4	1	4	0.3333333333333333	0	0.38073958740755137	0.8126011111572133	0.36782213618286397	0.8434801742888872	0.25778500990521247	0.9213559098559915	0.8300275057918836	0.8665457495077913	1.0	0.3333333333333333	0.0	-4.271978443109979e-06	39
3608	0.03390675448757985	0.01638980066268241	0.01638760591496419	0.7876710400114989	-1	0	0	0.14285714285714285	1	1.0	8	1.0	1.0	9	8	0	0	0	0.1	10	1	10	0.0	0	0.39543530777317093	0.9511234109223629	0.9613594519399202	0.8549546351998991	0.6025831368693148	0.9266285660300271	0.9337036577403207	0.918797652387232	0	0	0.0	0.01638760591496419	11
3448	0.03127776795668659	0.012250567585267842	0.00958718033971181	0.7999804435550284	-1	0	0	0.14285714285714285	1	1.0	8	1.0	1.0	9	8	0	0	0	0.1	10	1	10	0.0	0	0.39543530777317093	0.9443123260662522	0.9613594519399202	0.8549546351998991	0.6025831368693148	0.9279859218789904	0.9392014684717773	0.9158268738922364	0	0	0.0	0.00958718033971181	7
3340	0.03430250986874015	0.017199673911000496	0.017199644481130438	0.790702929059369	-1	0	0	0.14285714285714285	1	1.0	8	1.0	1.0	9	8	0	0	0	0.1	10	1	10	0.0	0	0.39543530777317093	0.9511234109223629	0.9613594519399202	0.8549546351998991	0.6025831368693148	0.9266285660300271	0.9337036577403207	0.918797652387232	0	0	0.0	0.017199644481130438	33
1205	0.04133737123784702	0.005567067618706105	0.002751014544270263	0.5466761224736402	-1	0	0	0.14285714285714285	1	1.0	8	1.0	1.0	9	8	0	0	0	0.1	10	1	10	0.0	0	0.6853040143806741	0.751297413998437	0.5453654198615926	0.933467408527758	0.8556901154863228	0.8970937360987891	0.8585603731859079	0.8776862735506316	0	0	0.0	0.002751014544270263	6
3330	0.03491771949170086	0.01698957680867596	0.016934776827611527	0.792631473747238	-1	0	0	0.14285714285714285	1	1.0	8	1.0	1.0	9	8	0	0	0	0.1	10	1	10	0.0	0	0.39543530777317093	0.9474914856318588	0.9613594519399202	0.8549546351998991	0.6025831368693148	0.9291577449058959	0.9337036577403207	0.9178551761016595	0	0	0.0	0.016934776827611527	20
1868	0.0331192191364239	0.01718533699465008	0.016805326417263334	0.7937908485940168	-1	0	0	0.14285714285714285	1	1.0	8	1.0	1.0	9	8	0	0	0	0.1	10	1	10	0.0	0	0.39543530777317093	0.9474914856318588	0.9613594519399202	0.8549546351998991	0.6025831368693148	0.9266285660300271	0.9337036577403207	0.9169000369767304	0	0	0.0	0.016805326417263334	56
3582	0.03977443686247011	0.01739803668402622	0.017380768829948778	0.8346476705232653	-1	0	0	0.14285714285714285	1	1.0	8	1.0	1.0	9	8	0	0	0	0.1	10	1	10	0.0	0	0.39543530777317093	0.9511234109223629	0.9613594519399202	0.8549546351998991	0.6025831368693148	0.9388384356299715	0.9398415989554745	0.9235195769463036	0	0	0.0	0.017380768829948778	62
1028	0.028782450006793414	0.007086325888866952	0.004168937849485148	0.4694473133874175	-1	0	0	0.16666666666666666	1	1.0	7	1.0	1.0	8	7	0	0	0	0.1111111111111111	9	1	9	0.0	0	0.39543530777317093	0.9512903165553716	0.9613594519399202	0.8869020297057055	0.7881097482736579	0.8998420764546857	0.9333968573656763	0.9175083201738943	0	0	0.0	0.004168937849485148	14
447	0.002284030131292888	0.00014895681199555226	0.00014895421831053246	0.9967115004602739	-1	0	0	1.0	2	0.0	0	1.0	0	2	0	0	2	0	0.3333333333333333	1	3	3	1.0	1.0	0	0	0	0	0	0	0	0	0	0	0	0.00014895421831053246	51
3658	0.05794078987636565	0.010630040096641397	0.009462617212244395	0.7788347325276739	-1	0	0	0.125	1	1.0	10	1.0	1.0	11	10	0	0	0	0.08333333333333333	12	1	12	0.0	0	0.3856534137594337	0.9399998622663942	0.736573649480289	0.8640046439136875	0.41705652546497163	0.9192244820951828	0.9205155303464082	0.9124653638811797	0	0	0.0	0.009462617212244395	26
4735	0.04711787819843599	0.017171951893104616	0.01714546405318494	0.741690923137148	-1	0	0	0.125	1	1.0	9	1.0	1.0	10	9	0	0	0	0.09090909090909091	11	1	11	0.0	0	0.3905443607663023	0.939618425721088	0.8520643303339466	0.8524306917561081	0.5222555272348036	0.9238108257316434	0.9273850682730612	0.9114355690689689	0	0	0.0	0.01714546405318494	56
138	0.012627246818698198	0.0010247516779148958	7.762915088836391e-05	0.9919380198132746	-1	0	0	0.3333333333333333	2	0.8571428571428571	6	0.5625	0.5714285714285714	5	4	3	2	0	0.25	8	2	9	0.2222222222222222	0.5	0.6066273417130754	0.94079044027725	0.19612426004840325	0.8940309263879076	0.3882854839456966	0.7328026760602503	0.8792668058999545	0.8775079450910712	0.6	0.4	0.0	7.762915088836391e-05	20
2243	0.03620665733882632	0.017300966375904062	0.017285412705676084	0.7929280310826542	-1	0	0	0.14285714285714285	1	1.0	8	1.0	1.0	9	8	0	0	0	0.1	10	1	10	0.0	0	0.39543530777317093	0.9474914856318588	0.9613594519399202	0.8549546351998991	0.6025831368693148	0.9291577449058959	0.9337036577403207	0.9178551761016595	0	0	0.0	0.017285412705676084	24
4476	0.0345852779963243	0.017609552789609028	0.01760948317607658	0.7864647830236975	-1	0	0	0.14285714285714285	1	1.0	8	1.0	1.0	9	8	0	0	0	0.1	10	1	10	0.0	0	0.39543530777317093	0.9511234109223629	0.9613594519399202	0.8549546351998991	0.6025831368693148	0.9266285660300271	0.9337036577403207	0.918797652387232	0	0	0.0	0.01760948317607658	22
626	0.0026509148688349973	0.0010564060137546651	0.0007567733447528101	0.9824285258266339	-1	0	0	0.3333333333333333	1	1.0	2	1.0	1.0	3	2	0	1	0	0.25	4	1	4	0.3333333333333333	0	0.9670657774694483	0.5772551676595205	0.8701670920422488	0.7887798789286092	0.7111103235502501	0.8303688475167421	0.7960584200088203	0.7450622879260058	1.0	0.3333333333333333	0.0	0.0007567733447528101	35
4802	0.049293765364673864	0.01773544603291792	0.01765865856047415	0.7366637451861352	-1	0	0	0.125	1	1.0	9	1.0	1.0	10	9	0	0	0	0.09090909090909091	11	1	11	0.0	0	0.3905443607663023	0.939618425721088	0.8520643303339466	0.8524306917561081	0.5222555272348036	0.9238108257316434	0.9273850682730612	0.9114355690689689	0	0	0.0	0.01765865856047415	33
3249	0.03660013159120643	0.016351393211871904	0.016344454262361023	0.7920818653346138	-1	0	0	0.14285714285714285	1	1.0	8	1.0	1.0	9	8	0	0	0	0.1	10	1	10	0.0	0	0.39543530777317093	0.9474914856318588	0.9613594519399202	0.8549546351998991	0.6025831368693148	0.9279859218789904	0.9392014684717773	0.9174100449550873	0	0	0.0	0.016344454262361023	32
3859	0.03645001962152801	0.01577530194218617	0.015769776800826012	0.7910865202171797	-1	0	0	0.14285714285714285	1	1.0	8	1.0	1.0	9	8	0	0	0	0.1	10	1	10	0.0	0	0.39543530777317093	0.9474914856318588	0.9613594519399202	0.8549546351998991	0.6025831368693148	0.9279859218789904	0.9392014684717773	0.9174100449550873	0	0	0.0	0.015769776800826012	28
414	0.0012970498373031008	0.000381224090168743	0.000381219248738753	0.9898155432646015	-1	0	0	0.6666666666666666	2	0.5	1	0.6666666666666666	0.5	3	1	0	0	0	0.6666666666666666	2	3	4	0.0	0	0.6563245644199911	0.7276036003374242	0.42431723255030107	0.8313937725465137	0.5281750806611578	0.912795346815799	0.6862915552078303	0.8378200113215417	0	0	0.0	0.000381219248738753	20
277	7.699620536465205e-06	1.8226595929632056e-07	-5.303952536343939e-08	0.9999972465765006	-1	0	0	0.6666666666666666	2	0.5	1	0.6666666666666666	0.5	3	1	0	0	0	0.6666666666666666	2	3	4	0.0	0	0.9276774632050733	0.682230326530173	0.15530814480789884	0.9443668097071716	0.18768687706827772	0.9618547459073065	0.9725382827215882	0.9067356002036031	0	0	0.0	-5.303952536343939e-09	15
2797	0.04092090160944772	0.018289905875178758	0.01824243832250243	0.8313045234699818	-1	0	0	0.14285714285714285	1	1.0	8	1.0	1.0	9	8	0	0	0	0.1	10	1	10	0.0	0	0.39543530777317093	0.9511234109223629	0.9613594519399202	0.8549546351998991	0.6025831368693148	0.9266285660300271	0.9337036577403207	0.918797652387232	0	0	0.0	0.01824243832250243	33
2590	0.07355676615812166	0.023216143898949694	0.01017723459628008	0.631312676927575	-1	0	0	0.1	1	1.0	12	1.0	1.0	13	12	0	0	0	0.07142857142857142	14	1	14	0.0	0	0.3856534137594337	0.9245780374859	0.9613594519399202	0.8610592416981488	0.6025831368693148	0.9289090087017614	0.932031266578815	0.9088882127801892	0	0	0.0	0.01017723459628008	16
4505	0.05607915701877002	0.010611509940807153	0.008741377814829126	0.7488286403891098	-1	0	0	0.125	1	1.0	10	1.0	1.0	11	10	0	0	0	0.08333333333333333	12	1	12	0.0	0	0.3856534137594337	0.9317162395346552	0.9613594519399202	0.8431087951550691	0.6025831368693148	0.9300758674312236	0.9433328679740589	0.9083998460443446	0	0	0.0	0.008741377814829126	1
1480	0.038465254699558644	0.005841704303633182	0.005006182213730116	0.7896759657048752	-1	0	0	0.125	1	1.0	10	1.0	1.0	11	10	0	0	0	0.08333333333333333	12	1	12	0.0	0	0.39543530777317093	0.9491966664491222	0.736573649480289	0.8823014435199643	0.6025831368693148	0.8958202629551396	0.9205155303464082	0.9140846810530927	0	0	0.0	0.005006182213730116	14
4493	0.05038668507276848	0.016678624358988106	0.01658257008945744	0.7411544650703141	-1	0	0	0.125	1	1.0	9	1.0	1.0	10	9	0	0	0	0.09090909090909091	11	1	11	0.0	0	0.3905443607663023	0.939618425721088	0.8520643303339466	0.8524306917561081	0.5098198311671431	0.9239840308257846	0.9273850682730612	0.9115018296246346	0	0	0.0	0.01658257008945744	17
3155	0.035705554068884655	0.016323383040611667	0.01630479803355805	0.7895845145038783	-1	0	0	0.14285714285714285	1	1.0	8	1.0	1.0	9	8	0	0	0	0.1	10	1	10	0.0	0	0.39543530777317093	0.9474914856318588	0.9613594519399202	0.8549546351998991	0.6025831368693148	0.9279859218789904	0.9392014684717773	0.9174100449550873	0	0	0.0	0.01630479803355805	21
2694	0.03270772681326136	0.01665977814625684	0.016430501193295373	0.7918015766587903	-1	0	0	0.14285714285714285	1	1.0	8	1.0	1.0	9	8	0	0	0	0.1	10	1	10	0.0	0	0.39543530777317093	0.9474914856318588	0.9613594519399202	0.8549546351998991	0.6025831368693148	0.9266285660300271	0.9337036577403207	0.9169000369767304	0	0	0.0	0.016430501193295373	29
4449	0.04890329731432932	0.018179085675048424	0.018137799225748128	0.7374327405341156	-1	0	0	0.125	1	1.0	9	1.0	1.0	10	9	0	0	0	0.09090909090909091	11	1	11	0.0	0	0.3905443607663023	0.939618425721088	0.8520643303339466	0.8524306917561081	0.5222555272348036	0.9238108257316434	0.9273850682730612	0.9114355690689689	0	0	0.0	0.018137799225748128	114
2851	0.03456720024834591	0.0171773729030535	0.016842517110244128	0.7934634931088438	-1	0	0	0.14285714285714285	1	1.0	8	1.0	1.0	9	8	0	0	0	0.1	10	1	10	0.0	0	0.39543530777317093	0.9474914856318588	0.9613594519399202	0.8549546351998991	0.6025831368693148	0.9266285660300271	0.9337036577403207	0.9169000369767304	0	0	0.0	0.016842517110244128	18
1669	0.04524200479791891	0.006657077765535412	0.0018939933425657783	0.6908911280927652	-1	0	0	0.125	1	1.0	10	1.0	1.0	11	10	0	0	0	0.08333333333333333	12	1	12	0.0	0	0.3856534137594337	0.9308554772524589	0.7709986168060299	0.8375995937493173	0.6025831368693148	0.9316623585154997	0.9337036577403207	0.9075681230872786	0	0	0.0	0.0018939933425657783	3
4699	0.04908570925663524	0.016640785468525744	0.016609506433420015	0.7389414754043715	-1	0	0	0.125	1	1.0	9	1.0	1.0	10	9	0	0	0	0.09090909090909091	11	1	11	0.0	0	0.3905443607663023	0.939618425721088	0.8520643303339466	0.8524306917561081	0.5222555272348036	0.9238108257316434	0.9273850682730612	0.9114355690689689	0	0	0.0	0.016609506433420015	62
1998	0.03635716023279738	0.017319915963178775	0.017278656314356454	0.7923536871927623	-1	0	0	0.14285714285714285	1	1.0	8	1.0	1.0	9	8	0	0	0	0.1	10	1	10	0.0	0	0.39543530777317093	0.9474914856318588	0.9613594519399202	0.8549546351998991	0.6025831368693148	0.9279859218789904	0.9392014684717773	0.9174100449550873	0	0	0.0	0.017278656314356454	48
781	0.05402399158940085	0.004077345318399509	0.0025088922583212433	0.684352549347644	-1	0	0	0.125	1	1.0	9	1.0	1.0	10	9	0	0	0	0.09090909090909091	11	1	11	0.0	0	0.6765952996359429	0.812786686216685	0.5453654198615926	0.8538338156772347	0.7459445325688936	0.8594866635705728	0.7802518120216589	0.8430918216000021	0	0	0.0	0.0025088922583212433	85
1245	0.033587855994672816	0.01588488367435009	0.015240139475726803	0.7951665130062069	-1	0	0	0.14285714285714285	1	1.0	8	1.0	1.0	9	8	0	0	0	0.1	10	1	10	0.0	0	0.39543530777317093	0.9474914856318588	0.9613594519399202	0.8549546351998991	0.6025831368693148	0.9266285660300271	0.9337036577403207	0.9169000369767304	0	0	0.0	0.015240139475726803	20
767	0.040796371310076296	0.003894491654693506	-0.003096084250812316	0.6550049842561199	-1	0	0	0.2222222222222222	2	0.9090909090909091	10	1.0	0.9090909090909091	12	10	0	2	0	0.07692307692307693	1	13	13	1.0	0.16666666666666666	0.9378912578126244	0.8245350743589898	0.696251284503197	0.9805277405946268	0.21400733018199722	0.9503821687297536	0.9717476546874895	0.9430170091482801	0.5416666666666667	0.4166666666666667	0.0	-0.0003096084250812316	0
798	0.03582350456906508	0.001738628244169531	0.0017174947209746627	0.809946045339377	-1	0	0	0.16666666666666666	1	1.0	7	1.0	1.0	8	7	0	0	0	0.1111111111111111	9	1	9	0.0	0	0.3654404457753534	0.9466941484068573	0.9613594519399202	0.8476486231472148	0.786180848919102	0.879090661729226	0.933257104914854	0.8995605417102019	0	0	0.0	0.0017174947209746627	38
448	0.02830357679949871	0.006798476972832131	0.00393449666318119	0.46978972539589836	-1	0	0	0.16666666666666666	1	1.0	7	1.0	1.0	8	7	0	0	0	0.1111111111111111	9	1	9	0.0	0	0.39543530777317093	0.9512903165553716	0.9613594519399202	0.8869020297057055	0.8789512014366796	0.9097126059059343	0.9345576771374317	0.9203552882045283	0	0	0.0	0.00393449666318119	56
1353	0.028376920874337273	0.007316334608994854	0.007315772309098237	0.9203859300368314	-1	0	0	0.14285714285714285	1	1.0	8	1.0	1.0	9	8	0	0	0	0.1	10	1	10	0.0	0	0.39543530777317093	0.9474914856318588	0.9613594519399202	0.8764141042232685	0.6025831368693148	0.9266285660300271	0.9337036577403207	0.921477103438831	0	0	0.0	0.007315772309098237	15
1492	0.07275413558108212	0.024764179753631925	0.018210101752702868	0.6343731873202667	-1	0	0	0.1	1	1.0	12	1.0	1.0	13	12	0	0	0	0.07142857142857142	14	1	14	0.0	0	0.3856534137594337	0.9245780374859	0.9613594519399202	0.8610592416981488	0.6025831368693148	0.9289090087017614	0.932031266578815	0.9088882127801892	0	0	0.0	0.018210101752702868	143
274	0.0018438452567915828	0.00017107426001839067	0.0001710717165058708	0.9975419454007287	-1	0	0	1.0	2	0.0	0	1.0	0	2	0	0	2	0	0.3333333333333333	1	3	3	1.0	1.0	0	0	0	0	0	0	0	0	0	0	0	0.0001710717165058708	11
3663	0.03560344946163658	0.017030538795711207	0.016999639761990256	0.7934537533727741	-1	0	0	0.14285714285714285	1	1.0	8	1.0	1.0	9	8	0	0	0	0.1	10	1	10	0.0	0	0.39543530777317093	0.9474914856318588	0.9613594519399202	0.8549546351998991	0.6025831368693148	0.9279859218789904	0.9392014684717773	0.9174100449550873	0	0	0.0	0.016999639761990256	19
1089	0.024022187565067608	0.006965320567730491	0.006950191179313707	0.9202674976147777	-1	0	0	0.14285714285714285	1	1.0	8	1.0	1.0	9	8	0	0	0	0.1	10	1	10	0.0	0	0.39543530777317093	0.9474914856318588	0.9613594519399202	0.8764141042232685	0.6025831368693148	0.9291577449058959	0.9337036577403207	0.9223840877129655	0	0	0.0	0.006950191179313707	17
4143	0.03965103236134988	0.01870927586995473	0.01870140593344307	0.8343420582585797	-1	0	0	0.14285714285714285	1	1.0	8	1.0	1.0	9	8	0	0	0	0.1	10	1	10	0.0	0	0.39543530777317093	0.9511234109223629	0.9613594519399202	0.8549546351998991	0.6025831368693148	0.9266285660300271	0.9337036577403207	0.918797652387232	0	0	0.0	0.01870140593344307	30
2803	0.04084584787787537	0.016599573155094662	0.016539108729437618	0.833382864487172	-1	0	0	0.14285714285714285	1	1.0	8	1.0	1.0	9	8	0	0	0	0.1	10	1	10	0.0	0	0.39543530777317093	0.9511234109223629	0.9613594519399202	0.8549546351998991	0.6025831368693148	0.9266285660300271	0.9337036577403207	0.918797652387232	0	0	0.0	0.016539108729437618	38
3046	0.03369379238988579	0.016984190774173215	0.01651426918389211	0.7930041631827451	-1	0	0	0.14285714285714285	1	1.0	8	1.0	1.0	9	8	0	0	0	0.1	10	1	10	0.0	0	0.39543530777317093	0.9474914856318588	0.9613594519399202	0.8549546351998991	0.6025831368693148	0.9266285660300271	0.9337036577403207	0.9169000369767304	0	0	0.0	0.01651426918389211	28
2926	0.03348021885979726	0.01677302252964178	0.01648465143985292	0.7932700517404991	-1	0	0	0.14285714285714285	1	1.0	8	1.0	1.0	9	8	0	0	0	0.1	10	1	10	0.0	0	0.39543530777317093	0.9474914856318588	0.9613594519399202	0.8549546351998991	0.6025831368693148	0.9266285660300271	0.9337036577403207	0.9169000369767304	0	0	0.0	0.01648465143985292	9
238	0.001565264513292127	0.0006030486106883969	-5.400332949830287e-05	0.9881929238174877	-1	0	0	0.5	2	0.6666666666666666	2	0.625	0.6666666666666666	4	2	0	0	0	0.5	2	4	5	0.0	0	0.58418883768803	0.9830601829577849	0.5190447652882062	0.9314410827263864	0.5713889307102835	0.9034603526296798	0.9185587380607891	0.9511433267354387	0	0	0.0	-5.400332949830287e-06	11
836	0.04835138604107183	0.004794109865645457	-0.00477929239877441	0.7528506984779832	-1	0	0	0.2222222222222222	2	0.9090909090909091	10	0.5416666666666666	0.9090909090909091	12	10	0	0	0	0.16666666666666666	12	2	13	0.0	0	0.9378912578126244	0.8639597922165918	0.7049233775505526	0.9702362263676081	0.218019839417727	0.8979343185330981	0.9674480349725141	0.9243123158998531	0	0	0.0	-0.00047792923987744103	1
4734	0.04911261334541375	0.01627737445553334	0.01627616131523326	0.737506698960466	-1	0	0	0.125	1	1.0	9	1.0	1.0	10	9	0	0	0	0.09090909090909091	11	1	11	0.0	0	0.3905443607663023	0.939618425721088	0.8520643303339466	0.8524306917561081	0.5222555272348036	0.9238108257316434	0.9273850682730612	0.9114355690689689	0	0	0.0	0.01627616131523326	21
4082	0.06814427474488	0.025845325019846384	0.007648984711038417	0.7192859841530754	-1	0	0	0.1	1	1.0	12	1.0	1.0	13	12	0	0	0	0.07142857142857142	14	1	14	0.0	0	0.3856534137594337	0.9245780374859	0.9613594519399202	0.8610592416981488	0.6025831368693148	0.9289090087017614	0.932031266578815	0.9088882127801892	0	0	0.0	0.007648984711038417	19
95	0.000882259188071973	2.0093002734224497e-05	-1.8277540400555032e-05	0.988756190216134	-1	0	0	0.5	1	1.0	1	1.0	1.0	1	1	1	1	0	0.3333333333333333	1	3	3	0.16666666666666666	0	0.8231416596226427	0.5	0.36880193566321007	0.5	0.11031004455335265	0.5	0.9500981609796846	0.5	1.0	0	0.0	-1.8277540400555031e-06	23
2549	0.033237395695937616	0.017075353440434645	0.017073421299480362	0.7863864313094289	-1	0	0	0.14285714285714285	1	1.0	8	1.0	1.0	9	8	0	0	0	0.1	10	1	10	0.0	0	0.39543530777317093	0.9511234109223629	0.9613594519399202	0.8549546351998991	0.6025831368693148	0.9266285660300271	0.9337036577403207	0.918797652387232	0	0	0.0	0.017073421299480362	15
2905	0.0366175536165558	0.01740377233132486	0.017396486153042554	0.7940646746000477	-1	0	0	0.14285714285714285	1	1.0	8	1.0	1.0	9	8	0	0	0	0.1	10	1	10	0.0	0	0.39543530777317093	0.9474914856318588	0.9613594519399202	0.8549546351998991	0.6025831368693148	0.9291577449058959	0.9337036577403207	0.9178551761016595	0	0	0.0	0.017396486153042554	21
3375	0.037160310845919135	0.017194861238550692	0.0171937732092897	0.7898314293504957	-1	0	0	0.14285714285714285	1	1.0	8	1.0	1.0	9	8	0	0	0	0.1	10	1	10	0.0	0	0.39543530777317093	0.9474914856318588	0.9613594519399202	0.8549546351998991	0.6025831368693148	0.9291577449058959	0.9337036577403207	0.9178551761016595	0	0	0.0	0.0171937732092897	28
1722	0.032419602814991885	0.015836528857443643	0.01563923600493436	0.7914390305985639	-1	0	0	0.14285714285714285	1	1.0	8	1.0	1.0	9	8	0	0	0	0.1	10	1	10	0.0	0	0.39543530777317093	0.9474914856318588	0.9613594519399202	0.8549546351998991	0.6025831368693148	0.9266285660300271	0.9337036577403207	0.9169000369767304	0	0	0.0	0.01563923600493436	21
1763	0.030833258577957507	0.017385212399960888	0.007428328085558903	0.7029187903537364	-1	0	0	0.125	1	1.0	9	1.0	1.0	10	9	0	0	0	0.09090909090909091	11	1	11	0.0	0	0.3905443607663023	0.9334383068484922	0.9613594519399202	0.8472580835697767	0.5098198311671431	0.9153851119286335	0.9273850682730612	0.9042251832132455	0	0	0.0	0.007428328085558903	10
4444	0.03587466690853498	0.015466422627506598	0.015427674382673007	0.7884578482904253	-1	0	0	0.14285714285714285	1	1.0	8	1.0	1.0	9	8	0	0	0	0.1	10	1	10	0.0	0	0.39543530777317093	0.9474914856318588	0.9613594519399202	0.8549546351998991	0.6025831368693148	0.9291577449058959	0.9337036577403207	0.9178551761016595	0	0	0.0	0.015427674382673007	11
3736	0.03478871817448037	0.01768654573732028	0.017686390180855313	0.7870169883110485	-1	0	0	0.14285714285714285	1	1.0	8	1.0	1.0	9	8	0	0	0	0.1	10	1	10	0.0	0	0.39543530777317093	0.9474914856318588	0.9613594519399202	0.8549546351998991	0.6025831368693148	0.9291577449058959	0.9337036577403207	0.9178551761016595	0	0	0.0	0.017686390180855313	26
534	0.07201604907661979	0.00441958085400677	-0.0005948914448137327	0.865662699670802	-1	0	0	0.1	1	1.0	13	0.35714285714285715	0.8461538461538461	12	11	2	2	0	0.8571428571428571	6	7	15	0.2857142857142857	0.3076923076923077	0.5808808656561489	0.9014748542811426	0.4833273433959847	0.8933717103342531	0.33402130057033286	0.9501120528916369	0.9179967583104579	0.9189916580867745	0.5416666666666666	0.16666666666666666	0.0	-5.948914448137327e-05	3
1922	0.03177777069963201	0.016186276274911916	0.01587719681408709	0.792157754828088	-1	0	0	0.14285714285714285	1	1.0	8	1.0	1.0	9	8	0	0	0	0.1	10	1	10	0.0	0	0.39543530777317093	0.9474914856318588	0.9613594519399202	0.8549546351998991	0.6025831368693148	0.9266285660300271	0.9337036577403207	0.9169000369767304	0	0	0.0	0.01587719681408709	20
507	0.0022744551134265653	3.0489351432653414e-05	3.045557316980649e-05	0.9965231500456735	-1	0	0	1.0	2	0.0	0	1.0	0	2	0	0	2	0	0.3333333333333333	1	3	3	1.0	1.0	0	0	0	0	0	0	0	0	0	0	0	3.045557316980649e-05	24
3215	0.07231116869977064	0.02242557143066028	0.00960183782877895	0.6305693269062997	-1	0	0	0.1	1	1.0	12	1.0	1.0	13	12	0	0	0	0.07142857142857142	14	1	14	0.0	0	0.3856534137594337	0.9245780374859	0.9613594519399202	0.8610592416981488	0.6025831368693148	0.9289090087017614	0.932031266578815	0.9088882127801892	0	0	0.0	0.00960183782877895	11
1212	0.025286519186108095	0.006431970042423984	-0.00241240830627905	0.8898709264527864	-1	0	0	0.16666666666666666	1	1.0	7	1.0	1.0	8	7	0	0	0	0.1111111111111111	9	1	9	0.0	0	0.876901657164705	0.8413875142101686	0.7516628493989777	0.9322742688801168	0.22243051701392794	0.8998022110192434	0.9427647465277175	0.8967779699581518	0	0	0.0	-0.000241240830627905	5
130	0.09007267751739555	0.0018222862173301988	-0.0001883874727089817	0.8209114305330693	-1	0	0	0.1	1	1.0	13	1.0	1.0	14	13	0	1	0	0.06666666666666667	15	1	15	0.3333333333333333	0	0.3066375882878544	0.7499080842761244	0.6645463194947319	0.9131488419870766	0.6120792635680588	0.8233638869239949	0.8536106505230401	0.8406908352257922	1.0	0.2857142857142857	0.0	-1.883874727089817e-05	17
216	0.006030459191337457	0.0011256767166689934	-0.0010868195253624375	0.9688591139097028	-1	0	0	0.4	2	0.8	4	0.5833333333333334	0.8	5	4	1	1	0	0.3333333333333333	6	2	7	0.2	0	0.9408174918074541	0.7608075016798962	0.4856210835529221	0.8769312073017874	0.6531864335905053	0.9310122108083558	0.8908229651065759	0.8707620213410521	1.0	0.2	0.0	-0.00010868195253624375	5
785	0.015690957334306387	0.003519102079040031	0.0030726644508986835	0.96028305615131	-1	0	0	0.16666666666666666	1	1.0	7	1.0	1.0	8	7	0	0	0	0.1111111111111111	9	1	9	0.0	0	0.9382937489125931	0.806916131447393	0.5628982040359414	0.8605841607516768	0.7606074266869861	0.8840035645446318	0.8901702683095145	0.8532575392029235	0	0	0.0	0.0030726644508986835	16
2623	0.03966347749261985	0.016364502699493532	0.016362499894698134	0.8097485191429998	-1	0	0	0.14285714285714285	1	1.0	8	1.0	1.0	9	8	0	0	0	0.1	10	1	10	0.0	0	0.39543530777317093	0.9511234109223629	0.9613594519399202	0.8549546351998991	0.6025831368693148	0.9266285660300271	0.9337036577403207	0.918797652387232	0	0	0.0	0.016362499894698134	10
4165	0.07105827793365929	0.023474398857175255	0.012715196751009163	0.6287345557977353	-1	0	0	0.1	1	1.0	12	1.0	1.0	13	12	0	0	0	0.07142857142857142	14	1	14	0.0	0	0.3856534137594337	0.9245780374859	0.9613594519399202	0.8610592416981488	0.6025831368693148	0.9289090087017614	0.932031266578815	0.9088882127801892	0	0	0.0	0.012715196751009163	19
3641	0.041366820245566385	0.0166703225509899	0.01666971237097004	0.8326615492476519	-1	0	0	0.14285714285714285	1	1.0	8	1.0	1.0	9	8	0	0	0	0.1	10	1	10	0.0	0	0.39543530777317093	0.9511234109223629	0.9613594519399202	0.8549546351998991	0.6025831368693148	0.9266285660300271	0.9337036577403207	0.918797652387232	0	0	0.0	0.01666971237097004	39
2396	0.036224661173040115	0.016101233153636037	0.016096060501919463	0.7908798668648896	-1	0	0	0.14285714285714285	1	1.0	8	1.0	1.0	9	8	0	0	0	0.1	10	1	10	0.0	0	0.39543530777317093	0.9474914856318588	0.9613594519399202	0.8549546351998991	0.6025831368693148	0.9279859218789904	0.9392014684717773	0.9174100449550873	0	0	0.0	0.016096060501919463	19
3545	0.032663024800990245	0.008180620761171742	0.0029131910834068672	0.9061709320384816	-1	0	0	0.14285714285714285	1	1.0	8	1.0	1.0	9	8	0	0	0	0.1	10	1	10	0.0	0	0.33417534375071123	0.9573204215651213	0.9613594519399202	0.8549546351998991	0.6025831368693148	0.9266285660300271	0.9490351793711226	0.9222615730687356	0	0	0.0	0.0029131910834068672	7
2843	0.0	0.0	0.0	0.9999999999999998	-1	0	0	0	0	0	0	1.0	0	0	0	0	4	0	1.0	1	1	1	1.0	0	0	0	0	0	0	0	0	0	0	0	0	-0.1	0
721	0.00264076128597071	0.0011648789016533193	0.000381060252611825	0.9827997883251077	-1	0	0	0.3333333333333333	1	1.0	2	1.0	1.0	3	2	0	1	0	0.25	4	1	4	0.3333333333333333	0	0.9670657774694483	0.5772551676595205	0.8701670920422488	0.7887798789286092	0.7812352886166073	0.7738752861275026	0.7670463057217628	0.7217466315602079	1.0	0.3333333333333333	0.0	0.000381060252611825	26
4571	0.05032664203183011	0.015957296322337958	0.01593618726963657	0.7371167730706476	-1	0	0	0.125	1	1.0	9	1.0	1.0	10	9	0	0	0	0.09090909090909091	11	1	11	0.0	0	0.3905443607663023	0.939618425721088	0.8520643303339466	0.8524306917561081	0.5222555272348036	0.9238108257316434	0.9273850682730612	0.9114355690689689	0	0	0.0	0.01593618726963657	38
2325	0.03991168160913821	0.01804638392469814	0.018016957893865374	0.8318265836698436	-1	0	0	0.14285714285714285	1	1.0	8	1.0	1.0	9	8	0	0	0	0.1	10	1	10	0.0	0	0.39543530777317093	0.9511234109223629	0.9613594519399202	0.8549546351998991	0.6025831368693148	0.9266285660300271	0.9337036577403207	0.918797652387232	0	0	0.0	0.018016957893865374	14
3364	0.05420217843407646	0.011274890518917332	0.007201476737741699	0.784267365337114	-1	0	0	0.125	1	1.0	10	1.0	1.0	11	10	0	0	0	0.08333333333333333	12	1	12	0.0	0	0.3856534137594337	0.9291856239376349	0.9613594519399202	0.8431087951550691	0.617575023755105	0.9311195012172926	0.9392014684717773	0.9077612832071339	0	0	0.0	0.007201476737741699	4
1357	0.008723332206524149	0.0009371339930930656	0.0002049794559107077	0.9628813641169645	-1	0	0	0.25	1	1.0	4	0.5	0.75	4	3	1	2	0	0.75	4	3	6	0.4	0	0.6740501273335141	0.9590299886323604	0.6011907476882957	0.8836631615615397	0.21701065028516645	0.9431746254723204	0.924260858107864	0.9348267565375994	0.625	0.5	0.0	0.0002049794559107077	1
2284	0.07141271553767334	0.022327605291588806	0.012191288367385011	0.6308881872068823	-1	0	0	0.1	1	1.0	12	1.0	1.0	13	12	0	0	0	0.07142857142857142	14	1	14	0.0	0	0.3856534137594337	0.9245780374859	0.9613594519399202	0.8610592416981488	0.6025831368693148	0.9289090087017614	0.932031266578815	0.9088882127801892	0	0	0.0	0.012191288367385011	14
2634	0.03222302765673981	0.016878874946033816	0.01653373922902303	0.7890003022705316	-1	0	0	0.14285714285714285	1	1.0	8	1.0	1.0	9	8	0	0	0	0.1	10	1	10	0.0	0	0.39543530777317093	0.9474914856318588	0.9613594519399202	0.8549546351998991	0.6025831368693148	0.9266285660300271	0.9337036577403207	0.9169000369767304	0	0	0.0	0.01653373922902303	23
3468	0.03573929780206699	0.017046996072318042	0.017031251474688806	0.7936076119883666	-1	0	0	0.14285714285714285	1	1.0	8	1.0	1.0	9	8	0	0	0	0.1	10	1	10	0.0	0	0.39543530777317093	0.9474914856318588	0.9613594519399202	0.8549546351998991	0.6025831368693148	0.9279859218789904	0.9392014684717773	0.9174100449550873	0	0	0.0	0.017031251474688806	12
4000	0.035704950464233415	0.018269164898956792	0.01826553059665266	0.7932108027733518	-1	0	0	0.14285714285714285	1	1.0	8	1.0	1.0	9	8	0	0	0	0.1	10	1	10	0.0	0	0.39543530777317093	0.9474914856318588	0.9613594519399202	0.8549546351998991	0.6025831368693148	0.9291577449058959	0.9337036577403207	0.9178551761016595	0	0	0.0	0.01826553059665266	30
2861	0.034267259308097035	0.016582497392692186	0.016580503581310493	0.7874282942307489	-1	0	0	0.14285714285714285	1	1.0	8	1.0	1.0	9	8	0	0	0	0.1	10	1	10	0.0	0	0.39543530777317093	0.9511234109223629	0.9613594519399202	0.8549546351998991	0.6025831368693148	0.9266285660300271	0.9337036577403207	0.918797652387232	0	0	0.0	0.016580503581310493	17
3430	0.03644886005230101	0.016100590030370687	0.01608515251511224	0.7923433063011586	-1	0	0	0.14285714285714285	1	1.0	8	1.0	1.0	9	8	0	0	0	0.1	10	1	10	0.0	0	0.39543530777317093	0.9474914856318588	0.9613594519399202	0.8549546351998991	0.6025831368693148	0.9291577449058959	0.9337036577403207	0.9178551761016595	0	0	0.0	0.01608515251511224	18
3999	0.05563289683917167	0.01337628046336534	0.010442272782482413	0.7505254645412822	-1	0	0	0.125	1	1.0	10	1.0	1.0	11	10	0	0	0	0.08333333333333333	12	1	12	0.0	0	0.3856534137594337	0.9291856239376349	0.9613594519399202	0.8431087951550691	0.617575023755105	0.9311195012172926	0.9392014684717773	0.9077612832071339	0	0	0.0	0.010442272782482413	1
4379	0.02008767312709054	0.0012361701905500664	0.0011170826295839051	0.9359350060381207	-1	0	0	0.16666666666666666	1	1.0	7	1.0	1.0	8	7	0	1	0	0.1111111111111111	9	1	9	0.3333333333333333	0	0.39543530777317093	0.9474893403428278	0.9613594519399202	0.8539736505649426	0.7881097482736579	0.9407851164567246	0.9143195721589596	0.922357518759085	1.0	0.125	0.0	0.0011170826295839051	2
961	0.028503488997390573	0.006473565271116348	0.0011378094320086806	0.4831770300472673	-1	0	0	0.16666666666666666	1	1.0	7	1.0	1.0	8	7	0	0	0	0.1111111111111111	9	1	9	0.0	0	0.39543530777317093	0.9512903165553716	0.9613594519399202	0.8869020297057055	0.7881097482736579	0.8998420764546857	0.9333968573656763	0.9175083201738943	0	0	0.0	0.0011378094320086806	46
4862	0.04970899876822754	0.016511715358973125	0.016492322911574576	0.7382027305045733	-1	0	0	0.125	1	1.0	9	1.0	1.0	10	9	0	0	0	0.09090909090909091	11	1	11	0.0	0	0.3905443607663023	0.939618425721088	0.8520643303339466	0.8524306917561081	0.5222555272348036	0.9238108257316434	0.9273850682730612	0.9114355690689689	0	0	0.0	0.016492322911574576	35
842	0.03190685957720407	0.0070194566047434405	0.006929641647329709	0.8157252961181749	-1	0	0	0.125	1	1.0	9	1.0	1.0	10	9	0	0	0	0.09090909090909091	11	1	11	0.0	0	0.3905443607663023	0.9534711729611043	0.7451860029299633	0.8345642439507573	0.5136079320197351	0.9138581395217685	0.8988929611239843	0.9116014991899309	0	0	0.0	0.006929641647329709	96
2657	0.03460706064831907	0.009871679216834591	0.009848396260595488	0.8759629974301933	-1	0	0	0.14285714285714285	1	1.0	8	1.0	1.0	9	8	0	0	0	0.1	10	1	10	0.0	0	0.39543530777317093	0.9511234109223629	0.9613594519399202	0.8549546351998991	0.6025831368693148	0.9266285660300271	0.9337036577403207	0.918797652387232	0	0	0.0	0.009848396260595488	9
2180	0.022179074057362747	0.004569670204554199	-0.0020287143521455953	0.9362410425928905	-1	0	0	0.14285714285714285	1	1.0	8	1.0	1.0	9	8	0	2	0	0.1	10	1	10	0.6666666666666666	0	0.39543530777317093	0.933254356694576	0.9613594519399202	0.8908716200670538	0.7881097482736579	0.9512045660222378	0.9143195721589596	0.9288518877978539	0.5555555555555556	0.2222222222222222	0.0	-0.00020287143521455952	1
1095	0.02967580415025437	0.005339986446549217	0.0053299383722913525	0.9200123788890257	-1	0	0	0.125	1	1.0	9	1.0	1.0	10	9	0	0	0	0.09090909090909091	11	1	11	0.0	0	0.3905443607663023	0.9534711729611043	0.7451860029299633	0.8345642439507573	0.515536831374291	0.9144821101383731	0.8988929611239843	0.911814879928525	0	0	0.0	0.0053299383722913525	28
1269	0.030282783508198366	0.005546645238824841	0.005546340820397769	0.9174130744386223	-1	0	0	0.125	1	1.0	9	1.0	1.0	10	9	0	0	0	0.09090909090909091	11	1	11	0.0	0	0.3905443607663023	0.9534711729611043	0.7451860029299633	0.8345642439507573	0.515536831374291	0.9144821101383731	0.8988929611239843	0.911814879928525	0	0	0.0	0.005546340820397769	10
851	0.0011668294211074823	0.00023756648593738263	0.00023756100423274554	0.9968283996526425	-1	0	0	1.0	1	0	0	1.0	0	1	0	0	1	0	0.5	1	2	2	0.3333333333333333	0	0	0	0	0	0	0	0	0	0	0	0	0.00023756100423274554	18
3591	0.03586421932634786	0.017087725568664548	0.017074434206195623	0.7934666211565916	-1	0	0	0.14285714285714285	1	1.0	8	1.0	1.0	9	8	0	0	0	0.1	10	1	10	0.0	0	0.39543530777317093	0.9474914856318588	0.9613594519399202	0.8549546351998991	0.6025831368693148	0.9279859218789904	0.9392014684717773	0.9174100449550873	0	0	0.0	0.017074434206195623	40
1999	0.04482356272232454	0.00993684952461122	0.00973052319034028	0.7176978404486899	-1	0	0	0.125	1	1.0	9	1.0	1.0	10	9	0	0	0	0.09090909090909091	11	1	11	0.0	0	0.3905443607663023	0.939618425721088	0.866179034372975	0.839727910400642	0.5098198311671431	0.922675744501024	0.9273850682730612	0.9083307578471221	0	0	0.0	0.00973052319034028	6
3821	0.07249655776075271	0.009521546475375108	0.0013819258376808904	0.6671335965845799	-1	0	0	0.1	1	1.0	13	1.0	1.0	14	13	0	0	0	0.06666666666666667	15	1	15	0.0	0	0.35986303685243326	0.9375594397960333	0.7142140583964462	0.8664231356054581	0.48823385823037946	0.9590706525522918	0.9227992319709498	0.9294076896673217	0	0	0.0	0.0013819258376808904	6
1047	0.0580096664108535	0.013294814194631447	0.012173282272380955	0.6805658095239899	-1	0	0	0.125	1	1.0	10	1.0	1.0	11	10	0	0	0	0.08333333333333333	12	1	12	0.0	0	0.6853040143806741	0.8051477447902327	0.5453654198615926	0.8693010600424701	0.8123784449605855	0.8652088665754757	0.8561942773015958	0.8486785233585408	0	0	0.0	0.012173282272380955	38
2653	0.03364750401955744	0.01700472081756868	0.01669471299436106	0.793045667394791	-1	0	0	0.14285714285714285	1	1.0	8	1.0	1.0	9	8	0	0	0	0.1	10	1	10	0.0	0	0.39543530777317093	0.9474914856318588	0.9613594519399202	0.8549546351998991	0.6025831368693148	0.9266285660300271	0.9337036577403207	0.9169000369767304	0	0	0.0	0.01669471299436106	41
4349	0.03407729402795546	0.015920782572676102	0.01585791162663686	0.7885858979920348	-1	0	0	0.14285714285714285	1	1.0	8	1.0	1.0	9	8	0	0	0	0.1	10	1	10	0.0	0	0.39543530777317093	0.9511234109223629	0.9613594519399202	0.8549546351998991	0.6025831368693148	0.9266285660300271	0.9337036577403207	0.918797652387232	0	0	0.0	0.01585791162663686	13
2295	0.0014829136469449507	0.00033670352438822104	-3.508600493471258e-06	0.9907708393743316	-1	0	0	0.6666666666666666	2	0.5	1	0.6666666666666666	0.5	3	1	0	2	0	0.6666666666666666	3	2	4	1.0	0	0.39543530777317093	0.9683334986919367	0.9613594519399202	0.668635163386174	0.7881097482736579	0.9624489780492523	0.974853331231244	0.9209534132393837	0.6666666666666666	0.3333333333333333	0.0	-3.508600493471258e-07	1
2230	0.05467487901975767	0.007409557077032291	0.005920546454262865	0.7830029614353493	-1	0	0	0.125	1	1.0	10	1.0	1.0	11	10	0	0	0	0.08333333333333333	12	1	12	0.0	0	0.3856534137594337	0.9399998622663942	0.736573649480289	0.8640046439136875	0.41705652546497163	0.9192244820951828	0.9205155303464082	0.9124653638811797	0	0	0.0	0.005920546454262865	9
3004	0.05601184232070948	0.011354171386491937	0.005826893120715996	0.7855577173408733	-1	0	0	0.125	1	1.0	10	1.0	1.0	11	10	0	0	0	0.08333333333333333	12	1	12	0.0	0	0.3856534137594337	0.9291856239376349	0.9613594519399202	0.8431087951550691	0.617575023755105	0.9297467757896055	0.9384877039178685	0.9071676409773106	0	0	0.0	0.005826893120715996	1
2542	0.02982404167916948	0.008506880771283386	0.008259960636606034	0.9136859398182985	-1	0	0	0.14285714285714285	1	1.0	8	1.0	1.0	9	8	0	0	0	0.1	10	1	10	0.0	0	0.39543530777317093	0.9474914856318588	0.9613594519399202	0.8552702652838632	0.6025831368693148	0.9266285660300271	0.9339680147743802	0.91696471728133	0	0	0.0	0.008259960636606034	13
3365	0.03548119797268411	0.01701029707353306	0.017005759657622705	0.7888063819384041	-1	0	0	0.14285714285714285	1	1.0	8	1.0	1.0	9	8	0	0	0	0.1	10	1	10	0.0	0	0.39543530777317093	0.9474914856318588	0.9613594519399202	0.8549546351998991	0.6025831368693148	0.9279859218789904	0.9392014684717773	0.9174100449550873	0	0	0.0	0.017005759657622705	13
3226	0.03606932351104374	0.017115821442160128	0.0171153953803334	0.7895872944755544	-1	0	0	0.14285714285714285	1	1.0	8	1.0	1.0	9	8	0	0	0	0.1	10	1	10	0.0	0	0.39543530777317093	0.9474914856318588	0.9613594519399202	0.8549546351998991	0.6025831368693148	0.9291577449058959	0.9337036577403207	0.9178551761016595	0	0	0.0	0.0171153953803334	44
3107	0.030177118822541926	0.005082714636425459	0.004958646563276716	0.8952415111306593	-1	0	0	0.14285714285714285	1	1.0	8	1.0	1.0	9	8	0	0	0	0.1	10	1	10	0.0	0	0.39543530777317093	0.9313362917746104	0.9613594519399202	0.8549546351998991	0.6025831368693148	0.9291577449058959	0.9337036577403207	0.9103901602269319	0	0	0.0	0.004958646563276716	2
2499	0.018337178661032752	0.007360273671336472	0.004784696341191416	0.9237724722276736	-1	0	0	0.16666666666666666	1	1.0	6	1.0	1.0	7	6	0	0	0	0.125	8	1	8	0.0	0	0.39543530777317093	0.9433174832527306	0.7427692087279729	0.864118491681081	0.44192791760029265	0.9245637699578193	0.9205155303464082	0.916007678861157	0	0	0.0	0.004784696341191416	8
2399	0.02912036281157228	0.008336862109074101	0.008070965952969756	0.9147874370277295	-1	0	0	0.14285714285714285	1	1.0	8	1.0	1.0	9	8	0	0	0	0.1	10	1	10	0.0	0	0.39543530777317093	0.9474914856318588	0.9613594519399202	0.8549546351998991	0.6025831368693148	0.9279859218789904	0.9392014684717773	0.9174100449550873	0	0	0.0	0.008070965952969756	16
4037	0.03667561655134153	0.016643925795497925	0.016639063173310088	0.7868042817544749	-1	0	0	0.14285714285714285	1	1.0	8	1.0	1.0	9	8	0	0	0	0.1	10	1	10	0.0	0	0.39543530777317093	0.9474914856318588	0.9613594519399202	0.8549546351998991	0.7881097482736579	0.935616228892414	0.9210433065709781	0.9203952488489789	0	0	0.0	0.016639063173310088	6
539	0.0033449796439079024	0.0009663573127706467	0.0004493328959571069	0.9694025675297847	-1	0	0	0.4	2	0.8	4	0.4375	0.8	6	4	0	0	0	1.0	4	4	7	0.0	0	0.9378912578126244	0.777677000930077	0.6035105612336865	0.9543133839671668	0.22644302624965773	0.8444426770130234	0.9582675859675287	0.8802018583128906	0	0	0.0	0.0004493328959571069	10
3374	0.03595112605061523	0.01617458331446639	0.016145946195189657	0.7903897369486279	-1	0	0	0.14285714285714285	1	1.0	8	1.0	1.0	9	8	0	0	0	0.1	10	1	10	0.0	0	0.39543530777317093	0.9474914856318588	0.9613594519399202	0.8549546351998991	0.6025831368693148	0.9279859218789904	0.9392014684717773	0.9174100449550873	0	0	0.0	0.016145946195189657	18
681	0.0073298649051234	0.0007345095102577773	-0.0005910049781174388	0.977695319517714	-1	0	0	0.5	2	0.75	3	0.6	0.75	5	3	0	0	0	0.4	5	2	6	0.0	0	0.6104657998654662	0.8693102809096649	0.23650497888915298	0.920119421051584	0.7921401960322979	0.9090566296233933	0.9464970646210465	0.9014705379778895	0	0	0.0	-5.910049781174388e-05	2
20	0.01799263278886685	0.0006141681588313687	-0.00012212778754000866	0.9734572564027647	-1	0	0	0.16666666666666666	1	1.0	7	0.5625	0.8571428571428571	6	6	2	2	0	0.25	2	8	9	0.25	0	0.46585884930574506	0.975213061752884	0.7242268981469044	0.9356294484992742	0.5221260587094669	0.8590475080894432	0.9366603813189173	0.9381250538407367	0.6666666666666666	0.16666666666666666	0.0	-1.2212778754000867e-05	42
1180	0.017874388853590308	0.00586196974112968	0.0053401744876491975	0.9261235033758308	-1	0	0	0.16666666666666666	1	1.0	6	1.0	1.0	7	6	0	0	0	0.125	8	1	8	0.0	0	0.3340726599454329	0.9521752583131318	0.9613594519399202	0.8624381388340133	0.9394452877897017	0.9186505856913018	0.9359965789634309	0.9181156870799787	0	0	0.0	0.0053401744876491975	16
435	0.0030570464946201217	0.0003517307826180379	0.0002595042514547527	0.9806254894646479	-1	0	0	0.5	2	0.75	3	0.6	0.75	5	3	0	0	0	0.4	5	2	6	0.0	0	0.589142622601451	0.704111660378765	0.36782213618286397	0.7994452938774056	0.3950077393163021	0.861705075586028	0.8260053107467946	0.7957223347730171	0	0	0.0	0.0002595042514547527	11
1484	0.032529537694889366	0.015990615021164594	0.01569821720098372	0.7941449119254207	-1	0	0	0.14285714285714285	1	1.0	8	1.0	1.0	9	8	0	0	0	0.1	10	1	10	0.0	0	0.39543530777317093	0.9474914856318588	0.9613594519399202	0.8764141042232685	0.6025831368693148	0.9266285660300271	0.9337036577403207	0.921477103438831	0	0	0.0	0.01569821720098372	25
3224	0.0331287389453672	0.016485942404065368	0.016212551567438886	0.7945576809159695	-1	0	0	0.14285714285714285	1	1.0	8	1.0	1.0	9	8	0	0	0	0.1	10	1	10	0.0	0	0.39543530777317093	0.9474914856318588	0.9613594519399202	0.8549546351998991	0.6025831368693148	0.9266285660300271	0.9337036577403207	0.9169000369767304	0	0	0.0	0.016212551567438886	13
3812	0.05655735564872132	0.007716244501497482	0.0055986530998647895	0.7842023044522239	-1	0	0	0.125	1	1.0	10	1.0	1.0	11	10	0	0	0	0.08333333333333333	12	1	12	0.0	0	0.3856534137594337	0.9399998622663942	0.736573649480289	0.8640046439136875	0.41705652546497163	0.9192244820951828	0.9205155303464082	0.9124653638811797	0	0	0.0	0.0055986530998647895	11
2513	0.02604991932849156	0.00833707511981964	0.008246010183713258	0.9200765294003656	-1	0	0	0.14285714285714285	1	1.0	8	1.0	1.0	9	8	0	0	0	0.1	10	1	10	0.0	0	0.39543530777317093	0.9510869909393816	0.9613594519399202	0.8549546351998991	0.6025831368693148	0.9266285660300271	0.9337036577403207	0.9187781735412657	0	0	0.0	0.008246010183713258	0
1955	0.05648815542178249	0.009287729646116566	0.007844989633763535	0.7814486364600608	-1	0	0	0.125	1	1.0	10	1.0	1.0	11	10	0	0	0	0.08333333333333333	12	1	12	0.0	0	0.3856534137594337	0.9399998622663942	0.736573649480289	0.8640046439136875	0.41705652546497163	0.9192244820951828	0.9205155303464082	0.9124653638811797	0	0	0.0	0.007844989633763535	16
1942	0.03378556758270264	0.017587505984680136	0.01728421176898885	0.7924930116284051	-1	0	0	0.14285714285714285	1	1.0	8	1.0	1.0	9	8	0	0	0	0.1	10	1	10	0.0	0	0.39543530777317093	0.9474914856318588	0.9613594519399202	0.8549546351998991	0.6025831368693148	0.9266285660300271	0.9337036577403207	0.9169000369767304	0	0	0.0	0.01728421176898885	13
293	9.382289972721827e-09	7.982037942718408e-09	-2.8101535649164344e-09	0.9999984224191336	-1	0	0	1.0	1	0	0	1.0	0	0	0	1	2	0	0.5	2	1	2	0.3333333333333333	0	0	0	0	0	0	0	0	0	0	0	0	-0.1	2
3291	0.036810271995311596	0.017458810928119618	0.017438454851315132	0.7895226139446264	-1	0	0	0.14285714285714285	1	1.0	8	1.0	1.0	9	8	0	0	0	0.1	10	1	10	0.0	0	0.39543530777317093	0.9474914856318588	0.9613594519399202	0.8549546351998991	0.6025831368693148	0.9291577449058959	0.9337036577403207	0.9178551761016595	0	0	0.0	0.017438454851315132	19
4555	0.05056354746447091	0.015957579698146193	0.015936579485379587	0.7357558519264851	-1	0	0	0.125	1	1.0	9	1.0	1.0	10	9	0	0	0	0.09090909090909091	11	1	11	0.0	0	0.3905443607663023	0.939618425721088	0.8520643303339466	0.8524306917561081	0.5222555272348036	0.9238108257316434	0.9273850682730612	0.9114355690689689	0	0	0.0	0.015936579485379587	33
2018	0.032981254071903714	0.016393886016279363	0.01562934963350013	0.7954017013398009	-1	0	0	0.14285714285714285	1	1.0	8	1.0	1.0	9	8	0	0	0	0.1	10	1	10	0.0	0	0.39543530777317093	0.9474914856318588	0.9613594519399202	0.8549546351998991	0.6025831368693148	0.9266285660300271	0.9337036577403207	0.9169000369767304	0	0	0.0	0.01562934963350013	19
1358	0.057054568815349885	0.00945612858345807	0.007588295531763628	0.7815284115979124	-1	0	0	0.125	1	1.0	10	1.0	1.0	11	10	0	0	0	0.08333333333333333	12	1	12	0.0	0	0.3856534137594337	0.9399998622663942	0.736573649480289	0.8640046439136875	0.41705652546497163	0.9192244820951828	0.9205155303464082	0.9124653638811797	0	0	0.0	0.007588295531763628	50
4447	0.04890571966639018	0.0184496185988411	0.01844178246397093	0.7356030966828718	-1	0	0	0.125	1	1.0	9	1.0	1.0	10	9	0	0	0	0.09090909090909091	11	1	11	0.0	0	0.3905443607663023	0.939618425721088	0.8520643303339466	0.8524306917561081	0.5098198311671431	0.9239840308257846	0.9273850682730612	0.9115018296246346	0	0	0.0	0.01844178246397093	118
4040	0.033076231531752154	0.01705709942671021	0.01665875044721213	0.7930551862202212	-1	0	0	0.14285714285714285	1	1.0	8	1.0	1.0	9	8	0	0	0	0.1	10	1	10	0.0	0	0.39543530777317093	0.9474914856318588	0.9613594519399202	0.8549546351998991	0.6025831368693148	0.9266285660300271	0.9337036577403207	0.9169000369767304	0	0	0.0	0.01665875044721213	23
21	0.001784220682111971	0.00022199446703585998	-1.5185699431186828e-05	0.9865337400374191	-1	0	0	0.6666666666666666	2	0.5	1	0.6666666666666666	0.5	3	1	0	2	0	0.6666666666666666	3	2	4	1.0	0	0.8271321858656696	0.6492337574323952	0.40700309863323403	0.9609733821193259	0.700206299718179	0.8482836542296888	0.8255019249211639	0.8637579324714373	0.6666666666666666	1.0	0.0	-1.5185699431186827e-06	27
4353	0.043231378338551556	0.002395961367891955	0.0011004078015595614	0.6105678796477709	-1	0	0	0.125	1	1.0	9	1.0	1.0	10	9	0	0	0	0.09090909090909091	11	1	11	0.0	0	0.39543530777317093	0.9255429085137005	0.8520643303339466	0.8524306917561081	0.5222555272348036	0.9238108257316434	0.9273850682730612	0.9052022843662599	0	0	0.0	0.0011004078015595614	8
4423	0.049059463594200194	0.01670675741490441	0.016523314653668516	0.7417631101082629	-1	0	0	0.125	1	1.0	9	1.0	1.0	10	9	0	0	0	0.09090909090909091	11	1	11	0.0	0	0.3905443607663023	0.939618425721088	0.8520643303339466	0.8524306917561081	0.5222555272348036	0.9238108257316434	0.9273850682730612	0.9114355690689689	0	0	0.0	0.016523314653668516	48
1239	0.03502695541993848	0.012950423979877673	0.008818806819759408	0.9066290805059335	-1	0	0	0.125	1	1.0	9	1.0	1.0	10	9	0	0	0	0.09090909090909091	11	1	11	0.0	0	0.39543530777317093	0.9547550467547812	0.7451860029299633	0.8345642439507573	0.515536831374291	0.9144821101383731	0.9022693267003101	0.9125977565749852	0	0	0.0	0.008818806819759408	22
1986	0.05351768844764718	0.011365476568533728	0.006424976901407582	0.7810756594494347	-1	0	0	0.125	1	1.0	10	1.0	1.0	11	10	0	0	0	0.08333333333333333	12	1	12	0.0	0	0.3856534137594337	0.9291856239376349	0.9613594519399202	0.8431087951550691	0.6025831368693148	0.9300758674312236	0.9433328679740589	0.9073092843464741	0	0	0.0	0.006424976901407582	3
2881	0.0180684000290535	0.0062698993562765246	0.0061525522081059564	0.936349253651929	-1	0	0	0.16666666666666666	1	1.0	7	1.0	1.0	8	7	0	0	0	0.1111111111111111	9	1	9	0.0	0	0.39543530777317093	0.9541583746312526	0.9613594519399202	0.872447407503033	0.6025831368693148	0.9282034673793721	0.9495970730464621	0.9245573167865944	0	0	0.0	0.0061525522081059564	3
1993	0.03290607470711466	0.016600010505646526	0.01645085055919773	0.7902682155161637	-1	0	0	0.14285714285714285	1	1.0	8	1.0	1.0	9	8	0	0	0	0.1	10	1	10	0.0	0	0.39543530777317093	0.9474914856318588	0.9613594519399202	0.8549546351998991	0.6025831368693148	0.9266285660300271	0.9337036577403207	0.9169000369767304	0	0	0.0	0.01645085055919773	27
1664	0.03330330755849689	0.016092609918751045	0.015767844815483843	0.7909910391565214	-1	0	0	0.14285714285714285	1	1.0	8	1.0	1.0	9	8	0	0	0	0.1	10	1	10	0.0	0	0.39543530777317093	0.9474914856318588	0.9613594519399202	0.8549546351998991	0.6025831368693148	0.9266285660300271	0.9337036577403207	0.9169000369767304	0	0	0.0	0.015767844815483843	15
1769	0.045447079044708356	0.008994725312414811	-0.0015848439732111506	0.8028620572836992	-1	0	0	0.14285714285714285	1	1.0	8	1.0	1.0	9	8	0	0	0	0.1	10	1	10	0.0	0	0.39543530777317093	0.9169803860096708	0.8724901413939673	0.8553275455212702	0.44192791760029265	0.9395725029665096	0.9205155303464082	0.9095100611129031	0	0	0.0	-0.00015848439732111505	0
3573	0.031903365765063	0.010124304230812115	0.010077740175120725	0.8914983574399378	-1	0	0	0.14285714285714285	1	1.0	8	1.0	1.0	9	8	0	0	0	0.1	10	1	10	0.0	0	0.39543530777317093	0.9511234109223629	0.9613594519399202	0.8566157841179349	0.44192791760029265	0.923999241595064	0.9397395365127827	0.9181839979001799	0	0	0.0	0.010077740175120725	14
4198	0.0351148191736002	0.015959691035083982	0.01595230850152061	0.7916758570623367	-1	0	0	0.14285714285714285	1	1.0	8	1.0	1.0	9	8	0	0	0	0.1	10	1	10	0.0	0	0.39543530777317093	0.9474914856318588	0.9613594519399202	0.8549546351998991	0.6025831368693148	0.9291577449058959	0.9337036577403207	0.9178551761016595	0	0	0.0	0.01595230850152061	17
350	None	None	None	None	None	0	0	0.5714285714285714	4	0.375	3	0.625	0.25	4	2	5	4	0	1.0	4	4	10	0.3333333333333333	0.75	0.4098033501960147	0.9426407757384507	0.6336579308020147	0.6041281165013762	0.25144782657756976	0.6536787899344355	0.898871454812431	0.7834296018743356	0.25	1.0	0.0	None	0
2583	0.0358490619096811	0.017600341892490105	0.017591276647346235	0.7904245794114825	-1	0	0	0.14285714285714285	1	1.0	8	1.0	1.0	9	8	0	0	0	0.1	10	1	10	0.0	0	0.39543530777317093	0.9474914856318588	0.9613594519399202	0.8549546351998991	0.6025831368693148	0.9279859218789904	0.9392014684717773	0.9174100449550873	0	0	0.0	0.017591276647346235	61
2585	0.053993465411796095	0.01321517303640908	0.009457826968027818	0.7473822660578036	-1	0	0	0.125	1	1.0	10	1.0	1.0	11	10	0	0	0	0.08333333333333333	12	1	12	0.0	0	0.3856534137594337	0.9399998622663942	0.7709986168060299	0.8375995937493173	0.41705652546497163	0.9192244820951828	0.9205155303464082	0.9067532804980267	0	0	0.0	0.009457826968027818	18
3698	0.034428360792829675	0.01751926497922137	0.01751840220996601	0.7867493394562337	-1	0	0	0.14285714285714285	1	1.0	8	1.0	1.0	9	8	0	0	0	0.1	10	1	10	0.0	0	0.39543530777317093	0.9511234109223629	0.9613594519399202	0.8549546351998991	0.6025831368693148	0.9266285660300271	0.9337036577403207	0.918797652387232	0	0	0.0	0.01751840220996601	31
3596	0.05404163703505896	0.011977782295370982	0.006971373430280919	0.7868535562646359	-1	0	0	0.125	1	1.0	10	1.0	1.0	11	10	0	0	0	0.08333333333333333	12	1	12	0.0	0	0.3856534137594337	0.9291856239376349	0.9613594519399202	0.8431087951550691	0.617575023755105	0.9297467757896055	0.9384877039178685	0.9071676409773106	0	0	0.0	0.006971373430280919	11
4732	0.04837328438085686	0.016178239530503513	0.016171724780032808	0.7378181017854328	-1	0	0	0.125	1	1.0	9	1.0	1.0	10	9	0	0	0	0.09090909090909091	11	1	11	0.0	0	0.3905443607663023	0.939618425721088	0.8520643303339466	0.8524306917561081	0.5222555272348036	0.9238108257316434	0.9273850682730612	0.9114355690689689	0	0	0.0	0.016171724780032808	22
3685	0.05628907710326151	0.008236885094425049	0.006987106620166483	0.784330268090028	-1	0	0	0.125	1	1.0	10	1.0	1.0	11	10	0	0	0	0.08333333333333333	12	1	12	0.0	0	0.3856534137594337	0.9399998622663942	0.736573649480289	0.8640046439136875	0.41705652546497163	0.9192244820951828	0.9205155303464082	0.9124653638811797	0	0	0.0	0.006987106620166483	18
2684	0.0326866032280206	0.016802128410422258	0.01604127871487423	0.7906862959413337	-1	0	0	0.14285714285714285	1	1.0	8	1.0	1.0	9	8	0	0	0	0.1	10	1	10	0.0	0	0.39543530777317093	0.9474914856318588	0.9613594519399202	0.8549546351998991	0.6025831368693148	0.9266285660300271	0.9337036577403207	0.9169000369767304	0	0	0.0	0.01604127871487423	12
4193	0.031369836122642276	0.01290728004421481	0.010283042862629951	0.7918601088874259	-1	0	0	0.14285714285714285	1	1.0	8	1.0	1.0	9	8	0	0	0	0.1	10	1	10	0.0	0	0.39543530777317093	0.9443123260662522	0.9613594519399202	0.8549546351998991	0.6025831368693148	0.9291577449058959	0.9337036577403207	0.9162797591066487	0	0	0.0	0.010283042862629951	11
4020	0.025179502227216585	0.007854707087046565	0.005590643462648017	0.560509785408746	-1	0	0	0.16666666666666666	1	1.0	7	1.0	1.0	8	7	0	0	0	0.1111111111111111	9	1	9	0.0	0	0.36054949876848474	0.9407350775882843	0.9613594519399202	0.8684659301730353	0.6025831368693148	0.8912082671333179	0.9404375198235687	0.9048013571012591	0	0	0.0	0.005590643462648017	5
1395	0.027873081061411162	0.006948074361831813	0.006945035181693683	0.9203353560349875	-1	0	0	0.14285714285714285	1	1.0	8	1.0	1.0	9	8	0	0	0	0.1	10	1	10	0.0	0	0.39543530777317093	0.9474914856318588	0.9613594519399202	0.8764141042232685	0.6025831368693148	0.9266285660300271	0.9337036577403207	0.921477103438831	0	0	0.0	0.006945035181693683	23
3492	0.008628178912120872	0.00020756885196562843	0.0002068809056513467	0.9724802536101623	-1	0	0	0.25	1	1.0	4	0.5	0.75	4	3	1	3	0	0.75	4	3	6	0.6	0	0.4971625991380956	0.7760057581696523	0.9613594519399202	0.9021319073545511	0.46185955711084825	0.9662319600510406	0.9245816015096546	0.9065756928495894	0.25	0.5	0.0	0.0002068809056513467	1
2928	0.0361961225344219	0.01593711673696668	0.015937098949349048	0.7922643241859074	-1	0	0	0.14285714285714285	1	1.0	8	1.0	1.0	9	8	0	0	0	0.1	10	1	10	0.0	0	0.39543530777317093	0.9474914856318588	0.9613594519399202	0.8549546351998991	0.6025831368693148	0.9279859218789904	0.9392014684717773	0.9174100449550873	0	0	0.0	0.015937098949349048	13
4592	0.01496206031648963	0.0035019056888548144	0.0031743994856605557	0.8332637207899517	-1	0	0	0.3333333333333333	2	0.8571428571428571	6	0.5625	0.8571428571428571	8	6	0	0	0	0.25	2	8	9	0.0	0	0.3647539838593019	0.9411072885983779	0.9613594519399202	0.8643943939435784	0.5346912233024642	0.886974993131907	0.9351944036000337	0.9027307979600514	0	0	0.0	0.0031743994856605557	1
2774	0.03632365441944512	0.01771974876070739	0.017717285069560086	0.7915393817334597	-1	0	0	0.14285714285714285	1	1.0	8	1.0	1.0	9	8	0	0	0	0.1	10	1	10	0.0	0	0.39543530777317093	0.9474914856318588	0.9613594519399202	0.8549546351998991	0.6025831368693148	0.9291577449058959	0.9337036577403207	0.9178551761016595	0	0	0.0	0.017717285069560086	68
1135	0.04934951190484402	0.00941157030053172	0.008557997084316541	0.7809555076725629	-1	0	0	0.125	1	1.0	10	1.0	1.0	11	10	0	0	0	0.08333333333333333	12	1	12	0.0	0	0.39543530777317093	0.9520683567385444	0.7451860029299633	0.8245736156502143	0.6025831368693148	0.9072729785574446	0.8810501634546246	0.9065678557902008	0	0	0.0	0.008557997084316541	22
2962	0.069927287043557	0.020569239760006797	0.00727388599522746	0.6306077658665329	-1	0	0	0.1	1	1.0	12	1.0	1.0	13	12	0	0	0	0.07142857142857142	14	1	14	0.0	0	0.3856534137594337	0.9245780374859	0.9613594519399202	0.8610592416981488	0.6025831368693148	0.9289090087017614	0.932031266578815	0.9088882127801892	0	0	0.0	0.00727388599522746	12
3206	0.0529595004604056	0.011382184249895186	0.008431512037816289	0.7462306387915378	-1	0	0	0.125	1	1.0	10	1.0	1.0	11	10	0	0	0	0.08333333333333333	12	1	12	0.0	0	0.3856534137594337	0.9291856239376349	0.9613594519399202	0.8431087951550691	0.617575023755105	0.9311195012172926	0.9392014684717773	0.9077612832071339	0	0	0.0	0.008431512037816289	2
1954	0.03292210588215836	0.0024159953589985204	-4.532646850475805e-05	0.6717172479524665	-1	0	0	0.14285714285714285	1	1.0	8	1.0	1.0	9	8	0	1	0	0.1	1	10	10	0.3333333333333333	0	0.39543530777317093	0.9255290255392582	0.9613594519399202	0.8908716200670538	0.7881097482736579	0.9512045660222378	0.9143195721589596	0.9262120614371184	1.0	0.2222222222222222	0.0	-4.5326468504758054e-06	1
119	0.0008467007037684119	0.0001782022756168772	-1.1572024531133089e-06	0.9955380577791224	-1	0	0	1.0	1	0	0	1.0	0	1	0	0	1	0	0.5	2	1	2	0.3333333333333333	0	0	0	0	0	0	0	0	0	0	0	0	-1.1572024531133089e-07	35
3043	0.039341710456323314	0.007185162884220537	0.0005024830656608717	0.7323694831991485	-1	0	0	0.14285714285714285	1	1.0	8	1.0	1.0	9	8	0	0	0	0.1	10	1	10	0.0	0	0.39543530777317093	0.9279434456230315	0.9613594519399202	0.8549546351998991	0.6025831368693148	0.9266285660300271	0.9143195721589596	0.9079212252085668	0	0	0.0	0.0005024830656608717	2
4035	0.031098006234000258	0.005449455947897525	0.005193543408492571	0.8815743773238842	-1	0	0	0.14285714285714285	1	1.0	8	1.0	1.0	9	8	0	0	0	0.1	10	1	10	0.0	0	0.39543530777317093	0.9474914856318588	0.9613594519399202	0.8563482349712843	0.6025831368693148	0.9279859218789904	0.9337036577403207	0.9176945692145285	0	0	0.0	0.005193543408492571	4
4847	0.018060493940263968	0.00671195386398044	0.006118909397032289	0.9301298639002267	-1	0	0	0.16666666666666666	1	1.0	6	1.0	1.0	7	6	0	0	0	0.125	8	1	8	0.0	0	0.39543530777317093	0.915326254905424	0.8472017498076834	0.8571510064045986	0.6025831368693148	0.9442958849622664	0.9205155303464082	0.9116724613214484	0	0	0.0	0.006118909397032289	3
918	0.028792366483018982	0.00668296829644606	0.0010798189958915628	0.47884532905249133	-1	0	0	0.16666666666666666	1	1.0	7	1.0	1.0	8	7	0	0	0	0.1111111111111111	9	1	9	0.0	0	0.39543530777317093	0.9512903165553716	0.9613594519399202	0.8869020297057055	0.7881097482736579	0.8998420764546857	0.9333968573656763	0.9175083201738943	0	0	0.0	0.0010798189958915628	20
2456	0.036172120177080595	0.017084973975633792	0.017073805424403572	0.7924923783100988	-1	0	0	0.14285714285714285	1	1.0	8	1.0	1.0	9	8	0	0	0	0.1	10	1	10	0.0	0	0.39543530777317093	0.9474914856318588	0.9613594519399202	0.8549546351998991	0.6025831368693148	0.9279859218789904	0.9392014684717773	0.9174100449550873	0	0	0.0	0.017073805424403572	15
1832	0.03359834207284085	0.010953293662070445	0.010855606537521736	0.8897504037433407	-1	0	0	0.14285714285714285	1	1.0	8	1.0	1.0	9	8	0	0	0	0.1	10	1	10	0.0	0	0.39543530777317093	0.9474914856318588	0.9613594519399202	0.8566157841179349	0.6025831368693148	0.927627689001594	0.9337036577403207	0.9176146808750563	0	0	0.0	0.010855606537521736	11
217	0.0014837897361628604	0.0005375019194011609	0.00048011467243620407	0.9970722863386033	-1	0	0	0.6666666666666666	4	0.3333333333333333	2	0.6666666666666666	0.16666666666666666	5	1	2	1	0	0.75	4	3	8	0.25	0.8	0.6512550264293846	0.8059795313027542	0.3449380059893213	0.7429355496561868	0.4426417216423982	0.9454101966198709	0.9232918844910427	0.8555794768075624	1.0	0.2	0.0	0.00048011467243620407	36
845	0.0022726576697612135	0.00013704990615362125	0.00013698824309658575	0.9974507139158825	-1	0	0	1.0	3	0.0	0	0.6666666666666666	0	3	0	0	1	0	0.6666666666666666	2	3	4	1.0	1.0	0	0	0	0	0	0	0	0	0	0	0	0.00013698824309658575	8
1743	0.03319743221967464	0.01751209225854987	0.017107759814240783	0.7935055619882067	-1	0	0	0.14285714285714285	1	1.0	8	1.0	1.0	9	8	0	0	0	0.1	10	1	10	0.0	0	0.39543530777317093	0.9474914856318588	0.9613594519399202	0.8549546351998991	0.6025831368693148	0.9266285660300271	0.9337036577403207	0.9169000369767304	0	0	0.0	0.017107759814240783	51
4283	0.03604742023228972	0.017420099831969956	0.01738889187888541	0.7889893134392497	-1	0	0	0.14285714285714285	1	1.0	8	1.0	1.0	9	8	0	0	0	0.1	10	1	10	0.0	0	0.39543530777317093	0.9474914856318588	0.9613594519399202	0.8549546351998991	0.7881097482736579	0.9261726677483001	0.9210433065709781	0.9167300555967656	0	0	0.0	0.01738889187888541	44
3653	0.05800647801549679	0.012075917531507645	-0.006483301173572598	0.6127110433398365	-1	0	0	0.1111111111111111	1	1.0	11	1.0	1.0	12	11	0	0	0	0.07692307692307693	13	1	13	0.0	0	0.35986303685243326	0.9000088079066644	0.9613594519399202	0.840325020316628	0.6025831368693148	0.9319055428454932	0.9365379636008482	0.8964234691056402	0	0	0.0	-0.0006483301173572598	1
846	0.0015974179194954904	0.0006539632964698196	0.0006517015653466055	0.9873951969095778	-1	0	0	0.6666666666666666	2	0.5	1	0.6666666666666666	0.5	2	1	1	0	0	0.6666666666666666	2	3	4	0.0	0	0.7843548871966064	0.8433146648730482	0.48657593621713185	0.5081207678875211	0.5196100097583505	0.864816834466992	0.8531742171805895	0.7668289044641634	0	0	0.0	0.0006517015653466055	40
4218	0.04028396018372767	0.01776833766482942	0.017761979938376773	0.8330550928640306	-1	0	0	0.14285714285714285	1	1.0	8	1.0	1.0	9	8	0	0	0	0.1	10	1	10	0.0	0	0.39543530777317093	0.9511234109223629	0.9613594519399202	0.8549546351998991	0.6025831368693148	0.9266285660300271	0.9337036577403207	0.918797652387232	0	0	0.0	0.017761979938376773	28
4188	0.03414736514693413	0.011121075592441843	0.010400802013953991	0.892545286748121	-1	0	0	0.14285714285714285	1	1.0	8	1.0	1.0	9	8	0	0	0	0.1	10	1	10	0.0	0	0.39543530777317093	0.9474914856318588	0.9613594519399202	0.8549546351998991	0.7881097482736579	0.9261726677483001	0.9210433065709781	0.9167300555967656	0	0	0.0	0.010400802013953991	21
3044	0.0306199307995359	0.009122878915177955	0.008772152568461488	0.9120053069765452	-1	0	0	0.14285714285714285	1	1.0	8	1.0	1.0	9	8	0	0	0	0.1	10	1	10	0.0	0	0.39543530777317093	0.9474914856318588	0.9613594519399202	0.8549546351998991	0.6025831368693148	0.9375937830918548	0.9392014684717773	0.9212049322792379	0	0	0.0	0.008772152568461488	6
2481	0.05673992769716504	0.007463606094549732	0.005536602692990339	0.7838134719574545	-1	0	0	0.125	1	1.0	10	1.0	1.0	11	10	0	0	0	0.08333333333333333	12	1	12	0.0	0	0.3856534137594337	0.9399998622663942	0.736573649480289	0.8640046439136875	0.41705652546497163	0.9192244820951828	0.9205155303464082	0.9124653638811797	0	0	0.0	0.005536602692990339	6
4997	0.04967307465949675	0.017784920312307193	0.017760489158831484	0.7373985525483691	-1	0	0	0.125	1	1.0	9	1.0	1.0	10	9	0	0	0	0.09090909090909091	11	1	11	0.0	0	0.3905443607663023	0.939618425721088	0.8520643303339466	0.8524306917561081	0.4761428599248994	0.9169995597861522	0.9273850682730612	0.9089003610680895	0	0	0.0	0.017760489158831484	40
3481	0.03685776989757018	0.016119664584798472	0.016119660662030185	0.7912943091327449	-1	0	0	0.14285714285714285	1	1.0	8	1.0	1.0	9	8	0	0	0	0.1	10	1	10	0.0	0	0.39543530777317093	0.9474914856318588	0.9613594519399202	0.8549546351998991	0.6025831368693148	0.9291577449058959	0.9337036577403207	0.9178551761016595	0	0	0.0	0.016119660662030185	14
4924	0.0479941645647002	0.017024903360468625	0.01696284904686449	0.7400643884442033	-1	0	0	0.125	1	1.0	9	1.0	1.0	10	9	0	0	0	0.09090909090909091	11	1	11	0.0	0	0.3905443607663023	0.939618425721088	0.8520643303339466	0.8524306917561081	0.5222555272348036	0.9238108257316434	0.9273850682730612	0.9114355690689689	0	0	0.0	0.01696284904686449	26
1974	0.04136773313999183	0.007502789107216424	0.0009912326303492148	0.7376661267222564	-1	0	0	0.14285714285714285	1	1.0	8	1.0	1.0	9	8	0	0	0	0.1	10	1	10	0.0	0	0.39543530777317093	0.9279434456230315	0.9613594519399202	0.8549546351998991	0.6025831368693148	0.9266285660300271	0.9143195721589596	0.9079212252085668	0	0	0.0	0.0009912326303492148	4
4210	0.034122468751217425	0.0172491166256731	0.01724760769421238	0.7876959315514377	-1	0	0	0.14285714285714285	1	1.0	8	1.0	1.0	9	8	0	0	0	0.1	10	1	10	0.0	0	0.39543530777317093	0.9511234109223629	0.9613594519399202	0.8549546351998991	0.6025831368693148	0.9266285660300271	0.9337036577403207	0.918797652387232	0	0	0.0	0.01724760769421238	25
2204	0.035959299208636206	0.017446742928757843	0.01744661930083358	0.7857164058948181	-1	0	0	0.14285714285714285	1	1.0	8	1.0	1.0	9	8	0	0	0	0.1	10	1	10	0.0	0	0.39543530777317093	0.9474914856318588	0.9613594519399202	0.8549546351998991	0.6025831368693148	0.9291577449058959	0.9337036577403207	0.9178551761016595	0	0	0.0	0.01744661930083358	28
4642	0.07154194843840977	0.02425844567835745	0.01778234799334307	0.630880833202458	-1	0	0	0.1	1	1.0	12	1.0	1.0	13	12	0	0	0	0.07142857142857142	14	1	14	0.0	0	0.3856534137594337	0.9245780374859	0.9613594519399202	0.8610592416981488	0.6025831368693148	0.9289090087017614	0.932031266578815	0.9088882127801892	0	0	0.0	0.01778234799334307	41
4632	0.04773257730447494	0.010350916221780459	0.010291957161404514	0.8477096249651793	-1	0	0	0.125	1	1.0	9	1.0	1.0	10	9	0	0	0	0.09090909090909091	11	1	11	0.0	0	0.35986303685243326	0.941217815422688	0.8520643303339466	0.8524306917561081	0.5222555272348036	0.9238108257316434	0.9347174069150468	0.9122006502472012	0	0	0.0	0.010291957161404514	26
1695	0.03292152562812432	0.01676835974026649	0.016471861168242764	0.7937501576055112	-1	0	0	0.14285714285714285	1	1.0	8	1.0	1.0	9	8	0	0	0	0.1	10	1	10	0.0	0	0.39543530777317093	0.9474914856318588	0.9613594519399202	0.8549546351998991	0.6025831368693148	0.9266285660300271	0.9337036577403207	0.9169000369767304	0	0	0.0	0.016471861168242764	45
3741	0.06327006053689828	0.002761591664089283	0.002015263117585633	0.7789376323753712	-1	0	0	0.125	1	1.0	10	1.0	1.0	11	10	0	0	0	0.08333333333333333	12	1	12	0.0	0	0.39543530777317093	0.9195348986986908	0.736573649480289	0.8640046439136875	0.41705652546497163	0.9192244820951828	0.9143195721589596	0.9036933535574008	0	0	0.0	0.002015263117585633	5
1883	0.001662766699184671	0.00010825738648214451	-1.5034204962322318e-07	0.9870251074749767	-1	0	0	0.6666666666666666	2	0.5	1	0.6666666666666666	0.5	3	1	0	2	0	0.6666666666666666	3	2	4	1.0	0	0.39543530777317093	0.9683334986919367	0.9613594519399202	0.5454128261982891	0.23152991406062848	0.9466778975132198	0.9778758581359748	0.8965710661868981	0.6666666666666666	0.6666666666666666	0.0	-1.5034204962322317e-08	2
518	0.0019267354952604572	0.00016248442614121242	0.00016247300845188115	0.9973111762042595	-1	0	0	1.0	2	0.0	0	1.0	0	2	0	0	2	0	0.3333333333333333	1	3	3	1.0	1.0	0	0	0	0	0	0	0	0	0	0	0	0.00016247300845188115	22
2688	0.018669335409262744	0.007409736581097418	0.00489671534839137	0.9237982594081301	-1	0	0	0.16666666666666666	1	1.0	6	1.0	1.0	7	6	0	0	0	0.125	8	1	8	0.0	0	0.39543530777317093	0.9433174832527306	0.7427692087279729	0.864118491681081	0.44192791760029265	0.9245637699578193	0.9205155303464082	0.916007678861157	0	0	0.0	0.00489671534839137	4
3793	0.028750852508984525	0.007768944119088959	0.007718813288940626	0.9155949357674328	-1	0	0	0.14285714285714285	1	1.0	8	1.0	1.0	9	8	0	0	0	0.1	10	1	10	0.0	0	0.39543530777317093	0.9474914856318588	0.9613594519399202	0.8764141042232685	0.6025831368693148	0.9291577449058959	0.9337036577403207	0.9223840877129655	0	0	0.0	0.007718813288940626	14
3950	0.0419052324624913	0.014564664381040761	0.002998596937196353	0.8333569617590353	-1	0	0	0.125	1	1.0	9	1.0	1.0	10	9	0	0	0	0.09090909090909091	11	1	11	0.0	0	0.3905443607663023	0.9505195666301198	0.8520643303339466	0.8524306917561081	0.5222555272348037	0.9238108257316434	0.9273850682730612	0.9169419528983122	0	0	0.0	0.002998596937196353	5
3819	0.055728379724562745	0.00827232318442399	0.006157265031823544	0.7852981412482413	-1	0	0	0.125	1	1.0	10	1.0	1.0	11	10	0	0	0	0.08333333333333333	12	1	12	0.0	0	0.3856534137594337	0.9399998622663942	0.736573649480289	0.8640046439136875	0.41705652546497163	0.9192244820951828	0.9205155303464082	0.9124653638811797	0	0	0.0	0.006157265031823544	14
265	0.024801226139480423	0.0009863586483042821	0.00014450360147721773	0.9742065909709103	-1	0.25	1	0.5	5	0.5384615384615384	7	0.375	0.5384615384615384	12	7	2	2	0	0.4	10	4	15	0.6666666666666666	0.4	0.5887573857926548	0.9330614578854267	0.4315808857550373	0.9597300151051108	0.2384738596818381	0.9204427973841032	0.8849128423792846	0.9399908698480004	0.6666666666666667	0.25	0.0	0.00014450360147721773	27
5016	0.04939095281969499	0.016167311081919523	0.016154435258519548	0.7378309430189958	-1	0	0	0.125	1	1.0	9	1.0	1.0	10	9	0	0	0	0.09090909090909091	11	1	11	0.0	0	0.3905443607663023	0.939618425721088	0.8520643303339466	0.8524306917561081	0.5222555272348036	0.9238108257316434	0.9273850682730612	0.9114355690689689	0	0	0.0	0.016154435258519548	18
1308	0.024989860502396762	0.006505445987853984	0.004730440175980679	0.911512449398808	-1	0	0	0.14285714285714285	1	1.0	8	1.0	1.0	9	8	0	0	0	0.1	10	1	10	0.0	0	0.39543530777317093	0.9145209051215729	0.736573649480289	0.8714160226190425	0.6025831368693148	0.9627088303097528	0.9143195721589596	0.9249477983062947	0	0	0.0	0.004730440175980679	6
3969	0.03251645833201765	0.016640019857963945	0.016299891560568533	0.794444160988115	-1	0	0	0.14285714285714285	1	1.0	8	1.0	1.0	9	8	0	0	0	0.1	10	1	10	0.0	0	0.39543530777317093	0.9474914856318588	0.9613594519399202	0.8549546351998991	0.6025831368693148	0.9266285660300271	0.9337036577403207	0.9169000369767304	0	0	0.0	0.016299891560568533	21
874	0.035108541249510135	0.0018637652995040558	0.0018361388578353927	0.8095458148201438	-1	0	0	0.16666666666666666	1	1.0	7	1.0	1.0	8	7	0	0	0	0.1111111111111111	9	1	9	0.0	0	0.3654404457753534	0.9466941484068573	0.9613594519399202	0.8476486231472148	0.786180848919102	0.879090661729226	0.933257104914854	0.8995605417102019	0	0	0.0	0.0018361388578353927	76
2952	0.05293917731241395	0.011009574533517794	0.005979882196428931	0.7836140144734924	-1	0	0	0.125	1	1.0	10	1.0	1.0	11	10	0	0	0	0.08333333333333333	12	1	12	0.0	0	0.3856534137594337	0.9291856239376349	0.9613594519399202	0.8431087951550691	0.617575023755105	0.9297467757896055	0.9384877039178685	0.9071676409773106	0	0	0.0	0.005979882196428931	3
3600	0.040057582446200835	0.01802601619015979	0.018009826934177534	0.8288409272508229	-1	0	0	0.14285714285714285	1	1.0	8	1.0	1.0	9	8	0	0	0	0.1	10	1	10	0.0	0	0.39543530777317093	0.9511234109223629	0.9613594519399202	0.8549546351998991	0.6025831368693148	0.9266285660300271	0.9337036577403207	0.918797652387232	0	0	0.0	0.018009826934177534	49
4237	0.01141509496732558	0.0043747179834500525	0.0024663027297801895	0.9411790219915107	-1	0	0	0.2	1	1.0	5	1.0	1.0	6	5	0	0	0	0.14285714285714285	7	1	7	0.0	0	0.42158573866176424	0.9234282877600133	0.8045318954371282	0.8555105275801037	0.5131052503657004	0.9268509180055704	0.9032658350165776	0.9062952943491108	0	0	0.0	0.0024663027297801895	1
3216	0.03684239068496722	0.017295133982402542	0.01727810359771785	0.7922707044247538	-1	0	0	0.14285714285714285	1	1.0	8	1.0	1.0	9	8	0	0	0	0.1	10	1	10	0.0	0	0.39543530777317093	0.9474914856318588	0.9613594519399202	0.8549546351998991	0.6025831368693148	0.9279859218789904	0.9392014684717773	0.9174100449550873	0	0	0.0	0.01727810359771785	19
4433	0.03449833999311819	0.016064400899222737	0.016062181156367192	0.7890776355079478	-1	0	0	0.14285714285714285	1	1.0	8	1.0	1.0	9	8	0	0	0	0.1	10	1	10	0.0	0	0.39543530777317093	0.9511234109223629	0.9613594519399202	0.8549546351998991	0.6025831368693148	0.9266285660300271	0.9337036577403207	0.918797652387232	0	0	0.0	0.016062181156367192	10
4059	0.03858099973728232	0.015850947377612674	0.015750577418704212	0.8099628756430739	-1	0	0	0.14285714285714285	1	1.0	8	1.0	1.0	9	8	0	0	0	0.1	10	1	10	0.0	0	0.39543530777317093	0.9511234109223629	0.9613594519399202	0.8549546351998991	0.6025831368693148	0.9266285660300271	0.9337036577403207	0.918797652387232	0	0	0.0	0.015750577418704212	12
2017	0.03247386017371953	0.01672356339910365	0.016441093213150636	0.7948563021519184	-1	0	0	0.14285714285714285	1	1.0	8	1.0	1.0	9	8	0	0	0	0.1	10	1	10	0.0	0	0.39543530777317093	0.9474914856318588	0.9613594519399202	0.8549546351998991	0.6025831368693148	0.9266285660300271	0.9337036577403207	0.9169000369767304	0	0	0.0	0.016441093213150636	32
4483	0.0298088770473441	0.007950331894959797	0.007136184007743379	0.8859513055961155	-1	0	0	0.14285714285714285	1	1.0	8	1.0	1.0	9	8	0	0	0	0.1	10	1	10	0.0	0	0.39543530777317093	0.9511234109223629	0.9613594519399202	0.854294355456918	0.6025831368693148	0.9266285660300271	0.9337036577403207	0.9186653854007251	0	0	0.0	0.007136184007743379	3
2649	0.03329940481008368	0.017030609935359958	0.016122400168721934	0.7941963885860499	-1	0	0	0.14285714285714285	1	1.0	8	1.0	1.0	9	8	0	0	0	0.1	10	1	10	0.0	0	0.39543530777317093	0.9474914856318588	0.9613594519399202	0.8549546351998991	0.6025831368693148	0.9266285660300271	0.9337036577403207	0.9169000369767304	0	0	0.0	0.016122400168721934	24
167	None	None	None	None	None	0	0	0.4	4	0.6153846153846154	8	0.5	0.46153846153846156	9	6	5	0	0	0.3	10	3	15	0.0	0.5	0.8724854155856923	0.87847487541334	0.4820209692417823	0.9635772583965349	0.658954872356052	0.9118318706471795	0.8451141266559146	0.9262123318904465	0	0	0.0	None	0
1483	0.027595408507426502	0.007687220530978712	0.00757589098274404	0.9166881493243142	-1	0	0	0.14285714285714285	1	1.0	8	1.0	1.0	9	8	0	0	0	0.1	10	1	10	0.0	0	0.39543530777317093	0.9474914856318588	0.9613594519399202	0.8764141042232685	0.6025831368693148	0.936473500356767	0.9337036577403207	0.9251269062041895	0	0	0.0	0.00757589098274404	71
1502	0.028009132926375652	0.011130142553122833	0.01066734237183321	0.8915610371470509	-1	0	0	0.14285714285714285	1	1.0	8	1.0	1.0	9	8	0	0	0	0.1	10	1	10	0.0	0	0.39543530777317093	0.9474914856318588	0.9613594519399202	0.8549546351998991	0.7881097482736579	0.9261726677483001	0.9210433065709781	0.9167300555967656	0	0	0.0	0.01066734237183321	28
72	1.1319805379832029e-08	1.1154392707911764e-08	-5.488745057071507e-09	0.9999982709461037	-1	0	0	0.5	1	1.0	1	0.75	0	0	0	2	0	0	1.0	2	2	3	0.0	0	0	0	0	0	0	0	0	0	0	0	0	-0.1	7
1289	0.04731579927857358	0.00706789715846042	0.0028472757843332743	0.700090101146176	-1	0	0	0.125	1	1.0	9	1.0	1.0	10	9	0	1	0	0.09090909090909091	11	1	11	0.3333333333333333	0	0.40580508931254	0.9093141718911795	0.7451860029299633	0.819296571214475	0.6140171372836102	0.9350538261396254	0.847089023706196	0.8967207421646359	1.0	0.1	0.0	0.0028472757843332743	3
4151	0.07503561179821483	0.018498147226393077	0.004899237483702231	0.6566702160670601	-1	0	0	0.1	1	1.0	12	1.0	1.0	13	12	0	0	0	0.07142857142857142	14	1	14	0.0	0	0.3856534137594337	0.9245780374859	0.9613594519399202	0.8610592416981488	0.6025831368693148	0.9289090087017614	0.932031266578815	0.9088882127801892	0	0	0.0	0.004899237483702231	6
1505	0.03342951948035776	0.016753296120687922	0.016336815820962157	0.7922892629153714	-1	0	0	0.14285714285714285	1	1.0	8	1.0	1.0	9	8	0	0	0	0.1	10	1	10	0.0	0	0.39543530777317093	0.9474914856318588	0.9613594519399202	0.8549546351998991	0.6025831368693148	0.9266285660300271	0.9337036577403207	0.9169000369767304	0	0	0.0	0.016336815820962157	37
3630	0.08759333895487932	0.027503859458224582	0.022449698382656605	0.7078620439176702	-1	0	0	0.1	1	1.0	12	1.0	1.0	13	12	0	1	0	0.07142857142857142	14	1	14	0.3333333333333333	0	0.39543530777317093	0.9008032794815648	0.9613594519399202	0.8652052103201685	0.7881097482736579	0.947314317253505	0.9143195721589596	0.9103754189996824	1.0	0.07692307692307693	0.0	0.022449698382656605	0
2297	0.034645937805458014	0.01728446444128378	0.017281224514574846	0.7865258478333764	-1	0	0	0.14285714285714285	1	1.0	8	1.0	1.0	9	8	0	0	0	0.1	10	1	10	0.0	0	0.39543530777317093	0.9511234109223629	0.9613594519399202	0.8549546351998991	0.6025831368693148	0.9266285660300271	0.9337036577403207	0.918797652387232	0	0	0.0	0.017281224514574846	59
1871	0.034833795409106603	0.017443844193295442	0.01744277280389253	0.7869782072091125	-1	0	0	0.14285714285714285	1	1.0	8	1.0	1.0	9	8	0	0	0	0.1	10	1	10	0.0	0	0.39543530777317093	0.9511234109223629	0.9613594519399202	0.8549546351998991	0.6025831368693148	0.9266285660300271	0.9337036577403207	0.918797652387232	0	0	0.0	0.01744277280389253	12
273	0.0015908898988392212	9.105059708966024e-05	-3.2985487350703117e-07	0.9981332807613147	-1	0	0	1.0	2	0.0	0	1.0	0	2	0	0	0	0	0.3333333333333333	3	1	3	0.0	1.0	0	0	0	0	0	0	0	0	0	0	0	-3.298548735070312e-08	16
4478	0.05315028446928743	0.011490587359228577	0.0028628567438609763	0.5655131500361583	-1	0	0	0.125	1	1.0	10	1.0	1.0	11	10	0	0	0	0.08333333333333333	12	1	12	0.0	0	0.3856534137594337	0.9340817828044432	0.7709986168060299	0.8375995937493173	0.6025831368693148	0.9586265218661919	0.9337036577403207	0.9225966420942984	0	0	0.0	0.0028628567438609763	8
4139	0.028957217845867064	0.00922118110924771	0.007862266256934135	0.8934195936802904	-1	0	0	0.14285714285714285	1	1.0	8	1.0	1.0	9	8	0	0	0	0.1	10	1	10	0.0	0	0.39543530777317093	0.9434097567776666	0.9613594519399202	0.8549546351998991	0.6025831368693148	0.9266285660300271	0.9337036577403207	0.914866798103546	0	0	0.0	0.007862266256934135	13
1995	0.015381933529898511	0.005235286472187834	0.004855294487452017	0.9296069504363974	-1	0	0	0.16666666666666666	1	1.0	6	1.0	1.0	7	6	0	0	0	0.125	8	1	8	0.0	0	0.39543530777317093	0.9323494775577421	0.9613594519399202	0.8638830382494083	0.6025831368693148	0.9374756911034459	0.9337036577403207	0.9162896807744345	0	0	0.0	0.004855294487452017	8
1730	0.07940256765565097	0.010740717418900739	0.008129266167127723	0.7333844402817382	-1	0	0	0.1	1	1.0	12	1.0	1.0	13	12	0	0	0	0.07142857142857142	14	1	14	0.0	0	0.38428048992733077	0.925902975859466	0.7427692087279729	0.8308877239084274	0.28174133549052593	0.9244471738667951	0.9143195721589596	0.9008968827067046	0	0	0.0	0.008129266167127723	15
2260	0.033115012369027017	0.016249721581425385	0.015979707617023466	0.7938829076145196	-1	0	0	0.14285714285714285	1	1.0	8	1.0	1.0	9	8	0	0	0	0.1	10	1	10	0.0	0	0.39543530777317093	0.9474914856318588	0.9613594519399202	0.8549546351998991	0.6025831368693148	0.9266285660300271	0.9337036577403207	0.9169000369767304	0	0	0.0	0.015979707617023466	26
4534	0.04852641332469319	0.01137850586954815	-0.00224235312740164	0.7979171779615127	-1	0	0	0.125	1	1.0	10	1.0	1.0	11	10	0	0	0	0.08333333333333333	12	1	12	0.0	0	0.39543530777317093	0.9139631307849828	0.9613594519399202	0.8487198479548745	0.6025831368693148	0.9285190406792677	0.9337036577403207	0.9017884918715371	0	0	0.0	-0.000224235312740164	1
3901	0.031112343684119352	0.003980306278005041	0.003975408091278596	0.5848235721649802	-1	0	0	0.14285714285714285	1	1.0	8	1.0	1.0	9	8	0	0	0	0.1	10	1	10	0.0	0	0.3340726599454329	0.9512963810717557	0.9613594519399202	0.8549546351998991	0.6025831368693148	0.9291577449058959	0.9406572510057203	0.9198245574023814	0	0	0.0	0.003975408091278596	5
509	0.0011248573542580575	0.00027225938289845926	0.0002722278663872197	0.9964768783652819	-1	0	0	1.0	1	0	0	1.0	0	1	0	0	1	0	0.5	1	2	2	0.3333333333333333	0	0	0	0	0	0	0	0	0	0	0	0	0.0002722278663872197	21
2599	0.03535908557525605	0.017629982261502804	0.01762988158500493	0.7867470010986256	-1	0	0	0.14285714285714285	1	1.0	8	1.0	1.0	9	8	0	0	0	0.1	10	1	10	0.0	0	0.39543530777317093	0.9474914856318588	0.9613594519399202	0.8549546351998991	0.6025831368693148	0.9291577449058959	0.9337036577403207	0.9178551761016595	0	0	0.0	0.01762988158500493	37
330	0.001000579590513507	0.00019768678845974758	0.00019761356725988248	0.996045748052633	-1	0	0	1.0	2	0.0	0	0.75	0	2	0	0	0	0	1.0	2	2	3	0.0	0	0	0	0	0	0	0	0	0	0	0	0	0.00019761356725988248	17
4021	1.074038047641932e-05	6.916919553665907e-07	-6.870006898897247e-07	0.999787912658599	-1	0	0	1.0	2	0.0	0	0.75	0	1	0	1	5	0	1.0	2	2	3	1.0	0	0	0	0	0	0	0	0	0	0	0	0	-6.870006898897246e-08	3
3762	0.03356850039084471	0.00970377494813806	0.009118070636858785	0.8903637212691695	-1	0	0	0.14285714285714285	1	1.0	8	1.0	1.0	9	8	0	0	0	0.1	10	1	10	0.0	0	0.39543530777317093	0.9474914856318588	0.9613594519399202	0.8549546351998991	0.7881097482736579	0.9261726677483001	0.9210433065709781	0.9167300555967656	0	0	0.0	0.009118070636858785	23
1222	0.034538281197813346	0.0036594827314097296	0.003281906946139504	0.9108919725708998	-1	0	0	0.125	1	1.0	9	1.0	1.0	10	9	0	0	0	0.09090909090909091	11	1	11	0.0	0	0.3905443607663023	0.9462277324529366	0.7451860029299633	0.8345642439507573	0.515536831374291	0.9144821101383731	0.8891197192920443	0.9076462309044866	0	0	0.0	0.003281906946139504	19
4812	0.0484882082098411	0.01630428648263947	0.016223477083323463	0.7372565754493698	-1	0	0	0.125	1	1.0	9	1.0	1.0	10	9	0	0	0	0.09090909090909091	11	1	11	0.0	0	0.3905443607663023	0.939618425721088	0.8520643303339466	0.8524306917561081	0.5222555272348036	0.9238108257316434	0.9273850682730612	0.9114355690689689	0	0	0.0	0.016223477083323463	16
4434	0.0341874336358655	0.017199570360071935	0.017163716566198403	0.7905801731909383	-1	0	0	0.14285714285714285	1	1.0	8	1.0	1.0	9	8	0	0	0	0.1	10	1	10	0.0	0	0.39543530777317093	0.9474914856318588	0.9613594519399202	0.8549546351998991	0.6025831368693148	0.9291577449058959	0.9337036577403207	0.9178551761016595	0	0	0.0	0.017163716566198403	17
4591	0.0364131303620585	0.017330224039296252	0.017311086079805936	0.7929845768222966	-1	0	0	0.14285714285714285	1	1.0	8	1.0	1.0	9	8	0	0	0	0.1	10	1	10	0.0	0	0.39543530777317093	0.9474914856318588	0.9613594519399202	0.8549546351998991	0.6025831368693148	0.9291577449058959	0.9337036577403207	0.9178551761016595	0	0	0.0	0.017311086079805936	19
1715	0.033204203818114356	0.016514249253541162	0.016207555261539903	0.7919246888873799	-1	0	0	0.14285714285714285	1	1.0	8	1.0	1.0	9	8	0	0	0	0.1	10	1	10	0.0	0	0.39543530777317093	0.9474914856318588	0.9613594519399202	0.8549546351998991	0.6025831368693148	0.9266285660300271	0.9337036577403207	0.9169000369767304	0	0	0.0	0.016207555261539903	45
2914	0.029422516493923495	0.006113709222875982	0.005144000854294843	0.8837981321558125	-1	0	0	0.14285714285714285	1	1.0	8	1.0	1.0	9	8	0	0	0	0.1	10	1	10	0.0	0	0.39543530777317093	0.9511234109223629	0.9613594519399202	0.8563482349712843	0.6025831368693148	0.9266285660300271	0.9337036577403207	0.9190778179681143	0	0	0.0	0.005144000854294843	5
622	0.0011044035522993435	0.00022959356018160555	0.00022957597375701264	0.9969843939875052	-1	0	0	1.0	3	0.0	0	0.6666666666666666	0	3	0	0	1	0	0.6666666666666666	2	3	4	1.0	1.0	0	0	0	0	0	0	0	0	0	0	0	0.00022957597375701264	13
88	9.487203521486972e-09	8.361995042486957e-09	5.911187202783256e-09	0.9999982946433258	-1	0	0	1.0	2	0.0	0	0.75	0	0	0	2	0	0	1.0	2	2	3	0.0	0	0	0	0	0	0	0	0	0	0	0	0	-0.1	7
3314	0.03375319305179236	0.00630943518661092	0.0027153277525364533	0.8651290648396626	-1	0	0	0.14285714285714285	1	1.0	8	1.0	1.0	9	8	0	0	0	0.1	10	1	10	0.0	0	0.39543530777317093	0.9511234109223629	0.9613594519399202	0.8549546351998991	0.617575023755105	0.9159380806139233	0.9337036577403207	0.9150498618554129	0	0	0.0	0.0027153277525364533	6
4879	0.038577853505689395	0.005690516932469663	0.004064720011857	0.624614312757144	-1	0	0	0.125	1	1.0	9	1.0	1.0	10	9	0	0	0	0.09090909090909091	11	1	11	0.0	0	0.3905443607663023	0.939618425721088	0.8520643303339466	0.8524306917561081	0.7028423860143814	0.9311498813665348	0.917743961202202	0.914330145533423	0	0	0.0	0.004064720011857	7
3507	0.02536315300243046	0.008061123606887268	0.007603428210801985	0.6039333652117322	-1	0	0	0.16666666666666666	1	1.0	7	1.0	1.0	8	7	0	0	0	0.1111111111111111	9	1	9	0.0	0	0.36054949876848474	0.9447319766116165	0.9613594519399202	0.8684659301730353	0.5346912233024642	0.886974993131907	0.9404375198235687	0.9056913479411028	0	0	0.0	0.007603428210801985	9
4108	0.05515462609709547	0.013242539969753194	0.012026386772856707	0.7437684223572326	-1	0	0	0.125	1	1.0	10	1.0	1.0	11	10	0	0	0	0.08333333333333333	12	1	12	0.0	0	0.3856534137594337	0.9317162395346552	0.9613594519399202	0.8431087951550691	0.6025831368693148	0.9300758674312236	0.9433328679740589	0.9083998460443446	0	0	0.0	0.012026386772856707	1
3990	0.009607908022930918	0.002088024100527201	3.281950354226414e-06	0.9550376167391361	-1	0	0	0.3333333333333333	2	0.8333333333333334	5	0.5714285714285714	0.8333333333333334	7	5	0	2	0	0.2857142857142857	7	2	8	1.0	0	0.39543530777317093	0.9129588604117467	0.9613594519399202	0.8642774812430669	0.7881097482736579	0.9444383369714862	0.9143195721589596	0.9125276857049316	0.5714285714285714	0.2857142857142857	0.0	3.281950354226414e-06	0
2818	0.036483601393558704	0.018330436908678943	0.018306058870129215	0.7936293247694275	-1	0	0	0.14285714285714285	1	1.0	8	1.0	1.0	9	8	0	0	0	0.1	10	1	10	0.0	0	0.39543530777317093	0.9474914856318588	0.9613594519399202	0.8549546351998991	0.6025831368693148	0.9279859218789904	0.9392014684717773	0.9174100449550873	0	0	0.0	0.018306058870129215	17
2088	0.05482527923944914	0.012398025990517703	0.009711530880898222	0.75079896092561	-1	0	0	0.125	1	1.0	10	1.0	1.0	11	10	0	0	0	0.08333333333333333	12	1	12	0.0	0	0.3856534137594337	0.9291856239376349	0.9613594519399202	0.8431087951550691	0.617575023755105	0.9311195012172926	0.9392014684717773	0.9077612832071339	0	0	0.0	0.009711530880898222	14
582	0.0018634791337555395	0.0001572651585885009	-0.00015724925937955024	0.9943808286059027	-1	0	0	0.6666666666666666	2	0.5	1	1.0	0.5	3	1	0	2	0	0.25	1	4	4	1.0	0.6666666666666666	0.30157664546195234	0.9364323560897453	0.5325499440765473	0.9723308487710947	0.20999482094626742	0.97845301308411	0.9639111167806544	0.966269136609475	0.6666666666666666	0.6666666666666666	0.0	-1.5724925937955023e-05	9
2820	0.03680650011184737	0.017268085585726883	0.017236767427381963	0.7875606296522644	-1	0	0	0.14285714285714285	1	1.0	8	1.0	1.0	9	8	0	0	0	0.1	10	1	10	0.0	0	0.39543530777317093	0.9474914856318588	0.9613594519399202	0.8549546351998991	0.6025831368693148	0.9291577449058959	0.9337036577403207	0.9178551761016595	0	0	0.0	0.017236767427381963	22
2372	0.03769592183503407	0.005757745176160213	-0.005742863296927383	0.5896669145363929	-1	0	0	0.14285714285714285	1	1.0	8	1.0	1.0	9	8	0	0	0	0.1	10	1	10	0.0	0	0.39543530777317093	0.9494767914793991	0.9613594519399202	0.8568756550503518	0.6025831368693148	0.9179201729078487	0.9337036577403207	0.9152241648188603	0	0	0.0	-0.0005742863296927383	1
1429	0.02824769309694775	0.007174775274064593	0.007098911586223312	0.9198552833521056	-1	0	0	0.14285714285714285	1	1.0	8	1.0	1.0	9	8	0	0	0	0.1	10	1	10	0.0	0	0.39543530777317093	0.9474914856318588	0.9613594519399202	0.8764141042232685	0.6025831368693148	0.9266285660300271	0.9337036577403207	0.921477103438831	0	0	0.0	0.007098911586223312	12
3171	0.053566095851297735	0.012583639554310161	0.011364223078305112	0.7500972591929145	-1	0	0	0.125	1	1.0	10	1.0	1.0	11	10	0	0	0	0.08333333333333333	12	1	12	0.0	0	0.3856534137594337	0.9317162395346552	0.9613594519399202	0.8431087951550691	0.6025831368693148	0.9300758674312236	0.9433328679740589	0.9083998460443446	0	0	0.0	0.011364223078305112	3
4786	0.05030474201101134	0.018027787609882814	0.017872620023597637	0.7375700685379603	-1	0	0	0.125	1	1.0	9	1.0	1.0	10	9	0	0	0	0.09090909090909091	11	1	11	0.0	0	0.3905443607663023	0.939618425721088	0.8520643303339466	0.8524306917561081	0.5222555272348036	0.9238108257316434	0.9273850682730612	0.9114355690689689	0	0	0.0	0.017872620023597637	87
4078	0.03165088346462111	0.013001589520110579	0.010630206059702007	0.7975088692190814	-1	0	0	0.14285714285714285	1	1.0	8	1.0	1.0	9	8	0	0	0	0.1	10	1	10	0.0	0	0.39543530777317093	0.9443123260662522	0.9613594519399202	0.8549546351998991	0.6025831368693148	0.9291577449058959	0.9337036577403207	0.9162797591066487	0	0	0.0	0.010630206059702007	16
75	0.06757704562281591	0.005795490725053421	0.0054171557654014045	0.7223040365424234	-1	0	0	0.2	2	0.9166666666666666	11	1.0	0.9166666666666666	13	11	0	0	0	0.07142857142857142	14	1	14	0.0	0.3076923076923077	0.4806394300754449	0.8865673742472019	0.46618305583980596	0.9255669952813436	0.7165350165959774	0.847170687372594	0.9218459332183366	0.8905539427370714	0	0	0.0	0.0054171557654014045	42
2536	0.032307492995109745	0.016166985587631372	0.01590558675691416	0.7937642760371514	-1	0	0	0.14285714285714285	1	1.0	8	1.0	1.0	9	8	0	0	0	0.1	10	1	10	0.0	0	0.39543530777317093	0.9474914856318588	0.9613594519399202	0.8549546351998991	0.6025831368693148	0.9266285660300271	0.9337036577403207	0.9169000369767304	0	0	0.0	0.01590558675691416	22
1813	0.05543488383868117	0.012543215615436308	0.008305910107127059	0.6725822092214084	-1	0	0	0.125	1	1.0	10	1.0	1.0	11	10	0	0	0	0.08333333333333333	12	1	12	0.0	0	0.3856534137594337	0.9399998622663942	0.7709986168060299	0.8375995937493173	0.41705652546497163	0.9192244820951828	0.9205155303464082	0.9067532804980267	0	0	0.0	0.008305910107127059	16
1065	0.03215950964206196	0.01578491671405593	0.015780218262770405	0.7924563868383723	-1	0	0	0.14285714285714285	1	1.0	8	1.0	1.0	9	8	0	0	0	0.1	10	1	10	0.0	0	0.39543530777317093	0.9474914856318588	0.9613594519399202	0.8764141042232685	0.6025831368693148	0.9020644997529597	0.9205155303464082	0.9135185654781588	0	0	0.0	0.015780218262770405	22
4129	0.07345665812278519	0.017897851357065897	0.005884373067276428	0.6593613770016649	-1	0	0	0.1	1	1.0	12	1.0	1.0	13	12	0	0	0	0.07142857142857142	14	1	14	0.0	0	0.3856534137594337	0.9245780374859	0.9613594519399202	0.8610592416981488	0.6025831368693148	0.9289090087017614	0.932031266578815	0.9088882127801892	0	0	0.0	0.005884373067276428	7
1834	0.03304797702823508	0.016264621195224024	0.016104263419148057	0.7939719059358015	-1	0	0	0.14285714285714285	1	1.0	8	1.0	1.0	9	8	0	0	0	0.1	10	1	10	0.0	0	0.39543530777317093	0.9474914856318588	0.9613594519399202	0.8549546351998991	0.6025831368693148	0.9266285660300271	0.9337036577403207	0.9169000369767304	0	0	0.0	0.016104263419148057	30
774	0.0026060399939056107	0.001096004804630005	0.0007633837698525065	0.9830977050312382	-1	0	0	0.3333333333333333	1	1.0	2	1.0	1.0	3	2	0	1	0	0.25	4	1	4	0.3333333333333333	0	0.9670657774694483	0.5772551676595205	0.8701670920422488	0.7887798789286092	0.8931036630365357	0.8256630366218498	0.6300999236887024	0.742964289319522	1.0	0.3333333333333333	0.0	0.0007633837698525065	18
4443	0.05009606722678939	0.016994685513125714	0.016987766260314188	0.7381648603198081	-1	0	0	0.125	1	1.0	9	1.0	1.0	10	9	0	0	0	0.09090909090909091	11	1	11	0.0	0	0.3905443607663023	0.939618425721088	0.8520643303339466	0.8524306917561081	0.5222555272348036	0.9238108257316434	0.9273850682730612	0.9114355690689689	0	0	0.0	0.016987766260314188	51
3966	0.05411947688788416	0.010834873424260514	0.005541084435725237	0.7844178052822667	-1	0	0	0.125	1	1.0	10	1.0	1.0	11	10	0	0	0	0.08333333333333333	12	1	12	0.0	0	0.3856534137594337	0.9291856239376349	0.9613594519399202	0.8431087951550691	0.617575023755105	0.9311195012172926	0.9392014684717773	0.9077612832071339	0	0	0.0	0.005541084435725237	1
3445	0.03315481705161936	0.011335381965231104	0.011048268330498292	0.8837532508569463	-1	0	0	0.14285714285714285	1	1.0	8	1.0	1.0	9	8	0	0	0	0.1	10	1	10	0.0	0	0.39543530777317093	0.9474914856318588	0.9613594519399202	0.8549546351998991	0.7881097482736579	0.9261726677483001	0.9210433065709781	0.9167300555967656	0	0	0.0	0.011048268330498292	17
4133	0.05507252342290814	0.01203007138459366	0.009595500770701046	0.7555361012135062	-1	0	0	0.125	1	1.0	10	1.0	1.0	11	10	0	0	0	0.08333333333333333	12	1	12	0.0	0	0.3856534137594337	0.9291856239376349	0.9613594519399202	0.8431087951550691	0.617575023755105	0.9311195012172926	0.9392014684717773	0.9077612832071339	0	0	0.0	0.009595500770701046	1
3239	0.03353794717513184	0.009649885582850907	0.009529658783197288	0.8865551966407762	-1	0	0	0.14285714285714285	1	1.0	8	1.0	1.0	9	8	0	0	0	0.1	10	1	10	0.0	0	0.39543530777317093	0.9511234109223629	0.9613594519399202	0.8549546351998991	0.6025831368693148	0.9266285660300271	0.9337036577403207	0.918797652387232	0	0	0.0	0.009529658783197288	9
2837	0.03281826686068986	0.016205847187440097	0.015886037941917657	0.791081820583305	-1	0	0	0.14285714285714285	1	1.0	8	1.0	1.0	9	8	0	0	0	0.1	10	1	10	0.0	0	0.39543530777317093	0.9474914856318588	0.9613594519399202	0.8549546351998991	0.6025831368693148	0.9266285660300271	0.9337036577403207	0.9169000369767304	0	0	0.0	0.015886037941917657	14
2175	0.03586524267820914	0.017124372226482363	0.01712437086293593	0.7931531462980287	-1	0	0	0.14285714285714285	1	1.0	8	1.0	1.0	9	8	0	0	0	0.1	10	1	10	0.0	0	0.39543530777317093	0.9474914856318588	0.9613594519399202	0.8549546351998991	0.6025831368693148	0.9279859218789904	0.9392014684717773	0.9174100449550873	0	0	0.0	0.01712437086293593	50
1209	0.04445574543737543	0.0034028590984726665	0.0022510867605231694	0.8712939571132263	-1	0	0	0.125	1	1.0	10	1.0	1.0	11	10	0	0	0	0.08333333333333333	12	1	12	0.0	0	0.39543530777317093	0.9464325992831647	0.7451860029299633	0.8245736156502143	0.5987253381602031	0.9066779968225035	0.8576620427100621	0.9030029993829111	0	0	0.0	0.0022510867605231694	5
1588	0.030831573014849976	0.014342535920185712	0.013467752348888744	0.7945164202235498	-1	0	0	0.14285714285714285	1	1.0	8	1.0	1.0	9	8	0	0	0	0.1	10	1	10	0.0	0	0.39543530777317093	0.9474914856318588	0.9613594519399202	0.8764141042232685	0.6025831368693148	0.9266285660300271	0.9337036577403207	0.921477103438831	0	0	0.0	0.013467752348888744	19
29	None	None	None	None	None	0	0	0.4	4	0.6923076923076923	9	0.625	0.5384615384615384	9	7	5	0	0	0.6666666666666666	4	6	15	0.0	0.5454545454545454	0.8123871561253712	0.9699106561858412	0.7489914774049583	0.9432857529442777	0.444910235891453	0.9267943900434408	0.9457954010476683	0.949833796597901	0	0	0.0	None	0
2046	0.017283187436050177	0.0025415749565482902	-0.0025347128176044244	0.9385712640940466	-1	0	0	0.16666666666666666	1	1.0	6	1.0	1.0	7	6	0	0	0	0.125	8	1	8	0.0	0	0.3856534137594337	0.9420172145911911	0.9613594519399202	0.8129721676085663	0.6025831368693148	0.9046934264161133	0.9337036577403207	0.8974559326751922	0	0	0.0	-0.00025347128176044246	2
510	0.0022174654727659913	1.9903993217766565e-05	1.9768541018310648e-05	0.9970356801286978	-1	0	0	1.0	2	0.0	0	1.0	0	2	0	0	2	0	0.3333333333333333	1	3	3	1.0	1.0	0	0	0	0	0	0	0	0	0	0	0	1.9768541018310648e-05	11
3416	0.03596301974179441	0.017015747495898542	0.017002541944301827	0.7897452244804666	-1	0	0	0.14285714285714285	1	1.0	8	1.0	1.0	9	8	0	0	0	0.1	10	1	10	0.0	0	0.39543530777317093	0.9474914856318588	0.9613594519399202	0.8549546351998991	0.6025831368693148	0.9291577449058959	0.9337036577403207	0.9178551761016595	0	0	0.0	0.017002541944301827	13
2067	0.03346138123061807	0.016665582163304122	0.016338998465282004	0.7929341101265622	-1	0	0	0.14285714285714285	1	1.0	8	1.0	1.0	9	8	0	0	0	0.1	10	1	10	0.0	0	0.39543530777317093	0.9474914856318588	0.9613594519399202	0.8549546351998991	0.6025831368693148	0.9266285660300271	0.9337036577403207	0.9169000369767304	0	0	0.0	0.016338998465282004	18
4490	0.05845955032431819	0.01455977450191978	-0.007317727299283348	0.5769432161927461	-1	0	0	0.1111111111111111	1	1.0	11	1.0	1.0	12	11	0	0	0	0.07692307692307693	13	1	13	0.0	0	0.35986303685243326	0.915187279415291	0.9613594519399202	0.8405159275491743	0.638312880230737	0.9160094587255054	0.9308004937328536	0.8950465844753666	0	0	0.0	-0.0007317727299283348	1
1098	0.028555521610974632	0.00669115131737151	0.00371047207321131	0.46946848313258294	-1	0	0	0.16666666666666666	1	1.0	7	1.0	1.0	8	7	0	0	0	0.1111111111111111	9	1	9	0.0	0	0.39543530777317093	0.9512903165553716	0.9613594519399202	0.8869020297057055	0.7881097482736579	0.8998420764546857	0.9333968573656763	0.9175083201738943	0	0	0.0	0.00371047207321131	31
1754	0.03306680376012673	0.01680569716109337	0.016558155396636555	0.7927722409229248	-1	0	0	0.14285714285714285	1	1.0	8	1.0	1.0	9	8	0	0	0	0.1	10	1	10	0.0	0	0.39543530777317093	0.9474914856318588	0.9613594519399202	0.8549546351998991	0.6025831368693148	0.9266285660300271	0.9337036577403207	0.9169000369767304	0	0	0.0	0.016558155396636555	40
1221	0.033219879496799276	0.015184374494239877	0.014977891309870565	0.7931840265881339	-1	0	0	0.14285714285714285	1	1.0	8	1.0	1.0	9	8	0	0	0	0.1	10	1	10	0.0	0	0.39543530777317093	0.9474914856318588	0.9613594519399202	0.8764141042232685	0.6025831368693148	0.9266285660300271	0.9337036577403207	0.921477103438831	0	0	0.0	0.014977891309870565	22
2827	0.036850400178500616	0.017588187944464092	0.017577419258706952	0.7923260712286813	-1	0	0	0.14285714285714285	1	1.0	8	1.0	1.0	9	8	0	0	0	0.1	10	1	10	0.0	0	0.39543530777317093	0.9474914856318588	0.9613594519399202	0.8549546351998991	0.6025831368693148	0.9279859218789904	0.9392014684717773	0.9174100449550873	0	0	0.0	0.017577419258706952	31
2425	0.03569474367922986	0.018030564113318975	0.018002687603882267	0.7925882861697326	-1	0	0	0.14285714285714285	1	1.0	8	1.0	1.0	9	8	0	0	0	0.1	10	1	10	0.0	0	0.39543530777317093	0.9474914856318588	0.9613594519399202	0.8549546351998991	0.6025831368693148	0.9291577449058959	0.9337036577403207	0.9178551761016595	0	0	0.0	0.018002687603882267	68
2206	0.03204770794977176	0.016684357881277284	0.016381133048763995	0.7926020074353128	-1	0	0	0.14285714285714285	1	1.0	8	1.0	1.0	9	8	0	0	0	0.1	10	1	10	0.0	0	0.39543530777317093	0.9474914856318588	0.9613594519399202	0.8549546351998991	0.6025831368693148	0.9266285660300271	0.9337036577403207	0.9169000369767304	0	0	0.0	0.016381133048763995	45
2048	0.03350661739537665	0.016927870233499415	0.01658843207276432	0.7913389880172192	-1	0	0	0.14285714285714285	1	1.0	8	1.0	1.0	9	8	0	0	0	0.1	10	1	10	0.0	0	0.39543530777317093	0.9474914856318588	0.9613594519399202	0.8549546351998991	0.6025831368693148	0.9266285660300271	0.9337036577403207	0.9169000369767304	0	0	0.0	0.01658843207276432	31
1537	0.03324900540530451	0.016460142923845053	0.015893533002901465	0.7950256963677074	-1	0	0	0.14285714285714285	1	1.0	8	1.0	1.0	9	8	0	0	0	0.1	10	1	10	0.0	0	0.39543530777317093	0.9474914856318588	0.9613594519399202	0.8549546351998991	0.6025831368693148	0.9266285660300271	0.9337036577403207	0.9169000369767304	0	0	0.0	0.015893533002901465	19
4698	0.04962455468750669	0.016249837889361147	0.016238903160216214	0.738299101808509	-1	0	0	0.125	1	1.0	9	1.0	1.0	10	9	0	0	0	0.09090909090909091	11	1	11	0.0	0	0.3905443607663023	0.939618425721088	0.8520643303339466	0.8524306917561081	0.5614923710006618	0.9350301461256001	0.9282378074995004	0.9159394641865416	0	0	0.0	0.016238903160216214	32
4535	0.034526786137087824	0.009784766266232082	0.009443239280600396	0.8879499377568055	-1	0	0	0.14285714285714285	1	1.0	8	1.0	1.0	9	8	0	0	0	0.1	10	1	10	0.0	0	0.39543530777317093	0.9474914856318588	0.9613594519399202	0.8549546351998991	0.7881097482736579	0.9261726677483001	0.9210433065709781	0.9167300555967656	0	0	0.0	0.009443239280600396	20
4852	0.05063129003018143	0.017765015546373816	0.017762896624787156	0.73570607074784	-1	0	0	0.125	1	1.0	9	1.0	1.0	10	9	0	0	0	0.09090909090909091	11	1	11	0.0	0	0.3905443607663023	0.939618425721088	0.8520643303339466	0.8524306917561081	0.5222555272348036	0.9238108257316434	0.9273850682730612	0.9114355690689689	0	0	0.0	0.017762896624787156	63
3172	0.034958914517262955	0.01765554282734229	0.017638959288934195	0.792896119142344	-1	0	0	0.14285714285714285	1	1.0	8	1.0	1.0	9	8	0	0	0	0.1	10	1	10	0.0	0	0.39543530777317093	0.9474914856318588	0.9613594519399202	0.8549546351998991	0.6025831368693148	0.9291577449058959	0.9337036577403207	0.9178551761016595	0	0	0.0	0.017638959288934195	35
3059	0.029175259952380787	0.010413691778948759	-0.003168560469577356	0.6576371876017775	-1	0	0	0.14285714285714285	1	1.0	8	1.0	1.0	9	8	0	0	0	0.1	10	1	10	0.0	0	0.3856534137594337	0.9362473902666424	0.9613594519399202	0.8661769100250024	0.4667993097356137	0.8879519752398333	0.9337036577403207	0.9009784105770234	0	0	0.0	-0.0003168560469577356	1
4324	0.04905089592398808	0.01671270508919813	0.016688165553135983	0.7394962297841259	-1	0	0	0.125	1	1.0	9	1.0	1.0	10	9	0	0	0	0.09090909090909091	11	1	11	0.0	0	0.3905443607663023	0.939618425721088	0.8520643303339466	0.8524306917561081	0.5222555272348036	0.9238108257316434	0.9273850682730612	0.9114355690689689	0	0	0.0	0.016688165553135983	42
1740	0.03412799921786831	0.016008416757463558	0.01555634758490227	0.7926621192850489	-1	0	0	0.14285714285714285	1	1.0	8	1.0	1.0	9	8	0	0	0	0.1	10	1	10	0.0	0	0.39543530777317093	0.9474914856318588	0.9613594519399202	0.8549546351998991	0.6025831368693148	0.9266285660300271	0.9337036577403207	0.9169000369767304	0	0	0.0	0.01555634758490227	21
3563	0.03673131392228991	0.016605097839638244	0.016556826957680397	0.788290350602598	-1	0	0	0.14285714285714285	1	1.0	8	1.0	1.0	9	8	0	0	0	0.1	10	1	10	0.0	0	0.39543530777317093	0.9474914856318588	0.9613594519399202	0.8549546351998991	0.6025831368693148	0.9291577449058959	0.9337036577403207	0.9178551761016595	0	0	0.0	0.016556826957680397	49
4261	0.0625027604338586	0.01140170482963797	-0.0059787206549525105	0.6487532096290508	-1	0	0	0.1111111111111111	1	1.0	11	1.0	1.0	12	11	0	0	0	0.07692307692307693	13	1	13	0.0	0	0.35986303685243326	0.9304101883876816	0.9613594519399202	0.864279530925195	0.6100790803122098	0.9310497132982343	0.9311087098048856	0.9128608914535697	0	0	0.0	-0.0005978720654952511	0
914	0.0015128906959849784	0.0009766357346600407	0.0009766270785480388	0.9890876402507491	-1	0	0	0.6666666666666666	2	0.5	1	0.6666666666666666	0.5	3	1	0	0	0	0.6666666666666666	2	3	4	0.0	0	0.5252669188991385	0.7563812414097573	0.4484741429163618	0.8716384516764708	0.5281750806611578	0.835123831139614	0.6086440227600046	0.8259152694018509	0	0	0.0	0.0009766270785480388	24
1572	0.018321782426903646	0.00781647918900227	0.004898677670558627	0.9217772377729891	-1	0	0	0.16666666666666666	1	1.0	6	1.0	1.0	7	6	0	0	0	0.125	8	1	8	0.0	0	0.39543530777317093	0.9433174832527306	0.7427692087279729	0.864118491681081	0.44192791760029265	0.9245637699578193	0.9205155303464082	0.916007678861157	0	0	0.0	0.004898677670558627	3
4121	0.05442195195454322	0.008703552503639753	0.007263461349419518	0.7837303906454881	-1	0	0	0.125	1	1.0	10	1.0	1.0	11	10	0	0	0	0.08333333333333333	12	1	12	0.0	0	0.3856534137594337	0.9399998622663942	0.736573649480289	0.8640046439136875	0.41705652546497163	0.9192244820951828	0.9205155303464082	0.9124653638811797	0	0	0.0	0.007263461349419518	6
4636	0.01860142643628239	0.006394692621662636	0.006229771979860577	0.9379648546206126	-1	0	0	0.16666666666666666	1	1.0	7	1.0	1.0	8	7	0	0	0	0.1111111111111111	9	1	9	0.0	0	0.39543530777317093	0.9541583746312526	0.9613594519399202	0.872447407503033	0.6025831368693148	0.9282034673793721	0.9495970730464621	0.9245573167865944	0	0	0.0	0.006229771979860577	8
3684	0.027537832205301285	0.005928748125286134	0.0058233770269488245	0.9211085505462824	-1	0	0	0.14285714285714285	1	1.0	8	1.0	1.0	9	8	0	0	0	0.1	10	1	10	0.0	0	0.39543530777317093	0.9432795836038197	0.9613594519399202	0.8549546351998991	0.6025831368693148	0.9266285660300271	0.9337036577403207	0.9148035434674623	0	0	0.0	0.0058233770269488245	4
1436	0.04484183796655606	0.011060613683101557	0.010914102424746972	0.8180551515263065	-1	0	0	0.125	1	1.0	9	1.0	1.0	10	9	0	0	0	0.09090909090909091	11	1	11	0.0	0	0.35986303685243326	0.9511770997036312	0.9613594519399202	0.8718876720301296	0.6025831368693148	0.9194541129586282	0.9473926407945282	0.9198813241415383	0	0	0.0	0.010914102424746972	3
1016	0.0053077088576371926	0.0004060351595210073	-0.000400515528910769	0.9860399606954928	-1	0	0	0.5	2	0.6666666666666666	2	0.625	0.6666666666666666	4	2	0	0	0	0.5	4	2	5	0.0	0	0.8517456277188462	0.793105685968901	0.7860498835504544	0.9178192371043742	0.45759676994631776	0.9454654887244445	0.923002279555101	0.9005386313881741	0	0	0.0	-4.00515528910769e-05	5
2160	0.032676460343159366	0.016518231976862197	0.016064248980460234	0.7930085384767194	-1	0	0	0.14285714285714285	1	1.0	8	1.0	1.0	9	8	0	0	0	0.1	10	1	10	0.0	0	0.39543530777317093	0.9474914856318588	0.9613594519399202	0.8549546351998991	0.6025831368693148	0.9266285660300271	0.9337036577403207	0.9169000369767304	0	0	0.0	0.016064248980460234	24
4743	0.048611901535553004	0.01581546710234928	0.01572712207726676	0.738355270864177	-1	0	0	0.125	1	1.0	9	1.0	1.0	10	9	0	0	0	0.09090909090909091	11	1	11	0.0	0	0.3905443607663023	0.939618425721088	0.8520643303339466	0.8524306917561081	0.5222555272348036	0.9238108257316434	0.9273850682730612	0.9114355690689689	0	0	0.0	0.01572712207726676	21
2587	0.03521157332322074	0.016639593154855525	0.016639274326973093	0.7897180001581221	-1	0	0	0.14285714285714285	1	1.0	8	1.0	1.0	9	8	0	0	0	0.1	10	1	10	0.0	0	0.39543530777317093	0.9474914856318588	0.9613594519399202	0.8549546351998991	0.6025831368693148	0.9279859218789904	0.9392014684717773	0.9174100449550873	0	0	0.0	0.016639274326973093	42
540	0.00063975718415996	0.00018888393890141477	1.7585726637698869e-07	0.99797231519366	-1	0	0	0.6666666666666666	2	0.5	1	1.0	0.5	3	1	0	0	0	0.25	4	1	4	0.0	0.6666666666666666	0.38428048992733077	0.9221283438876331	0.6665660757263195	0.8640846209873849	0.3942976247082574	0.8914671490445938	0.7187497104659389	0.8949525703472131	0	0	0.0	1.7585726637698869e-07	11
1317	0.02800987310252155	0.007117209367181937	0.0070559888534547045	0.920323226472617	-1	0	0	0.14285714285714285	1	1.0	8	1.0	1.0	9	8	0	0	0	0.1	10	1	10	0.0	0	0.39543530777317093	0.9474914856318588	0.9613594519399202	0.8764141042232685	0.6025831368693148	0.9266285660300271	0.9337036577403207	0.921477103438831	0	0	0.0	0.0070559888534547045	18
436	3.0686684465456028e-06	4.228043174585605e-08	-4.088286245584335e-08	0.999999073782714	-1	0	0	1.0	1	0	0	1.0	0	1	0	0	0	0	0.5	2	1	2	0.0	0	0	0	0	0	0	0	0	0	0	0	0	-4.0882862455843356e-09	22
1765	0.04608453634387293	0.010304386937334141	0.010236462745273978	0.7121835165764054	-1	0	0	0.125	1	1.0	9	1.0	1.0	10	9	0	0	0	0.09090909090909091	11	1	11	0.0	0	0.3905443607663023	0.939618425721088	0.866179034372975	0.839727910400642	0.44216223617992034	0.9395119958287538	0.9276283123522173	0.915390442890222	0	0	0.0	0.010236462745273978	3
731	0.028239059932475774	0.006216966215766974	0.0009762877882216888	0.4861013771876219	-1	0	0	0.16666666666666666	1	1.0	7	1.0	1.0	8	7	0	0	0	0.1111111111111111	9	1	9	0.0	0	0.39543530777317093	0.9512903165553716	0.9613594519399202	0.8869020297057055	0.7881097482736579	0.8998420764546857	0.9333968573656763	0.9175083201738943	0	0	0.0	0.0009762877882216888	19
1153	0.02835180535264289	0.006954945143621491	0.006953861728875763	0.9199397253531627	-1	0	0	0.14285714285714285	1	1.0	8	1.0	1.0	9	8	0	0	0	0.1	10	1	10	0.0	0	0.39543530777317093	0.9474914856318588	0.9613594519399202	0.8764141042232685	0.6025831368693148	0.9266285660300271	0.9337036577403207	0.921477103438831	0	0	0.0	0.006953861728875763	19
597	0.007263257385623069	0.0008570230735058787	-0.0001955955280638648	0.9850838058191148	-1	0.25	1	0.6	6	0.4166666666666667	5	0.4	0.3333333333333333	7	4	6	1	0	0.7142857142857143	7	5	14	0.07692307692307693	0.4444444444444444	0.28126006906780915	0.9610131793587955	0.40588570582306416	0.9420368716094185	0.4577101746116181	0.939418938956997	0.9492535933762658	0.9484084322447196	1.0	0.14285714285714285	0.0	-1.9559552806386483e-05	7
930	0.002374543941891863	0.0008162909611503219	0.0002561575537748675	0.9822261085900923	-1	0	0	0.3333333333333333	1	1.0	2	1.0	1.0	3	2	0	1	0	0.25	4	1	4	0.3333333333333333	0	0.9670657774694483	0.5772551676595205	0.8701670920422488	0.8258460254000507	0.7111103235502501	0.8303688475167421	0.788503586288781	0.7598898886183474	1.0	0.6666666666666666	0.0	0.0002561575537748675	13
4343	0.036373649897636466	0.017686862205581945	0.017674808766669547	0.7922821525217796	-1	0	0	0.14285714285714285	1	1.0	8	1.0	1.0	9	8	0	0	0	0.1	10	1	10	0.0	0	0.39543530777317093	0.9474914856318588	0.9613594519399202	0.8549546351998991	0.6025831368693148	0.9291577449058959	0.9337036577403207	0.9178551761016595	0	0	0.0	0.017674808766669547	21
1742	0.07035373846256138	0.023922386638694445	0.01828218614711724	0.627593481849498	-1	0	0	0.1	1	1.0	12	1.0	1.0	13	12	0	0	0	0.07142857142857142	14	1	14	0.0	0	0.3856534137594337	0.9245780374859	0.9613594519399202	0.8610592416981488	0.6025831368693148	0.9289090087017614	0.932031266578815	0.9088882127801892	0	0	0.0	0.01828218614711724	134
3935	0.008750846045124638	0.0011388000684455027	-0.001133420957727152	0.9663265335788983	-1	0	0	0.3333333333333333	2	0.8333333333333334	5	0.5714285714285714	0.8333333333333334	7	5	0	2	0	0.2857142857142857	7	2	8	1.0	0	0.39543530777317093	0.9236457916423232	0.9613594519399202	0.8698308446885854	0.33402130057033286	0.9428066930314083	0.9143195721589596	0.916695894495464	0.5714285714285714	0.2857142857142857	0.0	-0.0001133420957727152	0
4039	0.04647738336657394	0.00753502405346234	0.006676707961585055	0.8070672510348214	-1	0	0	0.125	1	1.0	10	1.0	1.0	11	10	0	0	0	0.08333333333333333	12	1	12	0.0	0	0.3856534137594337	0.9291856239376349	0.9613594519399202	0.8431087951550691	0.7881097482736579	0.9173381782511758	0.9337036577403207	0.9021050562032804	0	0	0.0	0.006676707961585055	1
3413	0.035565668500034016	0.01608083637628403	0.01607980774867459	0.7917947923053698	-1	0	0	0.14285714285714285	1	1.0	8	1.0	1.0	9	8	0	0	0	0.1	10	1	10	0.0	0	0.39543530777317093	0.9474914856318588	0.9613594519399202	0.8549546351998991	0.6025831368693148	0.9291577449058959	0.9337036577403207	0.9178551761016595	0	0	0.0	0.01607980774867459	19
384	0.0023040137730099487	8.62248355881244e-05	8.621755156524217e-05	0.9965557862103189	-1	0	0	1.0	2	0.0	0	1.0	0	2	0	0	2	0	0.3333333333333333	1	3	3	1.0	1.0	0	0	0	0	0	0	0	0	0	0	0	8.621755156524217e-05	37
2218	0.03203867983509381	0.006840632052647398	0.004543418881236476	0.8905897648909605	-1	0	0	0.14285714285714285	1	1.0	8	1.0	1.0	9	8	0	0	0	0.1	10	1	10	0.0	0	0.39543530777317093	0.9396739904675558	0.9613594519399202	0.8549546351998991	0.6025831368693148	0.9266285660300271	0.9337036577403207	0.9130875022312813	0	0	0.0	0.004543418881236476	4
259	0.012227695401034201	0.002318582325297486	-0.0018751039261546106	0.9829536112253615	-1	0	0	0.4	2	0.8	4	0.5833333333333334	0.6	5	3	1	1	0	0.3333333333333333	2	6	7	0.25	0	0.49893364622015984	0.7617751907022444	0.7259940727677135	0.9279662507258764	0.5117319142167974	0.7921831925080257	0.7224697364440367	0.8436285031472229	1.0	0	0.0	-0.00018751039261546106	6
4247	0.05497632618794947	0.007221158547344042	0.005666521506575299	0.7833088258696973	-1	0	0	0.125	1	1.0	10	1.0	1.0	11	10	0	0	0	0.08333333333333333	12	1	12	0.0	0	0.3856534137594337	0.9399998622663942	0.736573649480289	0.8640046439136875	0.41705652546497163	0.9192244820951828	0.9205155303464082	0.9124653638811797	0	0	0.0	0.005666521506575299	5
5049	0.050258317236818485	0.016889248857130622	0.016889168078838817	0.7390123293162447	-1	0	0	0.125	1	1.0	9	1.0	1.0	10	9	0	0	0	0.09090909090909091	11	1	11	0.0	0	0.3905443607663023	0.939618425721088	0.8520643303339466	0.8524306917561081	0.5222555272348036	0.9238108257316434	0.9273850682730612	0.9114355690689689	0	0	0.0	0.016889168078838817	55
2168	0.03525932295959944	0.017710960408673513	0.017710947583154595	0.792353969321947	-1	0	0	0.14285714285714285	1	1.0	8	1.0	1.0	9	8	0	0	0	0.1	10	1	10	0.0	0	0.39543530777317093	0.9474914856318588	0.9613594519399202	0.8549546351998991	0.6025831368693148	0.9279859218789904	0.9392014684717773	0.9174100449550873	0	0	0.0	0.017710947583154595	29
2415	0.0548392457826347	0.010909603393777051	0.005255445549151371	0.7796652945305331	-1	0	0	0.125	1	1.0	10	1.0	1.0	11	10	0	0	0	0.08333333333333333	12	1	12	0.0	0	0.3856534137594337	0.9291856239376349	0.9613594519399202	0.8431087951550691	0.617575023755105	0.9311195012172926	0.9392014684717773	0.9077612832071339	0	0	0.0	0.005255445549151371	13
3333	0.03647344166706904	0.017357630859913396	0.017357140396943062	0.7899081968780641	-1	0	0	0.14285714285714285	1	1.0	8	1.0	1.0	9	8	0	0	0	0.1	10	1	10	0.0	0	0.39543530777317093	0.9474914856318588	0.9613594519399202	0.8549546351998991	0.6025831368693148	0.9279859218789904	0.9392014684717773	0.9174100449550873	0	0	0.0	0.017357140396943062	31
2197	0.03245589640000574	0.00994102558493331	0.008537134100070816	0.8926030986354702	-1	0	0	0.14285714285714285	1	1.0	8	1.0	1.0	9	8	0	0	0	0.1	10	1	10	0.0	0	0.39543530777317093	0.9533685665670231	0.7427692087279729	0.8395029929836948	0.41705652546497163	0.932845474618905	0.9509789642009913	0.9194206680348974	0	0	0.0	0.008537134100070816	13
2090	0.03319090751284934	0.01619521889647086	0.015504521594167205	0.7941492597589481	-1	0	0	0.14285714285714285	1	1.0	8	1.0	1.0	9	8	0	0	0	0.1	10	1	10	0.0	0	0.39543530777317093	0.9474914856318588	0.9613594519399202	0.8549546351998991	0.6025831368693148	0.9266285660300271	0.9337036577403207	0.9169000369767304	0	0	0.0	0.015504521594167205	16
772	0.0011182324711877926	0.00023741860711248332	0.0002374139477203402	0.9968100971933161	-1	0	0	1.0	1	0	0	1.0	0	1	0	0	1	0	0.5	1	2	2	0.3333333333333333	0	0	0	0	0	0	0	0	0	0	0	0	0.0002374139477203402	13
1920	0.03200688960098474	0.01715537809634047	0.016911151530631233	0.7929698533546787	-1	0	0	0.14285714285714285	1	1.0	8	1.0	1.0	9	8	0	0	0	0.1	10	1	10	0.0	0	0.39543530777317093	0.9474914856318588	0.9613594519399202	0.8549546351998991	0.6025831368693148	0.9266285660300271	0.9337036577403207	0.9169000369767304	0	0	0.0	0.016911151530631233	53
3800	0.034080169063476745	0.011858951305600572	0.011321203318386815	0.8924774901983212	-1	0	0	0.14285714285714285	1	1.0	8	1.0	1.0	9	8	0	0	0	0.1	10	1	10	0.0	0	0.39543530777317093	0.9474914856318588	0.9613594519399202	0.8549546351998991	0.7881097482736579	0.9261726677483001	0.9210433065709781	0.9167300555967656	0	0	0.0	0.011321203318386815	33
73	0.015075494944547211	0.0006809992696239494	0.0004632158556746331	0.9968214673161313	-1	0	0	0.3	3	0.7692307692307693	10	0.3125	0.7692307692307693	12	10	2	3	0	0.3333333333333333	4	12	15	0.5	0	0.5898034638915399	0.9330523441210976	0.863470582811558	0.9691436799932427	0.1767221631864925	0.9290749932115318	0.9232613122083202	0.9470863686576539	0.16666666666666666	0	0.0	0.0004632158556746331	40
634	0.0008916953583418491	0.0002712661597488256	0.0002712161690180254	0.9946304953811151	-1	0	0	0.6666666666666666	2	0.5	1	0.6666666666666666	0.5	3	1	0	0	0	0.6666666666666666	2	3	4	0.0	0	0.6563245644199911	0.9181151284016891	0.42431723255030107	0.9115135885462816	0.6486188033215439	0.9066195710892618	0.8134555428347623	0.9121977012419653	0	0	0.0	0.0002712161690180254	12
3227	0.010813906894703705	0.004254367784302446	0.002326024536432978	0.9414811626727955	-1	0	0	0.2	1	1.0	5	1.0	1.0	6	5	0	0	0	0.14285714285714285	7	1	7	0.0	0	0.42158573866176424	0.9234282877600133	0.8045318954371282	0.8555105275801037	0.437222483555155	0.9523994464329733	0.9245816015096546	0.9184520948358528	0	0	0.0	0.002326024536432978	2
2541	0.04541833391037494	0.00800453089644286	0.007813711685358085	0.7178689917054726	-1	0	0	0.125	1	1.0	9	1.0	1.0	10	9	0	0	0	0.09090909090909091	11	1	11	0.0	0	0.3905443607663023	0.939618425721088	0.866179034372975	0.839727910400642	0.5098198311671431	0.922675744501024	0.9365080134998326	0.9083307578471221	0	0	0.0	0.007813711685358085	1
1678	0.03149036509758054	0.01681715312711673	0.01666428722560412	0.7918957426900958	-1	0	0	0.14285714285714285	1	1.0	8	1.0	1.0	9	8	0	0	0	0.1	10	1	10	0.0	0	0.39543530777317093	0.9474914856318588	0.9613594519399202	0.8549546351998991	0.6025831368693148	0.9266285660300271	0.9337036577403207	0.9169000369767304	0	0	0.0	0.01666428722560412	63
2420	0.029020686018205562	0.00715021310466571	0.0071367743413515965	0.9201289016656431	-1	0	0	0.14285714285714285	1	1.0	8	1.0	1.0	9	8	0	0	0	0.1	10	1	10	0.0	0	0.39543530777317093	0.9474914856318588	0.9613594519399202	0.8764141042232685	0.6025831368693148	0.9291577449058959	0.9337036577403207	0.9223840877129655	0	0	0.0	0.0071367743413515965	12
1481	0.04295969133187626	0.006396242078226113	0.003976968545915988	0.7675577015088797	-1	0	0	0.14285714285714285	1	1.0	8	1.0	1.0	9	8	0	0	0	0.1	10	1	10	0.0	0	0.3856534137594337	0.9464209586469606	0.7709986168060299	0.8422213396733077	0.617575023755105	0.9289057619714767	0.9210433065709781	0.9146769829478654	0	0	0.0	0.003976968545915988	7
3106	0.03463455216248929	0.01654221807065077	0.016533543236462098	0.7873236736294171	-1	0	0	0.14285714285714285	1	1.0	8	1.0	1.0	9	8	0	0	0	0.1	10	1	10	0.0	0	0.39543530777317093	0.9474914856318588	0.9613594519399202	0.8549546351998991	0.6025831368693148	0.9279859218789904	0.9392014684717773	0.9174100449550873	0	0	0.0	0.016533543236462098	13
1562	0.027894590089458285	0.006149965154354902	0.006149659277882127	0.9184289798224539	-1	0	0	0.14285714285714285	1	1.0	8	1.0	1.0	9	8	0	0	0	0.1	10	1	10	0.0	0	0.39543530777317093	0.9474914856318588	0.9613594519399202	0.8764141042232685	0.6025831368693148	0.9266285660300271	0.9337036577403207	0.921477103438831	0	0	0.0	0.006149659277882127	7
1383	0.055514414321872534	0.009369901166152828	0.00833123696415887	0.7830287465683268	-1	0	0	0.125	1	1.0	10	1.0	1.0	11	10	0	0	0	0.08333333333333333	12	1	12	0.0	0	0.3856534137594337	0.9399998622663942	0.736573649480289	0.8640046439136875	0.41705652546497163	0.9192244820951828	0.9205155303464082	0.9124653638811797	0	0	0.0	0.00833123696415887	81
701	0.0023371745270647235	0.0016715652043750708	0.0007999589235378557	0.9822237725278171	-1	0	0	0.3333333333333333	1	1.0	2	1.0	1.0	3	2	0	1	0	0.25	4	1	4	0.3333333333333333	0	0.9670657774694483	0.5772551676595205	0.5086157349822684	0.7884819972261933	0.7749042305012688	0.8066840814260332	0.8816778845596343	0.7347076995351562	1.0	0.3333333333333333	0.0	0.0007999589235378557	17
4056	0.035538746552911	0.017362571685648906	0.017362132565100833	0.7864320829115601	-1	0	0	0.14285714285714285	1	1.0	8	1.0	1.0	9	8	0	0	0	0.1	10	1	10	0.0	0	0.39543530777317093	0.9474914856318588	0.9613594519399202	0.8549546351998991	0.6025831368693148	0.9291577449058959	0.9337036577403207	0.9178551761016595	0	0	0.0	0.017362132565100833	41
1133	0.002866210613864548	0.0005253711532038035	-0.0005238258089930114	0.9821811048062691	-1	0	0	0.3333333333333333	1	1.0	2	1.0	1.0	3	2	0	0	0	0.25	4	1	4	0.0	0	0.8443404818139723	0.9086239816922981	0.5339041265685522	0.761443541003171	0.617575023755105	0.9502896628581223	0.9136820286911501	0.8943567994498348	0	0	0.0	-5.2382580899301135e-05	1
529	0.0283833455424091	0.017888315280568386	0.017859645102418147	0.9567784960886481	-1	0	0	0.4	4	0.6923076923076923	9	0.5769230769230769	0.6153846153846154	11	8	3	2	0	0.15384615384615385	13	2	15	0.2857142857142857	0.3076923076923077	0.589142622601451	0.9660079221069929	0.35026758535737923	0.9708330121462084	0.218019839417727	0.9619848488196474	0.9617410163598314	0.9664650989795144	0.5909090909090909	0.18181818181818182	0.0	0.017859645102418147	91
4719	0.049559769765697356	0.018158639170837914	0.018158633088622925	0.7370026080029262	-1	0	0	0.125	1	1.0	9	1.0	1.0	10	9	0	0	0	0.09090909090909091	11	1	11	0.0	0	0.3905443607663023	0.939618425721088	0.8520643303339466	0.8524306917561081	0.5222555272348036	0.9238108257316434	0.9273850682730612	0.9114355690689689	0	0	0.0	0.018158633088622925	67
4748	0.07176010253690131	0.024361375374669116	0.01941406705594089	0.6296527237599887	-1	0	0	0.1	1	1.0	12	1.0	1.0	13	12	0	0	0	0.07142857142857142	14	1	14	0.0	0	0.3856534137594337	0.9245780374859	0.9613594519399202	0.8610592416981488	0.6025831368693148	0.9289090087017614	0.932031266578815	0.9088882127801892	0	0	0.0	0.01941406705594089	34
4515	0.06002006353930886	0.01396561269701978	-0.01205792245284522	0.7399757546083598	-1	0	0	0.1111111111111111	1	1.0	11	1.0	1.0	12	11	0	0	0	0.07692307692307693	13	1	13	0.0	0	0.3905443607663023	0.922982370531414	0.9613594519399202	0.8444686756700311	0.6025831368693148	0.9304337970983163	0.9367887464035934	0.9051899544662236	0	0	0.0	-0.001205792245284522	1
3621	0.03609287014944679	0.016709391585592624	0.01670935694537421	0.7920031362680549	-1	0	0	0.14285714285714285	1	1.0	8	1.0	1.0	9	8	0	0	0	0.1	10	1	10	0.0	0	0.39543530777317093	0.9474914856318588	0.9613594519399202	0.8549546351998991	0.6025831368693148	0.9291577449058959	0.9337036577403207	0.9178551761016595	0	0	0.0	0.01670935694537421	16
1924	0.053630857737603635	0.011170523811553236	0.008107238415795633	0.7516759490160069	-1	0	0	0.125	1	1.0	10	1.0	1.0	11	10	0	0	0	0.08333333333333333	12	1	12	0.0	0	0.3856534137594337	0.9291856239376349	0.9613594519399202	0.8431087951550691	0.6025831368693148	0.9300758674312236	0.9433328679740589	0.9073092843464741	0	0	0.0	0.008107238415795633	3
1185	0.003611153814709524	0.0006061418398357055	1.0158687174080464e-05	0.9680305192525678	-1	0	0	0.5	2	0.75	3	0.6	0.75	5	3	0	2	0	0.4	5	2	6	1.0	0	0.9239225509313289	0.9492293986552965	0.9613594519399202	0.9319577424842092	0.20999482094626742	0.9227178920819522	0.9143195721589596	0.9355423227071485	0.6	0.2	0.0	1.0158687174080464e-05	4
2074	0.03379293499845728	0.0165675475355304	0.01640192472755124	0.7940118181672471	-1	0	0	0.14285714285714285	1	1.0	8	1.0	1.0	9	8	0	0	0	0.1	10	1	10	0.0	0	0.39543530777317093	0.9474914856318588	0.9613594519399202	0.8549546351998991	0.6025831368693148	0.9266285660300271	0.9337036577403207	0.9169000369767304	0	0	0.0	0.01640192472755124	14
1100	0.017471815605884355	0.002404080600066975	0.0022565196872088677	0.8369819542024725	-1	0	0	0.16666666666666666	1	1.0	6	1.0	1.0	7	6	0	0	0	0.125	8	1	8	0.0	0	0.39543530777317093	0.9367319526830133	0.9613594519399202	0.854746210583195	0.617575023755105	0.9308853242587419	0.9337036577403207	0.9134022572221814	0	0	0.0	0.0022565196872088677	25
3332	0.028607838054866587	0.00781386000180246	0.0077883749222287186	0.9161789761543704	-1	0	0	0.14285714285714285	1	1.0	8	1.0	1.0	9	8	0	0	0	0.1	10	1	10	0.0	0	0.39543530777317093	0.9474914856318588	0.9613594519399202	0.8764141042232685	0.6025831368693148	0.9279859218789904	0.9392014684717773	0.9219614115070951	0	0	0.0	0.0077883749222287186	9
1497	0.032976899793651406	0.015224905551390782	0.015031838650205237	0.7941640235344383	-1	0	0	0.14285714285714285	1	1.0	8	1.0	1.0	9	8	0	0	0	0.1	10	1	10	0.0	0	0.39543530777317093	0.9474914856318588	0.9613594519399202	0.8764141042232685	0.6025831368693148	0.9266285660300271	0.9337036577403207	0.921477103438831	0	0	0.0	0.015031838650205237	40
1793	0.031548777990562396	0.01675817070402715	0.0166007466340787	0.7890011835383801	-1	0	0	0.14285714285714285	1	1.0	8	1.0	1.0	9	8	0	0	0	0.1	10	1	10	0.0	0	0.39543530777317093	0.9474914856318588	0.9613594519399202	0.8549546351998991	0.6025831368693148	0.9266285660300271	0.9337036577403207	0.9169000369767304	0	0	0.0	0.0166007466340787	49
2788	0.033645435836957734	0.017473838465937603	0.01704313567371442	0.792334420138533	-1	0	0	0.14285714285714285	1	1.0	8	1.0	1.0	9	8	0	0	0	0.1	10	1	10	0.0	0	0.39543530777317093	0.9474914856318588	0.9613594519399202	0.8549546351998991	0.6025831368693148	0.9266285660300271	0.9337036577403207	0.9169000369767304	0	0	0.0	0.01704313567371442	32
2273	0.033468987906511295	0.016245458537391077	0.01599771259395747	0.7937546954184923	-1	0	0	0.14285714285714285	1	1.0	8	1.0	1.0	9	8	0	0	0	0.1	10	1	10	0.0	0	0.39543530777317093	0.9474914856318588	0.9613594519399202	0.8549546351998991	0.6025831368693148	0.9266285660300271	0.9337036577403207	0.9169000369767304	0	0	0.0	0.01599771259395747	16
4851	0.05096812496584336	0.017446776061320175	0.017433544698732314	0.739781072672131	-1	0	0	0.125	1	1.0	9	1.0	1.0	10	9	0	0	0	0.09090909090909091	11	1	11	0.0	0	0.3905443607663023	0.939618425721088	0.8520643303339466	0.8524306917561081	0.5222555272348036	0.9238108257316434	0.9273850682730612	0.9114355690689689	0	0	0.0	0.017433544698732314	69
2808	0.03707431400586984	0.01727967945614646	0.01724972303224779	0.7937199213604822	-1	0	0	0.14285714285714285	1	1.0	8	1.0	1.0	9	8	0	0	0	0.1	10	1	10	0.0	0	0.39543530777317093	0.9474914856318588	0.9613594519399202	0.8549546351998991	0.6025831368693148	0.9279859218789904	0.9392014684717773	0.9174100449550873	0	0	0.0	0.01724972303224779	37
2300	0.054576009145363494	0.00805026335175044	0.0063945240200953485	0.7851379721151932	-1	0	0	0.125	1	1.0	10	1.0	1.0	11	10	0	0	0	0.08333333333333333	12	1	12	0.0	0	0.3856534137594337	0.9399998622663942	0.736573649480289	0.8640046439136875	0.41705652546497163	0.9192244820951828	0.9205155303464082	0.9124653638811797	0	0	0.0	0.0063945240200953485	12
4765	0.04914688398782899	0.01780327167586928	0.017784726104588523	0.7361826330247712	-1	0	0	0.125	1	1.0	9	1.0	1.0	10	9	0	0	0	0.09090909090909091	11	1	11	0.0	0	0.3905443607663023	0.939618425721088	0.8520643303339466	0.8524306917561081	0.5222555272348036	0.9238108257316434	0.9273850682730612	0.9114355690689689	0	0	0.0	0.017784726104588523	104
4938	0.0491731471501975	0.016154571266734623	0.016069516431432528	0.7399807023691556	-1	0	0	0.125	1	1.0	9	1.0	1.0	10	9	0	0	0	0.09090909090909091	11	1	11	0.0	0	0.3905443607663023	0.939618425721088	0.8520643303339466	0.8524306917561081	0.5222555272348036	0.9238108257316434	0.9273850682730612	0.9114355690689689	0	0	0.0	0.016069516431432528	24
3592	0.03223204488475223	0.012572400930782764	0.012493986509485893	0.705706264191823	-1	0	0	0.14285714285714285	1	1.0	8	1.0	1.0	9	8	0	0	0	0.1	10	1	10	0.0	0	0.39543530777317093	0.9474914856318588	0.9613594519399202	0.8549546351998991	0.7881097482736579	0.9261726677483001	0.9210433065709781	0.9167300555967656	0	0	0.0	0.012493986509485893	27
4117	0.048120173882570616	0.008244041541114676	0.00816275669207273	0.7722967606876948	-1	0	0	0.125	1	1.0	10	1.0	1.0	11	10	0	0	0	0.08333333333333333	12	1	12	0.0	0	0.3856534137594337	0.9291856239376349	0.9613594519399202	0.8668688503347126	0.6025831368693148	0.9300758674312236	0.9392589797532377	0.9125533984695692	0	0	0.0	0.00816275669207273	1
4205	0.04031797973991406	0.01750670291312935	0.017472629102302916	0.835267328473733	-1	0	0	0.14285714285714285	1	1.0	8	1.0	1.0	9	8	0	0	0	0.1	10	1	10	0.0	0	0.39543530777317093	0.9511234109223629	0.9613594519399202	0.8549546351998991	0.6025831368693148	0.9266285660300271	0.9337036577403207	0.918797652387232	0	0	0.0	0.017472629102302916	12
1264	0.02867187811284196	0.006986957914731669	0.006970615295532462	0.9204108691851156	-1	0	0	0.14285714285714285	1	1.0	8	1.0	1.0	9	8	0	0	0	0.1	10	1	10	0.0	0	0.39543530777317093	0.9474914856318588	0.9613594519399202	0.8764141042232685	0.6025831368693148	0.9291577449058959	0.9337036577403207	0.9223840877129655	0	0	0.0	0.006970615295532462	21
1819	0.07188901749967569	0.023803965132625313	0.018075972136403336	0.6253100172204089	-1	0	0	0.1	1	1.0	12	1.0	1.0	13	12	0	0	0	0.07142857142857142	14	1	14	0.0	0	0.3856534137594337	0.9245780374859	0.9613594519399202	0.8610592416981488	0.6025831368693148	0.9289090087017614	0.932031266578815	0.9088882127801892	0	0	0.0	0.018075972136403336	80
266	0.05218531156347368	0.0065912650854910645	0.006583824777970571	0.6800491647175402	-1	0	0	0.4	4	0.6666666666666666	8	0.4666666666666667	0.5833333333333334	11	7	2	1	0	0.3	3	10	14	0.25	0.5	0.49366396007188024	0.8729051560292925	0.25879677068384715	0.9316241740204249	0.6736017179329339	0.9221159575680014	0.9203922957790797	0.9118753580579753	1.0	0	0.0	0.006583824777970571	15
1235	0.048087838448234395	0.009645930875812357	0.00859251936825395	0.7791850742184114	-1	0	0	0.125	1	1.0	10	1.0	1.0	11	10	0	0	0	0.08333333333333333	12	1	12	0.0	0	0.39543530777317093	0.9520683567385444	0.7451860029299633	0.8245736156502143	0.6025831368693148	0.9072729785574446	0.8810501634546246	0.9065678557902008	0	0	0.0	0.00859251936825395	18
3095	0.07133668928131542	0.024062815390874518	0.017447269305688733	0.6263989664704395	-1	0	0	0.1	1	1.0	12	1.0	1.0	13	12	0	0	0	0.07142857142857142	14	1	14	0.0	0	0.3856534137594337	0.9245780374859	0.9613594519399202	0.8610592416981488	0.6025831368693148	0.9289090087017614	0.932031266578815	0.9088882127801892	0	0	0.0	0.017447269305688733	107
3733	0.0357612644406912	0.01655818412300941	0.01655223586774185	0.7900665107803769	-1	0	0	0.14285714285714285	1	1.0	8	1.0	1.0	9	8	0	0	0	0.1	10	1	10	0.0	0	0.39543530777317093	0.9474914856318588	0.9613594519399202	0.8549546351998991	0.6025831368693148	0.9279859218789904	0.9392014684717773	0.9174100449550873	0	0	0.0	0.01655223586774185	40
4986	0.048905407393519715	0.01760001036743505	0.017553976467174607	0.7418333248551428	-1	0	0	0.125	1	1.0	9	1.0	1.0	10	9	0	0	0	0.09090909090909091	11	1	11	0.0	0	0.3905443607663023	0.939618425721088	0.8520643303339466	0.8524306917561081	0.5222555272348036	0.9238108257316434	0.9273850682730612	0.9114355690689689	0	0	0.0	0.017553976467174607	23
535	0.0012339849377282718	0.00012130499135596927	0.00012129741428759293	0.9965456616432758	-1	0	0	0.6666666666666666	2	0.5	1	0.6666666666666666	0.5	3	1	0	2	0	0.6666666666666666	3	2	4	1.0	0	0.11437786846781424	0.8519858933828262	0.5550018873225694	0.897988021131232	0.42581460497247575	0.9358382057483808	0.8640589301510397	0.9004099453674514	0.8333333333333333	0.6666666666666666	0.6349807831723626	0.00012129741428759293	12
1146	0.040533948745603725	0.0029709187313765877	0.002095746825346066	0.8022648529433598	-1	0	0	0.125	1	1.0	9	1.0	1.0	10	9	0	0	0	0.09090909090909091	11	1	11	0.0	0	0.4546214456523332	0.9319997682034238	0.7451860029299633	0.8345642439507573	0.5136079320197351	0.9138581395217685	0.8974028222623358	0.9001844799524507	0	0	0.0	0.002095746825346066	11
2022	0.036705212602631966	0.004919869099881326	0.0043033176119095535	0.7235955663160996	-1	0	0	0.14285714285714285	1	1.0	8	1.0	1.0	9	8	0	0	0	0.1	10	1	10	0.0	0	0.39543530777317093	0.9397463231272302	0.9613594519399202	0.8648755162909296	0.44192791760029265	0.902377714379092	0.9214859046686059	0.9068518303988601	0	0	0.0	0.0043033176119095535	8
4720	0.048343337412061635	0.017904461904740505	0.017887163214585153	0.7363917801362951	-1	0	0	0.125	1	1.0	9	1.0	1.0	10	9	0	0	0	0.09090909090909091	11	1	11	0.0	0	0.3905443607663023	0.939618425721088	0.8520643303339466	0.8524306917561081	0.5222555272348036	0.9238108257316434	0.9273850682730612	0.9114355690689689	0	0	0.0	0.017887163214585153	81
1628	0.030073221388308213	0.0020854191391285587	-0.0006391087493620673	0.5458864738899991	-1	0	0	0.14285714285714285	1	1.0	8	1.0	1.0	9	8	0	0	0	0.1	10	1	10	0.0	0	0.39543530777317093	0.954766547883799	0.9613594519399202	0.8549546351998991	0.6025831368693148	0.9266285660300271	0.9337036577403207	0.9207963598216159	0	0	0.0	-6.391087493620673e-05	0
2753	0.04038241918395608	0.017037752997020723	0.017024970185970136	0.8307364360878082	-1	0	0	0.14285714285714285	1	1.0	8	1.0	1.0	9	8	0	0	0	0.1	10	1	10	0.0	0	0.39543530777317093	0.9511234109223629	0.9613594519399202	0.8549546351998991	0.6025831368693148	0.9266285660300271	0.9337036577403207	0.918797652387232	0	0	0.0	0.017024970185970136	50
176	0.010614784040652971	0.00016175205358860272	0.0001255269990067232	0.9807895594555602	-1	0	0	0.5	3	0.5714285714285714	4	0.5625	0.5714285714285714	5	4	3	3	0	0.25	8	2	9	0.3333333333333333	0.25	0.7279251863609755	0.9582769619397498	0.8511256208989864	0.9334645037248149	0.411794329005884	0.9376507934722708	0.9456299982989329	0.9442032484720859	0.4	0.2	0.0	0.0001255269990067232	8
2097	0.034121074358548775	0.01728857102554084	0.017284888722387634	0.7874986519655566	-1	0	0	0.14285714285714285	1	1.0	8	1.0	1.0	9	8	0	0	0	0.1	10	1	10	0.0	0	0.39543530777317093	0.9511234109223629	0.9613594519399202	0.8549546351998991	0.6025831368693148	0.9266285660300271	0.9337036577403207	0.918797652387232	0	0	0.0	0.017284888722387634	64
4243	0.03387725880892919	0.017118810483654354	0.017118432559739986	0.7910912202257526	-1	0	0	0.14285714285714285	1	1.0	8	1.0	1.0	9	8	0	0	0	0.1	10	1	10	0.0	0	0.39543530777317093	0.9511234109223629	0.9613594519399202	0.8549546351998991	0.6025831368693148	0.9266285660300271	0.9337036577403207	0.918797652387232	0	0	0.0	0.017118432559739986	33
1202	0.07242962170706704	0.015379004313145053	-0.01204879186619611	0.7316777463697935	-1	0	0	0.1111111111111111	1	1.0	11	1.0	1.0	11	11	1	2	0	0.07692307692307693	13	1	13	0.3333333333333333	0	0.3817268382121086	0.9632280837075484	0.3444683616498069	0.8211311992551884	0.8903359887236633	0.8941505718576856	0.9299817251664716	0.9095221468612833	0.5454545454545454	0.09090909090909091	0.0	-0.0012048791866196109	1
1349	0.03156890159438946	0.014940738019305242	0.011906938092360519	0.7922704808240905	-1	0	0	0.14285714285714285	1	1.0	8	1.0	1.0	9	8	0	0	0	0.1	10	1	10	0.0	0	0.39543530777317093	0.944638043821573	0.9613594519399202	0.8764141042232685	0.6025831368693148	0.9587551497299782	0.950665038382876	0.933844813148833	0	0	0.0	0.011906938092360519	12
1296	0.039648324480699285	0.007521087510619935	0.006520705411870695	0.8931629818969816	-1	0	0	0.125	1	1.0	9	1.0	1.0	10	9	0	0	0	0.09090909090909091	11	1	11	0.0	0	0.3905443607663023	0.9218198671208843	0.9613594519399202	0.8718876720301296	0.6025831368693148	0.9295631955402134	0.9337036577403207	0.9106579774234256	0	0	0.0	0.006520705411870695	18
1850	0.04200117719791711	0.01420099065859925	-0.0069796022366070765	0.8426944313340384	-1	0	0	0.125	1	1.0	9	1.0	1.0	10	9	0	0	0	0.09090909090909091	11	1	11	0.0	0	0.3905443607663023	0.9473415334997497	0.8520643303339466	0.8524306917561081	0.5222555272348037	0.9238108257316434	0.9273850682730612	0.9152613762251937	0	0	0.0	-0.0006979602236607076	0
2427	0.03283608921039212	0.016858334536502442	0.01641668159147287	0.7954809310171773	-1	0	0	0.14285714285714285	1	1.0	8	1.0	1.0	9	8	0	0	0	0.1	10	1	10	0.0	0	0.39543530777317093	0.9474914856318588	0.9613594519399202	0.8549546351998991	0.6025831368693148	0.9266285660300271	0.9337036577403207	0.9169000369767304	0	0	0.0	0.01641668159147287	23
2400	0.035081130293574306	0.0182367461565736	0.018234201414467865	0.7917008999831865	-1	0	0	0.14285714285714285	1	1.0	8	1.0	1.0	9	8	0	0	0	0.1	10	1	10	0.0	0	0.39543530777317093	0.9474914856318588	0.9613594519399202	0.8549546351998991	0.6025831368693148	0.9279859218789904	0.9392014684717773	0.9174100449550873	0	0	0.0	0.018234201414467865	21
1297	0.03528927639292163	0.0050689713474691075	0.003807706783640098	0.7714312572892636	-1	0	0	0.14285714285714285	1	1.0	8	1.0	1.0	9	8	0	1	0	0.1	1	10	10	0.3333333333333333	0	0.39543530777317093	0.9255290255392582	0.9613594519399202	0.8814254354339213	0.7881097482736579	0.9530516638494232	0.9143195721589596	0.9249921124873393	1.0	0.2222222222222222	0.0	0.003807706783640098	2
96	0.06731753311831505	0.006144878770964807	0.005686643350895654	0.6172146091527413	-1	0	0	0.3	3	0.8461538461538461	11	0.5357142857142857	0.8461538461538461	14	11	0	1	0	0.14285714285714285	14	2	15	1.0	0.15384615384615385	0.32569870384061617	0.9330520575867047	0.6540458658044751	0.9047943966388875	0.6120792635680588	0.8424789340980247	0.8293356930577452	0.8991366156103286	1.0	0.2857142857142857	0.0	0.005686643350895654	25
3083	0.07175570520028152	0.024710599070094773	0.01927415608181285	0.6294516336743052	-1	0	0	0.1	1	1.0	12	1.0	1.0	13	12	0	0	0	0.07142857142857142	14	1	14	0.0	0	0.3856534137594337	0.9245780374859	0.9613594519399202	0.8610592416981488	0.6025831368693148	0.9289090087017614	0.932031266578815	0.9088882127801892	0	0	0.0	0.01927415608181285	138
2674	0.05223096537389516	0.0009418097437899938	-0.0009118239360051321	0.7005152564827405	-1	0	0	0.125	1	1.0	10	1.0	1.0	11	10	0	0	0	0.08333333333333333	12	1	12	0.0	0	0.38428048992733077	0.931095011673514	0.7427692087279729	0.8291440082608473	0.25686994335520497	0.9328581579647762	0.9337036577403207	0.9064932900339121	0	0	0.0	-9.118239360051321e-05	1
2655	0.03257701122495328	0.01748833196516189	0.01709694501372403	0.7930452643622693	-1	0	0	0.14285714285714285	1	1.0	8	1.0	1.0	9	8	0	0	0	0.1	10	1	10	0.0	0	0.39543530777317093	0.9474914856318588	0.9613594519399202	0.8549546351998991	0.6025831368693148	0.9266285660300271	0.9337036577403207	0.9169000369767304	0	0	0.0	0.01709694501372403	64
1469	0.04877031179622397	0.009657150464979175	0.003441319615101734	0.6420407381861164	-1	0	0	0.125	1	1.0	10	1.0	1.0	11	10	0	0	0	0.08333333333333333	12	1	12	0.0	0	0.3856534137594337	0.9291520698583443	0.736573649480289	0.8640046439136875	0.6025831368693148	0.9492606341854147	0.9337036577403207	0.9206022812443028	0	0	0.0	0.003441319615101734	6
4442	0.04033197577422706	0.017392427156141067	0.017384180480148077	0.8347516283501948	-1	0	0	0.14285714285714285	1	1.0	8	1.0	1.0	9	8	0	0	0	0.1	10	1	10	0.0	0	0.39543530777317093	0.9511234109223629	0.9613594519399202	0.8549546351998991	0.6025831368693148	0.9266285660300271	0.9337036577403207	0.918797652387232	0	0	0.0	0.017384180480148077	12
4655	0.049284461122589794	0.01630651038138523	0.01620629767193252	0.74028448587558	-1	0	0	0.125	1	1.0	9	1.0	1.0	10	9	0	0	0	0.09090909090909091	11	1	11	0.0	0	0.3905443607663023	0.939618425721088	0.8520643303339466	0.8524306917561081	0.5222555272348036	0.9238108257316434	0.9273850682730612	0.9114355690689689	0	0	0.0	0.01620629767193252	17
2875	0.022208730055960264	0.008122049828240701	0.007565093923582693	0.9219574057161323	-1	0	0	0.16666666666666666	1	1.0	7	1.0	1.0	8	7	0	0	0	0.1111111111111111	9	1	9	0.0	0	0.3905443607663023	0.9542979016705924	0.8520643303339466	0.8567830972710173	0.42972654011225986	0.9391051228027872	0.9510604951291116	0.9256109224354002	0	0	0.0	0.007565093923582693	1
4400	0.04992700441276558	0.018520852623058894	0.01851359564182876	0.7370414271845847	-1	0	0	0.125	1	1.0	9	1.0	1.0	10	9	0	0	0	0.09090909090909091	11	1	11	0.0	0	0.3905443607663023	0.939618425721088	0.8520643303339466	0.8524306917561081	0.5222555272348036	0.9238108257316434	0.9273850682730612	0.9114355690689689	0	0	0.0	0.01851359564182876	72
2477	0.032871294359825325	0.01615608464265025	0.016062187046319582	0.790455059216171	-1	0	0	0.14285714285714285	1	1.0	8	1.0	1.0	9	8	0	0	0	0.1	10	1	10	0.0	0	0.39543530777317093	0.9474914856318588	0.9613594519399202	0.8549546351998991	0.6025831368693148	0.9266285660300271	0.9337036577403207	0.9169000369767304	0	0	0.0	0.016062187046319582	16
3096	0.035453723588117894	0.01628177261616769	0.016259831052134865	0.7893556207408536	-1	0	0	0.14285714285714285	1	1.0	8	1.0	1.0	9	8	0	0	0	0.1	10	1	10	0.0	0	0.39543530777317093	0.9474914856318588	0.9613594519399202	0.8549546351998991	0.6025831368693148	0.9291577449058959	0.9337036577403207	0.9178551761016595	0	0	0.0	0.016259831052134865	28
2922	0.018312376613510564	0.0062544884739359	0.006201417956155885	0.9355325628850325	-1	0	0	0.16666666666666666	1	1.0	7	1.0	1.0	8	7	0	0	0	0.1111111111111111	9	1	9	0.0	0	0.39543530777317093	0.9541583746312526	0.9613594519399202	0.872447407503033	0.6100790803122098	0.9296844570723759	0.9516338896725358	0.9250773450971063	0	0	0.0	0.006201417956155885	3
4710	0.04976247515027168	0.016341639516627524	0.016318831813263737	0.7382254928664059	-1	0	0	0.125	1	1.0	9	1.0	1.0	10	9	0	0	0	0.09090909090909091	11	1	11	0.0	0	0.3905443607663023	0.939618425721088	0.8520643303339466	0.8524306917561081	0.5222555272348036	0.9238108257316434	0.9273850682730612	0.9114355690689689	0	0	0.0	0.016318831813263737	16
4995	0.0500208847599563	0.0016670537597642233	-0.001516386107418151	0.6905805551344034	-1	0	0	0.125	1	1.0	10	1.0	1.0	11	10	0	0	0	0.08333333333333333	12	1	12	0.0	0	0.38428048992733077	0.931095011673514	0.7427692087279729	0.8269694558412184	0.25686994335520497	0.9398275455352684	0.9337036577403207	0.9093291624049576	0	0	0.0	-0.00015163861074181509	3
1873	0.008907301128765076	0.003510653197047172	-0.00349876482871474	0.9701911802940693	-1	0	0	0.3333333333333333	2	0.8333333333333334	5	0.5714285714285714	0.8333333333333334	7	5	0	0	0	0.2857142857142857	2	7	8	0.0	0	0.39543530777317093	0.9609578470011437	0.9613594519399202	0.8638830382494083	0.7881097482736579	0.9208127716261377	0.9337036577403207	0.9242504838571516	0	0	0.0	-0.00034987648287147403	1
1900	0.03237573026694382	0.016186082748113284	0.01599769582330413	0.7916847620332927	-1	0	0	0.14285714285714285	1	1.0	8	1.0	1.0	9	8	0	0	0	0.1	10	1	10	0.0	0	0.39543530777317093	0.9474914856318588	0.9613594519399202	0.8549546351998991	0.6025831368693148	0.9266285660300271	0.9337036577403207	0.9169000369767304	0	0	0.0	0.01599769582330413	20
4715	0.031026443324698866	0.008630198477168009	0.008574295740679456	0.8973378005028152	-1	0	0	0.14285714285714285	1	1.0	8	1.0	1.0	9	8	0	0	0	0.1	10	1	10	0.0	0	0.39543530777317093	0.9474914856318588	0.9613594519399202	0.852076830052823	0.6025831368693148	0.9266285660300271	0.9397395365127827	0.9163135454898679	0	0	0.0	0.008574295740679456	17
1169	9.095366452180175e-06	1.2318431994642133e-06	-1.231843198862405e-06	0.9996538336216958	-1	0	0	1.0	1	0	0	1.0	0	1	0	0	3	0	0.5	1	2	2	1.0	0	0	0	0	0	0	0	0	0	0	0	0	-1.2318431988624048e-07	4
4281	0.034684467671266914	0.006434104810368263	0.0058483787001001805	0.8188228614628185	-1	0	0	0.14285714285714285	1	1.0	8	1.0	1.0	9	8	0	0	0	0.1	10	1	10	0.0	0	0.39543530777317093	0.9450692521597902	0.9613594519399202	0.8549546351998991	0.6025831368693148	0.9388384356299715	0.9398415989554745	0.9205690374305706	0	0	0.0	0.0058483787001001805	5
1430	0.03365534597828237	0.015153370492605187	0.014904814954588359	0.7951417208688488	-1	0	0	0.14285714285714285	1	1.0	8	1.0	1.0	9	8	0	0	0	0.1	10	1	10	0.0	0	0.39543530777317093	0.9474914856318588	0.9613594519399202	0.8764141042232685	0.6025831368693148	0.9266285660300271	0.9337036577403207	0.921477103438831	0	0	0.0	0.014904814954588359	16
3133	0.03497879576905972	0.01623161033306232	0.01623148447399935	0.7919377575558757	-1	0	0	0.14285714285714285	1	1.0	8	1.0	1.0	9	8	0	0	0	0.1	10	1	10	0.0	0	0.39543530777317093	0.9474914856318588	0.9613594519399202	0.8549546351998991	0.6025831368693148	0.9291577449058959	0.9337036577403207	0.9178551761016595	0	0	0.0	0.01623148447399935	21
4225	0.03460785166116945	0.018306834570051105	0.018261330445990185	0.7895669475731313	-1	0	0	0.14285714285714285	1	1.0	8	1.0	1.0	9	8	0	0	0	0.1	10	1	10	0.0	0	0.39543530777317093	0.9474914856318588	0.9613594519399202	0.8549546351998991	0.6025831368693148	0.9291577449058959	0.9337036577403207	0.9178551761016595	0	0	0.0	0.018261330445990185	37
4609	0.006869835343483591	0.00016941896472440652	-0.00015437499295873995	0.9633499604553882	-1	0	0	0.5	3	0.7142857142857143	5	0.375	0.7142857142857143	8	5	0	1	0	0.6666666666666666	6	4	9	1.0	0.6666666666666666	0.39543530777317093	0.8893340683917784	0.8045318954371281	0.8467259008776636	0.2641315682184723	0.9492907109400602	0.9143195721589596	0.9038630425394587	1.0	0.25	0.0	-1.5437499295873995e-05	3
477	0.0021795017675778497	0.00023489751937215905	0.00023489729989439233	0.9967413486244191	-1	0	0	1.0	2	0.0	0	1.0	0	2	0	0	2	0	0.3333333333333333	1	3	3	1.0	1.0	0	0	0	0	0	0	0	0	0	0	0	0.00023489729989439233	22
4509	0.03375834129185459	0.010608234262603773	0.009947240968870792	0.8897044919526484	-1	0	0	0.14285714285714285	1	1.0	8	1.0	1.0	9	8	0	0	0	0.1	10	1	10	0.0	0	0.39543530777317093	0.9474914856318588	0.9613594519399202	0.8549546351998991	0.7881097482736579	0.9261726677483001	0.9210433065709781	0.9167300555967656	0	0	0.0	0.009947240968870792	19
1531	0.03159803572429947	0.015067011194673723	0.01384606746099764	0.7954290359240193	-1	0	0	0.14285714285714285	1	1.0	8	1.0	1.0	9	8	0	0	0	0.1	10	1	10	0.0	0	0.39543530777317093	0.9474914856318588	0.9613594519399202	0.8764141042232685	0.6025831368693148	0.9266285660300271	0.9337036577403207	0.921477103438831	0	0	0.0	0.01384606746099764	34
993	0.02979518696093787	0.005556555781655544	0.005524162513180584	0.9192105586892537	-1	0	0	0.125	1	1.0	9	1.0	1.0	10	9	0	0	0	0.09090909090909091	11	1	11	0.0	0	0.3905443607663023	0.9534711729611043	0.7451860029299633	0.8345642439507573	0.5136079320197351	0.9138581395217685	0.8988929611239843	0.9116014991899309	0	0	0.0	0.005524162513180584	82
1956	0.0326084180415509	0.016866907585756524	0.016419635998850608	0.7912789780654312	-1	0	0	0.14285714285714285	1	1.0	8	1.0	1.0	9	8	0	0	0	0.1	10	1	10	0.0	0	0.39543530777317093	0.9474914856318588	0.9613594519399202	0.8549546351998991	0.6025831368693148	0.9266285660300271	0.9337036577403207	0.9169000369767304	0	0	0.0	0.016419635998850608	18
2125	0.0	0.0	0.0	0.9999999999999998	-1	0	0	0	0	0	0	1.0	0	0	0	0	4	0	1.0	1	1	1	1.0	0	0	0	0	0	0	0	0	0	0	0	0	-0.1	0
329	0.002088874924407286	0.00016689624885601222	0.00015875981882097613	0.9888487733061009	-1	0	0	0.6666666666666666	2	0.5	1	0.6666666666666666	0.5	3	1	0	0	0	0.6666666666666666	2	3	4	0.0	0	0.7284098096149424	0.7591747889036586	0.42431723255030107	0.7942707903222425	0.30111992185161296	0.9561836183912759	0.8134555428347623	0.8653733337038225	0	0	0.0	0.00015875981882097613	26
4923	0.04225242492710461	0.0020590535786732924	0.0013263304516328471	0.6116513901601734	-1	0	0	0.125	1	1.0	9	1.0	1.0	10	9	0	0	0	0.09090909090909091	11	1	11	0.0	0	0.39543530777317093	0.9255429085137005	0.8520643303339466	0.8524306917561081	0.5222555272348036	0.9238108257316434	0.9273850682730612	0.9052022843662599	0	0	0.0	0.0013263304516328471	5
4100	0.03430571880907573	0.01606328438674736	0.0160560138649117	0.7894801444610614	-1	0	0	0.14285714285714285	1	1.0	8	1.0	1.0	9	8	0	0	0	0.1	10	1	10	0.0	0	0.39543530777317093	0.9511234109223629	0.9613594519399202	0.8549546351998991	0.6025831368693148	0.9266285660300271	0.9337036577403207	0.918797652387232	0	0	0.0	0.0160560138649117	11
3651	0.03999424004703469	0.017706461308904128	0.017683451996096132	0.8313855866204424	-1	0	0	0.14285714285714285	1	1.0	8	1.0	1.0	9	8	0	0	0	0.1	10	1	10	0.0	0	0.39543530777317093	0.9511234109223629	0.9613594519399202	0.8549546351998991	0.6025831368693148	0.9266285660300271	0.9337036577403207	0.918797652387232	0	0	0.0	0.017683451996096132	34
3017	0.03612667367752517	0.01587219794796678	0.015851700438444156	0.7909963720469553	-1	0	0	0.14285714285714285	1	1.0	8	1.0	1.0	9	8	0	0	0	0.1	10	1	10	0.0	0	0.39543530777317093	0.9474914856318588	0.9613594519399202	0.8549546351998991	0.6025831368693148	0.9291577449058959	0.9337036577403207	0.9178551761016595	0	0	0.0	0.015851700438444156	13
3318	0.03525871238578607	0.017330944105835994	0.017322448204648067	0.7863111700045525	-1	0	0	0.14285714285714285	1	1.0	8	1.0	1.0	9	8	0	0	0	0.1	10	1	10	0.0	0	0.39543530777317093	0.9474914856318588	0.9613594519399202	0.8549546351998991	0.6025831368693148	0.9291577449058959	0.9337036577403207	0.9178551761016595	0	0	0.0	0.017322448204648067	35
166	0.0029724407412151325	0.0007218815621242657	-0.0007152077206843677	0.9831401734939794	-1	0	0	0.5714285714285714	4	0.5	4	0.4166666666666667	0.375	5	3	4	3	0	0.6666666666666666	4	6	10	0.3	0.2857142857142857	0.5517230132830182	0.855429977619824	0.6521553111069556	0.9507772374755457	0.4366630551879608	0.834810765952804	0.9159471218956952	0.892796115603352	0.6	0.2	0.0	-7.152077206843676e-05	6
668	0.02849229804042584	0.007084492541952592	0.003607005890961011	0.4694690090226722	-1	0	0	0.16666666666666666	1	1.0	7	1.0	1.0	8	7	0	0	0	0.1111111111111111	9	1	9	0.0	0	0.39543530777317093	0.9512903165553716	0.9613594519399202	0.8869020297057055	0.7881097482736579	0.8998420764546857	0.9333968573656763	0.9175083201738943	0	0	0.0	0.003607005890961011	20
4556	0.0400366078061671	0.017369122623130367	0.017366124584533706	0.8341548436050562	-1	0	0	0.14285714285714285	1	1.0	8	1.0	1.0	9	8	0	0	0	0.1	10	1	10	0.0	0	0.39543530777317093	0.9511234109223629	0.9613594519399202	0.8549546351998991	0.6025831368693148	0.9266285660300271	0.9337036577403207	0.918797652387232	0	0	0.0	0.017366124584533706	8
3250	0.033133944842297175	0.016419410061901913	0.0159703219378469	0.7942317823439387	-1	0	0	0.14285714285714285	1	1.0	8	1.0	1.0	9	8	0	0	0	0.1	10	1	10	0.0	0	0.39543530777317093	0.9474914856318588	0.9613594519399202	0.8549546351998991	0.6025831368693148	0.9266285660300271	0.9337036577403207	0.9169000369767304	0	0	0.0	0.0159703219378469	16
394	0.0027099790059004277	0.0011248315162276032	0.0003629283392182325	0.9819792851749742	-1	0	0	0.3333333333333333	1	1.0	2	1.0	1.0	3	2	0	1	0	0.25	4	1	4	0.3333333333333333	0	0.9670657774694483	0.5772551676595205	0.8701670920422488	0.7887798789286092	0.7111103235502501	0.8303688475167421	0.7960584200088203	0.7450622879260058	1.0	0.6666666666666666	0.0	0.0003629283392182325	57
4182	0.0705453608931215	0.02382288231072719	0.017679091732136935	0.6270623279339347	-1	0	0	0.1	1	1.0	12	1.0	1.0	13	12	0	0	0	0.07142857142857142	14	1	14	0.0	0	0.3856534137594337	0.9245780374859	0.9613594519399202	0.8610592416981488	0.6025831368693148	0.9289090087017614	0.932031266578815	0.9088882127801892	0	0	0.0	0.017679091732136935	14
3029	0.03637160416458605	0.016584637582593275	0.01657150461026368	0.7928360367634868	-1	0	0	0.14285714285714285	1	1.0	8	1.0	1.0	9	8	0	0	0	0.1	10	1	10	0.0	0	0.39543530777317093	0.9474914856318588	0.9613594519399202	0.8549546351998991	0.6025831368693148	0.9291577449058959	0.9337036577403207	0.9178551761016595	0	0	0.0	0.01657150461026368	28
532	0.0022569458288350516	0.0002492453797215512	0.00020359984122395185	0.9959079873837711	-1	0	0	1.0	2	0.0	0	0.75	0	2	0	0	0	0	1.0	2	2	3	0.0	0	0	0	0	0	0	0	0	0	0	0	0	0.00020359984122395185	57
4249	0.0340710429227696	0.01701485295954433	0.017002527734661	0.7857695748659587	-1	0	0	0.14285714285714285	1	1.0	8	1.0	1.0	9	8	0	0	0	0.1	10	1	10	0.0	0	0.39543530777317093	0.9511234109223629	0.9613594519399202	0.8549546351998991	0.6025831368693148	0.9266285660300271	0.9337036577403207	0.918797652387232	0	0	0.0	0.017002527734661	20
229	0.0012985616681485464	0.0003838255359937703	0.00038382071072183717	0.9898637482863394	-1	0	0	0.6666666666666666	2	0.5	1	0.6666666666666666	0.5	3	1	0	0	0	0.6666666666666666	2	3	4	0.0	0	0.6563245644199911	0.7276036003374242	0.42431723255030107	0.8313937725465137	0.5281750806611578	0.912795346815799	0.6862915552078303	0.8378200113215417	0	0	0.0	0.00038382071072183717	12
3794	0.055574548530461225	0.008975149110313082	0.007502652026916394	0.7831822333584585	-1	0	0	0.125	1	1.0	10	1.0	1.0	11	10	0	0	0	0.08333333333333333	12	1	12	0.0	0	0.3856534137594337	0.9399998622663942	0.736573649480289	0.8640046439136875	0.41705652546497163	0.9192244820951828	0.9205155303464082	0.9124653638811797	0	0	0.0	0.007502652026916394	12
742	0.0023512585097138993	0.00017583767274510372	0.00017583349497705923	0.9967600601517591	-1	0	0	1.0	2	0.0	0	1.0	0	2	0	0	2	0	0.3333333333333333	1	3	3	1.0	1.0	0	0	0	0	0	0	0	0	0	0	0	0.00017583349497705923	26
386	0.0011017993560826856	0.00020536864101759677	-1.449276904782492e-06	0.9967545412653059	-1	0	0	1.0	1	0	0	1.0	0	1	0	0	0	0	0.5	2	1	2	0.0	0	0	0	0	0	0	0	0	0	0	0	0	-1.449276904782492e-07	15
3891	0.04059213616236028	0.018593642553169743	0.018592974133253896	0.8341245188690105	-1	0	0	0.14285714285714285	1	1.0	8	1.0	1.0	9	8	0	0	0	0.1	10	1	10	0.0	0	0.39543530777317093	0.9511234109223629	0.9613594519399202	0.8549546351998991	0.6025831368693148	0.9266285660300271	0.9337036577403207	0.918797652387232	0	0	0.0	0.018592974133253896	94
4628	0.06880218783771183	0.019372882788223567	0.010298670667393853	0.656869549692555	-1	0	0	0.1	1	1.0	12	1.0	1.0	13	12	0	0	0	0.07142857142857142	14	1	14	0.0	0	0.3856534137594337	0.9245780374859	0.9613594519399202	0.8610592416981488	0.6025831368693148	0.9289090087017614	0.932031266578815	0.9088882127801892	0	0	0.0	0.010298670667393853	18
2241	0.035679724977776155	0.017018629540388894	0.016910719067427225	0.7938347777004607	-1	0	0	0.14285714285714285	1	1.0	8	1.0	1.0	9	8	0	0	0	0.1	10	1	10	0.0	0	0.39543530777317093	0.9474914856318588	0.9613594519399202	0.8549546351998991	0.6025831368693148	0.9279859218789904	0.9392014684717773	0.9174100449550873	0	0	0.0	0.016910719067427225	26
1841	0.03334288818866932	0.01627487477293265	0.015943761527535856	0.7935289224730357	-1	0	0	0.14285714285714285	1	1.0	8	1.0	1.0	9	8	0	0	0	0.1	10	1	10	0.0	0	0.39543530777317093	0.9474914856318588	0.9613594519399202	0.8549546351998991	0.6025831368693148	0.9266285660300271	0.9337036577403207	0.9169000369767304	0	0	0.0	0.015943761527535856	26
4315	0.07203281385956345	0.024999721281887453	0.018177402312991184	0.6257488486436562	-1	0	0	0.1	1	1.0	12	1.0	1.0	13	12	0	0	0	0.07142857142857142	14	1	14	0.0	0	0.3856534137594337	0.9245780374859	0.9613594519399202	0.8610592416981488	0.6025831368693148	0.9289090087017614	0.932031266578815	0.9088882127801892	0	0	0.0	0.018177402312991184	89
1603	0.025148286053855013	0.008601397118998655	0.0060689454724569564	0.5466540948070931	-1	0	0	0.16666666666666666	1	1.0	7	1.0	1.0	8	7	0	0	0	0.1111111111111111	9	1	9	0.0	0	0.36054949876848474	0.9407350775882843	0.9613594519399202	0.8684659301730353	0.5346912233024642	0.886974993131907	0.9404375198235687	0.9035614442564797	0	0	0.0	0.0060689454724569564	4
41	0.01433401151810381	0.0020718292198175334	-0.0013056845358012353	0.9715168658629547	-1	0.25	1	0.6	6	0.46153846153846156	6	0.4166666666666667	0.38461538461538464	9	5	5	0	0	0.4444444444444444	4	9	15	0.0	0.2857142857142857	0.34211157573791534	0.9363452684621527	0.25136456550397857	0.9493861463199884	0.9340239452541736	0.9158965336686795	0.7997361998795242	0.9351917600737728	0	0	0.0	-0.00013056845358012353	26
3266	0.06348197056727191	0.009181327213600172	0.0065406963843319885	0.5786347328968555	-1	0	0	0.125	1	1.0	10	1.0	1.0	11	10	0	1	0	0.08333333333333333	1	12	12	0.3333333333333333	0	0.39543530777317093	0.8825907015535249	0.8124388242391405	0.8687351316237026	0.33402130057033286	0.9378099942906373	0.9143195721589596	0.9008575887182169	1.0	0.09090909090909091	0.0	0.0065406963843319885	0
4306	0.036258404783414015	0.017818454916276625	0.017806852218122362	0.7919225500281699	-1	0	0	0.14285714285714285	1	1.0	8	1.0	1.0	9	8	0	0	0	0.1	10	1	10	0.0	0	0.39543530777317093	0.9474914856318588	0.9613594519399202	0.8549546351998991	0.6025831368693148	0.9291577449058959	0.9337036577403207	0.9178551761016595	0	0	0.0	0.017806852218122362	61
2913	0.02961800241696218	0.0052706071690518455	0.004944375395958108	0.882290592811518	-1	0	0	0.14285714285714285	1	1.0	8	1.0	1.0	9	8	0	0	0	0.1	10	1	10	0.0	0	0.39543530777317093	0.9511234109223629	0.9613594519399202	0.8563482349712843	0.6025831368693148	0.9266285660300271	0.9337036577403207	0.9190778179681143	0	0	0.0	0.004944375395958108	4
4334	0.03932862156919035	0.01704932843174893	0.017016118021722714	0.8326483976413983	-1	0	0	0.14285714285714285	1	1.0	8	1.0	1.0	9	8	0	0	0	0.1	10	1	10	0.0	0	0.39543530777317093	0.9511234109223629	0.9613594519399202	0.8549546351998991	0.6025831368693148	0.9266285660300271	0.9337036577403207	0.918797652387232	0	0	0.0	0.017016118021722714	9
2727	0.03251534396556865	0.01777594144160219	0.01740715970852301	0.7926099820791042	-1	0	0	0.14285714285714285	1	1.0	8	1.0	1.0	9	8	0	0	0	0.1	10	1	10	0.0	0	0.39543530777317093	0.9474914856318588	0.9613594519399202	0.8549546351998991	0.6025831368693148	0.9266285660300271	0.9337036577403207	0.9169000369767304	0	0	0.0	0.01740715970852301	73
4041	0.03467589667753371	0.016913782947419437	0.016873748571933068	0.7859761511748147	-1	0	0	0.14285714285714285	1	1.0	8	1.0	1.0	9	8	0	0	0	0.1	10	1	10	0.0	0	0.39543530777317093	0.9474914856318588	0.9613594519399202	0.8549546351998991	0.6025831368693148	0.9291577449058959	0.9337036577403207	0.9178551761016595	0	0	0.0	0.016873748571933068	11
2643	0.03595704538853163	0.01682740236664125	0.01681670778560629	0.7880179562778743	-1	0	0	0.14285714285714285	1	1.0	8	1.0	1.0	9	8	0	0	0	0.1	10	1	10	0.0	0	0.39543530777317093	0.9474914856318588	0.9613594519399202	0.8549546351998991	0.6025831368693148	0.9279859218789904	0.9392014684717773	0.9174100449550873	0	0	0.0	0.01681670778560629	29
4960	0.04941289961743602	0.01819063920430991	0.018102925595736487	0.7376158234464105	-1	0	0	0.125	1	1.0	9	1.0	1.0	10	9	0	0	0	0.09090909090909091	11	1	11	0.0	0	0.3905443607663023	0.939618425721088	0.8520643303339466	0.8524306917561081	0.5222555272348036	0.9238108257316434	0.9273850682730612	0.9114355690689689	0	0	0.0	0.018102925595736487	17
2984	0.03445637296821272	0.01730062255635936	0.017288012981639803	0.7899205680177434	-1	0	0	0.14285714285714285	1	1.0	8	1.0	1.0	9	8	0	0	0	0.1	10	1	10	0.0	0	0.39543530777317093	0.9474914856318588	0.9613594519399202	0.8549546351998991	0.6025831368693148	0.9291577449058959	0.9337036577403207	0.9178551761016595	0	0	0.0	0.017288012981639803	22
1128	0.007281427390885955	0.004578434537222217	0.004573562092424601	0.9756085186160148	-1	0	0	0.5	4	0.6	6	0.42857142857142855	0.5	9	5	2	4	0	0.5714285714285714	4	7	12	1.0	0.2	0.39543530777317093	0.8121546608746635	0.9613594519399202	0.7562671392656364	0.7881097482736579	0.8936881819933085	0.9143195721589596	0.828512951850639	0.3333333333333333	0.3333333333333333	0.0	0.004573562092424601	9
2141	0.03590548852840635	0.017712144451468348	0.017712123211845617	0.7921743241035881	-1	0	0	0.14285714285714285	1	1.0	8	1.0	1.0	9	8	0	0	0	0.1	10	1	10	0.0	0	0.39543530777317093	0.9474914856318588	0.9613594519399202	0.8549546351998991	0.6025831368693148	0.9279859218789904	0.9392014684717773	0.9174100449550873	0	0	0.0	0.017712123211845617	95
3247	0.03347030703815738	0.016062242028594402	0.01591842324259686	0.7909132166430233	-1	0	0	0.14285714285714285	1	1.0	8	1.0	1.0	9	8	0	0	0	0.1	10	1	10	0.0	0	0.39543530777317093	0.9474914856318588	0.9613594519399202	0.8549546351998991	0.6025831368693148	0.9266285660300271	0.9337036577403207	0.9169000369767304	0	0	0.0	0.01591842324259686	15
779	0.05818372419966966	0.01631476954585071	0.003923859190703742	0.6931417279567369	-1	0	0	0.125	1	1.0	10	1.0	1.0	11	10	0	0	0	0.08333333333333333	12	1	12	0.0	0	0.6853040143806741	0.8051477447902327	0.5453654198615926	0.9039804501001225	0.8162362436696972	0.8647478860678112	0.8441204849240779	0.86280426012426	0	0	0.0	0.003923859190703742	8
3768	0.0742321524071694	0.025266344373324413	0.02086424278369011	0.6280828429038318	-1	0	0	0.1	1	1.0	12	1.0	1.0	13	12	0	0	0	0.07142857142857142	14	1	14	0.0	0	0.3856534137594337	0.9245780374859	0.9613594519399202	0.8610592416981488	0.6025831368693148	0.9289090087017614	0.932031266578815	0.9088882127801892	0	0	0.0	0.02086424278369011	60
996	0.01568344039432078	0.0030779254921773813	0.0017520889662864	0.9621660035643276	-1	0	0	0.16666666666666666	1	1.0	7	1.0	1.0	8	7	0	0	0	0.1111111111111111	9	1	9	0.0	0	0.9382937489125931	0.806916131447393	0.5628982040359414	0.8605841607516768	0.6500761944595279	0.8598412956920869	0.8901702683095145	0.8439705215166732	0	0	0.0	0.0017520889662864	11
2850	0.03237830474663124	0.006014281355009413	0.005621068949537413	0.568828659143467	-1	0	0	0.14285714285714285	1	1.0	8	1.0	1.0	9	8	0	0	0	0.1	10	1	10	0.0	0	0.39543530777317093	0.9474914856318588	1.0	0.868393592736872	0.6025831368693148	0.9266285660300271	0.9414699230226526	0.9197210789482082	0	0	0.0	0.005621068949537413	5
2182	0.03324469204112406	0.016371560695172045	0.01561440735665193	0.7952429233669482	-1	0	0	0.14285714285714285	1	1.0	8	1.0	1.0	9	8	0	0	0	0.1	10	1	10	0.0	0	0.39543530777317093	0.9474914856318588	0.9613594519399202	0.8549546351998991	0.6025831368693148	0.9266285660300271	0.9337036577403207	0.9169000369767304	0	0	0.0	0.01561440735665193	11
4622	0.0563075477839408	0.006274243495619071	0.00018110864897141963	0.7041588492293595	-1	0	0	0.125	1	1.0	10	1.0	1.0	11	10	0	0	0	0.08333333333333333	12	1	12	0.0	0	0.3856534137594337	0.9339131172165459	0.736573649480289	0.8640046439136875	0.41705652546497163	0.9192244820951828	0.9205155303464082	0.909680686408264	0	0	0.0	0.00018110864897141963	6
627	0.037955291348936784	0.011754014689599685	-0.008457664976643192	0.9016702849162652	-1	0	0	0.3333333333333333	3	0.6363636363636364	7	0.5909090909090909	0.6363636363636364	10	7	2	2	0	0.18181818181818182	11	2	13	0.4	0	0.49366396007188024	0.9371146595725791	0.3722765004274172	0.9567795265024783	0.8813272668749323	0.967716086310905	0.9562069520842205	0.9554841826752052	0.6	0.1	0.0	-0.0008457664976643192	1
3440	0.03196703212152033	0.016508615420160792	0.016062851630973863	0.7927117938456103	-1	0	0	0.14285714285714285	1	1.0	8	1.0	1.0	9	8	0	0	0	0.1	10	1	10	0.0	0	0.39543530777317093	0.9474914856318588	0.9613594519399202	0.8549546351998991	0.6025831368693148	0.9266285660300271	0.9337036577403207	0.9169000369767304	0	0	0.0	0.016062851630973863	12
4597	0.04547501752805617	0.0070586249686799265	-0.006911827342934731	0.6749256790589058	-1	0	0	0.125	1	1.0	9	1.0	1.0	10	9	0	0	0	0.09090909090909091	11	1	11	0.0	0	0.3836697246862362	0.9387397469187959	0.8520643303339466	0.8524306917561081	0.5222555272348036	0.9238108257316434	0.9273850682730612	0.9110207906195482	0	0	0.0	-0.0006911827342934731	1
3783	0.05446249749213643	0.011019415144551934	0.007956113079445796	0.7523940031527905	-1	0	0	0.125	1	1.0	10	1.0	1.0	11	10	0	0	0	0.08333333333333333	12	1	12	0.0	0	0.3856534137594337	0.9291856239376349	0.9613594519399202	0.8431087951550691	0.617575023755105	0.9311195012172926	0.9392014684717773	0.9077612832071339	0	0	0.0	0.007956113079445796	17
360	0.002278488641760907	0.00019270754752467555	0.00019270532500494924	0.9964570749451348	-1	0	0	1.0	2	0.0	0	1.0	0	2	0	0	2	0	0.3333333333333333	1	3	3	1.0	1.0	0	0	0	0	0	0	0	0	0	0	0	0.00019270532500494924	32
520	0.005798480653288846	0.0006549965924744866	-4.1743199124538124e-05	0.9976486461286189	-1	0	0	0.6666666666666666	2	0.5	1	1.0	0.5	3	1	0	0	0	0.25	4	1	4	0.0	0.6666666666666666	0.6104657998654662	0.9466484735819635	0.3908482433779878	0.881481274983433	0.726632009589054	0.6657640605343291	0.8841443589347865	0.864972050944693	0	0	0.0	-4.1743199124538125e-06	8
3326	0.034414662371187926	0.01716985624271021	0.017143538891440577	0.787001110936765	-1	0	0	0.14285714285714285	1	1.0	8	1.0	1.0	9	8	0	0	0	0.1	10	1	10	0.0	0	0.39543530777317093	0.9474914856318588	0.9613594519399202	0.8549546351998991	0.6025831368693148	0.9279859218789904	0.9392014684717773	0.9174100449550873	0	0	0.0	0.017143538891440577	23
1404	None	None	None	None	None	0	0	0.4444444444444444	4	0.5454545454545454	6	0.43333333333333335	0.36363636363636365	7	4	5	9	0	0.8333333333333334	5	6	13	0.8181818181818182	0.16666666666666666	0.9378912578126244	0.978956147493168	0.47397668794721043	0.9748728950977258	0.218019839417727	0.9294276492496054	0.9710872108456077	0.9663893216845937	0.14285714285714285	0.2857142857142857	0.0	None	0
928	0.05418616340358238	0.002705836971665363	0.002225461791840098	0.6667029259801129	-1	0	0	0.125	1	1.0	9	1.0	1.0	10	9	0	0	0	0.09090909090909091	11	1	11	0.0	0	0.6765952996359429	0.812786686216685	0.5453654198615926	0.8538338156772347	0.83707361528499	0.8754709218974197	0.8340112204822093	0.8491322969669624	0	0	0.0	0.002225461791840098	12
3781	0.05606236301396172	0.009359057479341274	0.007942557614708884	0.7822677793495388	-1	0	0	0.125	1	1.0	10	1.0	1.0	11	10	0	0	0	0.08333333333333333	12	1	12	0.0	0	0.3856534137594337	0.9399998622663942	0.736573649480289	0.8640046439136875	0.41705652546497163	0.9192244820951828	0.9205155303464082	0.9124653638811797	0	0	0.0	0.007942557614708884	19
3403	0.0341295003286612	0.016937291292370947	0.016098044527347918	0.7945656289172386	-1	0	0	0.14285714285714285	1	1.0	8	1.0	1.0	9	8	0	0	0	0.1	10	1	10	0.0	0	0.39543530777317093	0.9474914856318588	0.9613594519399202	0.8549546351998991	0.6025831368693148	0.9266285660300271	0.9337036577403207	0.9169000369767304	0	0	0.0	0.016098044527347918	17
1557	0.033590131591405635	0.016537448387962478	0.016264705921421128	0.7855397808848672	-1	0	0	0.14285714285714285	1	1.0	8	1.0	1.0	9	8	0	0	0	0.1	10	1	10	0.0	0	0.39543530777317093	0.9474914856318588	0.9613594519399202	0.8549546351998991	0.6025831368693148	0.9266285660300271	0.9337036577403207	0.9169000369767304	0	0	0.0	0.016264705921421128	64
3509	0.020494835791213785	0.003299209077037707	-0.0006001576321218523	0.5579564747622499	-1	0	0	0.16666666666666666	1	1.0	6	1.0	1.0	7	6	0	0	0	0.125	8	1	8	0.0	0	0.3354455837775358	0.9500600989377963	0.9613594519399202	0.8740382686432873	0.4667993097356137	0.8956877133892435	0.9465265803310056	0.9124841828810772	0	0	0.0	-6.001576321218523e-05	5
4754	0.050747049719604656	0.016583059485886297	0.016543436331591364	0.7390446680848498	-1	0	0	0.125	1	1.0	9	1.0	1.0	10	9	0	0	0	0.09090909090909091	11	1	11	0.0	0	0.3905443607663023	0.939618425721088	0.8520643303339466	0.8524306917561081	0.5222555272348036	0.9238108257316434	0.9273850682730612	0.9114355690689689	0	0	0.0	0.016543436331591364	37
4605	0.05855086587337428	0.012092140660470598	-0.010087014109167031	0.7433482765008383	-1	0	0	0.1111111111111111	1	1.0	11	1.0	1.0	12	11	0	0	0	0.07692307692307693	13	1	13	0.0	0	0.3905443607663023	0.922982370531414	0.9613594519399202	0.8444686756700311	0.6025831368693148	0.9304337970983163	0.9367887464035934	0.9051899544662236	0	0	0.0	-0.001008701410916703	1
4430	0.031732985402735864	0.01102791216016424	0.010501946089044126	0.8870520353827674	-1	0	0	0.14285714285714285	1	1.0	8	1.0	1.0	9	8	0	0	0	0.1	10	1	10	0.0	0	0.39543530777317093	0.9511234109223629	0.9613594519399202	0.8549546351998991	0.7881097482736579	0.9261726677483001	0.9210433065709781	0.9186312081242517	0	0	0.0	0.010501946089044126	16
2809	0.0310008566131146	0.009510079480534573	0.009296153653008966	0.9122703122098825	-1	0	0	0.14285714285714285	1	1.0	8	1.0	1.0	9	8	0	0	0	0.1	10	1	10	0.0	0	0.39543530777317093	0.9474914856318588	0.9613594519399202	0.8549546351998991	0.6025831368693148	0.936473500356767	0.9337036577403207	0.9207442870890188	0	0	0.0	0.009296153653008966	12
832	0.03700772127545141	0.009186908613024777	0.009185947668941784	0.7665262542164453	-1	0	0	0.125	1	1.0	9	1.0	1.0	10	9	0	0	0	0.09090909090909091	11	1	11	0.0	0	0.3961217696892224	0.9472628903024678	0.7451860029299633	0.8345642439507573	0.515536831374291	0.9147586405624079	0.898386821416874	0.9083166718090463	0	0	0.0	0.009185947668941784	1
1258	0.038671926925052974	0.006130373824976722	0.005775627183753275	0.8101765142004416	-1	0	0	0.125	1	1.0	9	1.0	1.0	10	9	0	0	0	0.09090909090909091	11	1	11	0.0	0	0.39543530777317093	0.9548099603101632	0.8489665507101046	0.8898197895907184	0.5222555272348037	0.9228656484789901	0.9404699803185957	0.9269320708602123	0	0	0.0	0.005775627183753275	40
2662	0.040327962619947366	0.0020498465800112805	0.0010102767163538203	0.6913842829817141	-1	0	0	0.125	1	1.0	9	1.0	1.0	10	9	0	0	0	0.09090909090909091	11	1	11	0.0	0	0.35986303685243326	0.9376263740849439	0.7695281085601433	0.8338483233855953	0.37196080124751413	0.9637426137665248	0.9412615520639829	0.9265262060812085	0	0	0.0	0.0010102767163538203	4
3947	0.03227638450651311	0.013603237658962864	0.013598711346632797	0.7209837692457219	-1	0	0	0.14285714285714285	1	1.0	8	1.0	1.0	9	8	0	0	0	0.1	10	1	10	0.0	0	0.39543530777317093	0.9474914856318588	0.9613594519399202	0.8549546351998991	0.7881097482736579	0.9261726677483001	0.9210433065709781	0.9167300555967656	0	0	0.0	0.013598711346632797	35
308	0.02913833708401653	0.004592236019970373	0.0025268827817576727	0.9788159990897363	-1	0	0	0.3	3	0.7692307692307693	10	0.26785714285714285	0.5384615384615384	9	7	5	2	0	0.875	7	8	15	0.16666666666666666	0.4	0.5390658858172588	0.8955767482446473	0.40100298093858167	0.8637059602038257	0.5646864698213429	0.776470242338343	0.7568796199697562	0.851559145725415	0.5555555555555556	0.1111111111111111	0.0	0.0025268827817576727	6
970	0.010491081947027654	0.0004422742801640136	-4.46315534516277e-05	0.9540251306945383	-1	0	0	0.25	1	1.0	4	0.5	0.75	4	3	1	2	0	0.75	4	3	6	0.4	0	0.39543530777317093	0.9220801264374225	0.8742549422963883	0.8845795403984033	0.7881097482736579	0.7359765260828782	0.889540362510791	0.8634463319548943	0.625	0.25	0.0	-4.46315534516277e-06	5
2010	0.033276319192075784	0.016692088427412734	0.016487273067668517	0.7941643389578803	-1	0	0	0.14285714285714285	1	1.0	8	1.0	1.0	9	8	0	0	0	0.1	10	1	10	0.0	0	0.39543530777317093	0.9474914856318588	0.9613594519399202	0.8549546351998991	0.6025831368693148	0.9266285660300271	0.9337036577403207	0.9169000369767304	0	0	0.0	0.016487273067668517	18
579	0.002255085412058138	0.00012481212085013708	0.00012480411274573563	0.9966127099637068	-1	0	0	1.0	2	0.0	0	1.0	0	2	0	0	2	0	0.3333333333333333	1	3	3	1.0	1.0	0	0	0	0	0	0	0	0	0	0	0	0.00012480411274573563	33
1087	0.027946392811271727	0.007652349421074981	0.007641073599787178	0.9157398135186231	-1	0	0	0.14285714285714285	1	1.0	8	1.0	1.0	9	8	0	0	0	0.1	10	1	10	0.0	0	0.39543530777317093	0.9474914856318588	0.9613594519399202	0.8764141042232685	0.6025831368693148	0.9266285660300271	0.9337036577403207	0.921477103438831	0	0	0.0	0.007641073599787178	62
3142	0.032517889247634324	0.010115001471721454	0.009910362019464596	0.8920620435096457	-1	0	0	0.14285714285714285	1	1.0	8	1.0	1.0	9	8	0	0	0	0.1	10	1	10	0.0	0	0.39543530777317093	0.9511234109223629	0.9613594519399202	0.8549546351998991	0.6025831368693148	0.9266285660300271	0.9337036577403207	0.918797652387232	0	0	0.0	0.009910362019464596	9
2724	0.0396645991829776	0.01815353970116285	0.018116454925543028	0.8276510442031495	-1	0	0	0.14285714285714285	1	1.0	8	1.0	1.0	9	8	0	0	0	0.1	10	1	10	0.0	0	0.39543530777317093	0.9511234109223629	0.9613594519399202	0.8549546351998991	0.6025831368693148	0.9266285660300271	0.9337036577403207	0.918797652387232	0	0	0.0	0.018116454925543028	48
3405	0.04264497674538568	0.013556030863140368	0.002266308397796087	0.8338241881637356	-1	0	0	0.125	1	1.0	9	1.0	1.0	10	9	0	0	0	0.09090909090909091	11	1	11	0.0	0	0.3905443607663023	0.9505195666301198	0.8520643303339466	0.8524306917561081	0.5222555272348037	0.9238108257316434	0.9273850682730612	0.9169419528983122	0	0	0.0	0.002266308397796087	3
2605	0.03657622523192056	0.016659725981691974	0.01663328394922761	0.7886554258696669	-1	0	0	0.14285714285714285	1	1.0	8	1.0	1.0	9	8	0	0	0	0.1	10	1	10	0.0	0	0.39543530777317093	0.9474914856318588	0.9613594519399202	0.8549546351998991	0.6025831368693148	0.9279859218789904	0.9392014684717773	0.9174100449550873	0	0	0.0	0.01663328394922761	37
3823	0.0363324398893327	0.016247199191992297	0.01624503884452713	0.7930833192690913	-1	0	0	0.14285714285714285	1	1.0	8	1.0	1.0	9	8	0	0	0	0.1	10	1	10	0.0	0	0.39543530777317093	0.9474914856318588	0.9613594519399202	0.8549546351998991	0.6025831368693148	0.9279859218789904	0.9392014684717773	0.9174100449550873	0	0	0.0	0.01624503884452713	24
2915	0.035893958759805965	0.017114964505868156	0.017046793454279285	0.7867955011287311	-1	0	0	0.14285714285714285	1	1.0	8	1.0	1.0	9	8	0	0	0	0.1	10	1	10	0.0	0	0.39543530777317093	0.9474914856318588	0.9613594519399202	0.8549546351998991	0.6025831368693148	0.9291577449058959	0.9337036577403207	0.9178551761016595	0	0	0.0	0.017046793454279285	9
630	0.0015594015783058379	0.00027467195880374054	0.0002333408881269582	0.9959338694922452	-1	0	0	1.0	2	0.0	0	0.75	0	2	0	0	0	0	1.0	2	2	3	0.0	0	0	0	0	0	0	0	0	0	0	0	0	0.0002333408881269582	23
3650	0.02200869793059904	0.007893585491146361	0.007641314160440534	0.9200076258783034	-1	0	0	0.16666666666666666	1	1.0	7	1.0	1.0	8	7	0	0	0	0.1111111111111111	9	1	9	0.0	0	0.3905443607663023	0.9542979016705924	0.8520643303339466	0.8567830972710173	0.42972654011225986	0.9391051228027872	0.9510604951291116	0.9256109224354002	0	0	0.0	0.007641314160440534	1
2957	0.041073526797120674	0.01804505599555465	0.01796467050059141	0.8331272145093398	-1	0	0	0.14285714285714285	1	1.0	8	1.0	1.0	9	8	0	0	0	0.1	10	1	10	0.0	0	0.39543530777317093	0.9511234109223629	0.9613594519399202	0.8549546351998991	0.6025831368693148	0.9266285660300271	0.9337036577403207	0.918797652387232	0	0	0.0	0.01796467050059141	26
4774	0.017318567137717077	0.0024067586500722523	0.001562405282269501	0.9457045587340205	-1	0	0	0.375	3	0.7777777777777778	7	0.34375	0.7777777777777778	10	7	0	1	0	0.5	4	8	11	1.0	0.2857142857142857	0.39543530777317093	0.8714556829198772	0.7638620335012705	0.8409085520193316	0.39403839643966976	0.929803363715487	0.8953225974246966	0.8863702354044213	1.0	0.2	0.0	0.001562405282269501	1
2579	0.0054835005784351415	0.001425110036183198	0.0011654568304073955	0.9798702803532147	-1	0	0	0.25	1	1.0	3	1.0	1.0	4	3	0	1	0	0.2	5	1	5	0.3333333333333333	0	0.5836291619567826	0.9490064498137973	0.7537861331431595	0.8714041108850447	0.2690713208432377	0.8793787178485539	0.904739126793081	0.906748849567111	1.0	0.5	0.0	0.0011654568304073955	4
4654	0.0	0.0	0.0	0.9999999999999998	-1	0	0	0	0	0	0	1.0	0	0	0	0	4	0	1.0	1	1	1	1.0	0	0	0	0	0	0	0	0	0	0	0	0	-0.1	0
1144	0.017152271732925172	0.00495166926398255	0.004265832145807511	0.9276134209718317	-1	0	0	0.16666666666666666	1	1.0	6	1.0	1.0	7	6	0	0	0	0.125	8	1	8	0.0	0	0.39543530777317093	0.9522539407239422	0.9613594519399202	0.854746210583195	0.617575023755105	0.9308853242587419	0.9337036577403207	0.9209415249271744	0	0	0.0	0.004265832145807511	11
4503	0.07082962139068302	0.024677526614788167	0.01957556495382834	0.6283359661747807	-1	0	0	0.1	1	1.0	12	1.0	1.0	13	12	0	0	0	0.07142857142857142	14	1	14	0.0	0	0.3856534137594337	0.9245780374859	0.9613594519399202	0.8610592416981488	0.6025831368693148	0.9289090087017614	0.932031266578815	0.9088882127801892	0	0	0.0	0.01957556495382834	14
1629	0.04503263418846398	0.006229886004498849	-0.0025097561586449164	0.8027329759995875	-1	0	0	0.125	1	1.0	9	1.0	1.0	10	9	0	0	0	0.09090909090909091	11	1	11	0.0	0	0.35986303685243326	0.9201237700003648	0.9613594519399202	0.8374492096089363	0.6025831368693148	0.9142111297327505	0.9245816015096546	0.8956554522120834	0	0	0.0	-0.00025097561586449164	0
1318	0.007144841123834397	0.0005229355253862634	-1.25419955690834e-05	0.9469617774344987	-1	0	0	0.25	1	1.0	4	1.0	1.0	5	4	0	1	0	0.16666666666666666	6	1	6	0.3333333333333333	0	0.770836031038805	0.9323626996572718	0.736573649480289	0.8828623828131249	0.4569198044860829	0.9559655913636338	0.9337036577403207	0.9291503746816543	1.0	0.4	0.0	-1.25419955690834e-06	3
4345	0.035923811244672754	0.01793914246646267	0.017906496373542847	0.7935904083415805	-1	0	0	0.14285714285714285	1	1.0	8	1.0	1.0	9	8	0	0	0	0.1	10	1	10	0.0	0	0.39543530777317093	0.9474914856318588	0.9613594519399202	0.8549546351998991	0.6025831368693148	0.9291577449058959	0.9337036577403207	0.9178551761016595	0	0	0.0	0.017906496373542847	44
4084	0.007572015348961842	0.0025302853261867176	0.000315267238761606	0.9752878373908155	-1	0	0	0.5	2	0.75	3	1.0	0.75	5	3	0	0	0	0.16666666666666666	6	1	6	0.0	0.4	0.8772747043445239	0.9693986005131306	0.736573649480289	0.8484104415739826	0.1	0.8815895996197295	0.9640481633917557	0.9164551398918431	0	0	0.0	0.000315267238761606	1
3708	0.05468170216604857	0.009090353222884432	0.00811058060828255	0.7813269418227725	-1	0	0	0.125	1	1.0	10	1.0	1.0	11	10	0	0	0	0.08333333333333333	12	1	12	0.0	0	0.3856534137594337	0.9399998622663942	0.736573649480289	0.8640046439136875	0.4419279176002927	0.9227229808632076	0.9205155303464082	0.9137369126479195	0	0	0.0	0.00811058060828255	20
264	0.002269634459912965	0.00023743735541433182	0.00023743600367697249	0.9966922471464975	-1	0	0	1.0	2	0.0	0	1.0	0	2	0	0	2	0	0.3333333333333333	1	3	3	1.0	1.0	0	0	0	0	0	0	0	0	0	0	0	0.00023743600367697249	20
2057	0.02899500540510249	0.005183188417748677	-0.0042452454149879085	0.49518987426206795	-1	0	0	0.14285714285714285	1	1.0	8	1.0	1.0	9	8	0	0	0	0.1	10	1	10	0.0	0	0.5367952578210826	0.9332745568261784	0.9613594519399202	0.8549546351998991	0.6025831368693148	0.9266285660300271	0.9196890564149288	0.9101971373578496	0	0	0.0	-0.00042452454149879086	1
3476	0.033925234753552996	0.007609559190071452	-0.004130512428309838	0.7228114883745608	-1	0	0	0.14285714285714285	1	1.0	8	1.0	1.0	9	8	0	0	0	0.1	10	1	10	0.0	0	0.39543530777317093	0.9474914856318588	0.9613594519399202	0.8694807495631368	0.6025831368693148	0.9266285660300271	0.9337036577403207	0.9199557085798202	0	0	0.0	-0.00041305124283098384	1
4617	0.018496870866177403	0.0016637646399949634	-0.00121331859071938	0.9360903747174184	-1	0	0	0.25	2	0.8	8	0.5	0.6	8	6	3	3	0	0.375	8	3	12	0.375	0	0.39543530777317093	0.9287083834480846	0.9446393430399738	0.8885147353396474	0.6100662262745666	0.9327633187952559	0.9143195721589596	0.9186543415732844	0.125	0.25	0.0	-0.000121331859071938	1
1282	0.0	0.0	0.0	0.9999999999999998	-1	0	0	0	0	0	0	1.0	0	0	0	0	4	0	1.0	1	1	1	1.0	0	0	0	0	0	0	0	0	0	0	0	0	-0.1	0
2226	0.03328977020642163	0.01744407342649098	0.017091949166081248	0.7928231535772802	-1	0	0	0.14285714285714285	1	1.0	8	1.0	1.0	9	8	0	0	0	0.1	10	1	10	0.0	0	0.39543530777317093	0.9474914856318588	0.9613594519399202	0.8549546351998991	0.6025831368693148	0.9266285660300271	0.9337036577403207	0.9169000369767304	0	0	0.0	0.017091949166081248	39
4002	0.05801189708547	0.009103695654409246	0.0075336744776366565	0.7821773665428499	-1	0	0	0.125	1	1.0	10	1.0	1.0	11	10	0	0	0	0.08333333333333333	12	1	12	0.0	0	0.3856534137594337	0.9399998622663942	0.736573649480289	0.8640046439136875	0.41705652546497163	0.9192244820951828	0.9205155303464082	0.9124653638811797	0	0	0.0	0.0075336744776366565	15
4115	0.01008604120239182	0.004085495421033579	0.002630592176979211	0.9417378450417774	-1	0	0	0.2	1	1.0	5	1.0	1.0	6	5	0	0	0	0.14285714285714285	7	1	7	0.0	0	0.3909044147478953	0.9274346644221096	0.8045318954371282	0.8555105275801037	0.437222483555155	0.9523994464329733	0.9245816015096546	0.9198901641508301	0	0	0.0	0.002630592176979211	3
2709	0.0331201411437298	0.017390804612107184	0.016787715017647156	0.7939165107172644	-1	0	0	0.14285714285714285	1	1.0	8	1.0	1.0	9	8	0	0	0	0.1	10	1	10	0.0	0	0.39543530777317093	0.9474914856318588	0.9613594519399202	0.8549546351998991	0.6025831368693148	0.9266285660300271	0.9337036577403207	0.9169000369767304	0	0	0.0	0.016787715017647156	38
2933	0.027597800188915583	0.007032568113673735	0.006789410899823927	0.9151475689434065	-1	0	0	0.14285714285714285	1	1.0	8	1.0	1.0	9	8	0	0	0	0.1	10	1	10	0.0	0	0.39543530777317093	0.9474914856318588	0.9613594519399202	0.8549546351998991	0.6025831368693148	0.9279859218789904	0.9392014684717773	0.9174100449550873	0	0	0.0	0.006789410899823927	8
1086	0.006856676317007638	0.003313010050060704	0.0032872344877232303	0.9420470097995993	-1	0	0	0.3333333333333333	2	0.8333333333333334	5	0.5714285714285714	0.8333333333333334	7	5	0	0	0	0.2857142857142857	7	2	8	0.0	0	0.9526649468938573	0.5864137359183518	0.736573649480289	0.9493203135055709	0.3588926927056539	0.8897661173565992	0.9414286486676847	0.856834681719301	0	0	0.0	0.0032872344877232303	16
1288	0.030020700625588644	0.006452196760239897	0.0064134973268367345	0.9095469661977224	-1	0	0	0.14285714285714285	1	1.0	8	1.0	1.0	9	8	0	0	0	0.1	10	1	10	0.0	0	0.39543530777317093	0.9450094591649341	0.9613594519399202	0.8764141042232685	0.6025831368693148	0.9266285660300271	0.9337036577403207	0.9202917796624241	0	0	0.0	0.0064134973268367345	48
289	0.01992664984961376	0.000575906171046796	-0.0005414806710381314	0.9424713247942849	-1	0.25	1	0.6	6	0.46153846153846156	6	0.42857142857142855	0.38461538461538464	9	5	5	1	0	0.7142857142857143	5	7	15	0.1	0.5	0.3817268382121086	0.7773499922036946	0.30199493034509034	0.9225607728367838	0.740183034670564	0.8892724187814891	0.896180162689065	0.8740324707164697	1.0	0.1111111111111111	0.0	-5.4148067103813145e-05	8
2470	0.03364246397261268	0.016667896808001348	0.015937619741292014	0.7907810530622563	-1	0	0	0.14285714285714285	1	1.0	8	1.0	1.0	9	8	0	0	0	0.1	10	1	10	0.0	0	0.39543530777317093	0.9474914856318588	0.9613594519399202	0.8549546351998991	0.6025831368693148	0.9266285660300271	0.9337036577403207	0.9169000369767304	0	0	0.0	0.015937619741292014	30
557	0.0022604037627467115	0.00021141981113383126	0.00021141744717734437	0.9968048097356155	-1	0	0	1.0	2	0.0	0	1.0	0	2	0	0	2	0	0.3333333333333333	1	3	3	1.0	1.0	0	0	0	0	0	0	0	0	0	0	0	0.00021141744717734437	19
124	0.025432459295619457	0.0010647277216457678	0.00023337349862383316	0.9749195194394231	-1	0.25	1	0.5	5	0.6153846153846154	8	0.375	0.5384615384615384	12	7	2	2	0	0.4	10	4	15	0.6666666666666666	0.4	0.26996923815132046	0.9156310121079727	0.32117755442565304	0.9266296970597061	0.668655100859949	0.9193641109051898	0.893453976249483	0.9206634472280938	0.5833333333333333	0.16666666666666666	0.0	0.00023337349862383316	38
4933	0.04000433593913885	0.005789420605626824	0.004528916529823404	0.6106542911450481	-1	0	0	0.125	1	1.0	9	1.0	1.0	10	9	0	0	0	0.09090909090909091	11	1	11	0.0	0	0.3905443607663023	0.939618425721088	0.8520643303339466	0.8524306917561081	0.7028423860143814	0.9311498813665348	0.917743961202202	0.914330145533423	0	0	0.0	0.004528916529823404	9
4570	0.04942173008913337	0.018583640443503403	0.018578843628289026	0.7344827150603446	-1	0	0	0.125	1	1.0	9	1.0	1.0	10	9	0	0	0	0.09090909090909091	11	1	11	0.0	0	0.3905443607663023	0.939618425721088	0.8520643303339466	0.8524306917561081	0.5614923710006618	0.9350301461256001	0.9282378074995004	0.9159394641865416	0	0	0.0	0.018578843628289026	21
1843	0.03650760314578719	0.01724160554572007	0.01707778185593866	0.7925362770619445	-1	0	0	0.14285714285714285	1	1.0	8	1.0	1.0	9	8	0	0	0	0.1	10	1	10	0.0	0	0.39543530777317093	0.9474914856318588	0.9613594519399202	0.8552702652838632	0.6025831368693148	0.9266285660300271	0.9339680147743802	0.91696471728133	0	0	0.0	0.01707778185593866	26
1462	0.0	0.0	0.0	0.9999999999999998	-1	0	0	0	0	0	0	1.0	0	0	0	0	4	0	1.0	1	1	1	1.0	0	0	0	0	0	0	0	0	0	0	0	0	-0.1	0
2028	0.03357782243296587	0.017325832461535517	0.017054073852008803	0.7938531421451593	-1	0	0	0.14285714285714285	1	1.0	8	1.0	1.0	9	8	0	0	0	0.1	10	1	10	0.0	0	0.39543530777317093	0.9474914856318588	0.9613594519399202	0.8549546351998991	0.6025831368693148	0.9266285660300271	0.9337036577403207	0.9169000369767304	0	0	0.0	0.017054073852008803	79
610	0.0010666828305862313	0.00025375331111391383	0.0002537487643444806	0.9967920230872035	-1	0	0	1.0	1	0	0	1.0	0	1	0	0	3	0	0.5	1	2	2	1.0	0	0	0	0	0	0	0	0	0	0	0	0	0.0002537487643444806	33
4980	0.04919026569151733	0.016384654824590852	0.016318968072408783	0.7387915054548704	-1	0	0	0.125	1	1.0	9	1.0	1.0	10	9	0	0	0	0.09090909090909091	11	1	11	0.0	0	0.3905443607663023	0.939618425721088	0.8520643303339466	0.8524306917561081	0.5222555272348036	0.9238108257316434	0.9273850682730612	0.9114355690689689	0	0	0.0	0.016318968072408783	9
4291	0.06366569989142985	0.008115889983742748	-0.006940840294532325	0.6350213455681224	-1	0	0	0.1111111111111111	1	1.0	11	1.0	1.0	12	11	0	0	0	0.07692307692307693	13	1	13	0.0	0	0.35986303685243326	0.9304101883876816	0.9613594519399202	0.864279530925195	0.6100790803122098	0.9310497132982343	0.9311087098048856	0.9128608914535697	0	0	0.0	-0.0006940840294532325	0
1646	0.033508766098886464	0.017142167028916966	0.01679724673540345	0.792273978812186	-1	0	0	0.14285714285714285	1	1.0	8	1.0	1.0	9	8	0	0	0	0.1	10	1	10	0.0	0	0.39543530777317093	0.9474914856318588	0.9613594519399202	0.8549546351998991	0.6025831368693148	0.9266285660300271	0.9337036577403207	0.9169000369767304	0	0	0.0	0.01679724673540345	44
3974	0.05448623647927091	0.011604608160394105	0.010572279432102063	0.7547454983817637	-1	0	0	0.125	1	1.0	10	1.0	1.0	11	10	0	0	0	0.08333333333333333	12	1	12	0.0	0	0.3856534137594337	0.9317162395346552	0.9613594519399202	0.8431087951550691	0.6025831368693148	0.9300758674312236	0.9433328679740589	0.9083998460443446	0	0	0.0	0.010572279432102063	3
2086	0.033188292338211786	0.01698998954859617	0.01680721279883769	0.7940013947205479	-1	0	0	0.14285714285714285	1	1.0	8	1.0	1.0	9	8	0	0	0	0.1	10	1	10	0.0	0	0.39543530777317093	0.9474914856318588	0.9613594519399202	0.8549546351998991	0.6025831368693148	0.9266285660300271	0.9337036577403207	0.9169000369767304	0	0	0.0	0.01680721279883769	66
4440	0.07156426098940731	0.023314358813998962	0.011321068222767698	0.6360380366881477	-1	0	0	0.1	1	1.0	12	1.0	1.0	13	12	0	0	0	0.07142857142857142	14	1	14	0.0	0	0.3856534137594337	0.9245780374859	0.9613594519399202	0.8610592416981488	0.6025831368693148	0.9289090087017614	0.932031266578815	0.9088882127801892	0	0	0.0	0.011321068222767698	21
4561	0.07436314635462976	0.01573715933367316	0.005357273086845597	0.6630960866091469	-1	0	0	0.1	1	1.0	12	1.0	1.0	13	12	0	0	0	0.07142857142857142	14	1	14	0.0	0	0.3856534137594337	0.9245780374859	0.9613594519399202	0.8610592416981488	0.6025831368693148	0.9289090087017614	0.932031266578815	0.9088882127801892	0	0	0.0	0.005357273086845597	6
677	0.03067797074038265	0.004606441371388223	-0.0023421084924957728	0.7570776173970145	-1	0	0	0.25	2	0.7777777777777778	7	0.4583333333333333	0.6666666666666666	7	6	3	1	0	0.375	8	3	11	0.1111111111111111	0.6666666666666666	0.6853040143806741	0.7976997146608357	0.5453654198615926	0.9350941217513055	0.8556901154863228	0.8679571907793541	0.8722117635556005	0.878065241301289	1.0	0.2857142857142857	0.0	-0.0002342108492495773	0
967	0.0014731749023609761	0.0009576442040651915	0.0009576343529188376	0.9890812808559918	-1	0	0	0.6666666666666666	2	0.5	1	0.6666666666666666	0.5	3	1	0	0	0	0.6666666666666666	2	3	4	0.0	0	0.5252669188991385	0.7563812414097573	0.4484741429163618	0.8716384516764708	0.5281750806611578	0.835123831139614	0.6086440227600046	0.8259152694018509	0	0	0.0	0.0009576343529188376	37
750	0.05985888473258629	0.0004445718343953355	0.00039839275551759864	0.7655770917500111	-1	0	0	0.1	1	1.0	12	1.0	1.0	13	12	0	0	0	0.07142857142857142	14	1	14	0.0	0	0.9043302058096074	0.8246787847732296	0.8456567355111652	0.9511601649092215	0.20999482094626742	0.8625572760436969	0.9575380037451999	0.8926469493053404	0	0	0.0	0.00039839275551759864	5
1346	0.028068940989901186	0.007303442114556338	0.007254268350167148	0.91995724547971	-1	0	0	0.14285714285714285	1	1.0	8	1.0	1.0	9	8	0	0	0	0.1	10	1	10	0.0	0	0.39543530777317093	0.9474914856318588	0.9613594519399202	0.8764141042232685	0.6025831368693148	0.9266285660300271	0.9337036577403207	0.921477103438831	0	0	0.0	0.007254268350167148	11
251	0.017589310234679127	0.0018235215713374592	0.0013088609218621613	0.9716452022466561	-1	0	0	0.5	4	0.5	5	0.6	0.4	7	4	4	2	0	0.8	5	4	12	0.2222222222222222	0.2	0.5811251571093926	0.861701090816435	0.7008105117397969	0.8851029104615933	0.3679129227833776	0.8298367270782424	0.8214992538263453	0.8603911957585034	0.5714285714285714	0.14285714285714285	0.0	0.0013088609218621613	10
2459	0.03861067082320889	0.017393628449947587	0.01726010930681667	0.8103592685407216	-1	0	0	0.14285714285714285	1	1.0	8	1.0	1.0	9	8	0	0	0	0.1	10	1	10	0.0	0	0.39543530777317093	0.9511234109223629	0.9613594519399202	0.8549546351998991	0.6025831368693148	0.9266285660300271	0.9337036577403207	0.918797652387232	0	0	0.0	0.01726010930681667	21
3461	0.034226004388785716	0.010672931135688037	0.010173493739631025	0.8916444381460205	-1	0	0	0.14285714285714285	1	1.0	8	1.0	1.0	9	8	0	0	0	0.1	10	1	10	0.0	0	0.39543530777317093	0.9511234109223629	0.9613594519399202	0.852076830052823	0.7881097482736579	0.9261726677483001	0.9165142065680731	0.9180558427236943	0	0	0.0	0.010173493739631025	25
2993	0.03468301969472801	0.017458854836105632	0.017458006657818752	0.785747328727015	-1	0	0	0.14285714285714285	1	1.0	8	1.0	1.0	9	8	0	0	0	0.1	10	1	10	0.0	0	0.39543530777317093	0.9511234109223629	0.9613594519399202	0.8549546351998991	0.6025831368693148	0.9266285660300271	0.9337036577403207	0.918797652387232	0	0	0.0	0.017458006657818752	35
1827	0.03235216605433907	0.016634747827927947	0.016249086829890548	0.7942314348766342	-1	0	0	0.14285714285714285	1	1.0	8	1.0	1.0	9	8	0	0	0	0.1	10	1	10	0.0	0	0.39543530777317093	0.9474914856318588	0.9613594519399202	0.8549546351998991	0.6025831368693148	0.9266285660300271	0.9337036577403207	0.9169000369767304	0	0	0.0	0.016249086829890548	34
5001	0.061998794541462676	0.010142557020281504	-0.00941839844700621	0.741260832617758	-1	0	0	0.1111111111111111	1	1.0	11	1.0	1.0	12	11	0	0	0	0.07692307692307693	13	1	13	0.0	0	0.3905443607663023	0.922982370531414	0.9613594519399202	0.8444686756700311	0.6025831368693148	0.9304337970983163	0.9367887464035934	0.9051899544662236	0	0	0.0	-0.000941839844700621	2
3636	0.040803412629756834	0.016983345209491744	0.016840558671135576	0.8341466100825825	-1	0	0	0.14285714285714285	1	1.0	8	1.0	1.0	9	8	0	0	0	0.1	10	1	10	0.0	0	0.39543530777317093	0.9511234109223629	0.9613594519399202	0.8549546351998991	0.6025831368693148	0.9266285660300271	0.9337036577403207	0.918797652387232	0	0	0.0	0.016840558671135576	28
2503	0.053098728286117336	0.011505833163543817	0.008384518545303107	0.7524019561646859	-1	0	0	0.125	1	1.0	10	1.0	1.0	11	10	0	0	0	0.08333333333333333	12	1	12	0.0	0	0.3856534137594337	0.9291856239376349	0.9613594519399202	0.8431087951550691	0.6025831368693148	0.9300758674312236	0.9433328679740589	0.9073092843464741	0	0	0.0	0.008384518545303107	4
573	0.002643539883662391	0.0017740644010988264	0.000857483082146079	0.9810864486756598	-1	0	0	0.3333333333333333	1	1.0	2	1.0	1.0	3	2	0	1	0	0.25	4	1	4	0.3333333333333333	0	0.9670657774694483	0.5772551676595205	0.5086157349822684	0.7884819972261933	0.8653580764108584	0.7794413586212413	0.8871989981807047	0.7237706341061398	1.0	0.3333333333333333	0.0	0.000857483082146079	30
4467	0.0340007078457048	0.015933518649595222	0.01592991307269631	0.7881589902387662	-1	0	0	0.14285714285714285	1	1.0	8	1.0	1.0	9	8	0	0	0	0.1	10	1	10	0.0	0	0.39543530777317093	0.9511234109223629	0.9613594519399202	0.8549546351998991	0.6025831368693148	0.9266285660300271	0.9337036577403207	0.918797652387232	0	0	0.0	0.01592991307269631	10
3814	0.03640625244297907	0.017314934792713704	0.017308244931234566	0.7886843440956317	-1	0	0	0.14285714285714285	1	1.0	8	1.0	1.0	9	8	0	0	0	0.1	10	1	10	0.0	0	0.39543530777317093	0.9474914856318588	0.9613594519399202	0.8549546351998991	0.6025831368693148	0.9291577449058959	0.9337036577403207	0.9178551761016595	0	0	0.0	0.017308244931234566	19
3248	0.03562511588517997	0.016210662408656977	0.016202415489246585	0.7917121830398511	-1	0	0	0.14285714285714285	1	1.0	8	1.0	1.0	9	8	0	0	0	0.1	10	1	10	0.0	0	0.39543530777317093	0.9474914856318588	0.9613594519399202	0.8549546351998991	0.6025831368693148	0.9279859218789904	0.9392014684717773	0.9174100449550873	0	0	0.0	0.016202415489246585	22
1247	0.035143399583688874	0.006768874690727604	-0.006762697084087363	0.8520060766724696	-1	0	0	0.14285714285714285	1	1.0	8	1.0	1.0	9	8	0	0	0	0.1	10	1	10	0.0	0	0.39543530777317093	0.9448564879394078	0.9613594519399202	0.8764141042232685	0.6025831368693148	0.9266285660300271	0.9337036577403207	0.9202198672843835	0	0	0.0	-0.0006762697084087363	2
839	0.050814548965211044	0.008542728778391764	0.008492176638788236	0.7736953412604461	-1	0	0	0.125	1	1.0	10	1.0	1.0	11	10	0	0	0	0.08333333333333333	12	1	12	0.0	0	0.3856534137594337	0.9291856239376349	0.9613594519399202	0.8668688503347126	0.6025831368693148	0.9300758674312236	0.9392589797532377	0.9125533984695692	0	0	0.0	0.008492176638788236	10
2464	0.010397669894444711	0.0020210996353050782	0.0019102267388810962	0.9830302349829932	-1	0	0	0.5	3	0.6666666666666666	4	0.5714285714285714	0.6666666666666666	6	4	1	4	0	0.2857142857142857	2	7	8	1.0	0.3333333333333333	0.38437808079100516	0.7189649337991124	0.9160940747455374	0.7403170641123079	0.6086469242236717	0.9425114067171739	0.9143195721589596	0.831267531965804	0.3333333333333333	0.16666666666666666	0.0	0.0019102267388810962	2
4192	0.0716198903146929	0.024741137849964245	0.018504744954026403	0.634818748366613	-1	0	0	0.1	1	1.0	12	1.0	1.0	13	12	0	0	0	0.07142857142857142	14	1	14	0.0	0	0.3856534137594337	0.9245780374859	0.9613594519399202	0.8610592416981488	0.6025831368693148	0.9289090087017614	0.932031266578815	0.9088882127801892	0	0	0.0	0.018504744954026403	48
4827	0.049643988571993564	0.01581427972576208	0.015730807643955014	0.7379387829592634	-1	0	0	0.125	1	1.0	9	1.0	1.0	10	9	0	0	0	0.09090909090909091	11	1	11	0.0	0	0.3905443607663023	0.939618425721088	0.8520643303339466	0.8524306917561081	0.5222555272348036	0.9238108257316434	0.9273850682730612	0.9114355690689689	0	0	0.0	0.015730807643955014	13
680	0.0022813514585859705	0.00022427644839466916	0.0002242752285236527	0.9966784970218076	-1	0	0	1.0	2	0.0	0	1.0	0	2	0	0	2	0	0.3333333333333333	1	3	3	1.0	1.0	0	0	0	0	0	0	0	0	0	0	0	0.0002242752285236527	30
653	0.00025851015763420017	0.00010444989275397368	0.00010444740709445928	0.998568373929464	-1	0	0	1.0	1	0	0	1.0	0	1	0	0	0	0	0.5	1	2	2	0.0	0	0	0	0	0	0	0	0	0	0	0	0	0.00010444740709445928	26
1835	0.03295562125758345	0.01717416062403146	0.016846004689712986	0.7891704950692859	-1	0	0	0.14285714285714285	1	1.0	8	1.0	1.0	9	8	0	0	0	0.1	10	1	10	0.0	0	0.39543530777317093	0.9474914856318588	0.9613594519399202	0.8549546351998991	0.6025831368693148	0.9266285660300271	0.9337036577403207	0.9169000369767304	0	0	0.0	0.016846004689712986	16
98	0.002656871580650955	0.0019279116953904488	-0.0011874813761116104	0.9783849213863772	-1	0	0	0.3333333333333333	1	1.0	2	1.0	1.0	2	2	1	6	0	0.25	4	1	4	1.0	0	0.9893672063944166	0.526556968455613	0.5653885175831428	0.5867806371041211	0.3407428824173775	0.606104663937929	0.9363980939566785	0.5734617716134057	0.5	0.5	0.4982372481977255	-0.00011874813761116104	10
590	0.001361558672900978	6.17870078977068e-05	6.1029191494118354e-05	0.9972544261695974	-1	0	0	0.8333333333333334	5	0.0	0	0.6666666666666666	0	5	0	2	2	0	0.75	3	4	8	0.6666666666666666	0.8	0	0	0	0	0	0	0	0	0	0	0	6.1029191494118354e-05	10
1456	0.028037675395660603	0.007110331116354483	0.007041607773475649	0.920130822896088	-1	0	0	0.14285714285714285	1	1.0	8	1.0	1.0	9	8	0	0	0	0.1	10	1	10	0.0	0	0.39543530777317093	0.9474914856318588	0.9613594519399202	0.8764141042232685	0.6025831368693148	0.9266285660300271	0.9337036577403207	0.921477103438831	0	0	0.0	0.007041607773475649	8
570	0.0007539368843441041	0.0006909902770404544	0.0006909660574720161	0.9888149956773234	-1	0	0	0.6666666666666666	2	0.5	1	0.6666666666666666	0.5	2	1	1	0	0	0.6666666666666666	2	3	4	0.0	0	0.6454334582621032	0.7688209152688075	0.5435590024056633	0.8616235146187791	0.7002550292702154	0.8482317865401965	0.6681180158112767	0.8297375520712738	0	0	0.0	0.0006909660574720161	110
2941	0.03320179125255258	0.01071144116468966	0.009979829027920049	0.8904041616372476	-1	0	0	0.14285714285714285	1	1.0	8	1.0	1.0	9	8	0	0	0	0.1	10	1	10	0.0	0	0.39543530777317093	0.9474914856318588	0.9613594519399202	0.8549546351998991	0.7881097482736579	0.9261726677483001	0.9210433065709781	0.9167300555967656	0	0	0.0	0.009979829027920049	11
4968	0.04886572452735664	0.016182475108420215	0.016171265941992908	0.7375055352339246	-1	0	0	0.125	1	1.0	9	1.0	1.0	10	9	0	0	0	0.09090909090909091	11	1	11	0.0	0	0.3905443607663023	0.939618425721088	0.8520643303339466	0.8524306917561081	0.5222555272348036	0.9238108257316434	0.9273850682730612	0.9114355690689689	0	0	0.0	0.016171265941992908	18
1559	0.04404840513356571	0.009433006851843607	0.009425694272848385	0.8512235053527075	-1	0	0	0.125	1	1.0	9	1.0	1.0	10	9	0	0	0	0.09090909090909091	11	1	11	0.0	0	0.3905443607663023	0.9423449608667064	0.9613594519399202	0.8718876720301296	0.6025831368693148	0.9295631955402134	0.9337036577403207	0.9191273206145065	0	0	0.0	0.009425694272848385	1
1351	0.02837022430821588	0.006866096461601035	0.0068654040714444435	0.9199864108539733	-1	0	0	0.14285714285714285	1	1.0	8	1.0	1.0	9	8	0	0	0	0.1	10	1	10	0.0	0	0.39543530777317093	0.9474914856318588	0.9613594519399202	0.8764141042232685	0.6025831368693148	0.9266285660300271	0.9337036577403207	0.921477103438831	0	0	0.0	0.0068654040714444435	40
2594	0.036380147156235325	0.016075008112660466	0.016067537640162444	0.7905367952639737	-1	0	0	0.14285714285714285	1	1.0	8	1.0	1.0	9	8	0	0	0	0.1	10	1	10	0.0	0	0.39543530777317093	0.9474914856318588	0.9613594519399202	0.8549546351998991	0.6025831368693148	0.9279859218789904	0.9392014684717773	0.9174100449550873	0	0	0.0	0.016067537640162444	22
4269	0.06875263231840442	0.02200287636230161	0.017665936823770045	0.673698613624296	-1	0	0	0.1	1	1.0	12	1.0	1.0	13	12	0	0	0	0.07142857142857142	14	1	14	0.0	0	0.3856534137594337	0.9245780374859	0.9613594519399202	0.8610592416981488	0.6025831368693148	0.9289090087017614	0.932031266578815	0.9088882127801892	0	0	0.0	0.017665936823770045	43
707	0.0007894022640505354	0.000672331845493169	0.0006722569502140198	0.9879764089843306	-1	0	0	0.6666666666666666	2	0.5	1	0.6666666666666666	0.5	2	1	1	0	0	0.6666666666666666	2	3	4	0.0	0	0.6908224125622118	0.6786938751496768	0.5978808396735624	0.7834052317492669	0.7887668484128205	0.6975548678870453	0.6887991889577952	0.7223923623725682	0	0	0.0	0.0006722569502140198	21
1627	0.033671973486702464	0.0169887061679022	0.016600637347820267	0.7929261052578216	-1	0	0	0.14285714285714285	1	1.0	8	1.0	1.0	9	8	0	0	0	0.1	10	1	10	0.0	0	0.39543530777317093	0.9474914856318588	0.9613594519399202	0.8549546351998991	0.6025831368693148	0.9266285660300271	0.9337036577403207	0.9169000369767304	0	0	0.0	0.016600637347820267	26
4452	0.050332173854856534	0.008154098956393628	0.008148619831147714	0.7884667896143467	-1	0	0	0.125	1	1.0	10	1.0	1.0	11	10	0	0	0	0.08333333333333333	12	1	12	0.0	0	0.39543530777317093	0.9150919935660838	0.9613594519399202	0.8487198479548745	0.6025831368693148	0.9285190406792677	0.9337036577403207	0.9022140215164296	0	0	0.0	0.008148619831147714	1
3208	0.03641064901018974	0.01731915967353549	0.017319150289763496	0.7884397894316922	-1	0	0	0.14285714285714285	1	1.0	8	1.0	1.0	9	8	0	0	0	0.1	10	1	10	0.0	0	0.39543530777317093	0.9474914856318588	0.9613594519399202	0.8549546351998991	0.6025831368693148	0.9279859218789904	0.9392014684717773	0.9174100449550873	0	0	0.0	0.017319150289763496	33
2192	0.05626134639987585	0.007961607159324693	0.006749603336726585	0.7835751736834352	-1	0	0	0.125	1	1.0	10	1.0	1.0	11	10	0	0	0	0.08333333333333333	12	1	12	0.0	0	0.3856534137594337	0.9399998622663942	0.736573649480289	0.8640046439136875	0.41705652546497163	0.9192244820951828	0.9205155303464082	0.9124653638811797	0	0	0.0	0.006749603336726585	12
2142	0.02743778377643623	0.0025577234760790534	-0.0018587739186810405	0.7257489335109868	-1	0	0	0.14285714285714285	1	1.0	8	1.0	1.0	9	8	0	0	0	0.1	10	1	10	0.0	0	0.39543530777317093	0.955738698390541	0.9613594519399202	0.8494463599452595	0.6025831368693148	0.9196001391397289	0.9337036577403207	0.9178274839618284	0	0	0.0	-0.00018587739186810406	2
2245	0.018889376490914263	0.006222527594739933	0.0061920509736502274	0.9354689761514628	-1	0	0	0.16666666666666666	1	1.0	7	1.0	1.0	8	7	0	0	0	0.1111111111111111	9	1	9	0.0	0	0.39543530777317093	0.9541583746312526	0.9613594519399202	0.872447407503033	0.6025831368693148	0.9282034673793721	0.9495970730464621	0.9245573167865944	0	0	0.0	0.0061920509736502274	3
931	0.026104821120650025	0.005132291150198471	0.004800124462013233	0.9211212366952202	-1	0	0	0.14285714285714285	1	1.0	8	1.0	1.0	9	8	0	0	0	0.1	10	1	10	0.0	0	0.39543530777317093	0.9443123260662522	0.9613594519399202	0.8764141042232685	0.6025831368693148	0.9587551497299782	0.9527029584298099	0.9337167947468485	0	0	0.0	0.004800124462013233	12
1550	0.02827425149114845	0.007694103256445181	0.007688039709586806	0.9163078252629292	-1	0	0	0.14285714285714285	1	1.0	8	1.0	1.0	9	8	0	0	0	0.1	10	1	10	0.0	0	0.39543530777317093	0.9474914856318588	0.9613594519399202	0.8764141042232685	0.6025831368693148	0.9266285660300271	0.9337036577403207	0.921477103438831	0	0	0.0	0.007688039709586806	20
120	0.014223120094799046	0.00290381421356052	-9.298943896541634e-05	0.948273539735954	-1	0	0	0.125	1	1.0	10	0.5454545454545454	0.9	10	9	1	1	0	0.18181818181818182	11	2	12	0.2	0	0.6287506946423497	0.8346014594642158	0.5604045789334146	0.906661321932404	0.4120069648050853	0.8031944385906552	0.7465629483346959	0.8539807818700158	1.0	0.1	0.0	-9.298943896541634e-06	30
1186	0.006806452811787643	0.003259463372376174	0.0031798083225660673	0.9416424367063111	-1	0	0	0.3333333333333333	2	0.8333333333333334	5	0.5714285714285714	0.8333333333333334	7	5	0	0	0	0.2857142857142857	7	2	8	0.0	0	0.9526649468938573	0.5864137359183518	0.736573649480289	0.9493203135055709	0.3588926927056539	0.8897661173565992	0.9414286486676847	0.856834681719301	0	0	0.0	0.0031798083225660673	8
83	0.012788210581407859	0.001846159032344329	0.00046067007092729935	0.9676876380567447	-1	0.25	1	0.6	6	0.46153846153846156	6	0.375	0.46153846153846156	10	6	4	1	0	0.4	10	4	15	0.125	0.18181818181818182	0.7083711782075209	0.909395494893036	0.8085969841137167	0.9636984583594898	0.8055604164439369	0.7558799305268198	0.8965700450144043	0.9036515255633168	1.0	0.1	0.0	0.00046067007092729935	32
4835	0.048899074117087604	0.0164731221291746	0.016362131850467854	0.7397009413208196	-1	0	0	0.125	1	1.0	9	1.0	1.0	10	9	0	0	0	0.09090909090909091	11	1	11	0.0	0	0.3905443607663023	0.939618425721088	0.8520643303339466	0.8524306917561081	0.5222555272348036	0.9238108257316434	0.9273850682730612	0.9114355690689689	0	0	0.0	0.016362131850467854	14
4455	0.05075499402526092	0.016736655454291077	0.016618708788610173	0.7416659400825765	-1	0	0	0.125	1	1.0	9	1.0	1.0	10	9	0	0	0	0.09090909090909091	11	1	11	0.0	0	0.3905443607663023	0.939618425721088	0.8520643303339466	0.8524306917561081	0.5222555272348036	0.9238108257316434	0.9273850682730612	0.9114355690689689	0	0	0.0	0.016618708788610173	42
22	0.02316184287678678	0.004032539467360832	0.00401275986507254	0.9459917044139439	-1	0	0	0.4	4	0.6153846153846154	8	0.3333333333333333	0.46153846153846156	9	6	5	1	0	0.5555555555555556	9	5	15	0.09090909090909091	0.5	0.5205631859953923	0.8372471960035663	0.6452878941083672	0.9108574596110608	0.2822309905087722	0.9330233534241484	0.9035111929984286	0.9001333939924525	1.0	0.1111111111111111	0.0	0.00401275986507254	23
3618	0.03630230728436724	0.010111302587983829	0.009693361400636322	0.8611922500225733	-1	0	0	0.14285714285714285	1	1.0	8	1.0	1.0	9	8	0	0	0	0.1	10	1	10	0.0	0	0.3340726599454329	0.9609224130103902	0.9613594519399202	0.8549546351998991	0.6025831368693148	0.9279859218789904	0.9478724673853899	0.924897827814148	0	0	0.0	0.009693361400636322	2
3995	0.03987903635761535	0.01125665275697574	0.01123225260902909	0.8484218735143364	-1	0	0	0.125	1	1.0	9	1.0	1.0	10	9	0	0	0	0.09090909090909091	11	1	11	0.0	0	0.3905443607663023	0.9340829111605573	0.9613594519399202	0.8466387837061603	0.6100790803122098	0.9372985170042006	0.9415621018129823	0.9133113679182951	0	0	0.0	0.01123225260902909	7
4006	0.018861768269413735	0.006532651785089777	0.00633015096841219	0.9378151736205665	-1	0	0	0.16666666666666666	1	1.0	7	1.0	1.0	8	7	0	0	0	0.1111111111111111	9	1	9	0.0	0	0.39543530777317093	0.9541583746312526	0.9613594519399202	0.872447407503033	0.6025831368693148	0.9282034673793721	0.9495970730464621	0.9245573167865944	0	0	0.0	0.00633015096841219	3
4025	0.03842062621651896	0.017277959586702783	0.017274791146458936	0.8096724389542027	-1	0	0	0.14285714285714285	1	1.0	8	1.0	1.0	9	8	0	0	0	0.1	10	1	10	0.0	0	0.39543530777317093	0.9511234109223629	0.9613594519399202	0.8549546351998991	0.6025831368693148	0.9266285660300271	0.9337036577403207	0.918797652387232	0	0	0.0	0.017274791146458936	23
1187	0.028121223361091432	0.007177981599105335	0.0071106079593659405	0.920194553839244	-1	0	0	0.14285714285714285	1	1.0	8	1.0	1.0	9	8	0	0	0	0.1	10	1	10	0.0	0	0.39543530777317093	0.9474914856318588	0.9613594519399202	0.8764141042232685	0.6025831368693148	0.9266285660300271	0.9337036577403207	0.921477103438831	0	0	0.0	0.0071106079593659405	102
4236	0.0535413209820458	0.012163316110307396	0.011227994883461077	0.7533253443857658	-1	0	0	0.125	1	1.0	10	1.0	1.0	11	10	0	0	0	0.08333333333333333	12	1	12	0.0	0	0.3856534137594337	0.9317162395346552	0.9613594519399202	0.8431087951550691	0.6025831368693148	0.9300758674312236	0.9433328679740589	0.9083998460443446	0	0	0.0	0.011227994883461077	1
3645	0.03540929974433733	0.01722301756875249	0.01721379217416773	0.788905511670422	-1	0	0	0.14285714285714285	1	1.0	8	1.0	1.0	9	8	0	0	0	0.1	10	1	10	0.0	0	0.39543530777317093	0.9474914856318588	0.9613594519399202	0.8549546351998991	0.6025831368693148	0.9291577449058959	0.9337036577403207	0.9178551761016595	0	0	0.0	0.01721379217416773	39
2985	0.03622873670788168	0.015199045591130318	0.015176952303183883	0.7894787973002058	-1	0	0	0.14285714285714285	1	1.0	8	1.0	1.0	9	8	0	0	0	0.1	10	1	10	0.0	0	0.39543530777317093	0.9474914856318588	0.9613594519399202	0.8549546351998991	0.6025831368693148	0.9291577449058959	0.9337036577403207	0.9178551761016595	0	0	0.0	0.015176952303183883	11
4792	0.04930409824745201	0.017461930428839808	0.017458502010356442	0.7405172584289107	-1	0	0	0.125	1	1.0	9	1.0	1.0	10	9	0	0	0	0.09090909090909091	11	1	11	0.0	0	0.3905443607663023	0.939618425721088	0.8520643303339466	0.8524306917561081	0.5222555272348036	0.9238108257316434	0.9273850682730612	0.9114355690689689	0	0	0.0	0.017458502010356442	85
4023	0.036052148426172825	0.018127307492957156	0.018089749695330868	0.7923947211929382	-1	0	0	0.14285714285714285	1	1.0	8	1.0	1.0	9	8	0	0	0	0.1	10	1	10	0.0	0	0.39543530777317093	0.9474914856318588	0.9613594519399202	0.8549546351998991	0.6025831368693148	0.9291577449058959	0.9337036577403207	0.9178551761016595	0	0	0.0	0.018089749695330868	29
1493	0.05143827127745076	0.00332828307914079	6.852289220723396e-05	0.7685371002006641	-1	0	0	0.1	1	1.0	12	1.0	1.0	13	12	0	0	0	0.07142857142857142	14	1	14	0.0	0	0.39543530777317093	0.9304065761626993	0.6665660757263195	0.906318019266301	0.4948007154067039	0.8856208501963542	0.9143195721589596	0.9091308689051532	0	0	0.0	6.852289220723396e-05	6
28	0.02760732323108545	0.0031218613849835586	-0.002964145586445743	0.9865917562848482	-1	0	0	0.4	4	0.6923076923076923	9	0.2777777777777778	0.6923076923076923	13	9	1	2	0	0.6666666666666666	6	9	15	1.0	0.3076923076923077	0.6239547006669024	0.9497653035536134	0.6713343279224474	0.8439642532384894	0.6710543076140886	0.930330796358918	0.852304348856215	0.917316963240716	0.7307692307692308	0	0.0	-0.00029641455864457434	4
2780	0.033787129298388174	0.016735544917733193	0.01654560389868404	0.791399656347903	-1	0	0	0.14285714285714285	1	1.0	8	1.0	1.0	9	8	0	0	0	0.1	10	1	10	0.0	0	0.39543530777317093	0.9474914856318588	0.9613594519399202	0.8549546351998991	0.6025831368693148	0.9266285660300271	0.9337036577403207	0.9169000369767304	0	0	0.0	0.01654560389868404	21
3835	0.016498914174200786	0.0010507444695357	0.00015848254236790075	0.9506248440546838	-1	0	0	0.16666666666666666	1	1.0	6	1.0	1.0	6	6	1	2	0	0.125	8	1	8	0.3333333333333333	0	0.49647613722204403	0.8918913929061192	0.7197379928070344	0.8553189573469434	0.17843497167760247	0.9572534884391979	0.9245816015096546	0.9114909749506243	0.5833333333333334	0.3333333333333333	0.0	0.00015848254236790075	1
636	0.06417247026455208	0.029359589133862322	-0.013894494984810149	0.6967013633978394	-1	0	0	0.1	1	1.0	13	1.0	1.0	14	13	0	0	0	0.06666666666666667	15	1	15	0.0	0	0.892842067989639	0.9422390512341103	0.4613862225354577	0.9725785080479274	0.22539607151148014	0.9530000729737373	0.9632971513310058	0.957845548265071	0	0	0.0	-0.0013894494984810148	1
2102	0.04106245168683571	0.018395944895163524	0.018379925699385402	0.8334854418115296	-1	0	0	0.14285714285714285	1	1.0	8	1.0	1.0	9	8	0	0	0	0.1	10	1	10	0.0	0	0.39543530777317093	0.9511234109223629	0.9613594519399202	0.8549546351998991	0.6025831368693148	0.9266285660300271	0.9337036577403207	0.918797652387232	0	0	0.0	0.018379925699385402	128
2895	0.03314471561437796	0.016509270072197355	0.016167227477593624	0.7942566334121364	-1	0	0	0.14285714285714285	1	1.0	8	1.0	1.0	9	8	0	0	0	0.1	10	1	10	0.0	0	0.39543530777317093	0.9474914856318588	0.9613594519399202	0.8549546351998991	0.6025831368693148	0.9266285660300271	0.9337036577403207	0.9169000369767304	0	0	0.0	0.016167227477593624	13
1139	0.041675742054030004	0.008878299857561429	-0.005150535087502943	0.7552514261788124	-1	0	0	0.125	1	1.0	10	1.0	1.0	11	10	0	0	0	0.08333333333333333	12	1	12	0.0	0	0.3856534137594337	0.9308554772524589	0.736573649480289	0.8640046439136875	0.6025831368693148	0.9015183413662661	0.9143195721589596	0.9021216695059346	0	0	0.0	-0.0005150535087502943	0
302	0.024980176448017925	0.0005463305959982727	-0.00010773656899504634	0.9724986267414995	-1	0.25	1	0.5	5	0.5384615384615384	7	0.375	0.5384615384615384	12	7	2	2	0	0.4	10	4	15	0.6666666666666666	0.4	0.5887573857926548	0.9330614578854267	0.4315808857550373	0.9597300151051108	0.2384738596818381	0.9204427973841032	0.8849128423792846	0.9399908698480004	0.6666666666666667	0.25	0.0	-1.0773656899504634e-05	11
1076	0.028279285463504843	0.006858386353444057	0.0038737211491641035	0.46934513136263656	-1	0	0	0.16666666666666666	1	1.0	7	1.0	1.0	8	7	0	0	0	0.1111111111111111	9	1	9	0.0	0	0.39543530777317093	0.9512903165553716	0.9613594519399202	0.8869020297057055	0.7881097482736579	0.8998420764546857	0.9333968573656763	0.9175083201738943	0	0	0.0	0.0038737211491641035	19
2005	0.05530649655435076	0.009968680033859477	0.009185953230934157	0.7825654791372343	-1	0	0	0.125	1	1.0	10	1.0	1.0	11	10	0	0	0	0.08333333333333333	12	1	12	0.0	0	0.3856534137594337	0.9399998622663942	0.736573649480289	0.8640046439136875	0.41705652546497163	0.9192244820951828	0.9205155303464082	0.9124653638811797	0	0	0.0	0.009185953230934157	13
4388	0.04068085019174666	0.01740828534495044	0.017406879603179045	0.8321265643733755	-1	0	0	0.14285714285714285	1	1.0	8	1.0	1.0	9	8	0	0	0	0.1	10	1	10	0.0	0	0.39543530777317093	0.9511234109223629	0.9613594519399202	0.8549546351998991	0.6025831368693148	0.9266285660300271	0.9337036577403207	0.918797652387232	0	0	0.0	0.017406879603179045	21
2347	0.0714820997176565	0.00634679676807852	0.0013260521070237348	0.7075949763000849	-1	0	0	0.1	1	1.0	13	1.0	1.0	14	13	0	0	0	0.06666666666666667	15	1	15	0.0	0	0.5475555505191382	0.8975189660467369	0.6665660757263195	0.9591085590201345	0.6785802363998901	0.9194203607533632	0.9095200149058776	0.9299884849666474	0	0	0.0	0.0013260521070237348	3
3001	0.03467051192208086	0.01602495039052963	0.01599428338793152	0.7922958331027681	-1	0	0	0.14285714285714285	1	1.0	8	1.0	1.0	9	8	0	0	0	0.1	10	1	10	0.0	0	0.39543530777317093	0.9474914856318588	0.9613594519399202	0.8549546351998991	0.6025831368693148	0.9291577449058959	0.9337036577403207	0.9178551761016595	0	0	0.0	0.01599428338793152	16
1565	0.03305587717908429	0.012374713488642997	0.012364675554401478	0.7151151484063558	-1	0	0	0.14285714285714285	1	1.0	8	1.0	1.0	9	8	0	0	0	0.1	10	1	10	0.0	0	0.39543530777317093	0.9474914856318588	0.9613594519399202	0.8549546351998991	0.7881097482736579	0.9261726677483001	0.9210433065709781	0.9167300555967656	0	0	0.0	0.012364675554401478	31
833	0.02849197573989958	0.0069607605052300755	0.0040284385848788715	0.46913025675324393	-1	0	0	0.16666666666666666	1	1.0	7	1.0	1.0	8	7	0	0	0	0.1111111111111111	9	1	9	0.0	0	0.39543530777317093	0.9512903165553716	0.9613594519399202	0.8869020297057055	0.7881097482736579	0.8998420764546857	0.9333968573656763	0.9175083201738943	0	0	0.0	0.0040284385848788715	95
2718	0.01272039023266251	0.003942381304827096	0.0033439016078182955	0.9297606371241789	-1	0	0	0.16666666666666666	1	1.0	6	1.0	1.0	7	6	0	0	0	0.125	8	1	8	0.0	0	0.44773616955035767	0.9272408704132417	0.9613594519399202	0.9304822949476486	0.6025831368693148	0.934611914948771	0.9211644220104107	0.9308395204205104	0	0	0.0	0.0033439016078182955	3
90	0.010573044822605121	0.0011644059632818355	-0.0006009305038167373	0.991970407213845	-1	0.5	1	0.6666666666666666	4	0.42857142857142855	3	0.5	0.42857142857142855	7	3	1	0	0	0.5	3	6	9	0.0	0.6666666666666666	0.3520731233712794	0.8878087611897225	0.6642345678484209	0.944072846348118	0.6074460621047508	0.8581429756322521	0.8658580568540152	0.9030473206661054	0	0	0.0	-6.009305038167373e-05	35
4126	0.03384789108552413	0.01777967295324542	0.017778630936427276	0.7904497212496167	-1	0	0	0.14285714285714285	1	1.0	8	1.0	1.0	9	8	0	0	0	0.1	10	1	10	0.0	0	0.39543530777317093	0.9511234109223629	0.9613594519399202	0.8549546351998991	0.6025831368693148	0.9266285660300271	0.9337036577403207	0.918797652387232	0	0	0.0	0.017778630936427276	16
1906	0.033377654857750814	0.017627427946186002	0.017440345305290896	0.7932937809724725	-1	0	0	0.14285714285714285	1	1.0	8	1.0	1.0	9	8	0	0	0	0.1	10	1	10	0.0	0	0.39543530777317093	0.9474914856318588	0.9613594519399202	0.8549546351998991	0.6025831368693148	0.9266285660300271	0.9337036577403207	0.9169000369767304	0	0	0.0	0.017440345305290896	24
3752	0.0	0.0	0.0	0.9999999999999998	-1	0	0	0	0	0	0	1.0	0	0	0	0	4	0	1.0	1	1	1	1.0	0	0	0	0	0	0	0	0	0	0	0	0	-0.1	0
4451	0.06719137345562252	0.02067357986945845	0.008900837599868306	0.6732785953825096	-1	0	0	0.1	1	1.0	12	1.0	1.0	13	12	0	0	0	0.07142857142857142	14	1	14	0.0	0	0.3856534137594337	0.9245780374859	0.9613594519399202	0.8610592416981488	0.6025831368693148	0.9289090087017614	0.932031266578815	0.9088882127801892	0	0	0.0	0.008900837599868306	19
4235	0.040040535693823064	0.01729288153386399	0.017279533943503365	0.8321601060894562	-1	0	0	0.14285714285714285	1	1.0	8	1.0	1.0	9	8	0	0	0	0.1	10	1	10	0.0	0	0.39543530777317093	0.9511234109223629	0.9613594519399202	0.8549546351998991	0.6025831368693148	0.9266285660300271	0.9337036577403207	0.918797652387232	0	0	0.0	0.017279533943503365	28
485	0.0015632669274289136	0.0003265475157261605	0.0002445768237014715	0.9955969190621865	-1	0	0	1.0	2	0.0	0	0.75	0	2	0	0	0	0	1.0	2	2	3	0.0	0	0	0	0	0	0	0	0	0	0	0	0	0.0002445768237014715	18
1945	0.0331751071680985	0.016933953407085423	0.01654266420504936	0.7916366779960522	-1	0	0	0.14285714285714285	1	1.0	8	1.0	1.0	9	8	0	0	0	0.1	10	1	10	0.0	0	0.39543530777317093	0.9474914856318588	0.9613594519399202	0.8549546351998991	0.6025831368693148	0.9266285660300271	0.9337036577403207	0.9169000369767304	0	0	0.0	0.01654266420504936	16
4441	0.056244191191528875	0.00732065689490803	0.005645182517285047	0.7821412862982492	-1	0	0	0.125	1	1.0	10	1.0	1.0	11	10	0	0	0	0.08333333333333333	12	1	12	0.0	0	0.3856534137594337	0.9399998622663942	0.736573649480289	0.8640046439136875	0.41705652546497163	0.9192244820951828	0.9205155303464082	0.9124653638811797	0	0	0.0	0.005645182517285047	3
4419	0.03490586132791355	0.017930658893188643	0.017929403031224946	0.7847507911050584	-1	0	0	0.14285714285714285	1	1.0	8	1.0	1.0	9	8	0	0	0	0.1	10	1	10	0.0	0	0.39543530777317093	0.9511234109223629	0.9613594519399202	0.8549546351998991	0.6025831368693148	0.9266285660300271	0.9337036577403207	0.918797652387232	0	0	0.0	0.017929403031224946	25
1079	0.029934446134250815	0.004689508082623714	0.004595887041443135	0.9192979098100518	-1	0	0	0.125	1	1.0	9	1.0	1.0	10	9	0	0	0	0.09090909090909091	11	1	11	0.0	0	0.3905443607663023	0.9534711729611043	0.7451860029299633	0.8345642439507573	0.6083001370764625	0.9480850417568679	0.8988929611239843	0.9251451949562174	0	0	0.0	0.004595887041443135	85
687	0.004887282713851943	0.0025689094114536536	0.002023457037741445	0.9962615956947751	-1	0	0	0.5	2	0.6666666666666666	2	0.625	0.3333333333333333	3	1	1	0	0	0.5	4	2	5	0.0	0.5	0.9084532463317385	0.6753804848003646	0.7264430315897435	0.8744459164379889	0.9010868819802056	0.9679975260066401	0.8517596017956525	0.8836677543983896	0	0	0.0	0.002023457037741445	101
2523	0.03251962275838583	0.01656917276568142	0.016364907713062652	0.7898542909458209	-1	0	0	0.14285714285714285	1	1.0	8	1.0	1.0	9	8	0	0	0	0.1	10	1	10	0.0	0	0.39543530777317093	0.9474914856318588	0.9613594519399202	0.8549546351998991	0.6025831368693148	0.9266285660300271	0.9337036577403207	0.9169000369767304	0	0	0.0	0.016364907713062652	17
3959	0.04952403734790534	0.0022896752075257814	0.002275538633207934	0.6779980363182457	-1	0	0	0.125	1	1.0	10	1.0	1.0	11	10	0	0	0	0.08333333333333333	12	1	12	0.0	0	0.3856534137594337	0.9340817828044432	0.7709986168060299	0.8375995937493173	0.6025831368693148	0.9424889782930346	0.9371938004090602	0.9139402995653204	0	0	0.0	0.002275538633207934	7
2063	0.07369915494303289	0.012751627636040885	0.0017717395163301258	0.691524772601728	-1	0	0	0.1	1	1.0	12	1.0	1.0	13	12	0	0	0	0.07142857142857142	14	1	14	0.0	0	0.38428048992733077	0.925902975859466	0.7427692087279729	0.8308877239084274	0.28174133549052593	0.9244471738667951	0.9143195721589596	0.9008968827067046	0	0	0.0	0.0017717395163301258	10
1869	0.057632295222017814	0.008940972482048412	0.006992123467858145	0.7807204721511617	-1	0	0	0.125	1	1.0	10	1.0	1.0	11	10	0	0	0	0.08333333333333333	12	1	12	0.0	0	0.3856534137594337	0.9399998622663942	0.736573649480289	0.8640046439136875	0.41705652546497163	0.9192244820951828	0.9205155303464082	0.9124653638811797	0	0	0.0	0.006992123467858145	6
2589	0.017459402213033295	0.002666985898587963	-0.0026193082677666256	0.9392851593002775	-1	0	0	0.16666666666666666	1	1.0	6	1.0	1.0	7	6	0	0	0	0.125	8	1	8	0.0	0	0.3856534137594337	0.9420172145911911	0.9613594519399202	0.8129721676085663	0.6025831368693148	0.9046934264161133	0.9337036577403207	0.8974559326751922	0	0	0.0	-0.00026193082677666255	0
2535	0.03215136288542937	0.01692944205903578	0.016242449433187135	0.7904437228610894	-1	0	0	0.14285714285714285	1	1.0	8	1.0	1.0	9	8	0	0	0	0.1	10	1	10	0.0	0	0.39543530777317093	0.9533685665670231	0.7427692087279729	0.8395029929836948	0.41705652546497163	0.932845474618905	0.9509789642009913	0.9194206680348974	0	0	0.0	0.016242449433187135	33
2739	0.031800267736499764	0.007727281079329722	0.007310822933443169	0.7434258286848703	-1	0	0	0.14285714285714285	1	1.0	8	1.0	1.0	9	8	0	1	0	0.1	10	1	10	0.3333333333333333	0	0.39543530777317093	0.925933797344639	0.9613594519399202	0.8899599070919726	0.33402130057033286	0.9489862183693232	0.9143195721589596	0.9250591006219818	1.0	0.2222222222222222	0.0	0.007310822933443169	1
358	0.00284971629978548	0.00012644044100278162	7.728925615823362e-05	0.9841118732670184	-1	0	0	0.3333333333333333	1	1.0	2	1.0	1.0	3	2	0	0	0	0.25	4	1	4	0.0	0	0.6104657998654662	0.9447164456742314	0.4856210835529221	0.9155001337981218	0.7001449633313591	0.6252837454109593	0.8502367836594222	0.8711376762760813	0	0	0.0	7.728925615823362e-05	13
4022	0.03539920485017358	0.017280566334188837	0.01727984170261884	0.7935144714166064	-1	0	0	0.14285714285714285	1	1.0	8	1.0	1.0	9	8	0	0	0	0.1	10	1	10	0.0	0	0.39543530777317093	0.9474914856318588	0.9613594519399202	0.8549546351998991	0.6025831368693148	0.9291577449058959	0.9337036577403207	0.9178551761016595	0	0	0.0	0.01727984170261884	12
1795	0.03314471561437796	0.016509270072197355	0.016167227477593624	0.7942566334121364	-1	0	0	0.14285714285714285	1	1.0	8	1.0	1.0	9	8	0	0	0	0.1	10	1	10	0.0	0	0.39543530777317093	0.9474914856318588	0.9613594519399202	0.8549546351998991	0.6025831368693148	0.9266285660300271	0.9337036577403207	0.9169000369767304	0	0	0.0	0.016167227477593624	22
591	0.0014969933356040472	0.0009492939931757884	0.000949286581453983	0.988881842489982	-1	0	0	0.6666666666666666	2	0.5	1	0.6666666666666666	0.5	3	1	0	0	0	0.6666666666666666	2	3	4	0.0	0	0.5252669188991385	0.7563812414097573	0.4484741429163618	0.8716384516764708	0.5281750806611578	0.835123831139614	0.6086440227600046	0.8259152694018509	0	0	0.0	0.000949286581453983	27
2025	0.041075757686466034	0.01719008660821048	0.017133847551134146	0.8341741341245164	-1	0	0	0.14285714285714285	1	1.0	8	1.0	1.0	9	8	0	0	0	0.1	10	1	10	0.0	0	0.39543530777317093	0.9511234109223629	0.9613594519399202	0.8549546351998991	0.6025831368693148	0.9266285660300271	0.9337036577403207	0.918797652387232	0	0	0.0	0.017133847551134146	36
2461	0.01096975428168457	0.003682941250731056	0.001575667217635868	0.9404617476110166	-1	0	0	0.2	1	1.0	5	1.0	1.0	6	5	0	0	0	0.14285714285714285	7	1	7	0.0	0	0.42158573866176424	0.9234282877600133	0.8045318954371282	0.8555105275801037	0.437222483555155	0.9523994464329733	0.9245816015096546	0.9184520948358528	0	0	0.0	0.001575667217635868	3
2095	0.03321219940646577	0.01587867555546671	0.01563911946053308	0.7923341800915238	-1	0	0	0.14285714285714285	1	1.0	8	1.0	1.0	9	8	0	0	0	0.1	10	1	10	0.0	0	0.39543530777317093	0.9474914856318588	0.9613594519399202	0.8549546351998991	0.6025831368693148	0.9266285660300271	0.9337036577403207	0.9169000369767304	0	0	0.0	0.01563911946053308	16
4005	0.03518150075961812	0.01733076668525444	0.017301967784740517	0.7933039355238101	-1	0	0	0.14285714285714285	1	1.0	8	1.0	1.0	9	8	0	0	0	0.1	10	1	10	0.0	0	0.39543530777317093	0.9474914856318588	0.9613594519399202	0.8549546351998991	0.6025831368693148	0.9279859218789904	0.9392014684717773	0.9174100449550873	0	0	0.0	0.017301967784740517	40
2890	0.03639522099977627	0.016424628779995676	0.016397927081355783	0.7890361827167773	-1	0	0	0.14285714285714285	1	1.0	8	1.0	1.0	9	8	0	0	0	0.1	10	1	10	0.0	0	0.39543530777317093	0.9474914856318588	0.9613594519399202	0.8549546351998991	0.6025831368693148	0.9279859218789904	0.9392014684717773	0.9174100449550873	0	0	0.0	0.016397927081355783	18
364	0.001267189801978796	0.0001670628176481428	7.754903446307741e-05	0.9990173949190556	-1	0	0	1.0	2	0.0	0	0.75	0	2	0	0	0	0	1.0	2	2	3	0.0	0	0	0	0	0	0	0	0	0	0	0	0	7.754903446307741e-05	29
1003	0.028359404631895173	0.006808110344951033	0.0038015253078758212	0.4689406254289282	-1	0	0	0.16666666666666666	1	1.0	7	1.0	1.0	8	7	0	0	0	0.1111111111111111	9	1	9	0.0	0	0.39543530777317093	0.9512903165553716	0.9613594519399202	0.8869020297057055	0.7881097482736579	0.8998420764546857	0.9333968573656763	0.9175083201738943	0	0	0.0	0.0038015253078758212	12
1777	0.03292315125438872	0.012107035277818881	0.011524802062215343	0.8911963571018079	-1	0	0	0.14285714285714285	1	1.0	8	1.0	1.0	9	8	0	0	0	0.1	10	1	10	0.0	0	0.39543530777317093	0.9474914856318588	0.9613594519399202	0.8549546351998991	0.7881097482736579	0.9261726677483001	0.9210433065709781	0.9167300555967656	0	0	0.0	0.011524802062215343	19
5040	0.05014250610166331	0.01798977203920647	0.01794353626446018	0.7348423323814068	-1	0	0	0.125	1	1.0	9	1.0	1.0	10	9	0	0	0	0.09090909090909091	11	1	11	0.0	0	0.3905443607663023	0.939618425721088	0.8520643303339466	0.8524306917561081	0.5098198311671431	0.9239840308257846	0.9273850682730612	0.9115018296246346	0	0	0.0	0.01794353626446018	35
1431	0.04531699331664818	0.005064587718046185	0.001038685972166776	0.6904158902315891	-1	0	0	0.125	1	1.0	10	1.0	1.0	11	10	0	0	0	0.08333333333333333	12	1	12	0.0	0	0.3856534137594337	0.9308554772524589	0.7709986168060299	0.8375995937493173	0.6025831368693148	0.9316623585154997	0.9337036577403207	0.9075681230872786	0	0	0.0	0.001038685972166776	6
830	0.0027109613630628823	0.0011477350509497687	0.0008015991306138526	0.9835715865491	-1	0	0	0.3333333333333333	1	1.0	2	1.0	1.0	3	2	0	1	0	0.25	4	1	4	0.3333333333333333	0	0.9670657774694483	0.5772551676595205	0.8701670920422488	0.7887798789286092	0.8931036630365357	0.8256630366218498	0.6300999236887024	0.742964289319522	1.0	0.3333333333333333	0.0	0.0008015991306138526	28
1084	0.02766699008426377	0.007131989150246439	0.007120115784223046	0.9200591376685888	-1	0	0	0.14285714285714285	1	1.0	8	1.0	1.0	9	8	0	0	0	0.1	10	1	10	0.0	0	0.39543530777317093	0.9474914856318588	0.9613594519399202	0.8764141042232685	0.6025831368693148	0.9266285660300271	0.9337036577403207	0.921477103438831	0	0	0.0	0.007120115784223046	28
4472	0.04872118839493844	0.0181139194059081	0.018066241962894882	0.735261821898528	-1	0	0	0.125	1	1.0	9	1.0	1.0	10	9	0	0	0	0.09090909090909091	11	1	11	0.0	0	0.3905443607663023	0.939618425721088	0.8520643303339466	0.8524306917561081	0.5222555272348036	0.9238108257316434	0.9273850682730612	0.9114355690689689	0	0	0.0	0.018066241962894882	51
744	0.0008843912340987469	0.0006725676246682535	0.0006725331020691316	0.9882433486260019	-1	0	0	0.6666666666666666	2	0.5	1	0.6666666666666666	0.5	2	1	1	0	0	0.6666666666666666	2	3	4	0.0	0	0.5286088075226317	0.6468766392494122	0.4481594695077368	0.606497407521045	0.4649565217761372	0.5999061608083834	0.6331242204047415	0.6179859556445576	0	0	0.0	0.0006725331020691316	34
3419	0.036549066065650455	0.01707884389458968	0.017064396492228105	0.7891264364749169	-1	0	0	0.14285714285714285	1	1.0	8	1.0	1.0	9	8	0	0	0	0.1	10	1	10	0.0	0	0.39543530777317093	0.9474914856318588	0.9613594519399202	0.8549546351998991	0.6025831368693148	0.9279859218789904	0.9392014684717773	0.9174100449550873	0	0	0.0	0.017064396492228105	16
3092	0.011337932419701147	0.0028438445229509376	0.0028424649387229976	0.9446906340750307	-1	0	0	0.2857142857142857	2	0.875	7	0.4166666666666667	0.875	9	7	0	0	0	0.375	3	8	10	0.0	0	0.3340726599454329	0.9393299105095171	0.9613594519399202	0.8854489084683903	0.6025831368693148	0.8689569498646869	0.9337036577403207	0.9025178470240893	0	0	0.0	0.0028424649387229976	3
3951	0.03554898226082848	0.01654406505090042	0.016480636777697903	0.7869105505191254	-1	0	0	0.14285714285714285	1	1.0	8	1.0	1.0	9	8	0	0	0	0.1	10	1	10	0.0	0	0.39543530777317093	0.9474914856318588	0.9613594519399202	0.8549546351998991	0.6025831368693148	0.9291577449058959	0.9337036577403207	0.9178551761016595	0	0	0.0	0.016480636777697903	28
2019	0.02661120560990828	0.00840572095162528	0.006294681940791401	0.5522563591402903	-1	0	0	0.16666666666666666	1	1.0	7	1.0	1.0	8	7	0	0	0	0.1111111111111111	9	1	9	0.0	0	0.36054949876848474	0.9407350775882843	0.9613594519399202	0.8684659301730353	0.5346912233024642	0.886974993131907	0.9404375198235687	0.9035614442564797	0	0	0.0	0.006294681940791401	10
879	0.007975697992139893	0.0027870736903159786	0.0011117740850039837	0.9441579872872439	-1	0	0	0.2	1	1.0	5	1.0	1.0	6	5	0	0	0	0.14285714285714285	7	1	7	0.0	0	0.46160764127344195	0.9522868768835914	0.8489665507101046	0.9243413501975724	0.6613987422284299	0.9213716017433445	0.9244248497865338	0.9341677796669158	0	0	0.0	0.0011117740850039837	58
1213	0.0	0.0	0.0	0.9999999999999998	-1	0	0	0	0	0	0	1.0	0	0	0	0	4	0	1.0	1	1	1	1.0	0	0	0	0	0	0	0	0	0	0	0	0	-0.1	0
787	0.0010903144412699906	0.0002718725233779383	0.0002718680643676257	0.9969205806480104	-1	0	0	1.0	1	0	0	1.0	0	1	0	0	3	0	0.5	1	2	2	1.0	0	0	0	0	0	0	0	0	0	0	0	0	0.0002718680643676257	10
1109	0.033529867785461034	0.001319013025733021	0.001318976279439544	0.8105060942012869	-1	0	0	0.16666666666666666	1	1.0	7	1.0	1.0	8	7	0	0	0	0.1111111111111111	9	1	9	0.0	0	0.3654404457753534	0.9466941484068573	0.9613594519399202	0.8476486231472148	0.8032834316786577	0.895630598478922	0.940906544386103	0.9044432605684076	0	0	0.0	0.001318976279439544	21
2906	0.03677292364879463	0.017662318735024087	0.017662271122063495	0.787858311471541	-1	0	0	0.14285714285714285	1	1.0	8	1.0	1.0	9	8	0	0	0	0.1	10	1	10	0.0	0	0.39543530777317093	0.9474914856318588	0.9613594519399202	0.8549546351998991	0.6025831368693148	0.9279859218789904	0.9392014684717773	0.9174100449550873	0	0	0.0	0.017662271122063495	75
2658	0.03621997568121031	0.017002865905730226	0.01699613220815039	0.7934724734094946	-1	0	0	0.14285714285714285	1	1.0	8	1.0	1.0	9	8	0	0	0	0.1	10	1	10	0.0	0	0.39543530777317093	0.9474914856318588	0.9613594519399202	0.8549546351998991	0.6025831368693148	0.9279859218789904	0.9392014684717773	0.9174100449550873	0	0	0.0	0.01699613220815039	42
813	0.04445360762198738	0.0050113605847445526	-0.0027733963613189583	0.5281714356430609	-1	0	0	0.125	1	1.0	9	1.0	1.0	10	9	0	0	0	0.09090909090909091	11	1	11	0.0	0	0.3647539838593019	0.9320366306693153	0.9613594519399202	0.8732343938247166	0.8032834316786577	0.8877516888477291	0.9428769255120092	0.9007347592764259	0	0	0.0	-0.00027733963613189584	3
806	0.002542791242549104	0.001958000347947615	0.0007395732023487441	0.978988975078104	-1	0	0	0.3333333333333333	1	1.0	2	1.0	1.0	3	2	0	1	0	0.25	4	1	4	0.3333333333333333	0	0.9670657774694483	0.5772551676595205	0.5086157349822684	0.7884819972261933	0.5102282322216978	0.9060123251009197	0.9099165407944204	0.7854535040041445	1.0	0.6666666666666666	0.0	0.0007395732023487441	16
764	2.413099578136262e-06	3.352119076416938e-08	-3.313467828834185e-08	0.999999083152665	-1	0	0	1.0	1	0	0	1.0	0	1	0	0	1	0	0.5	2	1	2	0.3333333333333333	0	0	0	0	0	0	0	0	0	0	0	0	-3.313467828834185e-09	8
3543	0.055703472253121146	0.011992292354796171	0.003473699458930534	0.7835106402892449	-1	0	0	0.125	1	1.0	10	1.0	1.0	11	10	0	0	0	0.08333333333333333	12	1	12	0.0	0	0.3856534137594337	0.9291856239376349	0.9613594519399202	0.8431087951550691	0.617575023755105	0.9393645598817734	0.9384877039178685	0.9114958826212528	0	0	0.0	0.003473699458930534	5
1786	0.03208849946897361	0.016836163534119836	0.01657076187828675	0.7892875454923227	-1	0	0	0.14285714285714285	1	1.0	8	1.0	1.0	9	8	0	0	0	0.1	10	1	10	0.0	0	0.39543530777317093	0.9474914856318588	0.9613594519399202	0.8549546351998991	0.6025831368693148	0.9269731209164818	0.9337036577403207	0.917028939585975	0	0	0.0	0.01657076187828675	5
2137	0.03315452633376318	0.018074441470959688	0.01723394069520168	0.7897823592234231	-1	0	0	0.14285714285714285	1	1.0	8	1.0	1.0	9	8	0	0	0	0.1	10	1	10	0.0	0	0.39543530777317093	0.9533685665670231	0.7427692087279729	0.8395029929836948	0.41705652546497163	0.932845474618905	0.9509789642009913	0.9194206680348974	0	0	0.0	0.01723394069520168	36
1304	0.03403090994810203	0.015719404453663374	0.015662184762391066	0.7885469703243999	-1	0	0	0.14285714285714285	1	1.0	8	1.0	1.0	9	8	0	0	0	0.1	10	1	10	0.0	0	0.39543530777317093	0.9474914856318588	0.9613594519399202	0.8764141042232685	0.5987253381602031	0.9259674706028787	0.9334250774526271	0.9212432264858134	0	0	0.0	0.015662184762391066	59
298	0.0014918320507003747	8.003695868878103e-05	-4.4775594187915257e-07	0.9981147144856718	-1	0	0	1.0	2	0.0	0	1.0	0	2	0	0	0	0	0.3333333333333333	3	1	3	0.0	1.0	0	0	0	0	0	0	0	0	0	0	0	-4.477559418791526e-08	15
4181	0.04538508962557056	0.006109055798700903	0.0024370786855082136	0.5771399901276573	-1	0	0	0.125	1	1.0	10	1.0	1.0	11	10	0	0	0	0.08333333333333333	12	1	12	0.0	0	0.3856534137594337	0.9334269912449539	0.7709986168060299	0.8375995937493173	0.6025831368693148	0.9586265218661919	0.9337036577403207	0.9223442855079879	0	0	0.0	0.0024370786855082136	6
762	0.0020531785262796467	4.705216399614321e-06	4.196301393053101e-06	0.997242657267232	-1	0	0	1.0	2	0.0	0	1.0	0	2	0	0	2	0	0.3333333333333333	1	3	3	1.0	1.0	0	0	0	0	0	0	0	0	0	0	0	4.196301393053101e-06	14
2917	0.044060680785824556	0.009907580033662112	0.009849941083700138	0.7218371812466913	-1	0	0	0.125	1	1.0	9	1.0	1.0	10	9	0	0	0	0.09090909090909091	11	1	11	0.0	0	0.3905443607663023	0.939618425721088	0.866179034372975	0.839727910400642	0.6025831368693148	0.9250327714172158	0.9273850682730612	0.9092565493899316	0	0	0.0	0.009849941083700138	0
517	0.002274375753460817	8.844365777442132e-05	8.843182747965582e-05	0.9966006166780889	-1	0	0	1.0	2	0.0	0	1.0	0	2	0	0	2	0	0.3333333333333333	1	3	3	1.0	1.0	0	0	0	0	0	0	0	0	0	0	0	8.843182747965582e-05	26
1641	0.03279604167776452	0.01751196500376719	0.01692361603545562	0.79124146102669	-1	0	0	0.14285714285714285	1	1.0	8	1.0	1.0	9	8	0	0	0	0.1	10	1	10	0.0	0	0.39543530777317093	0.9474914856318588	0.9613594519399202	0.8549546351998991	0.6025831368693148	0.9266285660300271	0.9337036577403207	0.9169000369767304	0	0	0.0	0.01692361603545562	14
2236	0.01827439483385401	0.0067393145936325205	0.006341013259625799	0.9304782741323347	-1	0	0	0.16666666666666666	1	1.0	6	1.0	1.0	7	6	0	0	0	0.125	8	1	8	0.0	0	0.39543530777317093	0.915326254905424	0.8472017498076834	0.8571510064045986	0.6025831368693148	0.9418916576182613	0.9205155303464082	0.9104624044374962	0	0	0.0	0.006341013259625799	6
4804	0.042336665735590674	0.0028511234092089004	0.0022187769648093526	0.6120308210793984	-1	0	0	0.125	1	1.0	9	1.0	1.0	10	9	0	0	0	0.09090909090909091	11	1	11	0.0	0	0.39543530777317093	0.9255429085137005	0.8520643303339466	0.8524306917561081	0.5222555272348036	0.9238108257316434	0.9273850682730612	0.9052022843662599	0	0	0.0	0.0022187769648093526	3
4046	0.06980316760673518	0.014341309490315304	0.004764620796970748	0.7065912608700016	-1	0	0	0.1	1	1.0	12	1.0	1.0	13	12	0	0	0	0.07142857142857142	14	1	14	0.0	0	0.3856534137594337	0.9245780374859	0.9613594519399202	0.8610592416981488	0.6025831368693148	0.9289090087017614	0.932031266578815	0.9088882127801892	0	0	0.0	0.004764620796970748	9
4369	0.048467040045815285	0.0179403952892774	0.01791565228266086	0.7352547732112017	-1	0	0	0.125	1	1.0	9	1.0	1.0	10	9	0	0	0	0.09090909090909091	11	1	11	0.0	0	0.3905443607663023	0.939618425721088	0.8520643303339466	0.8524306917561081	0.5222555272348036	0.9238108257316434	0.9273850682730612	0.9114355690689689	0	0	0.0	0.01791565228266086	77
3270	0.035450608248800405	0.017675911547947554	0.017650726502049022	0.7913629536671676	-1	0	0	0.14285714285714285	1	1.0	8	1.0	1.0	9	8	0	0	0	0.1	10	1	10	0.0	0	0.39543530777317093	0.9474914856318588	0.9613594519399202	0.8549546351998991	0.6025831368693148	0.9291577449058959	0.9337036577403207	0.9178551761016595	0	0	0.0	0.017650726502049022	24
2534	0.036440353690000996	0.016946011452574464	0.016930503555243785	0.7888504039708151	-1	0	0	0.14285714285714285	1	1.0	8	1.0	1.0	9	8	0	0	0	0.1	10	1	10	0.0	0	0.39543530777317093	0.9474914856318588	0.9613594519399202	0.8549546351998991	0.6025831368693148	0.9279859218789904	0.9392014684717773	0.9174100449550873	0	0	0.0	0.016930503555243785	47
3756	0.039759544951976866	0.017976508694133256	0.01797564552320455	0.8299107803938065	-1	0	0	0.14285714285714285	1	1.0	8	1.0	1.0	9	8	0	0	0	0.1	10	1	10	0.0	0	0.39543530777317093	0.9511234109223629	0.9613594519399202	0.8549546351998991	0.6025831368693148	0.9266285660300271	0.9337036577403207	0.918797652387232	0	0	0.0	0.01797564552320455	14
2282	0.02601854649856158	0.008569066368339205	0.006043991970397493	0.5439788184252862	-1	0	0	0.16666666666666666	1	1.0	7	1.0	1.0	8	7	0	0	0	0.1111111111111111	9	1	9	0.0	0	0.36054949876848474	0.9407350775882843	0.9613594519399202	0.8684659301730353	0.6025831368693148	0.8912082671333179	0.9404375198235687	0.9048013571012591	0	0	0.0	0.006043991970397493	9
4223	0.03337753811558241	0.01688688551758937	0.01649060261973015	0.7929485400660358	-1	0	0	0.14285714285714285	1	1.0	8	1.0	1.0	9	8	0	0	0	0.1	10	1	10	0.0	0	0.39543530777317093	0.9474914856318588	0.9613594519399202	0.8549546351998991	0.6274545290046357	0.9398261110379362	0.9398415989554745	0.9221387238999474	0	0	0.0	0.01649060261973015	4
4928	0.0497419840328595	0.018223709295687902	0.0181903568909769	0.736718281706145	-1	0	0	0.125	1	1.0	9	1.0	1.0	10	9	0	0	0	0.09090909090909091	11	1	11	0.0	0	0.3905443607663023	0.939618425721088	0.8520643303339466	0.8524306917561081	0.5222555272348036	0.9238108257316434	0.9273850682730612	0.9114355690689689	0	0	0.0	0.0181903568909769	115
2992	0.03329585383769103	0.017207287698497456	0.01681561083775075	0.7934700781674233	-1	0	0	0.14285714285714285	1	1.0	8	1.0	1.0	9	8	0	0	0	0.1	10	1	10	0.0	0	0.39543530777317093	0.9474914856318588	0.9613594519399202	0.8549546351998991	0.6025831368693148	0.9266285660300271	0.9337036577403207	0.9169000369767304	0	0	0.0	0.01681561083775075	18
4989	0.050274288720611945	0.01798670967701384	0.017939026427804743	0.7365137045810755	-1	0	0	0.125	1	1.0	9	1.0	1.0	10	9	0	0	0	0.09090909090909091	11	1	11	0.0	0	0.3905443607663023	0.939618425721088	0.8520643303339466	0.8524306917561081	0.5222555272348036	0.9238108257316434	0.9273850682730612	0.9114355690689689	0	0	0.0	0.017939026427804743	16
980	0.03377166810967133	0.003466486607155968	0.0019072466548736187	0.9089296635706058	-1	0	0	0.125	1	1.0	9	1.0	1.0	10	9	0	0	0	0.09090909090909091	11	1	11	0.0	0	0.3905443607663023	0.9462277324529366	0.7451860029299633	0.8345642439507573	0.515536831374291	0.9144821101383731	0.8891197192920443	0.9076462309044866	0	0	0.0	0.0019072466548736187	12
3514	0.032842122704871655	0.016186112979258892	0.016018096575832926	0.7905937695961308	-1	0	0	0.14285714285714285	1	1.0	8	1.0	1.0	9	8	0	0	0	0.1	10	1	10	0.0	0	0.39543530777317093	0.9474914856318588	0.9613594519399202	0.8549546351998991	0.6025831368693148	0.9266285660300271	0.9337036577403207	0.9169000369767304	0	0	0.0	0.016018096575832926	13
4450	0.08492179627360513	0.024412095726390436	0.016042967924744522	0.6935823576323381	-1	0	0	0.1	1	1.0	13	1.0	1.0	14	13	0	0	0	0.06666666666666667	15	1	15	0.0	0	0.3849669518433822	0.894849265842354	0.8489665507101046	0.8817772299425818	0.5296230548609089	0.9077759999558614	0.9163389987838321	0.8952758493331516	0	0	0.0	0.016042967924744522	1
2327	0.033362645394156204	0.016554671559463077	0.01619213497948976	0.7927618248751425	-1	0	0	0.14285714285714285	1	1.0	8	1.0	1.0	9	8	0	0	0	0.1	10	1	10	0.0	0	0.39543530777317093	0.9474914856318588	0.9613594519399202	0.8549546351998991	0.6025831368693148	0.9266285660300271	0.9337036577403207	0.9169000369767304	0	0	0.0	0.01619213497948976	21
3032	0.03618951528082981	0.017375615381582853	0.017352909510035236	0.7936722847456044	-1	0	0	0.14285714285714285	1	1.0	8	1.0	1.0	9	8	0	0	0	0.1	10	1	10	0.0	0	0.39543530777317093	0.9474914856318588	0.9613594519399202	0.8549546351998991	0.6025831368693148	0.9291577449058959	0.9337036577403207	0.9178551761016595	0	0	0.0	0.017352909510035236	64
3164	0.03342313706281038	0.01657162712094887	0.016569664450672456	0.7867809471603538	-1	0	0	0.14285714285714285	1	1.0	8	1.0	1.0	9	8	0	0	0	0.1	10	1	10	0.0	0	0.39543530777317093	0.9511234109223629	0.9613594519399202	0.8549546351998991	0.6025831368693148	0.9266285660300271	0.9337036577403207	0.918797652387232	0	0	0.0	0.016569664450672456	44
1080	0.019282768154305747	0.005828889030269908	0.005742485746779127	0.44845165730303616	-1	0	0	0.16666666666666666	1	1.0	6	1.0	1.0	7	6	0	0	0	0.125	8	1	8	0.0	0	0.39543530777317093	0.9549366063205562	0.9613594519399202	0.8931699496615787	0.7881097482736579	0.9021011431345488	0.9330887389521068	0.921721348286827	0	0	0.0	0.005742485746779127	9
1475	0.032035501516779676	0.01628562630106916	0.016162898532992784	0.79147840675721	-1	0	0	0.14285714285714285	1	1.0	8	1.0	1.0	9	8	0	0	0	0.1	10	1	10	0.0	0	0.39543530777317093	0.9474914856318588	0.9613594519399202	0.8549546351998991	0.6025831368693148	0.9266285660300271	0.9337036577403207	0.9169000369767304	0	0	0.0	0.016162898532992784	43
576	0.007549195483106124	0.0037024942408606545	2.922448382722668e-05	0.9873917196251636	-1	0	0	0.6666666666666666	4	0.42857142857142855	3	0.6	0.2857142857142857	6	2	2	1	0	0.6	5	3	9	0.25	0.6666666666666666	0.8062930552257018	0.9402343081107708	0.43921884324762683	0.9100290555942259	0.49825399985750385	0.9556062648165553	0.914078800929024	0.9377881298465073	1.0	0.16666666666666666	0.0	2.922448382722668e-05	24
4492	0.04014594760218162	0.016816937471477625	0.016738754952933768	0.8317393208836158	-1	0	0	0.14285714285714285	1	1.0	8	1.0	1.0	9	8	0	0	0	0.1	10	1	10	0.0	0	0.39543530777317093	0.9511234109223629	0.9613594519399202	0.8549546351998991	0.6025831368693148	0.9266285660300271	0.9337036577403207	0.918797652387232	0	0	0.0	0.016738754952933768	15
1285	0.02831245315378429	0.006953055156211585	0.0069514426409497615	0.920234456685945	-1	0	0	0.14285714285714285	1	1.0	8	1.0	1.0	9	8	0	0	0	0.1	10	1	10	0.0	0	0.39543530777317093	0.9474914856318588	0.9613594519399202	0.8764141042232685	0.6025831368693148	0.9266285660300271	0.9337036577403207	0.921477103438831	0	0	0.0	0.0069514426409497615	19
1261	0.028710672281216574	0.007034882263878323	0.0070104516291276415	0.9203614806175519	-1	0	0	0.14285714285714285	1	1.0	8	1.0	1.0	9	8	0	0	0	0.1	10	1	10	0.0	0	0.39543530777317093	0.9474914856318588	0.9613594519399202	0.8764141042232685	0.6025831368693148	0.9291577449058959	0.9337036577403207	0.9223840877129655	0	0	0.0	0.0070104516291276415	78
1379	0.025305259037657166	0.006621639121281126	0.006322528128739376	0.5867516746270549	-1	0	0	0.16666666666666666	1	1.0	7	1.0	1.0	8	7	0	0	0	0.1111111111111111	9	1	9	0.0	0	0.36054949876848474	0.9407350775882843	0.9613594519399202	0.8643943939435784	0.6025831368693148	0.8912082671333179	0.9404375198235687	0.9037863477071972	0	0	0.0	0.006322528128739376	20
2355	0.030059431354388155	0.0039122141163771594	0.0038977672831607578	0.9129180509567052	-1	0	0	0.125	1	1.0	9	0.3142857142857143	0.8888888888888888	9	8	1	1	0	0.7142857142857143	7	5	11	0.2	0	0.39543530777317093	0.8493043814607668	0.9613594519399202	0.8572612578090851	0.4667993097356137	0.9489075143378194	0.9143195721589596	0.8954678916608414	1.0	0.1111111111111111	0.0	0.0038977672831607578	2
3117	0.03642419770954607	0.016286958965305326	0.016273185178075633	0.7927170157468116	-1	0	0	0.14285714285714285	1	1.0	8	1.0	1.0	9	8	0	0	0	0.1	10	1	10	0.0	0	0.39543530777317093	0.9474914856318588	0.9613594519399202	0.8549546351998991	0.6025831368693148	0.9291577449058959	0.9337036577403207	0.9178551761016595	0	0	0.0	0.016273185178075633	20
943	0.02827499252251019	0.0067011631719537485	0.0005816912482210302	0.48105800679736677	-1	0	0	0.16666666666666666	1	1.0	7	1.0	1.0	8	7	0	0	0	0.1111111111111111	9	1	9	0.0	0	0.39543530777317093	0.9512903165553716	0.9613594519399202	0.8869020297057055	0.786180848919102	0.8996695681731691	0.933257104914854	0.9174600542386486	0	0	0.0	0.0005816912482210302	26
4672	0.04958524849008999	0.01593539418677218	0.015933913490250386	0.7370577329622809	-1	0	0	0.125	1	1.0	9	1.0	1.0	10	9	0	0	0	0.09090909090909091	11	1	11	0.0	0	0.3905443607663023	0.939618425721088	0.8520643303339466	0.8524306917561081	0.4033388226213595	0.9098668058679549	0.9273850682730612	0.9063785774104145	0	0	0.0	0.015933913490250386	22
4599	0.03600324020015275	0.01745409637650212	0.017447544582260933	0.7898786995512075	-1	0	0	0.14285714285714285	1	1.0	8	1.0	1.0	9	8	0	0	0	0.1	10	1	10	0.0	0	0.39543530777317093	0.9474914856318588	0.9613594519399202	0.8549546351998991	0.6025831368693148	0.9291577449058959	0.9337036577403207	0.9178551761016595	0	0	0.0	0.017447544582260933	10
1293	0.031587189029910985	0.0008213839242643072	0.0003669084029961973	0.722649193507747	-1	0	0	0.16666666666666666	1	1.0	7	1.0	1.0	8	7	0	0	0	0.1111111111111111	9	1	9	0.0	0	0.39543530777317093	0.9358888560803538	0.7015698626033042	0.8698471818752104	0.5006695542980399	0.9279680780546612	0.9017277443520668	0.9151956926824978	0	0	0.0	0.0003669084029961973	7
953	0.02882842897789388	0.006702624640084772	0.003505626893736837	0.47078323075340456	-1	0	0	0.16666666666666666	1	1.0	7	1.0	1.0	8	7	0	0	0	0.1111111111111111	9	1	9	0.0	0	0.39543530777317093	0.9512903165553716	0.9613594519399202	0.8869020297057055	0.7881097482736579	0.8954474313656909	0.9333968573656763	0.9162933661950385	0	0	0.0	0.003505626893736837	69
1656	0.03975512802775776	0.007643802049424878	0.007334240327061659	0.8356144482551807	-1	0	0	0.14285714285714285	1	1.0	8	1.0	1.0	9	8	0	0	0	0.1	10	1	10	0.0	0	0.3354455837775358	0.93000419308269	0.9613594519399202	0.8532804013224917	0.4667993097356137	0.8857952722701824	0.9337036577403207	0.8939687811837437	0	0	0.0	0.007334240327061659	12
3510	0.028714237061716004	0.007995959825522238	0.007944866442243133	0.9110846265780193	-1	0	0	0.14285714285714285	1	1.0	8	1.0	1.0	9	8	0	0	0	0.1	10	1	10	0.0	0	0.39543530777317093	0.9474914856318588	0.9613594519399202	0.8549546351998991	0.6025831368693148	0.9279859218789904	0.9392014684717773	0.9174100449550873	0	0	0.0	0.007944866442243133	10
4573	0.05978935068347374	0.011852785854998509	-0.01039970980707969	0.7508047248969862	-1	0	0	0.1111111111111111	1	1.0	11	1.0	1.0	12	11	0	0	0	0.07692307692307693	13	1	13	0.0	0	0.3905443607663023	0.922982370531414	0.9613594519399202	0.8444686756700311	0.6025831368693148	0.9304337970983163	0.9367887464035934	0.9051899544662236	0	0	0.0	-0.001039970980707969	2
468	0.00192632303966744	0.000217169939676036	0.00021716616300262916	0.9972492139113174	-1	0	0	1.0	2	0.0	0	1.0	0	2	0	0	2	0	0.3333333333333333	1	3	3	1.0	1.0	0	0	0	0	0	0	0	0	0	0	0	0.00021716616300262916	18
667	0.002266850359614771	2.2499419226487237e-05	2.2201237371942692e-05	0.9977873060956401	-1	0	0	1.0	3	0.0	0	0.6666666666666666	0	3	0	0	1	0	0.6666666666666666	2	3	4	1.0	1.0	0	0	0	0	0	0	0	0	0	0	0	2.2201237371942692e-05	8
4849	0.049969389150104085	0.017983727416822047	0.017925083922214025	0.736981581379986	-1	0	0	0.125	1	1.0	9	1.0	1.0	10	9	0	0	0	0.09090909090909091	11	1	11	0.0	0	0.3905443607663023	0.939618425721088	0.8520643303339466	0.8524306917561081	0.5222555272348036	0.9238108257316434	0.9273850682730612	0.9114355690689689	0	0	0.0	0.017925083922214025	44
4208	0.07301087612463376	0.024670547630848413	0.019494918272997906	0.6267991855720486	-1	0	0	0.1	1	1.0	12	1.0	1.0	13	12	0	0	0	0.07142857142857142	14	1	14	0.0	0	0.3856534137594337	0.9245780374859	0.9613594519399202	0.8610592416981488	0.6025831368693148	0.9289090087017614	0.932031266578815	0.9088882127801892	0	0	0.0	0.019494918272997906	45
933	0.05513777211940322	0.0034554682296892374	0.002289069482331485	0.6679566576013949	-1	0	0	0.125	1	1.0	9	1.0	1.0	10	9	0	0	0	0.09090909090909091	11	1	11	0.0	0	0.6765952996359429	0.812786686216685	0.5453654198615926	0.8538338156772347	0.7478734319234495	0.8601289000865598	0.7802518120216589	0.8433266252846866	0	0	0.0	0.002289069482331485	69
1717	0.03238439416419293	0.0167693998265503	0.0163807099579174	0.7944179651948541	-1	0	0	0.14285714285714285	1	1.0	8	1.0	1.0	9	8	0	0	0	0.1	10	1	10	0.0	0	0.39543530777317093	0.9474914856318588	0.9613594519399202	0.8549546351998991	0.6025831368693148	0.9266285660300271	0.9337036577403207	0.9169000369767304	0	0	0.0	0.0163807099579174	25
519	0.015850061798612113	0.0007172446838485169	0.0007003289674675294	0.9275044995781623	-1	0	0	0.16666666666666666	1	1.0	7	1.0	1.0	8	7	0	3	0	0.1111111111111111	1	9	9	1.0	0	0.5846202704214234	0.8335810955445171	0.1540538152932637	0.9159999815865828	0.4120069648050853	0.9205872412535449	0.7820041396383476	0.8956929120712377	0.375	0.125	0.0	0.0007003289674675294	1
3073	0.04149248007273399	0.00317662374265919	0.0009695316877538438	0.693268637380944	-1	0	0	0.14285714285714285	1	1.0	8	1.0	1.0	9	8	0	0	0	0.1	10	1	10	0.0	0	0.39543530777317093	0.9169803860096708	0.8724901413939673	0.8553275455212702	0.41705652546497163	0.9406211362809714	0.9337036577403207	0.910019619846406	0	0	0.0	0.0009695316877538438	3
234	0.0012104486321090485	0.00017167809190748258	0.0001716093116881804	0.9896662769245727	-1	0	0	0.6666666666666666	2	0.5	1	0.6666666666666666	0.5	3	1	0	0	0	0.6666666666666666	2	3	4	0.0	0	0.5252669188991385	0.8728512718467742	0.36067497322158326	0.9276363385525406	0.5281750806611578	0.9322143866837054	0.6862915552078303	0.9142121562956795	0	0	0.0	0.0001716093116881804	13
1676	0.033385842984669144	0.01679401100027496	0.016445392154036054	0.791358303383644	-1	0	0	0.14285714285714285	1	1.0	8	1.0	1.0	9	8	0	0	0	0.1	10	1	10	0.0	0	0.39543530777317093	0.9474914856318588	0.9613594519399202	0.8549546351998991	0.6025831368693148	0.9266285660300271	0.9337036577403207	0.9169000369767304	0	0	0.0	0.016445392154036054	16
1931	0.034979734801413295	0.018093943140566535	0.018021930989075292	0.7920047425024567	-1	0	0	0.14285714285714285	1	1.0	8	1.0	1.0	9	8	0	0	0	0.1	10	1	10	0.0	0	0.39543530777317093	0.9474914856318588	0.9613594519399202	0.8552702652838632	0.6025831368693148	0.9266285660300271	0.9339680147743802	0.91696471728133	0	0	0.0	0.018021930989075292	76
2832	0.03695674847595841	0.017098566258261873	0.017097692747069078	0.7891451330960864	-1	0	0	0.14285714285714285	1	1.0	8	1.0	1.0	9	8	0	0	0	0.1	10	1	10	0.0	0	0.39543530777317093	0.9474914856318588	0.9613594519399202	0.8549546351998991	0.6025831368693148	0.9279859218789904	0.9392014684717773	0.9174100449550873	0	0	0.0	0.017097692747069078	13
3899	0.036012730068851403	0.016410043506598835	0.016399763300651356	0.7899463971209418	-1	0	0	0.14285714285714285	1	1.0	8	1.0	1.0	9	8	0	0	0	0.1	10	1	10	0.0	0	0.39543530777317093	0.9474914856318588	0.9613594519399202	0.8549546351998991	0.6025831368693148	0.9279859218789904	0.9392014684717773	0.9174100449550873	0	0	0.0	0.016399763300651356	25
2690	0.03229620174984135	0.01754589532263987	0.017115897724879744	0.7907998996081459	-1	0	0	0.14285714285714285	1	1.0	8	1.0	1.0	9	8	0	0	0	0.1	10	1	10	0.0	0	0.39543530777317093	0.9474914856318588	0.9613594519399202	0.8549546351998991	0.6025831368693148	0.9266285660300271	0.9337036577403207	0.9169000369767304	0	0	0.0	0.017115897724879744	71
4118	0.034548850095306845	0.017838368951997075	0.017830740602749667	0.7928156538681892	-1	0	0	0.14285714285714285	1	1.0	8	1.0	1.0	9	8	0	0	0	0.1	10	1	10	0.0	0	0.39543530777317093	0.9474914856318588	0.9613594519399202	0.8549546351998991	0.6025831368693148	0.9291577449058959	0.9337036577403207	0.9178551761016595	0	0	0.0	0.017830740602749667	28
4996	0.04780462976155779	0.005619758812329958	-0.002703457691308404	0.7166421461923576	-1	0	0	0.125	1	1.0	9	1.0	1.0	10	9	0	0	0	0.09090909090909091	11	1	11	0.0	0	0.3340726599454329	0.9177518257641096	0.9613594519399202	0.8602183917792721	0.6025831368693148	0.9144028220331457	0.9337036577403207	0.9001869247940804	0	0	0.0	-0.0002703457691308404	1
3056	0.03410298028996923	0.011823220664679059	0.011444448540474031	0.8877513072114375	-1	0	0	0.14285714285714285	1	1.0	8	1.0	1.0	9	8	0	0	0	0.1	10	1	10	0.0	0	0.39543530777317093	0.9474914856318588	0.9613594519399202	0.8549546351998991	0.7881097482736579	0.9261726677483001	0.9210433065709781	0.9167300555967656	0	0	0.0	0.011444448540474031	20
2752	0.0691369607138713	0.022954709239911934	0.010269797659486648	0.631622371229597	-1	0	0	0.1	1	1.0	12	1.0	1.0	13	12	0	0	0	0.07142857142857142	14	1	14	0.0	0	0.3856534137594337	0.9245780374859	0.9613594519399202	0.8610592416981488	0.6025831368693148	0.9289090087017614	0.932031266578815	0.9088882127801892	0	0	0.0	0.010269797659486648	18
1252	0.027831320028510895	0.007673846691516286	0.007658537000202774	0.9155627235981212	-1	0	0	0.14285714285714285	1	1.0	8	1.0	1.0	9	8	0	0	0	0.1	10	1	10	0.0	0	0.39543530777317093	0.9474914856318588	0.9613594519399202	0.8764141042232685	0.6025831368693148	0.9266285660300271	0.9337036577403207	0.921477103438831	0	0	0.0	0.007658537000202774	82
776	0.0375849577268979	0.0034374313573043067	0.0003032407202321728	0.7099339314220643	-1	0	0	0.16666666666666666	1	1.0	7	1.0	1.0	7	7	1	2	0	0.1111111111111111	9	1	9	0.3333333333333333	0	0.39543530777317093	0.9505433750690295	0.8679747796813864	0.8811914193247604	0.9697926545997012	0.9237618552613445	0.9143195721589596	0.9230667792849031	0.5714285714285714	0.14285714285714285	0.0	0.0003032407202321728	0
3286	0.03507935924105194	0.017148471705035855	0.017108423963617836	0.7924865305720251	-1	0	0	0.14285714285714285	1	1.0	8	1.0	1.0	9	8	0	0	0	0.1	10	1	10	0.0	0	0.39543530777317093	0.9474914856318588	0.9613594519399202	0.8549546351998991	0.6025831368693148	0.9279859218789904	0.9392014684717773	0.9174100449550873	0	0	0.0	0.017108423963617836	26
4340	0.0725691589650488	0.022803479139793584	0.01052351876078288	0.6292371831492642	-1	0	0	0.1	1	1.0	12	1.0	1.0	13	12	0	0	0	0.07142857142857142	14	1	14	0.0	0	0.3856534137594337	0.9245780374859	0.9613594519399202	0.8610592416981488	0.6025831368693148	0.9289090087017614	0.932031266578815	0.9088882127801892	0	0	0.0	0.01052351876078288	23
4317	0.07181186801578043	0.02393325675430481	0.017514583267042888	0.6271242575057538	-1	0	0	0.1	1	1.0	12	1.0	1.0	13	12	0	0	0	0.07142857142857142	14	1	14	0.0	0	0.3856534137594337	0.9245780374859	0.9613594519399202	0.8610592416981488	0.6025831368693148	0.9289090087017614	0.932031266578815	0.9088882127801892	0	0	0.0	0.017514583267042888	55
1973	0.03373999451383879	0.009563838284836606	0.009388743866126618	0.8738452041617747	-1	0	0	0.14285714285714285	1	1.0	8	1.0	1.0	9	8	0	0	0	0.1	10	1	10	0.0	0	0.39543530777317093	0.9474914856318588	0.9613594519399202	0.852076830052823	0.6025831368693148	0.9279859218789904	0.9337036577403207	0.9168268264203815	0	0	0.0	0.009388743866126618	14
5029	0.0501786199835758	0.01703124276278143	0.016931108987433933	0.7393860255270739	-1	0	0	0.125	1	1.0	9	1.0	1.0	10	9	0	0	0	0.09090909090909091	11	1	11	0.0	0	0.3905443607663023	0.939618425721088	0.8520643303339466	0.8524306917561081	0.5222555272348036	0.9238108257316434	0.9273850682730612	0.9114355690689689	0	0	0.0	0.016931108987433933	25
3219	0.06925531357295274	0.022414188016823176	0.012167806909252801	0.6316462217442256	-1	0	0	0.1	1	1.0	12	1.0	1.0	13	12	0	0	0	0.07142857142857142	14	1	14	0.0	0	0.3856534137594337	0.9245780374859	0.9613594519399202	0.8610592416981488	0.6025831368693148	0.9289090087017614	0.932031266578815	0.9088882127801892	0	0	0.0	0.012167806909252801	19
4576	0.0503743484702877	0.005325014243176602	0.0016907309316176815	0.5986337027557673	-1	0	0	0.125	1	1.0	9	1.0	1.0	10	9	0	0	0	0.09090909090909091	11	1	11	0.0	0	0.3647539838593019	0.9319188714246149	0.8520643303339466	0.8524306917561081	0.5222555272348036	0.9238108257316434	0.9273850682730612	0.9079236805091078	0	0	0.0	0.0016907309316176815	1
3175	0.033320211099395675	0.01731387608708423	0.017097880775454544	0.7940976860521237	-1	0	0	0.14285714285714285	1	1.0	8	1.0	1.0	9	8	0	0	0	0.1	10	1	10	0.0	0	0.39543530777317093	0.9474914856318588	0.9613594519399202	0.8549546351998991	0.6025831368693148	0.9266285660300271	0.9337036577403207	0.9169000369767304	0	0	0.0	0.017097880775454544	59
2862	0.03546515285186288	0.017051242922901475	0.017020405912368006	0.7935685787615143	-1	0	0	0.14285714285714285	1	1.0	8	1.0	1.0	9	8	0	0	0	0.1	10	1	10	0.0	0	0.39543530777317093	0.9474914856318588	0.9613594519399202	0.8549546351998991	0.6025831368693148	0.9279859218789904	0.9392014684717773	0.9174100449550873	0	0	0.0	0.017020405912368006	34
4572	0.06320613299428811	0.005303677617430088	-0.0031558124598447014	0.7426474014936608	-1	0	0	0.1	1	1.0	13	1.0	1.0	14	13	0	0	0	0.06666666666666667	15	1	15	0.0	0	0.4106486001604058	0.9316688351586238	0.8489665507101046	0.8766108152961545	0.6025831368693148	0.9303823946775098	0.9208042769449364	0.9159566608000608	0	0	0.0	-0.00031558124598447015	1
533	0.05123170178616327	0.004008772752846565	-0.0011582388426180556	0.8767446945712403	-1	0	0	0.2	2	0.8461538461538461	11	0.234375	0.8461538461538461	11	11	3	1	0	1.0	8	8	15	0.1	0.8571428571428571	0.5808808656561489	0.8869975964358847	0.4625846056971998	0.899503797587275	0.5330723237427766	0.9595933254717336	0.8301420057233563	0.9222432536295336	1.0	0.09090909090909091	0.0	-0.00011582388426180556	2
4974	0.050809836811286715	0.018282578116849052	0.018246504621275278	0.7360782780919141	-1	0	0	0.125	1	1.0	9	1.0	1.0	10	9	0	0	0	0.09090909090909091	11	1	11	0.0	0	0.3905443607663023	0.939618425721088	0.8520643303339466	0.8524306917561081	0.5222555272348036	0.9238108257316434	0.9273850682730612	0.9114355690689689	0	0	0.0	0.018246504621275278	54
4513	0.04844578705534093	0.016189818935252887	0.016106438991389162	0.7385589097676901	-1	0	0	0.125	1	1.0	9	1.0	1.0	10	9	0	0	0	0.09090909090909091	11	1	11	0.0	0	0.3905443607663023	0.939618425721088	0.8520643303339466	0.8524306917561081	0.5222555272348036	0.9238108257316434	0.9273850682730612	0.9114355690689689	0	0	0.0	0.016106438991389162	42
1126	0.039468794971132905	0.0077250131173614974	0.007598164019120696	0.6260591835790847	-1	0	0	0.125	1	1.0	9	1.0	1.0	10	9	0	0	0	0.09090909090909091	11	1	11	0.0	0	0.4546214456523332	0.9410351064102953	0.7451860029299633	0.77327116940547	0.6006542375147589	0.8583931335776896	0.8753230802118094	0.8735781868208727	0	0	0.0	0.007598164019120696	4
2990	0.033453498708646556	0.016587034789260793	0.016325708534403828	0.7924755601084092	-1	0	0	0.14285714285714285	1	1.0	8	1.0	1.0	9	8	0	0	0	0.1	10	1	10	0.0	0	0.39543530777317093	0.9474914856318588	0.9613594519399202	0.8549546351998991	0.6025831368693148	0.9266285660300271	0.9337036577403207	0.9169000369767304	0	0	0.0	0.016325708534403828	11
2286	0.03284530129626092	0.017277468686277105	0.016862795605245146	0.7942460177611784	-1	0	0	0.14285714285714285	1	1.0	8	1.0	1.0	9	8	0	0	0	0.1	10	1	10	0.0	0	0.39543530777317093	0.9474914856318588	0.9613594519399202	0.8549546351998991	0.6025831368693148	0.9266285660300271	0.9337036577403207	0.9169000369767304	0	0	0.0	0.016862795605245146	35
1073	0.03260455284006239	0.005562091740838702	0.005345302715805701	0.7886800205156991	-1	0	0	0.125	1	1.0	9	1.0	1.0	10	9	0	0	0	0.09090909090909091	11	1	11	0.0	0	0.3905443607663023	0.9534711729611043	0.7451860029299633	0.8345642439507573	0.5136079320197351	0.9138581395217685	0.8988929611239843	0.9116014991899309	0	0	0.0	0.005345302715805701	32
1287	0.009078994180390765	0.0009767280321274832	0.0009312066331287704	0.9779068176494315	-1	0	0	0.3333333333333333	2	0.8333333333333334	5	0.5714285714285714	0.8333333333333334	7	5	0	0	0	0.2857142857142857	2	7	8	0.0	0	0.8430386274941666	0.9399112577229076	0.7451860029299633	0.8319075554827243	0.6140171372836102	0.9140594320342773	0.8576620427100621	0.9035932648008176	0	0	0.0	0.0009312066331287704	5
4290	0.02209977719437175	0.007251928842820778	0.006205120539753261	0.9259607681643935	-1	0	0	0.16666666666666666	1	1.0	7	1.0	1.0	8	7	0	0	0	0.1111111111111111	9	1	9	0.0	0	0.3905443607663023	0.9226287143673959	0.7695281085601433	0.8377237257965533	0.42972654011225986	0.9483111736712017	0.938496565665881	0.9123879525927613	0	0	0.0	0.006205120539753261	5
2124	0.03306478291147392	0.017782010620382184	0.017504548375257112	0.7933760437797166	-1	0	0	0.14285714285714285	1	1.0	8	1.0	1.0	9	8	0	0	0	0.1	10	1	10	0.0	0	0.39543530777317093	0.9474914856318588	0.9613594519399202	0.8549546351998991	0.6025831368693148	0.9266285660300271	0.9337036577403207	0.9169000369767304	0	0	0.0	0.017504548375257112	31
1950	0.04613200872898439	0.009931794009804562	0.009839984249269865	0.7181809341494776	-1	0	0	0.125	1	1.0	9	1.0	1.0	10	9	0	0	0	0.09090909090909091	11	1	11	0.0	0	0.3905443607663023	0.939618425721088	0.866179034372975	0.839727910400642	0.6025831368693148	0.935344838856292	0.935470693978795	0.9135375342586078	0	0	0.0	0.009839984249269865	6
3724	0.05758139418473042	0.0042474962043985	0.003132790058701263	0.6130841357313883	-1	0	0	0.1	1	1.0	12	1.0	1.0	13	12	0	0	0	0.07142857142857142	14	1	14	0.0	0	0.3340726599454329	0.9186179326795918	0.9613594519399202	0.8610592416981488	0.6025831368693148	0.9369508474098294	0.9398415989554745	0.9101539195062324	0	0	0.0	0.003132790058701263	6
2841	0.03143520267784872	0.006805606682080645	0.006804016948183059	0.9046437872650572	-1	0	0	0.14285714285714285	1	1.0	8	1.0	1.0	9	8	0	0	0	0.1	10	1	10	0.0	0	0.39543530777317093	0.9313362917746104	0.9613594519399202	0.8549546351998991	0.6025831368693148	0.9266285660300271	0.9337036577403207	0.9093567935362099	0	0	0.0	0.006804016948183059	8
3105	0.035611535745267396	0.016991261186839482	0.0169725077714533	0.7889070098802546	-1	0	0	0.14285714285714285	1	1.0	8	1.0	1.0	9	8	0	0	0	0.1	10	1	10	0.0	0	0.39543530777317093	0.9474914856318588	0.9613594519399202	0.8549546351998991	0.6025831368693148	0.9279859218789904	0.9392014684717773	0.9174100449550873	0	0	0.0	0.0169725077714533	21
2852	0.040908431735719356	0.018329778416506105	0.01831422447615528	0.8339001171385191	-1	0	0	0.14285714285714285	1	1.0	8	1.0	1.0	9	8	0	0	0	0.1	10	1	10	0.0	0	0.39543530777317093	0.9511234109223629	0.9613594519399202	0.8549546351998991	0.6025831368693148	0.9266285660300271	0.9337036577403207	0.918797652387232	0	0	0.0	0.01831422447615528	61
4254	0.039726451921127635	0.017126685101553057	0.017110479466702473	0.8326391546830813	-1	0	0	0.14285714285714285	1	1.0	8	1.0	1.0	9	8	0	0	0	0.1	10	1	10	0.0	0	0.39543530777317093	0.9511234109223629	0.9613594519399202	0.8549546351998991	0.6025831368693148	0.9266285660300271	0.9337036577403207	0.918797652387232	0	0	0.0	0.017110479466702473	19
54	3.7880227079904966e-05	1.4690963989392824e-05	-4.93459131321335e-08	0.9983063572077868	-1	0	0	1.0	2	0.0	0	1.0	0	2	0	0	0	0	0.3333333333333333	3	1	3	0.0	1.0	0	0	0	0	0	0	0	0	0	0	0	-4.93459131321335e-09	67
2682	0.033033245025722614	0.00837945315176241	0.00648901104428755	0.861944051552419	-1	0	0	0.14285714285714285	1	1.0	8	1.0	1.0	9	8	0	0	0	0.1	10	1	10	0.0	0	0.39543530777317093	0.9570639783586888	0.9613594519399202	0.8549546351998991	0.6025831368693148	0.9266285660300271	0.9337036577403207	0.9221118731469973	0	0	0.0	0.00648901104428755	7
1960	0.018766541338905065	0.001394100597710097	0.001393172916120051	0.9403068036780702	-1	0	0	0.16666666666666666	1	1.0	7	1.0	1.0	8	7	0	1	0	0.1111111111111111	9	1	9	0.3333333333333333	0	0.39543530777317093	0.9474893403428278	0.9613594519399202	0.8539736505649426	0.7881097482736579	0.9539076336075959	0.9143195721589596	0.9284383114064446	1.0	0.25	0.0	0.001393172916120051	2
4761	0.04973970922280708	0.01826987559325779	0.01825469042069268	0.7335303777901659	-1	0	0	0.125	1	1.0	9	1.0	1.0	10	9	0	0	0	0.09090909090909091	11	1	11	0.0	0	0.3905443607663023	0.939618425721088	0.8520643303339466	0.8524306917561081	0.5222555272348036	0.9238108257316434	0.9273850682730612	0.9114355690689689	0	0	0.0	0.01825469042069268	126
4034	0.01132296177164132	0.0020230676512200834	-0.0018823184385361271	0.9415920295423809	-1	0	0	0.16666666666666666	1	1.0	6	1.0	1.0	7	6	0	1	0	0.125	8	1	8	0.3333333333333333	0	0.39543530777317093	0.9026488128373626	0.9613594519399202	0.8269858485774826	0.7881097482736579	0.9584330467433992	0.9143195721589596	0.9096858928434836	1.0	0.2857142857142857	0.0	-0.0001882318438536127	1
4123	0.04026542078037423	0.018008649196567424	0.01800102475219821	0.8342032009636549	-1	0	0	0.14285714285714285	1	1.0	8	1.0	1.0	9	8	0	0	0	0.1	10	1	10	0.0	0	0.39543530777317093	0.9511234109223629	0.9613594519399202	0.8549546351998991	0.6025831368693148	0.9266285660300271	0.9337036577403207	0.918797652387232	0	0	0.0	0.01800102475219821	26
3351	0.04092648687466268	0.01834518581666578	0.01834075042365951	0.8335681480429443	-1	0	0	0.14285714285714285	1	1.0	8	1.0	1.0	9	8	0	0	0	0.1	10	1	10	0.0	0	0.39543530777317093	0.9511234109223629	0.9613594519399202	0.8549546351998991	0.6025831368693148	0.9266285660300271	0.9337036577403207	0.918797652387232	0	0	0.0	0.01834075042365951	45
2403	0.03388831684068403	0.016980700946173096	0.01675950608180166	0.7930901475903389	-1	0	0	0.14285714285714285	1	1.0	8	1.0	1.0	9	8	0	0	0	0.1	10	1	10	0.0	0	0.39543530777317093	0.9474914856318588	0.9613594519399202	0.8549546351998991	0.6025831368693148	0.9266285660300271	0.9337036577403207	0.9169000369767304	0	0	0.0	0.01675950608180166	37
1755	0.033136683534161986	0.01655148501903023	0.016104736211557977	0.7944275208469541	-1	0	0	0.14285714285714285	1	1.0	8	1.0	1.0	9	8	0	0	0	0.1	10	1	10	0.0	0	0.39543530777317093	0.9474914856318588	0.9613594519399202	0.8549546351998991	0.6025831368693148	0.9266285660300271	0.9337036577403207	0.9169000369767304	0	0	0.0	0.016104736211557977	20
4158	0.0351027558534375	0.017542924343914707	0.017537643766095727	0.7916266774108212	-1	0	0	0.14285714285714285	1	1.0	8	1.0	1.0	9	8	0	0	0	0.1	10	1	10	0.0	0	0.39543530777317093	0.9474914856318588	0.9613594519399202	0.8549546351998991	0.6025831368693148	0.9291577449058959	0.9337036577403207	0.9178551761016595	0	0	0.0	0.017537643766095727	31
269	0.0005057119412477201	5.1550027232086255e-05	1.2689420129705832e-05	0.9972371284798915	-1	0	0	0.6666666666666666	2	0.5	1	0.6666666666666666	0	2	0	1	0	0	0.6666666666666666	3	2	4	0.0	0	0	0	0	0	0	0	0	0	0	0	0	1.2689420129705832e-05	28
2986	0.036497700570236796	0.017520698740471914	0.017512582464738892	0.7916756507977911	-1	0	0	0.14285714285714285	1	1.0	8	1.0	1.0	9	8	0	0	0	0.1	10	1	10	0.0	0	0.39543530777317093	0.9474914856318588	0.9613594519399202	0.8549546351998991	0.6025831368693148	0.9279859218789904	0.9392014684717773	0.9174100449550873	0	0	0.0	0.017512582464738892	44
1852	0.03398156770632604	0.017141380320525788	0.016810124748803782	0.7933023807104466	-1	0	0	0.14285714285714285	1	1.0	8	1.0	1.0	9	8	0	0	0	0.1	10	1	10	0.0	0	0.39543530777317093	0.9474914856318588	0.9613594519399202	0.8549546351998991	0.6025831368693148	0.9266285660300271	0.9337036577403207	0.9169000369767304	0	0	0.0	0.016810124748803782	60
2350	0.035025439469442046	0.017157136255267075	0.0171419068204448	0.7890829235749157	-1	0	0	0.14285714285714285	1	1.0	8	1.0	1.0	9	8	0	0	0	0.1	10	1	10	0.0	0	0.39543530777317093	0.9474914856318588	0.9613594519399202	0.8549546351998991	0.6025831368693148	0.9279859218789904	0.9392014684717773	0.9174100449550873	0	0	0.0	0.0171419068204448	29
313	0.0009402328533798347	0.00014670519178880108	0.00014670087321982082	0.9955938240771107	-1	0	0	1.0	3	0.0	0	0.6666666666666666	0	2	0	1	0	0	0.6666666666666666	3	2	4	0.0	1.0	0	0	0	0	0	0	0	0	0	0	0	0.00014670087321982082	52
3996	0.05916938646631531	0.014920885184828541	0.009526288404573098	0.7726850597687747	-1	0	0	0.1	1	1.0	12	1.0	1.0	13	12	0	0	0	0.07142857142857142	14	1	14	0.0	0	0.3856534137594337	0.9245780374859	0.9613594519399202	0.8666634409029615	0.6025831368693148	0.9289090087017614	0.9337036577403207	0.9101952382405232	0	0	0.0	0.009526288404573098	8
3554	0.03355163722430078	0.01183393986349448	0.01123258142638025	0.892384710309744	-1	0	0	0.14285714285714285	1	1.0	8	1.0	1.0	9	8	0	0	0	0.1	10	1	10	0.0	0	0.39543530777317093	0.9474914856318588	0.9613594519399202	0.8549546351998991	0.7881097482736579	0.9261726677483001	0.9210433065709781	0.9167300555967656	0	0	0.0	0.01123258142638025	23
433	0.0011084788375720612	0.00020766904439082634	1.1871338743152717e-06	0.9970490470843287	-1	0	0	1.0	2	0.0	0	0.75	0	2	0	0	0	0	1.0	2	2	3	0.0	0	0	0	0	0	0	0	0	0	0	0	0	1.1871338743152717e-06	17
3162	0.03617988784977477	0.017170393633111864	0.017129974507560902	0.79291749655515	-1	0	0	0.14285714285714285	1	1.0	8	1.0	1.0	9	8	0	0	0	0.1	10	1	10	0.0	0	0.39543530777317093	0.9474914856318588	0.9613594519399202	0.8549546351998991	0.6025831368693148	0.9279859218789904	0.9392014684717773	0.9174100449550873	0	0	0.0	0.017129974507560902	28
439	0.0013209815119898257	0.0004327638692636517	0.0004327590709201873	0.9899854768297647	-1	0	0	0.6666666666666666	2	0.5	1	0.6666666666666666	0.5	3	1	0	0	0	0.6666666666666666	2	3	4	0.0	0	0.6563245644199911	0.7276036003374242	0.42431723255030107	0.8313937725465137	0.5281750806611578	0.912795346815799	0.6862915552078303	0.8378200113215417	0	0	0.0	0.0004327590709201873	24
4932	0.04842193465869371	0.017020560847036587	0.017000891233810347	0.7372798454384328	-1	0	0	0.125	1	1.0	9	1.0	1.0	10	9	0	0	0	0.09090909090909091	11	1	11	0.0	0	0.3905443607663023	0.939618425721088	0.8520643303339466	0.8524306917561081	0.5222555272348036	0.9238108257316434	0.9273850682730612	0.9114355690689689	0	0	0.0	0.017000891233810347	13
2614	0.06820824536285221	0.02126064822765846	0.01687605331680344	0.6716787394380203	-1	0	0	0.1	1	1.0	12	1.0	1.0	13	12	0	0	0	0.07142857142857142	14	1	14	0.0	0	0.3856534137594337	0.9245780374859	0.9613594519399202	0.8610592416981488	0.6025831368693148	0.9289090087017614	0.932031266578815	0.9088882127801892	0	0	0.0	0.01687605331680344	42
3575	0.039455347351458656	0.01794914553701034	0.017947127021415845	0.8295375173164068	-1	0	0	0.14285714285714285	1	1.0	8	1.0	1.0	9	8	0	0	0	0.1	10	1	10	0.0	0	0.39543530777317093	0.9511234109223629	0.9613594519399202	0.8549546351998991	0.6025831368693148	0.9266285660300271	0.9337036577403207	0.918797652387232	0	0	0.0	0.017947127021415845	10
4338	0.03290179147932586	0.00987569870192121	0.00976665024430343	0.8873908697605492	-1	0	0	0.14285714285714285	1	1.0	8	1.0	1.0	9	8	0	0	0	0.1	10	1	10	0.0	0	0.39543530777317093	0.9511234109223629	0.9613594519399202	0.8549546351998991	0.6025831368693148	0.9266285660300271	0.9337036577403207	0.918797652387232	0	0	0.0	0.00976665024430343	11
3844	0.0	0.0	0.0	0.9999999999999998	-1	0	0	0	0	0	0	1.0	0	0	0	0	4	0	1.0	1	1	1	1.0	0	0	0	0	0	0	0	0	0	0	0	0	-0.1	0
1049	0.035744102045741646	0.0017429883198387612	0.001742871344229503	0.8085313257623085	-1	0	0	0.16666666666666666	1	1.0	7	1.0	1.0	8	7	0	0	0	0.1111111111111111	9	1	9	0.0	0	0.3654404457753534	0.9466941484068573	0.9613594519399202	0.8476486231472148	0.786180848919102	0.879090661729226	0.933257104914854	0.8995605417102019	0	0	0.0	0.001742871344229503	54
57	0.01891195063846322	0.0005378357576420091	-0.00044409060174729507	0.9541741866153279	-1	0	0	0.25	2	0.8888888888888888	8	0.34375	0.6666666666666666	8	6	2	2	0	0.5	4	8	11	0.3333333333333333	0	0.5956104702205728	0.9510267858960476	0.7740565440038866	0.8866411753116779	0.5672060233410965	0.9424129844223436	0.8483326053990198	0.9312530781672538	0.5625	0.125	0.0	-4.4409060174729506e-05	5
1879	0.032963434148349485	0.016780708196518813	0.016228257527019462	0.7949568375037637	-1	0	0	0.14285714285714285	1	1.0	8	1.0	1.0	9	8	0	0	0	0.1	10	1	10	0.0	0	0.39543530777317093	0.9474914856318588	0.9613594519399202	0.8549546351998991	0.6025831368693148	0.9266285660300271	0.9337036577403207	0.9169000369767304	0	0	0.0	0.016228257527019462	33
2526	0.03550806100532066	0.016481847601310166	0.016471483620045912	0.7930328734145272	-1	0	0	0.14285714285714285	1	1.0	8	1.0	1.0	9	8	0	0	0	0.1	10	1	10	0.0	0	0.39543530777317093	0.9474914856318588	0.9613594519399202	0.8549546351998991	0.6025831368693148	0.9291577449058959	0.9337036577403207	0.9178551761016595	0	0	0.0	0.016471483620045912	17
3531	0.07171119124905269	0.02422670397026115	0.01804384488030024	0.6348073598023549	-1	0	0	0.1	1	1.0	12	1.0	1.0	13	12	0	0	0	0.07142857142857142	14	1	14	0.0	0	0.3856534137594337	0.9245780374859	0.9613594519399202	0.8610592416981488	0.6025831368693148	0.9289090087017614	0.932031266578815	0.9088882127801892	0	0	0.0	0.01804384488030024	98
770	0.02931204226370945	0.0063524904067604965	0.001248105041762583	0.48473731915310625	-1	0	0	0.16666666666666666	1	1.0	7	1.0	1.0	8	7	0	0	0	0.1111111111111111	9	1	9	0.0	0	0.39543530777317093	0.9512903165553716	0.9613594519399202	0.8869020297057055	0.7881097482736579	0.8998420764546857	0.9333968573656763	0.9175083201738943	0	0	0.0	0.001248105041762583	65
339	2.7498256850442804e-05	7.613320025089801e-08	-3.623634194545478e-08	0.9999945618443152	-1	0	0	0.6666666666666666	4	0.3333333333333333	2	0.6666666666666666	0.3333333333333333	4	2	3	0	0	0.75	4	3	8	0.0	0.4	0.6905067633114369	0.7335319962988944	0.6362781380186356	0.9379028844574013	0.5646864698213429	0.8557522377361464	0.7427380142253359	0.8624754380650682	0	0	0.0	-3.6236341945454783e-09	13
4664	0.05655360324883319	0.008836141803859958	0.0077490943481147425	0.7842386885843167	-1	0	0	0.125	1	1.0	10	1.0	1.0	11	10	0	0	0	0.08333333333333333	12	1	12	0.0	0	0.3856534137594337	0.9399998622663942	0.736573649480289	0.8640046439136875	0.41705652546497163	0.9192244820951828	0.9205155303464082	0.9124653638811797	0	0	0.0	0.0077490943481147425	12
2720	0.0720089236690165	0.012119718681786372	0.004389307232062246	0.7771112224164213	-1	0	0	0.1111111111111111	1	1.0	11	1.0	1.0	12	11	0	0	0	0.07692307692307693	13	1	13	0.0	0	0.35986303685243326	0.9318690294173028	0.7568839127670014	0.8345125803844977	0.44216223617992034	0.919265342676197	0.9174704511100463	0.9022113215554299	0	0	0.0	0.004389307232062246	9
2782	0.03340586254298421	0.017597480314274397	0.01703316856467114	0.7944712630189403	-1	0	0	0.14285714285714285	1	1.0	8	1.0	1.0	9	8	0	0	0	0.1	10	1	10	0.0	0	0.39543530777317093	0.9474914856318588	0.9613594519399202	0.8549546351998991	0.6025831368693148	0.9266285660300271	0.9337036577403207	0.9169000369767304	0	0	0.0	0.01703316856467114	50
700	0.0027855058459646987	0.0012675063299599086	0.0004889460390146931	0.9826229230369643	-1	0	0	0.5	2	0.6666666666666666	2	0.625	0.6666666666666666	4	2	0	0	0	0.5	4	2	5	0.0	0	0.9598653621816527	0.5680627001220089	0.5696912735111338	0.7997811132422148	0.40133300779362724	0.8765375723967684	0.9274306503542238	0.7696448590255887	0	0	0.0	0.0004889460390146931	10
4134	0.03439093411495908	0.013217174142446348	0.012965166888762706	0.8300212840915693	-1	0	0	0.14285714285714285	1	1.0	8	1.0	1.0	9	8	0	0	0	0.1	10	1	10	0.0	0	0.3340726599454329	0.9569733370803296	0.9613594519399202	0.8549546351998991	0.6025831368693148	0.9266285660300271	0.9357167219064987	0.9220591022993139	0	0	0.0	0.012965166888762706	28
213	0.025439813029225357	0.0007924446464321517	0.0007475650448482893	0.9733355289590647	-1	0.25	1	0.5	5	0.5384615384615384	7	0.375	0.5384615384615384	12	7	2	2	0	0.4	10	4	15	0.6666666666666666	0.4	0.5887573857926548	0.9330614578854267	0.4315808857550373	0.9597300151051108	0.2384738596818381	0.9204427973841032	0.8849128423792846	0.9399908698480004	0.6666666666666667	0.25	0.0	0.0007475650448482893	18
3455	0.03684466729895996	0.017164811402985446	0.017151357843996257	0.7930868475782105	-1	0	0	0.14285714285714285	1	1.0	8	1.0	1.0	9	8	0	0	0	0.1	10	1	10	0.0	0	0.39543530777317093	0.9474914856318588	0.9613594519399202	0.8549546351998991	0.6025831368693148	0.9291577449058959	0.9337036577403207	0.9178551761016595	0	0	0.0	0.017151357843996257	20
1542	0.02646492570378325	0.008304662795318756	0.007380866121083105	0.9160979720392715	-1	0	0	0.14285714285714285	1	1.0	8	1.0	1.0	9	8	0	0	0	0.1	10	1	10	0.0	0	0.39543530777317093	0.9474914856318588	0.9613594519399202	0.8549546351998991	0.6025831368693148	0.9266285660300271	0.9337036577403207	0.9169000369767304	0	0	0.0	0.007380866121083105	15
3176	0.03066161169756117	0.0065057438419131985	0.006496975787662721	0.8973042668482563	-1	0	0	0.14285714285714285	1	1.0	8	1.0	1.0	9	8	0	0	0	0.1	10	1	10	0.0	0	0.39543530777317093	0.9313362917746104	0.9613594519399202	0.8549546351998991	0.6025831368693148	0.9266285660300271	0.9337036577403207	0.9093567935362099	0	0	0.0	0.006496975787662721	2
1615	0.025701467040195783	0.009830333600438928	0.009792472266855156	0.9203783300390231	-1	0	0	0.16666666666666666	1	1.0	7	1.0	1.0	8	7	0	0	0	0.1111111111111111	9	1	9	0.0	0	0.3905443607663023	0.9542979016705924	0.8520643303339466	0.8567830972710173	0.7028423860143814	0.9297325491244216	0.9245816015096546	0.9220176240328515	0	0	0.0	0.009792472266855156	4
732	0.0011671876307849376	0.0003139547674252033	0.00031393258276090074	0.982799923987216	-1	0	0	0.5	2	0.6666666666666666	2	0.625	0.6666666666666666	4	2	0	0	0	0.5	2	4	5	0.0	0	0.8517456277188462	0.8249331063303117	0.5476572870484699	0.9655160316307567	0.32123447425899776	0.9363174321432598	0.902447545825092	0.925769397271216	0	0	0.0	0.00031393258276090074	7
4941	0.04907284292042152	0.01600156772152582	0.016000301488333292	0.7374912099656901	-1	0	0	0.125	1	1.0	9	1.0	1.0	10	9	0	0	0	0.09090909090909091	11	1	11	0.0	0	0.3905443607663023	0.939618425721088	0.8520643303339466	0.8524306917561081	0.5222555272348036	0.9238108257316434	0.9273850682730612	0.9114355690689689	0	0	0.0	0.016000301488333292	14
3362	0.019914516063198152	0.0028392684285357957	-0.0003860628984953885	0.5786739818615352	-1	0	0	0.16666666666666666	1	1.0	6	1.0	1.0	7	6	0	0	0	0.125	8	1	8	0.0	0	0.3354455837775358	0.9500600989377963	0.9613594519399202	0.8740382686432873	0.4667993097356137	0.8956877133892435	0.9465265803310056	0.9124841828810772	0	0	0.0	-3.860628984953885e-05	4
2339	0.02901340715207027	0.008656864377576724	0.00852598371300789	0.9157983300205387	-1	0	0	0.14285714285714285	1	1.0	8	1.0	1.0	9	8	0	0	0	0.1	10	1	10	0.0	0	0.39543530777317093	0.9474914856318588	0.9613594519399202	0.8549546351998991	0.6025831368693148	0.9279859218789904	0.9392014684717773	0.9174100449550873	0	0	0.0	0.00852598371300789	12
1030	0.006427015659303514	0.003987282173314429	0.002686897219212935	0.941162041245528	-1	0	0	0.25	1	1.0	4	1.0	0.75	3	3	2	1	0	0.16666666666666666	6	1	6	0.125	0	0.9670657774694483	0.8938174218960202	0.4625846056971998	0.8252837054780822	0.5281750806611578	0.8978509596411595	0.8009124302502736	0.875681845078325	1.0	0	0.0	0.002686897219212935	18
3777	0.03381262992771608	0.01761422419137564	0.01761375107571118	0.7865014881423366	-1	0	0	0.14285714285714285	1	1.0	8	1.0	1.0	9	8	0	0	0	0.1	10	1	10	0.0	0	0.39543530777317093	0.9511234109223629	0.9613594519399202	0.8549546351998991	0.6025831368693148	0.9266285660300271	0.9337036577403207	0.918797652387232	0	0	0.0	0.01761375107571118	20
894	0.029012367331763513	0.006668532208541553	0.0036467634088051355	0.46954393148072193	-1	0	0	0.16666666666666666	1	1.0	7	1.0	1.0	8	7	0	0	0	0.1111111111111111	9	1	9	0.0	0	0.39543530777317093	0.9512903165553716	0.9613594519399202	0.8869020297057055	0.7881097482736579	0.8998420764546857	0.9333968573656763	0.9175083201738943	0	0	0.0	0.0036467634088051355	53
4945	0.04902620689341938	0.017771114305279553	0.017617631286164996	0.7381727317615503	-1	0	0	0.125	1	1.0	9	1.0	1.0	10	9	0	0	0	0.09090909090909091	11	1	11	0.0	0	0.3905443607663023	0.939618425721088	0.8520643303339466	0.8524306917561081	0.5222555272348036	0.9238108257316434	0.9273850682730612	0.9114355690689689	0	0	0.0	0.017617631286164996	13
30	0.01735651566838531	0.002005699693479542	-0.0001741444756937584	0.97894834282086	-1	0	0	0.375	3	0.7777777777777778	7	0.7857142857142857	0.4444444444444444	7	4	3	3	0	0.2857142857142857	7	2	11	0.42857142857142855	0.4444444444444444	0.7167394086216593	0.9283013098459572	0.4856210835529221	0.8615499376597865	0.49825399985750385	0.944033288582742	0.9038743776615107	0.9171954202953305	0.42857142857142855	0.2857142857142857	0.0	-1.741444756937584e-05	28
1831	0.0192287713032925	0.00580767696667141	0.005651064717763111	0.9355687698811899	-1	0	0	0.16666666666666666	1	1.0	7	1.0	1.0	8	7	0	0	0	0.1111111111111111	9	1	9	0.0	0	0.39543530777317093	0.9541583746312526	0.9613594519399202	0.8869020297057055	0.6025831368693148	0.9282034673793721	0.9473926407945282	0.9276749372038092	0	0	0.0	0.005651064717763111	5
2416	0.03545238113002265	0.01612798244776214	0.01612717355594041	0.7881623935351492	-1	0	0	0.14285714285714285	1	1.0	8	1.0	1.0	9	8	0	0	0	0.1	10	1	10	0.0	0	0.39543530777317093	0.9474914856318588	0.9613594519399202	0.8549546351998991	0.6025831368693148	0.9279859218789904	0.9392014684717773	0.9174100449550873	0	0	0.0	0.01612717355594041	20
1842	0.03319747663932009	0.015872695554349534	0.015692954661845254	0.7925814304352006	-1	0	0	0.14285714285714285	1	1.0	8	1.0	1.0	9	8	0	0	0	0.1	10	1	10	0.0	0	0.39543530777317093	0.9474914856318588	0.9613594519399202	0.8549546351998991	0.6025831368693148	0.9266285660300271	0.9337036577403207	0.9169000369767304	0	0	0.0	0.015692954661845254	12
150	1.5753259222205134e-06	2.3835111867592594e-08	1.7174885457959258e-08	0.9999961235276632	-1	0	0	0.75	3	0.0	0	0.8333333333333334	0	1	0	3	0	0	0.6666666666666666	2	3	5	0.0	0	0	0	0	0	0	0	0	0	0	0	0	1.7174885457959258e-08	23
2784	0.033671242721858355	0.01678231330345279	0.01646736707748113	0.7953317539217946	-1	0	0	0.14285714285714285	1	1.0	8	1.0	1.0	9	8	0	0	0	0.1	10	1	10	0.0	0	0.39543530777317093	0.9474914856318588	0.9613594519399202	0.8549546351998991	0.6025831368693148	0.9266285660300271	0.9337036577403207	0.9169000369767304	0	0	0.0	0.01646736707748113	13
5019	0.03907640223819351	0.0023157296281267115	0.0017886399799996277	0.7164355768433721	-1	0	0	0.125	1	1.0	9	1.0	1.0	10	9	0	0	0	0.09090909090909091	11	1	11	0.0	0	0.3654404457753534	0.9342744449913999	0.8520643303339466	0.8524306917561081	0.5098198311671431	0.9239840308257846	0.9273850682730612	0.9090377943980101	0	0	0.0	0.0017886399799996277	4
140	0.012677579956516211	0.0009898413560664211	-0.000550476252965154	0.9451575198336747	-1	0.25	1	0.4	4	0.6153846153846154	8	0.3125	0.46153846153846156	10	6	4	2	0	0.75	6	8	15	0.25	0.5714285714285714	0.5782567872000067	0.9476923674801805	0.8929800528886226	0.842103513432707	0.5992346170052437	0.9347756051692353	0.8778534038420809	0.9176704283721475	0.55	0.4	0.0	-5.5047625296515396e-05	6
4289	0.049739691797764135	0.016888972192692295	0.016848144187355057	0.7410351091095707	-1	0	0	0.125	1	1.0	9	1.0	1.0	10	9	0	0	0	0.09090909090909091	11	1	11	0.0	0	0.3905443607663023	0.939618425721088	0.8520643303339466	0.8524306917561081	0.5222555272348036	0.9238108257316434	0.9273850682730612	0.9114355690689689	0	0	0.0	0.016848144187355057	56
3513	0.07523292358460673	0.017084602792366708	0.0051818705344010224	0.6583900509680713	-1	0	0	0.1	1	1.0	12	1.0	1.0	13	12	0	0	0	0.07142857142857142	14	1	14	0.0	0	0.3856534137594337	0.9245780374859	0.9613594519399202	0.8610592416981488	0.6025831368693148	0.9289090087017614	0.932031266578815	0.9088882127801892	0	0	0.0	0.0051818705344010224	7
4773	0.003042573952209021	0.0003631560367845331	-0.0003615815109811073	0.9866499371872587	-1	0	0	0.3333333333333333	1	1.0	2	1.0	1.0	2	2	1	3	0	0.25	4	1	4	0.5	0	0.5821213608713216	0.7452233890075953	0.4974347065803695	0.7828491472383265	0.11317328936996165	0.5328856802181222	0.8859515971455805	0.6961700618276607	0.5	1.0	0.2249491972715082	-3.615815109811073e-05	3
3788	0.035942093229976844	0.01754143519324461	0.017510570390206634	0.7905736960635719	-1	0	0	0.14285714285714285	1	1.0	8	1.0	1.0	9	8	0	0	0	0.1	10	1	10	0.0	0	0.39543530777317093	0.9474914856318588	0.9613594519399202	0.8549546351998991	0.6025831368693148	0.9279859218789904	0.9392014684717773	0.9174100449550873	0	0	0.0	0.017510570390206634	59
1132	0.02990997762036257	0.005591558468190018	0.005581416026718375	0.9195183590614174	-1	0	0	0.125	1	1.0	9	1.0	1.0	10	9	0	0	0	0.09090909090909091	11	1	11	0.0	0	0.3905443607663023	0.9534711729611043	0.7451860029299633	0.8345642439507573	0.515536831374291	0.9144821101383731	0.8988929611239843	0.911814879928525	0	0	0.0	0.005581416026718375	68
856	0.002333776386930994	3.349986796978711e-05	3.34794666065909e-05	0.9964915822544532	-1	0	0	1.0	2	0.0	0	1.0	0	2	0	0	2	0	0.3333333333333333	1	3	3	1.0	1.0	0	0	0	0	0	0	0	0	0	0	0	3.34794666065909e-05	8
134	None	None	None	None	None	0	0	0.4	4	0.5384615384615384	7	0.625	0.38461538461538464	7	5	7	5	0	0.6666666666666666	4	6	15	0.3125	0.36363636363636365	0.42748624630367227	0.9316585948632639	0.687725846390556	0.9294259455507571	0.8823134763473257	0.9142630365890663	0.8506828428639304	0.9254674591636047	0.14285714285714285	0.2857142857142857	0.0	None	0
3178	0.03672065386048008	0.017421694796355705	0.017421202736750966	0.7934970510488475	-1	0	0	0.14285714285714285	1	1.0	8	1.0	1.0	9	8	0	0	0	0.1	10	1	10	0.0	0	0.39543530777317093	0.9474914856318588	0.9613594519399202	0.8549546351998991	0.6025831368693148	0.9291577449058959	0.9337036577403207	0.9178551761016595	0	0	0.0	0.017421202736750966	44
2109	0.036285945294184725	0.018055448056671627	0.018035665738510186	0.7927763478788741	-1	0	0	0.14285714285714285	1	1.0	8	1.0	1.0	9	8	0	0	0	0.1	10	1	10	0.0	0	0.39543530777317093	0.9474914856318588	0.9613594519399202	0.8549546351998991	0.6025831368693148	0.9279859218789904	0.9392014684717773	0.9174100449550873	0	0	0.0	0.018035665738510186	41
1021	0.07594489149073239	0.010482265607986138	-0.0022814987386877467	0.6477728639466647	-1	0	0	0.1	1	1.0	13	1.0	1.0	14	13	0	0	0	0.06666666666666667	15	1	15	0.0	0	0.7079630854658634	0.7347085001983947	0.5453654198615926	0.9337840879607925	0.83707361528499	0.8671861445115117	0.8610818318334034	0.8637852356536928	0	0	0.0	-0.00022814987386877468	1
2777	0.03240484497263355	0.01824264943064217	0.018004642259683026	0.7902574500744675	-1	0	0	0.14285714285714285	1	1.0	8	1.0	1.0	9	8	0	0	0	0.1	10	1	10	0.0	0	0.39543530777317093	0.9474914856318588	0.9613594519399202	0.8549546351998991	0.6025831368693148	0.9266285660300271	0.9337036577403207	0.9169000369767304	0	0	0.0	0.018004642259683026	19
3424	0.052166916009276705	0.010890133765187198	0.007706483711526533	0.7914527135211623	-1	0	0	0.125	1	1.0	9	1.0	1.0	10	9	0	0	0	0.09090909090909091	11	1	11	0.0	0	0.35986303685243326	0.9511770997036312	0.9613594519399202	0.8491295570699088	0.6025831368693148	0.9208410952419807	0.9516338896725358	0.9155764209492573	0	0	0.0	0.007706483711526533	4
3200	0.031286288747183366	0.010177791477437394	0.009911450017840343	0.9098722541784563	-1	0	0	0.14285714285714285	1	1.0	8	1.0	1.0	9	8	0	0	0	0.1	10	1	10	0.0	0	0.39543530777317093	0.9474914856318588	0.9613594519399202	0.8549546351998991	0.6025831368693148	0.936473500356767	0.9337036577403207	0.9207442870890188	0	0	0.0	0.009911450017840343	18
2242	0.03992636286482168	0.01726838132783005	0.017266626645798644	0.8329326440596303	-1	0	0	0.14285714285714285	1	1.0	8	1.0	1.0	9	8	0	0	0	0.1	10	1	10	0.0	0	0.39543530777317093	0.9511234109223629	0.9613594519399202	0.8549546351998991	0.6025831368693148	0.9266285660300271	0.9337036577403207	0.918797652387232	0	0	0.0	0.017266626645798644	52
4652	0.04990072418217934	0.0166249268474076	0.01659929058936213	0.7389678933998636	-1	0	0	0.125	1	1.0	9	1.0	1.0	10	9	0	0	0	0.09090909090909091	11	1	11	0.0	0	0.3905443607663023	0.939618425721088	0.8520643303339466	0.8524306917561081	0.5222555272348036	0.9238108257316434	0.9273850682730612	0.9114355690689689	0	0	0.0	0.01659929058936213	61
2889	0.03197545088227184	0.01655123154240342	0.016083613849819982	0.794872092804232	-1	0	0	0.14285714285714285	1	1.0	8	1.0	1.0	9	8	0	0	0	0.1	10	1	10	0.0	0	0.39543530777317093	0.9474914856318588	0.9613594519399202	0.8549546351998991	0.6025831368693148	0.9266285660300271	0.9337036577403207	0.9169000369767304	0	0	0.0	0.016083613849819982	15
4096	0.03590239397026241	0.016845671646098858	0.01681721959238935	0.7945249675629589	-1	0	0	0.14285714285714285	1	1.0	8	1.0	1.0	9	8	0	0	0	0.1	10	1	10	0.0	0	0.39543530777317093	0.9474914856318588	0.9613594519399202	0.8549546351998991	0.6025831368693148	0.9291577449058959	0.9337036577403207	0.9178551761016595	0	0	0.0	0.01681721959238935	21
2072	0.05059450739101715	0.010593773495460247	0.01049816750778263	0.7693303778285576	-1	0	0	0.125	1	1.0	10	1.0	1.0	11	10	0	0	0	0.08333333333333333	12	1	12	0.0	0	0.3856534137594337	0.9291856239376349	0.9613594519399202	0.8668688503347126	0.6025831368693148	0.9300758674312236	0.9392589797532377	0.9125533984695692	0	0	0.0	0.01049816750778263	11
4922	0.006105251890748028	0.00017619491715080885	-0.0001698757920704879	0.9775893309605885	-1	0	0	0.4	2	0.8	4	0.4666666666666667	0.8	6	4	0	2	0	0.6	5	3	7	1.0	0	0.3905443607663023	0.9001896307603064	0.7664303289363014	0.868938625117785	0.2641315682184723	0.900568692714272	0.9122399333380986	0.8907248462807373	0.5833333333333334	0.3333333333333333	0.0	-1.698757920704879e-05	0
4543	0.005236773226172082	0.001752962910939687	-0.00039338158474458483	0.9831541468086454	-1	0	0	0.25	1	1.0	3	1.0	1.0	4	3	0	1	0	0.2	5	1	5	0.3333333333333333	0	0.5836291619567826	0.9490064498137973	0.7664303289363014	0.8843848908585598	0.17843497167760247	0.8183085789023608	0.9579855910804476	0.8960814566157596	1.0	0.25	0.0	-3.9338158474458486e-05	2
2995	0.03619110752700544	0.01744457157311304	0.017423269598980586	0.7924355207581772	-1	0	0	0.14285714285714285	1	1.0	8	1.0	1.0	9	8	0	0	0	0.1	10	1	10	0.0	0	0.39543530777317093	0.9474914856318588	0.9613594519399202	0.8549546351998991	0.6025831368693148	0.9279859218789904	0.9392014684717773	0.9174100449550873	0	0	0.0	0.017423269598980586	46
342	0.0015416803742392465	0.00011788353839072393	0.00011788317309888535	0.9977140669539026	-1	0	0	1.0	2	0.0	0	1.0	0	2	0	0	2	0	0.3333333333333333	1	3	3	1.0	1.0	0	0	0	0	0	0	0	0	0	0	0	0.00011788317309888535	14
371	0.00016403756658473943	3.8650558446281694e-05	3.864243267680153e-05	0.9982924381147269	-1	0	0	0.6666666666666666	2	0.0	0	0.6666666666666666	0	2	0	1	0	0	0.6666666666666666	2	3	4	0.0	0	0	0	0	0	0	0	0	0	0	0	0	3.864243267680153e-05	18
1434	0.027799104035631822	0.006022260850423958	0.006017080898925712	0.9179311499624205	-1	0	0	0.14285714285714285	1	1.0	8	1.0	1.0	9	8	0	0	0	0.1	10	1	10	0.0	0	0.39543530777317093	0.9474914856318588	0.9613594519399202	0.8764141042232685	0.6025831368693148	0.9266285660300271	0.9337036577403207	0.921477103438831	0	0	0.0	0.006017080898925712	26
1810	0.03387660256615384	0.01059089907519339	0.009826123839270586	0.893355767642107	-1	0	0	0.14285714285714285	1	1.0	8	1.0	1.0	9	8	0	0	0	0.1	10	1	10	0.0	0	0.39543530777317093	0.9474914856318588	0.9613594519399202	0.8549546351998991	0.7881097482736579	0.9261726677483001	0.9210433065709781	0.9167300555967656	0	0	0.0	0.009826123839270586	16
3494	0.03618101934312087	0.016624272589526038	0.01661294155169641	0.7894660637049655	-1	0	0	0.14285714285714285	1	1.0	8	1.0	1.0	9	8	0	0	0	0.1	10	1	10	0.0	0	0.39543530777317093	0.9474914856318588	0.9613594519399202	0.8549546351998991	0.6025831368693148	0.9279859218789904	0.9392014684717773	0.9174100449550873	0	0	0.0	0.01661294155169641	27
4285	0.04829476854050879	0.003076778015708908	0.0029520314970348915	0.6806940623805019	-1	0	0	0.125	1	1.0	10	1.0	1.0	11	10	0	0	0	0.08333333333333333	12	1	12	0.0	0	0.3856534137594337	0.9334269912449539	0.7709986168060299	0.8375995937493173	0.6025831368693148	0.9316623585154997	0.9337036577403207	0.9086987791706065	0	0	0.0	0.0029520314970348915	6
471	0.05044261459539624	0.006721854159962392	0.006525208627016082	0.7108728422799158	-1	0	0	0.2	2	0.9230769230769231	12	1.0	0.8461538461538461	13	11	1	3	0	0.06666666666666667	15	1	15	0.75	0.14285714285714285	0.7368902844826174	0.8205790992007943	0.6385866739718512	0.9240667468999503	0.6140171372836102	0.8631494862337586	0.7187497104659389	0.875842430708344	0.3076923076923077	0.07692307692307693	0.0	0.006525208627016082	16
4606	0.03382173728787562	0.007895703616832206	-0.003454813015735561	0.8489478724121553	-1	0	0	0.125	1	1.0	9	1.0	1.0	10	9	0	0	0	0.09090909090909091	11	1	11	0.0	0	0.3905443607663023	0.939618425721088	0.8489665507101046	0.8528540498643433	0.5222555272348036	0.9238108257316434	0.9245816015096546	0.9115261907186232	0	0	0.0	-0.0003454813015735561	2
3337	0.036018664365782	0.016990113271174653	0.016990112878486466	0.7824772762880674	-1	0	0	0.14285714285714285	1	1.0	8	1.0	1.0	9	8	0	0	0	0.1	10	1	10	0.0	0	0.39543530777317093	0.9474914856318588	0.9613594519399202	0.8549546351998991	0.6025831368693148	0.9279859218789904	0.9392014684717773	0.9174100449550873	0	0	0.0	0.016990112878486466	31
3676	0.03621489057627092	0.01476880002323556	0.01475138477803188	0.7913074168705617	-1	0	0	0.14285714285714285	1	1.0	8	1.0	1.0	9	8	0	0	0	0.1	10	1	10	0.0	0	0.39543530777317093	0.9474914856318588	0.9613594519399202	0.8549546351998991	0.6025831368693148	0.9291577449058959	0.9337036577403207	0.9178551761016595	0	0	0.0	0.01475138477803188	13
951	0.004589308688374769	0.0022746443717996906	-0.0003406814836956338	0.9808172478099236	-1	0	0	0.5	2	0.6666666666666666	2	1.0	0.6666666666666666	3	2	1	2	0	0.2	5	1	5	0.4	0.5	1.0	0.9483393854690586	0.736573649480289	0.8203349517672162	0.7623924746529017	0.5255944500105627	0.765960871527182	0.8191156677969336	0.6666666666666666	0	0.0	-3.406814836956338e-05	3
2359	0.0	0.0	0.0	0.9999999999999998	-1	0	0	0	0	0	0	1.0	0	0	0	0	4	0	1.0	1	1	1	1.0	0	0	0	0	0	0	0	0	0	0	0	0	-0.1	0
91	0.04800658647861137	0.0006554585331683304	-0.00013040090991738287	0.9263232439102754	-1	0.25	1	0.5	5	0.5384615384615384	7	0.45454545454545453	0.5384615384615384	12	7	2	2	0	0.2727272727272727	11	3	15	0.6666666666666666	0.5	0.7098393046105944	0.9176321621172725	0.4298894784689472	0.9511120172237578	0.645606065606574	0.9186719927357314	0.828538918815777	0.9309289215164575	0.5416666666666667	0.3333333333333333	0.0	-1.3040090991738287e-05	3
601	0.00233080196840867	0.00011365555003354655	0.00011365143632185229	0.9967033228210186	-1	0	0	1.0	2	0.0	0	1.0	0	2	0	0	2	0	0.3333333333333333	1	3	3	1.0	1.0	0	0	0	0	0	0	0	0	0	0	0	0.00011365143632185229	12
[truncated: 3,877 more rows]
