# Supplementary material for: Environmental influences on evolvable robots
Source: PLoS One. 2020 May 29;15(5):e0233848. doi: 10.1371/journal.pone.0233848 (PMC7259730; doi:10.1371/journal.pone.0233848)
Supplement: S1 Dataset — (ZIP) [file pone.0233848.s003.zip › data_plosone/all_measures_flat_7.tsv]

robot_id	velocity	displacement_velocity	displacement_velocity_hill	head_balance	contacts	branching	branching_modules_count	limbs	extremities	length_of_limbs	extensiveness	coverage	joints	hinge_count	active_hinges_count	brick_count	touch_sensor_count	brick_sensor_count	proportion	width	height	absolute_size	sensors	symmetry	avg_period	dev_period	avg_phase_offset	dev_phase_offset	avg_amplitude	dev_amplitude	avg_intra_dev_params	avg_inter_dev_params	sensors_reach	recurrence	synaptic_reception	fitness	cons_fitness
3233	0.04864051834545817	0.024641694068281962	0.02453167458411201	0.946120378254093	-1	0	0	0.2	2	0.8461538461538461	11	0.375	0.6923076923076923	10	9	4	1	0	0.625	8	5	15	0.09090909090909091	0.5	0.420577933474046	0.9063536839145667	0.19506297420809907	0.9624769539838312	0.8260141020833307	0.8953723854674815	0.8383345828601615	0.927825966241824	1.0	0.3	0.0	0.02453167458411201	0.02453167458411201
766	0.02951135290386099	0.01406738350842409	-0.012075314927317306	0.9530139471605932	-1	0.25	1	0.4	4	0.6153846153846154	8	0.2777777777777778	0.5384615384615384	9	7	5	1	0	0.6666666666666666	9	6	15	0.08333333333333333	0.18181818181818182	0.4636103556422233	0.89688648677267	0.2581814234557981	0.9429582320072494	0.5838749710752736	0.9287381143994036	0.7752928288321322	0.9249742203064696	1.0	0.3333333333333333	0.0	-0.0012075314927317306	-0.0012075314927317306
2016	0.05370042017391858	0.017638810888661195	0.00712006978991541	0.9571252354958352	-1	0	0	0.1	1	1.0	13	0.35714285714285715	0.7692307692307693	10	10	4	2	0	0.8571428571428571	7	6	15	0.16666666666666666	0.4	0.4168807745627072	0.92202170023947	0.3171045613810913	0.9601286344283159	0.7936712618089488	0.7978395100884734	0.8871918508294753	0.9122533613584286	0.55	0.4	0.0	0.00712006978991541	0.00712006978991541
3343	0.046799951359185944	0.02308446839972317	0.023046388553808177	0.9468842323504303	-1	0	0	0.2	2	0.8461538461538461	11	0.375	0.6923076923076923	10	9	4	1	0	0.625	8	5	15	0.09090909090909091	0.5	0.420577933474046	0.9063536839145667	0.19506297420809907	0.9624769539838312	0.8260141020833307	0.8953723854674815	0.8383345828601615	0.927825966241824	1.0	0.3	0.0	0.023046388553808177	0.023046388553808177
184	0.023853578882794785	0.0023784517352275145	-0.0010143967571552555	0.9880163221495727	-1	0.25	1	0.5	5	0.5384615384615384	7	0.45454545454545453	0.46153846153846156	8	6	6	3	0	0.2727272727272727	3	11	15	0.21428571428571427	0.3333333333333333	0.5332406985064981	0.9414503114328291	0.5223528545260974	0.9599024445148496	0.3960821360785037	0.801944839232809	0.8516508957333475	0.9205993797153337	0.375	0.25	0.0	-0.00010143967571552554	-0.00010143967571552554
3339	0.045894931082496676	0.021672438180910334	0.020521810399350627	0.9466137602460619	-1	0	0	0.2	2	0.8461538461538461	11	0.375	0.6923076923076923	10	9	4	1	0	0.625	8	5	15	0.09090909090909091	0.5	0.420577933474046	0.9063536839145667	0.19506297420809907	0.9624769539838312	0.8260141020833307	0.918114230139535	0.8667368830092111	0.9336289822335062	1.0	0.3	0.0	0.020521810399350627	0.020521810399350627
3489	0.048129840501105935	0.022406895759831364	0.01999704383189707	0.9461663075813612	-1	0	0	0.2	2	0.8461538461538461	11	0.375	0.6923076923076923	10	9	4	1	0	0.625	8	5	15	0.09090909090909091	0.5	0.420577933474046	0.9063536839145667	0.19506297420809907	0.9624769539838312	0.8260141020833307	0.9001783944558719	0.8641772800690882	0.9289863906146825	1.0	0.2	0.0	0.01999704383189707	0.01999704383189707
545	0.03319088778981141	0.001152304373982271	-0.001143489852764548	0.7525319803975241	-1	0	0	0.3	3	0.6923076923076923	9	0.3	0.6153846153846154	9	8	5	1	0	0.5	5	10	15	0.07692307692307693	0.16666666666666666	0.6628156263014673	0.893668006187051	0.6859022236374874	0.917054350902933	0.5108472120143077	0.9455052209999972	0.740779391563773	0.9214192177285927	1.0	0.3333333333333333	0.0	-0.0001143489852764548	-0.0001143489852764548
4860	0.04817428297512716	0.025298322240571023	0.025225890051190556	0.7997420905233337	-1	0	0	0.2	2	0.8461538461538461	11	0.375	0.6923076923076923	11	9	3	2	0	0.625	8	5	15	0.25	0.5	0.4154065302302595	0.9150698175190196	0.19506297420809907	0.95816621600302	0.8260141020833307	0.9182948388671427	0.8041036455248313	0.933555272327257	0.5454545454545454	0.2727272727272727	0.0	0.025225890051190556	0.025225890051190556
231	0.049956159755135496	0.003123521050516192	-0.003058175821255824	0.5496098583050886	-1	0	0	0.3	3	0.7692307692307693	10	0.5357142857142857	0.7692307692307693	12	10	2	0	0	0.14285714285714285	14	2	15	0.0	0.14285714285714285	0.21362944281010626	0.9699907781389414	0.5742744478863153	0.9344950766876797	0.5599509988673129	0.9161892521997914	0.9256762376552038	0.9448919542969721	0	0	0.0	-0.0003058175821255824	-0.0003058175821255824
1511	0.039522448988044884	0.014475255035560994	0.014428453212219292	0.9553761410241611	-1	0	0	0.2	2	0.8461538461538461	11	0.42857142857142855	0.6923076923076923	10	9	4	1	0	0.7142857142857143	7	5	15	0.09090909090909091	0.4	0.4168807745627072	0.92202170023947	0.4026316626788519	0.9505027689653505	0.7343754536920327	0.836944433102553	0.8528825475713313	0.9132220408138799	1.0	0.3	0.0	0.014428453212219292	0.014428453212219292
523	0.047174961121339405	0.011931672010698223	0.010051811751970043	0.6203516377740309	-1	0	0	0.2	2	0.8461538461538461	11	0.5357142857142857	0.8461538461538461	12	11	2	1	0	0.14285714285714285	2	14	15	0.14285714285714285	0	0.6628156263014673	0.6799380680924032	0.7142542511392451	0.8118151453494361	0.13238007885567077	0.9191759455040824	0.9361379973956495	0.8247469981429814	1.0	0.4166666666666667	0.0	0.010051811751970043	0.010051811751970043
4227	0.04393113844685955	0.02161015587348948	0.02160143868055219	0.9475081868990963	-1	0	0	0.2	2	0.8461538461538461	11	0.375	0.6923076923076923	11	9	3	2	0	0.625	8	5	15	0.25	0.5	0.4154065302302595	0.9150698175190196	0.19506297420809907	0.9566859319426294	0.8260141020833307	0.9053367330392373	0.8050200209716059	0.9293479755529276	0.5454545454545454	0.2727272727272727	0.0	0.02160143868055219	0.02160143868055219
2368	0.03807652378648269	0.017145367855129823	0.017018481163258676	0.9529391835673763	-1	0	0	0.2	2	0.8461538461538461	11	0.42857142857142855	0.6923076923076923	10	9	4	1	0	0.7142857142857143	7	5	15	0.09090909090909091	0.4	0.4168807745627072	0.92202170023947	0.45477241397281726	0.9603600090861726	0.7343754536920327	0.8345696885553918	0.8202498409066835	0.9187381663596035	1.0	0.2	0.0	0.017018481163258676	0.017018481163258676
2689	0.04304818892933532	0.0177115882094034	0.01762749895539392	0.9521293392897606	-1	0	0	0.2	2	0.8461538461538461	11	0.42857142857142855	0.6923076923076923	10	9	4	1	0	0.7142857142857143	7	5	15	0.09090909090909091	0.4	0.4168807745627072	0.92202170023947	0.45477241397281726	0.9537986245819989	0.7343754536920327	0.8345696885553918	0.8202498409066835	0.9146657238873191	1.0	0.3	0.0	0.01762749895539392	0.01762749895539392
4170	0.0473848502264741	0.02527223048073677	0.02472410631631168	0.7860312031348704	-1	0	0	0.2	2	0.8461538461538461	11	0.375	0.6923076923076923	11	9	3	2	0	0.625	8	5	15	0.25	0.5	0.4154065302302595	0.9150698175190196	0.19506297420809907	0.95816621600302	0.8260141020833307	0.9060970284944273	0.8041036455248313	0.9303313731953763	0.5454545454545454	0.2727272727272727	0.0	0.02472410631631168	0.02472410631631168
14	0.0013119142728699514	0.00022966746335136725	-2.0286233835922192e-07	0.9900411150162634	-1	0	0	0.5	1	1.0	1	1.0	1.0	2	1	0	1	0	0.3333333333333333	3	1	3	0.3333333333333333	0	0.4239556505536467	0.865042608790404	0.4957820285231394	0.9111687303153474	0.9023472290255313	0.6203023425312221	0.9389327135852955	0.8261926168278371	1.0	0.5	0.0	-2.0286233835922193e-08	-2.0286233835922193e-08
3157	0.04603799799600081	0.021155523134376825	0.020794917502578968	0.9467226855004494	-1	0	0	0.2	2	0.8461538461538461	11	0.375	0.6923076923076923	11	9	3	1	0	0.625	8	5	15	0.125	0.5	0.4154065302302595	0.9150698175190196	0.19506297420809907	0.9574072758021923	0.8260141020833307	0.8976825298152943	0.8442713224814509	0.9278295550583189	1.0	0.18181818181818182	0.0	0.020794917502578968	0.020794917502578968
1097	0.03950837339536375	0.013221569999677857	0.008147971900728029	0.955011296958019	-1	0	0	0.2	2	0.8461538461538461	11	0.42857142857142855	0.6923076923076923	10	9	4	1	0	0.7142857142857143	7	5	15	0.09090909090909091	0.4	0.4168807745627072	0.92202170023947	0.45477241397281726	0.9594086883949823	0.7343754536920327	0.8340549860571265	0.8202498409066835	0.9180278400185681	1.0	0.3	0.0	0.008147971900728029	0.008147971900728029
4994	0.04615828090128328	0.024339116432140165	0.023282892353363897	0.8044108289068479	-1	0	0	0.2	2	0.8461538461538461	11	0.375	0.6923076923076923	11	9	3	2	0	0.625	8	5	15	0.25	0.5	0.4154065302302595	0.9150698175190196	0.19506297420809907	0.95816621600302	0.8260141020833307	0.9060970284944273	0.8041036455248313	0.9303313731953763	0.5454545454545454	0.2727272727272727	0.0	0.023282892353363897	0.023282892353363897
1251	0.03573479882899428	0.006954965405444076	0.004037484054156527	0.9099867795271583	-1	0	0	0.2	2	0.8461538461538461	11	0.4166666666666667	0.6923076923076923	9	9	5	1	0	1.0	6	6	15	0.07142857142857142	0.5454545454545454	0.4636103556422233	0.9237121979898442	0.5557980274218789	0.9241346452121648	0.6321262012402429	0.9256892001100937	0.740779391563773	0.9245164295222011	1.0	0.3333333333333333	0.0	0.004037484054156527	0.004037484054156527
2998	0.0460445101239841	0.0211757828688383	0.021131002804787333	0.9463175926292838	-1	0	0	0.2	2	0.8461538461538461	11	0.375	0.6923076923076923	11	9	3	1	0	0.625	8	5	15	0.125	0.5	0.4154065302302595	0.9150698175190196	0.19506297420809907	0.9574072758021923	0.8260141020833307	0.8977852529024748	0.8442713224814509	0.9278545254742621	1.0	0.18181818181818182	0.0	0.021131002804787333	0.021131002804787333
749	0.04150149809242016	0.01024030366058433	0.00944616161746042	0.9177436612731419	-1	0.25	1	0.3	3	0.7692307692307693	10	0.375	0.6923076923076923	11	9	3	1	0	0.625	8	5	15	0.125	0	0.7189339155214783	0.8841341416294503	0.25790291078763317	0.9404679670529328	0.32750351875154465	0.9480897150457285	0.740779391563773	0.928618347897345	1.0	0.18181818181818182	0.0	0.00944616161746042	0.00944616161746042
3135	0.05505494393484979	0.004094679968402664	0.003974114631918937	0.9395849202919757	-1	0.25	1	0.3	3	0.7692307692307693	10	0.5	0.6153846153846154	10	8	4	1	0	0.8333333333333334	6	5	15	0.1	0.2222222222222222	0.420577933474046	0.9063536839145667	0.19506297420809907	0.9676003148140574	0.8260141020833307	0.8953723854674815	0.8383345828601615	0.9311486458724874	1.0	0.3	0.0	0.003974114631918937	0.003974114631918937
3895	0.04383936597295718	0.021181908771935855	0.021176728641258538	0.9474355545854405	-1	0	0	0.3	3	0.6923076923076923	9	0.375	0.6153846153846154	11	8	3	1	0	0.625	8	5	15	0.14285714285714285	0.25	0.4154065302302595	0.9150698175190196	0.19506297420809907	0.9574072758021923	0.8260141020833307	0.8945146755230126	0.8442713224814509	0.9270663655120879	1.0	0.2727272727272727	0.0	0.021176728641258538	0.021176728641258538
4542	0.04892110002366026	0.025719198386646387	0.025612421823956934	0.7994201214837131	-1	0	0	0.2	2	0.8461538461538461	11	0.375	0.6923076923076923	11	9	3	2	0	0.625	8	5	15	0.25	0.5	0.4154065302302595	0.9150698175190196	0.19506297420809907	0.95816621600302	0.8260141020833307	0.9060970284944273	0.8041036455248313	0.9303313731953763	0.5454545454545454	0.2727272727272727	0.0	0.025612421823956934	0.025612421823956934
3848	0.046711363841685664	0.011753824252185692	0.004769355693979435	0.9455885727977336	-1	0	0	0.2	2	0.8461538461538461	11	0.375	0.6923076923076923	10	9	4	1	0	0.625	8	5	15	0.09090909090909091	0.5	0.420577933474046	0.9063536839145667	0.19506297420809907	0.9640116247766505	0.8260141020833307	0.8953723854674815	0.8114188392137698	0.9287877041785506	1.0	0.3	0.0	0.004769355693979435	0.004769355693979435
632	0.03896087243921268	0.004094717292061739	0.0005639309471209777	0.9398354470470475	-1	0	0	0.2	2	0.8461538461538461	11	0.375	0.6923076923076923	9	9	5	2	0	0.4	4	10	15	0.14285714285714285	0.18181818181818182	0.6572049725565109	0.8867609499758059	0.5276001625309926	0.9242442270382971	0.5359218307706488	0.8794357465988132	0.7752928288321322	0.8986406625311266	0.5555555555555556	0.3333333333333333	0.0	0.0005639309471209777	0.0005639309471209777
2224	0.039670728169161985	0.013721266649203442	0.012725081244615518	0.955267475239474	-1	0	0	0.2	2	0.8461538461538461	11	0.42857142857142855	0.6923076923076923	10	9	4	1	0	0.7142857142857143	7	5	15	0.09090909090909091	0.4	0.4168807745627072	0.92202170023947	0.4026316626788519	0.9505027689653505	0.7343754536920327	0.8350968357833675	0.8528825475713313	0.9128653632505049	1.0	0.3	0.0	0.012725081244615518	0.012725081244615518
3439	0.0488454589110433	0.024087390077522558	0.024035418012570604	0.9466658789571332	-1	0	0	0.2	2	0.8461538461538461	11	0.375	0.6923076923076923	10	9	4	1	0	0.625	8	5	15	0.09090909090909091	0.5	0.420577933474046	0.9063536839145667	0.19506297420809907	0.9624769539838312	0.8260141020833307	0.8953723854674815	0.8383345828601615	0.927825966241824	1.0	0.3	0.0	0.024035418012570604	0.024035418012570604
1784	0.038868799774707835	0.018250972354700894	0.016948869187945984	0.9540628058933417	-1	0	0	0.2	2	0.8461538461538461	11	0.42857142857142855	0.6923076923076923	10	9	4	1	0	0.7142857142857143	7	5	15	0.09090909090909091	0.4	0.4168807745627072	0.92202170023947	0.3171045613810913	0.9601286344283159	0.7343754536920327	0.8350968357833675	0.8528825475713313	0.9186824579203352	1.0	0.3	0.0	0.016948869187945984	0.016948869187945984
3755	0.0379784814213508	0.015268519698227663	0.011373855670290978	0.9352276987945397	-1	0	0	0.1	1	1.0	13	0.375	0.6923076923076923	10	9	4	1	0	0.625	8	5	15	0.09090909090909091	0.6666666666666666	0.4636103556422233	0.9025210544461373	0.4505613944887174	0.967474516434257	0.6413259685629319	0.9431884254566976	0.7796289093498046	0.943173577459158	1.0	0.6	0.0	0.011373855670290978	0.011373855670290978
3699	0.0550660587977856	0.008354652942871108	-0.004180803087267267	0.9492260560073947	-1	0	0	0.2	2	0.8461538461538461	11	0.5	0.6923076923076923	11	9	3	1	0	0.8333333333333334	6	5	15	0.125	0	0.4183550188951549	0.912131124714012	0.35374680052375557	0.9609556085110351	0.8260141020833307	0.8022055370231324	0.7934295971953021	0.9100654636527513	1.0	0.36363636363636365	0.0	-0.0004180803087267267	-0.0004180803087267267
1156	0.03730926243260898	0.013445990501000822	0.012319805014896552	0.9385933628238412	-1	0	0	0.2	2	0.8461538461538461	11	0.42857142857142855	0.6923076923076923	10	9	4	2	0	0.7142857142857143	7	5	15	0.18181818181818182	0.4	0.4446798461800279	0.9168603299121277	0.3818297490058872	0.9534983754330976	0.6587430871979529	0.9219356994794963	0.7844995694852964	0.9327680988420638	0.55	0.3	0.0	0.012319805014896552	0.012319805014896552
4015	0.047628477483799316	0.023578460026468274	0.023353357690135666	0.9468813682346426	-1	0	0	0.2	2	0.8461538461538461	11	0.375	0.6923076923076923	10	9	4	1	0	0.625	8	5	15	0.09090909090909091	0.5	0.420577933474046	0.9063536839145667	0.19506297420809907	0.9624769539838312	0.8260141020833307	0.8953723854674815	0.8383345828601615	0.927825966241824	1.0	0.3	0.0	0.023353357690135666	0.023353357690135666
3934	0.04688816001355236	0.023088169772357423	0.022534595053869837	0.9459652804802243	-1	0	0	0.2	2	0.8461538461538461	11	0.375	0.6923076923076923	10	9	4	1	0	0.625	8	5	15	0.09090909090909091	0.5	0.420577933474046	0.9063536839145667	0.19506297420809907	0.9624769539838312	0.8260141020833307	0.8953723854674815	0.8383345828601615	0.927825966241824	1.0	0.3	0.0	0.022534595053869837	0.022534595053869837
1605	0.039495772629841566	0.01763689152970797	0.01716162907429616	0.9542107995412135	-1	0	0	0.2	2	0.8461538461538461	11	0.42857142857142855	0.6923076923076923	10	9	4	1	0	0.7142857142857143	7	5	15	0.09090909090909091	0.4	0.4168807745627072	0.92202170023947	0.45477241397281726	0.9603600090861726	0.7343754536920327	0.8345696885553918	0.8202498409066835	0.9187381663596035	1.0	0.3	0.0	0.01716162907429616	0.01716162907429616
1667	0.042719474665286646	0.017952453198324232	0.017517870047981027	0.95250860138778	-1	0	0	0.2	2	0.8461538461538461	11	0.42857142857142855	0.6923076923076923	10	9	4	1	0	0.7142857142857143	7	5	15	0.09090909090909091	0.4	0.4168807745627072	0.92202170023947	0.45477241397281726	0.9537986245819989	0.7343754536920327	0.8345696885553918	0.8202498409066835	0.9146657238873191	1.0	0.3	0.0	0.017517870047981027	0.017517870047981027
1025	0.03470547394202064	0.015124731991013001	0.005637682273572806	0.9507000141576035	-1	0	0	0.2	2	0.8461538461538461	11	0.42857142857142855	0.6923076923076923	9	9	5	1	0	0.7142857142857143	7	5	15	0.07142857142857142	0.4	0.4154065302302595	0.9290819890813968	0.5557980274218789	0.9686784912797198	0.8260141020833307	0.8438653872985658	0.8442713224814509	0.928499024875132	1.0	0.2222222222222222	0.0	0.005637682273572806	0.005637682273572806
4507	0.04734636473874219	0.024889174199687863	0.024283190683381327	0.8161884334329779	-1	0	0	0.2	2	0.8461538461538461	11	0.375	0.6923076923076923	11	9	3	2	0	0.625	8	5	15	0.25	0.5	0.4154065302302595	0.9150698175190196	0.19506297420809907	0.95816621600302	0.8260141020833307	0.9060970284944273	0.8041036455248313	0.9303313731953763	0.5454545454545454	0.2727272727272727	0.0	0.024283190683381327	0.024283190683381327
4793	0.047287583954961	0.026871356450424547	0.026091722058154104	0.7837851575728183	-1	0	0	0.2	2	0.8461538461538461	11	0.375	0.6923076923076923	10	9	4	3	0	0.625	8	5	15	0.2727272727272727	0.5	0.420577933474046	0.9063536839145667	0.19506297420809907	0.9632119285840214	0.8260141020833307	0.9022231527280714	0.8202498409066835	0.9299372690996085	0.1	0.2	0.0	0.026091722058154104	0.026091722058154104
4053	0.024743554446360606	0.011360899373922219	0.010733294248637525	0.9596969968483265	-1	0	0	0.375	3	0.5555555555555556	5	0.4583333333333333	0.5555555555555556	7	5	3	4	0	0.6666666666666666	6	4	11	0.5	0	0.42574933671783255	0.8843464531226264	0.19506297420809907	0.9484878919516173	0.6059566358599054	0.9431233157136345	0.7934295971953021	0.9299032756253882	0.14285714285714285	0.2857142857142857	0.0	0.010733294248637525	0.010733294248637525
400	0.04051153230656772	0.0042773240027982095	0.0023000696944407476	0.9858280725967309	-1	0	0	0.2	2	0.8461538461538461	11	0.5357142857142857	0.8461538461538461	13	11	1	0	0	0.14285714285714285	14	2	15	0.0	0	0.7873409191533449	0.9477205335655234	0.5063493347070109	0.8248499376035227	0.5452205411065791	0.7222370636780113	0.7959097566970553	0.8582543920134377	0	0	0.0	0.0023000696944407476	0.0023000696944407476
3167	0.047535599852796456	0.021659267495910937	0.020394241541977897	0.9470212353896627	-1	0	0	0.2	2	0.8461538461538461	11	0.375	0.6923076923076923	10	9	4	1	0	0.625	8	5	15	0.09090909090909091	0.5	0.420577933474046	0.9063536839145667	0.19506297420809907	0.9624769539838312	0.8260141020833307	0.8953723854674815	0.8383345828601615	0.927825966241824	1.0	0.3	0.0	0.020394241541977897	0.020394241541977897
5050	0.046099855973514535	0.025260098195748946	0.024993729310445585	0.7863829215465106	-1	0	0	0.2	2	0.8461538461538461	11	0.375	0.6923076923076923	11	9	3	2	0	0.625	8	5	15	0.25	0.5	0.4154065302302595	0.9150698175190196	0.19506297420809907	0.95816621600302	0.8260141020833307	0.9160658887682414	0.8067367301200994	0.9329459348447231	0.5454545454545454	0.2727272727272727	0.0	0.024993729310445585	0.024993729310445585
4405	0.04747995764801514	0.025722384919328177	0.025707631326296936	0.8013645937301435	-1	0	0	0.2	2	0.8461538461538461	11	0.375	0.6923076923076923	11	9	3	2	0	0.625	8	5	15	0.25	0.5	0.4154065302302595	0.9150698175190196	0.19506297420809907	0.95816621600302	0.8260141020833307	0.8963395657028209	0.8107988469283518	0.9279240117258153	0.5454545454545454	0.2727272727272727	0.0	0.025707631326296936	0.025707631326296936
2609	0.0429808654035134	0.017465843984515162	0.01745395563503896	0.9524721801918128	-1	0	0	0.2	2	0.8461538461538461	11	0.42857142857142855	0.6923076923076923	10	9	4	1	0	0.7142857142857143	7	5	15	0.09090909090909091	0.4	0.4168807745627072	0.92202170023947	0.45477241397281726	0.9537986245819989	0.7343754536920327	0.8345696885553918	0.8202498409066835	0.9146657238873191	1.0	0.3	0.0	0.01745395563503896	0.01745395563503896
2460	0.030863595876328014	0.005236041231070258	0.0024405183787928643	0.9526488260075104	-1	0.25	1	0.3	3	0.7692307692307693	10	0.42857142857142855	0.6153846153846154	10	8	4	1	0	0.7142857142857143	7	5	15	0.1	0.6666666666666666	0.4220521778064937	0.9206672352462197	0.45477241397281726	0.9602804586903086	0.7343754536920327	0.8912546828796805	0.8122048260638681	0.9295731150550315	1.0	0.3	0.0	0.0024405183787928643	0.0024405183787928643
3675	0.04565995811926749	0.019361176982806833	0.01927698247183523	0.9475950685203348	-1	0	0	0.2	2	0.8461538461538461	11	0.375	0.6923076923076923	11	9	3	1	0	0.625	8	5	15	0.125	0.5	0.4154065302302595	0.9150698175190196	0.19506297420809907	0.9589595443001245	0.8260141020833307	0.894917433015143	0.8442713224814509	0.9280300533743637	1.0	0.18181818181818182	0.0	0.01927698247183523	0.01927698247183523
3519	0.04540979531335077	0.02312223101642725	0.02285743414376521	0.9464536893874156	-1	0	0	0.2	2	0.8461538461538461	11	0.375	0.6923076923076923	11	9	3	1	0	0.625	8	5	15	0.125	0.5	0.4154065302302595	0.9150698175190196	0.19506297420809907	0.9574072758021923	0.8260141020833307	0.8945146755230126	0.8442713224814509	0.9270663655120879	1.0	0.18181818181818182	0.0	0.02285743414376521	0.02285743414376521
1129	0.033048633310904255	0.014236233979418018	0.014138386564223173	0.9445433062810122	-1	0	0	0.2	2	0.8461538461538461	11	0.42857142857142855	0.6923076923076923	10	9	4	2	0	0.7142857142857143	7	5	15	0.18181818181818182	0.4	0.4446798461800279	0.9168603299121277	0.4026316626788519	0.9520470085726545	0.6241825043997098	0.9221932523219986	0.7844995694852964	0.9321662309071069	0.55	0.3	0.0	0.014138386564223173	0.014138386564223173
4481	0.04844588443229775	0.025397772623588884	0.025280269812662265	0.7959878856458832	-1	0	0	0.2	2	0.8461538461538461	11	0.375	0.6923076923076923	11	9	3	2	0	0.625	8	5	15	0.25	0.5	0.4154065302302595	0.9150698175190196	0.19506297420809907	0.95816621600302	0.8260141020833307	0.9212454636813071	0.8041036455248313	0.9343773522342214	0.5454545454545454	0.2727272727272727	0.0	0.025280269812662265	0.025280269812662265
3840	0.04672375856739777	0.022090733194569036	0.020302753276497977	0.9466723696870845	-1	0	0	0.2	2	0.8461538461538461	11	0.375	0.6923076923076923	10	9	4	1	0	0.625	8	5	15	0.09090909090909091	0.5	0.420577933474046	0.9063536839145667	0.19506297420809907	0.9698003072263977	0.8260141020833307	0.8953723854674815	0.8383345828601615	0.9326837830101775	1.0	0.3	0.0	0.020302753276497977	0.020302753276497977
3089	0.047307718234636684	0.0235353944382037	0.02351417650627179	0.946445337947968	-1	0	0	0.2	2	0.8461538461538461	11	0.375	0.6923076923076923	10	9	4	1	0	0.625	8	5	15	0.09090909090909091	0.5	0.420577933474046	0.9063536839145667	0.19506297420809907	0.9624769539838312	0.8260141020833307	0.8953723854674815	0.8383345828601615	0.927825966241824	1.0	0.3	0.0	0.02351417650627179	0.02351417650627179
2811	0.046165992916517136	0.0220096787638566	0.021981315837251155	0.9462521586865209	-1	0	0	0.2	2	0.8461538461538461	11	0.375	0.6923076923076923	11	9	3	1	0	0.625	8	5	15	0.125	0.5	0.4154065302302595	0.9150698175190196	0.19506297420809907	0.9574072758021923	0.8260141020833307	0.8968533207639442	0.8073975937820748	0.9276285062688264	1.0	0.18181818181818182	0.0	0.021981315837251155	0.021981315837251155
2174	0.03997503557386671	0.016277748938603107	0.014728276645793128	0.9531860936778341	-1	0	0	0.2	2	0.8461538461538461	11	0.42857142857142855	0.6923076923076923	10	9	4	1	0	0.7142857142857143	7	5	15	0.09090909090909091	0.4	0.4168807745627072	0.92202170023947	0.31723231464852397	0.9514921146356355	0.7711171129269623	0.8107600660490076	0.8528825475713313	0.9089156715940174	1.0	0.3	0.0	0.014728276645793128	0.014728276645793128
3153	0.04459918332475951	0.02088516597047382	0.02003954608459103	0.9468129110797727	-1	0	0	0.2	2	0.8461538461538461	11	0.375	0.6923076923076923	11	9	3	1	0	0.625	8	5	15	0.125	0.5	0.4154065302302595	0.9150698175190196	0.19506297420809907	0.9574072758021923	0.8075409372659953	0.8985197405176777	0.8442713224814509	0.9280334855384119	1.0	0.18181818181818182	0.0	0.02003954608459103	0.02003954608459103
2116	None	None	None	None	None	0	0	0.3	3	0.6923076923076923	9	0.5	0.5384615384615384	9	7	5	1	0	0.8333333333333334	5	6	15	0.08333333333333333	0.18181818181818182	0.42574933671783255	0.9275743164232229	0.5557980274218789	0.9582935362946139	0.8260141020833307	0.9133903590583257	0.8106963194616251	0.9358413706602812	1.0	0.2222222222222222	0.0	None	None
5026	0.04646840727616469	0.024677527995981163	0.023992826975262404	0.8066122579505637	-1	0	0	0.2	2	0.8461538461538461	11	0.375	0.6923076923076923	11	9	3	2	0	0.625	8	5	15	0.25	0.5	0.4154065302302595	0.9150698175190196	0.19506297420809907	0.95816621600302	0.8260141020833307	0.9060970284944273	0.8041036455248313	0.9303313731953763	0.5454545454545454	0.2727272727272727	0.0	0.023992826975262404	0.023992826975262404
4468	0.04808176227458294	0.02459631686983232	0.024192913639464967	0.8118839917911502	-1	0	0	0.2	2	0.8461538461538461	11	0.375	0.6923076923076923	11	9	3	2	0	0.625	8	5	15	0.25	0.5	0.4154065302302595	0.9150698175190196	0.19506297420809907	0.95816621600302	0.8260141020833307	0.9060970284944273	0.8041036455248313	0.9303313731953763	0.5454545454545454	0.2727272727272727	0.0	0.024192913639464967	0.024192913639464967
2326	0.03741506840318198	0.017011483323112565	0.01643973489300515	0.9549191317397759	-1	0	0	0.2	2	0.8461538461538461	11	0.42857142857142855	0.6923076923076923	10	9	4	1	0	0.7142857142857143	7	5	15	0.09090909090909091	0.4	0.4168807745627072	0.92202170023947	0.45477241397281726	0.9603600090861726	0.7343754536920327	0.8425544588457093	0.8202498409066835	0.9201942230348809	1.0	0.3	0.0	0.01643973489300515	0.01643973489300515
4742	0.04687533099078341	0.025269950291140555	0.024466239709213744	0.7844218405861819	-1	0	0	0.2	2	0.8461538461538461	11	0.375	0.6923076923076923	11	9	3	2	0	0.625	8	5	15	0.25	0.5	0.4154065302302595	0.9150698175190196	0.19506297420809907	0.95816621600302	0.8260141020833307	0.9060970284944273	0.8041036455248313	0.9303313731953763	0.5454545454545454	0.2727272727272727	0.0	0.024466239709213744	0.024466239709213744
4463	0.04733901314123547	0.025612947762173904	0.025290770659884144	0.7865369551333226	-1	0	0	0.2	2	0.8461538461538461	11	0.375	0.6923076923076923	11	9	3	2	0	0.625	8	5	15	0.25	0.5	0.4154065302302595	0.9150698175190196	0.19506297420809907	0.95816621600302	0.8260141020833307	0.9113348117305059	0.8442713224814509	0.9316836128489822	0.5454545454545454	0.2727272727272727	0.0	0.025290770659884144	0.025290770659884144
43	0.012064594946875635	0.0012240664050640563	0.0012036779746995875	0.9963600582076166	-1	0	0	0.3333333333333333	2	0.8333333333333334	5	0.6666666666666666	0.6666666666666666	6	4	1	2	0	0.3333333333333333	2	6	8	0.5	0	0.815444317697429	0.771407300277561	0.38518040519851865	0.9800193423618482	0.4501062536498989	0.8500993804196832	0.9003759464073122	0.9073322074510589	0.6666666666666666	0	0.0	0.0012036779746995875	0.0012036779746995875
3414	0.046742170005785275	0.025042058998699494	0.02485275458892615	0.8191025034148551	-1	0	0	0.2	2	0.8461538461538461	11	0.375	0.6923076923076923	11	9	3	2	0	0.625	8	5	15	0.25	0.5	0.4154065302302595	0.9150698175190196	0.19506297420809907	0.95816621600302	0.8260141020833307	0.9060970284944273	0.8041036455248313	0.9303313731953763	0.5454545454545454	0.2727272727272727	0.0	0.02485275458892615	0.02485275458892615
4172	0.04718713271672814	0.02549848509089702	0.02501884313609261	0.8205380770811037	-1	0	0	0.2	2	0.8461538461538461	11	0.375	0.6923076923076923	11	9	3	2	0	0.625	8	5	15	0.25	0.5	0.4154065302302595	0.9150698175190196	0.19506297420809907	0.95816621600302	0.8260141020833307	0.9060970284944273	0.8041036455248313	0.9303313731953763	0.5454545454545454	0.2727272727272727	0.0	0.02501884313609261	0.02501884313609261
2318	0.03899606481950006	0.016916902589435373	0.016326847273363976	0.9544310197806479	-1	0	0	0.2	2	0.8461538461538461	11	0.42857142857142855	0.6923076923076923	10	9	4	1	0	0.7142857142857143	7	5	15	0.09090909090909091	0.4	0.4168807745627072	0.92202170023947	0.45477241397281726	0.9603600090861726	0.777465857966779	0.8042522587048088	0.829921780246449	0.913480960509138	1.0	0.3	0.0	0.016326847273363976	0.016326847273363976
3054	0.04428604023008418	0.02282241810991606	0.022777519622551836	0.9466564391022345	-1	0	0	0.2	2	0.8461538461538461	11	0.375	0.6923076923076923	11	9	3	1	0	0.625	8	5	15	0.125	0.5	0.4154065302302595	0.9150698175190196	0.19506297420809907	0.956005317075096	0.8260141020833307	0.8941383535896724	0.8442713224814509	0.9262090821901644	1.0	0.18181818181818182	0.0	0.022777519622551836	0.022777519622551836
3269	0.048306590293044516	0.02331134402733453	0.022994581773674198	0.9462964456540428	-1	0	0	0.2	2	0.8461538461538461	11	0.375	0.6923076923076923	10	9	4	2	0	0.625	8	5	15	0.18181818181818182	0.5	0.420577933474046	0.9063536839145667	0.19506297420809907	0.9624769539838312	0.8260141020833307	0.8944726008898753	0.8372145752969717	0.9276120889668918	0.55	0.3	0.0	0.022994581773674198	0.022994581773674198
3160	0.04740545880209283	0.023226984151013978	0.023224812763932057	0.9469072913617449	-1	0	0	0.2	2	0.8461538461538461	11	0.375	0.6923076923076923	10	9	4	1	0	0.625	8	5	15	0.09090909090909091	0.5	0.420577933474046	0.9063536839145667	0.19506297420809907	0.9624769539838312	0.8260141020833307	0.8953723854674815	0.8383345828601615	0.927825966241824	1.0	0.3	0.0	0.023224812763932057	0.023224812763932057
429	0.05326911469833575	0.006993259648975796	0.004358415385983711	0.8094967314083059	-1	0	0	0.2	2	0.8333333333333334	10	0.5384615384615384	0.8333333333333334	12	10	1	1	0	0.15384615384615385	13	2	14	0.25	0.16666666666666666	0.2455778126076696	0.8626406346732014	0.6660592937052237	0.8219684661213207	0.6222517971012057	0.9402830574397932	0.8356563461903811	0.8850589337418382	1.0	0.5	0.0	0.004358415385983711	0.004358415385983711
3498	0.04731187231330929	0.02297092864780285	0.0224979375770563	0.946423760349324	-1	0	0	0.2	2	0.8461538461538461	11	0.375	0.6923076923076923	10	9	4	1	0	0.625	8	5	15	0.09090909090909091	0.5	0.420577933474046	0.9063536839145667	0.19506297420809907	0.9624769539838312	0.8260141020833307	0.8953723854674815	0.8383345828601615	0.927825966241824	1.0	0.3	0.0	0.0224979375770563	0.0224979375770563
4079	0.046146057462371194	0.02525109005013058	0.024621899610349347	0.7863453922245627	-1	0	0	0.2	2	0.8461538461538461	11	0.375	0.6923076923076923	11	9	3	2	0	0.625	8	5	15	0.25	0.5	0.4154065302302595	0.9150698175190196	0.19506297420809907	0.95816621600302	0.8260141020833307	0.9060970284944273	0.8041036455248313	0.9303313731953763	0.5454545454545454	0.2727272727272727	0.0	0.024621899610349347	0.024621899610349347
1013	0.03206398921611984	0.013758836454776472	0.013340639102375745	0.9444306734884053	-1	0	0	0.2	2	0.8461538461538461	11	0.42857142857142855	0.6923076923076923	10	9	4	1	0	0.7142857142857143	7	5	15	0.09090909090909091	0.4	0.4446798461800279	0.9168603299121277	0.4026316626788519	0.9520470085726545	0.6374315032704889	0.9211252790843815	0.7844995694852964	0.9318538013653954	1.0	0.3	0.0	0.013340639102375745	0.013340639102375745
4301	0.04492227364611347	0.012744577079117766	0.012483679390187987	0.9472145181757243	-1	0	0	0.3	3	0.6923076923076923	9	0.45454545454545453	0.6153846153846154	11	8	3	1	0	0.2727272727272727	11	3	15	0.14285714285714285	0	0.4154065302302595	0.9150698175190196	0.19506297420809907	0.95816621600302	0.8260141020833307	0.9010095840256984	0.8073975937820748	0.929059211111753	1.0	0.2727272727272727	0.0	0.012483679390187987	0.012483679390187987
4626	0.047390745323991026	0.025595229299314706	0.025188523478598106	0.7817398023552843	-1	0	0	0.2	2	0.8461538461538461	11	0.375	0.6923076923076923	11	9	3	2	0	0.625	8	5	15	0.25	0.5	0.4154065302302595	0.9150698175190196	0.19506297420809907	0.95816621600302	0.8260141020833307	0.9060970284944273	0.8041036455248313	0.9303313731953763	0.5454545454545454	0.2727272727272727	0.0	0.025188523478598106	0.025188523478598106
154	0.0	0.0	0.0	1.0	-1	0	0	0	0	0	0	1.0	0	0	0	0	0	0	1.0	1	1	1	0.0	0	0	0	0	0	0	0	0	0	0	0	0	-0.1	-0.1
595	0.027600295582196697	0.0015360735912488628	0.001437139846471123	0.9961389383633253	-1	0	0	0.5	3	0.5714285714285714	4	0.5	0.5714285714285714	6	4	2	0	0	0.5	3	6	9	0.0	0.6666666666666666	0.26146699327357414	0.9230875514529086	0.6095980043249287	0.8138650272721032	0.5732863192587934	0.8292610488819626	0.8920433167048625	0.8637657769371426	0	0	0.0	0.001437139846471123	0.001437139846471123
740	0.030584225255771664	0.006597722537240908	0.0055244647491399295	0.9499132366268892	-1	0	0	0.3	3	0.6923076923076923	9	0.35714285714285715	0.6153846153846154	9	8	5	1	0	0.8571428571428571	6	7	15	0.07692307692307693	0.8	0.78301394328121	0.9284057275946949	0.5557980274218789	0.9678820182397856	0.8519136884231122	0.8510026589856017	0.8442713224814509	0.9289196666061097	1.0	0.2222222222222222	0.0	0.0055244647491399295	0.0055244647491399295
877	0.03936734167728383	0.013584949726685605	0.011796323999087978	0.9558158129682544	-1	0	0	0.2	2	0.8461538461538461	11	0.42857142857142855	0.6923076923076923	10	9	4	1	0	0.7142857142857143	7	5	15	0.09090909090909091	0.4	0.4168807745627072	0.92202170023947	0.4026316626788519	0.9505027689653505	0.7343754536920327	0.8350968357833675	0.8528825475713313	0.9128653632505049	1.0	0.3	0.0	0.011796323999087978	0.011796323999087978
4784	0.04638557254912566	0.026112928158570685	0.02410356510467883	0.8002550915883613	-1	0	0	0.2	2	0.8461538461538461	11	0.375	0.6923076923076923	10	9	4	2	0	0.625	8	5	15	0.18181818181818182	0.5	0.420577933474046	0.9063536839145667	0.19506297420809907	0.9632119285840214	0.8260141020833307	0.9022231527280714	0.8202498409066835	0.9299372690996085	0.55	0.2	0.0	0.02410356510467883	0.02410356510467883
4196	0.04736802866593034	0.025244856379747244	0.02497279196184297	0.8175368580717749	-1	0	0	0.2	2	0.8461538461538461	11	0.375	0.6923076923076923	11	9	3	2	0	0.625	8	5	15	0.25	0.5	0.4154065302302595	0.9150698175190196	0.19506297420809907	0.95816621600302	0.8260141020833307	0.9060970284944273	0.8041036455248313	0.9303313731953763	0.5454545454545454	0.2727272727272727	0.0	0.02497279196184297	0.02497279196184297
4136	0.04746635200723486	0.024982649535451117	0.02467768470212077	0.7906270811802592	-1	0	0	0.2	2	0.8461538461538461	11	0.375	0.6923076923076923	11	9	3	2	0	0.625	8	5	15	0.25	0.5	0.4154065302302595	0.9150698175190196	0.19506297420809907	0.95816621600302	0.8260141020833307	0.9060970284944273	0.8041036455248313	0.9303313731953763	0.5454545454545454	0.2727272727272727	0.0	0.02467768470212077	0.02467768470212077
4085	0.04799085123662001	0.02346602904009201	0.02340355748243962	0.9463578042958757	-1	0	0	0.2	2	0.8461538461538461	11	0.375	0.6923076923076923	10	9	4	1	0	0.625	8	5	15	0.09090909090909091	0.5	0.420577933474046	0.9063536839145667	0.19506297420809907	0.9624769539838312	0.8260141020833307	0.8953723854674815	0.8383345828601615	0.927825966241824	1.0	0.3	0.0	0.02340355748243962	0.02340355748243962
450	0.05769270954587756	0.008072119696879303	-0.004255237723641767	0.5580500339473262	-1	0	0	0.2	2	0.8461538461538461	11	0.3409090909090909	0.7692307692307693	11	10	3	1	0	0.36363636363636365	4	11	15	0.1111111111111111	0.18181818181818182	0.42574933671783255	0.9104070031198312	0.35374680052375557	0.9465825242520677	0.6427368053007347	0.9124890495149156	0.7752928288321322	0.9250191933349952	1.0	0.36363636363636365	0.0	-0.00042552377236417676	-0.00042552377236417676
1240	0.03258108674737721	0.013180818518316277	0.013138714970169697	0.9441814645609657	-1	0	0	0.2	2	0.8461538461538461	11	0.42857142857142855	0.6923076923076923	10	9	4	2	0	0.7142857142857143	7	5	15	0.18181818181818182	0.4	0.4446798461800279	0.9168603299121277	0.4026316626788519	0.9520470085726545	0.6241825043997098	0.9221932523219986	0.7844995694852964	0.9321662309071069	0.55	0.3	0.0	0.013138714970169697	0.013138714970169697
498	0.03058709586619163	0.002153992210826102	-0.0002825052488099279	0.9389644299564224	-1	0	0	0.125	1	1.0	10	0.2857142857142857	0.8	9	8	2	1	0	0.8571428571428571	7	6	12	0.14285714285714285	0	0.6595425182362658	0.9117289122006481	0.6327398511737342	0.8801888817931401	0.500791256978516	0.8948451266551137	0.7563065375330547	0.8963014665738872	1.0	0.3333333333333333	0.0	-2.825052488099279e-05	-2.825052488099279e-05
1107	0.07417389964791976	0.00911607877847583	-0.00483912980002883	0.6267477062128599	-1	0	0	0.2	2	0.8461538461538461	11	0.5357142857142857	0.8461538461538461	12	11	2	1	0	0.14285714285714285	2	14	15	0.14285714285714285	0	0.4584936883982789	0.8911791597427757	0.5557980274218789	0.900320691968123	0.5149612504635835	0.8844633738745906	0.8610959453886906	0.8921612354428987	1.0	0.4166666666666667	0.0	-0.00048391298000288296	-0.00048391298000288296
3778	0.04947941970398016	0.021923470050134786	0.01975141747764417	0.9469252769319655	-1	0	0	0.2	2	0.8461538461538461	11	0.375	0.6923076923076923	10	9	4	1	0	0.625	8	5	15	0.09090909090909091	0.5	0.420577933474046	0.9063536839145667	0.19506297420809907	0.9624769539838312	0.8260141020833307	0.8953723854674815	0.8383345828601615	0.927825966241824	1.0	0.3	0.0	0.01975141747764417	0.01975141747764417
4394	0.048703480199758134	0.025082494926425364	0.024894422526290434	0.7778813115429197	-1	0	0	0.2	2	0.8461538461538461	11	0.375	0.6923076923076923	11	9	3	2	0	0.625	8	5	15	0.25	0.5	0.4154065302302595	0.9150698175190196	0.19506297420809907	0.95816621600302	0.8260141020833307	0.9060970284944273	0.8041036455248313	0.9303313731953763	0.5454545454545454	0.2727272727272727	0.0	0.024894422526290434	0.024894422526290434
4069	0.04578919166052444	0.02402654358008878	0.022907644460070726	0.8079449780579349	-1	0	0	0.2	2	0.8461538461538461	11	0.375	0.6923076923076923	11	9	3	2	0	0.625	8	5	15	0.25	0.5	0.4154065302302595	0.9150698175190196	0.19506297420809907	0.95816621600302	0.8260141020833307	0.9060970284944273	0.8041036455248313	0.9303313731953763	0.5454545454545454	0.2727272727272727	0.0	0.022907644460070726	0.022907644460070726
1478	0.038814640535335995	0.016415472130476914	0.015231212721787553	0.9548853009628483	-1	0	0	0.2	2	0.8461538461538461	11	0.42857142857142855	0.6923076923076923	10	9	4	1	0	0.7142857142857143	7	5	15	0.09090909090909091	0.4	0.4168807745627072	0.92202170023947	0.45477241397281726	0.9603600090861726	0.7343754536920327	0.8345696885553918	0.8202498409066835	0.9187381663596035	1.0	0.3	0.0	0.015231212721787553	0.015231212721787553
2989	0.04475904839210058	0.021878907708286252	0.021759822583774457	0.9480776402989343	-1	0	0	0.2	2	0.8461538461538461	11	0.375	0.6923076923076923	11	9	3	2	0	0.625	8	5	15	0.25	0.5	0.4154065302302595	0.9150698175190196	0.19506297420809907	0.9566859319426294	0.8260141020833307	0.8936243381266565	0.8442713224814509	0.9264566613515951	0.5454545454545454	0.18181818181818182	0.0	0.021759822583774457	0.021759822583774457
952	0.032208739572854965	0.014112678410560903	0.01376015550927966	0.9442420924757224	-1	0	0	0.2	2	0.8461538461538461	11	0.42857142857142855	0.6923076923076923	10	9	4	1	0	0.7142857142857143	7	5	15	0.09090909090909091	0.4	0.4446798461800279	0.9168603299121277	0.4026316626788519	0.9520470085726545	0.6374315032704889	0.9211252790843815	0.7844995694852964	0.9318538013653954	1.0	0.3	0.0	0.01376015550927966	0.01376015550927966
594	0.03383718217138517	0.010406674181742006	0.009942443650642951	0.9434808561777708	-1	0	0	0.2	2	0.8461538461538461	11	0.42857142857142855	0.6923076923076923	10	9	4	1	0	0.7142857142857143	7	5	15	0.09090909090909091	0.4	0.4446798461800279	0.9168603299121277	0.45477241397281726	0.9626925839243414	0.6374315032704889	0.9211252790843815	0.7584559843943552	0.9371977547394739	1.0	0.3	0.0	0.009942443650642951	0.009942443650642951
1045	0.05414144591315306	0.008815985395203129	0.00878897785599667	0.7110069753974757	-1	0	0	0.1111111111111111	1	1.0	11	1.0	0.9090909090909091	11	10	1	0	0	0.07692307692307693	13	1	13	0.0	0	0.6628156263014673	0.8843515010522606	0.6859022236374874	0.8341664873893754	0.49249828435268206	0.9610600591334529	0.7581915716290314	0.9076484597795753	0	0	0.0	0.00878897785599667	0.00878897785599667
3192	0.04778856642599935	0.022182967714637944	0.0217337834121988	0.9461353029653845	-1	0	0	0.2	2	0.8461538461538461	11	0.375	0.6923076923076923	10	9	4	2	0	0.625	8	5	15	0.18181818181818182	0.5	0.420577933474046	0.9063536839145667	0.19506297420809907	0.9624769539838312	0.8260141020833307	0.8944726008898753	0.8372145752969717	0.9276120889668918	0.55	0.3	0.0	0.0217337834121988	0.0217337834121988
2366	0.043268326654184806	0.01698160450409868	0.016780849955592318	0.9526519415375265	-1	0	0	0.2	2	0.8461538461538461	11	0.42857142857142855	0.6923076923076923	10	9	4	1	0	0.7142857142857143	7	5	15	0.09090909090909091	0.4	0.4168807745627072	0.92202170023947	0.45477241397281726	0.9537986245819989	0.7343754536920327	0.8425544588457093	0.8202498409066835	0.9161880942202251	1.0	0.3	0.0	0.016780849955592318	0.016780849955592318
2173	0.03908954475984562	0.015750329643855396	0.015488363230171064	0.9541947556760889	-1	0	0	0.2	2	0.8461538461538461	11	0.42857142857142855	0.6923076923076923	10	9	4	1	0	0.7142857142857143	7	5	15	0.09090909090909091	0.4	0.4168807745627072	0.92202170023947	0.40682142569113433	0.9504552392493613	0.7343754536920327	0.8425544588457093	0.8528825475713313	0.9142906920303431	1.0	0.3	0.0	0.015488363230171064	0.015488363230171064
1698	0.0387473891482697	0.018157462861309485	0.01702225832386711	0.9544490923860003	-1	0	0	0.2	2	0.8461538461538461	11	0.42857142857142855	0.6923076923076923	10	9	4	1	0	0.7142857142857143	7	5	15	0.09090909090909091	0.4	0.4168807745627072	0.92202170023947	0.3171045613810913	0.9601286344283159	0.8260141020833307	0.8365190436983332	0.8528825475713313	0.9189401535365278	1.0	0.3	0.0	0.01702225832386711	0.01702225832386711
3914	0.04677639158492969	0.024609904279014997	0.02400442929114226	0.8044752861402935	-1	0	0	0.2	2	0.8461538461538461	11	0.375	0.6923076923076923	11	9	3	2	0	0.625	8	5	15	0.25	0.5	0.4154065302302595	0.9150698175190196	0.19506297420809907	0.95816621600302	0.8260141020833307	0.9060970284944273	0.8041036455248313	0.9303313731953763	0.5454545454545454	0.2727272727272727	0.0	0.02400442929114226	0.02400442929114226
550	0.05919775715460838	0.006252697542795145	0.004721402708632922	0.7416817961360018	-1	0	0	0.1	1	1.0	12	1.0	1.0	13	12	0	0	0	0.07142857142857142	14	1	14	0.0	0	0.7025501113671387	0.9089576376740217	0.6859022236374874	0.8965311409976923	0.49249828435268206	0.9672847996454643	0.7581915716290314	0.9318607310705014	0	0	0.0	0.004721402708632922	0.004721402708632922
1447	0.03878596526513055	0.01725150524306939	0.015251326996067032	0.9548322805248883	-1	0	0	0.2	2	0.8461538461538461	11	0.42857142857142855	0.6923076923076923	10	9	4	1	0	0.7142857142857143	7	5	15	0.09090909090909091	0.4	0.4168807745627072	0.92202170023947	0.3171045613810913	0.9601286344283159	0.7343754536920327	0.8350968357833675	0.8528825475713313	0.9186824579203352	1.0	0.3	0.0	0.015251326996067032	0.015251326996067032
460	0.06864228276742348	0.013777355810356693	0.010080333496188818	0.6764992469783806	-1	0	0	0.1	1	1.0	13	1.0	1.0	14	13	0	1	0	0.06666666666666667	15	1	15	0.3333333333333333	0	0.6628156263014673	0.750998871231481	0.7142542511392451	0.8976881698788617	0.1580411738118767	0.9119358567927893	0.9314905689097221	0.8665835158100506	1.0	0.5	0.0	0.010080333496188818	0.010080333496188818
651	0.03896396319766473	0.003460550409942179	-0.0013666086425669465	0.949171849771993	-1	0	0	0.3	3	0.7692307692307693	10	0.3	0.5384615384615384	9	7	5	1	0	0.5	5	10	15	0.08333333333333333	0	0.4486504066049813	0.9521037809123237	0.5557980274218789	0.9036844525964017	0.5904651318810943	0.6664760853979438	0.8610959453886906	0.8779964652867167	1.0	0.3333333333333333	0.0	-0.00013666086425669465	-0.00013666086425669465
2438	0.0430442634570099	0.017265266037586432	0.01722998942803857	0.9529214615080626	-1	0	0	0.2	2	0.8461538461538461	11	0.42857142857142855	0.6923076923076923	10	9	4	1	0	0.7142857142857143	7	5	15	0.09090909090909091	0.4	0.4168807745627072	0.92202170023947	0.45477241397281726	0.9537986245819989	0.7343754536920327	0.8345696885553918	0.8202498409066835	0.9146657238873191	1.0	0.3	0.0	0.01722998942803857	0.01722998942803857
125	0.020142560656758228	0.0012453442179535667	0.000676294246740778	0.956493838251265	-1	0	0	0.5	3	0.7142857142857143	5	0.5625	0.5714285714285714	6	4	2	2	0	0.25	8	2	9	0.3333333333333333	0.5714285714285714	0.42855370042061125	0.7588409043211854	0.763638464027026	0.8753961714691484	0.42172619557350277	0.9458305950530425	0.832718017576378	0.8792421706753996	0.5833333333333334	0	0.0	0.000676294246740778	0.000676294246740778
209	0.049059994743107925	0.0042845621254966795	0.003832578191526784	0.5935561824119109	-1	0	0	0.1	1	1.0	12	1.0	0.75	10	9	3	0	0	0.07142857142857142	1	14	14	0.0	0	0.8032411761397575	0.9127303463548523	0.5209222647292172	0.8326995196040835	0.6400779185453799	0.7758917326930875	0.7808306793315135	0.8495915269342693	0	0	0.0	0.003832578191526784	0.003832578191526784
657	0.05853965493681048	0.016264150511429924	-0.012466468161614216	0.7539429715847166	-1	0	0	0.1	1	1.0	13	0.38461538461538464	0.8461538461538461	11	11	3	2	0	0.23076923076923078	13	3	15	0.2	0	0.5098522469645033	0.932259953951873	0.46144067352080453	0.924215617670845	0.5460791202999165	0.803557069882648	0.8610959453886906	0.8981852355194209	0.5454545454545454	0.2727272727272727	0.0	-0.0012466468161614216	-0.0012466468161614216
4486	0.04794245617112497	0.025004906235224254	0.02358710253058128	0.7728089038940489	-1	0	0	0.2	2	0.8461538461538461	11	0.375	0.6923076923076923	11	9	3	2	0	0.625	8	5	15	0.25	0.5	0.4154065302302595	0.9150698175190196	0.19506297420809907	0.95816621600302	0.8260141020833307	0.916163164476461	0.8073975937820748	0.9329723254235981	0.5454545454545454	0.2727272727272727	0.0	0.02358710253058128	0.02358710253058128
841	0.03384039816662332	0.01355972388102898	0.012293866441358069	0.9425829740121375	-1	0	0	0.2	2	0.8461538461538461	11	0.42857142857142855	0.6923076923076923	10	9	4	1	0	0.7142857142857143	7	5	15	0.09090909090909091	0.4	0.4446798461800279	0.9168603299121277	0.45477241397281726	0.9629551159526935	0.6374315032704889	0.920964537435322	0.7584559843943552	0.9372982124109919	1.0	0.3	0.0	0.012293866441358069	0.012293866441358069
3349	0.06166282815334172	0.005240268464959611	0.0023249650097243568	0.9425747012251209	-1	0.25	1	0.3	3	0.7692307692307693	10	0.5	0.6153846153846154	10	8	4	1	0	0.8333333333333334	6	5	15	0.1	0.2222222222222222	0.420577933474046	0.9063536839145667	0.19506297420809907	0.9624769539838312	0.8260141020833307	0.8953723854674815	0.8383345828601615	0.927825966241824	1.0	0.3	0.0	0.0023249650097243568	0.0023249650097243568
2944	0.0443361912845943	0.021373879853384264	0.020726790227356438	0.9468011593594265	-1	0	0	0.2	2	0.8461538461538461	11	0.375	0.6923076923076923	11	9	3	1	0	0.625	8	5	15	0.125	0.5	0.4154065302302595	0.9150698175190196	0.19506297420809907	0.9574072758021923	0.8260141020833307	0.8945146755230126	0.8442713224814509	0.9270663655120879	1.0	0.18181818181818182	0.0	0.020726790227356438	0.020726790227356438
1582	0.0405572715131963	0.017647125450412977	0.015735463199462132	0.9531842057539988	-1	0	0	0.2	2	0.8461538461538461	11	0.42857142857142855	0.6923076923076923	10	9	4	2	0	0.7142857142857143	7	5	15	0.18181818181818182	0.4	0.4168807745627072	0.92202170023947	0.45477241397281726	0.9650356424619169	0.8260141020833307	0.8336178454831573	0.8202498409066835	0.9217588039885011	0.55	0.3	0.0	0.015735463199462132	0.015735463199462132
2395	0.04594427646950023	0.021787140264557806	0.02178359813451624	0.9470685516255741	-1	0	0	0.2	2	0.8461538461538461	11	0.375	0.6923076923076923	11	9	3	1	0	0.625	8	5	15	0.125	0.5	0.4154065302302595	0.9150698175190196	0.19506297420809907	0.9574072758021923	0.8260141020833307	0.8976825298152943	0.8442713224814509	0.9278295550583189	1.0	0.18181818181818182	0.0	0.02178359813451624	0.02178359813451624
923	0.03380334953717215	0.014104158603593795	0.014020253122822807	0.944152694633507	-1	0	0	0.2	2	0.8461538461538461	11	0.42857142857142855	0.6923076923076923	10	9	4	2	0	0.7142857142857143	7	5	15	0.18181818181818182	0.4	0.4446798461800279	0.9168603299121277	0.4026316626788519	0.9520470085726545	0.6352233367920256	0.9223693166049369	0.7844995694852964	0.9322179852517909	0.55	0.3	0.0	0.014020253122822807	0.014020253122822807
2320	0.03851693142130638	0.018340622775748442	0.015614322347807704	0.9511066834260833	-1	0	0	0.2	2	0.8461538461538461	11	0.42857142857142855	0.6923076923076923	9	9	5	1	0	0.7142857142857143	7	5	15	0.07142857142857142	0.4	0.4154065302302595	0.9290819890813968	0.2364141117207627	0.958953112734929	0.8260141020833307	0.8438653872985658	0.8610959453886906	0.9220375077620346	1.0	0.2222222222222222	0.0	0.015614322347807704	0.015614322347807704
4350	0.046535405215922664	0.025639006080570678	0.025024132338303532	0.7834672795791522	-1	0	0	0.2	2	0.8461538461538461	11	0.375	0.6923076923076923	11	9	3	2	0	0.625	8	5	15	0.25	0.5	0.4154065302302595	0.9150698175190196	0.19506297420809907	0.95816621600302	0.8260141020833307	0.9060970284944273	0.8041036455248313	0.9303313731953763	0.5454545454545454	0.5454545454545454	0.0	0.025024132338303532	0.025024132338303532
4695	0.049916091474096765	0.008532898248215022	-0.005232808262542027	0.9519160870218705	-1	0	0	0.2	2	0.8461538461538461	11	0.2777777777777778	0.7692307692307693	12	10	2	2	0	0.6666666666666666	6	9	15	0.3333333333333333	0	0.4183550188951549	0.9074125080201447	0.35374680052375557	0.9494238907701736	0.7343754536920327	0.9115699849473482	0.7866105439308104	0.9252507330013187	0.5416666666666666	0.5	0.0	-0.0005232808262542027	-0.0005232808262542027
4721	0.04584216665938003	0.02469776058245637	0.02431643540920749	0.8082783607553671	-1	0	0	0.2	2	0.8461538461538461	11	0.375	0.6923076923076923	11	9	3	2	0	0.625	8	5	15	0.25	0.5	0.4154065302302595	0.9150698175190196	0.19506297420809907	0.95816621600302	0.8260141020833307	0.9060970284944273	0.8041036455248313	0.9303313731953763	0.5454545454545454	0.2727272727272727	0.0	0.02431643540920749	0.02431643540920749
5006	0.04422010182818048	0.013727857002354316	0.0110131082707023	0.9473762452371521	-1	0	0	0.3	3	0.6923076923076923	9	0.4166666666666667	0.5384615384615384	9	7	5	3	0	0.4444444444444444	9	4	15	0.25	0.2857142857142857	0.42574933671783255	0.9108612543398393	0.19506297420809907	0.9613573694516683	0.8260141020833307	0.9027636366946936	0.7934295971953021	0.9301395021097327	0.1111111111111111	0.2222222222222222	0.0	0.0110131082707023	0.0110131082707023
2414	0.042990057367354555	0.01795869786883566	0.017948218752217044	0.9527348419093686	-1	0	0	0.2	2	0.8461538461538461	11	0.42857142857142855	0.6923076923076923	10	9	4	1	0	0.7142857142857143	7	5	15	0.09090909090909091	0.4	0.4168807745627072	0.92202170023947	0.45477241397281726	0.9537986245819989	0.7343754536920327	0.8425544588457093	0.8202498409066835	0.9161880942202251	1.0	0.3	0.0	0.017948218752217044	0.017948218752217044
4575	0.04246666379559299	0.017560697126692938	0.0170761101111525	0.9488569425925676	-1	0	0	0.3	3	0.6923076923076923	9	0.4166666666666667	0.6153846153846154	11	8	3	1	0	0.4444444444444444	9	4	15	0.14285714285714285	0.25	0.4154065302302595	0.9150698175190196	0.19506297420809907	0.95816621600302	0.8260141020833307	0.9146078230286185	0.8073975937820748	0.932552519437689	1.0	0.2727272727272727	0.0	0.0170761101111525	0.0170761101111525
391	0.05532513592397667	0.008480674994737633	0.008118951600264079	0.6910427818627691	-1	0	0	0.1111111111111111	1	1.0	11	1.0	0.9090909090909091	11	10	1	0	0	0.07692307692307693	13	1	13	0.0	0	0.6628156263014673	0.8843515010522606	0.6859022236374874	0.8341664873893754	0.49249828435268206	0.9610600591334529	0.7581915716290314	0.9076484597795753	0	0	0.0	0.008118951600264079	0.008118951600264079
4378	0.04632483570056398	0.026057242525848543	0.02527193136614021	0.7898007282835534	-1	0	0	0.2	2	0.8461538461538461	11	0.375	0.6923076923076923	11	9	3	2	0	0.625	8	5	15	0.25	0.5	0.4154065302302595	0.9150698175190196	0.19506297420809907	0.95816621600302	0.8260141020833307	0.9060970284944273	0.8041036455248313	0.9303313731953763	0.5454545454545454	0.2727272727272727	0.0	0.02527193136614021	0.02527193136614021
1474	0.03858093898407948	0.013447334483092507	0.013084004070293257	0.9552262173951644	-1	0	0	0.2	2	0.8461538461538461	11	0.42857142857142855	0.6923076923076923	10	9	4	1	0	0.7142857142857143	7	5	15	0.09090909090909091	0.4	0.4168807745627072	0.92202170023947	0.4026316626788519	0.9505027689653505	0.8260141020833307	0.8365190436983332	0.8528825475713313	0.9131397503144232	1.0	0.3	0.0	0.013084004070293257	0.013084004070293257
3546	0.04903347169892512	0.024965836227231083	0.024849940332639018	0.9475899716035758	-1	0	0	0.2	2	0.8461538461538461	11	0.375	0.6923076923076923	10	9	4	1	0	0.625	8	5	15	0.09090909090909091	0.5	0.420577933474046	0.9063536839145667	0.19506297420809907	0.9639762452172003	0.8260141020833307	0.8959041077457108	0.8388831974223683	0.9288905815149457	1.0	0.3	0.0	0.024849940332639018	0.024849940332639018
757	0.05683317325595131	0.015064778838747631	0.014663738088661728	0.6755067489968138	-1	0	0	0.1	1	1.0	13	1.0	0.9230769230769231	13	12	1	0	0	0.06666666666666667	1	15	15	0.0	0	0.6628156263014673	0.8929658807801115	0.6859022236374874	0.854132281172934	0.41021642671946623	0.976892351418263	0.9186432619826544	0.9271918861236974	0	0	0.0	0.014663738088661728	0.014663738088661728
4081	0.048015269172152514	0.023941116905458113	0.023934783004952147	0.9470743109651136	-1	0	0	0.2	2	0.8461538461538461	11	0.375	0.6923076923076923	10	9	4	1	0	0.625	8	5	15	0.09090909090909091	0.5	0.420577933474046	0.9063536839145667	0.19506297420809907	0.9624769539838312	0.8260141020833307	0.8953723854674815	0.8383345828601615	0.927825966241824	1.0	0.3	0.0	0.023934783004952147	0.023934783004952147
4457	0.04719712916634769	0.024708463113629498	0.024133410794934612	0.7922406664398508	-1	0	0	0.2	2	0.8461538461538461	11	0.375	0.6923076923076923	11	9	3	2	0	0.625	8	5	15	0.25	0.5	0.4154065302302595	0.9150698175190196	0.19506297420809907	0.95816621600302	0.8260141020833307	0.8997573475918228	0.8045386282404866	0.9287518718995483	0.5454545454545454	0.2727272727272727	0.0	0.024133410794934612	0.024133410794934612
3725	0.04742957005367324	0.02290105217108304	0.022850960104290295	0.9466791164519051	-1	0	0	0.2	2	0.8461538461538461	11	0.375	0.6923076923076923	10	9	4	1	0	0.625	8	5	15	0.09090909090909091	0.5	0.420577933474046	0.9063536839145667	0.19506297420809907	0.9624769539838312	0.8260141020833307	0.8953723854674815	0.8383345828601615	0.927825966241824	1.0	0.3	0.0	0.022850960104290295	0.022850960104290295
2032	0.0383919805219015	0.018083468493902227	0.0178281026184422	0.9537675008599664	-1	0	0	0.2	2	0.8461538461538461	11	0.42857142857142855	0.6923076923076923	10	9	4	1	0	0.7142857142857143	7	5	15	0.09090909090909091	0.4	0.4168807745627072	0.92202170023947	0.45477241397281726	0.9603600090861726	0.7343754536920327	0.8425544588457093	0.8202498409066835	0.9201942230348809	1.0	0.3	0.0	0.0178281026184422	0.0178281026184422
2136	0.04923570486460307	0.017228566569283763	0.005630252787355241	0.9356344617888579	-1	0	0	0.1	1	1.0	13	0.35714285714285715	0.7692307692307693	10	10	4	2	0	0.8571428571428571	7	6	15	0.16666666666666666	0.4	0.4220521778064937	0.9195818299050516	0.42210079834855174	0.95014437495759	0.6374315032704889	0.8925169157485274	0.8202498409066835	0.9241622291303933	0.55	0.4	0.0	0.005630252787355241	0.005630252787355241
1141	0.031583061005730974	0.014116377606695768	0.013610457372185795	0.9443782369738849	-1	0	0	0.2	2	0.8461538461538461	11	0.42857142857142855	0.6923076923076923	10	9	4	1	0	0.7142857142857143	7	5	15	0.09090909090909091	0.4	0.4446798461800279	0.9168603299121277	0.4026316626788519	0.9520470085726545	0.6374315032704889	0.9211252790843815	0.7844995694852964	0.9318538013653954	1.0	0.3	0.0	0.013610457372185795	0.013610457372185795
3308	0.043793425340009406	0.020333287602367866	0.019840117872999	0.9479011465256203	-1	0.25	1	0.3	3	0.7692307692307693	10	0.46875	0.6153846153846154	11	8	3	1	0	0.5	8	4	15	0.14285714285714285	0.5	0.42574933671783255	0.9078765152362651	0.19506297420809907	0.9566456130929718	0.8260141020833307	0.9322570912286142	0.8750156561441851	0.9351096056603264	1.0	0.36363636363636365	0.0	0.019840117872999	0.019840117872999
1168	0.039035999803746724	0.017945392145377187	0.01748879630973732	0.9532922520940527	-1	0	0	0.2	2	0.8461538461538461	11	0.42857142857142855	0.6923076923076923	10	9	4	1	0	0.7142857142857143	7	5	15	0.09090909090909091	0.4	0.4168807745627072	0.92202170023947	0.45477241397281726	0.9603600090861726	0.7343754536920327	0.8345696885553918	0.8202498409066835	0.9187381663596035	1.0	0.3	0.0	0.01748879630973732	0.01748879630973732
2455	0.03948133757529783	0.017934530043091926	0.01752403050113301	0.9545141630686418	-1	0	0	0.2	2	0.8461538461538461	11	0.42857142857142855	0.6923076923076923	10	9	4	1	0	0.7142857142857143	7	5	15	0.09090909090909091	0.4	0.4168807745627072	0.92202170023947	0.45477241397281726	0.9603600090861726	0.7343754536920327	0.8425544588457093	0.8202498409066835	0.9201942230348809	1.0	0.3	0.0	0.01752403050113301	0.01752403050113301
3664	0.04676975444928077	0.026311767308374884	0.02507325112961432	0.7979139906614922	-1	0	0	0.2	2	0.8461538461538461	11	0.375	0.6923076923076923	10	9	4	2	0	0.625	8	5	15	0.18181818181818182	0.5	0.420577933474046	0.9063536839145667	0.19506297420809907	0.9632119285840214	0.8260141020833307	0.9022231527280714	0.8202498409066835	0.9299372690996085	0.55	0.2	0.0	0.02507325112961432	0.02507325112961432
2045	0.0371515166590934	0.017317355948304212	0.017317268094915562	0.9544285898654206	-1	0	0	0.2	2	0.8461538461538461	11	0.42857142857142855	0.6923076923076923	10	9	4	1	0	0.7142857142857143	7	5	15	0.09090909090909091	0.4	0.4168807745627072	0.92202170023947	0.45477241397281726	0.9603600090861726	0.7343754536920327	0.8425544588457093	0.8202498409066835	0.9201942230348809	1.0	0.3	0.0	0.017317268094915562	0.017317268094915562
899	0.08511528828860614	0.011992318024011744	-0.011759860822421756	0.712642457415497	-1	0	0	0.1	1	1.0	13	1.0	1.0	14	13	0	1	0	0.06666666666666667	15	1	15	0.3333333333333333	0	0.44758696285536936	0.8651804832466892	0.5416990949764358	0.9114133347660064	0.5149612504635835	0.8910271963110866	0.8537721944731017	0.8906207652428804	1.0	0.42857142857142855	0.0	-0.0011759860822421757	-0.0011759860822421757
2892	0.04801591718922233	0.02084236151261874	0.020822743367982385	0.94702182295681	-1	0	0	0.2	2	0.8461538461538461	11	0.375	0.6923076923076923	10	9	4	1	0	0.625	8	5	15	0.09090909090909091	0.5	0.420577933474046	0.9063536839145667	0.19506297420809907	0.9611076466078469	0.8260141020833307	0.894867696967138	0.8484881587132912	0.9268683202396024	1.0	0.3	0.0	0.020822743367982385	0.020822743367982385
1265	0.03865321367585998	0.016630206660426992	0.014740528010224425	0.9540328358208591	-1	0	0	0.2	2	0.8461538461538461	11	0.42857142857142855	0.6923076923076923	10	9	4	2	0	0.7142857142857143	7	5	15	0.18181818181818182	0.4	0.4168807745627072	0.92202170023947	0.45477241397281726	0.9603600090861726	0.7343754536920327	0.8355657373878537	0.8202498409066835	0.9189179594969789	0.55	0.2	0.0	0.014740528010224425	0.014740528010224425
3222	0.04321035282407715	0.0229245678712292	0.022848096665470795	0.9480096428514571	-1	0	0	0.2	2	0.8461538461538461	11	0.375	0.6923076923076923	11	9	3	1	0	0.625	8	5	15	0.125	0.5	0.4154065302302595	0.9150698175190196	0.19506297420809907	0.9640923775040927	0.8260141020833307	0.8945146755230126	0.8442713224814509	0.9309712903501562	1.0	0.18181818181818182	0.0	0.022848096665470795	0.022848096665470795
1263	0.03341925996074444	0.014565375432093285	0.014377336272854053	0.9441892108571522	-1	0	0	0.2	2	0.8461538461538461	11	0.42857142857142855	0.6923076923076923	10	9	4	2	0	0.7142857142857143	7	5	15	0.18181818181818182	0.4	0.4446798461800279	0.9168603299121277	0.4026316626788519	0.9520470085726545	0.6241825043997098	0.9221932523219986	0.7844995694852964	0.9321662309071069	0.55	0.3	0.0	0.014377336272854053	0.014377336272854053
1143	0.033169521317052336	0.014045992298410163	0.01400176196906148	0.9439827396242918	-1	0	0	0.2	2	0.8461538461538461	11	0.42857142857142855	0.6923076923076923	10	9	4	2	0	0.7142857142857143	7	5	15	0.18181818181818182	0.4	0.4446798461800279	0.9168603299121277	0.4026316626788519	0.9520470085726545	0.6241825043997098	0.9221932523219986	0.7844995694852964	0.9321662309071069	0.55	0.3	0.0	0.01400176196906148	0.01400176196906148
4977	0.04667974142401351	0.02525920697675711	0.024476294800291745	0.8150862531613753	-1	0	0	0.2	2	0.8461538461538461	11	0.375	0.6923076923076923	11	9	3	2	0	0.625	8	5	15	0.25	0.5	0.4154065302302595	0.9150698175190196	0.19506297420809907	0.95816621600302	0.8260141020833307	0.9212454636813071	0.8041036455248313	0.9343773522342214	0.5454545454545454	0.2727272727272727	0.0	0.024476294800291745	0.024476294800291745
4380	0.04502721510796252	0.020123215793230627	0.0201043489193082	0.9463617510552929	-1	0	0	0.2	2	0.8461538461538461	11	0.375	0.6153846153846154	10	8	4	2	0	0.625	8	5	15	0.2	0.5	0.420577933474046	0.920943807466	0.37543050081498897	0.9551945745698665	0.8260141020833307	0.9102123899939017	0.7990859654354207	0.9315248721734337	0.55	0.3	0.0	0.0201043489193082	0.0201043489193082
2620	0.03902028575364936	0.017287003612209407	0.017260795910741124	0.956180508770155	-1	0	0	0.3	3	0.6923076923076923	9	0.35714285714285715	0.6153846153846154	10	8	4	1	0	0.8571428571428571	7	6	15	0.1	0.2	0.4168807745627072	0.92202170023947	0.45477241397281726	0.9537986245819989	0.7980875947658751	0.8001490919959415	0.829921780246449	0.9084567609171004	1.0	0.3	0.0	0.017260795910741124	0.017260795910741124
4517	0.047141872795888065	0.025292944470604876	0.02514847655997453	0.8176416841645102	-1	0	0	0.2	2	0.8461538461538461	11	0.375	0.6923076923076923	11	9	3	2	0	0.625	8	5	15	0.25	0.5	0.4154065302302595	0.9150698175190196	0.19506297420809907	0.95816621600302	0.6059566358599054	0.8837283745432093	0.8416394738474288	0.9249951823403072	0.5454545454545454	0.2727272727272727	0.0	0.02514847655997453	0.02514847655997453
3048	0.04630133414738469	0.021187233475521282	0.021183807827277173	0.9465805288756792	-1	0	0	0.2	2	0.8461538461538461	11	0.375	0.6923076923076923	11	9	3	1	0	0.625	8	5	15	0.125	0.5	0.4154065302302595	0.9150698175190196	0.19506297420809907	0.9574072758021923	0.8260141020833307	0.8936243381266565	0.8442713224814509	0.9268542056209218	1.0	0.18181818181818182	0.0	0.021183807827277173	0.021183807827277173
466	0.04904627281565139	0.0068521714603275	0.006610961663294093	0.7268332971798486	-1	0	0	0.1111111111111111	1	1.0	11	1.0	0.9090909090909091	11	10	1	0	0	0.07692307692307693	13	1	13	0.0	0	0.6628156263014673	0.8843515010522606	0.6859022236374874	0.8341664873893754	0.49249828435268206	0.9610600591334529	0.7581915716290314	0.9076484597795753	0	0	0.0	0.006610961663294093	0.006610961663294093
341	0.04927675458252521	0.007588347908193138	0.0071748288764644135	0.660977029358145	-1	0	0	0.2	2	0.8461538461538461	11	0.3	0.7692307692307693	11	10	3	2	0	0.5	5	10	15	0.2222222222222222	0	0.41180546815962915	0.875695717878127	0.73199840466881	0.9004151630683443	0.6010177993664442	0.8762651360293369	0.8118491158542204	0.8846498839436	0.5454545454545454	0.09090909090909091	0.0	0.0071748288764644135	0.0071748288764644135
3438	0.04653522773871804	0.02269319345197042	0.022526383889101016	0.9465632558912359	-1	0	0	0.2	2	0.8461538461538461	11	0.375	0.6923076923076923	10	9	4	1	0	0.625	8	5	15	0.09090909090909091	0.5	0.420577933474046	0.9063536839145667	0.19506297420809907	0.9624769539838312	0.8260141020833307	0.8953723854674815	0.8383345828601615	0.927825966241824	1.0	0.3	0.0	0.022526383889101016	0.022526383889101016
3408	0.047974863743588295	0.021087101769320726	0.019122033619776668	0.9468416920074293	-1	0	0	0.2	2	0.8461538461538461	11	0.375	0.6923076923076923	10	9	4	1	0	0.625	8	5	15	0.09090909090909091	0.5	0.420577933474046	0.9063536839145667	0.19506297420809907	0.9624769539838312	0.8260141020833307	0.9001783944558719	0.8641772800690882	0.9289863906146825	1.0	0.3	0.0	0.019122033619776668	0.019122033619776668
3443	0.04622392486861355	0.02292410839001431	0.022857023828211837	0.9468306324334174	-1	0	0	0.2	2	0.8461538461538461	11	0.375	0.6923076923076923	10	9	4	1	0	0.625	8	5	15	0.09090909090909091	0.5	0.420577933474046	0.9063536839145667	0.19506297420809907	0.9624769539838312	0.8260141020833307	0.8953723854674815	0.8383345828601615	0.927825966241824	1.0	0.3	0.0	0.022857023828211837	0.022857023828211837
1856	0.04008729668275619	0.01796530350650451	0.017870073390064196	0.9531642169325067	-1	0	0	0.2	2	0.8461538461538461	11	0.42857142857142855	0.6923076923076923	10	9	4	1	0	0.7142857142857143	7	5	15	0.09090909090909091	0.4	0.4168807745627072	0.92202170023947	0.45477241397281726	0.9603600090861726	0.784838595895096	0.8001038540578083	0.829921780246449	0.912789760616327	1.0	0.3	0.0	0.017870073390064196	0.017870073390064196
1978	0.038811830073365396	0.01710900284203712	0.016482369819678634	0.9543608773185368	-1	0	0	0.2	2	0.8461538461538461	11	0.42857142857142855	0.6923076923076923	10	9	4	1	0	0.7142857142857143	7	5	15	0.09090909090909091	0.4	0.4168807745627072	0.92202170023947	0.45477241397281726	0.9603600090861726	0.7936712618089488	0.8004757421770607	0.829921780246449	0.9128514830175486	1.0	0.3	0.0	0.016482369819678634	0.016482369819678634
541	0.06802174377136103	0.00948793410268686	0.001752630084812866	0.602739298072118	-1	0	0	0.1	1	1.0	13	1.0	1.0	14	13	0	1	0	0.06666666666666667	1	15	15	0.3333333333333333	0	0.6628156263014673	0.9605213192909643	0.5888506343618377	0.8947586561864677	0.659540862317295	0.97284736682121	0.9367282833645908	0.9512121332354506	1.0	0.35714285714285715	0.0	0.001752630084812866	0.001752630084812866
2504	0.03868683039180945	0.017376206168173904	0.017338094639048795	0.9543163309475832	-1	0	0	0.2	2	0.8461538461538461	11	0.42857142857142855	0.6923076923076923	10	9	4	1	0	0.7142857142857143	7	5	15	0.09090909090909091	0.4	0.4168807745627072	0.92202170023947	0.45477241397281726	0.9603600090861726	0.8260141020833307	0.857915986046602	0.8005053632247615	0.9231000114904275	1.0	0.3	0.0	0.017338094639048795	0.017338094639048795
2233	0.04386415647753666	0.016487407783897227	0.016293590393025834	0.9532157563632612	-1	0	0	0.2	2	0.8461538461538461	11	0.42857142857142855	0.6923076923076923	10	9	4	1	0	0.7142857142857143	7	5	15	0.09090909090909091	0.4	0.4168807745627072	0.92202170023947	0.45477241397281726	0.9537986245819989	0.7343754536920327	0.8425544588457093	0.8202498409066835	0.9161880942202251	1.0	0.3	0.0	0.016293590393025834	0.016293590393025834
3116	0.051338089112466886	0.007570000066962913	-0.006175249349886986	0.956913884790881	-1	0	0	0.1	1	1.0	13	0.42857142857142855	0.8461538461538461	12	11	2	4	0	0.7142857142857143	5	7	15	0.5714285714285714	0	0.4168807745627072	0.9086388016499753	0.27440488736592733	0.962347259343249	0.8260141020833307	0.7895659777166799	0.8372145752969717	0.9077781176524643	0.16666666666666666	0.4166666666666667	0.0	-0.0006175249349886986	-0.0006175249349886986
598	2.9522158990218593e-05	5.056805812691477e-07	-4.988466515100685e-07	0.9999965735243688	-1	0	0	0.3333333333333333	1	1.0	2	1.0	1.0	3	2	0	0	0	0.25	4	1	4	0.0	0	0.2808601274411265	0.930240445983756	0.6281322077293418	0.6920605537169127	0.8761279355118076	0.7865044447468551	0.9255807201925245	0.8275050318638904	0	0	0.0	-4.988466515100685e-08	-4.988466515100685e-08
1859	0.039816527628953255	0.0173137884967514	0.01717304237203416	0.9532097754332104	-1	0	0	0.2	2	0.8461538461538461	11	0.42857142857142855	0.6923076923076923	10	9	4	1	0	0.7142857142857143	7	5	15	0.09090909090909091	0.4	0.4168807745627072	0.92202170023947	0.45477241397281726	0.9603600090861726	0.784838595895096	0.8001038540578083	0.829921780246449	0.912789760616327	1.0	0.3	0.0	0.01717304237203416	0.01717304237203416
3139	0.04860961062897622	0.01122690546800465	0.010312574791626684	0.7751107315164247	-1	0	0	0.2	2	0.8461538461538461	11	0.375	0.6923076923076923	11	9	3	2	0	0.625	8	5	15	0.25	0.5	0.4154065302302595	0.9150698175190196	0.19506297420809907	0.9593572619750268	0.8260141020833307	0.8930805100533699	0.8442713224814509	0.9278242538698684	0.5454545454545454	0.2727272727272727	0.0	0.010312574791626684	0.010312574791626684
4959	0.04738001444438301	0.024544843397012565	0.02380956431659554	0.796531917125697	-1	0	0	0.2	2	0.8461538461538461	11	0.375	0.6923076923076923	11	9	3	2	0	0.625	8	5	15	0.25	0.5	0.4154065302302595	0.9150698175190196	0.19506297420809907	0.95816621600302	0.8260141020833307	0.9182948388671427	0.8041036455248313	0.933555272327257	0.5454545454545454	0.2727272727272727	0.0	0.02380956431659554	0.02380956431659554
1441	0.043001349549223584	0.017798739446951272	0.017739972538529693	0.9527905210736008	-1	0	0	0.2	2	0.8461538461538461	11	0.42857142857142855	0.6923076923076923	10	9	4	1	0	0.7142857142857143	7	5	15	0.09090909090909091	0.4	0.4168807745627072	0.92202170023947	0.45477241397281726	0.9537986245819989	0.7343754536920327	0.8345696885553918	0.8202498409066835	0.9146657238873191	1.0	0.3	0.0	0.017739972538529693	0.017739972538529693
2330	0.040186854554182014	0.01883852903965073	0.01638866369330603	0.9546169453822233	-1	0	0	0.2	2	0.8461538461538461	11	0.42857142857142855	0.6923076923076923	10	9	4	1	0	0.7142857142857143	7	5	15	0.09090909090909091	0.4	0.4168807745627072	0.92202170023947	0.3171045613810913	0.9601286344283159	0.7343754536920327	0.8350968357833675	0.8528825475713313	0.9186824579203352	1.0	0.3	0.0	0.01638866369330603	0.01638866369330603
2613	0.039277093894094686	0.018134733794172075	0.014487142971356198	0.9544383240240755	-1	0	0	0.2	2	0.8461538461538461	11	0.42857142857142855	0.6923076923076923	10	9	4	1	0	0.7142857142857143	7	5	15	0.09090909090909091	0.4	0.4168807745627072	0.92202170023947	0.3171045613810913	0.9601286344283159	0.7343754536920327	0.8350968357833675	0.8528825475713313	0.9186824579203352	1.0	0.3	0.0	0.014487142971356198	0.014487142971356198
939	None	None	None	None	None	0	0	0.4	4	0.5384615384615384	7	0.35714285714285715	0.38461538461538464	6	5	8	2	0	0.8571428571428571	6	7	15	0.10526315789473684	0.16666666666666666	0.5589783207986991	0.8976233304688238	0.1759984952672273	0.9143995624507358	0.49193343715336846	0.7771479415258914	0.7888173642769588	0.8732048260799968	0.6666666666666666	0.3333333333333333	0.0	None	None
1688	0.0387405945046052	0.015314256580149696	0.014828307778157489	0.9542565724604691	-1	0	0	0.2	2	0.8461538461538461	11	0.42857142857142855	0.6923076923076923	10	9	4	1	0	0.7142857142857143	7	5	15	0.09090909090909091	0.4	0.4168807745627072	0.92202170023947	0.4026316626788519	0.9505027689653505	0.7343754536920327	0.8350968357833675	0.8528825475713313	0.9128653632505049	1.0	0.3	0.0	0.014828307778157489	0.014828307778157489
2595	0.039933855881022946	0.016953417491227907	0.01651012456554535	0.9542174310745893	-1	0	0	0.2	2	0.8461538461538461	11	0.42857142857142855	0.6923076923076923	10	9	4	1	0	0.7142857142857143	7	5	15	0.09090909090909091	0.4	0.4168807745627072	0.92202170023947	0.45477241397281726	0.9603600090861726	0.7343754536920327	0.8345696885553918	0.8202498409066835	0.9187381663596035	1.0	0.3	0.0	0.01651012456554535	0.01651012456554535
1450	0.03887438241649316	0.01510210957584467	0.01502350636351878	0.9531292788697875	-1	0	0	0.2	2	0.8461538461538461	11	0.42857142857142855	0.6923076923076923	10	9	4	1	0	0.7142857142857143	7	5	15	0.09090909090909091	0.4	0.40415529550051793	0.9364532560962209	0.5036572761279137	0.9499669316529815	0.7542210574165324	0.8554246708135143	0.8810961248078265	0.9220564361806202	1.0	0.2	0.0	0.01502350636351878	0.01502350636351878
3717	0.04738823191800173	0.022450114935596656	0.021438958748175346	0.9468147647485343	-1	0	0	0.2	2	0.8461538461538461	11	0.375	0.6923076923076923	10	9	4	1	0	0.625	8	5	15	0.09090909090909091	0.5	0.420577933474046	0.9063536839145667	0.19506297420809907	0.9624769539838312	0.8260141020833307	0.8953723854674815	0.8383345828601615	0.927825966241824	1.0	0.3	0.0	0.021438958748175346	0.021438958748175346
1799	0.04046976694807045	0.015482639949492553	0.01317727125596946	0.9529804665365721	-1	0	0	0.2	2	0.8461538461538461	11	0.42857142857142855	0.6923076923076923	10	9	4	2	0	0.7142857142857143	7	5	15	0.18181818181818182	0.4	0.4168807745627072	0.92202170023947	0.45477241397281726	0.9603600090861726	0.7343754536920327	0.8341077565392985	0.8202498409066835	0.9186549565344964	0.55	0.3	0.0	0.01317727125596946	0.01317727125596946
4302	0.04159200099116931	0.017200937750581683	0.007583744473294861	0.9515821289795741	-1	0.25	1	0.4	4	0.6153846153846154	8	0.4166666666666667	0.5384615384615384	11	7	3	1	0	0.4444444444444444	9	4	15	0.16666666666666666	0	0.42574933671783255	0.9127950254689684	0.19506297420809907	0.9588531893213849	0.5794586381183473	0.9262276050528943	0.7934295971953021	0.9355749647698979	1.0	0.18181818181818182	0.0	0.007583744473294861	0.007583744473294861
1373	0.03965729979970313	0.01422268572403107	0.01417945845378403	0.9549401680677345	-1	0	0	0.2	2	0.8461538461538461	11	0.42857142857142855	0.6923076923076923	10	9	4	1	0	0.7142857142857143	7	5	15	0.09090909090909091	0.4	0.4168807745627072	0.92202170023947	0.45477241397281726	0.9522983989457642	0.7343754536920327	0.8350968357833675	0.8379919266361895	0.9138896569399744	1.0	0.3	0.0	0.01417945845378403	0.01417945845378403
2520	0.04291048509744458	0.01709554095001441	0.016459307321642774	0.952782823728444	-1	0	0	0.2	2	0.8461538461538461	11	0.42857142857142855	0.6923076923076923	10	9	4	1	0	0.7142857142857143	7	5	15	0.09090909090909091	0.4	0.4168807745627072	0.92202170023947	0.45477241397281726	0.9537986245819989	0.7343754536920327	0.8345696885553918	0.8202498409066835	0.9146657238873191	1.0	0.3	0.0	0.016459307321642774	0.016459307321642774
2864	0.04606762308017065	0.007631016427598299	0.005220824629192559	0.9132035171909277	-1	0	0	0.2	2	0.8461538461538461	11	0.375	0.6923076923076923	10	9	4	1	0	0.625	8	5	15	0.09090909090909091	0.5	0.43950844293624136	0.929350416705985	0.19506297420809907	0.9639762452172003	0.8260141020833307	0.8946256760879285	0.8213617368371079	0.9350820050510995	1.0	0.3	0.0	0.005220824629192559	0.005220824629192559
4087	0.04874275620175966	0.02281456280988648	0.022455856437833287	0.9466451336680012	-1	0	0	0.2	2	0.8461538461538461	11	0.375	0.6923076923076923	10	9	4	1	0	0.625	8	5	15	0.09090909090909091	0.5	0.420577933474046	0.905960605654184	0.19506297420809907	0.9624769539838312	0.8260141020833307	0.8953723854674815	0.8383345828601615	0.9277227168711292	1.0	0.3	0.0	0.022455856437833287	0.022455856437833287
3368	0.04677007009575119	0.022965401939956536	0.021275901011531352	0.9465024830245167	-1	0	0	0.2	2	0.8461538461538461	11	0.375	0.6923076923076923	10	9	4	1	0	0.625	8	5	15	0.09090909090909091	0.5	0.420577933474046	0.9063536839145667	0.19506297420809907	0.9624769539838312	0.8260141020833307	0.8953723854674815	0.8383345828601615	0.927825966241824	1.0	0.3	0.0	0.021275901011531352	0.021275901011531352
2815	0.038755968734940346	0.01722892045865773	0.016625414785322715	0.9543254853442619	-1	0	0	0.2	2	0.8461538461538461	11	0.42857142857142855	0.6923076923076923	10	9	4	1	0	0.7142857142857143	7	5	15	0.09090909090909091	0.4	0.4168807745627072	0.92202170023947	0.45477241397281726	0.9603600090861726	0.7343754536920327	0.8345696885553918	0.8202498409066835	0.9187381663596035	1.0	0.3	0.0	0.016625414785322715	0.016625414785322715
1523	0.04028283597374166	0.017735481995920704	0.016970319389209714	0.9540895335349674	-1	0	0	0.2	2	0.8461538461538461	11	0.42857142857142855	0.6923076923076923	10	9	4	1	0	0.7142857142857143	7	5	15	0.09090909090909091	0.4	0.4168807745627072	0.92202170023947	0.45477241397281726	0.9603600090861726	0.784838595895096	0.8001038540578083	0.829921780246449	0.912789760616327	1.0	0.3	0.0	0.016970319389209714	0.016970319389209714
2568	0.043125950999398976	0.015171198449512773	0.010962516713131507	0.9525849006253175	-1	0	0	0.2	2	0.8461538461538461	11	0.42857142857142855	0.6923076923076923	10	9	4	1	0	0.7142857142857143	7	5	15	0.09090909090909091	0.4	0.4168807745627072	0.92202170023947	0.27440488736592733	0.9578131509596987	0.7343754536920327	0.8387246220250378	0.8528825475713313	0.917874880580378	1.0	0.2	0.0	0.010962516713131507	0.010962516713131507
3040	0.046511979309045035	0.021272074017725233	0.021196922728624015	0.9472786418621435	-1	0	0	0.2	2	0.8461538461538461	11	0.375	0.6923076923076923	11	9	3	2	0	0.625	8	5	15	0.25	0.5	0.4154065302302595	0.9150698175190196	0.19506297420809907	0.9589595443001245	0.8260141020833307	0.8972381139010985	0.8442713224814509	0.9285829264644636	0.5454545454545454	0.2727272727272727	0.0	0.021196922728624015	0.021196922728624015
2551	0.03908186757244246	0.014233118215981569	0.01030345674323463	0.9495757708775872	-1	0	0	0.2	2	0.8461538461538461	11	0.42857142857142855	0.6923076923076923	10	9	4	1	0	0.7142857142857143	7	5	15	0.09090909090909091	0.4	0.4168807745627072	0.92202170023947	0.280462322238427	0.9584215809098068	0.7980875947658751	0.8001490919959415	0.8871918508294753	0.9114678347482205	1.0	0.3	0.0	0.01030345674323463	0.01030345674323463
4686	0.04753455916219876	0.025705286320284477	0.02570215885328068	0.8013893000672268	-1	0	0	0.2	2	0.8461538461538461	11	0.375	0.6923076923076923	11	9	3	2	0	0.625	8	5	15	0.25	0.5	0.4154065302302595	0.9150698175190196	0.19506297420809907	0.95816621600302	0.8260141020833307	0.9182948388671427	0.8041036455248313	0.933555272327257	0.5454545454545454	0.2727272727272727	0.0	0.02570215885328068	0.02570215885328068
40	8.76258109836914e-09	7.207753995046827e-09	3.787791708671613e-09	0.99999844714521	-1	0	0	1.0	1	0	0	1.0	0	0	0	1	2	0	0.5	2	1	2	0.3333333333333333	0	0	0	0	0	0	0	0	0	0	0	0	-0.1	-0.1
3695	0.04936951972101977	0.021506881251844887	0.021327924781507388	0.9467213103126291	-1	0	0	0.2	2	0.8461538461538461	11	0.375	0.6923076923076923	10	9	4	1	0	0.625	8	5	15	0.09090909090909091	0.5	0.420577933474046	0.9063536839145667	0.19506297420809907	0.9647345482474331	0.8260141020833307	0.8953723854674815	0.8383345828601615	0.9292502211294047	1.0	0.3	0.0	0.021327924781507388	0.021327924781507388
4250	0.04701590571296268	0.025010569644876083	0.024859532842973243	0.811876047707802	-1	0	0	0.2	2	0.8461538461538461	11	0.375	0.6923076923076923	11	9	3	2	0	0.625	8	5	15	0.25	0.5	0.4154065302302595	0.9150698175190196	0.19506297420809907	0.95816621600302	0.8260141020833307	0.8997573475918228	0.8045386282404866	0.9287518718995483	0.5454545454545454	0.2727272727272727	0.0	0.024859532842973243	0.024859532842973243
2023	0.038592902859777796	0.0185593576467758	0.016024110730550743	0.9504986799244013	-1	0	0	0.2	2	0.8461538461538461	11	0.42857142857142855	0.6923076923076923	10	9	4	2	0	0.7142857142857143	7	5	15	0.18181818181818182	0.4	0.40415529550051793	0.9364532560962209	0.5938012234679645	0.9584265257898827	0.7542210574165324	0.8319612077653429	0.8487665095321274	0.9224360381174486	0.55	0.2	0.0	0.016024110730550743	0.016024110730550743
4091	0.04617792773566566	0.027112166337701436	0.025570635313728392	0.7850123852447666	-1	0	0	0.2	2	0.8461538461538461	11	0.375	0.6923076923076923	10	9	4	3	0	0.625	8	5	15	0.2727272727272727	0.5	0.420577933474046	0.9063536839145667	0.19506297420809907	0.9632119285840214	0.8260141020833307	0.8915521841329912	0.8400459561938911	0.9273874096324478	0.1	0.2	0.0	0.025570635313728392	0.025570635313728392
440	0.025131122169476345	0.003376158766094285	-0.001960467877171631	0.9480080172882694	-1	0	0	0.4	4	0.6153846153846154	8	0.35714285714285715	0.5384615384615384	11	7	3	0	0	0.8571428571428571	6	7	15	0.0	0.16666666666666666	0.46183545748703897	0.9233692447489231	0.48907764421527455	0.9306286248844131	0.6756219915303755	0.9319406342424901	0.8891773352463086	0.9287361269334133	0	0	0.0	-0.0001960467877171631	-0.0001960467877171631
792	0.033311161256597735	0.010186762027385363	0.009890506957149684	0.9435795138033469	-1	0	0	0.2	2	0.8461538461538461	11	0.42857142857142855	0.6923076923076923	10	9	4	1	0	0.7142857142857143	7	5	15	0.09090909090909091	0.4	0.4446798461800279	0.9168603299121277	0.45477241397281726	0.9626925839243414	0.6374315032704889	0.9211252790843815	0.7584559843943552	0.9371977547394739	1.0	0.3	0.0	0.009890506957149684	0.009890506957149684
4581	0.04646267981919454	0.02496945312136381	0.0243213919557556	0.8065569099849762	-1	0	0	0.2	2	0.8461538461538461	11	0.375	0.6923076923076923	11	9	3	2	0	0.625	8	5	15	0.25	0.5	0.4154065302302595	0.9150698175190196	0.19506297420809907	0.95816621600302	0.8260141020833307	0.9060970284944273	0.8041036455248313	0.9303313731953763	0.5454545454545454	0.2727272727272727	0.0	0.0243213919557556	0.0243213919557556
4013	0.04607511056716361	0.019846040913094824	0.018882946007556207	0.9464220025213057	-1	0	0	0.2	2	0.8461538461538461	11	0.375	0.6923076923076923	11	9	3	2	0	0.625	8	5	15	0.25	0.5	0.4154065302302595	0.9150698175190196	0.19506297420809907	0.9574072758021923	0.8260141020833307	0.9057148993378623	0.8045386282404866	0.9298272801683305	0.5454545454545454	0.2727272727272727	0.0	0.018882946007556207	0.018882946007556207
3559	0.04747424424999334	0.01976880092149938	0.018713309811625785	0.948018997430793	-1	0	0	0.2	2	0.8461538461538461	11	0.375	0.6923076923076923	11	9	3	1	0	0.625	8	5	15	0.125	0.5	0.4154065302302595	0.9150698175190196	0.19506297420809907	0.9589595443001245	0.8260141020833307	0.894917433015143	0.8442713224814509	0.9280300533743637	1.0	0.18181818181818182	0.0	0.018713309811625785	0.018713309811625785
1638	0.03880518599717646	0.018239943075606606	0.017498628176539445	0.9542063556222372	-1	0	0	0.2	2	0.8461538461538461	11	0.42857142857142855	0.6923076923076923	10	9	4	1	0	0.7142857142857143	7	5	15	0.09090909090909091	0.4	0.4168807745627072	0.92202170023947	0.3171045613810913	0.9601286344283159	0.8260141020833307	0.8365190436983332	0.8528825475713313	0.9189401535365278	1.0	0.3	0.0	0.017498628176539445	0.017498628176539445
2976	0.042879812993457084	0.015582850411204694	0.012059999178255345	0.9480815429860071	-1	0	0	0.2	2	0.8461538461538461	11	0.375	0.6923076923076923	10	9	4	1	0	0.625	8	5	15	0.09090909090909091	0.5	0.420577933474046	0.9063536839145667	0.19506297420809907	0.9690588557727585	0.8260141020833307	0.8959041077457108	0.8639004392639992	0.9322780846044327	1.0	0.3	0.0	0.012059999178255345	0.012059999178255345
1851	0.04376870513388447	0.01731675977461486	0.01716565435809144	0.9523807477898945	-1	0	0	0.2	2	0.8461538461538461	11	0.42857142857142855	0.6923076923076923	10	9	4	1	0	0.7142857142857143	7	5	15	0.09090909090909091	0.4	0.4168807745627072	0.92202170023947	0.45477241397281726	0.9537986245819989	0.784838595895096	0.8001038540578083	0.829921780246449	0.9084489191327337	1.0	0.5	0.0	0.01716565435809144	0.01716565435809144
4454	0.047620386047818576	0.026943532105184218	0.02452834053304884	0.7871662481128178	-1	0	0	0.2	2	0.8461538461538461	11	0.375	0.6923076923076923	10	9	4	3	0	0.625	8	5	15	0.2727272727272727	0.5	0.420577933474046	0.9063536839145667	0.19506297420809907	0.9632119285840214	0.8260141020833307	0.8915521841329912	0.8400459561938911	0.9273874096324478	0.1	0.2	0.0	0.02452834053304884	0.02452834053304884
66	0.001053699704467936	0.00018586715972319115	0.0001858613663747664	0.9967170685412002	-1	0	0	1.0	2	0.0	0	0.75	0	1	0	1	0	0	1.0	2	2	3	0.0	0	0	0	0	0	0	0	0	0	0	0	0	0.0001858613663747664	0.0001858613663747664
3069	0.0439960476984664	0.022203196998690396	0.022198278027038946	0.9475786994715667	-1	0	0	0.2	2	0.8461538461538461	11	0.375	0.6923076923076923	11	9	3	1	0	0.625	8	5	15	0.125	0.5	0.4154065302302595	0.9150698175190196	0.19506297420809907	0.9640923775040927	0.8260141020833307	0.8945146755230126	0.8442713224814509	0.9309712903501562	1.0	0.18181818181818182	0.0	0.022198278027038946	0.022198278027038946
4909	0.047068945954837474	0.003180145392364379	0.0028874471100293325	0.9290557207610777	-1	0.25	1	0.3	3	0.7692307692307693	10	0.42857142857142855	0.6153846153846154	10	8	4	2	0	0.7142857142857143	5	7	15	0.2	0.3076923076923077	0.40415529550051793	0.9221551259726963	0.19506297420809907	0.9579559297226035	0.8260141020833307	0.915496389282567	0.8250942786209191	0.9346399601647654	0.55	0.6	0.0	0.0028874471100293325	0.0028874471100293325
3875	0.04777758971359046	0.02521899183784799	0.025054607537900567	0.8138859120839242	-1	0	0	0.2	2	0.8461538461538461	11	0.375	0.6923076923076923	11	9	3	2	0	0.625	8	5	15	0.25	0.5	0.4154065302302595	0.9150698175190196	0.19506297420809907	0.95816621600302	0.8260141020833307	0.9060970284944273	0.8041036455248313	0.9303313731953763	0.5454545454545454	0.2727272727272727	0.0	0.025054607537900567	0.025054607537900567
1938	0.03877802537369588	0.018054258906685515	0.016179319502182394	0.9546550525517941	-1	0	0	0.2	2	0.8461538461538461	11	0.42857142857142855	0.6923076923076923	10	9	4	1	0	0.7142857142857143	7	5	15	0.09090909090909091	0.4	0.4168807745627072	0.92202170023947	0.3171045613810913	0.9601286344283159	0.7343754536920327	0.8350968357833675	0.8528825475713313	0.9186824579203352	1.0	0.3	0.0	0.016179319502182394	0.016179319502182394
3779	0.04720856382923101	0.025582000825029906	0.02522918276997723	0.783165705524139	-1	0	0	0.2	2	0.8461538461538461	11	0.375	0.6923076923076923	11	9	3	2	0	0.625	8	5	15	0.25	0.5	0.4154065302302595	0.9150698175190196	0.19506297420809907	0.95816621600302	0.6059566358599054	0.8837283745432093	0.8416394738474288	0.9249951823403072	0.5454545454545454	0.2727272727272727	0.0	0.02522918276997723	0.02522918276997723
1595	0.03769236569674454	0.01766849171613306	0.016721056950426513	0.9543967548148482	-1	0	0	0.2	2	0.8461538461538461	11	0.42857142857142855	0.6923076923076923	10	9	4	1	0	0.7142857142857143	7	5	15	0.09090909090909091	0.4	0.4168807745627072	0.92202170023947	0.3171045613810913	0.9601286344283159	0.7826304294166327	0.8001671442096171	0.8871918508294753	0.9126393201492523	1.0	0.3	0.0	0.016721056950426513	0.016721056950426513
3051	0.04618913462374346	0.0201645873654735	0.019618364774291155	0.945743000697437	-1	0	0	0.2	2	0.8461538461538461	11	0.375	0.6923076923076923	11	9	3	2	0	0.625	8	5	15	0.25	0.5	0.4154065302302595	0.9150698175190196	0.19506297420809907	0.9574072758021923	0.8260141020833307	0.9098766375665328	0.8442713224814509	0.9309011680119765	0.5454545454545454	0.2727272727272727	0.0	0.019618364774291155	0.019618364774291155
1968	0.038527884991473964	0.01607654471779905	0.014751458389562029	0.9545094127569596	-1	0	0	0.2	2	0.8461538461538461	11	0.42857142857142855	0.6923076923076923	10	9	4	1	0	0.7142857142857143	7	5	15	0.09090909090909091	0.4	0.4168807745627072	0.92202170023947	0.45477241397281726	0.9603600090861726	0.7553476441818285	0.802593597308773	0.829921780246449	0.9132038829591679	1.0	0.3	0.0	0.014751458389562029	0.014751458389562029
4805	0.0470346723134999	0.024495558420171863	0.02378823860437641	0.7756422866415011	-1	0	0	0.2	2	0.8461538461538461	11	0.375	0.6923076923076923	11	9	3	2	0	0.625	8	5	15	0.25	0.5	0.4154065302302595	0.9150698175190196	0.19506297420809907	0.95816621600302	0.8260141020833307	0.9182948388671427	0.8041036455248313	0.933555272327257	0.5454545454545454	0.2727272727272727	0.0	0.02378823860437641	0.02378823860437641
2799	0.04657365801738283	0.022141437642922184	0.022129793432646004	0.9469849117694616	-1	0	0	0.2	2	0.8461538461538461	11	0.375	0.6923076923076923	10	9	4	1	0	0.625	8	5	15	0.09090909090909091	0.5	0.420577933474046	0.9063536839145667	0.19506297420809907	0.9624769539838312	0.8260141020833307	0.8953723854674815	0.8383345828601615	0.927825966241824	1.0	0.3	0.0	0.022129793432646004	0.022129793432646004
3584	0.04716439612076845	0.024950011620932577	0.024614942542184447	0.790434059228512	-1	0	0	0.2	2	0.8461538461538461	11	0.375	0.6923076923076923	11	9	3	2	0	0.625	8	5	15	0.25	0.5	0.4154065302302595	0.9150698175190196	0.19506297420809907	0.95816621600302	0.8260141020833307	0.9060970284944273	0.8041036455248313	0.9303313731953763	0.5454545454545454	0.2727272727272727	0.0	0.024614942542184447	0.024614942542184447
423	0.07475554692138349	0.0061395550139808274	-0.006089948062523728	0.48938136574106406	-1	0	0	0.2	2	0.8461538461538461	11	0.5	0.6923076923076923	11	9	3	0	0	0.3	3	10	15	0.0	0.3076923076923077	0.307442039575226	0.9645467214794108	0.73199840466881	0.9389783727113916	0.6696025887967363	0.9280059883502343	0.9035894339318788	0.9460627361745781	0	0	0.0	-0.0006089948062523728	-0.0006089948062523728
637	0.034874873854795284	0.008640509782544954	0.007903228662507755	0.8861859138595828	-1	0	0	0.4	4	0.5	6	0.4	0.4166666666666667	7	5	6	1	0	0.7142857142857143	5	7	14	0.07142857142857142	0.25	0.7335466732707957	0.8201969638417483	0.5438269759916372	0.8900507600378846	0.49193343715336846	0.8226163470115162	0.7934295971953021	0.8474025451057879	1.0	0	0.0	0.007903228662507755	0.007903228662507755
4631	0.04602011450695516	0.024971492590582973	0.024500067720102457	0.8018680297738108	-1	0	0	0.2	2	0.8461538461538461	11	0.375	0.6923076923076923	11	9	3	2	0	0.625	8	5	15	0.25	0.5	0.4154065302302595	0.9150698175190196	0.19506297420809907	0.95816621600302	0.8260141020833307	0.9060970284944273	0.8041036455248313	0.9303313731953763	0.5454545454545454	0.2727272727272727	0.0	0.024500067720102457	0.024500067720102457
1408	0.039682600722842264	0.0037385591211592786	0.003524346356676711	0.963211816452305	-1	0	0	0.2	2	0.8461538461538461	11	0.23809523809523808	0.6923076923076923	9	9	5	3	0	0.7777777777777778	9	7	15	0.21428571428571427	0.18181818181818182	0.4183550188951549	0.9132488831295559	0.35374680052375557	0.9594902798878708	0.6427368053007347	0.8257804310274585	0.7934295971953021	0.9135900646887161	0.1111111111111111	0.4444444444444444	0.0	0.003524346356676711	0.003524346356676711
1553	0.04298007954954015	0.017914818087898576	0.017820946296039235	0.9523900112426731	-1	0	0	0.2	2	0.8461538461538461	11	0.42857142857142855	0.6923076923076923	10	9	4	1	0	0.7142857142857143	7	5	15	0.09090909090909091	0.4	0.4168807745627072	0.92202170023947	0.45477241397281726	0.9537986245819989	0.7343754536920327	0.8345696885553918	0.8202498409066835	0.9146657238873191	1.0	0.3	0.0	0.017820946296039235	0.017820946296039235
4927	0.048102782154890535	0.025695046311046334	0.025298243218747955	0.7852490866198187	-1	0	0	0.2	2	0.8461538461538461	11	0.375	0.6923076923076923	11	9	3	2	0	0.625	8	5	15	0.25	0.5	0.4154065302302595	0.9150698175190196	0.19506297420809907	0.95816621600302	0.8260141020833307	0.9182948388671427	0.8041036455248313	0.933555272327257	0.5454545454545454	0.5454545454545454	0.0	0.025298243218747955	0.025298243218747955
675	0.011482237149294531	0.0014436479669208057	0.0011245278697670246	0.9712584878249111	-1	0	0	0.2	1	1.0	5	1.0	1.0	6	5	0	0	0	0.14285714285714285	7	1	7	0.0	0	0.8056651258761713	0.9178085513655166	0.3231158996757856	0.9047685618302497	0.49249828435268206	0.8502994682135684	0.8899078062045742	0.8941407472214274	0	0	0.0	0.0011245278697670246	0.0011245278697670246
3906	0.04717329015658291	0.023389432756296926	0.023204699523410265	0.9465130753293544	-1	0	0	0.2	2	0.8461538461538461	11	0.375	0.6923076923076923	10	9	4	1	0	0.625	8	5	15	0.09090909090909091	0.5	0.420577933474046	0.9063536839145667	0.19506297420809907	0.9624769539838312	0.8260141020833307	0.8953723854674815	0.8383345828601615	0.927825966241824	1.0	0.3	0.0	0.023204699523410265	0.023204699523410265
2950	0.047124311056793544	0.0233923317937396	0.023363575579915766	0.9469158226728298	-1	0	0	0.2	2	0.8461538461538461	11	0.375	0.6923076923076923	10	9	4	1	0	0.625	8	5	15	0.09090909090909091	0.5	0.420577933474046	0.9063536839145667	0.19506297420809907	0.9624769539838312	0.8260141020833307	0.8953723854674815	0.8383345828601615	0.927825966241824	1.0	0.3	0.0	0.023363575579915766	0.023363575579915766
1183	0.031843047990139234	0.014235864338618518	0.01370676211009795	0.9441571306177873	-1	0	0	0.2	2	0.8461538461538461	11	0.42857142857142855	0.6923076923076923	10	9	4	1	0	0.7142857142857143	7	5	15	0.09090909090909091	0.4	0.4446798461800279	0.9168603299121277	0.4026316626788519	0.9520470085726545	0.6374315032704889	0.9211252790843815	0.7844995694852964	0.9318538013653954	1.0	0.3	0.0	0.01370676211009795	0.01370676211009795
1325	0.03584328572629126	0.011686813458414958	0.011507673902110839	0.942955870132745	-1	0	0	0.2	2	0.8461538461538461	11	0.42857142857142855	0.6923076923076923	10	9	4	1	0	0.7142857142857143	7	5	15	0.09090909090909091	0.4	0.4446798461800279	0.9168603299121277	0.45477241397281726	0.9617498817226361	0.6374315032704889	0.9212907522494558	0.7584559843943552	0.9367320656379383	1.0	0.3	0.0	0.011507673902110839	0.011507673902110839
1527	0.03877012438894643	0.01740290660032011	0.017075567074793012	0.9542233799936253	-1	0	0	0.2	2	0.8461538461538461	11	0.42857142857142855	0.6923076923076923	10	9	4	1	0	0.7142857142857143	7	5	15	0.09090909090909091	0.4	0.4168807745627072	0.92202170023947	0.3171045613810913	0.9601286344283159	0.8260141020833307	0.8365190436983332	0.8528825475713313	0.9189401535365278	1.0	0.3	0.0	0.017075567074793012	0.017075567074793012
1085	0.03674005674474138	0.011567367913928681	0.01143438633717715	0.9433752338289738	-1	0	0	0.2	2	0.8461538461538461	11	0.42857142857142855	0.6923076923076923	10	9	4	1	0	0.7142857142857143	7	5	15	0.09090909090909091	0.4	0.4446798461800279	0.9168603299121277	0.45477241397281726	0.9617498817226361	0.6374315032704889	0.9212907522494558	0.7584559843943552	0.9367320656379383	1.0	0.3	0.0	0.01143438633717715	0.01143438633717715
3006	0.04960407039622004	0.0008784829901424173	-0.0002294136114054183	0.7731205266238937	-1	0	0	0.2	2	0.8461538461538461	11	0.35714285714285715	0.6923076923076923	10	9	4	0	0	0.8571428571428571	7	6	15	0.0	0.4444444444444444	0.5345351805335065	0.9266513261556876	0.37605765809662717	0.959604123458889	0.7958794282874118	0.9208448498288376	0.8711451732524218	0.9381584035055955	0	0	0.0	-2.294136114054183e-05	-2.294136114054183e-05
1584	0.0581846019438654	0.006060520163065381	0.002262452465852518	0.9595206024335707	-1	0	0	0.2	2	0.8461538461538461	11	0.3409090909090909	0.7692307692307693	11	10	3	2	0	0.36363636363636365	4	11	15	0.2222222222222222	0.18181818181818182	0.4183550188951549	0.9151295651510917	0.35374680052375557	0.9562128611734676	0.6427368053007347	0.8258249700768933	0.7934295971953021	0.91208003251693	0.5909090909090909	0.5454545454545454	0.0	0.002262452465852518	0.002262452465852518
3853	0.04628258260649281	0.01808974155108604	0.016997629611757648	0.9474320486912758	-1	0	0	0.2	2	0.8461538461538461	11	0.375	0.6923076923076923	11	9	3	1	0	0.625	8	5	15	0.125	0.5	0.4154065302302595	0.9150698175190196	0.19506297420809907	0.9589595443001245	0.8260141020833307	0.894917433015143	0.8442713224814509	0.9280300533743637	1.0	0.18181818181818182	0.0	0.016997629611757648	0.016997629611757648
1705	0.03991195921950394	0.018203629222724813	0.01787754766891494	0.9544018875634341	-1	0	0	0.2	2	0.8461538461538461	11	0.42857142857142855	0.6923076923076923	10	9	4	1	0	0.7142857142857143	7	5	15	0.09090909090909091	0.4	0.4168807745627072	0.92202170023947	0.45477241397281726	0.9603600090861726	0.7343754536920327	0.8425544588457093	0.8202498409066835	0.9201942230348809	1.0	0.3	0.0	0.01787754766891494	0.01787754766891494
2155	0.039420707093381406	0.016651188316115364	0.016598159860746104	0.9532592563128317	-1	0	0	0.2	2	0.8461538461538461	11	0.42857142857142855	0.6923076923076923	10	9	4	1	0	0.7142857142857143	7	5	15	0.09090909090909091	0.4	0.4168807745627072	0.92202170023947	0.45477241397281726	0.9603600090861726	0.7343754536920327	0.8425544588457093	0.8202498409066835	0.9201942230348809	1.0	0.3	0.0	0.016598159860746104	0.016598159860746104
4950	0.047796733161151156	0.02577388752106513	0.0224554301293635	0.8172030818703617	-1	0	0	0.2	2	0.8461538461538461	11	0.375	0.6923076923076923	10	9	4	2	0	0.625	8	5	15	0.18181818181818182	0.5	0.420577933474046	0.9063536839145667	0.19506297420809907	0.9632119285840214	0.8260141020833307	0.9125222828518155	0.8202498409066835	0.9325547001011715	0.55	0.2	0.0	0.0224554301293635	0.0224554301293635
2647	0.03316481644908278	0.007273719153118298	0.005533643225904002	0.9512822612533631	-1	0	0	0.2	2	0.8461538461538461	11	0.42857142857142855	0.6923076923076923	10	9	4	1	0	0.7142857142857143	7	5	15	0.09090909090909091	0.4	0.4168807745627072	0.9146405326654218	0.42734112591116313	0.9219956694139475	0.8260141020833307	0.8481292402361931	0.8826172749811946	0.899089296770946	1.0	0.3	0.0	0.005533643225904002	0.005533643225904002
1650	0.053722422881257115	0.018182681207067106	0.0037174618096121035	0.9570187990354392	-1	0	0	0.1	1	1.0	13	0.35714285714285715	0.7692307692307693	10	10	4	1	0	0.8571428571428571	7	6	15	0.08333333333333333	0.4	0.4168807745627072	0.92202170023947	0.45477241397281726	0.9603600090861726	0.7343754536920327	0.8345696885553918	0.8202498409066835	0.9187381663596035	1.0	0.3	0.0	0.0037174618096121035	0.0037174618096121035
3278	0.046752274653842296	0.022315140025500387	0.018298234768533355	0.9477031685228577	-1	0	0	0.2	2	0.8461538461538461	11	0.375	0.6923076923076923	10	9	4	1	0	0.625	8	5	15	0.09090909090909091	0.5	0.420577933474046	0.9063536839145667	0.19506297420809907	0.9639762452172003	0.8260141020833307	0.8959041077457108	0.8388831974223683	0.9288905815149457	1.0	0.3	0.0	0.018298234768533355	0.018298234768533355
3052	0.047579188172726904	0.02199254411632407	0.02182871576017097	0.9465996978193572	-1	0	0	0.2	2	0.8461538461538461	11	0.375	0.6923076923076923	10	9	4	1	0	0.625	8	5	15	0.09090909090909091	0.5	0.420577933474046	0.9063536839145667	0.19506297420809907	0.9624769539838312	0.8260141020833307	0.8953723854674815	0.8383345828601615	0.927825966241824	1.0	0.3	0.0	0.02182871576017097	0.02182871576017097
4943	0.04740129160145398	0.021411403588074224	0.021338259646120135	0.9453713838663458	-1	0	0	0.2	2	0.8461538461538461	11	0.375	0.6923076923076923	10	9	4	3	0	0.625	8	5	15	0.2727272727272727	0.5	0.420577933474046	0.9063536839145667	0.19506297420809907	0.9643722585072454	0.8260141020833307	0.9022231527280714	0.8202498409066835	0.9306560240311423	0.1	0.2	0.0	0.021338259646120135	0.021338259646120135
3865	0.04606615684710107	0.02492526916506521	0.02394214306659566	0.8158382701673873	-1	0	0	0.2	2	0.8461538461538461	11	0.375	0.6923076923076923	11	9	3	2	0	0.625	8	5	15	0.25	0.5	0.4154065302302595	0.9150698175190196	0.19506297420809907	0.95816621600302	0.6059566358599054	0.8837283745432093	0.8416394738474288	0.9249951823403072	0.5454545454545454	0.2727272727272727	0.0	0.02394214306659566	0.02394214306659566
554	0.08174149738468897	0.016385562528025678	0.0021565216957027894	0.6689003688765092	-1	0	0	0.1	1	1.0	13	1.0	1.0	14	13	0	1	0	0.06666666666666667	15	1	15	0.3333333333333333	0	0.6628156263014673	0.679592184297173	0.6710543560499662	0.8411273201454831	0.1580411738118767	0.9510078150957135	0.9314905689097221	0.8575147499220448	1.0	0.5	0.0	0.0021565216957027894	0.0021565216957027894
44	0.032796489121922574	0.002697385459560689	-0.002650906335844342	0.9676349956644629	-1	0	0	0.2	2	0.8333333333333334	10	0.3181818181818182	0.5	7	6	6	2	0	0.36363636363636365	11	4	14	0.13333333333333333	0	0.491442397352363	0.8411632206294856	0.6000157162594034	0.7238697206476346	0.6217777126531937	0.8222370017080377	0.7765126837469941	0.8001781613612701	0.5714285714285714	0.2857142857142857	0.0	-0.0002650906335844342	-0.0002650906335844342
4224	0.043144392098910196	0.0004563386920534078	0.00021010203537958857	0.9397780033844787	-1	0	0	0.2	2	0.8461538461538461	11	0.375	0.6923076923076923	11	9	3	2	0	0.625	8	5	15	0.25	0.5	0.4636103556422233	0.9108030471695044	0.19506297420809907	0.95816621600302	0.8260141020833307	0.9060970284944273	0.8041036455248313	0.929162408423306	0.5454545454545454	0.2727272727272727	0.0	0.00021010203537958857	0.00021010203537958857
1414	0.03785442525134858	0.01635452200872816	0.015026974099689212	0.9531088393025654	-1	0	0	0.2	2	0.8461538461538461	11	0.42857142857142855	0.6923076923076923	10	9	4	1	0	0.7142857142857143	7	5	15	0.09090909090909091	0.4	0.4168807745627072	0.92202170023947	0.45477241397281726	0.9603600090861726	0.8260141020833307	0.8370892020983007	0.8202498409066835	0.91919394616832	1.0	0.3	0.0	0.015026974099689212	0.015026974099689212
4780	0.047178875862414246	0.025440249588709614	0.025330218805559974	0.7884922780723059	-1	0	0	0.2	2	0.8461538461538461	11	0.375	0.6923076923076923	11	9	3	2	0	0.625	8	5	15	0.25	0.5	0.4154065302302595	0.9150698175190196	0.19506297420809907	0.95816621600302	0.8260141020833307	0.9182948388671427	0.8041036455248313	0.933555272327257	0.5454545454545454	0.2727272727272727	0.0	0.025330218805559974	0.025330218805559974
1519	0.03843305854768696	0.017208809991792397	0.01720279708623487	0.9524754782838054	-1	0	0	0.2	2	0.8461538461538461	11	0.42857142857142855	0.6923076923076923	10	9	4	1	0	0.7142857142857143	7	5	15	0.09090909090909091	0.4	0.4168807745627072	0.92202170023947	0.45477241397281726	0.9603600090861726	0.8260141020833307	0.8352316135126396	0.8202498409066835	0.9188575913228514	1.0	0.2	0.0	0.01720279708623487	0.01720279708623487
4138	0.025198805948717318	0.01047873106072924	0.009927648921524038	0.9600522911417669	-1	0	0	0.375	3	0.5555555555555556	5	0.4583333333333333	0.5555555555555556	7	5	3	4	0	0.6666666666666666	6	4	11	0.5	0	0.42574933671783255	0.8843464531226264	0.19506297420809907	0.9484878919516173	0.6059566358599054	0.9431233157136345	0.7934295971953021	0.9299032756253882	0.14285714285714285	0.2857142857142857	0.0	0.009927648921524038	0.009927648921524038
3826	0.047896359769210604	0.02422058881023809	0.02418129106957881	0.9461702542425051	-1	0	0	0.2	2	0.8461538461538461	11	0.375	0.6923076923076923	10	9	4	1	0	0.625	8	5	15	0.09090909090909091	0.5	0.420577933474046	0.9063536839145667	0.19506297420809907	0.9624769539838312	0.8260141020833307	0.8953723854674815	0.8383345828601615	0.927825966241824	1.0	0.3	0.0	0.02418129106957881	0.02418129106957881
2348	0.038834871136840456	0.016066449073570615	0.015093290362795447	0.9548174054646992	-1	0	0	0.2	2	0.8461538461538461	11	0.42857142857142855	0.6923076923076923	10	9	4	1	0	0.7142857142857143	7	5	15	0.09090909090909091	0.4	0.4168807745627072	0.92202170023947	0.45477241397281726	0.9603600090861726	0.7939470162045215	0.7975851981427761	0.829921780246449	0.9123729555697427	1.0	0.2	0.0	0.015093290362795447	0.015093290362795447
2292	0.03819996006246544	0.01729086592374727	0.017196939374974622	0.9545013039015755	-1	0	0	0.2	2	0.8461538461538461	11	0.42857142857142855	0.6923076923076923	10	9	4	1	0	0.7142857142857143	7	5	15	0.09090909090909091	0.4	0.4168807745627072	0.92202170023947	0.45477241397281726	0.9603600090861726	0.7343754536920327	0.8425544588457093	0.8202498409066835	0.9201942230348809	1.0	0.3	0.0	0.017196939374974622	0.017196939374974622
444	0.051745954525504526	0.007324973050072245	0.006725339858904562	0.8071175667054871	-1	0	0	0.2	2	0.8461538461538461	11	0.5357142857142857	0.6153846153846154	10	8	4	4	0	0.14285714285714285	14	2	15	0.4	0	0.6301070212837244	0.8897965556726506	0.5085333150336285	0.8991921139613448	0.6022065880030698	0.9228627458728069	0.882952974127644	0.9049043763856784	0.3	0.7	0.0	0.006725339858904562	0.006725339858904562
255	0.027308904312929975	0.00661315443915454	-0.002955617247150851	0.8335187163074554	-1	0	0	0.2222222222222222	2	0.8181818181818182	9	0.5416666666666666	0.8181818181818182	11	9	1	1	0	0.16666666666666666	12	2	13	0.25	0	0.8575960568728277	0.7934730220242745	0.8883692966979689	0.9066031717998522	0.4373592240768378	0.92792165195173	0.875826789528632	0.8867544709672214	1.0	0.18181818181818182	0.0	-0.0002955617247150851	-0.0002955617247150851
284	0.021379435629802605	0.0006605358837083455	-0.00035374065596506613	0.963958465507524	-1	0	0	0.375	3	0.5555555555555556	5	0.4583333333333333	0.4444444444444444	6	4	4	4	0	0.6666666666666666	6	4	11	0.4	0	0.730053370350028	0.8252704492396835	0.684989692286441	0.5691646317346591	0.4579893606508202	0.9021724273662814	0.863501049908992	0.794266634159305	0.16666666666666666	0.8333333333333334	0.0	-3.537406559650661e-05	-3.537406559650661e-05
2133	0.03919191895057958	0.01770085904685566	0.0172995237307589	0.9544105514094029	-1	0	0	0.2	2	0.8461538461538461	11	0.42857142857142855	0.6923076923076923	10	9	4	1	0	0.7142857142857143	7	5	15	0.09090909090909091	0.4	0.4168807745627072	0.92202170023947	0.3171045613810913	0.9601286344283159	0.7980875947658751	0.8001490919959415	0.8871918508294753	0.9126363198207396	1.0	0.3	0.0	0.0172995237307589	0.0172995237307589
221	0.020725698967348914	0.0018731220881283244	-0.0014247721728800054	0.9952419707187363	-1	0	0	0.16666666666666666	1	1.0	6	1.0	1.0	7	6	0	0	0	0.125	1	8	8	0.0	0	0.7316154097119754	0.9790404117870037	0.6908131213268109	0.9178836895299377	0.34280091735901985	0.6932076505386008	0.9143555932695252	0.9135435105265862	0	0	0.0	-0.00014247721728800054	-0.00014247721728800054
4917	0.04723357785218891	0.02473156761071934	0.024353917551343456	0.8080586598316696	-1	0	0	0.2	2	0.8461538461538461	11	0.375	0.6923076923076923	11	9	3	2	0	0.625	8	5	15	0.25	0.5	0.4154065302302595	0.9150698175190196	0.19506297420809907	0.95816621600302	0.8260141020833307	0.9182948388671427	0.8041036455248313	0.933555272327257	0.5454545454545454	0.2727272727272727	0.0	0.024353917551343456	0.024353917551343456
4788	0.04732363645300506	0.026744071948555378	0.024809542849640022	0.7858987662104032	-1	0	0	0.2	2	0.8461538461538461	11	0.375	0.6923076923076923	10	9	4	2	0	0.625	8	5	15	0.18181818181818182	0.5	0.420577933474046	0.9063536839145667	0.19506297420809907	0.9632119285840214	0.8260141020833307	0.9022231527280714	0.8202498409066835	0.9299372690996085	0.55	0.2	0.0	0.024809542849640022	0.024809542849640022
3027	0.048245758475800704	0.01933366900630135	0.01797817056774509	0.9479131670156181	-1	0	0	0.2	2	0.8461538461538461	11	0.375	0.6923076923076923	11	9	3	1	0	0.625	8	5	15	0.125	0.5	0.4154065302302595	0.9150698175190196	0.19506297420809907	0.9589595443001245	0.8260141020833307	0.894917433015143	0.8442713224814509	0.9280300533743637	1.0	0.18181818181818182	0.0	0.01797817056774509	0.01797817056774509
1327	0.03958720737630569	0.015137037731580323	0.015093192347441053	0.9529575791990603	-1	0	0	0.2	2	0.8461538461538461	11	0.42857142857142855	0.6923076923076923	10	9	4	1	0	0.7142857142857143	7	5	15	0.09090909090909091	0.4	0.40415529550051793	0.9364532560962209	0.5036572761279137	0.9499669316529815	0.7542210574165324	0.8294187525638133	0.8879413447290452	0.9172224728970456	1.0	0.2	0.0	0.015093192347441053	0.015093192347441053
89	0.0006056428516125639	0.00016784560231179133	0.00016782152007503663	0.9989132573473442	-1	0	0	1.0	1	0	0	1.0	0	1	0	0	1	0	0.5	1	2	2	0.3333333333333333	0	0	0	0	0	0	0	0	0	0	0	0	0.00016782152007503663	0.00016782152007503663
3435	0.026905533928589038	0.007498035002827669	-0.006249328189898442	0.9947568756041598	-1	0.25	1	0.4	4	0.6153846153846154	8	0.46875	0.46153846153846156	10	6	4	2	0	0.5	8	4	15	0.25	0	0.4861208130767357	0.9065540879916473	0.45477241397281726	0.9477545469558409	0.8260141020833307	0.8947380082560996	0.7773777343691445	0.919592982982628	0.55	0.4	0.0	-0.0006249328189898442	-0.0006249328189898442
5024	0.026164745391242746	0.010858328559128876	0.0026535643758616796	0.9595244504570584	-1	0	0	0.375	3	0.6	6	0.5	0.5	8	5	3	3	0	0.6666666666666666	6	4	12	0.42857142857142855	0	0.4636103556422233	0.9086591909070634	0.47128367108992053	0.964578493578358	0.8619097519147505	0.9528483074902032	0.7796289093498046	0.9463066119564529	0.125	0.25	0.0	0.0026535643758616796	0.0026535643758616796
563	0.05454326622048354	0.026947959998407062	0.002208277820556503	0.7630498354143449	-1	0	0	0.1111111111111111	1	1.0	11	1.0	1.0	12	11	0	0	0	0.07692307692307693	13	1	13	0.0	0	0.682682868834303	0.8429939999652685	0.6859022236374874	0.8582155890367982	0.32526972908227936	0.9684439322753385	0.8804889590955145	0.9090190627408874	0	0	0.0	0.002208277820556503	0.002208277820556503
1467	0.0424400569656574	0.017265136955660433	0.01718914692714144	0.9529523621274038	-1	0	0	0.2	2	0.8461538461538461	11	0.42857142857142855	0.6923076923076923	10	9	4	1	0	0.7142857142857143	7	5	15	0.09090909090909091	0.4	0.4168807745627072	0.92202170023947	0.45477241397281726	0.9537986245819989	0.7343754536920327	0.8345696885553918	0.8202498409066835	0.9146657238873191	1.0	0.3	0.0	0.01718914692714144	0.01718914692714144
857	0.03353129584340199	0.0035274728907477323	0.00345961142778024	0.9464090859714073	-1	0	0	0.2	2	0.8461538461538461	11	0.42857142857142855	0.6923076923076923	10	9	4	1	0	0.7142857142857143	7	5	15	0.09090909090909091	0.4	0.4446798461800279	0.9168603299121277	0.45477241397281726	0.968461398683751	0.6374315032704889	0.9317171583441806	0.7823886310477695	0.9433618306839036	1.0	0.5	0.0	0.00345961142778024	0.00345961142778024
814	0.05697518443050469	0.010881928314850024	0.010390541288295424	0.713783732049198	-1	0	0	0.1111111111111111	1	1.0	11	1.0	0.9090909090909091	11	10	1	0	0	0.07692307692307693	13	1	13	0.0	0	0.6628156263014673	0.8833994968292428	0.6859022236374874	0.844411787377611	0.49249828435268206	0.9610600591334529	0.7581915716290314	0.9094953999192543	0	0	0.0	0.010390541288295424	0.010390541288295424
4271	0.046524518148614004	0.026294360800208867	0.02430622355023844	0.7984849940661982	-1	0	0	0.2	2	0.8461538461538461	11	0.375	0.6923076923076923	10	9	4	2	0	0.625	8	5	15	0.18181818181818182	0.5	0.420577933474046	0.9063536839145667	0.19506297420809907	0.9632119285840214	0.8260141020833307	0.9022231527280714	0.8202498409066835	0.9299372690996085	0.55	0.2	0.0	0.02430622355023844	0.02430622355023844
1665	0.03997118565120644	0.012203919371567581	0.011768433168297385	0.9531776977676486	-1	0	0	0.2	2	0.8461538461538461	11	0.42857142857142855	0.6923076923076923	10	9	4	2	0	0.7142857142857143	7	5	15	0.18181818181818182	0.4	0.4168807745627072	0.92202170023947	0.45477241397281726	0.959617718745221	0.7343754536920327	0.8345065396599269	0.8202498409066835	0.9182444785205842	0.55	0.3	0.0	0.011768433168297385	0.011768433168297385
4935	0.04399565523013247	0.022869063227941765	0.022867890543530157	0.9475524402962568	-1	0	0	0.2	2	0.8461538461538461	11	0.375	0.6923076923076923	11	9	3	2	0	0.625	8	5	15	0.25	0.5	0.4154065302302595	0.9150698175190196	0.19506297420809907	0.9683448021151231	0.8260141020833307	0.9060970284944273	0.8041036455248313	0.9363295548602021	0.5454545454545454	0.2727272727272727	0.0	0.022867890543530157	0.022867890543530157
3488	0.04806153701071692	0.023623985703628544	0.023623257215222553	0.9467485770018376	-1	0	0	0.2	2	0.8461538461538461	11	0.375	0.6923076923076923	10	9	4	1	0	0.625	8	5	15	0.09090909090909091	0.5	0.420577933474046	0.9063536839145667	0.19506297420809907	0.9624769539838312	0.8260141020833307	0.9031476097831883	0.8202498409066835	0.9297193175337749	1.0	0.2	0.0	0.023623257215222553	0.023623257215222553
344	0.005235162579551163	0.0004632093247969995	-0.00028860895743524007	0.9967269584216762	-1	0.5	1	0.42857142857142855	3	0.625	5	0.4166666666666667	0.625	8	5	1	0	0	0.375	3	8	10	0.0	0.2857142857142857	0.6691030600151517	0.8723959149025214	0.544204124255774	0.8724967618289017	0.657948103943961	0.904754826932256	0.757603507557859	0.8841413399408213	0	0	0.0	-2.8860895743524006e-05	-2.8860895743524006e-05
3666	0.04833693025613622	0.022998220529699295	0.022991323262222092	0.9471099179318718	-1	0	0	0.2	2	0.8461538461538461	11	0.375	0.6923076923076923	10	9	4	1	0	0.625	8	5	15	0.09090909090909091	0.5	0.420577933474046	0.9063536839145667	0.19506297420809907	0.9624769539838312	0.8260141020833307	0.8953723854674815	0.8383345828601615	0.927825966241824	1.0	0.3	0.0	0.022991323262222092	0.022991323262222092
4673	0.04767235884754845	0.02520780110766498	0.024761190267125546	0.7957521457497161	-1	0	0	0.2	2	0.8461538461538461	11	0.375	0.6923076923076923	11	9	3	2	0	0.625	8	5	15	0.25	0.5	0.4154065302302595	0.9150698175190196	0.19506297420809907	0.95816621600302	0.8260141020833307	0.9182948388671427	0.8041036455248313	0.933555272327257	0.5454545454545454	0.2727272727272727	0.0	0.024761190267125546	0.024761190267125546
4373	0.04791965934723081	0.025502426999972124	0.02494052626607983	0.7974586734633441	-1	0	0	0.2	2	0.8461538461538461	11	0.375	0.6923076923076923	11	9	3	2	0	0.625	8	5	15	0.25	0.5	0.4154065302302595	0.9150698175190196	0.19506297420809907	0.95816621600302	0.8260141020833307	0.9060970284944273	0.8041036455248313	0.9303313731953763	0.5454545454545454	0.2727272727272727	0.0	0.02494052626607983	0.02494052626607983
2104	0.0436177657271773	0.01795688533619269	0.01782483361378139	0.951756237043006	-1	0	0	0.2	2	0.8461538461538461	11	0.42857142857142855	0.6923076923076923	10	9	4	1	0	0.7142857142857143	7	5	15	0.09090909090909091	0.4	0.4168807745627072	0.92202170023947	0.45477241397281726	0.9537986245819989	0.784838595895096	0.8001038540578083	0.829921780246449	0.9084489191327337	1.0	0.3	0.0	0.01782483361378139	0.01782483361378139
3599	0.04835159483183186	0.022358864825973095	0.022218109392591338	0.9467261841402768	-1	0	0	0.2	2	0.8461538461538461	11	0.375	0.6923076923076923	10	9	4	1	0	0.625	8	5	15	0.09090909090909091	0.5	0.420577933474046	0.9063536839145667	0.19506297420809907	0.9624769539838312	0.8260141020833307	0.8953723854674815	0.8383345828601615	0.927825966241824	1.0	0.3	0.0	0.022218109392591338	0.022218109392591338
4864	0.0478909862237676	0.025670954437460657	0.025350738413949025	0.8029566586446842	-1	0	0	0.2	2	0.8461538461538461	11	0.375	0.6923076923076923	11	9	3	2	0	0.625	8	5	15	0.25	0.5	0.4154065302302595	0.9150698175190196	0.19506297420809907	0.95816621600302	0.8260141020833307	0.9060970284944273	0.8041036455248313	0.9303313731953763	0.5454545454545454	0.2727272727272727	0.0	0.025350738413949025	0.025350738413949025
4477	0.04735303870717603	0.024816165240492717	0.02403754634154397	0.804849314498586	-1	0	0	0.2	2	0.8461538461538461	11	0.375	0.6923076923076923	11	9	3	2	0	0.625	8	5	15	0.25	0.5	0.4154065302302595	0.9150698175190196	0.19506297420809907	0.95816621600302	0.8260141020833307	0.9060970284944273	0.8041036455248313	0.9303313731953763	0.5454545454545454	0.2727272727272727	0.0	0.02403754634154397	0.02403754634154397
3539	0.04471898415654055	0.021806567345573024	0.02169625207105013	0.9492334425612339	-1	0	0	0.2	2	0.8461538461538461	11	0.375	0.6923076923076923	10	9	4	1	0	0.625	8	5	15	0.09090909090909091	0.5	0.420577933474046	0.9063536839145667	0.19506297420809907	0.9635943393925377	0.8260141020833307	0.8953723854674815	0.8383345828601615	0.9285235427069383	1.0	0.3	0.0	0.02169625207105013	0.02169625207105013
4667	0.04685787843406103	0.0254882884696209	0.024667077363121417	0.7825862443169507	-1	0	0	0.2	2	0.8461538461538461	11	0.375	0.6923076923076923	11	9	3	2	0	0.625	8	5	15	0.25	0.5	0.4154065302302595	0.9150698175190196	0.19506297420809907	0.95816621600302	0.8260141020833307	0.9060970284944273	0.8041036455248313	0.9303313731953763	0.5454545454545454	0.2727272727272727	0.0	0.024667077363121417	0.024667077363121417
3728	0.048221180669651434	0.01981996033459392	0.0032158941338180395	0.9241026689785812	-1	0	0	0.4	4	0.5384615384615384	7	0.5555555555555556	0.46153846153846156	10	6	4	2	0	0.3333333333333333	9	3	15	0.25	0	0.4220521778064937	0.9148177750003245	0.5304426600813518	0.9687570620813403	0.8260141020833307	0.8050474250686865	0.825526191043142	0.9174933038625323	0.55	0.5	0.0	0.0032158941338180395	0.0032158941338180395
808	0.04042673618884775	0.012579467381026107	0.010641347553745547	0.9533790761473411	-1	0	0	0.2	2	0.8461538461538461	11	0.42857142857142855	0.6923076923076923	10	9	4	1	0	0.7142857142857143	7	5	15	0.09090909090909091	0.4	0.4168807745627072	0.92202170023947	0.45477241397281726	0.9613350494001925	0.7343754536920327	0.8350968357833675	0.8202498409066835	0.9194752824821344	1.0	0.3	0.0	0.010641347553745547	0.010641347553745547
3659	0.045581286157727725	0.022998424892755383	0.02280237369153028	0.9458965433938451	-1	0	0	0.2	2	0.8461538461538461	11	0.375	0.6923076923076923	11	9	3	1	0	0.625	8	5	15	0.125	0.5	0.4154065302302595	0.9150698175190196	0.19506297420809907	0.9574072758021923	0.8260141020833307	0.8945146755230126	0.8442713224814509	0.9270663655120879	1.0	0.18181818181818182	0.0	0.02280237369153028	0.02280237369153028
4816	0.047730600925184295	0.025419786649163216	0.02523918746431482	0.7767732215962083	-1	0	0	0.2	2	0.8461538461538461	11	0.375	0.6923076923076923	11	9	3	2	0	0.625	8	5	15	0.25	0.5	0.4154065302302595	0.9150698175190196	0.19506297420809907	0.95816621600302	0.8260141020833307	0.9182948388671427	0.8041036455248313	0.933555272327257	0.5454545454545454	0.2727272727272727	0.0	0.02523918746431482	0.02523918746431482
2795	0.04259068175775041	0.020964366573282916	0.02096383455820838	0.9473072715064549	-1	0	0	0.3	3	0.6923076923076923	9	0.375	0.6153846153846154	11	8	3	1	0	0.625	8	5	15	0.14285714285714285	0.25	0.4154065302302595	0.9150698175190196	0.19506297420809907	0.9574072758021923	0.8260141020833307	0.8945146755230126	0.8442713224814509	0.9270663655120879	1.0	0.18181818181818182	0.0	0.02096383455820838	0.02096383455820838
4916	0.04794069427502075	0.02586884375866536	0.024668364026300543	0.8091054779545359	-1	0	0	0.2	2	0.8461538461538461	11	0.375	0.6923076923076923	10	9	4	3	0	0.625	8	5	15	0.2727272727272727	0.5	0.420577933474046	0.9063536839145667	0.19506297420809907	0.9632119285840214	0.8260141020833307	0.9022231527280714	0.8202498409066835	0.9299372690996085	0.1	0.2	0.0	0.024668364026300543	0.024668364026300543
768	0.03159518437152993	0.005079990435051762	0.004598843195984019	0.9435729523288852	-1	0	0	0.3	3	0.6923076923076923	9	0.35714285714285715	0.6153846153846154	10	8	4	1	0	0.8571428571428571	7	6	15	0.1	0.2	0.4636103556422233	0.9207832891579589	0.25790291078763317	0.9612937855996351	0.7289649061920198	0.9346585243608296	0.8202498409066835	0.9413258736421061	1.0	0.2	0.0	0.004598843195984019	0.004598843195984019
2178	0.04261427055757139	0.0175714889575182	0.017501966398671156	0.9523067236435353	-1	0	0	0.2	2	0.8461538461538461	11	0.42857142857142855	0.6923076923076923	10	9	4	1	0	0.7142857142857143	7	5	15	0.09090909090909091	0.4	0.4168807745627072	0.92202170023947	0.45477241397281726	0.9537986245819989	0.784838595895096	0.8001038540578083	0.829921780246449	0.9084489191327337	1.0	0.3	0.0	0.017501966398671156	0.017501966398671156
446	0.01912206105112063	0.00121872909983032	-0.0012085450494149217	0.960019220047139	-1	0	0	0.25	2	0.8	8	0.3	0.5	7	5	4	2	0	0.625	8	5	12	0.2	0	0.604188679445013	0.8805470845162331	0.6327398511737342	0.8627902688991391	0.48050541515340817	0.903496460533285	0.7563065375330547	0.8833274703725273	0.5714285714285714	0.14285714285714285	0.0	-0.00012085450494149217	-0.00012085450494149217
4320	0.04761836086841892	0.02564006167937858	0.02534765367843642	0.7927393236518853	-1	0	0	0.2	2	0.8461538461538461	11	0.375	0.6923076923076923	10	9	4	3	0	0.625	8	5	15	0.2727272727272727	0.5	0.420577933474046	0.9063536839145667	0.19506297420809907	0.9632119285840214	0.8260141020833307	0.9022231527280714	0.8202498409066835	0.9299372690996085	0.1	0.2	0.0	0.02534765367843642	0.02534765367843642
175	0.0015053929950662192	0.0001660557637557002	1.1625570506932758e-07	0.9872576382804318	-1	0	0	0.5	1	1.0	1	1.0	1.0	2	1	0	0	0	0.3333333333333333	3	1	3	0.0	0	0.6074586582149533	0.9389980151193934	0.9125754709566756	0.6432585804265347	0.32950714578003054	0.5452899028521756	0.9425768250096216	0.7628496602002326	0	0	0.0	1.1625570506932758e-07	1.1625570506932758e-07
1014	0.03431765216097036	0.012007506215203415	0.011901674794518665	0.9433147870045606	-1	0	0	0.2	2	0.8461538461538461	11	0.42857142857142855	0.6923076923076923	10	9	4	1	0	0.7142857142857143	7	5	15	0.09090909090909091	0.4	0.4446798461800279	0.9168603299121277	0.4247835212051168	0.9519458402732202	0.6374315032704889	0.9212907522494558	0.7844995694852964	0.9318551977172922	1.0	0.3	0.0	0.011901674794518665	0.011901674794518665
1598	0.047974468212301294	0.012621153303422164	-0.006569024390555361	0.9491207400074657	-1	0	0	0.1	1	1.0	13	0.375	0.6923076923076923	10	9	4	1	0	0.625	8	5	15	0.09090909090909091	0.2222222222222222	0.4168807745627072	0.92202170023947	0.45477241397281726	0.9603600090861726	0.8260141020833307	0.8370892020983007	0.8202498409066835	0.91919394616832	1.0	0.3	0.0	-0.0006569024390555361	-0.0006569024390555361
1068	0.033171154735378384	0.014941902917044645	0.014668591754628731	0.9440805649315516	-1	0	0	0.2	2	0.8461538461538461	11	0.42857142857142855	0.6923076923076923	10	9	4	2	0	0.7142857142857143	7	5	15	0.18181818181818182	0.4	0.4446798461800279	0.9168603299121277	0.4026316626788519	0.9520470085726545	0.6241825043997098	0.9221932523219986	0.7844995694852964	0.9321662309071069	0.55	0.3	0.0	0.014668591754628731	0.014668591754628731
3687	0.048535177155494255	0.023193677879290494	0.023126891113828825	0.9465404096167075	-1	0	0	0.2	2	0.8461538461538461	11	0.375	0.6923076923076923	10	9	4	1	0	0.625	8	5	15	0.09090909090909091	0.5	0.420577933474046	0.9063536839145667	0.19506297420809907	0.9624769539838312	0.8260141020833307	0.8953723854674815	0.8383345828601615	0.927825966241824	1.0	0.3	0.0	0.023126891113828825	0.023126891113828825
2635	0.04253668090946354	0.017581281959721317	0.0175772371109878	0.9523021739566244	-1	0	0	0.2	2	0.8461538461538461	11	0.42857142857142855	0.6923076923076923	10	9	4	1	0	0.7142857142857143	7	5	15	0.09090909090909091	0.4	0.4168807745627072	0.92202170023947	0.45477241397281726	0.9537986245819989	0.7343754536920327	0.8425544588457093	0.8202498409066835	0.9161880942202251	1.0	0.3	0.0	0.0175772371109878	0.0175772371109878
2349	0.04179821958439119	0.014757971235359825	0.011599036790914266	0.9607478245056023	-1	0	0	0.2	2	0.8461538461538461	11	0.42857142857142855	0.6923076923076923	9	9	5	1	0	0.7142857142857143	7	5	15	0.07142857142857142	0.4	0.4183550188951549	0.9280509741935548	0.5557980274218789	0.947825397585019	0.8260141020833307	0.8348603109621651	0.7934295971953021	0.9136515688763266	1.0	0.3333333333333333	0.0	0.011599036790914266	0.011599036790914266
2159	0.042169129402669155	0.01594271679206367	0.0131797227750524	0.9525715938504531	-1	0	0	0.2	2	0.8461538461538461	11	0.42857142857142855	0.6923076923076923	10	9	4	1	0	0.7142857142857143	7	5	15	0.09090909090909091	0.4	0.4168807745627072	0.92202170023947	0.45477241397281726	0.9530598669150104	0.7343754536920327	0.8340549860571265	0.824308889771234	0.9141344717721931	1.0	0.3	0.0	0.0131797227750524	0.0131797227750524
1370	0.039176761115913436	0.016310875860282723	0.015656345035475618	0.9519233360736775	-1	0	0	0.2	2	0.8461538461538461	11	0.42857142857142855	0.6923076923076923	10	9	4	2	0	0.7142857142857143	7	5	15	0.18181818181818182	0.4	0.40415529550051793	0.9364532560962209	0.5036572761279137	0.9499669316529815	0.7542210574165324	0.8324159441162045	0.8840334643144728	0.917760797929982	0.55	0.2	0.0	0.015656345035475618	0.015656345035475618
858	0.04147226269763553	0.0028592976936537935	0.00199673118325274	0.9091749851971902	-1	0	0	0.2	2	0.8461538461538461	11	0.2777777777777778	0.7692307692307693	12	10	2	1	0	0.6666666666666666	6	9	15	0.16666666666666666	0	0.7498659409042128	0.8659247244687464	0.7142542511392451	0.9118251782328496	0.38590115940367287	0.9665245190491684	0.7581915716290314	0.9256334639133832	1.0	0.3333333333333333	0.0	0.00199673118325274	0.00199673118325274
4854	0.03792381411046298	0.008354672629825456	-0.008026517119652637	0.9571923810316381	-1	0	0	0.3333333333333333	3	0.6363636363636364	7	0.43333333333333335	0.6363636363636364	9	7	3	4	0	0.8333333333333334	6	5	13	0.5	0	0.4636103556422233	0.9063487607104828	0.19506297420809907	0.9632496887943316	0.8260141020833307	0.9470500433059779	0.7796289093498046	0.9430353241756775	0.1111111111111111	0.2222222222222222	0.0	-0.0008026517119652637	-0.0008026517119652637
4073	0.04658382793251073	0.025649929891589717	0.025340065197525685	0.7804897298291587	-1	0	0	0.2	2	0.8461538461538461	11	0.375	0.6923076923076923	11	9	3	2	0	0.625	8	5	15	0.25	0.5	0.4154065302302595	0.9150698175190196	0.19506297420809907	0.95816621600302	0.8260141020833307	0.9060970284944273	0.8041036455248313	0.9303313731953763	0.5454545454545454	0.2727272727272727	0.0	0.025340065197525685	0.025340065197525685
1972	0.04229669977880363	0.01655026743024555	0.01633229318332247	0.9524840583015903	-1	0	0	0.2	2	0.8461538461538461	11	0.42857142857142855	0.6923076923076923	10	9	4	1	0	0.7142857142857143	7	5	15	0.09090909090909091	0.4	0.4168807745627072	0.92202170023947	0.45477241397281726	0.9537986245819989	0.8260141020833307	0.8370892020983007	0.8202498409066835	0.9151422354206269	1.0	0.3	0.0	0.01633229318332247	0.01633229318332247
3583	0.04646875607843387	0.0027700974673544655	-0.0006749686041804084	0.6568682885567052	-1	0	0	0.2	2	0.8461538461538461	11	0.35714285714285715	0.6923076923076923	10	9	4	0	0	0.8571428571428571	7	6	15	0.0	0.4444444444444444	0.5345351805335065	0.9266513261556877	0.37605765809662717	0.959604123458889	0.7958794282874118	0.9287839820836696	0.852048373000543	0.9403318700188873	0	0	0.0	-6.749686041804083e-05	-6.749686041804083e-05
1323	0.03870658398181715	0.016048858395993012	0.014944451138744179	0.954345302542953	-1	0	0	0.2	2	0.8461538461538461	11	0.42857142857142855	0.6923076923076923	10	9	4	1	0	0.7142857142857143	7	5	15	0.09090909090909091	0.4	0.4168807745627072	0.92202170023947	0.4026316626788519	0.9505027689653505	0.7343754536920327	0.8350968357833675	0.8528825475713313	0.9128653632505049	1.0	0.3	0.0	0.014944451138744179	0.014944451138744179
3962	0.04907027000487099	0.024581369271644903	0.024569200453191158	0.9460240067439086	-1	0	0	0.2	2	0.8461538461538461	11	0.375	0.6923076923076923	10	9	4	2	0	0.625	8	5	15	0.18181818181818182	0.5	0.420577933474046	0.9063536839145667	0.19506297420809907	0.9624769539838312	0.8260141020833307	0.893617272859173	0.8372145752969717	0.9274097293179664	0.55	0.3	0.0	0.024569200453191158	0.024569200453191158
3472	0.048582394436860105	0.02364740699437846	0.02364004715045818	0.9468403739393227	-1	0	0	0.2	2	0.8461538461538461	11	0.375	0.6923076923076923	10	9	4	1	0	0.625	8	5	15	0.09090909090909091	0.5	0.420577933474046	0.9063536839145667	0.19506297420809907	0.9624769539838312	0.8260141020833307	0.8953723854674815	0.8383345828601615	0.927825966241824	1.0	0.3	0.0	0.02364004715045818	0.02364004715045818
1387	0.040184119553187736	0.018162775366099528	0.016598013147611355	0.9544514514396795	-1	0	0	0.2	2	0.8461538461538461	11	0.42857142857142855	0.6923076923076923	10	9	4	1	0	0.7142857142857143	7	5	15	0.09090909090909091	0.4	0.4168807745627072	0.92202170023947	0.3171045613810913	0.9601286344283159	0.8260141020833307	0.8365190436983332	0.8528825475713313	0.9189401535365278	1.0	0.3	0.0	0.016598013147611355	0.016598013147611355
1997	0.03059646029311456	0.005132012491528204	0.003647568213263255	0.9529170975485479	-1	0.25	1	0.3	3	0.7692307692307693	10	0.42857142857142855	0.6153846153846154	10	8	4	1	0	0.7142857142857143	7	5	15	0.1	0.6666666666666666	0.4220521778064937	0.9206672352462197	0.45477241397281726	0.9602804586903086	0.7343754536920327	0.8959048333680952	0.8122048260638681	0.9306329341789974	1.0	0.3	0.0	0.003647568213263255	0.003647568213263255
4800	0.04710966123875972	0.026777039958170334	0.025155027802598352	0.7579203205907482	-1	0	0	0.2	2	0.8461538461538461	11	0.375	0.6923076923076923	10	9	4	2	0	0.625	8	5	15	0.18181818181818182	0.5	0.420577933474046	0.9063536839145667	0.19506297420809907	0.9632119285840214	0.8260141020833307	0.9022231527280714	0.8202498409066835	0.9299372690996085	0.55	0.2	0.0	0.025155027802598352	0.025155027802598352
198	0.0557783882387137	0.00641717253932055	0.005595294185391767	0.9923577721322079	-1	0	0	0.3	3	0.6923076923076923	9	0.3333333333333333	0.5384615384615384	8	7	6	2	0	0.5555555555555556	9	5	15	0.13333333333333333	0	0.6094861809160805	0.9130280961390109	0.18735063970532573	0.8434177923029261	0.5146197470259788	0.7023140221280195	0.8606662049451009	0.8363250298115114	0.5625	0.125	0.0	0.005595294185391767	0.005595294185391767
2319	0.03802834658417094	0.016592813881147094	0.01641969428157187	0.9543401291233611	-1	0	0	0.2	2	0.8461538461538461	11	0.42857142857142855	0.6923076923076923	10	9	4	1	0	0.7142857142857143	7	5	15	0.09090909090909091	0.4	0.4168807745627072	0.92202170023947	0.45477241397281726	0.9603600090861726	0.7939470162045215	0.7975851981427761	0.829921780246449	0.9123729555697427	1.0	0.2	0.0	0.01641969428157187	0.01641969428157187
1331	0.03523574195805838	0.013592251489096277	0.00536058735818218	0.9380460038789245	-1	0	0	0.2	2	0.8461538461538461	11	0.42857142857142855	0.6923076923076923	10	9	4	1	0	0.7142857142857143	7	5	15	0.09090909090909091	0.4	0.4446798461800279	0.9168603299121277	0.45477241397281726	0.9557439138354362	0.6374315032704889	0.9212907522494558	0.7823886310477695	0.9336597392450663	1.0	0.3	0.0	0.00536058735818218	0.00536058735818218
3954	0.04680021155408967	0.025191894647760768	0.02497952171743575	0.8126322979919757	-1	0	0	0.2	2	0.8461538461538461	11	0.375	0.6923076923076923	11	9	3	2	0	0.625	8	5	15	0.25	0.5	0.4154065302302595	0.9150698175190196	0.19506297420809907	0.95816621600302	0.8260141020833307	0.9182948388671427	0.8041036455248313	0.933555272327257	0.5454545454545454	0.2727272727272727	0.0	0.02497952171743575	0.02497952171743575
449	0.03250532037744007	0.00046474840434149097	0.00012674555111735682	0.9159494133990006	-1	0	0	0.16666666666666666	1	1.0	7	1.0	1.0	8	7	0	0	0	0.1111111111111111	9	1	9	0.0	0	0.716101065509531	0.9634180263870691	0.6471789642619314	0.6357470572423889	0.5286483760536139	0.7843156485708617	0.8419126438497241	0.846354877371064	0	0	0.0	0.00012674555111735682	0.00012674555111735682
2492	0.04228345469662582	0.016776379695373978	0.01658840168379843	0.9528387163717661	-1	0	0	0.2	2	0.8461538461538461	11	0.42857142857142855	0.6923076923076923	10	9	4	1	0	0.7142857142857143	7	5	15	0.09090909090909091	0.4	0.4168807745627072	0.92202170023947	0.45477241397281726	0.9537986245819989	0.7343754536920327	0.8345696885553918	0.8202498409066835	0.9146657238873191	1.0	0.3	0.0	0.01658840168379843	0.01658840168379843
819	0.08293229629032808	0.016702170830922857	0.008432847519221196	0.7133077010588402	-1	0	0	0.2	2	0.8461538461538461	11	0.5357142857142857	0.8461538461538461	12	11	2	1	0	0.14285714285714285	2	14	15	0.14285714285714285	0	0.5567346250057463	0.8877171435440417	0.6086162501867209	0.9135504030948346	0.6010177993664442	0.9108423896518223	0.7809124344439021	0.9046325096113307	1.0	0	0.0	0.008432847519221196	0.008432847519221196
26	0.03531262069671244	0.0013978957505456175	0.0013550978741326252	0.9947308552788466	-1	0	0	0.4	4	0.6153846153846154	8	0.5769230769230769	0.6153846153846154	11	8	3	2	0	0.15384615384615385	13	2	15	0.2857142857142857	0.14285714285714285	0.307442039575226	0.9789272052816727	0.7921668073403892	0.9286013024124816	0.6696025887967363	0.9194692757140585	0.9263741819168555	0.9500904129243788	0.5909090909090909	0.18181818181818182	0.0	0.0013550978741326252	0.0013550978741326252
24	1.1298965975256602e-08	1.073137063948284e-08	5.434924405226728e-09	0.9999981247928255	-1	0	0	0.5	1	1.0	1	0.75	0	0	0	2	0	0	1.0	2	2	3	0.0	0	0	0	0	0	0	0	0	0	0	0	0	-0.1	-0.1
2539	0.036081169325713244	0.015629861239851158	0.013758791108082301	0.9548252135501991	-1	0	0	0.3	3	0.6923076923076923	9	0.35714285714285715	0.6153846153846154	10	8	4	1	0	0.8571428571428571	7	6	15	0.1	0.2	0.4168807745627072	0.92202170023947	0.45477241397281726	0.9603600090861726	0.7343754536920327	0.8345696885553918	0.8202498409066835	0.9187381663596035	1.0	0.3	0.0	0.013758791108082301	0.013758791108082301
1575	0.04313918707485261	0.01649089738303387	0.01477159103613978	0.9526573103764691	-1	0	0	0.2	2	0.8461538461538461	11	0.42857142857142855	0.6923076923076923	10	9	4	1	0	0.7142857142857143	7	5	15	0.09090909090909091	0.4	0.4168807745627072	0.92202170023947	0.27440488736592733	0.9578131509596987	0.8260141020833307	0.8365190436983332	0.8528825475713313	0.9174664937081172	1.0	0.3	0.0	0.01477159103613978	0.01477159103613978
3041	0.046129052554535324	0.02118055211155245	0.02117884054046106	0.946395554775104	-1	0	0	0.2	2	0.8461538461538461	11	0.375	0.6923076923076923	11	9	3	1	0	0.625	8	5	15	0.125	0.5	0.4154065302302595	0.9150698175190196	0.19506297420809907	0.9574072758021923	0.8260141020833307	0.8945146755230126	0.8442713224814509	0.9270663655120879	1.0	0.18181818181818182	0.0	0.02117884054046106	0.02117884054046106
3978	0.047625441722807395	0.02257892918961693	0.02210080364231628	0.9463846970209862	-1	0	0	0.2	2	0.8461538461538461	11	0.375	0.6923076923076923	10	9	4	1	0	0.625	8	5	15	0.09090909090909091	0.5	0.420577933474046	0.9063536839145667	0.19506297420809907	0.9624769539838312	0.8260141020833307	0.8953723854674815	0.8383345828601615	0.927825966241824	1.0	0.3	0.0	0.02210080364231628	0.02210080364231628
531	0.0498788474749813	0.007652468330594934	0.007650791469930213	0.7301782379180219	-1	0	0	0.1111111111111111	1	1.0	11	1.0	0.9090909090909091	11	10	1	0	0	0.07692307692307693	13	1	13	0.0	0	0.6628156263014673	0.8843515010522606	0.6859022236374874	0.8341664873893754	0.49249828435268206	0.9610600591334529	0.7581915716290314	0.9076484597795753	0	0	0.0	0.007650791469930213	0.007650791469930213
3319	0.040551169290308706	0.0015862462146277437	0.0015456720300821333	0.9583238052359927	-1	0	0	0.2	2	0.8461538461538461	11	0.375	0.6153846153846154	10	8	4	2	0	0.625	8	5	15	0.2	0.4444444444444444	0.4220521778064937	0.9206672352462197	0.45477241397281726	0.953959103798636	0.7623955340669604	0.8842495403074675	0.8225915083749007	0.9245111592454455	0.55	0.5	0.0	0.0015456720300821333	0.0015456720300821333
2269	0.04282069305366385	0.017509712069184388	0.016949795091060278	0.9528044591723078	-1	0	0	0.2	2	0.8461538461538461	11	0.42857142857142855	0.6923076923076923	10	9	4	1	0	0.7142857142857143	7	5	15	0.09090909090909091	0.4	0.4168807745627072	0.92202170023947	0.45477241397281726	0.9537986245819989	0.7343754536920327	0.8345696885553918	0.8202498409066835	0.9146657238873191	1.0	0.3	0.0	0.016949795091060278	0.016949795091060278
2512	0.04130762674835631	0.017134669536778644	0.015303344182591088	0.9539155312945595	-1	0	0	0.2	2	0.8461538461538461	11	0.42857142857142855	0.6923076923076923	10	9	4	1	0	0.7142857142857143	7	5	15	0.09090909090909091	0.4	0.4168807745627072	0.92202170023947	0.3171045613810913	0.9549967922524826	0.7752576914883159	0.8043649651283816	0.8871918508294753	0.9099456541129064	1.0	0.3	0.0	0.015303344182591088	0.015303344182591088
203	0.0004187896116894487	0.00011986465508956491	0.00011391616653688198	0.9988384767907786	-1	0.3333333333333333	1	0.5	4	0.6	6	0.4	0.4	5	4	6	4	0	0.8333333333333334	5	6	12	0.26666666666666666	0.5714285714285714	0.41174089637018196	0.8819890644740892	0.14423141063532782	0.9669353584677525	0.36391507919105803	0.962210671752137	0.9452805129624242	0.9465844726517132	0.2	0.2	0.0	0.00011391616653688198	0.00011391616653688198
1746	0.039683929501078324	0.017260429775766858	0.016831154062558366	0.9533321233466739	-1	0	0	0.2	2	0.8461538461538461	11	0.42857142857142855	0.6923076923076923	10	9	4	1	0	0.7142857142857143	7	5	15	0.09090909090909091	0.4	0.4168807745627072	0.92202170023947	0.45477241397281726	0.9650356424619169	0.8260141020833307	0.8370892020983007	0.8202498409066835	0.9223634214256783	1.0	0.3	0.0	0.016831154062558366	0.016831154062558366
2999	0.04559300776275131	0.02134996730624419	0.021228576431135855	0.947115658577038	-1	0	0	0.2	2	0.8461538461538461	11	0.375	0.6923076923076923	11	9	3	1	0	0.625	8	5	15	0.125	0.5	0.4154065302302595	0.9150698175190196	0.19506297420809907	0.9574072758021923	0.8260141020833307	0.8891835493731789	0.8073975937820748	0.9258105890453225	1.0	0.18181818181818182	0.0	0.021228576431135855	0.021228576431135855
3386	0.04729440323132332	0.023301270464196677	0.022919301668189198	0.946299269903282	-1	0	0	0.2	2	0.8461538461538461	11	0.375	0.6923076923076923	10	9	4	1	0	0.625	8	5	15	0.09090909090909091	0.5	0.420577933474046	0.9063536839145667	0.19506297420809907	0.9624769539838312	0.8260141020833307	0.8953723854674815	0.8383345828601615	0.927825966241824	1.0	0.3	0.0	0.022919301668189198	0.022919301668189198
3815	0.04722029516137906	0.02538677391666736	0.0250508778548431	0.7868979982196787	-1	0	0	0.2	2	0.8461538461538461	11	0.375	0.6923076923076923	11	9	3	2	0	0.625	8	5	15	0.25	0.5	0.4154065302302595	0.9150698175190196	0.19506297420809907	0.95816621600302	0.8260141020833307	0.9060970284944273	0.8041036455248313	0.9303313731953763	0.5454545454545454	0.2727272727272727	0.0	0.0250508778548431	0.0250508778548431
4638	0.04657334181160002	0.011611202060606115	0.003005718970502928	0.947179213339541	-1	0	0	0.2	2	0.8461538461538461	11	0.375	0.6923076923076923	11	9	3	2	0	0.625	8	5	15	0.25	0.5	0.4154065302302595	0.9150698175190196	0.23239550721508465	0.9631645679955424	0.8260141020833307	0.9060970284944273	0.8041036455248313	0.9331390888406496	0.5454545454545454	0.2727272727272727	0.0	0.003005718970502928	0.003005718970502928
2203	0.03924587065196913	0.017728259507517222	0.017387408275329204	0.9528671803822508	-1	0	0	0.2	2	0.8461538461538461	11	0.42857142857142855	0.6923076923076923	10	9	4	1	0	0.7142857142857143	7	5	15	0.09090909090909091	0.4	0.4168807745627072	0.92202170023947	0.3171045613810913	0.9601286344283159	0.7826304294166327	0.8001671442096171	0.8871918508294753	0.9126393201492523	1.0	0.3	0.0	0.017387408275329204	0.017387408275329204
1321	0.040284350485870916	0.014058591202339966	0.013290368557173738	0.95526449023526	-1	0	0	0.2	2	0.8461538461538461	11	0.42857142857142855	0.6923076923076923	10	9	4	1	0	0.7142857142857143	7	5	15	0.09090909090909091	0.4	0.4168807745627072	0.92202170023947	0.4026316626788519	0.9505027689653505	0.8260141020833307	0.8365190436983332	0.8528825475713313	0.9131397503144232	1.0	0.3	0.0	0.013290368557173738	0.013290368557173738
141	0.033343257549699704	0.00357544902887528	0.0009098798869484066	0.7022047591961227	-1	0	0	0.2	2	0.9166666666666666	11	0.5833333333333334	0.8333333333333334	12	10	1	2	0	0.16666666666666666	2	12	14	0.5	0	0.2599461518739094	0.90383083196951	0.4594083494880081	0.9046154871451622	0.6802582248136385	0.9486549231709875	0.8802026423429047	0.921930309291419	0.5416666666666666	0.4166666666666667	0.0	0.0009098798869484066	0.0009098798869484066
3608	0.05595236969068774	0.007909595472737365	-0.003934531039451057	0.9493475538666688	-1	0	0	0.2	2	0.8461538461538461	11	0.5	0.6923076923076923	11	9	3	1	0	0.8333333333333334	6	5	15	0.125	0	0.4183550188951549	0.912131124714012	0.35374680052375557	0.9609556085110351	0.8260141020833307	0.8022055370231324	0.7934295971953021	0.9100654636527513	1.0	0.2727272727272727	0.0	-0.00039345310394510566	-0.00039345310394510566
3448	0.04743406574399245	0.023359604528595652	0.022499318670834215	0.9460582962645135	-1	0	0	0.2	2	0.8461538461538461	11	0.375	0.6923076923076923	10	9	4	1	0	0.625	8	5	15	0.09090909090909091	0.5	0.420577933474046	0.9063536839145667	0.19506297420809907	0.9624769539838312	0.8260141020833307	0.8953723854674815	0.8383345828601615	0.927825966241824	1.0	0.3	0.0	0.022499318670834215	0.022499318670834215
3340	0.04819986517602333	0.02436383627098585	0.02435706229551127	0.947926176460986	-1	0	0	0.2	2	0.8461538461538461	11	0.375	0.6923076923076923	11	9	3	1	0	0.625	8	5	15	0.125	0.5	0.4154065302302595	0.9150698175190196	0.19506297420809907	0.9589595443001245	0.8260141020833307	0.894917433015143	0.8442713224814509	0.9280300533743637	1.0	0.18181818181818182	0.0	0.02435706229551127	0.02435706229551127
1205	0.04849420161762259	0.011927064280022073	-0.002569901998743956	0.9571464324010087	-1	0	0	0.1	1	1.0	13	0.35714285714285715	0.7692307692307693	10	10	4	2	0	0.8571428571428571	7	6	15	0.16666666666666666	0.4	0.4168807745627072	0.92202170023947	0.4026316626788519	0.9505027689653505	0.7343754536920327	0.8534076735355107	0.8528825475713313	0.9164910237941376	0.55	0.4	0.0	-0.0002569901998743956	-0.0002569901998743956
3330	0.0356438897586388	0.0014764751488311244	-0.000696194840180505	0.9970402370951783	-1	0.25	1	0.4	4	0.6153846153846154	8	0.4166666666666667	0.46153846153846156	10	6	4	1	0	0.4444444444444444	9	4	15	0.125	0	0.6215819634770527	0.9051839866325145	0.22183244914468392	0.9560316748751617	0.8260141020833307	0.9313941079389902	0.7866105439308104	0.9338840241391912	1.0	0.2	0.0	-6.96194840180505e-05	-6.96194840180505e-05
1868	0.04437508286907652	0.016802448343603553	0.016626668500187222	0.9531465319947671	-1	0	0	0.2	2	0.8461538461538461	11	0.42857142857142855	0.6923076923076923	10	9	4	1	0	0.7142857142857143	7	5	15	0.09090909090909091	0.4	0.4168807745627072	0.92202170023947	0.45477241397281726	0.9537986245819989	0.784838595895096	0.836975249608231	0.8005053632247615	0.9151206087802878	1.0	0.3	0.0	0.016626668500187222	0.016626668500187222
3582	0.045319352616335726	0.01441122170072745	0.0041657371864393476	0.9447379216197513	-1	0	0	0.2	2	0.8461538461538461	11	0.375	0.6923076923076923	10	9	4	1	0	0.625	8	5	15	0.09090909090909091	0.5	0.420577933474046	0.9063536839145667	0.19506297420809907	0.9640116247766505	0.8260141020833307	0.8953723854674815	0.8114188392137698	0.9287877041785506	1.0	0.3	0.0	0.0041657371864393476	0.0041657371864393476
1028	0.03240792421583304	0.013159899181685628	0.012872508912896815	0.9443500731600657	-1	0	0	0.2	2	0.8461538461538461	11	0.42857142857142855	0.6923076923076923	10	9	4	1	0	0.7142857142857143	7	5	15	0.09090909090909091	0.4	0.4446798461800279	0.9168603299121277	0.4026316626788519	0.9520470085726545	0.6374315032704889	0.9211252790843815	0.7844995694852964	0.9318538013653954	1.0	0.3	0.0	0.012872508912896815	0.012872508912896815
447	0.06710760524526141	0.00684010994822239	-0.0017384828067908448	0.7415851557640474	-1	0	0	0.125	1	1.0	10	1.0	1.0	11	10	0	0	0	0.08333333333333333	12	1	12	0.0	0	0.2859344625955368	0.9447176568401057	0.31482939786502556	0.8558778317976278	0.7448362762368211	0.9427582504204889	0.7134349683489059	0.9222851727954582	0	0	0.0	-0.0001738482806790845	-0.0001738482806790845
3658	0.047293930970887674	0.021772105208713036	0.021570409105000292	0.946649215295204	-1	0	0	0.2	2	0.8461538461538461	11	0.375	0.6923076923076923	10	9	4	1	0	0.625	8	5	15	0.09090909090909091	0.5	0.420577933474046	0.9063536839145667	0.19506297420809907	0.9624769539838312	0.8260141020833307	0.8953723854674815	0.8383345828601615	0.927825966241824	1.0	0.3	0.0	0.021570409105000292	0.021570409105000292
4735	0.04712293666286648	0.025093189656680545	0.02478946593484352	0.7758865038150079	-1	0	0	0.2	2	0.8461538461538461	11	0.375	0.6923076923076923	11	9	3	2	0	0.625	8	5	15	0.25	0.5	0.4154065302302595	0.9150698175190196	0.19506297420809907	0.95816621600302	0.6059566358599054	0.8830226648612325	0.8445260046789236	0.9248366123489071	0.5454545454545454	0.2727272727272727	0.0	0.02478946593484352	0.02478946593484352
138	None	None	None	None	None	0.3333333333333333	1	0.625	5	0.5	5	0.6666666666666666	0.3	8	3	3	3	0	0.5	6	3	12	0.6	0.6666666666666666	0.6544826005123191	0.8575189015860105	0.24814150175649682	0.9359192496254803	0.682835431636976	0.9575533681739999	0.9200533137040264	0.9262719341170473	0.625	0.25	0.0	None	None
2243	None	None	None	None	None	0	0	0.3	3	0.6923076923076923	9	0.5	0.5384615384615384	9	7	5	1	0	0.8333333333333334	5	6	15	0.08333333333333333	0.18181818181818182	0.42574933671783255	0.9275743164232229	0.5557980274218789	0.9630148957450956	0.8260141020833307	0.9068438992867144	0.8442713224814509	0.9367360824748618	1.0	0.2222222222222222	0.0	None	None
4476	0.054740238321920806	0.0055662097824535775	-0.002993433825327352	0.9540059985833591	-1	0	0	0.2	2	0.8461538461538461	11	0.3125	0.7692307692307693	12	10	2	4	0	0.75	6	8	15	0.6666666666666666	0	0.4168807745627072	0.9084182444548249	0.27440488736592733	0.9530066119915063	0.7159853689716181	0.8907374025653526	0.8005053632247615	0.9218290062171373	0.125	0.4166666666666667	0.0	-0.0002993433825327352	-0.0002993433825327352
626	0.03529613964183752	0.011347833329498947	0.011111837421721695	0.9429240279717617	-1	0	0	0.2	2	0.8461538461538461	11	0.42857142857142855	0.6923076923076923	10	9	4	1	0	0.7142857142857143	7	5	15	0.09090909090909091	0.4	0.4446798461800279	0.9168603299121277	0.45477241397281726	0.9617498817226361	0.6374315032704889	0.9212907522494558	0.7584559843943552	0.9367320656379383	1.0	0.3	0.0	0.011111837421721695	0.011111837421721695
4802	0.04713678933686999	0.027393225387272745	0.025908268792153886	0.7862128551807283	-1	0	0	0.2	2	0.8461538461538461	11	0.375	0.6923076923076923	10	9	4	3	0	0.625	8	5	15	0.2727272727272727	0.5	0.420577933474046	0.9063536839145667	0.19506297420809907	0.9632119285840214	0.8260141020833307	0.9022231527280714	0.8202498409066835	0.9299372690996085	0.1	0.2	0.0	0.025908268792153886	0.025908268792153886
3249	0.0456364279881537	0.021026895065472343	0.019510307163746875	0.9467861607572806	-1	0	0	0.2	2	0.8461538461538461	11	0.375	0.6923076923076923	11	9	3	1	0	0.625	8	5	15	0.125	0.5	0.4154065302302595	0.9150698175190196	0.19506297420809907	0.9574072758021923	0.8260141020833307	0.8976825298152943	0.8442713224814509	0.9278295550583189	1.0	0.18181818181818182	0.0	0.019510307163746875	0.019510307163746875
3859	0.047335019224622285	0.025124563438078396	0.024490400108852423	0.8189071553011654	-1	0	0	0.2	2	0.8461538461538461	11	0.375	0.6923076923076923	11	9	3	2	0	0.625	8	5	15	0.25	0.5	0.4154065302302595	0.9150698175190196	0.19506297420809907	0.95816621600302	0.8260141020833307	0.9060970284944273	0.8041036455248313	0.9303313731953763	0.5454545454545454	0.2727272727272727	0.0	0.024490400108852423	0.024490400108852423
414	0.06269448249635776	0.0017060766264614987	-0.0016131440000417957	0.6477400916944003	-1	0	0	0.1111111111111111	1	1.0	11	1.0	0.9090909090909091	11	10	1	0	0	0.07692307692307693	1	13	13	0.0	0	0.5231540772187132	0.9395019781883497	0.5991151596648939	0.9284515596370394	0.6310072953344937	0.9230050272549379	0.878295545435617	0.9306419524058317	0	0	0.0	-0.00016131440000417957	-0.00016131440000417957
277	0.013263860052019162	0.001585363183942664	0.0014680957282091666	0.9796555319859533	-1	0	0	0.25	1	1.0	4	1.0	1.0	5	4	0	0	0	0.16666666666666666	6	1	6	0.0	0	0.5735770612654695	0.9436597588758087	0.6200808489849635	0.7740339948932375	0.477519049439082	0.8237346828651744	0.8029734193847382	0.8657410370050523	0	0	0.0	0.0014680957282091666	0.0014680957282091666
2797	0.048921151890740915	0.024148401702972264	0.024033520710548317	0.9474822540802339	-1	0	0	0.2	2	0.8461538461538461	11	0.375	0.6923076923076923	10	9	4	1	0	0.625	8	5	15	0.09090909090909091	0.5	0.420577933474046	0.9063536839145667	0.19506297420809907	0.9639762452172003	0.8260141020833307	0.8935635619444221	0.8382585279780047	0.9283414654075316	1.0	0.3	0.0	0.024033520710548317	0.024033520710548317
2590	0.04278014126302081	0.017609186374845636	0.017362350220668524	0.9527386479417297	-1	0	0	0.2	2	0.8461538461538461	11	0.42857142857142855	0.6923076923076923	10	9	4	1	0	0.7142857142857143	7	5	15	0.09090909090909091	0.4	0.4168807745627072	0.92202170023947	0.45477241397281726	0.9537986245819989	0.7343754536920327	0.8316749366708319	0.8202498409066835	0.914122438450753	1.0	0.3	0.0	0.017362350220668524	0.017362350220668524
4505	0.047710279215824374	0.02479047374078242	0.023380122814797625	0.804963700418668	-1	0	0	0.2	2	0.8461538461538461	11	0.375	0.6923076923076923	11	9	3	1	0	0.625	8	5	15	0.125	0.5	0.4154065302302595	0.9150698175190196	0.19506297420809907	0.95816621600302	0.8260141020833307	0.9046565475963971	0.8073975937820748	0.9299672156167806	1.0	0.2727272727272727	0.0	0.023380122814797625	0.023380122814797625
1480	None	None	None	None	None	0	0	0.4	4	0.5384615384615384	7	0.625	0.46153846153846156	9	6	5	2	0	0.6666666666666666	4	6	15	0.18181818181818182	0.18181818181818182	0.4154065302302595	0.9025008121601588	0.35374680052375557	0.9236415402751559	0.6427368053007347	0.8892282808866313	0.9101398747170927	0.9061095114793218	0.5555555555555556	0.3333333333333333	0.0	None	None
4493	0.047406803967176246	0.024909737769633306	0.0248965886862882	0.7757652730205746	-1	0	0	0.2	2	0.8461538461538461	11	0.375	0.6923076923076923	11	9	3	2	0	0.625	8	5	15	0.25	0.5	0.4154065302302595	0.9150698175190196	0.19506297420809907	0.95816621600302	0.8260141020833307	0.9060970284944273	0.8041036455248313	0.9303313731953763	0.5454545454545454	0.2727272727272727	0.0	0.0248965886862882	0.0248965886862882
3155	0.04762529101850629	0.02108825091855465	0.01909639225941542	0.946451263659076	-1	0	0	0.2	2	0.8461538461538461	11	0.375	0.6923076923076923	10	9	4	1	0	0.625	8	5	15	0.09090909090909091	0.5	0.420577933474046	0.9063536839145667	0.19506297420809907	0.9624769539838312	0.8260141020833307	0.8953723854674815	0.8383345828601615	0.927825966241824	1.0	0.3	0.0	0.01909639225941542	0.01909639225941542
2694	0.046600475974146106	0.021826296742341825	0.021730523027415988	0.9457963021975566	-1	0	0	0.2	2	0.8461538461538461	11	0.375	0.6923076923076923	11	9	3	2	0	0.625	8	5	15	0.25	0.5	0.4154065302302595	0.9150698175190196	0.19506297420809907	0.9574072758021923	0.8260141020833307	0.897071649808882	0.8442713224814509	0.927681352757318	0.5909090909090909	0.2727272727272727	0.0	0.021730523027415988	0.021730523027415988
4449	0.0672123389929553	0.0019258108554761775	-0.000534043673375747	0.9213402670099332	-1	0	0	0.1	1	1.0	13	0.625	0.7692307692307693	11	10	3	2	0	0.6666666666666666	6	4	15	0.2222222222222222	0	0.4154065302302595	0.9264350325679692	0.5557980274218789	0.9605268532655357	0.8260141020833307	0.8522339864689995	0.8073975937820748	0.9236088967680434	0.5454545454545454	0.36363636363636365	0.0	-5.34043673375747e-05	-5.34043673375747e-05
2851	0.04540983279447262	0.020535556578564262	0.020306123229789454	0.9465795319020346	-1	0	0	0.2	2	0.8461538461538461	11	0.375	0.6923076923076923	11	9	3	1	0	0.625	8	5	15	0.125	0.5	0.4154065302302595	0.9150698175190196	0.19506297420809907	0.9574072758021923	0.8260141020833307	0.9066938198389715	0.8442713224814509	0.9300773578646105	1.0	0.18181818181818182	0.0	0.020306123229789454	0.020306123229789454
1669	0.039902299657423666	0.00314116563277115	-0.0030351040335500306	0.9910813981913651	-1	0.25	1	0.4	4	0.6153846153846154	8	0.30612244897959184	0.46153846153846156	9	6	5	1	0	1.0	7	7	15	0.09090909090909091	0.16666666666666666	0.4154065302302595	0.946198872355047	0.6318044195140502	0.9043626147350466	0.8260141020833307	0.8006609412447602	0.7752928288321322	0.8973467091712839	1.0	0.3333333333333333	0.0	-0.00030351040335500304	-0.00030351040335500304
4699	0.04485698322215806	0.02176125274712202	0.02104837258675718	0.9461169333685209	-1	0	0	0.2	2	0.8461538461538461	11	0.375	0.6923076923076923	11	9	3	2	0	0.625	8	5	15	0.25	0.5	0.4154065302302595	0.9150698175190196	0.19506297420809907	0.9574072758021923	0.8260141020833307	0.9143463843039591	0.8116821159288297	0.9320873850090755	0.5454545454545454	0.5454545454545454	0.0	0.02104837258675718	0.02104837258675718
1998	0.0396239660893389	0.0161172678468665	0.013404649590622413	0.9543290114676481	-1	0	0	0.2	2	0.8461538461538461	11	0.42857142857142855	0.6923076923076923	10	9	4	1	0	0.7142857142857143	7	5	15	0.09090909090909091	0.4	0.4168807745627072	0.92202170023947	0.45477241397281726	0.9603600090861726	0.7553476441818285	0.802593597308773	0.829921780246449	0.9132038829591679	1.0	0.3	0.0	0.013404649590622413	0.013404649590622413
781	0.03568997005861258	0.010419528980185543	0.008235445827958045	0.9421724765741171	-1	0	0	0.2	2	0.8461538461538461	11	0.42857142857142855	0.6923076923076923	10	9	4	1	0	0.7142857142857143	7	5	15	0.09090909090909091	0.4	0.4446798461800279	0.9168603299121277	0.45477241397281726	0.966265918959449	0.6057924196792952	0.9185904548078955	0.7584559843943552	0.9385572009832635	1.0	0.3	0.0	0.008235445827958045	0.008235445827958045
1245	0.039170876841712304	0.018120575414836224	0.017600081348509617	0.9543774210880714	-1	0	0	0.2	2	0.8461538461538461	11	0.42857142857142855	0.6923076923076923	10	9	4	1	0	0.7142857142857143	7	5	15	0.09090909090909091	0.4	0.4168807745627072	0.92202170023947	0.45477241397281726	0.9603600090861726	0.784838595895096	0.8001038540578083	0.829921780246449	0.912789760616327	1.0	0.3	0.0	0.017600081348509617	0.017600081348509617
767	0.033504422080817255	0.010021970651706277	0.009882058711306088	0.9428246891695352	-1	0	0	0.2	2	0.8461538461538461	11	0.42857142857142855	0.6923076923076923	9	9	5	1	0	0.7142857142857143	7	5	15	0.07142857142857142	0.4	0.4636103556422233	0.9233878252703205	0.5557980274218789	0.9666876933394943	0.6321262012402429	0.9301669182194905	0.740779391563773	0.9435076567511026	1.0	0.2222222222222222	0.0	0.009882058711306088	0.009882058711306088
798	0.054885555401589126	0.013725321450481534	0.013163591257636326	0.5281776992617226	-1	0	0	0.2	2	0.8461538461538461	11	0.5357142857142857	0.8461538461538461	12	11	2	1	0	0.14285714285714285	2	14	15	0.14285714285714285	0	0.6628156263014673	0.6936671348844327	0.7142542511392451	0.7842027428519224	0.14521062633377374	0.9583542039012988	0.9361379973956495	0.8516862680473217	1.0	0.4166666666666667	0.0	0.013163591257636326	0.013163591257636326
448	0.06341836869246853	0.0034010282405023706	0.00027440736927351525	0.9606876548888033	-1	0	0	0.2	2	0.8461538461538461	11	0.3409090909090909	0.7692307692307693	11	10	3	1	0	0.36363636363636365	4	11	15	0.1111111111111111	0.18181818181818182	0.4154065302302595	0.9428817133360561	0.4441075192639111	0.9492845116418474	0.49193343715336846	0.8004972513198639	0.8442713224814509	0.9148412143640366	1.0	0.2727272727272727	0.0	0.00027440736927351525	0.00027440736927351525
1353	0.03827627992498491	0.014117014382130762	0.0125934681270109	0.9553126362282667	-1	0	0	0.2	2	0.8461538461538461	11	0.42857142857142855	0.6923076923076923	10	9	4	1	0	0.7142857142857143	7	5	15	0.09090909090909091	0.4	0.4168807745627072	0.92202170023947	0.4026316626788519	0.9505027689653505	0.7343754536920327	0.8350968357833675	0.8528825475713313	0.9128653632505049	1.0	0.3	0.0	0.0125934681270109	0.0125934681270109
1492	0.03897411469919504	0.017955871533491947	0.017048583359580993	0.9543926749350772	-1	0	0	0.2	2	0.8461538461538461	11	0.42857142857142855	0.6923076923076923	10	9	4	1	0	0.7142857142857143	7	5	15	0.09090909090909091	0.4	0.4168807745627072	0.92202170023947	0.3171045613810913	0.9601286344283159	0.8260141020833307	0.8365190436983332	0.8528825475713313	0.9189401535365278	1.0	0.3	0.0	0.017048583359580993	0.017048583359580993
274	0.02542124062233767	0.0033938250765649506	0.003379423325932331	0.9133534750000925	-1	0	0	0.5	5	0.5384615384615384	7	0.42857142857142855	0.5384615384615384	10	7	4	0	0	0.7142857142857143	7	5	15	0.0	0.16666666666666666	0.5322462920414504	0.896652935454126	0.24753619016795653	0.9426591177920312	0.5361348561480421	0.9370317415250892	0.9126140246715009	0.9278050199536154	0	0	0.0	0.003379423325932331	0.003379423325932331
3663	0.0462157131878855	0.02444595048985079	0.023007595191048672	0.8065616050941272	-1	0	0	0.2	2	0.8461538461538461	11	0.375	0.6923076923076923	11	9	3	1	0	0.625	8	5	15	0.125	0.5	0.4154065302302595	0.9150698175190196	0.19506297420809907	0.95816621600302	0.8260141020833307	0.9046565475963971	0.8073975937820748	0.9299672156167806	1.0	0.2727272727272727	0.0	0.023007595191048672	0.023007595191048672
1089	0.03409739735203231	0.012616221274736	0.011800982721559355	0.937566341057603	-1	0	0	0.2	2	0.8461538461538461	11	0.42857142857142855	0.6923076923076923	10	9	4	1	0	0.7142857142857143	7	5	15	0.09090909090909091	0.4	0.4446798461800279	0.9168603299121277	0.45477241397281726	0.9565028729816908	0.6374315032704889	0.9211252790843815	0.7796289093498046	0.9339854559945066	1.0	0.3	0.0	0.011800982721559355	0.011800982721559355
4143	0.04775888630663919	0.02442559964425809	0.023473857242133585	0.8100602456387582	-1	0	0	0.2	2	0.8461538461538461	11	0.375	0.6923076923076923	11	9	3	2	0	0.625	8	5	15	0.25	0.5	0.4154065302302595	0.9150698175190196	0.19506297420809907	0.95816621600302	0.6059566358599054	0.8837283745432093	0.8416394738474288	0.9249951823403072	0.5454545454545454	0.2727272727272727	0.0	0.023473857242133585	0.023473857242133585
2803	0.0488052026996402	0.02152347690329261	0.020034055746944477	0.9465226768519066	-1	0	0	0.2	2	0.8461538461538461	11	0.375	0.6923076923076923	10	9	4	1	0	0.625	8	5	15	0.09090909090909091	0.5	0.420577933474046	0.9063536839145667	0.19506297420809907	0.9624769539838312	0.8260141020833307	0.8953723854674815	0.8383345828601615	0.927825966241824	1.0	0.3	0.0	0.020034055746944477	0.020034055746944477
3046	0.04540428482155122	0.020500623921771138	0.019899758784905578	0.9458451074199961	-1	0	0	0.2	2	0.8461538461538461	11	0.375	0.6923076923076923	11	9	3	1	0	0.625	8	5	15	0.125	0.5	0.4154065302302595	0.9150698175190196	0.19506297420809907	0.9574072758021923	0.8260141020833307	0.8976825298152943	0.8442713224814509	0.9278295550583189	1.0	0.18181818181818182	0.0	0.019899758784905578	0.019899758784905578
2926	0.04631020675696811	0.018785196969182648	0.01800885370128426	0.9466142733928189	-1	0	0	0.2	2	0.8461538461538461	11	0.375	0.6923076923076923	11	9	3	1	0	0.625	8	5	15	0.125	0.5	0.4154065302302595	0.9150698175190196	0.19506297420809907	0.9574072758021923	0.8260141020833307	0.8891835493731789	0.8073975937820748	0.9258105890453225	1.0	0.18181818181818182	0.0	0.01800885370128426	0.01800885370128426
238	0.000924699375855733	1.1599603341155315e-05	1.154246694511638e-05	0.9966777640381101	-1	0	0	0.6666666666666666	2	0.5	1	0.6666666666666666	0	1	0	2	2	0	0.6666666666666666	2	3	4	0.2857142857142857	0	0	0	0	0	0	0	0	0	0	0	0	1.154246694511638e-05	1.154246694511638e-05
836	0.037118066729377897	0.005968582462364337	-5.960739123695912e-05	0.7309685825831269	-1	0	0	0.2	2	0.8461538461538461	11	0.3125	0.8461538461538461	12	11	2	1	0	0.3333333333333333	4	12	15	0.14285714285714285	0.18181818181818182	0.6749086529089633	0.8487330604297006	0.47875715069545394	0.9217545179569095	0.5812683762149845	0.9243977832145864	0.8750459473393477	0.9030510427936961	1.0	0.08333333333333333	0.0	-5.960739123695911e-06	-5.960739123695911e-06
4734	0.04730018857366051	0.003094110961771299	0.0009778902337689004	0.9444639411620268	-1	0	0	0.1	1	1.0	13	0.625	0.7692307692307693	11	10	3	2	0	0.6666666666666666	6	4	15	0.2222222222222222	0	0.5513645555080254	0.9145040804766471	0.5557980274218789	0.9605268532655357	0.8260141020833307	0.8587294522387141	0.8442713224814509	0.9209639802364966	0.5454545454545454	0.2727272727272727	0.0	0.0009778902337689004	0.0009778902337689004
4082	0.048089207548338106	0.02292376624115432	0.022894451906658994	0.9467580225380087	-1	0	0	0.2	2	0.8461538461538461	11	0.375	0.6923076923076923	10	9	4	1	0	0.625	8	5	15	0.09090909090909091	0.5	0.420577933474046	0.9063536839145667	0.19506297420809907	0.9624769539838312	0.8260141020833307	0.8953723854674815	0.8383345828601615	0.927825966241824	1.0	0.3	0.0	0.022894451906658994	0.022894451906658994
95	0.004991493352872355	6.733543885501668e-05	-6.556461723598252e-05	0.9963621914931413	-1	0.5	1	0.5714285714285714	4	0.5	4	0.5	0.375	5	3	4	0	0	0.8	4	5	10	0.0	0.3333333333333333	0.755192945352525	0.9287057483564332	0.10052105100406727	0.8401755892300693	0.6527586854008266	0.8947688583754609	0.9467338300097705	0.8930523595413358	0	0	0.0	-6.556461723598253e-06	-6.556461723598253e-06
2549	0.04217509123860031	0.01678468092442813	0.014260805302458518	0.9530229920619979	-1	0	0	0.2	2	0.8461538461538461	11	0.42857142857142855	0.6923076923076923	10	9	4	1	0	0.7142857142857143	7	5	15	0.09090909090909091	0.4	0.4168807745627072	0.92202170023947	0.27440488736592733	0.9578131509596987	0.7343754536920327	0.8432275641252	0.8528825475713313	0.9187170052009657	1.0	0.3	0.0	0.014260805302458518	0.014260805302458518
2905	0.04506112350966601	0.0213605971895035	0.02130235965355681	0.947873736487032	-1	0	0	0.2	2	0.8461538461538461	11	0.375	0.6923076923076923	11	9	3	2	0	0.625	8	5	15	0.25	0.5	0.4154065302302595	0.9150698175190196	0.19506297420809907	0.9566859319426294	0.8260141020833307	0.8936243381266565	0.8442713224814509	0.9264566613515951	0.5454545454545454	0.18181818181818182	0.0	0.02130235965355681	0.02130235965355681
3375	0.04703993117906165	0.024263655493519637	0.024262419836070685	0.9471437270627558	-1	0	0	0.2	2	0.8461538461538461	11	0.375	0.6923076923076923	10	9	4	1	0	0.625	8	5	15	0.09090909090909091	0.5	0.420577933474046	0.9063536839145667	0.19506297420809907	0.9624769539838312	0.8260141020833307	0.8953723854674815	0.8383345828601615	0.927825966241824	1.0	0.3	0.0	0.024262419836070685	0.024262419836070685
1722	0.038788822151461004	0.01773581743219076	0.016625034321656677	0.9543598317815658	-1	0	0	0.2	2	0.8461538461538461	11	0.42857142857142855	0.6923076923076923	10	9	4	1	0	0.7142857142857143	7	5	15	0.09090909090909091	0.4	0.4168807745627072	0.92202170023947	0.45477241397281726	0.9650356424619169	0.8260141020833307	0.8376708597877691	0.8202498409066835	0.9224653174951093	1.0	0.3	0.0	0.016625034321656677	0.016625034321656677
1763	0.04099342552951622	0.016426102872542852	0.015705253553743897	0.9525493450933677	-1	0	0	0.2	2	0.8461538461538461	11	0.42857142857142855	0.6923076923076923	10	9	4	1	0	0.7142857142857143	7	5	15	0.09090909090909091	0.4	0.4168807745627072	0.92202170023947	0.31723231464852397	0.9514921146356355	0.7343754536920327	0.8589878747333598	0.8266076845523967	0.918173411810206	1.0	0.3	0.0	0.015705253553743897	0.015705253553743897
4444	0.047675559346030356	0.02538519451339979	0.02538317430691736	0.7798894713613813	-1	0	0	0.2	2	0.8461538461538461	11	0.375	0.6923076923076923	11	9	3	2	0	0.625	8	5	15	0.25	0.5	0.4154065302302595	0.9150698175190196	0.19506297420809907	0.95816621600302	0.6059566358599054	0.8830226648612325	0.8445260046789236	0.9248366123489071	0.5454545454545454	0.2727272727272727	0.0	0.02538317430691736	0.02538317430691736
3736	0.047159300091075475	0.02279223488053785	0.021701870494820374	0.945989589729756	-1	0	0	0.2	2	0.8461538461538461	11	0.375	0.6923076923076923	10	9	4	1	0	0.625	8	5	15	0.09090909090909091	0.5	0.420577933474046	0.9063536839145667	0.19506297420809907	0.9624769539838312	0.8260141020833307	0.8953723854674815	0.8383345828601615	0.927825966241824	1.0	0.3	0.0	0.021701870494820374	0.021701870494820374
534	0.06748430832156517	0.009939150391011634	0.001427183752604334	0.7393516516963607	-1	0	0	0.1	1	1.0	13	1.0	0.8461538461538461	12	11	2	0	0	0.06666666666666667	15	1	15	0.0	0	0.6171476621415565	0.9144718214606468	0.6859022236374874	0.8808406532030361	0.47550494964581536	0.9652917388828701	0.8139014089530373	0.9285829336975637	0	0	0.0	0.001427183752604334	0.001427183752604334
1922	0.03878907626033775	0.01693854521501867	0.016622265962467714	0.952860385554957	-1	0	0	0.2	2	0.8461538461538461	11	0.42857142857142855	0.6923076923076923	10	9	4	1	0	0.7142857142857143	7	5	15	0.09090909090909091	0.4	0.4168807745627072	0.92202170023947	0.45477241397281726	0.9603600090861726	0.8260141020833307	0.8305032060018265	0.8202498409066835	0.918009315426407	1.0	0.3	0.0	0.016622265962467714	0.016622265962467714
507	0.041681238968904424	0.01081437318807543	0.008743312490717645	0.8427955699783353	-1	0	0	0.2	2	0.8461538461538461	11	0.5357142857142857	0.6923076923076923	9	9	5	1	0	0.14285714285714285	2	14	15	0.07142857142857142	0	0.84492817714984	0.8272433255438603	0.3588392782966067	0.8296996120217053	0.47263926232602227	0.763966264974003	0.8516596303705655	0.8086746322577323	1.0	0.5555555555555556	0.0	0.008743312490717645	0.008743312490717645
3215	0.045342201049797984	0.023096670431874654	0.02272033144756187	0.9468665078109986	-1	0	0	0.2	2	0.8461538461538461	11	0.375	0.6923076923076923	11	9	3	1	0	0.625	8	5	15	0.125	0.5	0.4154065302302595	0.9150698175190196	0.19506297420809907	0.9574072758021923	0.8260141020833307	0.8945146755230126	0.8442713224814509	0.9270663655120879	1.0	0.18181818181818182	0.0	0.02272033144756187	0.02272033144756187
1212	0.034279013695592976	0.01403063976544246	0.013954356816993078	0.9432195278426405	-1	0	0	0.2	2	0.8461538461538461	11	0.42857142857142855	0.6923076923076923	10	9	4	1	0	0.7142857142857143	7	5	15	0.09090909090909091	0.4	0.4446798461800279	0.9168603299121277	0.31723231464852397	0.9532685614244198	0.6374315032704889	0.9211252790843815	0.7866105439308104	0.932424918093634	1.0	0.3	0.0	0.013954356816993078	0.013954356816993078
130	3.597031196542889e-06	6.771457907261996e-08	5.814804103504521e-08	0.9999981704394648	-1	0	0	1.0	2	0.0	0	0.75	0	2	0	0	1	0	1.0	2	2	3	0.5	0	0	0	0	0	0	0	0	0	0	0	0	5.814804103504521e-08	5.814804103504521e-08
216	0.03175968733550093	0.0014220400422557918	-7.444837206993176e-06	0.92138918398767	-1	0	0	0.3	3	0.7692307692307693	10	0.3125	0.6923076923076923	11	9	3	2	0	0.75	6	8	15	0.25	0	0.7420509497907563	0.9268778963571934	0.5797017631054063	0.8786145479099475	0.5038943319298665	0.8819697814278016	0.8358566904534779	0.8981431591143283	0.5454545454545454	0.18181818181818182	0.0	-7.444837206993175e-07	-7.444837206993175e-07
785	0.03133903429415363	0.012227359981532312	0.011699939759951532	0.9446813825903183	-1	0	0	0.2	2	0.8461538461538461	11	0.42857142857142855	0.6923076923076923	10	9	4	1	0	0.7142857142857143	7	5	15	0.09090909090909091	0.4	0.4446798461800279	0.9168603299121277	0.45477241397281726	0.959926479185174	0.6374315032704889	0.9223805030106759	0.7584559843943552	0.9360701736097777	1.0	0.3	0.0	0.011699939759951532	0.011699939759951532
2623	0.04575902210457689	0.02150135178273333	0.02086874334743584	0.9465838555042172	-1	0	0	0.2	2	0.8461538461538461	11	0.375	0.6923076923076923	11	9	3	1	0	0.625	8	5	15	0.125	0.5	0.4154065302302595	0.9150698175190196	0.19506297420809907	0.9574072758021923	0.8260141020833307	0.8945146755230126	0.8442713224814509	0.9270663655120879	1.0	0.18181818181818182	0.0	0.02086874334743584	0.02086874334743584
4165	0.0480756101686228	0.023379734883622015	0.023378859815552988	0.9468937362432425	-1	0	0	0.2	2	0.8461538461538461	11	0.375	0.6923076923076923	10	9	4	1	0	0.625	8	5	15	0.09090909090909091	0.5	0.420577933474046	0.9063536839145667	0.19506297420809907	0.9624769539838312	0.8260141020833307	0.8953723854674815	0.8383345828601615	0.927825966241824	1.0	0.3	0.0	0.023378859815552988	0.023378859815552988
3641	0.047567983062258956	0.021946608533377408	0.019620749358101135	0.9471071368563485	-1	0	0	0.2	2	0.8461538461538461	11	0.375	0.6923076923076923	10	9	4	1	0	0.625	8	5	15	0.09090909090909091	0.5	0.420577933474046	0.9063536839145667	0.19506297420809907	0.9624769539838312	0.8260141020833307	0.8953723854674815	0.8383345828601615	0.927825966241824	1.0	0.3	0.0	0.019620749358101135	0.019620749358101135
2396	0.04355661603503988	0.017260164793193387	0.017242346685626943	0.9529636859353012	-1	0	0	0.2	2	0.8461538461538461	11	0.42857142857142855	0.6923076923076923	10	9	4	1	0	0.7142857142857143	7	5	15	0.09090909090909091	0.4	0.4168807745627072	0.92202170023947	0.45477241397281726	0.9537986245819989	0.7343754536920327	0.8345696885553918	0.8202498409066835	0.9146657238873191	1.0	0.3	0.0	0.017242346685626943	0.017242346685626943
3545	0.04760142177024767	0.025366002327688715	0.025010078905094747	0.9460470562861949	-1	0	0	0.2	2	0.8461538461538461	11	0.375	0.6923076923076923	10	9	4	1	0	0.625	8	5	15	0.09090909090909091	0.5	0.420577933474046	0.9063536839145667	0.19506297420809907	0.9624769539838312	0.8260141020833307	0.8953723854674815	0.8383345828601615	0.927825966241824	1.0	0.3	0.0	0.025010078905094747	0.025010078905094747
2843	0.04648652204673525	0.021261002267768024	0.021255397104062906	0.9465760689170644	-1	0	0	0.2	2	0.8461538461538461	11	0.375	0.6923076923076923	11	9	3	1	0	0.625	8	5	15	0.125	0.5	0.4154065302302595	0.9150698175190196	0.19506297420809907	0.9574072758021923	0.8260141020833307	0.8891835493731789	0.8073975937820748	0.9258105890453225	1.0	0.18181818181818182	0.0	0.021255397104062906	0.021255397104062906
721	0.03141391355348768	0.00872201958545142	0.008446482815754984	0.9454980354370147	-1	0	0	0.3	3	0.6923076923076923	9	0.35714285714285715	0.6153846153846154	10	8	4	1	0	0.8571428571428571	7	6	15	0.1	0.2	0.4446798461800279	0.9168603299121277	0.45477241397281726	0.9617498817226361	0.6374315032704889	0.9212907522494558	0.7584559843943552	0.9367320656379383	1.0	0.3	0.0	0.008446482815754984	0.008446482815754984
4571	0.046154811499796604	0.024521954058484178	0.023501163343385062	0.781980963870996	-1	0	0	0.2	2	0.8461538461538461	11	0.375	0.6923076923076923	11	9	3	2	0	0.625	8	5	15	0.25	0.5	0.4154065302302595	0.9150698175190196	0.19506297420809907	0.95816621600302	0.8260141020833307	0.9060970284944273	0.8041036455248313	0.9303313731953763	0.5454545454545454	0.2727272727272727	0.0	0.023501163343385062	0.023501163343385062
2325	0.0425572018807512	0.017039827753868537	0.016709402409131168	0.9527293030889177	-1	0	0	0.2	2	0.8461538461538461	11	0.42857142857142855	0.6923076923076923	10	9	4	1	0	0.7142857142857143	7	5	15	0.09090909090909091	0.4	0.4168807745627072	0.92202170023947	0.45477241397281726	0.9537986245819989	0.7343754536920327	0.8425544588457093	0.8202498409066835	0.9161880942202251	1.0	0.3	0.0	0.016709402409131168	0.016709402409131168
3364	0.04806584429715214	0.022736542826996886	0.022517291837155774	0.9458362464669157	-1	0	0	0.2	2	0.8461538461538461	11	0.375	0.6923076923076923	10	9	4	2	0	0.625	8	5	15	0.18181818181818182	0.5	0.420577933474046	0.9063536839145667	0.19506297420809907	0.9624769539838312	0.8260141020833307	0.893617272859173	0.8372145752969717	0.9274097293179664	0.55	0.3	0.0	0.022517291837155774	0.022517291837155774
1357	0.037595615614344095	0.017088001078053253	0.0162004379884399	0.9525505427022818	-1	0	0	0.2	2	0.8461538461538461	11	0.42857142857142855	0.6923076923076923	9	9	5	2	0	0.7142857142857143	7	5	15	0.14285714285714285	0.4	0.4154065302302595	0.9290819890813968	0.4515165248339484	0.9559517872079796	0.8260141020833307	0.8718124914867977	0.8442713224814509	0.9256967387221373	0.5555555555555556	0.2222222222222222	0.0	0.0162004379884399	0.0162004379884399
2284	0.03924397294933915	0.01776415256931135	0.017158578036434745	0.9543929161200583	-1	0	0	0.2	2	0.8461538461538461	11	0.42857142857142855	0.6923076923076923	10	9	4	1	0	0.7142857142857143	7	5	15	0.09090909090909091	0.4	0.4168807745627072	0.92202170023947	0.3171045613810913	0.9601286344283159	0.8260141020833307	0.8365190436983332	0.8528825475713313	0.9189401535365278	1.0	0.3	0.0	0.017158578036434745	0.017158578036434745
2634	0.039158454907287074	0.017002573187264308	0.01694381698065057	0.9562138707000689	-1	0	0	0.3	3	0.6923076923076923	9	0.35714285714285715	0.6153846153846154	10	8	4	1	0	0.8571428571428571	7	6	15	0.1	0.2	0.4168807745627072	0.92202170023947	0.45477241397281726	0.9537986245819989	0.7343754536920327	0.8340549860571265	0.8202498409066835	0.9145688010979974	1.0	0.3	0.0	0.01694381698065057	0.01694381698065057
3468	0.04737197206226856	0.021652222058998798	0.020423612986467842	0.947062578044656	-1	0	0	0.2	2	0.8461538461538461	11	0.375	0.6923076923076923	10	9	4	1	0	0.625	8	5	15	0.09090909090909091	0.5	0.420577933474046	0.9063536839145667	0.19506297420809907	0.9624769539838312	0.8260141020833307	0.8953723854674815	0.8383345828601615	0.927825966241824	1.0	0.3	0.0	0.020423612986467842	0.020423612986467842
4000	0.04813330746102412	0.02437308811746881	0.02380306937900159	0.945950302990455	-1	0	0	0.2	2	0.8461538461538461	11	0.375	0.6923076923076923	10	9	4	1	0	0.625	8	5	15	0.09090909090909091	0.5	0.420577933474046	0.9063536839145667	0.19506297420809907	0.9624769539838312	0.8260141020833307	0.8953723854674815	0.8383345828601615	0.927825966241824	1.0	0.3	0.0	0.02380306937900159	0.02380306937900159
2861	0.03848636057428526	0.017866182441205223	0.017865795766070367	0.956381904530299	-1	0	0	0.3	3	0.6923076923076923	9	0.35714285714285715	0.6153846153846154	10	8	4	1	0	0.8571428571428571	7	6	15	0.1	0.2	0.4168807745627072	0.92202170023947	0.45477241397281726	0.9537986245819989	0.7343754536920327	0.8345696885553918	0.8202498409066835	0.9146657238873191	1.0	0.3	0.0	0.017865795766070367	0.017865795766070367
3430	0.04064931082876948	0.008107687137920535	-0.002670549424504386	0.9527477490588007	-1	0	0	0.4	4	0.5384615384615384	7	0.5357142857142857	0.5384615384615384	10	7	4	2	0	0.5714285714285714	7	4	15	0.2222222222222222	0.15384615384615385	0.4168807745627072	0.8733212389282689	0.19506297420809907	0.9265802651018245	0.6263906708781729	0.9200859649522729	0.825294936523737	0.9091382053670428	0.55	0.4	0.0	-0.0002670549424504386	-0.0002670549424504386
3999	0.046841188739150254	0.024773599725599997	0.024142374016383066	0.802733444633323	-1	0	0	0.2	2	0.8461538461538461	11	0.375	0.6923076923076923	11	9	3	2	0	0.625	8	5	15	0.25	0.5	0.4154065302302595	0.9150698175190196	0.19506297420809907	0.95816621600302	0.8260141020833307	0.9038654024871718	0.8073975937820748	0.92976856394276	0.5454545454545454	0.2727272727272727	0.0	0.024142374016383066	0.024142374016383066
4379	0.04716967197284714	0.025124561555179514	0.024379712714021992	0.7784788305371755	-1	0	0	0.2	2	0.8461538461538461	11	0.375	0.6923076923076923	11	9	3	2	0	0.625	8	5	15	0.25	0.5	0.4154065302302595	0.9150698175190196	0.19506297420809907	0.95816621600302	0.8260141020833307	0.9060970284944273	0.8041036455248313	0.9303313731953763	0.5454545454545454	0.2727272727272727	0.0	0.024379712714021992	0.024379712714021992
961	0.03165798858676005	0.013010122054134647	0.012784010126675042	0.9447052246593516	-1	0	0	0.2	2	0.8461538461538461	11	0.42857142857142855	0.6923076923076923	10	9	4	1	0	0.7142857142857143	7	5	15	0.09090909090909091	0.4	0.4446798461800279	0.9168603299121277	0.4026316626788519	0.9520470085726545	0.5788490278821591	0.924751139948988	0.7844995694852964	0.9329252100866545	1.0	0.4	0.0	0.012784010126675042	0.012784010126675042
4862	0.04794109998298576	0.025953681850928723	0.025329085510899154	0.7931053943185962	-1	0	0	0.2	2	0.8461538461538461	11	0.375	0.6923076923076923	10	9	4	3	0	0.625	8	5	15	0.2727272727272727	0.5	0.420577933474046	0.9063536839145667	0.19506297420809907	0.9632119285840214	0.8260141020833307	0.9022231527280714	0.8202498409066835	0.9299372690996085	0.1	0.2	0.0	0.025329085510899154	0.025329085510899154
842	0.03597648355630678	0.010208255494674578	0.010056304516009968	0.9415223293228357	-1	0	0	0.2	2	0.8461538461538461	11	0.42857142857142855	0.6923076923076923	10	9	4	1	0	0.7142857142857143	7	5	15	0.09090909090909091	0.4	0.4446798461800279	0.922904568568235	0.7028111617423803	0.9689336139652114	0.5127868512351996	0.925144161038834	0.7681462677006434	0.9433375438881871	1.0	0.2	0.0	0.010056304516009968	0.010056304516009968
2657	0.04678449304023169	0.021490714772286677	0.021476494014675926	0.9468262461768283	-1	0	0	0.2	2	0.8461538461538461	11	0.375	0.6923076923076923	11	9	3	1	0	0.625	8	5	15	0.125	0.5	0.4154065302302595	0.9150698175190196	0.19506297420809907	0.9574072758021923	0.8260141020833307	0.8968533207639442	0.8073975937820748	0.9276285062688264	1.0	0.18181818181818182	0.0	0.021476494014675926	0.021476494014675926
2180	0.05532846159376146	0.011174888500992252	-0.0005136451497456569	0.9456091197881571	-1	0	0	0.1	1	1.0	13	0.42857142857142855	0.6923076923076923	10	9	4	2	0	0.7142857142857143	7	5	15	0.18181818181818182	0	0.4168807745627072	0.92202170023947	0.3171045613810913	0.9601286344283159	0.7936712618089488	0.7978395100884734	0.8871918508294753	0.9122533613584286	0.55	0.4	0.0	-5.1364514974565695e-05	-5.1364514974565695e-05
1095	0.038812116428136166	0.015371017247072594	0.015339417814159989	0.9548348267402462	-1	0	0	0.2	2	0.8461538461538461	11	0.42857142857142855	0.6923076923076923	10	9	4	1	0	0.7142857142857143	7	5	15	0.09090909090909091	0.4	0.4168807745627072	0.92202170023947	0.4026316626788519	0.9505027689653505	0.8260141020833307	0.8365190436983332	0.8528825475713313	0.9131397503144232	1.0	0.3	0.0	0.015339417814159989	0.015339417814159989
1269	0.03134610167884108	0.01312070973695591	0.012896187004174137	0.9448215925183694	-1	0	0	0.2	2	0.8461538461538461	11	0.42857142857142855	0.6923076923076923	10	9	4	1	0	0.7142857142857143	7	5	15	0.09090909090909091	0.4	0.4446798461800279	0.9168603299121277	0.45477241397281726	0.9599350460855518	0.630058765342172	0.921564450942625	0.7521891072708954	0.9358479774179467	1.0	0.3	0.0	0.012896187004174137	0.012896187004174137
851	0.04540175460678427	0.004622896589773502	0.0037566262852088395	0.9278177197726861	-1	0	0	0.3	3	0.6923076923076923	9	0.2777777777777778	0.6153846153846154	8	8	6	1	0	0.6666666666666666	9	6	15	0.0625	0.2	0.40415529550051793	0.9087346952140268	0.45477241397281726	0.8911829111923713	0.6197661714427835	0.7846039887178146	0.7947746250640513	0.869659884081205	1.0	0.5	0.0	0.0037566262852088395	0.0037566262852088395
3591	0.04516109258524796	0.02273583984669155	0.021945441571854428	0.9466835311257386	-1	0	0	0.2	2	0.8461538461538461	11	0.375	0.6923076923076923	11	9	3	2	0	0.625	8	5	15	0.25	0.5	0.4154065302302595	0.9150698175190196	0.19506297420809907	0.9565617083963389	0.8260141020833307	0.9060970284944273	0.8053473844259694	0.9294772109490369	0.5454545454545454	0.2727272727272727	0.0	0.021945441571854428	0.021945441571854428
1999	0.05210001593226772	0.018646640206076613	0.004047364995912384	0.9573921134290861	-1	0	0	0.1	1	1.0	13	0.35714285714285715	0.7692307692307693	10	10	4	1	0	0.8571428571428571	7	6	15	0.08333333333333333	0.4	0.4168807745627072	0.92202170023947	0.45477241397281726	0.9603600090861726	0.784838595895096	0.8001038540578083	0.829921780246449	0.912789760616327	1.0	0.3	0.0	0.004047364995912384	0.004047364995912384
3821	0.0484965640221181	0.025830834680906183	0.025426777786607003	0.8167160929229886	-1	0	0	0.2	2	0.8461538461538461	11	0.375	0.6923076923076923	11	9	3	2	0	0.625	8	5	15	0.25	0.5	0.4154065302302595	0.9150698175190196	0.19506297420809907	0.95816621600302	0.8260141020833307	0.9060970284944273	0.8041036455248313	0.9303313731953763	0.5454545454545454	0.2727272727272727	0.0	0.025426777786607003	0.025426777786607003
1047	0.03157830428599944	0.014268818816067997	0.013918452822141696	0.9442964110137602	-1	0	0	0.2	2	0.8461538461538461	11	0.42857142857142855	0.6923076923076923	10	9	4	1	0	0.7142857142857143	7	5	15	0.09090909090909091	0.4	0.4446798461800279	0.9168603299121277	0.4026316626788519	0.9520470085726545	0.6374315032704889	0.9211252790843815	0.7844995694852964	0.9318538013653954	1.0	0.3	0.0	0.013918452822141696	0.013918452822141696
2653	0.04515119818178491	0.021797209703353713	0.021765735506300468	0.9458290695210794	-1	0	0	0.2	2	0.8461538461538461	11	0.375	0.6923076923076923	11	9	3	1	0	0.625	8	5	15	0.125	0.5	0.4154065302302595	0.9150698175190196	0.19506297420809907	0.9574072758021923	0.8260141020833307	0.8945146755230126	0.8442713224814509	0.9270663655120879	1.0	0.18181818181818182	0.0	0.021765735506300468	0.021765735506300468
4349	0.04641919192754306	0.019163737834717972	0.016049289528384893	0.9470651602657273	-1	0	0	0.2	2	0.8461538461538461	11	0.375	0.6923076923076923	11	9	3	2	0	0.625	8	5	15	0.25	0.5	0.4154065302302595	0.9150698175190196	0.19506297420809907	0.9654825314771326	0.8260141020833307	0.9212454636813071	0.8145502518746431	0.9383456533569631	0.5454545454545454	0.2727272727272727	0.0	0.016049289528384893	0.016049289528384893
2295	0.041260721768362714	0.015976059845921278	0.014784180890084125	0.952962989284838	-1	0	0	0.2	2	0.8461538461538461	11	0.42857142857142855	0.6923076923076923	10	9	4	1	0	0.7142857142857143	7	5	15	0.09090909090909091	0.4	0.4168807745627072	0.92202170023947	0.27440488736592733	0.9548692512110767	0.7343754536920327	0.8350968357833675	0.8528825475713313	0.9154014838349804	1.0	0.3	0.0	0.014784180890084125	0.014784180890084125
2230	0.029587044927425678	0.005131311134356936	0.0027156611260738908	0.9530653789042383	-1	0.25	1	0.3	3	0.7692307692307693	10	0.42857142857142855	0.6153846153846154	10	8	4	1	0	0.7142857142857143	7	5	15	0.1	0.6666666666666666	0.4220521778064937	0.9206672352462197	0.45477241397281726	0.9602804586903086	0.7343754536920327	0.8959048333680952	0.8122048260638681	0.9306329341789974	1.0	0.3	0.0	0.0027156611260738908	0.0027156611260738908
3004	0.04591828818041938	0.0214314760042186	0.021410274862139873	0.9472481583642295	-1	0	0	0.2	2	0.8461538461538461	11	0.375	0.6923076923076923	11	9	3	1	0	0.625	8	5	15	0.125	0.5	0.4154065302302595	0.9150698175190196	0.19506297420809907	0.9574072758021923	0.8260141020833307	0.8945146755230126	0.8442713224814509	0.9270663655120879	1.0	0.18181818181818182	0.0	0.021410274862139873	0.021410274862139873
2542	0.040020425422517776	0.01331522580318672	0.004545128215308838	0.9523977111527152	-1	0	0	0.2	2	0.8461538461538461	11	0.375	0.6153846153846154	10	8	4	1	0	0.625	8	5	15	0.1	0	0.4168807745627072	0.92202170023947	0.45477241397281726	0.9537986245819989	0.7343754536920327	0.8345696885553918	0.8202498409066835	0.9146657238873191	1.0	0.3	0.0	0.004545128215308838	0.004545128215308838
3365	0.048355746541424036	0.022153902392872016	0.021402203449597382	0.9470274152983255	-1	0	0	0.2	2	0.8461538461538461	11	0.375	0.6923076923076923	10	9	4	1	0	0.625	8	5	15	0.09090909090909091	0.5	0.420577933474046	0.9063536839145667	0.19506297420809907	0.9624769539838312	0.8260141020833307	0.8953723854674815	0.8383345828601615	0.927825966241824	1.0	0.3	0.0	0.021402203449597382	0.021402203449597382
3226	0.048075361626724884	0.022999320701468158	0.02298579085558827	0.9468798817142885	-1	0	0	0.2	2	0.8461538461538461	11	0.375	0.6923076923076923	10	9	4	1	0	0.625	8	5	15	0.09090909090909091	0.5	0.420577933474046	0.9063536839145667	0.19506297420809907	0.9624769539838312	0.8260141020833307	0.8953723854674815	0.8383345828601615	0.927825966241824	1.0	0.3	0.0	0.02298579085558827	0.02298579085558827
3107	0.048674557651835225	0.02367857999533249	0.022578783742739465	0.946348821409078	-1	0	0	0.2	2	0.8461538461538461	11	0.375	0.6923076923076923	10	9	4	1	0	0.625	8	5	15	0.09090909090909091	0.5	0.420577933474046	0.9063536839145667	0.19506297420809907	0.9624769539838312	0.8260141020833307	0.8953723854674815	0.8383345828601615	0.927825966241824	1.0	0.3	0.0	0.022578783742739465	0.022578783742739465
2499	0.04029293577319132	0.014736173854798196	0.014278591665981442	0.9561250469637883	-1	0	0	0.3	3	0.6923076923076923	9	0.35714285714285715	0.6153846153846154	10	8	4	1	0	0.8571428571428571	7	6	15	0.1	0.2	0.4168807745627072	0.92202170023947	0.45477241397281726	0.9601187590298258	0.784838595895096	0.8001038540578083	0.829921780246449	0.9126219456583318	1.0	0.5	0.0	0.014278591665981442	0.014278591665981442
2399	0.03942017182033474	0.01455525435408049	0.014552410661162458	0.9553322308616302	-1	0	0	0.2	2	0.8461538461538461	11	0.42857142857142855	0.6923076923076923	10	9	4	1	0	0.7142857142857143	7	5	15	0.09090909090909091	0.4	0.4168807745627072	0.92202170023947	0.45477241397281726	0.9584849635689597	0.7343754536920327	0.8335529258450548	0.8202498409066835	0.9173457898785017	1.0	0.3	0.0	0.014552410661162458	0.014552410661162458
4037	0.04689239068269054	0.024732855215368693	0.024111209099095674	0.7981260293542012	-1	0	0	0.2	2	0.8461538461538461	11	0.375	0.6923076923076923	11	9	3	2	0	0.625	8	5	15	0.25	0.5	0.4154065302302595	0.9150698175190196	0.19506297420809907	0.95816621600302	0.6059566358599054	0.8837283745432093	0.8416394738474288	0.9249951823403072	0.5454545454545454	0.2727272727272727	0.0	0.024111209099095674	0.024111209099095674
539	3.6870497371487045e-05	8.178112103250428e-07	6.352280436849439e-07	0.999994203629637	-1	0	0	0.5	3	0.6666666666666666	4	0.4	0.3333333333333333	3	2	4	3	0	0.8	4	5	8	0.2727272727272727	0.5	0.7146604781165173	0.836139336137902	0.4611049030338584	0.7637734285552471	0.3639209968157158	0.9551729816700837	0.796878201906017	0.8758944673347719	0.6666666666666666	0.6666666666666666	0.0	6.352280436849439e-07	6.352280436849439e-07
3374	0.04749402459156298	0.022865108904028972	0.022369654153806574	0.9456259445386158	-1	0	0	0.2	2	0.8461538461538461	11	0.375	0.6923076923076923	10	9	4	2	0	0.625	8	5	15	0.18181818181818182	0.5	0.420577933474046	0.9063536839145667	0.19506297420809907	0.9624769539838312	0.8260141020833307	0.8972354343277266	0.8409902673530518	0.9282721378846672	0.55	0.3	0.0	0.022369654153806574	0.022369654153806574
681	0.06745483133235208	0.02706030395650884	-0.001316949903738512	0.695225247375564	-1	0	0	0.1	1	1.0	13	1.0	0.9230769230769231	13	12	1	0	0	0.06666666666666667	15	1	15	0.0	0	0.8303645543371235	0.852588126141737	0.6859022236374874	0.8909710421779656	0.5460791202999165	0.960518928457516	0.8222187662439739	0.9128652305264203	0	0	0.0	-0.0001316949903738512	-0.0001316949903738512
20	0.001055617682560061	0.000212637485024615	5.137498035693274e-07	0.9978522151717271	-1	0	0	1.0	1	0	0	1.0	0	1	0	0	1	0	0.5	2	1	2	0.3333333333333333	0	0	0	0	0	0	0	0	0	0	0	0	5.137498035693274e-07	5.137498035693274e-07
1180	0.026727418108994573	0.004392429344031291	0.00025404981751685354	0.9530129320103108	-1	0	0	0.4	4	0.6923076923076923	9	0.4166666666666667	0.5384615384615384	9	7	5	1	0	1.0	6	6	15	0.08333333333333333	0.3333333333333333	0.4636103556422233	0.9235785079761715	0.4515165248339484	0.9199881235686656	0.6427368053007347	0.9099558811266653	0.7752928288321322	0.9180210609998726	1.0	0.4444444444444444	0.0	0.00025404981751685354	0.00025404981751685354
435	0.05553706839199518	0.009338227206698599	-0.00042256759646330534	0.5720289153655544	-1	0	0	0.1	1	1.0	13	1.0	1.0	14	13	0	1	0	0.06666666666666667	1	15	15	0.3333333333333333	0	0.9072542813322734	0.8952793733329631	0.539531660753495	0.8067247267044495	0.34029998222900565	0.828793952675323	0.9164897636739289	0.8477768842740631	1.0	0.07142857142857142	0.0	-4.2256759646330536e-05	-4.2256759646330536e-05
1484	0.037700869638092195	0.016404820988034783	0.01617502235603796	0.9528705487854294	-1	0	0	0.2	2	0.8461538461538461	11	0.42857142857142855	0.6923076923076923	10	9	4	1	0	0.7142857142857143	7	5	15	0.09090909090909091	0.4	0.4168807745627072	0.92202170023947	0.45477241397281726	0.9603600090861726	0.7343754536920327	0.8345696885553918	0.8202498409066835	0.9187381663596035	1.0	0.3	0.0	0.01617502235603796	0.01617502235603796
3224	0.04729441855286515	0.02360741869580045	0.023593277291186262	0.9464851143678759	-1	0	0	0.2	2	0.8461538461538461	11	0.375	0.6923076923076923	10	9	4	1	0	0.625	8	5	15	0.09090909090909091	0.5	0.420577933474046	0.9063536839145667	0.19506297420809907	0.9624769539838312	0.8260141020833307	0.8953723854674815	0.8383345828601615	0.927825966241824	1.0	0.3	0.0	0.023593277291186262	0.023593277291186262
3812	0.047911181739450186	0.023881834585363425	0.02388024714354197	0.9459211461592714	-1	0	0	0.2	2	0.8461538461538461	11	0.375	0.6923076923076923	10	9	4	1	0	0.625	8	5	15	0.09090909090909091	0.5	0.420577933474046	0.9063536839145667	0.19506297420809907	0.9624769539838312	0.8260141020833307	0.8953723854674815	0.8383345828601615	0.927825966241824	1.0	0.3	0.0	0.02388024714354197	0.02388024714354197
2513	None	None	None	None	None	0	0	0.3	3	0.6666666666666666	8	0.5833333333333334	0.5	8	6	5	3	0	0.6666666666666666	4	6	14	0.25	0.2	0.4168807745627072	0.8950832271226925	0.3171045613810913	0.9531223638583385	0.6263906708781729	0.9035618728550424	0.825294936523737	0.9216128300502879	0.25	0.375	0.0	None	None
1955	0.042772460500320214	0.017838603260017696	0.017716227107502123	0.9523311078170568	-1	0	0	0.2	2	0.8461538461538461	11	0.42857142857142855	0.6923076923076923	10	9	4	1	0	0.7142857142857143	7	5	15	0.09090909090909091	0.4	0.4168807745627072	0.92202170023947	0.45477241397281726	0.9537986245819989	0.7343754536920327	0.8345696885553918	0.8202498409066835	0.9146657238873191	1.0	0.3	0.0	0.017716227107502123	0.017716227107502123
1942	0.0399278917063612	0.016901346217388	0.016110621892364105	0.9538724652545333	-1	0	0	0.2	2	0.8461538461538461	11	0.42857142857142855	0.6923076923076923	10	9	4	1	0	0.7142857142857143	7	5	15	0.09090909090909091	0.4	0.4168807745627072	0.92202170023947	0.45477241397281726	0.9603600090861726	0.7553476441818285	0.802593597308773	0.829921780246449	0.9132038829591679	1.0	0.3	0.0	0.016110621892364105	0.016110621892364105
293	0.020529619919628487	0.0015978151388307672	0.0014539543976567	0.9495656782749491	-1	0.25	1	0.6	6	0.4166666666666667	5	0.4	0.4166666666666667	9	5	4	0	0	0.7142857142857143	5	7	14	0.0	0.4	0.502522446837774	0.9635609400689864	0.5991151596648939	0.9104061429313337	0.6310072953344937	0.8943624644860382	0.8816352285227168	0.9293380484460477	0	0	0.0	0.0014539543976567	0.0014539543976567
3291	0.04734995156456272	0.02263958368172811	0.022286721203306853	0.9469057931370032	-1	0	0	0.2	2	0.8461538461538461	11	0.375	0.6923076923076923	10	9	4	1	0	0.625	8	5	15	0.09090909090909091	0.5	0.420577933474046	0.9063536839145667	0.19506297420809907	0.9624769539838312	0.8260141020833307	0.8953723854674815	0.8383345828601615	0.927825966241824	1.0	0.3	0.0	0.022286721203306853	0.022286721203306853
4555	0.05511899210735681	0.005539642546068118	-0.0032932418858453586	0.9535145172574572	-1	0	0	0.2	2	0.8461538461538461	11	0.3125	0.7692307692307693	12	10	2	3	0	0.75	6	8	15	0.5	0	0.4168807745627072	0.9084182444548249	0.27440488736592733	0.9530066119915063	0.8260141020833307	0.9075752548744377	0.8005053632247615	0.9261834818430172	0.25	0.4166666666666667	0.0	-0.0003293241885845359	-0.0003293241885845359
2018	0.038694024303362044	0.016320733471289102	0.01525269448412468	0.9546132468144016	-1	0	0	0.2	2	0.8461538461538461	11	0.42857142857142855	0.6923076923076923	10	9	4	1	0	0.7142857142857143	7	5	15	0.09090909090909091	0.4	0.4168807745627072	0.92202170023947	0.45477241397281726	0.9603600090861726	0.7343754536920327	0.836377205819985	0.8202498409066835	0.9190648124920342	1.0	0.2	0.0	0.01525269448412468	0.01525269448412468
1358	0.04098444581358853	0.014989556382020751	0.014513427631580414	0.9539606876778983	-1	0	0	0.2	2	0.8461538461538461	11	0.42857142857142855	0.6923076923076923	10	9	4	2	0	0.7142857142857143	7	5	15	0.18181818181818182	0.4	0.4168807745627072	0.92202170023947	0.4026316626788519	0.9505027689653505	0.7343754536920327	0.8345065396599269	0.8479613882362074	0.9127518063507574	0.55	0.3	0.0	0.014513427631580414	0.014513427631580414
4447	0.05372558818492596	0.009856233323762658	-0.008719514404365209	0.9516312588528202	-1	0	0	0.3	3	0.6923076923076923	9	0.3333333333333333	0.6153846153846154	11	8	3	3	0	0.5555555555555556	9	5	15	0.42857142857142855	0	0.4183550188951549	0.9002012056780953	0.19506297420809907	0.9646439020616053	0.8260141020833307	0.8923041302149214	0.7934295971953021	0.9269043854686826	0.18181818181818182	0.2727272727272727	0.0	-0.000871951440436521	-0.000871951440436521
4040	0.054368779552889906	0.0012454027921528442	0.00031380265286586767	0.5718803669303002	-1	0	0	0.2	2	0.8461538461538461	11	0.35714285714285715	0.6923076923076923	10	9	4	1	0	0.8571428571428571	7	6	15	0.09090909090909091	0.4444444444444444	0.4636103556422233	0.9084134217689979	0.37543050081498897	0.9604282948228314	0.7826304294166327	0.9370856192950775	0.7796289093498046	0.9386718256023203	1.0	0.3	0.0	0.00031380265286586767	0.00031380265286586767
21	0.07063981155522764	0.01039484539510083	-0.009338217245705794	0.6890202073934193	-1	0	0	0.1	1	1.0	13	0.5769230769230769	0.8461538461538461	12	11	2	0	0	0.15384615384615385	2	13	15	0.0	0	0.6237163408608147	0.9133752881141722	0.6468479404229448	0.8994618011892256	0.6532995213482373	0.9056025191834318	0.7623599361112847	0.9063025502987007	0	0	0.0	-0.0009338217245705794	-0.0009338217245705794
4353	0.04763800100075475	0.026889266266888985	0.025236525538464623	0.79098792047668	-1	0	0	0.2	2	0.8461538461538461	11	0.375	0.6923076923076923	10	9	4	3	0	0.625	8	5	15	0.2727272727272727	0.5	0.420577933474046	0.9063536839145667	0.19506297420809907	0.9632119285840214	0.8260141020833307	0.9022231527280714	0.8202498409066835	0.9299372690996085	0.1	0.2	0.0	0.025236525538464623	0.025236525538464623
4423	0.04681539915649665	0.025094713090994102	0.0249792515663228	0.7970051279856359	-1	0	0	0.2	2	0.8461538461538461	11	0.375	0.6923076923076923	11	9	3	2	0	0.625	8	5	15	0.25	0.5	0.4154065302302595	0.9150698175190196	0.19506297420809907	0.95816621600302	0.8260141020833307	0.9060970284944273	0.8041036455248313	0.9303313731953763	0.5454545454545454	0.2727272727272727	0.0	0.0249792515663228	0.0249792515663228
1239	0.03954759597057816	0.014078018086849876	0.013466223193467956	0.9553187288828586	-1	0	0	0.2	2	0.8461538461538461	11	0.42857142857142855	0.6923076923076923	10	9	4	1	0	0.7142857142857143	7	5	15	0.09090909090909091	0.4	0.4168807745627072	0.92202170023947	0.4026316626788519	0.9505027689653505	0.7343754536920327	0.8350968357833675	0.8528825475713313	0.9128653632505049	1.0	0.3	0.0	0.013466223193467956	0.013466223193467956
1986	0.03950103121515047	0.016964430515585275	0.016354000301360763	0.9524960248621487	-1	0	0	0.2	2	0.8461538461538461	11	0.42857142857142855	0.6923076923076923	9	9	5	2	0	0.7142857142857143	7	5	15	0.14285714285714285	0.4	0.4154065302302595	0.9290819890813968	0.4515165248339484	0.9559517872079796	0.8260141020833307	0.8432619596031133	0.8515793874542783	0.9201410983561347	0.5555555555555556	0.2222222222222222	0.0	0.016354000301360763	0.016354000301360763
2881	0.05016687565062882	0.005436968122328425	0.003231231551173115	0.9529575028092863	-1	0	0	0.2	2	0.8461538461538461	11	0.2777777777777778	0.7692307692307693	12	10	2	2	0	0.6666666666666666	6	9	15	0.3333333333333333	0	0.4220521778064937	0.9186706165406583	0.45477241397281726	0.9584477695880127	0.7343754536920327	0.8854511382889786	0.7866105439308104	0.9266246129109084	0.5833333333333333	0.3333333333333333	0.0	0.003231231551173115	0.003231231551173115
1993	0.03863800589276936	0.01693065553032054	0.016445173575303507	0.9543450100502849	-1	0	0	0.2	2	0.8461538461538461	11	0.42857142857142855	0.6923076923076923	10	9	4	1	0	0.7142857142857143	7	5	15	0.09090909090909091	0.4	0.4168807745627072	0.92202170023947	0.45477241397281726	0.9603600090861726	0.7343754536920327	0.8345696885553918	0.8202498409066835	0.9187381663596035	1.0	0.3	0.0	0.016445173575303507	0.016445173575303507
1664	0.04234224749529864	0.016959682641685816	0.016876404095646738	0.9525954738709602	-1	0	0	0.2	2	0.8461538461538461	11	0.42857142857142855	0.6923076923076923	10	9	4	1	0	0.7142857142857143	7	5	15	0.09090909090909091	0.4	0.4168807745627072	0.92202170023947	0.45477241397281726	0.9537986245819989	0.8260141020833307	0.8285971592138711	0.8202498409066835	0.9135495526178585	1.0	0.3	0.0	0.016876404095646738	0.016876404095646738
1769	0.03799706945123829	0.015472965102868018	0.015285668090170106	0.9532026274892522	-1	0	0	0.3	3	0.6923076923076923	9	0.375	0.6153846153846154	10	8	4	1	0	0.625	8	5	15	0.1	0.2	0.420577933474046	0.9201035762856559	0.3659894235361877	0.9546755242922705	0.7980875947658751	0.8765505394018903	0.8871918508294753	0.9229993025925869	1.0	0.2	0.0	0.015285668090170106	0.015285668090170106
3573	0.05699997641648883	0.007986282202252346	-0.0034534596262201316	0.9491168970888749	-1	0	0	0.2	2	0.8461538461538461	11	0.5	0.6923076923076923	11	9	3	1	0	0.8333333333333334	6	5	15	0.125	0	0.4183550188951549	0.912131124714012	0.35374680052375557	0.9609556085110351	0.8260141020833307	0.8022055370231324	0.7934295971953021	0.9100654636527513	1.0	0.36363636363636365	0.0	-0.0003453459626220132	-0.0003453459626220132
4198	0.04816357301157745	0.024927890058386266	0.024112034620078725	0.7984572539743509	-1	0	0	0.2	2	0.8461538461538461	11	0.375	0.6923076923076923	10	9	4	2	0	0.625	8	5	15	0.18181818181818182	0.5	0.420577933474046	0.920943807466	0.37543050081498897	0.9563492033041131	0.8260141020833307	0.9102123899939017	0.7988195791938372	0.9321033854061973	0.55	0.3	0.0	0.024112034620078725	0.024112034620078725
350	0.03686286180927415	0.0018500032676492955	0.0005366351782380864	0.9342212731383364	-1	0	0	0.4	4	0.5384615384615384	7	0.3125	0.5384615384615384	10	7	4	2	0	0.75	6	8	15	0.2222222222222222	0.5	0.6699102700517342	0.9700110757241631	0.5791213736282501	0.8950814085857902	0.4853789905229801	0.8579768537617148	0.8852316869453816	0.9222223420283346	0.55	0	0.0	0.0005366351782380864	0.0005366351782380864
2583	0.037186884151198335	0.000627153174647882	-0.000422170150874767	0.9503166850274185	-1	0	0	0.2	2	0.8461538461538461	11	0.42857142857142855	0.6923076923076923	10	9	4	0	0	0.7142857142857143	7	5	15	0.0	0.4	0.515604671071311	0.9274799524653579	0.4433645162349603	0.9556098317636824	0.7958794282874118	0.8950894792191513	0.8945210588433563	0.9300366139594405	0	0	0.0	-4.22170150874767e-05	-4.22170150874767e-05
2585	0.0428634909950368	0.017684480577477426	0.01755576126417515	0.9525638249800075	-1	0	0	0.2	2	0.8461538461538461	11	0.42857142857142855	0.6923076923076923	10	9	4	1	0	0.7142857142857143	7	5	15	0.09090909090909091	0.4	0.4168807745627072	0.92202170023947	0.45477241397281726	0.9537986245819989	0.7685966430526076	0.801039002599503	0.829921780246449	0.908611171179132	1.0	0.3	0.0	0.01755576126417515	0.01755576126417515
3698	0.048560727891425556	0.020343332943549588	0.01801383642618147	0.947212429608262	-1	0	0	0.2	2	0.8461538461538461	11	0.375	0.6923076923076923	10	9	4	1	0	0.625	8	5	15	0.09090909090909091	0.5	0.420577933474046	0.9063536839145667	0.19506297420809907	0.9624769539838312	0.8260141020833307	0.8953723854674815	0.8383345828601615	0.927825966241824	1.0	0.2	0.0	0.01801383642618147	0.01801383642618147
3596	0.04721523402517283	0.023029790119133864	0.02280705425736886	0.94669693010639	-1	0	0	0.2	2	0.8461538461538461	11	0.375	0.6923076923076923	10	9	4	1	0	0.625	8	5	15	0.09090909090909091	0.5	0.420577933474046	0.9063536839145667	0.19506297420809907	0.9624769539838312	0.8260141020833307	0.8953723854674815	0.8383345828601615	0.927825966241824	1.0	0.3	0.0	0.02280705425736886	0.02280705425736886
4732	0.04641958564120048	0.02433409815579107	0.023228431664238512	0.813764475289749	-1	0	0	0.2	2	0.8461538461538461	11	0.375	0.6923076923076923	11	9	3	2	0	0.625	8	5	15	0.25	0.5	0.4154065302302595	0.9150698175190196	0.19506297420809907	0.95816621600302	0.8260141020833307	0.9060970284944273	0.8041036455248313	0.9303313731953763	0.5454545454545454	0.2727272727272727	0.0	0.023228431664238512	0.023228431664238512
3685	0.04805084800576694	0.02510023816180565	0.02466690166119995	0.9458872756238109	-1	0	0	0.2	2	0.8461538461538461	11	0.375	0.6923076923076923	10	9	4	1	0	0.625	8	5	15	0.09090909090909091	0.5	0.420577933474046	0.9063536839145667	0.19506297420809907	0.9624769539838312	0.8260141020833307	0.8953723854674815	0.8383345828601615	0.927825966241824	1.0	0.3	0.0	0.02466690166119995	0.02466690166119995
2684	None	None	None	None	None	0	0	0.3	3	0.6666666666666666	8	0.5833333333333334	0.5	8	6	5	4	0	0.6666666666666666	4	6	14	0.3333333333333333	0.2	0.40218233620800364	0.896022415859805	0.280462322238427	0.9550101340856477	0.8089642109775805	0.9069640482105049	0.9135682436713853	0.9238185158894273	0.1875	0.25	0.0	None	None
4193	0.04736285088613079	0.025361057412883314	0.025085151689486017	0.799443610452563	-1	0	0	0.2	2	0.8461538461538461	11	0.375	0.6923076923076923	11	9	3	2	0	0.625	8	5	15	0.25	0.5	0.4154065302302595	0.9150698175190196	0.19506297420809907	0.95816621600302	0.8260141020833307	0.9060970284944273	0.8041036455248313	0.9303313731953763	0.5454545454545454	0.2727272727272727	0.0	0.025085151689486017	0.025085151689486017
4020	0.04777024153125563	0.0254080026818773	0.024522432141991145	0.8142642546217185	-1	0	0	0.2	2	0.8461538461538461	11	0.375	0.6923076923076923	11	9	3	2	0	0.625	8	5	15	0.25	0.5	0.4154065302302595	0.9150698175190196	0.19506297420809907	0.95816621600302	0.8260141020833307	0.9060970284944273	0.8041036455248313	0.9303313731953763	0.5454545454545454	0.2727272727272727	0.0	0.024522432141991145	0.024522432141991145
1395	0.039686330284808	0.015979212971358053	0.015675391874645072	0.9499382879083911	-1	0	0	0.2	2	0.8461538461538461	11	0.42857142857142855	0.6923076923076923	10	9	4	2	0	0.7142857142857143	7	5	15	0.18181818181818182	0.4	0.40415529550051793	0.9364532560962209	0.5938012234679645	0.959654807387259	0.7542210574165324	0.8328839905497719	0.8471630814198811	0.9233347845504329	0.55	0.2	0.0	0.015675391874645072	0.015675391874645072
3492	0.045291810521110115	0.020198614610899553	0.018963687471900137	0.9473658224422734	-1	0	0	0.2	2	0.8461538461538461	11	0.375	0.6923076923076923	10	9	4	1	0	0.625	8	5	15	0.09090909090909091	0.5	0.420577933474046	0.9063536839145667	0.19506297420809907	0.9617744877357528	0.8260141020833307	0.8951166244400667	0.8418155976587223	0.9273332307211426	1.0	0.3	0.0	0.018963687471900137	0.018963687471900137
2928	0.0466248884909521	0.018459598585122437	0.017566805244936777	0.9349115103467753	-1	0	0	0.1	1	1.0	13	0.375	0.6923076923076923	10	9	4	3	0	0.625	8	5	15	0.2727272727272727	0.6666666666666666	0.4220521778064937	0.9148177750003245	0.5224870959655135	0.9605872667083194	0.821298563425516	0.8041443059060575	0.8022863440575403	0.9110559021393901	0.5	0.5	0.0	0.017566805244936777	0.017566805244936777
4592	0.04746526858937691	0.025005272371212743	0.02463702560088181	0.7908867814739902	-1	0	0	0.2	2	0.8461538461538461	11	0.375	0.6923076923076923	11	9	3	2	0	0.625	8	5	15	0.25	0.5	0.4154065302302595	0.9150698175190196	0.19506297420809907	0.95816621600302	0.8260141020833307	0.9060970284944273	0.8041036455248313	0.9303313731953763	0.5454545454545454	0.2727272727272727	0.0	0.02463702560088181	0.02463702560088181
2774	0.04812996244100285	0.02359683854500121	0.02359523915358483	0.9471965902087289	-1	0	0	0.2	2	0.8461538461538461	11	0.375	0.6923076923076923	10	9	4	1	0	0.625	8	5	15	0.09090909090909091	0.5	0.420577933474046	0.9063536839145667	0.19506297420809907	0.9624769539838312	0.8260141020833307	0.8953723854674815	0.8383345828601615	0.927825966241824	1.0	0.3	0.0	0.02359523915358483	0.02359523915358483
1135	0.03497888408394643	0.012097824634809606	0.011991167629168785	0.9429450728725219	-1	0	0	0.2	2	0.8461538461538461	11	0.42857142857142855	0.6923076923076923	10	9	4	1	0	0.7142857142857143	7	5	15	0.09090909090909091	0.4	0.4446798461800279	0.9168603299121277	0.4247835212051168	0.9519458402732202	0.6374315032704889	0.9212907522494558	0.7844995694852964	0.9318551977172922	1.0	0.3	0.0	0.011991167629168785	0.011991167629168785
2962	0.04684258810480005	0.021787582199312573	0.02046870234230852	0.9459119697637118	-1	0	0	0.2	2	0.8461538461538461	11	0.375	0.6923076923076923	11	9	3	2	0	0.625	8	5	15	0.25	0.5	0.4154065302302595	0.9150698175190196	0.19506297420809907	0.9574072758021923	0.8260141020833307	0.8930805100533699	0.8442713224814509	0.9267251072028867	0.5454545454545454	0.2727272727272727	0.0	0.02046870234230852	0.02046870234230852
3206	0.04699529754373709	0.02069429980146049	0.019624601294990374	0.9462847111126422	-1	0	0	0.2	2	0.8461538461538461	11	0.375	0.6923076923076923	11	9	3	1	0	0.625	8	5	15	0.125	0.5	0.4154065302302595	0.9150698175190196	0.19506297420809907	0.9574072758021923	0.8260141020833307	0.9066938198389715	0.8442713224814509	0.9300773578646105	1.0	0.18181818181818182	0.0	0.019624601294990374	0.019624601294990374
1954	0.03785219495886304	0.01655892933060458	0.015491420292422101	0.9547415735384004	-1	0	0	0.2	2	0.8461538461538461	11	0.42857142857142855	0.6923076923076923	10	9	4	1	0	0.7142857142857143	7	5	15	0.09090909090909091	0.4	0.4168807745627072	0.92202170023947	0.45477241397281726	0.9603600090861726	0.7343754536920327	0.8345696885553918	0.8202498409066835	0.9187381663596035	1.0	0.3	0.0	0.015491420292422101	0.015491420292422101
119	0.01815101026208991	0.0007296275450858795	0.0006431112546264696	0.974998077931624	-1	0	0	0.375	3	0.6666666666666666	6	0.7333333333333333	0.4444444444444444	7	4	3	0	0	0.6	5	3	11	0.0	0.6666666666666666	0.5811029228660163	0.8114570072382571	0.32678058240408003	0.892431156988797	0.7292548519633087	0.8735504064371081	0.8796469416359545	0.8624767563388579	0	0	0.0	0.0006431112546264696	0.0006431112546264696
3043	0.04778507840044241	0.016391785355385675	0.01513275062315901	0.9494167891816836	-1	0	0	0.2	2	0.8461538461538461	11	0.375	0.6923076923076923	11	9	3	1	0	0.625	8	5	15	0.125	0.5	0.4154065302302595	0.9150698175190196	0.19506297420809907	0.958954069533607	0.8260141020833307	0.8976825298152943	0.8610959453886906	0.9286865362325746	1.0	0.18181818181818182	0.0	0.01513275062315901	0.01513275062315901
4035	0.04640582428540559	0.02562783833321568	0.025625733659913396	0.7843598202983009	-1	0	0	0.2	2	0.8461538461538461	11	0.375	0.6923076923076923	11	9	3	2	0	0.625	8	5	15	0.25	0.5	0.4154065302302595	0.9150698175190196	0.19506297420809907	0.95816621600302	0.8260141020833307	0.9038654024871718	0.8073975937820748	0.92976856394276	0.5454545454545454	0.2727272727272727	0.0	0.025625733659913396	0.025625733659913396
4847	0.04886839398315658	0.012489577904067132	0.0013792427545595203	0.9517321670723459	-1	0	0	0.2	2	0.8461538461538461	11	0.2777777777777778	0.7692307692307693	12	10	2	2	0	0.6666666666666666	6	9	15	0.3333333333333333	0	0.4220521778064937	0.9186706165406583	0.45477241397281726	0.9571264871232045	0.7343754536920327	0.8975707618598205	0.7866105439308104	0.9286989641688596	0.5416666666666666	0.5833333333333334	0.0	0.0013792427545595203	0.0013792427545595203
918	0.039914541826197136	0.014611642166331675	0.014341361000618415	0.9547414162145297	-1	0	0	0.2	2	0.8461538461538461	11	0.42857142857142855	0.6923076923076923	10	9	4	1	0	0.7142857142857143	7	5	15	0.09090909090909091	0.4	0.4168807745627072	0.92202170023947	0.4026316626788519	0.9505027689653505	0.8260141020833307	0.8365190436983332	0.8528825475713313	0.9131397503144232	1.0	0.3	0.0	0.014341361000618415	0.014341361000618415
2456	0.038090687538483936	0.018231939943627998	0.017223902919573552	0.9537842114088976	-1	0	0	0.2	2	0.8461538461538461	11	0.42857142857142855	0.6923076923076923	10	9	4	1	0	0.7142857142857143	7	5	15	0.09090909090909091	0.4	0.4168807745627072	0.92202170023947	0.3171045613810913	0.9601286344283159	0.7752576914883159	0.8005244228799704	0.8871918508294753	0.9126987235625665	1.0	0.3	0.0	0.017223902919573552	0.017223902919573552
1832	0.03961453035584565	0.017217928586633277	0.017118090172701113	0.953442118366529	-1	0	0	0.2	2	0.8461538461538461	11	0.42857142857142855	0.6923076923076923	10	9	4	1	0	0.7142857142857143	7	5	15	0.09090909090909091	0.4	0.4168807745627072	0.92202170023947	0.45477241397281726	0.9603600090861726	0.7343754536920327	0.8425544588457093	0.8202498409066835	0.9201942230348809	1.0	0.3	0.0	0.017118090172701113	0.017118090172701113
217	0.004458497646525825	0.0005286020416372551	0.0005123119598706477	0.9965753281682816	-1	0	0	0.5714285714285714	4	0.5	4	0.8333333333333334	0.5	6	4	3	2	0	0.3333333333333333	2	6	10	0.25	0.5	0.7969018937571148	0.9468006440751874	0.23756896265617508	0.9369915188046731	0.8910634410000299	0.9555472900946222	0.9660740706063076	0.9469545411895355	0.5833333333333333	0.3333333333333333	0.0	0.0005123119598706477	0.0005123119598706477
845	0.03810776179419308	0.005958592061112222	-0.005664611968087118	0.8580815788182468	-1	0	0	0.1	1	1.0	13	0.5357142857142857	0.8461538461538461	12	11	2	1	0	0.5714285714285714	7	4	15	0.14285714285714285	0.15384615384615385	0.4636103556422233	0.9323552575099263	0.5557980274218789	0.9513610350969578	0.5626671096402077	0.9448144891860676	0.8442713224814509	0.9433422501599057	1.0	0.3333333333333333	0.0	-0.0005664611968087118	-0.0005664611968087118
1743	0.039974976546309014	0.017320797997902378	0.01619340347845016	0.9527193446755109	-1	0	0	0.2	2	0.8461538461538461	11	0.42857142857142855	0.6923076923076923	10	9	4	1	0	0.7142857142857143	7	5	15	0.09090909090909091	0.4	0.4168807745627072	0.92202170023947	0.31723231464852397	0.9514921146356355	0.7343754536920327	0.8589878747333598	0.8266076845523967	0.918173411810206	1.0	0.3	0.0	0.01619340347845016	0.01619340347845016
4283	0.04769691945524922	0.025529441775826306	0.025244702244475125	0.7870127488818137	-1	0	0	0.2	2	0.8461538461538461	11	0.375	0.6923076923076923	11	9	3	2	0	0.625	8	5	15	0.25	0.5	0.4154065302302595	0.9150698175190196	0.19506297420809907	0.95816621600302	0.8260141020833307	0.9060970284944273	0.8041036455248313	0.9303313731953763	0.5454545454545454	0.2727272727272727	0.0	0.025244702244475125	0.025244702244475125
3653	0.04531496365727355	0.022335978070210476	0.022020951290133824	0.9456697510670002	-1	0	0	0.2	2	0.8461538461538461	11	0.375	0.6923076923076923	11	9	3	1	0	0.625	8	5	15	0.125	0.5	0.4154065302302595	0.9150698175190196	0.19506297420809907	0.9574072758021923	0.8260141020833307	0.8945146755230126	0.8442713224814509	0.9270663655120879	1.0	0.18181818181818182	0.0	0.022020951290133824	0.022020951290133824
846	0.05756681398713341	0.010341659452148103	-0.006579488259619503	0.7103530780058507	-1	0	0	0.1	1	1.0	13	1.0	0.9230769230769231	13	12	1	1	0	0.06666666666666667	15	1	15	0.2	0	0.4908677881884624	0.9269874071901878	0.5276001625309926	0.9192115552697534	0.5149612504635835	0.7922872362310434	0.8610959453886906	0.8912835411215129	1.0	0.46153846153846156	0.0	-0.0006579488259619503	-0.0006579488259619503
4218	0.046690163589586164	0.024898576853365748	0.023797045233985226	0.7870265407310726	-1	0	0	0.2	2	0.8461538461538461	11	0.375	0.6923076923076923	11	9	3	2	0	0.625	8	5	15	0.25	0.5	0.4154065302302595	0.9150698175190196	0.19506297420809907	0.95816621600302	0.6059566358599054	0.8837283745432093	0.8416394738474288	0.9249951823403072	0.5454545454545454	0.2727272727272727	0.0	0.023797045233985226	0.023797045233985226
4188	0.04777995967635358	0.025649487804985424	0.02542824569095977	0.7987892966948893	-1	0	0	0.2	2	0.8461538461538461	11	0.375	0.6923076923076923	11	9	3	2	0	0.625	8	5	15	0.25	0.5	0.4154065302302595	0.9150698175190196	0.19506297420809907	0.95816621600302	0.8260141020833307	0.9173340781563325	0.8041036455248313	0.933291427687523	0.5454545454545454	0.2727272727272727	0.0	0.02542824569095977	0.02542824569095977
3044	0.04692313726633201	0.02076897781078405	0.02039822666005974	0.9464068224132048	-1	0	0	0.2	2	0.8461538461538461	11	0.375	0.6923076923076923	11	9	3	1	0	0.625	8	5	15	0.125	0.5	0.4154065302302595	0.9150698175190196	0.19506297420809907	0.9574072758021923	0.8260141020833307	0.8945146755230126	0.8442713224814509	0.9270663655120879	1.0	0.18181818181818182	0.0	0.02039822666005974	0.02039822666005974
2481	0.0514601825529435	0.018376143949253746	0.005222746945781167	0.9570704201779343	-1	0	0	0.1	1	1.0	13	0.35714285714285715	0.7692307692307693	10	10	4	2	0	0.8571428571428571	7	6	15	0.16666666666666666	0.4	0.4168807745627072	0.92202170023947	0.3171045613810913	0.9601286344283159	0.7685966430526076	0.801039002599503	0.8871918508294753	0.9127843570410835	0.55	0.4	0.0	0.005222746945781167	0.005222746945781167
4997	0.048373240720813254	0.0251399943674803	0.024928210743103692	0.7994829685689836	-1	0	0	0.2	2	0.8461538461538461	11	0.375	0.6923076923076923	11	9	3	2	0	0.625	8	5	15	0.25	0.5	0.4154065302302595	0.9150698175190196	0.19506297420809907	0.95816621600302	0.8260141020833307	0.9060970284944273	0.8041036455248313	0.9303313731953763	0.5454545454545454	0.2727272727272727	0.0	0.024928210743103692	0.024928210743103692
3481	0.04819635865934	0.024232089074857126	0.024010719433272303	0.9463948582099577	-1	0	0	0.2	2	0.8461538461538461	11	0.375	0.6923076923076923	10	9	4	1	0	0.625	8	5	15	0.09090909090909091	0.5	0.420577933474046	0.9063536839145667	0.19506297420809907	0.9624769539838312	0.8260141020833307	0.8953723854674815	0.8383345828601615	0.927825966241824	1.0	0.3	0.0	0.024010719433272303	0.024010719433272303
4924	0.04754457173119973	0.025016677555428385	0.02455644953742975	0.7945783252221417	-1	0	0	0.2	2	0.8461538461538461	11	0.375	0.6923076923076923	11	9	3	2	0	0.625	8	5	15	0.25	0.5	0.4154065302302595	0.9150698175190196	0.19506297420809907	0.95816621600302	0.8260141020833307	0.9060970284944273	0.8041036455248313	0.9303313731953763	0.5454545454545454	0.2727272727272727	0.0	0.02455644953742975	0.02455644953742975
1974	0.03892498148550067	0.01745750437664014	0.017344982910178077	0.9544795648391005	-1	0	0	0.2	2	0.8461538461538461	11	0.42857142857142855	0.6923076923076923	10	9	4	1	0	0.7142857142857143	7	5	15	0.09090909090909091	0.4	0.4168807745627072	0.92202170023947	0.45477241397281726	0.9603600090861726	0.7343754536920327	0.8425544588457093	0.8202498409066835	0.9201942230348809	1.0	0.3	0.0	0.017344982910178077	0.017344982910178077
4210	0.05775084453109285	0.02123650688913258	0.01360502787979843	0.7805101917296626	-1	0	0	0.1	1	1.0	13	0.3125	0.7692307692307693	10	10	4	2	0	0.75	8	6	15	0.16666666666666666	0.4444444444444444	0.40415529550051793	0.9231014562715096	0.37543050081498897	0.9590363336429134	0.8260141020833307	0.8593620638963757	0.8266076845523967	0.9229295109952538	0.55	0.3	0.0	0.01360502787979843	0.01360502787979843
2204	0.039202871092395446	0.01640847466147418	0.01633752072629294	0.9531829792171547	-1	0	0	0.2	2	0.8461538461538461	11	0.42857142857142855	0.6923076923076923	10	9	4	1	0	0.7142857142857143	7	5	15	0.09090909090909091	0.4	0.4168807745627072	0.92202170023947	0.45477241397281726	0.9603600090861726	0.784838595895096	0.8001038540578083	0.829921780246449	0.912789760616327	1.0	0.3	0.0	0.01633752072629294	0.01633752072629294
4642	0.04821459519647685	0.025855278978993045	0.025819325678502952	0.7820389668255006	-1	0	0	0.2	2	0.8461538461538461	11	0.375	0.6923076923076923	11	9	3	2	0	0.625	8	5	15	0.25	0.5	0.4154065302302595	0.9150698175190196	0.19506297420809907	0.95816621600302	0.8260141020833307	0.9182948388671427	0.8041036455248313	0.933555272327257	0.5454545454545454	0.2727272727272727	0.0	0.025819325678502952	0.025819325678502952
4632	0.046913447500898056	0.024592848919480364	0.0240239326831939	0.7921457118386708	-1	0	0	0.2	2	0.8461538461538461	11	0.375	0.6923076923076923	11	9	3	2	0	0.625	8	5	15	0.25	0.5	0.4154065302302595	0.9150698175190196	0.19506297420809907	0.95816621600302	0.8260141020833307	0.9060970284944273	0.8041036455248313	0.9303313731953763	0.5454545454545454	0.2727272727272727	0.0	0.0240239326831939	0.0240239326831939
1695	0.052064957064092886	0.012132260482706466	-0.0018943155443070293	0.9568202440256709	-1	0	0	0.1	1	1.0	13	0.35714285714285715	0.7692307692307693	10	10	4	1	0	0.8571428571428571	7	6	15	0.08333333333333333	0.4	0.4168807745627072	0.92202170023947	0.45477241397281726	0.9616066955589988	0.784838595895096	0.8001038540578083	0.829921780246449	0.9136680890439213	1.0	0.3	0.0	-0.00018943155443070292	-0.00018943155443070292
3741	0.045905349708448416	0.022728449293467814	0.022728405695103333	0.9470229954529539	-1	0	0	0.2	2	0.8461538461538461	11	0.375	0.6923076923076923	10	9	4	1	0	0.625	8	5	15	0.09090909090909091	0.5	0.420577933474046	0.9063536839145667	0.19506297420809907	0.9624769539838312	0.8260141020833307	0.8953723854674815	0.8383345828601615	0.927825966241824	1.0	0.3	0.0	0.022728405695103333	0.022728405695103333
1883	0.039739765715088055	0.018043732558256628	0.01662413287693325	0.9544256342839765	-1	0	0	0.2	2	0.8461538461538461	11	0.42857142857142855	0.6923076923076923	10	9	4	1	0	0.7142857142857143	7	5	15	0.09090909090909091	0.4	0.4168807745627072	0.92202170023947	0.3171045613810913	0.9601286344283159	0.7343754536920327	0.8350968357833675	0.8528825475713313	0.9186824579203352	1.0	0.3	0.0	0.01662413287693325	0.01662413287693325
518	0.06113171168506878	0.007142368027763982	-0.0020146647343727954	0.9542461758318485	-1	0	0	0.1	1	1.0	13	0.3409090909090909	0.7692307692307693	11	10	3	1	0	0.36363636363636365	4	11	15	0.1111111111111111	0	0.2547347025975663	0.8549248434752614	0.5557980274218789	0.9087079073772569	0.5558575163509908	0.8821847408376412	0.8610959453886906	0.8837401144642609	1.0	0.09090909090909091	0.0	-0.00020146647343727953	-0.00020146647343727953
2688	None	None	None	None	None	0	0	0.3	3	0.6666666666666666	8	0.5833333333333334	0.5	8	6	5	3	0	0.6666666666666666	4	6	14	0.25	0.2	0.4168807745627072	0.8950832271226925	0.27440488736592733	0.9340063382724086	0.6285988373566361	0.9034879422078385	0.826206697631921	0.9124100213019458	0.25	0.375	0.0	None	None
3793	0.04715263605197204	0.02238079514897328	0.022358609042474983	0.9472899463489701	-1	0	0	0.2	2	0.8461538461538461	11	0.375	0.6923076923076923	10	9	4	1	0	0.625	8	5	15	0.09090909090909091	0.5	0.420577933474046	0.9063536839145667	0.19506297420809907	0.9624769539838312	0.8260141020833307	0.8953723854674815	0.8383345828601615	0.927825966241824	1.0	0.3	0.0	0.022358609042474983	0.022358609042474983
3950	0.0464149735814363	0.021716715056897304	0.021517490722474567	0.9467694335682454	-1	0	0	0.2	2	0.8461538461538461	11	0.375	0.6923076923076923	10	9	4	1	0	0.625	8	5	15	0.09090909090909091	0.5	0.420577933474046	0.9063536839145667	0.19506297420809907	0.9624769539838312	0.8260141020833307	0.8953723854674815	0.8383345828601615	0.927825966241824	1.0	0.3	0.0	0.021517490722474567	0.021517490722474567
3819	0.048555770514099324	0.023908403565221215	0.02390363132940346	0.946384630515794	-1	0	0	0.2	2	0.8461538461538461	11	0.375	0.6923076923076923	10	9	4	1	0	0.625	8	5	15	0.09090909090909091	0.5	0.420577933474046	0.9063536839145667	0.19506297420809907	0.9624769539838312	0.8260141020833307	0.8953723854674815	0.8383345828601615	0.927825966241824	1.0	0.3	0.0	0.02390363132940346	0.02390363132940346
265	0.0008745218720330364	6.196643808729166e-05	5.681274778537953e-05	0.9973709208694038	-1	0	0	0.25	1	1.0	4	0.6	0.75	4	3	1	1	0	0.4	5	2	6	0.2	0	0.7653881113511483	0.7983101059176845	0.5988306793714633	0.882535512792413	0.4843145131280583	0.9126157025972729	0.8440264459961551	0.8713344343139511	1.0	0.25	0.0	5.681274778537953e-05	5.681274778537953e-05
5016	0.047900113593630035	0.02521754334827134	0.024480668336781985	0.7838460550151534	-1	0	0	0.2	2	0.8461538461538461	11	0.375	0.6923076923076923	11	9	3	2	0	0.625	8	5	15	0.25	0.5	0.4154065302302595	0.9150698175190196	0.19506297420809907	0.95816621600302	0.8260141020833307	0.9182948388671427	0.8041036455248313	0.933555272327257	0.5454545454545454	0.2727272727272727	0.0	0.024480668336781985	0.024480668336781985
1308	0.038169939868613466	0.0072566438275463085	0.00679978084755864	0.9325088780547546	-1	0	0	0.2	2	0.8461538461538461	11	0.2727272727272727	0.7692307692307693	12	10	2	1	0	0.45454545454545453	11	5	15	0.16666666666666666	0.2	0.4220521778064937	0.9169642209701834	0.45477241397281726	0.9462980219940686	0.6321262012402429	0.905719952331419	0.7905739735195888	0.924917825224827	1.0	0.25	0.0	0.00679978084755864	0.00679978084755864
3969	0.04239816299867468	0.020201016808778855	0.020071409587060156	0.9462464841157034	-1	0	0	0.3	3	0.6923076923076923	9	0.375	0.6153846153846154	10	8	4	1	0	0.625	8	5	15	0.1	0.25	0.420577933474046	0.920943807466	0.37543050081498897	0.9555705582869801	0.8260141020833307	0.896800163772067	0.829921780246449	0.9283713970863485	1.0	0.3	0.0	0.020071409587060156	0.020071409587060156
874	0.0329582408952661	0.009043079040804968	0.008344682894149616	0.9439541061716373	-1	0	0	0.2	2	0.8461538461538461	11	0.42857142857142855	0.6923076923076923	10	9	4	1	0	0.7142857142857143	7	5	15	0.09090909090909091	0.4	0.4446798461800279	0.9168603299121277	0.45477241397281726	0.9626925839243414	0.6374315032704889	0.9211252790843815	0.7584559843943552	0.9371977547394739	1.0	0.3	0.0	0.008344682894149616	0.008344682894149616
2952	0.04562584920684779	0.01976549739723904	0.019393215181828117	0.9466120363481065	-1	0	0	0.2	2	0.8461538461538461	11	0.375	0.6923076923076923	11	9	3	1	0	0.625	8	5	15	0.125	0.5	0.4154065302302595	0.9150698175190196	0.19506297420809907	0.9574072758021923	0.8260141020833307	0.8976825298152943	0.8442713224814509	0.9278295550583189	1.0	0.18181818181818182	0.0	0.019393215181828117	0.019393215181828117
3600	0.04840640721822727	0.023058512734381812	0.02298094164373262	0.9465137102021582	-1	0	0	0.2	2	0.8461538461538461	11	0.375	0.6923076923076923	10	9	4	1	0	0.625	8	5	15	0.09090909090909091	0.5	0.420577933474046	0.9063536839145667	0.19506297420809907	0.9624769539838312	0.8260141020833307	0.8953723854674815	0.8383345828601615	0.927825966241824	1.0	0.3	0.0	0.02298094164373262	0.02298094164373262
4237	0.047633930274002964	0.026198678462180682	0.024918059771289802	0.8176351858798108	-1	0	0	0.2	2	0.8461538461538461	11	0.375	0.6923076923076923	10	9	4	2	0	0.625	8	5	15	0.18181818181818182	0.5	0.420577933474046	0.9063536839145667	0.19506297420809907	0.9632119285840214	0.8260141020833307	0.9022231527280714	0.8202498409066835	0.9299372690996085	0.55	0.2	0.0	0.024918059771289802	0.024918059771289802
3216	0.05506756400660031	0.008731286696282892	-0.003986277767384986	0.949589458697345	-1	0	0	0.2	2	0.8461538461538461	11	0.5	0.6923076923076923	11	9	3	1	0	0.8333333333333334	6	5	15	0.125	0	0.4183550188951549	0.912131124714012	0.35374680052375557	0.9609556085110351	0.8260141020833307	0.7981721341023141	0.7934295971953021	0.9093748314493525	1.0	0.36363636363636365	0.0	-0.00039862777673849864	-0.00039862777673849864
4433	0.048287124723797155	0.025105985956257893	0.024106099099358035	0.7791959484673144	-1	0	0	0.2	2	0.8461538461538461	11	0.375	0.6923076923076923	11	9	3	2	0	0.625	8	5	15	0.25	0.5	0.4154065302302595	0.9150698175190196	0.19506297420809907	0.95816621600302	0.8260141020833307	0.9060970284944273	0.8041036455248313	0.9303313731953763	0.5454545454545454	0.2727272727272727	0.0	0.024106099099358035	0.024106099099358035
4059	0.04727424559501426	0.023237257606617375	0.02318726059211371	0.9468753259644528	-1	0	0	0.2	2	0.8461538461538461	11	0.375	0.6923076923076923	10	9	4	1	0	0.625	8	5	15	0.09090909090909091	0.5	0.420577933474046	0.9063536839145667	0.19506297420809907	0.9624769539838312	0.8260141020833307	0.8953723854674815	0.8383345828601615	0.927825966241824	1.0	0.3	0.0	0.02318726059211371	0.02318726059211371
2017	0.04004166782919941	0.018358790203754333	0.018262484342566474	0.9532922887840196	-1	0	0	0.2	2	0.8461538461538461	11	0.42857142857142855	0.6923076923076923	10	9	4	1	0	0.7142857142857143	7	5	15	0.09090909090909091	0.4	0.4168807745627072	0.92202170023947	0.45477241397281726	0.9603600090861726	0.7343754536920327	0.8425544588457093	0.8202498409066835	0.9201942230348809	1.0	0.3	0.0	0.018262484342566474	0.018262484342566474
4483	0.04850773622692613	0.00864033589740272	-0.005126623035248295	0.9239340434532842	-1	0	0	0.2	2	0.8461538461538461	11	0.35714285714285715	0.6923076923076923	10	9	4	1	0	0.8571428571428571	7	6	15	0.09090909090909091	0.4444444444444444	0.4636103556422233	0.9287980996377704	0.37543050081498897	0.9604282948228314	0.7826304294166327	0.9370856192950775	0.7823886310477695	0.9437229371106615	1.0	0.3	0.0	-0.0005126623035248295	-0.0005126623035248295
2649	0.03844488076914577	0.01779286175794351	0.0137320175665635	0.9509789464345334	-1	0	0	0.3	3	0.6923076923076923	9	0.375	0.5384615384615384	9	7	5	1	0	0.625	8	5	15	0.08333333333333333	0.18181818181818182	0.4154065302302595	0.9290819890813968	0.5557980274218789	0.9581309114549363	0.8260141020833307	0.8542485915259167	0.8442713224814509	0.9234714708913809	1.0	0.2222222222222222	0.0	0.0137320175665635	0.0137320175665635
167	0.022789076452634855	0.004644411564094732	0.001776693735154255	0.9726918542437526	-1	0	0	0.4	4	0.6153846153846154	8	0.26785714285714285	0.38461538461538464	8	5	6	1	0	0.875	7	8	15	0.07692307692307693	0	0.7044206515726392	0.9428759396408741	0.3532249252752672	0.9263856215927824	0.6343243484294593	0.9135421733678466	0.8680099664131834	0.9285489685319985	1.0	0.25	0.0	0.001776693735154255	0.001776693735154255
1483	0.03889604627206447	0.017054192445976245	0.01641256037557116	0.9530540628450571	-1	0	0	0.2	2	0.8461538461538461	11	0.42857142857142855	0.6923076923076923	10	9	4	1	0	0.7142857142857143	7	5	15	0.09090909090909091	0.4	0.4168807745627072	0.92202170023947	0.3171045613810913	0.9601286344283159	0.7343754536920327	0.8350968357833675	0.8528825475713313	0.9186824579203352	1.0	0.3	0.0	0.01641256037557116	0.01641256037557116
1502	0.03851019929084175	0.018095610897591187	0.011248821523536538	0.9504490451706213	-1	0	0	0.2	2	0.8461538461538461	11	0.42857142857142855	0.6923076923076923	10	9	4	1	0	0.7142857142857143	7	5	15	0.09090909090909091	0.4	0.40415529550051793	0.9364532560962209	0.41825792809758566	0.9528764751823525	0.7542210574165324	0.8294187525638133	0.867113876663675	0.9188022521714705	1.0	0.2	0.0	0.011248821523536538	0.011248821523536538
72	0.0016036777140291476	0.0002580162563846639	-2.457000445779984e-05	0.9948741142779624	-1	0	0	0.75	3	0.0	0	0.5555555555555556	0	3	0	1	2	0	1.0	3	3	5	0.6666666666666666	0	0	0	0	0	0	0	0	0	0	0	0	-2.4570004457799837e-06	-2.4570004457799837e-06
1289	0.0388325918265537	0.01682208447071201	0.016790575917043114	0.9531288173994952	-1	0	0	0.2	2	0.8461538461538461	11	0.42857142857142855	0.6923076923076923	10	9	4	1	0	0.7142857142857143	7	5	15	0.09090909090909091	0.4	0.4168807745627072	0.92202170023947	0.45477241397281726	0.9603600090861726	0.784838595895096	0.8001038540578083	0.829921780246449	0.912789760616327	1.0	0.3	0.0	0.016790575917043114	0.016790575917043114
4151	0.046871298176526584	0.02709109624966563	0.024067259951632898	0.7833126961734831	-1	0	0	0.2	2	0.8461538461538461	11	0.375	0.6923076923076923	10	9	4	3	0	0.625	8	5	15	0.2727272727272727	0.5	0.420577933474046	0.9063536839145667	0.19506297420809907	0.9632119285840214	0.8260141020833307	0.9022231527280714	0.8202498409066835	0.9299372690996085	0.1	0.2	0.0	0.024067259951632898	0.024067259951632898
1505	0.03887163794492535	0.013542544954295126	0.01147410134894613	0.9552375923964476	-1	0	0	0.2	2	0.8461538461538461	11	0.42857142857142855	0.6923076923076923	10	9	4	1	0	0.7142857142857143	7	5	15	0.09090909090909091	0.4	0.4168807745627072	0.92202170023947	0.4026316626788519	0.9505027689653505	0.7343754536920327	0.8350968357833675	0.8528825475713313	0.9128653632505049	1.0	0.3	0.0	0.01147410134894613	0.01147410134894613
3630	0.04735680482041937	0.022253620074097112	0.021635935507360045	0.946859004697383	-1	0	0	0.2	2	0.8461538461538461	11	0.375	0.6923076923076923	10	9	4	1	0	0.625	8	5	15	0.09090909090909091	0.5	0.420577933474046	0.9063536839145667	0.19506297420809907	0.9624769539838312	0.8260141020833307	0.8953723854674815	0.8383345828601615	0.927825966241824	1.0	0.3	0.0	0.021635935507360045	0.021635935507360045
2297	0.03795152716055675	0.018052985412877604	0.01777729117979993	0.9542860258599958	-1	0	0	0.2	2	0.8461538461538461	11	0.42857142857142855	0.6923076923076923	10	9	4	1	0	0.7142857142857143	7	5	15	0.09090909090909091	0.4	0.4168807745627072	0.92202170023947	0.45477241397281726	0.9603600090861726	0.7343754536920327	0.8425544588457093	0.8202498409066835	0.9201942230348809	1.0	0.3	0.0	0.01777729117979993	0.01777729117979993
1871	0.04219894633651098	0.012102526093413292	0.00018313244561715377	0.9618222874068313	-1	0.25	1	0.4	4	0.6153846153846154	8	0.375	0.5384615384615384	10	7	4	1	0	0.625	5	8	15	0.1111111111111111	0.18181818181818182	0.420577933474046	0.9207728264158159	0.41813017483015297	0.9653755500948636	0.7290701516617869	0.9030485332437654	0.8202498409066835	0.9352818135375396	1.0	0.2	0.0	0.00018313244561715377	0.00018313244561715377
273	0.05135519530974387	0.005594804527579107	-0.003975250015883576	0.8050109704028237	-1	0	0	0.1	1	1.0	12	0.3888888888888889	0.75	10	9	3	0	0	0.4444444444444444	4	9	14	0.0	0	0.7025440718876345	0.8857425630632983	0.5254832509469906	0.9253748228656279	0.5217611716317153	0.8904060279213915	0.8052661430473285	0.9020485252401252	0	0	0.0	-0.0003975250015883576	-0.0003975250015883576
4478	0.047047319836045445	0.026126701330723087	0.024646666592672766	0.7907490839998447	-1	0	0	0.2	2	0.8461538461538461	11	0.375	0.6923076923076923	10	9	4	3	0	0.625	8	5	15	0.2727272727272727	0.5	0.420577933474046	0.9063536839145667	0.19506297420809907	0.9632119285840214	0.8260141020833307	0.9022231527280714	0.8202498409066835	0.9299372690996085	0.1	0.2	0.0	0.024646666592672766	0.024646666592672766
4139	None	None	None	None	None	0	0	0.1	1	1.0	13	0.625	0.7692307692307693	11	10	3	2	0	0.6666666666666666	6	4	15	0.2222222222222222	0.15384615384615385	0.39290406077077644	0.9381523348119993	0.5557980274218789	0.9537225759069332	0.8260141020833307	0.8667858526483093	0.8045386282404866	0.9268489089695203	0.5454545454545454	0.36363636363636365	0.0	None	None
1995	0.04043176528064149	0.007056747568637494	-0.0069134648828750676	0.9820418962412459	-1	0	0	0.3	3	0.6923076923076923	9	0.2777777777777778	0.6153846153846154	9	8	5	2	0	0.6666666666666666	6	9	15	0.15384615384615385	0.16666666666666666	0.4183550188951549	0.9266906676279089	0.5557980274218789	0.944952049399083	0.6427368053007347	0.9018732403842261	0.7752928288321322	0.9264020926671656	0.5555555555555556	0.3333333333333333	0.0	-0.0006913464882875068	-0.0006913464882875068
1730	0.03866125892387216	0.0166013225678372	0.01636525178352245	0.9527681936371735	-1	0	0	0.2	2	0.8461538461538461	11	0.42857142857142855	0.6923076923076923	10	9	4	1	0	0.7142857142857143	7	5	15	0.09090909090909091	0.4	0.4168807745627072	0.92202170023947	0.45477241397281726	0.9603600090861726	0.7343754536920327	0.8345696885553918	0.8202498409066835	0.9187381663596035	1.0	0.3	0.0	0.01636525178352245	0.01636525178352245
2260	None	None	None	None	None	0	0	0.3	3	0.6666666666666666	8	0.5833333333333334	0.5	8	6	5	5	0	0.6666666666666666	4	6	14	0.4166666666666667	0.2	0.40218233620800364	0.896022415859805	0.19506297420809907	0.9394178070969693	0.8260141020833307	0.9330306673432779	0.8762782878038443	0.9248225733449783	0.125	0.25	0.0	None	None
4534	0.046595318915723744	0.02509028687950273	0.024057482046595195	0.7838358420210024	-1	0	0	0.2	2	0.8461538461538461	11	0.375	0.6923076923076923	11	9	3	2	0	0.625	8	5	15	0.25	0.5	0.4154065302302595	0.9150698175190196	0.19506297420809907	0.95816621600302	0.8260141020833307	0.9212454636813071	0.8041036455248313	0.9343773522342214	0.5454545454545454	0.2727272727272727	0.0	0.024057482046595195	0.024057482046595195
3901	0.06596229943591397	0.004809627041272304	0.004632707532417754	0.9437389157287172	-1	0	0	0.1	1	1.0	13	0.625	0.7692307692307693	11	10	3	1	0	0.6666666666666666	6	4	15	0.1111111111111111	0	0.4154065302302595	0.9264350325679692	0.5557980274218789	0.9605268532655357	0.8260141020833307	0.8561422163007426	0.8073975937820748	0.9243436500386027	1.0	0.2727272727272727	0.0	0.004632707532417754	0.004632707532417754
509	0.05282790076923753	0.014550341457321647	0.014161558736537336	0.5351303094690725	-1	0	0	0.2	2	0.8461538461538461	11	0.5357142857142857	0.8461538461538461	12	11	2	1	0	0.14285714285714285	2	14	15	0.14285714285714285	0	0.6628156263014673	0.6936671348844327	0.7142542511392451	0.7842027428519224	0.14521062633377374	0.9583542039012988	0.9361379973956495	0.8516862680473217	1.0	0.4166666666666667	0.0	0.014161558736537336	0.014161558736537336
2599	0.041569485255733986	0.015756981329497512	0.012812430312001362	0.9597180011625128	-1	0	0	0.2	2	0.8461538461538461	11	0.42857142857142855	0.6923076923076923	9	9	5	1	0	0.7142857142857143	7	5	15	0.07142857142857142	0.4	0.4183550188951549	0.9128285998836335	0.35374680052375557	0.9601884221737987	0.8260141020833307	0.8424175079358425	0.7934295971953021	0.9170296701388178	1.0	0.3333333333333333	0.0	0.012812430312001362	0.012812430312001362
330	0.03177510147992907	0.0025951752929427125	0.002002506688005357	0.941674120880651	-1	0	0	0.4	4	0.5384615384615384	7	0.5	0.46153846153846156	9	6	5	1	0	0.3	10	3	15	0.09090909090909091	0	0.7441647018017219	0.952829376883188	0.43386037171595043	0.9154150861642457	0.6696025887967363	0.9425826925736756	0.9263741819168555	0.9386887937614519	1.0	0.1111111111111111	0.0	0.002002506688005357	0.002002506688005357
4021	0.046883030090648176	0.0250389591821339	0.02418462119103415	0.7843417670412827	-1	0	0	0.2	2	0.8461538461538461	11	0.375	0.6923076923076923	11	9	3	2	0	0.625	8	5	15	0.25	0.5	0.4154065302302595	0.9150698175190196	0.19506297420809907	0.95816621600302	0.8260141020833307	0.8997573475918228	0.8045386282404866	0.9287518718995483	0.5454545454545454	0.2727272727272727	0.0	0.02418462119103415	0.02418462119103415
3762	0.049458635403877314	0.0034197798661891494	0.0007390099266885543	0.9500392063977401	-1	0	0	0.2	2	0.8461538461538461	11	0.35714285714285715	0.7692307692307693	12	10	2	4	0	0.8571428571428571	6	7	15	0.6666666666666666	0	0.4220521778064937	0.9056788548185147	0.27440488736592733	0.9604668760517836	0.8260141020833307	0.8795327007040709	0.7893064623816272	0.9227342712479587	0.20833333333333331	0.3333333333333333	0.0	0.0007390099266885543	0.0007390099266885543
1222	0.03331987060184481	0.009880694654135054	0.009265540405363938	0.9429160689933946	-1	0	0	0.2	2	0.8461538461538461	11	0.42857142857142855	0.6923076923076923	10	9	4	1	0	0.7142857142857143	7	5	15	0.09090909090909091	0.4	0.4446798461800279	0.9168603299121277	0.38579214183092875	0.9523034680246467	0.6374315032704889	0.9211252790843815	0.7844995694852964	0.9319729162659874	1.0	0.3	0.0	0.009265540405363938	0.009265540405363938
4812	0.04732852416544406	0.025342446399536693	0.025337114868238624	0.7717204928040886	-1	0	0	0.2	2	0.8461538461538461	11	0.375	0.6923076923076923	11	9	3	2	0	0.625	8	5	15	0.25	0.5	0.4154065302302595	0.9150698175190196	0.19506297420809907	0.95816621600302	0.8260141020833307	0.9182948388671427	0.8041036455248313	0.933555272327257	0.5454545454545454	0.2727272727272727	0.0	0.025337114868238624	0.025337114868238624
4434	0.04830030047323013	0.02434100145556903	0.022957246186645894	0.8169546882352486	-1	0	0	0.2	2	0.8461538461538461	11	0.375	0.6923076923076923	11	9	3	2	0	0.625	8	5	15	0.25	0.5	0.4154065302302595	0.9150698175190196	0.19506297420809907	0.95816621600302	0.8260141020833307	0.9060970284944273	0.8041036455248313	0.9303313731953763	0.5454545454545454	0.2727272727272727	0.0	0.022957246186645894	0.022957246186645894
4591	0.04703980415392671	0.023152188563506978	0.021560358574960296	0.8097730095820873	-1	0	0	0.2	2	0.8461538461538461	11	0.375	0.6923076923076923	11	9	3	2	0	0.625	8	5	15	0.25	0.5	0.4154065302302595	0.9150698175190196	0.19506297420809907	0.95816621600302	0.8260141020833307	0.8997573475918228	0.8045386282404866	0.9287518718995483	0.5454545454545454	0.2727272727272727	0.0	0.021560358574960296	0.021560358574960296
1715	0.03983436741977556	0.01727929600223832	0.01541924077003598	0.9546518598450998	-1	0	0	0.2	2	0.8461538461538461	11	0.42857142857142855	0.6923076923076923	10	9	4	1	0	0.7142857142857143	7	5	15	0.09090909090909091	0.4	0.4168807745627072	0.92202170023947	0.3171045613810913	0.9601286344283159	0.8260141020833307	0.8365190436983332	0.8528825475713313	0.9189401535365278	1.0	0.3	0.0	0.01541924077003598	0.01541924077003598
2914	0.04852662870254099	0.023058858620304688	0.023058645625070796	0.9466262967952461	-1	0	0	0.2	2	0.8461538461538461	11	0.375	0.6923076923076923	10	9	4	1	0	0.625	8	5	15	0.09090909090909091	0.5	0.420577933474046	0.9063536839145667	0.19506297420809907	0.9624769539838312	0.8260141020833307	0.8953723854674815	0.8383345828601615	0.927825966241824	1.0	0.3	0.0	0.023058645625070796	0.023058645625070796
622	0.035942373230416026	0.002254174755033627	-0.002206899890173644	0.9043292650153776	-1	0	0	0.2	2	0.8461538461538461	11	0.5357142857142857	0.8461538461538461	12	11	2	1	0	0.14285714285714285	2	14	15	0.14285714285714285	0	0.7427196943299762	0.7185393780532142	0.5245706031491808	0.8909735293775995	0.31732113709242576	0.9693331170206718	0.9174077490162639	0.8969506015273543	1.0	0.3333333333333333	0.0	-0.0002206899890173644	-0.0002206899890173644
88	0.0038208853844807307	0.0006376732446428426	5.4518156997911825e-05	0.9973578028471656	-1	0	0	0.5	1	1.0	1	1.0	1.0	2	1	0	0	0	0.3333333333333333	3	1	3	0.0	0	0.5215982983229976	0.9807489269405146	0.6666734357163866	0.9339142162925499	0.5609458433332628	0.9606500052288871	0.6608090110797804	0.9629630261355404	0	0	0.0	5.4518156997911825e-05	5.4518156997911825e-05
3314	0.046584521833441604	0.020830063638010304	0.020268609784433626	0.9467659908932456	-1	0	0	0.2	2	0.8461538461538461	11	0.375	0.6923076923076923	11	9	3	1	0	0.625	8	5	15	0.125	0.5	0.4154065302302595	0.9150698175190196	0.19506297420809907	0.9574072758021923	0.8260141020833307	0.9045098398427609	0.8073975937820748	0.9295214895263582	1.0	0.2727272727272727	0.0	0.020268609784433626	0.020268609784433626
4879	0.046839636134760304	0.024873953786424395	0.024477564842511103	0.7908912134831567	-1	0	0	0.2	2	0.8461538461538461	11	0.375	0.6923076923076923	11	9	3	2	0	0.625	8	5	15	0.25	0.5	0.4154065302302595	0.9150698175190196	0.19506297420809907	0.95816621600302	0.8260141020833307	0.9182948388671427	0.8041036455248313	0.933555272327257	0.5454545454545454	0.2727272727272727	0.0	0.024477564842511103	0.024477564842511103
3507	0.04503936233598184	0.021614513501513482	0.02015639326764432	0.9462446056846209	-1	0	0	0.2	2	0.8461538461538461	11	0.375	0.6923076923076923	10	9	4	1	0	0.625	8	5	15	0.09090909090909091	0.5	0.420577933474046	0.9063536839145667	0.19506297420809907	0.9651747177446288	0.8260141020833307	0.8959041077457108	0.8388831974223683	0.9296590409123715	1.0	0.3	0.0	0.02015639326764432	0.02015639326764432
4108	0.0473012867194707	0.02292990524440227	0.022116934994700604	0.9461720254870245	-1	0	0	0.2	2	0.8461538461538461	11	0.375	0.6923076923076923	10	9	4	1	0	0.625	8	5	15	0.09090909090909091	0.5	0.420577933474046	0.9063536839145667	0.19506297420809907	0.9624769539838312	0.8260141020833307	0.8953723854674815	0.8383345828601615	0.927825966241824	1.0	0.3	0.0	0.022116934994700604	0.022116934994700604
3990	0.046918993017998824	0.02503719215913381	0.024618840026051494	0.798395932451062	-1	0	0	0.2	2	0.8461538461538461	11	0.375	0.6923076923076923	11	9	3	2	0	0.625	8	5	15	0.25	0.5	0.4154065302302595	0.9150698175190196	0.19506297420809907	0.95816621600302	0.8260141020833307	0.9060970284944273	0.8041036455248313	0.9303313731953763	0.5454545454545454	0.2727272727272727	0.0	0.024618840026051494	0.024618840026051494
2818	0.045234153251025276	0.021898150968843084	0.0211800453588192	0.9459078487473486	-1	0	0	0.2	2	0.8461538461538461	11	0.375	0.6923076923076923	11	9	3	1	0	0.625	8	5	15	0.125	0.5	0.4154065302302595	0.9150698175190196	0.19506297420809907	0.9574072758021923	0.8260141020833307	0.8945146755230126	0.8442713224814509	0.9270663655120879	1.0	0.18181818181818182	0.0	0.0211800453588192	0.0211800453588192
2088	0.036681149554962746	0.01217319530078179	0.011582720525101911	0.9545058748225119	-1	0	0	0.2	2	0.8461538461538461	11	0.42857142857142855	0.6923076923076923	10	9	4	1	0	0.7142857142857143	7	5	15	0.09090909090909091	0.4	0.4168807745627072	0.92202170023947	0.45477241397281726	0.9594086883949823	0.7503817355892509	0.9089066010419087	0.8660824200070225	0.9336662006513808	1.0	0.3	0.0	0.011582720525101911	0.011582720525101911
582	0.024130928256877588	0.0031579659304147357	0.0017642631402502416	0.7427239192566822	-1	0	0	0.375	3	0.7777777777777778	7	0.55	0.7777777777777778	10	7	0	1	0	0.2	10	2	11	1.0	0.8888888888888888	0.7025501113671387	0.9094587277694729	0.5823801898127272	0.9441530521315731	0.501555368179749	0.8031839645330641	0.8873180052267456	0.8984704430148933	1.0	0.2	0.0	0.0017642631402502416	0.0017642631402502416
2820	0.047550724552646195	0.022411396035281167	0.02234889219368724	0.9467783611864087	-1	0	0	0.2	2	0.8461538461538461	11	0.375	0.6923076923076923	10	9	4	1	0	0.625	8	5	15	0.09090909090909091	0.5	0.420577933474046	0.9063536839145667	0.19506297420809907	0.9624769539838312	0.8260141020833307	0.8953723854674815	0.8383345828601615	0.927825966241824	1.0	0.3	0.0	0.02234889219368724	0.02234889219368724
2372	0.040335315402813154	0.018410431950606657	0.017727053649085164	0.9527276431192399	-1	0	0	0.2	2	0.8461538461538461	11	0.42857142857142855	0.6923076923076923	10	9	4	1	0	0.7142857142857143	7	5	15	0.09090909090909091	0.4	0.4168807745627072	0.92202170023947	0.31723231464852397	0.9514921146356355	0.7343754536920327	0.8316749366708319	0.8528825475713313	0.9127748034406825	1.0	0.4	0.0	0.017727053649085164	0.017727053649085164
1429	0.039152167509343576	0.016064636021655743	0.01606463294736379	0.9547227046856355	-1	0	0	0.2	2	0.8461538461538461	11	0.42857142857142855	0.6923076923076923	10	9	4	1	0	0.7142857142857143	7	5	15	0.09090909090909091	0.4	0.4168807745627072	0.92202170023947	0.4026316626788519	0.9505027689653505	0.7343754536920327	0.8589878747333598	0.8266076845523967	0.9176401417344807	1.0	0.3	0.0	0.01606463294736379	0.01606463294736379
3171	0.04536488470528197	0.02335476079681701	0.02326832161235398	0.9461456716345041	-1	0	0	0.2	2	0.8461538461538461	11	0.375	0.6923076923076923	11	9	3	1	0	0.625	8	5	15	0.125	0.5	0.4154065302302595	0.9150698175190196	0.19506297420809907	0.9574072758021923	0.8260141020833307	0.8945146755230126	0.8442713224814509	0.9270663655120879	1.0	0.18181818181818182	0.0	0.02326832161235398	0.02326832161235398
4786	0.0495379496808906	0.02574152138002325	0.025504833242524044	0.7763136951019813	-1	0	0	0.2	2	0.8461538461538461	11	0.375	0.6923076923076923	10	9	4	3	0	0.625	8	5	15	0.2727272727272727	0.5	0.420577933474046	0.9063536839145667	0.19506297420809907	0.9632119285840214	0.8260141020833307	0.9022231527280714	0.8202498409066835	0.9299372690996085	0.1	0.5	0.0	0.025504833242524044	0.025504833242524044
4078	0.04053582763215879	0.004447586961777366	-0.004445339682489238	0.9474965900533114	-1	0	0	0.2	2	0.8461538461538461	11	0.35714285714285715	0.6923076923076923	10	9	4	2	0	0.8571428571428571	7	6	15	0.18181818181818182	0.4444444444444444	0.43901076255479465	0.9196096702291221	0.37543050081498897	0.9594117907984496	0.7159853689716181	0.936528741923494	0.7921318388229253	0.9406897034362315	0.55	0.4	0.0	-0.00044453396824892385	-0.00044453396824892385
75	0.047105031526684306	0.0010833595809367751	-0.0009398711246264464	0.916106623529734	-1	0	0	0.2	2	0.9230769230769231	12	0.42857142857142855	0.7692307692307693	11	10	3	2	0	0.7142857142857143	5	7	15	0.2222222222222222	0.16666666666666666	0.46224678758822496	0.9221252003986115	0.6151949035742756	0.8825112619849143	0.5647603441969175	0.8849425983638685	0.8668576811089279	0.8980765347273846	0.5454545454545454	0.18181818181818182	0.0	-9.398711246264465e-05	-9.398711246264465e-05
2536	0.039355646828925915	0.01709140141223898	0.01684377995458336	0.9546069543840074	-1	0	0	0.2	2	0.8461538461538461	11	0.42857142857142855	0.6923076923076923	10	9	4	1	0	0.7142857142857143	7	5	15	0.09090909090909091	0.4	0.4168807745627072	0.92202170023947	0.45477241397281726	0.9603600090861726	0.8260141020833307	0.857915986046602	0.8005053632247615	0.9231000114904275	1.0	0.3	0.0	0.01684377995458336	0.01684377995458336
1813	0.03861561268774198	0.017802501674290927	0.017187083569889607	0.9544138732616929	-1	0	0	0.2	2	0.8461538461538461	11	0.42857142857142855	0.6923076923076923	10	9	4	1	0	0.7142857142857143	7	5	15	0.09090909090909091	0.4	0.4168807745627072	0.92202170023947	0.45477241397281726	0.9650356424619169	0.8260141020833307	0.8370892020983007	0.8202498409066835	0.9223634214256783	1.0	0.3	0.0	0.017187083569889607	0.017187083569889607
1065	0.038457641334283005	0.01511821040697018	0.012838215327470733	0.9525655151589494	-1	0	0	0.2	2	0.8461538461538461	11	0.42857142857142855	0.6923076923076923	9	9	5	1	0	0.7142857142857143	7	5	15	0.07142857142857142	0.4	0.4154065302302595	0.9290819890813968	0.4515165248339484	0.9559517872079796	0.8260141020833307	0.8438653872985658	0.8610959453886906	0.9202530288994976	1.0	0.2222222222222222	0.0	0.012838215327470733	0.012838215327470733
4129	0.04808729791809233	0.026493071884421807	0.023442347580826396	0.8153182942961179	-1	0	0	0.2	2	0.8461538461538461	11	0.375	0.6923076923076923	10	9	4	3	0	0.625	8	5	15	0.2727272727272727	0.5	0.420577933474046	0.9063536839145667	0.19506297420809907	0.9632119285840214	0.8260141020833307	0.8915521841329912	0.8400459561938911	0.9273874096324478	0.1	0.2	0.0	0.023442347580826396	0.023442347580826396
1834	0.03969975391986748	0.016851365607067906	0.01640855337238264	0.9545916230408686	-1	0	0	0.2	2	0.8461538461538461	11	0.42857142857142855	0.6923076923076923	10	9	4	1	0	0.7142857142857143	7	5	15	0.09090909090909091	0.4	0.4168807745627072	0.92202170023947	0.45477241397281726	0.9603600090861726	0.784838595895096	0.8001038540578083	0.829921780246449	0.912789760616327	1.0	0.3	0.0	0.01640855337238264	0.01640855337238264
774	0.07533152964294007	0.008684644837314999	-0.007048024251638693	0.605008595532764	-1	0	0	0.2	2	0.8461538461538461	11	0.5357142857142857	0.8461538461538461	12	11	2	1	0	0.14285714285714285	2	14	15	0.14285714285714285	0	0.40235476446520274	0.8193463388020553	0.6465122082899034	0.9357817265702295	0.6165720003033435	0.8926083182792133	0.8118491158542204	0.8911842308761158	1.0	0.08333333333333333	0.0	-0.0007048024251638693	-0.0007048024251638693
4443	0.047443781106108404	0.02444592798111348	0.023747145688330536	0.8070599876215544	-1	0	0	0.2	2	0.8461538461538461	11	0.375	0.6923076923076923	11	9	3	2	0	0.625	8	5	15	0.25	0.5	0.4154065302302595	0.9150698175190196	0.19506297420809907	0.95816621600302	0.8260141020833307	0.9060970284944273	0.8041036455248313	0.9303313731953763	0.5454545454545454	0.2727272727272727	0.0	0.023747145688330536	0.023747145688330536
3966	0.048253876424784375	0.02508990715252313	0.023449540087923337	0.7870531396620573	-1	0	0	0.2	2	0.8461538461538461	11	0.375	0.6923076923076923	11	9	3	2	0	0.625	8	5	15	0.25	0.5	0.4154065302302595	0.9150698175190196	0.19506297420809907	0.95816621600302	0.8260141020833307	0.9060970284944273	0.8041036455248313	0.9303313731953763	0.5454545454545454	0.2727272727272727	0.0	0.023449540087923337	0.023449540087923337
3445	0.04821481068576608	0.02457548137032151	0.024517010976682838	0.9470102970041996	-1	0	0	0.2	2	0.8461538461538461	11	0.375	0.6923076923076923	10	9	4	1	0	0.625	8	5	15	0.09090909090909091	0.5	0.420577933474046	0.9063536839145667	0.19506297420809907	0.9624769539838312	0.8260141020833307	0.8953723854674815	0.8383345828601615	0.927825966241824	1.0	0.3	0.0	0.024517010976682838	0.024517010976682838
4133	0.04707903699603485	0.02440923069231655	0.02358095192248116	0.8079837600371568	-1	0	0	0.2	2	0.8461538461538461	11	0.375	0.6923076923076923	11	9	3	2	0	0.625	8	5	15	0.25	0.5	0.4154065302302595	0.9150698175190196	0.19506297420809907	0.95816621600302	0.8260141020833307	0.9182948388671427	0.8041036455248313	0.933555272327257	0.5454545454545454	0.2727272727272727	0.0	0.02358095192248116	0.02358095192248116
3239	0.05662158362363184	0.02249934023788529	0.02167306838882383	0.9468508687738039	-1	0	0	0.1	1	1.0	13	0.375	0.6923076923076923	10	9	4	1	0	0.625	8	5	15	0.09090909090909091	0.6666666666666666	0.420577933474046	0.916626789216932	0.5224436351354905	0.9701977761483993	0.8260141020833307	0.8034826961803834	0.8383345828601615	0.9190492287450114	1.0	0.3	0.0	0.02167306838882383	0.02167306838882383
2837	0.04585117175971249	0.019519358960050758	0.019184199163536204	0.9466110151242529	-1	0	0	0.2	2	0.8461538461538461	11	0.375	0.6923076923076923	11	9	3	1	0	0.625	8	5	15	0.125	0.5	0.4154065302302595	0.9150698175190196	0.19506297420809907	0.9574072758021923	0.8260141020833307	0.8945146755230126	0.8442713224814509	0.9270663655120879	1.0	0.18181818181818182	0.0	0.019184199163536204	0.019184199163536204
2175	0.03881785017437376	0.017814811427128763	0.01720791955105472	0.9543402849553043	-1	0	0	0.2	2	0.8461538461538461	11	0.42857142857142855	0.6923076923076923	10	9	4	1	0	0.7142857142857143	7	5	15	0.09090909090909091	0.4	0.4168807745627072	0.92202170023947	0.45477241397281726	0.9603600090861726	0.7343754536920327	0.8345696885553918	0.8202498409066835	0.9187381663596035	1.0	0.3	0.0	0.01720791955105472	0.01720791955105472
1209	0.039914137720353356	0.015166648036695764	0.01355459171235863	0.9534054587828599	-1	0	0	0.2	2	0.8461538461538461	11	0.42857142857142855	0.6923076923076923	10	9	4	1	0	0.7142857142857143	7	5	15	0.09090909090909091	0.4	0.4168807745627072	0.92202170023947	0.45477241397281726	0.9616066955589988	0.784838595895096	0.8001038540578083	0.829921780246449	0.9136680890439213	1.0	0.3	0.0	0.01355459171235863	0.01355459171235863
1588	0.040272156398691035	0.01752883642700307	0.016606738182697967	0.9525901554063603	-1	0	0	0.2	2	0.8461538461538461	11	0.42857142857142855	0.6923076923076923	10	9	4	1	0	0.7142857142857143	7	5	15	0.09090909090909091	0.4	0.4168807745627072	0.92202170023947	0.31723231464852397	0.9514921146356355	0.7343754536920327	0.8589878747333598	0.8266076845523967	0.918173411810206	1.0	0.3	0.0	0.016606738182697967	0.016606738182697967
29	7.768393462333368e-09	7.539406562270072e-09	7.2073864283780195e-09	0.9999990247300465	-1	0	0	1.0	1	0	0	1.0	0	0	0	1	1	0	0.5	1	2	2	0.16666666666666666	0	0	0	0	0	0	0	0	0	0	0	0	-0.1	-0.1
2046	0.04344373947646689	0.01778250825189285	0.01405321208551589	0.9520885714303113	-1	0	0	0.2	2	0.8461538461538461	11	0.42857142857142855	0.6923076923076923	10	9	4	1	0	0.7142857142857143	7	5	15	0.09090909090909091	0.4	0.4168807745627072	0.92202170023947	0.45477241397281726	0.9527067623449361	0.7343754536920327	0.8448379320335019	0.8281325733418986	0.9160039487530782	1.0	0.3	0.0	0.01405321208551589	0.01405321208551589
510	0.061331912320373744	0.013952349932508368	-0.008746003672988853	0.6507768683917048	-1	0	0	0.125	1	1.0	10	1.0	1.0	11	10	0	0	0	0.08333333333333333	12	1	12	0.0	0	0.31775595985672045	0.9252998759439783	0.44152850330212273	0.8507331817233316	0.7448362762368211	0.9354382496300935	0.7315867930741924	0.9097125946986627	0	0	0.0	-0.0008746003672988852	-0.0008746003672988852
3416	0.048927648374223136	0.02358254457381859	0.02289580239040231	0.9456215812859055	-1	0	0	0.2	2	0.8461538461538461	11	0.375	0.6923076923076923	10	9	4	2	0	0.625	8	5	15	0.18181818181818182	0.5	0.420577933474046	0.9063536839145667	0.19506297420809907	0.9624769539838312	0.8260141020833307	0.893617272859173	0.8372145752969717	0.9274097293179664	0.55	0.3	0.0	0.02289580239040231	0.02289580239040231
2067	0.03861427873319927	0.01835018840298217	0.01811872427813555	0.953764451303452	-1	0	0	0.2	2	0.8461538461538461	11	0.42857142857142855	0.6923076923076923	10	9	4	1	0	0.7142857142857143	7	5	15	0.09090909090909091	0.4	0.4168807745627072	0.92202170023947	0.45477241397281726	0.9603600090861726	0.7343754536920327	0.8494796993584672	0.8266076845523967	0.9214860508593822	1.0	0.3	0.0	0.01811872427813555	0.01811872427813555
4490	0.024636477501192165	0.010686062499382224	0.009830243971213565	0.9608854385390231	-1	0	0	0.375	3	0.5555555555555556	5	0.4583333333333333	0.5555555555555556	7	5	3	4	0	0.6666666666666666	6	4	11	0.5	0	0.42574933671783255	0.8843464531226264	0.19506297420809907	0.9484878919516173	0.6059566358599054	0.9431233157136345	0.7934295971953021	0.9299032756253882	0.14285714285714285	0.2857142857142857	0.0	0.009830243971213565	0.009830243971213565
1098	0.03317705379102858	0.013734408070820608	0.013703137768178454	0.9440162427876189	-1	0	0	0.2	2	0.8461538461538461	11	0.42857142857142855	0.6923076923076923	10	9	4	2	0	0.7142857142857143	7	5	15	0.18181818181818182	0.4	0.4446798461800279	0.9168603299121277	0.4026316626788519	0.9520470085726545	0.6241825043997098	0.9221932523219986	0.7844995694852964	0.9321662309071069	0.55	0.3	0.0	0.013703137768178454	0.013703137768178454
1754	0.03916923232275103	0.0036315739960333508	0.002049185955016584	0.9635427705578191	-1	0	0	0.2	2	0.8461538461538461	11	0.23809523809523808	0.6923076923076923	9	9	5	3	0	0.7777777777777778	9	7	15	0.21428571428571427	0.18181818181818182	0.4183550188951549	0.9132488831295559	0.35374680052375557	0.9594902798878708	0.6790114527929954	0.8280096314357884	0.8442713224814509	0.9139990009027359	0.2222222222222222	0.4444444444444444	0.0	0.002049185955016584	0.002049185955016584
1221	0.0394295518024166	0.01673246611294166	0.01632898742803139	0.9544395215347706	-1	0	0	0.2	2	0.8461538461538461	11	0.42857142857142855	0.6923076923076923	10	9	4	1	0	0.7142857142857143	7	5	15	0.09090909090909091	0.4	0.4168807745627072	0.92202170023947	0.4480116158761252	0.950523952261146	0.7343754536920327	0.8313500435637956	0.8528825475713313	0.9121598183990879	1.0	0.2	0.0	0.01632898742803139	0.01632898742803139
2827	0.04691896346565773	0.021354294059849524	0.02134105208258643	0.9465715229547943	-1	0	0	0.2	2	0.8461538461538461	11	0.375	0.6923076923076923	11	9	3	1	0	0.625	8	5	15	0.125	0.5	0.4154065302302595	0.9150698175190196	0.19506297420809907	0.9574072758021923	0.8260141020833307	0.8976825298152943	0.8442713224814509	0.9278295550583189	1.0	0.18181818181818182	0.0	0.02134105208258643	0.02134105208258643
2425	0.03921730981185234	0.017171364050675403	0.017153270592890943	0.9563507758191035	-1	0	0	0.3	3	0.6923076923076923	9	0.35714285714285715	0.6153846153846154	10	8	4	1	0	0.8571428571428571	7	6	15	0.1	0.2	0.4168807745627072	0.92202170023947	0.45477241397281726	0.9537986245819989	0.7343754536920327	0.8345696885553918	0.8202498409066835	0.9146657238873191	1.0	0.3	0.0	0.017153270592890943	0.017153270592890943
2206	0.04189024279814032	0.015604264734876166	0.014108391813010542	0.9605339450221057	-1	0	0	0.2	2	0.8461538461538461	11	0.42857142857142855	0.6923076923076923	9	9	5	1	0	0.7142857142857143	7	5	15	0.07142857142857142	0.4	0.4183550188951549	0.9128285998836335	0.35374680052375557	0.9601884221737987	0.8260141020833307	0.8510942019159692	0.7934295971953021	0.9187102496328058	1.0	0.3333333333333333	0.0	0.014108391813010542	0.014108391813010542
2048	0.04245692299958292	0.013426695951725517	0.003190308556752358	0.9610804178191936	-1	0.25	1	0.4	4	0.6153846153846154	8	0.375	0.5384615384615384	10	7	4	1	0	0.625	5	8	15	0.1111111111111111	0.18181818181818182	0.420577933474046	0.9207728264158159	0.41813017483015297	0.9653755500948636	0.7290701516617869	0.9030485332437654	0.8202498409066835	0.9352818135375396	1.0	0.2	0.0	0.003190308556752358	0.003190308556752358
1537	0.03875127086278576	0.01707468319999336	0.016688014438393278	0.9545133752130217	-1	0	0	0.2	2	0.8461538461538461	11	0.42857142857142855	0.6923076923076923	10	9	4	1	0	0.7142857142857143	7	5	15	0.09090909090909091	0.4	0.4168807745627072	0.92202170023947	0.45477241397281726	0.9603600090861726	0.7343754536920327	0.8345696885553918	0.8202498409066835	0.9187381663596035	1.0	0.3	0.0	0.016688014438393278	0.016688014438393278
4698	0.04775570877348593	0.026086345890615318	0.026085310867603927	0.8143186672717027	-1	0	0	0.2	2	0.8461538461538461	11	0.375	0.6923076923076923	11	9	3	2	0	0.625	8	5	15	0.25	0.5	0.4154065302302595	0.9150698175190196	0.19506297420809907	0.95816621600302	0.8260141020833307	0.9182948388671427	0.8041036455248313	0.933555272327257	0.5454545454545454	0.2727272727272727	0.0	0.026085310867603927	0.026085310867603927
4535	0.04779859182113185	0.02463948607392572	0.024237292251284154	0.7921306754610649	-1	0	0	0.2	2	0.8461538461538461	11	0.375	0.6923076923076923	11	9	3	2	0	0.625	8	5	15	0.25	0.5	0.4154065302302595	0.9150698175190196	0.19506297420809907	0.95816621600302	0.8260141020833307	0.9182948388671427	0.8041036455248313	0.933555272327257	0.5454545454545454	0.2727272727272727	0.0	0.024237292251284154	0.024237292251284154
4852	0.04675702316806314	0.024798158343735485	0.02431602513506665	0.7827381728304846	-1	0	0	0.2	2	0.8461538461538461	11	0.375	0.6923076923076923	11	9	3	2	0	0.625	8	5	15	0.25	0.5	0.4154065302302595	0.9150698175190196	0.19506297420809907	0.95816621600302	0.8260141020833307	0.9060970284944273	0.8041036455248313	0.9303313731953763	0.5454545454545454	0.2727272727272727	0.0	0.02431602513506665	0.02431602513506665
3172	0.04989804389297099	0.006278132538213276	0.0028580195965697015	0.9429453764690846	-1	0.25	1	0.3	3	0.7692307692307693	10	0.5	0.6153846153846154	11	8	3	1	0	0.8333333333333334	6	5	15	0.14285714285714285	0.2222222222222222	0.4154065302302595	0.9150698175190196	0.19506297420809907	0.9627685564360837	0.8260141020833307	0.8976825298152943	0.8442713224814509	0.9308951726650263	1.0	0.18181818181818182	0.0	0.0028580195965697015	0.0028580195965697015
3059	0.03334640128163516	0.006091650267149668	0.0034448829040572095	0.9492684895586634	-1	0	0	0.4	4	0.5384615384615384	7	0.5357142857142857	0.5384615384615384	10	7	4	2	0	0.5714285714285714	7	4	15	0.2222222222222222	0.15384615384615385	0.4168807745627072	0.8733212389282689	0.19506297420809907	0.9265802651018245	0.6285988373566361	0.9200079170944008	0.829921780246449	0.909108986137794	0.55	0.3	0.0	0.0034448829040572095	0.0034448829040572095
4324	0.04833262038734892	0.025285265551685962	0.02519004046260956	0.7992775496827548	-1	0	0	0.2	2	0.8461538461538461	11	0.375	0.6923076923076923	11	9	3	2	0	0.625	8	5	15	0.25	0.5	0.4154065302302595	0.9150698175190196	0.19506297420809907	0.95816621600302	0.6059566358599054	0.8837283745432093	0.8416394738474288	0.9249951823403072	0.5454545454545454	0.2727272727272727	0.0	0.02519004046260956	0.02519004046260956
1740	0.051248171012336516	0.01611066583059721	0.009163325117885179	0.956637225125546	-1	0	0	0.1	1	1.0	13	0.35714285714285715	0.7692307692307693	11	10	3	1	0	0.8571428571428571	7	6	15	0.1111111111111111	0.4	0.4183550188951549	0.914156332823153	0.35374680052375557	0.9582676417435272	0.8260141020833307	0.8694760561407154	0.7934295971953021	0.9216673164083881	1.0	0.18181818181818182	0.0	0.009163325117885179	0.009163325117885179
3563	0.044350589732535174	0.004585398726093515	0.0017266650215918098	0.9524690710126419	-1	0	0	0.3	3	0.6923076923076923	9	0.46875	0.6153846153846154	10	8	4	2	0	0.5	8	4	15	0.2	0.3076923076923077	0.420577933474046	0.9063536839145667	0.19506297420809907	0.9624769539838312	0.8260141020833307	0.8944726008898753	0.8372145752969717	0.9276120889668918	0.55	0.3	0.0	0.0017266650215918098	0.0017266650215918098
4261	0.04859493215350603	0.025329227376584513	0.025093278692959985	0.7888654848105406	-1	0	0	0.2	2	0.8461538461538461	11	0.375	0.6923076923076923	11	9	3	2	0	0.625	8	5	15	0.25	0.5	0.4154065302302595	0.9150698175190196	0.19506297420809907	0.95816621600302	0.8260141020833307	0.9060970284944273	0.8041036455248313	0.9303313731953763	0.5454545454545454	0.2727272727272727	0.0	0.025093278692959985	0.025093278692959985
914	0.03807236162283764	0.01709086490649388	0.015224590524460022	0.9523577148657847	-1	0	0	0.2	2	0.8461538461538461	11	0.42857142857142855	0.6923076923076923	10	9	4	2	0	0.7142857142857143	7	5	15	0.18181818181818182	0.4	0.40415529550051793	0.9364532560962209	0.5938012234679645	0.9584265257898827	0.7542210574165324	0.8319612077653429	0.8487665095321274	0.9224360381174486	0.55	0.2	0.0	0.015224590524460022	0.015224590524460022
1572	0.036424864143013436	0.012789403784682584	0.012634469157223849	0.9542590739363419	-1	0	0	0.2	2	0.8461538461538461	11	0.42857142857142855	0.6923076923076923	10	9	4	1	0	0.7142857142857143	7	5	15	0.09090909090909091	0.4	0.4168807745627072	0.92202170023947	0.45477241397281726	0.9522983989457642	0.8260141020833307	0.8365190436983332	0.8379919266361895	0.9141611218035093	1.0	0.3	0.0	0.012634469157223849	0.012634469157223849
4121	0.04720243674846369	0.025532686600036353	0.02527321391333357	0.7947547018989297	-1	0	0	0.2	2	0.8461538461538461	11	0.375	0.6923076923076923	11	9	3	2	0	0.625	8	5	15	0.25	0.5	0.4154065302302595	0.9150698175190196	0.19506297420809907	0.95816621600302	0.6059566358599054	0.8830226648612325	0.8445260046789236	0.9248366123489071	0.5454545454545454	0.2727272727272727	0.0	0.02527321391333357	0.02527321391333357
4636	0.04682823286909925	0.026309770722623	0.025063454040989242	0.8039462453941599	-1	0	0	0.2	2	0.8461538461538461	11	0.375	0.6923076923076923	10	9	4	3	0	0.625	8	5	15	0.2727272727272727	0.5	0.420577933474046	0.9063536839145667	0.19506297420809907	0.9632119285840214	0.8260141020833307	0.9022231527280714	0.8202498409066835	0.9299372690996085	0.1	0.2	0.0	0.025063454040989242	0.025063454040989242
3684	0.04805219145390356	0.022389350286215998	0.022361051431726196	0.946986710122707	-1	0	0	0.2	2	0.8461538461538461	11	0.375	0.6923076923076923	10	9	4	1	0	0.625	8	5	15	0.09090909090909091	0.5	0.420577933474046	0.9063536839145667	0.19506297420809907	0.9624769539838312	0.8260141020833307	0.8953723854674815	0.8383345828601615	0.927825966241824	1.0	0.3	0.0	0.022361051431726196	0.022361051431726196
1436	0.04161543238077708	0.013706120420278158	-0.001203320202400628	0.9618408188300082	-1	0.25	1	0.4	4	0.6153846153846154	8	0.375	0.5384615384615384	10	7	4	1	0	0.625	5	8	15	0.1111111111111111	0.18181818181818182	0.420577933474046	0.9207728264158159	0.41813017483015297	0.9653755500948636	0.7290701516617869	0.9001371567286669	0.8202498409066835	0.9346165313837863	1.0	0.2	0.0	-0.00012033202024006281	-0.00012033202024006281
1016	0.03879478108048461	0.01535165689690947	0.014820952672504236	0.9540336528220628	-1	0	0	0.2	2	0.8461538461538461	11	0.42857142857142855	0.6923076923076923	10	9	4	1	0	0.7142857142857143	7	5	15	0.09090909090909091	0.4	0.4168807745627072	0.92202170023947	0.4026316626788519	0.9505027689653505	0.7343754536920327	0.8350968357833675	0.8528825475713313	0.9128653632505049	1.0	0.3	0.0	0.014820952672504236	0.014820952672504236
2160	0.040898823100560346	0.014075668254460584	0.013325002807501991	0.9590926994173378	-1	0	0	0.2	2	0.8461538461538461	11	0.42857142857142855	0.6923076923076923	9	9	5	2	0	0.7142857142857143	7	5	15	0.14285714285714285	0.4	0.4183550188951549	0.9128285998836335	0.280462322238427	0.9656108600267577	0.8260141020833307	0.8014628635676619	0.9089037734924225	0.9137035831783668	0.5555555555555556	0.3333333333333333	0.0	0.013325002807501991	0.013325002807501991
4743	0.047236256662006725	0.025390628088557098	0.025282620302765634	0.7844214063245547	-1	0	0	0.2	2	0.8461538461538461	11	0.375	0.6923076923076923	11	9	3	2	0	0.625	8	5	15	0.25	0.5	0.4154065302302595	0.9150698175190196	0.19506297420809907	0.95816621600302	0.8260141020833307	0.9060970284944273	0.8041036455248313	0.9303313731953763	0.5454545454545454	0.2727272727272727	0.0	0.025282620302765634	0.025282620302765634
2587	0.04109347867339704	0.011990032555307457	-0.0002867666450383515	0.962075913738373	-1	0.25	1	0.4	4	0.6153846153846154	8	0.375	0.5384615384615384	10	7	4	1	0	0.625	5	8	15	0.1111111111111111	0.18181818181818182	0.420577933474046	0.9207728264158159	0.41813017483015297	0.9653755500948636	0.6706388235272824	0.9019955352895082	0.8266076845523967	0.9350398951105914	1.0	0.2	0.0	-2.867666450383515e-05	-2.867666450383515e-05
540	0.037092353700059706	0.005339093531736275	0.0045425307527379765	0.7450925371166162	-1	0	0	0.3333333333333333	3	0.7272727272727273	8	0.5416666666666666	0.7272727272727273	10	8	2	1	0	0.16666666666666666	12	2	13	0.16666666666666666	0.16666666666666666	0.7025501113671387	0.7021715951530605	0.6859022236374874	0.8977096892783871	0.35713926887134567	0.9691518372083766	0.8651215452900011	0.8965079221801566	1.0	0.2	0.0	0.0045425307527379765	0.0045425307527379765
1317	0.03433681086188635	0.010387721966969726	0.009278768592725547	0.9409766753772364	-1	0	0	0.2	2	0.8461538461538461	11	0.42857142857142855	0.6923076923076923	10	9	4	1	0	0.7142857142857143	7	5	15	0.09090909090909091	0.4	0.4446798461800279	0.9168603299121277	0.45477241397281726	0.9550651210521682	0.6057924196792952	0.9185904548078955	0.7844995694852964	0.9325654654881623	1.0	0.3	0.0	0.009278768592725547	0.009278768592725547
436	0.07403607040963497	0.020504994980589233	0.001889856995832536	0.7032697619484198	-1	0	0	0.3	3	0.8461538461538461	11	0.5357142857142857	0.8461538461538461	13	11	1	0	0	0.14285714285714285	14	2	15	0.0	0.15384615384615385	0.6628156263014673	0.933472704232003	0.6859022236374874	0.9062588095380205	0.5344369358421466	0.957572865334435	0.8816352285227168	0.9355694073490296	0	0	0.0	0.001889856995832536	0.001889856995832536
1765	0.03806736927307119	0.0174129245954952	0.016761458627801044	0.9531391737824488	-1	0	0	0.2	2	0.8461538461538461	11	0.42857142857142855	0.6923076923076923	10	9	4	1	0	0.7142857142857143	7	5	15	0.09090909090909091	0.4	0.4168807745627072	0.92202170023947	0.45477241397281726	0.9650356424619169	0.7343754536920327	0.8345696885553918	0.8202498409066835	0.9219240002983181	1.0	0.3	0.0	0.016761458627801044	0.016761458627801044
731	0.033387257613835764	0.0030834170877566346	-0.0021278854014925323	0.8974384377394717	-1	0	0	0.1111111111111111	1	1.0	11	1.0	1.0	12	11	0	0	0	0.07692307692307693	13	1	13	0.0	0	0.682682868834303	0.8471004283831679	0.6859022236374874	0.8179516486998312	0.5361379935104139	0.9716926515483587	0.7920161762979212	0.9046645359199396	0	0	0.0	-0.00021278854014925323	-0.00021278854014925323
1153	0.03896879295115142	0.017161208793471553	0.016817887396687173	0.952812391995579	-1	0	0	0.2	2	0.8461538461538461	11	0.42857142857142855	0.6923076923076923	10	9	4	1	0	0.7142857142857143	7	5	15	0.09090909090909091	0.4	0.4168807745627072	0.92202170023947	0.45477241397281726	0.9603600090861726	0.7343754536920327	0.8345696885553918	0.8202498409066835	0.9187381663596035	1.0	0.3	0.0	0.016817887396687173	0.016817887396687173
597	None	None	None	None	None	0.25	1	0.5	5	0.46153846153846156	6	0.5357142857142857	0.38461538461538464	8	5	6	1	0	0.5714285714285714	7	4	15	0.07692307692307693	0.25	0.8410889716080708	0.9056490012358657	0.8498242960628819	0.8949378297285838	0.731143328619972	0.9363091078418995	0.6774940229921259	0.9140336942894586	1.0	0.375	0.0	None	None
930	0.037049932986199886	0.013993385689016487	0.011968608161863634	0.9608717242234398	-1	0	0	0.2	2	0.8461538461538461	11	0.42857142857142855	0.6923076923076923	9	9	5	1	0	0.7142857142857143	7	5	15	0.07142857142857142	0.4	0.4183550188951549	0.9280509741935548	0.4515165248339484	0.9434763635441095	0.8260141020833307	0.8246190964762466	0.8610959453886906	0.9094277368342335	1.0	0.3333333333333333	0.0	0.011968608161863634	0.011968608161863634
4343	0.08573412102947132	0.004038603167900165	-0.001967034213236591	0.9527885367996625	-1	0	0	0.1	1	1.0	13	0.2727272727272727	0.9230769230769231	12	12	2	1	0	0.45454545454545453	5	11	15	0.125	0	0.4168807745627072	0.9209847277929942	0.45477241397281726	0.9563396825659353	0.8260141020833307	0.8489004212759905	0.8005053632247615	0.918551437463014	1.0	0.3333333333333333	0.0	-0.0001967034213236591	-0.0001967034213236591
1742	0.038810881041807826	0.01749812860755323	0.016599082541564194	0.9544627673866657	-1	0	0	0.2	2	0.8461538461538461	11	0.42857142857142855	0.6923076923076923	10	9	4	1	0	0.7142857142857143	7	5	15	0.09090909090909091	0.4	0.4168807745627072	0.92202170023947	0.45477241397281726	0.9603600090861726	0.7343754536920327	0.8345696885553918	0.8202498409066835	0.9187381663596035	1.0	0.3	0.0	0.016599082541564194	0.016599082541564194
3935	0.046807534091377195	0.02357280533783643	0.023497009211119014	0.9457690429684205	-1	0	0	0.2	2	0.8461538461538461	11	0.375	0.6923076923076923	10	9	4	1	0	0.625	8	5	15	0.09090909090909091	0.5	0.420577933474046	0.9063536839145667	0.19506297420809907	0.9624769539838312	0.8260141020833307	0.8953723854674815	0.8383345828601615	0.927825966241824	1.0	0.3	0.0	0.023497009211119014	0.023497009211119014
4039	0.045816052562882896	0.022679921068629563	0.022585347697630584	0.9463669373397735	-1	0	0	0.2	2	0.8461538461538461	11	0.375	0.6923076923076923	10	9	4	3	0	0.625	8	5	15	0.2727272727272727	0.5	0.420577933474046	0.9063536839145667	0.19506297420809907	0.9617744877357528	0.8260141020833307	0.9022231527280714	0.824308889771234	0.9290674433016374	0.1	0.2	0.0	0.022585347697630584	0.022585347697630584
3413	0.04996723031865638	0.0028487026620541804	-0.0006452314075013282	0.9572111931214291	-1	0	0	0.3	3	0.6923076923076923	9	0.4166666666666667	0.5384615384615384	10	7	4	2	0	1.0	6	6	15	0.2222222222222222	0	0.4168807745627072	0.8547131662741748	0.19506297420809907	0.927496133346178	0.6619242197618096	0.9216500873089477	0.8409902673530518	0.9056773557355328	0.6	0.4	0.0	-6.452314075013281e-05	-6.452314075013281e-05
384	0.01626955383982466	0.0015312711830406194	0.00037283559130749593	0.6203184510993677	-1	0	0	0.16666666666666666	1	1.0	6	1.0	1.0	7	6	0	1	0	0.125	8	1	8	0.3333333333333333	0	0.4833007208946308	0.9534145611876295	0.44152850330212273	0.8202097222821713	0.7448362762368211	0.9618800905658059	0.8513055325399244	0.9301000982497515	1.0	0.2857142857142857	0.0	0.00037283559130749593	0.00037283559130749593
2218	None	None	None	None	None	0	0	0.4	4	0.5384615384615384	7	0.625	0.46153846153846156	8	6	6	3	0	0.6666666666666666	4	6	15	0.21428571428571427	0.18181818181818182	0.4168807745627072	0.874534322585938	0.2264829424978661	0.9358072712454082	0.6243467205803201	0.9081084350143106	0.8643457182118718	0.9092059450412292	0.25	0.375	0.0	None	None
259	0.01022047320830987	0.00048667103940687164	-0.00041813358337530233	0.9534647221379616	-1	0.25	1	0.6	6	0.46153846153846156	6	0.4166666666666667	0.38461538461538464	6	5	8	0	0	0.4444444444444444	4	9	15	0.0	0.6666666666666666	0.5272189793991702	0.8918350832742156	0.6087080536592822	0.7338134897589295	0.28917570806522724	0.7886692535879691	0.8678773877157328	0.8146030110981486	0	0	0.0	-4.1813358337530236e-05	-4.1813358337530236e-05
4247	0.03797190391075674	0.002141548215271412	0.0017993617893284444	0.9957575182154415	-1	0.25	1	0.4	4	0.6153846153846154	8	0.375	0.5384615384615384	10	7	4	1	0	0.4	10	4	15	0.1111111111111111	0	0.40415529550051793	0.9221551259726963	0.19506297420809907	0.9494964563177912	0.8260141020833307	0.9122658296403644	0.7938592011133594	0.9297268619638088	1.0	0.3	0.0	0.0017993617893284444	0.0017993617893284444
5049	0.04631032969344145	0.02504095551845757	0.024594680185702912	0.7709070129669828	-1	0	0	0.2	2	0.8461538461538461	11	0.375	0.6923076923076923	11	9	3	2	0	0.625	8	5	15	0.25	0.5	0.4154065302302595	0.9150698175190196	0.19506297420809907	0.95816621600302	0.8260141020833307	0.9060970284944273	0.8041036455248313	0.9303313731953763	0.5454545454545454	0.2727272727272727	0.0	0.024594680185702912	0.024594680185702912
2168	0.02427099770965248	0.0008214661899453024	0.00036533816645608507	0.9637060218774133	-1	0	0	0.3333333333333333	3	0.6363636363636364	7	0.5416666666666666	0.5454545454545454	8	6	4	2	0	0.6666666666666666	4	6	13	0.2	0.2222222222222222	0.40218233620800364	0.9137112919482081	0.41813017483015297	0.9536868337729532	0.6462362746026727	0.9015440318352306	0.8846735452730867	0.9264282042420208	0.5625	0.25	0.0	0.00036533816645608507	0.00036533816645608507
2415	0.05622914091334242	0.020873259823279634	0.015865681072156093	0.945994054227996	-1	0	0	0.1	1	1.0	13	0.3125	0.7692307692307693	10	10	4	1	0	0.75	8	6	15	0.08333333333333333	0.4444444444444444	0.40415529550051793	0.9231014562715096	0.37543050081498897	0.9583017090673127	0.8260141020833307	0.8438452319109156	0.8528825475713313	0.9195088236243878	1.0	0.5	0.0	0.015865681072156093	0.015865681072156093
3333	0.04754796259649377	0.023162815880865675	0.02315797151851343	0.9469758585778176	-1	0	0	0.2	2	0.8461538461538461	11	0.375	0.6923076923076923	10	9	4	1	0	0.625	8	5	15	0.09090909090909091	0.5	0.420577933474046	0.9063536839145667	0.19506297420809907	0.9624769539838312	0.8260141020833307	0.8953723854674815	0.8383345828601615	0.927825966241824	1.0	0.3	0.0	0.02315797151851343	0.02315797151851343
2197	0.044245558026903935	0.01651237798082521	0.016228215978331254	0.9532176801654129	-1	0	0	0.2	2	0.8461538461538461	11	0.42857142857142855	0.6923076923076923	10	9	4	1	0	0.7142857142857143	7	5	15	0.09090909090909091	0.4	0.4168807745627072	0.92202170023947	0.45477241397281726	0.9537986245819989	0.7343754536920327	0.8345696885553918	0.8202498409066835	0.9146657238873191	1.0	0.3	0.0	0.016228215978331254	0.016228215978331254
2090	0.04387068488499852	0.017432502191963475	0.017278012090280386	0.9529686617435033	-1	0	0	0.2	2	0.8461538461538461	11	0.42857142857142855	0.6923076923076923	10	9	4	1	0	0.7142857142857143	7	5	15	0.09090909090909091	0.4	0.4168807745627072	0.92202170023947	0.45477241397281726	0.9537986245819989	0.8260141020833307	0.857915986046602	0.8005053632247615	0.9192269449640945	1.0	0.3	0.0	0.017278012090280386	0.017278012090280386
772	0.03197576268816726	0.009454081518539145	0.009445415965449446	0.9561572957174388	-1	0.25	1	0.4	4	0.6153846153846154	8	0.3125	0.5384615384615384	10	7	4	1	0	0.75	8	6	15	0.1111111111111111	0.18181818181818182	0.4446798461800279	0.9168603299121277	0.45477241397281726	0.959926479185174	0.6374315032704889	0.9211252790843815	0.7584559843943552	0.9357221277220507	1.0	0.3	0.0	0.009445415965449446	0.009445415965449446
1920	0.039552613860484837	0.016950304945212068	0.015381774810357107	0.953318633494572	-1	0	0	0.2	2	0.8461538461538461	11	0.42857142857142855	0.6923076923076923	10	9	4	2	0	0.7142857142857143	7	5	15	0.18181818181818182	0.4	0.4168807745627072	0.92202170023947	0.45477241397281726	0.9603600090861726	0.7343754536920327	0.8410566485432188	0.8202498409066835	0.9199184617270244	0.55	0.3	0.0	0.015381774810357107	0.015381774810357107
3800	0.04929260799752904	0.024183751707868194	0.02418375141502063	0.9460970967799629	-1	0	0	0.2	2	0.8461538461538461	11	0.375	0.6923076923076923	10	9	4	1	0	0.625	8	5	15	0.09090909090909091	0.5	0.420577933474046	0.9063536839145667	0.19506297420809907	0.9624769539838312	0.8260141020833307	0.8953723854674815	0.8383345828601615	0.927825966241824	1.0	0.3	0.0	0.02418375141502063	0.02418375141502063
73	0.044859396343595585	0.002236322051198878	0.002228829909281594	0.94004419759184	-1	0	0	0.2	2	0.8461538461538461	11	0.375	0.7692307692307693	12	10	2	1	0	0.4	4	10	15	0.16666666666666666	0.18181818181818182	0.6809513766757245	0.9611153707408796	0.5022624680503489	0.9513479017836829	0.5696512829548986	0.9461383178953615	0.9223250700642562	0.9532716970226828	1.0	0.08333333333333333	0.0	0.002228829909281594	0.002228829909281594
634	0.033241503570603	0.009032980957646146	0.008523339220225452	0.9435947827841297	-1	0	0	0.2	2	0.8461538461538461	11	0.42857142857142855	0.6923076923076923	10	9	4	1	0	0.7142857142857143	7	5	15	0.09090909090909091	0.4	0.4446798461800279	0.9168603299121277	0.45477241397281726	0.9626925839243414	0.6374315032704889	0.9314018624765782	0.7584559843943552	0.9400900768759833	1.0	0.5	0.0	0.008523339220225452	0.008523339220225452
3227	0.05472800913950162	0.010114552414502622	-0.009260660279766447	0.9520420080060937	-1	0	0	0.3	3	0.6923076923076923	9	0.3333333333333333	0.6153846153846154	11	8	3	2	0	0.5555555555555556	9	5	15	0.2857142857142857	0	0.4183550188951549	0.9002012056780953	0.19506297420809907	0.9631791674224922	0.8260141020833307	0.8858550195131717	0.7934295971953021	0.9244385666734182	0.5454545454545454	0.36363636363636365	0.0	-0.0009260660279766447	-0.0009260660279766447
2541	0.0412052099691787	0.019221360425510245	0.013893167128909412	0.9544643458177431	-1	0	0	0.2	2	0.8461538461538461	11	0.42857142857142855	0.6923076923076923	10	9	4	1	0	0.7142857142857143	7	5	15	0.09090909090909091	0.4	0.4168807745627072	0.92202170023947	0.45477241397281726	0.9602883538399085	0.7343754536920327	0.8425544588457093	0.8202498409066835	0.9201481749765207	1.0	0.3	0.0	0.013893167128909412	0.013893167128909412
1678	0.039845137740587656	0.01697643152738826	0.01598656257609116	0.9527463786364038	-1	0	0	0.2	2	0.8461538461538461	11	0.42857142857142855	0.6923076923076923	10	9	4	1	0	0.7142857142857143	7	5	15	0.09090909090909091	0.4	0.4168807745627072	0.92202170023947	0.31723231464852397	0.9514921146356355	0.7826304294166327	0.8001671442096171	0.8683694910889699	0.9070324329023229	1.0	0.3	0.0	0.01598656257609116	0.01598656257609116
2420	0.03501740855624718	0.012717590469196505	0.002002045502323627	0.938124143689021	-1	0	0	0.2	2	0.8461538461538461	11	0.42857142857142855	0.6923076923076923	10	9	4	1	0	0.7142857142857143	7	5	15	0.09090909090909091	0.4	0.4446798461800279	0.9168603299121277	0.45477241397281726	0.9557439138354362	0.5788490278821591	0.924928861317524	0.7823886310477695	0.9347103789097941	1.0	0.3	0.0	0.002002045502323627	0.002002045502323627
1481	0.037646353556006325	0.017828679299936766	0.01627603373861182	0.9545830494359757	-1	0	0	0.2	2	0.8461538461538461	11	0.42857142857142855	0.6923076923076923	10	9	4	1	0	0.7142857142857143	7	5	15	0.09090909090909091	0.4	0.4168807745627072	0.92202170023947	0.3171045613810913	0.9601286344283159	0.7343754536920327	0.8350968357833675	0.8528825475713313	0.9186824579203352	1.0	0.3	0.0	0.01627603373861182	0.01627603373861182
3106	0.054466859041435715	0.021439715758128888	0.021366931439412037	0.9463433948440149	-1	0	0	0.1	1	1.0	13	0.375	0.6923076923076923	10	9	4	1	0	0.625	8	5	15	0.09090909090909091	0.6666666666666666	0.420577933474046	0.916626789216932	0.46009363395915326	0.9654048864607603	0.8260141020833307	0.8034826961803834	0.8383345828601615	0.9151449440975751	1.0	0.3	0.0	0.021366931439412037	0.021366931439412037
1562	0.04049693798767193	0.016281282208727106	0.012014552961109568	0.9543995680269116	-1	0	0	0.2	2	0.8461538461538461	11	0.42857142857142855	0.6923076923076923	10	9	4	2	0	0.7142857142857143	7	5	15	0.18181818181818182	0.4	0.4168807745627072	0.92202170023947	0.45477241397281726	0.9603600090861726	0.7936712618089488	0.8027075678899059	0.826206697631921	0.9132228908597435	0.55	0.3	0.0	0.012014552961109568	0.012014552961109568
1383	0.03978760411083514	0.01848522235416214	0.017676396347442058	0.9545094910729316	-1	0	0	0.2	2	0.8461538461538461	11	0.42857142857142855	0.6923076923076923	10	9	4	1	0	0.7142857142857143	7	5	15	0.09090909090909091	0.4	0.4168807745627072	0.92202170023947	0.45477241397281726	0.9650356424619169	0.8260141020833307	0.8370892020983007	0.8202498409066835	0.9223634214256783	1.0	0.3	0.0	0.017676396347442058	0.017676396347442058
701	0.046558023219753726	0.00788673418755327	0.006586108773473605	0.9487431685707864	-1	0	0	0.2	2	0.8461538461538461	11	0.2727272727272727	0.7692307692307693	10	10	4	1	0	0.45454545454545453	5	11	15	0.08333333333333333	0.18181818181818182	0.6798775419618248	0.8916684834630741	0.4664392221929953	0.9228527818313048	0.5735437258519133	0.8761639453255124	0.8528825475713313	0.8986289246349455	1.0	0.1	0.0	0.006586108773473605	0.006586108773473605
4056	0.02451653410184665	0.010560205578867004	0.010128549839740628	0.9602778011530027	-1	0	0	0.375	3	0.5555555555555556	5	0.4583333333333333	0.5555555555555556	7	5	3	4	0	0.6666666666666666	6	4	11	0.5	0	0.42574933671783255	0.8843464531226264	0.19506297420809907	0.9484878919516173	0.6059566358599054	0.9431233157136345	0.7934295971953021	0.9299032756253882	0.14285714285714285	0.2857142857142857	0.0	0.010128549839740628	0.010128549839740628
1133	0.03192863986016941	0.013844552013747383	0.013344944622809617	0.9444435294276592	-1	0	0	0.2	2	0.8461538461538461	11	0.42857142857142855	0.6923076923076923	10	9	4	1	0	0.7142857142857143	7	5	15	0.09090909090909091	0.4	0.4446798461800279	0.9168603299121277	0.4026316626788519	0.9520470085726545	0.6374315032704889	0.9211252790843815	0.7844995694852964	0.9318538013653954	1.0	0.3	0.0	0.013344944622809617	0.013344944622809617
529	0.05481347931565872	0.004649500622034911	0.0030551532028986125	0.961126075448876	-1	0	0	0.2	2	0.8461538461538461	11	0.2777777777777778	0.6923076923076923	11	9	3	1	0	0.6666666666666666	6	9	15	0.125	0	0.4154065302302595	0.9307919438560573	0.5045567046681504	0.9130821828444929	0.6321262012402429	0.9276316310021124	0.7934295971953021	0.9241802919790146	1.0	0.18181818181818182	0.0	0.0030551532028986125	0.0030551532028986125
4719	0.048451626619899026	0.00948618025392688	0.003133186537953034	0.9512668893134526	-1	0	0	0.3	3	0.6923076923076923	9	0.3125	0.6923076923076923	12	9	2	1	0	0.75	6	8	15	0.2	0	0.4220521778064937	0.9186706165406583	0.509275781336861	0.9535247723919115	0.8260141020833307	0.9080983250195177	0.8005053632247615	0.9294824656890575	1.0	0.3333333333333333	0.0	0.003133186537953034	0.003133186537953034
4748	0.03817898110389544	0.0028388880414822897	-0.0025742748461631904	0.9608734785340727	-1	0	0	0.3	3	0.6923076923076923	9	0.3333333333333333	0.5384615384615384	10	7	4	1	0	0.5555555555555556	9	5	15	0.1111111111111111	0	0.4446798461800279	0.9009580854551528	0.27440488736592733	0.9564496865922053	0.7343754536920327	0.9275515048490321	0.7866105439308104	0.9318609477750595	1.0	0.3	0.0	-0.00025742748461631904	-0.00025742748461631904
4515	0.048391272858489126	0.02555352091160953	0.025283499639645823	0.7993758655892854	-1	0	0	0.2	2	0.8461538461538461	11	0.375	0.6923076923076923	11	9	3	2	0	0.625	8	5	15	0.25	0.5	0.4154065302302595	0.9150698175190196	0.19506297420809907	0.95816621600302	0.8260141020833307	0.9182948388671427	0.8041036455248313	0.933555272327257	0.5454545454545454	0.5454545454545454	0.0	0.025283499639645823	0.025283499639645823
3621	0.048248786001052126	0.02350656071840665	0.023503306508139008	0.9459634059247078	-1	0	0	0.2	2	0.8461538461538461	11	0.375	0.6923076923076923	10	9	4	1	0	0.625	8	5	15	0.09090909090909091	0.5	0.420577933474046	0.9063536839145667	0.19506297420809907	0.9624769539838312	0.8260141020833307	0.8953723854674815	0.8383345828601615	0.927825966241824	1.0	0.3	0.0	0.023503306508139008	0.023503306508139008
1924	0.03861521890511112	0.017124821016863113	0.016561544755522465	0.9544511543356109	-1	0	0	0.2	2	0.8461538461538461	11	0.42857142857142855	0.6923076923076923	10	9	4	1	0	0.7142857142857143	7	5	15	0.09090909090909091	0.4	0.4168807745627072	0.92202170023947	0.45477241397281726	0.9603600090861726	0.7343754536920327	0.8345696885553918	0.8202498409066835	0.9187381663596035	1.0	0.3	0.0	0.016561544755522465	0.016561544755522465
1185	0.038917642950216824	0.017603338840535394	0.01710834489855097	0.9542723793510175	-1	0	0	0.2	2	0.8461538461538461	11	0.42857142857142855	0.6923076923076923	10	9	4	1	0	0.7142857142857143	7	5	15	0.09090909090909091	0.4	0.4168807745627072	0.92202170023947	0.3171045613810913	0.9601286344283159	0.8260141020833307	0.8365190436983332	0.8528825475713313	0.9189401535365278	1.0	0.3	0.0	0.01710834489855097	0.01710834489855097
2074	0.03816909503126695	0.01701343931563636	0.016784293549949012	0.9545505638815425	-1	0	0	0.2	2	0.8461538461538461	11	0.42857142857142855	0.6923076923076923	10	9	4	1	0	0.7142857142857143	7	5	15	0.09090909090909091	0.4	0.4168807745627072	0.92202170023947	0.45477241397281726	0.9603600090861726	0.7343754536920327	0.8233637312511994	0.8202498409066835	0.9167488122097649	1.0	0.3	0.0	0.016784293549949012	0.016784293549949012
1100	0.03312283754450171	0.01342826512363965	0.013367396852292573	0.9442761054879829	-1	0	0	0.2	2	0.8461538461538461	11	0.42857142857142855	0.6923076923076923	10	9	4	2	0	0.7142857142857143	7	5	15	0.18181818181818182	0.4	0.4446798461800279	0.9168603299121277	0.4022945166400376	0.9520506309994047	0.6308070038350992	0.9323923003837045	0.7844995694852964	0.9352923170473515	0.55	0.5	0.0	0.013367396852292573	0.013367396852292573
3332	0.04814997011282379	0.005766770364925224	0.002937043604608722	0.9383749074606076	-1	0	0	0.3	3	0.6923076923076923	9	0.5	0.6153846153846154	11	8	3	2	0	0.8333333333333334	6	5	15	0.2857142857142857	0	0.42574933671783255	0.9084559239846705	0.35374680052375557	0.9628535793218657	0.8260141020833307	0.8936561144941507	0.7892022993956532	0.928211428489602	0.5454545454545454	0.45454545454545453	0.0	0.002937043604608722	0.002937043604608722
1497	0.04307975255245785	0.004828813686563851	0.001593120548877907	0.9783862244641992	-1	0	0	0.2	2	0.8461538461538461	11	0.375	0.6153846153846154	8	8	6	0	0	0.625	8	5	15	0.0	0.2	0.5345351805335065	0.9257658327776916	0.3108946948608112	0.9372366783991907	0.5034448650598906	0.9241211479834326	0.7988134982091719	0.9292717174604127	0	0	0.0	0.001593120548877907	0.001593120548877907
1793	0.034972758276601845	0.015094910155829004	0.006808301036180078	0.9506619853256834	-1	0	0	0.2	2	0.8461538461538461	11	0.42857142857142855	0.6923076923076923	10	9	4	1	0	0.7142857142857143	7	5	15	0.09090909090909091	0.4	0.420577933474046	0.9210370367619589	0.41813017483015297	0.9650370338978047	0.8260141020833307	0.9094316324860457	0.8202498409066835	0.9366541319237648	1.0	0.2	0.0	0.006808301036180078	0.006808301036180078
2788	0.04505585313053434	0.01970729992268079	0.015413623893773272	0.9476921036941653	-1	0	0	0.2	2	0.8461538461538461	11	0.35714285714285715	0.6923076923076923	10	9	4	1	0	0.8571428571428571	7	6	15	0.09090909090909091	0.4444444444444444	0.40415529550051793	0.9231014562715096	0.41813017483015297	0.962182242594435	0.8260141020833307	0.8438452319109156	0.8528825475713313	0.9219829688936462	1.0	0.2	0.0	0.015413623893773272	0.015413623893773272
2273	0.04641976679858336	0.009612566210227321	0.0019812445058882745	0.9585106167805061	-1	0	0	0.4	4	0.5384615384615384	7	0.4166666666666667	0.5384615384615384	9	7	5	3	0	1.0	6	6	15	0.25	0.3076923076923077	0.4154065302302595	0.884272893467805	0.19506297420809907	0.9350635665058935	0.6321262012402429	0.8954961515532815	0.8442713224814509	0.9074562212209257	0.2222222222222222	0.3333333333333333	0.0	0.0019812445058882745	0.0019812445058882745
4851	0.046262520801069164	0.026846393911356486	0.025559282682034553	0.8101206900574024	-1	0	0	0.2	2	0.8461538461538461	11	0.375	0.6923076923076923	11	9	3	2	0	0.625	8	5	15	0.25	0.5	0.4154065302302595	0.9150698175190196	0.19506297420809907	0.95816621600302	0.8260141020833307	0.9060970284944273	0.8041036455248313	0.9303313731953763	0.5454545454545454	0.2727272727272727	0.0	0.025559282682034553	0.025559282682034553
2808	0.047256447968023634	0.023565662329343717	0.023186498977005327	0.9483389141399002	-1	0	0	0.2	2	0.8461538461538461	11	0.375	0.6923076923076923	11	9	3	1	0	0.625	8	5	15	0.125	0.5	0.4154065302302595	0.9150698175190196	0.19506297420809907	0.9589595443001245	0.8260141020833307	0.8929224123340779	0.8442713224814509	0.927560243413627	1.0	0.18181818181818182	0.0	0.023186498977005327	0.023186498977005327
2300	0.043359910946263056	0.014657403654129972	0.01329769913754192	0.9484533746194568	-1	0	0	0.2	2	0.8461538461538461	11	0.3333333333333333	0.6923076923076923	10	9	4	1	0	0.5555555555555556	9	5	15	0.09090909090909091	0.18181818181818182	0.40415529550051793	0.9331865615289451	0.5557980274218789	0.9593599036297359	0.7290701516617869	0.8445490949322461	0.8528825475713313	0.9239238595659872	1.0	0.2	0.0	0.01329769913754192	0.01329769913754192
4765	0.046948761499359476	0.026106179935393242	0.025560378582656508	0.7725782389903392	-1	0	0	0.2	2	0.8461538461538461	11	0.375	0.6923076923076923	10	9	4	3	0	0.625	8	5	15	0.2727272727272727	0.5	0.420577933474046	0.9063536839145667	0.19506297420809907	0.9632119285840214	0.8260141020833307	0.9022231527280714	0.8202498409066835	0.9299372690996085	0.1	0.2	0.0	0.025560378582656508	0.025560378582656508
4938	0.04763755761391135	0.02456611958963233	0.02383329779248089	0.8115359044181626	-1	0	0	0.2	2	0.8461538461538461	11	0.375	0.6923076923076923	11	9	3	2	0	0.625	8	5	15	0.25	0.5	0.4154065302302595	0.9150698175190196	0.19506297420809907	0.95816621600302	0.8260141020833307	0.9060970284944273	0.8041036455248313	0.9303313731953763	0.5454545454545454	0.2727272727272727	0.0	0.02383329779248089	0.02383329779248089
3592	0.0467969787621106	0.023875492748189463	0.023835199392887287	0.9471023177749293	-1	0	0	0.2	2	0.8461538461538461	11	0.375	0.6923076923076923	10	9	4	1	0	0.625	8	5	15	0.09090909090909091	0.5	0.420577933474046	0.9063536839145667	0.19506297420809907	0.9624769539838312	0.8260141020833307	0.8953723854674815	0.8383345828601615	0.927825966241824	1.0	0.3	0.0	0.023835199392887287	0.023835199392887287
4117	0.048023889942435075	0.02624303154200467	0.02602689363470354	0.7884753224005914	-1	0	0	0.2	2	0.8461538461538461	11	0.375	0.6923076923076923	11	9	3	2	0	0.625	8	5	15	0.25	0.5	0.4154065302302595	0.9150698175190196	0.19506297420809907	0.95816621600302	0.8260141020833307	0.9060970284944273	0.8041036455248313	0.9303313731953763	0.5454545454545454	0.2727272727272727	0.0	0.02602689363470354	0.02602689363470354
4205	0.04695892026668238	0.024676768163082223	0.024046274639102826	0.7959935867905543	-1	0	0	0.2	2	0.8461538461538461	11	0.375	0.6923076923076923	11	9	3	2	0	0.625	8	5	15	0.25	0.5	0.4154065302302595	0.9150698175190196	0.19506297420809907	0.95816621600302	0.6059566358599054	0.8837283745432093	0.8416394738474288	0.9249951823403072	0.5454545454545454	0.2727272727272727	0.0	0.024046274639102826	0.024046274639102826
1264	0.05216984069085916	0.0137378586518135	-0.0019374722441574954	0.9569697354315458	-1	0	0	0.1	1	1.0	13	0.35714285714285715	0.7692307692307693	10	10	4	1	0	0.8571428571428571	7	6	15	0.08333333333333333	0.4	0.4168807745627072	0.92202170023947	0.45477241397281726	0.9616066955589988	0.7343754536920327	0.8345696885553918	0.8202498409066835	0.9195618654265907	1.0	0.3	0.0	-0.00019374722441574955	-0.00019374722441574955
1819	0.037679087442044734	0.01703199544041316	0.014748474974581328	0.9550932003896784	-1	0	0	0.3	3	0.6923076923076923	9	0.375	0.6153846153846154	10	8	4	1	0	0.625	8	5	15	0.1	0.2	0.4168807745627072	0.92202170023947	0.45477241397281726	0.9603600090861726	0.7343754536920327	0.852528773374193	0.8105052995486247	0.9220640437172235	1.0	0.3	0.0	0.014748474974581328	0.014748474974581328
266	0.04169763470327384	0.002783154982329101	-0.0014020442441643052	0.9539114908029653	-1	0	0	0.4444444444444444	4	0.5454545454545454	6	0.3939393939393939	0.5454545454545454	9	6	3	0	0	0.2727272727272727	11	3	13	0.0	0.16666666666666666	0.5526948462764171	0.9754962736384556	0.4768106599004307	0.9176915006283971	0.34280091735901985	0.876093367700217	0.9256762376552038	0.9360649693681803	0	0	0.0	-0.00014020442441643052	-0.00014020442441643052
1235	0.036195987364229146	0.015472462827586119	0.006911665409810725	0.9506492345984445	-1	0	0	0.2	2	0.8461538461538461	11	0.42857142857142855	0.6923076923076923	10	9	4	1	0	0.7142857142857143	7	5	15	0.09090909090909091	0.4	0.4168807745627072	0.92202170023947	0.41813017483015297	0.9685148007238636	0.7343754536920327	0.8345696885553918	0.8489723806475804	0.9244857924579111	1.0	0.3	0.0	0.006911665409810725	0.006911665409810725
3095	0.0482414502554972	0.02259404983848506	0.021829051301839358	0.9464403903591013	-1	0	0	0.2	2	0.8461538461538461	11	0.375	0.6923076923076923	10	9	4	1	0	0.625	8	5	15	0.09090909090909091	0.5	0.420577933474046	0.9063536839145667	0.19506297420809907	0.9624769539838312	0.8260141020833307	0.8941626376504221	0.8372145752969717	0.9275386493667522	1.0	0.3	0.0	0.021829051301839358	0.021829051301839358
3733	0.0473746080857897	0.023164162193428275	0.02275463159599875	0.9464831176956494	-1	0	0	0.2	2	0.8461538461538461	11	0.375	0.6923076923076923	10	9	4	1	0	0.625	8	5	15	0.09090909090909091	0.5	0.420577933474046	0.9063536839145667	0.19506297420809907	0.9624769539838312	0.8260141020833307	0.8953723854674815	0.8383345828601615	0.927825966241824	1.0	0.3	0.0	0.02275463159599875	0.02275463159599875
4986	0.04763616042042091	0.025694693745887637	0.025648957095445016	0.8173198387755504	-1	0	0	0.2	2	0.8461538461538461	11	0.375	0.6923076923076923	11	9	3	2	0	0.625	8	5	15	0.25	0.5	0.4154065302302595	0.9150698175190196	0.19506297420809907	0.95816621600302	0.8260141020833307	0.9182948388671427	0.8041036455248313	0.933555272327257	0.5454545454545454	0.2727272727272727	0.0	0.025648957095445016	0.025648957095445016
535	0.05534030063209158	0.0011019558101919335	0.0006830318192019178	0.7566570655466274	-1	0	0	0.2	2	0.8333333333333334	10	0.5384615384615384	0.8333333333333334	12	10	1	0	0	0.15384615384615385	13	2	14	0.0	0	0.5797174804351315	0.8968238882308651	0.48998825547152175	0.8718519273248542	0.49869133500675683	0.9053027071125992	0.8417477756513083	0.8921102419558297	0	0	0.0	0.0006830318192019178	0.0006830318192019178
1146	0.037870277923478295	0.003513537624074389	-0.001785874629546725	0.9537601663725908	-1	0	0	0.2	2	0.8461538461538461	11	0.42857142857142855	0.6923076923076923	10	9	4	1	0	0.7142857142857143	7	5	15	0.09090909090909091	0.4	0.4220521778064937	0.9233916846433116	0.45477241397281726	0.9603600090861726	0.784838595895096	0.8001038540578083	0.881947838446571	0.9132981420170649	1.0	0.3	0.0	-0.0001785874629546725	-0.0001785874629546725
2022	0.0395749939106644	0.017015422588667135	0.011438357385222989	0.9543667036987004	-1	0	0	0.2	2	0.8461538461538461	11	0.42857142857142855	0.6923076923076923	10	9	4	2	0	0.7142857142857143	7	5	15	0.18181818181818182	0.4	0.4168807745627072	0.92202170023947	0.3171045613810913	0.9601286344283159	0.7936712618089488	0.8034113995234576	0.8839050526380829	0.9131803360355817	0.55	0.3	0.0	0.011438357385222989	0.011438357385222989
4720	0.046408705647499396	0.026467079039436327	0.025562966320269585	0.7983610115494923	-1	0	0	0.2	2	0.8461538461538461	11	0.375	0.6923076923076923	10	9	4	3	0	0.625	8	5	15	0.2727272727272727	0.5	0.420577933474046	0.9063536839145667	0.19506297420809907	0.9632119285840214	0.8260141020833307	0.9022231527280714	0.8202498409066835	0.9299372690996085	0.1	0.2	0.0	0.025562966320269585	0.025562966320269585
1628	0.03799336438363552	0.016794245310104223	0.015810159157320196	0.9542100276643377	-1	0	0	0.2	2	0.8461538461538461	11	0.42857142857142855	0.6923076923076923	10	9	4	1	0	0.7142857142857143	7	5	15	0.09090909090909091	0.4	0.4168807745627072	0.92202170023947	0.45477241397281726	0.9603600090861726	0.777465857966779	0.8003939142661467	0.829921780246449	0.9128378979992138	1.0	0.3	0.0	0.015810159157320196	0.015810159157320196
2753	0.045885508189659065	0.02175417278640615	0.02116891048684755	0.9459143943918552	-1	0	0	0.2	2	0.8461538461538461	11	0.375	0.6923076923076923	11	9	3	1	0	0.625	8	5	15	0.125	0.5	0.4154065302302595	0.9150698175190196	0.19506297420809907	0.9574072758021923	0.8260141020833307	0.8945146755230126	0.8442713224814509	0.9270663655120879	1.0	0.18181818181818182	0.0	0.02116891048684755	0.02116891048684755
176	0.002122913725989126	0.00032994806313707304	0.0003265739948347466	0.9955495035217667	-1	0	0	0.75	3	0.25	1	0.75	0	2	0	3	2	0	0.5	2	4	6	0.25	0.5	0	0	0	0	0	0	0	0	0	0	0	0.0003265739948347466	0.0003265739948347466
2097	0.03784613943078775	0.017165055667950617	0.016980741847744014	0.9542372408588832	-1	0	0	0.2	2	0.8461538461538461	11	0.42857142857142855	0.6923076923076923	10	9	4	1	0	0.7142857142857143	7	5	15	0.09090909090909091	0.4	0.4168807745627072	0.92202170023947	0.45477241397281726	0.9603600090861726	0.784838595895096	0.8001038540578083	0.829921780246449	0.912789760616327	1.0	0.3	0.0	0.016980741847744014	0.016980741847744014
4243	0.047648421718380574	0.02703108530911378	0.026199442580994107	0.7821015735400522	-1	0	0	0.2	2	0.8461538461538461	11	0.375	0.6923076923076923	10	9	4	3	0	0.625	8	5	15	0.2727272727272727	0.5	0.420577933474046	0.9063536839145667	0.19506297420809907	0.9632119285840214	0.8260141020833307	0.9022231527280714	0.8202498409066835	0.9299372690996085	0.1	0.2	0.0	0.026199442580994107	0.026199442580994107
1202	0.03594122054507313	0.01325637153317947	0.013190564745630906	0.9437934380029653	-1	0	0	0.2	2	0.8461538461538461	11	0.42857142857142855	0.6923076923076923	10	9	4	2	0	0.7142857142857143	7	5	15	0.18181818181818182	0.4	0.4446798461800279	0.9168603299121277	0.44693537973138164	0.9521147597559856	0.6212260994283192	0.9220984718342553	0.778711250600728	0.9321697050867715	0.55	0.3	0.0	0.013190564745630906	0.013190564745630906
1349	0.038726301523598995	0.014948529118091625	0.014243399277405536	0.9543269688838174	-1	0	0	0.2	2	0.8461538461538461	11	0.42857142857142855	0.6923076923076923	10	9	4	1	0	0.7142857142857143	7	5	15	0.09090909090909091	0.4	0.4168807745627072	0.92202170023947	0.4026316626788519	0.9505027689653505	0.7343754536920327	0.8350968357833675	0.8528825475713313	0.9128653632505049	1.0	0.3	0.0	0.014243399277405536	0.014243399277405536
1296	0.03946475645807578	0.015305704505915946	0.01460991723490939	0.9541157934404295	-1	0	0	0.2	2	0.8461538461538461	11	0.42857142857142855	0.6923076923076923	10	9	4	1	0	0.7142857142857143	7	5	15	0.09090909090909091	0.4	0.4168807745627072	0.92202170023947	0.4026316626788519	0.9505027689653505	0.7343754536920327	0.8350968357833675	0.8528825475713313	0.9128653632505049	1.0	0.3	0.0	0.01460991723490939	0.01460991723490939
1850	0.03927407740798861	0.017299912174914823	0.016984061762794593	0.954315533680935	-1	0	0	0.2	2	0.8461538461538461	11	0.42857142857142855	0.6923076923076923	10	9	4	1	0	0.7142857142857143	7	5	15	0.09090909090909091	0.4	0.4168807745627072	0.92202170023947	0.45477241397281726	0.9603600090861726	0.7343754536920327	0.8345696885553918	0.8202498409066835	0.9187381663596035	1.0	0.3	0.0	0.016984061762794593	0.016984061762794593
2427	0.038902379642294496	0.01724651182697507	0.017212692673020065	0.9532515654529435	-1	0	0	0.2	2	0.8461538461538461	11	0.42857142857142855	0.6923076923076923	10	9	4	1	0	0.7142857142857143	7	5	15	0.09090909090909091	0.4	0.4168807745627072	0.92202170023947	0.3171045613810913	0.9601286344283159	0.7826304294166327	0.8016237265844585	0.8871918508294753	0.9128817733241037	1.0	0.3	0.0	0.017212692673020065	0.017212692673020065
2400	0.042935790618856925	0.017184477385036933	0.01715305611285611	0.952883801536711	-1	0	0	0.2	2	0.8461538461538461	11	0.42857142857142855	0.6923076923076923	10	9	4	1	0	0.7142857142857143	7	5	15	0.09090909090909091	0.4	0.4168807745627072	0.92202170023947	0.45477241397281726	0.9537986245819989	0.7343754536920327	0.8345696885553918	0.8202498409066835	0.9146657238873191	1.0	0.3	0.0	0.01715305611285611	0.01715305611285611
1297	0.03916872100395154	0.015444627708110689	0.015296991495500617	0.9512571096962648	-1	0	0	0.2	2	0.8461538461538461	11	0.42857142857142855	0.6923076923076923	10	9	4	2	0	0.7142857142857143	7	5	15	0.18181818181818182	0.4	0.40415529550051793	0.9364532560962209	0.5036572761279137	0.9499669316529815	0.7542210574165324	0.8298077321151698	0.8872796853940702	0.9172920898627515	0.55	0.2	0.0	0.015296991495500617	0.015296991495500617
96	0.003484443086882536	0.0005409981715108898	-0.00034798130652964664	0.9953228093774583	-1	0.3333333333333333	1	0.5555555555555556	5	0.5454545454545454	6	0.325	0.36363636363636365	7	4	5	2	0	0.625	8	5	13	0.18181818181818182	0.4	0.5643669753753424	0.8979859883852283	0.9576353817153823	0.9681877621341721	0.7727363118465952	0.8354438660743801	0.832919925312144	0.9172161548012311	0.5714285714285714	0.14285714285714285	0.0	-3.4798130652964665e-05	-3.4798130652964665e-05
3083	0.047801108275456076	0.024527539715990778	0.02450377283139116	0.9470484630383036	-1	0	0	0.2	2	0.8461538461538461	11	0.375	0.6923076923076923	10	9	4	1	0	0.625	8	5	15	0.09090909090909091	0.5	0.420577933474046	0.9063536839145667	0.19506297420809907	0.9624769539838312	0.8260141020833307	0.8953723854674815	0.8383345828601615	0.927825966241824	1.0	0.3	0.0	0.02450377283139116	0.02450377283139116
2674	0.04543606138199533	0.004410119346659139	-0.00191727521937082	0.9473083670946024	-1	0	0	0.2	2	0.8461538461538461	11	0.3125	0.7692307692307693	11	10	3	2	0	0.75	6	8	15	0.2222222222222222	0	0.42574933671783255	0.9084559239846705	0.35374680052375557	0.9616810711133246	0.8260141020833307	0.8858337152897624	0.7851233178392875	0.9256821185186838	0.5454545454545454	0.45454545454545453	0.0	-0.000191727521937082	-0.000191727521937082
2655	0.04702642143573241	0.02051303193715792	0.017832702230158613	0.9457864955351057	-1	0	0	0.2	2	0.8461538461538461	11	0.375	0.6923076923076923	11	9	3	1	0	0.625	8	5	15	0.125	0.5	0.4154065302302595	0.9150698175190196	0.19506297420809907	0.9574072758021923	0.8260141020833307	0.9066938198389715	0.8442713224814509	0.9300773578646105	1.0	0.18181818181818182	0.0	0.017832702230158613	0.017832702230158613
1469	0.03946268070718517	0.016913583797711334	0.016517374818822723	0.9544941254677111	-1	0	0	0.2	2	0.8461538461538461	11	0.42857142857142855	0.6923076923076923	10	9	4	1	0	0.7142857142857143	7	5	15	0.09090909090909091	0.4	0.4168807745627072	0.92202170023947	0.45477241397281726	0.9603600090861726	0.7343754536920327	0.8345696885553918	0.8202498409066835	0.9187381663596035	1.0	0.3	0.0	0.016517374818822723	0.016517374818822723
4442	0.04810992995471532	0.02669618272954379	0.023133334731502617	0.7800892483162093	-1	0	0	0.2	2	0.8461538461538461	11	0.375	0.6923076923076923	10	9	4	3	0	0.625	8	5	15	0.2727272727272727	0.5	0.420577933474046	0.9063536839145667	0.19506297420809907	0.9632119285840214	0.7936712618089488	0.898464844340277	0.8943409534217487	0.9290219881189461	0.1	0.2	0.0	0.023133334731502617	0.023133334731502617
4655	0.04765502760526956	0.02545170800977022	0.025279716323802832	0.7965958743918693	-1	0	0	0.2	2	0.8461538461538461	11	0.375	0.6923076923076923	11	9	3	2	0	0.625	8	5	15	0.25	0.5	0.4154065302302595	0.9150698175190196	0.19506297420809907	0.95816621600302	0.8260141020833307	0.9060970284944273	0.8041036455248313	0.9303313731953763	0.5454545454545454	0.2727272727272727	0.0	0.025279716323802832	0.025279716323802832
2875	0.04729571751289465	0.022668370879562423	0.022631504157189723	0.9469685679550728	-1	0	0	0.2	2	0.8461538461538461	11	0.375	0.6923076923076923	10	9	4	1	0	0.625	8	5	15	0.09090909090909091	0.5	0.420577933474046	0.9063536839145667	0.19506297420809907	0.9624769539838312	0.8260141020833307	0.8953723854674815	0.8383345828601615	0.927825966241824	1.0	0.3	0.0	0.022631504157189723	0.022631504157189723
4400	0.048990519822159205	0.011943277619043912	0.002717243079653582	0.9511705746023794	-1	0	0	0.3	3	0.6923076923076923	9	0.3125	0.6923076923076923	12	9	2	2	0	0.75	6	8	15	0.4	0	0.4220521778064937	0.9186706165406583	0.45477241397281726	0.9571264871232045	0.8260141020833307	0.9152905883448078	0.7866105439308104	0.9331868478350932	0.5416666666666666	0.4166666666666667	0.0	0.002717243079653582	0.002717243079653582
2477	0.03825432620186967	0.017829050169317223	0.017494675985402056	0.9544401328310373	-1	0	0	0.2	2	0.8461538461538461	11	0.42857142857142855	0.6923076923076923	10	9	4	1	0	0.7142857142857143	7	5	15	0.09090909090909091	0.4	0.4168807745627072	0.92202170023947	0.45477241397281726	0.9603600090861726	0.7343754536920327	0.8425544588457093	0.8202498409066835	0.9201942230348809	1.0	0.2	0.0	0.017494675985402056	0.017494675985402056
3096	0.04446235372780485	0.019693073479288094	0.018716645159361927	0.9473144126586598	-1	0	0	0.2	2	0.8461538461538461	11	0.375	0.6923076923076923	10	9	4	1	0	0.625	8	5	15	0.09090909090909091	0.5	0.420577933474046	0.9063536839145667	0.19506297420809907	0.9617744877357528	0.8260141020833307	0.8951166244400667	0.8418155976587223	0.9273332307211426	1.0	0.3	0.0	0.018716645159361927	0.018716645159361927
2922	0.05727921499678202	0.007329661427237629	0.0007788254254816082	0.9503371637337426	-1	0	0	0.2	2	0.8461538461538461	11	0.25	0.8461538461538461	13	11	1	1	0	0.6	6	10	15	0.25	0	0.4183550188951549	0.9144886720965533	0.35374680052375557	0.9558443894656009	0.8260141020833307	0.8843705646065416	0.7934295971953021	0.9236514438309585	1.0	0.46153846153846156	0.0	0.0007788254254816082	0.0007788254254816082
4710	0.0520114807291431	0.003929690454425517	0.003163994584087258	0.9386190006207068	-1	0.25	1	0.3	3	0.7692307692307693	10	0.5	0.6153846153846154	11	8	3	2	0	0.8333333333333334	6	5	15	0.2857142857142857	0.2222222222222222	0.4154065302302595	0.9150698175190196	0.19506297420809907	0.9636910612550469	0.8260141020833307	0.9182948388671427	0.8041036455248313	0.9365386457262457	0.5454545454545454	0.2727272727272727	0.0	0.003163994584087258	0.003163994584087258
4995	0.02505868293911073	0.011023320816977272	0.01047199561385757	0.9607253060505544	-1	0	0	0.375	3	0.5555555555555556	5	0.4583333333333333	0.5555555555555556	7	5	3	4	0	0.6666666666666666	6	4	11	0.5	0	0.42574933671783255	0.8843464531226264	0.19506297420809907	0.9484878919516173	0.5772378871489043	0.9078762733460822	0.8502760128347826	0.9177196162243928	0.14285714285714285	0.2857142857142857	0.0	0.01047199561385757	0.01047199561385757
1873	0.03948962412175527	0.01658390191163311	0.015947205395056435	0.95439614703188	-1	0	0	0.2	2	0.8461538461538461	11	0.42857142857142855	0.6923076923076923	10	9	4	1	0	0.7142857142857143	7	5	15	0.09090909090909091	0.4	0.4168807745627072	0.92202170023947	0.45477241397281726	0.9603600090861726	0.7939470162045215	0.7975851981427761	0.829921780246449	0.9123729555697427	1.0	0.2	0.0	0.015947205395056435	0.015947205395056435
1900	0.0396646754905463	0.016900953753021513	0.016593749248470534	0.9545323819978176	-1	0	0	0.2	2	0.8461538461538461	11	0.42857142857142855	0.6923076923076923	10	9	4	1	0	0.7142857142857143	7	5	15	0.09090909090909091	0.4	0.4168807745627072	0.92202170023947	0.45477241397281726	0.9603600090861726	0.8260141020833307	0.8370892020983007	0.8202498409066835	0.91919394616832	1.0	0.3	0.0	0.016593749248470534	0.016593749248470534
4715	0.04812320754308304	0.02654954262288243	0.02616441772738356	0.8154856520771461	-1	0	0	0.2	2	0.8461538461538461	11	0.375	0.6923076923076923	10	9	4	3	0	0.625	8	5	15	0.2727272727272727	0.5	0.420577933474046	0.9063536839145667	0.19506297420809907	0.9632119285840214	0.8260141020833307	0.9022231527280714	0.8202498409066835	0.9299372690996085	0.1	0.2	0.0	0.02616441772738356	0.02616441772738356
1169	0.031212027963524312	0.013889557442681333	0.013340265179430138	0.9447348316102365	-1	0	0	0.2	2	0.8461538461538461	11	0.42857142857142855	0.6923076923076923	10	9	4	1	0	0.7142857142857143	7	5	15	0.09090909090909091	0.4	0.4446798461800279	0.9168603299121277	0.4026316626788519	0.9520470085726545	0.6374315032704889	0.9211252790843815	0.7844995694852964	0.9318538013653954	1.0	0.3	0.0	0.013340265179430138	0.013340265179430138
4281	0.04632732688721013	0.024921012335383366	0.024381807746323255	0.794042779672528	-1	0	0	0.2	2	0.8461538461538461	11	0.375	0.6923076923076923	11	9	3	2	0	0.625	8	5	15	0.25	0.5	0.4154065302302595	0.9150698175190196	0.19506297420809907	0.95816621600302	0.8260141020833307	0.9182948388671427	0.8041036455248313	0.933555272327257	0.5454545454545454	0.2727272727272727	0.0	0.024381807746323255	0.024381807746323255
1430	0.05093171455971393	0.009576527991522248	0.0015028669848986985	0.9625948161123825	-1	0	0	0.2	2	0.8461538461538461	11	0.3409090909090909	0.7692307692307693	11	10	3	1	0	0.36363636363636365	4	11	15	0.1111111111111111	0.18181818181818182	0.4183550188951549	0.9151295651510917	0.35374680052375557	0.9552790450648403	0.6427368053007347	0.8263315652545665	0.7934295971953021	0.91158284332746	1.0	0.36363636363636365	0.0	0.0015028669848986985	0.0015028669848986985
3133	0.047856518510496035	0.022321595686485885	0.02189090890873026	0.946271126090394	-1	0	0	0.2	2	0.8461538461538461	11	0.375	0.6923076923076923	10	9	4	1	0	0.625	8	5	15	0.09090909090909091	0.5	0.420577933474046	0.9063536839145667	0.19506297420809907	0.9624769539838312	0.8260141020833307	0.8994043139448208	0.8430143448317736	0.9287973722799023	1.0	0.3	0.0	0.02189090890873026	0.02189090890873026
4225	0.048258714587155416	0.022930914003290774	0.022048379775048102	0.9467743628261435	-1	0	0	0.2	2	0.8461538461538461	11	0.375	0.6923076923076923	10	9	4	1	0	0.625	8	5	15	0.09090909090909091	0.5	0.420577933474046	0.9063536839145667	0.19506297420809907	0.9624769539838312	0.8260141020833307	0.9013347233477979	0.8569473990402958	0.9292703152035819	1.0	0.3	0.0	0.022048379775048102	0.022048379775048102
4609	0.04830743735370601	0.025639906477963388	0.02561673592846907	0.8080187503561057	-1	0	0	0.2	2	0.8461538461538461	11	0.375	0.6923076923076923	11	9	3	2	0	0.625	8	5	15	0.25	0.5	0.4154065302302595	0.9150698175190196	0.19506297420809907	0.95816621600302	0.8260141020833307	0.9182948388671427	0.8041036455248313	0.933555272327257	0.5454545454545454	0.2727272727272727	0.0	0.02561673592846907	0.02561673592846907
477	0.04080935898113851	0.009109591842541329	-0.008221113347074696	0.7175052072505439	-1	0	0	0.2	2	0.8461538461538461	11	0.3	0.7692307692307693	11	10	3	2	0	0.5	10	5	15	0.2222222222222222	0	0.6572049725565109	0.8704154460185576	0.656206488462445	0.8728875037866005	0.49249828435268206	0.9309159248433261	0.7752928288321322	0.8951135252581224	0.5454545454545454	0.18181818181818182	0.0	-0.0008221113347074696	-0.0008221113347074696
4509	0.04845655028894663	0.026401307464214208	0.024319828815499163	0.7983831365878271	-1	0	0	0.2	2	0.8461538461538461	11	0.375	0.6923076923076923	10	9	4	3	0	0.625	8	5	15	0.2727272727272727	0.5	0.420577933474046	0.9063536839145667	0.19506297420809907	0.9632119285840214	0.8260141020833307	0.9125222828518155	0.8202498409066835	0.9325547001011715	0.1	0.2	0.0	0.024319828815499163	0.024319828815499163
1531	0.04027736725819602	0.01763816942756103	0.01675857648755	0.9542047190557057	-1	0	0	0.2	2	0.8461538461538461	11	0.42857142857142855	0.6923076923076923	10	9	4	1	0	0.7142857142857143	7	5	15	0.09090909090909091	0.4	0.4168807745627072	0.92202170023947	0.45477241397281726	0.9603600090861726	0.784838595895096	0.8001038540578083	0.829921780246449	0.912789760616327	1.0	0.3	0.0	0.01675857648755	0.01675857648755
993	0.030825603650700396	0.013315447085982021	0.012625565388677049	0.9447966862705016	-1	0	0	0.2	2	0.8461538461538461	11	0.42857142857142855	0.6923076923076923	10	9	4	1	0	0.7142857142857143	7	5	15	0.09090909090909091	0.4	0.4446798461800279	0.9168603299121277	0.45477241397281726	0.959926479185174	0.6374315032704889	0.9211252790843815	0.7584559843943552	0.9357221277220507	1.0	0.3	0.0	0.012625565388677049	0.012625565388677049
1956	0.03790489396963576	0.01456500704021978	0.013497936336948475	0.9543802133272008	-1	0	0	0.2	2	0.8461538461538461	11	0.42857142857142855	0.6923076923076923	10	9	4	1	0	0.7142857142857143	7	5	15	0.09090909090909091	0.4	0.4168807745627072	0.92202170023947	0.3171045613810913	0.9566483329935621	0.784838595895096	0.8001038540578083	0.8871918508294753	0.9102799142232693	1.0	0.3	0.0	0.013497936336948475	0.013497936336948475
2125	0.04308775920110014	0.017477567945676783	0.017455080030349287	0.9527869399170128	-1	0	0	0.2	2	0.8461538461538461	11	0.42857142857142855	0.6923076923076923	10	9	4	1	0	0.7142857142857143	7	5	15	0.09090909090909091	0.4	0.4168807745627072	0.92202170023947	0.45477241397281726	0.9537986245819989	0.7343754536920327	0.8345696885553918	0.8202498409066835	0.9146657238873191	1.0	0.3	0.0	0.017455080030349287	0.017455080030349287
329	0.04375109874560053	0.0019050835003667887	0.0016760820677255248	0.8745197810082669	-1	0	0	0.2	2	0.8461538461538461	11	0.25	0.6153846153846154	10	8	4	1	0	0.6	10	6	15	0.1	0.2222222222222222	0.8078179471133249	0.6925934599441465	0.4084225106900499	0.8720351826439797	0.5460791202999165	0.8628843696398983	0.8788784476213435	0.8210681146185129	1.0	0.2	0.0	0.0016760820677255248	0.0016760820677255248
4923	0.04704273193504694	0.025620410749389505	0.025515177614049887	0.7852428049249822	-1	0	0	0.2	2	0.8461538461538461	11	0.375	0.6923076923076923	11	9	3	2	0	0.625	8	5	15	0.25	0.5	0.4154065302302595	0.9150698175190196	0.19506297420809907	0.95816621600302	0.8260141020833307	0.9182948388671427	0.8041036455248313	0.933555272327257	0.5454545454545454	0.2727272727272727	0.0	0.025515177614049887	0.025515177614049887
4100	0.0469067777390534	0.02504371662539008	0.02392951962692699	0.7800365595492178	-1	0	0	0.2	2	0.8461538461538461	11	0.375	0.6923076923076923	10	9	4	3	0	0.625	8	5	15	0.2727272727272727	0.5	0.420577933474046	0.9063536839145667	0.19506297420809907	0.9632119285840214	0.8260141020833307	0.9022231527280714	0.8202498409066835	0.9299372690996085	0.1	0.2	0.0	0.02392951962692699	0.02392951962692699
3651	0.04524203722876814	0.02189288271208447	0.021417556532043306	0.9460935802423464	-1	0	0	0.2	2	0.8461538461538461	11	0.375	0.6923076923076923	10	9	4	1	0	0.625	8	5	15	0.09090909090909091	0.5	0.420577933474046	0.9063536839145667	0.19506297420809907	0.9604550568748078	0.8260141020833307	0.8953723854674815	0.8977595465594377	0.9265980039715068	1.0	0.3	0.0	0.021417556532043306	0.021417556532043306
3017	0.04510404331496314	0.021815641476984626	0.0214450016761175	0.946560117096534	-1	0	0	0.2	2	0.8461538461538461	11	0.375	0.6923076923076923	11	9	3	1	0	0.625	8	5	15	0.125	0.5	0.4154065302302595	0.9150698175190196	0.19506297420809907	0.9574072758021923	0.8260141020833307	0.8945146755230126	0.8442713224814509	0.9270663655120879	1.0	0.2727272727272727	0.0	0.0214450016761175	0.0214450016761175
3318	0.044361220346318404	0.020521411151867442	0.020518881420011258	0.9469383403576265	-1	0	0	0.3	3	0.6923076923076923	9	0.375	0.6153846153846154	10	8	4	1	0	0.625	8	5	15	0.1	0.25	0.420577933474046	0.920943807466	0.37543050081498897	0.9555705582869801	0.8260141020833307	0.896800163772067	0.829921780246449	0.9283713970863485	1.0	0.3	0.0	0.020518881420011258	0.020518881420011258
166	0.027829173507018103	0.0019137728965069984	0.001503864769727529	0.9165003157773003	-1	0	0	0.2	2	0.8333333333333334	10	0.5833333333333334	0.6666666666666666	10	8	3	1	0	0.6666666666666666	6	4	14	0.125	0	0.48475572231698416	0.9499729491137869	0.46343811639938864	0.8935254406837624	0.5542657903280731	0.953185428127448	0.843102868288899	0.9367260860968225	1.0	0.2	0.0	0.001503864769727529	0.001503864769727529
668	0.03097053064953458	0.004549574664995304	0.0007518576530080755	0.9231415444087345	-1	0	0	0.3	3	0.7692307692307693	10	0.3	0.6153846153846154	8	8	6	1	0	0.5	10	5	15	0.0625	0.18181818181818182	0.6628156263014673	0.8914577874401294	0.6397030144181559	0.9232951585600319	0.5518779558778093	0.9581377327500447	0.7844995694852964	0.929220056597019	1.0	0.5	0.0	0.0007518576530080755	0.0007518576530080755
4556	0.04717846099680594	0.026443509812600473	0.025814113507181834	0.817466050813669	-1	0	0	0.2	2	0.8461538461538461	11	0.375	0.6923076923076923	10	9	4	3	0	0.625	8	5	15	0.2727272727272727	0.5	0.420577933474046	0.9063536839145667	0.19506297420809907	0.9632119285840214	0.8260141020833307	0.9022231527280714	0.8202498409066835	0.9299372690996085	0.1	0.2	0.0	0.025814113507181834	0.025814113507181834
3250	0.047126956110630475	0.0223422891873674	0.021234368814648602	0.9467955262355793	-1	0	0	0.2	2	0.8461538461538461	11	0.375	0.6923076923076923	10	9	4	1	0	0.625	8	5	15	0.09090909090909091	0.5	0.420577933474046	0.9063536839145667	0.19506297420809907	0.9624769539838312	0.8260141020833307	0.8953723854674815	0.8383345828601615	0.927825966241824	1.0	0.3	0.0	0.021234368814648602	0.021234368814648602
394	0.09136040815579197	0.003777689818674887	0.0009204515613119797	0.6975262211442541	-1	0	0	0.1	1	1.0	13	1.0	0.9230769230769231	13	12	1	1	0	0.06666666666666667	15	1	15	0.2	0	0.2808601274411265	0.9106333586912667	0.7710816087559136	0.9241799442307488	0.7458104917392949	0.9161442747523939	0.9021815927368668	0.917157472936377	1.0	0.5384615384615384	0.0	0.0009204515613119797	0.0009204515613119797
4182	0.047468009042699016	0.025340649837156476	0.02523469459775095	0.7900889102177262	-1	0	0	0.2	2	0.8461538461538461	11	0.375	0.6923076923076923	11	9	3	2	0	0.625	8	5	15	0.25	0.5	0.4154065302302595	0.9150698175190196	0.19506297420809907	0.95816621600302	0.8260141020833307	0.9182948388671427	0.8041036455248313	0.933555272327257	0.5454545454545454	0.2727272727272727	0.0	0.02523469459775095	0.02523469459775095
3029	0.04666995551395337	0.02394676641262689	0.023800905575264604	0.9480930125816075	-1	0	0	0.2	2	0.8461538461538461	11	0.375	0.6923076923076923	11	9	3	1	0	0.625	8	5	15	0.125	0.5	0.4154065302302595	0.9150698175190196	0.19506297420809907	0.9589595443001245	0.8260141020833307	0.894917433015143	0.8442713224814509	0.9280300533743637	1.0	0.18181818181818182	0.0	0.023800905575264604	0.023800905575264604
532	0.055657288187913226	0.01318640931728084	0.006747477667383448	0.6479848971082608	-1	0	0	0.1	1	1.0	12	1.0	0.9166666666666666	12	11	1	0	0	0.07142857142857142	14	1	14	0.0	0	0.682682868834303	0.8881424524498757	0.6859022236374874	0.8244735872512097	0.5361379935104139	0.9648533813932806	0.7581915716290314	0.9097376993950761	0	0	0.0	0.006747477667383448	0.006747477667383448
4249	0.046403489382905644	0.0250307152428226	0.0245293777811003	0.796882388267359	-1	0	0	0.2	2	0.8461538461538461	11	0.375	0.6923076923076923	11	9	3	2	0	0.625	8	5	15	0.25	0.5	0.4154065302302595	0.9150698175190196	0.19506297420809907	0.95816621600302	0.8260141020833307	0.9060970284944273	0.8041036455248313	0.9303313731953763	0.5454545454545454	0.2727272727272727	0.0	0.0245293777811003	0.0245293777811003
229	0.030520246665751545	0.0012610392802704352	-0.0001554897248708229	0.9133572956792859	-1	0	0	0.5	5	0.5384615384615384	7	0.375	0.5384615384615384	9	7	5	0	0	0.625	5	8	15	0.0	0.16666666666666666	0.6296237421063902	0.9503984618136527	0.46840798627936253	0.9353814140421262	0.5240108652550972	0.9004142495889764	0.8816352285227168	0.9314417056074878	0	0	0.0	-1.554897248708229e-05	-1.554897248708229e-05
3794	0.046963686795234605	0.023376696147846293	0.023292796235551756	0.9468922267560479	-1	0	0	0.2	2	0.8461538461538461	11	0.375	0.6923076923076923	10	9	4	1	0	0.625	8	5	15	0.09090909090909091	0.5	0.420577933474046	0.9063536839145667	0.19506297420809907	0.9624769539838312	0.8260141020833307	0.8953723854674815	0.8383345828601615	0.927825966241824	1.0	0.3	0.0	0.023292796235551756	0.023292796235551756
742	0.03401554369930887	0.003953542650534866	-0.003928366296230309	0.5765812472599778	-1	0	0	0.1	1	1.0	13	1.0	1.0	14	13	0	1	0	0.06666666666666667	15	1	15	0.3333333333333333	0	0.6628156263014673	0.7758957654697237	0.7450656055350435	0.8669872412833081	0.32526972908227936	0.9612280774513108	0.9018548853717335	0.8917749066495725	1.0	0.07142857142857142	0.0	-0.00039283662962303094	-0.00039283662962303094
386	0.052179975821646095	0.004841171905806315	0.004073056368416599	0.7812781396448796	-1	0	0	0.125	1	1.0	9	1.0	1.0	10	9	0	1	0	0.09090909090909091	11	1	11	0.3333333333333333	0	0.4670067103465807	0.9608664504863778	0.5094064386213168	0.9011575859537505	0.5761704312192648	0.9354231192508916	0.8947972044481126	0.9367141879527014	1.0	0.2	0.0	0.004073056368416599	0.004073056368416599
3891	0.04652343934623919	0.02221984212179792	0.02053299911652183	0.9471461760434781	-1	0	0	0.2	2	0.8461538461538461	11	0.375	0.6923076923076923	10	9	4	1	0	0.625	8	5	15	0.09090909090909091	0.5	0.420577933474046	0.9063536839145667	0.19506297420809907	0.9624769539838312	0.8260141020833307	0.8953723854674815	0.8383345828601615	0.927825966241824	1.0	0.6	0.0	0.02053299911652183	0.02053299911652183
4628	0.047083700943031166	0.02538572558197977	0.024855285747128194	0.7873754679118019	-1	0	0	0.2	2	0.8461538461538461	11	0.375	0.6923076923076923	11	9	3	2	0	0.625	8	5	15	0.25	0.5	0.4154065302302595	0.9150698175190196	0.19506297420809907	0.95816621600302	0.8260141020833307	0.9060970284944273	0.8041036455248313	0.9303313731953763	0.5454545454545454	0.2727272727272727	0.0	0.024855285747128194	0.024855285747128194
2241	0.03770980459665708	0.01406440744789492	0.012854083168743749	0.9603885396920091	-1	0	0	0.2	2	0.8461538461538461	11	0.42857142857142855	0.6923076923076923	9	9	5	1	0	0.7142857142857143	7	5	15	0.07142857142857142	0.4	0.4183550188951549	0.9128285998836335	0.35374680052375557	0.9664021687869928	0.8260141020833307	0.8018236802521641	0.7934295971953021	0.9143940900856783	1.0	0.3333333333333333	0.0	0.012854083168743749	0.012854083168743749
1841	0.0395481309447254	0.017796220209481628	0.01763278087477163	0.9541677945436169	-1	0	0	0.2	2	0.8461538461538461	11	0.42857142857142855	0.6923076923076923	10	9	4	1	0	0.7142857142857143	7	5	15	0.09090909090909091	0.4	0.4168807745627072	0.92202170023947	0.45477241397281726	0.9603600090861726	0.7343754536920327	0.8425544588457093	0.8202498409066835	0.9201942230348809	1.0	0.3	0.0	0.01763278087477163	0.01763278087477163
4315	0.0469080278240163	0.01879004797534103	0.013171603194759613	0.947028265171489	-1	0	0	0.2	2	0.8461538461538461	11	0.375	0.6923076923076923	11	9	3	2	0	0.625	8	5	15	0.25	0.5	0.4154065302302595	0.9150698175190196	0.19506297420809907	0.9654825314771326	0.8260141020833307	0.9060970284944273	0.8145502518746431	0.9345271967737996	0.5454545454545454	0.2727272727272727	0.0	0.013171603194759613	0.013171603194759613
1603	0.042982355061073105	0.016594756873488686	0.016558553429019216	0.953602382207023	-1	0	0	0.2	2	0.8461538461538461	11	0.42857142857142855	0.6923076923076923	10	9	4	1	0	0.7142857142857143	7	5	15	0.09090909090909091	0.4	0.4168807745627072	0.92202170023947	0.45477241397281726	0.9657346568634428	0.8260141020833307	0.7923478216330241	0.829921780246449	0.9154967087690901	1.0	0.3	0.0	0.016558553429019216	0.016558553429019216
41	0.05942484884455433	0.013958243244398318	-0.013192385729901803	0.7627201985870227	-1	0	0	0.3	3	0.8461538461538461	11	0.38461538461538464	0.8461538461538461	13	11	1	0	0	0.23076923076923078	3	13	15	0.0	1.0	0.42786462598638303	0.9008198301640272	0.6043573338631105	0.927027224586976	0.2669296589509189	0.9177100927399633	0.8729754427117782	0.9158022493663895	0	0	0.0	-0.0013192385729901804	-0.0013192385729901804
3266	0.047440135757199964	0.02143684073471361	0.020303816506665483	0.9472352765910295	-1	0	0	0.2	2	0.8461538461538461	11	0.375	0.6923076923076923	10	9	4	1	0	0.625	8	5	15	0.09090909090909091	0.5	0.420577933474046	0.9063536839145667	0.19506297420809907	0.9624769539838312	0.8260141020833307	0.8953723854674815	0.8383345828601615	0.927825966241824	1.0	0.3	0.0	0.020303816506665483	0.020303816506665483
4306	0.04588526658066823	0.02475256741208455	0.024526748156787605	0.7927268735183218	-1	0	0	0.2	2	0.8461538461538461	11	0.375	0.6923076923076923	11	9	3	2	0	0.625	8	5	15	0.25	0.5	0.4154065302302595	0.9150698175190196	0.19506297420809907	0.95816621600302	0.8260141020833307	0.9060970284944273	0.8041036455248313	0.9303313731953763	0.5454545454545454	0.2727272727272727	0.0	0.024526748156787605	0.024526748156787605
2913	0.04806048325991031	0.022294097707813487	0.019530916368052348	0.9469675848909678	-1	0	0	0.2	2	0.8461538461538461	11	0.375	0.6923076923076923	10	9	4	1	0	0.625	8	5	15	0.09090909090909091	0.5	0.420577933474046	0.9063536839145667	0.19506297420809907	0.9624769539838312	0.8260141020833307	0.8953723854674815	0.8383345828601615	0.927825966241824	1.0	0.3	0.0	0.019530916368052348	0.019530916368052348
4334	0.0467426689984842	0.024536973490449056	0.023965598868656096	0.7766990606210965	-1	0	0	0.2	2	0.8461538461538461	11	0.375	0.6923076923076923	11	9	3	2	0	0.625	8	5	15	0.25	0.5	0.4154065302302595	0.9150698175190196	0.19506297420809907	0.95816621600302	0.8260141020833307	0.9037545746618487	0.8073975937820748	0.9297408111810241	0.5454545454545454	0.2727272727272727	0.0	0.023965598868656096	0.023965598868656096
2727	0.046814159212160915	0.021846902391869594	0.02183158591330067	0.9466295684700493	-1	0	0	0.2	2	0.8461538461538461	11	0.375	0.6923076923076923	11	9	3	1	0	0.625	8	5	15	0.125	0.5	0.4154065302302595	0.9150698175190196	0.19506297420809907	0.9574072758021923	0.8260141020833307	0.8945146755230126	0.8442713224814509	0.9270663655120879	1.0	0.18181818181818182	0.0	0.02183158591330067	0.02183158591330067
4041	0.047919410795453456	0.025771189869728865	0.025703630004477302	0.7851973541567061	-1	0	0	0.2	2	0.8461538461538461	11	0.375	0.6923076923076923	11	9	3	2	0	0.625	8	5	15	0.25	0.5	0.4154065302302595	0.9150698175190196	0.19506297420809907	0.95816621600302	0.8260141020833307	0.9060970284944273	0.8041036455248313	0.9303313731953763	0.5454545454545454	0.2727272727272727	0.0	0.025703630004477302	0.025703630004477302
2643	0.04708193240874129	0.009037886191564494	0.007069332511052215	0.9515900814828477	-1	0	0	0.3	3	0.6923076923076923	9	0.3125	0.6923076923076923	12	9	2	2	0	0.75	6	8	15	0.4	0	0.4220521778064937	0.9186706165406583	0.45477241397281726	0.9565263615584065	0.7343754536920327	0.8881541900312101	0.7893064623816272	0.9261636192472206	0.5416666666666666	0.3333333333333333	0.0	0.007069332511052215	0.007069332511052215
4960	0.057501520527956415	0.008632428720666796	-5.316028432792401e-05	0.9525489752945626	-1	0	0	0.2	2	0.8461538461538461	11	0.2777777777777778	0.7692307692307693	12	10	2	2	0	0.6666666666666666	6	9	15	0.3333333333333333	0	0.4220521778064937	0.9186706165406583	0.45477241397281726	0.959157204399957	0.7343754536920327	0.8968666875860325	0.7866105439308104	0.9296424444288981	0.5416666666666667	0.4166666666666667	0.0	-5.316028432792401e-06	-5.316028432792401e-06
2984	0.04843858013502096	0.023427488020559765	0.023425859936049277	0.9465282421126036	-1	0	0	0.2	2	0.8461538461538461	11	0.375	0.6923076923076923	10	9	4	1	0	0.625	8	5	15	0.09090909090909091	0.5	0.420577933474046	0.9063536839145667	0.19506297420809907	0.9624769539838312	0.8260141020833307	0.8953723854674815	0.8383345828601615	0.927825966241824	1.0	0.3	0.0	0.023425859936049277	0.023425859936049277
1128	0.033851725687544784	0.014387674778132133	0.014255645155548394	0.9438615310256527	-1	0	0	0.2	2	0.8461538461538461	11	0.42857142857142855	0.6923076923076923	10	9	4	2	0	0.7142857142857143	7	5	15	0.18181818181818182	0.4	0.4446798461800279	0.9168603299121277	0.4026316626788519	0.9520470085726545	0.6241825043997098	0.9221932523219986	0.7844995694852964	0.9321662309071069	0.55	0.3	0.0	0.014255645155548394	0.014255645155548394
2141	0.03780410662094778	0.014571332929601867	0.013367792548531172	0.9603828600274675	-1	0	0	0.2	2	0.8461538461538461	11	0.42857142857142855	0.6923076923076923	9	9	5	1	0	0.7142857142857143	7	5	15	0.07142857142857142	0.4	0.4183550188951549	0.9128285998836335	0.35374680052375557	0.9664021687869928	0.8260141020833307	0.8510942019159692	0.7934295971953021	0.9229888147809346	1.0	0.3333333333333333	0.0	0.013367792548531172	0.013367792548531172
3247	0.0372750869824676	0.010344486395000026	0.010260504297839609	0.951609643541176	-1	0.25	1	0.4	4	0.6153846153846154	8	0.4166666666666667	0.46153846153846156	10	6	4	1	0	0.4444444444444444	9	4	15	0.125	0	0.4446798461800279	0.9141926591943599	0.46009363395915326	0.9655202515493152	0.8260141020833307	0.8827314110335389	0.8326852880169331	0.9290549276850412	1.0	0.3	0.0	0.010260504297839609	0.010260504297839609
779	0.014132771914268026	0.0016412931322540983	-0.0014666525376956382	0.9633768514252851	-1	0	0	0.16666666666666666	1	1.0	6	1.0	1.0	7	6	0	0	0	0.125	8	1	8	0.0	0	0.7025501113671387	0.880022478681821	0.5276001625309926	0.8509656102465987	0.5116276791121648	0.8611592717900097	0.7361778353697664	0.8645097896010203	0	0	0.0	-0.00014666525376956383	-0.00014666525376956383
3768	0.04756959421918221	0.02429511253749319	0.02419988617636185	0.946119011158	-1	0	0	0.2	2	0.8461538461538461	11	0.375	0.6923076923076923	10	9	4	1	0	0.625	8	5	15	0.09090909090909091	0.5	0.420577933474046	0.9063536839145667	0.19506297420809907	0.9624769539838312	0.8260141020833307	0.8953723854674815	0.8383345828601615	0.927825966241824	1.0	0.3	0.0	0.02419988617636185	0.02419988617636185
996	0.03570348366631459	0.011643355463882841	0.011595524301513152	0.9434679982632952	-1	0	0	0.2	2	0.8461538461538461	11	0.42857142857142855	0.6923076923076923	10	9	4	1	0	0.7142857142857143	7	5	15	0.09090909090909091	0.4	0.4446798461800279	0.9168603299121277	0.4247835212051168	0.9519458402732202	0.6374315032704889	0.9212907522494558	0.7844995694852964	0.9318551977172922	1.0	0.3	0.0	0.011595524301513152	0.011595524301513152
2850	0.03917307363243458	0.0010747483107342501	0.0008207465422737503	0.9526950586412968	-1	0	0	0.2	2	0.8461538461538461	11	0.375	0.6153846153846154	9	8	5	1	0	0.625	8	5	15	0.07692307692307693	0.5	0.42574933671783255	0.9104020217978641	0.35374680052375557	0.9603321532489072	0.8260141020833307	0.8936667589757403	0.7851233178392875	0.9272154512796624	1.0	0.4444444444444444	0.0	0.0008207465422737503	0.0008207465422737503
2182	0.03873663368243196	0.016719108334377814	0.016351150715764186	0.9533610538364453	-1	0	0	0.2	2	0.8461538461538461	11	0.42857142857142855	0.6923076923076923	10	9	4	1	0	0.7142857142857143	7	5	15	0.09090909090909091	0.4	0.4168807745627072	0.92202170023947	0.3171045613810913	0.9601286344283159	0.7980875947658751	0.8001490919959415	0.8871918508294753	0.9126363198207396	1.0	0.3	0.0	0.016351150715764186	0.016351150715764186
4622	0.04945472548189468	0.024666974728909993	0.023706041414307467	0.7879487559078555	-1	0	0	0.2	2	0.8461538461538461	11	0.375	0.6923076923076923	10	9	4	2	0	0.625	8	5	15	0.18181818181818182	0.5	0.420577933474046	0.920943807466	0.37543050081498897	0.9563492033041131	0.8260141020833307	0.9056000898733099	0.8372145752969717	0.9309301840577795	0.55	0.3	0.0	0.023706041414307467	0.023706041414307467
627	0.03637667562628874	0.007815109262575382	0.004881261747014124	0.8958101561498044	-1	0	0	0.4	4	0.5384615384615384	7	0.5	0.46153846153846156	10	6	4	2	0	0.3	3	10	15	0.25	0	0.7524790365325028	0.6819136730605184	0.6193211019964605	0.8626018495985425	0.5682721260905053	0.9205905676003511	0.9080692938327871	0.8433475638577188	0.55	0.2	0.0	0.004881261747014124	0.004881261747014124
3440	0.04797503657841806	0.021715481506854806	0.019934828414136192	0.9470076352395729	-1	0	0	0.2	2	0.8461538461538461	11	0.375	0.6923076923076923	10	9	4	1	0	0.625	8	5	15	0.09090909090909091	0.5	0.420577933474046	0.9063536839145667	0.19506297420809907	0.9624769539838312	0.8260141020833307	0.8874512928773819	0.8202498409066835	0.9259771433094163	1.0	0.3	0.0	0.019934828414136192	0.019934828414136192
4597	0.04681412894558979	0.02423352930666796	0.02338403036964171	0.7794435155716636	-1	0	0	0.2	2	0.8461538461538461	11	0.375	0.6923076923076923	11	9	3	2	0	0.625	8	5	15	0.25	0.5	0.4154065302302595	0.9150698175190196	0.19506297420809907	0.95816621600302	0.8260141020833307	0.9060970284944273	0.8041036455248313	0.9303313731953763	0.5454545454545454	0.2727272727272727	0.0	0.02338403036964171	0.02338403036964171
3783	0.04894041667753743	0.02411373622076646	0.024113714268526872	0.946456056612229	-1	0	0	0.2	2	0.8461538461538461	11	0.375	0.6923076923076923	10	9	4	1	0	0.625	8	5	15	0.09090909090909091	0.5	0.420577933474046	0.9063536839145667	0.19506297420809907	0.9624769539838312	0.8260141020833307	0.8953723854674815	0.8383345828601615	0.927825966241824	1.0	0.3	0.0	0.024113714268526872	0.024113714268526872
360	0.061949965644584756	0.0038840979838993617	8.43176973372723e-05	0.5808622704186366	-1	0	0	0.1	1	1.0	13	1.0	0.9230769230769231	13	12	1	0	0	0.06666666666666667	1	15	15	0.0	0	0.6628156263014673	0.8765620057173952	0.6859022236374874	0.9292456352916795	0.9126313351198153	0.9755193568288055	0.937030666047067	0.9393558698698926	0	0	0.0	8.43176973372723e-05	8.43176973372723e-05
520	0.041386885182982246	0.006838210532584201	0.006569938804652104	0.780730995131193	-1	0	0	0.375	3	0.8	8	0.5454545454545454	0.8	11	8	0	1	0	0.18181818181818182	11	2	12	1.0	0.6	0.7025501113671387	0.9350612442810223	0.5714882926412795	0.9364525020657186	0.49249828435268206	0.9116003358350739	0.8090247577206451	0.9284821463148007	1.0	0.09090909090909091	0.0	0.006569938804652104	0.006569938804652104
3326	0.04413013139658199	0.020784364950939976	0.02062712961371263	0.9465455372547283	-1	0	0	0.2	2	0.8461538461538461	11	0.375	0.6923076923076923	11	9	3	1	0	0.625	8	5	15	0.125	0.5	0.4154065302302595	0.9150698175190196	0.19506297420809907	0.9574072758021923	0.8260141020833307	0.8945146755230126	0.8442713224814509	0.9270663655120879	1.0	0.18181818181818182	0.0	0.02062712961371263	0.02062712961371263
1404	0.03859150180309609	0.016406296201247443	0.015226296066070566	0.9548260029460099	-1	0	0	0.2	2	0.8461538461538461	11	0.42857142857142855	0.6923076923076923	10	9	4	1	0	0.7142857142857143	7	5	15	0.09090909090909091	0.4	0.4168807745627072	0.92202170023947	0.45477241397281726	0.9603600090861726	0.7343754536920327	0.8425544588457093	0.8202498409066835	0.9201942230348809	1.0	0.3	0.0	0.015226296066070566	0.015226296066070566
928	0.030865780538293176	0.013499553750233787	0.013019845530181068	0.9446723977316117	-1	0	0	0.2	2	0.8461538461538461	11	0.42857142857142855	0.6923076923076923	10	9	4	1	0	0.7142857142857143	7	5	15	0.09090909090909091	0.4	0.4446798461800279	0.9168603299121277	0.4026316626788519	0.9520470085726545	0.6374315032704889	0.9211252790843815	0.7844995694852964	0.9318538013653954	1.0	0.3	0.0	0.013019845530181068	0.013019845530181068
3781	0.04849831141781736	0.02307820964153357	0.023078100111810933	0.9463126124372873	-1	0	0	0.2	2	0.8461538461538461	11	0.375	0.6923076923076923	10	9	4	1	0	0.625	8	5	15	0.09090909090909091	0.5	0.420577933474046	0.9063536839145667	0.19506297420809907	0.9624769539838312	0.8260141020833307	0.8953723854674815	0.8383345828601615	0.927825966241824	1.0	0.3	0.0	0.023078100111810933	0.023078100111810933
3403	0.04937909001770638	0.02296844537717654	0.022899897016772534	0.947021741378425	-1	0	0	0.2	2	0.8461538461538461	11	0.375	0.6923076923076923	10	9	4	1	0	0.625	8	5	15	0.09090909090909091	0.5	0.420577933474046	0.9063536839145667	0.19506297420809907	0.9624769539838312	0.8260141020833307	0.8953723854674815	0.8383345828601615	0.927825966241824	1.0	0.3	0.0	0.022899897016772534	0.022899897016772534
1557	0.04128001369139564	0.003970811640950055	0.002616584796167603	0.9135533613879634	-1	0	0	0.2	2	0.8461538461538461	11	0.42857142857142855	0.6923076923076923	10	9	4	1	0	0.7142857142857143	7	5	15	0.09090909090909091	0.4	0.40415529550051793	0.9545314413272356	0.5036572761279137	0.9499669316529815	0.7980875947658751	0.7956679050360642	0.8871918508294753	0.9204975095492072	1.0	0.2	0.0	0.002616584796167603	0.002616584796167603
3509	0.048482908012376834	0.02174438704987932	0.019601342411050077	0.9469923068136137	-1	0	0	0.2	2	0.8461538461538461	11	0.375	0.6923076923076923	10	9	4	1	0	0.625	8	5	15	0.09090909090909091	0.5	0.420577933474046	0.9063536839145667	0.19506297420809907	0.9624769539838312	0.8260141020833307	0.8953723854674815	0.8383345828601615	0.927825966241824	1.0	0.3	0.0	0.019601342411050077	0.019601342411050077
4754	0.04590623436139123	0.026830774428306527	0.02494270837437587	0.7866941973684807	-1	0	0	0.2	2	0.8461538461538461	11	0.375	0.6923076923076923	10	9	4	2	0	0.625	8	5	15	0.18181818181818182	0.5	0.420577933474046	0.9063536839145667	0.19506297420809907	0.9632119285840214	0.8260141020833307	0.9022231527280714	0.8202498409066835	0.9299372690996085	0.55	0.2	0.0	0.02494270837437587	0.02494270837437587
4605	0.047130286122656226	0.025407544605520593	0.02520008670686167	0.7930442254306314	-1	0	0	0.2	2	0.8461538461538461	11	0.375	0.6923076923076923	11	9	3	2	0	0.625	8	5	15	0.25	0.5	0.4154065302302595	0.9150698175190196	0.19506297420809907	0.95816621600302	0.6059566358599054	0.8837283745432093	0.8416394738474288	0.9249951823403072	0.5454545454545454	0.2727272727272727	0.0	0.02520008670686167	0.02520008670686167
4430	0.04716786518615251	0.02523861529190778	0.024761594879330516	0.7792721378273085	-1	0	0	0.2	2	0.8461538461538461	11	0.375	0.6923076923076923	11	9	3	2	0	0.625	8	5	15	0.25	0.5	0.4154065302302595	0.9150698175190196	0.19506297420809907	0.95816621600302	0.8260141020833307	0.9060970284944273	0.8041036455248313	0.9303313731953763	0.5454545454545454	0.2727272727272727	0.0	0.024761594879330516	0.024761594879330516
2809	0.046818298839817446	0.019914079775205866	0.019548488805449203	0.9476500089707298	-1	0	0	0.2	2	0.8461538461538461	11	0.375	0.6923076923076923	11	9	3	1	0	0.625	8	5	15	0.125	0.5	0.4154065302302595	0.9150698175190196	0.19506297420809907	0.9589595443001245	0.8260141020833307	0.8835840963727765	0.8610959453886906	0.9254235149951805	1.0	0.18181818181818182	0.0	0.019548488805449203	0.019548488805449203
832	0.03877989110256234	0.01587222271865903	0.015085030941901006	0.9539299944480172	-1	0	0	0.2	2	0.8461538461538461	11	0.42857142857142855	0.6923076923076923	10	9	4	1	0	0.7142857142857143	7	5	15	0.09090909090909091	0.4	0.4168807745627072	0.92202170023947	0.4026316626788519	0.9505027689653505	0.7343754536920327	0.8350968357833675	0.8528825475713313	0.9128653632505049	1.0	0.3	0.0	0.015085030941901006	0.015085030941901006
1258	0.032944778629165006	0.014885188441996393	0.014655542365249494	0.9442096120980837	-1	0	0	0.2	2	0.8461538461538461	11	0.42857142857142855	0.6923076923076923	10	9	4	2	0	0.7142857142857143	7	5	15	0.18181818181818182	0.4	0.4446798461800279	0.9168603299121277	0.4026316626788519	0.9520470085726545	0.6241825043997098	0.9221932523219986	0.7844995694852964	0.9321662309071069	0.55	0.3	0.0	0.014655542365249494	0.014655542365249494
2662	0.037570333925112956	0.016404793362017608	0.016255652977543406	0.9527630647085935	-1	0	0	0.2	2	0.8461538461538461	11	0.42857142857142855	0.6923076923076923	10	9	4	1	0	0.7142857142857143	7	5	15	0.09090909090909091	0.4	0.4168807745627072	0.92202170023947	0.45477241397281726	0.9603600090861726	0.7980875947658751	0.8001490919959415	0.829921780246449	0.9127972662777183	1.0	0.3	0.0	0.016255652977543406	0.016255652977543406
3947	0.045629025936200274	0.021194532122285184	0.020887556328964496	0.9471816252711321	-1	0	0	0.3	3	0.6923076923076923	9	0.375	0.6153846153846154	10	8	4	1	0	0.625	8	5	15	0.1	0.25	0.420577933474046	0.920943807466	0.37543050081498897	0.9555705582869801	0.8260141020833307	0.896800163772067	0.829921780246449	0.9283713970863485	1.0	0.3	0.0	0.020887556328964496	0.020887556328964496
308	0.049193908235660826	0.007182637993400021	0.006687908194264721	0.7476459322257459	-1	0	0	0.1111111111111111	1	1.0	11	1.0	0.9090909090909091	11	10	1	0	0	0.07692307692307693	13	1	13	0.0	0	0.6628156263014673	0.8843515010522606	0.6859022236374874	0.8341664873893754	0.49249828435268206	0.9610600591334529	0.7581915716290314	0.9076484597795753	0	0	0.0	0.006687908194264721	0.006687908194264721
970	0.04070368971301964	0.000987500160195229	0.0009615531819902042	0.8301909908171468	-1	0	0	0.1	1	1.0	13	0.5357142857142857	0.8461538461538461	12	11	2	1	0	0.5714285714285714	7	4	15	0.14285714285714285	0	0.4108750482264686	0.9143684905413018	0.5557980274218789	0.9656035742257213	0.5149612504635835	0.931801612181904	0.8442713224814509	0.941174881414224	1.0	0.16666666666666666	0.0	0.0009615531819902042	0.0009615531819902042
2010	0.03835966762821964	0.01738483213258202	0.016900460954848755	0.954942395589059	-1	0	0	0.2	2	0.8461538461538461	11	0.42857142857142855	0.6923076923076923	10	9	4	1	0	0.7142857142857143	7	5	15	0.09090909090909091	0.4	0.4168807745627072	0.92202170023947	0.45477241397281726	0.9603600090861726	0.7343754536920327	0.8425544588457093	0.8202498409066835	0.9201942230348809	1.0	0.3	0.0	0.016900460954848755	0.016900460954848755
579	0.05151261845685276	0.006272209063443142	0.005982505518277707	0.6414480096068149	-1	0	0	0.2	2	0.8461538461538461	11	0.5357142857142857	0.8461538461538461	12	11	2	1	0	0.14285714285714285	2	14	15	0.14285714285714285	0	0.682682868834303	0.7051265219868093	0.6859022236374874	0.78363803037352	0.1580411738118767	0.9725620368598312	0.9314905689097221	0.8709004501122406	1.0	0.3333333333333333	0.0	0.005982505518277707	0.005982505518277707
1087	0.03316035737568755	0.010990891841635469	0.010952261741218472	0.9398939142719863	-1	0	0	0.2	2	0.8461538461538461	11	0.42857142857142855	0.6923076923076923	10	9	4	1	0	0.7142857142857143	7	5	15	0.09090909090909091	0.4	0.4446798461800279	0.9168603299121277	0.31271721526816876	0.9550955679231277	0.6057924196792952	0.9185904548078955	0.7844995694852964	0.9325803406724746	1.0	0.3	0.0	0.010952261741218472	0.010952261741218472
3142	0.041057356022019965	0.02060757049704103	0.020165275207894545	0.9493362463271381	-1	0	0	0.2	2	0.8461538461538461	11	0.375	0.6923076923076923	11	9	3	1	0	0.625	8	5	15	0.125	0.5	0.4154065302302595	0.9150698175190196	0.19506297420809907	0.9566859319426294	0.8260141020833307	0.8974077237340329	0.8442713224814509	0.9273698308927911	1.0	0.18181818181818182	0.0	0.020165275207894545	0.020165275207894545
2724	0.04452176944598402	0.020764272890630747	0.020034142022111102	0.9467170885352916	-1	0	0	0.2	2	0.8461538461538461	11	0.375	0.6923076923076923	11	9	3	1	0	0.625	8	5	15	0.125	0.5	0.4154065302302595	0.9150698175190196	0.19506297420809907	0.9574072758021923	0.8260141020833307	0.8945146755230126	0.8442713224814509	0.9270663655120879	1.0	0.18181818181818182	0.0	0.020034142022111102	0.020034142022111102
3405	0.046670349496824	0.023130688420977413	0.02312299171110397	0.9470967394748828	-1	0	0	0.2	2	0.8461538461538461	11	0.375	0.6923076923076923	10	9	4	1	0	0.625	8	5	15	0.09090909090909091	0.5	0.420577933474046	0.9063536839145667	0.19506297420809907	0.9624769539838312	0.7623955340669604	0.896412393898482	0.8977595465594377	0.9280744725757843	1.0	0.3	0.0	0.02312299171110397	0.02312299171110397
2605	0.045860468306359654	0.020715140406194786	0.02048828852159638	0.9457095913559904	-1	0	0	0.2	2	0.8461538461538461	11	0.375	0.6923076923076923	11	9	3	1	0	0.625	8	5	15	0.125	0.5	0.4154065302302595	0.9150698175190196	0.19506297420809907	0.9574072758021923	0.8260141020833307	0.9066938198389715	0.8442713224814509	0.9300773578646105	1.0	0.18181818181818182	0.0	0.02048828852159638	0.02048828852159638
3823	0.04968437365823119	0.011534205497606793	-0.007155615808198134	0.8555748760367055	-1	0	0	0.3	3	0.6923076923076923	9	0.5	0.5384615384615384	10	7	4	2	0	0.3	10	3	15	0.2222222222222222	0	0.4636103556422233	0.9245470383947346	0.6516511976968105	0.9619389840366876	0.6423464260086871	0.9316367408282329	0.7796289093498046	0.9417257693375966	0.55	0.4	0.0	-0.0007155615808198134	-0.0007155615808198134
2915	0.04729229999504193	0.023338136651211764	0.023280316788246994	0.9469105592226802	-1	0	0	0.2	2	0.8461538461538461	11	0.375	0.6923076923076923	10	9	4	1	0	0.625	8	5	15	0.09090909090909091	0.5	0.420577933474046	0.9063536839145667	0.19506297420809907	0.9624769539838312	0.8260141020833307	0.8953723854674815	0.8383345828601615	0.927825966241824	1.0	0.3	0.0	0.023280316788246994	0.023280316788246994
630	0.04963821878994797	0.006817540881564065	-0.0020613272032081044	0.7286848425765065	-1	0	0	0.125	1	1.0	10	1.0	0.9	10	9	1	0	0	0.08333333333333333	12	1	12	0.0	0	0.682682868834303	0.8193682514242278	0.6859022236374874	0.7647502659492706	0.4318652404880835	0.9662888401892125	0.7602886621251375	0.8824186581571238	0	0	0.0	-0.00020613272032081044	-0.00020613272032081044
3650	0.04740176626919219	0.012426566282585228	0.00468417228639778	0.9454158782789883	-1	0	0	0.2	2	0.8461538461538461	11	0.375	0.6923076923076923	10	9	4	1	0	0.625	8	5	15	0.09090909090909091	0.5	0.420577933474046	0.9063536839145667	0.19506297420809907	0.9640116247766505	0.8260141020833307	0.8953723854674815	0.8114188392137698	0.9287877041785506	1.0	0.3	0.0	0.00468417228639778	0.00468417228639778
2957	0.04545636725833812	0.021164561388257286	0.020093362492874568	0.9464341330981267	-1	0	0	0.2	2	0.8461538461538461	11	0.375	0.6923076923076923	11	9	3	1	0	0.625	8	5	15	0.125	0.5	0.4154065302302595	0.9150698175190196	0.19506297420809907	0.9574072758021923	0.8260141020833307	0.8945146755230126	0.8442713224814509	0.9270663655120879	1.0	0.18181818181818182	0.0	0.020093362492874568	0.020093362492874568
4774	0.04770823017871816	0.025677200359551528	0.02565848354115661	0.7980095546888154	-1	0	0	0.2	2	0.8461538461538461	11	0.375	0.6923076923076923	11	9	3	2	0	0.625	8	5	15	0.25	0.5	0.4154065302302595	0.9150698175190196	0.19506297420809907	0.95816621600302	0.8260141020833307	0.9182948388671427	0.8041036455248313	0.933555272327257	0.5454545454545454	0.2727272727272727	0.0	0.02565848354115661	0.02565848354115661
2579	0.04422563747507813	0.018199250243058393	0.01790707192197901	0.9526625149154133	-1	0	0	0.2	2	0.8461538461538461	11	0.42857142857142855	0.6923076923076923	10	9	4	1	0	0.7142857142857143	7	5	15	0.09090909090909091	0.4	0.4168807745627072	0.92202170023947	0.45477241397281726	0.9537986245819989	0.7343754536920327	0.8425544588457093	0.8202498409066835	0.9161880942202251	1.0	0.3	0.0	0.01790707192197901	0.01790707192197901
4654	0.04705032319669182	0.02501169566246909	0.02471454571710563	0.80369287472115	-1	0	0	0.2	2	0.8461538461538461	11	0.375	0.6923076923076923	11	9	3	2	0	0.625	8	5	15	0.25	0.5	0.4154065302302595	0.9150698175190196	0.19506297420809907	0.95816621600302	0.8260141020833307	0.9038654024871718	0.8073975937820748	0.92976856394276	0.5454545454545454	0.2727272727272727	0.0	0.02471454571710563	0.02471454571710563
1144	0.039087979158065125	0.01689660105983145	0.0164454344885448	0.9532113438056936	-1	0	0	0.2	2	0.8461538461538461	11	0.42857142857142855	0.6923076923076923	10	9	4	1	0	0.7142857142857143	7	5	15	0.09090909090909091	0.4	0.4168807745627072	0.92202170023947	0.45477241397281726	0.9603600090861726	0.7343754536920327	0.8345696885553918	0.8202498409066835	0.9187381663596035	1.0	0.3	0.0	0.0164454344885448	0.0164454344885448
4503	0.04688126741528927	0.02661126443708178	0.0251960126246251	0.7936054608688436	-1	0	0	0.2	2	0.8461538461538461	11	0.375	0.6923076923076923	10	9	4	3	0	0.625	8	5	15	0.2727272727272727	0.5	0.420577933474046	0.9063536839145667	0.19506297420809907	0.9632119285840214	0.8260141020833307	0.9022231527280714	0.8202498409066835	0.9299372690996085	0.1	0.2	0.0	0.0251960126246251	0.0251960126246251
1629	0.03815426030489387	0.017248993563451883	0.01717841441517722	0.9544100318570196	-1	0	0	0.2	2	0.8461538461538461	11	0.42857142857142855	0.6923076923076923	10	9	4	1	0	0.7142857142857143	7	5	15	0.09090909090909091	0.4	0.4168807745627072	0.92202170023947	0.45477241397281726	0.9603600090861726	0.7343754536920327	0.8425544588457093	0.8202498409066835	0.9201942230348809	1.0	0.3	0.0	0.01717841441517722	0.01717841441517722
1318	0.04040450186911146	0.014612531344011567	0.014309282298484162	0.9550284363522566	-1	0	0	0.2	2	0.8461538461538461	11	0.42857142857142855	0.6923076923076923	10	9	4	1	0	0.7142857142857143	7	5	15	0.09090909090909091	0.4	0.4168807745627072	0.92202170023947	0.45477241397281726	0.9521732339525731	0.8260141020833307	0.8365190436983332	0.8397770631533222	0.914089112805711	1.0	0.3	0.0	0.014309282298484162	0.014309282298484162
4345	0.047259359134376885	0.025129686494479348	0.025120384484557397	0.7717314644959703	-1	0	0	0.2	2	0.8461538461538461	11	0.375	0.6923076923076923	11	9	3	2	0	0.625	8	5	15	0.25	0.5	0.4154065302302595	0.9150698175190196	0.19506297420809907	0.95816621600302	0.8260141020833307	0.9060970284944273	0.8041036455248313	0.9303313731953763	0.5454545454545454	0.2727272727272727	0.0	0.025120384484557397	0.025120384484557397
4084	0.04664721894502963	0.02524566384133389	0.02488526571462193	0.7962229785370364	-1	0	0	0.2	2	0.8461538461538461	11	0.375	0.6923076923076923	11	9	3	2	0	0.625	8	5	15	0.25	0.5	0.4154065302302595	0.9150698175190196	0.19506297420809907	0.95816621600302	0.8260141020833307	0.9060970284944273	0.8041036455248313	0.9303313731953763	0.5454545454545454	0.2727272727272727	0.0	0.02488526571462193	0.02488526571462193
3708	0.0472950265424672	0.02329835031739429	0.023281774147208858	0.9471534280692189	-1	0	0	0.2	2	0.8461538461538461	11	0.375	0.6923076923076923	10	9	4	1	0	0.625	8	5	15	0.09090909090909091	0.5	0.420577933474046	0.9063536839145667	0.19506297420809907	0.9624769539838312	0.8260141020833307	0.8953723854674815	0.8383345828601615	0.927825966241824	1.0	0.3	0.0	0.023281774147208858	0.023281774147208858
264	0.06374123079442269	0.00518959873500501	0.0034716849629387223	0.7586200295336958	-1	0	0	0.2	2	0.9230769230769231	12	0.5357142857142857	0.9230769230769231	14	12	0	2	0	0.14285714285714285	14	2	15	1.0	0	0.919685305755818	0.9572465959303383	0.6904571732427084	0.9338357027006651	0.5555168458181152	0.9094725973182317	0.9164897636739289	0.9362946294682508	0.5357142857142857	0.2857142857142857	0.0	0.0034716849629387223	0.0034716849629387223
2057	0.039866094330174726	0.018536551023370595	0.018160947030762018	0.9530408678356067	-1	0	0	0.2	2	0.8461538461538461	11	0.42857142857142855	0.6923076923076923	10	9	4	1	0	0.7142857142857143	7	5	15	0.09090909090909091	0.4	0.4168807745627072	0.92202170023947	0.3171045613810913	0.9601286344283159	0.8260141020833307	0.8571314012769663	0.8266076845523967	0.9228041257995396	1.0	0.3	0.0	0.018160947030762018	0.018160947030762018
3476	0.04881003688709682	0.024426826044648124	0.02442353361628999	0.9466032982205372	-1	0	0	0.2	2	0.8461538461538461	11	0.375	0.6923076923076923	10	9	4	1	0	0.625	8	5	15	0.09090909090909091	0.5	0.420577933474046	0.9063536839145667	0.19506297420809907	0.9624769539838312	0.8260141020833307	0.8953723854674815	0.8383345828601615	0.927825966241824	1.0	0.3	0.0	0.02442353361628999	0.02442353361628999
4617	0.046020074318152644	0.02473192739903945	0.023844300782691872	0.81180847865745	-1	0	0	0.2	2	0.8461538461538461	11	0.375	0.6923076923076923	11	9	3	2	0	0.625	8	5	15	0.25	0.5	0.4154065302302595	0.9150698175190196	0.19506297420809907	0.95816621600302	0.8260141020833307	0.9060970284944273	0.8041036455248313	0.9303313731953763	0.5454545454545454	0.2727272727272727	0.0	0.023844300782691872	0.023844300782691872
1282	0.050920106553417575	0.005398464907575838	0.0024223387254609726	0.7422316312192028	-1	0	0	0.2	2	0.8461538461538461	11	0.3125	0.8461538461538461	12	11	2	1	0	0.3333333333333333	4	12	15	0.14285714285714285	0.18181818181818182	0.4220521778064937	0.9297791958756306	0.5036572761279137	0.9484750369589602	0.6374315032704889	0.8478243270777636	0.840938668360581	0.9171756176669564	1.0	0.25	0.0	0.0024223387254609726	0.0024223387254609726
2226	0.03879463034191357	0.017691841242848148	0.016530600285022286	0.9543956984277119	-1	0	0	0.2	2	0.8461538461538461	11	0.42857142857142855	0.6923076923076923	10	9	4	1	0	0.7142857142857143	7	5	15	0.09090909090909091	0.4	0.4168807745627072	0.92202170023947	0.3171045613810913	0.9601286344283159	0.7826304294166327	0.8040647423489541	0.8871918508294753	0.9132897307931223	1.0	0.3	0.0	0.016530600285022286	0.016530600285022286
4002	0.051062881768351755	0.006619909426961915	0.004687714261346599	0.9463675134371569	-1	0	0	0.2	2	0.8461538461538461	11	0.375	0.6923076923076923	10	9	4	1	0	0.625	8	5	15	0.09090909090909091	0.5	0.420577933474046	0.9063536839145667	0.19506297420809907	0.9653541395618651	0.8260141020833307	0.8972497524448411	0.7866105439308104	0.9300907870258407	1.0	0.2	0.0	0.004687714261346599	0.004687714261346599
4115	0.04670639460993623	0.02484931997079768	0.02457499775569809	0.8050030389325982	-1	0	0	0.2	2	0.8461538461538461	11	0.375	0.6923076923076923	11	9	3	2	0	0.625	8	5	15	0.25	0.5	0.4154065302302595	0.9150698175190196	0.19506297420809907	0.95816621600302	0.8260141020833307	0.9060970284944273	0.8041036455248313	0.9303313731953763	0.5454545454545454	0.2727272727272727	0.0	0.02457499775569809	0.02457499775569809
2709	0.042743522911556434	0.017607997261474845	0.01756761986846627	0.9530345938698191	-1	0	0	0.2	2	0.8461538461538461	11	0.42857142857142855	0.6923076923076923	10	9	4	1	0	0.7142857142857143	7	5	15	0.09090909090909091	0.4	0.4168807745627072	0.92202170023947	0.45477241397281726	0.9537986245819989	0.7343754536920327	0.8345696885553918	0.8202498409066835	0.9146657238873191	1.0	0.3	0.0	0.01756761986846627	0.01756761986846627
2933	0.04691705388153937	0.021738940001838257	0.02160270737249971	0.9471522181775408	-1	0	0	0.2	2	0.8461538461538461	11	0.375	0.6923076923076923	10	9	4	1	0	0.625	8	5	15	0.09090909090909091	0.5	0.420577933474046	0.9063536839145667	0.19506297420809907	0.9624769539838312	0.8260141020833307	0.8994043139448208	0.8430143448317736	0.9287973722799023	1.0	0.3	0.0	0.02160270737249971	0.02160270737249971
1086	0.03424594948980876	0.013148343988175545	0.012965078925346684	0.9441427564252531	-1	0	0	0.2	2	0.8461538461538461	11	0.42857142857142855	0.6923076923076923	10	9	4	1	0	0.7142857142857143	7	5	15	0.09090909090909091	0.4	0.4446798461800279	0.9168603299121277	0.44693537973138164	0.9521147597559856	0.6374315032704889	0.9214609144622585	0.7844995694852964	0.931983099121193	1.0	0.3	0.0	0.012965078925346684	0.012965078925346684
1288	0.03822854120377007	0.015592143332800412	0.015590638960484892	0.9530501925406831	-1	0	0	0.2	2	0.8461538461538461	11	0.42857142857142855	0.6923076923076923	10	9	4	1	0	0.7142857142857143	7	5	15	0.09090909090909091	0.4	0.40415529550051793	0.9364532560962209	0.5036572761279137	0.9499669316529815	0.7542210574165324	0.8294187525638133	0.8879413447290452	0.9172224728970456	1.0	0.2	0.0	0.015590638960484892	0.015590638960484892
289	0.00757058755040463	0.0007142221199741692	2.2427452550374223e-05	0.9861259073151611	-1	0.5	1	0.6666666666666666	4	0.5714285714285714	4	0.375	0.5714285714285714	8	4	0	0	0	0.6666666666666666	4	6	9	0.0	0.6666666666666666	0.5558241060330074	0.914192523972301	0.3511094914394549	0.9336564965583832	0.6285287230067237	0.7053497558384471	0.8024852799822215	0.8766448312545908	0	0	0.0	2.2427452550374223e-05	2.2427452550374223e-05
2470	0.047345598144466164	0.021009692308159703	0.01921940503674342	0.946258031792187	-1	0	0	0.2	2	0.8461538461538461	11	0.375	0.6923076923076923	11	9	3	1	0	0.625	8	5	15	0.125	0.5	0.4154065302302595	0.9150698175190196	0.19506297420809907	0.9574072758021923	0.8260141020833307	0.8945146755230126	0.8442713224814509	0.9270663655120879	1.0	0.18181818181818182	0.0	0.01921940503674342	0.01921940503674342
557	0.06107383332160912	0.005340698179530518	0.003584884380821197	0.7369454089676055	-1	0	0	0.1	1	1.0	12	1.0	1.0	13	12	0	0	0	0.07142857142857142	14	1	14	0.0	0	0.7025501113671387	0.9089576376740217	0.6859022236374874	0.8965311409976923	0.49249828435268206	0.9672847996454643	0.7581915716290314	0.9318607310705014	0	0	0.0	0.003584884380821197	0.003584884380821197
124	0.0002632823885267267	2.5198099383380064e-05	9.528084670518609e-06	0.9999935617143713	-1	0	0	0.5	3	0.7142857142857143	5	0.5625	0.7142857142857143	7	5	1	1	0	0.25	8	2	9	0.25	0.5714285714285714	0.721610479592871	0.9258837029147527	0.11522937741258454	0.9839056544160101	0.363973541576914	0.8861566707906843	0.9233536441546031	0.9476854738619126	1.0	0	0.0	9.528084670518609e-06	9.528084670518609e-06
4933	0.04665622802928096	0.020173002113500305	0.019673333615127086	0.9466440229366794	-1	0	0	0.2	2	0.8461538461538461	11	0.375	0.6923076923076923	11	9	3	2	0	0.625	8	5	15	0.25	0.5	0.4154065302302595	0.9150698175190196	0.19506297420809907	0.9593721010868033	0.8260141020833307	0.9212454636813071	0.8041036455248313	0.9349981302023815	0.5454545454545454	0.2727272727272727	0.0	0.019673333615127086	0.019673333615127086
4570	0.02471964219106114	0.01102568718851705	0.010567528609989114	0.9603557861202864	-1	0	0	0.375	3	0.5555555555555556	5	0.4583333333333333	0.5555555555555556	7	5	3	4	0	0.6666666666666666	6	4	11	0.5	0	0.42574933671783255	0.8843464531226264	0.19506297420809907	0.9484878919516173	0.6059566358599054	0.9431233157136345	0.7934295971953021	0.9299032756253882	0.14285714285714285	0.2857142857142857	0.0	0.010567528609989114	0.010567528609989114
1843	0.03970195746745195	0.017583072766354315	0.017411548154177555	0.9547004201832578	-1	0	0	0.2	2	0.8461538461538461	11	0.42857142857142855	0.6923076923076923	10	9	4	1	0	0.7142857142857143	7	5	15	0.09090909090909091	0.4	0.4168807745627072	0.92202170023947	0.45477241397281726	0.9603600090861726	0.7343754536920327	0.8387246220250378	0.8202498409066835	0.9194915724222253	1.0	0.3	0.0	0.017411548154177555	0.017411548154177555
1462	0.04001687071598467	0.017009560547524578	0.014133990844058565	0.9549835240152208	-1	0	0	0.2	2	0.8461538461538461	11	0.42857142857142855	0.6923076923076923	10	9	4	1	0	0.7142857142857143	7	5	15	0.09090909090909091	0.4	0.4168807745627072	0.92202170023947	0.3171045613810913	0.9601286344283159	0.7343754536920327	0.8350968357833675	0.8528825475713313	0.9186824579203352	1.0	0.3	0.0	0.014133990844058565	0.014133990844058565
2028	0.039469299067249386	0.017286781224399472	0.016456057137983284	0.9545146348989004	-1	0	0	0.2	2	0.8461538461538461	11	0.42857142857142855	0.6923076923076923	10	9	4	1	0	0.7142857142857143	7	5	15	0.09090909090909091	0.4	0.4168807745627072	0.92202170023947	0.3171045613810913	0.9601286344283159	0.7343754536920327	0.8316749366708319	0.8528825475713313	0.918066651297412	1.0	0.3	0.0	0.016456057137983284	0.016456057137983284
610	0.03903901089866434	0.005839201873019616	0.005158535318129949	0.785659007512248	-1	0	0	0.2	2	0.8461538461538461	11	0.2777777777777778	0.6923076923076923	9	9	5	3	0	0.6666666666666666	6	9	15	0.21428571428571427	0	0.5899200055727191	0.7841021835222737	0.5610260119109968	0.8486269932909135	0.843927342098872	0.9139244351625624	0.8118491158542204	0.8571775779442202	0.1111111111111111	0.1111111111111111	0.0	0.005158535318129949	0.005158535318129949
4980	0.019874071412987544	0.007262328650916528	0.007108900633292506	0.9718669606445602	-1	0	0	0.16666666666666666	1	1.0	7	0.6	0.7142857142857143	5	5	3	4	0	0.6	5	3	9	0.4	0	0.4154065302302595	0.9157031423828458	0.19506297420809907	0.9582076965780032	0.8260141020833307	0.8577444328705692	0.8732019766180241	0.9196888541170698	0.2	0.4	0.0	0.007108900633292506	0.007108900633292506
4291	0.046498790853429145	0.02430563501151569	0.023434047655992725	0.808670732099745	-1	0	0	0.2	2	0.8461538461538461	11	0.375	0.6923076923076923	11	9	3	2	0	0.625	8	5	15	0.25	0.5	0.4154065302302595	0.9150698175190196	0.19506297420809907	0.95816621600302	0.6059566358599054	0.8837283745432093	0.8416394738474288	0.9249951823403072	0.5454545454545454	0.2727272727272727	0.0	0.023434047655992725	0.023434047655992725
1646	0.03961106729367865	0.017783542029965668	0.0176771735900786	0.9530546059630391	-1	0	0	0.2	2	0.8461538461538461	11	0.42857142857142855	0.6923076923076923	10	9	4	1	0	0.7142857142857143	7	5	15	0.09090909090909091	0.4	0.4168807745627072	0.92202170023947	0.45477241397281726	0.9603600090861726	0.7343754536920327	0.8425544588457093	0.8202498409066835	0.9201942230348809	1.0	0.3	0.0	0.0176771735900786	0.0176771735900786
3974	0.04692030261166299	0.023495975822396	0.023491616198500483	0.9470415530393859	-1	0	0	0.2	2	0.8461538461538461	11	0.375	0.6923076923076923	10	9	4	1	0	0.625	8	5	15	0.09090909090909091	0.5	0.420577933474046	0.9063536839145667	0.19506297420809907	0.9624769539838312	0.8260141020833307	0.8953723854674815	0.8383345828601615	0.927825966241824	1.0	0.3	0.0	0.023491616198500483	0.023491616198500483
2086	0.04090550609970737	0.01714652510853008	0.016982365277615756	0.9526455415558542	-1	0	0	0.2	2	0.8461538461538461	11	0.42857142857142855	0.6923076923076923	10	9	4	2	0	0.7142857142857143	7	5	15	0.18181818181818182	0.4	0.4168807745627072	0.92202170023947	0.45477241397281726	0.9537986245819989	0.7343754536920327	0.832124522597646	0.8202498409066835	0.9142065283076662	0.55	0.3	0.0	0.016982365277615756	0.016982365277615756
4440	0.04726101758680707	0.02669036433355144	0.02534174886378179	0.8070200043301213	-1	0	0	0.2	2	0.8461538461538461	11	0.375	0.6923076923076923	10	9	4	3	0	0.625	8	5	15	0.2727272727272727	0.5	0.420577933474046	0.9063536839145667	0.19506297420809907	0.9632119285840214	0.8260141020833307	0.9125222828518155	0.8202498409066835	0.9325547001011715	0.1	0.2	0.0	0.02534174886378179	0.02534174886378179
4561	0.04709380309281292	0.025461160229423536	0.025146321133072712	0.8117315802441575	-1	0	0	0.2	2	0.8461538461538461	11	0.375	0.6923076923076923	11	9	3	2	0	0.625	8	5	15	0.25	0.5	0.4154065302302595	0.9150698175190196	0.19506297420809907	0.95816621600302	0.8260141020833307	0.8963395657028209	0.8107988469283518	0.9279240117258153	0.5454545454545454	0.2727272727272727	0.0	0.025146321133072712	0.025146321133072712
677	0.057783441198916596	0.00047793336601467863	-0.0001471688670013353	0.9960807165392531	-1	0	0	0.125	1	1.0	9	1.0	1.0	10	9	0	1	0	0.09090909090909091	11	1	11	0.3333333333333333	0	0.2361728125707221	0.9684865221701002	0.4441075192639111	0.9519134946051039	0.34280091735901985	0.7517560454082478	0.7003536645409743	0.9245797785125301	1.0	0.1	0.0	-1.4716886700133529e-05	-1.4716886700133529e-05
967	0.05071507893096215	0.016144211847867882	0.009922167048333513	0.9631883639893529	-1	0	0	0.3	3	0.6923076923076923	9	0.375	0.6923076923076923	9	9	5	1	0	0.625	5	8	15	0.07142857142857142	0.18181818181818182	0.4154065302302595	0.8846520282792285	0.280462322238427	0.9291604505268469	0.6321262012402429	0.8434827573410315	0.8610959453886906	0.8907565954826541	1.0	0.3333333333333333	0.0	0.009922167048333513	0.009922167048333513
750	0.047342643979696696	0.011459169909792694	0.0036354554218906857	0.7569094772717809	-1	0	0	0.3	3	0.6923076923076923	9	0.38461538461538464	0.6153846153846154	10	8	4	2	0	0.23076923076923078	3	13	15	0.2	0	0.6373377300236752	0.8393568971188518	0.4928029528072429	0.9046930771107474	0.5315751215400011	0.9238025638029151	0.7835383885554567	0.8940730931076822	0.55	0	0.0	0.0036354554218906857	0.0036354554218906857
1346	0.03959428309193864	0.0130075811402761	0.011020140620957485	0.9554798849968937	-1	0	0	0.2	2	0.8461538461538461	11	0.42857142857142855	0.6923076923076923	10	9	4	1	0	0.7142857142857143	7	5	15	0.09090909090909091	0.4	0.4168807745627072	0.92202170023947	0.4026316626788519	0.9505027689653505	0.7343754536920327	0.8350968357833675	0.8528825475713313	0.9128653632505049	1.0	0.2	0.0	0.011020140620957485	0.011020140620957485
251	0.006965529600202711	0.0009200650277344731	-0.0007816956926151643	0.9732765046830255	-1	0	0	0.4	4	0.6153846153846154	8	0.625	0.3076923076923077	6	4	8	0	0	0.6666666666666666	6	4	15	0.0	0.16666666666666666	0.8178995003898907	0.9492108332307096	0.30041296574000315	0.9473824493909244	0.3778553856338386	0.9105401346823441	0.9252958048486745	0.9377864611767247	0	0	0.0	-7.816956926151643e-05	-7.816956926151643e-05
2459	0.04018132477826172	0.017164450254706087	0.016988266937814144	0.95470992427901	-1	0	0	0.2	2	0.8461538461538461	11	0.42857142857142855	0.6923076923076923	10	9	4	1	0	0.7142857142857143	7	5	15	0.09090909090909091	0.4	0.4168807745627072	0.92202170023947	0.45477241397281726	0.9603600090861726	0.7343754536920327	0.8425544588457093	0.8202498409066835	0.9201942230348809	1.0	0.3	0.0	0.016988266937814144	0.016988266937814144
3461	0.041593596794486445	0.02152169015023128	0.015177533776957753	0.9470831575537186	-1	0	0	0.2	2	0.8461538461538461	11	0.375	0.6923076923076923	10	9	4	1	0	0.625	8	5	15	0.09090909090909091	0.5	0.420577933474046	0.9523511981762893	0.26855810912528394	0.9566680378565386	0.537904204114321	0.9159143604466815	0.7614061997527541	0.9440599874180928	1.0	0.3	0.0	0.015177533776957753	0.015177533776957753
2993	0.03923369204669942	0.019024464403831282	0.017123417336896866	0.9496300782754443	-1	0	0	0.3	3	0.7692307692307693	10	0.4166666666666667	0.6153846153846154	11	8	3	2	0	0.4444444444444444	9	4	15	0.2857142857142857	0.2857142857142857	0.4154065302302595	0.9331730819525315	0.5557980274218789	0.9658830570646277	0.6321262012402429	0.8903930622573933	0.8442713224814509	0.9365231263449487	0.5454545454545454	0.18181818181818182	0.0	0.017123417336896866	0.017123417336896866
1827	0.04245909213324426	0.017355158700277474	0.017314628502260863	0.9528063919597931	-1	0	0	0.2	2	0.8461538461538461	11	0.42857142857142855	0.6923076923076923	10	9	4	1	0	0.7142857142857143	7	5	15	0.09090909090909091	0.4	0.4168807745627072	0.92202170023947	0.45477241397281726	0.9537986245819989	0.784838595895096	0.836975249608231	0.8005053632247615	0.9151206087802878	1.0	0.3	0.0	0.017314628502260863	0.017314628502260863
5001	0.04766755484902351	0.025658516756072572	0.02542237662183887	0.8142312876057948	-1	0	0	0.2	2	0.8461538461538461	11	0.375	0.6923076923076923	11	9	3	2	0	0.625	8	5	15	0.25	0.5	0.4154065302302595	0.9150698175190196	0.19506297420809907	0.95816621600302	0.8260141020833307	0.9082579064033183	0.8041036455248313	0.9308837782306437	0.5454545454545454	0.2727272727272727	0.0	0.02542237662183887	0.02542237662183887
3636	0.0490847652092569	0.024286572308508968	0.024269482088898668	0.946205629247257	-1	0	0	0.2	2	0.8461538461538461	11	0.375	0.6923076923076923	10	9	4	1	0	0.625	8	5	15	0.09090909090909091	0.5	0.420577933474046	0.9063536839145667	0.19506297420809907	0.9624769539838312	0.8260141020833307	0.8953723854674815	0.8383345828601615	0.927825966241824	1.0	0.3	0.0	0.024269482088898668	0.024269482088898668
2503	0.04258008497382817	0.014942922345986936	0.007506703672976908	0.9605022146454882	-1	0.25	1	0.4	4	0.6153846153846154	8	0.375	0.5384615384615384	10	7	4	1	0	0.625	5	8	15	0.1111111111111111	0.18181818181818182	0.420577933474046	0.9207728264158159	0.37543050081498897	0.959124534546257	0.7290701516617869	0.9001371567286669	0.8202498409066835	0.9310144752155564	1.0	0.2	0.0	0.007506703672976908	0.007506703672976908
573	0.05321802463085949	0.006674816210822226	-0.0018021433051575288	0.9737797650489499	-1	0	0	0.2	2	0.8461538461538461	11	0.46875	0.6923076923076923	10	9	4	2	0	0.5	4	8	15	0.18181818181818182	0.3076923076923077	0.28069934952547476	0.9059803254973987	0.5657990422759687	0.9631843894757214	0.5127868512351996	0.937822356368541	0.8929462761355885	0.939789009636248	0.6	0.3	0.0	-0.0001802143305157529	-0.0001802143305157529
4467	0.04682046293147926	0.025360355270174113	0.02463721639642446	0.788520008499455	-1	0	0	0.2	2	0.8461538461538461	11	0.375	0.6923076923076923	11	9	3	2	0	0.625	8	5	15	0.25	0.5	0.4154065302302595	0.9150698175190196	0.19506297420809907	0.95816621600302	0.8260141020833307	0.9060970284944273	0.8041036455248313	0.9303313731953763	0.5454545454545454	0.2727272727272727	0.0	0.02463721639642446	0.02463721639642446
3814	0.04698566204064606	0.02463134820591488	0.024571149326412738	0.9461624837761283	-1	0	0	0.2	2	0.8461538461538461	11	0.375	0.6923076923076923	10	9	4	1	0	0.625	8	5	15	0.09090909090909091	0.5	0.420577933474046	0.9063536839145667	0.19506297420809907	0.9624769539838312	0.8260141020833307	0.8953723854674815	0.8383345828601615	0.927825966241824	1.0	0.3	0.0	0.024571149326412738	0.024571149326412738
3248	0.04749761692202258	0.02198188172482585	0.021603681100053344	0.9471720388986528	-1	0	0	0.2	2	0.8461538461538461	11	0.375	0.6923076923076923	10	9	4	1	0	0.625	8	5	15	0.09090909090909091	0.5	0.420577933474046	0.9063536839145667	0.19506297420809907	0.9624769539838312	0.8260141020833307	0.8953723854674815	0.8383345828601615	0.927825966241824	1.0	0.3	0.0	0.021603681100053344	0.021603681100053344
1247	0.032778872631010356	0.013813265492767799	0.013727112011981417	0.9443013882004678	-1	0	0	0.2	2	0.8461538461538461	11	0.42857142857142855	0.6923076923076923	10	9	4	2	0	0.7142857142857143	7	5	15	0.18181818181818182	0.4	0.4446798461800279	0.9168603299121277	0.4026316626788519	0.9520470085726545	0.6241825043997098	0.9221932523219986	0.7844995694852964	0.9321662309071069	0.55	0.3	0.0	0.013727112011981417	0.013727112011981417
839	0.05810548736215349	0.0046439686770227495	0.0008346519731321465	0.9230539465173635	-1	0	0	0.2	2	0.8461538461538461	11	0.3125	0.7692307692307693	12	10	2	1	0	0.75	6	8	15	0.16666666666666666	0	0.5500651036697313	0.907323906655447	0.5077921768458961	0.9470231388250231	0.5149612504635835	0.939674746708819	0.8610959453886906	0.9331977321313163	1.0	0.4166666666666667	0.0	0.0008346519731321465	0.0008346519731321465
2464	0.03835401184413876	0.016925706924786094	0.016701130407918124	0.9542966598337557	-1	0	0	0.2	2	0.8461538461538461	11	0.42857142857142855	0.6923076923076923	10	9	4	1	0	0.7142857142857143	7	5	15	0.09090909090909091	0.4	0.4168807745627072	0.92202170023947	0.45477241397281726	0.9603600090861726	0.7343754536920327	0.8425544588457093	0.8202498409066835	0.9201942230348809	1.0	0.3	0.0	0.016701130407918124	0.016701130407918124
4192	0.0475763345200644	0.02509584276585793	0.024872895716664623	0.7960643814983492	-1	0	0	0.2	2	0.8461538461538461	11	0.375	0.6923076923076923	11	9	3	2	0	0.625	8	5	15	0.25	0.5	0.4154065302302595	0.9150698175190196	0.19506297420809907	0.95816621600302	0.8260141020833307	0.9060970284944273	0.8041036455248313	0.9303313731953763	0.5454545454545454	0.2727272727272727	0.0	0.024872895716664623	0.024872895716664623
4827	0.04691427174539923	0.02488425026020144	0.024260177893363752	0.8202883154467462	-1	0	0	0.2	2	0.8461538461538461	11	0.375	0.6923076923076923	11	9	3	2	0	0.625	8	5	15	0.25	0.5	0.4154065302302595	0.9150698175190196	0.19506297420809907	0.95816621600302	0.8260141020833307	0.9182948388671427	0.8041036455248313	0.933555272327257	0.5454545454545454	0.2727272727272727	0.0	0.024260177893363752	0.024260177893363752
680	0.03535222107607461	0.001966341281194413	0.0012182963119573864	0.9431214146936	-1	0	0	0.3	3	0.6923076923076923	9	0.42857142857142855	0.6153846153846154	9	8	5	3	0	0.7142857142857143	7	5	15	0.23076923076923078	0.6153846153846154	0.4154065302302595	0.9045281357841057	0.35374680052375557	0.9513968795609752	0.6427368053007347	0.8160787245533485	0.8073975937820748	0.9035763813421741	0.2222222222222222	0.4444444444444444	0.0	0.0012182963119573864	0.0012182963119573864
653	0.031159243507913114	0.013199650599089272	0.012560275874560795	0.9447117309007698	-1	0	0	0.2	2	0.8461538461538461	11	0.42857142857142855	0.6923076923076923	10	9	4	1	0	0.7142857142857143	7	5	15	0.09090909090909091	0.4	0.4446798461800279	0.9168603299121277	0.45477241397281726	0.959926479185174	0.6374315032704889	0.9211252790843815	0.7584559843943552	0.9357221277220507	1.0	0.3	0.0	0.012560275874560795	0.012560275874560795
1835	0.05719683872343178	0.004990587426176263	0.002122082337627151	0.9606656032760011	-1	0	0	0.2	2	0.8461538461538461	11	0.3409090909090909	0.7692307692307693	11	10	3	1	0	0.36363636363636365	4	11	15	0.1111111111111111	0.18181818181818182	0.4183550188951549	0.9151295651510917	0.35374680052375557	0.9546741517101265	0.6427368053007347	0.8268219704818712	0.8442713224814509	0.9112963609318625	1.0	0.36363636363636365	0.0	0.002122082337627151	0.002122082337627151
98	None	None	None	None	None	0	0	0.5	5	0.5384615384615384	7	0.4166666666666667	0.5384615384615384	11	7	3	2	0	0.4444444444444444	9	4	15	0.3333333333333333	0.5	0.6921413176592035	0.9368519057235551	0.6859018071750225	0.9453551781136148	0.5280816384792916	0.8846855698363221	0.8424935374187738	0.9261116414826913	0.5454545454545454	0.09090909090909091	0.0	None	None
590	0.04326902836624794	0.006832018506707106	0.005458973854656385	0.8918915690685605	-1	0	0	0.2	2	0.8461538461538461	11	0.23809523809523808	0.8461538461538461	12	11	2	0	0	0.7777777777777778	7	9	15	0.0	0.25	0.682682868834303	0.8521518228471634	0.6859022236374874	0.9026504328035507	0.5361379935104139	0.9651971301836665	0.7920161762979212	0.9193646819160439	0	0	0.0	0.005458973854656385	0.005458973854656385
1456	0.040749461989595545	0.0161089074595197	0.015867338892801758	0.9525010006958117	-1	0	0	0.2	2	0.8461538461538461	11	0.42857142857142855	0.6923076923076923	10	9	4	2	0	0.7142857142857143	7	5	15	0.18181818181818182	0.4	0.40415529550051793	0.9364532560962209	0.5036572761279137	0.9499669316529815	0.7471635792051268	0.824304935598894	0.8790035574754261	0.9163138796239966	0.55	0.2	0.0	0.015867338892801758	0.015867338892801758
570	0.04027556595201962	0.006557295840434723	-0.005173685112145205	0.8238955753179389	-1	0	0	0.1111111111111111	1	1.0	11	1.0	0.8181818181818182	10	9	2	0	0	0.07692307692307693	13	1	13	0.0	0	0.7229147847913386	0.8870778120017537	0.6859022236374874	0.9175986931300113	0.6371991794011865	0.9629734767765875	0.8183902429903465	0.929339975773702	0	0	0.0	-0.0005173685112145205	-0.0005173685112145205
2941	0.04722334705187395	0.021841330696781482	0.020075121074560894	0.9467381614567396	-1	0	0	0.2	2	0.8461538461538461	11	0.375	0.6923076923076923	10	9	4	1	0	0.625	8	5	15	0.09090909090909091	0.5	0.420577933474046	0.9063536839145667	0.19506297420809907	0.9624769539838312	0.8260141020833307	0.8939417574134034	0.8370347069217967	0.9274863900551762	1.0	0.3	0.0	0.020075121074560894	0.020075121074560894
4968	0.048158785855065965	0.025853414187052573	0.02523335211410221	0.7859307958984301	-1	0	0	0.2	2	0.8461538461538461	11	0.375	0.6923076923076923	10	9	4	3	0	0.625	8	5	15	0.2727272727272727	0.5	0.420577933474046	0.9063536839145667	0.19506297420809907	0.9632119285840214	0.8260141020833307	0.9022231527280714	0.8202498409066835	0.9299372690996085	0.1	0.2	0.0	0.02523335211410221	0.02523335211410221
1559	0.04052618320140991	0.016929846610504357	0.015840357456079365	0.9548893923509115	-1	0	0	0.2	2	0.8461538461538461	11	0.42857142857142855	0.6923076923076923	10	9	4	1	0	0.7142857142857143	7	5	15	0.09090909090909091	0.4	0.4168807745627072	0.92202170023947	0.45477241397281726	0.9603600090861726	0.7343754536920327	0.8345696885553918	0.8202498409066835	0.9187381663596035	1.0	0.3	0.0	0.015840357456079365	0.015840357456079365
1351	0.03485422600299044	0.013307935797346987	0.011425389818479303	0.9546200362407541	-1	0.25	1	0.4	4	0.6153846153846154	8	0.3125	0.5384615384615384	10	7	4	1	0	0.75	8	6	15	0.1111111111111111	0.18181818181818182	0.4446798461800279	0.9168603299121277	0.42210079834855174	0.951146087187294	0.6374315032704889	0.9211252790843815	0.7866105439308104	0.9314385980455706	1.0	0.3	0.0	0.011425389818479303	0.011425389818479303
2594	0.041417203154903395	0.014267941559549706	0.0073132521638221435	0.9603308681540828	-1	0.25	1	0.4	4	0.6153846153846154	8	0.375	0.5384615384615384	10	7	4	1	0	0.625	5	8	15	0.1111111111111111	0.18181818181818182	0.420577933474046	0.9207728264158159	0.37543050081498897	0.959124534546257	0.7290701516617869	0.9001371567286669	0.8202498409066835	0.9310144752155564	1.0	0.2	0.0	0.0073132521638221435	0.0073132521638221435
4269	0.046719238191216345	0.025189380404028884	0.02495823394526896	0.794656104711154	-1	0	0	0.2	2	0.8461538461538461	11	0.375	0.6923076923076923	11	9	3	2	0	0.625	8	5	15	0.25	0.5	0.4154065302302595	0.9150698175190196	0.19506297420809907	0.95816621600302	0.8260141020833307	0.9060970284944273	0.8041036455248313	0.9303313731953763	0.5454545454545454	0.2727272727272727	0.0	0.02495823394526896	0.02495823394526896
707	0.03688917210007809	0.011040773456504411	0.010229725821177035	0.9365272993223797	-1	0	0	0.1	1	1.0	13	0.35714285714285715	0.7692307692307693	10	10	4	2	0	0.8571428571428571	7	6	15	0.16666666666666666	0.4	0.4446798461800279	0.9168603299121277	0.45477241397281726	0.9611332991800374	0.6190414185500742	0.9165449436973631	0.7844995694852964	0.9351261665309725	0.55	0.4	0.0	0.010229725821177035	0.010229725821177035
1627	0.040529548557976545	0.018752339461849562	0.018202640679181207	0.952698281093244	-1	0	0	0.2	2	0.8461538461538461	11	0.42857142857142855	0.6923076923076923	10	9	4	1	0	0.7142857142857143	7	5	15	0.09090909090909091	0.4	0.4168807745627072	0.92202170023947	0.31723231464852397	0.9514921146356355	0.7343754536920327	0.8350968357833675	0.8528825475713313	0.9134266327032314	1.0	0.3	0.0	0.018202640679181207	0.018202640679181207
4452	0.04561693241431315	0.024954192560674243	0.02321324288351437	0.786393877354994	-1	0	0	0.2	2	0.8461538461538461	11	0.375	0.6923076923076923	11	9	3	2	0	0.625	8	5	15	0.25	0.5	0.4154065302302595	0.9150698175190196	0.19506297420809907	0.95816621600302	0.8260141020833307	0.9060970284944273	0.8041036455248313	0.9303313731953763	0.5454545454545454	0.2727272727272727	0.0	0.02321324288351437	0.02321324288351437
3208	0.054444458377790106	0.02084365515947533	0.020499097476661537	0.94650853547493	-1	0	0	0.1	1	1.0	13	0.375	0.6923076923076923	10	9	4	1	0	0.625	8	5	15	0.09090909090909091	0.6666666666666666	0.420577933474046	0.916626789216932	0.46009363395915326	0.9654048864607603	0.8260141020833307	0.7987606546398621	0.8372145752969717	0.9143745939365714	1.0	0.3	0.0	0.020499097476661537	0.020499097476661537
2192	0.04804572029586849	0.011652605804058195	0.005208972992024325	0.9605618306596817	-1	0	0	0.2	2	0.8461538461538461	11	0.3409090909090909	0.7692307692307693	11	10	3	1	0	0.36363636363636365	4	11	15	0.1111111111111111	0.18181818181818182	0.4183550188951549	0.9151295651510917	0.35374680052375557	0.9594400324355573	0.6427368053007347	0.8298384398886495	0.7934295971953021	0.9149266652556851	1.0	0.36363636363636365	0.0	0.005208972992024325	0.005208972992024325
2142	0.043085925830236634	0.017024533673591566	0.01701909474853144	0.9529199703059373	-1	0	0	0.2	2	0.8461538461538461	11	0.42857142857142855	0.6923076923076923	10	9	4	1	0	0.7142857142857143	7	5	15	0.09090909090909091	0.4	0.4168807745627072	0.92202170023947	0.45477241397281726	0.9537986245819989	0.7343754536920327	0.8425544588457093	0.8202498409066835	0.9161880942202251	1.0	0.3	0.0	0.01701909474853144	0.01701909474853144
2245	0.05100842710373334	0.010154725074432358	0.0011026152364340175	0.9509205510695634	-1	0	0	0.1	1	1.0	13	0.375	0.6923076923076923	10	9	4	2	0	0.625	8	5	15	0.18181818181818182	0.2	0.4168807745627072	0.92202170023947	0.45477241397281726	0.9537986245819989	0.7290701516617869	0.8340528963310001	0.8202498409066835	0.9145684078732648	0.6	0.3	0.0	0.0011026152364340175	0.0011026152364340175
931	0.03187496746989818	0.013312104144877943	0.013000394892673057	0.9445147939471437	-1	0	0	0.2	2	0.8461538461538461	11	0.42857142857142855	0.6923076923076923	10	9	4	1	0	0.7142857142857143	7	5	15	0.09090909090909091	0.4	0.4446798461800279	0.9168603299121277	0.4026316626788519	0.9520470085726545	0.6374315032704889	0.9211252790843815	0.7844995694852964	0.9318538013653954	1.0	0.3	0.0	0.013000394892673057	0.013000394892673057
1550	0.03872948154330608	0.017460773742525807	0.017002761458636228	0.9539940657959632	-1	0	0	0.2	2	0.8461538461538461	11	0.42857142857142855	0.6923076923076923	10	9	4	1	0	0.7142857142857143	7	5	15	0.09090909090909091	0.4	0.4168807745627072	0.92202170023947	0.3171045613810913	0.9601286344283159	0.8260141020833307	0.8365190436983332	0.8528825475713313	0.9189401535365278	1.0	0.3	0.0	0.017002761458636228	0.017002761458636228
120	0.0470339881519579	0.005144417138668577	-0.005050143721804582	0.9190904081962838	-1	0	0	0.3	3	0.7692307692307693	10	0.3125	0.7692307692307693	13	10	1	0	0	0.3333333333333333	4	12	15	0.0	0	0.6030982085213428	0.9298228506972687	0.2925864170563914	0.9198982017990798	0.4138873153529584	0.8820582139015812	0.909405519927091	0.9125892523645828	0	0	0.0	-0.0005050143721804582	-0.0005050143721804582
1186	0.039352447487106444	0.014417896932420994	0.013729356049633159	0.955083880188858	-1	0	0	0.2	2	0.8461538461538461	11	0.42857142857142855	0.6923076923076923	10	9	4	1	0	0.7142857142857143	7	5	15	0.09090909090909091	0.4	0.4168807745627072	0.92202170023947	0.4026316626788519	0.9505027689653505	0.7343754536920327	0.8350968357833675	0.8528825475713313	0.9128653632505049	1.0	0.3	0.0	0.013729356049633159	0.013729356049633159
83	None	None	None	None	None	0	0	0.3	3	0.7692307692307693	10	0.625	0.5384615384615384	8	7	6	1	0	0.6666666666666666	6	4	15	0.06666666666666667	0.5	0.5621286959195024	0.913581411655622	0.5437165664040807	0.8918812452472741	0.7900290083889954	0.9377112355021725	0.8735026348946305	0.9163158215954825	1.0	0.25	0.0	None	None
4835	0.04764749014799878	0.02547720901003463	0.025419341320696582	0.7960968615292634	-1	0	0	0.2	2	0.8461538461538461	11	0.375	0.6923076923076923	11	9	3	2	0	0.625	8	5	15	0.25	0.5	0.4154065302302595	0.9150698175190196	0.19506297420809907	0.95816621600302	0.8260141020833307	0.9182948388671427	0.8041036455248313	0.933555272327257	0.5454545454545454	0.2727272727272727	0.0	0.025419341320696582	0.025419341320696582
4455	0.046106372997244786	0.01900578674416876	0.013000470458705267	0.9467101927100858	-1	0	0	0.2	2	0.8461538461538461	11	0.375	0.6923076923076923	11	9	3	2	0	0.625	8	5	15	0.25	0.5	0.4154065302302595	0.9150698175190196	0.19506297420809907	0.9654825314771326	0.6059566358599054	0.8830226648612325	0.8442713224814509	0.929338225495417	0.5454545454545454	0.2727272727272727	0.0	0.013000470458705267	0.013000470458705267
22	0.04241722526472644	0.00362217898414065	-2.9394168729120502e-05	0.698794585173024	-1	0	0	0.2	2	0.9230769230769231	12	0.23809523809523808	0.6923076923076923	10	9	4	3	0	0.7777777777777778	9	7	15	0.2727272727272727	0.2857142857142857	0.3979407649773403	0.8110757103160224	0.6389731246321059	0.8585881283684095	0.736451146275326	0.8963038124198944	0.823974060630248	0.8588551869767601	0.1	0.3	0.0	-2.9394168729120503e-06	-2.9394168729120503e-06
3618	0.047534051531388226	0.023798281386573892	0.023781043951316718	0.9464390878312784	-1	0	0	0.2	2	0.8461538461538461	11	0.375	0.6923076923076923	10	9	4	1	0	0.625	8	5	15	0.09090909090909091	0.5	0.420577933474046	0.9063536839145667	0.19506297420809907	0.9624769539838312	0.8260141020833307	0.8953723854674815	0.8383345828601615	0.927825966241824	1.0	0.3	0.0	0.023781043951316718	0.023781043951316718
3995	0.04672112762556808	0.022288428857770947	0.022283584114084813	0.9471139518134389	-1	0	0	0.2	2	0.8461538461538461	11	0.375	0.6923076923076923	10	9	4	1	0	0.625	8	5	15	0.09090909090909091	0.5	0.420577933474046	0.9063536839145667	0.19506297420809907	0.9624769539838312	0.8260141020833307	0.8953723854674815	0.8383345828601615	0.927825966241824	1.0	0.3	0.0	0.022283584114084813	0.022283584114084813
4006	0.04662432674668223	0.025058749851092674	0.024104235816602423	0.7882420033550604	-1	0	0	0.2	2	0.8461538461538461	11	0.375	0.6923076923076923	11	9	3	2	0	0.625	8	5	15	0.25	0.5	0.4154065302302595	0.9150698175190196	0.19506297420809907	0.95816621600302	0.8260141020833307	0.9060970284944273	0.8041036455248313	0.9303313731953763	0.5454545454545454	0.2727272727272727	0.0	0.024104235816602423	0.024104235816602423
4025	0.047049309599498566	0.021228693791495994	0.01853459996325388	0.9462222193310106	-1	0	0	0.2	2	0.8461538461538461	11	0.375	0.6923076923076923	10	9	4	1	0	0.625	8	5	15	0.09090909090909091	0.5	0.420577933474046	0.9063536839145667	0.19506297420809907	0.9624769539838312	0.8260141020833307	0.8953723854674815	0.8383345828601615	0.927825966241824	1.0	0.2	0.0	0.01853459996325388	0.01853459996325388
1187	0.03278727116691938	0.014332849456249262	0.01432484940581537	0.9420470438865011	-1	0	0	0.2	2	0.8461538461538461	11	0.42857142857142855	0.6923076923076923	10	9	4	1	0	0.7142857142857143	7	5	15	0.09090909090909091	0.4	0.4446798461800279	0.9168603299121277	0.31723231464852397	0.9532685614244198	0.6374315032704889	0.9211252790843815	0.7866105439308104	0.932424918093634	1.0	0.3	0.0	0.01432484940581537	0.01432484940581537
4236	0.04695077340069084	0.024656089279203378	0.02447349239278563	0.7795610730338458	-1	0	0	0.2	2	0.8461538461538461	11	0.375	0.6923076923076923	11	9	3	2	0	0.625	8	5	15	0.25	0.5	0.4154065302302595	0.9150698175190196	0.19506297420809907	0.95816621600302	0.8260141020833307	0.9060970284944273	0.8041036455248313	0.9303313731953763	0.5454545454545454	0.2727272727272727	0.0	0.02447349239278563	0.02447349239278563
3645	0.04594616932281859	0.022667407547368474	0.02266720043214333	0.9484340485865315	-1	0	0	0.2	2	0.8461538461538461	11	0.375	0.6923076923076923	10	9	4	1	0	0.625	8	5	15	0.09090909090909091	0.5	0.420577933474046	0.9063536839145667	0.19506297420809907	0.9635943393925377	0.8260141020833307	0.8953723854674815	0.8383345828601615	0.9285235427069383	1.0	0.3	0.0	0.02266720043214333	0.02266720043214333
2985	0.046004812504768226	0.01923628664118613	0.018523347325051058	0.9466322436599715	-1	0	0	0.2	2	0.8461538461538461	11	0.375	0.6923076923076923	11	9	3	1	0	0.625	8	5	15	0.125	0.5	0.4154065302302595	0.9150698175190196	0.19506297420809907	0.9574072758021923	0.8260141020833307	0.8945146755230126	0.8442713224814509	0.9270663655120879	1.0	0.18181818181818182	0.0	0.018523347325051058	0.018523347325051058
4792	0.04829877361477671	0.025658750544209182	0.025599408257072197	0.7977677616110017	-1	0	0	0.2	2	0.8461538461538461	11	0.375	0.6923076923076923	11	9	3	2	0	0.625	8	5	15	0.25	0.5	0.4154065302302595	0.9150698175190196	0.19506297420809907	0.95816621600302	0.8260141020833307	0.9182948388671427	0.8041036455248313	0.933555272327257	0.5454545454545454	0.2727272727272727	0.0	0.025599408257072197	0.025599408257072197
4023	0.04735597790736668	0.025114983563348892	0.02450671136432489	0.8047595787291676	-1	0	0	0.2	2	0.8461538461538461	11	0.375	0.6923076923076923	11	9	3	2	0	0.625	8	5	15	0.25	0.5	0.4154065302302595	0.9150698175190196	0.19506297420809907	0.95816621600302	0.8260141020833307	0.9060970284944273	0.8041036455248313	0.9303313731953763	0.5454545454545454	0.2727272727272727	0.0	0.02450671136432489	0.02450671136432489
1493	0.03579280372912186	0.01657134646873292	0.012476700952751213	0.9525038817268017	-1	0	0	0.2	2	0.8461538461538461	11	0.42857142857142855	0.6923076923076923	10	9	4	1	0	0.7142857142857143	7	5	15	0.09090909090909091	0.4	0.40415529550051793	0.9364532560962209	0.5258091346541784	0.9496274819302142	0.7542210574165324	0.8294187525638133	0.8879413447290452	0.9170421237341877	1.0	0.2	0.0	0.012476700952751213	0.012476700952751213
28	0.016742070248351188	0.006677297733136277	0.006668982486345721	0.9607381750898915	-1	0	0	0.3	3	0.6666666666666666	8	0.25925925925925924	0.6666666666666666	8	8	5	1	0	0.6666666666666666	9	6	14	0.07142857142857142	0	0.5494187554302881	0.9596944451247378	0.5003182818936768	0.8913343521052269	0.6228802176526489	0.9590949574024972	0.8766976123587474	0.9432014324505544	1.0	0.25	0.0	0.006668982486345721	0.006668982486345721
2780	0.04549600615980648	0.02072806392131465	0.019963209539802868	0.9461620591145077	-1	0	0	0.2	2	0.8461538461538461	11	0.375	0.6923076923076923	11	9	3	1	0	0.625	8	5	15	0.125	0.5	0.4154065302302595	0.9150698175190196	0.19506297420809907	0.9574072758021923	0.8260141020833307	0.8976825298152943	0.8442713224814509	0.9278295550583189	1.0	0.18181818181818182	0.0	0.019963209539802868	0.019963209539802868
3835	0.047601347017482	0.021819903693295947	0.020894110764043957	0.9466920516673635	-1	0	0	0.2	2	0.8461538461538461	11	0.375	0.6923076923076923	10	9	4	1	0	0.625	8	5	15	0.09090909090909091	0.5	0.420577933474046	0.9063536839145667	0.19506297420809907	0.9624769539838312	0.8260141020833307	0.8908988925091202	0.8390610967844396	0.9267725899536466	1.0	0.6	0.0	0.020894110764043957	0.020894110764043957
636	0.02622334608719361	0.0027824230045635522	0.0027333963283281836	0.9452849371054475	-1	0	0	0.3	3	0.6923076923076923	9	0.5	0.5384615384615384	10	7	4	2	0	0.3	10	3	15	0.2222222222222222	0	0.7498659409042128	0.8795170756601979	0.7876921554936342	0.9259544845080064	0.6844295192203751	0.9516872254902863	0.7485488537264342	0.9240143777971294	0.6	0.3	0.0	0.0027333963283281836	0.0027333963283281836
2102	0.040127275725023635	0.017069293909730564	0.012397327849575679	0.9547037214802291	-1	0	0	0.2	2	0.8461538461538461	11	0.42857142857142855	0.6923076923076923	10	9	4	2	0	0.7142857142857143	7	5	15	0.18181818181818182	0.4	0.4168807745627072	0.92202170023947	0.3171045613810913	0.9601286344283159	0.7936712618089488	0.7610232168336031	0.911161184529903	0.9063573885097047	0.55	0.3	0.0	0.012397327849575679	0.012397327849575679
2895	0.04540078266168551	0.020706471480609286	0.01946615791118796	0.946711061799271	-1	0	0	0.2	2	0.8461538461538461	11	0.375	0.6923076923076923	11	9	3	1	0	0.625	8	5	15	0.125	0.5	0.4154065302302595	0.9150698175190196	0.19506297420809907	0.9574072758021923	0.8260141020833307	0.8976825298152943	0.8442713224814509	0.9278295550583189	1.0	0.18181818181818182	0.0	0.01946615791118796	0.01946615791118796
1139	0.038377074507925095	0.014553583175809364	0.012224966818346105	0.9533450563309613	-1	0	0	0.2	2	0.8461538461538461	11	0.42857142857142855	0.6923076923076923	9	9	5	1	0	0.7142857142857143	7	5	15	0.07142857142857142	0.4	0.4154065302302595	0.9290819890813968	0.4515165248339484	0.9559517872079796	0.8260141020833307	0.8438653872985658	0.8610959453886906	0.9202530288994976	1.0	0.2222222222222222	0.0	0.012224966818346105	0.012224966818346105
302	0.041331227623770644	0.003895374478564828	0.0020245229739535896	0.9856871762754069	-1	0	0	0.2	2	0.8461538461538461	11	0.5357142857142857	0.8461538461538461	13	11	1	0	0	0.14285714285714285	14	2	15	0.0	0	0.7873409191533449	0.9477205335655234	0.5063493347070109	0.8248499376035227	0.5452205411065791	0.7222370636780113	0.7959097566970553	0.8582543920134377	0	0	0.0	0.0020245229739535896	0.0020245229739535896
1076	None	None	None	None	None	0	0	0.375	3	0.6	6	0.5	0.5	6	5	5	6	0	0.6666666666666666	4	6	12	0.46153846153846156	0.25	0.4446798461800279	0.9174171936548371	0.36589826134455306	0.9589036698361149	0.5576134862398794	0.9575677943805576	0.8003313985353522	0.9474183635786534	0.16666666666666666	0.3333333333333333	0.0	None	None
2005	0.038153763034943874	0.017408304976763225	0.017180414605926553	0.9545591191976442	-1	0	0	0.2	2	0.8461538461538461	11	0.42857142857142855	0.6923076923076923	10	9	4	1	0	0.7142857142857143	7	5	15	0.09090909090909091	0.4	0.4168807745627072	0.92202170023947	0.45477241397281726	0.9603600090861726	0.7343754536920327	0.8425544588457093	0.8202498409066835	0.9201942230348809	1.0	0.3	0.0	0.017180414605926553	0.017180414605926553
4388	0.04829477150673466	0.02666763269032349	0.024442572083376836	0.7980429732268274	-1	0	0	0.2	2	0.8461538461538461	11	0.375	0.6923076923076923	10	9	4	3	0	0.625	8	5	15	0.2727272727272727	0.5	0.420577933474046	0.9063536839145667	0.19506297420809907	0.9632119285840214	0.8260141020833307	0.8915521841329912	0.8400459561938911	0.9273874096324478	0.1	0.2	0.0	0.024442572083376836	0.024442572083376836
2347	0.042933842029667525	0.014563623049666725	0.014341445071564818	0.9535079234608557	-1	0	0	0.2	2	0.8461538461538461	11	0.42857142857142855	0.6923076923076923	10	9	4	1	0	0.7142857142857143	7	5	15	0.09090909090909091	0.4	0.4168807745627072	0.92202170023947	0.3847641263720621	0.9567954915677498	0.7343754536920327	0.8316749366708319	0.8528825475713313	0.9159417338732176	1.0	0.3	0.0	0.014341445071564818	0.014341445071564818
3001	0.04948346018184033	0.02416776287211593	0.023937172604805802	0.9460026362844426	-1	0	0	0.2	2	0.8461538461538461	11	0.375	0.6923076923076923	10	9	4	2	0	0.625	8	5	15	0.18181818181818182	0.5	0.420577933474046	0.9063536839145667	0.19506297420809907	0.9624769539838312	0.8260141020833307	0.8972354343277266	0.8409902673530518	0.9282721378846672	0.55	0.3	0.0	0.023937172604805802	0.023937172604805802
1565	0.036177294229485395	0.016354399936465848	0.013740864851132215	0.9510612937918046	-1	0	0	0.2	2	0.8461538461538461	11	0.42857142857142855	0.6923076923076923	10	9	4	1	0	0.7142857142857143	7	5	15	0.09090909090909091	0.4	0.40415529550051793	0.9364532560962209	0.5938012234679645	0.9523607778874702	0.7625466813207856	0.823008658331486	0.8528825475713313	0.9173968568333694	1.0	0.2	0.0	0.013740864851132215	0.013740864851132215
833	0.025212821014066033	0.0022444722461248587	0.0019580245950349844	0.9639365789520666	-1	0	0	0.4	4	0.5	6	0.4	0.5	10	6	3	1	0	0.7142857142857143	5	7	14	0.16666666666666666	0.2222222222222222	0.40339629127960636	0.9398877361115878	0.6425627902220751	0.8525488613389135	0.462748993475779	0.9326805541489036	0.8080005879790021	0.9151055956492945	1.0	0.1	0.0	0.0019580245950349844	0.0019580245950349844
2718	0.039811604516469465	0.013778794446552419	0.012952218658089177	0.9607203635413919	-1	0	0	0.2	2	0.8461538461538461	11	0.42857142857142855	0.6923076923076923	9	9	5	1	0	0.7142857142857143	7	5	15	0.07142857142857142	0.4	0.4183550188951549	0.9128285998836335	0.280462322238427	0.9656108600267577	0.8260141020833307	0.7985950923161257	0.9131668449743785	0.9132312720152215	1.0	0.4444444444444444	0.0	0.012952218658089177	0.012952218658089177
90	0.0028908704647627056	0.0003871479737696249	-4.666427969347989e-05	0.9975909282065075	-1	0	0	0.5	1	1.0	1	1.0	1.0	2	1	0	0	0	0.3333333333333333	1	3	3	0.0	0	0.824997397535079	0.7450772035911104	0.7116304882935266	0.5518562810260945	0.18319793747971527	0.5669179057149352	0.9448946806479894	0.6263670535315662	0	0	0.0	-4.666427969347989e-06	-4.666427969347989e-06
4126	0.04763572992868986	0.025114876182221284	0.024776397588913493	0.7887526666089543	-1	0	0	0.2	2	0.8461538461538461	11	0.375	0.6923076923076923	11	9	3	2	0	0.625	8	5	15	0.25	0.5	0.4154065302302595	0.9150698175190196	0.19506297420809907	0.95816621600302	0.8260141020833307	0.9060970284944273	0.8041036455248313	0.9303313731953763	0.5454545454545454	0.2727272727272727	0.0	0.024776397588913493	0.024776397588913493
1906	0.035050222584443756	0.0014684687004899966	0.0006695699323026134	0.9509195997673993	-1	0	0	0.2	2	0.8461538461538461	11	0.42857142857142855	0.6923076923076923	10	9	4	1	0	0.7142857142857143	7	5	15	0.09090909090909091	0.4	0.4220521778064937	0.9309749042124238	0.45477241397281726	0.9594086883949823	0.784838595895096	0.8360355960062603	0.8528825475713313	0.9216164968788774	1.0	0.3	0.0	0.0006695699323026134	0.0006695699323026134
3752	0.04717620212763357	0.025832500322064522	0.024853781876900377	0.8143890622999563	-1	0	0	0.2	2	0.8461538461538461	11	0.375	0.6923076923076923	11	9	3	2	0	0.625	8	5	15	0.25	0.5	0.4154065302302595	0.9150698175190196	0.19506297420809907	0.95816621600302	0.8260141020833307	0.9060970284944273	0.8041036455248313	0.9303313731953763	0.5454545454545454	0.2727272727272727	0.0	0.024853781876900377	0.024853781876900377
4451	0.04773872291086865	0.024747683878446284	0.024163033382144053	0.7929545999439844	-1	0	0	0.2	2	0.8461538461538461	11	0.375	0.6923076923076923	11	9	3	2	0	0.625	8	5	15	0.25	0.5	0.4154065302302595	0.9150698175190196	0.19506297420809907	0.95816621600302	0.8260141020833307	0.9041172377524861	0.8067367301200994	0.9298316955204081	0.5454545454545454	0.2727272727272727	0.0	0.024163033382144053	0.024163033382144053
4235	0.046169710663037454	0.02484964075006506	0.024024275033570186	0.8046067173058038	-1	0	0	0.2	2	0.8461538461538461	11	0.375	0.6923076923076923	11	9	3	2	0	0.625	8	5	15	0.25	0.5	0.4154065302302595	0.9150698175190196	0.19506297420809907	0.95816621600302	0.8260141020833307	0.9060970284944273	0.8041036455248313	0.9303313731953763	0.5454545454545454	0.2727272727272727	0.0	0.024024275033570186	0.024024275033570186
485	0.051963236711085235	0.007417001542757184	0.0074169854715839595	0.7288215744791295	-1	0	0	0.1111111111111111	1	1.0	11	1.0	0.9090909090909091	11	10	1	0	0	0.07692307692307693	13	1	13	0.0	0	0.6628156263014673	0.8843515010522606	0.6859022236374874	0.8341664873893754	0.49249828435268206	0.9610600591334529	0.7581915716290314	0.9076484597795753	0	0	0.0	0.0074169854715839595	0.0074169854715839595
1945	0.03878909978648764	0.017595653902537596	0.01756758740145782	0.9530681262989508	-1	0	0	0.2	2	0.8461538461538461	11	0.42857142857142855	0.6923076923076923	10	9	4	1	0	0.7142857142857143	7	5	15	0.09090909090909091	0.4	0.4168807745627072	0.92202170023947	0.45477241397281726	0.9603600090861726	0.7343754536920327	0.8425544588457093	0.8202498409066835	0.9201942230348809	1.0	0.3	0.0	0.01756758740145782	0.01756758740145782
4441	0.04832991765290222	0.02584595369678216	0.025599323982819264	0.7823908855918967	-1	0	0	0.2	2	0.8461538461538461	11	0.375	0.6923076923076923	11	9	3	2	0	0.625	8	5	15	0.25	0.5	0.4154065302302595	0.9150698175190196	0.19506297420809907	0.95816621600302	0.8260141020833307	0.9060970284944273	0.8041036455248313	0.9303313731953763	0.5454545454545454	0.2727272727272727	0.0	0.025599323982819264	0.025599323982819264
4419	0.04706745399533814	0.025525301579398644	0.023421087799146194	0.8177514387155653	-1	0	0	0.2	2	0.8461538461538461	11	0.375	0.6923076923076923	10	9	4	2	0	0.625	8	5	15	0.18181818181818182	0.5	0.420577933474046	0.9063536839145667	0.19506297420809907	0.9632119285840214	0.8260141020833307	0.9022231527280714	0.8202498409066835	0.9299372690996085	0.55	0.2	0.0	0.023421087799146194	0.023421087799146194
1079	0.03651235716187722	0.012875942925043057	0.012515333569457856	0.9405121319286222	-1	0	0	0.2	2	0.8461538461538461	11	0.42857142857142855	0.6923076923076923	10	9	4	1	0	0.7142857142857143	7	5	15	0.09090909090909091	0.4	0.4446798461800279	0.9168603299121277	0.45477241397281726	0.959062070719968	0.6374315032704889	0.9212907522494558	0.7584559843943552	0.9353207452738278	1.0	0.3	0.0	0.012515333569457856	0.012515333569457856
687	0.02733679048541122	0.0021311755670685105	0.0019171921000881431	0.9354745622945873	-1	0	0	0.2	2	0.8461538461538461	11	0.42857142857142855	0.46153846153846156	6	6	8	6	0	0.7142857142857143	7	5	15	0.3	0	0.5899200055727191	0.8460030324612237	0.665384354689558	0.8972852411658822	0.7139785915228062	0.8860192742205547	0.7809124344439021	0.878030015019541	0.16666666666666666	0.3333333333333333	0.0	0.0019171921000881431	0.0019171921000881431
2523	0.03903692980490484	0.017413381459742774	0.017339219239248742	0.952966393482099	-1	0	0	0.2	2	0.8461538461538461	11	0.42857142857142855	0.6923076923076923	10	9	4	1	0	0.7142857142857143	7	5	15	0.09090909090909091	0.4	0.4168807745627072	0.92202170023947	0.45477241397281726	0.9603600090861726	0.7343754536920327	0.8425544588457093	0.8202498409066835	0.9201942230348809	1.0	0.3	0.0	0.017339219239248742	0.017339219239248742
3959	0.04538906442219199	0.02194166920886026	0.021419041365184025	0.9459012372465938	-1	0	0	0.2	2	0.8461538461538461	11	0.375	0.6923076923076923	11	9	3	2	0	0.625	8	5	15	0.25	0.5	0.4154065302302595	0.9150698175190196	0.19506297420809907	0.9574072758021923	0.6059566358599054	0.8832877616138906	0.8440374836013127	0.9244603141737099	0.5454545454545454	0.2727272727272727	0.0	0.021419041365184025	0.021419041365184025
2063	0.03936234595486565	0.018168120659389442	0.01769225292139809	0.9543692619946021	-1	0	0	0.2	2	0.8461538461538461	11	0.42857142857142855	0.6923076923076923	10	9	4	1	0	0.7142857142857143	7	5	15	0.09090909090909091	0.4	0.4168807745627072	0.92202170023947	0.3171045613810913	0.9601286344283159	0.7980875947658751	0.8001490919959415	0.8871918508294753	0.9126363198207396	1.0	0.3	0.0	0.01769225292139809	0.01769225292139809
1869	0.03922403575457355	0.01728854493675236	0.017279892258978805	0.9541552134519049	-1	0	0	0.2	2	0.8461538461538461	11	0.42857142857142855	0.6923076923076923	10	9	4	1	0	0.7142857142857143	7	5	15	0.09090909090909091	0.4	0.4168807745627072	0.92202170023947	0.45477241397281726	0.9603600090861726	0.8260141020833307	0.8586690289155029	0.8005053632247615	0.9232463865242083	1.0	0.3	0.0	0.017279892258978805	0.017279892258978805
2589	0.04483570316726226	0.019670027851640935	0.019381356710008322	0.9468133683545641	-1	0	0	0.2	2	0.8461538461538461	11	0.375	0.6923076923076923	11	9	3	1	0	0.625	8	5	15	0.125	0.5	0.4154065302302595	0.9150698175190196	0.19506297420809907	0.9574072758021923	0.8260141020833307	0.8945146755230126	0.8442713224814509	0.9270663655120879	1.0	0.18181818181818182	0.0	0.019381356710008322	0.019381356710008322
2535	0.04285350527133283	0.018078907246115872	0.017958701165015363	0.9524521212196433	-1	0	0	0.2	2	0.8461538461538461	11	0.42857142857142855	0.6923076923076923	10	9	4	1	0	0.7142857142857143	7	5	15	0.09090909090909091	0.4	0.4168807745627072	0.92202170023947	0.45477241397281726	0.9537986245819989	0.7343754536920327	0.8345696885553918	0.8202498409066835	0.9146657238873191	1.0	0.3	0.0	0.017958701165015363	0.017958701165015363
2739	0.039067251916107014	0.017143187108331636	0.016887652367611	0.9544979188156781	-1	0	0	0.2	2	0.8461538461538461	11	0.42857142857142855	0.6923076923076923	10	9	4	1	0	0.7142857142857143	7	5	15	0.09090909090909091	0.4	0.4168807745627072	0.92202170023947	0.45477241397281726	0.9603600090861726	0.7343754536920327	0.8425544588457093	0.8202498409066835	0.9201942230348809	1.0	0.3	0.0	0.016887652367611	0.016887652367611
358	0.044906629352252536	0.0019641457845146503	0.001906543246660752	0.940341956926969	-1	0	0	0.2	2	0.8461538461538461	11	0.375	0.7692307692307693	12	10	2	1	0	0.4	4	10	15	0.16666666666666666	0.18181818181818182	0.6809513766757245	0.9611153707408796	0.5022624680503489	0.9513479017836829	0.49067665931462523	0.9500648778720397	0.9394080316653384	0.954442928506341	1.0	0.08333333333333333	0.0	0.001906543246660752	0.001906543246660752
4022	0.04751833097415532	0.025446578466201956	0.02517327217695401	0.7981926705939061	-1	0	0	0.2	2	0.8461538461538461	11	0.375	0.6923076923076923	11	9	3	2	0	0.625	8	5	15	0.25	0.5	0.4154065302302595	0.9150698175190196	0.19506297420809907	0.95816621600302	0.8260141020833307	0.9060970284944273	0.8041036455248313	0.9303313731953763	0.5454545454545454	0.2727272727272727	0.0	0.02517327217695401	0.02517327217695401
1795	0.03935732919410526	0.017266576134508806	0.014890345823565078	0.9545079350915174	-1	0	0	0.2	2	0.8461538461538461	11	0.42857142857142855	0.6923076923076923	10	9	4	1	0	0.7142857142857143	7	5	15	0.09090909090909091	0.4	0.4168807745627072	0.92202170023947	0.45477241397281726	0.9650356424619169	0.8260141020833307	0.8401081864045692	0.8202498409066835	0.9228941761192893	1.0	0.3	0.0	0.014890345823565078	0.014890345823565078
591	0.04775586537832545	0.007123452345342665	0.0071168056222583	0.7331149913847119	-1	0	0	0.1111111111111111	1	1.0	11	1.0	0.9090909090909091	11	10	1	0	0	0.07692307692307693	13	1	13	0.0	0	0.6628156263014673	0.8843515010522606	0.6859022236374874	0.8341664873893754	0.49249828435268206	0.9610600591334529	0.7581915716290314	0.9076484597795753	0	0	0.0	0.0071168056222583	0.0071168056222583
[truncated: 4,088 more rows]
