# Supplementary material for: Environmental influences on evolvable robots
Source: PLoS One. 2020 May 29;15(5):e0233848. doi: 10.1371/journal.pone.0233848 (PMC7259730; doi:10.1371/journal.pone.0233848)
Supplement: S1 Dataset — (ZIP) [file pone.0233848.s003.zip › data_plosone/snapshots_ids_tilted_18.tsv]

generation	robot_id
72	3216
72	3381
72	3654
72	3678
72	3624
72	3607
72	3618
72	2436
72	3031
72	3310
72	3611
72	3637
72	3525
72	3691
72	3657
72	3644
72	3053
72	3601
72	3692
72	3676
72	3563
72	3437
72	3661
72	3577
72	3681
72	3583
72	3556
72	3693
72	3375
72	3679
72	3651
72	3689
72	3595
72	3590
72	3581
72	3537
72	3633
72	3612
72	3684
72	3182
72	3642
72	3213
72	3259
72	3295
72	3652
72	3606
72	3648
72	3315
72	2938
72	3425
72	3623
72	3603
72	3646
72	2876
72	3495
72	3436
72	3655
72	3578
72	3279
72	3675
72	3553
72	2945
72	3506
72	3123
72	3319
72	3688
72	3485
72	3230
72	3109
72	3647
72	3576
72	3456
72	3520
72	3466
72	3410
72	3659
72	3630
72	3605
72	3632
72	3023
72	3141
72	3540
72	3567
72	3332
72	3698
72	3694
72	3617
72	3598
72	3586
72	3686
72	3518
72	3336
72	3378
72	3521
72	3552
72	3574
72	3585
72	3664
72	3487
72	3416
50	2480
50	2598
50	2507
50	2485
50	2560
50	2554
50	1864
50	2576
50	2498
50	2212
50	2451
50	2556
50	2559
50	2520
50	2436
50	2568
50	2447
50	2464
50	2374
50	2540
50	2468
50	2341
50	2415
50	2597
50	2487
50	2552
50	2348
50	2504
50	2367
50	2467
50	2585
50	2461
50	2378
50	2345
50	2241
50	2553
50	2319
50	2334
50	1820
50	2400
50	2365
50	2478
50	2587
50	2557
50	2408
50	2375
50	2594
50	2115
50	2524
50	2548
50	2362
50	2491
50	2589
50	2457
50	2510
50	2481
50	2407
50	2546
50	2364
50	2434
50	2357
50	2438
50	2267
50	2523
50	2564
50	2470
50	2536
50	2495
50	2497
50	2555
50	2248
50	2437
50	2462
50	2506
50	2588
50	2322
50	2599
50	2314
50	2420
50	2427
50	2574
50	2565
50	2393
50	2471
50	2519
50	2207
50	2539
50	2591
50	2573
50	2593
50	2472
50	2299
50	2328
50	2590
50	2384
50	2050
50	2263
50	2562
50	2572
50	2489
74	3216
74	3381
74	3709
74	3762
74	3731
74	3729
74	3730
74	3765
74	3618
74	3753
74	3761
74	3781
74	3031
74	3637
74	3760
74	3766
74	3525
74	3799
74	3437
74	3661
74	3681
74	3583
74	3787
74	3714
74	3375
74	3651
74	3739
74	3581
74	3754
74	3537
74	3790
74	3735
74	3752
74	3213
74	3728
74	3259
74	3758
74	3295
74	3755
74	3652
74	3648
74	3315
74	2938
74	3792
74	3788
74	3425
74	3623
74	3733
74	3603
74	3646
74	2876
74	3495
74	3436
74	3655
74	3578
74	3279
74	3795
74	3675
74	3715
74	3123
74	3784
74	3688
74	3230
74	3647
74	3780
74	3716
74	3520
74	3778
74	3466
74	3659
74	3711
74	3630
74	3605
74	3632
74	3023
74	3141
74	3741
74	3540
74	3567
74	3332
74	3777
74	3698
74	3794
74	3694
74	3759
74	3598
74	3742
74	3586
74	3686
74	3518
74	3779
74	3722
74	3336
74	3521
74	3789
74	3574
74	3585
74	3487
74	3416
74	3782
60	2480
60	3040
60	3065
60	2962
60	2717
60	2882
60	2800
60	2955
60	2986
60	2868
60	2969
60	2436
60	2968
60	2917
60	3031
60	2991
60	2374
60	3069
60	3080
60	3018
60	3008
60	2996
60	2719
60	3053
60	3074
60	3086
60	2835
60	3060
60	3048
60	3036
60	2613
60	3057
60	2714
60	2653
60	2909
60	3092
60	3089
60	3081
60	3050
60	3025
60	3011
60	2993
60	3034
60	2833
60	3100
60	3076
60	3088
60	3056
60	3091
60	2938
60	3021
60	2948
60	3059
60	2808
60	2510
60	3003
60	2407
60	2876
60	2736
60	2647
60	2856
60	2896
60	2940
60	3068
60	3095
60	2945
60	2523
60	2915
60	2705
60	2967
60	3002
60	2904
60	2865
60	3093
60	2734
60	2693
60	3006
60	3090
60	2850
60	3066
60	3023
60	3062
60	3052
60	2963
60	2630
60	2792
60	2804
60	2591
60	2762
60	2885
60	2975
60	2892
60	2933
60	2760
60	3073
60	2935
60	2990
60	2702
60	2667
60	2974
76	3216
76	3847
76	3870
76	3381
76	3731
76	3808
76	3729
76	3899
76	3618
76	3753
76	3823
76	3761
76	3781
76	3031
76	3760
76	3888
76	3889
76	3801
76	3852
76	3799
76	3661
76	3865
76	3827
76	3583
76	3822
76	3874
76	3867
76	3862
76	3787
76	3714
76	3868
76	3375
76	3651
76	3739
76	3581
76	3754
76	3894
76	3790
76	3735
76	3898
76	3213
76	3890
76	3259
76	3758
76	3652
76	2938
76	3882
76	3425
76	3623
76	3733
76	3861
76	3646
76	2876
76	3495
76	3436
76	3655
76	3835
76	3578
76	3795
76	3881
76	3875
76	3820
76	3832
76	3123
76	3688
76	3230
76	3880
76	3897
76	3780
76	3872
76	3716
76	3804
76	3466
76	3659
76	3711
76	3632
76	3834
76	3819
76	3023
76	3540
76	3332
76	3777
76	3794
76	3759
76	3598
76	3742
76	3686
76	3518
76	3779
76	3863
76	3722
76	3336
76	3521
76	3789
76	3853
76	3585
76	3487
76	3900
76	3416
76	3836
30	1429
30	1599
30	1517
30	1600
30	1326
30	1381
30	1597
30	1550
30	1497
30	1415
30	1359
30	1537
30	1575
30	1197
30	1448
30	1417
30	1270
30	1368
30	1292
30	1442
30	1581
30	1533
30	1576
30	1502
30	1570
30	1593
30	1509
30	1376
30	1542
30	1288
30	1470
30	1501
30	1418
30	1545
30	1455
30	1454
30	1286
30	1538
30	1532
30	1518
30	1552
30	1481
30	1402
30	1583
30	1493
30	1480
30	1410
30	1572
30	1580
30	1405
30	1003
30	1460
30	1526
30	1535
30	1503
30	1585
30	1422
30	1434
30	1419
30	1392
30	1554
30	1106
30	1401
30	1590
30	1591
30	1547
30	1558
30	1488
30	1161
30	1514
30	1560
30	1383
30	1465
30	1489
30	1290
30	1339
30	1304
30	1505
30	942
30	1587
30	921
30	833
30	1473
30	1508
30	1596
30	1165
30	1561
30	1516
30	1478
30	1534
30	1555
30	1565
30	1257
30	1573
30	1347
30	1592
30	1457
30	1584
30	1406
30	1557
71	3216
71	3381
71	2986
71	3624
71	3541
71	3607
71	3618
71	2868
71	3509
71	2436
71	3277
71	2968
71	3031
71	2991
71	3310
71	3611
71	3637
71	3274
71	3525
71	3644
71	3053
71	3601
71	3563
71	3437
71	3577
71	3535
71	3575
71	3583
71	3497
71	3556
71	3375
71	3595
71	3590
71	3581
71	3537
71	3633
71	3612
71	3182
71	3642
71	3371
71	3213
71	3549
71	3259
71	3295
71	3606
71	3648
71	3315
71	2938
71	3425
71	3622
71	3623
71	3603
71	3646
71	2876
71	3495
71	3436
71	3614
71	3597
71	3640
71	3578
71	3279
71	3553
71	2945
71	3506
71	3123
71	3319
71	3485
71	3230
71	3109
71	3647
71	3576
71	3456
71	3520
71	3650
71	3466
71	3467
71	3410
71	3630
71	3605
71	3632
71	2850
71	3023
71	3141
71	3540
71	3567
71	3332
71	3617
71	3560
71	3598
71	3586
71	3518
71	3336
71	3378
71	3521
71	3627
71	3552
71	3574
71	3585
71	3487
71	3416
54	2480
54	2601
54	2507
54	2717
54	2800
54	2672
54	2710
54	2728
54	2759
54	2436
54	2681
54	2447
54	2374
54	2625
54	2676
54	2468
54	2682
54	2631
54	2487
54	2790
54	2719
54	2768
54	2658
54	2367
54	2467
54	2585
54	2715
54	2613
54	2767
54	2764
54	2714
54	2653
54	2727
54	2752
54	2400
54	2765
54	2713
54	2587
54	2594
54	2362
54	2491
54	2611
54	2741
54	2799
54	2749
54	2457
54	2510
54	2481
54	2612
54	2407
54	2736
54	2716
54	2647
54	2434
54	2633
54	2620
54	2770
54	2709
54	2674
54	2523
54	2692
54	2769
54	2248
54	2437
54	2678
54	2705
54	2462
54	2779
54	2654
54	2657
54	2747
54	2314
54	2763
54	2420
54	2427
54	2734
54	2693
54	2393
54	2471
54	2679
54	2735
54	2659
54	2773
54	2761
54	2630
54	2638
54	2792
54	2591
54	2573
54	2665
54	2472
54	2695
54	2668
54	2762
54	2384
54	2760
54	2489
54	2702
54	2667
54	2796
34	1642
34	1429
34	1787
34	1760
34	1783
34	1600
34	1756
34	1326
34	1381
34	1608
34	1784
34	1550
34	1793
34	1497
34	1696
34	1726
34	1775
34	1681
34	1755
34	1197
34	1368
34	1442
34	1698
34	1533
34	1576
34	1593
34	1509
34	1717
34	1754
34	1687
34	1661
34	1728
34	1418
34	1669
34	1455
34	1722
34	1454
34	1702
34	1689
34	1626
34	1738
34	1799
34	1286
34	1538
34	1518
34	1742
34	1736
34	1552
34	1671
34	1764
34	1664
34	1673
34	1701
34	1481
34	1612
34	1758
34	1789
34	1766
34	1779
34	1697
34	1627
34	1776
34	1535
34	1774
34	1585
34	1647
34	1792
34	1554
34	1591
34	1704
34	1795
34	1558
34	1786
34	1514
34	1798
34	1653
34	1560
34	1290
34	1643
34	1621
34	1788
34	1623
34	1707
34	921
34	1753
34	1729
34	1620
34	1711
34	1768
34	1752
34	1561
34	1800
34	1646
34	1565
34	1745
34	1652
34	1457
34	1602
34	1700
34	1762
0	67
0	78
0	27
0	40
0	44
0	66
0	95
0	21
0	37
0	58
0	52
0	15
0	92
0	84
0	53
0	12
0	41
0	91
0	77
0	38
0	64
0	19
0	85
0	49
0	45
0	86
0	35
0	88
0	70
0	80
0	17
0	23
0	57
0	39
0	62
0	22
0	29
0	4
0	76
0	25
0	61
0	60
0	81
0	73
0	72
0	89
0	51
0	3
0	11
0	24
0	10
0	33
0	56
0	75
0	59
0	43
0	47
0	32
0	74
0	90
0	99
0	7
0	1
0	5
0	26
0	13
0	71
0	31
0	63
0	54
0	100
0	6
0	96
0	82
0	48
0	83
0	79
0	69
0	87
0	46
0	18
0	20
0	94
0	16
0	36
0	14
0	34
0	9
0	28
0	68
0	98
0	93
0	30
0	97
0	55
0	65
0	50
0	8
0	42
0	2
87	4385
87	4072
87	4345
87	4373
87	4343
87	4411
87	3729
87	4134
87	4320
87	4142
87	4346
87	4450
87	4384
87	4433
87	4140
87	4101
87	4327
87	4416
87	4389
87	4216
87	4448
87	4339
87	4313
87	4357
87	4219
87	4338
87	4428
87	4103
87	4296
87	4365
87	3375
87	3976
87	4055
87	3739
87	4403
87	4412
87	4353
87	4152
87	3790
87	4014
87	4392
87	4047
87	4431
87	3259
87	3652
87	4335
87	4202
87	4164
87	4128
87	4444
87	4440
87	4437
87	4427
87	4375
87	4407
87	4310
87	2876
87	3436
87	4413
87	4292
87	4061
87	4435
87	4405
87	3875
87	4191
87	3820
87	4053
87	4189
87	4423
87	3688
87	3230
87	4424
87	4080
87	4303
87	4445
87	4176
87	3716
87	4238
87	4447
87	4406
87	3632
87	4165
87	4434
87	4270
87	3540
87	4402
87	3794
87	4354
87	4404
87	4196
87	3686
87	3518
87	3779
87	4349
87	4417
87	4419
87	4093
87	4286
87	3943
87	4243
51	2480
51	2601
51	2640
51	2507
51	2485
51	1864
51	2498
51	2602
51	2212
51	2451
51	2556
51	2520
51	2436
51	2447
51	2374
51	2621
51	2625
51	2468
51	2341
51	2631
51	2645
51	2415
51	2487
51	2348
51	2367
51	2467
51	2585
51	2607
51	2646
51	2635
51	2345
51	2241
51	2613
51	2319
51	2334
51	1820
51	2606
51	2400
51	2365
51	2605
51	2636
51	2587
51	2408
51	2375
51	2594
51	2623
51	2115
51	2524
51	2548
51	2362
51	2491
51	2611
51	2589
51	2457
51	2614
51	2510
51	2481
51	2612
51	2407
51	2642
51	2647
51	2364
51	2434
51	2633
51	2357
51	2627
51	2620
51	2438
51	2267
51	2523
51	2536
51	2495
51	2555
51	2248
51	2437
51	2462
51	2506
51	2588
51	2314
51	2648
51	2420
51	2427
51	2393
51	2471
51	2643
51	2519
51	2539
51	2630
51	2638
51	2591
51	2573
51	2593
51	2472
51	2618
51	2299
51	2328
51	2384
51	2263
51	2572
51	2489
79	4045
79	3870
79	3381
79	3991
79	3731
79	3729
79	3899
79	4042
79	3952
79	4040
79	3781
79	3915
79	3031
79	3965
79	3760
79	3889
79	4003
79	3852
79	4012
79	4038
79	4020
79	3661
79	3827
79	3985
79	3822
79	3867
79	3997
79	3977
79	3375
79	4030
79	3976
79	3739
79	3581
79	3754
79	3790
79	4014
79	3213
79	4047
79	3939
79	3259
79	3942
79	3652
79	4049
79	3907
79	4009
79	3425
79	3924
79	3623
79	3733
79	3646
79	2876
79	3903
79	3436
79	3655
79	3944
79	4025
79	3922
79	3962
79	4033
79	3959
79	3909
79	3964
79	3957
79	3875
79	3820
79	3123
79	4032
79	3688
79	3230
79	3880
79	3716
79	3912
79	4048
79	3466
79	4008
79	3659
79	3711
79	3632
79	3834
79	3023
79	3540
79	3332
79	3777
79	3794
79	4034
79	4029
79	3945
79	4028
79	4016
79	3686
79	3518
79	3779
79	3521
79	3853
79	3994
79	3585
79	4001
79	3943
79	3487
79	3946
35	1642
35	1830
35	1429
35	1787
35	1814
35	1600
35	1756
35	1608
35	1784
35	1841
35	1826
35	1550
35	1793
35	1497
35	1696
35	1726
35	1681
35	1847
35	1755
35	1197
35	1368
35	1442
35	1698
35	1593
35	1509
35	1754
35	1687
35	1661
35	1820
35	1822
35	1810
35	1669
35	1455
35	1722
35	1454
35	1808
35	1801
35	1689
35	1626
35	1799
35	1286
35	1811
35	1538
35	1518
35	1736
35	1552
35	1805
35	1664
35	1673
35	1818
35	1701
35	1612
35	1789
35	1824
35	1843
35	1779
35	1833
35	1697
35	1627
35	1850
35	1813
35	1774
35	1585
35	1647
35	1792
35	1554
35	1591
35	1704
35	1795
35	1558
35	1786
35	1514
35	1844
35	1838
35	1798
35	1812
35	1653
35	1560
35	1621
35	1788
35	1802
35	1829
35	921
35	1839
35	1620
35	1845
35	1711
35	1768
35	1827
35	1817
35	1646
35	1565
35	1825
35	1745
35	1819
35	1652
35	1457
35	1835
35	1700
35	1762
82	4072
82	3731
82	3729
82	4134
82	4184
82	4142
82	4096
82	4140
82	4101
82	3915
82	4178
82	3965
82	4099
82	3852
82	4012
82	4186
82	3661
82	4103
82	3822
82	4180
82	4198
82	4163
82	3375
82	4168
82	4030
82	3976
82	4055
82	3739
82	4111
82	3581
82	4200
82	4152
82	3790
82	4014
82	4130
82	3213
82	4047
82	4173
82	3259
82	3652
82	4075
82	4164
82	4128
82	3907
82	4084
82	4148
82	4054
82	3733
82	3646
82	2876
82	3903
82	3436
82	3655
82	4051
82	3944
82	4129
82	4193
82	3959
82	4107
82	4061
82	3964
82	3875
82	4191
82	3820
82	4053
82	4189
82	4157
82	3688
82	4071
82	3230
82	3880
82	4080
82	4176
82	3716
82	4108
82	3632
82	4165
82	3023
82	3540
82	3777
82	3794
82	4095
82	4196
82	4138
82	4016
82	3686
82	3518
82	3779
82	4139
82	4153
82	3521
82	4192
82	4170
82	4083
82	4183
82	4093
82	4195
82	3943
82	3487
82	3946
38	1996
38	1429
38	1787
38	1956
38	1951
38	1814
38	1982
38	1884
38	1864
38	1987
38	1942
38	1857
38	1784
38	1975
38	1841
38	1904
38	1950
38	1550
38	1965
38	1959
38	1497
38	1995
38	1907
38	1696
38	1999
38	1917
38	1957
38	1847
38	1913
38	1755
38	1962
38	1852
38	1923
38	1593
38	1509
38	1977
38	1971
38	1898
38	1985
38	1899
38	1687
38	1820
38	1931
38	1954
38	1822
38	1865
38	1454
38	2000
38	1801
38	1997
38	1799
38	1811
38	1538
38	1887
38	1980
38	1736
38	1664
38	1974
38	1862
38	1949
38	1824
38	1943
38	1833
38	1697
38	1928
38	1906
38	1939
38	1979
38	1984
38	1795
38	1558
38	1944
38	1969
38	1838
38	1955
38	1866
38	1968
38	1802
38	1915
38	1895
38	921
38	1958
38	1946
38	1953
38	1620
38	1924
38	1711
38	1768
38	1992
38	1967
38	1817
38	1990
38	1897
38	1872
38	1888
38	1940
38	1947
38	1858
38	1963
38	1762
20	1091
20	945
20	1059
20	937
20	496
20	905
20	1066
20	1094
20	409
20	1007
20	673
20	1055
20	955
20	960
20	969
20	954
20	1009
20	1084
20	717
20	1031
20	1061
20	744
20	933
20	1086
20	965
20	1051
20	778
20	1081
20	1057
20	695
20	886
20	1049
20	959
20	1004
20	988
20	1026
20	1028
20	982
20	1016
20	900
20	770
20	1095
20	1072
20	961
20	613
20	860
20	920
20	1077
20	566
20	1058
20	1089
20	783
20	968
20	1082
20	793
20	742
20	874
20	898
20	990
20	980
20	1097
20	1076
20	1003
20	723
20	1092
20	894
20	642
20	880
20	889
20	1079
20	1020
20	875
20	964
20	1053
20	1036
20	1096
20	913
20	929
20	751
20	866
20	1046
20	942
20	923
20	1024
20	1099
20	1088
20	921
20	833
20	767
20	411
20	687
20	1027
20	953
20	1064
20	1073
20	911
20	590
20	786
20	915
20	947
64	3216
64	2480
64	3040
64	3131
64	3212
64	3065
64	3147
64	2882
64	3201
64	2986
64	3156
64	2868
64	3282
64	3184
64	2436
64	3235
64	3277
64	2968
64	3031
64	2991
64	3166
64	3018
64	3274
64	3214
64	2719
64	3053
64	3293
64	3264
64	3234
64	3191
64	3296
64	3060
64	3190
64	3272
64	3237
64	2613
64	3260
64	3245
64	3057
64	2714
64	3081
64	3254
64	3199
64	3182
64	3273
64	3213
64	3100
64	3259
64	3127
64	3271
64	3295
64	3076
64	2938
64	3251
64	3122
64	3281
64	3246
64	2808
64	2876
64	3221
64	3211
64	3218
64	3250
64	3279
64	3285
64	3294
64	3115
64	3178
64	3095
64	2945
64	3167
64	3233
64	3248
64	3123
64	3230
64	3288
64	3109
64	3252
64	3152
64	3238
64	2734
64	3283
64	3090
64	2850
64	3023
64	3141
64	3287
64	3256
64	3171
64	3258
64	2963
64	3265
64	3108
64	2804
64	3276
64	3170
64	2933
64	2990
64	3297
64	3159
84	4072
84	3731
84	3729
84	4134
84	4142
84	4268
84	4096
84	4140
84	4101
84	4283
84	4294
84	4276
84	4216
84	4215
84	4219
84	4263
84	4201
84	4203
84	3661
84	4103
84	3822
84	4291
84	4296
84	4163
84	4251
84	3375
84	3976
84	4055
84	3739
84	4224
84	4152
84	4208
84	3790
84	4014
84	4130
84	4260
84	3213
84	4047
84	3259
84	4252
84	3652
84	4075
84	4202
84	4164
84	4128
84	3907
84	4148
84	4054
84	4264
84	3733
84	4211
84	2876
84	4274
84	3436
84	4051
84	3944
84	4246
84	4292
84	3959
84	4265
84	4107
84	4297
84	4061
84	4210
84	4293
84	3875
84	4191
84	3820
84	4053
84	4189
84	4244
84	4157
84	3688
84	3230
84	4269
84	4080
84	4176
84	3716
84	4238
84	4249
84	4108
84	3632
84	4165
84	3023
84	4270
84	3540
84	3794
84	4196
84	4281
84	3686
84	3518
84	3779
84	4139
84	3521
84	4093
84	4286
84	3943
84	3946
84	4253
84	4243
77	3216
77	3847
77	3870
77	3381
77	3731
77	3901
77	3729
77	3899
77	3618
77	3928
77	3781
77	3915
77	3031
77	3902
77	3760
77	3889
77	3852
77	3941
77	3799
77	3661
77	3865
77	3827
77	3822
77	3867
77	3935
77	3862
77	3787
77	3375
77	3651
77	3739
77	3581
77	3754
77	3790
77	3898
77	3213
77	3920
77	3939
77	3259
77	3942
77	3652
77	3907
77	3425
77	3938
77	3924
77	3623
77	3733
77	3646
77	2876
77	3903
77	3495
77	3925
77	3436
77	3655
77	3944
77	3835
77	3578
77	3922
77	3881
77	3909
77	3875
77	3820
77	3832
77	3123
77	3688
77	3230
77	3880
77	3897
77	3780
77	3716
77	3912
77	3466
77	3926
77	3659
77	3711
77	3632
77	3834
77	3023
77	3540
77	3332
77	3777
77	3794
77	3945
77	3759
77	3930
77	3598
77	3686
77	3518
77	3779
77	3863
77	3336
77	3521
77	3908
77	3853
77	3585
77	3933
77	3943
77	3487
77	3946
77	3416
[truncated: 8,001 more rows]
