# Supplementary material for: Environmental influences on evolvable robots
Source: PLoS One. 2020 May 29;15(5):e0233848. doi: 10.1371/journal.pone.0233848 (PMC7259730; doi:10.1371/journal.pone.0233848)
Supplement: S1 Dataset — (ZIP) [file pone.0233848.s003.zip › data_plosone/snapshots_ids_tilted_20.tsv]

generation	robot_id
72	3680
72	3067
72	3678
72	3480
72	3559
72	3624
72	3541
72	3618
72	3117
72	3509
72	2813
72	3665
72	3430
72	2464
72	3634
72	2676
72	3551
72	3685
72	3657
72	3106
72	3275
72	3362
72	3661
72	3247
72	3577
72	3681
72	3191
72	3596
72	3526
72	3373
72	2932
72	3205
72	3057
72	3679
72	3651
72	3689
72	3403
72	2713
72	3633
72	3641
72	3684
72	3050
72	3505
72	3588
72	3516
72	3652
72	3700
72	2782
72	3606
72	3594
72	3687
72	2846
72	3251
72	3122
72	2838
72	3005
72	3646
72	3465
72	3602
72	3279
72	3450
72	3695
72	3415
72	3663
72	3688
72	3580
72	3656
72	3165
72	3477
72	3669
72	3638
72	2460
72	3673
72	3599
72	3351
72	2802
72	3699
72	3410
72	3659
72	3565
72	3671
72	2574
72	3683
72	3696
72	3389
72	3126
72	3698
72	3694
72	3441
72	2549
72	3660
72	3451
72	3515
72	3686
72	3353
72	3354
72	3574
72	3366
72	3416
72	3508
50	2598
50	2274
50	1433
50	2360
50	2202
50	2579
50	2584
50	2560
50	1885
50	2295
50	2501
50	2576
50	2332
50	2232
50	2244
50	2556
50	2559
50	2520
50	2404
50	2464
50	2566
50	2405
50	2468
50	2204
50	1836
50	2205
50	2597
50	2306
50	2552
50	2571
50	2469
50	1847
50	2270
50	2453
50	2529
50	2304
50	2600
50	2367
50	2488
50	2585
50	2534
50	2518
50	2531
50	2458
50	2365
50	1822
50	2394
50	2478
50	2371
50	2594
50	2094
50	2503
50	2548
50	2389
50	2399
50	2595
50	2455
50	2305
50	2510
50	2582
50	2407
50	2465
50	2580
50	2569
50	2563
50	2055
50	2545
50	2523
50	2499
50	2509
50	2470
50	2555
50	2323
50	2002
50	2462
50	2500
50	2588
50	2158
50	2525
50	2170
50	2460
50	2220
50	2574
50	1998
50	2466
50	2527
50	2514
50	2549
50	2539
50	1924
50	2397
50	2591
50	2446
50	2140
50	2590
50	2384
50	2387
50	1897
50	2562
50	2511
74	3757
74	3734
74	3680
74	3559
74	3729
74	3765
74	3541
74	3117
74	2813
74	3761
74	3665
74	3430
74	2464
74	3760
74	3766
74	3743
74	3657
74	3106
74	3275
74	3799
74	3661
74	3773
74	3191
74	3596
74	3772
74	3373
74	2932
74	3746
74	3787
74	3205
74	3057
74	3679
74	3651
74	3689
74	3754
74	3633
74	3790
74	3050
74	3749
74	3505
74	3708
74	3728
74	3756
74	3588
74	3758
74	3755
74	3652
74	3700
74	3687
74	2846
74	3251
74	3122
74	3792
74	3005
74	3706
74	3646
74	3796
74	3750
74	3465
74	3702
74	3602
74	3279
74	3793
74	3705
74	3450
74	3776
74	3784
74	3688
74	3580
74	3165
74	3477
74	3638
74	2460
74	3723
74	3786
74	3599
74	3778
74	2802
74	3699
74	3671
74	2574
74	3707
74	3683
74	3696
74	3741
74	3389
74	3698
74	3794
74	3694
74	3441
74	3775
74	2549
74	3515
74	3797
74	3737
74	3789
74	3800
74	3366
74	3774
74	3712
60	3040
60	3097
60	3067
60	2579
60	2800
60	2501
60	2813
60	2520
60	3031
60	2404
60	2464
60	2978
60	3069
60	3080
60	2405
60	2676
60	2468
60	3008
60	2898
60	2906
60	3074
60	2600
60	2828
60	2835
60	2947
60	3054
60	2932
60	3048
60	3015
60	2764
60	3057
60	2518
60	2660
60	2909
60	3032
60	3041
60	3089
60	3081
60	2394
60	2713
60	2837
60	3050
60	3009
60	2594
60	2864
60	3076
60	2957
60	2782
60	2950
60	2846
60	3063
60	3021
60	2838
60	3005
60	2811
60	3012
60	2407
60	2465
60	2569
60	3079
60	2856
60	2055
60	3068
60	2994
60	3055
60	2705
60	3002
60	2902
60	2688
60	2460
60	3093
60	2802
60	3035
60	2873
60	2574
60	2819
60	2729
60	3099
60	3066
60	3062
60	2708
60	2679
60	3013
60	2549
60	2963
60	2591
60	2446
60	3030
60	3084
60	2925
60	3033
60	2757
60	2895
60	2919
60	2872
60	2935
60	2812
60	3075
60	2511
60	2667
76	3870
76	3680
76	3729
76	3878
76	3541
76	3117
76	3823
76	2813
76	3665
76	3430
76	2464
76	3854
76	3888
76	3889
76	3106
76	3275
76	3858
76	3799
76	3827
76	3773
76	3191
76	3829
76	3596
76	3831
76	3874
76	2932
76	3867
76	3205
76	3868
76	3679
76	3689
76	3754
76	3818
76	3633
76	3050
76	3749
76	3505
76	3728
76	3851
76	3756
76	3826
76	3755
76	3652
76	3700
76	3687
76	2846
76	3251
76	3122
76	3882
76	3896
76	3807
76	3005
76	3866
76	3883
76	3873
76	3861
76	3646
76	3796
76	3465
76	3702
76	3602
76	3279
76	3793
76	3881
76	3884
76	3450
76	3846
76	3893
76	3833
76	3580
76	3880
76	3165
76	3811
76	3638
76	3897
76	3872
76	3786
76	3599
76	3699
76	3812
76	2574
76	3891
76	3696
76	3887
76	3741
76	3389
76	3895
76	3698
76	3694
76	3441
76	2549
76	3860
76	3515
76	3863
76	3816
76	3737
76	3900
76	3366
76	3774
76	3836
30	1373
30	1433
30	1564
30	1517
30	1126
30	1483
30	1600
30	1562
30	1559
30	1550
30	1317
30	1479
30	1259
30	1577
30	1497
30	1415
30	1198
30	1551
30	1435
30	1333
30	1581
30	1050
30	1502
30	1570
30	1556
30	1540
30	1509
30	1527
30	1408
30	1468
30	1578
30	1542
30	1346
30	1588
30	1315
30	1199
30	1512
30	1455
30	1536
30	1348
30	1529
30	1579
30	1447
30	1518
30	1539
30	1337
30	1469
30	1403
30	1357
30	1481
30	1464
30	1582
30	1480
30	1215
30	1580
30	1589
30	1405
30	1526
30	1535
30	1503
30	1585
30	1387
30	1566
30	1569
30	1591
30	1558
30	1488
30	1472
30	1437
30	1456
30	1560
30	1285
30	1515
30	1440
30	1500
30	1227
30	1508
30	1218
30	1213
30	1596
30	1511
30	1594
30	1561
30	1478
30	1534
30	1322
30	1462
30	1314
30	1269
30	1513
30	1598
30	1347
30	1592
30	1584
30	1496
30	1248
30	1224
30	1416
30	1557
30	1494
71	3067
71	3480
71	3559
71	3624
71	3541
71	3607
71	3618
71	3117
71	3457
71	3509
71	2813
71	2404
71	3430
71	2464
71	3634
71	2676
71	3566
71	3551
71	3626
71	3561
71	3459
71	3106
71	3275
71	3649
71	3362
71	3247
71	3577
71	3191
71	3583
71	3596
71	3621
71	3526
71	3373
71	2932
71	3205
71	3057
71	3609
71	3403
71	2713
71	3633
71	3641
71	3050
71	3505
71	3588
71	3516
71	2782
71	3606
71	3594
71	2846
71	3251
71	3122
71	2838
71	3005
71	3603
71	3646
71	3614
71	3465
71	3640
71	3602
71	3578
71	3279
71	3450
71	3415
71	3580
71	3647
71	3165
71	3477
71	3593
71	3638
71	2902
71	3314
71	3576
71	3338
71	3591
71	2460
71	3599
71	3351
71	2802
71	3410
71	3565
71	2574
71	3630
71	3632
71	3389
71	3126
71	3643
71	3196
71	3610
71	3617
71	3441
71	2549
71	3451
71	3499
71	3515
71	3353
71	3354
71	3574
71	3366
71	3416
71	3508
54	2598
54	2274
54	1433
54	2579
54	2800
54	2560
54	2629
54	2501
54	2576
54	2332
54	2244
54	2759
54	2520
54	2701
54	2703
54	2404
54	2464
54	2405
54	2724
54	2676
54	2468
54	2662
54	2758
54	2682
54	2205
54	2597
54	2768
54	2600
54	2690
54	2607
54	2767
54	2764
54	2518
54	2781
54	2660
54	2531
54	2458
54	2765
54	2394
54	2713
54	2778
54	2478
54	2732
54	2371
54	2594
54	2623
54	2782
54	2786
54	2389
54	2595
54	2772
54	2637
54	2749
54	2407
54	2465
54	2736
54	2754
54	2647
54	2569
54	2797
54	2055
54	2737
54	2726
54	2499
54	2795
54	2769
54	2002
54	2705
54	2654
54	2688
54	2170
54	2460
54	2220
54	2704
54	2574
54	2729
54	1998
54	2652
54	2708
54	2679
54	2773
54	2549
54	2789
54	2761
54	2638
54	2397
54	2792
54	2591
54	2446
54	2722
54	2777
54	2757
54	2762
54	2384
54	2760
54	1897
54	2511
54	2650
54	2738
54	2667
34	1743
34	1373
34	1433
34	1639
34	1787
34	1625
34	1483
34	1600
34	1784
34	1559
34	1772
34	1479
34	1793
34	1497
34	1198
34	1775
34	1435
34	1333
34	1698
34	1556
34	1540
34	1662
34	1527
34	1727
34	1542
34	1346
34	1754
34	1661
34	1622
34	1588
34	1770
34	1678
34	1778
34	1669
34	1536
34	1724
34	1722
34	1634
34	1763
34	1348
34	1738
34	1799
34	1757
34	1742
34	1791
34	1337
34	1659
34	1748
34	1403
34	1673
34	1481
34	1769
34	1464
34	1750
34	1758
34	1215
34	1781
34	1589
34	1766
34	1637
34	1796
34	1677
34	1526
34	1785
34	1535
34	1636
34	1503
34	1774
34	1792
34	1686
34	1744
34	1734
34	1558
34	1786
34	1794
34	1739
34	1472
34	1456
34	1788
34	1771
34	1699
34	1631
34	1707
34	1500
34	1780
34	1596
34	1711
34	1478
34	1322
34	1777
34	1314
34	1745
34	1592
34	1654
34	1635
34	1640
34	1749
34	1224
34	1762
34	1494
0	67
0	78
0	27
0	40
0	44
0	66
0	95
0	21
0	37
0	58
0	52
0	15
0	92
0	84
0	53
0	12
0	41
0	91
0	77
0	38
0	64
0	19
0	85
0	49
0	45
0	86
0	35
0	88
0	70
0	80
0	17
0	23
0	57
0	39
0	62
0	22
0	29
0	4
0	76
0	25
0	61
0	60
0	81
0	73
0	72
0	89
0	51
0	3
0	11
0	24
0	10
0	33
0	56
0	75
0	59
0	43
0	47
0	32
0	74
0	90
0	99
0	7
0	1
0	5
0	26
0	13
0	71
0	31
0	63
0	54
0	100
0	6
0	96
0	82
0	48
0	83
0	79
0	69
0	87
0	46
0	18
0	20
0	94
0	16
0	36
0	14
0	34
0	9
0	28
0	68
0	98
0	93
0	30
0	97
0	55
0	65
0	50
0	8
0	42
0	2
87	4425
87	4345
87	4343
87	4411
87	4361
87	3878
87	4320
87	4450
87	4384
87	4441
87	4355
87	4158
87	2464
87	4037
87	4416
87	4367
87	4276
87	3902
87	3888
87	4448
87	4339
87	4341
87	4313
87	4357
87	4331
87	3967
87	4277
87	4383
87	4363
87	4426
87	4365
87	4275
87	4102
87	4403
87	4224
87	4347
87	4442
87	4430
87	4392
87	4362
87	4266
87	2846
87	4337
87	4379
87	4377
87	4444
87	3251
87	3905
87	3882
87	4052
87	4437
87	4360
87	4310
87	3982
87	4366
87	4446
87	4274
87	4409
87	4222
87	4371
87	3921
87	4393
87	4131
87	4438
87	3450
87	4435
87	4439
87	4405
87	4364
87	4372
87	4244
87	4237
87	4325
87	4303
87	4445
87	4386
87	3786
87	4348
87	4213
87	4447
87	4406
87	4443
87	4401
87	4316
87	4299
87	4402
87	4421
87	4404
87	4262
87	4394
87	3988
87	4334
87	3816
87	4169
87	4417
87	4241
87	4419
87	3933
87	4253
87	4243
51	2598
51	2274
51	1433
51	2360
51	2579
51	2560
51	2629
51	1885
51	2295
51	2501
51	2576
51	2332
51	2232
51	2244
51	2559
51	2520
51	2404
51	2464
51	2566
51	2405
51	2625
51	2468
51	2204
51	1836
51	2645
51	2205
51	2597
51	2306
51	2552
51	2571
51	2469
51	2270
51	2453
51	2529
51	2304
51	2600
51	2367
51	2488
51	2641
51	2607
51	2646
51	2613
51	2518
51	2531
51	2458
51	2394
51	2478
51	2636
51	2639
51	2371
51	2594
51	2094
51	2623
51	2548
51	2389
51	2595
51	2637
51	2305
51	2614
51	2407
51	2465
51	2603
51	2580
51	2647
51	2569
51	2649
51	2055
51	2523
51	2499
51	2616
51	2470
51	2555
51	2323
51	2002
51	2462
51	2500
51	2588
51	2525
51	2170
51	2460
51	2220
51	2626
51	2574
51	1998
51	2527
51	2514
51	2549
51	2634
51	1924
51	2638
51	2397
51	2591
51	2446
51	2140
51	2590
51	2384
51	1897
51	2562
51	2511
51	2650
79	4019
79	3870
79	3878
79	3541
79	3117
79	3823
79	3980
79	4040
79	4027
79	3915
79	3430
79	2464
79	4037
79	4039
79	3902
79	3888
79	4003
79	3955
79	3275
79	4026
79	4020
79	3967
79	3191
79	3829
79	3596
79	3969
79	3977
79	3205
79	4022
79	3979
79	3948
79	3818
79	3633
79	3050
79	4002
79	3505
79	3728
79	4047
79	4049
79	4018
79	2846
79	3251
79	3905
79	3882
79	3938
79	3807
79	3005
79	3883
79	3987
79	3982
79	3465
79	3702
79	3602
79	4044
79	3921
79	3959
79	3793
79	3963
79	3450
79	4004
79	3964
79	3846
79	3833
79	4032
79	4035
79	3580
79	3954
79	3638
79	3872
79	3786
79	4048
79	4011
79	3926
79	3699
79	3812
79	4024
79	3741
79	3698
79	3694
79	4034
79	3989
79	3441
79	3917
79	2549
79	3945
79	3860
79	4043
79	3515
79	4016
79	3988
79	3929
79	3863
79	3816
79	3737
79	3973
79	3994
79	3933
79	3900
79	3774
79	3836
35	1743
35	1806
35	1373
35	1433
35	1639
35	1830
35	1787
35	1625
35	1814
35	1483
35	1803
35	1600
35	1784
35	1841
35	1842
35	1559
35	1772
35	1479
35	1793
35	1497
35	1836
35	1198
35	1832
35	1775
35	1847
35	1821
35	1815
35	1837
35	1834
35	1333
35	1698
35	1556
35	1662
35	1823
35	1542
35	1754
35	1622
35	1588
35	1678
35	1778
35	1822
35	1669
35	1536
35	1722
35	1634
35	1348
35	1801
35	1738
35	1799
35	1811
35	1337
35	1659
35	1748
35	1403
35	1818
35	1481
35	1769
35	1464
35	1758
35	1809
35	1781
35	1589
35	1637
35	1833
35	1677
35	1526
35	1785
35	1535
35	1636
35	1503
35	1850
35	1813
35	1774
35	1686
35	1804
35	1786
35	1739
35	1472
35	1456
35	1838
35	1812
35	1771
35	1699
35	1707
35	1780
35	1816
35	1845
35	1596
35	1711
35	1827
35	1817
35	1322
35	1314
35	1825
35	1745
35	1592
35	1635
35	1749
35	1224
35	1494
82	4115
82	4179
82	4150
82	3878
82	3541
82	3117
82	3980
82	4040
82	4027
82	4158
82	3430
82	2464
82	4188
82	4037
82	4039
82	3902
82	3888
82	3955
82	4159
82	4090
82	4177
82	4166
82	3967
82	3191
82	4175
82	3969
82	4180
82	4198
82	3205
82	4168
82	4022
82	3979
82	4102
82	3948
82	3633
82	3050
82	3505
82	3728
82	4173
82	4144
82	2846
82	3251
82	3905
82	3882
82	4052
82	3005
82	3883
82	3982
82	4085
82	4143
82	3465
82	3602
82	4129
82	4193
82	3921
82	3959
82	3793
82	4131
82	3450
82	4068
82	3964
82	4167
82	4191
82	3846
82	4189
82	3833
82	4155
82	4066
82	4035
82	3580
82	4124
82	4156
82	3786
82	4048
82	3926
82	3699
82	3812
82	4194
82	4119
82	4062
82	3741
82	4141
82	3698
82	4064
82	4181
82	3441
82	2549
82	3515
82	3988
82	4116
82	4192
82	3816
82	4169
82	3994
82	4183
82	4093
82	3933
82	3900
82	3774
82	4097
38	1806
38	1433
38	1830
38	1900
38	1625
38	1956
38	1951
38	1483
38	1885
38	1869
38	1600
38	1942
38	1857
38	1927
38	1950
38	1772
38	1793
38	1959
38	1497
38	1836
38	1907
38	1934
38	1917
38	1957
38	1993
38	1847
38	1815
38	1962
38	1920
38	1834
38	1333
38	1698
38	1952
38	1556
38	1662
38	1977
38	1909
38	1754
38	1932
38	1931
38	1878
38	1778
38	1822
38	1669
38	1536
38	1856
38	1722
38	1634
38	1348
38	1997
38	1811
38	1981
38	1887
38	1337
38	1980
38	1748
38	1890
38	1403
38	1883
38	1758
38	1973
38	1943
38	1809
38	1781
38	1589
38	1933
38	1928
38	1677
38	1785
38	1535
38	1503
38	1850
38	1813
38	1986
38	1972
38	1918
38	1969
38	1456
38	1812
38	1960
38	1863
38	1994
38	1968
38	1998
38	1780
38	1886
38	1953
38	1924
38	1905
38	1992
38	1967
38	1817
38	1970
38	1825
38	1990
38	1897
38	1592
38	1635
38	1888
38	1892
20	858
20	573
20	1066
20	912
20	1035
20	1094
20	1007
20	1062
20	762
20	861
20	960
20	1056
20	1008
20	1084
20	976
20	1014
20	1061
20	1086
20	1054
20	992
20	1052
20	837
20	965
20	1051
20	760
20	1050
20	1068
20	1081
20	1085
20	1043
20	1057
20	796
20	1012
20	1083
20	962
20	959
20	884
20	1005
20	1028
20	946
20	1060
20	1016
20	916
20	1095
20	1072
20	781
20	839
20	1023
20	1063
20	765
20	719
20	1025
20	1089
20	1067
20	1069
20	882
20	940
20	925
20	811
20	990
20	766
20	644
20	1019
20	1097
20	956
20	788
20	939
20	1076
20	1003
20	1087
20	723
20	997
20	998
20	910
20	1079
20	875
20	1053
20	756
20	1096
20	999
20	866
20	820
20	942
20	1099
20	851
20	914
20	948
20	953
20	1064
20	963
20	828
20	1045
20	1037
20	902
20	936
20	915
20	899
20	957
20	896
20	1006
64	3067
64	2579
64	3201
64	3107
64	3203
64	2501
64	3156
64	3117
64	2813
64	2404
64	2464
64	2978
64	3166
64	2676
64	3008
64	2898
64	3274
64	3262
64	3266
64	3188
64	3106
64	3228
64	3275
64	3074
64	2600
64	3293
64	3169
64	3247
64	3191
64	3296
64	2932
64	3220
64	3015
64	3205
64	3057
64	2518
64	2394
64	2713
64	3290
64	3050
64	3273
64	3195
64	3261
64	2782
64	2846
64	3292
64	3251
64	3122
64	3281
64	2838
64	3005
64	3270
64	3114
64	3012
64	3162
64	3221
64	2569
64	3250
64	3279
64	2055
64	3068
64	3236
64	3248
64	3230
64	3288
64	3165
64	3210
64	3002
64	2902
64	3252
64	2460
64	3152
64	3280
64	3267
64	3173
64	2802
64	2574
64	3283
64	2819
64	3263
64	3168
64	3126
64	3196
64	2708
64	3256
64	3198
64	2549
64	3258
64	3206
64	3132
64	3185
64	3217
64	3030
64	3181
64	3084
64	2925
64	2757
64	3119
64	2812
64	3297
84	4115
84	4150
84	3878
84	3541
84	4268
84	4245
84	3980
84	4279
84	4040
84	4027
84	4158
84	2464
84	4037
84	4294
84	4276
84	3902
84	3888
84	3955
84	4267
84	4215
84	4201
84	4177
84	4166
84	3967
84	4261
84	4277
84	3969
84	3205
84	4275
84	4251
84	4168
84	3979
84	4102
84	3948
84	4224
84	3050
84	4260
84	3505
84	4266
84	2846
84	3251
84	3905
84	4230
84	3882
84	4052
84	4258
84	3005
84	3982
84	4211
84	4274
84	4222
84	4143
84	4246
84	3602
84	3921
84	3959
84	3793
84	4131
84	4259
84	3450
84	4248
84	4167
84	4189
84	4244
84	3833
84	4066
84	4035
84	4237
84	3786
84	4048
84	4213
84	3699
84	4298
84	4280
84	3812
84	3741
84	4270
84	4218
84	4299
84	4141
84	4262
84	4181
84	2549
84	3988
84	4192
84	3816
84	4169
84	4284
84	4239
84	4278
84	4241
84	3994
84	4183
84	4093
84	3933
84	3900
84	3774
84	4097
84	4253
84	4243
77	3870
77	3729
77	3878
77	3541
77	3117
77	3823
77	3665
77	3911
77	3915
77	3430
77	2464
77	3906
77	3902
77	3888
77	3923
77	3275
77	3941
77	3858
77	3799
77	3827
77	3191
77	3829
77	3596
77	3831
77	3904
77	2932
77	3919
77	3205
77	3948
77	3689
77	3754
77	3818
77	3633
77	3913
77	3050
77	3932
77	3749
77	3505
77	3728
77	3851
77	3920
77	3826
77	3942
77	3755
77	3652
77	3700
77	2846
77	3251
77	3905
77	3882
77	3938
77	3924
77	3807
77	3005
77	3883
77	3873
77	3465
77	3944
77	3702
77	3602
77	3921
77	3793
77	3881
77	3450
77	3909
77	3846
77	3833
77	3580
77	3165
77	3638
77	3897
77	3872
77	3786
77	3599
77	3926
77	3699
77	3812
77	3696
77	3887
77	3741
77	3389
77	3698
77	3694
77	3441
77	3917
77	2549
77	3945
77	3860
77	3930
77	3515
77	3929
77	3937
77	3863
77	3816
77	3737
77	3933
77	3900
77	3366
77	3774
[truncated: 8,001 more rows]
