# Supplementary material for: Environmental influences on evolvable robots
Source: PLoS One. 2020 May 29;15(5):e0233848. doi: 10.1371/journal.pone.0233848 (PMC7259730; doi:10.1371/journal.pone.0233848)
Supplement: S1 Dataset — (ZIP) [file pone.0233848.s003.zip › data_plosone/all_measures_flat_3.tsv]

robot_id	velocity	displacement_velocity	displacement_velocity_hill	head_balance	contacts	branching	branching_modules_count	limbs	extremities	length_of_limbs	extensiveness	coverage	joints	hinge_count	active_hinges_count	brick_count	touch_sensor_count	brick_sensor_count	proportion	width	height	absolute_size	sensors	symmetry	avg_period	dev_period	avg_phase_offset	dev_phase_offset	avg_amplitude	dev_amplitude	avg_intra_dev_params	avg_inter_dev_params	sensors_reach	recurrence	synaptic_reception	fitness	cons_fitness
3233	0.07573290953609939	0.02935670903061375	0.027365382673382763	0.6652947909177843	-1	0	0	0.2	2	0.9230769230769231	12	0.5357142857142857	0.9230769230769231	14	12	0	2	0	0.14285714285714285	2	14	15	1.0	0	0.4305887605954709	0.8719555010855132	0.6407453234778545	0.9318018855267278	0.5816037684310865	0.9526363261733417	0.8375396286133813	0.9249427371169165	0.5714285714285714	0.35714285714285715	0.0	0.027365382673382763	0.027365382673382763
766	0.06551138450115376	0.01216372188006118	-0.00695746191998326	0.637272204511941	-1	0	0	0.2	2	0.9230769230769231	12	0.5357142857142857	0.9230769230769231	14	12	0	1	0	0.14285714285714285	2	14	15	0.5	0	0.40102065546029186	0.9455561506372836	0.6390943127210228	0.9449622716768417	0.39019710374710026	0.8932306258545941	0.9056312496526528	0.9313299873238085	1.0	0.35714285714285715	0.0	-0.000695746191998326	-0.000695746191998326
2016	0.07365294438800396	0.026222413245224514	0.024718525885161637	0.672183818249638	-1	0	0	0.2	2	0.9230769230769231	12	0.5357142857142857	0.9230769230769231	14	12	0	2	0	0.14285714285714285	2	14	15	1.0	0	0.4305887605954709	0.8719555010855132	0.6407453234778545	0.9318018855267278	0.5816037684310865	0.9526363261733417	0.8375396286133813	0.9249427371169165	0.5714285714285714	0.2857142857142857	0.0	0.024718525885161637	0.024718525885161637
3343	0.014644826162745156	0.00039545343260379077	0.0003928366779720143	0.9867732353309276	-1	0	0	0.3333333333333333	2	0.8333333333333334	5	0.4	0.6666666666666666	5	4	2	4	0	0.8	4	5	8	0.5714285714285714	0	0.3088989190786632	0.8459521111322905	0.7229850938726438	0.9677859015184163	0.49718000382879957	0.9316694815020643	0.8626871844412285	0.9290909905424702	0.30000000000000004	0.8	0.0	0.0003928366779720143	0.0003928366779720143
184	0.00885433378576901	0.000593793149790474	0.0005836098259369539	0.988260886990426	-1	0	0	0.3333333333333333	2	0.6666666666666666	4	0.5714285714285714	0.6666666666666666	6	4	1	2	0	0.2857142857142857	2	7	8	0.5	0	0.25979396845037017	0.8400931674100645	0.21010939786737123	0.814696847907165	0.3626350695587549	0.8087290619671881	0.7873262190118583	0.8215922353063025	0.5833333333333334	0.16666666666666666	0.0	0.0005836098259369539	0.0005836098259369539
3339	0.07488632875995038	0.022671683097914425	0.022240515477709374	0.6968012502662635	-1	0	0	0.2	2	0.9230769230769231	12	0.5357142857142857	0.9230769230769231	14	12	0	2	0	0.14285714285714285	2	14	15	1.0	0	0.4305887605954709	0.8719555010855132	0.6407453234778545	0.9318018855267278	0.5816037684310865	0.9526363261733417	0.8375396286133813	0.9249427371169165	0.5714285714285714	0.42857142857142855	0.0	0.022240515477709374	0.022240515477709374
3489	0.07549641618315489	0.02545004380791353	0.02401646195419594	0.6712086806338008	-1	0	0	0.2	2	0.9230769230769231	12	0.5357142857142857	0.9230769230769231	14	12	0	2	0	0.14285714285714285	2	14	15	1.0	0	0.4305887605954709	0.8719555010855132	0.6407453234778545	0.9318018855267278	0.5816037684310865	0.9523947991460383	0.8375396286133813	0.9248190689062628	0.5714285714285714	0.2857142857142857	0.0	0.02401646195419594	0.02401646195419594
545	0.03156147558445835	0.0018922320228705663	-0.001334507840366658	0.8991607696176627	-1	0	0	0.25	2	0.8	8	0.3333333333333333	0.8	9	8	2	4	0	0.4444444444444444	9	4	12	0.5714285714285714	0.25	0.8437737394135937	0.9588955869505779	0.5566376731535171	0.9526873848957484	0.880105184609746	0.9375000780740904	0.9031925626738116	0.9504243773214156	0.33333333333333337	0.4444444444444444	0.0	-0.0001334507840366658	-0.0001334507840366658
4860	0.07364854789875334	0.023814428874344176	0.022928658946605437	0.6865993046033911	-1	0	0	0.2	2	0.9230769230769231	12	0.5357142857142857	0.9230769230769231	14	12	0	2	0	0.14285714285714285	2	14	15	1.0	0	0.4305887605954709	0.8719555010855132	0.6407453234778545	0.9318018855267278	0.6085765819742169	0.9513615768675674	0.8375396286133813	0.9242946033961763	0.5714285714285714	0.42857142857142855	0.0	0.022928658946605437	0.022928658946605437
231	0.07103895644546954	0.009633791162760438	0.004343946847472465	0.8958145265676053	-1	0	0	0.2222222222222222	2	0.9090909090909091	10	0.5416666666666666	0.9090909090909091	12	10	0	0	0	0.16666666666666666	2	12	13	0.0	0	0.5027516149693029	0.9058084120304623	0.6164959172252729	0.9498855730729248	0.5969131516191167	0.5655149920641707	0.8451133842055184	0.8609299008116303	0	0	0.0	0.004343946847472465	0.004343946847472465
1511	0.09053076221626018	0.015365146861564125	0.014058327110625523	0.5971405059545221	-1	0	0	0.1	1	1.0	13	1.0	1.0	14	13	0	1	0	0.06666666666666667	1	15	15	0.3333333333333333	0	0.4493569916133902	0.961879073144726	0.40912408705334985	0.8909925560278542	0.6706426936467909	0.7984292430020185	0.8724276800483174	0.9033648274388618	1.0	0.2857142857142857	0.0	0.014058327110625523	0.014058327110625523
523	0.10093901326869807	0.0008667662384804839	-0.0004081022924054656	0.7052606794976539	-1	0	0	0.1	1	1.0	13	1.0	1.0	14	13	0	1	0	0.06666666666666667	1	15	15	0.3333333333333333	0	0.4632462484614755	0.94714139454825	0.5485576000166105	0.9415282110980352	0.7882240686145313	0.8673570822566775	0.8935734853052695	0.925130804961618	1.0	0.7142857142857143	0.0	-4.081022924054656e-05	-4.081022924054656e-05
4227	0.07262056898113703	0.01755650406906849	0.010904245969635008	0.6651393579818039	-1	0	0	0.2	2	0.9230769230769231	12	0.5357142857142857	0.9230769230769231	14	12	0	2	0	0.14285714285714285	2	14	15	1.0	0	0.4305887605954709	0.8719555010855132	0.6407453234778545	0.9318018855267278	0.5816037684310865	0.9526363261733417	0.8375396286133813	0.9249427371169165	0.5714285714285714	0.2857142857142857	0.0	0.010904245969635008	0.010904245969635008
2368	0.0704698488368897	0.019393540818990664	0.018752945810967116	0.7091802485177585	-1	0	0	0.2	2	0.9230769230769231	12	0.5357142857142857	0.9230769230769231	14	12	0	2	0	0.14285714285714285	2	14	15	1.0	0	0.4305887605954709	0.8812852004526176	0.6407453234778545	0.9329006326207686	0.8176311251778801	0.9515258611969833	0.8375396286133813	0.9267590744407079	0.5714285714285714	0.42857142857142855	0.0	0.018752945810967116	0.018752945810967116
2689	0.02194785652726459	0.0023522650140340474	0.0011929361176090138	0.9888304136097611	-1	0	0	0.2857142857142857	2	0.875	7	0.5555555555555556	0.875	9	7	0	2	0	0.2222222222222222	2	9	10	1.0	0	0.6750869070756389	0.9141419231714119	0.5585055530830652	0.9005226065764942	0.9056112431298148	0.8944428229035879	0.8088072346524958	0.9033570318339162	0.6111111111111112	0.3333333333333333	0.0	0.0011929361176090138	0.0011929361176090138
4170	0.07347883242796728	0.02245808366137484	0.022223670841159344	0.6978948131447396	-1	0	0	0.2	2	0.9230769230769231	12	0.5357142857142857	0.9230769230769231	14	12	0	2	0	0.14285714285714285	2	14	15	1.0	0	0.4305887605954709	0.8719555010855132	0.6407453234778545	0.9318018855267278	0.5816037684310865	0.9448329611593195	0.8375396286133813	0.9211374001315112	0.5714285714285714	0.42857142857142855	0.0	0.022223670841159344	0.022223670841159344
14	0.01669244511314249	0.00048178879047796024	0.00035082304689137544	0.9338029409840614	-1	0	0	0.5	5	0.46153846153846156	6	0.375	0.3076923076923077	6	4	8	1	0	0.625	5	8	15	0.05555555555555555	0.14285714285714285	0.6390650671123665	0.8564557016457012	0.40267439733954397	0.92711633782888	0.5322199286898048	0.8922187710815109	0.8342540824822793	0.8954499511397666	1.0	0.16666666666666666	0.0	0.00035082304689137544	0.00035082304689137544
3157	0.07145584784299473	0.021437305749160987	0.014753041234253136	0.6592022182890318	-1	0	0	0.2	2	0.9230769230769231	12	0.5357142857142857	0.9230769230769231	14	12	0	2	0	0.14285714285714285	2	14	15	1.0	0	0.4305887605954709	0.8719555010855132	0.6407453234778545	0.9318018855267278	0.5816037684310865	0.9526363261733417	0.8375396286133813	0.9249427371169165	0.5714285714285714	0.2857142857142857	0.0	0.014753041234253136	0.014753041234253136
1097	0.012178465589338484	0.0003607750817305398	0.0003512703462679458	0.9772226916807584	-1	0	0	0.2	1	1.0	5	0.5833333333333334	0.8	5	4	1	3	0	0.3333333333333333	2	6	7	0.6	0	0.4444244737436631	0.9516412727069264	0.7973633047937992	0.8579263660178542	0.9128059510780748	0.917728819931544	0.9234398971708774	0.9165624513482458	0.2	1.0	0.0	0.0003512703462679458	0.0003512703462679458
4994	0.07275191661257124	0.01913107383681337	0.01053287454138974	0.6593732770123713	-1	0	0	0.2	2	0.9230769230769231	12	0.5357142857142857	0.9230769230769231	14	12	0	2	0	0.14285714285714285	2	14	15	1.0	0	0.4305887605954709	0.8719555010855132	0.6407453234778545	0.9318018855267278	0.5816037684310865	0.9526363261733417	0.8375396286133813	0.9249427371169165	0.5714285714285714	0.42857142857142855	0.0	0.01053287454138974	0.01053287454138974
1251	0.04438269896516613	0.015598882249569776	0.014614841854719968	0.6474935883063888	-1	0	0	0.25	2	0.8	8	0.5454545454545454	0.8	9	8	2	3	0	0.18181818181818182	2	11	12	0.42857142857142855	0	0.6671897458858541	0.9270652853440404	0.40563859249184625	0.7553322832483738	0.6265980179576824	0.9222625285963953	0.7810695193080986	0.8857186717563452	0.1111111111111111	0	0.0	0.014614841854719968	0.014614841854719968
2998	0.0736798887347513	0.009770339260981331	0.009119067190957031	0.687832103971848	-1	0	0	0.2	2	0.9230769230769231	12	0.5357142857142857	0.9230769230769231	14	12	0	2	0	0.14285714285714285	2	14	15	1.0	0	0.4305887605954709	0.884552203667589	0.5585055530830652	0.9513352251278097	0.5081911121819174	0.942037014894745	0.8405156074547229	0.9308060837256398	0.5357142857142857	0.35714285714285715	0.0	0.009119067190957031	0.009119067190957031
749	0.05877810552234228	0.011556713552088076	0.011349799120745952	0.6881661778886785	-1	0	0	0.3	3	0.8461538461538461	11	0.38461538461538464	0.8461538461538461	13	11	1	1	0	0.23076923076923078	3	13	15	0.25	0.16666666666666666	0.4305887605954709	0.8628514221515229	0.5585055530830652	0.9370088097214175	0.49718000382879957	0.9470134706706322	0.8626871844412285	0.9223025126906061	1.0	0.38461538461538464	0.0	0.011349799120745952	0.011349799120745952
3135	0.07339616736831259	0.022671838762888627	0.01836309906112307	0.6474788704384411	-1	0	0	0.2	2	0.9230769230769231	12	0.5357142857142857	0.9230769230769231	14	12	0	2	0	0.14285714285714285	2	14	15	1.0	0	0.4305887605954709	0.8719555010855132	0.5585055530830652	0.9281867736608408	0.5816037684310865	0.9526363261733417	0.8375396286133813	0.9236473429310533	0.5714285714285714	0.2857142857142857	0.0	0.01836309906112307	0.01836309906112307
3895	0.07429462307483188	0.014415545961008693	0.009806651162156305	0.6716111178777739	-1	0	0	0.2	2	0.9230769230769231	12	0.5357142857142857	0.9230769230769231	14	12	0	2	0	0.14285714285714285	2	14	15	1.0	0	0.4305887605954709	0.8719555010855132	0.6407453234778545	0.9318018855267278	0.5816037684310865	0.9526363261733417	0.8375396286133813	0.9249427371169165	0.5714285714285714	0.35714285714285715	0.0	0.009806651162156305	0.009806651162156305
4542	0.07549306243314306	0.025160735848909817	0.023134616959532096	0.6605703670877044	-1	0	0	0.2	2	0.9230769230769231	12	0.5357142857142857	0.9230769230769231	14	12	0	2	0	0.14285714285714285	2	14	15	1.0	0	0.4305887605954709	0.8719555010855132	0.6407453234778545	0.9318018855267278	0.5816037684310865	0.9526363261733417	0.8375396286133813	0.9249427371169165	0.5714285714285714	0.35714285714285715	0.0	0.023134616959532096	0.023134616959532096
3848	0.0711356473393377	0.017438793839280015	0.011572894548093515	0.6749146173476084	-1	0	0	0.2	2	0.9230769230769231	12	0.5357142857142857	0.9230769230769231	14	12	0	2	0	0.14285714285714285	2	14	15	1.0	0	0.4305887605954709	0.8719555010855132	0.6407453234778545	0.9318018855267278	0.5816037684310865	0.9526363261733417	0.8375396286133813	0.9249427371169165	0.5714285714285714	0.35714285714285715	0.0	0.011572894548093515	0.011572894548093515
632	0.0029393978443172214	0.00039546006328327986	0.0001848974512004387	0.9865048730871294	-1	0	0	0.6	3	0.6	3	0.4666666666666667	0.4	5	2	1	1	0	0.6	5	3	7	0.3333333333333333	0.6666666666666666	0.5127832457660425	0.9087875759248795	0.5485576000166105	0.9586230246554877	0.42703444837173843	0.905231241760679	0.903020512802758	0.928650894338171	1.0	0.6	0.0	0.0001848974512004387	0.0001848974512004387
2224	0.07312529596792372	0.005574462701165068	0.004936078140720652	0.6715222638920418	-1	0	0	0.2	2	0.9230769230769231	12	0.5357142857142857	0.9230769230769231	14	12	0	1	0	0.14285714285714285	2	14	15	0.5	0	0.4305887605954709	0.8671300282668477	0.5585055530830652	0.9447590161482768	0.621590523464742	0.9418557704716911	0.8555631370567943	0.9241410770278329	1.0	0.35714285714285715	0.0	0.004936078140720652	0.004936078140720652
3439	0.07585029643906449	0.024093707949169752	0.02278046276901829	0.6652987666356798	-1	0	0	0.2	2	0.9230769230769231	12	0.5357142857142857	0.9230769230769231	14	12	0	2	0	0.14285714285714285	2	14	15	1.0	0	0.4305887605954709	0.8719555010855132	0.6407453234778545	0.9318018855267278	0.5816037684310865	0.9526363261733417	0.8375396286133813	0.9249427371169165	0.5714285714285714	0.2857142857142857	0.0	0.02278046276901829	0.02278046276901829
1784	0.04757767692813971	0.018404423430155116	0.007501195544549236	0.7281087067996134	-1	0	0	0.2	2	0.8461538461538461	11	0.5357142857142857	0.6923076923076923	10	9	4	1	0	0.14285714285714285	2	14	15	0.09090909090909091	0	0.7750838930232233	0.9105712026070941	0.7600581302364998	0.921484374562601	0.7889267796150274	0.9356746661663227	0.8430653334757914	0.923216732011288	1.0	0.6	0.0	0.007501195544549236	0.007501195544549236
3755	0.07092299925001118	0.012956851190069958	0.01021558506129582	0.6568090796261559	-1	0	0	0.2	2	0.9230769230769231	12	0.5357142857142857	0.9230769230769231	14	12	0	2	0	0.14285714285714285	2	14	15	1.0	0	0.4305887605954709	0.8719555010855132	0.5585055530830652	0.9373442987067016	0.5816037684310865	0.9526363261733417	0.843945527521833	0.9270147015554413	0.5714285714285714	0.42857142857142855	0.0	0.01021558506129582	0.01021558506129582
3699	0.07606913720527407	0.025315139537990868	0.02154027925600464	0.6531154047867407	-1	0	0	0.2	2	0.9230769230769231	12	0.5357142857142857	0.9230769230769231	14	12	0	2	0	0.14285714285714285	2	14	15	1.0	0	0.4305887605954709	0.8719555010855132	0.6407453234778545	0.9318018855267278	0.5816037684310865	0.9526363261733417	0.8375396286133813	0.9249427371169165	0.5714285714285714	0.2857142857142857	0.0	0.02154027925600464	0.02154027925600464
1156	0.09101535197200554	0.015301730300064445	-0.012916633138910241	0.6577567977605732	-1	0	0	0.1	1	1.0	13	1.0	1.0	14	13	0	1	0	0.06666666666666667	1	15	15	0.3333333333333333	0	0.5146695230245822	0.8755250970465985	0.5944728504496125	0.9185331535250452	0.83613533770142	0.9520668418969442	0.859802056277868	0.9208566126476054	1.0	0.2857142857142857	0.0	-0.001291663313891024	-0.001291663313891024
4015	0.06696030575915583	0.013098537919770073	0.010297037251110702	0.6220254644693277	-1	0	0	0.3	3	0.8461538461538461	11	0.5357142857142857	0.8461538461538461	13	11	1	1	0	0.14285714285714285	2	14	15	0.25	0.15384615384615385	0.4305887605954709	0.8681434923724194	0.5585055530830652	0.9310140787185729	0.7225480876072418	0.9491981204892931	0.8626871844412285	0.9221243167892288	1.0	0.3076923076923077	0.0	0.010297037251110702	0.010297037251110702
3934	0.07613309986420459	0.024342722766595177	0.023200411902293556	0.6686608857536498	-1	0	0	0.2	2	0.9230769230769231	12	0.5357142857142857	0.9230769230769231	14	12	0	2	0	0.14285714285714285	2	14	15	1.0	0	0.4305887605954709	0.8719555010855132	0.6407453234778545	0.9318018855267278	0.5816037684310865	0.9448329611593195	0.8375396286133813	0.9211374001315112	0.5714285714285714	0.2857142857142857	0.0	0.023200411902293556	0.023200411902293556
1605	0.09078086058012434	0.014870413639408251	0.013913408224301111	0.6036687936604245	-1	0	0	0.1	1	1.0	13	1.0	1.0	14	13	0	1	0	0.06666666666666667	1	15	15	0.3333333333333333	0	0.4493569916133902	0.961879073144726	0.40912408705334985	0.8909925560278542	0.6706426936467909	0.7984292430020185	0.8724276800483174	0.9033648274388618	1.0	0.21428571428571427	0.0	0.013913408224301111	0.013913408224301111
1667	0.06344582882641638	0.02918941371147831	0.01884255925296524	0.6297018026935537	-1	0	0	0.1	1	1.0	13	1.0	1.0	14	13	0	1	0	0.06666666666666667	1	15	15	0.3333333333333333	0	0.36213310056446013	0.9492467381193609	0.4412592962629641	0.895622639290454	0.6265980179576824	0.9100213221250144	0.8311662044834779	0.9215815119236583	1.0	0.14285714285714285	0.0	0.01884255925296524	0.01884255925296524
1025	0.04335294376787607	0.015456749180144764	0.015456659976845834	0.6616636879902282	-1	0	0	0.25	2	0.8	8	0.5454545454545454	0.8	10	8	1	2	0	0.18181818181818182	2	11	12	0.5	0	0.48464268836323	0.9408781122974423	0.40738133977259805	0.8113425987273175	0.5075026128513196	0.8976883122809561	0.781182727306027	0.8940306073833122	0.55	0.1	0.0	0.015456659976845834	0.015456659976845834
4507	0.07531507094349003	0.027066366085921535	0.024918316133359004	0.6640586563080271	-1	0	0	0.2	2	0.9230769230769231	12	0.5357142857142857	0.9230769230769231	14	12	0	2	0	0.14285714285714285	2	14	15	1.0	0	0.4305887605954709	0.8719555010855132	0.6407453234778545	0.9318018855267278	0.5816037684310865	0.9526363261733417	0.8375396286133813	0.9249427371169165	0.5714285714285714	0.35714285714285715	0.0	0.024918316133359004	0.024918316133359004
4793	0.07344140236305328	0.02191875553397913	0.021196696596195108	0.6881636922619978	-1	0	0	0.2	2	0.9230769230769231	12	0.5357142857142857	0.9230769230769231	14	12	0	2	0	0.14285714285714285	2	14	15	1.0	0	0.4305887605954709	0.8719555010855132	0.6407453234778545	0.9318018855267278	0.6085765819742169	0.9513615768675674	0.8375396286133813	0.9242946033961763	0.5714285714285714	0.35714285714285715	0.0	0.021196696596195108	0.021196696596195108
4053	0.07567843828400525	0.025419541375581146	0.024392949485261703	0.676706233089234	-1	0	0	0.2	2	0.9230769230769231	12	0.5357142857142857	0.9230769230769231	14	12	0	2	0	0.14285714285714285	2	14	15	1.0	0	0.4305887605954709	0.8719555010855132	0.6407453234778545	0.9318018855267278	0.5816037684310865	0.9526363261733417	0.8375396286133813	0.9249427371169165	0.5714285714285714	0.42857142857142855	0.0	0.024392949485261703	0.024392949485261703
400	None	None	None	None	None	0	0	0.3	3	0.6923076923076923	9	0.42857142857142855	0.46153846153846156	8	6	6	3	0	0.7142857142857143	5	7	15	0.21428571428571427	0.18181818181818182	0.6919641632360023	0.9745047507473346	0.6439731266386312	0.9361213622427047	0.7730663588215597	0.9211421647775497	0.939379744982167	0.949248126884891	0.25	0.375	0.0	None	None
3167	0.072489189196305	0.023605547880887496	0.022517269795346462	0.6874909576986437	-1	0	0	0.2	2	0.9230769230769231	12	0.5357142857142857	0.9230769230769231	14	12	0	2	0	0.14285714285714285	2	14	15	1.0	0	0.4305887605954709	0.8719555010855132	0.6407453234778545	0.9318018855267278	0.5980919266709958	0.951797271230538	0.8375396286133813	0.9245148681197263	0.5714285714285714	0.2857142857142857	0.0	0.022517269795346462	0.022517269795346462
5050	0.07510401848546881	0.025655363535960752	0.023724175505714203	0.6628864794566673	-1	0	0	0.2	2	0.9230769230769231	12	0.5357142857142857	0.9230769230769231	14	12	0	2	0	0.14285714285714285	2	14	15	1.0	0	0.4305887605954709	0.8719555010855132	0.6407453234778545	0.9318018855267278	0.5816037684310865	0.9523947991460383	0.8375396286133813	0.9248190689062628	0.5714285714285714	0.2857142857142857	0.0	0.023724175505714203	0.023724175505714203
4405	0.0743655871584349	0.024497811763614333	0.02330609845810148	0.6649036143581564	-1	0	0	0.2	2	0.9230769230769231	12	0.5357142857142857	0.9230769230769231	14	12	0	2	0	0.14285714285714285	2	14	15	1.0	0	0.4305887605954709	0.8719555010855132	0.6407453234778545	0.9318018855267278	0.5816037684310865	0.9526363261733417	0.8375396286133813	0.9249427371169165	0.5714285714285714	0.35714285714285715	0.0	0.02330609845810148	0.02330609845810148
2609	0.07488701004351382	0.025846130332520784	0.025198554591252732	0.6829264880139376	-1	0	0	0.2	2	0.9230769230769231	12	0.5357142857142857	0.9230769230769231	14	12	0	2	0	0.14285714285714285	2	14	15	1.0	0	0.4305887605954709	0.8719555010855132	0.6407453234778545	0.9318018855267278	0.5816037684310865	0.9526363261733417	0.8375396286133813	0.9249427371169165	0.5714285714285714	0.2857142857142857	0.0	0.025198554591252732	0.025198554591252732
2460	0.07786458381456829	0.026678580116065585	0.025141543581683776	0.6640157841208205	-1	0	0	0.2	2	0.9230769230769231	12	0.5357142857142857	0.9230769230769231	14	12	0	2	0	0.14285714285714285	2	14	15	1.0	0	0.4305887605954709	0.8719555010855132	0.6407453234778545	0.9318018855267278	0.5816037684310865	0.9448329611593195	0.8375396286133813	0.9211374001315112	0.5714285714285714	0.2857142857142857	0.0	0.025141543581683776	0.025141543581683776
3675	0.07635172371720718	0.024928032037392224	0.02309863010095251	0.6583916968855585	-1	0	0	0.2	2	0.9230769230769231	12	0.5357142857142857	0.9230769230769231	14	12	0	2	0	0.14285714285714285	2	14	15	1.0	0	0.4305887605954709	0.8719555010855132	0.6407453234778545	0.9318018855267278	0.5816037684310865	0.9526363261733417	0.8375396286133813	0.9249427371169165	0.5714285714285714	0.2857142857142857	0.0	0.02309863010095251	0.02309863010095251
3519	0.07447384973805089	0.010902382516278756	0.004311521381889161	0.6737726105269879	-1	0	0	0.2	2	0.9230769230769231	12	0.5357142857142857	0.9230769230769231	14	12	0	1	0	0.14285714285714285	2	14	15	0.5	0	0.4305887605954709	0.8767445749071197	0.5585055530830652	0.9510770804994902	0.9024119570386826	0.9500787689508458	0.8969022762947766	0.9324618008767906	1.0	0.35714285714285715	0.0	0.004311521381889161	0.004311521381889161
1129	0.0736616616572624	0.019379912904966327	0.015604298586328724	0.6861666020245579	-1	0	0	0.1	1	1.0	13	1.0	1.0	14	13	0	1	0	0.06666666666666667	1	15	15	0.3333333333333333	0	0.6373138092811719	0.9385048522703919	0.43862782363129565	0.8150330954405041	0.6032297859764943	0.8837251269848299	0.8480333174272344	0.8888311316496127	1.0	0.21428571428571427	0.0	0.015604298586328724	0.015604298586328724
4481	0.0725967039346262	0.012256817971702945	0.008424910375967508	0.6576199726890375	-1	0	0	0.2	2	0.9230769230769231	12	0.5357142857142857	0.9230769230769231	14	12	0	1	0	0.14285714285714285	2	14	15	0.5	0	0.4305887605954709	0.8609873736846023	0.5585055530830652	0.9325815063735552	0.5816037684310865	0.9480009708926882	0.8682574747005146	0.9206511750431776	1.0	0.35714285714285715	0.0	0.008424910375967508	0.008424910375967508
3840	0.0746576244179199	0.024033915878750183	0.02319022453546209	0.6692144394787082	-1	0	0	0.2	2	0.9230769230769231	12	0.5357142857142857	0.9230769230769231	14	12	0	2	0	0.14285714285714285	2	14	15	1.0	0	0.4305887605954709	0.8719555010855132	0.6407453234778545	0.9318018855267278	0.7013956234793073	0.954860985689337	0.8538568297089052	0.9261016995350294	0.5714285714285714	0.42857142857142855	0.0	0.02319022453546209	0.02319022453546209
3089	0.03556977205865941	0.001568464657885107	-0.0013084890289560129	0.946282030598438	-1	0	0	0.4	4	0.6153846153846154	8	0.42857142857142855	0.6153846153846154	11	8	3	3	0	0.7142857142857143	5	7	15	0.42857142857142855	0.16666666666666666	0.4305887605954709	0.878648529749825	0.619233252006298	0.9374211501951564	0.49718000382879957	0.9427367370198249	0.8626871844412285	0.9238498374114704	0.18181818181818182	0.36363636363636365	0.0	-0.00013084890289560128	-0.00013084890289560128
2811	0.07461075565915753	0.02445163325582699	0.0235663171312912	0.6704081371730115	-1	0	0	0.2	2	0.9230769230769231	12	0.5357142857142857	0.9230769230769231	14	12	0	2	0	0.14285714285714285	2	14	15	1.0	0	0.4305887605954709	0.8719555010855132	0.6407453234778545	0.9318018855267278	0.5816037684310865	0.9507819015887754	0.8375812041386499	0.9240035331866251	0.5714285714285714	0.2857142857142857	0.0	0.0235663171312912	0.0235663171312912
2174	0.07621086155240085	0.026976622085072635	0.025214520542241048	0.6693311503973054	-1	0	0	0.2	2	0.9230769230769231	12	0.5357142857142857	0.9230769230769231	14	12	0	2	0	0.14285714285714285	2	14	15	1.0	0	0.4305887605954709	0.8719555010855132	0.6407453234778545	0.9318018855267278	0.5816037684310865	0.9526363261733417	0.8375396286133813	0.9249427371169165	0.5714285714285714	0.2857142857142857	0.0	0.025214520542241048	0.025214520542241048
3153	0.07494251914885766	0.010902004164563099	0.007037823697768889	0.6562375030108341	-1	0	0	0.2	2	0.9230769230769231	12	0.5357142857142857	0.9230769230769231	14	12	0	1	0	0.14285714285714285	2	14	15	0.5	0	0.4305887605954709	0.8604680561010354	0.5585055530830652	0.932581506373555	0.6098640457180207	0.9510457178575924	0.8784528142687689	0.9220811357055694	1.0	0.35714285714285715	0.0	0.007037823697768889	0.007037823697768889
2116	0.07335169553012937	0.023156794044365145	0.0221597680639696	0.6882706540009587	-1	0	0	0.2	2	0.9230769230769231	12	0.5357142857142857	0.9230769230769231	14	12	0	2	0	0.14285714285714285	2	14	15	1.0	0	0.4305887605954709	0.8719555010855132	0.6407453234778545	0.9318018855267278	0.5816037684310865	0.9526363261733417	0.8375396286133813	0.9249427371169165	0.5714285714285714	0.2857142857142857	0.0	0.0221597680639696	0.0221597680639696
5026	0.07430769350496234	0.025936880586944898	0.02538093891575358	0.6876725140251212	-1	0	0	0.2	2	0.9230769230769231	12	0.5357142857142857	0.9230769230769231	14	12	0	2	0	0.14285714285714285	2	14	15	1.0	0	0.4305887605954709	0.8719555010855132	0.6407453234778545	0.9318018855267278	0.5816037684310865	0.9526363261733417	0.8375396286133813	0.9249427371169165	0.5714285714285714	0.35714285714285715	0.0	0.02538093891575358	0.02538093891575358
4468	0.07253911141901494	0.015588651604775778	0.010857603438554768	0.6746131435509878	-1	0	0	0.2	2	0.9230769230769231	12	0.5357142857142857	0.9230769230769231	14	12	0	2	0	0.14285714285714285	2	14	15	1.0	0	0.4305887605954709	0.8719555010855132	0.6407453234778545	0.9318018855267278	0.5816037684310865	0.9526363261733417	0.8375396286133813	0.9249427371169165	0.5714285714285714	0.35714285714285715	0.0	0.010857603438554768	0.010857603438554768
2326	0.07225612367787279	0.022820397342699347	0.021970178310143786	0.6836189869447731	-1	0	0	0.2	2	0.9230769230769231	12	0.5357142857142857	0.9230769230769231	14	12	0	2	0	0.14285714285714285	2	14	15	1.0	0	0.4305887605954709	0.8719555010855132	0.6407453234778545	0.9318018855267278	0.5816037684310865	0.9526363261733417	0.8375396286133813	0.9249427371169165	0.5714285714285714	0.35714285714285715	0.0	0.021970178310143786	0.021970178310143786
4742	0.07574178097695268	0.02552100599845282	0.024202608174757778	0.6689035101797538	-1	0	0	0.2	2	0.9230769230769231	12	0.5357142857142857	0.9230769230769231	14	12	0	2	0	0.14285714285714285	2	14	15	1.0	0	0.4305887605954709	0.8719555010855132	0.6407453234778545	0.9318018855267278	0.5816037684310865	0.9526363261733417	0.8375396286133813	0.9249427371169165	0.5714285714285714	0.2857142857142857	0.0	0.024202608174757778	0.024202608174757778
4463	0.07287165223236604	0.022811840122998098	0.022683013036194872	0.6963186676152724	-1	0	0	0.2	2	0.9230769230769231	12	0.5357142857142857	0.9230769230769231	14	12	0	2	0	0.14285714285714285	2	14	15	1.0	0	0.4305887605954709	0.8719555010855132	0.6407453234778545	0.9318018855267278	0.5816037684310865	0.9501348905463675	0.8375396286133813	0.9236812752289445	0.5714285714285714	0.42857142857142855	0.0	0.022683013036194872	0.022683013036194872
43	0.03680035293861201	0.00035449048722940103	-0.0003536772035504316	0.9721041702546551	-1	0.25	1	0.5	5	0.46153846153846156	6	0.45454545454545453	0.46153846153846156	10	6	4	0	0	0.2727272727272727	11	3	15	0.0	0.5	0.19546215723123245	0.9503695681559755	0.37435092282773463	0.9473795771670253	0.552337327222509	0.9354547614092066	0.9201432323723077	0.9447387362698343	0	0	0.0	-3.536772035504316e-05	-3.536772035504316e-05
3414	0.07354307629944398	0.01869628298479423	0.010384620667993665	0.659392166397312	-1	0	0	0.2	2	0.9230769230769231	12	0.5357142857142857	0.9230769230769231	14	12	0	2	0	0.14285714285714285	2	14	15	1.0	0	0.4305887605954709	0.8719555010855132	0.6407453234778545	0.9318018855267278	0.5816037684310865	0.9448329611593195	0.8375396286133813	0.9211374001315112	0.5714285714285714	0.2857142857142857	0.0	0.010384620667993665	0.010384620667993665
4172	0.07402937539612198	0.0117104738041659	0.01170687822432457	0.6914329728381807	-1	0	0	0.2	2	0.9230769230769231	12	0.5357142857142857	0.9230769230769231	14	12	0	1	0	0.14285714285714285	2	14	15	0.5	0	0.4305887605954709	0.885306739807176	0.5585055530830652	0.936836913487664	0.6132522767763522	0.9430042348425105	0.8375396286133813	0.9252225980067476	1.0	0.5	0.0	0.01170687822432457	0.01170687822432457
2318	0.07617755065639054	0.005442381742165345	0.0019608714915733947	0.7478702557427159	-1	0	0	0.2	2	0.9230769230769231	12	0.5357142857142857	0.9230769230769231	14	12	0	1	0	0.14285714285714285	2	14	15	0.5	0	0.2878223639488168	0.8447253075992863	0.2448643259455018	0.9399627896886297	0.30528865758091434	0.9447801325344772	0.7792752221816605	0.9189456431916176	1.0	0.42857142857142855	0.0	0.0019608714915733947	0.0019608714915733947
3054	0.036555592506325923	0.00707805214267268	0.006913456092890993	0.9182193450997888	-1	0.25	1	0.4	4	0.6923076923076923	9	0.4166666666666667	0.6923076923076923	13	9	1	2	0	0.25	3	12	15	1.0	0.6666666666666666	0.4305887605954709	0.8801981566122018	0.619233252006298	0.9329902549554168	0.7225480876072418	0.9449886927041781	0.8626871844412285	0.9234731193893306	0.5769230769230769	0.38461538461538464	0.0	0.006913456092890993	0.006913456092890993
3269	0.07422090743217566	0.00523682236248978	-0.004022826160531471	0.7269739804404085	-1	0	0	0.2	2	0.9230769230769231	12	0.5357142857142857	0.9230769230769231	14	12	0	1	0	0.14285714285714285	2	14	15	0.5	0	0.36974383983706705	0.846905961908312	0.7571566761590857	0.9240974969157381	0.49718000382879957	0.9239294493902341	0.8626871844412285	0.9034034815085908	1.0	0.2857142857142857	0.0	-0.0004022826160531471	-0.0004022826160531471
3160	0.07299064600072735	0.022533381412856577	0.021700340280517608	0.6855173807790971	-1	0	0	0.2	2	0.9230769230769231	12	0.5357142857142857	0.9230769230769231	14	12	0	2	0	0.14285714285714285	2	14	15	1.0	0	0.4305887605954709	0.8719555010855132	0.6407453234778545	0.9318018855267278	0.5816037684310865	0.9526363261733417	0.8375396286133813	0.9249427371169165	0.5714285714285714	0.2857142857142857	0.0	0.021700340280517608	0.021700340280517608
429	0.05445821796767602	0.008002271275505325	-0.007876472156728886	0.6466561111681473	-1	0	0	0.2	2	0.8461538461538461	11	0.38461538461538464	0.8461538461538461	13	11	1	0	0	0.23076923076923078	13	3	15	0.0	0	0.6019048178801913	0.9300545418775656	0.5055640596823396	0.9050693526287539	0.7252703503196355	0.9002225590876952	0.8936092744096644	0.9127244852138359	0	0	0.0	-0.0007876472156728886	-0.0007876472156728886
3498	0.0728749247004551	0.02245674265337484	0.022167444868265624	0.6904462553302391	-1	0	0	0.2	2	0.9230769230769231	12	0.5357142857142857	0.9230769230769231	14	12	0	2	0	0.14285714285714285	2	14	15	1.0	0	0.4305887605954709	0.8719555010855132	0.6407453234778545	0.9318018855267278	0.5980919266709958	0.951797271230538	0.8375396286133813	0.9245148681197263	0.5714285714285714	0.35714285714285715	0.0	0.022167444868265624	0.022167444868265624
4079	0.07275920679107559	0.010596750596203108	0.009051704797955145	0.6591888885918871	-1	0	0	0.2	2	0.9230769230769231	12	0.5357142857142857	0.9230769230769231	14	12	0	2	0	0.14285714285714285	2	14	15	1.0	0	0.4305887605954709	0.8719555010855132	0.5585055530830652	0.9454653757642424	0.5980919266709958	0.951797271230538	0.8981132102347161	0.9298712182114736	0.5357142857142857	0.2857142857142857	0.0	0.009051704797955145	0.009051704797955145
1013	0.021656939380313704	0.0029978216521357576	0.0029798136734166675	0.9678512143325895	-1	0	0	0.125	1	1.0	9	1.0	0.7777777777777778	8	7	2	1	0	0.09090909090909091	1	11	11	0.14285714285714285	0	0.36213310056446013	0.9019406224103163	0.47339450547257833	0.8054957560378795	0.28570074350183716	0.7641596476753969	0.7841794410161026	0.8327439526937183	1.0	0.25	0.0	0.0029798136734166675	0.0029798136734166675
4301	0.07417676582134825	0.022212145282791133	0.022106102715879435	0.7016710743794288	-1	0	0	0.2	2	0.9230769230769231	12	0.5357142857142857	0.9230769230769231	14	12	0	2	0	0.14285714285714285	2	14	15	1.0	0	0.4305887605954709	0.8719555010855132	0.6407453234778545	0.9318018855267278	0.6085765819742169	0.9513615768675674	0.8375396286133813	0.9242946033961763	0.5714285714285714	0.35714285714285715	0.0	0.022106102715879435	0.022106102715879435
4626	0.07426595753144227	0.011639171850753504	0.009593812179057148	0.6640363681861614	-1	0	0	0.2	2	0.9230769230769231	12	0.5357142857142857	0.9230769230769231	14	12	0	2	0	0.14285714285714285	2	14	15	1.0	0	0.4305887605954709	0.8719555010855132	0.6407453234778545	0.9262630867036071	0.5816037684310865	0.9448329611593195	0.8375396286133813	0.9190780499337142	0.6428571428571428	0.42857142857142855	0.0	0.009593812179057148	0.009593812179057148
154	0.044155768277395965	0.006206496204027519	0.001193870186703513	0.9091479195612179	-1	0.25	1	0.6	6	0.38461538461538464	5	0.5	0.38461538461538464	10	5	4	2	0	0.3	3	10	15	0.2857142857142857	0.4	0.4305887605954709	0.858540935932834	0.7571566761590857	0.9259918490331235	0.2673208553899676	0.817683445106503	0.9211447343625703	0.8747414464468111	0.55	0.4	0.0	0.001193870186703513	0.001193870186703513
595	0.0545476765645678	0.0010656766148782054	0.00076285105697442	0.73543235567137	-1	0	0	0.2	2	0.9166666666666666	11	1.0	0.9166666666666666	13	11	0	0	0	0.07142857142857142	14	1	14	0.0	0.15384615384615385	0.7750838930232233	0.8909920865347903	0.5974054896319064	0.9142362928826986	0.3973148685489013	0.919337473896143	0.9056312496526528	0.9088987732965035	0	0	0.0	0.00076285105697442	0.00076285105697442
740	0.07687694265956627	0.005314165161748883	0.0018099802141638688	0.7004019283298322	-1	0	0	0.1	1	1.0	13	0.5357142857142857	0.9230769230769231	13	12	1	2	0	0.14285714285714285	2	14	15	0.4	0	0.5146695230245822	0.9049637776658199	0.254779580368142	0.8989291389689864	0.47020783548977885	0.9228346210138756	0.9056312496526528	0.9094418960994081	0.5769230769230769	0.15384615384615385	0.0	0.0018099802141638688	0.0018099802141638688
877	0.030642228482555225	0.008734060928085657	0.008727183432361658	0.9442890585199851	-1	0	0	0.4	4	0.5	6	0.5	0.4166666666666667	9	5	4	3	0	0.5714285714285714	7	4	14	0.375	0.5454545454545454	0.7351048656850068	0.8241142344860665	0.386425610054523	0.8567390089222163	0.6580330739995188	0.8956387076837706	0.8495602923509519	0.8614683281010078	0.2222222222222222	0.3333333333333333	0.0	0.008727183432361658	0.008727183432361658
4784	0.08057518009660444	0.012180811100766973	0.0064161717479835996	0.6026535829926654	-1	0	0	0.2	2	0.9230769230769231	12	0.5357142857142857	0.9230769230769231	14	12	0	1	0	0.14285714285714285	2	14	15	0.5	0	0.4305887605954709	0.8604680561010354	0.5585055530830652	0.9502057671729294	0.6368368592611512	0.9540253031177793	0.9058062721071589	0.9308736208389742	1.0	0.42857142857142855	0.0	0.0064161717479835996	0.0064161717479835996
4196	0.0767664316606131	0.02643924938593559	0.02232221733093532	0.6379708342318704	-1	0	0	0.2	2	0.9230769230769231	12	0.5357142857142857	0.9230769230769231	14	12	0	2	0	0.14285714285714285	2	14	15	1.0	0	0.4305887605954709	0.8719555010855132	0.6407453234778545	0.9318018855267278	0.5980919266709958	0.951797271230538	0.8375396286133813	0.9245148681197263	0.5714285714285714	0.2857142857142857	0.0	0.02232221733093532	0.02232221733093532
4136	0.07562275810859878	0.007679516996710172	0.007534247953409537	0.6404167550047877	-1	0	0	0.2	2	0.9230769230769231	12	0.5357142857142857	0.9230769230769231	14	12	0	2	0	0.14285714285714285	2	14	15	1.0	0	0.4305887605954709	0.8770334381974205	0.5585055530830652	0.9502328272976988	0.47709474447923494	0.9532804294373894	0.8386332199822064	0.9335933254883703	0.5714285714285714	0.35714285714285715	0.0	0.007534247953409537	0.007534247953409537
4085	0.07588028644047269	0.025624055851745757	0.024102933018329217	0.6627156665011193	-1	0	0	0.2	2	0.9230769230769231	12	0.5357142857142857	0.9230769230769231	14	12	0	2	0	0.14285714285714285	2	14	15	1.0	0	0.4305887605954709	0.8719555010855132	0.6407453234778545	0.9318018855267278	0.5816037684310865	0.9526363261733417	0.8375396286133813	0.9249427371169165	0.5714285714285714	0.42857142857142855	0.0	0.024102933018329217	0.024102933018329217
450	0.06216655798291141	0.0010311273050444467	-0.0006815461834807199	0.5523898349636812	-1	0	0	0.3	3	0.8461538461538461	11	0.5357142857142857	0.8461538461538461	13	11	1	1	0	0.14285714285714285	2	14	15	0.25	0.15384615384615385	0.3426123522851972	0.9302803268120693	0.5485576000166105	0.9631187311145158	0.48139242952953315	0.9060917095744131	0.903020512802758	0.9374247150889584	1.0	0.6153846153846154	0.0	-6.815461834807199e-05	-6.815461834807199e-05
1240	0.05241416199699857	0.011923873646229797	0.01167292838355747	0.7513106610086597	-1	0	0	0.2222222222222222	2	0.9090909090909091	10	1.0	0.9090909090909091	12	10	0	0	0	0.07692307692307693	13	1	13	0.0	0.16666666666666666	0.5918785383404179	0.9269409722444271	0.605941498210341	0.8807445364907429	0.6084724626627469	0.9041721733282752	0.8717143970538012	0.9056404178518659	0	0	0.0	0.01167292838355747	0.01167292838355747
498	0.04652525477966499	0.004507835464362865	0.0011682677093402614	0.88124758226539	-1	0	0	0.3	3	0.6923076923076923	9	0.3125	0.6923076923076923	11	9	3	2	0	0.3333333333333333	4	12	15	0.25	0	0.6671897458858541	0.9522242867192068	0.46813156020924146	0.9435071188683982	0.8558188667863729	0.9248825050605329	0.8412488722278941	0.9411879023310981	0.5454545454545454	0.2727272727272727	0.0	0.0011682677093402614	0.0011682677093402614
1107	0.07342981142619615	0.01707580423604759	0.014064856976632765	0.6922622306938917	-1	0	0	0.1	1	1.0	13	1.0	1.0	14	13	0	1	0	0.06666666666666667	1	15	15	0.3333333333333333	0	0.6373138092811719	0.9385048522703919	0.43862782363129565	0.8150330954405041	0.6032297859764943	0.8837251269848299	0.8480333174272344	0.8888311316496127	1.0	0.21428571428571427	0.0	0.014064856976632765	0.014064856976632765
3778	0.07458398995440162	0.02253729983967636	0.0216584710271446	0.6869690195242794	-1	0	0	0.2	2	0.9230769230769231	12	0.5357142857142857	0.9230769230769231	14	12	0	2	0	0.14285714285714285	2	14	15	1.0	0	0.4305887605954709	0.8719555010855132	0.6407453234778545	0.9318018855267278	0.5816037684310865	0.9448329611593195	0.8375396286133813	0.9211374001315112	0.5714285714285714	0.2857142857142857	0.0	0.0216584710271446	0.0216584710271446
4394	0.0752134920794841	0.025122531237408992	0.024321103632500538	0.6849077122947305	-1	0	0	0.2	2	0.9230769230769231	12	0.5357142857142857	0.9230769230769231	14	12	0	2	0	0.14285714285714285	2	14	15	1.0	0	0.4305887605954709	0.8719555010855132	0.6407453234778545	0.9318018855267278	0.5816037684310865	0.9448329611593195	0.8375396286133813	0.9211374001315112	0.5714285714285714	0.35714285714285715	0.0	0.024321103632500538	0.024321103632500538
4069	0.07499800643503465	0.02321515707504929	0.020813742603250793	0.6759167973973929	-1	0	0	0.2	2	0.9230769230769231	12	0.5357142857142857	0.9230769230769231	14	12	0	2	0	0.14285714285714285	2	14	15	1.0	0	0.4305887605954709	0.8719555010855132	0.6407453234778545	0.9318018855267278	0.5816037684310865	0.9526363261733417	0.8375396286133813	0.9249427371169165	0.5714285714285714	0.42857142857142855	0.0	0.020813742603250793	0.020813742603250793
1478	0.09185533265464495	0.00839680458048198	-0.008086258273749019	0.692967709875058	-1	0	0	0.125	1	1.0	9	1.0	1.0	10	9	0	1	0	0.09090909090909091	1	11	11	0.3333333333333333	0	0.2675742249190184	0.9396814327662506	0.5485576000166105	0.9374342772949719	0.7317409614373698	0.8271496915423096	0.8935734853052695	0.9120930587838585	1.0	1.0	0.0	-0.0008086258273749019	-0.0008086258273749019
2989	0.07639081678052569	0.010900622193479466	0.008038141840190844	0.6479763479503517	-1	0	0	0.2	2	0.9230769230769231	12	0.5357142857142857	0.9230769230769231	14	12	0	2	0	0.14285714285714285	2	14	15	1.0	0	0.4305887605954709	0.8482557974239927	0.6578311146210755	0.9383603346405912	0.47709474447923494	0.9554175538375758	0.9058062721071589	0.9243430697542402	0.5714285714285714	0.35714285714285715	0.0	0.008038141840190844	0.008038141840190844
952	0.058437400456983514	0.008978582783604123	0.008968730666348698	0.6892425587585294	-1	0	0	0.3	3	0.8461538461538461	11	0.38461538461538464	0.8461538461538461	13	11	1	1	0	0.23076923076923078	3	13	15	0.25	0.16666666666666666	0.4305887605954709	0.8628514221515229	0.5585055530830652	0.9370088097214175	0.49718000382879957	0.9470134706706322	0.8626871844412285	0.9223025126906061	1.0	0.38461538461538464	0.0	0.008968730666348698	0.008968730666348698
594	0.03732150953788096	0.010734366158023168	0.009998875164697631	0.5568214202545512	-1	0	0	0.25	2	0.8	8	0.5454545454545454	0.8	10	8	1	2	0	0.18181818181818182	2	11	12	0.5	0	0.49648493921923864	0.9416020504089174	0.40738133977259805	0.8113425987273175	0.5075026128513196	0.8976883122809561	0.7884377552191186	0.894443265026276	0.55	0.1	0.0	0.009998875164697631	0.009998875164697631
1045	0.038404700335164	0.014163396589233178	0.010996769434136059	0.8434940546473073	-1	0	0	0.125	1	1.0	10	1.0	0.6	7	6	4	1	0	0.08333333333333333	12	1	12	0.09090909090909091	0	0.7349825048388812	0.9164331043810194	0.566755351547329	0.905203561037365	0.4000044388236873	0.9533364515621001	0.841238294706022	0.9279816758576618	1.0	0.5714285714285714	0.0	0.010996769434136059	0.010996769434136059
3192	0.07424363099061367	0.025638390415296863	0.023556061639502978	0.6605780840457232	-1	0	0	0.2	2	0.9230769230769231	12	0.5357142857142857	0.9230769230769231	14	12	0	2	0	0.14285714285714285	2	14	15	1.0	0	0.4305887605954709	0.8719555010855132	0.6407453234778545	0.9318018855267278	0.6951504178908656	0.9566337379859581	0.8413995174082674	0.9270523218624916	0.5714285714285714	0.42857142857142855	0.0	0.023556061639502978	0.023556061639502978
2366	0.07431085240786561	0.025740059838465067	0.023770432290022635	0.660224751728602	-1	0	0	0.2	2	0.9230769230769231	12	0.5357142857142857	0.9230769230769231	14	12	0	2	0	0.14285714285714285	2	14	15	1.0	0	0.4305887605954709	0.8719555010855132	0.6407453234778545	0.9318018855267278	0.5816037684310865	0.9526363261733417	0.8375396286133813	0.9249427371169165	0.5714285714285714	0.2857142857142857	0.0	0.023770432290022635	0.023770432290022635
2173	0.0777694376525335	0.006530506565603107	0.0062426494566751685	0.6333357608879648	-1	0	0	0.2	2	0.9230769230769231	12	0.5357142857142857	0.9230769230769231	14	12	0	2	0	0.14285714285714285	2	14	15	1.0	0	0.4305887605954709	0.8770334381974205	0.5585055530830652	0.9502328272976988	0.4935829027191442	0.9522147573020259	0.8474911791817789	0.9331024472888608	0.5714285714285714	0.2857142857142857	0.0	0.0062426494566751685	0.0062426494566751685
1698	0.08248029588226742	0.01283387345682731	0.00683552330025362	0.668003143575735	-1	0	0	0.1	1	1.0	13	1.0	1.0	14	13	0	1	0	0.06666666666666667	1	15	15	0.3333333333333333	0	0.47835828701389466	0.9352225344199883	0.7187588590466867	0.908085856600999	0.6076292584931349	0.9408207800829378	0.8983943351983001	0.9292679047174494	1.0	0.9285714285714286	0.0	0.00683552330025362	0.00683552330025362
3914	0.0773623918186881	0.015658177320669944	0.014184657399088784	0.6623973880284743	-1	0	0	0.2	2	0.9230769230769231	12	0.5357142857142857	0.9230769230769231	14	12	0	2	0	0.14285714285714285	2	14	15	1.0	0	0.4305887605954709	0.8381377888305319	0.7400708850158647	0.9045141190124283	0.5816037684310865	0.9549258321371948	0.9058062721071589	0.9101439361129303	0.5714285714285714	0.35714285714285715	0.0	0.014184657399088784	0.014184657399088784
550	0.05255011239561684	0.0006064405606214158	-0.0005586684700364915	0.6174107316705224	-1	0	0	0.125	1	1.0	9	1.0	1.0	10	9	0	3	0	0.09090909090909091	1	11	11	1.0	0	0.5146695230245822	0.8556278096767885	0.10206062175905024	0.8334612863421311	0.9036180191016925	0.9228411617527823	0.9634844990044535	0.8762220643836816	0.4	0.3	0.0	-5.5866847003649154e-05	-5.5866847003649154e-05
1447	0.06345163816380255	0.005236581353760634	-0.0040679150800104515	0.5817595862667253	-1	0	0	0.1	1	1.0	13	0.375	0.8461538461538461	12	11	2	3	0	0.4	10	4	15	0.42857142857142855	0	0.48287563796238836	0.9397341989935767	0.5893664426729328	0.8606051442887864	0.38840720774495663	0.9089456552582091	0.7824868279084983	0.907989386356418	0.3333333333333333	0.25	0.0	-0.00040679150800104514	-0.00040679150800104514
460	0.036469984524554855	0.005359873858592018	0.003834409128575664	0.929994364119705	-1	0	0	0.4	4	0.5384615384615384	7	0.4166666666666667	0.38461538461538464	6	5	8	1	0	0.4444444444444444	9	4	15	0.05263157894736842	0	0.6957460239980573	0.8788814030323675	0.4581361262167463	0.8603490685703087	0.6805481400868625	0.906446417794747	0.7787319587393734	0.883262009622312	1.0	0.16666666666666666	0.0	0.003834409128575664	0.003834409128575664
651	0.06729396012005878	0.011182171830890868	0.0071591110384574596	0.692167560249389	-1	0	0	0.2222222222222222	2	0.9090909090909091	10	0.5416666666666666	0.9090909090909091	11	10	1	0	0	0.16666666666666666	2	12	13	0.0	0	0.4305887605954709	0.8254446771561154	0.6507205017624828	0.8253797197373175	0.338966657903464	0.9496053287444739	0.8399578421613448	0.882296258972631	0	0	0.0	0.0071591110384574596	0.0071591110384574596
2438	0.08660227070957245	0.0015220006557962779	-0.0015218365571543094	0.6424995916719021	-1	0	0	0.2	2	0.9230769230769231	12	0.5357142857142857	0.9230769230769231	14	12	0	1	0	0.14285714285714285	2	14	15	0.5	0	0.36974383983706705	0.8512725797143271	0.42356200818933687	0.9467227413255822	0.30528865758091434	0.9534916782077608	0.8088072346524958	0.9274079250166741	1.0	0.35714285714285715	0.0	-0.00015218365571543094	-0.00015218365571543094
125	6.742590775064432e-09	6.573642123634748e-09	6.573640179911664e-09	0.9999993390906359	-1	0	0	1.0	1	0	0	1.0	0	0	0	1	2	0	0.5	1	2	2	0.3333333333333333	0	0	0	0	0	0	0	0	0	0	0	0	-0.1	-0.1
209	0.02524650121584592	0.0003497156107914999	-0.000299685143307994	0.958390436757414	-1	0	0	0.4	4	0.6153846153846154	8	0.4166666666666667	0.38461538461538464	8	5	6	1	0	0.4444444444444444	4	9	15	0.07692307692307693	0.2222222222222222	0.4701744846778446	0.8417223273240562	0.3735162235632529	0.9409124489316064	0.4523261394302701	0.9341545161217676	0.7877962365820991	0.9140212284103851	1.0	0	0.0	-2.99685143307994e-05	-2.99685143307994e-05
657	0.06102372847499786	0.004182060307495154	-0.0034912760404535196	0.9849676258064389	-1	0.25	1	0.3	3	0.7692307692307693	10	0.38461538461538464	0.7692307692307693	13	10	1	0	0	0.23076923076923078	13	3	15	0.0	1.0	0.5668159942760347	0.9614306436738447	0.40563859249184625	0.8859660509374192	0.5651045136000049	0.869608631307396	0.890737747834919	0.915898657558062	0	0	0.0	-0.00034912760404535195	-0.00034912760404535195
4486	0.04863592082344726	0.008332850126531828	-0.007601771019004117	0.660634784867622	-1	0	0	0.3	3	0.8461538461538461	11	0.5357142857142857	0.8461538461538461	14	11	0	1	0	0.14285714285714285	14	2	15	1.0	0.6153846153846154	0.4305887605954709	0.8671300282668477	0.5585055530830652	0.9383721450523903	0.621590523464742	0.9420638088065524	0.8537095488072206	0.9214727219421391	1.0	0.35714285714285715	0.0	-0.0007601771019004117	-0.0007601771019004117
841	0.009211669905483721	0.0011791732137013224	-0.0011301480779649328	0.9938601927777572	-1	0	0	0.4	2	0.6	3	0.5833333333333334	0.4	3	2	3	4	0	0.75	3	4	7	0.4444444444444444	0.6666666666666666	0.17417169189293413	0.8522650849106588	0.33351126518270774	0.9709064233739448	1.0	0.9164192889895593	0.9032487653666601	0.9276820927382909	0.6666666666666666	0.6666666666666666	0.0	-0.00011301480779649328	-0.00011301480779649328
3349	0.0766786894519627	0.025583749962587513	0.024775635266487187	0.67758185713901	-1	0	0	0.2	2	0.9230769230769231	12	0.5357142857142857	0.9230769230769231	14	12	0	2	0	0.14285714285714285	2	14	15	1.0	0	0.4305887605954709	0.8719555010855132	0.6407453234778545	0.9318018855267278	0.5816037684310865	0.9448329611593195	0.8375396286133813	0.9211374001315112	0.5714285714285714	0.2857142857142857	0.0	0.024775635266487187	0.024775635266487187
2944	0.07437856253165871	0.025881626381299795	0.0250175072289366	0.67601411731293	-1	0	0	0.2	2	0.9230769230769231	12	0.5357142857142857	0.9230769230769231	14	12	0	2	0	0.14285714285714285	2	14	15	1.0	0	0.4305887605954709	0.8719555010855132	0.6407453234778545	0.9318018855267278	0.5816037684310865	0.9526363261733417	0.8375396286133813	0.9249427371169165	0.5714285714285714	0.2857142857142857	0.0	0.0250175072289366	0.0250175072289366
1582	0.07592281707583982	0.02328078259398887	0.020258818789677474	0.6609341395232711	-1	0	0	0.2	2	0.9230769230769231	12	0.5357142857142857	0.9230769230769231	14	12	0	2	0	0.14285714285714285	2	14	15	1.0	0	0.4305887605954709	0.8719555010855132	0.6407453234778545	0.9318018855267278	0.5816037684310865	0.9526363261733417	0.8375396286133813	0.9249427371169165	0.5714285714285714	0.35714285714285715	0.0	0.020258818789677474	0.020258818789677474
2395	0.07552526872073845	0.025368924912113955	0.024009413358119625	0.6619679684452936	-1	0	0	0.2	2	0.9230769230769231	12	0.5357142857142857	0.9230769230769231	14	12	0	2	0	0.14285714285714285	2	14	15	1.0	0	0.4305887605954709	0.8719555010855132	0.6407453234778545	0.9318018855267278	0.5816037684310865	0.9526363261733417	0.8375396286133813	0.9249427371169165	0.5714285714285714	0.35714285714285715	0.0	0.024009413358119625	0.024009413358119625
923	0.0706813882912584	0.007125292473572922	0.006655704503598653	0.5797377230458478	-1	0	0	0.3	3	0.6923076923076923	9	0.3125	0.6923076923076923	12	9	2	1	0	0.3333333333333333	4	12	15	0.2	0.5	0.47835828701389466	0.9503975754422526	0.5485576000166105	0.9405295089886981	0.7882240686145313	0.9016449026331881	0.8983943351983001	0.9335873276124534	1.0	0.75	0.0	0.006655704503598653	0.006655704503598653
2320	0.06632858741331214	0.014251197227005899	0.009855125079759032	0.6580195823515828	-1	0	0	0.2	2	0.9230769230769231	12	0.5357142857142857	0.9230769230769231	14	12	0	2	0	0.14285714285714285	2	14	15	1.0	0	0.4305887605954709	0.8719555010855132	0.5585055530830652	0.9329237069350117	0.5816037684310865	0.9526363261733417	0.8396405960297911	0.9253533707354181	0.5357142857142857	0.2857142857142857	0.0	0.009855125079759032	0.009855125079759032
4350	0.07080094525288179	0.021810670267942235	0.01599608007109206	0.6622192350092532	-1	0	0	0.2	2	0.9230769230769231	12	0.5357142857142857	0.9230769230769231	14	12	0	2	0	0.14285714285714285	2	14	15	1.0	0	0.4305887605954709	0.8719555010855132	0.6407453234778545	0.9318018855267278	0.6218991195011256	0.945006349600545	0.8375396286133813	0.921218030770439	0.5714285714285714	0.42857142857142855	0.0	0.01599608007109206	0.01599608007109206
4695	0.06928116640567225	0.01657793237820015	0.012142020143560452	0.6722262642021521	-1	0	0	0.2	2	0.9230769230769231	12	0.5357142857142857	0.9230769230769231	14	12	0	2	0	0.14285714285714285	2	14	15	1.0	0	0.4305887605954709	0.8719555010855132	0.6407453234778545	0.9318018855267278	0.5816037684310865	0.9526363261733417	0.8375396286133813	0.9249427371169165	0.5714285714285714	0.35714285714285715	0.0	0.012142020143560452	0.012142020143560452
4721	0.07419835829396278	0.026225310516884738	0.02346699063957216	0.6615335537754514	-1	0	0	0.2	2	0.9230769230769231	12	0.5357142857142857	0.9230769230769231	14	12	0	2	0	0.14285714285714285	2	14	15	1.0	0	0.4305887605954709	0.8719555010855132	0.6407453234778545	0.9318018855267278	0.5980919266709958	0.9446611631823486	0.8375396286133813	0.9210576700233094	0.5714285714285714	0.42857142857142855	0.0	0.02346699063957216	0.02346699063957216
5006	0.07597017152161972	0.01621842441191762	0.015369894731723732	0.6643713630949695	-1	0	0	0.2	2	0.9230769230769231	12	0.5357142857142857	0.9230769230769231	14	12	0	2	0	0.14285714285714285	2	14	15	1.0	0	0.4305887605954709	0.8381377888305319	0.7400708850158647	0.9045141190124283	0.5816037684310865	0.9549258321371948	0.9058062721071589	0.9101439361129303	0.5714285714285714	0.42857142857142855	0.0	0.015369894731723732	0.015369894731723732
2414	0.07166353747280764	0.01863238395281023	0.010531884725036455	0.6589288998555873	-1	0	0	0.2	2	0.9230769230769231	12	0.5357142857142857	0.9230769230769231	14	12	0	2	0	0.14285714285714285	2	14	15	1.0	0	0.4305887605954709	0.8719555010855132	0.6407453234778545	0.9318018855267278	0.5816037684310865	0.9523947991460383	0.8375396286133813	0.9248190689062628	0.5714285714285714	0.2857142857142857	0.0	0.010531884725036455	0.010531884725036455
4575	0.07480424253007492	0.025618715166415874	0.02430131527547342	0.6709396701568311	-1	0	0	0.2	2	0.9230769230769231	12	0.5357142857142857	0.9230769230769231	14	12	0	2	0	0.14285714285714285	2	14	15	1.0	0	0.4305887605954709	0.8719555010855132	0.6407453234778545	0.9318018855267278	0.5816037684310865	0.9526363261733417	0.8375396286133813	0.9249427371169165	0.5714285714285714	0.21428571428571427	0.0	0.02430131527547342	0.02430131527547342
391	0.046944633921548524	0.0149031184743711	0.006463579594226231	0.8721193748324944	-1	0	0	0.2	2	0.8461538461538461	11	0.3125	0.8461538461538461	13	11	1	0	0	0.3333333333333333	4	12	15	0.0	0	0.7750838930232233	0.9357625336663655	0.5124020054728222	0.9143899319960762	0.42703444837173843	0.9324347957230478	0.8812464914610068	0.928063195351142	0	0	0.0	0.006463579594226231	0.006463579594226231
4378	0.07584437548549129	0.025418325106822074	0.024598841179078443	0.6790626217744515	-1	0	0	0.2	2	0.9230769230769231	12	0.5357142857142857	0.9230769230769231	14	12	0	2	0	0.14285714285714285	2	14	15	1.0	0	0.4305887605954709	0.8719555010855132	0.6407453234778545	0.9318018855267278	0.5816037684310865	0.9526363261733417	0.8375396286133813	0.9249427371169165	0.5714285714285714	0.35714285714285715	0.0	0.024598841179078443	0.024598841179078443
1474	0.0013101731670688633	0.0007990472823428683	0.0007136691119631377	0.9906595729854936	-1	0	0	0.5	1	1.0	1	1.0	1.0	2	1	0	1	0	0.3333333333333333	3	1	3	0.3333333333333333	0	0.8599749713382124	0.5598549876266172	0.7965179961466886	0.8844047585998389	0.1	0.5	0.9727437813405168	0.6810202739779524	1.0	0.5	0.0	0.0007136691119631377	0.0007136691119631377
3546	0.0778420556459555	0.02728486051615288	0.023227794189760804	0.6450327357325902	-1	0	0	0.2	2	0.9230769230769231	12	0.5357142857142857	0.9230769230769231	14	12	0	2	0	0.14285714285714285	2	14	15	1.0	0	0.4305887605954709	0.8719555010855132	0.6407453234778545	0.9318018855267278	0.5816037684310865	0.9526363261733417	0.8375396286133813	0.9249427371169165	0.5714285714285714	0.35714285714285715	0.0	0.023227794189760804	0.023227794189760804
757	0.009732659492670924	0.0010721551573030185	-0.0009159396195481112	0.979815912200549	-1	0	0	0.25	2	0.7777777777777778	7	0.44	0.4444444444444444	4	4	6	5	0	1.0	5	5	11	0.3125	0	0.4823886601208452	0.867759273823252	0.3811827870673735	0.9462736843708973	0.4894532735737734	0.9448607648567435	0.8016734424365969	0.9262433006968965	0.25	0.25	0.0	-9.159396195481112e-05	-9.159396195481112e-05
4081	0.06660503897762117	0.011097313422611369	0.00896591486308192	0.6186000953089861	-1	0	0	0.3	3	0.8461538461538461	11	0.5357142857142857	0.8461538461538461	14	11	0	1	0	0.14285714285714285	2	14	15	1.0	0.15384615384615385	0.4305887605954709	0.8818441431540142	0.5585055530830652	0.9521150476463095	0.6098640457180207	0.9459608478625622	0.8375396286133813	0.9321880350194376	1.0	0.35714285714285715	0.0	0.00896591486308192	0.00896591486308192
4457	0.06588059019075393	0.01638405313224968	0.016384049450269837	0.6735993105334479	-1	0	0	0.3	3	0.8461538461538461	11	0.5357142857142857	0.8461538461538461	14	11	0	1	0	0.14285714285714285	2	14	15	1.0	0.15384615384615385	0.4305887605954709	0.8812852004526176	0.5585055530830652	0.9066430335303072	0.7746476807363446	0.9420696595843192	0.8088072346524958	0.9133786757357574	1.0	0.14285714285714285	0.0	0.016384049450269837	0.016384049450269837
3725	0.0746823675235109	0.024915341710715994	0.023331333271548224	0.6583797800142475	-1	0	0	0.2	2	0.9230769230769231	12	0.5357142857142857	0.9230769230769231	14	12	0	2	0	0.14285714285714285	2	14	15	1.0	0	0.4305887605954709	0.8719555010855132	0.6407453234778545	0.9318018855267278	0.5816037684310865	0.9526363261733417	0.8375396286133813	0.9249427371169165	0.5714285714285714	0.42857142857142855	0.0	0.023331333271548224	0.023331333271548224
2032	0.07459148989427129	0.025005156578892244	0.023275720563578902	0.6610499785211745	-1	0	0	0.2	2	0.9230769230769231	12	0.5357142857142857	0.9230769230769231	14	12	0	2	0	0.14285714285714285	2	14	15	1.0	0	0.4305887605954709	0.8719555010855132	0.6407453234778545	0.9318018855267278	0.5816037684310865	0.9526363261733417	0.8375396286133813	0.9249427371169165	0.5714285714285714	0.35714285714285715	0.0	0.023275720563578902	0.023275720563578902
2136	0.07216418269138708	0.01532088388720902	0.015245258507189937	0.7129097182551551	-1	0	0	0.2	2	0.9230769230769231	12	0.5357142857142857	0.9230769230769231	14	12	0	2	0	0.14285714285714285	2	14	15	1.0	0	0.4305887605954709	0.8940710472621387	0.5585055530830652	0.9430483027140729	0.5816037684310865	0.9501460493127443	0.8088072346524958	0.932714195233845	0.5714285714285714	0.42857142857142855	0.0	0.015245258507189937	0.015245258507189937
1141	0.04441173032223712	0.001975190905516842	0.0007164051052259059	0.5798530008320089	-1	0	0	0.1	1	1.0	13	0.23809523809523808	0.9230769230769231	13	12	1	2	0	0.7777777777777778	7	9	15	0.4	0	0.8721234315127774	0.9066367953423771	0.5893664426729328	0.9165344457446217	0.7093970758979847	0.9272995942484586	0.781295893155962	0.9172163899079946	0.5769230769230769	0.23076923076923078	0.0	0.0007164051052259059	0.0007164051052259059
3308	0.0754986683067374	0.0252268315891355	0.024074369918374014	0.6696355608945503	-1	0	0	0.2	2	0.9230769230769231	12	0.5357142857142857	0.9230769230769231	14	12	0	2	0	0.14285714285714285	2	14	15	1.0	0	0.4305887605954709	0.8719555010855132	0.6407453234778545	0.9318018855267278	0.5816037684310865	0.9526363261733417	0.8375396286133813	0.9249427371169165	0.5714285714285714	0.2857142857142857	0.0	0.024074369918374014	0.024074369918374014
1168	0.0733550300748157	0.01747689525972199	0.014596071502809189	0.6876102840411911	-1	0	0	0.1	1	1.0	13	1.0	1.0	14	13	0	1	0	0.06666666666666667	1	15	15	0.3333333333333333	0	0.6373138092811719	0.9385048522703919	0.43862782363129565	0.8150330954405041	0.6032297859764943	0.8837251269848299	0.8480333174272344	0.8888311316496127	1.0	0.21428571428571427	0.0	0.014596071502809189	0.014596071502809189
2455	0.07540205100851471	0.025624524553470612	0.024365433963868668	0.664940873038797	-1	0	0	0.2	2	0.9230769230769231	12	0.5357142857142857	0.9230769230769231	14	12	0	2	0	0.14285714285714285	2	14	15	1.0	0	0.4305887605954709	0.8719555010855132	0.6407453234778545	0.9318018855267278	0.5816037684310865	0.9526363261733417	0.8375396286133813	0.9249427371169165	0.5714285714285714	0.35714285714285715	0.0	0.024365433963868668	0.024365433963868668
3664	0.07186827325213901	0.022449362017889447	0.022212293267114387	0.6961984445766036	-1	0	0	0.2	2	0.9230769230769231	12	0.5357142857142857	0.9230769230769231	14	12	0	2	0	0.14285714285714285	2	14	15	1.0	0	0.4305887605954709	0.8719555010855132	0.6407453234778545	0.9318018855267278	0.5816037684310865	0.9448329611593195	0.8375396286133813	0.9211374001315112	0.5714285714285714	0.2857142857142857	0.0	0.022212293267114387	0.022212293267114387
2045	0.07400415865047723	0.024436545694209545	0.023246482188763372	0.6699507701127543	-1	0	0	0.2	2	0.9230769230769231	12	0.5357142857142857	0.9230769230769231	14	12	0	2	0	0.14285714285714285	2	14	15	1.0	0	0.4305887605954709	0.8719555010855132	0.6407453234778545	0.9318018855267278	0.5816037684310865	0.9526363261733417	0.8375396286133813	0.9249427371169165	0.5714285714285714	0.35714285714285715	0.0	0.023246482188763372	0.023246482188763372
899	0.06409114276669488	0.00784534773565251	0.003764122209715474	0.6713784455738026	-1	0	0	0.2222222222222222	2	0.9090909090909091	10	0.5416666666666666	0.9090909090909091	11	10	1	0	0	0.16666666666666666	2	12	13	0.0	0	0.4305887605954709	0.8254446771561154	0.6507205017624828	0.8253797197373175	0.338966657903464	0.9496053287444739	0.8399578421613448	0.882296258972631	0	0	0.0	0.003764122209715474	0.003764122209715474
2892	0.07657269021863773	0.02632345919946483	0.02430679571235853	0.659424493173741	-1	0	0	0.2	2	0.9230769230769231	12	0.5357142857142857	0.9230769230769231	14	12	0	2	0	0.14285714285714285	2	14	15	1.0	0	0.4305887605954709	0.8719555010855132	0.6407453234778545	0.9318018855267278	0.5816037684310865	0.9526363261733417	0.8375396286133813	0.9249427371169165	0.5714285714285714	0.2857142857142857	0.0	0.02430679571235853	0.02430679571235853
1265	0.02908961524978489	0.0010219827580343363	0.0005914701115563553	0.9441472404441177	-1	0	0	0.2	2	0.9230769230769231	12	0.25	0.9230769230769231	14	12	0	2	0	0.6	10	6	15	1.0	0	0.4305887605954709	0.8810543645221287	0.5585055530830652	0.9496269189070767	0.4202182318003304	0.9479899305494632	0.8088072346524958	0.9317565767155859	0.5357142857142857	0.5	0.0	0.0005914701115563553	0.0005914701115563553
3222	0.07682757200659075	0.025119728553653853	0.024031302295623447	0.672629570598265	-1	0	0	0.2	2	0.9230769230769231	12	0.5357142857142857	0.9230769230769231	14	12	0	2	0	0.14285714285714285	2	14	15	1.0	0	0.4305887605954709	0.8719555010855132	0.6407453234778545	0.9318018855267278	0.5816037684310865	0.9448329611593195	0.8375396286133813	0.9211374001315112	0.5714285714285714	0.2857142857142857	0.0	0.024031302295623447	0.024031302295623447
1263	0.059305496429932346	0.002214994940045266	0.0012653376874523187	0.9294011511759617	-1	0	0	0.2	2	0.8461538461538461	11	0.42857142857142855	0.6923076923076923	11	9	3	3	0	0.7142857142857143	7	5	15	0.375	0.2	0.4305887605954709	0.9267669282511433	0.5485576000166105	0.8992185727743612	0.7882240686145313	0.9401183811379782	0.8935734853052695	0.9236793245586296	0.2727272727272727	0.6363636363636364	0.0	0.0012653376874523187	0.0012653376874523187
1143	0.04986194527260301	0.00520511895827257	-0.0035592087152239143	0.551035168138609	-1	0	0	0.3	3	0.8461538461538461	11	0.5357142857142857	0.8461538461538461	14	11	0	1	0	0.14285714285714285	2	14	15	1.0	0.15384615384615385	0.7123994104652835	0.9580761132531213	0.40912408705334985	0.8677573507828293	0.6265980179576824	0.8987405334383307	0.781295893155962	0.9166658383315679	1.0	0.42857142857142855	0.0	-0.00035592087152239144	-0.00035592087152239144
4977	0.07618081425093487	0.024561025770148397	0.0236270254683604	0.6684143635935154	-1	0	0	0.2	2	0.9230769230769231	12	0.5357142857142857	0.9230769230769231	14	12	0	2	0	0.14285714285714285	2	14	15	1.0	0	0.4305887605954709	0.8719555010855132	0.6407453234778545	0.9318018855267278	0.6085765819742169	0.9513615768675674	0.8375396286133813	0.9242946033961763	0.5714285714285714	0.2857142857142857	0.0	0.0236270254683604	0.0236270254683604
4380	0.07579403188656206	0.025379700503847837	0.02401222561601015	0.660438374522772	-1	0	0	0.2	2	0.9230769230769231	12	0.5357142857142857	0.9230769230769231	14	12	0	2	0	0.14285714285714285	2	14	15	1.0	0	0.4305887605954709	0.8719555010855132	0.6407453234778545	0.9318018855267278	0.5816037684310865	0.9526363261733417	0.8375396286133813	0.9249427371169165	0.5714285714285714	0.35714285714285715	0.0	0.02401222561601015	0.02401222561601015
2620	0.07567533327003427	0.02569925588398326	0.02452949690805159	0.6741261467400635	-1	0	0	0.2	2	0.9230769230769231	12	0.5357142857142857	0.9230769230769231	14	12	0	2	0	0.14285714285714285	2	14	15	1.0	0	0.4305887605954709	0.8719555010855132	0.6407453234778545	0.9318018855267278	0.5816037684310865	0.9526363261733417	0.8375396286133813	0.9249427371169165	0.5714285714285714	0.2857142857142857	0.0	0.02452949690805159	0.02452949690805159
4517	0.07416944115981441	0.01444948876586264	0.011969556897301174	0.6555582388112144	-1	0	0	0.2	2	0.9230769230769231	12	0.5357142857142857	0.9230769230769231	14	12	0	2	0	0.14285714285714285	2	14	15	1.0	0	0.4305887605954709	0.8482557974239927	0.6578311146210755	0.9383603346405912	0.46020498683398586	0.9447914663023075	0.8551326884117484	0.9189292610235444	0.5714285714285714	0.35714285714285715	0.0	0.011969556897301174	0.011969556897301174
3048	0.07355450819725469	0.025002374380857728	0.022403875108094867	0.6632135769883158	-1	0	0	0.2	2	0.9230769230769231	12	0.5357142857142857	0.9230769230769231	14	12	0	2	0	0.14285714285714285	2	14	15	1.0	0	0.4305887605954709	0.8719555010855132	0.5585055530830652	0.9281867736608408	0.5816037684310865	0.9526363261733417	0.8375396286133813	0.9236473429310533	0.5714285714285714	0.21428571428571427	0.0	0.022403875108094867	0.022403875108094867
466	0.10714477930494663	0.005174337019888906	0.0045913857464013694	0.5310176552464042	-1	0	0	0.1	1	1.0	13	1.0	1.0	14	13	0	1	0	0.06666666666666667	1	15	15	0.3333333333333333	0	0.37536615689545805	0.9456931393731258	0.5485576000166105	0.9469525600640992	0.7882240686145313	0.843750434284003	0.8983943351983001	0.9223880118679312	1.0	0.6428571428571429	0.0	0.0045913857464013694	0.0045913857464013694
341	0.028313056770066194	0.0008420030426176175	-3.601482262241538e-05	0.9120357766252005	-1	0	0	0.4	4	0.6153846153846154	8	0.26785714285714285	0.6153846153846154	11	8	3	1	0	0.875	8	7	15	0.14285714285714285	0	0.5219673558552359	0.9133467856381083	0.5944728504496125	0.9406560339305802	0.6752578542602081	0.9375921076974718	0.7826855214222425	0.9314609508265721	1.0	0.18181818181818182	0.0	-3.601482262241538e-06	-3.601482262241538e-06
3438	0.07262285635203268	0.019066885433141733	0.010379716080077874	0.6584679405410978	-1	0	0	0.2	2	0.9230769230769231	12	0.5357142857142857	0.9230769230769231	14	12	0	2	0	0.14285714285714285	2	14	15	1.0	0	0.4305887605954709	0.8719555010855132	0.6407453234778545	0.9318018855267278	0.5816037684310865	0.9526363261733417	0.8375396286133813	0.9249427371169165	0.5714285714285714	0.35714285714285715	0.0	0.010379716080077874	0.010379716080077874
3408	0.07523658228518729	0.02837098643728583	0.026117925147603426	0.6659443590495154	-1	0	0	0.2	2	0.9230769230769231	12	0.5357142857142857	0.9230769230769231	14	12	0	2	0	0.14285714285714285	2	14	15	1.0	0	0.4305887605954709	0.8719555010855132	0.6407453234778545	0.9318018855267278	0.5980919266709958	0.951797271230538	0.8375396286133813	0.9245148681197263	0.5714285714285714	0.2857142857142857	0.0	0.026117925147603426	0.026117925147603426
3443	0.07371631103003336	0.021634236499166744	0.014209442067388313	0.6600312743817871	-1	0	0	0.2	2	0.9230769230769231	12	0.5357142857142857	0.9230769230769231	14	12	0	2	0	0.14285714285714285	2	14	15	1.0	0	0.4305887605954709	0.8719555010855132	0.6407453234778545	0.9318018855267278	0.5816037684310865	0.9526363261733417	0.8375396286133813	0.9249427371169165	0.5714285714285714	0.21428571428571427	0.0	0.014209442067388313	0.014209442067388313
1856	0.08409476502301665	0.013429294628857908	0.013125930499274175	0.6834500731912361	-1	0	0	0.1	1	1.0	13	1.0	1.0	14	13	0	1	0	0.06666666666666667	1	15	15	0.3333333333333333	0	0.4305887605954709	0.8699899074771963	0.5585055530830652	0.9549771479807468	0.6752578542602081	0.9375449265573956	0.9174665045382225	0.9278909496849522	1.0	0.42857142857142855	0.0	0.013125930499274175	0.013125930499274175
1978	0.07368436524256983	0.02223418339448064	0.021457197505962824	0.6859892401059162	-1	0	0	0.2	2	0.9230769230769231	12	0.5357142857142857	0.9230769230769231	14	12	0	2	0	0.14285714285714285	2	14	15	1.0	0	0.4305887605954709	0.8719555010855132	0.6407453234778545	0.9318018855267278	0.5816037684310865	0.9526363261733417	0.8375396286133813	0.9249427371169165	0.5714285714285714	0.42857142857142855	0.0	0.021457197505962824	0.021457197505962824
541	0.06638579247169317	0.019975740773082177	-0.019873710208084042	0.7031022198981638	-1	0	0	0.1111111111111111	1	1.0	11	1.0	1.0	12	11	0	3	0	0.07692307692307693	1	13	13	1.0	0	0.7750838930232233	0.9181365900217289	0.5981722868430998	0.9197093787032513	0.42870097348448455	0.8879427722495764	0.8918051907826537	0.9095812097388467	0.08333333333333333	0.3333333333333333	0.0	-0.0019873710208084044	-0.0019873710208084044
2504	0.0723815039635129	0.02311762366865947	0.021775892580268463	0.6852820741470006	-1	0	0	0.2	2	0.9230769230769231	12	0.5357142857142857	0.9230769230769231	14	12	0	2	0	0.14285714285714285	2	14	15	1.0	0	0.4305887605954709	0.8719555010855132	0.6407453234778545	0.9336806174842036	0.5816037684310865	0.9526363261733417	0.8375396286133813	0.9256328584725426	0.5714285714285714	0.2857142857142857	0.0	0.021775892580268463	0.021775892580268463
2233	0.08038224175992541	0.012084949115505707	0.00909869169458672	0.6346992644071398	-1	0	0	0.2	2	0.9230769230769231	12	0.5357142857142857	0.9230769230769231	14	12	0	2	0	0.14285714285714285	2	14	15	1.0	0	0.4305887605954709	0.878041753723667	0.5585055530830652	0.9453985882012448	0.5955097450604302	0.9526263139846427	0.8821113628760013	0.9314325614978388	0.5357142857142857	0.2857142857142857	0.0	0.00909869169458672	0.00909869169458672
3116	0.07470601124608366	0.0254603143898174	0.024903489872504066	0.693620041280758	-1	0	0	0.2	2	0.9230769230769231	12	0.5357142857142857	0.9230769230769231	14	12	0	2	0	0.14285714285714285	2	14	15	1.0	0	0.4305887605954709	0.8719555010855132	0.6407453234778545	0.9318018855267278	0.6951504178908656	0.9566337379859581	0.8413995174082674	0.9270523218624916	0.5714285714285714	0.2857142857142857	0.0	0.024903489872504066	0.024903489872504066
598	None	None	None	None	None	0	0	0.5	5	0.46153846153846156	6	0.625	0.38461538461538464	9	5	5	1	0	0.375	8	3	15	0.1	0.6153846153846154	0.6750869070756389	0.8970494056280128	0.5585055530830652	0.9093984672544845	0.5125550633678768	0.9524477573969463	0.8801136969049301	0.9233996219211622	1.0	0.3333333333333333	0.0	None	None
1859	0.07678722384168712	0.024851079130956612	0.02420302621685596	0.6773088265296057	-1	0	0	0.2	2	0.9230769230769231	12	0.5357142857142857	0.9230769230769231	14	12	0	2	0	0.14285714285714285	2	14	15	1.0	0	0.4305887605954709	0.8719555010855132	0.6407453234778545	0.9318018855267278	0.5816037684310865	0.9526363261733417	0.8375396286133813	0.9249427371169165	0.5714285714285714	0.35714285714285715	0.0	0.02420302621685596	0.02420302621685596
3139	0.07666296554394127	0.02546314465568844	0.02433115635736519	0.6648026193970166	-1	0	0	0.2	2	0.9230769230769231	12	0.5357142857142857	0.9230769230769231	14	12	0	2	0	0.14285714285714285	2	14	15	1.0	0	0.4305887605954709	0.8719555010855132	0.6407453234778545	0.9318018855267278	0.5816037684310865	0.9526363261733417	0.8375396286133813	0.9249427371169165	0.5714285714285714	0.35714285714285715	0.0	0.02433115635736519	0.02433115635736519
4959	0.025633128858150236	0.0012366847188124733	-0.0004225679388446216	0.9758275348983396	-1	0	0	0.6	6	0.38461538461538464	5	0.30612244897959184	0.38461538461538464	10	5	4	3	0	1.0	7	7	15	0.42857142857142855	0.2222222222222222	0.36974383983706705	0.8336307872448895	0.6363190431495189	0.9710303072600834	0.32248509268307834	0.9037858157100028	0.9058062721071589	0.9208948634887387	0.3	0.6	0.0	-4.225679388446216e-05	-4.225679388446216e-05
1441	0.09303961402776276	0.01102358496509332	0.008522771666176711	0.676546233050254	-1	0	0	0.1	1	1.0	13	1.0	1.0	14	13	0	1	0	0.06666666666666667	1	15	15	0.3333333333333333	0	0.3302042668716393	0.9697212115521864	0.40563859249184625	0.9015818256191765	0.6265980179576824	0.9163586114370893	0.8973841222784464	0.9365401681933638	1.0	0.21428571428571427	0.0	0.008522771666176711	0.008522771666176711
2330	0.01615676054356355	0.0059408676188446126	0.005893230368149919	0.9853221094152544	-1	0	0	0.3333333333333333	2	0.8333333333333334	5	0.4	0.6666666666666666	5	4	2	4	0	0.8	4	5	8	0.5714285714285714	0	0.3088989190786632	0.7933832255745072	0.3858287444359248	0.9632381394998107	0.49718000382879957	0.9181276771762611	0.9363835578607226	0.9123617176752035	0.2	0.8	0.0	0.005893230368149919	0.005893230368149919
2613	0.07394452566326545	0.01685879084470487	0.016736445443275325	0.6873382068009158	-1	0	0	0.2	2	0.9230769230769231	12	0.5357142857142857	0.9230769230769231	14	12	0	1	0	0.14285714285714285	2	14	15	0.5	0	0.4305887605954709	0.8604680561010354	0.5585055530830652	0.9402103014538922	0.6098640457180207	0.9510457178575924	0.8995347821265243	0.9250973337954621	1.0	0.35714285714285715	0.0	0.016736445443275325	0.016736445443275325
939	0.03202707232178259	0.00953966730711416	0.00949651830031198	0.9442071109978399	-1	0	0	0.4	4	0.5	6	0.5	0.4166666666666667	9	5	4	3	0	0.5714285714285714	7	4	14	0.375	0.5454545454545454	0.7351048656850068	0.8241142344860665	0.386425610054523	0.8567390089222163	0.6580330739995188	0.8956387076837706	0.8495602923509519	0.8614683281010078	0.2222222222222222	0.3333333333333333	0.0	0.00949651830031198	0.00949651830031198
1688	0.07928835323327522	0.02179392541133483	0.020074562427902107	0.6139264928660193	-1	0	0	0.1	1	1.0	13	1.0	1.0	14	13	0	1	0	0.06666666666666667	1	15	15	0.3333333333333333	0	0.6356285886463553	0.9704194906954267	0.40912408705334985	0.8909925560278542	0.6509279361089453	0.8721569149487923	0.8973841222784464	0.9244147355764406	1.0	0.2857142857142857	0.0	0.020074562427902107	0.020074562427902107
2595	0.0727659515397324	0.01717238644840205	0.010748849004666801	0.664077925451299	-1	0	0	0.2	2	0.9230769230769231	12	0.5357142857142857	0.9230769230769231	14	12	0	2	0	0.14285714285714285	2	14	15	1.0	0	0.4305887605954709	0.8719555010855132	0.6407453234778545	0.9318018855267278	0.5816037684310865	0.9526363261733417	0.8375396286133813	0.9249427371169165	0.5714285714285714	0.2857142857142857	0.0	0.010748849004666801	0.010748849004666801
1450	0.061653623568831806	0.014528100841547714	0.01220897558872385	0.606237244210674	-1	0	0	0.1	1	1.0	13	1.0	1.0	14	13	0	1	0	0.06666666666666667	1	15	15	0.3333333333333333	0	0.6356285886463553	0.9682323921121309	0.40912408705334985	0.8909925560278544	0.6509279361089453	0.8973130236887792	0.8973841222784464	0.9283681206129923	1.0	0.21428571428571427	0.0	0.01220897558872385	0.01220897558872385
3717	0.07011854916532903	0.020498449358243836	0.0172472676984078	0.6628053241805358	-1	0	0	0.2	2	0.9230769230769231	12	0.5357142857142857	0.9230769230769231	14	12	0	2	0	0.14285714285714285	2	14	15	1.0	0	0.4305887605954709	0.8719555010855132	0.5585055530830652	0.9323862724367372	0.5816037684310865	0.9526363261733417	0.8375396286133813	0.9251561172365229	0.5714285714285714	0.21428571428571427	0.0	0.0172472676984078	0.0172472676984078
1799	0.07333011370851664	0.022643113936293684	0.022244576985882163	0.6897633818625	-1	0	0	0.2	2	0.9230769230769231	12	0.5357142857142857	0.9230769230769231	14	12	0	2	0	0.14285714285714285	2	14	15	1.0	0	0.4305887605954709	0.8719555010855132	0.6407453234778545	0.9318018855267278	0.5816037684310865	0.9526363261733417	0.8375396286133813	0.9249427371169165	0.5714285714285714	0.42857142857142855	0.0	0.022244576985882163	0.022244576985882163
4302	0.07293397235080912	0.01732803453300196	0.01062071914151287	0.6708762107619302	-1	0	0	0.2	2	0.9230769230769231	12	0.5357142857142857	0.9230769230769231	14	12	0	2	0	0.14285714285714285	2	14	15	1.0	0	0.4305887605954709	0.8719555010855132	0.6407453234778545	0.9318018855267278	0.5816037684310865	0.9526363261733417	0.8375396286133813	0.9249427371169165	0.5714285714285714	0.35714285714285715	0.0	0.01062071914151287	0.01062071914151287
1373	0.08711148372673742	0.0047972773006386416	0.003846083183996934	0.6302640367914887	-1	0	0	0.1	1	1.0	13	1.0	1.0	14	13	0	1	0	0.06666666666666667	1	15	15	0.3333333333333333	0	0.47835828701389466	0.874173755869738	0.5133185566461533	0.928808647490898	0.6032297859764943	0.9272681102370175	0.854577940901069	0.9129970379312161	1.0	0.35714285714285715	0.0	0.003846083183996934	0.003846083183996934
2520	0.07418045417952805	0.028702101171367483	0.027062637861013223	0.6650459856495469	-1	0	0	0.2	2	0.9230769230769231	12	0.5357142857142857	0.9230769230769231	14	12	0	2	0	0.14285714285714285	2	14	15	1.0	0	0.4305887605954709	0.8719555010855132	0.6407453234778545	0.9318018855267278	0.5816037684310865	0.9526363261733417	0.8375396286133813	0.9249427371169165	0.5714285714285714	0.35714285714285715	0.0	0.027062637861013223	0.027062637861013223
2864	0.07437420434410237	0.026241019948556807	0.02460065975853215	0.6702700717841925	-1	0	0	0.2	2	0.9230769230769231	12	0.5357142857142857	0.9230769230769231	14	12	0	2	0	0.14285714285714285	2	14	15	1.0	0	0.4305887605954709	0.8719555010855132	0.6407453234778545	0.9318018855267278	0.5816037684310865	0.9526363261733417	0.8375396286133813	0.9249427371169165	0.5714285714285714	0.42857142857142855	0.0	0.02460065975853215	0.02460065975853215
4087	0.07701306703581119	0.026531692673300956	0.0243257412029833	0.6595268885314409	-1	0	0	0.2	2	0.9230769230769231	12	0.5357142857142857	0.9230769230769231	14	12	0	2	0	0.14285714285714285	2	14	15	1.0	0	0.4305887605954709	0.8719555010855132	0.6407453234778545	0.9318018855267278	0.5816037684310865	0.9526363261733417	0.8375396286133813	0.9249427371169165	0.5714285714285714	0.2857142857142857	0.0	0.0243257412029833	0.0243257412029833
3368	0.08781024245716283	0.0048897733571853	-0.0024386516525377443	0.6509514343998493	-1	0	0	0.2	2	0.9230769230769231	12	0.5357142857142857	0.9230769230769231	14	12	0	1	0	0.14285714285714285	2	14	15	0.5	0	0.36974383983706705	0.8512725797143271	0.42356200818933687	0.9467227413255822	0.30528865758091434	0.9534916782077608	0.8088072346524958	0.9274079250166741	1.0	0.5714285714285714	0.0	-0.00024386516525377443	-0.00024386516525377443
2815	0.07546790418848374	0.02242283773377415	0.022286366775696086	0.7026146860812604	-1	0	0	0.2	2	0.9230769230769231	12	0.5357142857142857	0.9230769230769231	14	12	0	2	0	0.14285714285714285	2	14	15	1.0	0	0.4305887605954709	0.8719555010855132	0.6407453234778545	0.9318018855267278	0.5980919266709958	0.951797271230538	0.8375396286133813	0.9245148681197263	0.5714285714285714	0.21428571428571427	0.0	0.022286366775696086	0.022286366775696086
1523	0.07431500008252409	0.00892136421664822	0.004293865825591626	0.6325291793535455	-1	0	0	0.1	1	1.0	13	1.0	1.0	14	13	0	1	0	0.06666666666666667	1	15	15	0.3333333333333333	0	0.6028363268093472	0.9401650361822983	0.7600581302364998	0.9092869419172922	0.5108909400442185	0.9233077165992635	0.8935734853052695	0.9252463539005933	1.0	0.9285714285714286	0.0	0.004293865825591626	0.004293865825591626
2568	0.08111699973262622	0.0067486001741122546	0.005060077165645118	0.5941630650827445	-1	0	0	0.1	1	1.0	13	1.0	1.0	14	13	0	1	0	0.06666666666666667	1	15	15	0.3333333333333333	0	0.4305887605954709	0.8752052176341814	0.5585055530830652	0.9545342842735205	0.5329022736895515	0.9515365119972203	0.8771284097831985	0.9344068115024687	1.0	0.5	0.0	0.005060077165645118	0.005060077165645118
3040	0.018366175319159093	0.005404393837309527	0.005402799319823009	0.9728044313761104	-1	0	0	0.25	2	0.8888888888888888	8	0.55	0.8888888888888888	10	8	0	2	0	0.2	2	10	11	1.0	0	0.4305887605954709	0.825306742840704	0.7978576676106632	0.9554343384219485	0.29490297403652294	0.9049780957890963	0.9019108253660646	0.9080935678071651	0.6	0.4	0.0	0.005402799319823009	0.005402799319823009
2551	0.07586981854782546	0.024050713436713972	0.022368658331102617	0.6617386021671658	-1	0	0	0.2	2	0.9230769230769231	12	0.5357142857142857	0.9230769230769231	14	12	0	2	0	0.14285714285714285	2	14	15	1.0	0	0.4305887605954709	0.8719555010855132	0.6407453234778545	0.9318018855267278	0.5816037684310865	0.9448329611593195	0.8375396286133813	0.9211374001315112	0.5714285714285714	0.2857142857142857	0.0	0.022368658331102617	0.022368658331102617
4686	0.07732347776452787	0.025056951119985963	0.023863402124150074	0.6711853977196324	-1	0	0	0.2	2	0.9230769230769231	12	0.5357142857142857	0.9230769230769231	14	12	0	2	0	0.14285714285714285	2	14	15	1.0	0	0.4305887605954709	0.8719555010855132	0.6407453234778545	0.9318018855267278	0.7013956234793073	0.9608833005029607	0.8688449789364812	0.9294402363434154	0.5714285714285714	0.42857142857142855	0.0	0.023863402124150074	0.023863402124150074
40	0.0024074669339473743	0.0009558194524243935	0.0009469108056703662	0.9829484574387178	-1	0	0	0.5714285714285714	4	0.375	3	0.5	0.125	3	1	6	0	0	0.8	4	5	10	0.0	0.5	0.7593223708513759	0.8022939557543812	0.179685191848925	0.6278777033853314	0.6915165766179852	0.5824896720946203	0.9300505468175609	0.6796737576401954	0	0	0.0	0.0009469108056703662	0.0009469108056703662
3695	0.07639099216240408	0.02680601837469364	0.022776986822295096	0.6457183000756223	-1	0	0	0.2	2	0.9230769230769231	12	0.5357142857142857	0.9230769230769231	14	12	0	2	0	0.14285714285714285	2	14	15	1.0	0	0.4305887605954709	0.8719555010855132	0.6407453234778545	0.9318018855267278	0.5816037684310865	0.9526363261733417	0.8375396286133813	0.9249427371169165	0.5714285714285714	0.42857142857142855	0.0	0.022776986822295096	0.022776986822295096
4250	0.07530950583603693	0.025920767368059535	0.024768435017088593	0.6648026193970166	-1	0	0	0.2	2	0.9230769230769231	12	0.5357142857142857	0.9230769230769231	14	12	0	2	0	0.14285714285714285	2	14	15	1.0	0	0.4305887605954709	0.8719555010855132	0.6407453234778545	0.9318018855267278	0.5816037684310865	0.9526363261733417	0.8375396286133813	0.9249427371169165	0.5714285714285714	0.2857142857142857	0.0	0.024768435017088593	0.024768435017088593
2023	0.07441746122768104	0.02513189277138041	0.023801142299224348	0.6632222527147555	-1	0	0	0.2	2	0.9230769230769231	12	0.5357142857142857	0.9230769230769231	14	12	0	2	0	0.14285714285714285	2	14	15	1.0	0	0.4305887605954709	0.8719555010855132	0.6407453234778545	0.9318018855267278	0.5816037684310865	0.9526363261733417	0.8375396286133813	0.9249427371169165	0.5714285714285714	0.35714285714285715	0.0	0.023801142299224348	0.023801142299224348
4091	0.008170821386790643	0.0002892227384173699	-0.00010298933936495686	0.9943934452251495	-1	0	0	0.5	3	0.6666666666666666	4	0.4444444444444444	0.5	6	3	1	3	0	0.5	3	6	8	1.0	0.3333333333333333	0.2083782443563992	0.8460038661208484	0.21435432764944135	0.9625317225140395	0.4202182318003304	0.9249691255426086	0.8396405960297911	0.9232379408387669	0.16666666666666666	0.8333333333333334	0.0	-1.0298933936495685e-05	-1.0298933936495685e-05
440	0.0562221910455997	0.005042176051691061	0.00476161452461501	0.8647142320649724	-1	0	0	0.2	2	0.9230769230769231	12	0.23809523809523808	0.8461538461538461	12	11	2	1	0	0.7777777777777778	7	9	15	0.14285714285714285	0.14285714285714285	0.6486950362083339	0.8443910553744035	0.452933161069466	0.9362847531008741	0.3967014921656758	0.898550488752505	0.9034166629176026	0.8990453749697	1.0	0	0.0	0.00476161452461501	0.00476161452461501
792	0.046669947367728816	0.009072349110143344	0.004435851046042368	0.5850572471972834	-1	0	0	0.3	3	0.8461538461538461	11	0.5357142857142857	0.8461538461538461	14	11	0	1	0	0.14285714285714285	2	14	15	1.0	0.15384615384615385	0.8986710074982487	0.9655371541100002	0.40912408705334985	0.8677573507828293	0.6265980179576824	0.8987405334383307	0.781295893155962	0.9217088528237238	1.0	0.42857142857142855	0.0	0.004435851046042368	0.004435851046042368
4581	0.07848583257032535	0.009398960657492746	0.008504343530904884	0.63570026262022	-1	0	0	0.2	2	0.9230769230769231	12	0.5357142857142857	0.9230769230769231	14	12	0	1	0	0.14285714285714285	2	14	15	0.5	0	0.4305887605954709	0.8653541722794095	0.5585055530830652	0.9383935687675995	0.6526868911674244	0.936254141300984	0.8772445823716296	0.9186112267409893	1.0	0.35714285714285715	0.0	0.008504343530904884	0.008504343530904884
4013	0.07657213769874786	0.02432349793749665	0.021533860997539938	0.6675992695180366	-1	0	0	0.2	2	0.9230769230769231	12	0.5357142857142857	0.9230769230769231	14	12	0	2	0	0.14285714285714285	2	14	15	1.0	0	0.4305887605954709	0.8719555010855132	0.6407453234778545	0.9318018855267278	0.5816037684310865	0.9526363261733417	0.8375396286133813	0.9249427371169165	0.5714285714285714	0.2857142857142857	0.0	0.021533860997539938	0.021533860997539938
3559	0.0755062661484533	0.026885471895628562	0.024745200828915934	0.6616840248734318	-1	0	0	0.2	2	0.9230769230769231	12	0.5357142857142857	0.9230769230769231	14	12	0	2	0	0.14285714285714285	2	14	15	1.0	0	0.4305887605954709	0.8719555010855132	0.6407453234778545	0.9318018855267278	0.5816037684310865	0.9448329611593195	0.8375396286133813	0.9211374001315112	0.5714285714285714	0.2857142857142857	0.0	0.024745200828915934	0.024745200828915934
1638	0.09604002366841645	0.00831328171511684	0.004758733921885417	0.6606386364721026	-1	0	0	0.1	1	1.0	13	1.0	1.0	14	13	0	1	0	0.06666666666666667	1	15	15	0.3333333333333333	0	0.2675742249190184	0.9421272599792192	0.5485576000166105	0.9271666050704597	0.7317409614373698	0.8341848870617397	0.8983943351983001	0.910232583762198	1.0	0.9285714285714286	0.0	0.004758733921885417	0.004758733921885417
2976	0.007377244124586447	0.001268430596130376	-0.0010226684287027886	0.9952471334281053	-1	0	0	0.6	3	0.6	3	0.5833333333333334	0.6	6	3	0	1	0	0.3333333333333333	2	6	7	1.0	0.4	0.24153530548579866	0.8855738715079052	0.24642217391826163	0.9150490709251586	0.7013956234793073	0.9398835050936707	0.8375396286133813	0.9161302849887724	1.0	0.6666666666666666	0.0	-0.00010226684287027886	-0.00010226684287027886
1851	0.08673191960902121	0.0025306720252395738	-0.001568311635043593	0.6715030388648319	-1	0	0	0.1	1	1.0	13	1.0	1.0	14	13	0	1	0	0.06666666666666667	1	15	15	0.3333333333333333	0	0.34908149275724465	0.9207138616048459	0.5485576000166105	0.8754866377063479	0.7882240686145313	0.9336116619411429	0.8935734853052695	0.9128279767273244	1.0	0.6428571428571429	0.0	-0.0001568311635043593	-0.0001568311635043593
4454	0.07262938325590908	0.022540488731591916	0.022518429892253652	0.712783274521895	-1	0	0	0.2	2	0.9230769230769231	12	0.5357142857142857	0.9230769230769231	14	12	0	2	0	0.14285714285714285	2	14	15	1.0	0	0.4305887605954709	0.8719555010855132	0.6407453234778545	0.9318018855267278	0.5816037684310865	0.9448329611593195	0.8375396286133813	0.9211374001315112	0.5714285714285714	0.2857142857142857	0.0	0.022518429892253652	0.022518429892253652
66	0.00867196387968015	0.0004603956967632213	0.0003208097494016066	0.9557469633885655	-1	0	0	0.2	1	1.0	5	1.0	1.0	6	5	0	0	0	0.14285714285714285	7	1	7	0.0	0	0.6573862810463309	0.9056641985295064	0.5879251548306776	0.9681168479666716	0.6877047899054093	0.9205014066983238	0.9088448753185207	0.9375021775257834	0	0	0.0	0.0003208097494016066	0.0003208097494016066
3069	0.07653402518381819	0.01630382236444045	0.015325339171915716	0.6686909645589592	-1	0	0	0.2	2	0.9230769230769231	12	0.5357142857142857	0.9230769230769231	14	12	0	2	0	0.14285714285714285	2	14	15	1.0	0	0.4305887605954709	0.8381377888305319	0.7400708850158647	0.9045141190124283	0.5816037684310865	0.9533269391078703	0.9058062721071589	0.9091430194458254	0.5714285714285714	0.21428571428571427	0.0	0.015325339171915716	0.015325339171915716
4909	0.07455910301570359	0.026162392453345687	0.025619209530136668	0.687824907326388	-1	0	0	0.2	2	0.9230769230769231	12	0.5357142857142857	0.9230769230769231	14	12	0	2	0	0.14285714285714285	2	14	15	1.0	0	0.4305887605954709	0.8719555010855132	0.6407453234778545	0.9318018855267278	0.5816037684310865	0.9523947991460383	0.8375396286133813	0.9248190689062628	0.5714285714285714	0.2857142857142857	0.0	0.025619209530136668	0.025619209530136668
3875	0.07629652903019786	0.009862494861230801	0.009790497492121526	0.6540955290189983	-1	0	0	0.2	2	0.9230769230769231	12	0.5357142857142857	0.9230769230769231	14	12	0	2	0	0.14285714285714285	2	14	15	1.0	0	0.4305887605954709	0.8770334381974205	0.5585055530830652	0.9502328272976988	0.5040675580223655	0.9509578135773001	0.8530348663618433	0.9325324774704982	0.5714285714285714	0.2857142857142857	0.0	0.009790497492121526	0.009790497492121526
1938	0.0817412603445401	0.006702178913361358	0.0062412362063373585	0.6340725806017724	-1	0	0	0.2	2	0.9230769230769231	12	0.5357142857142857	0.9230769230769231	14	12	0	1	0	0.14285714285714285	2	14	15	0.5	0	0.4305887605954709	0.8264476116263362	0.6578311146210755	0.9306814519911392	0.6381243230049549	0.9523424110810155	0.930147087782131	0.9156182296736831	1.0	0.35714285714285715	0.0	0.0062412362063373585	0.0062412362063373585
3779	0.07510925404682152	0.012480627824665623	0.010160447991314374	0.6690844945510344	-1	0	0	0.2	2	0.9230769230769231	12	0.5357142857142857	0.9230769230769231	14	12	0	2	0	0.14285714285714285	2	14	15	1.0	0	0.4305887605954709	0.8719555010855132	0.6407453234778545	0.9262630867036071	0.5816037684310865	0.9448329611593195	0.8375396286133813	0.9190780499337142	0.5714285714285714	0.2857142857142857	0.0	0.010160447991314374	0.010160447991314374
1595	0.05346066018256975	0.006950474412583728	-0.0039018772238173954	0.5479113361483673	-1	0	0	0.3	3	0.8461538461538461	11	0.5357142857142857	0.8461538461538461	14	11	0	1	0	0.14285714285714285	2	14	15	1.0	0.15384615384615385	0.7123994104652835	0.9500859311162031	0.40912408705334985	0.863261596007226	0.6463127754955279	0.8555425767066844	0.781295893155962	0.8992769367775885	1.0	0.42857142857142855	0.0	-0.00039018772238173956	-0.00039018772238173956
3051	0.025824914801555368	0.0026209935262099743	0.0003595084912921976	0.9692937616234394	-1	0.25	1	0.4	4	0.5833333333333334	7	0.4666666666666667	0.5	8	6	5	2	0	0.8333333333333334	5	6	14	0.16666666666666666	0.2222222222222222	0.36974383983706705	0.8124643194274793	0.7571566761590857	0.9598580510997357	0.40983254825593896	0.9079203459229988	0.9058062721071589	0.9096736219284886	0.625	0.375	0.0	0.0003595084912921976	0.0003595084912921976
1968	0.07100699641786039	0.025671354951474597	0.02419468549864058	0.6667373152879738	-1	0	0	0.2	2	0.9230769230769231	12	0.5357142857142857	0.9230769230769231	14	12	0	2	0	0.14285714285714285	2	14	15	1.0	0	0.4305887605954709	0.8719555010855132	0.6407453234778545	0.9318018855267278	0.5816037684310865	0.9526363261733417	0.8375396286133813	0.9249427371169165	0.5714285714285714	0.35714285714285715	0.0	0.02419468549864058	0.02419468549864058
4805	0.035190914733527826	0.00517046087951962	0.0017657813448757145	0.8267324777548488	-1	0	0	0.2222222222222222	2	0.9090909090909091	10	0.5416666666666666	0.9090909090909091	12	10	0	2	0	0.16666666666666666	2	12	13	1.0	0	0.6750869070756389	0.9202831439201403	0.5585055530830652	0.900364826039459	0.9056112431298148	0.9035289983389558	0.8088072346524958	0.9084496430344999	0.5833333333333333	0.3333333333333333	0.0	0.0017657813448757145	0.0017657813448757145
2799	0.0754656739947715	0.02405225131535702	0.023172242883499623	0.6742124968650511	-1	0	0	0.2	2	0.9230769230769231	12	0.5357142857142857	0.9230769230769231	14	12	0	2	0	0.14285714285714285	2	14	15	1.0	0	0.4305887605954709	0.8719555010855132	0.6407453234778545	0.9318018855267278	0.5816037684310865	0.9526363261733417	0.8375396286133813	0.9249427371169165	0.5714285714285714	0.2857142857142857	0.0	0.023172242883499623	0.023172242883499623
3584	0.07553020870612989	0.025671351285513472	0.025099120877445917	0.6818889155592529	-1	0	0	0.2	2	0.9230769230769231	12	0.5357142857142857	0.9230769230769231	14	12	0	2	0	0.14285714285714285	2	14	15	1.0	0	0.4305887605954709	0.8719555010855132	0.6407453234778545	0.9318018855267278	0.5816037684310865	0.9526363261733417	0.8375396286133813	0.9249427371169165	0.5714285714285714	0.2857142857142857	0.0	0.025099120877445917	0.025099120877445917
423	0.02649778775021314	0.0017493945886086276	-0.0008366681090124363	0.9638387411014909	-1	0	0	0.4	4	0.5384615384615384	7	0.46875	0.46153846153846156	9	6	5	0	0	0.5	8	4	15	0.0	0	0.5892304032910324	0.9281778623046703	0.436268224521786	0.8945004524180487	0.5232280243291109	0.8948994671636743	0.8009402918438332	0.9071616739577099	0	0	0.0	-8.366681090124362e-05	-8.366681090124362e-05
637	0.0558534584749018	0.012787531384914088	0.01002467086613721	0.7350320593031353	-1	0	0	0.2222222222222222	2	0.9090909090909091	10	1.0	0.9090909090909091	12	10	0	0	0	0.07692307692307693	13	1	13	0.0	0.16666666666666666	0.5918785383404179	0.927422927615046	0.605941498210341	0.8932827066787157	0.7450953052819859	0.9125915450136795	0.8755101264370024	0.9120873697821456	0	0	0.0	0.01002467086613721	0.01002467086613721
4631	0.0771067283148916	0.020121144152817915	0.019776794177324166	0.6883869746552431	-1	0	0	0.2	2	0.9230769230769231	12	0.5357142857142857	0.9230769230769231	14	12	0	2	0	0.14285714285714285	2	14	15	1.0	0	0.4305887605954709	0.8773761340994528	0.5585055530830652	0.9490480603918708	0.48029024618355054	0.9415898368120947	0.8682574747005146	0.9280751040077401	0.5357142857142857	0.5	0.0	0.019776794177324166	0.019776794177324166
1408	0.04436213924648898	0.0033112224222454183	0.0031705376267197006	0.947793890645469	-1	0	0	0.2	2	0.8461538461538461	11	0.2777777777777778	0.6153846153846154	10	8	4	7	0	0.6666666666666666	9	6	15	0.7	0.18181818181818182	0.4493569916133902	0.9243055218855445	0.5074192172677563	0.8939484345666258	0.5075026128513196	0.9113484964030949	0.6662986075325238	0.9106359039809175	0.2	0.3	0.0	0.0031705376267197006	0.0031705376267197006
1553	0.07626083269498496	0.012575050718378398	-0.006984561600336854	0.7532686173274659	-1	0	0	0.2	2	0.9230769230769231	12	0.5357142857142857	0.9230769230769231	14	12	0	1	0	0.14285714285714285	14	2	15	0.5	0	0.7750838930232233	0.9435877685990619	0.5485576000166105	0.9058039849770345	0.5845103523260882	0.8844071358367246	0.8935734853052695	0.91464866347571	1.0	0.5714285714285714	0.0	-0.0006984561600336854	-0.0006984561600336854
4927	0.07522504821581202	0.025279947120352357	0.024126131766040726	0.6671591220940962	-1	0	0	0.2	2	0.9230769230769231	12	0.5357142857142857	0.9230769230769231	14	12	0	2	0	0.14285714285714285	2	14	15	1.0	0	0.4305887605954709	0.8719555010855132	0.6407453234778545	0.9318018855267278	0.5980919266709958	0.951797271230538	0.8375396286133813	0.9245148681197263	0.5714285714285714	0.21428571428571427	0.0	0.024126131766040726	0.024126131766040726
675	0.06600303611004701	0.009663254672416409	-0.009576355127653854	0.8010891617336399	-1	0	0	0.3	3	0.7692307692307693	10	0.5357142857142857	0.7692307692307693	12	10	2	0	0	0.14285714285714285	14	2	15	0.0	0.14285714285714285	0.7620121328357627	0.941936761680225	0.7855101604555009	0.8808963304219386	0.7450953052819859	0.9386577471751204	0.9010607022604791	0.9244993467927847	0	0	0.0	-0.0009576355127653855	-0.0009576355127653855
3906	0.0746402892906472	0.02828911503936248	0.026826338167848802	0.6659593659850012	-1	0	0	0.2	2	0.9230769230769231	12	0.5357142857142857	0.9230769230769231	14	12	0	2	0	0.14285714285714285	2	14	15	1.0	0	0.4305887605954709	0.8719555010855132	0.6407453234778545	0.9318018855267278	0.6085765819742169	0.9513615768675674	0.8375396286133813	0.9242946033961763	0.5714285714285714	0.2857142857142857	0.0	0.026826338167848802	0.026826338167848802
2950	0.07695888186713161	0.012577290023557022	-0.009343126657959056	0.6777775288771866	-1	0	0	0.2	2	0.9230769230769231	12	0.5357142857142857	0.9230769230769231	14	12	0	1	0	0.14285714285714285	2	14	15	0.5	0	0.37863383637460546	0.8436233557431855	0.7862433477619744	0.9307148962180548	0.7625685228952428	0.9262881088533997	0.8993282547321796	0.9064800552221662	1.0	0.35714285714285715	0.0	-0.0009343126657959056	-0.0009343126657959056
1183	0.04366087606547982	0.0065586316118828375	0.002704752103585859	0.8467262948025186	-1	0	0	0.2	2	0.8461538461538461	11	0.5357142857142857	0.5384615384615384	9	7	5	2	0	0.14285714285714285	2	14	15	0.16666666666666666	0	0.928800154482437	0.929512723673998	0.7664776757962649	0.891975500505698	0.8558188667863729	0.9324739125527138	0.6845713390124536	0.9197197492862598	0.5555555555555556	0.4444444444444444	0.0	0.002704752103585859	0.002704752103585859
1325	0.03376342983399856	0.003361480356319238	0.0016063093019383014	0.9349613153002673	-1	0	0	0.3	3	0.6923076923076923	9	0.2777777777777778	0.6153846153846154	11	8	3	3	0	0.6666666666666666	9	6	15	0.42857142857142855	0	0.4305887605954709	0.9092911706651532	0.5585055530830652	0.9082226153683337	0.49718000382879957	0.9200482477466652	0.8511940609963802	0.9126725520094318	0.09090909090909091	0.2727272727272727	0.0	0.0016063093019383014	0.0016063093019383014
1527	0.0020952011768168633	0.0008289681849506368	0.000827437354408506	0.9787367083865519	-1	0	0	0.4	2	0.6	3	0.5833333333333334	0.4	4	2	2	2	0	0.75	4	3	7	0.3333333333333333	0	0.8777655762302554	0.631338726677793	0.6791993810054174	0.9489475041495591	0.880105184609746	0.9120900452771608	0.7447192198552427	0.8736138247072563	0.625	0.5	0.0	0.000827437354408506	0.000827437354408506
1085	0.07736028759891726	0.010687812349392131	-0.0056482999117675875	0.7513523035009855	-1	0	0	0.2	2	0.9230769230769231	12	0.5357142857142857	0.9230769230769231	14	12	0	1	0	0.14285714285714285	14	2	15	0.5	0	0.7750838930232233	0.9435877685990619	0.5485576000166105	0.8951237688707677	0.5845103523260882	0.8844071358367246	0.8926925425740178	0.9114935636030883	1.0	0.7857142857142857	0.0	-0.0005648299911767587	-0.0005648299911767587
3006	0.07577684181731718	0.026272685762077027	0.02106925803729084	0.6437286083073874	-1	0	0	0.2	2	0.9230769230769231	12	0.5357142857142857	0.9230769230769231	14	12	0	2	0	0.14285714285714285	2	14	15	1.0	0	0.4305887605954709	0.8719555010855132	0.6407453234778545	0.9318018855267278	0.5816037684310865	0.9526363261733417	0.8375396286133813	0.9249427371169165	0.5714285714285714	0.2857142857142857	0.0	0.02106925803729084	0.02106925803729084
1584	0.031850157002607515	0.0024368627919767356	0.002044516168556641	0.9169507539237277	-1	0.25	1	0.4	4	0.6153846153846154	8	0.375	0.5384615384615384	11	7	3	0	0	0.4	4	10	15	0.0	0	0.4305887605954709	0.9338647843884212	0.5585055530830652	0.9231919140875412	0.42703444837173843	0.9398378941880039	0.903020512802758	0.9326173492990751	0	0	0.0	0.002044516168556641	0.002044516168556641
3853	0.07600095349268811	0.025671498199342554	0.024492645742097623	0.6657891459463796	-1	0	0	0.2	2	0.9230769230769231	12	0.5357142857142857	0.9230769230769231	14	12	0	2	0	0.14285714285714285	2	14	15	1.0	0	0.4305887605954709	0.8719555010855132	0.6407453234778545	0.9318018855267278	0.5816037684310865	0.9523947991460383	0.8375396286133813	0.9248190689062628	0.5714285714285714	0.2857142857142857	0.0	0.024492645742097623	0.024492645742097623
1705	0.07250056415854113	0.022068422594713744	0.021721096992824283	0.6948667203978917	-1	0	0	0.2	2	0.9230769230769231	12	0.5357142857142857	0.9230769230769231	14	12	0	2	0	0.14285714285714285	2	14	15	1.0	0	0.4305887605954709	0.8719555010855132	0.6407453234778545	0.9318018855267278	0.5816037684310865	0.9526363261733417	0.8375396286133813	0.9249427371169165	0.5714285714285714	0.35714285714285715	0.0	0.021721096992824283	0.021721096992824283
2155	0.07156837694959256	0.018394030137262776	0.011642233660596942	0.6566457294816324	-1	0	0	0.2	2	0.9230769230769231	12	0.5357142857142857	0.9230769230769231	14	12	0	2	0	0.14285714285714285	2	14	15	1.0	0	0.4305887605954709	0.8719555010855132	0.6407453234778545	0.9318018855267278	0.5816037684310865	0.9526363261733417	0.8375396286133813	0.9249427371169165	0.5714285714285714	0.35714285714285715	0.0	0.011642233660596942	0.011642233660596942
4950	0.0736105022596407	0.023129899162427334	0.022887281192202923	0.6985822681034073	-1	0	0	0.2	2	0.9230769230769231	12	0.5357142857142857	0.9230769230769231	14	12	0	2	0	0.14285714285714285	2	14	15	1.0	0	0.4305887605954709	0.8719555010855132	0.6407453234778545	0.9318018855267278	0.5816037684310865	0.9526363261733417	0.8375396286133813	0.9249427371169165	0.5714285714285714	0.35714285714285715	0.0	0.022887281192202923	0.022887281192202923
2647	0.030113732012923566	0.0008884592969896806	0.0008750643352540608	0.9748959524530538	-1	0.25	1	0.6	6	0.38461538461538464	5	0.35714285714285715	0.38461538461538464	9	5	5	3	0	0.8571428571428571	7	6	15	0.3	0.2	0.4305887605954709	0.809930391747301	0.901609509477009	0.9628595345093187	0.34325645977186114	0.9430544207513795	0.9363835578607226	0.9244167831095264	0.1111111111111111	0.4444444444444444	0.0	0.0008750643352540608	0.0008750643352540608
1650	0.05814020268705641	0.008869792891291521	-0.0034764600007303604	0.7043077990732074	-1	0.25	1	0.5	5	0.6153846153846154	8	0.4166666666666667	0.6153846153846154	12	8	2	1	0	0.25	3	12	15	0.25	0.6666666666666666	0.5528378338355548	0.8251700928270198	0.5606208334807592	0.912655408701949	0.4729556734795752	0.9556853491981614	0.8924992980303008	0.910774534110416	1.0	0.3333333333333333	0.0	-0.00034764600007303604	-0.00034764600007303604
3278	0.06449346725294829	0.013770945971761955	0.013435465062269147	0.7140629654278977	-1	0	0	0.2	2	0.9166666666666666	11	0.5384615384615384	0.9166666666666666	13	11	0	2	0	0.15384615384615385	2	13	14	1.0	0	0.4305887605954709	0.8921932589382838	0.5585055530830652	0.9494660779963967	0.49718000382879957	0.9494283394304178	0.8088072346524958	0.9346056462170532	0.576923076923077	0.3076923076923077	0.0	0.013435465062269147	0.013435465062269147
3052	0.07339893353217623	0.022602425257138445	0.022114890660541408	0.6931022424590594	-1	0	0	0.2	2	0.9230769230769231	12	0.5357142857142857	0.9230769230769231	14	12	0	2	0	0.14285714285714285	2	14	15	1.0	0	0.4305887605954709	0.8719555010855132	0.6407453234778545	0.9318018855267278	0.5816037684310865	0.9526363261733417	0.8375396286133813	0.9249427371169165	0.5714285714285714	0.2857142857142857	0.0	0.022114890660541408	0.022114890660541408
4943	0.0732226563698409	0.022848181217275578	0.02262707508634582	0.6991490808043304	-1	0	0	0.2	2	0.9230769230769231	12	0.5357142857142857	0.9230769230769231	14	12	0	2	0	0.14285714285714285	2	14	15	1.0	0	0.4305887605954709	0.8719555010855132	0.6407453234778545	0.9318018855267278	0.6085765819742169	0.9447270966409096	0.8375396286133813	0.9210882503448864	0.5714285714285714	0.2857142857142857	0.0	0.02262707508634582	0.02262707508634582
3865	0.0745889689239316	0.02917932604827014	0.02712661830351226	0.6649585133415631	-1	0	0	0.2	2	0.9230769230769231	12	0.5357142857142857	0.9230769230769231	14	12	0	2	0	0.14285714285714285	2	14	15	1.0	0	0.4305887605954709	0.8719555010855132	0.6407453234778545	0.9318018855267278	0.5816037684310865	0.9526363261733417	0.8375396286133813	0.9249427371169165	0.5714285714285714	0.42857142857142855	0.0	0.02712661830351226	0.02712661830351226
554	0.054088548298197175	0.011210650857807303	0.008340971263902578	0.7465364303634079	-1	0	0	0.2222222222222222	2	0.9090909090909091	10	1.0	0.9090909090909091	12	10	0	0	0	0.07692307692307693	13	1	13	0.0	0.16666666666666666	0.5918785383404179	0.927422927615046	0.605941498210341	0.8932827066787157	0.7450953052819859	0.9125915450136795	0.8755101264370024	0.9120873697821456	0	0	0.0	0.008340971263902578	0.008340971263902578
44	5.99565774191487e-09	5.38989916010907e-09	-5.389303348302224e-09	0.9999993223761662	-1	0	0	1.0	1	0	0	1.0	0	0	0	1	3	0	0.5	1	2	2	0.5	0	0	0	0	0	0	0	0	0	0	0	0	-0.1	-0.1
4224	0.05052703465487889	0.015679529628964267	0.011373422584688144	0.689891182733309	-1	0	0	0.2222222222222222	2	0.9090909090909091	10	0.5416666666666666	0.9090909090909091	12	10	0	2	0	0.16666666666666666	2	12	13	1.0	0	0.4305887605954709	0.8656418215005165	0.7400708850158647	0.9426510030694436	0.4202182318003304	0.9499939700745937	0.9058062721071589	0.9266004695463536	0.5833333333333334	0.5	0.0	0.011373422584688144	0.011373422584688144
1414	0.0647476053129239	0.018228198142984882	-0.0013350526473426838	0.6383413567245911	-1	0	0	0.1	1	1.0	13	1.0	1.0	14	13	0	1	0	0.06666666666666667	1	15	15	0.3333333333333333	0	0.6671897458858541	0.8686331672195986	0.36738931521220763	0.9209479373187291	0.9036180191016925	0.8838269205004181	0.8999736503659348	0.8932586981620332	1.0	0.35714285714285715	0.0	-0.00013350526473426838	-0.00013350526473426838
4780	0.07301820418584787	0.02084866356860858	0.015064193233535424	0.6387408112125865	-1	0	0	0.2	2	0.9230769230769231	12	0.5357142857142857	0.9230769230769231	14	12	0	2	0	0.14285714285714285	2	14	15	1.0	0	0.4305887605954709	0.8620603447380536	0.7400708850158647	0.9360721074033153	0.4202182318003304	0.9518517925291122	0.9058062721071589	0.9241551652291952	0.5714285714285714	0.42857142857142855	0.0	0.015064193233535424	0.015064193233535424
1519	0.07056749823808431	0.0167452341586803	0.01501534171989054	0.6933549849408633	-1	0	0	0.3	3	0.8461538461538461	11	0.5357142857142857	0.8461538461538461	14	11	0	1	0	0.14285714285714285	2	14	15	1.0	0.15384615384615385	0.4305887605954709	0.8886217924947841	0.5585055530830652	0.9511839363922349	0.5816037684310865	0.9449274160499448	0.8375396286133813	0.9327433833883526	1.0	0.5	0.0	0.01501534171989054	0.01501534171989054
4138	0.07344503253708638	0.01928170830567591	0.010775893399608645	0.6539093479823188	-1	0	0	0.2	2	0.9230769230769231	12	0.5357142857142857	0.9230769230769231	14	12	0	2	0	0.14285714285714285	2	14	15	1.0	0	0.4305887605954709	0.8719555010855132	0.6407453234778545	0.9318018855267278	0.5816037684310865	0.9526363261733417	0.8375396286133813	0.9249427371169165	0.5714285714285714	0.42857142857142855	0.0	0.010775893399608645	0.010775893399608645
3826	0.07484515239398969	0.028092482667993645	0.025832464961670198	0.6629191576517428	-1	0	0	0.2	2	0.9230769230769231	12	0.5357142857142857	0.9230769230769231	14	12	0	2	0	0.14285714285714285	2	14	15	1.0	0	0.4305887605954709	0.8719555010855132	0.6407453234778545	0.9318018855267278	0.5816037684310865	0.9526363261733417	0.8375396286133813	0.9249427371169165	0.5714285714285714	0.2857142857142857	0.0	0.025832464961670198	0.025832464961670198
2348	0.0727752534583344	0.022912272252985023	0.022081325909294378	0.6859031465046972	-1	0	0	0.2	2	0.9230769230769231	12	0.5357142857142857	0.9230769230769231	14	12	0	2	0	0.14285714285714285	2	14	15	1.0	0	0.4305887605954709	0.8719555010855132	0.6407453234778545	0.9318018855267278	0.5816037684310865	0.9526363261733417	0.8375396286133813	0.9249427371169165	0.5714285714285714	0.35714285714285715	0.0	0.022081325909294378	0.022081325909294378
2292	0.07450660310328665	0.024956042861044796	0.02355112070997371	0.6647041787200421	-1	0	0	0.2	2	0.9230769230769231	12	0.5357142857142857	0.9230769230769231	14	12	0	2	0	0.14285714285714285	2	14	15	1.0	0	0.4305887605954709	0.8719555010855132	0.6407453234778545	0.9318018855267278	0.5816037684310865	0.9526363261733417	0.8375396286133813	0.9249427371169165	0.5714285714285714	0.35714285714285715	0.0	0.02355112070997371	0.02355112070997371
444	0.014345849349915505	0.00045406729588560226	0.00045402477405865845	0.9373850014026491	-1	0	0	0.125	1	1.0	9	1.0	1.0	10	9	0	3	0	0.09090909090909091	1	11	11	1.0	0	0.9533228207724326	0.958213112560313	0.9213259400632057	0.6959854771274996	0.11135498711403327	0.8594470692144132	0.9765651527366493	0.8725632901774646	0.3	0.3	0.0	0.00045402477405865845	0.00045402477405865845
255	0.002738534556420309	0.00030411403913302356	-0.00025295737721796086	0.9937353802913069	-1	0	0	0.75	3	0.5	2	0.6	0.25	3	1	2	3	0	0.4	5	2	6	0.5	1.0	0.6671897458858541	0.8573944211805666	0.36254814483630504	0.706961686425025	0.31124098131476147	0.9591224193651279	0.8312993846411545	0.8747151663626659	0.3333333333333333	1.0	0.0	-2.5295737721796087e-05	-2.5295737721796087e-05
284	0.01709874451868907	0.0007823853717596627	0.0001772613249424968	0.9639664896913162	-1	0	0	0.25	2	0.9	9	0.5454545454545454	0.9	11	9	0	1	0	0.18181818181818182	2	11	12	0.5	0	0.3913667124538699	0.7526389370190117	0.6529273802280862	0.8418835601418612	0.8694120110729745	0.9514149485056016	0.8759366665794358	0.8721265733573291	1.0	0.2727272727272727	0.0	0.0001772613249424968	0.0001772613249424968
2133	0.07385534283863984	0.016636517128454358	0.011040897221571826	0.6711164365449614	-1	0	0	0.2	2	0.9230769230769231	12	0.5357142857142857	0.9230769230769231	14	12	0	2	0	0.14285714285714285	2	14	15	1.0	0	0.4305887605954709	0.8719555010855132	0.6407453234778545	0.9318018855267278	0.5816037684310865	0.9526363261733417	0.8375396286133813	0.9249427371169165	0.5714285714285714	0.35714285714285715	0.0	0.011040897221571826	0.011040897221571826
221	0.036139028345529754	0.010544339219520974	-0.010388811030478232	0.7381767132445224	-1	0	0	0.3	3	0.7692307692307693	10	0.5357142857142857	0.5384615384615384	9	7	5	1	0	0.14285714285714285	14	2	15	0.08333333333333333	0.14285714285714285	0.5605840717088368	0.8314845187841103	0.954371730387199	0.7346818833450722	0.6082556521557043	0.8959043509930011	0.8404510197371555	0.8304855272664026	1.0	0	0.0	-0.0010388811030478233	-0.0010388811030478233
4917	0.07342290743287598	0.022274575335714822	0.022023842162596178	0.6913742228624777	-1	0	0	0.2	2	0.9230769230769231	12	0.5357142857142857	0.9230769230769231	14	12	0	2	0	0.14285714285714285	2	14	15	1.0	0	0.4305887605954709	0.8719555010855132	0.6407453234778545	0.9318018855267278	0.5816037684310865	0.9523947991460383	0.8375396286133813	0.9248190689062628	0.5714285714285714	0.35714285714285715	0.0	0.022023842162596178	0.022023842162596178
4788	0.07564327583058268	0.028198094696253548	0.026861107906453047	0.6666576657112673	-1	0	0	0.2	2	0.9230769230769231	12	0.5357142857142857	0.9230769230769231	14	12	0	2	0	0.14285714285714285	2	14	15	1.0	0	0.4305887605954709	0.8719555010855132	0.6407453234778545	0.9318018855267278	0.5816037684310865	0.9526363261733417	0.8375396286133813	0.9249427371169165	0.5714285714285714	0.42857142857142855	0.0	0.026861107906453047	0.026861107906453047
3027	0.022296698729995377	0.0013667191834281706	0.00042055776428165533	0.985892393679967	-1	0	0	0.375	3	0.6666666666666666	6	0.36666666666666664	0.5555555555555556	8	5	2	5	0	0.8333333333333334	5	6	11	1.0	0.3333333333333333	0.36974383983706705	0.8167378183929939	0.8293830928180472	0.9648162415928502	0.4202182318003304	0.9450605190959319	0.9363835578607226	0.9275907591793089	0.125	0.625	0.0	0.00042055776428165533	0.00042055776428165533
1327	0.044543154855247305	0.016031186610053948	0.015275602777280206	0.6492108574011457	-1	0	0	0.25	2	0.8	8	0.5454545454545454	0.8	9	8	2	3	0	0.18181818181818182	2	11	12	0.42857142857142855	0	0.6671897458858541	0.9270652853440404	0.40563859249184625	0.7553322832483738	0.6265980179576824	0.9222625285963953	0.7810695193080986	0.8857186717563452	0.2222222222222222	0	0.0	0.015275602777280206	0.015275602777280206
89	0.001869770553530429	0.0002599240171093756	-0.00025786909606002173	0.9857027925491283	-1	0	0	0.25	1	1.0	4	0.6666666666666666	0.5	2	2	3	1	0	1.0	3	3	6	0.1	0.5	0.3546370217076067	0.9273292838148184	0.36784078081453425	0.669965719019034	0.7186153958943307	0.7996461422486184	0.8782597795027569	0.824358639028097	1.0	1.0	0.0	-2.5786909606002173e-05	-2.5786909606002173e-05
3435	0.04013778685917529	0.0021841023017419416	0.0016662868486461194	0.7223288538763687	-1	0	0	0.4	4	0.6153846153846154	8	0.4166666666666667	0.6153846153846154	11	8	3	2	0	0.25	3	12	15	0.2857142857142857	0	0.4305887605954709	0.8647201474512379	0.5585055530830652	0.9408605041893621	0.49718000382879957	0.940123726298505	0.8626871844412285	0.9211853562084187	0.5909090909090909	0.45454545454545453	0.0	0.0016662868486461194	0.0016662868486461194
5024	0.07386952417368747	0.02623571185211955	0.025467817129350024	0.689767191307263	-1	0	0	0.2	2	0.9230769230769231	12	0.5357142857142857	0.9230769230769231	14	12	0	2	0	0.14285714285714285	2	14	15	1.0	0	0.4305887605954709	0.8719555010855132	0.6407453234778545	0.9318018855267278	0.5816037684310865	0.9526363261733417	0.8375396286133813	0.9249427371169165	0.5714285714285714	0.2857142857142857	0.0	0.025467817129350024	0.025467817129350024
563	0.0820193785490066	0.008845991938838473	-0.0006585125263137185	0.6171388672302791	-1	0	0	0.1	1	1.0	13	1.0	1.0	14	13	0	1	0	0.06666666666666667	1	15	15	0.3333333333333333	0	0.6028363268093472	0.9499178759438146	0.5525976365850638	0.9250964393592338	0.7882240686145313	0.9425937845592989	0.8983943351983001	0.9400053551290644	1.0	0.6428571428571429	0.0	-6.585125263137185e-05	-6.585125263137185e-05
1467	0.0801490890043315	0.013519859890400752	0.011221771129016898	0.6149876512653099	-1	0	0	0.1	1	1.0	13	1.0	1.0	14	13	0	1	0	0.06666666666666667	1	15	15	0.3333333333333333	0	0.6356285886463553	0.9704194906954267	0.40912408705334985	0.8909925560278542	0.6509279361089453	0.8721569149487923	0.8973841222784464	0.9244147355764406	1.0	0.2857142857142857	0.0	0.011221771129016898	0.011221771129016898
857	0.028467937259144014	0.00500230329717854	-0.0010378966388769222	0.929707289820181	-1	0	0	0.25	2	0.8888888888888888	8	0.55	0.8888888888888888	9	8	1	0	0	0.2	2	10	11	0.0	0	0.47101508036432016	0.9526419303645985	0.6604999248622131	0.896477482782143	0.5820774498770264	0.8972665464756739	0.903020512802758	0.9200088306703156	0	0	0.0	-0.00010378966388769222	-0.00010378966388769222
814	0.03677274508848361	0.005864001259139204	0.004174652708509839	0.8296825796260117	-1	0	0	0.25	2	0.9	9	0.5454545454545454	0.9	11	9	0	0	0	0.18181818181818182	2	11	12	0.0	0	0.3491143709661742	0.9066191836903811	0.35032143368294366	0.9687801993100639	0.7882240686145313	0.8884812641320657	0.9075805756922926	0.9305033793052748	0	0	0.0	0.004174652708509839	0.004174652708509839
4271	0.08260811642561183	0.012123030656779327	0.011240488790601091	0.6415956529741785	-1	0	0	0.2	2	0.9230769230769231	12	0.5357142857142857	0.9230769230769231	14	12	0	2	0	0.14285714285714285	2	14	15	1.0	0	0.4305887605954709	0.8609873736846023	0.6407453234778545	0.9318018855267278	0.5816037684310865	0.9526363261733417	0.8375396286133813	0.9227181963879669	0.5714285714285714	0.2857142857142857	0.0	0.011240488790601091	0.011240488790601091
1665	0.07047257459792869	0.014364522616923977	0.013502352698003218	0.682487166925656	-1	0	0	0.3	3	0.8461538461538461	11	0.5357142857142857	0.8461538461538461	14	11	0	1	0	0.14285714285714285	2	14	15	1.0	0.15384615384615385	0.4305887605954709	0.8886217924947841	0.5585055530830652	0.9511839363922349	0.5816037684310865	0.9449274160499448	0.8375396286133813	0.9327433833883526	1.0	0.5	0.0	0.013502352698003218	0.013502352698003218
4935	0.06580598680730776	0.01680232288394105	0.012470243471805956	0.6610157827338923	-1	0	0	0.2	2	0.9230769230769231	12	0.5357142857142857	0.9230769230769231	14	12	0	2	0	0.14285714285714285	2	14	15	1.0	0	0.4305887605954709	0.8719555010855132	0.5585055530830652	0.9329237069350117	0.6085765819742169	0.9513615768675674	0.8532553751305697	0.9247084942732902	0.5357142857142857	0.35714285714285715	0.0	0.012470243471805956	0.012470243471805956
3488	0.07411087858391861	0.025089927632055056	0.02310891776076838	0.6600130974717837	-1	0	0	0.2	2	0.9230769230769231	12	0.5357142857142857	0.9230769230769231	14	12	0	2	0	0.14285714285714285	2	14	15	1.0	0	0.4305887605954709	0.8719555010855132	0.6407453234778545	0.9318018855267278	0.5816037684310865	0.9526363261733417	0.8375396286133813	0.9249427371169165	0.5714285714285714	0.2857142857142857	0.0	0.02310891776076838	0.02310891776076838
344	0.048380396997476205	0.005708285469945249	0.004973093487104549	0.9145639749569258	-1	0	0	0.2	2	0.9230769230769231	12	0.5769230769230769	0.7692307692307693	10	10	4	0	0	0.15384615384615385	2	13	15	0.0	0	0.48756579584795395	0.8800952514255662	0.5120183425371335	0.9184599507281874	0.29976739143549563	0.8852111646840847	0.8692894498990695	0.8959073985931062	0	0	0.0	0.004973093487104549	0.004973093487104549
3666	0.07495717180091008	0.02545075164313846	0.02437309170825501	0.6701160539000864	-1	0	0	0.2	2	0.9230769230769231	12	0.5357142857142857	0.9230769230769231	14	12	0	2	0	0.14285714285714285	2	14	15	1.0	0	0.4305887605954709	0.8719555010855132	0.6407453234778545	0.9318018855267278	0.5871818742188044	0.9493384610980574	0.8638959581010223	0.9232883074864504	0.5714285714285714	0.21428571428571427	0.0	0.02437309170825501	0.02437309170825501
4673	0.07337301406981561	0.017961418548085337	0.01279161445127345	0.6611672806439787	-1	0	0	0.2	2	0.9230769230769231	12	0.5357142857142857	0.9230769230769231	14	12	0	2	0	0.14285714285714285	2	14	15	1.0	0	0.4305887605954709	0.8719555010855132	0.5888694025446816	0.9312249148763235	0.5816037684310865	0.9526363261733417	0.8375396286133813	0.9247331791846917	0.5714285714285714	0.2857142857142857	0.0	0.01279161445127345	0.01279161445127345
4373	0.07700419282438813	0.02333542072586205	0.021171284574515652	0.6770216607559703	-1	0	0	0.2	2	0.9230769230769231	12	0.5357142857142857	0.9230769230769231	14	12	0	2	0	0.14285714285714285	2	14	15	1.0	0	0.4305887605954709	0.8719555010855132	0.6407453234778545	0.9318018855267278	0.662522209060478	0.9550427551072489	0.8375396286133813	0.9261980323777215	0.5714285714285714	0.2857142857142857	0.0	0.021171284574515652	0.021171284574515652
2104	0.07660302315512063	0.021982326054009384	0.01884421386247146	0.6610235947117028	-1	0	0	0.2	2	0.9230769230769231	12	0.5357142857142857	0.9230769230769231	14	12	0	2	0	0.14285714285714285	2	14	15	1.0	0	0.4305887605954709	0.8719555010855132	0.6578311146210755	0.9409269942544793	0.5816037684310865	0.9526363261733417	0.8713395895770738	0.9284161046107641	0.5714285714285714	0.42857142857142855	0.0	0.01884421386247146	0.01884421386247146
3599	0.07690462937907905	0.01869049956994494	0.018611904727205295	0.6865382741200116	-1	0	0	0.2	2	0.9230769230769231	12	0.5357142857142857	0.9230769230769231	14	12	0	2	0	0.14285714285714285	2	14	15	1.0	0	0.4305887605954709	0.8773761340994528	0.5585055530830652	0.9490480603918708	0.48029024618355054	0.9415898368120947	0.8682574747005146	0.9280751040077401	0.5357142857142857	0.35714285714285715	0.0	0.018611904727205295	0.018611904727205295
4864	0.07392545422083598	0.025965114444695913	0.023807091464545255	0.6610083616590411	-1	0	0	0.2	2	0.9230769230769231	12	0.5357142857142857	0.9230769230769231	14	12	0	2	0	0.14285714285714285	2	14	15	1.0	0	0.4305887605954709	0.8719555010855132	0.6407453234778545	0.9318018855267278	0.5816037684310865	0.9526363261733417	0.8375396286133813	0.9249427371169165	0.5714285714285714	0.2857142857142857	0.0	0.023807091464545255	0.023807091464545255
4477	0.07138439797933893	0.016040034223664158	0.010870094199128303	0.6729132812737326	-1	0	0	0.2	2	0.9230769230769231	12	0.5357142857142857	0.9230769230769231	14	12	0	2	0	0.14285714285714285	2	14	15	1.0	0	0.4305887605954709	0.8719555010855132	0.6407453234778545	0.9318018855267278	0.5816037684310865	0.9526363261733417	0.8375396286133813	0.9249427371169165	0.5714285714285714	0.2857142857142857	0.0	0.010870094199128303	0.010870094199128303
3539	0.07305268357619	0.015011563993227346	0.011581336219246719	0.652812610921379	-1	0	0	0.2	2	0.9230769230769231	12	0.5357142857142857	0.9230769230769231	14	12	0	2	0	0.14285714285714285	2	14	15	1.0	0	0.4305887605954709	0.8482557974239927	0.6578311146210755	0.9383603346405912	0.47709474447923494	0.9554175538375758	0.9058062721071589	0.9243430697542402	0.5714285714285714	0.21428571428571427	0.0	0.011581336219246719	0.011581336219246719
4667	0.07243062107298272	0.027356245922416925	0.02656440179095455	0.6912255669440628	-1	0	0	0.2	2	0.9230769230769231	12	0.5357142857142857	0.9230769230769231	14	12	0	2	0	0.14285714285714285	2	14	15	1.0	0	0.4305887605954709	0.8719555010855132	0.6407453234778545	0.9318018855267278	0.6085765819742169	0.9513615768675674	0.8375396286133813	0.9242946033961763	0.5714285714285714	0.35714285714285715	0.0	0.02656440179095455	0.02656440179095455
3728	0.07629937512837981	0.024462356628053336	0.02383225723805587	0.6849320923486901	-1	0	0	0.2	2	0.9230769230769231	12	0.5357142857142857	0.9230769230769231	14	12	0	2	0	0.14285714285714285	2	14	15	1.0	0	0.4305887605954709	0.8719555010855132	0.6407453234778545	0.9318018855267278	0.5816037684310865	0.9448329611593195	0.8375396286133813	0.9211374001315112	0.5714285714285714	0.42857142857142855	0.0	0.02383225723805587	0.02383225723805587
808	0.05863605817109821	0.008351658269009948	0.0081930117187877	0.9198573421123454	-1	0	0	0.2	2	0.8461538461538461	11	0.38461538461538464	0.7692307692307693	11	10	3	2	0	0.23076923076923078	3	13	15	0.2222222222222222	1.0	0.30686750087342224	0.9511924513579464	0.5485576000166105	0.9220176599477696	0.7882240686145313	0.8771322802915522	0.8477950158216626	0.9219029469924442	0.5909090909090908	0.5454545454545454	0.0	0.0081930117187877	0.0081930117187877
3659	0.07995133953374897	0.009739829596427642	0.009562172978287316	0.642913656206082	-1	0	0	0.2	2	0.9230769230769231	12	0.5357142857142857	0.9230769230769231	14	12	0	2	0	0.14285714285714285	2	14	15	1.0	0	0.4305887605954709	0.8381377888305319	0.6914657444457066	0.9050689499471276	0.48029024618355054	0.9451953219780037	0.8551326884117484	0.904561750727529	0.5714285714285714	0.2857142857142857	0.0	0.009562172978287316	0.009562172978287316
4816	0.07580453920712296	0.02738464607032501	0.025408352219476873	0.662501394380193	-1	0	0	0.2	2	0.9230769230769231	12	0.5357142857142857	0.9230769230769231	14	12	0	2	0	0.14285714285714285	2	14	15	1.0	0	0.4305887605954709	0.8719555010855132	0.6407453234778545	0.9318018855267278	0.5816037684310865	0.9448329611593195	0.8375396286133813	0.9211374001315112	0.5714285714285714	0.2857142857142857	0.0	0.025408352219476873	0.025408352219476873
2795	0.07553927492547524	0.011401290348203115	0.009850285869302639	0.6446061094253728	-1	0	0	0.2	2	0.9230769230769231	12	0.5357142857142857	0.9230769230769231	14	12	0	2	0	0.14285714285714285	2	14	15	1.0	0	0.4305887605954709	0.8482557974239927	0.6578311146210755	0.9383603346405912	0.46020498683398586	0.9447914663023075	0.8551326884117484	0.9189292610235444	0.5714285714285714	0.35714285714285715	0.0	0.009850285869302639	0.009850285869302639
4916	0.07210824640292778	0.017721549873411454	0.011213696279855016	0.6635433819875803	-1	0	0	0.2	2	0.9230769230769231	12	0.5357142857142857	0.9230769230769231	14	12	0	2	0	0.14285714285714285	2	14	15	1.0	0	0.4305887605954709	0.8719555010855132	0.6407453234778545	0.9318018855267278	0.5816037684310865	0.9526363261733417	0.8375396286133813	0.9249427371169165	0.5714285714285714	0.2857142857142857	0.0	0.011213696279855016	0.011213696279855016
768	0.022751341592225825	0.005414104438316482	0.003956689677412939	0.9524193163133714	-1	0.25	1	0.4	4	0.5833333333333334	7	0.42424242424242425	0.5833333333333334	9	7	4	2	0	0.2727272727272727	3	11	14	0.2	0.6666666666666666	0.2675742249190184	0.9377910721924231	0.5485576000166105	0.8811457412956549	0.7882240686145313	0.8037348628221502	0.8935734853052695	0.8851420721598964	0.5555555555555556	0.7777777777777778	0.0	0.003956689677412939	0.003956689677412939
2178	0.07867157188999897	0.014926782058114934	0.014883946013959384	0.6617234817125136	-1	0	0	0.2	2	0.9230769230769231	12	0.5357142857142857	0.9230769230769231	14	12	0	2	0	0.14285714285714285	2	14	15	1.0	0	0.4305887605954709	0.8381377888305319	0.6881949640826919	0.9051917894220872	0.5980919266709958	0.9541760144855969	0.9011736687257325	0.9098870132259996	0.5714285714285714	0.2857142857142857	0.0	0.014883946013959384	0.014883946013959384
446	0.022179698124732045	0.0025574782014467458	-0.002529158228229668	0.9538613650530919	-1	0.3333333333333333	1	0.375	3	0.6666666666666666	6	0.3142857142857143	0.6666666666666666	9	6	1	0	0	0.7142857142857143	5	7	11	0.0	0.3333333333333333	0.6206576146367799	0.9451754926046145	0.4825755376554439	0.8856359958869655	0.24590454144912047	0.8541536967164055	0.9056312496526528	0.9020815777870815	0	0	0.0	-0.0002529158228229668	-0.0002529158228229668
4320	0.07558524460988836	0.0261126141715276	0.024694878049874497	0.6601901565701844	-1	0	0	0.2	2	0.9230769230769231	12	0.5357142857142857	0.9230769230769231	14	12	0	2	0	0.14285714285714285	2	14	15	1.0	0	0.4305887605954709	0.8719555010855132	0.6407453234778545	0.9318018855267278	0.5816037684310865	0.9526363261733417	0.8375396286133813	0.9249427371169165	0.5714285714285714	0.35714285714285715	0.0	0.024694878049874497	0.024694878049874497
175	0.0329455897562927	0.002269133447298714	0.0007356697691190168	0.9378877884447457	-1	0.25	1	0.3	3	0.7692307692307693	10	0.23809523809523808	0.7692307692307693	13	10	1	0	0	0.7777777777777778	7	9	15	0.0	0.75	0.7750838930232233	0.9265851693106437	0.5124020054728222	0.9016660981663385	0.45156771912386884	0.9317449071985594	0.859802056277868	0.9209278388545415	0	0	0.0	0.0007356697691190168	0.0007356697691190168
1014	0.053647620709993835	0.006584080637868222	-0.0019656756277897885	0.4928642503182996	-1	0	0	0.2	2	0.8461538461538461	11	0.38461538461538464	0.8461538461538461	13	11	1	0	0	0.23076923076923078	13	3	15	0.0	0	0.6019048178801913	0.9231376072999211	0.5132495872759985	0.9204436159817452	0.7252703503196355	0.8716364448890418	0.8867375798214826	0.9074776818600154	0	0	0.0	-0.00019656756277897886	-0.00019656756277897886
1598	0.05881740549497935	0.0055213663456299055	0.002981909222272416	0.6470517805768614	-1	0	0	0.1	1	1.0	13	1.0	1.0	14	13	0	1	0	0.06666666666666667	1	15	15	0.3333333333333333	0	0.6373138092811719	0.9385048522703919	0.43862782363129565	0.8053858671900929	0.6032297859764943	0.8453325010251579	0.8412488722278941	0.875231487320965	1.0	0.21428571428571427	0.0	0.002981909222272416	0.002981909222272416
1068	0.0732889787241496	0.012406018801312526	-0.007802354392265569	0.7415465594359614	-1	0	0	0.2	2	0.9230769230769231	12	0.5357142857142857	0.9230769230769231	14	12	0	1	0	0.14285714285714285	14	2	15	0.5	0	0.7750838930232233	0.9376471740234494	0.5689620213447716	0.9093986620538832	0.4847285675331162	0.8780529790874628	0.8926925425740178	0.9113582567709607	1.0	0.7857142857142857	0.0	-0.0007802354392265569	-0.0007802354392265569
3687	0.04910203502242909	0.0036224039777244337	-0.001334894732432317	0.8188606576121911	-1	0	0	0.3	3	0.8461538461538461	11	0.5357142857142857	0.8461538461538461	14	11	0	1	0	0.14285714285714285	14	2	15	1.0	0.6153846153846154	0.4305887605954709	0.8781235388013628	0.5585055530830652	0.956030678478009	0.508906481575521	0.9438662863336501	0.8555631370567943	0.9324811245207208	1.0	0.42857142857142855	0.0	-0.0001334894732432317	-0.0001334894732432317
2635	0.07068973448992094	0.018994837955011293	0.013566141606902202	0.6602778695268452	-1	0	0	0.2	2	0.9230769230769231	12	0.5357142857142857	0.9230769230769231	14	12	0	2	0	0.14285714285714285	2	14	15	1.0	0	0.4305887605954709	0.8719555010855132	0.5585055530830652	0.9368358263243614	0.5816037684310865	0.9526363261733417	0.867588575468225	0.9268199401212477	0.5714285714285714	0.35714285714285715	0.0	0.013566141606902202	0.013566141606902202
2349	0.07539513081390972	0.028705343785565867	0.027002758772435374	0.6677098817397558	-1	0	0	0.2	2	0.9230769230769231	12	0.5357142857142857	0.9230769230769231	14	12	0	2	0	0.14285714285714285	2	14	15	1.0	0	0.4305887605954709	0.8719555010855132	0.6407453234778545	0.9318018855267278	0.5980919266709958	0.951797271230538	0.8375396286133813	0.9245148681197263	0.5714285714285714	0.2857142857142857	0.0	0.027002758772435374	0.027002758772435374
2159	0.07435240701903459	0.02732078218953433	0.025690810054879228	0.6672804171212834	-1	0	0	0.2	2	0.9230769230769231	12	0.5357142857142857	0.9230769230769231	14	12	0	2	0	0.14285714285714285	2	14	15	1.0	0	0.4305887605954709	0.8719555010855132	0.6407453234778545	0.9318018855267278	0.5816037684310865	0.9526363261733417	0.8375396286133813	0.9249427371169165	0.5714285714285714	0.35714285714285715	0.0	0.025690810054879228	0.025690810054879228
1370	0.0747923991166059	0.01833601871768014	0.014318105653626453	0.6951381549576033	-1	0	0	0.1	1	1.0	13	1.0	1.0	14	13	0	1	0	0.06666666666666667	1	15	15	0.3333333333333333	0	0.6373138092811719	0.9385048522703919	0.43862782363129565	0.8150330954405041	0.6032297859764943	0.8837251269848299	0.8480333174272344	0.8888311316496127	1.0	0.21428571428571427	0.0	0.014318105653626453	0.014318105653626453
858	0.07524724893082946	0.01710695821765022	0.007455314676902187	0.7226767144751827	-1	0	0	0.4	4	0.6923076923076923	9	0.38461538461538464	0.6923076923076923	13	9	1	1	0	0.23076923076923078	13	3	15	0.5	0.15384615384615385	0.6750869070756389	0.8222183638074145	0.7571566761590857	0.8587102979543162	0.34494884321950225	0.947999418345388	0.8433547160708796	0.8889166566358692	1.0	0.38461538461538464	0.0	0.007455314676902187	0.007455314676902187
4854	0.07572800438941937	0.023856451722030114	0.02322437995892453	0.677642159661683	-1	0	0	0.2	2	0.9230769230769231	12	0.5357142857142857	0.9230769230769231	14	12	0	2	0	0.14285714285714285	2	14	15	1.0	0	0.4305887605954709	0.8719555010855132	0.6407453234778545	0.9318018855267278	0.5816037684310865	0.9526363261733417	0.8375396286133813	0.9249427371169165	0.5714285714285714	0.21428571428571427	0.0	0.02322437995892453	0.02322437995892453
4073	0.0737875677495177	0.022170355994492345	0.02146515368579368	0.6887100319935555	-1	0	0	0.2	2	0.9230769230769231	12	0.5357142857142857	0.9230769230769231	14	12	0	2	0	0.14285714285714285	2	14	15	1.0	0	0.4305887605954709	0.8719555010855132	0.6407453234778545	0.9318018855267278	0.5816037684310865	0.9448329611593195	0.8375396286133813	0.9211374001315112	0.5714285714285714	0.2857142857142857	0.0	0.02146515368579368	0.02146515368579368
1972	0.07563508329947562	0.02483383881308344	0.023865987762547506	0.6716796235305783	-1	0	0	0.2	2	0.9230769230769231	12	0.5357142857142857	0.9230769230769231	14	12	0	2	0	0.14285714285714285	2	14	15	1.0	0	0.4305887605954709	0.8719555010855132	0.6407453234778545	0.9318018855267278	0.5816037684310865	0.9526363261733417	0.8375396286133813	0.9249427371169165	0.5714285714285714	0.35714285714285715	0.0	0.023865987762547506	0.023865987762547506
3583	0.06409399848912044	0.019411287838111153	0.013605112811576302	0.6594826156598708	-1	0	0	0.2	2	0.9230769230769231	12	0.5357142857142857	0.9230769230769231	14	12	0	2	0	0.14285714285714285	2	14	15	1.0	0	0.4305887605954709	0.8719555010855132	0.5585055530830652	0.9329237069350117	0.5980919266709958	0.951797271230538	0.8479813385047423	0.9249276525898439	0.5357142857142857	0.2857142857142857	0.0	0.013605112811576302	0.013605112811576302
1323	0.05349492729144404	0.003365851911468854	-0.0033619142490837355	0.5312009774291038	-1	0	0	0.2	2	0.9230769230769231	12	0.5357142857142857	0.9230769230769231	14	12	0	2	0	0.14285714285714285	2	14	15	1.0	0	0.8986710074982487	0.9564296118713476	0.40912408705334985	0.8475960942534821	0.6265980179576824	0.8805021872375433	0.781295893155962	0.9061322094580572	0.6428571428571428	0.35714285714285715	0.0	-0.0003361914249083736	-0.0003361914249083736
3962	0.06565663624230025	0.011248248200878337	0.006964081862908985	0.73988720053996	-1	0	0	0.2	2	0.9230769230769231	12	0.5357142857142857	0.9230769230769231	14	12	0	0	0	0.14285714285714285	2	14	15	0.0	0	0.4305887605954709	0.884564331560911	0.5693774298998113	0.9302148417581239	0.5806918356811517	0.9484185624202774	0.8088072346524958	0.9250252775505673	0	0	0.0	0.006964081862908985	0.006964081862908985
3472	0.024136029604528455	0.0066070809955246015	-0.00016185655198040514	0.9691508470451455	-1	0	0	0.3	3	0.8461538461538461	11	0.3125	0.8461538461538461	14	11	0	1	0	0.3333333333333333	4	12	15	1.0	0.18181818181818182	0.4305887605954709	0.8147023480426254	0.901609509477009	0.9642356453382218	0.2673208553899676	0.9171408124598099	0.9363835578607226	0.9163012070003574	1.0	0.5714285714285714	0.0	-1.6185655198040515e-05	-1.6185655198040515e-05
1387	0.08478425929544608	0.023131687586590392	0.021839616883751765	0.6967785173009455	-1	0	0	0.1	1	1.0	13	1.0	1.0	14	13	0	1	0	0.06666666666666667	1	15	15	0.3333333333333333	0	0.7250854000494311	0.9363478978007076	0.6592818416597825	0.9047673481467341	0.6076292584931349	0.9320074221661364	0.8935734853052695	0.9254826899723583	1.0	0.7857142857142857	0.0	0.021839616883751765	0.021839616883751765
1997	0.07539298636495263	0.025651936144610622	0.024619940087327045	0.6757502848569128	-1	0	0	0.2	2	0.9230769230769231	12	0.5357142857142857	0.9230769230769231	14	12	0	2	0	0.14285714285714285	2	14	15	1.0	0	0.4305887605954709	0.8719555010855132	0.6407453234778545	0.9318018855267278	0.5816037684310865	0.9526363261733417	0.8375396286133813	0.9249427371169165	0.5714285714285714	0.42857142857142855	0.0	0.024619940087327045	0.024619940087327045
4800	0.07567371089964652	0.026576280931156	0.024700404268398424	0.6613227731433957	-1	0	0	0.2	2	0.9230769230769231	12	0.5357142857142857	0.9230769230769231	14	12	0	2	0	0.14285714285714285	2	14	15	1.0	0	0.4305887605954709	0.8719555010855132	0.6407453234778545	0.9318018855267278	0.5816037684310865	0.9526363261733417	0.8375396286133813	0.9249427371169165	0.5714285714285714	0.21428571428571427	0.0	0.024700404268398424	0.024700404268398424
198	0.005011013346509257	0.0005128602004065312	0.000380002611272152	0.9806747120168983	-1	0	0	0.6	3	0.6	3	0.4666666666666667	0.4	5	2	1	2	0	0.6	5	3	7	0.6666666666666666	0.8	0.8515263136311862	0.8368153027748904	0.77763629703365	0.919428190507012	0.7535964835169728	0.8889940928736186	0.8248884139162026	0.885941926338827	0.6	0.2	0.0	0.000380002611272152	0.000380002611272152
2319	0.02141559255735594	0.0017682433714497337	0.0013256530498744568	0.9890472733843917	-1	0	0	0.2857142857142857	2	0.875	7	0.5555555555555556	0.875	9	7	0	2	0	0.2222222222222222	2	9	10	1.0	0	0.6750869070756389	0.9141419231714119	0.5585055530830652	0.8916841231471957	0.9056112431298148	0.8944428229035879	0.8088072346524958	0.9005573597821042	0.6111111111111112	0.3333333333333333	0.0	0.0013256530498744568	0.0013256530498744568
1331	0.015227545951249621	0.0018497966669423216	-0.0004315351299375044	0.9929745756988362	-1	0	0	0.25	2	0.9	9	0.3	0.9	11	9	0	2	0	0.625	8	5	12	1.0	0	0.8840323266720317	0.9649002430176831	0.566755351547329	0.9028220891818176	0.38062374381839026	0.8341492831139973	0.888773471417301	0.915757004954388	0.5454545454545454	0.5454545454545454	0.0	-4.3153512993750444e-05	-4.3153512993750444e-05
3954	0.014827581383834174	0.002748736569079714	0.0018286301978223626	0.9695646291750981	-1	0	0	0.2857142857142857	2	0.875	7	0.5555555555555556	0.875	9	7	0	2	0	0.2222222222222222	2	9	10	1.0	0	0.4305887605954709	0.8081307831591094	0.901609509477009	0.95950306864055	0.3212664824762286	0.9201871143943926	0.9363835578607226	0.9128809923526764	0.6111111111111112	0.4444444444444444	0.0	0.0018286301978223626	0.0018286301978223626
449	0.03010807283072142	0.007450057408444457	0.003961280155980835	0.9392569873592583	-1	0	0	0.4	4	0.5384615384615384	7	0.3125	0.5384615384615384	9	7	5	0	0	0.75	8	6	15	0.0	0	0.5318286542896069	0.8871469949472275	0.3303316555901528	0.873639749087182	0.5588965711546761	0.8615255795719126	0.7647866205218725	0.8744793371398248	0	0	0.0	0.003961280155980835	0.003961280155980835
2492	0.037330371082903574	0.003784729407919835	0.003784514634070979	0.7054169052465686	-1	0	0	0.25	2	0.8888888888888888	8	0.55	0.8888888888888888	10	8	0	2	0	0.2	2	10	11	1.0	0	0.4305887605954709	0.8849997904117304	0.6407453234778545	0.9439061312747191	0.5816037684310865	0.948528527357932	0.8375396286133813	0.9303781461627042	0.6	0.4	0.0	0.003784514634070979	0.003784514634070979
819	0.06188088066500778	0.012718155415863776	0.012061503854436247	0.7683776760738177	-1	0	0	0.3	3	0.8461538461538461	11	0.5357142857142857	0.8461538461538461	14	11	0	1	0	0.14285714285714285	2	14	15	1.0	0.15384615384615385	0.4305887605954709	0.9051549853241426	0.5585055530830652	0.9495055124524593	0.5816037684310865	0.944266780782245	0.8375396286133813	0.9354300473186643	1.0	0.42857142857142855	0.0	0.012061503854436247	0.012061503854436247
26	0.0936076745280626	0.029236672691988323	0.010029409879026256	0.6691966593172733	-1	0	0	0.1	1	1.0	13	0.5357142857142857	0.9230769230769231	13	12	1	2	0	0.14285714285714285	2	14	15	0.4	0	0.5146695230245822	0.8736351952911867	0.25045430714750483	0.8735977476314155	0.7034924847897053	0.936901249619585	0.9547312404855586	0.899182359277327	0.5769230769230769	0.15384615384615385	0.0	0.010029409879026256	0.010029409879026256
24	1.4658441951900305e-06	3.425313721311204e-08	3.40953907738327e-08	0.9999990743097001	-1	0	0	1.0	1	0	0	1.0	0	1	0	0	1	0	0.5	2	1	2	0.3333333333333333	0	0	0	0	0	0	0	0	0	0	0	0	3.40953907738327e-08	3.40953907738327e-08
2539	0.07432258792979295	0.025703903394250216	0.024719286021069726	0.6726963591146704	-1	0	0	0.2	2	0.9230769230769231	12	0.5357142857142857	0.9230769230769231	14	12	0	2	0	0.14285714285714285	2	14	15	1.0	0	0.4305887605954709	0.8719555010855132	0.6407453234778545	0.9318018855267278	0.5816037684310865	0.9526363261733417	0.8375396286133813	0.9249427371169165	0.5714285714285714	0.2857142857142857	0.0	0.024719286021069726	0.024719286021069726
1575	0.06464548754037652	0.007628910871613651	4.132453354144484e-05	0.6182639861444612	-1	0	0	0.1	1	1.0	13	1.0	1.0	14	13	0	0	0	0.06666666666666667	1	15	15	0.0	0	0.37258616979446185	0.9501624773919994	0.40738133977259805	0.8505089869635165	0.4348998186372449	0.8483791745974223	0.781295893155962	0.894366125334853	0	0	0.0	4.132453354144484e-05	4.132453354144484e-05
3041	0.07156314027496034	0.025196538460817552	0.02389270259094099	0.6760299012813227	-1	0	0	0.2	2	0.9230769230769231	12	0.5357142857142857	0.9230769230769231	14	12	0	2	0	0.14285714285714285	2	14	15	1.0	0	0.4305887605954709	0.8719555010855132	0.6407453234778545	0.9318018855267278	0.5816037684310865	0.9526363261733417	0.8375396286133813	0.9249427371169165	0.5714285714285714	0.42857142857142855	0.0	0.02389270259094099	0.02389270259094099
3978	0.0720897686370844	0.018951071915997725	0.012113268256401091	0.6583645443581199	-1	0	0	0.2	2	0.9230769230769231	12	0.5357142857142857	0.9230769230769231	14	12	0	2	0	0.14285714285714285	2	14	15	1.0	0	0.4305887605954709	0.8719555010855132	0.5888694025446816	0.9312249148763235	0.5816037684310865	0.9526363261733417	0.8375396286133813	0.9247331791846917	0.5714285714285714	0.42857142857142855	0.0	0.012113268256401091	0.012113268256401091
531	0.01480707903266368	0.0016576933893395036	-0.0008512284885185319	0.9493131902166869	-1	0	0	0.3333333333333333	2	0.7142857142857143	5	0.5	0.5714285714285714	6	4	2	2	0	0.5	6	3	9	0.3333333333333333	0	0.8121396527065793	0.9518847540463533	0.3531815345005735	0.941774521190144	0.7975790632520129	0.922484657996448	0.8230372385944228	0.939816940173097	0.5833333333333334	0.6666666666666666	0.0	-8.512284885185319e-05	-8.512284885185319e-05
3319	0.07678452178916474	0.028098588054571685	0.02644384683253616	0.6639623529713317	-1	0	0	0.2	2	0.9230769230769231	12	0.5357142857142857	0.9230769230769231	14	12	0	2	0	0.14285714285714285	2	14	15	1.0	0	0.4305887605954709	0.8719555010855132	0.6407453234778545	0.9318018855267278	0.5816037684310865	0.9526363261733417	0.8375396286133813	0.9249427371169165	0.5714285714285714	0.2857142857142857	0.0	0.02644384683253616	0.02644384683253616
2269	0.05301947705696421	0.012739510079746996	0.009428512422196457	0.6885667353639386	-1	0	0	0.2222222222222222	2	0.9090909090909091	10	0.5416666666666666	0.9090909090909091	12	10	0	2	0	0.16666666666666666	2	12	13	1.0	0	0.4305887605954709	0.8783718269901317	0.6407453234778545	0.9375495058086802	0.5816037684310865	0.9511112903297669	0.8375396286133813	0.9276648583520732	0.5833333333333334	0.4166666666666667	0.0	0.009428512422196457	0.009428512422196457
2512	0.07488916463069252	0.015749736684611576	0.010718837178390471	0.6810382217403392	-1	0	0	0.2	2	0.9230769230769231	12	0.5357142857142857	0.9230769230769231	14	12	0	2	0	0.14285714285714285	2	14	15	1.0	0	0.4305887605954709	0.8719555010855132	0.6407453234778545	0.9318018855267278	0.5980919266709958	0.951797271230538	0.8375396286133813	0.9245148681197263	0.5714285714285714	0.2857142857142857	0.0	0.010718837178390471	0.010718837178390471
203	0.013703582808301133	0.00024181488632352315	5.7873025894781734e-05	0.9537609007252127	-1	0	0	0.2857142857142857	2	0.875	7	0.35714285714285715	0.75	7	6	2	0	0	0.5714285714285714	4	7	10	0.0	0.2222222222222222	0.6206576146367799	0.9468921647791749	0.16548996142534617	0.889325398661424	0.12180021355518536	0.9294284450829549	0.9232078927327413	0.9251329841036334	0	0	0.0	5.7873025894781734e-05	5.7873025894781734e-05
1746	0.07521627306683064	0.026408915796279648	0.02415566717450383	0.6595324452176846	-1	0	0	0.2	2	0.9230769230769231	12	0.5357142857142857	0.9230769230769231	14	12	0	2	0	0.14285714285714285	2	14	15	1.0	0	0.4305887605954709	0.8719555010855132	0.6407453234778545	0.9318018855267278	0.5816037684310865	0.9526363261733417	0.8375396286133813	0.9249427371169165	0.5714285714285714	0.35714285714285715	0.0	0.02415566717450383	0.02415566717450383
2999	0.07503447513584421	0.025332524672388543	0.02350594409538393	0.6625604326313006	-1	0	0	0.2	2	0.9230769230769231	12	0.5357142857142857	0.9230769230769231	14	12	0	2	0	0.14285714285714285	2	14	15	1.0	0	0.4305887605954709	0.8719555010855132	0.6407453234778545	0.9318018855267278	0.5816037684310865	0.9526363261733417	0.8375396286133813	0.9249427371169165	0.5714285714285714	0.42857142857142855	0.0	0.02350594409538393	0.02350594409538393
3386	0.07622214563987172	0.0251962310866118	0.024274975183016627	0.6744398742987124	-1	0	0	0.2	2	0.9230769230769231	12	0.5357142857142857	0.9230769230769231	14	12	0	2	0	0.14285714285714285	2	14	15	1.0	0	0.4305887605954709	0.8719555010855132	0.6407453234778545	0.9318018855267278	0.5816037684310865	0.9448329611593195	0.8375396286133813	0.9211374001315112	0.5714285714285714	0.35714285714285715	0.0	0.024274975183016627	0.024274975183016627
3815	0.07647037525944976	0.025609951703765586	0.02173969373599384	0.6462490441841311	-1	0	0	0.2	2	0.9230769230769231	12	0.5357142857142857	0.9230769230769231	14	12	0	2	0	0.14285714285714285	2	14	15	1.0	0	0.4305887605954709	0.8719555010855132	0.6407453234778545	0.9318018855267278	0.5816037684310865	0.9526363261733417	0.8375396286133813	0.9249427371169165	0.5714285714285714	0.2857142857142857	0.0	0.02173969373599384	0.02173969373599384
4638	0.07363027176258294	0.022748691620078306	0.021712616500656458	0.6832573523735561	-1	0	0	0.2	2	0.9230769230769231	12	0.5357142857142857	0.9230769230769231	14	12	0	2	0	0.14285714285714285	2	14	15	1.0	0	0.4305887605954709	0.8719555010855132	0.6407453234778545	0.9318018855267278	0.6085765819742169	0.9513615768675674	0.8375396286133813	0.9242946033961763	0.5714285714285714	0.35714285714285715	0.0	0.021712616500656458	0.021712616500656458
2203	0.0686188061081902	0.019819673245968093	0.019600023452954165	0.6861753626291355	-1	0	0	0.2222222222222222	2	0.9090909090909091	10	0.5416666666666666	0.9090909090909091	12	10	0	2	0	0.16666666666666666	2	12	13	1.0	0	0.4305887605954709	0.8433931982622602	0.6914657444457066	0.9110519717344844	0.48029024618355054	0.9417254974155849	0.8551326884117484	0.9058738350611408	0.5833333333333334	0.4166666666666667	0.0	0.019600023452954165	0.019600023452954165
1321	0.07571196656190707	0.015485063960935607	0.0026068538980519897	0.7133936707590716	-1	0	0	0.2	2	0.9230769230769231	12	0.5357142857142857	0.9230769230769231	14	12	0	1	0	0.14285714285714285	14	2	15	0.5	0	0.8986710074982487	0.9611412639756004	0.40738133977259805	0.8081416624860036	0.6265980179576824	0.7819282090613228	0.8482005128516285	0.878079619518745	1.0	0.21428571428571427	0.0	0.0026068538980519897	0.0026068538980519897
141	0.0012304563803372315	4.810411702919276e-05	4.742960580120862e-05	0.9975442868173076	-1	0	0	0.75	3	0.3333333333333333	1	0.8333333333333334	0	2	0	2	0	0	0.6666666666666666	3	2	5	0.0	0.6666666666666666	0	0	0	0	0	0	0	0	0	0	0	4.742960580120862e-05	4.742960580120862e-05
3608	0.07552100709085197	0.025641546709456824	0.0244467466610106	0.672747568422763	-1	0	0	0.2	2	0.9230769230769231	12	0.5357142857142857	0.9230769230769231	14	12	0	2	0	0.14285714285714285	2	14	15	1.0	0	0.4305887605954709	0.8719555010855132	0.6407453234778545	0.9318018855267278	0.5816037684310865	0.9526363261733417	0.8375396286133813	0.9249427371169165	0.5714285714285714	0.42857142857142855	0.0	0.0244467466610106	0.0244467466610106
3448	0.07522027756530099	0.024640509587387657	0.023869178113576573	0.6812576903374283	-1	0	0	0.2	2	0.9230769230769231	12	0.5357142857142857	0.9230769230769231	14	12	0	2	0	0.14285714285714285	2	14	15	1.0	0	0.4305887605954709	0.8719555010855132	0.6407453234778545	0.9318018855267278	0.5816037684310865	0.9526363261733417	0.8375396286133813	0.9249427371169165	0.5714285714285714	0.2857142857142857	0.0	0.023869178113576573	0.023869178113576573
3340	0.08663444119293144	0.00019075543524635713	-0.00017499830551917473	0.662196054820614	-1	0	0	0.2	2	0.9230769230769231	12	0.5357142857142857	0.9230769230769231	14	12	0	1	0	0.14285714285714285	2	14	15	0.5	0	0.36974383983706705	0.8512725797143271	0.42356200818933687	0.9467227413255822	0.29490297403652294	0.9430634166764887	0.8088072346524958	0.9224733282309268	1.0	0.5714285714285714	0.0	-1.7499830551917473e-05	-1.7499830551917473e-05
1205	0.0640545836769593	0.004367204940310218	0.002954976229656649	0.716141333779261	-1	0	0	0.2	2	0.8461538461538461	11	0.38461538461538464	0.8461538461538461	13	11	1	0	0	0.23076923076923078	13	3	15	0.0	0	0.7750838930232233	0.8367904626147281	0.5132495872759985	0.9091681995452002	0.5588965711546761	0.913012019395918	0.8519059792441712	0.8905475402853144	0	0	0.0	0.002954976229656649	0.002954976229656649
3330	0.07517154200129952	0.024764163600189733	0.024226797627261678	0.6779304682858966	-1	0	0	0.2	2	0.9230769230769231	12	0.5357142857142857	0.9230769230769231	14	12	0	2	0	0.14285714285714285	2	14	15	1.0	0	0.4305887605954709	0.8719555010855132	0.6407453234778545	0.9318018855267278	0.5816037684310865	0.9448329611593195	0.8375396286133813	0.9211374001315112	0.5714285714285714	0.35714285714285715	0.0	0.024226797627261678	0.024226797627261678
1868	0.07673086920855196	0.026707723162454993	0.0222189821862321	0.6436493288205727	-1	0	0	0.2	2	0.9230769230769231	12	0.5357142857142857	0.9230769230769231	14	12	0	2	0	0.14285714285714285	2	14	15	1.0	0	0.4305887605954709	0.8719555010855132	0.6407453234778545	0.9318018855267278	0.5816037684310865	0.9526363261733417	0.8375396286133813	0.9249427371169165	0.5714285714285714	0.2857142857142857	0.0	0.0222189821862321	0.0222189821862321
3582	0.07602218798482	0.027643636977677518	0.026362314587162445	0.666581017963302	-1	0	0	0.2	2	0.9230769230769231	12	0.5357142857142857	0.9230769230769231	14	12	0	2	0	0.14285714285714285	2	14	15	1.0	0	0.4305887605954709	0.8719555010855132	0.6407453234778545	0.9318018855267278	0.5816037684310865	0.9526363261733417	0.8375396286133813	0.9249427371169165	0.5714285714285714	0.42857142857142855	0.0	0.026362314587162445	0.026362314587162445
1028	0.05332838148045584	0.011806075300140245	0.009112557785819491	0.7802412947904165	-1	0	0	0.2	2	0.9230769230769231	12	1.0	0.9230769230769231	14	12	0	0	0	0.06666666666666667	15	1	15	0.0	0.14285714285714285	0.79528057537512	0.9259792427181618	0.605941498210341	0.9221763718662906	0.650389565991204	0.9323136775478224	0.8890122138507711	0.9269345687757318	0	0	0.0	0.009112557785819491	0.009112557785819491
447	0.0687660674918687	0.002311150849172389	0.002300125650212005	0.8275453666946134	-1	0	0	0.1	1	1.0	13	0.375	0.8461538461538461	12	11	2	2	0	0.4	10	4	15	0.2857142857142857	0	0.4107515309585696	0.9080375659882614	0.47339450547257833	0.8886562604730386	0.46680212982754643	0.9212193918184607	0.7932116110069988	0.9068141597556735	0.5416666666666666	0.16666666666666666	0.0	0.002300125650212005	0.002300125650212005
3658	0.0750764307877541	0.003704378488823163	-0.0008563862433038344	0.722640765939832	-1	0	0	0.2	2	0.9230769230769231	12	0.5357142857142857	0.9230769230769231	14	12	0	1	0	0.14285714285714285	2	14	15	0.5	0	0.4305887605954709	0.892092406498465	0.5585055530830652	0.9497759522639838	0.5192022205350352	0.9333695885275576	0.8155295563786321	0.9285010621870985	1.0	0.35714285714285715	0.0	-8.563862433038345e-05	-8.563862433038345e-05
4735	0.0789894678105789	0.017383978796285393	0.014385110101320939	0.67145778830104	-1	0	0	0.2	2	0.9230769230769231	12	0.5357142857142857	0.9230769230769231	14	12	0	2	0	0.14285714285714285	2	14	15	1.0	0	0.4305887605954709	0.8381377888305319	0.6914657444457066	0.9050689499471276	0.48029024618355054	0.9451953219780037	0.8551326884117484	0.904561750727529	0.5714285714285714	0.2857142857142857	0.0	0.014385110101320939	0.014385110101320939
138	0.009901697881920727	0.0005868072213671117	0.0002622817798712793	0.9593743644026614	-1	0	0	0.3333333333333333	2	0.7142857142857143	5	0.375	0.7142857142857143	7	5	1	3	0	0.6666666666666666	6	4	9	0.75	0	0.5146695230245822	0.6901308504145053	0.254779580368142	0.8374541586234056	0.4240365229739325	0.9440885481850668	0.7954074689104365	0.8526488692320608	0.42857142857142855	0.2857142857142857	0.0	0.0002622817798712793	0.0002622817798712793
2243	0.07588275921462494	0.026526020093547504	0.024486133675391125	0.6625590414283182	-1	0	0	0.2	2	0.9230769230769231	12	0.5357142857142857	0.9230769230769231	14	12	0	2	0	0.14285714285714285	2	14	15	1.0	0	0.4305887605954709	0.8719555010855132	0.6407453234778545	0.9318018855267278	0.5980919266709958	0.951797271230538	0.8375396286133813	0.9245148681197263	0.5714285714285714	0.2857142857142857	0.0	0.024486133675391125	0.024486133675391125
4476	0.0772266441622638	0.026891380270312692	0.022213890442489177	0.6446686830477407	-1	0	0	0.2	2	0.9230769230769231	12	0.5357142857142857	0.9230769230769231	14	12	0	2	0	0.14285714285714285	2	14	15	1.0	0	0.4305887605954709	0.8719555010855132	0.6407453234778545	0.9318018855267278	0.5816037684310865	0.9526363261733417	0.8375396286133813	0.9249427371169165	0.5714285714285714	0.2857142857142857	0.0	0.022213890442489177	0.022213890442489177
626	0.06144160495512969	0.00395089743759067	0.0034499615428357803	0.6441401285965686	-1	0	0	0.2	2	0.9230769230769231	12	0.5357142857142857	0.9230769230769231	13	12	1	0	0	0.14285714285714285	2	14	15	0.0	0	0.4644087175820431	0.9512884205809936	0.40563859249184625	0.8531487524222191	0.5837406096234747	0.836384649719733	0.8677976885129361	0.8929270860952542	0	0	0.0	0.0034499615428357803	0.0034499615428357803
4802	0.07654388529511368	0.024755872659596948	0.0209736324571153	0.6419238177303517	-1	0	0	0.2	2	0.9230769230769231	12	0.5357142857142857	0.9230769230769231	14	12	0	2	0	0.14285714285714285	2	14	15	1.0	0	0.4305887605954709	0.8719555010855132	0.6407453234778545	0.9318018855267278	0.5816037684310865	0.9523947991460383	0.8375396286133813	0.9248190689062628	0.5714285714285714	0.2857142857142857	0.0	0.0209736324571153	0.0209736324571153
3249	0.07603670475202882	0.026233006729260967	0.0249275985276529	0.6632106838907783	-1	0	0	0.2	2	0.9230769230769231	12	0.5357142857142857	0.9230769230769231	14	12	0	2	0	0.14285714285714285	2	14	15	1.0	0	0.4305887605954709	0.8719555010855132	0.6407453234778545	0.9318018855267278	0.5816037684310865	0.9448329611593195	0.8375396286133813	0.9211374001315112	0.5714285714285714	0.42857142857142855	0.0	0.0249275985276529	0.0249275985276529
3859	0.07541984317736959	0.007576314669678291	0.007419886574461357	0.6654440125419724	-1	0	0	0.2	2	0.9230769230769231	12	0.5357142857142857	0.9230769230769231	14	12	0	2	0	0.14285714285714285	2	14	15	1.0	0	0.4305887605954709	0.8719555010855132	0.6407453234778545	0.9262630867036071	0.5816037684310865	0.9448329611593195	0.8375396286133813	0.9190780499337142	0.5714285714285714	0.35714285714285715	0.0	0.007419886574461357	0.007419886574461357
414	0.018529937642226168	0.0005920445104866195	0.0003311594790001823	0.9691519515305931	-1	0	0	0.3333333333333333	2	0.7142857142857143	5	0.45	0.42857142857142855	4	3	4	4	0	0.8	4	5	9	0.36363636363636365	0	0.5646281559898461	0.9644276276696558	0.6362300678546611	0.7852441626970059	0.7527274038647846	0.9145692906653113	0.880330104266043	0.9107154490392084	0.25	0.5	0.0	0.0003311594790001823	0.0003311594790001823
277	0.01066869131518586	0.0003927665713193934	0.0002345302034368549	0.9872429184438534	-1	0	0	0.5	3	0.7142857142857143	5	0.5	0.5714285714285714	7	4	1	3	0	0.5	3	6	9	1.0	0.3333333333333333	0.24260577332967168	0.6682877002051737	0.19715288041752685	0.9690945331643896	0.9362959803433417	0.8869134025854024	0.9624881212888992	0.8878027490895737	0.5714285714285714	0.42857142857142855	0.0	0.0002345302034368549	0.0002345302034368549
2797	0.0722216050541552	0.024024852081431007	0.02340177809279822	0.6829713113205008	-1	0	0	0.2	2	0.9230769230769231	12	0.5357142857142857	0.9230769230769231	14	12	0	2	0	0.14285714285714285	2	14	15	1.0	0	0.4305887605954709	0.8719555010855132	0.6407453234778545	0.9318018855267278	0.5816037684310865	0.9526363261733417	0.8375396286133813	0.9249427371169165	0.5714285714285714	0.2857142857142857	0.0	0.02340177809279822	0.02340177809279822
2590	0.07499175072860267	0.024908998482484086	0.023539751398195318	0.6719815222638423	-1	0	0	0.2	2	0.9230769230769231	12	0.5357142857142857	0.9230769230769231	14	12	0	2	0	0.14285714285714285	2	14	15	1.0	0	0.4305887605954709	0.8719555010855132	0.6407453234778545	0.9318018855267278	0.5816037684310865	0.9526363261733417	0.8375396286133813	0.9249427371169165	0.5714285714285714	0.2857142857142857	0.0	0.023539751398195318	0.023539751398195318
4505	0.0743186064226948	0.025835977600717142	0.024902380307766005	0.6575406192629777	-1	0	0	0.2	2	0.9230769230769231	12	0.5357142857142857	0.9230769230769231	14	12	0	2	0	0.14285714285714285	2	14	15	1.0	0	0.4305887605954709	0.8719555010855132	0.6407453234778545	0.9318018855267278	0.5816037684310865	0.9526363261733417	0.8375396286133813	0.9249427371169165	0.6428571428571428	0.42857142857142855	0.0	0.024902380307766005	0.024902380307766005
1480	0.05841497022786885	0.014088399400894569	-0.0010229392016140703	0.7646396858803929	-1	0	0	0.2	2	0.9230769230769231	12	0.3125	0.9230769230769231	14	12	0	1	0	0.3333333333333333	12	4	15	0.5	0	0.4305887605954709	0.8408716557940862	0.7571566761590857	0.9503747442979147	0.4202182318003304	0.9288157678151523	0.9238849986176166	0.9164636986243078	1.0	0.42857142857142855	0.0	-0.00010229392016140704	-0.00010229392016140704
4493	0.07325882583147877	0.016061655636447996	0.01121286577042445	0.6598217062584972	-1	0	0	0.2	2	0.9230769230769231	12	0.5357142857142857	0.9230769230769231	14	12	0	2	0	0.14285714285714285	2	14	15	1.0	0	0.4305887605954709	0.8719555010855132	0.6407453234778545	0.9318018855267278	0.5816037684310865	0.9526363261733417	0.8375396286133813	0.9249427371169165	0.6428571428571428	0.42857142857142855	0.0	0.01121286577042445	0.01121286577042445
3155	0.07550756867508779	0.025339257764164336	0.0242651107992077	0.6663725578450224	-1	0	0	0.2	2	0.9230769230769231	12	0.5357142857142857	0.9230769230769231	14	12	0	2	0	0.14285714285714285	2	14	15	1.0	0	0.4305887605954709	0.8719555010855132	0.6407453234778545	0.9318018855267278	0.5816037684310865	0.9526363261733417	0.8375396286133813	0.9249427371169165	0.5714285714285714	0.42857142857142855	0.0	0.0242651107992077	0.0242651107992077
2694	0.07443621602039288	0.025603381904898408	0.024368064124294864	0.6685718372464668	-1	0	0	0.2	2	0.9230769230769231	12	0.5357142857142857	0.9230769230769231	14	12	0	2	0	0.14285714285714285	2	14	15	1.0	0	0.4305887605954709	0.8719555010855132	0.6407453234778545	0.9318018855267278	0.5816037684310865	0.9526363261733417	0.8375396286133813	0.9249427371169165	0.6071428571428571	0.5	0.0	0.024368064124294864	0.024368064124294864
4449	0.07482412103232379	0.02470977027045552	0.023581635911902932	0.6637054833763223	-1	0	0	0.2	2	0.9230769230769231	12	0.5357142857142857	0.9230769230769231	14	12	0	2	0	0.14285714285714285	2	14	15	1.0	0	0.4305887605954709	0.8719555010855132	0.6407453234778545	0.9318018855267278	0.5816037684310865	0.9526363261733417	0.8375396286133813	0.9249427371169165	0.5714285714285714	0.42857142857142855	0.0	0.023581635911902932	0.023581635911902932
2851	0.07612005634825103	0.024567214095693613	0.024222788414668128	0.6809333274903813	-1	0	0	0.2	2	0.9230769230769231	12	0.5357142857142857	0.9230769230769231	14	12	0	2	0	0.14285714285714285	2	14	15	1.0	0	0.4305887605954709	0.8719555010855132	0.6407453234778545	0.9318018855267278	0.5980919266709958	0.951797271230538	0.8375396286133813	0.9245148681197263	0.5714285714285714	0.35714285714285715	0.0	0.024222788414668128	0.024222788414668128
1669	0.07234993929765758	0.012451724183458971	0.0036033388146641354	0.6813288871768417	-1	0	0	0.2	2	0.9230769230769231	12	0.5357142857142857	0.9230769230769231	14	12	0	1	0	0.14285714285714285	14	2	15	0.5	0	0.6356285886463553	0.9631934875318859	0.40738133977259805	0.8467997255692551	0.6265980179576824	0.8110446956450923	0.781295893155962	0.8950789202893328	1.0	0.35714285714285715	0.0	0.0036033388146641354	0.0036033388146641354
4699	0.07678558745828969	0.008160350670528156	0.003567411422703091	0.695398040571745	-1	0	0	0.2	2	0.9230769230769231	12	0.5357142857142857	0.9230769230769231	14	12	0	1	0	0.14285714285714285	2	14	15	0.5	0	0.29836064151374	0.8533823389022793	0.26674139462055513	0.9302196080426723	0.30528865758091434	0.9551057565323621	0.8088072346524958	0.9219868232529023	1.0	0.2857142857142857	0.0	0.003567411422703091	0.003567411422703091
1998	0.07444099623215687	0.022970248830759734	0.022485906794324686	0.6930517342006948	-1	0	0	0.2	2	0.9230769230769231	12	0.5357142857142857	0.9230769230769231	14	12	0	2	0	0.14285714285714285	2	14	15	1.0	0	0.4305887605954709	0.8719555010855132	0.6407453234778545	0.9318018855267278	0.5816037684310865	0.9526363261733417	0.8375396286133813	0.9249427371169165	0.5714285714285714	0.35714285714285715	0.0	0.022485906794324686	0.022485906794324686
781	0.09541210105336317	0.004780420330260935	-0.003920396653545444	0.6761586137295488	-1	0	0	0.1	1	1.0	13	1.0	1.0	14	13	0	1	0	0.06666666666666667	15	1	15	0.3333333333333333	0	0.5873752413663574	0.9624429548184891	0.40912408705334985	0.8509821969437192	0.6265980179576824	0.8842886488343108	0.875033431084642	0.9121260409633483	1.0	0.14285714285714285	0.0	-0.0003920396653545444	-0.0003920396653545444
1245	0.008694941452594748	0.0017434925587450597	-0.001283428405116682	0.9866944693887023	-1	0	0	0.5	3	0.7142857142857143	5	0.42857142857142855	0.5714285714285714	6	4	2	3	0	0.42857142857142855	7	3	9	0.5	0.5714285714285714	0.8840323266720317	0.7965441471843194	0.6514384023371029	0.7868728804187419	0.3274939196954815	0.7453934044534429	0.9094552813380659	0.7770230003564903	0.3333333333333333	0.16666666666666666	0.0	-0.0001283428405116682	-0.0001283428405116682
767	0.05863954989647291	0.0032013989552631354	0.0018717247477589274	0.7307441934412027	-1	0	0	0.3	3	0.8461538461538461	11	0.5357142857142857	0.8461538461538461	14	11	0	1	0	0.14285714285714285	2	14	15	1.0	0.15384615384615385	0.4305887605954709	0.9054755456002791	0.5585055530830652	0.9485073351827367	0.5816037684310865	0.944266780782245	0.8375396286133813	0.9350892100959481	1.0	0.42857142857142855	0.0	0.0018717247477589274	0.0018717247477589274
798	0.05277550630176	0.0022686413867772644	0.0014534017908035901	0.6996564926452808	-1	0	0	0.2	2	0.8461538461538461	11	0.38461538461538464	0.8461538461538461	13	11	1	0	0	0.23076923076923078	13	3	15	0.0	0	0.7521558739003813	0.8792409558555514	0.5132495872759985	0.909141865460011	0.5588965711546761	0.913114135265421	0.8537503226194396	0.9014620667669023	0	0	0.0	0.0014534017908035901	0.0014534017908035901
448	0.053521790273984654	0.0015723879141635202	-2.0077648355413056e-05	0.7025721558046727	-1	0	0	0.2	2	0.8461538461538461	11	0.5357142857142857	0.8461538461538461	13	11	1	1	0	0.14285714285714285	14	2	15	0.25	0	0.8000050170923263	0.9489191964313419	0.6472301531502536	0.9697744707924713	0.48139242952953315	0.9561478186212279	0.9168594768801617	0.9592016568730825	1.0	0.38461538461538464	0.0	-2.007764835541306e-06	-2.007764835541306e-06
1353	0.05516622671012855	0.015985275123554504	0.0023588092037948897	0.6930516816111593	-1	0	0	0.3	3	0.8461538461538461	11	0.38461538461538464	0.8461538461538461	14	11	0	1	0	0.23076923076923078	13	3	15	1.0	1.0	0.7211368194545387	0.8919966440669611	0.460763046263086	0.8027712726336466	0.7093970758979847	0.9302308717225676	0.8766930985084025	0.8844315702424025	1.0	0.2857142857142857	0.0	0.0023588092037948897	0.0023588092037948897
1492	0.05778391762618593	0.006425273314595008	-0.0030345039042333284	0.5351710113664215	-1	0	0	0.2	2	0.9230769230769231	12	0.5357142857142857	0.9230769230769231	14	12	0	2	0	0.14285714285714285	2	14	15	1.0	0	0.7123994104652835	0.9642063338333821	0.40912408705334985	0.8735393880441223	0.6265980179576824	0.8871210394291662	0.781295893155962	0.9190325267394576	0.6428571428571428	0.42857142857142855	0.0	-0.00030345039042333285	-0.00030345039042333285
274	0.003031447862348503	9.298306600093791e-05	8.653621139548642e-05	0.9988795257018649	-1	0	0	0.3333333333333333	1	1.0	2	1.0	1.0	2	2	1	0	0	0.25	1	4	4	0.0	0	0.5532405204719748	0.9886552970030539	0.6593240686368043	0.809352329869891	0.5447990865159169	0.7441746819599895	0.8318648923341866	0.9110935590563356	0	0	0.0	8.653621139548642e-05	8.653621139548642e-05
3663	0.07353207702153965	0.025778477246650364	0.02491198631929788	0.6881492505603184	-1	0	0	0.2	2	0.9230769230769231	12	0.5357142857142857	0.9230769230769231	14	12	0	2	0	0.14285714285714285	2	14	15	1.0	0	0.4305887605954709	0.8719555010855132	0.6407453234778545	0.9318018855267278	0.5816037684310865	0.9448329611593195	0.8375396286133813	0.9211374001315112	0.5714285714285714	0.2857142857142857	0.0	0.02491198631929788	0.02491198631929788
1089	0.05833015595743172	0.008433088346512253	0.008221917093463846	0.919531934469048	-1	0	0	0.2	2	0.8461538461538461	11	0.38461538461538464	0.7692307692307693	11	10	3	2	0	0.23076923076923078	3	13	15	0.2222222222222222	1.0	0.30686750087342224	0.9511924513579464	0.5485576000166105	0.9220176599477696	0.7882240686145313	0.8771322802915522	0.8477950158216626	0.9219029469924442	0.5909090909090908	0.5454545454545454	0.0	0.008221917093463846	0.008221917093463846
4143	0.07659395986731776	0.021639850637655535	0.02157209830031366	0.6502652896558042	-1	0	0	0.2	2	0.9230769230769231	12	0.5357142857142857	0.9230769230769231	14	12	0	2	0	0.14285714285714285	2	14	15	1.0	0	0.4305887605954709	0.8845736906547769	0.6179825704699694	0.9461421128093459	0.40983254825593896	0.9405076717208068	0.8837277454867201	0.9278660981021082	0.5357142857142857	0.35714285714285715	0.0	0.02157209830031366	0.02157209830031366
2803	0.07305793324953022	0.020530895265402874	0.014493305794801356	0.6645865528829975	-1	0	0	0.2	2	0.9230769230769231	12	0.5357142857142857	0.9230769230769231	14	12	0	2	0	0.14285714285714285	2	14	15	1.0	0	0.4305887605954709	0.8719555010855132	0.6407453234778545	0.9318018855267278	0.5816037684310865	0.9526363261733417	0.8375396286133813	0.9249427371169165	0.5714285714285714	0.2857142857142857	0.0	0.014493305794801356	0.014493305794801356
3046	0.07732541283238215	0.027108431096136597	0.02280734005155176	0.6445487778051142	-1	0	0	0.2	2	0.9230769230769231	12	0.5357142857142857	0.9230769230769231	14	12	0	2	0	0.14285714285714285	2	14	15	1.0	0	0.4305887605954709	0.8719555010855132	0.6407453234778545	0.9318018855267278	0.5816037684310865	0.9526363261733417	0.8375396286133813	0.9249427371169165	0.5714285714285714	0.2857142857142857	0.0	0.02280734005155176	0.02280734005155176
2926	0.07366667158615244	0.02300462705393279	0.02193783975860792	0.6854403686677903	-1	0	0	0.2	2	0.9230769230769231	12	0.5357142857142857	0.9230769230769231	14	12	0	2	0	0.14285714285714285	2	14	15	1.0	0	0.4305887605954709	0.8719555010855132	0.6407453234778545	0.9318018855267278	0.5816037684310865	0.9523947991460383	0.8375396286133813	0.9248190689062628	0.5714285714285714	0.2857142857142857	0.0	0.02193783975860792	0.02193783975860792
238	0.006838347289812612	0.001697920136698759	-0.0011617269716403256	0.9966445032153796	-1	0	0	0.25	1	1.0	3	1.0	1.0	4	3	0	1	0	0.2	1	5	5	0.3333333333333333	0	0.7380603172431162	0.9625690324504304	0.47436956832300065	0.8074865437087207	0.6575369501472376	0.941427714498595	0.9125139247875402	0.9231546084895257	1.0	0.5	0.0	-0.00011617269716403256	-0.00011617269716403256
836	0.056612855057422494	0.01525060593484193	0.014836868962939101	0.5544078191292854	-1	0	0	0.2222222222222222	2	0.8181818181818182	9	0.5416666666666666	0.8181818181818182	11	9	1	2	0	0.16666666666666666	2	12	13	0.5	0	0.6671897458858541	0.9272875559896453	0.40563859249184625	0.7826709565151212	0.6032297859764943	0.9095031946571627	0.781295893155962	0.8854290782039269	0.5454545454545454	0	0.0	0.014836868962939101	0.014836868962939101
4734	0.07752450607931723	0.023865270016456563	0.02010743475157941	0.6374479856274292	-1	0	0	0.2	2	0.9230769230769231	12	0.5357142857142857	0.9230769230769231	14	12	0	2	0	0.14285714285714285	2	14	15	1.0	0	0.4305887605954709	0.8719555010855132	0.6407453234778545	0.9318018855267278	0.5816037684310865	0.9523947991460383	0.8375396286133813	0.9248190689062628	0.5714285714285714	0.2857142857142857	0.0	0.02010743475157941	0.02010743475157941
4082	0.07400168780988094	0.02627342080403651	0.025617154124396867	0.6929539421036305	-1	0	0	0.2	2	0.9230769230769231	12	0.5357142857142857	0.9230769230769231	14	12	0	2	0	0.14285714285714285	2	14	15	1.0	0	0.4305887605954709	0.8719555010855132	0.6407453234778545	0.9318018855267278	0.5816037684310865	0.9448329611593195	0.8375396286133813	0.9211374001315112	0.5714285714285714	0.35714285714285715	0.0	0.025617154124396867	0.025617154124396867
95	0.004551200245912379	0.0007962896911850466	-8.18695900972511e-06	0.9910112185800559	-1	0	0	0.6	6	0.38461538461538464	5	0.46875	0.23076923076923078	7	3	7	1	0	0.5	8	4	15	0.07142857142857142	0.25	0.1918787697512752	0.9535630341079306	0.31848025957489356	0.9293297856090306	0.9244896665653674	0.9776369494434912	0.966163919441163	0.9579294368258284	1.0	0.14285714285714285	0.0	-8.18695900972511e-07	-8.18695900972511e-07
2549	0.07641321759962315	0.025786756249021183	0.02394972701811075	0.6636922222509984	-1	0	0	0.2	2	0.9230769230769231	12	0.5357142857142857	0.9230769230769231	14	12	0	2	0	0.14285714285714285	2	14	15	1.0	0	0.4305887605954709	0.8719555010855132	0.6407453234778545	0.9318018855267278	0.5816037684310865	0.9448329611593195	0.8375396286133813	0.9211374001315112	0.5714285714285714	0.2857142857142857	0.0	0.02394972701811075	0.02394972701811075
2905	0.07102567544501484	0.02150273642558827	0.02118048317315406	0.6964544129696488	-1	0	0	0.2	2	0.9230769230769231	12	0.5357142857142857	0.9230769230769231	14	12	0	2	0	0.14285714285714285	2	14	15	1.0	0	0.4305887605954709	0.8719555010855132	0.6407453234778545	0.9318018855267278	0.5816037684310865	0.9526363261733417	0.8375396286133813	0.9249427371169165	0.5714285714285714	0.35714285714285715	0.0	0.02118048317315406	0.02118048317315406
3375	0.07171603033218614	0.022206198871433207	0.021539651075618386	0.6862567942025234	-1	0	0	0.2	2	0.9230769230769231	12	0.5357142857142857	0.9230769230769231	14	12	0	2	0	0.14285714285714285	2	14	15	1.0	0	0.4305887605954709	0.8719555010855132	0.6407453234778545	0.9318018855267278	0.5816037684310865	0.9526363261733417	0.8375396286133813	0.9249427371169165	0.5714285714285714	0.2857142857142857	0.0	0.021539651075618386	0.021539651075618386
1722	0.058986548266040356	0.012381134618635577	0.005151976842574569	0.6853607359192361	-1	0	0	0.1	1	1.0	13	1.0	1.0	14	13	0	1	0	0.06666666666666667	1	15	15	0.3333333333333333	0	0.367359635179461	0.9440690314397079	0.4412592962629641	0.883414511503333	0.55307110297832	0.9082142682015897	0.781295893155962	0.9153740185595822	1.0	0.14285714285714285	0.0	0.005151976842574569	0.005151976842574569
1763	0.062480869048342595	0.016218017293930735	0.015708826876694344	0.7493308882798635	-1	0	0	0.3	3	0.8461538461538461	11	0.5357142857142857	0.8461538461538461	14	11	0	1	0	0.14285714285714285	2	14	15	1.0	0.15384615384615385	0.4305887605954709	0.8886217924947841	0.5585055530830652	0.948524536868586	0.5816037684310865	0.9449274160499448	0.8088072346524958	0.9315661432165065	1.0	0.5	0.0	0.015708826876694344	0.015708826876694344
4444	0.07501777839193834	0.024414549433926267	0.02298790450957353	0.6754866269716528	-1	0	0	0.2	2	0.9230769230769231	12	0.5357142857142857	0.9230769230769231	14	12	0	2	0	0.14285714285714285	2	14	15	1.0	0	0.4305887605954709	0.8719555010855132	0.5888694025446816	0.9312249148763235	0.5980919266709958	0.9446611631823486	0.8375396286133813	0.9208381934323645	0.5714285714285714	0.42857142857142855	0.0	0.02298790450957353	0.02298790450957353
3736	0.07419587067364458	0.024938493405241107	0.022972158188048854	0.6622490419301863	-1	0	0	0.2	2	0.9230769230769231	12	0.5357142857142857	0.9230769230769231	14	12	0	2	0	0.14285714285714285	2	14	15	1.0	0	0.4305887605954709	0.8719555010855132	0.6407453234778545	0.9318018855267278	0.5800068203381328	0.944844317699527	0.8375396286133813	0.9211426762482532	0.5714285714285714	0.5	0.0	0.022972158188048854	0.022972158188048854
534	0.0611663853863221	0.004350479309314283	0.004326199094782774	0.7749172143357658	-1	0	0	0.3	3	0.6923076923076923	9	0.45454545454545453	0.6923076923076923	12	9	2	0	0	0.2727272727272727	11	3	15	0.0	0	0.6685048417825991	0.9063433491392592	0.4581361262167463	0.8758838465625219	0.5410622977418934	0.918225702868508	0.8554018430913664	0.9015079371419629	0	0	0.0	0.004326199094782774	0.004326199094782774
1922	0.07905021449829627	0.0072371663908687755	0.004208259984080903	0.691644994207902	-1	0	0	0.2	2	0.9230769230769231	12	0.5357142857142857	0.9230769230769231	14	12	0	2	0	0.14285714285714285	2	14	15	1.0	0	0.4305887605954709	0.8445590092852596	0.6407453234778545	0.9318018855267278	0.5816037684310865	0.9526363261733417	0.8375396286133813	0.9195471334946836	0.5714285714285714	0.35714285714285715	0.0	0.004208259984080903	0.004208259984080903
507	0.013300237621528049	0.0017486506099023134	-0.0016718940707417416	0.9586156367448767	-1	0	0	0.25	2	0.7777777777777778	7	0.6111111111111112	0.6666666666666666	7	6	3	6	0	0.2222222222222222	2	9	11	0.6666666666666666	0	0.8721234315127774	0.9711350936196543	0.5566376731535171	0.9628680619839066	0.8558188667863729	0.95837411507293	0.748914260809632	0.9645178297795182	0.14285714285714285	0.5714285714285714	0.0	-0.00016718940707417416	-0.00016718940707417416
3215	0.0737893562478649	0.027018019844445386	0.024410651932461256	0.661226223607299	-1	0	0	0.2	2	0.9230769230769231	12	0.5357142857142857	0.9230769230769231	14	12	0	2	0	0.14285714285714285	2	14	15	1.0	0	0.4305887605954709	0.8719555010855132	0.6407453234778545	0.9318018855267278	0.5816037684310865	0.9526363261733417	0.8375396286133813	0.9249427371169165	0.5714285714285714	0.2857142857142857	0.0	0.024410651932461256	0.024410651932461256
1212	0.06988238603025841	0.008592407239974792	0.0077298787226409895	0.6562231961547	-1	0	0	0.1	1	1.0	13	0.5357142857142857	0.9230769230769231	13	12	1	1	0	0.14285714285714285	2	14	15	0.2	0	0.5584699358077165	0.891302700289271	0.6004819392270286	0.9115852721937033	0.39421680404564646	0.9363464786453609	0.7914023057710767	0.9149215760654684	1.0	0.3076923076923077	0.0	0.0077298787226409895	0.0077298787226409895
130	0.0012062101293944282	0.000170900820783077	-1.5949013864194796e-06	0.9971722105358253	-1	0	0	1.0	2	0.0	0	0.75	0	2	0	0	0	0	1.0	2	2	3	0.0	0	0	0	0	0	0	0	0	0	0	0	0	-1.5949013864194796e-07	-1.5949013864194796e-07
216	0.010439610537035798	0.00036114796328219937	3.9692299664827754e-05	0.9653427849381067	-1	0	0	0.5	3	0.5	3	0.5333333333333333	0.5	5	3	2	0	0	0.6	3	5	8	0.0	0.6666666666666666	0.553321500058628	0.8846970938667921	0.6969647408671749	0.8123223730917563	0.42187898041825794	0.7895239465016898	0.8223811796626506	0.8331758090221397	0	0	0.0	3.9692299664827754e-05	3.9692299664827754e-05
785	0.03676692619659707	0.005026596867741103	0.0026143042461030386	0.9775042261878938	-1	0	0	0.3	3	0.8333333333333334	10	0.5384615384615384	0.8333333333333334	13	10	0	1	0	0.15384615384615385	2	13	14	1.0	0.16666666666666666	0.6750869070756389	0.9223307578504152	0.5585055530830652	0.902633932548775	0.9056112431298148	0.895996748831963	0.8088072346524958	0.9076214718002854	1.0	0.3076923076923077	0.0	0.0026143042461030386	0.0026143042461030386
2623	0.074524283078687	0.025522573527412266	0.021546211003637995	0.6496951978464753	-1	0	0	0.2	2	0.9230769230769231	12	0.5357142857142857	0.9230769230769231	14	12	0	2	0	0.14285714285714285	2	14	15	1.0	0	0.4305887605954709	0.8719555010855132	0.6407453234778545	0.9318018855267278	0.5816037684310865	0.9526363261733417	0.8375396286133813	0.9249427371169165	0.5714285714285714	0.42857142857142855	0.0	0.021546211003637995	0.021546211003637995
4165	0.07533993034754298	0.025735140504738317	0.02381896554484911	0.6623901340989464	-1	0	0	0.2	2	0.9230769230769231	12	0.5357142857142857	0.9230769230769231	14	12	0	2	0	0.14285714285714285	2	14	15	1.0	0	0.4305887605954709	0.8719555010855132	0.6407453234778545	0.9318018855267278	0.5816037684310865	0.9523947991460383	0.8375396286133813	0.9248190689062628	0.5714285714285714	0.35714285714285715	0.0	0.02381896554484911	0.02381896554484911
3641	0.07376024702901424	0.023353377256390834	0.02234903823812869	0.6896614052006058	-1	0	0	0.2	2	0.9230769230769231	12	0.5357142857142857	0.9230769230769231	14	12	0	2	0	0.14285714285714285	2	14	15	1.0	0	0.4305887605954709	0.8719555010855132	0.6407453234778545	0.9318018855267278	0.5816037684310865	0.9448329611593195	0.8375396286133813	0.9211374001315112	0.5714285714285714	0.35714285714285715	0.0	0.02234903823812869	0.02234903823812869
2396	0.0765117147377853	0.025626723402159	0.02457213555070688	0.6724838688479882	-1	0	0	0.2	2	0.9230769230769231	12	0.5357142857142857	0.9230769230769231	14	12	0	2	0	0.14285714285714285	2	14	15	1.0	0	0.4305887605954709	0.8719555010855132	0.6407453234778545	0.9318018855267278	0.5980919266709958	0.951797271230538	0.8375396286133813	0.9245148681197263	0.5714285714285714	0.35714285714285715	0.0	0.02457213555070688	0.02457213555070688
3545	0.07825376114911599	0.023049589134405805	0.01937274303989285	0.6363327739362826	-1	0	0	0.2	2	0.9230769230769231	12	0.5357142857142857	0.9230769230769231	14	12	0	2	0	0.14285714285714285	2	14	15	1.0	0	0.4305887605954709	0.8719555010855132	0.5585055530830652	0.9329237069350117	0.5816037684310865	0.9526363261733417	0.8396405960297911	0.9253533707354181	0.5357142857142857	0.2857142857142857	0.0	0.01937274303989285	0.01937274303989285
2843	0.0729603603091234	0.022419255709509894	0.02233750334535325	0.7063377435600715	-1	0	0	0.2	2	0.9230769230769231	12	0.5357142857142857	0.9230769230769231	14	12	0	2	0	0.14285714285714285	2	14	15	1.0	0	0.4305887605954709	0.8719555010855132	0.6407453234778545	0.9318018855267278	0.5816037684310865	0.9526363261733417	0.8375396286133813	0.9249427371169165	0.5714285714285714	0.35714285714285715	0.0	0.02233750334535325	0.02233750334535325
721	0.06491661874841607	0.009132500454389025	0.0045127615511560285	0.6920877560555045	-1	0	0	0.2	2	0.9230769230769231	12	0.5357142857142857	0.9230769230769231	14	12	0	0	0	0.14285714285714285	14	2	15	0.0	0	0.7750838930232233	0.8810280212601038	0.673687793163299	0.9288566035094347	0.3095667285071245	0.9198708643298497	0.9056312496526528	0.9119235272379353	0	0	0.0	0.0045127615511560285	0.0045127615511560285
4571	0.07765033604869337	0.024708731174968728	0.019435360593243894	0.6420256392304243	-1	0	0	0.2	2	0.9230769230769231	12	0.5357142857142857	0.9230769230769231	14	12	0	2	0	0.14285714285714285	2	14	15	1.0	0	0.4305887605954709	0.8719555010855132	0.6407453234778545	0.9318018855267278	0.5816037684310865	0.9526363261733417	0.8375396286133813	0.9249427371169165	0.5714285714285714	0.35714285714285715	0.0	0.019435360593243894	0.019435360593243894
2325	0.07117365153117074	0.018523500052627272	0.012134276376868768	0.653734728131852	-1	0	0	0.2	2	0.9230769230769231	12	0.5357142857142857	0.9230769230769231	14	12	0	2	0	0.14285714285714285	2	14	15	1.0	0	0.4305887605954709	0.8719555010855132	0.5888694025446816	0.9312249148763235	0.5816037684310865	0.9526363261733417	0.8375396286133813	0.9247331791846917	0.5714285714285714	0.2857142857142857	0.0	0.012134276376868768	0.012134276376868768
3364	0.021350796740850705	0.0019374608807058477	0.001539316793966404	0.9889394984956476	-1	0	0	0.2857142857142857	2	0.875	7	0.5555555555555556	0.875	9	7	0	2	0	0.2222222222222222	2	9	10	1.0	0	0.6750869070756389	0.9141419231714119	0.5585055530830652	0.8916841231471957	0.9056112431298148	0.8944428229035879	0.8088072346524958	0.9005573597821042	0.6111111111111112	0.3333333333333333	0.0	0.001539316793966404	0.001539316793966404
1357	0.08919127317643648	0.015687032081748258	0.0127195715126319	0.5949452903610899	-1	0	0	0.1	1	1.0	13	1.0	1.0	14	13	0	1	0	0.06666666666666667	1	15	15	0.3333333333333333	0	0.4493569916133902	0.961879073144726	0.40912408705334985	0.8909925560278542	0.6509279361089453	0.8721569149487923	0.8973841222784464	0.9180696424524631	1.0	0.2857142857142857	0.0	0.0127195715126319	0.0127195715126319
2284	0.03233569491510675	0.003806989534883069	0.0026836075280591855	0.9710065917447337	-1	0	0	0.1	1	1.0	13	1.0	1.0	14	13	0	1	0	0.06666666666666667	1	15	15	0.3333333333333333	0	0.3088989190786632	0.7304081940238037	0.7571566761590857	0.9416942672442742	0.49718000382879957	0.8714346941061443	0.8995347821265243	0.8696037300203323	1.0	0.35714285714285715	0.0	0.0026836075280591855	0.0026836075280591855
2634	0.07293484552280931	0.017438403516742477	0.01039282588695299	0.6584893990169396	-1	0	0	0.2	2	0.9230769230769231	12	0.5357142857142857	0.9230769230769231	14	12	0	2	0	0.14285714285714285	2	14	15	1.0	0	0.4305887605954709	0.8719555010855132	0.5888694025446816	0.9312249148763235	0.5816037684310865	0.9526363261733417	0.8375396286133813	0.9247331791846917	0.5714285714285714	0.2857142857142857	0.0	0.01039282588695299	0.01039282588695299
3468	0.07382424414254535	0.017582568285805063	0.010721450861245162	0.6579663208111828	-1	0	0	0.2	2	0.9230769230769231	12	0.5357142857142857	0.9230769230769231	14	12	0	2	0	0.14285714285714285	2	14	15	1.0	0	0.4305887605954709	0.8719555010855132	0.6407453234778545	0.9318018855267278	0.5816037684310865	0.9448329611593195	0.8375396286133813	0.9211374001315112	0.5714285714285714	0.2857142857142857	0.0	0.010721450861245162	0.010721450861245162
4000	0.06765736955953512	0.009706469366500065	0.008981578279169615	0.6561085931830919	-1	0	0	0.3	3	0.8461538461538461	11	0.5357142857142857	0.8461538461538461	13	11	1	1	0	0.14285714285714285	2	14	15	0.25	0.15384615384615385	0.4305887605954709	0.8824166878468703	0.5585055530830652	0.94688268164313	0.49718000382879957	0.9420378591972606	0.8339797554351298	0.9283410832353953	1.0	0.46153846153846156	0.0	0.008981578279169615	0.008981578279169615
2861	0.07442518747499385	0.025380674207364194	0.023575876332728105	0.6622211400637068	-1	0	0	0.2	2	0.9230769230769231	12	0.5357142857142857	0.9230769230769231	14	12	0	2	0	0.14285714285714285	2	14	15	1.0	0	0.4305887605954709	0.8719555010855132	0.6407453234778545	0.9318018855267278	0.5816037684310865	0.9526363261733417	0.8375396286133813	0.9249427371169165	0.5714285714285714	0.35714285714285715	0.0	0.023575876332728105	0.023575876332728105
3430	0.07148804639511791	0.0199441602952678	0.015208395065971719	0.6596446279991439	-1	0	0	0.2	2	0.9230769230769231	12	0.5357142857142857	0.9230769230769231	14	12	0	2	0	0.14285714285714285	2	14	15	1.0	0	0.4305887605954709	0.8719555010855132	0.5888694025446816	0.9312249148763235	0.5816037684310865	0.9526363261733417	0.8375396286133813	0.9247331791846917	0.5714285714285714	0.2857142857142857	0.0	0.015208395065971719	0.015208395065971719
3999	0.07493269368712009	0.0252093521739088	0.024658163480109466	0.6819764455268782	-1	0	0	0.2	2	0.9230769230769231	12	0.5357142857142857	0.9230769230769231	14	12	0	2	0	0.14285714285714285	2	14	15	1.0	0	0.4305887605954709	0.8719555010855132	0.6407453234778545	0.9318018855267278	0.5816037684310865	0.9526363261733417	0.8375396286133813	0.9249427371169165	0.5714285714285714	0.2857142857142857	0.0	0.024658163480109466	0.024658163480109466
4379	0.07395380793921759	0.023564974790057293	0.02316497054481018	0.6872428370488095	-1	0	0	0.2	2	0.9230769230769231	12	0.5357142857142857	0.9230769230769231	14	12	0	2	0	0.14285714285714285	2	14	15	1.0	0	0.4305887605954709	0.8719555010855132	0.6407453234778545	0.9318018855267278	0.5816037684310865	0.9526363261733417	0.8375396286133813	0.9249427371169165	0.5714285714285714	0.42857142857142855	0.0	0.02316497054481018	0.02316497054481018
961	0.10745146874859814	0.011980980604873986	-5.567862108316724e-05	0.6054646378960578	-1	0	0	0.1	1	1.0	13	1.0	1.0	14	13	0	1	0	0.06666666666666667	1	15	15	0.3333333333333333	0	0.5146695230245822	0.8908523909146328	0.1521258187019428	0.9284786263884807	0.7792628413497619	0.9175347917650958	0.9174665045382225	0.9135243796902672	1.0	0.14285714285714285	0.0	-5.567862108316724e-06	-5.567862108316724e-06
4862	0.07584288772264279	0.023790562783255118	0.022910951887862182	0.6816150835514571	-1	0	0	0.2	2	0.9230769230769231	12	0.5357142857142857	0.9230769230769231	14	12	0	2	0	0.14285714285714285	2	14	15	1.0	0	0.4305887605954709	0.8719555010855132	0.6407453234778545	0.9318018855267278	0.5816037684310865	0.9526363261733417	0.8375396286133813	0.9249427371169165	0.5714285714285714	0.2857142857142857	0.0	0.022910951887862182	0.022910951887862182
842	0.08784786992968725	0.014619638573819134	0.012335073134183352	0.5979772202872435	-1	0	0	0.1	1	1.0	13	1.0	1.0	14	13	0	1	0	0.06666666666666667	1	15	15	0.3333333333333333	0	0.4493569916133902	0.961879073144726	0.40912408705334985	0.8909925560278542	0.6509279361089453	0.8721569149487923	0.8973841222784464	0.9180696424524631	1.0	0.2857142857142857	0.0	0.012335073134183352	0.012335073134183352
2657	0.028675153858645518	0.0030196018162368726	0.0014666996462507724	0.9726430099546239	-1	0	0	0.1	1	1.0	12	1.0	1.0	13	12	0	1	0	0.07142857142857142	1	14	14	0.3333333333333333	0	0.3088989190786632	0.7370920195854902	0.7571566761590857	0.9386453538820654	0.49718000382879957	0.8730107282661539	0.8926335886353046	0.8693821502568381	1.0	0.6923076923076923	0.0	0.0014666996462507724	0.0014666996462507724
2180	0.07397992832844615	0.02541637117310916	0.024263183594291027	0.6671201840272853	-1	0	0	0.2	2	0.9230769230769231	12	0.5357142857142857	0.9230769230769231	14	12	0	2	0	0.14285714285714285	2	14	15	1.0	0	0.4305887605954709	0.8719555010855132	0.6407453234778545	0.9318018855267278	0.5816037684310865	0.9526363261733417	0.8375396286133813	0.9249427371169165	0.5714285714285714	0.2857142857142857	0.0	0.024263183594291027	0.024263183594291027
1095	0.00727937763238155	0.0012559782339641985	0.0012485600923294127	0.9656579143999415	-1	0	0	0.3333333333333333	2	0.6666666666666666	4	0.5714285714285714	0.6666666666666666	5	4	2	3	0	0.2857142857142857	2	7	8	0.42857142857142855	0	0.6671897458858541	0.8895900973908173	0.3443435730303519	0.6321747162889494	0.8101703788862988	0.9457906353269392	0.8999736503659348	0.8616539308505845	0.6	0	0.0	0.0012485600923294127	0.0012485600923294127
1269	0.09154801046527807	0.015945606145449022	0.014710206055643599	0.6004878620942414	-1	0	0	0.1	1	1.0	13	1.0	1.0	14	13	0	1	0	0.06666666666666667	1	15	15	0.3333333333333333	0	0.4493569916133902	0.961879073144726	0.40912408705334985	0.8909925560278542	0.6706426936467909	0.7984292430020185	0.8724276800483174	0.9033648274388618	1.0	0.07142857142857142	0.0	0.014710206055643599	0.014710206055643599
851	0.08163180081746237	0.016573094405222095	0.005287438677764629	0.6597773180028317	-1	0	0	0.1	1	1.0	13	1.0	1.0	14	13	0	1	0	0.06666666666666667	1	15	15	0.3333333333333333	0	0.4305887605954709	0.8791551873572286	0.5585055530830652	0.950180526317428	0.6752578542602081	0.9375449265573956	0.9174665045382225	0.9273833309544484	1.0	0.42857142857142855	0.0	0.005287438677764629	0.005287438677764629
3591	0.0761412342513467	0.023288735831688022	0.020365141275994245	0.6674231636449396	-1	0	0	0.2	2	0.9230769230769231	12	0.5357142857142857	0.9230769230769231	14	12	0	2	0	0.14285714285714285	2	14	15	1.0	0	0.4305887605954709	0.8719555010855132	0.6407453234778545	0.9318018855267278	0.5816037684310865	0.9448329611593195	0.8375396286133813	0.9211374001315112	0.5714285714285714	0.5	0.0	0.020365141275994245	0.020365141275994245
1999	0.0363968454018183	0.0034128117549960236	0.0034092372424697074	0.7075597313265699	-1	0	0	0.25	2	0.8888888888888888	8	0.55	0.8888888888888888	10	8	0	2	0	0.2	2	10	11	1.0	0	0.4305887605954709	0.8849997904117304	0.6407453234778545	0.9439061312747191	0.5816037684310865	0.9488567138850957	0.8375396286133813	0.9305235850587424	0.6	0.4	0.0	0.0034092372424697074	0.0034092372424697074
3821	0.07880952231799776	0.007756044710587586	0.0065038448958830595	0.7142641565133798	-1	0	0	0.2	2	0.9230769230769231	12	0.5357142857142857	0.9230769230769231	14	12	0	1	0	0.14285714285714285	2	14	15	0.5	0	0.4305887605954709	0.892092406498465	0.5585055530830652	0.9455092659358884	0.5510139576313211	0.931143953069868	0.8369799977340858	0.9257702521015212	1.0	0.5	0.0	0.0065038448958830595	0.0065038448958830595
1047	0.08964454615854038	0.011384996404805182	0.005627472693175323	0.6544577514481225	-1	0	0	0.1	1	1.0	13	1.0	1.0	14	13	0	1	0	0.06666666666666667	1	15	15	0.3333333333333333	0	0.5146695230245822	0.8829240784261723	0.4324724795946553	0.8961020679383057	0.7315472888352073	0.9593949488800838	0.8760874932951616	0.920255537764865	1.0	0.2857142857142857	0.0	0.005627472693175323	0.005627472693175323
2653	0.07280221297013083	0.01669896504799191	0.011113252360684011	0.6759116474673303	-1	0	0	0.2	2	0.9230769230769231	12	0.5357142857142857	0.9230769230769231	14	12	0	2	0	0.14285714285714285	2	14	15	1.0	0	0.4305887605954709	0.8719555010855132	0.6407453234778545	0.9318018855267278	0.5816037684310865	0.9526363261733417	0.8375396286133813	0.9249427371169165	0.5714285714285714	0.35714285714285715	0.0	0.011113252360684011	0.011113252360684011
4349	0.07806862742798332	0.015363459997564896	-0.0051702597448700285	0.6754295926455673	-1	0	0	0.2	2	0.9230769230769231	12	0.5357142857142857	0.9230769230769231	14	12	0	1	0	0.14285714285714285	2	14	15	0.5	0	0.4305887605954709	0.892092406498465	0.5585055530830652	0.9455092659358884	0.49843085344625226	0.9323019953191651	0.8088072346524958	0.9261861729905323	1.0	0.2857142857142857	0.0	-0.0005170259744870029	-0.0005170259744870029
2295	0.07693201139359962	0.025480676979062134	0.023305631963490826	0.6603941931170524	-1	0	0	0.2	2	0.9230769230769231	12	0.5357142857142857	0.9230769230769231	14	12	0	2	0	0.14285714285714285	2	14	15	1.0	0	0.4305887605954709	0.8719555010855132	0.6407453234778545	0.9318018855267278	0.5816037684310865	0.9526363261733417	0.8375396286133813	0.9249427371169165	0.5714285714285714	0.42857142857142855	0.0	0.023305631963490826	0.023305631963490826
2230	0.07436979976739748	0.024967961417582823	0.02364786176313333	0.6626106990929216	-1	0	0	0.2	2	0.9230769230769231	12	0.5357142857142857	0.9230769230769231	14	12	0	2	0	0.14285714285714285	2	14	15	1.0	0	0.4305887605954709	0.8719555010855132	0.6407453234778545	0.9318018855267278	0.5816037684310865	0.9523947991460383	0.8375396286133813	0.9248190689062628	0.5714285714285714	0.2857142857142857	0.0	0.02364786176313333	0.02364786176313333
3004	0.07229033465120203	0.01899592118242965	0.010300964593628299	0.6562190082095088	-1	0	0	0.2	2	0.9230769230769231	12	0.5357142857142857	0.9230769230769231	14	12	0	2	0	0.14285714285714285	2	14	15	1.0	0	0.4305887605954709	0.8719555010855132	0.6407453234778545	0.9318018855267278	0.5816037684310865	0.9448329611593195	0.8375396286133813	0.9211374001315112	0.5714285714285714	0.35714285714285715	0.0	0.010300964593628299	0.010300964593628299
2542	0.020957091550730698	0.006907723702291782	-0.003635013638764143	0.9653285121536713	-1	0	0	0.3	3	0.8333333333333334	10	0.3181818181818182	0.8333333333333334	13	10	0	1	0	0.36363636363636365	4	11	14	1.0	0.2	0.4305887605954709	0.790680292726533	0.901609509477009	0.954979289937248	0.2673208553899676	0.9230661903225987	0.9363835578607226	0.9079996121286753	1.0	0.5384615384615384	0.0	-0.0003635013638764143	-0.0003635013638764143
3365	0.07448221529596888	0.02682747992510657	0.026345963546888323	0.690568072163245	-1	0	0	0.2	2	0.9230769230769231	12	0.5357142857142857	0.9230769230769231	14	12	0	2	0	0.14285714285714285	2	14	15	1.0	0	0.4305887605954709	0.8719555010855132	0.6407453234778545	0.9318018855267278	0.5816037684310865	0.9526363261733417	0.8375396286133813	0.9249427371169165	0.5714285714285714	0.2857142857142857	0.0	0.026345963546888323	0.026345963546888323
3226	0.0733630327592196	0.02461074454668751	0.02415352061267349	0.6828660153911851	-1	0	0	0.2	2	0.9230769230769231	12	0.5357142857142857	0.9230769230769231	14	12	0	2	0	0.14285714285714285	2	14	15	1.0	0	0.4305887605954709	0.8719555010855132	0.6407453234778545	0.9318018855267278	0.5816037684310865	0.9526363261733417	0.8375396286133813	0.9249427371169165	0.5714285714285714	0.2857142857142857	0.0	0.02415352061267349	0.02415352061267349
3107	0.07542598598556846	0.026180473303509175	0.024127758534974005	0.6625854247722334	-1	0	0	0.2	2	0.9230769230769231	12	0.5357142857142857	0.9230769230769231	14	12	0	2	0	0.14285714285714285	2	14	15	1.0	0	0.4305887605954709	0.8719555010855132	0.6407453234778545	0.9318018855267278	0.5816037684310865	0.9526363261733417	0.8375396286133813	0.9249427371169165	0.5714285714285714	0.35714285714285715	0.0	0.024127758534974005	0.024127758534974005
2499	0.07825704418367331	0.011415714887153823	0.008862238267619406	0.6281062139451953	-1	0	0	0.2	2	0.9230769230769231	12	0.5357142857142857	0.9230769230769231	14	12	0	1	0	0.14285714285714285	2	14	15	0.5	0	0.4305887605954709	0.8743504657990754	0.5693774298998113	0.931459928948033	0.537166758862455	0.9476201055523228	0.8744111899450847	0.9228406209585157	1.0	0.42857142857142855	0.0	0.008862238267619406	0.008862238267619406
2399	0.07358450459646743	0.02212649730405283	0.02204170325608098	0.7064184529525084	-1	0	0	0.2	2	0.9230769230769231	12	0.5357142857142857	0.9230769230769231	14	12	0	2	0	0.14285714285714285	2	14	15	1.0	0	0.4305887605954709	0.8719555010855132	0.6407453234778545	0.9318018855267278	0.5816037684310865	0.9448329611593195	0.8375396286133813	0.9211374001315112	0.5714285714285714	0.2857142857142857	0.0	0.02204170325608098	0.02204170325608098
4037	0.0761826944763081	0.00326180737182416	0.0005733097274406548	0.6329812451470158	-1	0	0	0.2	2	0.9230769230769231	12	0.5357142857142857	0.9230769230769231	14	12	0	2	0	0.14285714285714285	2	14	15	1.0	0	0.4305887605954709	0.8719555010855132	0.6407453234778545	0.9262630867036071	0.6085765819742169	0.9447270966409096	0.8375396286133813	0.91902772951348	0.5714285714285714	0.2857142857142857	0.0	0.0005733097274406548	0.0005733097274406548
539	0.062381375483879405	0.016053615150920474	-0.0016790471977134588	0.6844781660384425	-1	0	0	0.2	2	0.9166666666666666	11	1.0	0.9166666666666666	12	11	1	0	0	0.07142857142857142	14	1	14	0.0	0.15384615384615385	0.41849744368825254	0.9633843450914275	0.40563859249184625	0.8474923518665096	0.6265980179576824	0.8721449019199737	0.8164200540720673	0.9090177796228242	0	0	0.0	-0.00016790471977134587	-0.00016790471977134587
3374	0.07415037738380259	0.024917683250950232	0.023972074087883356	0.6722219804452725	-1	0	0	0.2	2	0.9230769230769231	12	0.5357142857142857	0.9230769230769231	14	12	0	2	0	0.14285714285714285	2	14	15	1.0	0	0.4305887605954709	0.8719555010855132	0.6407453234778545	0.9318018855267278	0.5816037684310865	0.9526363261733417	0.8375396286133813	0.9249427371169165	0.5714285714285714	0.2857142857142857	0.0	0.023972074087883356	0.023972074087883356
681	0.053647962284286324	0.0076165735963857825	-0.005687186876037751	0.8591639800366419	-1	0	0	0.2	2	0.9230769230769231	12	0.23809523809523808	0.8461538461538461	13	11	1	1	0	0.7777777777777778	7	9	15	0.25	0.14285714285714285	0.6947458527394377	0.8047451052537911	0.4014973390314712	0.8909927113259899	0.6244943749154248	0.9438906441103204	0.8956336711085222	0.892187527565756	1.0	0	0.0	-0.0005687186876037751	-0.0005687186876037751
20	0.008177770036654545	0.0008385231845534148	-0.0008178327668639677	0.9923010100603338	-1	0.5	1	0.6666666666666666	4	0.5714285714285714	4	0.36	0.5714285714285714	8	4	0	0	0	1.0	5	5	9	0.0	0.5	0.5723663670671976	0.9538883470594003	0.7102707784948139	0.8240326819114226	0.3180895486749252	0.9368871113479764	0.7701323736645996	0.9186150565876525	0	0	0.0	-8.178327668639678e-05	-8.178327668639678e-05
1180	0.0410606929188793	0.007954913682987551	0.00016795160826891018	0.8589600256489465	-1	0	0	0.2	2	0.9230769230769231	12	0.3125	0.9230769230769231	14	12	0	1	0	0.3333333333333333	12	4	15	0.5	0	0.6671897458858541	0.9378386383232937	0.40563859249184625	0.8577289147387039	0.7093970758979847	0.9224373804749327	0.8973841222784464	0.9112324874561676	1.0	0.42857142857142855	0.0	0.00016795160826891018	0.00016795160826891018
435	0.0573562190612963	0.018083671529553615	-0.00198830614816347	0.737323764746296	-1	0	0	0.2	2	0.9230769230769231	12	1.0	0.9230769230769231	14	12	0	0	0	0.06666666666666667	15	1	15	0.0	0.14285714285714285	0.6676856659957335	0.8867046221428095	0.40563859249184625	0.862459311724952	0.6679975469278336	0.9032623955674492	0.8624641735716471	0.8851839513352878	0	0	0.0	-0.00019883061481634697	-0.00019883061481634697
1484	0.08993148771995883	0.015151136173421826	0.014255540596111768	0.5968413996767697	-1	0	0	0.1	1	1.0	13	1.0	1.0	14	13	0	1	0	0.06666666666666667	1	15	15	0.3333333333333333	0	0.4493569916133902	0.961879073144726	0.40912408705334985	0.8909925560278542	0.6706426936467909	0.7984292430020185	0.8724276800483174	0.9033648274388618	1.0	0.2857142857142857	0.0	0.014255540596111768	0.014255540596111768
3224	0.03398855634480353	0.003998461827735723	0.0018741927958169648	0.7299440355871754	-1	0	0	0.2	2	0.9230769230769231	12	0.25	0.9230769230769231	14	12	0	2	0	0.6	10	6	15	1.0	0	0.4305887605954709	0.8940710472621387	0.5585055530830652	0.9471844299945735	0.5816037684310865	0.9501460493127443	0.8111960122025231	0.9343639409912872	0.5357142857142857	0.35714285714285715	0.0	0.0018741927958169648	0.0018741927958169648
3812	0.021604131605956704	0.006817145932256465	-0.002888759760153192	0.9645040461027828	-1	0	0	0.3	3	0.8333333333333334	10	0.3181818181818182	0.8333333333333334	13	10	0	1	0	0.36363636363636365	4	11	14	1.0	0.2	0.4305887605954709	0.790680292726533	0.901609509477009	0.954979289937248	0.2673208553899676	0.9230661903225987	0.9363835578607226	0.9079996121286753	1.0	0.38461538461538464	0.0	-0.0002888759760153192	-0.0002888759760153192
2513	0.07439145047085222	0.014843713339258302	0.009471042236508399	0.6583911174443111	-1	0	0	0.2	2	0.9230769230769231	12	0.5357142857142857	0.9230769230769231	14	12	0	2	0	0.14285714285714285	2	14	15	1.0	0	0.4305887605954709	0.8719555010855132	0.6407453234778545	0.9318018855267278	0.5816037684310865	0.9526363261733417	0.8375396286133813	0.9249427371169165	0.5714285714285714	0.2857142857142857	0.0	0.009471042236508399	0.009471042236508399
1955	0.09776765551101627	0.008612219069610006	0.002175910057816678	0.6500476968828142	-1	0	0	0.2	2	0.9230769230769231	12	0.5357142857142857	0.9230769230769231	14	12	0	1	0	0.14285714285714285	2	14	15	0.5	0	0.4305887605954709	0.8669556246418201	0.5585055530830652	0.9541881106741569	0.5192022205350352	0.9338974600055963	0.8564080500841993	0.9255040612233707	1.0	0.5	0.0	0.002175910057816678	0.002175910057816678
1942	0.07239777952039272	0.022589830994794037	0.0223237827875548	0.6952814388060746	-1	0	0	0.2	2	0.9230769230769231	12	0.5357142857142857	0.9230769230769231	14	12	0	2	0	0.14285714285714285	2	14	15	1.0	0	0.4305887605954709	0.8719555010855132	0.6407453234778545	0.9318018855267278	0.5816037684310865	0.9523947991460383	0.8375396286133813	0.9248190689062628	0.5714285714285714	0.2857142857142857	0.0	0.0223237827875548	0.0223237827875548
293	0.04358410981497153	0.005140484601546588	0.0037126975231225397	0.7642608648507296	-1	0	0	0.5	5	0.5384615384615384	7	0.45454545454545453	0.5384615384615384	11	7	3	1	0	0.2727272727272727	3	11	15	0.16666666666666666	0.4	0.37145255032511276	0.9405016796238149	0.6390943127210228	0.9378011535910248	0.4084089987230096	0.8836618699306541	0.8961729750216257	0.9241708018271515	1.0	0.45454545454545453	0.0	0.0037126975231225397	0.0037126975231225397
3291	0.07372884861159945	0.025452213103877304	0.02329971370218649	0.6629341307452539	-1	0	0	0.2	2	0.9230769230769231	12	0.5357142857142857	0.9230769230769231	14	12	0	2	0	0.14285714285714285	2	14	15	1.0	0	0.4305887605954709	0.8719555010855132	0.6407453234778545	0.9318018855267278	0.6951504178908656	0.9566337379859581	0.8413995174082674	0.9270523218624916	0.5714285714285714	0.2857142857142857	0.0	0.02329971370218649	0.02329971370218649
4555	0.07053013382954312	0.0055236571481676764	0.005502578809124386	0.6744518586953945	-1	0	0	0.2	2	0.9230769230769231	12	0.5357142857142857	0.9230769230769231	14	12	0	2	0	0.14285714285714285	2	14	15	1.0	0	0.3088989190786632	0.8896724924664784	0.5585055530830652	0.8928912211134893	0.5816037684310865	0.8992856573277326	0.8396405960297911	0.8940168167348294	0.5714285714285714	0.21428571428571427	0.0	0.005502578809124386	0.005502578809124386
2018	0.07483739741378924	0.02452283288126371	0.02349265995325343	0.6764555273561617	-1	0	0	0.2	2	0.9230769230769231	12	0.5357142857142857	0.9230769230769231	14	12	0	2	0	0.14285714285714285	2	14	15	1.0	0	0.4305887605954709	0.8719555010855132	0.6407453234778545	0.9318018855267278	0.5816037684310865	0.9526363261733417	0.8375396286133813	0.9249427371169165	0.5714285714285714	0.42857142857142855	0.0	0.02349265995325343	0.02349265995325343
1358	0.06850844151093924	0.011964208029418152	0.011701244369270766	0.6671783755790126	-1	0	0	0.1	1	1.0	13	1.0	1.0	14	13	0	1	0	0.06666666666666667	1	15	15	0.3333333333333333	0	0.6750869070756389	0.9030448630128017	0.6179825704699694	0.8897231094537502	0.8522276634199295	0.9511549077501558	0.8766930985084025	0.9190484194803555	1.0	0.5714285714285714	0.0	0.011701244369270766	0.011701244369270766
4447	0.017980419866309598	0.0011298320288932423	-0.0001811383389822581	0.9677872594154278	-1	0	0	0.375	3	0.8	8	0.3333333333333333	0.8	11	8	0	1	0	0.4444444444444444	4	9	12	1.0	0.25	0.4305887605954709	0.8313651383230788	0.901609509477009	0.9536458471400868	0.2673208553899676	0.9276513991330632	0.9363835578607226	0.9160737339537296	1.0	0.6363636363636364	0.0	-1.811383389822581e-05	-1.811383389822581e-05
4040	0.0719678384761705	0.02228478052465325	0.01875129098998451	0.6542875025067283	-1	0	0	0.2	2	0.9230769230769231	12	0.5357142857142857	0.9230769230769231	14	12	0	2	0	0.14285714285714285	2	14	15	1.0	0	0.4305887605954709	0.8620603447380536	0.7400708850158647	0.9360721074033153	0.4202182318003304	0.9518517925291122	0.9058062721071589	0.9241551652291952	0.5714285714285714	0.42857142857142855	0.0	0.01875129098998451	0.01875129098998451
21	0.01767241138676161	0.001356838871206973	0.0011304558174495014	0.9803390604717162	-1	0	0	0.2	2	0.8461538461538461	11	0.5	0.46153846153846156	7	6	7	6	0	0.8333333333333334	6	5	15	0.35294117647058826	0.36363636363636365	0.5601604352681048	0.9113733312046027	0.7106961424181318	0.8295392115358031	0.5425489316676263	0.5324755307365121	0.739918171038123	0.7937462659244937	0.21428571428571427	0	0.0	0.0011304558174495014	0.0011304558174495014
4353	0.07296759414897025	0.028138847269763713	0.026866915340097	0.6666931999072596	-1	0	0	0.2	2	0.9230769230769231	12	0.5357142857142857	0.9230769230769231	14	12	0	2	0	0.14285714285714285	2	14	15	1.0	0	0.4305887605954709	0.8719555010855132	0.6407453234778545	0.9318018855267278	0.5816037684310865	0.9526363261733417	0.8375396286133813	0.9249427371169165	0.5714285714285714	0.42857142857142855	0.0	0.026866915340097	0.026866915340097
4423	0.07794134995522345	0.027216901271409764	0.022965765275810967	0.6462925878650898	-1	0	0	0.2	2	0.9230769230769231	12	0.5357142857142857	0.9230769230769231	14	12	0	2	0	0.14285714285714285	2	14	15	1.0	0	0.4305887605954709	0.8719555010855132	0.6407453234778545	0.9318018855267278	0.5980919266709958	0.951797271230538	0.8375396286133813	0.9245148681197263	0.5714285714285714	0.42857142857142855	0.0	0.022965765275810967	0.022965765275810967
1239	0.04995144915954364	0.004317240677374891	0.003481674623674249	0.7873725107170425	-1	0	0	0.2	2	0.9166666666666666	11	0.5384615384615384	0.9166666666666666	13	11	0	1	0	0.15384615384615385	2	13	14	0.5	0	0.2675742249190184	0.8705399382611964	0.5485576000166105	0.9496144456463395	0.6660275330333734	0.8971800693823336	0.8935734853052695	0.9118249007573331	1.0	0.9230769230769231	0.0	0.003481674623674249	0.003481674623674249
1986	0.07530108783339264	0.026572582878402425	0.02198221620216017	0.6416546016697328	-1	0	0	0.2	2	0.9230769230769231	12	0.5357142857142857	0.9230769230769231	14	12	0	2	0	0.14285714285714285	2	14	15	1.0	0	0.4305887605954709	0.8719555010855132	0.6407453234778545	0.9318018855267278	0.5816037684310865	0.9526363261733417	0.8375396286133813	0.9249427371169165	0.5714285714285714	0.35714285714285715	0.0	0.02198221620216017	0.02198221620216017
2881	0.07352742732640212	0.01883896531221478	0.01618307932887533	0.7196252473576794	-1	0	0	0.2	2	0.9230769230769231	12	0.5357142857142857	0.9230769230769231	14	12	0	2	0	0.14285714285714285	2	14	15	1.0	0	0.4305887605954709	0.8563945106590722	0.6407453234778545	0.9318018855267278	0.537166758862455	0.9439057019664985	0.8375396286133813	0.9174190677464505	0.5714285714285714	0.2857142857142857	0.0	0.01618307932887533	0.01618307932887533
1993	0.07769169907985995	0.026122836014858486	0.02154081617287375	0.6388916665025661	-1	0	0	0.2	2	0.9230769230769231	12	0.5357142857142857	0.9230769230769231	14	12	0	2	0	0.14285714285714285	2	14	15	1.0	0	0.4305887605954709	0.8719555010855132	0.6407453234778545	0.9318018855267278	0.5816037684310865	0.9526363261733417	0.8375396286133813	0.9249427371169165	0.5714285714285714	0.2857142857142857	0.0	0.02154081617287375	0.02154081617287375
1664	0.07506247589410671	0.027006248818025182	0.02438735436254718	0.6626861441256118	-1	0	0	0.2	2	0.9230769230769231	12	0.5357142857142857	0.9230769230769231	14	12	0	2	0	0.14285714285714285	2	14	15	1.0	0	0.4305887605954709	0.8719555010855132	0.6407453234778545	0.9318018855267278	0.5816037684310865	0.9526363261733417	0.8375396286133813	0.9249427371169165	0.5714285714285714	0.2857142857142857	0.0	0.02438735436254718	0.02438735436254718
1769	0.008544487738562692	0.001830148471835267	0.00021879133012789502	0.995153157072175	-1	0	0	0.2857142857142857	2	0.875	7	0.3333333333333333	0.875	9	7	0	2	0	0.8333333333333334	6	5	10	1.0	0	0.8840323266720317	0.9688665340315669	0.6359423124318813	0.9163160614622728	0.38062374381839026	0.8539437720070627	0.8864747694902028	0.9263783664866577	0.5555555555555556	0.4444444444444444	0.0	0.00021879133012789502	0.00021879133012789502
3573	0.07635566081245483	0.024726213313951965	0.02421600724156817	0.6817930374301442	-1	0	0	0.2	2	0.9230769230769231	12	0.5357142857142857	0.9230769230769231	14	12	0	2	0	0.14285714285714285	2	14	15	1.0	0	0.4305887605954709	0.8719555010855132	0.6407453234778545	0.9318018855267278	0.7013956234793073	0.9572759300735934	0.8688449789364812	0.9274029829364454	0.5714285714285714	0.2857142857142857	0.0	0.02421600724156817	0.02421600724156817
4198	0.07742043106640205	0.010455767468386161	0.007873717296461918	0.6451408188602819	-1	0	0	0.2	2	0.9230769230769231	12	0.5357142857142857	0.9230769230769231	14	12	0	2	0	0.14285714285714285	2	14	15	1.0	0	0.4305887605954709	0.8719555010855132	0.6578311146210755	0.9218890435987372	0.5816037684310865	0.9526363261733417	0.8528643969491222	0.9214836087319398	0.5714285714285714	0.2857142857142857	0.0	0.007873717296461918	0.007873717296461918
350	0.05381485462156023	0.003272690319976521	-0.00293450853813279	0.6796607231919665	-1	0	0	0.3	3	0.7692307692307693	10	0.625	0.6153846153846154	10	8	4	0	0	0.16666666666666666	2	12	15	0.0	0	0.4333539198591822	0.900455584301362	0.5930817904524863	0.9083057853768821	0.5183061686485182	0.9133745998566156	0.7943594991066457	0.907514464167385	0	0	0.0	-0.000293450853813279	-0.000293450853813279
2583	0.0778539476523475	0.02908974812366922	0.02686863426441705	0.6643206136384123	-1	0	0	0.2	2	0.9230769230769231	12	0.5357142857142857	0.9230769230769231	14	12	0	2	0	0.14285714285714285	2	14	15	1.0	0	0.4305887605954709	0.8719555010855132	0.6407453234778545	0.9318018855267278	0.5816037684310865	0.9526363261733417	0.8375396286133813	0.9249427371169165	0.5714285714285714	0.42857142857142855	0.0	0.02686863426441705	0.02686863426441705
2585	0.07654686349439692	0.0015338486391117223	-3.758269966203694e-05	0.7374524679689809	-1	0	0	0.2	2	0.9230769230769231	12	0.5357142857142857	0.9230769230769231	14	12	0	1	0	0.14285714285714285	2	14	15	0.5	0	0.36974383983706705	0.8512725797143271	0.42356200818933687	0.9422511523357048	0.30528865758091434	0.9534916782077608	0.8088072346524958	0.9254696569670181	1.0	0.5714285714285714	0.0	-3.758269966203694e-06	-3.758269966203694e-06
3698	0.07771327616603696	0.008578296676055351	-0.003014916431967228	0.6712940900649803	-1	0	0	0.2	2	0.9230769230769231	12	0.5357142857142857	0.9230769230769231	14	12	0	2	0	0.14285714285714285	2	14	15	1.0	0	0.4305887605954709	0.8719555010855132	0.6201802905066319	0.9313649874170303	0.5816037684310865	0.9526363261733417	0.8375396286133813	0.9247839531872992	0.5714285714285714	0.42857142857142855	0.0	-0.0003014916431967228	-0.0003014916431967228
3596	0.06817756064493306	0.01843119128756203	0.012834569767598236	0.6548501958841082	-1	0	0	0.2	2	0.9230769230769231	12	0.5357142857142857	0.9230769230769231	14	12	0	2	0	0.14285714285714285	2	14	15	1.0	0	0.4305887605954709	0.8719555010855132	0.5585055530830652	0.9329237069350117	0.5816037684310865	0.9523947991460383	0.8396405960297911	0.9252303244130118	0.5357142857142857	0.2857142857142857	0.0	0.012834569767598236	0.012834569767598236
4732	0.0750675594510262	0.025683107524668215	0.02416360493117732	0.6593994049018121	-1	0	0	0.2	2	0.9230769230769231	12	0.5357142857142857	0.9230769230769231	14	12	0	2	0	0.14285714285714285	2	14	15	1.0	0	0.4305887605954709	0.8719555010855132	0.6407453234778545	0.9318018855267278	0.5980919266709958	0.951797271230538	0.8375396286133813	0.9245148681197263	0.5714285714285714	0.35714285714285715	0.0	0.02416360493117732	0.02416360493117732
3685	0.0748054392768815	0.026380415806499122	0.02509906948877209	0.6785690157778841	-1	0	0	0.2	2	0.9230769230769231	12	0.5357142857142857	0.9230769230769231	14	12	0	2	0	0.14285714285714285	2	14	15	1.0	0	0.4305887605954709	0.8719555010855132	0.6407453234778545	0.9318018855267278	0.5816037684310865	0.9526363261733417	0.8375396286133813	0.9249427371169165	0.5714285714285714	0.35714285714285715	0.0	0.02509906948877209	0.02509906948877209
2684	0.0775199038177602	0.02609825745700178	0.021490758521194565	0.6462800423911437	-1	0	0	0.2	2	0.9230769230769231	12	0.5357142857142857	0.9230769230769231	14	12	0	2	0	0.14285714285714285	2	14	15	1.0	0	0.4305887605954709	0.8719555010855132	0.6407453234778545	0.9318018855267278	0.5816037684310865	0.9526363261733417	0.8375396286133813	0.9249427371169165	0.5714285714285714	0.2857142857142857	0.0	0.021490758521194565	0.021490758521194565
4193	0.0734317752805313	0.023182626622812678	0.02279447684909346	0.6998625494663486	-1	0	0	0.2	2	0.9230769230769231	12	0.5357142857142857	0.9230769230769231	14	12	0	2	0	0.14285714285714285	2	14	15	1.0	0	0.4305887605954709	0.8719555010855132	0.6407453234778545	0.9318018855267278	0.5816037684310865	0.9526363261733417	0.8375396286133813	0.9249427371169165	0.5714285714285714	0.42857142857142855	0.0	0.02279447684909346	0.02279447684909346
4020	0.07463295835829593	0.025312257194183233	0.024185687609198064	0.6838248131354002	-1	0	0	0.2	2	0.9230769230769231	12	0.5357142857142857	0.9230769230769231	14	12	0	2	0	0.14285714285714285	2	14	15	1.0	0	0.4305887605954709	0.8719555010855132	0.6407453234778545	0.9318018855267278	0.5816037684310865	0.9523947991460383	0.8375396286133813	0.9248190689062628	0.5714285714285714	0.35714285714285715	0.0	0.024185687609198064	0.024185687609198064
1395	0.010011085493143914	0.0004574624822627285	-0.00045674877202788296	0.9799988139434345	-1	0	0	0.42857142857142855	3	0.75	6	0.3333333333333333	0.75	9	6	0	1	0	0.8333333333333334	5	6	10	1.0	0.4	0.2675742249190184	0.927216515517008	0.5485576000166105	0.9384358798995954	0.7648541072296957	0.9460574327301696	0.8935734853052695	0.9376768382587392	1.0	0.8888888888888888	0.0	-4.5674877202788296e-05	-4.5674877202788296e-05
3492	0.07522627299556188	0.024178148659417576	0.023644295077049175	0.6905949406327385	-1	0	0	0.2	2	0.9230769230769231	12	0.5357142857142857	0.9230769230769231	14	12	0	2	0	0.14285714285714285	2	14	15	1.0	0	0.4305887605954709	0.8719555010855132	0.6407453234778545	0.9318018855267278	0.5980919266709958	0.951797271230538	0.8375396286133813	0.9245148681197263	0.5714285714285714	0.35714285714285715	0.0	0.023644295077049175	0.023644295077049175
2928	0.07383073516313031	0.022380503211375986	0.022136640318462335	0.7001111702807873	-1	0	0	0.2	2	0.9230769230769231	12	0.5357142857142857	0.9230769230769231	14	12	0	2	0	0.14285714285714285	2	14	15	1.0	0	0.4305887605954709	0.8719555010855132	0.6407453234778545	0.9318018855267278	0.5980919266709958	0.951797271230538	0.8375396286133813	0.9245148681197263	0.5714285714285714	0.42857142857142855	0.0	0.022136640318462335	0.022136640318462335
4592	0.07644467241345157	0.026124925680786337	0.02425651041503836	0.662312462075402	-1	0	0	0.2	2	0.9230769230769231	12	0.5357142857142857	0.9230769230769231	14	12	0	2	0	0.14285714285714285	2	14	15	1.0	0	0.4305887605954709	0.8719555010855132	0.6407453234778545	0.9318018855267278	0.5816037684310865	0.9526363261733417	0.8375396286133813	0.9249427371169165	0.5714285714285714	0.2857142857142857	0.0	0.02425651041503836	0.02425651041503836
2774	0.07494577812817187	0.027620196824353054	0.02527421275335516	0.6615475599794551	-1	0	0	0.2	2	0.9230769230769231	12	0.5357142857142857	0.9230769230769231	14	12	0	2	0	0.14285714285714285	2	14	15	1.0	0	0.4305887605954709	0.8719555010855132	0.6407453234778545	0.9318018855267278	0.5816037684310865	0.9526363261733417	0.8375396286133813	0.9249427371169165	0.5714285714285714	0.2857142857142857	0.0	0.02527421275335516	0.02527421275335516
1135	0.05266329648915087	0.01516657558760688	0.015165642946965393	0.561545367649751	-1	0	0	0.2222222222222222	2	0.8181818181818182	9	0.5416666666666666	0.8181818181818182	10	9	2	2	0	0.16666666666666666	2	12	13	0.2857142857142857	0	0.5348295641681396	0.9483789983769106	0.40738133977259805	0.7528016184375319	0.5230571162463467	0.9119668603058486	0.781182727306027	0.8929061088967187	0.55	0.1	0.0	0.015165642946965393	0.015165642946965393
2962	0.07650147036079007	0.018760373512464328	0.01487591896439412	0.6606919735358634	-1	0	0	0.2	2	0.9230769230769231	12	0.5357142857142857	0.9230769230769231	14	12	0	2	0	0.14285714285714285	2	14	15	1.0	0	0.4305887605954709	0.8719555010855132	0.6578311146210755	0.9378817659362393	0.5816037684310865	0.9448329611593195	0.8375396286133813	0.9235223025059366	0.5714285714285714	0.2857142857142857	0.0	0.01487591896439412	0.01487591896439412
3206	0.07531156488662384	0.02555721455801728	0.024671883308402618	0.6754660195154054	-1	0	0	0.2	2	0.9230769230769231	12	0.5357142857142857	0.9230769230769231	14	12	0	2	0	0.14285714285714285	2	14	15	1.0	0	0.4305887605954709	0.8719555010855132	0.6407453234778545	0.9318018855267278	0.5816037684310865	0.9526363261733417	0.8375396286133813	0.9249427371169165	0.5714285714285714	0.2857142857142857	0.0	0.024671883308402618	0.024671883308402618
1954	0.0767070858190109	0.019109571100338677	0.018092268675690647	0.6810901483804039	-1	0	0	0.2	2	0.9230769230769231	12	0.5357142857142857	0.9230769230769231	14	12	0	2	0	0.14285714285714285	2	14	15	1.0	0	0.4305887605954709	0.8381377888305319	0.7400708850158647	0.9045141190124283	0.5816037684310865	0.9549258321371948	0.9058062721071589	0.9101439361129303	0.5714285714285714	0.35714285714285715	0.0	0.018092268675690647	0.018092268675690647
119	0.005734421706320266	0.0027655770478400535	-0.0026365344438494627	0.9892488660307438	-1	0	0	0.5	2	0.6666666666666666	2	1.0	0.6666666666666666	3	2	1	0	0	0.2	5	1	5	0.0	0.5	0.7878528579466495	0.8455710799043062	0.6608867465517665	0.8827109730593512	0.6953098179239385	0.6824589238258258	0.8186580231311539	0.8167642158385051	0	0	0.0	-0.00026365344438494624	-0.00026365344438494624
3043	0.07391182540081837	0.027113943655792283	0.024686549039927286	0.6625176412553703	-1	0	0	0.2	2	0.9230769230769231	12	0.5357142857142857	0.9230769230769231	14	12	0	2	0	0.14285714285714285	2	14	15	1.0	0	0.4305887605954709	0.8719555010855132	0.6407453234778545	0.9318018855267278	0.5816037684310865	0.9526363261733417	0.8375396286133813	0.9249427371169165	0.5714285714285714	0.35714285714285715	0.0	0.024686549039927286	0.024686549039927286
4035	0.07721771355321255	0.02504288075788548	0.02352335668287326	0.6693401412775544	-1	0	0	0.2	2	0.9230769230769231	12	0.5357142857142857	0.9230769230769231	14	12	0	2	0	0.14285714285714285	2	14	15	1.0	0	0.4305887605954709	0.8719555010855132	0.6407453234778545	0.9318018855267278	0.5816037684310865	0.9526363261733417	0.8375396286133813	0.9249427371169165	0.5714285714285714	0.42857142857142855	0.0	0.02352335668287326	0.02352335668287326
4847	0.07303498457607105	0.02602745456621471	0.025301587434796807	0.686596091963712	-1	0	0	0.2	2	0.9230769230769231	12	0.5357142857142857	0.9230769230769231	14	12	0	2	0	0.14285714285714285	2	14	15	1.0	0	0.4305887605954709	0.8719555010855132	0.6407453234778545	0.9318018855267278	0.5816037684310865	0.9504188370959513	0.8375396286133813	0.9238223640063733	0.5714285714285714	0.2857142857142857	0.0	0.025301587434796807	0.025301587434796807
918	0.07277256703176975	0.03741762873225661	0.01998532132873701	0.6498318879777296	-1	0	0	0.2	2	0.9230769230769231	12	0.5357142857142857	0.9230769230769231	14	12	0	1	0	0.14285714285714285	2	14	15	0.5	0	0.5966587796590863	0.8973220135794905	0.36738931521220763	0.9164151570240874	0.904307235368749	0.9384565339602642	0.8999736503659348	0.9190100804462369	1.0	0.5	0.0	0.01998532132873701	0.01998532132873701
2456	0.07762310361673147	0.014670929410116855	0.01266618574737256	0.678048896387945	-1	0	0	0.2	2	0.9230769230769231	12	0.5357142857142857	0.9230769230769231	14	12	0	2	0	0.14285714285714285	2	14	15	1.0	0	0.4305887605954709	0.8381377888305319	0.6914657444457066	0.9050689499471276	0.48029024618355054	0.9451953219780037	0.8551326884117484	0.904561750727529	0.5714285714285714	0.2857142857142857	0.0	0.01266618574737256	0.01266618574737256
1832	0.08174546386331617	0.008278994764125039	0.007508875742645819	0.6742672992804947	-1	0	0	0.2	2	0.9230769230769231	12	0.5357142857142857	0.9230769230769231	14	12	0	1	0	0.14285714285714285	2	14	15	0.5	0	0.4305887605954709	0.8633522646080589	0.5585055530830652	0.9486988541531314	0.47709474447923494	0.9317479790402821	0.8747789507177713	0.9211602498216588	1.0	0.35714285714285715	0.0	0.007508875742645819	0.007508875742645819
217	0.0036957420102898784	0.0008000993935822278	0.0007879365177071276	0.9880686553578819	-1	0	0	0.5	2	0.6666666666666666	2	0.625	0.6666666666666666	3	2	1	1	0	0.5	2	4	5	0.2	0	0.8139679939890625	0.9115589771635993	0.9258331948842266	0.6989080205193866	0.7578266079485791	0.9145496408301544	0.6678210443632457	0.8639477496216005	1.0	0.6666666666666666	0.0	0.0007879365177071276	0.0007879365177071276
845	0.04570129975592363	0.003993348812955804	0.0007507730623001715	0.635868599350464	-1	0	0	0.2222222222222222	2	0.9090909090909091	10	0.5416666666666666	0.9090909090909091	11	10	1	0	0	0.16666666666666666	2	12	13	0.0	0	0.4644087175820431	0.8083474310275224	0.2138853552018273	0.9025029772736803	0.3451801008882511	0.9115865127038663	0.7372631550514164	0.8807207572991033	0	0	0.0	0.0007507730623001715	0.0007507730623001715
1743	0.09783978642589973	0.004214160956841835	-0.0008429084995345686	0.6747040416167218	-1	0	0	0.1	1	1.0	13	1.0	0.9230769230769231	13	12	1	1	0	0.06666666666666667	1	15	15	0.2	0	0.4644087175820431	0.9212039241756796	0.5944728504496125	0.9653488210098	0.2806991636728449	0.8153445667237488	0.841238294706022	0.918616666377869	1.0	0.5384615384615384	0.0	-8.429084995345687e-05	-8.429084995345687e-05
4283	0.07934910523976833	0.013246617299766693	0.011591015494749777	0.7289657166232741	-1	0	0	0.2	2	0.9230769230769231	12	0.5357142857142857	0.9230769230769231	14	12	0	1	0	0.14285714285714285	2	14	15	0.5	0	0.4305887605954709	0.8653541722794095	0.5585055530830652	0.928619635437128	0.6526868911674244	0.936254141300984	0.8595609696694188	0.9145929190838424	1.0	0.5	0.0	0.011591015494749777	0.011591015494749777
3653	0.07256776579763818	0.01775508216897112	0.010839510561325205	0.6609550166730862	-1	0	0	0.2	2	0.9230769230769231	12	0.5357142857142857	0.9230769230769231	14	12	0	2	0	0.14285714285714285	2	14	15	1.0	0	0.4305887605954709	0.8719555010855132	0.6407453234778545	0.9318018855267278	0.5816037684310865	0.9526363261733417	0.8375396286133813	0.9249427371169165	0.5714285714285714	0.21428571428571427	0.0	0.010839510561325205	0.010839510561325205
846	0.06455847134451455	0.008756087542545907	0.007239223240408983	0.70290356374957	-1	0	0	0.2	2	0.9230769230769231	12	1.0	0.9230769230769231	14	12	0	0	0	0.06666666666666667	15	1	15	0.0	0.14285714285714285	0.7750838930232233	0.9278983399254567	0.7331885334874212	0.8746822432058767	0.49560972665357383	0.92169759376609	0.8975487217438558	0.9106147320337789	0	0	0.0	0.007239223240408983	0.007239223240408983
4218	0.07289762690183152	0.027032610540515048	0.02663805133570681	0.6910365700081684	-1	0	0	0.2	2	0.9230769230769231	12	0.5357142857142857	0.9230769230769231	14	12	0	2	0	0.14285714285714285	2	14	15	1.0	0	0.4305887605954709	0.8719555010855132	0.6407453234778545	0.9318018855267278	0.5980919266709958	0.9446611631823486	0.8375396286133813	0.9210576700233094	0.5714285714285714	0.42857142857142855	0.0	0.02663805133570681	0.02663805133570681
4188	0.020849690920790885	0.004738085444432476	0.004702982122678786	0.9688645739534011	-1	0	0	0.25	2	0.9	9	0.5454545454545454	0.9	11	9	0	2	0	0.18181818181818182	2	11	12	1.0	0	0.4305887605954709	0.7913092579299499	0.901609509477009	0.951533833148502	0.34325645977186114	0.9351945410457858	0.9363835578607226	0.911045659512343	0.5909090909090909	0.36363636363636365	0.0	0.004702982122678786	0.004702982122678786
3044	0.07860058048890456	0.013609673816022185	0.011333955248832829	0.6758709521217571	-1	0	0	0.2	2	0.9230769230769231	12	0.5357142857142857	0.9230769230769231	14	12	0	2	0	0.14285714285714285	2	14	15	1.0	0	0.4305887605954709	0.8381377888305319	0.6914657444457066	0.9050689499471276	0.48029024618355054	0.9451953219780037	0.8551326884117484	0.904561750727529	0.5714285714285714	0.42857142857142855	0.0	0.011333955248832829	0.011333955248832829
2481	0.07420317839257229	0.02840905964022994	0.026733930610624696	0.666486924476543	-1	0	0	0.2	2	0.9230769230769231	12	0.5357142857142857	0.9230769230769231	14	12	0	2	0	0.14285714285714285	2	14	15	1.0	0	0.4305887605954709	0.8719555010855132	0.6407453234778545	0.9318018855267278	0.5816037684310865	0.9526363261733417	0.8375396286133813	0.9249427371169165	0.5714285714285714	0.2857142857142857	0.0	0.026733930610624696	0.026733930610624696
4997	0.07525240616113658	0.00815074262464323	0.0067423413835925065	0.6629355698085175	-1	0	0	0.2	2	0.9230769230769231	12	0.5357142857142857	0.9230769230769231	14	12	0	2	0	0.14285714285714285	2	14	15	1.0	0	0.4305887605954709	0.9033497843640566	0.6407453234778545	0.9318018855267278	0.5816037684310865	0.9526363261733417	0.8386580063544012	0.9319496418585209	0.5714285714285714	0.35714285714285715	0.0	0.0067423413835925065	0.0067423413835925065
3481	0.0770973962658268	0.025690870227601432	0.024484948705800837	0.6693507601058781	-1	0	0	0.2	2	0.9230769230769231	12	0.5357142857142857	0.9230769230769231	14	12	0	2	0	0.14285714285714285	2	14	15	1.0	0	0.4305887605954709	0.8719555010855132	0.6407453234778545	0.9318018855267278	0.5816037684310865	0.9526363261733417	0.8375396286133813	0.9249427371169165	0.5714285714285714	0.2857142857142857	0.0	0.024484948705800837	0.024484948705800837
4924	0.07555398511100787	0.025888337479940304	0.021751721215449906	0.6482104078610597	-1	0	0	0.2	2	0.9230769230769231	12	0.5357142857142857	0.9230769230769231	14	12	0	2	0	0.14285714285714285	2	14	15	1.0	0	0.4305887605954709	0.8719555010855132	0.6407453234778545	0.9318018855267278	0.5816037684310865	0.9526363261733417	0.8375396286133813	0.9249427371169165	0.5714285714285714	0.2857142857142857	0.0	0.021751721215449906	0.021751721215449906
1974	0.07257995171913856	0.02494799675831759	0.023748460749956714	0.6721218771397124	-1	0	0	0.2	2	0.9230769230769231	12	0.5357142857142857	0.9230769230769231	14	12	0	2	0	0.14285714285714285	2	14	15	1.0	0	0.4305887605954709	0.8719555010855132	0.6407453234778545	0.9318018855267278	0.5816037684310865	0.9526363261733417	0.8375396286133813	0.9249427371169165	0.5714285714285714	0.2857142857142857	0.0	0.023748460749956714	0.023748460749956714
4210	0.07881981215524249	0.004211555805040452	-0.0024776255483819364	0.6477229984644908	-1	0	0	0.1	1	1.0	13	1.0	1.0	14	13	0	1	0	0.06666666666666667	1	15	15	0.3333333333333333	0	0.4305887605954709	0.8446581411209279	0.7571566761590857	0.9488270392947927	0.49718000382879957	0.9302621924436467	0.8626871844412285	0.9169300086791939	1.0	0.42857142857142855	0.0	-0.0002477625548381936	-0.0002477625548381936
2204	0.014585178265975628	0.0003537510876819003	4.774503766237862e-05	0.9872533823464218	-1	0	0	0.3333333333333333	2	0.8333333333333334	5	0.4	0.6666666666666666	5	4	2	4	0	0.8	4	5	8	0.5714285714285714	0	0.3088989190786632	0.8459521111322905	0.7229850938726438	0.9677859015184163	0.49718000382879957	0.9316694815020643	0.8626871844412285	0.9290909905424702	0.30000000000000004	0.8	0.0	4.774503766237862e-05	4.774503766237862e-05
4642	0.07588557188356515	0.026649438247169168	0.024791507795656045	0.6610506797653279	-1	0	0	0.2	2	0.9230769230769231	12	0.5357142857142857	0.9230769230769231	14	12	0	2	0	0.14285714285714285	2	14	15	1.0	0	0.4305887605954709	0.8719555010855132	0.6407453234778545	0.9318018855267278	0.5980919266709958	0.9446611631823486	0.8375396286133813	0.9210576700233094	0.5714285714285714	0.42857142857142855	0.0	0.024791507795656045	0.024791507795656045
4632	0.07737930517593322	0.010657472566048537	0.01065615317891689	0.6334904897420319	-1	0	0	0.2	2	0.9230769230769231	12	0.5357142857142857	0.9230769230769231	14	12	0	2	0	0.14285714285714285	2	14	15	1.0	0	0.4305887605954709	0.8770334381974205	0.5585055530830652	0.9502328272976988	0.47709474447923494	0.9532804294373894	0.8386332199822064	0.9335933254883703	0.5714285714285714	0.35714285714285715	0.0	0.01065615317891689	0.01065615317891689
1695	0.05200930163382605	0.0035978276150003706	-0.0016776743803875028	0.5438858265650243	-1	0	0	0.3	3	0.8461538461538461	11	0.5357142857142857	0.8461538461538461	14	11	0	1	0	0.14285714285714285	2	14	15	1.0	0.15384615384615385	0.7123994104652835	0.9580761132531213	0.40912408705334985	0.8677573507828293	0.6265980179576824	0.8639992931571179	0.781295893155962	0.9077460026134975	1.0	0.42857142857142855	0.0	-0.00016776743803875027	-0.00016776743803875027
3741	0.07339619730849954	0.02606320944286639	0.024804915481614034	0.6772942925989238	-1	0	0	0.2	2	0.9230769230769231	12	0.5357142857142857	0.9230769230769231	14	12	0	2	0	0.14285714285714285	2	14	15	1.0	0	0.4305887605954709	0.8719555010855132	0.6407453234778545	0.9318018855267278	0.5816037684310865	0.9526363261733417	0.8375396286133813	0.9249427371169165	0.5714285714285714	0.35714285714285715	0.0	0.024804915481614034	0.024804915481614034
1883	0.07847482326148299	0.019685931074140996	0.017823520201973145	0.6440048115958807	-1	0	0	0.2	2	0.9230769230769231	12	0.5357142857142857	0.9230769230769231	13	12	1	1	0	0.14285714285714285	2	14	15	0.2	0	0.4305887605954709	0.8841450194210513	0.5585055530830652	0.9562741141657983	0.49718000382879957	0.9379526941619137	0.8626871844412285	0.9315701821693086	1.0	0.46153846153846156	0.0	0.017823520201973145	0.017823520201973145
518	0.07674255097971593	0.005936971384216825	-0.005926676399746332	0.5947327853367504	-1	0	0	0.2	2	0.9230769230769231	12	1.0	0.9230769230769231	14	12	0	2	0	0.06666666666666667	1	15	15	1.0	0.14285714285714285	0.4928196531688254	0.9178315165600403	0.5944728504496125	0.9262559714425682	0.40018193309243655	0.8015189978651612	0.8841483749267068	0.8921797981174675	0.5357142857142857	0.14285714285714285	0.0	-0.0005926676399746332	-0.0005926676399746332
2688	0.07459983815913195	0.023114393757593707	0.022278695698574838	0.6852327490007825	-1	0	0	0.2	2	0.9230769230769231	12	0.5357142857142857	0.9230769230769231	14	12	0	2	0	0.14285714285714285	2	14	15	1.0	0	0.4305887605954709	0.8719555010855132	0.6407453234778545	0.9318018855267278	0.5816037684310865	0.9526363261733417	0.8375396286133813	0.9249427371169165	0.5714285714285714	0.2857142857142857	0.0	0.022278695698574838	0.022278695698574838
3793	0.0746407666415893	0.021858286214018207	0.018701457293173393	0.6752453414612355	-1	0	0	0.2	2	0.9230769230769231	12	0.5357142857142857	0.9230769230769231	14	12	0	2	0	0.14285714285714285	2	14	15	1.0	0	0.4305887605954709	0.8719555010855132	0.5921401829076963	0.9312096616484249	0.5816037684310865	0.9526363261733417	0.8375396286133813	0.9247276540249707	0.6071428571428571	0.35714285714285715	0.0	0.018701457293173393	0.018701457293173393
3950	0.07245494144824384	0.016970803302609572	0.0110080839487436	0.6744166331622073	-1	0	0	0.2	2	0.9230769230769231	12	0.5357142857142857	0.9230769230769231	14	12	0	2	0	0.14285714285714285	2	14	15	1.0	0	0.4305887605954709	0.8719555010855132	0.6407453234778545	0.9318018855267278	0.5816037684310865	0.9526363261733417	0.8375396286133813	0.9249427371169165	0.5714285714285714	0.35714285714285715	0.0	0.0110080839487436	0.0110080839487436
3819	0.07563695097255137	0.02528189942072851	0.02457626355399688	0.6784640715018582	-1	0	0	0.2	2	0.9230769230769231	12	0.5357142857142857	0.9230769230769231	14	12	0	2	0	0.14285714285714285	2	14	15	1.0	0	0.4305887605954709	0.8719555010855132	0.6407453234778545	0.9318018855267278	0.5816037684310865	0.9526363261733417	0.8375396286133813	0.9249427371169165	0.5714285714285714	0.35714285714285715	0.0	0.02457626355399688	0.02457626355399688
265	0.001214637772335762	4.133752150730166e-05	9.686101439128268e-06	0.9933273823494366	-1	0	0	0.6	3	0.6	3	0.4375	0.6	4	3	2	3	0	1.0	4	4	7	0.42857142857142855	0.6666666666666666	0.39095608086425715	0.8722839319652409	0.6302724352298934	0.9282040130954868	0.14188171233185082	0.973727828217943	0.9489020937194211	0.9368957152255885	0.25	0.75	0.0	9.686101439128268e-06	9.686101439128268e-06
5016	0.07323519489464266	0.01636731545007029	0.010952305195894638	0.6817173614869608	-1	0	0	0.2	2	0.9230769230769231	12	0.5357142857142857	0.9230769230769231	14	12	0	2	0	0.14285714285714285	2	14	15	1.0	0	0.4305887605954709	0.8719555010855132	0.6407453234778545	0.9318018855267278	0.5816037684310865	0.9526363261733417	0.8375396286133813	0.9249427371169165	0.5714285714285714	0.2857142857142857	0.0	0.010952305195894638	0.010952305195894638
1308	0.059008941510492845	0.009233180574799858	-0.0008382998823744906	0.7105708877319097	-1	0.25	1	0.5	5	0.6153846153846154	8	0.4166666666666667	0.6153846153846154	12	8	2	1	0	0.25	3	12	15	0.25	0.6666666666666666	0.527067936425815	0.790417911640652	0.6578311146210755	0.899679585345055	0.3822504296093836	0.9611624424612502	0.8861032801605949	0.9040702129245182	1.0	0.3333333333333333	0.0	-8.382998823744905e-05	-8.382998823744905e-05
3969	0.0731517541498631	0.023501801794806727	0.022343918384017315	0.6817245552837516	-1	0	0	0.2	2	0.9230769230769231	12	0.5357142857142857	0.9230769230769231	14	12	0	2	0	0.14285714285714285	2	14	15	1.0	0	0.4305887605954709	0.8719555010855132	0.6407453234778545	0.9318018855267278	0.5816037684310865	0.9526363261733417	0.8375396286133813	0.9249427371169165	0.5714285714285714	0.2857142857142857	0.0	0.022343918384017315	0.022343918384017315
874	0.035634109790670436	0.00413760274972412	0.0033796349375173557	0.6418310232702005	-1	0	0	0.3333333333333333	2	0.8571428571428571	6	1.0	0.8571428571428571	8	6	0	0	0	0.1111111111111111	9	1	9	0.0	0.25	0.801676242000816	0.7885876195244754	0.6999591595143153	0.7603681731414139	0.7473571903361835	0.9527363427175426	0.859802056277868	0.8611541859155136	0	0	0.0	0.0033796349375173557	0.0033796349375173557
2952	0.07323831565702743	0.016286828620356995	0.011603492025992968	0.6807144751770762	-1	0	0	0.2	2	0.9230769230769231	12	0.5357142857142857	0.9230769230769231	14	12	0	2	0	0.14285714285714285	2	14	15	1.0	0	0.4305887605954709	0.8719555010855132	0.6407453234778545	0.9318018855267278	0.5816037684310865	0.9526363261733417	0.8375396286133813	0.9249427371169165	0.5714285714285714	0.35714285714285715	0.0	0.011603492025992968	0.011603492025992968
3600	0.0766710595733299	0.01755016029395715	0.016987220757590724	0.6811216692674087	-1	0	0	0.2	2	0.9230769230769231	12	0.5357142857142857	0.9230769230769231	14	12	0	2	0	0.14285714285714285	2	14	15	1.0	0	0.4305887605954709	0.8719555010855132	0.6407453234778545	0.9318018855267278	0.5816037684310865	0.9526363261733417	0.8375396286133813	0.9249427371169165	0.5714285714285714	0.2857142857142857	0.0	0.016987220757590724	0.016987220757590724
4237	0.07288875200100185	0.022829460284815466	0.021897981603124318	0.6866969381787533	-1	0	0	0.2	2	0.9230769230769231	12	0.5357142857142857	0.9230769230769231	14	12	0	2	0	0.14285714285714285	2	14	15	1.0	0	0.4305887605954709	0.8719555010855132	0.6407453234778545	0.9318018855267278	0.5816037684310865	0.9526363261733417	0.8375396286133813	0.9249427371169165	0.5714285714285714	0.2857142857142857	0.0	0.021897981603124318	0.021897981603124318
3216	0.07085773756597255	0.011710377550216563	-0.0031694372050872174	0.6819743543830197	-1	0	0	0.2	2	0.9230769230769231	12	0.5357142857142857	0.9230769230769231	14	12	0	1	0	0.14285714285714285	2	14	15	0.5	0	0.4305887605954709	0.892092406498465	0.5585055530830652	0.9491391260908646	0.49843085344625226	0.9250044594590562	0.8088072346524958	0.9253279214859013	1.0	0.35714285714285715	0.0	-0.00031694372050872173	-0.00031694372050872173
4433	0.07822694992819562	0.0232626310788108	0.020262325888643934	0.6660445619313333	-1	0	0	0.2	2	0.9230769230769231	12	0.5357142857142857	0.9230769230769231	14	12	0	2	0	0.14285714285714285	2	14	15	1.0	0	0.4305887605954709	0.8719555010855132	0.6407453234778545	0.9318018855267278	0.5816037684310865	0.9526363261733417	0.8375396286133813	0.9249427371169165	0.5714285714285714	0.2857142857142857	0.0	0.020262325888643934	0.020262325888643934
4059	0.07412024045574747	0.02232212643525482	0.022270069112233063	0.704845611065445	-1	0	0	0.2	2	0.9230769230769231	12	0.5357142857142857	0.9230769230769231	14	12	0	2	0	0.14285714285714285	2	14	15	1.0	0	0.4305887605954709	0.8719555010855132	0.6407453234778545	0.9318018855267278	0.5816037684310865	0.9448329611593195	0.8375396286133813	0.9211374001315112	0.5714285714285714	0.2857142857142857	0.0	0.022270069112233063	0.022270069112233063
2017	0.07500595686686994	0.024991978906515184	0.023697521054072593	0.6617200303523743	-1	0	0	0.2	2	0.9230769230769231	12	0.5357142857142857	0.9230769230769231	14	12	0	2	0	0.14285714285714285	2	14	15	1.0	0	0.4305887605954709	0.8719555010855132	0.6407453234778545	0.9318018855267278	0.5816037684310865	0.9523947991460383	0.8375396286133813	0.9248190689062628	0.5714285714285714	0.2857142857142857	0.0	0.023697521054072593	0.023697521054072593
4483	0.07390519587261585	0.02548029738970606	0.024380435782476857	0.6761715378625338	-1	0	0	0.2	2	0.9230769230769231	12	0.5357142857142857	0.9230769230769231	14	12	0	2	0	0.14285714285714285	2	14	15	1.0	0	0.4305887605954709	0.8719555010855132	0.6407453234778545	0.9318018855267278	0.6085765819742169	0.9513615768675674	0.8375396286133813	0.9242946033961763	0.5714285714285714	0.2857142857142857	0.0	0.024380435782476857	0.024380435782476857
2649	0.07484644559600893	0.024848669078503263	0.023999288870270877	0.677815894258201	-1	0	0	0.2	2	0.9230769230769231	12	0.5357142857142857	0.9230769230769231	14	12	0	2	0	0.14285714285714285	2	14	15	1.0	0	0.4305887605954709	0.8719555010855132	0.6407453234778545	0.9318018855267278	0.5980919266709958	0.951797271230538	0.8375396286133813	0.9245148681197263	0.5714285714285714	0.2857142857142857	0.0	0.023999288870270877	0.023999288870270877
167	0.05094789260009701	0.0026374858419856875	-0.000487568695187719	0.8892053628407222	-1	0	0	0.2	2	0.8461538461538461	11	0.2727272727272727	0.8461538461538461	13	11	1	1	0	0.45454545454545453	5	11	15	0.25	0	0.7750838930232233	0.9289526887485057	0.5124020054728222	0.9132748208723457	0.39019710374710026	0.8999786540633273	0.8876782326177266	0.9148228527073979	1.0	0.46153846153846156	0.0	-4.87568695187719e-05	-4.87568695187719e-05
1483	0.04630557051822846	0.012290214301440137	0.005333938170460982	0.8928344369197014	-1	0.25	1	0.3	3	0.7692307692307693	10	0.3	0.6923076923076923	12	9	2	1	0	0.5	5	10	15	0.2	0.4	0.5597784977197162	0.9595315466399255	0.7273804028288554	0.8425698453458949	0.7882240686145313	0.8925807369752338	0.8935734853052695	0.9105409738634634	1.0	0.5833333333333334	0.0	0.005333938170460982	0.005333938170460982
1502	0.029301090336261246	0.0036753241557008153	0.002532829958874495	0.9770510334233605	-1	0	0	0.5	5	0.5384615384615384	7	0.3409090909090909	0.5384615384615384	11	7	3	3	0	0.36363636363636365	4	11	15	0.5	0.16666666666666666	0.36573690623224403	0.9529724698374837	0.5147433416862903	0.9106638321258596	0.31377914185160344	0.7541686901637917	0.8511940609963802	0.8957183159322316	0.36363636363636365	0.18181818181818182	0.0	0.002532829958874495	0.002532829958874495
72	0.04113142387304851	0.016119484938478947	0.014693190217911375	0.7806831493373049	-1	0	0	0.125	1	1.0	10	1.0	0.6	7	6	4	1	0	0.08333333333333333	12	1	12	0.09090909090909091	0	0.7349825048388812	0.9164331043810194	0.566755351547329	0.905203561037365	0.4000044388236873	0.9533364515621001	0.841238294706022	0.9279816758576618	1.0	0.5714285714285714	0.0	0.014693190217911375	0.014693190217911375
1289	0.007028682498402815	0.0003732331921636276	0.00037194524990992266	0.9920230492516764	-1	0	0	0.25	1	1.0	3	1.0	1.0	3	3	1	3	0	0.2	1	5	5	0.5	0	0.17417169189293413	0.862896753967656	1.0	0.907838315783639	0.1	0.8184994261017092	0.9753003780614047	0.867354255900054	0.6666666666666666	0.6666666666666666	0.331877635927845	0.00037194524990992266	0.00037194524990992266
4151	0.07529197618714417	0.024847477223123065	0.023843021409794964	0.675430846342199	-1	0	0	0.2	2	0.9230769230769231	12	0.5357142857142857	0.9230769230769231	14	12	0	2	0	0.14285714285714285	2	14	15	1.0	0	0.4305887605954709	0.8719555010855132	0.6407453234778545	0.9318018855267278	0.5816037684310865	0.9526363261733417	0.8375396286133813	0.9249427371169165	0.5714285714285714	0.2857142857142857	0.0	0.023843021409794964	0.023843021409794964
1505	0.06580886832710506	0.02056151695052076	0.016343436310574225	0.6625035739983505	-1	0	0	0.1	1	1.0	13	1.0	1.0	14	13	0	1	0	0.06666666666666667	1	15	15	0.3333333333333333	0	0.2878223639488168	0.9539808292390768	0.32525145921867404	0.9046982947174347	0.6463127754955279	0.907926567131561	0.8138112929223963	0.9257778806670978	1.0	0.21428571428571427	0.0	0.016343436310574225	0.016343436310574225
3630	0.07239377379323783	0.017382548172243887	0.012019843828099473	0.6706350624341637	-1	0	0	0.2	2	0.9230769230769231	12	0.5357142857142857	0.9230769230769231	14	12	0	2	0	0.14285714285714285	2	14	15	1.0	0	0.4305887605954709	0.8719555010855132	0.6407453234778545	0.9318018855267278	0.5816037684310865	0.9448329611593195	0.8375396286133813	0.9211374001315112	0.5714285714285714	0.42857142857142855	0.0	0.012019843828099473	0.012019843828099473
2297	0.07461483225598459	0.02687618646950908	0.024374223720421386	0.6615464608041186	-1	0	0	0.2	2	0.9230769230769231	12	0.5357142857142857	0.9230769230769231	14	12	0	2	0	0.14285714285714285	2	14	15	1.0	0	0.4305887605954709	0.8719555010855132	0.6407453234778545	0.9318018855267278	0.5816037684310865	0.9526363261733417	0.8375396286133813	0.9249427371169165	0.5714285714285714	0.42857142857142855	0.0	0.024374223720421386	0.024374223720421386
1871	0.07882938499329666	0.017473037139654524	0.01746251951967322	0.6601545792846766	-1	0	0	0.2	2	0.9230769230769231	12	0.5357142857142857	0.9230769230769231	13	12	1	1	0	0.14285714285714285	2	14	15	0.2	0	0.4305887605954709	0.8172305488455854	0.7571566761590857	0.9357837005020478	0.49718000382879957	0.9438983061926156	0.9320752456263124	0.9115916041825557	1.0	0.3076923076923077	0.0	0.01746251951967322	0.01746251951967322
273	None	None	None	None	None	0	0	0.4	4	0.5384615384615384	7	0.375	0.46153846153846156	9	6	5	1	0	0.625	8	5	15	0.09090909090909091	0.18181818181818182	0.3426123522851972	0.837164190092798	0.7668967902603643	0.9529337908263349	0.5767875140047621	0.910140780763099	0.9217568436462742	0.9105368588425926	1.0	0.1111111111111111	0.0	None	None
4478	0.07524806497905946	0.025348116662476192	0.023818489194365095	0.6613692499904409	-1	0	0	0.2	2	0.9230769230769231	12	0.5357142857142857	0.9230769230769231	14	12	0	2	0	0.14285714285714285	2	14	15	1.0	0	0.4305887605954709	0.8719555010855132	0.6407453234778545	0.9318018855267278	0.5816037684310865	0.9526363261733417	0.8375396286133813	0.9249427371169165	0.5714285714285714	0.2857142857142857	0.0	0.023818489194365095	0.023818489194365095
4139	0.05446207543749582	0.020656360810778533	0.017339872369920666	0.6925342020343725	-1	0	0	0.2	2	0.9230769230769231	12	0.38461538461538464	0.9230769230769231	14	12	0	2	0	0.23076923076923078	3	13	15	1.0	0	0.4305887605954709	0.8812852004526176	0.6407453234778545	0.9329006326207686	0.7858193880815941	0.9511732993384951	0.8375396286133813	0.9265865381506393	0.5714285714285714	0.35714285714285715	0.0	0.017339872369920666	0.017339872369920666
1995	0.07728239929300207	0.02653252996130775	0.022529821729292278	0.6368229219173915	-1	0	0	0.2	2	0.9230769230769231	12	0.5357142857142857	0.9230769230769231	14	12	0	2	0	0.14285714285714285	2	14	15	1.0	0	0.4305887605954709	0.8719555010855132	0.6407453234778545	0.9318018855267278	0.5816037684310865	0.9526363261733417	0.8375396286133813	0.9249427371169165	0.5714285714285714	0.35714285714285715	0.0	0.022529821729292278	0.022529821729292278
1730	0.09338672064487266	0.014869589445198192	0.008867248816560524	0.7154143798968293	-1	0	0	0.2	2	0.9230769230769231	12	0.5357142857142857	0.9230769230769231	14	12	0	2	0	0.14285714285714285	14	2	15	1.0	0	0.7731457494688252	0.9447047147322102	0.5485576000166105	0.8855726899403429	0.7882240686145313	0.9157875435263917	0.8935734853052695	0.9186123264104594	0.6428571428571428	1.0	0.0	0.008867248816560524	0.008867248816560524
2260	0.07400038980717394	0.02199945750310221	0.02156292498777728	0.6906671253321996	-1	0	0	0.2	2	0.9230769230769231	12	0.5357142857142857	0.9230769230769231	14	12	0	2	0	0.14285714285714285	2	14	15	1.0	0	0.4305887605954709	0.8719555010855132	0.6407453234778545	0.9318018855267278	0.5816037684310865	0.9526363261733417	0.8375396286133813	0.9249427371169165	0.5714285714285714	0.35714285714285715	0.0	0.02156292498777728	0.02156292498777728
4534	0.0787330428224801	0.02005584501444442	0.017636894785312048	0.6654976241101278	-1	0	0	0.2	2	0.9230769230769231	12	0.5357142857142857	0.9230769230769231	14	12	0	1	0	0.14285714285714285	2	14	15	0.5	0	0.4305887605954709	0.8940710472621387	0.5585055530830652	0.9422621225495148	0.6098640457180207	0.9497735416853075	0.8375396286133813	0.9322444979460597	1.0	0.35714285714285715	0.0	0.017636894785312048	0.017636894785312048
3901	0.06960314452130877	0.010467243601956543	0.007696847316633868	0.624941604017625	-1	0	0	0.3	3	0.8461538461538461	11	0.5357142857142857	0.8461538461538461	14	11	0	1	0	0.14285714285714285	2	14	15	1.0	0.15384615384615385	0.4305887605954709	0.8818441431540142	0.5585055530830652	0.9385521854119695	0.6098640457180207	0.9459608478625622	0.8375396286133813	0.9264152274826459	1.0	0.35714285714285715	0.0	0.007696847316633868	0.007696847316633868
509	0.0582391839951005	0.003555437680559738	0.0010498786865277246	0.5038341629923302	-1	0	0	0.3	3	0.6923076923076923	9	0.4166666666666667	0.6923076923076923	12	9	2	1	0	0.25	12	3	15	0.2	0	0.6019048178801913	0.9085803572786098	0.5055640596823396	0.9228701015294342	0.746490078762687	0.8809011205729567	0.8869749125332382	0.9054928533612486	1.0	0.16666666666666666	0.0	0.0010498786865277246	0.0010498786865277246
2599	0.02140225257279095	0.006705395648334572	-0.0035492133034749503	0.9650476109640426	-1	0	0	0.3	3	0.8333333333333334	10	0.3181818181818182	0.8333333333333334	13	10	0	1	0	0.36363636363636365	4	11	14	1.0	0.2	0.4305887605954709	0.790680292726533	0.901609509477009	0.954979289937248	0.2673208553899676	0.9230661903225987	0.9363835578607226	0.9079996121286753	1.0	0.5384615384615384	0.0	-0.00035492133034749503	-0.00035492133034749503
330	0.012294670016951904	0.0004635856314642059	-0.00024341232436065022	0.9752228997343614	-1	0	0	0.4	2	0.8	4	1.0	0.8	6	4	0	2	0	0.14285714285714285	1	7	7	1.0	0.3333333333333333	0.41066191786411166	0.9247147757879338	0.15998391346398072	0.8965804173732033	0.4654619680143418	0.8674040933378595	0.9056312496526528	0.8986273058879365	0.5833333333333333	0.3333333333333333	0.0	-2.434123243606502e-05	-2.434123243606502e-05
4021	0.07329907648030123	0.025075118868054993	0.02303988456796906	0.6626804615865398	-1	0	0	0.2	2	0.9230769230769231	12	0.5357142857142857	0.9230769230769231	14	12	0	2	0	0.14285714285714285	2	14	15	1.0	0	0.4305887605954709	0.8719555010855132	0.6407453234778545	0.9318018855267278	0.5816037684310865	0.9526363261733417	0.8375396286133813	0.9249427371169165	0.5714285714285714	0.5	0.0	0.02303988456796906	0.02303988456796906
3762	0.07667444186264527	0.02568481313528439	0.024792492948463845	0.6773128740225924	-1	0	0	0.2	2	0.9230769230769231	12	0.5357142857142857	0.9230769230769231	14	12	0	2	0	0.14285714285714285	2	14	15	1.0	0	0.4305887605954709	0.8719555010855132	0.6407453234778545	0.9318018855267278	0.5816037684310865	0.9526363261733417	0.8375396286133813	0.9249427371169165	0.5714285714285714	0.42857142857142855	0.0	0.024792492948463845	0.024792492948463845
1222	2.226804710184133e-08	2.162997326949688e-08	2.05744604574213e-08	0.9999953429422876	-1	0	0	0.3333333333333333	1	1.0	2	0.6666666666666666	0	0	0	3	3	0	0.6666666666666666	2	3	4	0.3	0	0	0	0	0	0	0	0	0	0	0	0	-0.1	-0.1
4812	0.0739156721260639	0.025178867259682266	0.02366200617229947	0.6632564700324229	-1	0	0	0.2	2	0.9230769230769231	12	0.5357142857142857	0.9230769230769231	14	12	0	2	0	0.14285714285714285	2	14	15	1.0	0	0.4305887605954709	0.8719555010855132	0.6407453234778545	0.9318018855267278	0.5816037684310865	0.9526363261733417	0.8375396286133813	0.9249427371169165	0.5714285714285714	0.35714285714285715	0.0	0.02366200617229947	0.02366200617229947
4434	0.07531404254857062	0.02585956142289366	0.02420525147999559	0.6615989835298554	-1	0	0	0.2	2	0.9230769230769231	12	0.5357142857142857	0.9230769230769231	14	12	0	2	0	0.14285714285714285	2	14	15	1.0	0	0.4305887605954709	0.8719555010855132	0.6407453234778545	0.9318018855267278	0.5816037684310865	0.9526363261733417	0.8375396286133813	0.9249427371169165	0.5714285714285714	0.35714285714285715	0.0	0.02420525147999559	0.02420525147999559
4591	0.07634170787515555	0.010620143341164833	0.010620077146655277	0.6976284952064762	-1	0	0	0.2	2	0.9230769230769231	12	0.5357142857142857	0.9230769230769231	14	12	0	1	0	0.14285714285714285	2	14	15	0.5	0	0.4305887605954709	0.885306739807176	0.5585055530830652	0.936836913487664	0.570955884376845	0.9400185773691891	0.8375396286133813	0.9239623193716764	1.0	0.35714285714285715	0.0	0.010620077146655277	0.010620077146655277
1715	0.08217408519808975	0.006282281888831618	0.005768722010971978	0.6791068801637823	-1	0	0	0.1	1	1.0	13	1.0	1.0	14	13	0	1	0	0.06666666666666667	1	15	15	0.3333333333333333	0	0.4305887605954709	0.88612870173566	0.5585055530830652	0.9502320477323468	0.6752578542602081	0.9260009355699214	0.9174665045382225	0.9247924033627001	1.0	0.42857142857142855	0.0	0.005768722010971978	0.005768722010971978
2914	0.0747023377395617	0.02553446730956798	0.024352609730807717	0.6649834874641836	-1	0	0	0.2	2	0.9230769230769231	12	0.5357142857142857	0.9230769230769231	14	12	0	2	0	0.14285714285714285	2	14	15	1.0	0	0.4305887605954709	0.8719555010855132	0.6407453234778545	0.9318018855267278	0.5816037684310865	0.9526363261733417	0.8375396286133813	0.9249427371169165	0.5714285714285714	0.2857142857142857	0.0	0.024352609730807717	0.024352609730807717
622	0.0794914446312322	0.005496168323411801	-0.00013577296725067407	0.6562256304948937	-1	0	0	0.2	2	0.9230769230769231	12	1.0	0.9230769230769231	14	12	0	2	0	0.06666666666666667	1	15	15	1.0	0.14285714285714285	0.6766352514340742	0.9263204983494653	0.5485576000166105	0.9418361293202774	0.6639954280589858	0.8971797589453376	0.8935734853052695	0.9237280307955419	0.5357142857142857	0.42857142857142855	0.0	-1.3577296725067408e-05	-1.3577296725067408e-05
88	6.067122464741337e-09	6.055604694518743e-09	4.431185714093822e-09	0.9999996161995582	-1	0	0	0	0	0	0	1.0	0	0	0	0	2	0	1.0	1	1	1	0.5	0	0	0	0	0	0	0	0	0	0	0	0	-0.1	-0.1
3314	0.07152688029519139	0.016875870377728485	0.012360236089269235	0.6722262642021521	-1	0	0	0.2	2	0.9230769230769231	12	0.5357142857142857	0.9230769230769231	14	12	0	2	0	0.14285714285714285	2	14	15	1.0	0	0.4305887605954709	0.8719555010855132	0.6407453234778545	0.9318018855267278	0.5816037684310865	0.9526363261733417	0.8375396286133813	0.9249427371169165	0.5714285714285714	0.2857142857142857	0.0	0.012360236089269235	0.012360236089269235
4879	0.08138213584897425	0.01144798391668289	0.009969494169621196	0.6249061972445049	-1	0	0	0.2	2	0.9230769230769231	12	0.5357142857142857	0.9230769230769231	14	12	0	1	0	0.14285714285714285	2	14	15	0.5	0	0.4305887605954709	0.8822500581489648	0.5585055530830652	0.9501104736646305	0.4202182318003304	0.9442227740432715	0.8088072346524958	0.9306397714783978	1.0	0.42857142857142855	0.0	0.009969494169621196	0.009969494169621196
3507	0.07550247950165483	0.025009469925472528	0.023715605695137035	0.6698002963899505	-1	0	0	0.2	2	0.9230769230769231	12	0.5357142857142857	0.9230769230769231	14	12	0	2	0	0.14285714285714285	2	14	15	1.0	0	0.4305887605954709	0.8719555010855132	0.6407453234778545	0.9318018855267278	0.5816037684310865	0.9526363261733417	0.8375396286133813	0.9249427371169165	0.5714285714285714	0.35714285714285715	0.0	0.023715605695137035	0.023715605695137035
4108	0.07358694756661104	0.022900548810471433	0.022473258439048197	0.6856132972204065	-1	0	0	0.2	2	0.9230769230769231	12	0.5357142857142857	0.9230769230769231	14	12	0	2	0	0.14285714285714285	2	14	15	1.0	0	0.4305887605954709	0.8719555010855132	0.6407453234778545	0.9318018855267278	0.5816037684310865	0.9448329611593195	0.8375396286133813	0.9211374001315112	0.5714285714285714	0.2857142857142857	0.0	0.022473258439048197	0.022473258439048197
3990	0.07584739858203576	0.02299462741398278	0.02152403055858293	0.6839690494748689	-1	0	0	0.2	2	0.9230769230769231	12	0.5357142857142857	0.9230769230769231	14	12	0	2	0	0.14285714285714285	2	14	15	1.0	0	0.4305887605954709	0.8381377888305319	0.7400708850158647	0.9045141190124283	0.6085765819742169	0.9537917556846673	0.898244922002666	0.9094316129720832	0.5714285714285714	0.2857142857142857	0.0	0.02152403055858293	0.02152403055858293
2818	0.01486129146799005	0.002003137366912895	0.0016459220890557569	0.9692335340579527	-1	0	0	0.2857142857142857	2	0.875	7	0.5555555555555556	0.875	9	7	0	2	0	0.2222222222222222	2	9	10	1.0	0	0.4305887605954709	0.8081307831591094	0.901609509477009	0.95950306864055	0.3002971718697861	0.8844927193118324	0.9363835578607226	0.9014043375000113	0.6111111111111112	0.4444444444444444	0.0	0.0016459220890557569	0.0016459220890557569
2088	0.07638248720512097	0.02457042170108133	0.023436917335539806	0.6711403420050499	-1	0	0	0.2	2	0.9230769230769231	12	0.5357142857142857	0.9230769230769231	14	12	0	2	0	0.14285714285714285	2	14	15	1.0	0	0.4305887605954709	0.8719555010855132	0.6407453234778545	0.9318018855267278	0.5816037684310865	0.9526363261733417	0.8375396286133813	0.9249427371169165	0.5714285714285714	0.35714285714285715	0.0	0.023436917335539806	0.023436917335539806
582	0.03286592703204201	0.0010923650935947297	-0.0009042891982243923	0.9481925803785441	-1	0.25	1	0.4	4	0.7692307692307693	10	0.45454545454545453	0.6923076923076923	11	9	3	1	0	0.2727272727272727	11	3	15	0.125	0.18181818181818182	0.7917025708950178	0.9673880126407134	0.7250936904858081	0.9608214024466701	0.3335545335033939	0.9416969642548702	0.9275988515576621	0.9578666511099678	1.0	0.18181818181818182	0.0	-9.042891982243923e-05	-9.042891982243923e-05
2820	0.07436350933985118	0.02664278432568611	0.024903073103496497	0.6721783079111779	-1	0	0	0.2	2	0.9230769230769231	12	0.5357142857142857	0.9230769230769231	14	12	0	2	0	0.14285714285714285	2	14	15	1.0	0	0.4305887605954709	0.8719555010855132	0.6407453234778545	0.9318018855267278	0.6134155055273725	0.953297262918555	0.8375396286133813	0.9252832735663202	0.5714285714285714	0.2857142857142857	0.0	0.024903073103496497	0.024903073103496497
2372	0.07242928507408684	0.0075467722570108885	0.0021998952699677013	0.6683753990319238	-1	0	0	0.2	2	0.9230769230769231	12	0.5357142857142857	0.9230769230769231	14	12	0	2	0	0.14285714285714285	2	14	15	1.0	0	0.4305887605954709	0.8719555010855132	0.6407453234778545	0.9318018855267278	0.3775709971845253	0.9533010540277345	0.8088072346524958	0.9252852359251593	0.5714285714285714	0.42857142857142855	0.0	0.0021998952699677013	0.0021998952699677013
1429	0.08022429643451065	0.01121458875871541	0.011097629484027881	0.645245451662765	-1	0	0	0.1	1	1.0	13	1.0	1.0	14	13	0	1	0	0.06666666666666667	1	15	15	0.3333333333333333	0	0.5146695230245822	0.9002807643484871	0.47339450547257833	0.9192422570423758	0.7787558469215999	0.9620507049176291	0.8918051907826537	0.932248536428682	1.0	0.2857142857142857	0.0	0.011097629484027881	0.011097629484027881
3171	0.07678346759913543	0.02883234054686275	0.02670281831837777	0.6646148929922344	-1	0	0	0.2	2	0.9230769230769231	12	0.5357142857142857	0.9230769230769231	14	12	0	2	0	0.14285714285714285	2	14	15	1.0	0	0.4305887605954709	0.8719555010855132	0.6407453234778545	0.9318018855267278	0.5816037684310865	0.9526363261733417	0.8375396286133813	0.9249427371169165	0.5714285714285714	0.2857142857142857	0.0	0.02670281831837777	0.02670281831837777
4786	0.07552144519970616	0.025545526692274004	0.023438423984910885	0.6617234459093135	-1	0	0	0.2	2	0.9230769230769231	12	0.5357142857142857	0.9230769230769231	14	12	0	2	0	0.14285714285714285	2	14	15	1.0	0	0.4305887605954709	0.8719555010855132	0.6407453234778545	0.9318018855267278	0.5816037684310865	0.9523947991460383	0.8375396286133813	0.9248190689062628	0.5714285714285714	0.2857142857142857	0.0	0.023438423984910885	0.023438423984910885
4078	0.07558828315492089	0.006977709961743121	0.006192625940232734	0.620558201635937	-1	0	0	0.2	2	0.9230769230769231	12	0.5357142857142857	0.9230769230769231	14	12	0	1	0	0.14285714285714285	2	14	15	0.5	0	0.36974383983706705	0.8641276288710008	0.42356200818933687	0.9467227413255823	0.29490297403652294	0.9523910297903192	0.8088072346524958	0.9292013306927014	1.0	0.35714285714285715	0.0	0.006192625940232734	0.006192625940232734
75	0.004470295850490301	0.0006887143370096114	-0.00018742512928826625	0.9832907147820317	-1	0	0	0.5	2	0.75	3	0.6	0.75	5	3	0	0	0	0.4	2	5	6	0.0	0	0.7429980765646746	0.8450271240060143	0.3593308165945187	0.7405168157583101	0.7836276409489268	0.9017013224417343	0.8668770417091192	0.8393881444581828	0	0	0.0	-1.8742512928826625e-05	-1.8742512928826625e-05
2536	0.07640177587341901	0.028015395874074152	0.02576139562147142	0.6618514635008187	-1	0	0	0.2	2	0.9230769230769231	12	0.5357142857142857	0.9230769230769231	14	12	0	2	0	0.14285714285714285	2	14	15	1.0	0	0.4305887605954709	0.8719555010855132	0.6407453234778545	0.9318018855267278	0.5816037684310865	0.9526363261733417	0.8375396286133813	0.9249427371169165	0.5714285714285714	0.2857142857142857	0.0	0.02576139562147142	0.02576139562147142
1813	0.06726129554043281	0.020804513437262757	0.018836432880828653	0.62228837290765	-1	0	0	0.3	3	0.8461538461538461	11	0.5357142857142857	0.8461538461538461	14	11	0	1	0	0.14285714285714285	2	14	15	1.0	0.15384615384615385	0.47835828701389466	0.8709351082934884	0.5585055530830652	0.9366567994229922	0.7746476807363446	0.9456516199534235	0.8375396286133813	0.9231890612059961	1.0	0.42857142857142855	0.0	0.018836432880828653	0.018836432880828653
1065	0.06398738464789158	0.012625938413059793	0.011419903475039376	0.7310116411863008	-1	0	0	0.3	3	0.8461538461538461	11	0.5357142857142857	0.8461538461538461	14	11	0	1	0	0.14285714285714285	2	14	15	1.0	0.15384615384615385	0.4305887605954709	0.9051549853241426	0.5585055530830652	0.9495055124524593	0.5816037684310865	0.944266780782245	0.8375396286133813	0.9354300473186642	1.0	0.42857142857142855	0.0	0.011419903475039376	0.011419903475039376
4129	0.07739487102583441	0.024638538791567664	0.0199357617064463	0.6395814323434141	-1	0	0	0.2	2	0.9230769230769231	12	0.5357142857142857	0.9230769230769231	14	12	0	2	0	0.14285714285714285	2	14	15	1.0	0	0.4305887605954709	0.8719555010855132	0.6407453234778545	0.9318018855267278	0.5816037684310865	0.9523947991460383	0.8375396286133813	0.9248190689062628	0.5714285714285714	0.2857142857142857	0.0	0.0199357617064463	0.0199357617064463
1834	0.07327003565793122	0.022745569465482618	0.021983889681713612	0.685688874962626	-1	0	0	0.2	2	0.9230769230769231	12	0.5357142857142857	0.9230769230769231	14	12	0	2	0	0.14285714285714285	2	14	15	1.0	0	0.4305887605954709	0.8719555010855132	0.6407453234778545	0.9318018855267278	0.5816037684310865	0.9501348905463675	0.8375396286133813	0.9236812752289445	0.5714285714285714	0.35714285714285715	0.0	0.021983889681713612	0.021983889681713612
774	0.03678385533244199	0.009742318395820838	-0.008838961444384752	0.8567278141781869	-1	0	0	0.4	4	0.6153846153846154	8	0.4166666666666667	0.6153846153846154	12	8	2	0	0	0.4444444444444444	9	4	15	0.0	0.14285714285714285	0.5918785383404179	0.9531510227053192	0.605941498210341	0.8991173186205716	0.6992216392703703	0.8796715074824886	0.903020512802758	0.9165631453316295	0	0	0.0	-0.0008838961444384752	-0.0008838961444384752
4443	0.07687694445253164	0.016507095920975757	0.014954541188044379	0.6736187018015014	-1	0	0	0.2	2	0.9230769230769231	12	0.5357142857142857	0.9230769230769231	14	12	0	2	0	0.14285714285714285	2	14	15	1.0	0	0.4305887605954709	0.8381377888305319	0.7400708850158647	0.9045141190124283	0.5816037684310865	0.9549258321371948	0.9058062721071589	0.9101439361129303	0.5714285714285714	0.35714285714285715	0.0	0.014954541188044379	0.014954541188044379
3966	0.07374228725434614	0.025478471537268205	0.02504870478323322	0.6917866633252383	-1	0	0	0.2	2	0.9230769230769231	12	0.5357142857142857	0.9230769230769231	14	12	0	2	0	0.14285714285714285	2	14	15	1.0	0	0.4305887605954709	0.8719555010855132	0.6407453234778545	0.9318018855267278	0.5816037684310865	0.9448329611593195	0.8375396286133813	0.9211374001315112	0.5714285714285714	0.35714285714285715	0.0	0.02504870478323322	0.02504870478323322
3445	0.07226485484301459	0.021875444785704284	0.020659313485227444	0.6670393895279831	-1	0	0	0.2	2	0.9230769230769231	12	0.5357142857142857	0.9230769230769231	14	12	0	2	0	0.14285714285714285	2	14	15	1.0	0	0.4305887605954709	0.8620603447380536	0.7400708850158647	0.9360721074033153	0.4202182318003304	0.9513305723409851	0.9011736687257325	0.9238903793663872	0.5714285714285714	0.2857142857142857	0.0	0.020659313485227444	0.020659313485227444
4133	0.07513483552124045	0.024969506198068408	0.023859948635205307	0.6705891490109295	-1	0	0	0.2	2	0.9230769230769231	12	0.5357142857142857	0.9230769230769231	14	12	0	2	0	0.14285714285714285	2	14	15	1.0	0	0.4305887605954709	0.8719555010855132	0.6407453234778545	0.9318018855267278	0.5816037684310865	0.9526363261733417	0.8375396286133813	0.9249427371169165	0.5714285714285714	0.2857142857142857	0.0	0.023859948635205307	0.023859948635205307
3239	0.07393795787995835	0.02504694456374647	0.02378783847712021	0.6721505183784569	-1	0	0	0.2	2	0.9230769230769231	12	0.5357142857142857	0.9230769230769231	14	12	0	2	0	0.14285714285714285	2	14	15	1.0	0	0.4305887605954709	0.8719555010855132	0.6407453234778545	0.9318018855267278	0.5980919266709958	0.951797271230538	0.8375396286133813	0.9245148681197263	0.5714285714285714	0.2857142857142857	0.0	0.02378783847712021	0.02378783847712021
2837	0.0749303152267315	0.029033056478218053	0.026438995122318277	0.6642661651217643	-1	0	0	0.2	2	0.9230769230769231	12	0.5357142857142857	0.9230769230769231	14	12	0	2	0	0.14285714285714285	2	14	15	1.0	0	0.4305887605954709	0.8719555010855132	0.6407453234778545	0.9318018855267278	0.6951504178908656	0.9566337379859581	0.8413995174082674	0.9270523218624916	0.5714285714285714	0.2857142857142857	0.0	0.026438995122318277	0.026438995122318277
2175	0.07604498068872266	0.015935742633897215	0.01538593819077018	0.6862188619755858	-1	0	0	0.2	2	0.9230769230769231	12	0.5357142857142857	0.9230769230769231	14	12	0	2	0	0.14285714285714285	2	14	15	1.0	0	0.4305887605954709	0.8604680561010354	0.5585055530830652	0.9355114947607713	0.6416757828143067	0.9498817478755398	0.9058062721071589	0.9226265277232581	0.5357142857142857	0.2857142857142857	0.0	0.01538593819077018	0.01538593819077018
1209	0.06919842745914638	0.018431458910461013	0.0013525027337267848	0.5702937129247989	-1	0	0	0.2	2	0.9166666666666666	11	0.5384615384615384	0.9166666666666666	13	11	0	1	0	0.15384615384615385	2	13	14	0.5	0	0.8515263136311862	0.892385314126794	0.3443435730303519	0.8600981243714326	0.8101703788862988	0.8749889967464347	0.9088448753185207	0.8764339169112235	1.0	0.3076923076923077	0.0	0.0013525027337267848	0.0013525027337267848
1588	0.06111435718789932	0.017759378455152745	0.013026561875079	0.6447895721631263	-1	0	0	0.1	1	1.0	13	1.0	1.0	14	13	0	1	0	0.06666666666666667	1	15	15	0.3333333333333333	0	0.2878223639488168	0.9656776307915966	0.32525145921867404	0.9046982947174347	0.6265980179576824	0.9408541038278817	0.8554401765676709	0.9418483021446606	1.0	0.21428571428571427	0.0	0.013026561875079	0.013026561875079
29	0.040855153406564114	0.007579049255306217	0.0017413015950007507	0.765894850594783	-1	0	0	0.25	2	0.8888888888888888	8	0.55	0.8888888888888888	9	8	1	0	0	0.2	2	10	11	0.0	0	0.6722858813588859	0.8489515048673406	0.23289241586091397	0.7706756553524882	0.6032297859764943	0.9113022582687431	0.8546464183740868	0.852715163101853	0	0	0.0	0.0017413015950007507	0.0017413015950007507
2046	0.07362960122347156	0.02653856412765462	0.025719898433280916	0.6869091548257816	-1	0	0	0.2	2	0.9230769230769231	12	0.5357142857142857	0.9230769230769231	14	12	0	2	0	0.14285714285714285	2	14	15	1.0	0	0.4305887605954709	0.8719555010855132	0.6407453234778545	0.9318018855267278	0.5816037684310865	0.9526363261733417	0.8375396286133813	0.9249427371169165	0.5714285714285714	0.35714285714285715	0.0	0.025719898433280916	0.025719898433280916
510	0.028037587778709433	0.001991060256947766	2.360675101576537e-05	0.9674485408945008	-1	0	0	0.5	5	0.5384615384615384	7	0.42857142857142855	0.5384615384615384	11	7	3	1	0	0.7142857142857143	5	7	15	0.16666666666666666	0.36363636363636365	0.3426123522851972	0.9386667418798229	0.6637566655975118	0.9139648250390651	0.5767875140047621	0.8668265477662112	0.8961729750216257	0.9106382941372742	1.0	0.45454545454545453	0.0	2.360675101576537e-05	2.360675101576537e-05
3416	0.06926204075867229	0.006895826003774347	0.005691020021017029	0.6135698867156558	-1	0	0	0.3	3	0.8461538461538461	11	0.5357142857142857	0.8461538461538461	14	11	0	1	0	0.14285714285714285	2	14	15	1.0	0.15384615384615385	0.4305887605954709	0.8818441431540142	0.5585055530830652	0.9313246673934302	0.5615394790312399	0.9373695703577011	0.846918223305254	0.9199021528429773	1.0	0.2857142857142857	0.0	0.005691020021017029	0.005691020021017029
2067	0.07522131122202015	0.0157876673080059	0.015509626316190798	0.6868639114509343	-1	0	0	0.2	2	0.9230769230769231	12	0.5357142857142857	0.9230769230769231	14	12	0	2	0	0.14285714285714285	2	14	15	1.0	0	0.4305887605954709	0.8604680561010354	0.5585055530830652	0.9355114947607713	0.6416757828143067	0.9498817478755398	0.9058062721071589	0.9226265277232581	0.5357142857142857	0.2857142857142857	0.0	0.015509626316190798	0.015509626316190798
4490	0.014915403390647872	0.0030641887556036103	0.002339736319496784	0.9699745138711292	-1	0	0	0.2857142857142857	2	0.875	7	0.5555555555555556	0.875	9	7	0	2	0	0.2222222222222222	2	9	10	1.0	0	0.4305887605954709	0.8081307831591094	0.901609509477009	0.95950306864055	0.2673208553899676	0.86620205682931	0.9363835578607226	0.8963175803494063	0.6111111111111112	0.6666666666666666	0.0	0.002339736319496784	0.002339736319496784
1098	0.001273788154396041	0.0003224072282396496	0.00032198005965682666	0.9904648324392008	-1	0	0	0.5	1	1.0	1	1.0	1.0	2	1	0	1	0	0.3333333333333333	3	1	3	0.3333333333333333	0	0.8599749713382124	0.5598549876266172	0.6927375548198602	0.9557493000918637	0.1	0.5	0.9727958639263482	0.7510835006050314	1.0	0.5	0.0	0.00032198005965682666	0.00032198005965682666
1754	0.07585406806367383	0.02377586555636065	0.02268493381512477	0.668322238502074	-1	0	0	0.2	2	0.9230769230769231	12	0.5357142857142857	0.9230769230769231	14	12	0	2	0	0.14285714285714285	2	14	15	1.0	0	0.4305887605954709	0.8719555010855132	0.6407453234778545	0.9318018855267278	0.5816037684310865	0.9526363261733417	0.8375396286133813	0.9249427371169165	0.5714285714285714	0.35714285714285715	0.0	0.02268493381512477	0.02268493381512477
1221	0.08580897491029219	0.0015954673841203227	-0.00117925837823768	0.6271726045021975	-1	0	0	0.1	1	1.0	13	1.0	1.0	14	13	0	1	0	0.06666666666666667	1	15	15	0.3333333333333333	0	0.28722086289622034	0.9364398918232043	0.5485576000166105	0.9507675759939692	0.6619380052977825	0.8527185792385032	0.903020512802758	0.9219374507565135	1.0	0.8571428571428571	0.0	-0.000117925837823768	-0.000117925837823768
2827	0.0738270437713298	0.025969320760435996	0.024894674340976204	0.6749432951405159	-1	0	0	0.2	2	0.9230769230769231	12	0.5357142857142857	0.9230769230769231	14	12	0	2	0	0.14285714285714285	2	14	15	1.0	0	0.4305887605954709	0.8719555010855132	0.6407453234778545	0.9318018855267278	0.5816037684310865	0.9526363261733417	0.8375396286133813	0.9249427371169165	0.5714285714285714	0.35714285714285715	0.0	0.024894674340976204	0.024894674340976204
2425	0.07346913481278376	0.02166100900774869	0.02087094198716884	0.687726838904829	-1	0	0	0.2	2	0.9230769230769231	12	0.5357142857142857	0.9230769230769231	14	12	0	2	0	0.14285714285714285	2	14	15	1.0	0	0.4305887605954709	0.8719555010855132	0.6407453234778545	0.9318018855267278	0.5816037684310865	0.9526363261733417	0.8375396286133813	0.9249427371169165	0.5714285714285714	0.35714285714285715	0.0	0.02087094198716884	0.02087094198716884
2206	0.07141404679015913	0.015631645280119375	0.015434562274914212	0.686350865102177	-1	0	0	0.2	2	0.9230769230769231	12	0.5357142857142857	0.9230769230769231	14	12	0	1	0	0.14285714285714285	2	14	15	0.5	0	0.4305887605954709	0.8604680561010354	0.5585055530830652	0.9325815063735552	0.6263522039579299	0.9517091771288205	0.885677202121523	0.9224239384210499	1.0	0.2857142857142857	0.0	0.015434562274914212	0.015434562274914212
2048	0.09224403006408155	0.003193117675755971	0.001959773446432864	0.6202245738127514	-1	0	0	0.2	2	0.9230769230769231	12	0.5357142857142857	0.9230769230769231	14	12	0	1	0	0.14285714285714285	2	14	15	0.5	0	0.4305887605954709	0.8845736906547769	0.5585055530830652	0.9503053322449833	0.4202182318003304	0.9477347577708795	0.8375396286133813	0.932665095419589	1.0	0.5	0.0	0.001959773446432864	0.001959773446432864
1537	0.07591462246825116	0.01470230282571726	0.011059439672096579	0.6758551755429427	-1	0	0	0.2	2	0.9230769230769231	12	0.5357142857142857	0.9230769230769231	14	12	0	2	0	0.14285714285714285	2	14	15	1.0	0	0.4305887605954709	0.8719555010855132	0.6407453234778545	0.9318018855267278	0.5816037684310865	0.9526363261733417	0.8375396286133813	0.9249427371169165	0.5714285714285714	0.35714285714285715	0.0	0.011059439672096579	0.011059439672096579
4698	0.07255157957753393	0.013840864757120328	0.010068006307822138	0.6569847164784296	-1	0	0	0.2	2	0.9230769230769231	12	0.5357142857142857	0.9230769230769231	14	12	0	2	0	0.14285714285714285	2	14	15	1.0	0	0.4305887605954709	0.8715938974871362	0.6407453234778545	0.9318018855267278	0.5816037684310865	0.9526363261733417	0.8375396286133813	0.924867844272651	0.5714285714285714	0.35714285714285715	0.0	0.010068006307822138	0.010068006307822138
4535	0.07496599372318917	0.020252642129027817	0.014028374085616127	0.6582904037343935	-1	0	0	0.2	2	0.9230769230769231	12	0.5357142857142857	0.9230769230769231	14	12	0	2	0	0.14285714285714285	2	14	15	1.0	0	0.4305887605954709	0.8719555010855132	0.6407453234778545	0.9318018855267278	0.5816037684310865	0.9526363261733417	0.8375396286133813	0.9249427371169165	0.5714285714285714	0.2857142857142857	0.0	0.014028374085616127	0.014028374085616127
4852	0.07446131023889418	0.009726012487134223	0.005849895772144831	0.621119459377263	-1	0	0	0.2	2	0.9230769230769231	12	0.5357142857142857	0.9230769230769231	14	12	0	1	0	0.14285714285714285	2	14	15	0.5	0	0.4305887605954709	0.8604680561010354	0.5585055530830652	0.9502057671729294	0.6098640457180207	0.9510457178575924	0.8994443740508065	0.9294461442507331	1.0	0.42857142857142855	0.0	0.005849895772144831	0.005849895772144831
3172	0.07420183029010037	0.02452747716719939	0.023521947652139205	0.6659907713038229	-1	0	0	0.2	2	0.9230769230769231	12	0.5357142857142857	0.9230769230769231	14	12	0	2	0	0.14285714285714285	2	14	15	1.0	0	0.4305887605954709	0.8719555010855132	0.6407453234778545	0.9318018855267278	0.5816037684310865	0.9526363261733417	0.8375396286133813	0.9249427371169165	0.5714285714285714	0.42857142857142855	0.0	0.023521947652139205	0.023521947652139205
3059	0.07631398332324679	0.025198104544610283	0.024043486614364486	0.6730850618978734	-1	0	0	0.2	2	0.9230769230769231	12	0.5357142857142857	0.9230769230769231	14	12	0	2	0	0.14285714285714285	2	14	15	1.0	0	0.4305887605954709	0.8719555010855132	0.6407453234778545	0.9318018855267278	0.5980919266709958	0.951797271230538	0.8375396286133813	0.9245148681197263	0.5714285714285714	0.2857142857142857	0.0	0.024043486614364486	0.024043486614364486
4324	0.07473324520624444	0.023894918227300537	0.02298191715639108	0.6873366107405436	-1	0	0	0.2	2	0.9230769230769231	12	0.5357142857142857	0.9230769230769231	14	12	0	2	0	0.14285714285714285	2	14	15	1.0	0	0.4305887605954709	0.8719555010855132	0.6407453234778545	0.9318018855267278	0.6085765819742169	0.9447270966409096	0.8375396286133813	0.9210882503448864	0.5714285714285714	0.42857142857142855	0.0	0.02298191715639108	0.02298191715639108
1740	0.07349739127269228	0.014592793357104278	0.012159565452808519	0.6622868952336249	-1	0	0	0.1	1	1.0	13	1.0	1.0	14	13	0	1	0	0.06666666666666667	1	15	15	0.3333333333333333	0	0.2878223639488168	0.9529575180924679	0.32525145921867404	0.9046982947174347	0.6463127754955279	0.907926567131561	0.8327419899188936	0.9252478294852683	1.0	0.21428571428571427	0.0	0.012159565452808519	0.012159565452808519
3563	0.07505884254814482	0.028931439623061585	0.027191581792630544	0.6665896521347565	-1	0	0	0.2	2	0.9230769230769231	12	0.5357142857142857	0.9230769230769231	14	12	0	2	0	0.14285714285714285	2	14	15	1.0	0	0.4305887605954709	0.8719555010855132	0.6407453234778545	0.9318018855267278	0.5816037684310865	0.9526363261733417	0.8375396286133813	0.9249427371169165	0.5714285714285714	0.35714285714285715	0.0	0.027191581792630544	0.027191581792630544
4261	0.07483627967062897	0.01819318584086492	0.011330587882053692	0.6657156170830012	-1	0	0	0.2	2	0.9230769230769231	12	0.5357142857142857	0.9230769230769231	14	12	0	2	0	0.14285714285714285	2	14	15	1.0	0	0.4305887605954709	0.8719555010855132	0.6407453234778545	0.9318018855267278	0.5816037684310865	0.9526363261733417	0.8375396286133813	0.9249427371169165	0.5714285714285714	0.42857142857142855	0.0	0.011330587882053692	0.011330587882053692
914	0.05213457306137527	0.003865340201429653	-0.0026240920435510544	0.7665024808480861	-1	0	0	0.2	2	0.8461538461538461	11	0.38461538461538464	0.8461538461538461	13	11	1	0	0	0.23076923076923078	13	3	15	0.0	0	0.7521558739003813	0.9170150386234425	0.5132495872759985	0.9336004352879818	0.46720484322186895	0.9292423681947599	0.9056312496526528	0.9269198672149762	0	0	0.0	-0.00026240920435510544	-0.00026240920435510544
1572	0.07787554034232018	0.014495337768755438	0.01123502837264552	0.6171423768460135	-1	0	0	0.1	1	1.0	13	1.0	1.0	14	13	0	1	0	0.06666666666666667	1	15	15	0.3333333333333333	0	0.6356285886463553	0.9704194906954267	0.40912408705334985	0.8909925560278542	0.6509279361089453	0.8721569149487923	0.8973841222784464	0.9244147355764406	1.0	0.2857142857142857	0.0	0.01123502837264552	0.01123502837264552
4121	0.07296966738389879	0.017697675659325948	0.010728869849707766	0.657952006909867	-1	0	0	0.2	2	0.9230769230769231	12	0.5357142857142857	0.9230769230769231	14	12	0	2	0	0.14285714285714285	2	14	15	1.0	0	0.4305887605954709	0.8719555010855132	0.5888694025446816	0.9312249148763235	0.5816037684310865	0.9526363261733417	0.8375396286133813	0.9247331791846917	0.5714285714285714	0.2857142857142857	0.0	0.010728869849707766	0.010728869849707766
4636	0.07467206488936262	0.02699682703560487	0.024892247257274375	0.6640396976464894	-1	0	0	0.2	2	0.9230769230769231	12	0.5357142857142857	0.9230769230769231	14	12	0	2	0	0.14285714285714285	2	14	15	1.0	0	0.4305887605954709	0.8719555010855132	0.6407453234778545	0.9318018855267278	0.5816037684310865	0.9526363261733417	0.8375396286133813	0.9249427371169165	0.5714285714285714	0.21428571428571427	0.0	0.024892247257274375	0.024892247257274375
3684	0.07375329370862778	0.02463556575816786	0.023552239483321337	0.6667642246706723	-1	0	0	0.2	2	0.9230769230769231	12	0.5357142857142857	0.9230769230769231	14	12	0	2	0	0.14285714285714285	2	14	15	1.0	0	0.4305887605954709	0.8719555010855132	0.6407453234778545	0.9318018855267278	0.5816037684310865	0.9526363261733417	0.8375396286133813	0.9249427371169165	0.5714285714285714	0.35714285714285715	0.0	0.023552239483321337	0.023552239483321337
1436	0.0552132511868919	0.010126021302901815	-0.0071570773286892785	0.5642988034503627	-1	0	0	0.2	2	0.9230769230769231	12	0.5357142857142857	0.9230769230769231	14	12	0	2	0	0.14285714285714285	2	14	15	1.0	0	0.8986710074982487	0.9564296118713476	0.40912408705334985	0.8475960942534821	0.6265980179576824	0.8805021872375433	0.781295893155962	0.9061322094580572	0.6428571428571428	0.35714285714285715	0.0	-0.0007157077328689279	-0.0007157077328689279
1016	0.009320061307357934	0.0004186333574194945	-0.0004024090569436851	0.9951488142891066	-1	0	0	0.6666666666666666	4	0.14285714285714285	1	0.5	0.14285714285714285	5	1	3	3	0	0.5	3	6	9	0.5	0	0.40246938245042524	0.8862868357180411	0.5485576000166105	0.962981938448763	0.4250048585442071	0.8814057162094622	0.881846195106226	0.9197729895771551	0.4	0.6	0.0	-4.024090569436851e-05	-4.024090569436851e-05
2160	0.0760658808514447	0.023636586648840132	0.022027018208373477	0.6628517812491321	-1	0	0	0.2	2	0.9230769230769231	12	0.5357142857142857	0.9230769230769231	14	12	0	2	0	0.14285714285714285	2	14	15	1.0	0	0.4305887605954709	0.8812852004526176	0.6407453234778545	0.9329006326207686	0.8176311251778801	0.9489518502660711	0.8375396286133813	0.925517583484631	0.6071428571428571	0.35714285714285715	0.0	0.022027018208373477	0.022027018208373477
4743	0.07216559054032665	0.013770731802671677	0.013498132532002603	0.6879061825308637	-1	0	0	0.2	2	0.9230769230769231	12	0.5357142857142857	0.9230769230769231	14	12	0	2	0	0.14285714285714285	2	14	15	1.0	0	0.4305887605954709	0.8604680561010354	0.5585055530830652	0.936090834383574	0.6416757828143067	0.9498817478755398	0.9058062721071589	0.922855684162875	0.5357142857142857	0.2857142857142857	0.0	0.013498132532002603	0.013498132532002603
2587	0.07696659760172667	0.014432207818586605	0.011320465470222784	0.6701522488090685	-1	0	0	0.2	2	0.9230769230769231	12	0.5357142857142857	0.9230769230769231	14	12	0	2	0	0.14285714285714285	2	14	15	1.0	0	0.4305887605954709	0.8381377888305319	0.6914657444457066	0.9050689499471276	0.48029024618355054	0.9451953219780037	0.8551326884117484	0.904561750727529	0.5714285714285714	0.5	0.0	0.011320465470222784	0.011320465470222784
540	0.04965339444538605	0.0053191584383336325	0.003969419648063319	0.9020048854585052	-1	0	0	0.2	2	0.9230769230769231	12	0.2777777777777778	0.8461538461538461	12	11	2	1	0	0.6666666666666666	9	6	15	0.14285714285714285	0	0.6023263882248566	0.9016263113872266	0.4389086112077248	0.935351098958031	0.5276990143736064	0.9032140550272949	0.8841483749267068	0.9147928117581192	1.0	0	0.0	0.003969419648063319	0.003969419648063319
1317	0.07763714689024125	0.0342261316147926	-0.011741474836542374	0.6596162749684296	-1	0	0	0.2	2	0.9230769230769231	12	0.5357142857142857	0.9230769230769231	14	12	0	1	0	0.14285714285714285	2	14	15	0.5	0	0.5966587796590863	0.8973220135794905	0.36738931521220763	0.9164151570240874	0.904307235368749	0.9384565339602642	0.8999736503659348	0.9190100804462369	1.0	0.5	0.0	-0.0011741474836542373	-0.0011741474836542373
436	0.03174399104966268	0.008829930318282126	0.008825831218641002	0.9440592731512594	-1	0	0	0.4	4	0.5	6	0.5	0.4166666666666667	9	5	4	3	0	0.5714285714285714	7	4	14	0.375	0.5454545454545454	0.7351048656850068	0.8241142344860665	0.386425610054523	0.8567390089222163	0.6580330739995188	0.8956387076837706	0.8495602923509519	0.8614683281010078	0.2222222222222222	0.3333333333333333	0.0	0.008825831218641002	0.008825831218641002
1765	0.05001460389021398	0.004882361134980485	-0.003648556604112984	0.551388407834019	-1	0	0	0.3	3	0.8461538461538461	11	0.5357142857142857	0.8461538461538461	14	11	0	1	0	0.14285714285714285	2	14	15	1.0	0.15384615384615385	0.7123994104652835	0.9580761132531213	0.40912408705334985	0.8677573507828293	0.6265980179576824	0.8987405334383307	0.781295893155962	0.9166658383315679	1.0	0.35714285714285715	0.0	-0.0003648556604112984	-0.0003648556604112984
731	0.02288786669351493	0.0013107671155354697	0.000176374172299719	0.9607199042886476	-1	0	0	0.2857142857142857	2	0.75	6	0.5555555555555556	0.75	8	6	1	2	0	0.2222222222222222	2	9	10	0.5	0	0.42036517636034876	0.9305036101893882	0.40563859249184625	0.782075849816214	0.38840720774495663	0.8847712859556869	0.8096855037322858	0.8776349568674089	0.5625	0.125	0.0	0.000176374172299719	0.000176374172299719
1153	0.0604625119125125	0.012515722736146557	0.012165811822525232	0.7687957785194948	-1	0	0	0.3	3	0.8461538461538461	11	0.5357142857142857	0.8461538461538461	14	11	0	1	0	0.14285714285714285	2	14	15	1.0	0.15384615384615385	0.4305887605954709	0.9051549853241426	0.5585055530830652	0.9495055124524593	0.5816037684310865	0.944266780782245	0.8375396286133813	0.9354300473186643	1.0	0.42857142857142855	0.0	0.012165811822525232	0.012165811822525232
597	0.05808111873448595	0.00819675030024966	0.007923539978244602	0.9208544394457572	-1	0	0	0.2	2	0.8461538461538461	11	0.38461538461538464	0.7692307692307693	11	10	3	2	0	0.23076923076923078	3	13	15	0.2222222222222222	1.0	0.30686750087342224	0.9511924513579464	0.5485576000166105	0.9220176599477696	0.7882240686145313	0.8771322802915522	0.8477950158216626	0.9219029469924442	0.5909090909090908	0.5454545454545454	0.0	0.007923539978244602	0.007923539978244602
930	0.024987445269811455	0.0023659652161177364	0.0016444123206927495	0.9778047639514968	-1	0.25	1	0.6	6	0.46153846153846156	6	0.45454545454545453	0.46153846153846156	11	6	3	2	0	0.2727272727272727	3	11	15	0.4	0.5	0.4305887605954709	0.9207234408365602	0.5585055530830652	0.9487631297287846	0.6660275330333734	0.9369020915424214	0.8088072346524958	0.936410329258231	0.5454545454545454	0.45454545454545453	0.0	0.0016444123206927495	0.0016444123206927495
4343	0.07510688036824559	0.025927110814844997	0.02527560813093884	0.6898554456013037	-1	0	0	0.2	2	0.9230769230769231	12	0.5357142857142857	0.9230769230769231	14	12	0	2	0	0.14285714285714285	2	14	15	1.0	0	0.4305887605954709	0.8719555010855132	0.6407453234778545	0.9318018855267278	0.5816037684310865	0.9448329611593195	0.8375396286133813	0.9211374001315112	0.5714285714285714	0.2857142857142857	0.0	0.02527560813093884	0.02527560813093884
1742	0.028706854628425663	0.007496963854974756	0.007076785833413742	0.8960399694601605	-1	0	0	0.3	3	0.8333333333333334	10	0.5384615384615384	0.8333333333333334	13	10	0	1	0	0.15384615384615385	2	13	14	1.0	0.16666666666666666	0.4305887605954709	0.8340851984032137	0.7978576676106632	0.9436482947400271	0.2673208553899676	0.9083011064897795	0.9019108253660646	0.9039601959451357	1.0	0.38461538461538464	0.0	0.007076785833413742	0.007076785833413742
3935	0.07832743359983899	0.02412532203630962	0.021959547059273672	0.6674667141897883	-1	0	0	0.2	2	0.9230769230769231	12	0.5357142857142857	0.9230769230769231	14	12	0	2	0	0.14285714285714285	2	14	15	1.0	0	0.4305887605954709	0.8731403148481124	0.6407453234778545	0.9318018855267278	0.5816037684310865	0.9523947991460383	0.8375396286133813	0.9250656186878679	0.5714285714285714	0.2857142857142857	0.0	0.021959547059273672	0.021959547059273672
4039	0.07628320897755132	0.024367697721595076	0.019742513559547845	0.6479652400922866	-1	0	0	0.2	2	0.9230769230769231	12	0.5357142857142857	0.9230769230769231	14	12	0	2	0	0.14285714285714285	2	14	15	1.0	0	0.4305887605954709	0.8719555010855132	0.6407453234778545	0.9318018855267278	0.5816037684310865	0.9526363261733417	0.8375396286133813	0.9249427371169165	0.5714285714285714	0.35714285714285715	0.0	0.019742513559547845	0.019742513559547845
3413	0.07073094811735903	0.017667023098230594	0.017659070114158168	0.668761435931759	-1	0	0	0.2222222222222222	2	0.9090909090909091	10	0.5416666666666666	0.9090909090909091	12	10	0	2	0	0.16666666666666666	2	12	13	1.0	0	0.4305887605954709	0.8433931982622602	0.6914657444457066	0.9110519717344844	0.48029024618355054	0.9417254974155849	0.8551326884117484	0.9058738350611408	0.5833333333333334	0.3333333333333333	0.0	0.017659070114158168	0.017659070114158168
384	0.020416644852147902	0.0016489874514338389	-0.00016154064723095072	0.9647600523802662	-1	0.3333333333333333	1	0.5555555555555556	5	0.45454545454545453	5	0.325	0.45454545454545453	10	5	2	0	0	0.625	8	5	13	0.0	0.2	0.6050075492611905	0.9608768605949982	0.765914748028979	0.8438182034082731	0.5019109811882503	0.9321567824954169	0.8945795765955095	0.9243367154352835	0	0	0.0	-1.6154064723095073e-05	-1.6154064723095073e-05
2218	0.07672078903805808	0.028098588054571685	0.02644384683253616	0.6639623529713317	-1	0	0	0.2	2	0.9230769230769231	12	0.5357142857142857	0.9230769230769231	14	12	0	2	0	0.14285714285714285	2	14	15	1.0	0	0.4305887605954709	0.8719555010855132	0.6407453234778545	0.9318018855267278	0.5816037684310865	0.9526363261733417	0.8375396286133813	0.9249427371169165	0.5714285714285714	0.2857142857142857	0.0	0.02644384683253616	0.02644384683253616
259	0.04715752940591311	0.004445592422639087	0.003372813891961135	0.9137302451071682	-1	0	0	0.2	2	0.9230769230769231	12	0.5769230769230769	0.7692307692307693	10	10	4	0	0	0.15384615384615385	2	13	15	0.0	0	0.48756579584795395	0.8800952514255662	0.5120183425371335	0.9184599507281874	0.29976739143549563	0.8852111646840847	0.8692894498990695	0.8959073985931062	0	0	0.0	0.003372813891961135	0.003372813891961135
4247	0.07658170972657849	0.027222370738560268	0.02494917893420047	0.6629430381117922	-1	0	0	0.2	2	0.9230769230769231	12	0.5357142857142857	0.9230769230769231	14	12	0	2	0	0.14285714285714285	2	14	15	1.0	0	0.4305887605954709	0.8719555010855132	0.6407453234778545	0.9318018855267278	0.6085765819742169	0.9447270966409096	0.8375396286133813	0.9210882503448864	0.5714285714285714	0.42857142857142855	0.0	0.02494917893420047	0.02494917893420047
5049	0.06971782409058852	0.02175312363735693	0.02047537077572838	0.662617688947371	-1	0	0	0.2	2	0.9230769230769231	12	0.5357142857142857	0.9230769230769231	14	12	0	2	0	0.14285714285714285	2	14	15	1.0	0	0.4305887605954709	0.864077548759444	0.5585055530830652	0.9091036078775575	0.6145800849109049	0.9424590404737209	0.8186594413123657	0.9102020175498373	0.5357142857142857	0.07142857142857142	0.0	0.02047537077572838	0.02047537077572838
2168	0.0712083934874323	0.017326510210288568	0.014158801120788914	0.6581432403365565	-1	0	0	0.2	2	0.9230769230769231	12	0.5357142857142857	0.9230769230769231	14	12	0	2	0	0.14285714285714285	2	14	15	1.0	0	0.4305887605954709	0.8593494883740965	0.6578311146210755	0.9421060696808662	0.6098640457180207	0.9521406493783938	0.9319950812924662	0.926214915754683	0.5357142857142857	0.5	0.0	0.014158801120788914	0.014158801120788914
2415	0.07358034639836451	0.019246857579995686	0.010860768681064122	0.6564482440540989	-1	0	0	0.2	2	0.9230769230769231	12	0.5357142857142857	0.9230769230769231	14	12	0	2	0	0.14285714285714285	2	14	15	1.0	0	0.4305887605954709	0.8719555010855132	0.6407453234778545	0.9318018855267278	0.5816037684310865	0.9526363261733417	0.8375396286133813	0.9249427371169165	0.5714285714285714	0.35714285714285715	0.0	0.010860768681064122	0.010860768681064122
3333	0.030465234687584598	0.0030114037539009544	0.0025354990951461523	0.9765731054019395	-1	0	0	0.5	5	0.46153846153846156	6	0.45454545454545453	0.46153846153846156	10	6	4	1	0	0.2727272727272727	3	11	15	0.125	0	0.4305887605954709	0.8707885298163123	0.5585055530830652	0.9499985712365194	0.6098640457180207	0.9463689528635963	0.8995347821265243	0.9291883121973376	1.0	0.4	0.0	0.0025354990951461523	0.0025354990951461523
2197	0.07409994295840215	0.014522556162362137	0.00958595697186426	0.6630400363406479	-1	0	0	0.2	2	0.9230769230769231	12	0.5357142857142857	0.9230769230769231	14	12	0	2	0	0.14285714285714285	2	14	15	1.0	0	0.4305887605954709	0.8719555010855132	0.6407453234778545	0.9318018855267278	0.5816037684310865	0.9526363261733417	0.8375396286133813	0.9249427371169165	0.5714285714285714	0.2857142857142857	0.0	0.00958595697186426	0.00958595697186426
2090	0.08049455270832707	0.007702043391314857	0.00547823672188268	0.6252514031275413	-1	0	0	0.2	2	0.9230769230769231	12	0.5357142857142857	0.9230769230769231	14	12	0	1	0	0.14285714285714285	2	14	15	0.5	0	0.4305887605954709	0.8605675696691557	0.6578311146210755	0.9506587897144957	0.6381243230049549	0.9550549238309886	0.9363835578607226	0.9316030391399076	1.0	0.35714285714285715	0.0	0.00547823672188268	0.00547823672188268
772	0.05735930598827843	0.003870556811596732	0.0013185889232123773	0.7713641482809015	-1	0	0	0.2	2	0.9230769230769231	12	1.0	0.9230769230769231	14	12	0	0	0	0.06666666666666667	15	1	15	0.0	0.14285714285714285	0.6430821766874137	0.9432730394348936	0.42080307116982407	0.937448554214157	0.594339689925417	0.9403886253096052	0.813567379958229	0.9404145018167711	0	0	0.0	0.0013185889232123773	0.0013185889232123773
1920	0.023556984705174956	0.008773673888243063	-0.0025134181491196857	0.9729490471788306	-1	0	0	0.3333333333333333	3	0.8181818181818182	9	0.5416666666666666	0.8181818181818182	12	9	0	1	0	0.16666666666666666	2	12	13	1.0	0.18181818181818182	0.4305887605954709	0.7989128174617582	0.901609509477009	0.957638535989459	0.2673208553899676	0.9269794332074293	0.9363835578607226	0.9126406076117157	1.0	0.5	0.0	-0.00025134181491196856	-0.00025134181491196856
3800	0.07745547657861836	0.024444374910016924	0.01986938136134561	0.640196760937433	-1	0	0	0.2	2	0.9230769230769231	12	0.5357142857142857	0.9230769230769231	14	12	0	2	0	0.14285714285714285	2	14	15	1.0	0	0.4305887605954709	0.8719555010855132	0.6407453234778545	0.9318018855267278	0.5980919266709958	0.951797271230538	0.8375396286133813	0.9245148681197263	0.5714285714285714	0.2857142857142857	0.0	0.01986938136134561	0.01986938136134561
73	0.00568101333688496	0.0009828070073040678	-0.0002725955723156385	0.998880116000798	-1	0	0	0.5	2	0.5	2	0.5	0.25	3	1	2	0	0	0.75	4	3	6	0.0	0	0.4833924811436188	0.8569021501633934	0.799770079925944	0.9662140492042278	0.2648337650464726	0.7414070594030359	0.8971938216254429	0.8875021350894611	0	0	0.0	-2.725955723156385e-05	-2.725955723156385e-05
634	0.009246544398781148	0.0008994435340693505	-0.000776420247851187	0.9525422688495739	-1	0	0	0.5	3	0.5714285714285714	4	0.9	0.2857142857142857	3	2	5	1	0	0.4	5	2	9	0.07692307692307693	0	0.6261022438481653	0.947940218394966	0.3303316555901528	0.7925303377722127	0.6752578542602081	0.70147616980112	0.9048057804850275	0.8453814968511292	1.0	0.3333333333333333	0.0	-7.76420247851187e-05	-7.76420247851187e-05
3227	0.020883524967395057	0.006799222338803736	-0.003581089928459955	0.9652672631397908	-1	0	0	0.3	3	0.8333333333333334	10	0.3181818181818182	0.8333333333333334	13	10	0	1	0	0.36363636363636365	4	11	14	1.0	0.2	0.4305887605954709	0.790680292726533	0.901609509477009	0.954979289937248	0.2673208553899676	0.9230661903225987	0.9363835578607226	0.9079996121286753	1.0	0.5384615384615384	0.0	-0.0003581089928459955	-0.0003581089928459955
2541	0.07741232624533145	0.02546567735923112	0.021058194391146045	0.6536707600667169	-1	0	0	0.2	2	0.9230769230769231	12	0.5357142857142857	0.9230769230769231	14	12	0	2	0	0.14285714285714285	2	14	15	1.0	0	0.4305887605954709	0.8719555010855132	0.6407453234778545	0.9318018855267278	0.5816037684310865	0.9526363261733417	0.8375396286133813	0.9249427371169165	0.5714285714285714	0.42857142857142855	0.0	0.021058194391146045	0.021058194391146045
1678	0.08237365119199158	0.009912404975068697	0.009035011546672115	0.6369279461925486	-1	0	0	0.2	2	0.9230769230769231	12	0.5357142857142857	0.9230769230769231	14	12	0	1	0	0.14285714285714285	2	14	15	0.5	0	0.4305887605954709	0.881066638963762	0.5585055530830652	0.9580042212391399	0.6381243230049549	0.9481917339362677	0.8969022762947766	0.9357732461513136	1.0	0.42857142857142855	0.0	0.009035011546672115	0.009035011546672115
2420	0.07257609509558176	0.022078793259377175	0.02182730909348366	0.683305214427818	-1	0	0	0.2	2	0.9230769230769231	12	0.5357142857142857	0.9230769230769231	14	12	0	2	0	0.14285714285714285	2	14	15	1.0	0	0.4305887605954709	0.8719555010855132	0.6407453234778545	0.9318018855267278	0.5816037684310865	0.9526363261733417	0.8375396286133813	0.9249427371169165	0.5714285714285714	0.2857142857142857	0.0	0.02182730909348366	0.02182730909348366
1481	0.05623089169256411	0.01592065971948296	0.013987490843814464	0.5470642409055831	-1	0	0	0.2222222222222222	2	0.8181818181818182	9	0.5416666666666666	0.8181818181818182	11	9	1	2	0	0.16666666666666666	2	12	13	0.5	0	0.6671897458858541	0.9272875559896453	0.40563859249184625	0.7826709565151212	0.6032297859764943	0.9095031946571627	0.781295893155962	0.8854290782039269	0.5454545454545454	0	0.0	0.013987490843814464	0.013987490843814464
3106	0.07155825558656188	0.014781224713646639	0.00831299367469739	0.6573478633969394	-1	0	0	0.2	2	0.9230769230769231	12	0.5357142857142857	0.9230769230769231	14	12	0	2	0	0.14285714285714285	2	14	15	1.0	0	0.4305887605954709	0.8659887863843941	0.6407453234778545	0.9318018855267278	0.5816037684310865	0.9526363261733417	0.8375396286133813	0.92372081740478	0.5714285714285714	0.2857142857142857	0.0	0.00831299367469739	0.00831299367469739
1562	0.07584374467752325	0.02393083495142011	0.021036157981097973	0.6325969770845913	-1	0	0	0.2	2	0.9230769230769231	12	0.5357142857142857	0.9230769230769231	14	12	0	2	0	0.14285714285714285	2	14	15	1.0	0	0.4305887605954709	0.8719555010855132	0.5585055530830652	0.9264493050260614	0.5816037684310865	0.9526363261733417	0.8088072346524958	0.9230391082663656	0.5714285714285714	0.2857142857142857	0.0	0.021036157981097973	0.021036157981097973
1383	0.03487057261396999	0.004070934277849604	0.0017494853257684915	0.9346675234051478	-1	0	0	0.3	3	0.6923076923076923	9	0.2777777777777778	0.6153846153846154	11	8	3	3	0	0.6666666666666666	9	6	15	0.42857142857142855	0	0.4305887605954709	0.9092911706651532	0.5585055530830652	0.9082226153683337	0.49718000382879957	0.9200482477466652	0.8511940609963802	0.9126725520094318	0.09090909090909091	0.2727272727272727	0.0	0.0017494853257684915	0.0017494853257684915
701	0.05425216015794152	0.004562535577368674	0.004053944590786864	0.7030025642323654	-1	0.25	1	0.4	4	0.6153846153846154	8	0.4166666666666667	0.6153846153846154	11	8	3	2	0	0.25	3	12	15	0.2857142857142857	0.6666666666666666	0.5261278134323184	0.8632011849111777	0.8751052210594189	0.9181428935289848	0.8827315603436233	0.9516955655578581	0.8666222408839462	0.9178443393496634	0.5454545454545454	0.36363636363636365	0.0	0.004053944590786864	0.004053944590786864
4056	0.07534999116724507	0.0243249454886395	0.023513696583002425	0.6766654364370734	-1	0	0	0.2	2	0.9230769230769231	12	0.5357142857142857	0.9230769230769231	14	12	0	2	0	0.14285714285714285	2	14	15	1.0	0	0.4305887605954709	0.8719555010855132	0.6407453234778545	0.9318018855267278	0.5816037684310865	0.9526363261733417	0.8375396286133813	0.9249427371169165	0.5714285714285714	0.2857142857142857	0.0	0.023513696583002425	0.023513696583002425
1133	0.07201692419668587	0.017657348147116315	0.012089646699650894	0.6742709646185351	-1	0	0	0.2	2	0.9230769230769231	12	0.5357142857142857	0.9230769230769231	14	12	0	2	0	0.14285714285714285	2	14	15	1.0	0	0.4305887605954709	0.8719555010855132	0.6407453234778545	0.9318018855267278	0.5816037684310865	0.9526363261733417	0.8375396286133813	0.9249427371169165	0.5714285714285714	0.35714285714285715	0.0	0.012089646699650894	0.012089646699650894
529	0.07466205097425578	0.009754748864511395	0.0069178589812405504	0.7452749181526577	-1	0	0	0.1	1	1.0	13	1.0	0.9230769230769231	13	12	1	1	0	0.06666666666666667	1	15	15	0.2	0	0.6903473298849826	0.955909385553126	0.848321727552111	0.8773947189761547	0.7882240686145313	0.8838442084680742	0.8935734853052695	0.91356147357351	1.0	0.5384615384615384	0.0	0.0069178589812405504	0.0069178589812405504
4719	0.02079954371982334	0.005158521232677541	0.0050821539970216795	0.9679202243924766	-1	0	0	0.25	2	0.9	9	0.5454545454545454	0.9	11	9	0	2	0	0.18181818181818182	2	11	12	1.0	0	0.4305887605954709	0.7913092579299499	0.901609509477009	0.951533833148502	0.2673208553899676	0.909577431720278	0.9363835578607226	0.9008028357933437	0.5909090909090909	0.36363636363636365	0.0	0.0050821539970216795	0.0050821539970216795
4748	0.07140039423130906	0.011119921003601037	0.008966509727340295	0.6539539771533529	-1	0	0	0.2	2	0.9230769230769231	12	0.5357142857142857	0.9230769230769231	14	12	0	2	0	0.14285714285714285	2	14	15	1.0	0	0.4305887605954709	0.8482557974239927	0.6578311146210755	0.9383603346405912	0.5072630597266811	0.9439131314323204	0.87413976477713	0.918513229685855	0.5714285714285714	0.42857142857142855	0.0	0.008966509727340295	0.008966509727340295
4515	0.07464238010615809	0.023478132265461762	0.022433998863835482	0.6881647622301681	-1	0	0	0.2	2	0.9230769230769231	12	0.5357142857142857	0.9230769230769231	14	12	0	2	0	0.14285714285714285	2	14	15	1.0	0	0.4305887605954709	0.8719555010855132	0.6407453234778545	0.9318018855267278	0.5816037684310865	0.9526363261733417	0.8375396286133813	0.9249427371169165	0.5714285714285714	0.2857142857142857	0.0	0.022433998863835482	0.022433998863835482
3621	0.07531797006636176	0.02449070240587042	0.023915585941891086	0.6790164627280875	-1	0	0	0.2	2	0.9230769230769231	12	0.5357142857142857	0.9230769230769231	14	12	0	2	0	0.14285714285714285	2	14	15	1.0	0	0.4305887605954709	0.8719555010855132	0.6407453234778545	0.9318018855267278	0.7013956234793073	0.9572759300735934	0.8688449789364812	0.9274029829364454	0.5714285714285714	0.2857142857142857	0.0	0.023915585941891086	0.023915585941891086
1924	0.01946198912586142	0.0040071139864847815	-0.00018162719896165877	0.9408722577791904	-1	0	0	0.3	3	0.8461538461538461	11	0.23809523809523808	0.8461538461538461	14	11	0	1	0	0.7777777777777778	9	7	15	1.0	0.3333333333333333	0.4305887605954709	0.8963864705210184	0.5611286188005125	0.9694829493087996	0.34325645977186114	0.8839853168465879	0.8930736387365512	0.9275041700701356	1.0	0.42857142857142855	0.0	-1.8162719896165876e-05	-1.8162719896165876e-05
1185	1.1504044240130023e-08	9.390802064534017e-09	9.37897887065333e-09	0.9999977200602486	-1	0	0	0.5	1	1.0	1	1.0	0	0	0	2	0	0	0.3333333333333333	1	3	3	0.0	0	0	0	0	0	0	0	0	0	0	0	0	-0.1	-0.1
2074	0.06686817338803487	0.0028821126696831913	0.002132187104787348	0.6174555296517465	-1	0	0	0.3	3	0.8461538461538461	11	0.5357142857142857	0.8461538461538461	14	11	0	1	0	0.14285714285714285	2	14	15	1.0	0.15384615384615385	0.4305887605954709	0.8818441431540142	0.5585055530830652	0.9377054311335049	0.6108333239168069	0.9421601862701118	0.846918223305254	0.9244233973124146	1.0	0.2857142857142857	0.0	0.002132187104787348	0.002132187104787348
1100	0.0428496814008965	0.0028943972318157146	0.002578218579891843	0.5336192293425759	-1	0	0	0.2	2	0.9230769230769231	12	0.5357142857142857	0.6153846153846154	9	8	5	1	0	0.14285714285714285	2	14	15	0.07692307692307693	0	0.7027997003249714	0.9441818512399428	0.6359423124318813	0.7962507759640627	0.38062374381839026	0.8554046321784031	0.8451968192775239	0.8797036102937138	1.0	0.5555555555555556	0.0	0.002578218579891843	0.002578218579891843
3332	0.07585029643906449	0.024093707949169752	0.02278046276901829	0.6652987666356798	-1	0	0	0.2	2	0.9230769230769231	12	0.5357142857142857	0.9230769230769231	14	12	0	2	0	0.14285714285714285	2	14	15	1.0	0	0.4305887605954709	0.8719555010855132	0.6407453234778545	0.9318018855267278	0.5816037684310865	0.9526363261733417	0.8375396286133813	0.9249427371169165	0.5714285714285714	0.21428571428571427	0.0	0.02278046276901829	0.02278046276901829
1497	0.01838661829445133	0.0020708138742548624	0.00013673547571740782	0.9750000739082063	-1	0	0	0.16666666666666666	1	1.0	6	0.5714285714285714	0.8333333333333334	6	5	1	3	0	0.2857142857142857	7	2	8	0.6	0	0.4305887605954709	0.8323294642910783	0.6179825704699694	0.9596252955096483	0.5131600965447691	0.9386341508026752	0.9274531695155908	0.9240983239963677	0.16666666666666666	0.5	0.0	0.00013673547571740782	0.00013673547571740782
1793	0.07558237899249844	0.01626744974899748	0.014821426871518243	0.6658708951221812	-1	0	0	0.1	1	1.0	13	1.0	1.0	13	13	1	1	0	0.06666666666666667	1	15	15	0.16666666666666666	0	0.4305887605954709	0.8808049811018366	0.5585055530830652	0.9601790256557696	0.34325645977186114	0.9439203823669873	0.9173797580262418	0.9351536498266539	1.0	0.46153846153846156	0.0	0.014821426871518243	0.014821426871518243
2788	0.07475215285707142	0.025645034532631276	0.024164606458997286	0.6724690186467381	-1	0	0	0.2	2	0.9230769230769231	12	0.5357142857142857	0.9230769230769231	14	12	0	2	0	0.14285714285714285	2	14	15	1.0	0	0.4305887605954709	0.8719555010855132	0.6407453234778545	0.9318018855267278	0.4202182318003304	0.9537705274131991	0.8088072346524958	0.9255290548514137	0.5714285714285714	0.5	0.0	0.024164606458997286	0.024164606458997286
2273	0.07737305694465746	0.014989809997918468	0.014962045411883123	0.6905735215400474	-1	0	0	0.2	2	0.9230769230769231	12	0.5357142857142857	0.9230769230769231	14	12	0	2	0	0.14285714285714285	2	14	15	1.0	0	0.4305887605954709	0.8940710472621387	0.5585055530830652	0.9429246183804348	0.5816037684310865	0.9501460493127443	0.8088072346524958	0.9326660529942634	0.5714285714285714	0.42857142857142855	0.0	0.014962045411883123	0.014962045411883123
4851	0.037059861064265544	0.0028842512786937703	0.002817280898915323	0.706737091720355	-1	0	0	0.25	2	0.8888888888888888	8	0.55	0.8888888888888888	10	8	0	2	0	0.2	2	10	11	1.0	0	0.4305887605954709	0.8849997904117304	0.6407453234778545	0.9439061312747191	0.5816037684310865	0.948528527357932	0.8375396286133813	0.9303781461627042	0.6	0.4	0.0	0.002817280898915323	0.002817280898915323
2808	0.07893475311617593	0.026345128618074105	0.020899340006822267	0.639624350346377	-1	0	0	0.2	2	0.9230769230769231	12	0.5357142857142857	0.9230769230769231	14	12	0	2	0	0.14285714285714285	2	14	15	1.0	0	0.4305887605954709	0.8719555010855132	0.6407453234778545	0.9318018855267278	0.5816037684310865	0.9526363261733417	0.8375396286133813	0.9249427371169165	0.5714285714285714	0.2857142857142857	0.0	0.020899340006822267	0.020899340006822267
2300	0.07690369637749699	0.024997924071495294	0.02428788773860606	0.6864189980379103	-1	0	0	0.2	2	0.9230769230769231	12	0.5357142857142857	0.9230769230769231	14	12	0	2	0	0.14285714285714285	2	14	15	1.0	0	0.4305887605954709	0.8719555010855132	0.6407453234778545	0.9318018855267278	0.5816037684310865	0.9526363261733417	0.8375396286133813	0.9249427371169165	0.5714285714285714	0.35714285714285715	0.0	0.02428788773860606	0.02428788773860606
4765	0.07597547200711423	0.026965513490509352	0.025603308072188618	0.6640338346778496	-1	0	0	0.2	2	0.9230769230769231	12	0.5357142857142857	0.9230769230769231	14	12	0	2	0	0.14285714285714285	2	14	15	1.0	0	0.4305887605954709	0.8719555010855132	0.6407453234778545	0.9318018855267278	0.5816037684310865	0.9526363261733417	0.8375396286133813	0.9249427371169165	0.5714285714285714	0.35714285714285715	0.0	0.025603308072188618	0.025603308072188618
4938	0.06588812816911072	0.008473943151239479	0.005060262146505882	0.634281503964522	-1	0	0	0.3	3	0.8461538461538461	11	0.5357142857142857	0.8461538461538461	13	11	1	1	0	0.14285714285714285	2	14	15	0.25	0.15384615384615385	0.4305887605954709	0.8681434923724194	0.5585055530830652	0.9390619040157356	0.7225480876072418	0.9491981204892931	0.8626871844412285	0.9252409054559427	1.0	0.38461538461538464	0.0	0.005060262146505882	0.005060262146505882
3592	0.0734926050764073	0.022203513781532725	0.021850955242746776	0.687651964344731	-1	0	0	0.2	2	0.9230769230769231	12	0.5357142857142857	0.9230769230769231	14	12	0	2	0	0.14285714285714285	2	14	15	1.0	0	0.4305887605954709	0.8719555010855132	0.6407453234778545	0.9318018855267278	0.5816037684310865	0.9448329611593195	0.8375396286133813	0.9211374001315112	0.5714285714285714	0.42857142857142855	0.0	0.021850955242746776	0.021850955242746776
4117	0.07535579889449946	0.02463148823066163	0.023446563892277603	0.665882913297486	-1	0	0	0.2	2	0.9230769230769231	12	0.5357142857142857	0.9230769230769231	14	12	0	2	0	0.14285714285714285	2	14	15	1.0	0	0.4305887605954709	0.8719555010855132	0.6407453234778545	0.9318018855267278	0.5816037684310865	0.9526363261733417	0.8375396286133813	0.9249427371169165	0.5714285714285714	0.35714285714285715	0.0	0.023446563892277603	0.023446563892277603
4205	0.07464347867396727	0.02630414997788456	0.024707183317979855	0.6719161138156841	-1	0	0	0.2	2	0.9230769230769231	12	0.5357142857142857	0.9230769230769231	14	12	0	2	0	0.14285714285714285	2	14	15	1.0	0	0.4305887605954709	0.8719555010855132	0.6407453234778545	0.9318018855267278	0.5816037684310865	0.9526363261733417	0.8375396286133813	0.9249427371169165	0.5714285714285714	0.35714285714285715	0.0	0.024707183317979855	0.024707183317979855
1264	0.042093468489085975	0.009126536004327947	0.009124932263340201	0.6751896316415119	-1	0	0	0.25	2	0.8	8	0.5454545454545454	0.8	9	8	2	3	0	0.18181818181818182	2	11	12	0.42857142857142855	0	0.4644087175820431	0.9323532095056287	0.40912408705334985	0.7768286573433413	0.38840720774495663	0.8991041398392123	0.7810695193080986	0.8828121175012148	0.2222222222222222	0.1111111111111111	0.0	0.009124932263340201	0.009124932263340201
1819	0.06822842527068751	0.01796187815465246	0.017915665597610413	0.6846059344027255	-1	0	0	0.3	3	0.8461538461538461	11	0.5357142857142857	0.8461538461538461	14	11	0	1	0	0.14285714285714285	2	14	15	1.0	0.15384615384615385	0.4305887605954709	0.8886217924947841	0.5585055530830652	0.9458848093657666	0.5816037684310865	0.9449274160499448	0.8375396286133813	0.9304356478974777	1.0	0.42857142857142855	0.0	0.017915665597610413	0.017915665597610413
266	0.0036891073132507184	0.0008089586408187579	0.0007999270250707188	0.9879985882068242	-1	0	0	0.5	2	0.6666666666666666	2	0.625	0.6666666666666666	3	2	1	1	0	0.5	2	4	5	0.2	0	0.8139679939890625	0.9115589771635993	0.9258331948842266	0.6989080205193866	0.7578266079485791	0.9145496408301544	0.6678210443632457	0.8639477496216005	1.0	0.6666666666666666	0.0	0.0007999270250707188	0.0007999270250707188
1235	0.04337184341840338	0.0037885161100217712	0.001977022055478841	0.9450230733523531	-1	0	0	0.2	2	0.8461538461538461	11	0.3333333333333333	0.6923076923076923	11	9	3	1	0	0.5555555555555556	9	5	15	0.125	0.2	0.928800154482437	0.9628496660613458	0.5566376731535171	0.9396592154491118	0.8522276634199295	0.9134558166884829	0.8918051907826537	0.9418965916151358	1.0	0.5454545454545454	0.0	0.001977022055478841	0.001977022055478841
3095	0.07655799113435315	0.025630489748805312	0.02113592043854867	0.6364129271688346	-1	0	0	0.2	2	0.9230769230769231	12	0.5357142857142857	0.9230769230769231	14	12	0	2	0	0.14285714285714285	2	14	15	1.0	0	0.4305887605954709	0.8719555010855132	0.6407453234778545	0.9318018855267278	0.5816037684310865	0.9526363261733417	0.8375396286133813	0.9249427371169165	0.5714285714285714	0.35714285714285715	0.0	0.02113592043854867	0.02113592043854867
3733	0.07563635491543359	0.013725972172618036	0.00917614231617256	0.6612820265191356	-1	0	0	0.2	2	0.9230769230769231	12	0.5357142857142857	0.9230769230769231	14	12	0	2	0	0.14285714285714285	2	14	15	1.0	0	0.4305887605954709	0.8719555010855132	0.6407453234778545	0.9318018855267278	0.5816037684310865	0.9526363261733417	0.8375396286133813	0.9249427371169165	0.5714285714285714	0.2857142857142857	0.0	0.00917614231617256	0.00917614231617256
4986	0.07434021855052068	0.022678489254782504	0.021883519295411647	0.6859470527203517	-1	0	0	0.2	2	0.9230769230769231	12	0.5357142857142857	0.9230769230769231	14	12	0	2	0	0.14285714285714285	2	14	15	1.0	0	0.4305887605954709	0.8719555010855132	0.6407453234778545	0.9318018855267278	0.5816037684310865	0.9526363261733417	0.8375396286133813	0.9249427371169165	0.5714285714285714	0.2857142857142857	0.0	0.021883519295411647	0.021883519295411647
535	0.02645267654239813	0.0024151510102908766	0.002394785325697934	0.9693860878442936	-1	0	0	0.3333333333333333	3	0.7272727272727273	8	0.30952380952380953	0.5454545454545454	7	6	5	2	0	0.8571428571428571	6	7	13	0.15384615384615385	0	0.4928196531688254	0.9430814439715566	0.6043932142402603	0.8686138818514267	0.5397667875034403	0.8712111175201206	0.8935734853052695	0.9004887028721176	0.6428571428571428	0.42857142857142855	0.0	0.002394785325697934	0.002394785325697934
1146	0.05619060671250049	0.015287293377547069	0.012932182736679631	0.733656413840021	-1	0	0	0.2222222222222222	2	0.9090909090909091	10	1.0	0.9090909090909091	12	10	0	0	0	0.07692307692307693	13	1	13	0.0	0.16666666666666666	0.5918785383404179	0.927422927615046	0.605941498210341	0.8932827066787157	0.7450953052819859	0.9125915450136795	0.8755101264370024	0.9120873697821456	0	0	0.0	0.012932182736679631	0.012932182736679631
2022	0.07800460661557812	0.007746998251414846	0.007511708965546384	0.628693918615771	-1	0	0	0.2	2	0.9230769230769231	12	0.5357142857142857	0.9230769230769231	14	12	0	2	0	0.14285714285714285	2	14	15	1.0	0	0.4305887605954709	0.8770334381974205	0.5585055530830652	0.9502328272976988	0.47709474447923494	0.9532804294373894	0.8386332199822064	0.9335933254883703	0.5714285714285714	0.35714285714285715	0.0	0.007511708965546384	0.007511708965546384
4720	0.07622598271125045	0.02548041841520751	0.024084282785735964	0.6600207523259731	-1	0	0	0.2	2	0.9230769230769231	12	0.5357142857142857	0.9230769230769231	14	12	0	2	0	0.14285714285714285	2	14	15	1.0	0	0.4305887605954709	0.8719555010855132	0.6407453234778545	0.9318018855267278	0.5980919266709958	0.951797271230538	0.8375396286133813	0.9245148681197263	0.5714285714285714	0.2857142857142857	0.0	0.024084282785735964	0.024084282785735964
1628	0.07391520433661941	0.022556299145029053	0.022334501388152097	0.6979366827005846	-1	0	0	0.2	2	0.9230769230769231	12	0.5357142857142857	0.9230769230769231	14	12	0	2	0	0.14285714285714285	2	14	15	1.0	0	0.4305887605954709	0.8719555010855132	0.6407453234778545	0.9318018855267278	0.5816037684310865	0.9526363261733417	0.8375396286133813	0.9249427371169165	0.5714285714285714	0.35714285714285715	0.0	0.022334501388152097	0.022334501388152097
2753	0.06915718910753088	0.008278502542518171	0.00827700853548137	0.6800958199591738	-1	0	0	0.2	2	0.9230769230769231	12	0.5357142857142857	0.9230769230769231	14	12	0	2	0	0.14285714285714285	2	14	15	1.0	0	0.4305887605954709	0.8962960998982874	0.5585055530830652	0.9551964777653342	0.47709474447923494	0.9509620691789852	0.8100503718190709	0.9386058160634962	0.5714285714285714	0.42857142857142855	0.0	0.00827700853548137	0.00827700853548137
176	0.006817078321745434	0.0010364872324873785	0.0007102123617463118	0.9794263496282163	-1	0	0	0.6	3	0.6	3	0.4375	0.6	6	3	0	1	0	1.0	4	4	7	1.0	0.6666666666666666	0.522039993681003	0.9605123170227365	0.3154177040876256	0.8270922384649212	0.4194914185223042	0.9336849191492596	0.9254497456068677	0.9218043669920086	1.0	0.3333333333333333	0.0	0.0007102123617463118	0.0007102123617463118
2097	0.016791829534324072	0.0008151047635257427	0.0007775163635943073	0.9666404930475552	-1	0	0	0.2857142857142857	2	0.875	7	0.5555555555555556	0.875	9	7	0	2	0	0.2222222222222222	2	9	10	1.0	0	0.4305887605954709	0.8081307831591094	0.901609509477009	0.95950306864055	0.2673208553899676	0.9121573412578652	0.9363835578607226	0.9100671273783159	0.6111111111111112	0.6666666666666666	0.0	0.0007775163635943073	0.0007775163635943073
4243	0.03719403813332848	0.003962584683187608	0.003958822691240277	0.7063967587537634	-1	0	0	0.25	2	0.8888888888888888	8	0.55	0.8888888888888888	10	8	0	2	0	0.2	2	10	11	1.0	0	0.4305887605954709	0.8849997904117304	0.6407453234778545	0.9439061312747191	0.5816037684310865	0.948528527357932	0.8375396286133813	0.9303781461627042	0.6	0.5	0.0	0.003958822691240277	0.003958822691240277
1202	0.07723078044990728	0.013111765134093125	0.012864691298143485	0.6448396617853992	-1	0	0	0.2	2	0.9230769230769231	12	0.5357142857142857	0.9230769230769231	14	12	0	2	0	0.14285714285714285	2	14	15	1.0	0	0.4305887605954709	0.8609873736846023	0.6407453234778545	0.9318018855267278	0.5816037684310865	0.9526363261733417	0.8375396286133813	0.9227181963879669	0.5714285714285714	0.35714285714285715	0.0	0.012864691298143485	0.012864691298143485
1349	0.051752515516028566	0.006516936510800548	0.0029303805110500888	0.6959112558621185	-1	0.25	1	0.3	3	0.7692307692307693	10	0.38461538461538464	0.7692307692307693	13	10	1	1	0	0.23076923076923078	3	13	15	0.3333333333333333	1.0	0.4305887605954709	0.9407610348012132	0.5585055530830652	0.958788599202868	0.6660275330333734	0.9243444966803548	0.9174665045382225	0.9429446994012497	1.0	0.38461538461538464	0.0	0.0029303805110500888	0.0029303805110500888
1296	0.0628775111919717	0.013895134493340757	0.0116205283726621	0.5961905649029344	-1	0	0	0.1	1	1.0	13	1.0	1.0	14	13	0	1	0	0.06666666666666667	1	15	15	0.3333333333333333	0	0.6671897458858541	0.8921600846659173	0.5354537792779437	0.9254052477829414	0.8782674493943393	0.944830346069406	0.8999736503659348	0.9234790729765467	1.0	0.2857142857142857	0.0	0.0116205283726621	0.0116205283726621
1850	0.07923291703431445	0.0141534550069763	0.011774393998640331	0.6155873823971083	-1	0	0	0.1	1	1.0	13	1.0	1.0	14	13	0	1	0	0.06666666666666667	1	15	15	0.3333333333333333	0	0.6356285886463553	0.9704194906954267	0.40912408705334985	0.8909925560278542	0.6509279361089453	0.8721569149487923	0.8973841222784464	0.9244147355764406	1.0	0.2857142857142857	0.0	0.011774393998640331	0.011774393998640331
2427	0.07625901945713424	0.023925825492936578	0.021505344364565835	0.6748775450321556	-1	0	0	0.2	2	0.9230769230769231	12	0.5357142857142857	0.9230769230769231	14	12	0	2	0	0.14285714285714285	2	14	15	1.0	0	0.4305887605954709	0.8719555010855132	0.6407453234778545	0.9318018855267278	0.5980919266709958	0.951797271230538	0.8375396286133813	0.9245148681197263	0.5714285714285714	0.2857142857142857	0.0	0.021505344364565835	0.021505344364565835
2400	0.07324417128449574	0.02267385261479746	0.021924480274150733	0.6858252469222617	-1	0	0	0.2	2	0.9230769230769231	12	0.5357142857142857	0.9230769230769231	14	12	0	2	0	0.14285714285714285	2	14	15	1.0	0	0.4305887605954709	0.8719555010855132	0.6407453234778545	0.9318018855267278	0.5816037684310865	0.9526363261733417	0.8375396286133813	0.9249427371169165	0.5714285714285714	0.42857142857142855	0.0	0.021924480274150733	0.021924480274150733
1297	0.05921195613006718	0.011339022295424927	0.01110193107087174	0.6915798065494996	-1	0	0	0.3	3	0.8461538461538461	11	0.38461538461538464	0.8461538461538461	13	11	1	1	0	0.23076923076923078	3	13	15	0.25	0.16666666666666666	0.4305887605954709	0.8628514221515229	0.5585055530830652	0.9370088097214175	0.49718000382879957	0.9470134706706322	0.8626871844412285	0.9223025126906061	1.0	0.38461538461538464	0.0	0.01110193107087174	0.01110193107087174
96	0.001250762282237233	0.0002389588055794536	-1.2688542674376338e-06	0.9974916892644055	-1	0	0	1.0	2	0.0	0	0.75	0	2	0	0	0	0	1.0	2	2	3	0.0	0	0	0	0	0	0	0	0	0	0	0	0	-1.2688542674376338e-07	-1.2688542674376338e-07
3083	0.07595057398198549	0.023058253852596165	0.018875688201549827	0.6494070575344233	-1	0	0	0.2	2	0.9230769230769231	12	0.5357142857142857	0.9230769230769231	14	12	0	2	0	0.14285714285714285	2	14	15	1.0	0	0.4305887605954709	0.8719555010855132	0.6407453234778545	0.9318018855267278	0.5816037684310865	0.9526363261733417	0.8375396286133813	0.9249427371169165	0.5714285714285714	0.2857142857142857	0.0	0.018875688201549827	0.018875688201549827
2674	0.07644939794686387	0.029256242877556966	0.027141878543612538	0.6636424451281049	-1	0	0	0.2	2	0.9230769230769231	12	0.5357142857142857	0.9230769230769231	14	12	0	2	0	0.14285714285714285	2	14	15	1.0	0	0.4305887605954709	0.8719555010855132	0.6407453234778545	0.9318018855267278	0.5816037684310865	0.9448329611593195	0.8375396286133813	0.9211374001315112	0.5714285714285714	0.2857142857142857	0.0	0.027141878543612538	0.027141878543612538
2655	0.07418685214397988	0.02691450295151815	0.026404548380211484	0.6921007144147213	-1	0	0	0.2	2	0.9230769230769231	12	0.5357142857142857	0.9230769230769231	14	12	0	2	0	0.14285714285714285	2	14	15	1.0	0	0.4305887605954709	0.8719555010855132	0.6407453234778545	0.9318018855267278	0.5816037684310865	0.9526363261733417	0.8375396286133813	0.9249427371169165	0.5714285714285714	0.35714285714285715	0.0	0.026404548380211484	0.026404548380211484
1469	0.0773093166296826	0.022923530859548055	0.021817785160218373	0.6966980727769954	-1	0	0	0.2	2	0.9230769230769231	12	0.5357142857142857	0.9230769230769231	14	12	0	2	0	0.14285714285714285	2	14	15	1.0	0	0.4305887605954709	0.8940710472621387	0.5585055530830652	0.9430483027140729	0.5816037684310865	0.9501460493127443	0.8088072346524958	0.932714195233845	0.5714285714285714	0.35714285714285715	0.0	0.021817785160218373	0.021817785160218373
4442	0.0753571655215697	0.023654797788426024	0.02301692520612409	0.6855368177631251	-1	0	0	0.2	2	0.9230769230769231	12	0.5357142857142857	0.9230769230769231	14	12	0	2	0	0.14285714285714285	2	14	15	1.0	0	0.4305887605954709	0.8719555010855132	0.6407453234778545	0.9318018855267278	0.5816037684310865	0.9448329611593195	0.8375396286133813	0.9211374001315112	0.5714285714285714	0.42857142857142855	0.0	0.02301692520612409	0.02301692520612409
4655	0.07528599346443772	0.004246999107836632	-0.0002965870341805673	0.7288755396204851	-1	0	0	0.2	2	0.9230769230769231	12	0.5357142857142857	0.9230769230769231	14	12	0	1	0	0.14285714285714285	2	14	15	0.5	0	0.36974383983706705	0.86625151589042	0.8270597091526731	0.9573645431085184	0.30528865758091434	0.9603327565868065	0.9363835578607226	0.9383213971890014	1.0	0.35714285714285715	0.0	-2.965870341805673e-05	-2.965870341805673e-05
2875	0.07376437842201973	0.022670128600782703	0.022350822783762197	0.6915789524254433	-1	0	0	0.2	2	0.9230769230769231	12	0.5357142857142857	0.9230769230769231	14	12	0	2	0	0.14285714285714285	2	14	15	1.0	0	0.4305887605954709	0.8719555010855132	0.6407453234778545	0.9318018855267278	0.5816037684310865	0.9526363261733417	0.8375396286133813	0.9249427371169165	0.5714285714285714	0.35714285714285715	0.0	0.022350822783762197	0.022350822783762197
4400	0.054672045595840935	0.006395020667493638	0.005017382207394481	0.6900883869578996	-1	0	0	0.25	2	0.9	9	0.5454545454545454	0.9	11	9	0	0	0	0.18181818181818182	2	11	12	0.0	0	0.4305887605954709	0.8644826883363775	0.5802493067165574	0.9329842967193169	0.34325645977186114	0.9520977870014324	0.8088072346524958	0.9235790680466087	0	0	0.0	0.005017382207394481	0.005017382207394481
2477	0.07454992109670157	0.015781231784856388	0.010540570613130214	0.660324096324888	-1	0	0	0.2	2	0.9230769230769231	12	0.5357142857142857	0.9230769230769231	14	12	0	2	0	0.14285714285714285	2	14	15	1.0	0	0.4305887605954709	0.8719555010855132	0.6407453234778545	0.9318018855267278	0.5816037684310865	0.9526363261733417	0.8375396286133813	0.9249427371169165	0.5714285714285714	0.42857142857142855	0.0	0.010540570613130214	0.010540570613130214
3096	0.0736730799432483	0.025260556626175705	0.023988178276710122	0.6650214435415763	-1	0	0	0.2	2	0.9230769230769231	12	0.5357142857142857	0.9230769230769231	14	12	0	2	0	0.14285714285714285	2	14	15	1.0	0	0.4305887605954709	0.8719555010855132	0.6407453234778545	0.9318018855267278	0.5816037684310865	0.9526363261733417	0.8375396286133813	0.9249427371169165	0.5714285714285714	0.35714285714285715	0.0	0.023988178276710122	0.023988178276710122
2922	0.07557151271330743	0.023305300181520352	0.02239174830508312	0.6872586990407799	-1	0	0	0.2	2	0.9230769230769231	12	0.5357142857142857	0.9230769230769231	14	12	0	2	0	0.14285714285714285	2	14	15	1.0	0	0.4305887605954709	0.8719555010855132	0.6407453234778545	0.9318018855267278	0.5980919266709958	0.951797271230538	0.8375396286133813	0.9245148681197263	0.5714285714285714	0.2857142857142857	0.0	0.02239174830508312	0.02239174830508312
4710	0.07438120803350928	0.025896360848433168	0.025298399040967447	0.6909427576382032	-1	0	0	0.2	2	0.9230769230769231	12	0.5357142857142857	0.9230769230769231	14	12	0	2	0	0.14285714285714285	2	14	15	1.0	0	0.4305887605954709	0.8719555010855132	0.6407453234778545	0.9318018855267278	0.5816037684310865	0.9526363261733417	0.8375396286133813	0.9249427371169165	0.5714285714285714	0.2857142857142857	0.0	0.025298399040967447	0.025298399040967447
4995	0.07549543209191209	0.026930003317565097	0.02282109982666383	0.6368345896282506	-1	0	0	0.2	2	0.9230769230769231	12	0.5357142857142857	0.9230769230769231	14	12	0	2	0	0.14285714285714285	2	14	15	1.0	0	0.4305887605954709	0.8719555010855132	0.6407453234778545	0.9318018855267278	0.5816037684310865	0.9526363261733417	0.8375396286133813	0.9249427371169165	0.5714285714285714	0.42857142857142855	0.0	0.02282109982666383	0.02282109982666383
1873	0.07418858482844964	0.02851677907644505	0.027024230187168444	0.6651484201902611	-1	0	0	0.2	2	0.9230769230769231	12	0.5357142857142857	0.9230769230769231	14	12	0	2	0	0.14285714285714285	2	14	15	1.0	0	0.4305887605954709	0.8719555010855132	0.6407453234778545	0.9318018855267278	0.5816037684310865	0.9526363261733417	0.8375396286133813	0.9249427371169165	0.5714285714285714	0.35714285714285715	0.0	0.027024230187168444	0.027024230187168444
1900	0.01896523696997551	0.003461827065608218	0.002575371471382662	0.9662799859973941	-1	0	0	0.375	3	0.7777777777777778	7	0.55	0.7777777777777778	10	7	0	1	0	0.2	2	10	11	1.0	0.2222222222222222	0.4305887605954709	0.8250780187045753	0.8293830928180472	0.9558408491614226	0.30528865758091434	0.9235368082578054	0.9363835578607226	0.9147016974684521	1.0	0.4	0.0	0.002575371471382662	0.002575371471382662
4715	0.07642574136821592	0.02609098275779685	0.024784608042747118	0.6610217346279272	-1	0	0	0.2	2	0.9230769230769231	12	0.5357142857142857	0.9230769230769231	14	12	0	2	0	0.14285714285714285	2	14	15	1.0	0	0.4305887605954709	0.8719555010855132	0.6407453234778545	0.9318018855267278	0.5816037684310865	0.9526363261733417	0.8375396286133813	0.9249427371169165	0.5714285714285714	0.42857142857142855	0.0	0.024784608042747118	0.024784608042747118
1169	0.08745636441068746	0.013854868368616338	0.012571802755718562	0.6055128007732937	-1	0	0	0.1	1	1.0	13	1.0	1.0	14	13	0	1	0	0.06666666666666667	1	15	15	0.3333333333333333	0	0.4493569916133902	0.961879073144726	0.40912408705334985	0.8909925560278542	0.6509279361089453	0.8721569149487923	0.8973841222784464	0.9180696424524631	1.0	0.14285714285714285	0.0	0.012571802755718562	0.012571802755718562
4281	0.07286160955329564	0.017132201891952883	0.010876158502616235	0.6702242961625116	-1	0	0	0.2	2	0.9230769230769231	12	0.5357142857142857	0.9230769230769231	14	12	0	2	0	0.14285714285714285	2	14	15	1.0	0	0.4305887605954709	0.8719555010855132	0.6407453234778545	0.9318018855267278	0.5816037684310865	0.9526363261733417	0.8375396286133813	0.9249427371169165	0.5714285714285714	0.42857142857142855	0.0	0.010876158502616235	0.010876158502616235
1430	0.022500317306882407	0.003165337483631893	-0.0005775173041317564	0.6458063969114287	-1	0	0	0.3333333333333333	2	0.7142857142857143	5	0.5625	0.7142857142857143	7	5	1	2	0	0.25	2	8	9	0.5	0	0.4305887605954709	0.8586995457226679	0.5585055530830652	0.9602251739004095	0.33429961467401553	0.9392722497982471	0.8088072346524958	0.9292827115366008	0.5714285714285714	0.42857142857142855	0.0	-5.775173041317564e-05	-5.775173041317564e-05
3133	0.07340113106416152	0.025977885672694594	0.02463112321384146	0.6745285062121537	-1	0	0	0.2	2	0.9230769230769231	12	0.5357142857142857	0.9230769230769231	14	12	0	2	0	0.14285714285714285	2	14	15	1.0	0	0.4305887605954709	0.8719555010855132	0.6407453234778545	0.9318018855267278	0.5816037684310865	0.9526363261733417	0.8375396286133813	0.9249427371169165	0.5714285714285714	0.2857142857142857	0.0	0.02463112321384146	0.02463112321384146
4225	0.07702771679317469	0.021829537266349768	0.01806950432919789	0.6345012633602474	-1	0	0	0.2	2	0.9230769230769231	12	0.5357142857142857	0.9230769230769231	14	12	0	2	0	0.14285714285714285	2	14	15	1.0	0	0.4305887605954709	0.8719555010855132	0.5585055530830652	0.9329237069350117	0.5816037684310865	0.9523947991460383	0.8396405960297911	0.9252303244130118	0.5357142857142857	0.2857142857142857	0.0	0.01806950432919789	0.01806950432919789
4609	0.07467024698642998	0.02470726109391391	0.02400956676112581	0.6749663815588374	-1	0	0	0.2	2	0.9230769230769231	12	0.5357142857142857	0.9230769230769231	14	12	0	2	0	0.14285714285714285	2	14	15	1.0	0	0.4305887605954709	0.8719555010855132	0.6407453234778545	0.9318018855267278	0.5816037684310865	0.9526363261733417	0.8375396286133813	0.9249427371169165	0.5714285714285714	0.42857142857142855	0.0	0.02400956676112581	0.02400956676112581
477	0.06610797850242642	0.0042408604906655125	0.0015603110744620023	0.8013114783416839	-1	0	0	0.2	2	0.9230769230769231	12	0.5357142857142857	0.9230769230769231	13	12	1	0	0	0.14285714285714285	2	14	15	0.0	0	0.5937467784946446	0.9108041566183868	0.5015203697776989	0.9388594306664694	0.5397667875034403	0.9302991544246652	0.9106771324554727	0.9274901068226774	0	0	0.0	0.0015603110744620023	0.0015603110744620023
4509	0.07234209693757318	0.018342055120697896	0.010879440226117948	0.6688128237177595	-1	0	0	0.2	2	0.9230769230769231	12	0.5357142857142857	0.9230769230769231	14	12	0	2	0	0.14285714285714285	2	14	15	1.0	0	0.4305887605954709	0.8719555010855132	0.6407453234778545	0.9318018855267278	0.5816037684310865	0.9448329611593195	0.8375396286133813	0.9211374001315112	0.5714285714285714	0.42857142857142855	0.0	0.010879440226117948	0.010879440226117948
1531	0.07899653605637777	0.017164093175844886	0.01553165771618418	0.6181374942960083	-1	0	0	0.1	1	1.0	13	1.0	1.0	14	13	0	1	0	0.06666666666666667	1	15	15	0.3333333333333333	0	0.6356285886463553	0.9704194906954267	0.40912408705334985	0.8909925560278542	0.6509279361089453	0.8721569149487923	0.8973841222784464	0.9244147355764406	1.0	0.2857142857142857	0.0	0.01553165771618418	0.01553165771618418
993	0.031211488613110343	0.009209059283563498	0.009155580337683192	0.9442911967578841	-1	0	0	0.4	4	0.5	6	0.5	0.4166666666666667	9	5	4	3	0	0.5714285714285714	7	4	14	0.375	0.5454545454545454	0.7351048656850068	0.8241142344860665	0.386425610054523	0.8567390089222163	0.6580330739995188	0.8956387076837706	0.8495602923509519	0.8614683281010078	0.2222222222222222	0.3333333333333333	0.0	0.009155580337683192	0.009155580337683192
1956	0.07344834459069151	0.024691589782472018	0.0222258809090909	0.6567593280247674	-1	0	0	0.2	2	0.9230769230769231	12	0.5357142857142857	0.9230769230769231	14	12	0	2	0	0.14285714285714285	2	14	15	1.0	0	0.4305887605954709	0.8719555010855132	0.6407453234778545	0.9318018855267278	0.5816037684310865	0.9526363261733417	0.8375396286133813	0.9249427371169165	0.5714285714285714	0.35714285714285715	0.0	0.0222258809090909	0.0222258809090909
2125	0.07567422350299341	0.02596542922553602	0.024738480351549526	0.6554495004356804	-1	0	0	0.2	2	0.9230769230769231	12	0.5357142857142857	0.9230769230769231	14	12	0	2	0	0.14285714285714285	2	14	15	1.0	0	0.4305887605954709	0.8719555010855132	0.6407453234778545	0.9318018855267278	0.5816037684310865	0.9526363261733417	0.8375396286133813	0.9249427371169165	0.5714285714285714	0.42857142857142855	0.0	0.024738480351549526	0.024738480351549526
329	0.03054218407100986	0.00547359712031714	0.0052873820810966695	0.6483793092063138	-1	0	0	0.375	3	0.7777777777777778	7	0.55	0.7777777777777778	10	7	0	1	0	0.2	10	2	11	1.0	0.2222222222222222	0.5899403947860197	0.8667245868305076	0.8045715168323266	0.9185196544874376	0.6740448625935128	0.9066526919883245	0.8186580231311539	0.8992916907999623	1.0	0.1	0.0	0.0052873820810966695	0.0052873820810966695
4923	0.07115711253262587	0.017665893242657743	0.011254003222468398	0.662399385274811	-1	0	0	0.2	2	0.9230769230769231	12	0.5357142857142857	0.9230769230769231	14	12	0	2	0	0.14285714285714285	2	14	15	1.0	0	0.4305887605954709	0.8719555010855132	0.6407453234778545	0.9318018855267278	0.5816037684310865	0.9526363261733417	0.8375396286133813	0.9249427371169165	0.5714285714285714	0.35714285714285715	0.0	0.011254003222468398	0.011254003222468398
4100	0.07458586897641029	0.0247373411484469	0.024015277159961684	0.6764407649288571	-1	0	0	0.2	2	0.9230769230769231	12	0.5357142857142857	0.9230769230769231	14	12	0	2	0	0.14285714285714285	2	14	15	1.0	0	0.4305887605954709	0.8719555010855132	0.6407453234778545	0.9318018855267278	0.5816037684310865	0.9448329611593195	0.8375396286133813	0.9211374001315112	0.5714285714285714	0.42857142857142855	0.0	0.024015277159961684	0.024015277159961684
3651	0.017602004020462986	0.0024422856734138375	0.0009083044463948621	0.974231479896253	-1	0.25	1	0.5	5	0.5833333333333334	7	0.4	0.4166666666666667	9	5	4	5	0	0.7142857142857143	5	7	14	0.625	0.2857142857142857	0.4305887605954709	0.8283304144032422	0.7571566761590857	0.9618786813938438	0.34325645977186114	0.9343192239764182	0.9363835578607226	0.92313009214678	0.1111111111111111	0.4444444444444444	0.0	0.0009083044463948621	0.0009083044463948621
3017	0.07205607321971999	0.0220350206663243	0.021951655808189148	0.7035819229461249	-1	0	0	0.2	2	0.9230769230769231	12	0.5357142857142857	0.9230769230769231	14	12	0	2	0	0.14285714285714285	2	14	15	1.0	0	0.4305887605954709	0.8719555010855132	0.6407453234778545	0.9318018855267278	0.5816037684310865	0.9526363261733417	0.8375396286133813	0.9249427371169165	0.5714285714285714	0.42857142857142855	0.0	0.021951655808189148	0.021951655808189148
3318	0.07112306176917202	0.025744234954815384	0.02509347099211566	0.6879120751337647	-1	0	0	0.2	2	0.9230769230769231	12	0.5357142857142857	0.9230769230769231	14	12	0	2	0	0.14285714285714285	2	14	15	1.0	0	0.4305887605954709	0.8719555010855132	0.6407453234778545	0.9318018855267278	0.5816037684310865	0.9448329611593195	0.8375396286133813	0.9211374001315112	0.5714285714285714	0.2857142857142857	0.0	0.02509347099211566	0.02509347099211566
166	0.024173983134603873	0.0012189964114494778	0.0011912828072186685	0.9453565260698316	-1	0	0	0.25	2	0.7777777777777778	7	0.44	0.5555555555555556	7	5	3	3	0	1.0	5	5	11	0.375	0	0.6947458527394377	0.9257376297490527	0.4014973390314712	0.6558295854761421	0.2605681249675273	0.7613765032644922	0.8930531373300354	0.8088668246022114	0.5714285714285714	0	0.0	0.0011912828072186685	0.0011912828072186685
668	0.05472454888365192	0.010729894862454157	0.008749316890463444	0.7915319967518087	-1	0	0	0.2	2	0.9230769230769231	12	1.0	0.9230769230769231	14	12	0	0	0	0.06666666666666667	15	1	15	0.0	0.14285714285714285	0.79528057537512	0.9259792427181618	0.605941498210341	0.9221763718662906	0.650389565991204	0.9323136775478224	0.8890122138507711	0.9269345687757318	0	0	0.0	0.008749316890463444	0.008749316890463444
4556	0.0745911513707293	0.024976803175214703	0.02299874152838658	0.6600134586192623	-1	0	0	0.2	2	0.9230769230769231	12	0.5357142857142857	0.9230769230769231	14	12	0	2	0	0.14285714285714285	2	14	15	1.0	0	0.4305887605954709	0.8719555010855132	0.6407453234778545	0.9318018855267278	0.5816037684310865	0.9526363261733417	0.8375396286133813	0.9249427371169165	0.5714285714285714	0.42857142857142855	0.0	0.02299874152838658	0.02299874152838658
3250	0.07725848747815087	0.02608412776173889	0.02226284225020277	0.6520402247311639	-1	0	0	0.2	2	0.9230769230769231	12	0.5357142857142857	0.9230769230769231	14	12	0	2	0	0.14285714285714285	2	14	15	1.0	0	0.4305887605954709	0.8719555010855132	0.6407453234778545	0.9318018855267278	0.5816037684310865	0.9526363261733417	0.8375396286133813	0.9249427371169165	0.5714285714285714	0.2857142857142857	0.0	0.02226284225020277	0.02226284225020277
394	0.037824088785241995	0.006145985232496264	0.005432724510102723	0.7584018658041703	-1	0	0	0.25	2	0.9	9	0.5454545454545454	0.9	11	9	0	1	0	0.18181818181818182	2	11	12	0.5	0	0.30686750087342224	0.9327133913970211	0.5485576000166105	0.9262014336093195	0.7882240686145313	0.9030472525684179	0.903020512802758	0.9215416532174404	1.0	0.8181818181818182	0.0	0.005432724510102723	0.005432724510102723
4182	0.07596775303873678	0.011420371530933901	0.0076999741440329185	0.6676330435757751	-1	0	0	0.2	2	0.9230769230769231	12	0.5357142857142857	0.9230769230769231	14	12	0	2	0	0.14285714285714285	2	14	15	1.0	0	0.4305887605954709	0.8719555010855132	0.5585055530830652	0.9343772175824305	0.6134155055273725	0.953297262918555	0.8375396286133813	0.9262284177392712	0.5714285714285714	0.35714285714285715	0.0	0.0076999741440329185	0.0076999741440329185
3029	0.07486563734279059	0.02546751113940545	0.02438228332130731	0.6761122407189019	-1	0	0	0.2	2	0.9230769230769231	12	0.5357142857142857	0.9230769230769231	14	12	0	2	0	0.14285714285714285	2	14	15	1.0	0	0.4305887605954709	0.8719555010855132	0.6407453234778545	0.9318018855267278	0.6951504178908656	0.9566337379859581	0.8413995174082674	0.9270523218624916	0.5714285714285714	0.21428571428571427	0.0	0.02438228332130731	0.02438228332130731
532	0.02389985777659199	0.0014977933704785013	0.001405099062018284	0.9277965054859085	-1	0	0	0.375	3	0.7777777777777778	7	0.55	0.7777777777777778	10	7	0	1	0	0.2	10	2	11	1.0	0.2222222222222222	0.6235102089078466	0.7971073985395969	0.6162966590748761	0.9555980870736631	0.5397667875034403	0.9025057246991034	0.8870935653718642	0.9021121393892905	1.0	0.1	0.0	0.001405099062018284	0.001405099062018284
4249	0.03797714020932377	0.002454566649357553	0.00235465452333795	0.7075864612536977	-1	0	0	0.25	2	0.8888888888888888	8	0.55	0.8888888888888888	10	8	0	2	0	0.2	2	10	11	1.0	0	0.4305887605954709	0.8849997904117304	0.6407453234778545	0.9439061312747191	0.5816037684310865	0.9488567138850957	0.8375396286133813	0.9305235850587424	0.6	0.6	0.0	0.00235465452333795	0.00235465452333795
229	0.04387779055056643	0.005747292482307463	-0.005003379587248794	0.9084927440274747	-1	0	0	0.1	1	1.0	13	0.3125	0.8461538461538461	12	11	2	2	0	0.3333333333333333	4	12	15	0.2857142857142857	0	0.5106343765238848	0.9543920037728965	0.742613079390803	0.9383406816847083	0.47259630563359956	0.8932442447890694	0.8983176263334038	0.9327214755920975	0.5416666666666666	0.5833333333333334	0.0	-0.0005003379587248794	-0.0005003379587248794
3794	0.07773415112779306	0.004839111386930861	0.0024814913694270776	0.6401121883615111	-1	0	0	0.2	2	0.9230769230769231	12	0.5357142857142857	0.9230769230769231	14	12	0	1	0	0.14285714285714285	2	14	15	0.5	0	0.4305887605954709	0.8891285283700879	0.5585055530830652	0.9572025478493653	0.46633754493129986	0.9474526571744114	0.8375396286133813	0.9366611692165498	1.0	0.42857142857142855	0.0	0.0024814913694270776	0.0024814913694270776
742	0.03701185900579181	0.003942129776334124	0.0024302890573958714	0.9058911238042974	-1	0	0	0.3	3	0.7692307692307693	10	0.3333333333333333	0.6923076923076923	10	9	4	1	0	0.5555555555555556	9	5	15	0.09090909090909091	0	0.6290537470575721	0.8587371867289837	0.4389291226457065	0.9123873799487948	0.2605681249675273	0.816555814139607	0.8808228248455565	0.8676557348346868	1.0	0	0.0	0.0024302890573958714	0.0024302890573958714
386	0.0006469549533410708	0.00022074180386455697	-0.00022066756106896822	0.992005108398794	-1	0	0	0.5	2	0.6666666666666666	2	0.8333333333333334	0.3333333333333333	3	1	1	4	0	0.6666666666666666	2	3	5	1.0	0	0.2675742249190184	0.5293916778808444	0.5485576000166105	0.6237982683736641	0.7882240686145313	0.7307284010382399	0.8935734853052695	0.6319461852759741	0.3333333333333333	1.0	0.0	-2.206675610689682e-05	-2.206675610689682e-05
3891	0.07348710574281428	0.017795403538122187	0.011464910272245233	0.6680597342548023	-1	0	0	0.2	2	0.9230769230769231	12	0.5357142857142857	0.9230769230769231	14	12	0	2	0	0.14285714285714285	2	14	15	1.0	0	0.4305887605954709	0.8719555010855132	0.6407453234778545	0.9318018855267278	0.5816037684310865	0.9526363261733417	0.8375396286133813	0.9249427371169165	0.5714285714285714	0.35714285714285715	0.0	0.011464910272245233	0.011464910272245233
4628	0.08512278591712569	0.0033254760255498387	0.0033161294348952684	0.6990453071980474	-1	0	0	0.2	2	0.9230769230769231	12	0.5357142857142857	0.9230769230769231	14	12	0	1	0	0.14285714285714285	2	14	15	0.5	0	0.4910149679723446	0.8194859849537969	0.7173081320079797	0.8949643453434236	0.8446039387210107	0.9413714599603283	0.8711099095721778	0.8950901502756193	1.0	0.35714285714285715	0.0	0.0033161294348952684	0.0033161294348952684
2241	0.07452924491795429	0.02539011326768281	0.023545955067359733	0.660263230859117	-1	0	0	0.2	2	0.9230769230769231	12	0.5357142857142857	0.9230769230769231	14	12	0	2	0	0.14285714285714285	2	14	15	1.0	0	0.4305887605954709	0.8719555010855132	0.6407453234778545	0.9318018855267278	0.5816037684310865	0.9523947991460383	0.8375396286133813	0.9248190689062628	0.5714285714285714	0.35714285714285715	0.0	0.023545955067359733	0.023545955067359733
1841	0.08041277951426222	0.004206363866765036	0.004139010425556332	0.6472521182837284	-1	0	0	0.2	2	0.9230769230769231	12	0.5357142857142857	0.9230769230769231	14	12	0	1	0	0.14285714285714285	2	14	15	0.5	0	0.4305887605954709	0.8264476116263362	0.6578311146210755	0.9306814519911392	0.6381243230049549	0.952546684174563	0.9299562588167873	0.9157343056236781	1.0	0.35714285714285715	0.0	0.004139010425556332	0.004139010425556332
4315	0.07470641882267626	0.016262098712435034	0.016247332190108085	0.6516979774078098	-1	0	0	0.2	2	0.9230769230769231	12	0.5357142857142857	0.9230769230769231	14	12	0	1	0	0.14285714285714285	2	14	15	0.5	0	0.4305887605954709	0.864077548759444	0.5585055530830652	0.936090834383574	0.5816037684310865	0.9397242881356862	0.8748001789509939	0.9188503539989676	1.0	0.2857142857142857	0.0	0.016247332190108085	0.016247332190108085
1603	0.042509661322678916	0.01525244314198438	0.015099102800460992	0.6439253948797274	-1	0	0	0.25	2	0.8	8	0.5454545454545454	0.8	10	8	1	2	0	0.18181818181818182	2	11	12	0.5	0	0.48464268836323	0.9408781122974423	0.40738133977259805	0.8113425987273175	0.5075026128513196	0.8976883122809561	0.781182727306027	0.8940306073833122	0.55	0.1	0.0	0.015099102800460992	0.015099102800460992
41	0.016725253272069994	0.0004352484391642266	-0.000364392159900889	0.9930565163154665	-1	0	0	0.42857142857142855	3	0.625	5	0.4166666666666667	0.625	7	5	2	0	0	0.375	3	8	10	0.0	0	0.2893124456750863	0.9540929974289296	0.6857104146958007	0.8625901369371459	0.7725717361955942	0.8851193665776902	0.8885865209764027	0.9092337442480435	0	0	0.0	-3.64392159900889e-05	-3.64392159900889e-05
3266	0.08132472899442592	0.015144967213220032	0.013960244856807559	0.6637800156997874	-1	0	0	0.2	2	0.9166666666666666	11	0.5384615384615384	0.9166666666666666	13	11	0	2	0	0.15384615384615385	2	13	14	1.0	0	0.4305887605954709	0.8352791368607145	0.7571566761590857	0.9087213160484146	0.49718000382879957	0.9542501120932839	0.9363835578607226	0.9105028652509181	0.5769230769230769	0.23076923076923078	0.0	0.013960244856807559	0.013960244856807559
4306	0.07799239793178904	0.025541246962435694	0.02061953104279996	0.6379585960266225	-1	0	0	0.2	2	0.9230769230769231	12	0.5357142857142857	0.9230769230769231	14	12	0	2	0	0.14285714285714285	2	14	15	1.0	0	0.4305887605954709	0.8719555010855132	0.6407453234778545	0.9318018855267278	0.5816037684310865	0.9468242205110035	0.8375396286133813	0.9220734447649016	0.5714285714285714	0.2857142857142857	0.0	0.02061953104279996	0.02061953104279996
2913	0.07478585477430094	0.02558130907263051	0.02415776173195787	0.6743179533649402	-1	0	0	0.2	2	0.9230769230769231	12	0.5357142857142857	0.9230769230769231	14	12	0	2	0	0.14285714285714285	2	14	15	1.0	0	0.4305887605954709	0.8719555010855132	0.6407453234778545	0.9318018855267278	0.5816037684310865	0.9526363261733417	0.8375396286133813	0.9249427371169165	0.5714285714285714	0.35714285714285715	0.0	0.02415776173195787	0.02415776173195787
4334	0.07577462956804427	0.02843469203180303	0.025900407514918743	0.6653103919767889	-1	0	0	0.2	2	0.9230769230769231	12	0.5357142857142857	0.9230769230769231	14	12	0	2	0	0.14285714285714285	2	14	15	1.0	0	0.4305887605954709	0.8719555010855132	0.6407453234778545	0.9318018855267278	0.6085765819742169	0.9513615768675674	0.8375396286133813	0.9242946033961763	0.5714285714285714	0.35714285714285715	0.0	0.025900407514918743	0.025900407514918743
2727	0.07358741630538215	0.023467626738312514	0.02334583555535585	0.706300933174842	-1	0	0	0.2	2	0.9230769230769231	12	0.5357142857142857	0.9230769230769231	14	12	0	2	0	0.14285714285714285	2	14	15	1.0	0	0.4305887605954709	0.8719555010855132	0.6407453234778545	0.9318018855267278	0.5816037684310865	0.9526363261733417	0.8375396286133813	0.9249427371169165	0.5714285714285714	0.42857142857142855	0.0	0.02334583555535585	0.02334583555535585
4041	0.07443612903631934	0.025122448854346578	0.024579941660979654	0.6847735887005232	-1	0	0	0.2	2	0.9230769230769231	12	0.5357142857142857	0.9230769230769231	14	12	0	2	0	0.14285714285714285	2	14	15	1.0	0	0.4305887605954709	0.8719555010855132	0.6407453234778545	0.9318018855267278	0.5816037684310865	0.9526363261733417	0.8375396286133813	0.9249427371169165	0.5714285714285714	0.35714285714285715	0.0	0.024579941660979654	0.024579941660979654
2643	0.07751862201349119	0.009751414169895974	0.007642066017365207	0.6224370637073176	-1	0	0	0.2	2	0.9230769230769231	12	0.5357142857142857	0.9230769230769231	14	12	0	1	0	0.14285714285714285	2	14	15	0.5	0	0.4305887605954709	0.8713226231652776	0.5585055530830652	0.9412381873408561	0.9056112431298148	0.9556188452726063	0.9058062721071589	0.9299106343053452	1.0	0.2857142857142857	0.0	0.007642066017365207	0.007642066017365207
4960	0.07436542050859411	0.025525304079104194	0.024309783717937034	0.6812687760733233	-1	0	0	0.2	2	0.9230769230769231	12	0.5357142857142857	0.9230769230769231	14	12	0	2	0	0.14285714285714285	2	14	15	1.0	0	0.4305887605954709	0.8719555010855132	0.6407453234778545	0.9318018855267278	0.5816037684310865	0.9495315472886099	0.8375396286133813	0.9233832078108857	0.5714285714285714	0.2857142857142857	0.0	0.024309783717937034	0.024309783717937034
2984	0.07079328997828793	0.012045869023046689	0.011754722534598997	0.6816550904116097	-1	0	0	0.2	2	0.9230769230769231	12	0.5357142857142857	0.9230769230769231	14	12	0	2	0	0.14285714285714285	2	14	15	1.0	0	0.4305887605954709	0.8682523028153319	0.5585055530830652	0.9400747680058517	0.7746476807363446	0.9475594189413701	0.8930736387365512	0.9249016000810935	0.5357142857142857	0.42857142857142855	0.0	0.011754722534598997	0.011754722534598997
1128	0.040787278287203146	0.016383327084576203	0.014768007363015012	0.7756600940565257	-1	0	0	0.125	1	1.0	10	1.0	0.6	7	6	4	1	0	0.08333333333333333	12	1	12	0.09090909090909091	0	0.7349825048388812	0.9164331043810194	0.566755351547329	0.905203561037365	0.4000044388236873	0.9546796501706396	0.841238294706022	0.9286607239867255	1.0	0.5714285714285714	0.0	0.014768007363015012	0.014768007363015012
2141	0.026206784304242343	0.0049410127967317	0.0026501217820808017	0.9794008682738715	-1	0	0	0.25	2	0.8888888888888888	8	0.55	0.8888888888888888	10	8	0	2	0	0.2	2	10	11	1.0	0	0.559755690409651	0.9287123793924866	0.472167148759495	0.8820836517074518	0.9056112431298148	0.9185701874724287	0.8088072346524958	0.9116665064595452	0.55	0.3	0.0	0.0026501217820808017	0.0026501217820808017
3247	0.07566079658867014	0.026153240791554934	0.02459797896885515	0.6627054881440317	-1	0	0	0.2	2	0.9230769230769231	12	0.5357142857142857	0.9230769230769231	14	12	0	2	0	0.14285714285714285	2	14	15	1.0	0	0.4305887605954709	0.8719555010855132	0.6407453234778545	0.9318018855267278	0.5816037684310865	0.9526363261733417	0.8375396286133813	0.9249427371169165	0.5714285714285714	0.2857142857142857	0.0	0.02459797896885515	0.02459797896885515
779	0.02754309146038495	0.006200445301907783	0.006198483249811281	0.6220456780010273	-1	0	0	0.25	2	0.7777777777777778	7	0.55	0.7777777777777778	9	7	1	2	0	0.2	2	10	11	0.5	0	0.40246938245042524	0.9497690387473099	0.40563859249184625	0.8007835499918633	0.6265980179576824	0.8980881563612033	0.7810695193080986	0.8974293000220481	0.5555555555555556	0.1111111111111111	0.0	0.006198483249811281	0.006198483249811281
3768	0.08052709242621353	0.010578679552025398	0.01015103488673524	0.6499047959589406	-1	0	0	0.2	2	0.9230769230769231	12	0.5357142857142857	0.9230769230769231	14	12	0	2	0	0.14285714285714285	2	14	15	1.0	0	0.4305887605954709	0.8770334381974205	0.5585055530830652	0.9502328272976988	0.47709474447923494	0.9449793511428546	0.8386332199822064	0.9299429206016256	0.5714285714285714	0.2857142857142857	0.0	0.01015103488673524	0.01015103488673524
996	0.06680288767447512	0.005169071999434378	0.0045577688177097534	0.7014427864403782	-1	0	0	0.3	3	0.8461538461538461	11	0.5357142857142857	0.8461538461538461	14	11	0	1	0	0.14285714285714285	2	14	15	1.0	0.15384615384615385	0.3088989190786632	0.8694474018630579	0.5585055530830652	0.9165471629422315	0.49718000382879957	0.9139831071175594	0.8626871844412285	0.9019039240822954	1.0	0.21428571428571427	0.0	0.0045577688177097534	0.0045577688177097534
2850	0.07718951350258028	0.026561085324947702	0.02450608100203555	0.660336864419619	-1	0	0	0.2	2	0.9230769230769231	12	0.5357142857142857	0.9230769230769231	14	12	0	2	0	0.14285714285714285	2	14	15	1.0	0	0.4305887605954709	0.8719555010855132	0.6407453234778545	0.9318018855267278	0.5980919266709958	0.951797271230538	0.8375396286133813	0.9245148681197263	0.5714285714285714	0.2857142857142857	0.0	0.02450608100203555	0.02450608100203555
2182	0.07460295690190208	0.024843534737650434	0.02433384393309987	0.6814526913562602	-1	0	0	0.2	2	0.9230769230769231	12	0.5357142857142857	0.9230769230769231	14	12	0	2	0	0.14285714285714285	2	14	15	1.0	0	0.4305887605954709	0.8719555010855132	0.6407453234778545	0.9318018855267278	0.5816037684310865	0.9523947991460383	0.8375396286133813	0.9248190689062628	0.5714285714285714	0.35714285714285715	0.0	0.02433384393309987	0.02433384393309987
4622	0.07561568841653801	0.02547719005767836	0.024576139129572322	0.6745479739913229	-1	0	0	0.2	2	0.9230769230769231	12	0.5357142857142857	0.9230769230769231	14	12	0	2	0	0.14285714285714285	2	14	15	1.0	0	0.4305887605954709	0.8719555010855132	0.6407453234778545	0.9318018855267278	0.5816037684310865	0.9526363261733417	0.8375396286133813	0.9249427371169165	0.5714285714285714	0.2857142857142857	0.0	0.024576139129572322	0.024576139129572322
627	0.05696924619101807	0.013436120723726219	0.010643634589332278	0.7367633046212231	-1	0	0	0.2222222222222222	2	0.9090909090909091	10	1.0	0.9090909090909091	12	10	0	0	0	0.07692307692307693	13	1	13	0.0	0.16666666666666666	0.5918785383404179	0.927422927615046	0.605941498210341	0.8932827066787157	0.7450953052819859	0.9125915450136795	0.8755101264370024	0.9120873697821456	0	0	0.0	0.010643634589332278	0.010643634589332278
3440	0.0788024817370646	0.013640700183013211	0.01154879978270338	0.6491098963626138	-1	0	0	0.2	2	0.9230769230769231	12	0.5357142857142857	0.9230769230769231	14	12	0	2	0	0.14285714285714285	2	14	15	1.0	0	0.4305887605954709	0.878041753723667	0.5585055530830652	0.9453985882012448	0.5955097450604302	0.9526263139846427	0.8821113628760013	0.9314325614978388	0.5357142857142857	0.2857142857142857	0.0	0.01154879978270338	0.01154879978270338
4597	0.0767094367077463	0.023523766476140014	0.018985981566162595	0.644339171095802	-1	0	0	0.2	2	0.9230769230769231	12	0.5357142857142857	0.9230769230769231	14	12	0	2	0	0.14285714285714285	2	14	15	1.0	0	0.4305887605954709	0.8719555010855132	0.6407453234778545	0.9318018855267278	0.5816037684310865	0.9523947991460383	0.8375396286133813	0.9248190689062628	0.5714285714285714	0.2857142857142857	0.0	0.018985981566162595	0.018985981566162595
3783	0.02558349024416219	0.0013519308833894658	0.00034822857977756825	0.9763941444097263	-1	0	0	0.3	3	0.8461538461538461	11	0.23809523809523808	0.8461538461538461	14	11	0	1	0	0.7777777777777778	9	7	15	1.0	1.0	0.36974383983706705	0.8861952399620524	0.5585055530830652	0.9456465486871576	0.494597822218234	0.9305953462490423	0.8267304074207104	0.9242512101134788	1.0	0.21428571428571427	0.0	0.00034822857977756825	0.00034822857977756825
360	0.043619382084633875	0.0038740160049507005	-0.003034316863978025	0.898410242218639	-1	0	0	0.25	2	0.9	9	0.5454545454545454	0.9	11	9	0	1	0	0.18181818181818182	11	2	12	0.5	0	0.6947458527394377	0.8918873689221912	0.33019625820979914	0.8951603251577619	0.2605681249675273	0.8646338431377988	0.8956336711085222	0.8845614054636326	1.0	0	0.0	-0.0003034316863978025	-0.0003034316863978025
520	0.02275750332590704	0.007898740535686661	0.002945455149437646	0.6375632958716935	-1	0	0	0.2857142857142857	2	0.75	6	0.5555555555555556	0.75	8	6	1	1	0	0.2222222222222222	9	2	10	0.25	0	0.650570194974337	0.9481642371532102	0.40912408705334985	0.7116601609895051	0.5075026128513196	0.9035413790953785	0.781182727306027	0.8824361980782665	1.0	0	0.0	0.002945455149437646	0.002945455149437646
3326	0.07573274374905832	0.02598432388939696	0.024146263053392056	0.660229054652663	-1	0	0	0.2	2	0.9230769230769231	12	0.5357142857142857	0.9230769230769231	14	12	0	2	0	0.14285714285714285	2	14	15	1.0	0	0.4305887605954709	0.8719555010855132	0.6407453234778545	0.9318018855267278	0.5816037684310865	0.9526363261733417	0.8375396286133813	0.9249427371169165	0.5714285714285714	0.2857142857142857	0.0	0.024146263053392056	0.024146263053392056
1404	0.04155140217576955	0.01631089148659311	0.016179384529588815	0.6331988853891426	-1	0	0	0.25	2	0.8	8	0.5454545454545454	0.8	10	8	1	2	0	0.18181818181818182	2	11	12	0.5	0	0.48464268836323	0.9408781122974423	0.40738133977259805	0.8113425987273175	0.5075026128513196	0.8976883122809561	0.781182727306027	0.8940306073833122	0.55	0.1	0.0	0.016179384529588815	0.016179384529588815
928	0.0	0.0	0.0	1.0	-1	0	0	0	0	0	0	1.0	0	0	0	0	0	0	1.0	1	1	1	0.0	0	0	0	0	0	0	0	0	0	0	0	0	-0.1	-0.1
3781	0.07693406820527401	0.028588220395930456	0.025627450226107962	0.6659523837600692	-1	0	0	0.2	2	0.9230769230769231	12	0.5357142857142857	0.9230769230769231	14	12	0	2	0	0.14285714285714285	2	14	15	1.0	0	0.4305887605954709	0.8719555010855132	0.6407453234778545	0.9318018855267278	0.5816037684310865	0.9448329611593195	0.8375396286133813	0.9211374001315112	0.5714285714285714	0.2857142857142857	0.0	0.025627450226107962	0.025627450226107962
3403	0.08065840184196978	0.023043734308114544	0.023032996584415943	0.6436708321036271	-1	0	0	0.1	1	1.0	13	1.0	1.0	14	13	0	1	0	0.06666666666666667	1	15	15	0.3333333333333333	0	0.4305887605954709	0.8785203551759729	0.5585055530830652	0.9536636156049078	0.5329022736895515	0.9507767384771669	0.9091531750506229	0.9342937151937382	1.0	0.5	0.0	0.023032996584415943	0.023032996584415943
1557	0.007029600844415888	0.00047120541533690445	0.00039619524822122733	0.9918809382811539	-1	0	0	0.25	1	1.0	3	1.0	1.0	3	3	1	3	0	0.2	1	5	5	0.5	0	0.17417169189293413	0.862896753967656	1.0	0.907838315783639	0.1	0.8184994261017092	0.9753003780614047	0.867354255900054	0.6666666666666666	0.6666666666666666	0.331877635927845	0.00039619524822122733	0.00039619524822122733
3509	0.0791282733807403	0.02174114274137233	0.0201605503021345	0.6474392445744981	-1	0	0	0.2	2	0.9230769230769231	12	0.5357142857142857	0.9230769230769231	14	12	0	2	0	0.14285714285714285	2	14	15	1.0	0	0.4305887605954709	0.8940710472621387	0.5585055530830652	0.9445126483313776	0.5816037684310865	0.9501460493127443	0.8088072346524958	0.9332892786812069	0.5357142857142857	0.2857142857142857	0.0	0.0201605503021345	0.0201605503021345
4754	0.0749881720188396	0.025659859454373483	0.024071345834641437	0.6648958485134946	-1	0	0	0.2	2	0.9230769230769231	12	0.5357142857142857	0.9230769230769231	14	12	0	2	0	0.14285714285714285	2	14	15	1.0	0	0.4305887605954709	0.8719555010855132	0.6407453234778545	0.9318018855267278	0.5980919266709958	0.951797271230538	0.8375396286133813	0.9245148681197263	0.5714285714285714	0.42857142857142855	0.0	0.024071345834641437	0.024071345834641437
4605	0.0782276927703111	0.02582345791016478	0.022048522331234673	0.6500755973526746	-1	0	0	0.2	2	0.9230769230769231	12	0.5357142857142857	0.9230769230769231	14	12	0	2	0	0.14285714285714285	2	14	15	1.0	0	0.4305887605954709	0.8719555010855132	0.6407453234778545	0.9318018855267278	0.5816037684310865	0.9524205381867975	0.8375396286133813	0.9248322284491535	0.5714285714285714	0.42857142857142855	0.0	0.022048522331234673	0.022048522331234673
4430	0.036891037361309324	0.0036658904232938403	0.0036226596003910497	0.9876044262303549	-1	0	0	0.25	2	0.9	9	0.5454545454545454	0.9	11	9	0	2	0	0.18181818181818182	2	11	12	1.0	0	0.6750869070756389	0.9050220006412688	0.5585055530830652	0.8814031069722895	0.9056112431298148	0.8751028823793671	0.8088072346524958	0.8878517669374397	0.5909090909090909	0.2727272727272727	0.0	0.0036226596003910497	0.0036226596003910497
2809	0.07436789699149304	0.028975987646744954	0.026621189987435102	0.6651061295955109	-1	0	0	0.2	2	0.9230769230769231	12	0.5357142857142857	0.9230769230769231	14	12	0	2	0	0.14285714285714285	2	14	15	1.0	0	0.4305887605954709	0.8719555010855132	0.6407453234778545	0.9318018855267278	0.5816037684310865	0.9526363261733417	0.8375396286133813	0.9249427371169165	0.5714285714285714	0.42857142857142855	0.0	0.026621189987435102	0.026621189987435102
832	0.0590001014748726	0.0035650047619609224	-0.003150433847760316	0.7007522991544899	-1	0	0	0.2	2	0.9230769230769231	12	0.5357142857142857	0.9230769230769231	13	12	1	0	0	0.14285714285714285	2	14	15	0.0	0	0.6247928495091287	0.8912142803076941	0.49660130421296717	0.9531702443823648	0.48163791281951485	0.8795876106425677	0.9106771324554727	0.9143807377325944	0	0	0.0	-0.0003150433847760316	-0.0003150433847760316
1258	0.07996857732174527	0.019165956236172642	0.016064250033026542	0.6006173369788563	-1	0	0	0.1	1	1.0	13	1.0	1.0	14	13	0	1	0	0.06666666666666667	1	15	15	0.3333333333333333	0	0.6356285886463553	0.9704194906954267	0.40912408705334985	0.8909925560278542	0.6509279361089453	0.8721569149487923	0.8973841222784464	0.9244147355764406	1.0	0.2857142857142857	0.0	0.016064250033026542	0.016064250033026542
2662	0.07825595867773708	0.024169362575203766	0.02033984581784559	0.6492666046730853	-1	0	0	0.2	2	0.9230769230769231	12	0.5357142857142857	0.9230769230769231	14	12	0	2	0	0.14285714285714285	2	14	15	1.0	0	0.4305887605954709	0.8719555010855132	0.6407453234778545	0.9318018855267278	0.5816037684310865	0.9523947991460383	0.8375396286133813	0.9248190689062628	0.5714285714285714	0.2857142857142857	0.0	0.02033984581784559	0.02033984581784559
3947	0.076044503532719	0.009305074532081984	0.009304745631637206	0.6879937814400992	-1	0	0	0.2	2	0.9230769230769231	12	0.5357142857142857	0.9230769230769231	14	12	0	2	0	0.14285714285714285	2	14	15	1.0	0	0.4305887605954709	0.8940710472621387	0.5585055530830652	0.9441530878296526	0.5816037684310865	0.9501460493127443	0.8088072346524958	0.9331471868317444	0.5714285714285714	0.35714285714285715	0.0	0.009304745631637206	0.009304745631637206
308	0.029065045192168827	0.004978533230453796	0.003913017443036684	0.9534244762769191	-1	0.25	1	0.3	3	0.7692307692307693	10	0.45454545454545453	0.6153846153846154	10	8	4	2	0	0.2727272727272727	3	11	15	0.2	0.5	0.47835828701389466	0.9114777605358787	0.8298898565505507	0.8385578553846676	0.29381399223205007	0.9661362120789817	0.9363835578607226	0.9200801285031817	0.55	0.6	0.0	0.003913017443036684	0.003913017443036684
970	0.028587535930039442	0.0065640240345637224	0.0065084396909109166	0.6016583328738654	-1	0	0	0.25	2	0.7777777777777778	7	0.55	0.7777777777777778	9	7	1	2	0	0.2	2	10	11	0.5	0	0.4681441829262357	0.9248373261955479	0.40912408705334985	0.7768286573433413	0.38840720774495663	0.8991041398392123	0.781295893155962	0.8788428553682405	0.5555555555555556	0.1111111111111111	0.0	0.0065084396909109166	0.0065084396909109166
2010	0.07749675523181677	0.02562139451453236	0.021303008456632	0.6490521767423282	-1	0	0	0.2	2	0.9230769230769231	12	0.5357142857142857	0.9230769230769231	14	12	0	2	0	0.14285714285714285	2	14	15	1.0	0	0.4305887605954709	0.8719555010855132	0.6407453234778545	0.9318018855267278	0.5816037684310865	0.9526363261733417	0.8375396286133813	0.9249427371169165	0.6071428571428571	0.35714285714285715	0.0	0.021303008456632	0.021303008456632
579	0.028810218830024086	0.004943680955165411	0.003981394088664652	0.8181592745891684	-1	0	0	0.375	3	0.7777777777777778	7	0.55	0.7777777777777778	10	7	0	1	0	0.2	10	2	11	1.0	0.2222222222222222	0.5899403947860197	0.8667245868305076	0.8045715168323266	0.9185196544874376	0.6740448625935128	0.9066526919883245	0.8186580231311539	0.8992916907999623	1.0	0.1	0.0	0.003981394088664652	0.003981394088664652
1087	0.06549086106207708	0.00971343352387085	0.008379013467793815	0.6371276263807066	-1	0	0	0.2	2	0.9230769230769231	12	0.5357142857142857	0.9230769230769231	14	12	0	0	0	0.14285714285714285	14	2	15	0.0	0	0.743630369792694	0.911659037047319	0.5128257963744103	0.9057424058341333	0.7428897302414533	0.9030738227174228	0.8557048113535922	0.9068877946559448	0	0	0.0	0.008379013467793815	0.008379013467793815
3142	0.07549796453464598	0.026097145539567386	0.024106269278845197	0.6609773886370901	-1	0	0	0.2	2	0.9230769230769231	12	0.5357142857142857	0.9230769230769231	14	12	0	2	0	0.14285714285714285	2	14	15	1.0	0	0.4305887605954709	0.8719555010855132	0.6407453234778545	0.9318018855267278	0.5980919266709958	0.951797271230538	0.8375396286133813	0.9245148681197263	0.5714285714285714	0.2857142857142857	0.0	0.024106269278845197	0.024106269278845197
2724	0.07527935762434299	0.026229282349627087	0.02446832109238585	0.663627583888486	-1	0	0	0.2	2	0.9230769230769231	12	0.5357142857142857	0.9230769230769231	14	12	0	2	0	0.14285714285714285	2	14	15	1.0	0	0.4305887605954709	0.8719555010855132	0.6407453234778545	0.9318018855267278	0.5816037684310865	0.9448329611593195	0.8375396286133813	0.9211374001315112	0.5714285714285714	0.2857142857142857	0.0	0.02446832109238585	0.02446832109238585
3405	0.07362123552632616	0.027715675754489476	0.025398476255455715	0.6636225523262642	-1	0	0	0.2	2	0.9230769230769231	12	0.5357142857142857	0.9230769230769231	14	12	0	2	0	0.14285714285714285	2	14	15	1.0	0	0.4305887605954709	0.8719555010855132	0.6407453234778545	0.9318018855267278	0.5980919266709958	0.9446611631823486	0.8375396286133813	0.9210576700233094	0.5714285714285714	0.2857142857142857	0.0	0.025398476255455715	0.025398476255455715
2605	0.07584570110308951	0.026427299304228127	0.024307701380458707	0.6619012923494795	-1	0	0	0.2	2	0.9230769230769231	12	0.5357142857142857	0.9230769230769231	14	12	0	2	0	0.14285714285714285	2	14	15	1.0	0	0.4305887605954709	0.8719555010855132	0.6407453234778545	0.9318018855267278	0.5816037684310865	0.9526363261733417	0.8375396286133813	0.9249427371169165	0.5714285714285714	0.35714285714285715	0.0	0.024307701380458707	0.024307701380458707
3823	0.07674741069153031	0.025618597370933034	0.023755096559407884	0.6591407870484068	-1	0	0	0.2	2	0.9230769230769231	12	0.5357142857142857	0.9230769230769231	14	12	0	2	0	0.14285714285714285	2	14	15	1.0	0	0.4305887605954709	0.8719555010855132	0.6407453234778545	0.9318018855267278	0.5816037684310865	0.9526363261733417	0.8375396286133813	0.9249427371169165	0.5714285714285714	0.35714285714285715	0.0	0.023755096559407884	0.023755096559407884
2915	0.07296064858564795	0.025921682670867308	0.025503772393609504	0.691935243168363	-1	0	0	0.2	2	0.9230769230769231	12	0.5357142857142857	0.9230769230769231	14	12	0	2	0	0.14285714285714285	2	14	15	1.0	0	0.4305887605954709	0.8719555010855132	0.6407453234778545	0.9318018855267278	0.5816037684310865	0.9526363261733417	0.8375396286133813	0.9249427371169165	0.5714285714285714	0.42857142857142855	0.0	0.025503772393609504	0.025503772393609504
630	0.035769204662625745	0.0007188905794012698	0.0003538509360027853	0.8034092192616136	-1	0	0	0.25	2	0.9	9	1.0	0.9	10	9	1	0	0	0.08333333333333333	12	1	12	0.0	0.18181818181818182	0.84765002652239	0.7496264887597782	0.3443435730303519	0.8955368631537414	0.8101703788862988	0.9065464687593002	0.9079943270243249	0.8628457154275426	0	0	0.0	0.0003538509360027853	0.0003538509360027853
3650	0.07527309045790624	0.01708718283040588	0.016506779044117802	0.6852563590648068	-1	0	0	0.2	2	0.9230769230769231	12	0.5357142857142857	0.9230769230769231	14	12	0	2	0	0.14285714285714285	2	14	15	1.0	0	0.4305887605954709	0.8719555010855132	0.6407453234778545	0.9318018855267278	0.5816037684310865	0.9526363261733417	0.8375396286133813	0.9249427371169165	0.5714285714285714	0.21428571428571427	0.0	0.016506779044117802	0.016506779044117802
2957	0.07211420021936704	0.020469626928739076	0.011301054677010319	0.6585788007532793	-1	0	0	0.2	2	0.9230769230769231	12	0.5357142857142857	0.9230769230769231	14	12	0	2	0	0.14285714285714285	2	14	15	1.0	0	0.4305887605954709	0.8719555010855132	0.6407453234778545	0.9318018855267278	0.5980919266709958	0.951797271230538	0.8375396286133813	0.9245148681197263	0.5714285714285714	0.35714285714285715	0.0	0.011301054677010319	0.011301054677010319
4774	0.07742916249666394	0.027187850843477218	0.022193314373308404	0.6438433986921361	-1	0	0	0.2	2	0.9230769230769231	12	0.5357142857142857	0.9230769230769231	14	12	0	2	0	0.14285714285714285	2	14	15	1.0	0	0.4305887605954709	0.8719555010855132	0.6407453234778545	0.9318018855267278	0.6085765819742169	0.9513615768675674	0.8375396286133813	0.9242946033961763	0.5714285714285714	0.2857142857142857	0.0	0.022193314373308404	0.022193314373308404
2579	0.07261129899994333	0.023094089638607665	0.02235976379246163	0.6856305488003991	-1	0	0	0.2	2	0.9230769230769231	12	0.5357142857142857	0.9230769230769231	14	12	0	2	0	0.14285714285714285	2	14	15	1.0	0	0.4305887605954709	0.8719555010855132	0.6407453234778545	0.9318018855267278	0.5816037684310865	0.9526363261733417	0.8375396286133813	0.9249427371169165	0.5714285714285714	0.2857142857142857	0.0	0.02235976379246163	0.02235976379246163
4654	0.0775199038177602	0.02609825745700178	0.021490758521194565	0.6462800423911437	-1	0	0	0.2	2	0.9230769230769231	12	0.5357142857142857	0.9230769230769231	14	12	0	2	0	0.14285714285714285	2	14	15	1.0	0	0.4305887605954709	0.8719555010855132	0.6407453234778545	0.9318018855267278	0.5816037684310865	0.9526363261733417	0.8375396286133813	0.9249427371169165	0.5714285714285714	0.35714285714285715	0.0	0.021490758521194565	0.021490758521194565
1144	0.031089098187098298	0.009293776495729322	0.009230960673163818	0.9437124354680843	-1	0	0	0.4	4	0.5	6	0.5	0.4166666666666667	9	5	4	3	0	0.5714285714285714	7	4	14	0.375	0.5454545454545454	0.7351048656850068	0.8241142344860665	0.386425610054523	0.8567390089222163	0.6580330739995188	0.8956387076837706	0.8495602923509519	0.8614683281010078	0.2222222222222222	0.3333333333333333	0.0	0.009230960673163818	0.009230960673163818
4503	0.07100669345091916	0.015102062590411587	0.015097653251481498	0.6887425272844561	-1	0	0	0.2	2	0.9230769230769231	12	0.5357142857142857	0.9230769230769231	14	12	0	2	0	0.14285714285714285	2	14	15	1.0	0	0.4305887605954709	0.8719555010855132	0.6407453234778545	0.9300585346132103	0.5816037684310865	0.9526363261733417	0.8375396286133813	0.924312860362105	0.5714285714285714	0.2857142857142857	0.0	0.015097653251481498	0.015097653251481498
1629	0.07290577325315283	0.015018902328037211	0.011801378403479635	0.6728807215016344	-1	0	0	0.1	1	1.0	13	1.0	1.0	14	13	0	1	0	0.06666666666666667	1	15	15	0.3333333333333333	0	0.2878223639488168	0.9529575180924679	0.32525145921867404	0.9046982947174347	0.6463127754955279	0.907926567131561	0.8327419899188936	0.9252478294852683	1.0	0.21428571428571427	0.0	0.011801378403479635	0.011801378403479635
1318	0.07993472860826084	0.0053274500730142536	0.00529888861372063	0.6145882600289073	-1	0	0	0.1	1	1.0	13	1.0	1.0	14	13	0	1	0	0.06666666666666667	1	15	15	0.3333333333333333	0	0.43831602633519473	0.9282753861931208	0.47339450547257833	0.8380210840058747	0.3203071290741326	0.9558145080059576	0.859802056277868	0.9187945097668059	1.0	0.2857142857142857	0.0	0.00529888861372063	0.00529888861372063
4345	0.07442592743605686	0.024880085563875515	0.024353140555148627	0.6880449477980355	-1	0	0	0.2	2	0.9230769230769231	12	0.5357142857142857	0.9230769230769231	14	12	0	2	0	0.14285714285714285	2	14	15	1.0	0	0.4305887605954709	0.8719555010855132	0.6407453234778545	0.9318018855267278	0.5816037684310865	0.9526363261733417	0.8375396286133813	0.9249427371169165	0.5714285714285714	0.2857142857142857	0.0	0.024353140555148627	0.024353140555148627
4084	0.07275401829704813	0.02349448754174224	0.022362215578363202	0.6847836699169287	-1	0	0	0.2	2	0.9230769230769231	12	0.5357142857142857	0.9230769230769231	14	12	0	2	0	0.14285714285714285	2	14	15	1.0	0	0.4305887605954709	0.8719555010855132	0.6407453234778545	0.9318018855267278	0.5816037684310865	0.9526363261733417	0.8375396286133813	0.9249427371169165	0.5714285714285714	0.2857142857142857	0.0	0.022362215578363202	0.022362215578363202
3708	0.020943349946950546	0.0020932141214572665	0.0005637928724495639	0.9891671331902594	-1	0	0	0.2857142857142857	2	0.875	7	0.5555555555555556	0.875	9	7	0	2	0	0.2222222222222222	2	9	10	1.0	0	0.6750869070756389	0.9141419231714119	0.5585055530830652	0.9005226065764942	0.9056112431298148	0.8944428229035879	0.8088072346524958	0.9033570318339162	0.6111111111111112	0.3333333333333333	0.0	0.0005637928724495639	0.0005637928724495639
264	0.020594565021930467	0.0028061737376048235	0.0015743147389669211	0.9577659936981473	-1	0.25	1	0.3	3	0.75	9	0.3888888888888889	0.5833333333333334	9	7	4	3	0	0.4444444444444444	4	9	14	0.3	0.4	0.2675742249190184	0.9541222894916632	0.7332078899198731	0.8515289775610945	0.7882240686145313	0.8665171067982922	0.8935734853052695	0.9017942453512922	0.4444444444444444	0.7777777777777778	0.0	0.0015743147389669211	0.0015743147389669211
2057	0.07149199132892559	0.017560637942323584	0.010917123829851529	0.6710560624996713	-1	0	0	0.2	2	0.9230769230769231	12	0.5357142857142857	0.9230769230769231	14	12	0	2	0	0.14285714285714285	2	14	15	1.0	0	0.4305887605954709	0.8719555010855132	0.6407453234778545	0.9318018855267278	0.5816037684310865	0.9526363261733417	0.8375396286133813	0.9249427371169165	0.5714285714285714	0.35714285714285715	0.0	0.010917123829851529	0.010917123829851529
3476	0.0757550003259795	0.024097991951020303	0.023593980656217466	0.6830480952436473	-1	0	0	0.2	2	0.9230769230769231	12	0.5357142857142857	0.9230769230769231	14	12	0	2	0	0.14285714285714285	2	14	15	1.0	0	0.4305887605954709	0.8719555010855132	0.6407453234778545	0.9318018855267278	0.5816037684310865	0.9526363261733417	0.8375396286133813	0.9249427371169165	0.5714285714285714	0.2857142857142857	0.0	0.023593980656217466	0.023593980656217466
4617	0.021241108217052742	0.004224698242931266	0.003942439926782699	0.9648928079292526	-1	0	0	0.3	3	0.8333333333333334	10	0.3181818181818182	0.8333333333333334	13	10	0	1	0	0.36363636363636365	4	11	14	1.0	0.2	0.4305887605954709	0.8137270977929434	0.901609509477009	0.954979289937248	0.2673208553899676	0.9308875725701161	0.9363835578607226	0.9150146413856342	1.0	0.5384615384615384	0.0	0.003942439926782699	0.003942439926782699
1282	0.06341743981876095	0.007824502948094019	-0.005635115044442032	0.6290370722850857	-1	0	0	0.2	2	0.9230769230769231	12	0.2777777777777778	0.8461538461538461	13	11	1	2	0	0.6666666666666666	9	6	15	0.5	0	0.5937467784946446	0.9326009004229296	0.40912408705334985	0.9105404197407462	0.42703444837173843	0.9060289734558832	0.7654554461650912	0.9171744129999925	0.5769230769230769	0.46153846153846156	0.0	-0.0005635115044442033	-0.0005635115044442033
2226	0.07166692392615115	0.017253604494706427	0.010357480827900877	0.6668440427380335	-1	0	0	0.2	2	0.9230769230769231	12	0.5357142857142857	0.9230769230769231	14	12	0	2	0	0.14285714285714285	2	14	15	1.0	0	0.4305887605954709	0.8719555010855132	0.6407453234778545	0.9318018855267278	0.5816037684310865	0.9526363261733417	0.8375396286133813	0.9249427371169165	0.5714285714285714	0.35714285714285715	0.0	0.010357480827900877	0.010357480827900877
4002	0.020062712329229033	0.006027448684148327	-0.0028542003899545143	0.9681104246274352	-1	0	0	0.3333333333333333	3	0.8181818181818182	9	0.325	0.8181818181818182	12	9	0	1	0	0.4	4	10	13	1.0	0.2222222222222222	0.4305887605954709	0.8293810224611821	0.8293830928180472	0.9572249655281996	0.29490297403652294	0.8973653363263151	0.9261084650074418	0.9077002398700553	1.0	0.5	0.0	-0.00028542003899545144	-0.00028542003899545144
4115	0.07374028264818139	0.022080419276942796	0.02197325098961099	0.7039154220485857	-1	0	0	0.2	2	0.9230769230769231	12	0.5357142857142857	0.9230769230769231	14	12	0	2	0	0.14285714285714285	2	14	15	1.0	0	0.4305887605954709	0.8719555010855132	0.6407453234778545	0.9318018855267278	0.5980919266709958	0.951797271230538	0.8375396286133813	0.9245148681197263	0.5714285714285714	0.2857142857142857	0.0	0.02197325098961099	0.02197325098961099
2709	0.07454439442010412	0.0245392901423614	0.023362173843159355	0.6653558574296634	-1	0	0	0.2	2	0.9230769230769231	12	0.5357142857142857	0.9230769230769231	14	12	0	2	0	0.14285714285714285	2	14	15	1.0	0	0.4305887605954709	0.8719555010855132	0.6407453234778545	0.9318018855267278	0.5816037684310865	0.9526363261733417	0.8375396286133813	0.9249427371169165	0.5714285714285714	0.2857142857142857	0.0	0.023362173843159355	0.023362173843159355
2933	0.07392510203294392	0.022901597627021864	0.022799819431810815	0.7099382050103736	-1	0	0	0.2	2	0.9230769230769231	12	0.5357142857142857	0.9230769230769231	14	12	0	2	0	0.14285714285714285	2	14	15	1.0	0	0.4305887605954709	0.8719555010855132	0.6407453234778545	0.9318018855267278	0.5980919266709958	0.951797271230538	0.8375396286133813	0.9245148681197263	0.5714285714285714	0.35714285714285715	0.0	0.022799819431810815	0.022799819431810815
1086	0.03822943898398626	0.007049523716794478	0.00037814049412064	0.6863643762997786	-1	0	0	0.2857142857142857	2	0.875	7	1.0	0.875	9	7	0	0	0	0.1	10	1	10	0.0	0.2222222222222222	0.8840323266720317	0.8135644364733081	0.7997649843458288	0.8172325635512553	0.4000044388236873	0.925094392926218	0.8826353816966305	0.8615517559165498	0	0	0.0	0.00037814049412064	0.00037814049412064
1288	0.057110756103576285	0.008053323447140426	0.00754126653230137	0.6967336559380575	-1	0	0	0.1	1	1.0	13	1.0	1.0	13	13	1	0	0	0.06666666666666667	15	1	15	0.0	0	0.8359176160043933	0.8982956064312388	0.40912408705334985	0.7876305771395222	0.6265980179576824	0.9202301220000042	0.8421599661056476	0.8784894473874095	0	0	0.0	0.00754126653230137	0.00754126653230137
289	0.030826856298662712	0.0021339778564931867	0.0018731044408540462	0.9450891366720455	-1	0.25	1	0.3	3	0.7692307692307693	10	0.25	0.7692307692307693	13	10	1	0	0	0.6	6	10	15	0.0	0.6666666666666666	0.7750838930232233	0.9282987931982897	0.5124020054728222	0.9155951935399275	0.3973148685489013	0.9279261702459407	0.859802056277868	0.9241431573705555	0	0	0.0	0.0018731044408540462	0.0018731044408540462
2470	0.07391539168970668	0.024727652624656756	0.024326449544099526	0.6838237507370162	-1	0	0	0.2	2	0.9230769230769231	12	0.5357142857142857	0.9230769230769231	14	12	0	2	0	0.14285714285714285	2	14	15	1.0	0	0.4305887605954709	0.8719555010855132	0.6407453234778545	0.9318018855267278	0.5816037684310865	0.9526363261733417	0.8375396286133813	0.9249427371169165	0.5714285714285714	0.2857142857142857	0.0	0.024326449544099526	0.024326449544099526
557	0.04856992531689534	0.008053539146674695	0.008041828337758449	0.8020529439283869	-1	0	0	0.2	2	0.9230769230769231	12	0.5357142857142857	0.9230769230769231	14	12	0	0	0	0.14285714285714285	2	14	15	0.0	0	0.4928196531688254	0.9139786341155326	0.6050023996846482	0.9601817737876664	0.48139242952953315	0.8572287332872318	0.8923836837287327	0.9202799483734071	0	0	0.0	0.008041828337758449	0.008041828337758449
124	0.0013192338325289953	9.597888115503182e-05	9.256836539721249e-05	0.9980084153624612	-1	0	0	0.6666666666666666	2	0.5	1	0.6666666666666666	0	2	0	1	0	0	0.6666666666666666	2	3	4	0.0	0	0	0	0	0	0	0	0	0	0	0	0	9.256836539721249e-05	9.256836539721249e-05
4933	0.05495947111753201	0.00744879718964783	0.0008727495659872032	0.6589943740743197	-1	0	0	0.2222222222222222	2	0.9090909090909091	10	0.5416666666666666	0.9090909090909091	12	10	0	2	0	0.16666666666666666	2	12	13	1.0	0	0.4305887605954709	0.8783718269901317	0.6407453234778545	0.9221284917722559	0.6041540569757645	0.9436582993440649	0.8375396286133813	0.9185159266942073	0.5833333333333334	0.4166666666666667	0.0	0.0008727495659872032	0.0008727495659872032
4570	0.08027443065491137	0.007902397235809547	0.003779622030111006	0.6100697551583425	-1	0	0	0.1	1	1.0	13	1.0	1.0	14	13	0	1	0	0.06666666666666667	1	15	15	0.3333333333333333	0	0.4305887605954709	0.8446581411209279	0.7571566761590857	0.9295275090692001	0.49718000382879957	0.9302621924436467	0.8626871844412285	0.9078638623749319	1.0	0.42857142857142855	0.0	0.003779622030111006	0.003779622030111006
1843	0.07642672525326119	0.027051013034081008	0.023807858934924233	0.6639939673967907	-1	0	0	0.2	2	0.9230769230769231	12	0.5357142857142857	0.9230769230769231	14	12	0	2	0	0.14285714285714285	2	14	15	1.0	0	0.4305887605954709	0.8720411783805259	0.6407453234778545	0.9318018855267278	0.5816037684310865	0.9526363261733417	0.8375396286133813	0.9249604983696738	0.5714285714285714	0.35714285714285715	0.0	0.023807858934924233	0.023807858934924233
1462	0.077283740868543	0.025588979040428006	0.017257849999523053	0.6680485529519331	-1	0	0	0.1	1	1.0	13	1.0	1.0	14	13	0	1	0	0.06666666666666667	1	15	15	0.3333333333333333	0	0.6373138092811719	0.9385048522703919	0.43862782363129565	0.8150330954405041	0.6032297859764943	0.8837251269848299	0.8480333174272344	0.8888311316496127	1.0	0.21428571428571427	0.0	0.017257849999523053	0.017257849999523053
2028	0.07480447260826635	0.024786640697062986	0.023867145472784276	0.6766762715851036	-1	0	0	0.2	2	0.9230769230769231	12	0.5357142857142857	0.9230769230769231	14	12	0	2	0	0.14285714285714285	2	14	15	1.0	0	0.4305887605954709	0.8719555010855132	0.6407453234778545	0.9318018855267278	0.5816037684310865	0.9526363261733417	0.8375396286133813	0.9249427371169165	0.5714285714285714	0.42857142857142855	0.0	0.023867145472784276	0.023867145472784276
610	0.06467263781875761	0.010902726872838994	-0.008066787012485551	0.7216114912387355	-1	0	0	0.2	2	0.9230769230769231	12	0.5357142857142857	0.9230769230769231	14	12	0	0	0	0.14285714285714285	14	2	15	0.0	0	0.4727008471054229	0.9437328394148162	0.8197710057082821	0.9661743554639857	0.3838344955077171	0.9249261360510006	0.9331361232909479	0.9475672331519468	0	0	0.0	-0.0008066787012485551	-0.0008066787012485551
4980	0.077459087157743	0.027259513270030216	0.02311764458005652	0.640915468293161	-1	0	0	0.2	2	0.9230769230769231	12	0.5357142857142857	0.9230769230769231	14	12	0	2	0	0.14285714285714285	2	14	15	1.0	0	0.4305887605954709	0.8719555010855132	0.6407453234778545	0.9318018855267278	0.6085765819742169	0.9513615768675674	0.8375396286133813	0.9242946033961763	0.5714285714285714	0.35714285714285715	0.0	0.02311764458005652	0.02311764458005652
4291	0.08611470661308772	0.003172634129860496	0.0024686212209519887	0.8440238465443115	-1	0	0	0.2	2	0.9230769230769231	12	0.5357142857142857	0.9230769230769231	14	12	0	1	0	0.14285714285714285	2	14	15	0.5	0	0.3029360764798862	0.8671844987234211	0.6578311146210755	0.9541351035547644	0.34325645977186114	0.937164690771566	0.908779659690441	0.9267572660396731	1.0	0.5	0.0	0.0024686212209519887	0.0024686212209519887
1646	0.08241979151820017	0.012224044915566497	0.010613276465179015	0.6474328908024362	-1	0	0	0.2	2	0.9230769230769231	12	0.5357142857142857	0.9230769230769231	14	12	0	1	0	0.14285714285714285	2	14	15	0.5	0	0.4305887605954709	0.8628392943219915	0.5585055530830652	0.9451431626573494	0.6381243230049549	0.9498019219116931	0.8969022762947766	0.9270333571684884	1.0	0.42857142857142855	0.0	0.010613276465179015	0.010613276465179015
3974	0.07344550342573869	0.022974793889349157	0.022572017659484613	0.6936125043488177	-1	0	0	0.2	2	0.9230769230769231	12	0.5357142857142857	0.9230769230769231	14	12	0	2	0	0.14285714285714285	2	14	15	1.0	0	0.4305887605954709	0.8719555010855132	0.6407453234778545	0.9318018855267278	0.5816037684310865	0.9526363261733417	0.8375396286133813	0.9249427371169165	0.5714285714285714	0.2857142857142857	0.0	0.022572017659484613	0.022572017659484613
2086	0.07089382717915262	0.010379164849975798	0.010114960445038325	0.7708427051375248	-1	0	0	0.2	2	0.9230769230769231	12	0.5357142857142857	0.9230769230769231	14	12	0	2	0	0.14285714285714285	2	14	15	1.0	0	0.36974383983706705	0.8871591628166541	0.6407453234778545	0.9058856455813102	0.6145800849109049	0.9155430435681402	0.8370126470204088	0.9034861845477964	0.5714285714285714	0.2857142857142857	0.0	0.010114960445038325	0.010114960445038325
4440	0.0744234208469132	0.025690870227601432	0.024484948705800837	0.6693507601058781	-1	0	0	0.2	2	0.9230769230769231	12	0.5357142857142857	0.9230769230769231	14	12	0	2	0	0.14285714285714285	2	14	15	1.0	0	0.4305887605954709	0.8719555010855132	0.6407453234778545	0.9318018855267278	0.5816037684310865	0.9526363261733417	0.8375396286133813	0.9249427371169165	0.5714285714285714	0.42857142857142855	0.0	0.024484948705800837	0.024484948705800837
4561	0.06995467666199603	0.010424111577789585	0.010350481290593787	0.6187683810466373	-1	0	0	0.1	1	1.0	12	1.0	1.0	13	12	0	1	0	0.07142857142857142	1	14	14	0.3333333333333333	0	0.4305887605954709	0.8618654493379523	0.5585055530830652	0.9368618211631988	0.7835966343122064	0.956290409235819	0.9150369120845688	0.9267535848587163	1.0	0.3076923076923077	0.0	0.010350481290593787	0.010350481290593787
677	0.0033238025675814877	0.00013751250324548083	0.00013628540569361085	0.996216257519698	-1	0	0	0.5	3	0.5714285714285714	4	0.42857142857142855	0.5714285714285714	7	4	1	3	0	0.42857142857142855	7	3	9	1.0	1.0	0.3820285544965696	0.9218749854710412	0.5944728504496125	0.9100777276389446	0.3203071290741326	0.9558820628167946	0.8918051907826537	0.9321050540040096	0.42857142857142855	0.7142857142857143	0.0	0.00013628540569361085	0.00013628540569361085
967	0.07945876805676926	0.014798981634260253	0.014067163016625582	0.6259059992910575	-1	0	0	0.1	1	1.0	13	1.0	1.0	14	13	0	1	0	0.06666666666666667	1	15	15	0.3333333333333333	0	0.6356285886463553	0.9704194906954267	0.40912408705334985	0.8909925560278542	0.6509279361089453	0.8721569149487923	0.8973841222784464	0.9244147355764406	1.0	0.2857142857142857	0.0	0.014067163016625582	0.014067163016625582
750	0.0965516331462159	0.013309284488656526	0.007573547637877699	0.705807425758983	-1	0	0	0.1	1	1.0	13	1.0	1.0	14	13	0	1	0	0.06666666666666667	1	15	15	0.3333333333333333	0	0.4305887605954709	0.8599384503566029	0.5585055530830652	0.955948518086391	0.6752578542602081	0.9497082601522852	0.9174665045382225	0.9315117095062538	1.0	0.42857142857142855	0.0	0.007573547637877699	0.007573547637877699
1346	0.08784989030632462	0.013188965220774172	0.011891838833293287	0.5994571486600108	-1	0	0	0.1	1	1.0	13	1.0	1.0	14	13	0	1	0	0.06666666666666667	1	15	15	0.3333333333333333	0	0.4493569916133902	0.961879073144726	0.40912408705334985	0.8909925560278542	0.6509279361089453	0.8721569149487923	0.8973841222784464	0.9180696424524631	1.0	0.2857142857142857	0.0	0.011891838833293287	0.011891838833293287
251	0.056021156553332195	0.01173292610670115	0.00221569161582892	0.6370074864578843	-1	0	0	0.1	1	1.0	13	1.0	0.9230769230769231	13	12	1	1	0	0.06666666666666667	1	15	15	0.2	0	0.6206576146367799	0.9512476709448489	0.8049364035702762	0.9728764611915758	0.48139242952953315	0.9520262467999507	0.9168594768801617	0.9600595250659708	1.0	0.46153846153846156	0.0	0.00221569161582892	0.00221569161582892
2459	0.07166448078216887	0.01695392546265336	0.012042292165212248	0.6687088658196569	-1	0	0	0.2	2	0.9230769230769231	12	0.5357142857142857	0.9230769230769231	14	12	0	2	0	0.14285714285714285	2	14	15	1.0	0	0.4305887605954709	0.8719555010855132	0.6407453234778545	0.9318018855267278	0.5816037684310865	0.9526363261733417	0.8375396286133813	0.9249427371169165	0.5714285714285714	0.5	0.0	0.012042292165212248	0.012042292165212248
3461	0.04458832637613532	0.0021085131946835633	0.0009565865890846888	0.6880366364036473	-1	0	0	0.25	2	0.8888888888888888	8	0.55	0.8888888888888888	10	8	0	2	0	0.2	2	10	11	1.0	0	0.4305887605954709	0.8490712358746754	0.6914657444457066	0.9183794006142724	0.48029024618355054	0.9362553148309891	0.8551326884117484	0.9070628948222472	0.6	0.5	0.0	0.0009565865890846888	0.0009565865890846888
2993	0.026112883286298613	0.005392933102038406	0.005325100251688423	0.9769883160062308	-1	0	0	0.2	2	0.9230769230769231	12	0.5357142857142857	0.9230769230769231	14	12	0	2	0	0.14285714285714285	2	14	15	1.0	0	0.36974383983706705	0.8105122723460554	0.7571566761590857	0.9299039424884618	0.49718000382879957	0.8737401088262684	0.8626871844412285	0.8798488053258322	0.5714285714285714	0.2857142857142857	0.0	0.005325100251688423	0.005325100251688423
1827	0.061371052672278	0.004003190176398411	-0.0022776782589685107	0.808018082713201	-1	0	0	0.3	3	0.8461538461538461	11	0.38461538461538464	0.8461538461538461	13	11	1	0	0	0.23076923076923078	3	13	15	0.0	1.0	0.4305887605954709	0.8580996814463786	0.5585055530830652	0.9140731094951129	0.49718000382879957	0.9367479028952996	0.8088072346524958	0.9077470665188098	0	0	0.0	-0.00022776782589685107	-0.00022776782589685107
5001	0.07450424951892923	0.010341262046909763	0.0035456374624935074	0.6662836069441807	-1	0	0	0.2	2	0.9230769230769231	12	0.5357142857142857	0.9230769230769231	14	12	0	2	0	0.14285714285714285	2	14	15	1.0	0	0.4305887605954709	0.8719555010855132	0.6159840785365702	0.9328098736553693	0.5816037684310865	0.9526363261733417	0.8375396286133813	0.9253115086571865	0.5714285714285714	0.2857142857142857	0.0	0.0035456374624935074	0.0035456374624935074
3636	0.07757590212762995	0.014058857068009491	0.011612355006624983	0.6807375353946601	-1	0	0	0.2	2	0.9230769230769231	12	0.5357142857142857	0.9230769230769231	14	12	0	2	0	0.14285714285714285	2	14	15	1.0	0	0.4305887605954709	0.8381377888305319	0.6914657444457066	0.9050689499471276	0.44913319555037623	0.9469165345895172	0.8375396286133813	0.9055279635543435	0.5714285714285714	0.2857142857142857	0.0	0.011612355006624983	0.011612355006624983
2503	0.07550781204699743	0.02500939226966311	0.023897261916409174	0.6706985918298078	-1	0	0	0.2	2	0.9230769230769231	12	0.5357142857142857	0.9230769230769231	14	12	0	2	0	0.14285714285714285	2	14	15	1.0	0	0.4305887605954709	0.8719555010855132	0.6407453234778545	0.9318018855267278	0.5816037684310865	0.9526363261733417	0.8375396286133813	0.9249427371169165	0.5714285714285714	0.42857142857142855	0.0	0.023897261916409174	0.023897261916409174
573	0.024304682019219495	0.000556936907185988	-0.000549959158178113	0.9824554816206335	-1	0	0	0.5	4	0.5	5	0.5	0.4	6	4	5	3	0	0.375	8	3	12	0.25	0.18181818181818182	0.4523000375145069	0.8314810026556814	0.8590862763528742	0.8823272891132556	0.8612517013283096	0.9545972986855926	0.9002154695336474	0.901929046397691	0.3333333333333333	0.16666666666666666	0.0	-5.49959158178113e-05	-5.49959158178113e-05
4467	0.07588671606918582	0.024540260361176597	0.021289485208305443	0.6674856087618053	-1	0	0	0.2	2	0.9230769230769231	12	0.5357142857142857	0.9230769230769231	14	12	0	2	0	0.14285714285714285	2	14	15	1.0	0	0.4305887605954709	0.8719555010855132	0.6407453234778545	0.9318018855267278	0.5980919266709958	0.9433373944143498	0.8375396286133813	0.9204485988876938	0.5714285714285714	0.42857142857142855	0.0	0.021289485208305443	0.021289485208305443
3814	0.07306026972640196	0.023141392003021368	0.022329543773652722	0.6867656340843358	-1	0	0	0.2	2	0.9230769230769231	12	0.5357142857142857	0.9230769230769231	14	12	0	2	0	0.14285714285714285	2	14	15	1.0	0	0.4305887605954709	0.8719555010855132	0.6407453234778545	0.9318018855267278	0.5816037684310865	0.9526363261733417	0.8375396286133813	0.9249427371169165	0.5714285714285714	0.42857142857142855	0.0	0.022329543773652722	0.022329543773652722
3248	0.072224049972612	0.023098892129648264	0.02237216032859161	0.6823515408463713	-1	0	0	0.2	2	0.9230769230769231	12	0.5357142857142857	0.9230769230769231	14	12	0	2	0	0.14285714285714285	2	14	15	1.0	0	0.4305887605954709	0.8719555010855132	0.6407453234778545	0.9318018855267278	0.5816037684310865	0.9526363261733417	0.8375396286133813	0.9249427371169165	0.5714285714285714	0.2857142857142857	0.0	0.02237216032859161	0.02237216032859161
1247	0.06073130855594546	0.0066168366425696295	0.00549745010692932	0.785935530364829	-1	0	0	0.1	1	1.0	13	1.0	1.0	14	13	0	3	0	0.06666666666666667	1	15	15	1.0	0	0.8772568435320804	0.949690651883203	0.477552602872224	0.9171791951368319	0.5539952237436078	0.8397794150228969	0.8973841222784464	0.9115776676959626	0.21428571428571427	0.2857142857142857	0.0	0.00549745010692932	0.00549745010692932
839	0.05272099114403678	0.009404090227890103	0.009380561206521459	0.5523569081706527	-1	0	0	0.3	3	0.8461538461538461	11	0.5357142857142857	0.8461538461538461	14	11	0	1	0	0.14285714285714285	2	14	15	1.0	0.15384615384615385	0.4493569916133902	0.9636152110309164	0.40738133977259805	0.8834869565767328	0.5075026128513196	0.8976582483536664	0.781295893155962	0.9235293392235324	1.0	0.2857142857142857	0.0	0.009380561206521459	0.009380561206521459
2464	0.07728239929300207	0.02653252996130775	0.022529821729292278	0.6368229219173915	-1	0	0	0.2	2	0.9230769230769231	12	0.5357142857142857	0.9230769230769231	14	12	0	2	0	0.14285714285714285	2	14	15	1.0	0	0.4305887605954709	0.8719555010855132	0.6407453234778545	0.9318018855267278	0.5816037684310865	0.9526363261733417	0.8375396286133813	0.9249427371169165	0.5714285714285714	0.2857142857142857	0.0	0.022529821729292278	0.022529821729292278
4192	0.07406293781736582	0.02557588026693498	0.024518156862710517	0.676550423524389	-1	0	0	0.2	2	0.9230769230769231	12	0.5357142857142857	0.9230769230769231	14	12	0	2	0	0.14285714285714285	2	14	15	1.0	0	0.4305887605954709	0.8719555010855132	0.6407453234778545	0.9318018855267278	0.5816037684310865	0.9526363261733417	0.8375396286133813	0.9249427371169165	0.5714285714285714	0.42857142857142855	0.0	0.024518156862710517	0.024518156862710517
4827	0.06839188561781645	0.01192269701323195	0.009325217482170866	0.6641932095742034	-1	0	0	0.2	2	0.9230769230769231	12	0.5357142857142857	0.9230769230769231	14	12	0	2	0	0.14285714285714285	2	14	15	1.0	0	0.4305887605954709	0.8609873736846023	0.5585055530830652	0.9355114947607713	0.571218084886695	0.9485717316427479	0.8882564328422776	0.922081028640963	0.5357142857142857	0.2857142857142857	0.0	0.009325217482170866	0.009325217482170866
680	0.0423071202801412	0.005486202829775727	-0.005424720927142575	0.8764941189794458	-1	0	0	0.4	4	0.6153846153846154	8	0.2727272727272727	0.6153846153846154	11	8	3	1	0	0.45454545454545453	11	5	15	0.14285714285714285	0.14285714285714285	0.6681815861056132	0.9401100040786304	0.7968325507925293	0.8636723937088984	0.7577890944633039	0.860827121285545	0.8935734853052695	0.8947870119535186	1.0	0.18181818181818182	0.0	-0.0005424720927142575	-0.0005424720927142575
653	0.06579734872525103	0.013069433761393152	0.010911155879106467	0.6882581236053058	-1	0	0	0.3	3	0.8461538461538461	11	0.5357142857142857	0.8461538461538461	13	11	1	1	0	0.14285714285714285	2	14	15	0.25	0.15384615384615385	0.4305887605954709	0.8841450194210513	0.5585055530830652	0.9529307728091037	0.49718000382879957	0.9436496164696812	0.8626871844412285	0.9321033405486169	1.0	0.38461538461538464	0.0	0.010911155879106467	0.010911155879106467
1835	0.07626927013883528	0.020750003086211978	0.0021578473211127866	0.6415821585676458	-1	0	0	0.1	1	1.0	13	1.0	1.0	14	13	0	1	0	0.06666666666666667	1	15	15	0.3333333333333333	0	0.617624578568997	0.9514250743765537	0.49924526486314136	0.8943522418627573	0.4538047141399959	0.8980767214890812	0.7836730731447317	0.9190091032635932	1.0	0.35714285714285715	0.0	0.0021578473211127866	0.0021578473211127866
98	0.04248193322241486	0.01036437509673677	-0.0008218224605502089	0.8397124980138911	-1	0	0	0.3	3	0.7692307692307693	10	0.3409090909090909	0.5384615384615384	9	7	5	3	0	0.36363636363636365	4	11	15	0.25	0	0.4723045161354271	0.9435132211415045	0.47187249461613306	0.9583707954337463	0.6980830792136109	0.9155448316922029	0.8897692468346017	0.9414998582694345	0.1111111111111111	0.2222222222222222	0.0	-8.218224605502089e-05	-8.218224605502089e-05
590	0.06892349391840606	0.00153616859400828	-0.0010296010868029411	0.7187537761991041	-1	0	0	0.2	2	0.9230769230769231	12	0.5357142857142857	0.8461538461538461	12	11	2	0	0	0.14285714285714285	2	14	15	0.0	0	0.5323809294294823	0.9180703486928005	0.5120183425371335	0.9466555497435173	0.5203114850019241	0.9023574476906855	0.9106771324554727	0.9245212759390119	0	0	0.0	-0.00010296010868029411	-0.00010296010868029411
1456	0.05285238018834656	0.007367630413862996	0.00601350063529933	0.906992449146126	-1	0	0	0.3	3	0.7692307692307693	10	0.5769230769230769	0.7692307692307693	13	10	1	1	0	0.15384615384615385	2	13	15	0.3333333333333333	0	0.2675742249190184	0.9367549268637431	0.7600581302364998	0.8632022859866921	0.7882240686145313	0.926835519466914	0.8958318790980926	0.9136368502339688	1.0	0.7692307692307693	0.0	0.00601350063529933	0.00601350063529933
570	None	None	None	None	None	0	0	0.1	1	1.0	12	0.5833333333333334	0.75	10	9	3	3	0	0.6666666666666666	6	4	14	0.3333333333333333	0	0.6388655633764346	0.8451849351437315	0.40151785046945293	0.910522832855903	0.2604785261089394	0.9467842736550768	0.8956336711085222	0.9087686804810736	0.6	0.3	0.0	None	None
2941	0.07575361812334387	0.025348578070160093	0.024504382532295137	0.6767408639511556	-1	0	0	0.2	2	0.9230769230769231	12	0.5357142857142857	0.9230769230769231	14	12	0	2	0	0.14285714285714285	2	14	15	1.0	0	0.4305887605954709	0.8719555010855132	0.6407453234778545	0.9318018855267278	0.5816037684310865	0.9526363261733417	0.8375396286133813	0.9249427371169165	0.5714285714285714	0.35714285714285715	0.0	0.024504382532295137	0.024504382532295137
4968	0.07517286584437886	0.028422127621912194	0.026967263120634657	0.6662675860311827	-1	0	0	0.2	2	0.9230769230769231	12	0.5357142857142857	0.9230769230769231	14	12	0	2	0	0.14285714285714285	2	14	15	1.0	0	0.4305887605954709	0.8719555010855132	0.6407453234778545	0.9318018855267278	0.6085765819742169	0.9513615768675674	0.8375396286133813	0.9242946033961763	0.5714285714285714	0.42857142857142855	0.0	0.026967263120634657	0.026967263120634657
1559	0.03950112322086384	0.007908916283460668	0.0065455331360979065	0.6310120953150824	-1	0	0	0.25	2	0.8	8	0.5454545454545454	0.8	10	8	1	2	0	0.18181818181818182	2	11	12	0.5	0	0.48464268836323	0.9467166271603144	0.40738133977259805	0.8322376005326688	0.38840720774495663	0.8914095873335491	0.781182727306027	0.8997745325328376	0.55	0.2	0.0	0.0065455331360979065	0.0065455331360979065
1351	0.06999999375114349	0.011023408691351997	0.005541733906807158	0.6279654995665943	-1	0	0	0.1	1	1.0	13	1.0	0.7692307692307693	11	10	3	0	0	0.06666666666666667	15	1	15	0.0	0	0.7027997003249714	0.9371389554999824	0.565449283383914	0.8413074147446647	0.38062374381839026	0.9479881538057555	0.888773471417301	0.9186582337415864	0	0	0.0	0.005541733906807158	0.005541733906807158
2594	0.06952308577921681	0.00909478531719966	0.006647291356923945	0.7109069186843369	-1	0	0	0.2	2	0.9230769230769231	12	0.5357142857142857	0.9230769230769231	14	12	0	2	0	0.14285714285714285	2	14	15	1.0	0	0.3088989190786632	0.8896724924664784	0.5585055530830652	0.9036182305546376	0.5816037684310865	0.8992856573277326	0.8396405960297911	0.8976701112392749	0.5714285714285714	0.21428571428571427	0.0	0.006647291356923945	0.006647291356923945
4269	0.08047783189244317	0.011510096062035062	0.007281035411060517	0.6420932271775617	-1	0	0	0.2	2	0.9230769230769231	12	0.5357142857142857	0.9230769230769231	14	12	0	2	0	0.14285714285714285	2	14	15	1.0	0	0.4305887605954709	0.878041753723667	0.5585055530830652	0.9453985882012448	0.6059944003636515	0.9531675629764021	0.8786937422498159	0.9316888337532699	0.5357142857142857	0.2857142857142857	0.0	0.007281035411060517	0.007281035411060517
707	0.013084376493757035	0.0002613824275466433	0.0002613339677869205	0.9822964412375988	-1	0	0	0.3333333333333333	2	0.8571428571428571	6	0.5	0.7142857142857143	5	5	3	3	0	0.5	3	6	9	0.3	0	0.47101508036432016	0.9484023815157704	0.5548266089392254	0.9252379416586588	0.37936911435332327	0.9281836644980113	0.8568378248659476	0.934750045368052	0.4	0.4	0.0	0.0002613339677869205	0.0002613339677869205
1627	0.07396196752244423	0.02496891138280854	0.024238301383220192	0.6772809960380816	-1	0	0	0.2	2	0.9230769230769231	12	0.5357142857142857	0.9230769230769231	14	12	0	2	0	0.14285714285714285	2	14	15	1.0	0	0.4305887605954709	0.8719555010855132	0.6407453234778545	0.9318018855267278	0.5816037684310865	0.9526363261733417	0.8375396286133813	0.9249427371169165	0.5714285714285714	0.35714285714285715	0.0	0.024238301383220192	0.024238301383220192
4452	0.07202031226155907	0.02568077406898415	0.024786092235746442	0.6788694018811584	-1	0	0	0.2	2	0.9230769230769231	12	0.5357142857142857	0.9230769230769231	14	12	0	2	0	0.14285714285714285	2	14	15	1.0	0	0.4305887605954709	0.8719555010855132	0.6407453234778545	0.9318018855267278	0.5816037684310865	0.9526363261733417	0.8375396286133813	0.9249427371169165	0.5714285714285714	0.35714285714285715	0.0	0.024786092235746442	0.024786092235746442
3208	0.07361781010929422	0.02307580880814454	0.022825867578425946	0.6918637584778333	-1	0	0	0.2	2	0.9230769230769231	12	0.5357142857142857	0.9230769230769231	14	12	0	2	0	0.14285714285714285	2	14	15	1.0	0	0.4305887605954709	0.8719555010855132	0.6407453234778545	0.9318018855267278	0.5816037684310865	0.9523947991460383	0.8375396286133813	0.9248190689062628	0.5714285714285714	0.2857142857142857	0.0	0.022825867578425946	0.022825867578425946
2192	0.07360792153919905	0.014307114421035761	0.010745545060165609	0.6780917676095751	-1	0	0	0.2	2	0.9230769230769231	12	0.5357142857142857	0.9230769230769231	14	12	0	2	0	0.14285714285714285	2	14	15	1.0	0	0.4305887605954709	0.8719555010855132	0.6407453234778545	0.9318018855267278	0.5980919266709958	0.951797271230538	0.8375396286133813	0.9245148681197263	0.5714285714285714	0.2857142857142857	0.0	0.010745545060165609	0.010745545060165609
2142	0.0715114859776108	0.020463403220959794	0.014654637870505097	0.6635006099549574	-1	0	0	0.2	2	0.9230769230769231	12	0.5357142857142857	0.9230769230769231	14	12	0	2	0	0.14285714285714285	2	14	15	1.0	0	0.4305887605954709	0.8719555010855132	0.6407453234778545	0.9318018855267278	0.5816037684310865	0.9523947991460383	0.8375396286133813	0.9248190689062628	0.5714285714285714	0.2857142857142857	0.0	0.014654637870505097	0.014654637870505097
2245	0.07489916538972007	0.026375644734872257	0.02495707801600595	0.6769261596144134	-1	0	0	0.2	2	0.9230769230769231	12	0.5357142857142857	0.9230769230769231	14	12	0	2	0	0.14285714285714285	2	14	15	1.0	0	0.4305887605954709	0.8719555010855132	0.6407453234778545	0.9318018855267278	0.5816037684310865	0.9526363261733417	0.8375396286133813	0.9249427371169165	0.5714285714285714	0.42857142857142855	0.0	0.02495707801600595	0.02495707801600595
931	0.015584350795228644	0.0015933264118247613	0.0012029456905929775	0.9494579896496569	-1	0	0	0.3333333333333333	2	0.8333333333333334	5	0.5714285714285714	0.6666666666666666	5	4	2	4	0	0.2857142857142857	7	2	8	0.5714285714285714	0.2857142857142857	0.6183130540165604	0.7981009315171337	0.5944728504496125	0.6969434585674575	0.2806991636728449	0.9263833302100593	0.7834691331919924	0.82918887603589	0.4	0.2	0.0	0.0012029456905929775	0.0012029456905929775
1550	0.0726979587162239	0.018756547969530486	0.007963609645575298	0.7316956610919656	-1	0	0	0.1	1	1.0	13	1.0	1.0	14	13	0	1	0	0.06666666666666667	1	15	15	0.3333333333333333	0	0.70503470595726	0.9308154589690631	0.5535315765498379	0.9139604667315743	0.6076292584931349	0.924162209270213	0.8935734853052695	0.923262161284633	1.0	0.7142857142857143	0.0	0.007963609645575298	0.007963609645575298
120	0.003896390176931464	0.0003636346450463435	0.00034644971727040353	0.9742568790507377	-1	0.3333333333333333	1	0.625	5	0.3333333333333333	3	0.4583333333333333	0.3333333333333333	4	3	6	6	0	0.6666666666666666	4	6	11	0.4	0.4	0.6207884707234242	0.94101268630665	0.7378998217906638	0.9102073190362356	0.8985737757705049	0.6381170520304636	0.8411150497231943	0.8681082251098126	0.25	0.5	0.0	0.00034644971727040353	0.00034644971727040353
1186	0.08214224363130262	0.0012229111508387288	0.0011671617076209975	0.755171158292945	-1	0	0	0.1	1	1.0	13	1.0	1.0	14	13	0	1	0	0.06666666666666667	1	15	15	0.3333333333333333	0	0.2675742249190184	0.9583714173616114	0.613008593936742	0.9506421462899604	0.7882240686145313	0.864864098194115	0.903020512802758	0.9340270264696793	1.0	0.42857142857142855	0.0	0.0011671617076209975	0.0011671617076209975
83	0.019478472088201693	0.0022932000268316	0.0011134032291864636	0.9499240665948459	-1	0	0	0.4	4	0.5384615384615384	7	0.5	0.23076923076923078	6	3	8	4	0	0.8333333333333334	6	5	15	0.23529411764705882	0.3333333333333333	0.5980698311092689	0.8823811076134944	0.5925654169502632	0.8573150907378648	0.8164055995402487	0.8191623123448928	0.8518403344846189	0.8548313261813079	0.16666666666666666	0.5	0.0	0.0011134032291864636	0.0011134032291864636
4835	0.07675850934335865	0.029178034386287036	0.027258566616428646	0.6652617889960238	-1	0	0	0.2	2	0.9230769230769231	12	0.5357142857142857	0.9230769230769231	14	12	0	2	0	0.14285714285714285	2	14	15	1.0	0	0.4305887605954709	0.8719555010855132	0.6407453234778545	0.9318018855267278	0.5816037684310865	0.9526363261733417	0.8375396286133813	0.9249427371169165	0.5714285714285714	0.42857142857142855	0.0	0.027258566616428646	0.027258566616428646
4455	0.07233105163883963	0.02684624191294906	0.02607633362899011	0.6905236710955543	-1	0	0	0.2	2	0.9230769230769231	12	0.5357142857142857	0.9230769230769231	14	12	0	2	0	0.14285714285714285	2	14	15	1.0	0	0.4305887605954709	0.8719555010855132	0.6407453234778545	0.9318018855267278	0.5980919266709958	0.9446611631823486	0.8375396286133813	0.9210576700233094	0.5714285714285714	0.2857142857142857	0.0	0.02607633362899011	0.02607633362899011
22	0.00676079031842288	0.00027258063041475417	-0.00027257957426997826	0.9722124827059687	-1	0	0	0.5	3	0.7142857142857143	5	0.5	0.42857142857142855	4	3	4	3	0	0.5	3	6	9	0.2727272727272727	0.2857142857142857	0.7529289431914032	0.9291853796629893	0.7677944377759541	0.7768237536525895	0.7597680896545048	0.7682332429929513	0.6796429271831166	0.8420133659249283	0.25	0.5	0.0	-2.7257957426997824e-05	-2.7257957426997824e-05
3618	0.08451575706249963	0.0010849469935727586	0.0009958999907687198	0.6502090677477259	-1	0	0	0.2	2	0.9230769230769231	12	0.5357142857142857	0.9230769230769231	14	12	0	2	0	0.14285714285714285	2	14	15	1.0	0	0.4305887605954709	0.8604680561010354	0.6407453234778545	0.9318018855267278	0.6098640457180207	0.9510457178575924	0.8375396286133813	0.9217852363890849	0.5714285714285714	0.2857142857142857	0.0	0.0009958999907687198	0.0009958999907687198
3995	0.07107233183020567	0.022483429664324726	0.017903790405298242	0.6661141737345777	-1	0	0	0.2	2	0.9166666666666666	11	0.5384615384615384	0.9166666666666666	13	11	0	2	0	0.15384615384615385	2	13	14	1.0	0	0.4305887605954709	0.8699700369695792	0.7229850938726438	0.9371737628630764	0.49718000382879957	0.9514522381128058	0.8626871844412285	0.925958961204637	0.5769230769230769	0.3076923076923077	0.0	0.017903790405298242	0.017903790405298242
4006	0.07424281811106162	0.02683287346243937	0.024757193398407606	0.6613776673759365	-1	0	0	0.2	2	0.9230769230769231	12	0.5357142857142857	0.9230769230769231	14	12	0	2	0	0.14285714285714285	2	14	15	1.0	0	0.4305887605954709	0.8719555010855132	0.6407453234778545	0.9318018855267278	0.5816037684310865	0.9526363261733417	0.8375396286133813	0.9249427371169165	0.5714285714285714	0.42857142857142855	0.0	0.024757193398407606	0.024757193398407606
4025	0.07586549668744656	0.029677023109920268	0.02789896899981848	0.6663219525516156	-1	0	0	0.2	2	0.9230769230769231	12	0.5357142857142857	0.9230769230769231	14	12	0	2	0	0.14285714285714285	2	14	15	1.0	0	0.4305887605954709	0.8719555010855132	0.6407453234778545	0.9318018855267278	0.5816037684310865	0.9526363261733417	0.8375396286133813	0.9249427371169165	0.5714285714285714	0.42857142857142855	0.0	0.02789896899981848	0.02789896899981848
1187	0.0007423759495252894	0.0001476081331289705	1.8015203839492152e-06	0.9988389294165045	-1	0	0	1.0	2	0.0	0	0.75	0	1	0	1	0	0	1.0	2	2	3	0.0	0	0	0	0	0	0	0	0	0	0	0	0	1.8015203839492152e-06	1.8015203839492152e-06
4236	0.07288338294668872	0.02551734315799111	0.024753440720811096	0.6869183570351632	-1	0	0	0.2	2	0.9230769230769231	12	0.5357142857142857	0.9230769230769231	14	12	0	2	0	0.14285714285714285	2	14	15	1.0	0	0.4305887605954709	0.8719555010855132	0.6407453234778545	0.9318018855267278	0.6085765819742169	0.9513615768675674	0.8375396286133813	0.9242946033961763	0.5714285714285714	0.35714285714285715	0.0	0.024753440720811096	0.024753440720811096
3645	0.07729912718956475	0.029320912788297192	0.027250832832802514	0.665028245858584	-1	0	0	0.2	2	0.9230769230769231	12	0.5357142857142857	0.9230769230769231	14	12	0	2	0	0.14285714285714285	2	14	15	1.0	0	0.4305887605954709	0.8719555010855132	0.6407453234778545	0.9318018855267278	0.5816037684310865	0.9526363261733417	0.8375396286133813	0.9249427371169165	0.5714285714285714	0.35714285714285715	0.0	0.027250832832802514	0.027250832832802514
2985	0.0761312419480369	0.022245861589817423	0.019182066398430207	0.6373398135318635	-1	0	0	0.2	2	0.9230769230769231	12	0.5357142857142857	0.9230769230769231	14	12	0	2	0	0.14285714285714285	2	14	15	1.0	0	0.4305887605954709	0.8719555010855132	0.6407453234778545	0.9318018855267278	0.5816037684310865	0.9526363261733417	0.8375396286133813	0.9249427371169165	0.5714285714285714	0.2857142857142857	0.0	0.019182066398430207	0.019182066398430207
4792	0.07551376074463104	0.024849401855126046	0.024115953034108392	0.6864651548851666	-1	0	0	0.2	2	0.9230769230769231	12	0.5357142857142857	0.9230769230769231	14	12	0	2	0	0.14285714285714285	2	14	15	1.0	0	0.4305887605954709	0.8719555010855132	0.6407453234778545	0.9318018855267278	0.6355493955173476	0.9539801933400336	0.8375396286133813	0.9256384671322079	0.5714285714285714	0.42857142857142855	0.0	0.024115953034108392	0.024115953034108392
4023	0.0788108071815425	0.026101699881169185	0.02205273179344625	0.6384005715305547	-1	0	0	0.2	2	0.9230769230769231	12	0.5357142857142857	0.9230769230769231	14	12	0	2	0	0.14285714285714285	2	14	15	1.0	0	0.4305887605954709	0.8719555010855132	0.6407453234778545	0.9318018855267278	0.5816037684310865	0.9526363261733417	0.8375396286133813	0.9249427371169165	0.5714285714285714	0.2857142857142857	0.0	0.02205273179344625	0.02205273179344625
1493	0.06538324971020569	0.008486385066905976	0.0010840887946608057	0.7009092035417055	-1	0	0	0.2	2	0.8333333333333334	10	0.3888888888888889	0.8333333333333334	12	10	1	0	0	0.25	12	3	14	0.0	0	0.5955676105856119	0.9187031850514884	0.40516784175092974	0.9043547126143292	0.6921816009117719	0.90705108831979	0.8970004681306732	0.9102365598667645	0	0	0.0	0.0010840887946608057	0.0010840887946608057
28	0.0048051206710154944	0.00045543781862456597	-5.997056839101987e-05	0.9614718892748503	-1	0	0	0.3333333333333333	2	0.8333333333333334	5	0.5714285714285714	0.5	3	3	4	2	0	0.2857142857142857	7	2	8	0.16666666666666666	0.2857142857142857	0.7796948654851499	0.8213108808840531	0.9792927949587105	0.9235990710311976	0.7580881176304326	0.9569857538027978	0.7489501887954505	0.9147657630413999	0.6666666666666666	0.6666666666666666	0.0	-5.9970568391019865e-06	-5.9970568391019865e-06
2780	0.07458407614437201	0.024653770646203325	0.023966108093201936	0.6781203236162571	-1	0	0	0.2	2	0.9230769230769231	12	0.5357142857142857	0.9230769230769231	14	12	0	2	0	0.14285714285714285	2	14	15	1.0	0	0.4305887605954709	0.8719555010855132	0.6407453234778545	0.9318018855267278	0.5980919266709958	0.951797271230538	0.8375396286133813	0.9245148681197263	0.5714285714285714	0.2857142857142857	0.0	0.023966108093201936	0.023966108093201936
3835	0.0734926050764073	0.022203513781532725	0.021850955242746776	0.687651964344731	-1	0	0	0.2	2	0.9230769230769231	12	0.5357142857142857	0.9230769230769231	14	12	0	2	0	0.14285714285714285	2	14	15	1.0	0	0.4305887605954709	0.8719555010855132	0.6407453234778545	0.9318018855267278	0.5816037684310865	0.9448329611593195	0.8375396286133813	0.9211374001315112	0.5714285714285714	0.35714285714285715	0.0	0.021850955242746776	0.021850955242746776
636	0.038472944237694005	0.010465685197286816	0.010465635936984822	0.7109388608748908	-1	0	0	0.2	2	0.9230769230769231	12	0.5357142857142857	0.9230769230769231	14	12	0	1	0	0.14285714285714285	2	14	15	0.5	0	0.36213310056446013	0.8364111405221869	0.47339450547257833	0.925025774310924	0.30528865758091434	0.9384522946871028	0.7862317631265521	0.9080137327856223	1.0	0.35714285714285715	0.0	0.010465635936984822	0.010465635936984822
2102	0.07404748593647746	0.026194509960825698	0.023901989480039826	0.6605434845807874	-1	0	0	0.2	2	0.9230769230769231	12	0.5357142857142857	0.9230769230769231	14	12	0	2	0	0.14285714285714285	2	14	15	1.0	0	0.4305887605954709	0.8719555010855132	0.6407453234778545	0.9318018855267278	0.5816037684310865	0.9526363261733417	0.8375396286133813	0.9249427371169165	0.5714285714285714	0.42857142857142855	0.0	0.023901989480039826	0.023901989480039826
2895	0.07659562939844461	0.025912265461738727	0.024906898380345318	0.6783242747283664	-1	0	0	0.2	2	0.9230769230769231	12	0.5357142857142857	0.9230769230769231	14	12	0	2	0	0.14285714285714285	2	14	15	1.0	0	0.4305887605954709	0.8719555010855132	0.6407453234778545	0.9318018855267278	0.5816037684310865	0.9448329611593195	0.8375396286133813	0.9211374001315112	0.5714285714285714	0.2857142857142857	0.0	0.024906898380345318	0.024906898380345318
[truncated: 4,121 more rows]
