# Supplementary material for: Environmental influences on evolvable robots
Source: PLoS One. 2020 May 29;15(5):e0233848. doi: 10.1371/journal.pone.0233848 (PMC7259730; doi:10.1371/journal.pone.0233848)
Supplement: S1 Dataset — (ZIP) [file pone.0233848.s003.zip › data_plosone/snapshots_ids_seasonal_plane_15.tsv]

generation	robot_id
72	3232
72	3680
72	2672
72	3618
72	3668
72	3360
72	3105
72	3358
72	3667
72	3611
72	3507
72	3670
72	3685
72	3626
72	3478
72	3561
72	3691
72	3644
72	3359
72	3491
72	3536
72	3523
72	3666
72	3661
72	3577
72	3535
72	3681
72	3693
72	3613
72	3205
72	3522
72	3679
72	2881
72	3651
72	3414
72	3590
72	3609
72	3254
72	3490
72	3570
72	3244
72	3612
72	3642
72	2656
72	3505
72	3538
72	3399
72	2900
72	3594
72	3315
72	3021
72	3281
72	3622
72	3028
72	3623
72	3270
72	3343
72	2433
72	3571
72	3614
72	3317
72	3578
72	3493
72	3690
72	3095
72	2386
72	3539
72	3688
72	2774
72	3656
72	3647
72	3625
72	3576
72	3599
72	3238
72	2802
72	3699
72	3671
72	3630
72	3568
72	3658
72	3696
72	2493
72	3340
72	3698
72	3694
72	2679
72	3255
72	3372
72	3660
72	3451
72	3686
72	2456
72	3265
72	2875
72	3628
72	3574
72	3664
72	3394
72	3508
50	2579
50	2560
50	2554
50	2501
50	2576
50	2498
50	2473
50	2451
50	2541
50	2520
50	2568
50	2388
50	2479
50	2592
50	2404
50	2464
50	2566
50	2540
50	2309
50	2577
50	2542
50	2424
50	2422
50	2597
50	2354
50	2571
50	2392
50	2504
50	2529
50	2533
50	2467
50	2585
50	2340
50	2496
50	2441
50	2482
50	2206
50	2596
50	2518
50	2531
50	2483
50	2486
50	2385
50	2365
50	2587
50	2474
50	2375
50	2594
50	2570
50	2524
50	2399
50	2595
50	2455
50	2346
50	2457
50	2510
50	2582
50	2481
50	2342
50	2433
50	2088
50	2401
50	2580
50	2569
50	2561
50	2418
50	2545
50	2512
50	2575
50	2564
50	2386
50	2509
50	2459
50	2536
50	2555
50	2437
50	2506
50	2522
50	2379
50	2599
50	2236
50	2513
50	2420
50	2574
50	2565
50	2493
50	2530
50	2519
50	2456
50	2573
50	2593
50	2543
50	2477
50	1712
50	2186
50	2515
50	2562
50	2583
50	2251
50	2350
74	3709
74	3762
74	3729
74	3765
74	2672
74	3618
74	3761
74	3360
74	3105
74	3358
74	3710
74	3611
74	3760
74	3766
74	3743
74	3691
74	3644
74	3359
74	3491
74	3523
74	3799
74	3666
74	3661
74	3535
74	3773
74	3681
74	3746
74	3205
74	3522
74	3651
74	3751
74	3414
74	3590
74	3609
74	3490
74	3570
74	3790
74	3244
74	3612
74	3752
74	3642
74	3749
74	2656
74	3708
74	3728
74	3763
74	3768
74	3594
74	3315
74	3622
74	3028
74	3623
74	3706
74	3343
74	3571
74	3796
74	3771
74	3578
74	3770
74	3493
74	3725
74	3747
74	3793
74	3690
74	3095
74	2386
74	3776
74	3785
74	2774
74	3656
74	3738
74	3780
74	3716
74	3238
74	2802
74	3745
74	3630
74	3568
74	2493
74	3340
74	3741
74	3791
74	3777
74	3794
74	2679
74	3255
74	3372
74	3775
74	3742
74	3451
74	3686
74	2456
74	3265
74	2875
74	3628
74	3713
74	3719
74	3664
74	3394
74	3508
60	2601
60	3040
60	3049
60	2834
60	3070
60	2962
60	3058
60	3097
60	2955
60	3045
60	2677
60	2672
60	2868
60	2771
60	2451
60	2970
60	2968
60	2966
60	3069
60	2824
60	3074
60	2858
60	3086
60	2830
60	3054
60	3060
60	2932
60	3036
60	2842
60	2881
60	3072
60	2778
60	2979
60	2855
60	3039
60	2656
60	2712
60	2375
60	3076
60	3056
60	2900
60	2846
60	3019
60	3021
60	3059
60	3071
60	2961
60	3028
60	2582
60	3061
60	3003
60	3024
60	2433
60	2716
60	3077
60	3027
60	2649
60	2911
60	3095
60	3046
60	2386
60	2685
60	2854
60	3042
60	2536
60	2769
60	3055
60	2774
60	2657
60	3037
60	2802
60	2878
60	2995
60	2420
60	3006
60	3090
60	3099
60	3001
60	2493
60	2913
60	2907
60	3085
60	3051
60	2679
60	3013
60	2963
60	2456
60	2792
60	2875
60	3033
60	2954
60	2919
60	2186
60	2892
60	2872
60	2760
60	2812
60	2910
60	3082
60	2738
76	3876
76	3885
76	3805
76	3729
76	2672
76	3806
76	3618
76	3761
76	3360
76	3105
76	3358
76	3611
76	3854
76	3760
76	3766
76	3888
76	3743
76	3801
76	3644
76	3852
76	3359
76	3858
76	3842
76	3666
76	3827
76	3773
76	3746
76	3205
76	3868
76	3651
76	3590
76	3490
76	3844
76	3570
76	3612
76	3752
76	3642
76	3749
76	2656
76	3890
76	3728
76	3826
76	3869
76	3594
76	3315
76	3882
76	3623
76	3866
76	3883
76	3839
76	3343
76	3873
76	3796
76	3835
76	3578
76	3770
76	3493
76	3690
76	3095
76	3884
76	2386
76	3832
76	3841
76	2774
76	3656
76	3880
76	3738
76	3897
76	3780
76	3872
76	3837
76	3813
76	3891
76	3630
76	3568
76	2493
76	3340
76	3887
76	3791
76	3777
76	3794
76	2679
76	3855
76	3255
76	3742
76	3451
76	3686
76	2456
76	3265
76	2875
76	3863
76	3816
76	3628
76	3864
76	3817
76	3853
76	3713
76	3900
76	3857
76	3394
30	1373
30	864
30	1483
30	1521
30	1336
30	1600
30	1381
30	1216
30	1262
30	1296
30	1194
30	1423
30	1420
30	1549
30	1487
30	404
30	1495
30	1448
30	1417
30	1441
30	1432
30	1581
30	1553
30	1533
30	1576
30	1593
30	1509
30	1498
30	1544
30	1527
30	1578
30	1542
30	1346
30	1190
30	1005
30	1563
30	1486
30	1348
30	1523
30	1579
30	1485
30	1375
30	1337
30	1357
30	1185
30	1170
30	1522
30	1567
30	1580
30	1589
30	1222
30	1507
30	1231
30	995
30	1503
30	1585
30	1268
30	1566
30	1569
30	1392
30	1401
30	1590
30	1547
30	1558
30	926
30	1488
30	1349
30	1207
30	1514
30	1524
30	1332
30	1490
30	1443
30	1465
30	1489
30	738
30	1365
30	1515
30	1182
30	1208
30	1201
30	1424
30	1159
30	1586
30	1508
30	1253
30	1561
30	1534
30	1555
30	1298
30	1598
30	1573
30	975
30	1427
30	1592
30	1584
30	1406
30	1474
30	1416
30	1557
71	3232
71	3582
71	3624
71	2672
71	3618
71	3334
71	3360
71	3105
71	3358
71	3629
71	3611
71	3507
71	3551
71	3355
71	3626
71	3478
71	3561
71	3531
71	3644
71	3359
71	3491
71	3536
71	3523
71	3563
71	3577
71	3535
71	3613
71	3205
71	3522
71	2881
71	3414
71	3590
71	3609
71	3254
71	3490
71	3570
71	3244
71	3612
71	3642
71	2656
71	3505
71	3538
71	3399
71	2900
71	3504
71	3594
71	3648
71	3315
71	3021
71	3281
71	3622
71	3028
71	3413
71	3623
71	3270
71	3343
71	2433
71	3603
71	3620
71	3571
71	3614
71	3597
71	3317
71	3578
71	3493
71	3095
71	3405
71	2386
71	3539
71	2774
71	3647
71	3625
71	3576
71	3173
71	3599
71	3238
71	3579
71	2802
71	3476
71	3630
71	3568
71	2493
71	3340
71	3643
71	3567
71	2679
71	3255
71	3617
71	3372
71	3451
71	3515
71	2456
71	3265
71	2875
71	3628
71	3627
71	3574
71	3619
71	3394
71	3508
54	2601
54	2717
54	2800
54	2675
54	2776
54	2677
54	2672
54	2710
54	2771
54	2615
54	2451
54	2520
54	2568
54	2388
54	2707
54	2592
54	2404
54	2625
54	2676
54	2624
54	2758
54	2622
54	2682
54	2748
54	2571
54	2658
54	2585
54	2664
54	2635
54	2608
54	2714
54	2752
54	2766
54	2778
54	2587
54	2732
54	2639
54	2791
54	2656
54	2712
54	2375
54	2751
54	2782
54	2772
54	2455
54	2799
54	2749
54	2794
54	2582
54	2481
54	2783
54	2433
54	2401
54	2716
54	2780
54	2649
54	2756
54	2545
54	2770
54	2746
54	2740
54	2745
54	2386
54	2685
54	2536
54	2609
54	2769
54	2774
54	2750
54	2437
54	2721
54	2522
54	2793
54	2599
54	2657
54	2763
54	2513
54	2784
54	2420
54	2734
54	2788
54	2493
54	2679
54	2519
54	2753
54	2456
54	2792
54	2743
54	2722
54	2543
54	2477
54	2696
54	2186
54	2760
54	2515
54	2562
54	2684
54	2702
54	2738
54	2350
34	1743
34	1751
34	1787
34	1483
34	1521
34	1783
34	1756
34	1772
34	1747
34	1790
34	1610
34	1775
34	1605
34	404
34	1741
34	1688
34	1441
34	1765
34	1708
34	1666
34	1553
34	1533
34	1761
34	1616
34	1754
34	1770
34	1773
34	1613
34	1563
34	1669
34	1624
34	1724
34	1722
34	1746
34	1702
34	1348
34	1523
34	1738
34	1799
34	1692
34	1757
34	1742
34	1791
34	1659
34	1357
34	1683
34	1522
34	1675
34	1758
34	1797
34	1781
34	1731
34	1589
34	1766
34	1796
34	1663
34	1706
34	995
34	1785
34	1636
34	1774
34	1792
34	1686
34	1268
34	1569
34	1392
34	1705
34	1734
34	1670
34	1704
34	1615
34	1547
34	1719
34	1786
34	1524
34	1332
34	1798
34	1653
34	1788
34	1515
34	1703
34	1631
34	1730
34	1586
34	1729
34	1644
34	1711
34	1768
34	1752
34	1712
34	1800
34	1298
34	1427
34	1679
34	1652
34	1640
34	1406
34	1762
34	1416
34	1557
0	67
0	78
0	27
0	40
0	44
0	66
0	95
0	21
0	37
0	58
0	52
0	15
0	92
0	84
0	53
0	12
0	41
0	91
0	77
0	38
0	64
0	19
0	85
0	49
0	45
0	86
0	35
0	88
0	70
0	80
0	17
0	23
0	57
0	39
0	62
0	22
0	29
0	4
0	76
0	25
0	61
0	60
0	81
0	73
0	72
0	89
0	51
0	3
0	11
0	24
0	10
0	33
0	56
0	75
0	59
0	43
0	47
0	32
0	74
0	90
0	99
0	7
0	1
0	5
0	26
0	13
0	71
0	31
0	63
0	54
0	100
0	6
0	96
0	82
0	48
0	83
0	79
0	69
0	87
0	46
0	18
0	20
0	94
0	16
0	36
0	14
0	34
0	9
0	28
0	68
0	98
0	93
0	30
0	97
0	55
0	65
0	50
0	8
0	42
0	2
87	4045
87	4179
87	4207
87	4450
87	4384
87	4441
87	4027
87	3358
87	4416
87	4408
87	4389
87	4067
87	4448
87	4339
87	3801
87	4341
87	3359
87	4352
87	4381
87	4166
87	4308
87	4261
87	4212
87	3205
87	4395
87	4403
87	4412
87	4224
87	4073
87	4374
87	4442
87	4396
87	4208
87	4260
87	3728
87	4271
87	4144
87	4164
87	4128
87	4377
87	4444
87	4440
87	4304
87	4264
87	4427
87	4378
87	4375
87	4407
87	4211
87	4446
87	4290
87	4129
87	3921
87	3959
87	4122
87	4332
87	4438
87	4435
87	4439
87	4405
87	4046
87	4191
87	4420
87	4423
87	4071
87	4237
87	4080
87	4303
87	3780
87	4311
87	4318
87	4386
87	4056
87	4069
87	4422
87	4280
87	4182
87	3568
87	4406
87	4401
87	4390
87	4434
87	4270
87	4316
87	4421
87	3855
87	4388
87	3742
87	4016
87	4314
87	4229
87	4410
87	4302
87	4398
87	4220
87	4284
87	3817
87	4204
87	4369
87	4100
51	2617
51	2601
51	2560
51	2554
51	2501
51	2576
51	2498
51	2602
51	2615
51	2473
51	2451
51	2541
51	2520
51	2568
51	2388
51	2479
51	2592
51	2404
51	2464
51	2566
51	2621
51	2309
51	2625
51	2624
51	2622
51	2577
51	2424
51	2422
51	2597
51	2571
51	2504
51	2529
51	2585
51	2496
51	2441
51	2646
51	2482
51	2635
51	2608
51	2596
51	2518
51	2606
51	2483
51	2486
51	2385
51	2605
51	2636
51	2587
51	2639
51	2375
51	2594
51	2623
51	2619
51	2611
51	2595
51	2455
51	2614
51	2582
51	2481
51	2342
51	2433
51	2642
51	2401
51	2647
51	2649
51	2633
51	2418
51	2620
51	2545
51	2512
51	2575
51	2386
51	2616
51	2509
51	2459
51	2536
51	2609
51	2437
51	2522
51	2599
51	2513
51	2648
51	2604
51	2420
51	2574
51	2493
51	2643
51	2519
51	2638
51	2456
51	2573
51	2593
51	2543
51	2618
51	2477
51	2186
51	2515
51	2562
51	2251
51	2350
79	4045
79	3876
79	4019
79	3978
79	3901
79	4015
79	3729
79	3806
79	4005
79	4040
79	4027
79	3358
79	3918
79	4039
79	3854
79	3888
79	3801
79	3644
79	3359
79	3941
79	3858
79	4012
79	4026
79	4020
79	3842
79	3985
79	3773
79	3970
79	3993
79	3919
79	3966
79	3205
79	4022
79	3976
79	3948
79	3651
79	3590
79	4014
79	4021
79	4002
79	2656
79	3890
79	3728
79	3990
79	4049
79	3594
79	3315
79	3938
79	3623
79	3866
79	3883
79	3953
79	3796
79	3944
79	3835
79	4044
79	3578
79	3770
79	3962
79	3921
79	3959
79	4023
79	4004
79	3964
79	3914
79	2386
79	4046
79	2774
79	4035
79	3656
79	3780
79	4048
79	3837
79	4008
79	3630
79	3568
79	4017
79	2493
79	3340
79	3887
79	4036
79	3855
79	4034
79	3981
79	3917
79	3742
79	4028
79	4016
79	3686
79	3988
79	3265
79	3929
79	4013
79	3864
79	3817
79	3973
79	3713
79	3971
79	3943
79	3857
35	1743
35	1806
35	1751
35	1787
35	1521
35	1803
35	1783
35	1756
35	1772
35	1790
35	1836
35	1775
35	1605
35	1847
35	1741
35	1688
35	1441
35	1765
35	1834
35	1831
35	1846
35	1666
35	1553
35	1533
35	1823
35	1754
35	1820
35	1773
35	1822
35	1563
35	1669
35	1624
35	1724
35	1746
35	1808
35	1702
35	1801
35	1523
35	1738
35	1799
35	1757
35	1742
35	1791
35	1659
35	1805
35	1357
35	1683
35	1818
35	1675
35	1758
35	1824
35	1731
35	1589
35	1766
35	1833
35	1663
35	995
35	1785
35	1636
35	1813
35	1774
35	1792
35	1268
35	1569
35	1392
35	1734
35	1704
35	1848
35	1615
35	1547
35	1719
35	1786
35	1524
35	1332
35	1828
35	1788
35	1515
35	1703
35	1802
35	1829
35	1631
35	1730
35	1839
35	1586
35	1729
35	1816
35	1644
35	1768
35	1752
35	1817
35	1712
35	1800
35	1298
35	1819
35	1427
35	1679
35	1652
35	1640
35	1406
35	1762
82	4045
82	3876
82	4019
82	4179
82	4114
82	3901
82	4184
82	3806
82	4125
82	4040
82	4027
82	3358
82	3918
82	4151
82	4039
82	3854
82	4067
82	3801
82	3644
82	3359
82	3941
82	4159
82	4177
82	3842
82	4166
82	3985
82	3773
82	4103
82	4149
82	3919
82	4163
82	3205
82	4168
82	3976
82	4102
82	3651
82	4200
82	4073
82	4014
82	4127
82	4199
82	4086
82	3728
82	4144
82	4075
82	3594
82	4164
82	4128
82	4065
82	3938
82	4052
82	4054
82	3796
82	4126
82	4085
82	3944
82	4044
82	4129
82	3921
82	3959
82	4122
82	4068
82	4077
82	3914
82	2386
82	4046
82	4167
82	4191
82	4189
82	4171
82	4071
82	3656
82	4136
82	4080
82	3780
82	4056
82	4069
82	4182
82	3630
82	3568
82	4194
82	4119
82	4165
82	4062
82	4161
82	3855
82	4181
82	3981
82	4138
82	3742
82	4028
82	4016
82	4121
82	3817
82	3973
82	3713
82	4195
82	3943
82	4097
82	4100
38	1743
38	1956
38	1925
38	1884
38	1869
38	1803
38	1783
38	1919
38	1988
38	1927
38	1904
38	1914
38	1772
38	1937
38	1995
38	1836
38	1917
38	1957
38	1993
38	1741
38	1920
38	1834
38	1852
38	1831
38	1846
38	1666
38	1952
38	1533
38	1977
38	1971
38	1909
38	1898
38	1823
38	1860
38	1822
38	1563
38	1870
38	1669
38	1624
38	1856
38	1808
38	1702
38	2000
38	1757
38	1742
38	1890
38	1805
38	1675
38	1867
38	1758
38	1973
38	1908
38	1824
38	1943
38	1731
38	1589
38	1663
38	1851
38	1986
38	1972
38	1569
38	1392
38	1868
38	1978
38	1704
38	1786
38	1912
38	1969
38	1524
38	1960
38	1896
38	1994
38	1955
38	1968
38	1788
38	1998
38	1515
38	1703
38	1802
38	1730
38	1958
38	1894
38	1729
38	1976
38	1644
38	1953
38	1924
38	1752
38	1967
38	1964
38	1712
38	1970
38	1855
38	1897
38	1940
38	1947
38	1406
38	1963
38	1762
38	1881
20	858
20	1059
20	869
20	864
20	526
20	938
20	1094
20	1055
20	934
20	1071
20	733
20	1013
20	969
20	1008
20	1010
20	1031
20	404
20	1061
20	1070
20	1086
20	888
20	1065
20	1051
20	859
20	801
20	1085
20	1043
20	1057
20	1040
20	897
20	1012
20	901
20	395
20	881
20	648
20	435
20	692
20	1005
20	1028
20	982
20	1095
20	188
20	862
20	479
20	958
20	1063
20	1077
20	1058
20	1067
20	863
20	1082
20	990
20	944
20	1019
20	877
20	1017
20	979
20	1097
20	772
20	1076
20	1090
20	1003
20	723
20	995
20	1041
20	1092
20	1020
20	875
20	926
20	1039
20	1053
20	1042
20	1036
20	1096
20	999
20	1021
20	738
20	1046
20	852
20	1044
20	851
20	833
20	767
20	1034
20	1027
20	1064
20	872
20	1073
20	1045
20	278
20	761
20	883
20	1033
20	1022
20	975
20	1029
20	1098
20	899
20	896
20	1006
64	2601
64	3232
64	3058
64	3097
64	3147
64	2955
64	2672
64	2868
64	2970
64	3105
64	3277
64	3069
64	3161
64	3274
64	3262
64	2824
64	3214
64	3266
64	3228
64	3074
64	3293
64	3268
64	3247
64	3264
64	3234
64	3118
64	3222
64	3205
64	3189
64	3101
64	2881
64	3254
64	2778
64	3244
64	3290
64	3257
64	2656
64	3213
64	3200
64	3261
64	3056
64	2900
64	2846
64	3021
64	3281
64	3028
64	2582
64	3270
64	2433
64	2716
64	3219
64	3197
64	3223
64	3095
64	3172
64	3233
64	3046
64	3248
64	2386
64	2685
64	3157
64	2854
64	2536
64	2774
64	3186
64	3210
64	3152
64	2657
64	3280
64	3267
64	3173
64	3037
64	3238
64	2802
64	2878
64	3204
64	2995
64	3283
64	2493
64	3287
64	3196
64	2679
64	3255
64	3013
64	3256
64	3258
64	3158
64	2456
64	3265
64	2792
64	2875
64	3208
64	3181
64	3033
64	2919
64	2760
64	3297
64	2910
64	3159
64	3146
84	4045
84	3876
84	4179
84	4235
84	4114
84	3901
84	4184
84	4207
84	4245
84	4040
84	4027
84	3358
84	4283
84	4067
84	3801
84	4267
84	3644
84	3359
84	4263
84	4226
84	3842
84	4166
84	3985
84	4261
84	4277
84	4103
84	4212
84	4149
84	4296
84	3205
84	4168
84	4102
84	3651
84	4273
84	4225
84	4224
84	4073
84	4287
84	4208
84	4014
84	4260
84	4257
84	4255
84	3728
84	4271
84	4144
84	4164
84	4128
84	4288
84	4065
84	4230
84	3938
84	4264
84	4258
84	4211
84	4274
84	4290
84	3796
84	4129
84	4292
84	3921
84	3959
84	4259
84	4122
84	4265
84	4068
84	2386
84	4046
84	4293
84	4191
84	4189
84	4071
84	3656
84	4269
84	4237
84	4080
84	3780
84	4249
84	4056
84	4069
84	4280
84	4236
84	4182
84	4231
84	3568
84	4270
84	4161
84	3855
84	4205
84	4281
84	3742
84	4016
84	4229
84	4220
84	4223
84	4284
84	4121
84	3817
84	4204
84	4100
77	3876
77	3885
77	3901
77	3729
77	2672
77	3806
77	3761
77	3928
77	3360
77	3358
77	3911
77	3915
77	3918
77	3611
77	3854
77	3888
77	3743
77	3801
77	3644
77	3359
77	3941
77	3858
77	3842
77	3666
77	3773
77	3746
77	3919
77	3205
77	3948
77	3651
77	3590
77	3844
77	3570
77	3612
77	3752
77	3749
77	2656
77	3890
77	3728
77	3920
77	3869
77	3594
77	3315
77	3907
77	3905
77	3882
77	3938
77	3924
77	3623
77	3866
77	3883
77	3873
77	3796
77	3944
77	3835
77	3578
77	3770
77	3922
77	3493
77	3921
77	3690
77	3914
77	2386
77	2774
77	3656
77	3780
77	3872
77	3912
77	3837
77	3926
77	3949
77	3936
77	3630
77	3568
77	2493
77	3340
77	3887
77	3791
77	3855
77	3255
77	3917
77	3930
77	3742
77	3451
77	3686
77	2456
77	3265
77	3929
77	2875
77	3863
77	3816
77	3628
77	3864
77	3817
77	3713
77	3934
77	3943
77	3900
77	3946
[truncated: 8,001 more rows]
