# Supplementary material for: Environmental influences on evolvable robots
Source: PLoS One. 2020 May 29;15(5):e0233848. doi: 10.1371/journal.pone.0233848 (PMC7259730; doi:10.1371/journal.pone.0233848)
Supplement: S1 Dataset — (ZIP) [file pone.0233848.s003.zip › data_plosone/all_measures_seasonal_plane_20.tsv]

robot_id	velocity	displacement_velocity	displacement_velocity_hill	head_balance	contacts	branching	branching_modules_count	limbs	extremities	length_of_limbs	extensiveness	coverage	joints	hinge_count	active_hinges_count	brick_count	touch_sensor_count	brick_sensor_count	proportion	width	height	absolute_size	sensors	symmetry	avg_period	dev_period	avg_phase_offset	dev_phase_offset	avg_amplitude	dev_amplitude	avg_intra_dev_params	avg_inter_dev_params	sensors_reach	recurrence	synaptic_reception	fitness	cons_fitness
3233	0.0525169050761316	0.020508468288531367	0.017736027075687225	0.6689784818879032	-1	0	0	0.3	3	0.8461538461538461	11	0.5357142857142857	0.6923076923076923	11	9	3	2	0	0.14285714285714285	2	14	15	0.25	0.15384615384615385	0.8336590882321928	0.9652214463862064	0.39512128845843536	0.9139000193870319	0.7285965916735078	0.9656199661828301	0.9254893046229979	0.9528873132005922	0.5454545454545454	0.09090909090909091	0.0	0.017736027075687225	62
5392	0.05521109001442531	0.025294844820796462	0.02450627333162196	0.6669306482345616	-1	0	0	0.3	3	0.8461538461538461	11	0.5357142857142857	0.7692307692307693	12	10	2	1	0	0.14285714285714285	2	14	15	0.16666666666666666	0.15384615384615385	0.7164003008368306	0.9361050033863914	0.3697374111565737	0.9261088815162343	0.6051090979206715	0.9656867580390548	0.924494697675181	0.945322024350657	1.0	0.3333333333333333	0.0	0.02450627333162196	14
766	0.053616893886585484	0.015053413801643285	0.01371775439849766	0.6343118635079253	-1	0	0	0.3	3	0.8461538461538461	11	0.38461538461538464	0.7692307692307693	11	10	3	2	0	0.23076923076923078	3	13	15	0.2222222222222222	0.16666666666666666	0.4957116827868388	0.9543576451897055	0.43685332238206004	0.9066690262915662	0.5673181716090511	0.9686324546997287	0.9234879118013528	0.9485657311032251	0.5454545454545454	0.2727272727272727	0.0	0.01371775439849766	41
2016	0.05451053955300402	0.02262036910998249	0.020802767780774615	0.7688292258071675	-1	0.25	1	0.4	4	0.7692307692307693	10	0.38461538461538464	0.5384615384615384	10	7	4	2	0	0.23076923076923078	13	3	15	0.2222222222222222	1.0	0.6646853855095158	0.9599821356203031	0.41598730542024775	0.9167583728706463	0.661141375028768	0.973555468636213	0.9252371132155779	0.9552492247935771	0.55	0.2	0.0	0.020802767780774615	1
3343	0.05844146445062602	0.018617200789241596	0.01669948012357542	0.6845025678970384	-1	0	0	0.3	3	0.8461538461538461	11	0.5357142857142857	0.7692307692307693	12	10	2	1	0	0.14285714285714285	2	14	15	0.16666666666666666	0.15384615384615385	0.6646853855095158	0.9566312112463855	0.41598730542024775	0.8983253486861277	0.6479573816412794	0.9678568402943398	0.924494697675181	0.9474713970923083	1.0	0.25	0.0	0.01669948012357542	12
184	0.05070124921460036	0.004801816703879902	0.004149561931827865	0.796858060180668	-1	0	0	0.2	2	0.9230769230769231	12	0.4166666666666667	0.8461538461538461	13	11	1	2	0	0.25	3	12	15	0.5	0	0.3720439075267377	0.9368972782162339	0.43685332238206004	0.9006347666870385	0.7120202182714791	0.9022045611532491	0.8002679461016824	0.9148768320174228	0.5384615384615384	0.38461538461538464	0.0	0.004149561931827865	8
5097	0.05478620152521168	0.026790859955306476	0.025992975103292806	0.6694622187694799	-1	0	0	0.3	3	0.8461538461538461	11	0.5357142857142857	0.7692307692307693	12	10	2	1	0	0.14285714285714285	2	14	15	0.16666666666666666	0.15384615384615385	0.7164003008368306	0.9361050033863914	0.3697374111565737	0.9261088815162343	0.6051090979206715	0.9656867580390548	0.924494697675181	0.945322024350657	1.0	0.25	0.0	0.025992975103292806	41
3339	0.057056599588941645	0.021306764413824425	0.017578210853443136	0.6816781571421063	-1	0	0	0.3	3	0.8461538461538461	11	0.5357142857142857	0.7692307692307693	12	10	2	1	0	0.14285714285714285	2	14	15	0.16666666666666666	0.15384615384615385	0.6646853855095158	0.9566312112463855	0.41598730542024775	0.9017127452805674	0.6479573816412794	0.9678568402943398	0.924494697675181	0.948092462945887	1.0	0.3333333333333333	0.0	0.017578210853443136	14
3489	0.05328272825754004	0.022331810898126345	0.0190823557092296	0.6627339537213188	-1	0	0	0.3	3	0.8461538461538461	11	0.5357142857142857	0.6923076923076923	11	9	3	2	0	0.14285714285714285	2	14	15	0.25	0.15384615384615385	0.8336590882321928	0.9652214463862064	0.39512128845843536	0.9085724889117415	0.7285965916735078	0.9656199661828301	0.9254893046229979	0.951891541164792	0.5454545454545454	0.09090909090909091	0.0	0.0190823557092296	71
545	0.00017041735298244128	5.666794221352267e-06	2.7411213226059923e-07	0.9983474729441336	-1	0	0	1.0	1	0	0	1.0	0	0	0	1	0	0	0.5	2	1	2	0.0	0	0	0	0	0	0	0	0	0	0	0	0	-0.1	1
4860	0.055208640389826535	0.025228324564471896	0.024242243768196056	0.6664526236099044	-1	0	0	0.3	3	0.8461538461538461	11	0.5357142857142857	0.7692307692307693	12	10	2	1	0	0.14285714285714285	2	14	15	0.16666666666666666	0.15384615384615385	0.7164003008368306	0.9361050033863914	0.3697374111565737	0.9261088815162343	0.6051090979206715	0.961124109214933	0.9234879118013528	0.9430460289607664	1.0	0.16666666666666666	0.0	0.024242243768196056	35
231	0.0009976360910416197	0.0003166568443061015	1.8031494969446665e-06	0.9960485828935965	-1	0	0	1.0	2	0.0	0	1.0	0	2	0	0	1	0	0.3333333333333333	3	1	3	0.5	1.0	0	0	0	0	0	0	0	0	0	0	0	1.8031494969446665e-06	28
1511	0.061818824798715664	0.00521164999453464	0.003384318690877471	0.6069092388211821	-1	0	0	0.4	4	0.6923076923076923	9	0.3125	0.5384615384615384	11	7	3	4	0	0.3333333333333333	4	12	15	0.6666666666666666	0.15384615384615385	0.4957116827868388	0.9494958587949889	0.344353533854712	0.9246155787996901	0.5673181716090511	0.9745008458961024	0.9065036072116016	0.9538221854436785	0.3181818181818182	0.2727272727272727	0.0	0.003384318690877471	0
523	0.0011079970672644396	0.000135733352204652	0.00013572963328269388	0.9963935052651545	-1	0	0	1.0	3	0.0	0	0.6666666666666666	0	2	0	1	0	0	0.6666666666666666	3	2	4	0.0	1.0	0	0	0	0	0	0	0	0	0	0	0	0.00013572963328269388	19
5117	0.05413955636339887	0.025247400635142043	0.024599870208868887	0.6635795968838064	-1	0	0	0.3	3	0.8461538461538461	11	0.5357142857142857	0.7692307692307693	12	10	2	1	0	0.14285714285714285	2	14	15	0.16666666666666666	0.15384615384615385	0.7164003008368306	0.9361050033863914	0.3697374111565737	0.9261088815162343	0.6051090979206715	0.9656867580390548	0.924494697675181	0.945322024350657	1.0	0.25	0.0	0.024599870208868887	44
4227	0.057452983421614506	0.02388233693548375	0.023574809678024406	0.672215829573088	-1	0	0	0.3	3	0.8461538461538461	11	0.5357142857142857	0.7692307692307693	12	10	2	1	0	0.14285714285714285	2	14	15	0.16666666666666666	0.15384615384615385	0.7164003008368306	0.956708460659507	0.39512128845843536	0.9429285507450785	0.6051090979206715	0.9668393205796739	0.9254893046229979	0.956518525094893	1.0	0.16666666666666666	0.0	0.023574809678024406	35
2368	0.05395616640109943	0.014051717885487792	-0.013915890866618241	0.7622786574277586	-1	0	0	0.3	3	0.8333333333333334	10	0.5384615384615384	0.75	10	9	3	4	0	0.15384615384615385	2	13	14	0.4444444444444444	0.16666666666666666	0.4957116827868388	0.9493157153411064	0.43685332238206004	0.9057725119355097	0.5673181716090511	0.968389521201204	0.9234879118013528	0.9464337871284245	0.1	0.2	0.0	-0.0013915890866618241	0
2689	0.05681659149537934	0.01437211680926379	0.00823156422768822	0.6282055886432723	-1	0	0	0.3	3	0.8461538461538461	11	0.5357142857142857	0.7692307692307693	12	10	2	1	0	0.14285714285714285	2	14	15	0.16666666666666666	0.15384615384615385	0.6646853855095158	0.9566312112463855	0.41598730542024775	0.8983253486861277	0.6479573816412794	0.9640794046482977	0.924494697675181	0.9455301455798081	1.0	0.25	0.0	0.00823156422768822	7
4170	0.055520904444875875	0.022922846631456977	0.021174183619684504	0.6635575413405009	-1	0	0	0.3	3	0.8461538461538461	11	0.5357142857142857	0.7692307692307693	12	10	2	1	0	0.14285714285714285	2	14	15	0.16666666666666666	0.15384615384615385	0.7164003008368306	0.9550144001948128	0.3697374111565737	0.9261088815162343	0.6051090979206715	0.961124109214933	0.924494697675181	0.9493339291963911	1.0	0.08333333333333333	0.0	0.021174183619684504	21
14	0.0005721236445648072	0.00013269105398374593	0.00011591068607979297	0.9930133481356623	-1	0	0	0.8333333333333334	5	0.14285714285714285	1	0.6	0	3	0	5	1	0	0.6	5	3	9	0.09090909090909091	0.5	0	0	0	0	0	0	0	0	0	0	0	0.00011591068607979297	11
3157	0.047441259372741906	0.015334255929905186	0.014849382319945016	0.6364523602869574	-1	0	0	0.4	4	0.6923076923076923	9	0.4166666666666667	0.5384615384615384	10	7	4	3	0	0.25	3	12	15	0.3333333333333333	0.5	0.5760812133866038	0.9633737952915379	0.39512128845843536	0.930390514798082	0.5428304538038471	0.9638262644546264	0.924494697675181	0.9547099239212146	0.3	0.1	0.0	0.014849382319945016	3
1097	0.06096946218733503	0.02216968689782293	-0.02054495395459491	0.7376008781221361	-1	0	0	0.4	4	0.6923076923076923	9	0.4166666666666667	0.6153846153846154	11	8	3	2	0	0.25	12	3	15	0.2857142857142857	0.6666666666666666	0.8336590882321928	0.9617348941632949	0.39512128845843536	0.9143955391229533	0.5673181716090511	0.9729406427892917	0.9234879118013528	0.9551411751966911	0.5454545454545454	0.2727272727272727	0.0	-0.002054495395459491	0
4994	0.054551149706507214	0.02694259132589658	0.02637501648837206	0.6701321818935663	-1	0	0	0.3	3	0.8461538461538461	11	0.5357142857142857	0.7692307692307693	12	10	2	1	0	0.14285714285714285	2	14	15	0.16666666666666666	0.15384615384615385	0.7164003008368306	0.9361050033863914	0.3697374111565737	0.9261088815162343	0.6051090979206715	0.9656867580390548	0.924494697675181	0.945322024350657	1.0	0.25	0.0	0.02637501648837206	34
1251	0.049047264327125396	0.00817688138409451	0.008123778661979776	0.6193597390632656	-1	0	0	0.3	3	0.8461538461538461	11	0.38461538461538464	0.7692307692307693	11	10	3	2	0	0.23076923076923078	3	13	15	0.2222222222222222	0.16666666666666666	0.4957116827868388	0.9543576451897055	0.43685332238206004	0.9066690262915662	0.5673181716090511	0.9686324546997287	0.9234879118013528	0.9485657311032251	0.5454545454545454	0.2727272727272727	0.0	0.008123778661979776	17
2998	0.05664494113533276	0.019541150648328905	0.018097789982666417	0.6838975387868675	-1	0	0	0.3	3	0.8461538461538461	11	0.5357142857142857	0.7692307692307693	12	10	2	1	0	0.14285714285714285	2	14	15	0.16666666666666666	0.15384615384615385	0.6646853855095158	0.9566312112463855	0.41598730542024775	0.8983253486861277	0.6479573816412794	0.9640794046482977	0.924494697675181	0.9455301455798081	1.0	0.25	0.0	0.018097789982666417	33
749	0.051102955530804045	0.013086833549089643	0.00948240350097446	0.6215462282656852	-1	0	0	0.3	3	0.8461538461538461	11	0.38461538461538464	0.7692307692307693	11	10	3	2	0	0.23076923076923078	3	13	15	0.2222222222222222	0.16666666666666666	0.4957116827868388	0.9543576451897055	0.43685332238206004	0.9018901865922432	0.5673181716090511	0.9686324546997287	0.9234879118013528	0.9476602403674531	0.5454545454545454	0.2727272727272727	0.0	0.00948240350097446	62
3135	0.05733584833867036	0.019591079088842056	0.01447550667609223	0.6780883881896933	-1	0	0	0.3	3	0.8461538461538461	11	0.5357142857142857	0.7692307692307693	12	10	2	1	0	0.14285714285714285	2	14	15	0.16666666666666666	0.15384615384615385	0.6646853855095158	0.9566312112463855	0.41598730542024775	0.9017127452805674	0.6479573816412794	0.9640794046482977	0.924494697675181	0.9461728596522389	1.0	0.25	0.0	0.01447550667609223	9
3895	0.05818740311126616	0.024848432122024422	0.02463484427957699	0.6758719737165171	-1	0	0	0.3	3	0.8461538461538461	11	0.5357142857142857	0.7692307692307693	12	10	2	1	0	0.14285714285714285	2	14	15	0.16666666666666666	0.15384615384615385	0.7164003008368306	0.956708460659507	0.39512128845843536	0.9429285507450785	0.6051090979206715	0.9668393205796739	0.9254893046229979	0.956518525094893	1.0	0.16666666666666666	0.0	0.02463484427957699	87
4542	0.0551697729963539	0.024335269978514536	0.023303153990107135	0.6650118348107681	-1	0	0	0.3	3	0.8461538461538461	11	0.5357142857142857	0.7692307692307693	12	10	2	1	0	0.14285714285714285	2	14	15	0.16666666666666666	0.15384615384615385	0.7164003008368306	0.9361050033863914	0.3697374111565737	0.9261088815162343	0.6051090979206715	0.9656867580390548	0.924494697675181	0.945322024350657	1.0	0.25	0.0	0.023303153990107135	29
3848	0.04909508223648667	0.008260737115602008	0.00817994625454238	0.611488606593724	-1	0	0	0.3	3	0.8461538461538461	11	0.3409090909090909	0.6923076923076923	11	9	3	3	0	0.36363636363636365	4	11	15	0.375	0.15384615384615385	0.8336590882321928	0.9648360407465322	0.3890151513115415	0.919378964433636	0.7285965916735078	0.9542492790553363	0.9254893046229979	0.949206801468273	0.45454545454545453	0.36363636363636365	0.0	0.00817994625454238	2
632	0.030682838389238812	0.0056028535331040345	-0.00560281264335708	0.9138458027748069	-1	0	0	0.4	4	0.6153846153846154	8	0.3125	0.6153846153846154	11	8	3	0	0	0.75	6	8	15	0.0	0.4444444444444444	0.5372858172789101	0.9145689202607571	0.6495452035714168	0.943610172777169	0.7283553119932787	0.9438006722507235	0.7773580424495986	0.9352164207910991	0	0	0.0	-0.000560281264335708	5
2224	0.05719239258565589	0.02003102000443203	0.017697761915820495	0.684832909467088	-1	0	0	0.3	3	0.8461538461538461	11	0.5357142857142857	0.7692307692307693	12	10	2	1	0	0.14285714285714285	2	14	15	0.16666666666666666	0.15384615384615385	0.6646853855095158	0.9566312112463855	0.41598730542024775	0.8983253486861277	0.7641749852647661	0.9652541302415287	0.924494697675181	0.9461188570791212	1.0	0.16666666666666666	0.0	0.017697761915820495	8
3439	0.05246194586398661	0.02176497476077098	0.019740613824010243	0.666473607931702	-1	0	0	0.3	3	0.8461538461538461	11	0.5357142857142857	0.6923076923076923	11	9	3	2	0	0.14285714285714285	2	14	15	0.25	0.15384615384615385	0.8336590882321928	0.9652214463862064	0.39512128845843536	0.9085724889117415	0.7285965916735078	0.9704762533544976	0.9254893046229979	0.954236540135607	0.5454545454545454	0.09090909090909091	0.0	0.019740613824010243	50
1784	0.05693974995030091	0.02001333480453486	0.017853866426437416	0.680358770366263	-1	0	0	0.3	3	0.8461538461538461	11	0.5357142857142857	0.7692307692307693	12	10	2	1	0	0.14285714285714285	2	14	15	0.16666666666666666	0.15384615384615385	0.6646853855095158	0.9557841582184184	0.41598730542024775	0.9039095073219501	0.6479573816412794	0.9640794046482977	0.924494697675181	0.9462544294599434	1.0	0.25	0.0	0.017853866426437416	13
3755	0.05496877311939164	0.02510842833792585	0.025014337509252162	0.6674427868362323	-1	0	0	0.3	3	0.8461538461538461	11	0.5357142857142857	0.6923076923076923	10	9	4	1	0	0.14285714285714285	2	14	15	0.09090909090909091	0.15384615384615385	0.8336590882321928	0.9659317493200197	0.39512128845843536	0.9219869355222827	0.7285965916735078	0.9737160362616386	0.9254893046229979	0.9585995202100849	1.0	0.1	0.0	0.025014337509252162	25
3699	0.05310394803143923	0.019349190206238775	0.019201035739379528	0.6827620126673848	-1	0	0	0.3	3	0.8461538461538461	11	0.5357142857142857	0.6923076923076923	11	9	3	2	0	0.14285714285714285	2	14	15	0.25	0.15384615384615385	0.8336590882321928	0.9652214463862064	0.3890151513115415	0.9095668256657313	0.7285965916735078	0.9709514592444882	0.9295074097836384	0.954653150821189	0.5454545454545454	0.09090909090909091	0.0	0.019201035739379528	26
1156	0.05221371170747104	0.013444082763669854	0.009905823279596174	0.6338060726711989	-1	0	0	0.3	3	0.8461538461538461	11	0.38461538461538464	0.7692307692307693	11	10	3	2	0	0.23076923076923078	3	13	15	0.2222222222222222	0.16666666666666666	0.4957116827868388	0.9543576451897055	0.43685332238206004	0.9101525528784292	0.5673181716090511	0.9642138725595035	0.9234879118013528	0.9470072382824359	0.5454545454545454	0.09090909090909091	0.0	0.009905823279596174	11
4015	0.06085203370081565	0.02405744141361993	0.023688051655630916	0.6700762822216364	-1	0	0	0.3	3	0.8461538461538461	11	0.5357142857142857	0.7692307692307693	11	10	3	1	0	0.14285714285714285	2	14	15	0.1111111111111111	0.15384615384615385	0.8336590882321928	0.962055744136022	0.39512128845843536	0.9373535096122513	0.7285965916735078	0.971080070377281	0.9254893046229979	0.9589400363096892	1.0	0.18181818181818182	0.0	0.023688051655630916	33
3934	0.05460853946220153	0.01388384149393739	-0.004807972138125632	0.6845578050793765	-1	0	0	0.3	3	0.8461538461538461	11	0.5357142857142857	0.7692307692307693	12	10	2	2	0	0.14285714285714285	2	14	15	0.3333333333333333	0.15384615384615385	0.6752658401823048	0.9509182980746383	0.3697374111565737	0.9261088815162343	0.6051090979206715	0.961124109214933	0.9234879118013528	0.9478475950755136	0.5416666666666666	0.08333333333333333	0.0	-0.00048079721381256323	0
1605	0.05041855824073765	0.014380094399654706	0.010679466917029702	0.7338193141499225	-1	0	0	0.3	3	0.8461538461538461	11	0.5357142857142857	0.6923076923076923	11	9	3	2	0	0.14285714285714285	2	14	15	0.25	0.15384615384615385	0.4957116827868388	0.9581989413469187	0.43685332238206004	0.9251551032438914	0.5673181716090511	0.9597943450182648	0.9254893046229979	0.9497790068054942	0.5454545454545454	0.36363636363636365	0.0	0.010679466917029702	1
1667	0.060490557315121214	0.0242793079514252	0.02325188591392314	0.68653113079555	-1	0	0	0.3	3	0.8461538461538461	11	0.5357142857142857	0.7692307692307693	12	10	2	2	0	0.14285714285714285	2	14	15	0.3333333333333333	0.15384615384615385	0.6646853855095158	0.9566312112463855	0.41598730542024775	0.8977049484660704	0.6479573816412794	0.9666953820719999	0.924494697675181	0.9467455240315931	0.5416666666666667	0.5	0.0	0.02325188591392314	15
1025	0.05209255740820558	0.01356061460700351	0.009122702007671601	0.6518030883738289	-1	0	0	0.3	3	0.8461538461538461	11	0.38461538461538464	0.7692307692307693	11	10	3	2	0	0.23076923076923078	3	13	15	0.2222222222222222	0.16666666666666666	0.4957116827868388	0.9543576451897055	0.43685332238206004	0.9018901865922432	0.5673181716090511	0.9686324546997287	0.9234879118013528	0.9476602403674531	0.5454545454545454	0.2727272727272727	0.0	0.009122702007671601	33
4507	0.05884782159528477	0.025042492379560143	0.024823829158121962	0.6749087119227155	-1	0	0	0.3	3	0.8461538461538461	11	0.5357142857142857	0.7692307692307693	12	10	2	1	0	0.14285714285714285	2	14	15	0.16666666666666666	0.15384615384615385	0.7164003008368306	0.956708460659507	0.39512128845843536	0.9429285507450785	0.6051090979206715	0.9668393205796739	0.9254893046229979	0.956518525094893	1.0	0.25	0.0	0.024823829158121962	53
4793	0.054244658446718566	0.022594724011040727	0.01908461417272855	0.6749959847583336	-1	0	0	0.3	3	0.8461538461538461	11	0.5357142857142857	0.7692307692307693	12	10	2	1	0	0.14285714285714285	2	14	15	0.16666666666666666	0.15384615384615385	0.7164003008368306	0.9361050033863914	0.3697374111565737	0.9236975579847382	0.6051090979206715	0.961124109214933	0.924494697675181	0.9424212365749969	1.0	0.16666666666666666	0.0	0.01908461417272855	7
4053	0.053557698104232526	0.0232855130785531	0.02167763397441531	0.6630405524709743	-1	0	0	0.3	3	0.8461538461538461	11	0.5357142857142857	0.7692307692307693	12	10	2	1	0	0.14285714285714285	2	14	15	0.16666666666666666	0.15384615384615385	0.7164003008368306	0.9550144001948128	0.3697374111565737	0.9261088815162343	0.6051090979206715	0.961124109214933	0.924494697675181	0.9493339291963911	1.0	0.25	0.0	0.02167763397441531	24
5342	0.05478696302570029	0.027067667797440485	0.026072401373508657	0.6754903709471448	-1	0	0	0.3	3	0.8461538461538461	11	0.5357142857142857	0.7692307692307693	12	10	2	1	0	0.14285714285714285	2	14	15	0.16666666666666666	0.15384615384615385	0.7164003008368306	0.9361050033863914	0.3697374111565737	0.9261088815162343	0.6051090979206715	0.9656867580390548	0.924494697675181	0.945322024350657	1.0	0.25	0.0	0.026072401373508657	40
400	0.0017536801596972145	0.0002527974579542645	0.0002510994421059191	0.9953436232926477	-1	0	0	0.5	2	0.75	3	0.6	0.5	3	2	2	1	0	0.4	2	5	6	0.14285714285714285	0	0.6699197633513353	0.9678197343329462	0.6494450499469284	0.8647229223602857	0.3101090882570584	0.8354141682621822	0.9224497445115891	0.9084141798151991	1.0	0	0.0	0.0002510994421059191	13
3167	0.05728854052781291	0.019601828343217154	0.01743654890704662	0.6821562240455461	-1	0	0	0.3	3	0.8461538461538461	11	0.5357142857142857	0.7692307692307693	12	10	2	1	0	0.14285714285714285	2	14	15	0.16666666666666666	0.15384615384615385	0.6646853855095158	0.9566312112463855	0.41598730542024775	0.8983253486861277	0.7641749852647661	0.9652541302415287	0.924494697675181	0.9461188570791212	1.0	0.16666666666666666	0.0	0.01743654890704662	25
5050	0.05395411248784609	0.025525437886896714	0.024579889840976605	0.6592992697160771	-1	0	0	0.3	3	0.8461538461538461	11	0.5357142857142857	0.7692307692307693	12	10	2	1	0	0.14285714285714285	2	14	15	0.16666666666666666	0.15384615384615385	0.7164003008368306	0.9361050033863914	0.3697374111565737	0.9261088815162343	0.6051090979206715	0.9656867580390548	0.924494697675181	0.945322024350657	1.0	0.25	0.0	0.024579889840976605	26
4405	0.06237029854411009	0.019750450708292077	-0.0020791265683247984	0.7086075332838552	-1	0	0	0.1	1	1.0	13	1.0	0.9230769230769231	13	12	1	1	0	0.06666666666666667	15	1	15	0.2	0	0.5991415134414684	0.9513986423986094	0.39512128845843536	0.9459657092034329	0.48162160416783506	0.9625707670006888	0.9254893046229979	0.9538235265840719	1.0	0.23076923076923078	0.0	-0.00020791265683247983	0
2609	0.05596542925941463	0.018505892344071222	0.01667117309164908	0.6824068240981265	-1	0	0	0.3	3	0.8461538461538461	11	0.5357142857142857	0.7692307692307693	12	10	2	1	0	0.14285714285714285	2	14	15	0.16666666666666666	0.15384615384615385	0.6646853855095158	0.9566312112463855	0.41598730542024775	0.8983253486861277	0.6479573816412794	0.9640794046482977	0.924494697675181	0.9455301455798081	1.0	0.25	0.0	0.01667117309164908	18
2460	0.057593216663751896	0.018593053172037827	0.016451959253508803	0.6820096748182503	-1	0	0	0.3	3	0.8461538461538461	11	0.5357142857142857	0.7692307692307693	12	10	2	1	0	0.14285714285714285	2	14	15	0.16666666666666666	0.15384615384615385	0.6646853855095158	0.9566312112463855	0.41598730542024775	0.8983253486861277	0.6479573816412794	0.9640794046482977	0.924494697675181	0.9455301455798081	1.0	0.25	0.0	0.016451959253508803	15
5532	0.0547273906943489	0.018494618460857433	0.01721102449978835	0.6559221063729577	-1	0	0	0.3	3	0.8461538461538461	11	0.5357142857142857	0.7692307692307693	12	10	2	1	0	0.14285714285714285	2	14	15	0.16666666666666666	0.15384615384615385	0.7164003008368306	0.9468746748199555	0.3697374111565737	0.9162363091205514	0.6426830973698042	0.9651811185304565	0.924494697675181	0.9460879343215015	1.0	0.16666666666666666	0.0	0.01721102449978835	8
3675	0.06122967655631912	0.025003370498466963	-0.015035624026507263	0.7430410209785054	-1	0	0	0.3	3	0.8461538461538461	11	0.38461538461538464	0.6923076923076923	11	9	3	2	0	0.23076923076923078	13	3	15	0.25	1.0	0.8336590882321928	0.9652214463862064	0.39512128845843536	0.9085724889117415	0.7285965916735078	0.9656199661828301	0.9254893046229979	0.951891541164792	0.5454545454545454	0.2727272727272727	0.0	-0.0015035624026507263	0
3519	0.05404363120334352	0.023245189503576593	0.021663258872239882	0.6717338930929937	-1	0	0	0.3	3	0.8461538461538461	11	0.5357142857142857	0.7692307692307693	12	10	2	1	0	0.14285714285714285	2	14	15	0.16666666666666666	0.15384615384615385	0.7164003008368306	0.9550144001948128	0.3697374111565737	0.9261088815162343	0.6051090979206715	0.9656867580390548	0.924494697675181	0.9513716045959167	1.0	0.25	0.0	0.021663258872239882	132
1129	0.05015907871318424	0.013427533931052652	0.010303404101056906	0.6379321229811034	-1	0	0	0.3	3	0.8461538461538461	11	0.38461538461538464	0.7692307692307693	11	10	3	2	0	0.23076923076923078	3	13	15	0.2222222222222222	0.16666666666666666	0.4957116827868388	0.9543576451897055	0.43685332238206004	0.9018901865922432	0.5673181716090511	0.9686324546997287	0.9234879118013528	0.9476602403674531	0.5454545454545454	0.2727272727272727	0.0	0.010303404101056906	15
4481	0.05618828082414207	0.018490238269011368	0.016680948210092816	0.6077434401718103	-1	0	0	0.3	3	0.8461538461538461	11	0.5357142857142857	0.7692307692307693	12	10	2	1	0	0.14285714285714285	2	14	15	0.16666666666666666	0.15384615384615385	0.7164003008368306	0.9394575216469316	0.39512128845843536	0.9429285507450785	0.6051090979206715	0.9668393205796739	0.924494697675181	0.9513441485018737	1.0	0.25	0.0	0.016680948210092816	14
3840	0.05526471700605046	0.02399279861579866	0.02243832330322311	0.6719315326985508	-1	0	0	0.3	3	0.8461538461538461	11	0.5357142857142857	0.7692307692307693	12	10	2	1	0	0.14285714285714285	2	14	15	0.16666666666666666	0.15384615384615385	0.7164003008368306	0.9550144001948128	0.3697374111565737	0.9261088815162343	0.6051090979206715	0.9656867580390548	0.924494697675181	0.9513716045959167	1.0	0.25	0.0	0.02243832330322311	82
3089	0.05517134959786427	0.01942036715408316	0.01733778915984507	0.68211299788842	-1	0	0	0.3	3	0.8461538461538461	11	0.5357142857142857	0.7692307692307693	12	10	2	1	0	0.14285714285714285	2	14	15	0.16666666666666666	0.15384615384615385	0.6646853855095158	0.9566312112463855	0.41598730542024775	0.8983253486861277	0.6479573816412794	0.9599957846163044	0.924494697675181	0.9435765205921977	1.0	0.3333333333333333	0.0	0.01733778915984507	19
2811	0.05786980116132872	0.02069598168831829	0.018592790806748603	0.6841322534737505	-1	0	0	0.3	3	0.8461538461538461	11	0.5357142857142857	0.7692307692307693	12	10	2	1	0	0.14285714285714285	2	14	15	0.16666666666666666	0.15384615384615385	0.6646853855095158	0.9566312112463855	0.41598730542024775	0.8983253486861277	0.6479573816412794	0.9640794046482977	0.924494697675181	0.9455301455798081	1.0	0.16666666666666666	0.0	0.018592790806748603	33
2174	0.055856649296430215	0.014416383575462523	0.008354979813003652	0.629694612873134	-1	0	0	0.3	3	0.8461538461538461	11	0.5357142857142857	0.7692307692307693	12	10	2	1	0	0.14285714285714285	2	14	15	0.16666666666666666	0.15384615384615385	0.6646853855095158	0.9566312112463855	0.41598730542024775	0.8983253486861277	0.6479573816412794	0.9640794046482977	0.924494697675181	0.9455301455798081	1.0	0.25	0.0	0.008354979813003652	6
3153	0.05703161753112714	0.015091499019427464	0.008364340444161844	0.6282348395582433	-1	0	0	0.3	3	0.8461538461538461	11	0.5357142857142857	0.7692307692307693	12	10	2	1	0	0.14285714285714285	2	14	15	0.16666666666666666	0.15384615384615385	0.6646853855095158	0.9566312112463855	0.41598730542024775	0.8994885314511277	0.6479573816412794	0.9640794046482977	0.924494697675181	0.9457494771193514	1.0	0.4166666666666667	0.0	0.008364340444161844	2
2116	0.0574409888897077	0.019197518916074883	0.01681505772089219	0.6859275583334601	-1	0	0	0.3	3	0.8461538461538461	11	0.5357142857142857	0.7692307692307693	12	10	2	1	0	0.14285714285714285	2	14	15	0.16666666666666666	0.15384615384615385	0.6646853855095158	0.9566312112463855	0.41598730542024775	0.8983253486861277	0.6479573816412794	0.9640794046482977	0.924494697675181	0.9455301455798081	1.0	0.25	0.0	0.01681505772089219	32
5026	0.053930324358125996	0.026119881076746697	0.025785918895635297	0.673493740923202	-1	0	0	0.3	3	0.8461538461538461	11	0.5357142857142857	0.7692307692307693	12	10	2	1	0	0.14285714285714285	2	14	15	0.16666666666666666	0.15384615384615385	0.7164003008368306	0.9361050033863914	0.3697374111565737	0.9261088815162343	0.6051090979206715	0.9656867580390548	0.924494697675181	0.945322024350657	1.0	0.25	0.0	0.025785918895635297	71
4468	0.05477079533781042	0.022814266258082302	0.02096880531057819	0.6621983707584278	-1	0	0	0.3	3	0.8461538461538461	11	0.5357142857142857	0.7692307692307693	12	10	2	1	0	0.14285714285714285	2	14	15	0.16666666666666666	0.15384615384615385	0.7164003008368306	0.9550144001948128	0.3697374111565737	0.9261088815162343	0.6051090979206715	0.9656867580390548	0.924494697675181	0.9513716045959167	1.0	0.25	0.0	0.02096880531057819	20
2326	0.05855234660405542	0.018550533535780102	0.006625209688999359	0.6980914327431627	-1	0	0	0.4	4	0.6923076923076923	9	0.3125	0.5384615384615384	11	7	3	3	0	0.3333333333333333	4	12	15	0.5	0.15384615384615385	0.4957116827868388	0.9605225365987755	0.344353533854712	0.919036159397578	0.5673181716090511	0.9704735727270702	0.9234879118013528	0.9542553415410316	0.09090909090909091	0.2727272727272727	0.0	0.006625209688999359	6
4742	0.05584707439370765	0.026022834616624618	0.02447633800836563	0.6699132742872534	-1	0	0	0.3	3	0.8461538461538461	11	0.5357142857142857	0.7692307692307693	12	10	2	1	0	0.14285714285714285	2	14	15	0.16666666666666666	0.15384615384615385	0.7164003008368306	0.9361050033863914	0.3697374111565737	0.9261088815162343	0.6051090979206715	0.961124109214933	0.9234879118013528	0.9430460289607664	1.0	0.16666666666666666	0.0	0.02447633800836563	51
4463	0.05392332752544988	0.025677702575686825	0.02396174741152919	0.6717144236401384	-1	0	0	0.3	3	0.8461538461538461	11	0.5357142857142857	0.7692307692307693	12	10	2	1	0	0.14285714285714285	2	14	15	0.16666666666666666	0.15384615384615385	0.7164003008368306	0.9361050033863914	0.3697374111565737	0.9261088815162343	0.6051090979206715	0.961124109214933	0.9234879118013528	0.9430460289607664	1.0	0.25	0.0	0.02396174741152919	44
43	0.004614941479630766	0.00026652595813741195	-3.677465130485356e-05	0.9949128204246188	-1	0	0	0.5	2	0.6666666666666666	2	1.0	0.6666666666666666	2	2	2	0	0	0.2	5	1	5	0.0	0.5	0.6474704828728318	0.971398987582452	0.5514629109119132	0.9266071998226632	1.0	0.5	0.9585614977513806	0.8829154401873481	0	0	0.0	-3.677465130485356e-06	53
3414	0.05799567899183266	0.02002956430749929	0.01811438123740158	0.6883441653124861	-1	0	0	0.3	3	0.8461538461538461	11	0.5357142857142857	0.7692307692307693	12	10	2	1	0	0.14285714285714285	2	14	15	0.16666666666666666	0.15384615384615385	0.6646853855095158	0.9566312112463855	0.41598730542024775	0.8983253486861277	0.6479573816412794	0.9640794046482977	0.924494697675181	0.9455301455798081	1.0	0.3333333333333333	0.0	0.01811438123740158	18
4172	0.05804038496060298	0.02549073818157471	0.024977485914033388	0.6674647729700733	-1	0	0	0.3	3	0.8461538461538461	11	0.5357142857142857	0.7692307692307693	12	10	2	1	0	0.14285714285714285	2	14	15	0.16666666666666666	0.15384615384615385	0.7164003008368306	0.956708460659507	0.39512128845843536	0.9429285507450785	0.6051090979206715	0.9668393205796739	0.9254893046229979	0.956518525094893	1.0	0.25	0.0	0.024977485914033388	55
2318	0.05922572577039109	0.018197170284855527	0.016373223736393203	0.6804230973348696	-1	0	0	0.3	3	0.8461538461538461	11	0.5357142857142857	0.7692307692307693	12	10	2	1	0	0.14285714285714285	2	14	15	0.16666666666666666	0.15384615384615385	0.6646853855095158	0.9566312112463855	0.41598730542024775	0.8983253486861277	0.6479573816412794	0.9640794046482977	0.924494697675181	0.9455301455798081	1.0	0.25	0.0	0.016373223736393203	21
3054	0.05823217909031741	0.01932953962879439	0.014562781031066382	0.6762760294864185	-1	0	0	0.3	3	0.8461538461538461	11	0.5357142857142857	0.7692307692307693	12	10	2	1	0	0.14285714285714285	2	14	15	0.16666666666666666	0.15384615384615385	0.6646853855095158	0.9566312112463855	0.41598730542024775	0.9017127452805674	0.6479573816412794	0.9599957846163044	0.924494697675181	0.9442409269694478	1.0	0.4166666666666667	0.0	0.014562781031066382	7
3269	0.04293952058736614	0.003025404825844149	-0.0015718661124327342	0.9107125249827913	-1	0	0	0.3	3	0.8461538461538461	11	0.234375	0.6923076923076923	11	9	3	2	0	1.0	8	8	15	0.25	0.15384615384615385	0.4957116827868388	0.9525583243269258	0.39512128845843536	0.90414101421938	0.7641749852647661	0.9645188537726965	0.9234879118013528	0.9452563665877882	0.5454545454545454	0.18181818181818182	0.0	-0.0001571866112432734	0
5284	0.05296203598683752	0.02532911909169013	0.024288727499263845	0.6727611371232449	-1	0	0	0.3	3	0.8461538461538461	11	0.5357142857142857	0.7692307692307693	12	10	2	1	0	0.14285714285714285	2	14	15	0.16666666666666666	0.15384615384615385	0.7164003008368306	0.9361050033863914	0.3697374111565737	0.927036860452139	0.6051090979206715	0.9656867580390548	0.924494697675181	0.9455565547402703	1.0	0.4166666666666667	0.0	0.024288727499263845	13
3160	0.05828802454331649	0.019865484181598125	0.017831309161460824	0.6850843354040745	-1	0	0	0.3	3	0.8461538461538461	11	0.5357142857142857	0.7692307692307693	12	10	2	1	0	0.14285714285714285	2	14	15	0.16666666666666666	0.15384615384615385	0.6646853855095158	0.9566312112463855	0.41598730542024775	0.8983253486861277	0.6479573816412794	0.9640794046482977	0.924494697675181	0.9455301455798081	1.0	0.16666666666666666	0.0	0.017831309161460824	19
429	0.0224987094411121	0.00041045825969660677	-0.0003662543644438749	0.9178295528034801	-1	0	0	0.4	4	0.6153846153846154	8	0.46875	0.38461538461538464	7	5	7	2	0	0.5	8	4	15	0.125	0.14285714285714285	0.8114159311654667	0.9312738342066709	0.7299667821791701	0.7754370690939708	0.2912328224669984	0.9219577489686691	0.875637413293274	0.8913863718943844	0.6428571428571428	0.2857142857142857	0.0	-3.662543644438749e-05	5
3498	0.06312403989726904	0.011530865154099387	-0.00137655490584615	0.657058414790636	-1	0	0	0.3	3	0.8461538461538461	11	0.5357142857142857	0.6923076923076923	11	9	3	3	0	0.14285714285714285	2	14	15	0.375	0.15384615384615385	0.8336590882321928	0.9625164794317599	0.39512128845843536	0.9055709372306285	0.7285965916735078	0.9699843687918308	0.9254893046229979	0.9523012424072895	0.45454545454545453	0.18181818181818182	0.0	-0.000137655490584615	1
4079	0.05362513895579241	0.023869564146602375	0.021581745867550402	0.6617833947267877	-1	0	0	0.3	3	0.8461538461538461	11	0.5357142857142857	0.7692307692307693	12	10	2	1	0	0.14285714285714285	2	14	15	0.16666666666666666	0.15384615384615385	0.7164003008368306	0.9550144001948128	0.3697374111565737	0.9235319089924341	0.6051090979206715	0.9656867580390548	0.924494697675181	0.950796781937194	1.0	0.08333333333333333	0.0	0.021581745867550402	13
1013	0.05127236964300846	0.01347822452495215	0.009594763927452362	0.6414682548388406	-1	0	0	0.3	3	0.8461538461538461	11	0.38461538461538464	0.7692307692307693	11	10	3	2	0	0.23076923076923078	3	13	15	0.2222222222222222	0.16666666666666666	0.4957116827868388	0.9543576451897055	0.43685332238206004	0.9018901865922432	0.5673181716090511	0.9686324546997287	0.9234879118013528	0.9476602403674531	0.5454545454545454	0.2727272727272727	0.0	0.009594763927452362	39
4301	0.05343301756892564	0.022887128092865194	0.020906367060925846	0.6688972638559858	-1	0	0	0.3	3	0.8461538461538461	11	0.5357142857142857	0.7692307692307693	12	10	2	1	0	0.14285714285714285	2	14	15	0.16666666666666666	0.15384615384615385	0.7164003008368306	0.9550144001948128	0.3697374111565737	0.9261088815162343	0.6051090979206715	0.961124109214933	0.924494697675181	0.9493339291963911	1.0	0.25	0.0	0.020906367060925846	17
4626	0.05591650050568196	0.025744876040724486	0.02463060316400805	0.6688181247764178	-1	0	0	0.3	3	0.8461538461538461	11	0.5357142857142857	0.7692307692307693	12	10	2	1	0	0.14285714285714285	2	14	15	0.16666666666666666	0.15384615384615385	0.7164003008368306	0.9361050033863914	0.3697374111565737	0.9261088815162343	0.6051090979206715	0.961124109214933	0.9234879118013528	0.9430460289607664	1.0	0.25	0.0	0.02463060316400805	41
154	0.0021974507947698013	0.0011585808063770268	0.0011582418242101725	0.9868782645113665	-1	1.0	1	0.8	4	0.4	2	0.4666666666666667	0.4	4	2	2	0	0	0.6	3	5	7	0.0	1.0	0.8225710180185424	0.9257041859659827	0.3727805017420992	0.7105740949085866	0.6454834415000728	0.9499393244086092	0.9110360671638298	0.8929542261407234	0	0	0.0	0.0011582418242101725	35
595	0.002619169003640191	0.0011773841661165275	0.0011769292484923128	0.9764793134992255	-1	0.5	1	0.6666666666666666	4	0.5	3	0.4444444444444444	0.5	5	3	2	0	0	0.5	3	6	8	0.0	1.0	0.8253960305305494	0.9102460189922497	0.4547691498423504	0.7046114572626596	0.8374534403257481	0.9407470205396893	0.8956657958760631	0.8790663740891095	0	0	0.0	0.0011769292484923128	61
740	0.011502230931592488	0.0008111958218415997	-9.725050954148994e-05	0.9469846335366301	-1	0	0	0.42857142857142855	3	0.625	5	0.3333333333333333	0.625	8	5	1	0	0	0.8333333333333334	6	5	10	0.0	0	0.6290716743437419	0.7841054791100247	0.595250420762092	0.8762145484186618	0.6661429686153706	0.9541417779812104	0.8551342102940165	0.8903210012585785	0	0	0.0	-9.725050954148994e-06	9
5056	0.053831428387829124	0.02612458868949331	0.02534797259406744	0.6738547528423232	-1	0	0	0.3	3	0.8461538461538461	11	0.5357142857142857	0.7692307692307693	12	10	2	1	0	0.14285714285714285	2	14	15	0.16666666666666666	0.15384615384615385	0.7164003008368306	0.9361050033863914	0.3697374111565737	0.9261088815162343	0.6051090979206715	0.961124109214933	0.9234879118013528	0.9430460289607664	1.0	0.25	0.0	0.02534797259406744	22
5421	0.05522763172576094	0.026308316431110094	0.02503730907555253	0.6690257722070974	-1	0	0	0.3	3	0.8461538461538461	11	0.5357142857142857	0.7692307692307693	12	10	2	1	0	0.14285714285714285	2	14	15	0.16666666666666666	0.15384615384615385	0.7164003008368306	0.9361050033863914	0.3697374111565737	0.9261088815162343	0.6051090979206715	0.9656867580390548	0.924494697675181	0.945322024350657	1.0	0.08333333333333333	0.0	0.02503730907555253	18
877	0.05345002654529158	0.013864941838520857	0.009503231902714118	0.644730280720485	-1	0	0	0.3	3	0.8461538461538461	11	0.38461538461538464	0.7692307692307693	11	10	3	2	0	0.23076923076923078	3	13	15	0.2222222222222222	0.16666666666666666	0.4957116827868388	0.9543576451897055	0.43685332238206004	0.9018901865922432	0.5673181716090511	0.9686324546997287	0.9234879118013528	0.9476602403674531	0.5454545454545454	0.2727272727272727	0.0	0.009503231902714118	23
4784	0.05259826401320923	0.0231328292740367	0.01970698293550338	0.6635247912942046	-1	0	0	0.3	3	0.8461538461538461	11	0.5357142857142857	0.7692307692307693	12	10	2	2	0	0.14285714285714285	2	14	15	0.3333333333333333	0.15384615384615385	0.7164003008368306	0.9361050033863914	0.3697374111565737	0.923705116542307	0.6051090979206715	0.9656867580390548	0.924494697675181	0.9447226032901941	0.5416666666666667	0.16666666666666666	0.0	0.01970698293550338	10
4196	0.04910002718804803	0.021512425771356203	0.0200681287026728	0.6268172254260549	-1	0	0	0.4	4	0.6923076923076923	9	0.4166666666666667	0.5384615384615384	10	7	4	2	0	0.25	3	12	15	0.2222222222222222	0.15384615384615385	0.8336590882321928	0.9603071139967503	0.39512128845843536	0.9161590987414706	0.7879892699778452	0.9546101050984048	0.9339522756491996	0.946569091445297	0.55	0.3	0.0	0.0200681287026728	5
4136	0.05524661167255219	0.020162655331657977	0.018019044634678898	0.6122166756277146	-1	0	0	0.3	3	0.8461538461538461	11	0.5357142857142857	0.7692307692307693	12	10	2	1	0	0.14285714285714285	2	14	15	0.16666666666666666	0.15384615384615385	0.7164003008368306	0.9394575216469316	0.39512128845843536	0.9429285507450785	0.6051090979206715	0.9668393205796739	0.924494697675181	0.9513441485018737	1.0	0.25	0.0	0.018019044634678898	8
4085	0.05529156040222537	0.023434158146286688	0.022704629951715526	0.6642348114493495	-1	0	0	0.3	3	0.8461538461538461	11	0.5357142857142857	0.7692307692307693	11	10	3	1	0	0.14285714285714285	2	14	15	0.1111111111111111	0.15384615384615385	0.8336590882321928	0.9459070529798611	0.39512128845843536	0.9373535096122513	0.7285965916735078	0.971080070377281	0.9254893046229979	0.9537772079378813	1.0	0.18181818181818182	0.0	0.022704629951715526	9
450	1.1157022846814306e-05	8.610996587512305e-08	3.733556559424266e-08	0.9999983042305414	-1	0	0	0.75	3	0.3333333333333333	1	0.625	0.3333333333333333	1	1	3	1	0	0.5	4	2	5	0.1	0.6666666666666666	0.6914643592836001	0.5	0.739339042780697	0.5	0.21511214975146817	0.5	0.9142346670379539	0.5	1.0	0	0.0	3.733556559424266e-08	16
1240	0.053203225009433704	0.021261901089278893	0.003974784659998631	0.6830358870463965	-1	0	0	0.1	1	1.0	13	0.3125	0.8461538461538461	12	11	2	4	0	0.3333333333333333	4	12	15	0.5714285714285714	0	0.4957116827868388	0.9480585866464396	0.4082974270689987	0.8755296243327246	0.6479573816412794	0.9699744453944087	0.9191273211092107	0.941407018938418	0.20833333333333331	0.3333333333333333	0.0	0.003974784659998631	6
498	3.990036950500034e-05	2.3730953306127012e-08	8.628396148016316e-09	0.9999977442772604	-1	0	0	0.6666666666666666	2	0.5	1	0.6666666666666666	0.5	1	1	2	2	0	0.6666666666666666	3	2	4	0.25	0	0.1	0.5	0.7714956843717113	0.5	1.0	0.5	0.9785367447568072	0.5	1.0	1.0	0.18093090976408777	8.628396148016316e-09	8
1107	0.05382309350970981	0.014691551934949787	0.013783084683532159	0.6361070546321481	-1	0	0	0.3	3	0.8461538461538461	11	0.38461538461538464	0.7692307692307693	11	10	3	2	0	0.23076923076923078	3	13	15	0.2222222222222222	0.16666666666666666	0.4957116827868388	0.9543576451897055	0.43685332238206004	0.9066690262915662	0.5673181716090511	0.9686324546997287	0.9234879118013528	0.9485657311032251	0.5454545454545454	0.2727272727272727	0.0	0.013783084683532159	57
3778	0.05332726737574826	0.020804390684604636	0.017718021058875016	0.6620591114309443	-1	0	0	0.3	3	0.8461538461538461	11	0.5357142857142857	0.6923076923076923	11	9	3	2	0	0.14285714285714285	2	14	15	0.25	0.15384615384615385	0.8336590882321928	0.9652214463862064	0.39512128845843536	0.9085724889117415	0.7285965916735078	0.9656199661828301	0.9254893046229979	0.951891541164792	0.5454545454545454	0.2727272727272727	0.0	0.017718021058875016	11
4394	0.05684225028583212	0.023128062495021803	0.022871978988763603	0.6744621769322272	-1	0	0	0.3	3	0.8461538461538461	11	0.5357142857142857	0.7692307692307693	12	10	2	1	0	0.14285714285714285	2	14	15	0.16666666666666666	0.15384615384615385	0.6391925241066205	0.9583507417951264	0.4761324171421131	0.9305507181925415	0.5343467166391509	0.9684018002705934	0.9254893046229979	0.9548351259242266	1.0	0.25	0.0	0.022871978988763603	20
4069	0.04811826727046797	0.0035935823640447714	0.0020123634597373945	0.8898259544523004	-1	0	0	0.3	3	0.8461538461538461	11	0.23809523809523808	0.6923076923076923	11	9	3	2	0	0.7777777777777778	9	7	15	0.25	0.15384615384615385	0.5991415134414684	0.957793927414175	0.344353533854712	0.9130530638106764	0.7285965916735078	0.9486072411084989	0.9234879118013528	0.9424784845499878	0.5454545454545454	0.2727272727272727	0.0	0.0020123634597373945	3
1478	0.05354179068659242	0.02206605404923616	0.017448384872719415	0.6299359613652862	-1	0	0	0.3	3	0.8461538461538461	11	0.5357142857142857	0.7692307692307693	12	10	2	1	0	0.14285714285714285	2	14	15	0.16666666666666666	0.15384615384615385	0.8336590882321928	0.951297368127052	0.43685332238206004	0.8396692370915461	0.7285965916735078	0.9319404370175062	0.9254893046229979	0.9179576838838381	1.0	0.25	0.0	0.017448384872719415	10
2989	0.05682454361429978	0.018906303215043274	0.01679925820709125	0.6827074033489176	-1	0	0	0.3	3	0.8461538461538461	11	0.5357142857142857	0.7692307692307693	12	10	2	1	0	0.14285714285714285	2	14	15	0.16666666666666666	0.15384615384615385	0.6646853855095158	0.9566312112463855	0.41598730542024775	0.8983253486861277	0.6479573816412794	0.9640794046482977	0.924494697675181	0.9455301455798081	1.0	0.25	0.0	0.01679925820709125	14
952	0.05424848510799087	0.013953326630890208	0.009235675795248352	0.6387439875934338	-1	0	0	0.3	3	0.8461538461538461	11	0.38461538461538464	0.7692307692307693	11	10	3	2	0	0.23076923076923078	3	13	15	0.2222222222222222	0.16666666666666666	0.4957116827868388	0.9543576451897055	0.43685332238206004	0.8793616581218545	0.5673181716090511	0.9686324546997287	0.9234879118013528	0.943688869647303	0.5454545454545454	0.18181818181818182	0.0	0.009235675795248352	13
594	0.0021731419158169305	0.0013277739410647335	0.0013277339835385514	0.9849560445071098	-1	1.0	1	0.8	4	0.4	2	0.4666666666666667	0.4	4	2	2	0	0	0.6	3	5	7	0.0	1.0	0.8225710180185424	0.9257041859659827	0.3727805017420992	0.7105740949085866	0.6454834415000728	0.9236743745038746	0.8962559305152841	0.8777551444676622	0	0	0.0	0.0013277339835385514	49
1045	0.05220946611925076	0.006041746313705604	-0.0005870003424892063	0.7720556005121928	-1	0	0	0.3	3	0.8461538461538461	11	0.3125	0.6923076923076923	11	9	3	1	0	0.3333333333333333	4	12	15	0.125	0.15384615384615385	0.8336590882321928	0.9558223573443239	0.43685332238206004	0.8775644066209896	0.7285965916735078	0.9712457197505947	0.9254893046229979	0.9455544544566601	1.0	0.18181818181818182	0.0	-5.870003424892063e-05	2
3192	0.06808025728231858	0.01602394045916011	0.01526476869523852	0.6318118764698766	-1	0	0	0.3	3	0.8461538461538461	11	0.5357142857142857	0.7692307692307693	12	10	2	1	0	0.14285714285714285	2	14	15	0.16666666666666666	0.15384615384615385	0.4957116827868388	0.9536799067616971	0.43685332238206004	0.9091444554272144	0.5673181716090511	0.9614367195469877	0.9234879118013528	0.9452171693889634	1.0	0.25	0.0	0.01526476869523852	11
2366	0.05537079913798342	0.010984903291108267	0.01096147424530865	0.6485001083998541	-1	0	0	0.3	3	0.8461538461538461	11	0.5357142857142857	0.7692307692307693	12	10	2	2	0	0.14285714285714285	2	14	15	0.3333333333333333	0.15384615384615385	0.62355092485499	0.9524131758329316	0.41598730542024775	0.8954950943959846	0.6881590311580972	0.9612492198828387	0.9234879118013528	0.9418720520850014	0.5416666666666667	0.3333333333333333	0.0	0.01096147424530865	6
2173	0.055982146856398005	0.01936827208136031	0.017495135585274765	0.6845078122227852	-1	0	0	0.3	3	0.8461538461538461	11	0.5357142857142857	0.7692307692307693	12	10	2	1	0	0.14285714285714285	2	14	15	0.16666666666666666	0.15384615384615385	0.6646853855095158	0.9566312112463855	0.41598730542024775	0.8983253486861277	0.6479573816412794	0.9640794046482977	0.924494697675181	0.9455301455798081	1.0	0.16666666666666666	0.0	0.017495135585274765	36
1698	0.0582601913023652	0.014712204328223405	0.008445445822532528	0.6290873318250699	-1	0	0	0.3	3	0.8461538461538461	11	0.5357142857142857	0.7692307692307693	12	10	2	1	0	0.14285714285714285	2	14	15	0.16666666666666666	0.15384615384615385	0.6646853855095158	0.9566312112463855	0.41598730542024775	0.8983253486861277	0.6479573816412794	0.9640794046482977	0.924494697675181	0.9455301455798081	1.0	0.25	0.0	0.008445445822532528	8
5483	0.05580244059926516	0.026971900683578614	0.026252499615195983	0.67078241909416	-1	0	0	0.3	3	0.8461538461538461	11	0.5357142857142857	0.7692307692307693	12	10	2	1	0	0.14285714285714285	2	14	15	0.16666666666666666	0.15384615384615385	0.7164003008368306	0.9361050033863914	0.3697374111565737	0.9261088815162343	0.6051090979206715	0.9656867580390548	0.924494697675181	0.945322024350657	1.0	0.08333333333333333	0.0	0.026252499615195983	60
5206	0.05781945131792373	0.01176324764426911	0.007606485790528778	0.6422794853187387	-1	0	0	0.3	3	0.8461538461538461	11	0.5357142857142857	0.7692307692307693	12	10	2	1	0	0.14285714285714285	2	14	15	0.16666666666666666	0.15384615384615385	0.7729587952296532	0.9361352678709022	0.39512128845843536	0.9245896857500658	0.6051090979206715	0.9699430292677511	0.924494697675181	0.9472757038760736	1.0	0.08333333333333333	0.0	0.007606485790528778	7
3914	0.0538030094002314	0.024018252232466362	0.022580640783179923	0.6703227630293922	-1	0	0	0.3	3	0.8461538461538461	11	0.5357142857142857	0.7692307692307693	12	10	2	1	0	0.14285714285714285	2	14	15	0.16666666666666666	0.15384615384615385	0.7164003008368306	0.9550144001948128	0.3697374111565737	0.9261088815162343	0.6051090979206715	0.961124109214933	0.924494697675181	0.9493339291963911	1.0	0.25	0.0	0.022580640783179923	44
550	0.0027717650769840847	0.0005665449549805111	0.0005664233747364931	0.9805359379191342	-1	0.5	1	0.6666666666666666	4	0.5	3	0.4444444444444444	0.5	5	3	2	0	0	0.5	3	6	8	0.0	1.0	0.7207844525314557	0.8983775928263918	0.40768415691188453	0.691813506849027	0.8374534403257481	0.938345233536341	0.8956657958760631	0.8702873367827649	0	0	0.0	0.0005664233747364931	22
1447	0.06113169637680984	0.018864936520138934	0.01839098326854975	0.6239622413116971	-1	0	0	0.1	1	1.0	13	1.0	0.8461538461538461	12	11	2	2	0	0.06666666666666667	1	15	15	0.2857142857142857	0	0.6646853855095158	0.9538074086475951	0.39512128845843536	0.900069868216656	0.5673181716090511	0.9686264495407366	0.9234879118013528	0.9471092393920661	0.5416666666666666	0.25	0.0	0.01839098326854975	65
460	0.0007618571827365937	6.346899774381665e-05	5.04283482738429e-05	0.998594420875183	-1	0	0	0.6666666666666666	2	0.5	1	0.6666666666666666	0.5	3	1	0	0	0	0.6666666666666666	2	3	4	0.0	0	0.6699197633513353	0.9670194529187708	0.7200679832568553	0.5873327791701648	0.24522452830764566	0.8051546038420246	0.9282368483507825	0.8477023696595721	0	0	0.0	5.04283482738429e-05	16
651	0.05187624684033167	0.014568803161688102	0.012013562238985363	0.615143900394985	-1	0	0	0.3	3	0.8461538461538461	11	0.38461538461538464	0.7692307692307693	11	10	3	2	0	0.23076923076923078	3	13	15	0.2222222222222222	0.16666666666666666	0.4957116827868388	0.9543576451897055	0.43685332238206004	0.9018901865922432	0.5673181716090511	0.9686324546997287	0.9234879118013528	0.9476602403674531	0.5454545454545454	0.2727272727272727	0.0	0.012013562238985363	60
2438	0.05847490956208902	0.019606621907468556	0.017427350829908102	0.6807323021280542	-1	0	0	0.3	3	0.8461538461538461	11	0.5357142857142857	0.7692307692307693	12	10	2	1	0	0.14285714285714285	2	14	15	0.16666666666666666	0.15384615384615385	0.6646853855095158	0.9566312112463855	0.41598730542024775	0.8983253486861277	0.6479573816412794	0.9640794046482977	0.924494697675181	0.9455301455798081	1.0	0.25	0.0	0.017427350829908102	55
125	0.0013154687750053815	0.0002303447201972258	-1.1717831990378377e-06	0.9981223315937074	-1	0	0	0.5	4	0.5555555555555556	5	0.55	0.3333333333333333	5	3	5	2	0	0.8	5	4	11	0.16666666666666666	0.75	0.36402363292711026	0.827325262841555	0.6292561817322404	0.8250962372974177	0.5734451880691535	0.8620017614837183	0.8237755382346955	0.838894148031955	0.6	0	0.0	-1.1717831990378377e-07	10
209	0.04334720054583132	0.0015659322175294995	-0.00023163883847907634	0.9687277351980864	-1	0	0	0.25	2	0.9	9	0.5454545454545454	0.9	11	9	0	0	0	0.18181818181818182	11	2	12	0.0	0	0.6598358861804343	0.8789712367152053	0.27887390876631474	0.8069669636651784	0.7313615937625934	0.9102662418423536	0.8825178167779115	0.8710204740404452	0	0	0.0	-2.3163883847907635e-05	4
5491	0.05866921947059581	0.022383841435483696	0.018067278966599588	0.6878532188924382	-1	0	0	0.3	3	0.8461538461538461	11	0.5357142857142857	0.7692307692307693	12	10	2	1	0	0.14285714285714285	2	14	15	0.16666666666666666	0.15384615384615385	0.7164003008368306	0.9361050033863914	0.3697374111565737	0.927036860452139	0.6051090979206715	0.9656867580390548	0.924494697675181	0.9455565547402703	1.0	0.16666666666666666	0.0	0.018067278966599588	7
657	0.0011160634874164753	0.00045401800614420417	0.00045399965022002026	0.9948588747141255	-1	0	0	0.3333333333333333	1	1.0	2	0.6666666666666666	0.5	1	1	2	0	0	0.6666666666666666	2	3	4	0.0	0	0.28353981937456185	0.5	0.9073657223943481	0.5	0.38445471020487165	0.5	0.9390092165285909	0.5	0	0	0.0	0.00045399965022002026	39
4486	0.05846711787992806	0.024682238456673108	0.02405134195850638	0.6798462653319264	-1	0	0	0.3	3	0.8461538461538461	11	0.5357142857142857	0.7692307692307693	12	10	2	1	0	0.14285714285714285	2	14	15	0.16666666666666666	0.15384615384615385	0.7164003008368306	0.956708460659507	0.39512128845843536	0.9429285507450785	0.6051090979206715	0.9668393205796739	0.9254893046229979	0.956518525094893	1.0	0.25	0.0	0.02405134195850638	33
841	0.05276256896502866	0.013727920309033918	0.009287484515007053	0.6520063067032617	-1	0	0	0.3	3	0.8461538461538461	11	0.38461538461538464	0.7692307692307693	11	10	3	2	0	0.23076923076923078	3	13	15	0.2222222222222222	0.16666666666666666	0.4957116827868388	0.9543576451897055	0.43685332238206004	0.9018901865922432	0.5673181716090511	0.9686324546997287	0.9234879118013528	0.9476602403674531	0.5454545454545454	0.2727272727272727	0.0	0.009287484515007053	38
3349	0.0584591835371925	0.019887473509258635	0.01755636296233838	0.6849050678846429	-1	0	0	0.3	3	0.8461538461538461	11	0.5357142857142857	0.7692307692307693	12	10	2	1	0	0.14285714285714285	2	14	15	0.16666666666666666	0.15384615384615385	0.6646853855095158	0.9566312112463855	0.41598730542024775	0.8983253486861277	0.6479573816412794	0.9640794046482977	0.924494697675181	0.9455301455798081	1.0	0.16666666666666666	0.0	0.01755636296233838	19
2944	0.0590529680351216	0.01965521902653908	0.01754200426374508	0.6836834235708134	-1	0	0	0.3	3	0.8461538461538461	11	0.5357142857142857	0.7692307692307693	12	10	2	1	0	0.14285714285714285	2	14	15	0.16666666666666666	0.15384615384615385	0.6646853855095158	0.9566312112463855	0.41598730542024775	0.8983253486861277	0.6479573816412794	0.9640794046482977	0.924494697675181	0.9455301455798081	1.0	0.25	0.0	0.01754200426374508	28
1582	0.05807424212580137	0.02188303945601796	0.019900417356847375	0.6803087307630362	-1	0	0	0.3	3	0.8461538461538461	11	0.5357142857142857	0.7692307692307693	12	10	2	1	0	0.14285714285714285	2	14	15	0.16666666666666666	0.15384615384615385	0.6646853855095158	0.9566312112463855	0.41598730542024775	0.9039095073219501	0.6479573816412794	0.9640794046482977	0.924494697675181	0.9465963272174566	1.0	0.25	0.0	0.019900417356847375	20
2395	0.059274771345747955	0.022904060716563906	0.02095167902387081	0.6804613737502883	-1	0	0	0.3	3	0.8461538461538461	11	0.5357142857142857	0.7692307692307693	12	10	2	1	0	0.14285714285714285	2	14	15	0.16666666666666666	0.15384615384615385	0.6646853855095158	0.9566312112463855	0.41598730542024775	0.9039095073219501	0.6479573816412794	0.9678568402943398	0.924494697675181	0.9485016506195839	1.0	0.25	0.0	0.02095167902387081	29
923	0.037802952033228907	0.006659381819659344	0.0006078229022764283	0.6616061378458014	-1	0	0	0.3	3	0.7692307692307693	10	0.3409090909090909	0.6153846153846154	11	8	3	4	0	0.36363636363636365	4	11	15	0.5714285714285714	0	0.8336590882321928	0.9594538050149245	0.43685332238206004	0.9148708766569683	0.5673181716090511	0.9730396622744352	0.9415147609736184	0.9544154985555754	0.18181818181818182	0.2727272727272727	0.0	0.0006078229022764283	6
2320	0.04677754288825534	0.0018246710446392495	-0.0014033057241300269	0.8982224404093716	-1	0	0	0.4	4	0.6923076923076923	9	0.2777777777777778	0.6923076923076923	12	9	2	1	0	0.6666666666666666	6	9	15	0.2	0.3333333333333333	0.6646853855095158	0.9566312112463855	0.41598730542024775	0.8983253486861277	0.6479573816412794	0.9640794046482977	0.924494697675181	0.9455301455798081	1.0	0.16666666666666666	0.0	-0.0001403305724130027	0
4350	0.05408459104627032	0.024049833105912355	0.022147166896170908	0.6726274466318694	-1	0	0	0.3	3	0.8461538461538461	11	0.5357142857142857	0.7692307692307693	12	10	2	1	0	0.14285714285714285	2	14	15	0.16666666666666666	0.15384615384615385	0.7164003008368306	0.9550144001948128	0.3697374111565737	0.9261088815162343	0.6051090979206715	0.961124109214933	0.924494697675181	0.9493339291963911	1.0	0.08333333333333333	0.0	0.022147166896170908	16
4695	0.0540754699072725	0.026297461407088604	0.025863658420190797	0.6740156040354337	-1	0	0	0.3	3	0.8461538461538461	11	0.5357142857142857	0.7692307692307693	12	10	2	1	0	0.14285714285714285	2	14	15	0.16666666666666666	0.15384615384615385	0.7164003008368306	0.9361050033863914	0.3697374111565737	0.9261088815162343	0.6051090979206715	0.9656867580390548	0.924494697675181	0.945322024350657	1.0	0.25	0.0	0.025863658420190797	40
4721	0.05718759527970758	0.025780508993915548	0.024894597363821793	0.6731001766893511	-1	0	0	0.3	3	0.8461538461538461	11	0.5357142857142857	0.7692307692307693	12	10	2	1	0	0.14285714285714285	2	14	15	0.16666666666666666	0.15384615384615385	0.7164003008368306	0.956708460659507	0.39512128845843536	0.9429285507450785	0.6051090979206715	0.9668393205796739	0.9254893046229979	0.956518525094893	1.0	0.25	0.0	0.024894597363821793	32
5006	0.05660306192990674	0.026869129397569944	0.025757949811611502	0.6745134031455298	-1	0	0	0.3	3	0.8461538461538461	11	0.5357142857142857	0.7692307692307693	12	10	2	1	0	0.14285714285714285	2	14	15	0.16666666666666666	0.15384615384615385	0.7164003008368306	0.9361050033863914	0.3697374111565737	0.9261088815162343	0.6051090979206715	0.9656867580390548	0.924494697675181	0.945322024350657	1.0	0.25	0.0	0.025757949811611502	37
5103	0.055063536738159446	0.027124948205039717	0.02568023845041638	0.6707427522728293	-1	0	0	0.3	3	0.8461538461538461	11	0.5357142857142857	0.7692307692307693	12	10	2	1	0	0.14285714285714285	2	14	15	0.16666666666666666	0.15384615384615385	0.7164003008368306	0.9361050033863914	0.3697374111565737	0.9261088815162343	0.6051090979206715	0.9625298211914572	0.9254893046229979	0.9437276936117666	1.0	0.25	0.0	0.02568023845041638	34
2414	0.05277630820109825	0.012606941520892942	0.004477025138413474	0.6205121703668648	-1	0	0	0.3	3	0.8461538461538461	11	0.5357142857142857	0.6923076923076923	11	9	3	2	0	0.14285714285714285	2	14	15	0.25	0.15384615384615385	0.8336590882321928	0.9548919240581357	0.43685332238206004	0.8517308387888437	0.7285965916735078	0.9319290655749837	0.9254893046229979	0.9221909706216995	0.5454545454545454	0.45454545454545453	0.0	0.004477025138413474	5
4575	0.05914658716803235	0.025123515569063195	0.0247956355784927	0.6726084269438686	-1	0	0	0.3	3	0.8461538461538461	11	0.5357142857142857	0.7692307692307693	12	10	2	1	0	0.14285714285714285	2	14	15	0.16666666666666666	0.15384615384615385	0.7164003008368306	0.956708460659507	0.39512128845843536	0.9429285507450785	0.7285965916735078	0.9678580054714405	0.9339522756491996	0.9569635002505035	1.0	0.16666666666666666	0.0	0.0247956355784927	45
391	0.0027873331106628863	3.5132510101639885e-05	8.928102291901316e-07	0.9812831570134597	-1	0	0	0.5	2	0.6666666666666666	2	1.0	0.6666666666666666	4	2	0	0	0	0.2	5	1	5	0.0	0.5	0.3020384418563541	0.9564228870544874	0.7059070919009226	0.9456190734386533	0.48399979203546123	0.828106845638681	0.8621655225425786	0.9245326211834951	0	0	0.0	8.928102291901316e-07	14
4378	0.06156728062940472	0.026197342175796223	0.023421843902557415	0.7234985477249909	-1	0	0	0.3	3	0.8461538461538461	11	0.5357142857142857	0.7692307692307693	12	10	2	1	0	0.14285714285714285	2	14	15	0.16666666666666666	0.15384615384615385	0.7164003008368306	0.956708460659507	0.39512128845843536	0.9403011797950092	0.6051090979206715	0.9668393205796739	0.9254893046229979	0.955851023305745	1.0	0.16666666666666666	0.0	0.023421843902557415	11
1474	0.060038874379955164	0.025193833775038994	0.024065706408978402	0.6812333314970762	-1	0	0	0.3	3	0.8461538461538461	11	0.5357142857142857	0.7692307692307693	12	10	2	1	0	0.14285714285714285	2	14	15	0.16666666666666666	0.15384615384615385	0.6646853855095158	0.9566312112463855	0.41598730542024775	0.8977049484660704	0.6479573816412794	0.9640794046482977	0.924494697675181	0.9454137326809395	1.0	0.16666666666666666	0.0	0.024065706408978402	34
5184	0.04820963115746533	0.0088984962716632	0.003614333947315074	0.8821973252245198	-1	0	0	0.3	3	0.8461538461538461	11	0.234375	0.7692307692307693	11	10	3	1	0	1.0	8	8	15	0.1111111111111111	0.15384615384615385	0.5991415134414684	0.9364368309630953	0.344353533854712	0.9250789695808799	0.7285965916735078	0.9639562680899559	0.9234879118013528	0.9442721869050007	1.0	0.2727272727272727	0.0	0.003614333947315074	2
3546	0.053660432410853574	0.02268425901261445	0.021039068519994007	0.6721948260705488	-1	0	0	0.3	3	0.8461538461538461	11	0.5357142857142857	0.7692307692307693	12	10	2	1	0	0.14285714285714285	2	14	15	0.16666666666666666	0.15384615384615385	0.7164003008368306	0.9550144001948128	0.3697374111565737	0.9261088815162343	0.6051090979206715	0.9656867580390548	0.924494697675181	0.9513716045959167	1.0	0.25	0.0	0.021039068519994007	107
757	0.02250186518610515	0.0023650004833004616	0.001931311620958438	0.9604787355603095	-1	0	0	0.375	3	0.6666666666666666	6	0.4583333333333333	0.6666666666666666	9	6	1	0	0	0.375	3	8	11	0.0	0.25	0.5396378848041474	0.8411747443971636	0.34150605406806744	0.8993487705819301	0.6249040532677317	0.8846399992010001	0.8978451251478008	0.8770416889491136	0	0	0.0	0.001931311620958438	16
4081	0.052132369452626386	0.023421713597121356	0.021670756950941873	0.6700774393555511	-1	0	0	0.3	3	0.8461538461538461	11	0.5357142857142857	0.7692307692307693	12	10	2	1	0	0.14285714285714285	2	14	15	0.16666666666666666	0.15384615384615385	0.7164003008368306	0.9550144001948128	0.3697374111565737	0.9261088815162343	0.6051090979206715	0.961124109214933	0.924494697675181	0.9493339291963911	1.0	0.25	0.0	0.021670756950941873	26
4457	0.05897640213796392	0.026113221833145153	0.025743542175534734	0.6755127080274899	-1	0	0	0.3	3	0.8461538461538461	11	0.5357142857142857	0.7692307692307693	12	10	2	1	0	0.14285714285714285	2	14	15	0.16666666666666666	0.15384615384615385	0.7164003008368306	0.956708460659507	0.39512128845843536	0.9429285507450785	0.6051090979206715	0.9668393205796739	0.9254893046229979	0.956518525094893	1.0	0.25	0.0	0.025743542175534734	66
3725	0.0574478849979562	0.024312778712893494	0.021583750978940976	0.6514949594550121	-1	0	0	0.2	2	0.8461538461538461	11	0.5357142857142857	0.7692307692307693	11	10	3	2	0	0.14285714285714285	2	14	15	0.2222222222222222	0	0.8336590882321928	0.9268991152266381	0.39512128845843536	0.8951673853633804	0.7285965916735078	0.9380841225659569	0.9234879118013528	0.9218369266463716	0.5454545454545454	0.45454545454545453	0.0	0.021583750978940976	11
2032	0.055426772484300044	0.019338151360581774	0.01700738390894589	0.6845418009238171	-1	0	0	0.3	3	0.8461538461538461	11	0.5357142857142857	0.7692307692307693	12	10	2	1	0	0.14285714285714285	2	14	15	0.16666666666666666	0.15384615384615385	0.6646853855095158	0.9566312112463855	0.41598730542024775	0.8983253486861277	0.6479573816412794	0.9640794046482977	0.924494697675181	0.9455301455798081	1.0	0.16666666666666666	0.0	0.01700738390894589	22
2136	0.057756715296288584	0.006393674486903631	0.0015051515658411946	0.6078196877030858	-1	0	0	0.3	3	0.8461538461538461	11	0.5357142857142857	0.7692307692307693	12	10	2	1	0	0.14285714285714285	2	14	15	0.16666666666666666	0.15384615384615385	0.6646853855095158	0.9566312112463855	0.4384153936816439	0.8836534235087171	0.6479573816412794	0.9599957846163044	0.9170379678829055	0.9408312995165204	1.0	0.3333333333333333	0.0	0.0015051515658411946	3
1141	0.048092682562924205	0.00829372665848167	0.00790277557826736	0.5959442454251138	-1	0	0	0.3	3	0.8461538461538461	11	0.38461538461538464	0.7692307692307693	11	10	3	2	0	0.23076923076923078	3	13	15	0.2222222222222222	0.16666666666666666	0.4957116827868388	0.9543576451897055	0.43685332238206004	0.9066690262915662	0.5673181716090511	0.9623270936253367	0.9234879118013528	0.9453917118465621	0.5454545454545454	0.2727272727272727	0.0	0.00790277557826736	9
3308	0.05994946544147334	0.022867533625851845	0.01773147242913821	0.6718820558934155	-1	0	0	0.2	2	0.9230769230769231	12	0.5357142857142857	0.8461538461538461	11	11	3	1	0	0.14285714285714285	2	14	15	0.1	0	0.8336590882321928	0.9496170373618833	0.39512128845843536	0.8932963598451934	0.7285965916735078	0.9711458847609822	0.9234879118013528	0.9457904685130152	1.0	0.36363636363636365	0.0	0.01773147242913821	2
1168	0.04098207319225733	0.006586857492404955	0.005379001039498771	0.5881850642157672	-1	0	0	0.3	3	0.8461538461538461	11	0.38461538461538464	0.7692307692307693	10	10	4	2	0	0.23076923076923078	3	13	15	0.16666666666666666	0.16666666666666666	0.8336590882321928	0.9560575217227675	0.43685332238206004	0.8406464730778529	0.8270249985013652	0.950044859772851	0.9339522756491996	0.928427994496853	0.55	0.4	0.0	0.005379001039498771	9
2455	0.05429521740458754	0.010683871131718904	0.010612203146234319	0.6458783613746975	-1	0	0	0.3	3	0.8461538461538461	11	0.5357142857142857	0.7692307692307693	12	10	2	2	0	0.14285714285714285	2	14	15	0.3333333333333333	0.15384615384615385	0.62355092485499	0.9524131758329316	0.41598730542024775	0.8951390464310521	0.6479573816412794	0.9678568402943398	0.9234879118013528	0.9452440510867927	0.5416666666666667	0.25	0.0	0.010612203146234319	6
3664	0.054507779918102406	0.02168501712074863	0.018317312938276886	0.6660491800328305	-1	0	0	0.3	3	0.8461538461538461	11	0.5357142857142857	0.6923076923076923	11	9	3	2	0	0.14285714285714285	2	14	15	0.25	0.15384615384615385	0.8336590882321928	0.9652214463862064	0.39512128845843536	0.9085724889117415	0.7285965916735078	0.9704762533544976	0.9254893046229979	0.954236540135607	0.5454545454545454	0.09090909090909091	0.0	0.018317312938276886	8
2045	0.05874042614536509	0.020434169573947784	0.017934137910520842	0.685734564495778	-1	0	0	0.3	3	0.8461538461538461	11	0.5357142857142857	0.7692307692307693	12	10	2	1	0	0.14285714285714285	2	14	15	0.16666666666666666	0.15384615384615385	0.6646853855095158	0.9566312112463855	0.41598730542024775	0.8983253486861277	0.6479573816412794	0.9640794046482977	0.924494697675181	0.9455301455798081	1.0	0.25	0.0	0.017934137910520842	28
899	0.00010158282893260853	1.5190404833367984e-07	1.516131418814077e-07	0.9999955462560383	-1	0	0	0.5	3	0.6666666666666666	4	0.5	0.3333333333333333	2	2	5	3	0	1.0	4	4	8	0.21428571428571427	0.4	0.13945074255868706	0.5973672977058027	0.6824058672622597	0.5946277775429744	0.832944216112692	0.7372873532708002	0.9534812925287368	0.6463845856282783	1.0	1.0	0.13381779823797796	1.516131418814077e-07	7
2892	0.05988958023584516	0.012419593885002434	0.007122680991153299	0.6349980433088348	-1	0	0	0.3	3	0.8461538461538461	11	0.5357142857142857	0.7692307692307693	12	10	2	1	0	0.14285714285714285	2	14	15	0.16666666666666666	0.15384615384615385	0.6646853855095158	0.9566312112463855	0.41598730542024775	0.9039095073219501	0.6479573816412794	0.9640794046482977	0.924494697675181	0.9465963272174566	1.0	0.25	0.0	0.007122680991153299	5
1265	0.05671727183118436	0.01816980457724347	0.014338790407356992	0.6852830842756719	-1	0	0	0.3	3	0.8461538461538461	11	0.5357142857142857	0.7692307692307693	12	10	2	2	0	0.14285714285714285	2	14	15	0.3333333333333333	0.15384615384615385	0.6646853855095158	0.9566312112463855	0.41598730542024775	0.9004105357506507	0.6479573816412794	0.962575645734828	0.924494697675181	0.9451938580487194	0.5416666666666667	0.3333333333333333	0.0	0.014338790407356992	76
3222	0.046703007434395996	0.0011419375954108653	-0.0010918578146262472	0.8959893981520655	-1	0	0	0.4	4	0.6923076923076923	9	0.2777777777777778	0.6923076923076923	12	9	2	1	0	0.6666666666666666	6	9	15	0.2	0.3333333333333333	0.6646853855095158	0.9566312112463855	0.41598730542024775	0.8983253486861277	0.6479573816412794	0.9595569796279341	0.919354789010395	0.943374465305821	1.0	0.25	0.0	-0.00010918578146262472	0
1263	0.050115194684771894	0.008624191529812902	0.008544076807991758	0.6240026348438896	-1	0	0	0.3	3	0.8461538461538461	11	0.38461538461538464	0.7692307692307693	11	10	3	2	0	0.23076923076923078	3	13	15	0.2222222222222222	0.16666666666666666	0.4957116827868388	0.9543576451897055	0.43685332238206004	0.9066690262915662	0.5673181716090511	0.9686324546997287	0.9234879118013528	0.9485657311032251	0.5454545454545454	0.2727272727272727	0.0	0.008544076807991758	10
1143	0.053418541854584084	0.01395111339656089	0.010924975198582206	0.6447755599788956	-1	0	0	0.3	3	0.8461538461538461	11	0.38461538461538464	0.7692307692307693	11	10	3	2	0	0.23076923076923078	3	13	15	0.2222222222222222	0.16666666666666666	0.4957116827868388	0.9543576451897055	0.43685332238206004	0.9018901865922432	0.5673181716090511	0.9686324546997287	0.9234879118013528	0.9476602403674531	0.5454545454545454	0.2727272727272727	0.0	0.010924975198582206	19
5327	0.05523503136974391	0.026857875220985428	0.025900498295278726	0.6754397357804245	-1	0	0	0.3	3	0.8461538461538461	11	0.5357142857142857	0.7692307692307693	12	10	2	1	0	0.14285714285714285	2	14	15	0.16666666666666666	0.15384615384615385	0.7164003008368306	0.9361050033863914	0.3697374111565737	0.9261088815162343	0.6051090979206715	0.9656867580390548	0.924494697675181	0.945322024350657	1.0	0.25	0.0	0.025900498295278726	39
4977	0.056035075938673955	0.025664455499416622	0.02501162016207527	0.6620565547294119	-1	0	0	0.3	3	0.8461538461538461	11	0.5357142857142857	0.7692307692307693	12	10	2	1	0	0.14285714285714285	2	14	15	0.16666666666666666	0.15384615384615385	0.7164003008368306	0.9361050033863914	0.3697374111565737	0.9261088815162343	0.6051090979206715	0.9656867580390548	0.924494697675181	0.945322024350657	1.0	0.08333333333333333	0.0	0.02501162016207527	68
4380	0.05827236588444663	0.024443634267589293	0.023907206526126518	0.6804569524872734	-1	0	0	0.3	3	0.8461538461538461	11	0.5357142857142857	0.7692307692307693	12	10	2	1	0	0.14285714285714285	2	14	15	0.16666666666666666	0.15384615384615385	0.7164003008368306	0.956708460659507	0.39512128845843536	0.9429285507450785	0.6051090979206715	0.9668393205796739	0.9254893046229979	0.956518525094893	1.0	0.25	0.0	0.023907206526126518	29
2620	0.05277709087211587	0.011520628286286562	-0.010773699816038323	0.6339805066256167	-1	0	0	0.3	3	0.7692307692307693	10	0.5769230769230769	0.6153846153846154	10	8	4	4	0	0.15384615384615385	13	2	15	0.4	0	0.40710751066392675	0.9486278170604611	0.39512128845843536	0.9227736872843232	0.7073500599456168	0.9748771718951157	0.9153816983244112	0.9533969792990382	0.3	0.3	0.0	-0.0010773699816038324	0
4517	0.054003076986906096	0.023694497909649826	0.0222797480899223	0.6643238741674694	-1	0	0	0.3	3	0.8461538461538461	11	0.5357142857142857	0.7692307692307693	12	10	2	1	0	0.14285714285714285	2	14	15	0.16666666666666666	0.15384615384615385	0.7164003008368306	0.9550144001948128	0.3697374111565737	0.9261088815162343	0.6051090979206715	0.9656867580390548	0.924494697675181	0.9513716045959167	1.0	0.25	0.0	0.0222797480899223	21
3048	0.05699652781738626	0.018896149706580257	0.01699722735646879	0.6847022024406433	-1	0	0	0.3	3	0.8461538461538461	11	0.5357142857142857	0.7692307692307693	12	10	2	1	0	0.14285714285714285	2	14	15	0.16666666666666666	0.15384615384615385	0.6646853855095158	0.9566312112463855	0.41598730542024775	0.8983253486861277	0.6479573816412794	0.9640794046482977	0.924494697675181	0.9455301455798081	1.0	0.25	0.0	0.01699722735646879	23
466	0.0011571072680789914	0.00011097979818517558	0.00011097525781643659	0.9961892349078957	-1	0	0	1.0	3	0.0	0	0.6666666666666666	0	2	0	1	0	0	0.6666666666666666	3	2	4	0.0	1.0	0	0	0	0	0	0	0	0	0	0	0	0.00011097525781643659	25
341	0.02101146819405939	0.003333848591498237	-0.0025637105037859135	0.9599041423256391	-1	0.25	1	0.6	6	0.38461538461538464	5	0.5357142857142857	0.3076923076923077	10	4	4	0	0	0.5714285714285714	4	7	15	0.0	0.16666666666666666	0.5810210193500325	0.7974770677419651	0.40580945571550575	0.8851155886787447	0.5598682750863624	0.9093953741830424	0.8456419194856117	0.8705941282237579	0	0	0.0	-0.00025637105037859136	2
3438	0.05881676788139484	0.005345643964117154	-0.0030270674900658343	0.6736984367183831	-1	0	0	0.3	3	0.8461538461538461	11	0.5357142857142857	0.6923076923076923	11	9	3	2	0	0.14285714285714285	2	14	15	0.25	0.15384615384615385	0.4957116827868388	0.9543576451897055	0.43685332238206004	0.9047140802168042	0.5673181716090511	0.9698759240063285	0.9234879118013528	0.9488713184578285	0.5454545454545454	0.09090909090909091	0.0	-0.00030270674900658345	2
3408	0.058225234331863364	0.012303395540216882	0.006767194595202176	0.6309900828687449	-1	0	0	0.3	3	0.8461538461538461	11	0.5357142857142857	0.7692307692307693	12	10	2	1	0	0.14285714285714285	2	14	15	0.16666666666666666	0.15384615384615385	0.6646853855095158	0.9566312112463855	0.41598730542024775	0.9038304211219639	0.6479573816412794	0.9678568402943398	0.924494697675181	0.948486828684228	1.0	0.25	0.0	0.006767194595202176	5
3443	0.056937427905170084	0.01966575428220034	0.017923936517505203	0.6801038858242467	-1	0	0	0.3	3	0.8461538461538461	11	0.5357142857142857	0.7692307692307693	12	10	2	1	0	0.14285714285714285	2	14	15	0.16666666666666666	0.15384615384615385	0.6646853855095158	0.9566312112463855	0.41598730542024775	0.8983253486861277	0.6479573816412794	0.9678568402943398	0.924494697675181	0.9474713970923083	1.0	0.25	0.0	0.017923936517505203	9
1856	0.05712856853662629	0.020262853930050156	0.017609418073744894	0.6844061103153358	-1	0	0	0.3	3	0.8461538461538461	11	0.5357142857142857	0.7692307692307693	12	10	2	1	0	0.14285714285714285	2	14	15	0.16666666666666666	0.15384615384615385	0.6646853855095158	0.9566312112463855	0.41598730542024775	0.8983253486861277	0.7641749852647661	0.9652541302415287	0.924494697675181	0.9461188570791212	1.0	0.16666666666666666	0.0	0.017609418073744894	11
1978	0.058661164710996166	0.02084404428762344	0.016209349112349006	0.6795116118728415	-1	0	0	0.3	3	0.8461538461538461	11	0.5357142857142857	0.7692307692307693	12	10	2	1	0	0.14285714285714285	2	14	15	0.16666666666666666	0.15384615384615385	0.6646853855095158	0.9566312112463855	0.41598730542024775	0.9017127452805674	0.6479573816412794	0.9599957846163044	0.924494697675181	0.9442409269694478	1.0	0.4166666666666667	0.0	0.016209349112349006	22
541	0.018022927433121366	0.0024729579265169127	-0.0024463866403180243	0.9721561051085726	-1	0	0	0.5	4	0.6	6	0.3	0.5	7	5	4	2	0	0.625	5	8	12	0.2	0.2222222222222222	0.3185033385410147	0.9376477729031235	0.43685332238206004	0.9198860916185831	0.5673181716090511	0.9537468604340134	0.7078381074065349	0.9385366839137118	0.5714285714285714	0.2857142857142857	0.0	-0.00024463866403180246	3
2504	0.05661981900674534	0.01951991558643911	0.018034877748530517	0.6876535941749904	-1	0	0	0.3	3	0.8461538461538461	11	0.5357142857142857	0.7692307692307693	12	10	2	1	0	0.14285714285714285	2	14	15	0.16666666666666666	0.15384615384615385	0.6646853855095158	0.9566312112463855	0.41598730542024775	0.8983253486861277	0.6479573816412794	0.9640794046482977	0.924494697675181	0.9455301455798081	1.0	0.25	0.0	0.018034877748530517	21
5082	0.05693023988391277	0.017410034957964893	0.01388801147549558	0.6583020997636126	-1	0	0	0.3	3	0.8461538461538461	11	0.5357142857142857	0.6923076923076923	11	9	3	1	0	0.14285714285714285	2	14	15	0.125	0.15384615384615385	0.8336590882321928	0.9310440640527264	0.39512128845843536	0.9230797704030735	0.7285965916735078	0.9609588695228447	0.9254893046229979	0.9406824561947819	1.0	0.18181818181818182	0.0	0.01388801147549558	7
2233	0.057015747332542825	0.019459656308543884	0.01807170808422292	0.6876918831079335	-1	0	0	0.3	3	0.8461538461538461	11	0.5357142857142857	0.7692307692307693	12	10	2	1	0	0.14285714285714285	2	14	15	0.16666666666666666	0.15384615384615385	0.6646853855095158	0.9566312112463855	0.41598730542024775	0.8983253486861277	0.6479573816412794	0.9678568402943398	0.924494697675181	0.9474713970923083	1.0	0.25	0.0	0.01807170808422292	26
3116	0.05879154761273127	0.02022026234803163	0.0178102096395406	0.6845900193545102	-1	0	0	0.3	3	0.8461538461538461	11	0.5357142857142857	0.7692307692307693	12	10	2	1	0	0.14285714285714285	2	14	15	0.16666666666666666	0.15384615384615385	0.6646853855095158	0.9566312112463855	0.41598730542024775	0.8983253486861277	0.6479573816412794	0.9635941974616934	0.924494697675181	0.9452906643406117	1.0	0.25	0.0	0.0178102096395406	33
598	0.0006730540858104274	0.00012867945267164638	0.00012861505891870252	0.9977328426796179	-1	0	0	1.0	3	0.0	0	0.6666666666666666	0	2	0	1	1	0	0.6666666666666666	2	3	4	0.25	1.0	0	0	0	0	0	0	0	0	0	0	0	0.00012861505891870252	17
1859	0.05811167542983698	0.019991805212571375	0.017791225386314218	0.6832761353119432	-1	0	0	0.3	3	0.8461538461538461	11	0.5357142857142857	0.7692307692307693	12	10	2	1	0	0.14285714285714285	2	14	15	0.16666666666666666	0.15384615384615385	0.6646853855095158	0.9566312112463855	0.41598730542024775	0.8983253486861277	0.6479573816412794	0.9678568402943398	0.924494697675181	0.9474713970923083	1.0	0.3333333333333333	0.0	0.017791225386314218	12
3139	0.05898241493735127	0.019599095508781614	0.01591560035856367	0.676826694575482	-1	0	0	0.3	3	0.8461538461538461	11	0.5357142857142857	0.7692307692307693	12	10	2	1	0	0.14285714285714285	2	14	15	0.16666666666666666	0.15384615384615385	0.6646853855095158	0.9566312112463855	0.41598730542024775	0.9017127452805674	0.6479573816412794	0.9640794046482977	0.924494697675181	0.9461728596522389	1.0	0.3333333333333333	0.0	0.01591560035856367	15
4959	0.055764794549139705	0.025300853606205757	0.023923122605680948	0.6671878921452485	-1	0	0	0.3	3	0.8461538461538461	11	0.5357142857142857	0.7692307692307693	12	10	2	1	0	0.14285714285714285	2	14	15	0.16666666666666666	0.15384615384615385	0.7164003008368306	0.9361050033863914	0.3697374111565737	0.9261088815162343	0.6051090979206715	0.9656867580390548	0.924494697675181	0.945322024350657	1.0	0.08333333333333333	0.0	0.023923122605680948	30
1441	0.04708529791267958	0.0020798821715793023	0.0007202292122713152	0.5967978842824955	-1	0	0	0.3	3	0.8461538461538461	11	0.38461538461538464	0.7692307692307693	11	10	3	2	0	0.23076923076923078	3	13	15	0.2222222222222222	0.16666666666666666	0.4957116827868388	0.9543576451897055	0.43685332238206004	0.9051870330478629	0.5673181716090511	0.9686324546997287	0.9234879118013528	0.9482821817376583	0.5454545454545454	0.2727272727272727	0.0	0.0007202292122713152	4
5130	0.05511507735024523	0.02653299268655495	0.025522545963178916	0.6703398023798044	-1	0	0	0.3	3	0.8461538461538461	11	0.5357142857142857	0.7692307692307693	12	10	2	1	0	0.14285714285714285	2	14	15	0.16666666666666666	0.15384615384615385	0.7164003008368306	0.9361050033863914	0.3697374111565737	0.9261088815162343	0.6051090979206715	0.9656867580390548	0.924494697675181	0.945322024350657	1.0	0.25	0.0	0.025522545963178916	52
2330	0.05602929805370772	0.01940338539844328	0.017681227908258403	0.6868827524337688	-1	0	0	0.3	3	0.8461538461538461	11	0.5357142857142857	0.7692307692307693	12	10	2	1	0	0.14285714285714285	2	14	15	0.16666666666666666	0.15384615384615385	0.6646853855095158	0.9566312112463855	0.41598730542024775	0.8983253486861277	0.6479573816412794	0.9640794046482977	0.924494697675181	0.9455301455798081	1.0	0.25	0.0	0.017681227908258403	36
2613	0.05966867438377812	0.0259331772716038	0.022847511067228172	0.6821866420094231	-1	0	0	0.3	3	0.8461538461538461	11	0.5357142857142857	0.7692307692307693	12	10	2	1	0	0.14285714285714285	2	14	15	0.16666666666666666	0.15384615384615385	0.6646853855095158	0.9566312112463855	0.41598730542024775	0.8928499665645272	0.7641749852647661	0.9652541302415287	0.924494697675181	0.9451149581170553	1.0	0.16666666666666666	0.0	0.022847511067228172	7
939	0.048394030216694035	0.011211009205354365	0.010110610796834394	0.7032148726600111	-1	0	0	0.2	2	0.9166666666666666	11	1.0	0.75	11	9	2	2	0	0.07142857142857142	14	1	14	0.3333333333333333	0.3076923076923077	0.4957116827868388	0.9421098623431178	0.3727805017420992	0.9073591561242756	0.575070679527532	0.9605575435942367	0.8022583681620328	0.9401773807956062	0.5454545454545454	0.09090909090909091	0.0	0.010110610796834394	1
1688	0.058179532099092435	0.019693340811066242	0.01738473991579671	0.6836676071173395	-1	0	0	0.3	3	0.8461538461538461	11	0.5357142857142857	0.7692307692307693	12	10	2	1	0	0.14285714285714285	2	14	15	0.16666666666666666	0.15384615384615385	0.6646853855095158	0.9557841582184184	0.41598730542024775	0.9039095073219501	0.7641749852647661	0.9652541302415287	0.924494697675181	0.9468357530303121	1.0	0.25	0.0	0.01738473991579671	16
2595	0.058036877756269895	0.018442008758368655	0.016520684686063394	0.6843649699726999	-1	0	0	0.3	3	0.8461538461538461	11	0.5357142857142857	0.7692307692307693	12	10	2	1	0	0.14285714285714285	2	14	15	0.16666666666666666	0.15384615384615385	0.6646853855095158	0.9566312112463855	0.41598730542024775	0.8983253486861277	0.6479573816412794	0.9640794046482977	0.924494697675181	0.9455301455798081	1.0	0.25	0.0	0.016520684686063394	14
1450	0.0570761485916746	0.02059060971631611	0.017854821511566914	0.6870156200933861	-1	0	0	0.3	3	0.8461538461538461	11	0.5357142857142857	0.7692307692307693	12	10	2	2	0	0.14285714285714285	2	14	15	0.3333333333333333	0.15384615384615385	0.6646853855095158	0.9566312112463855	0.41598730542024775	0.9004105357506507	0.6479573816412794	0.9666953820719999	0.924494697675181	0.9472443683270145	0.5416666666666667	0.4166666666666667	0.0	0.017854821511566914	42
3717	0.054641745010930914	0.02259318445756141	0.020433462344348022	0.6717403751538534	-1	0	0	0.3	3	0.8461538461538461	11	0.5357142857142857	0.7692307692307693	12	10	2	1	0	0.14285714285714285	2	14	15	0.16666666666666666	0.15384615384615385	0.7164003008368306	0.9550144001948128	0.3697374111565737	0.9267791165496843	0.6051090979206715	0.9618365851547062	0.9254893046229979	0.9497980383935445	1.0	0.25	0.0	0.020433462344348022	92
1799	0.05207583329279743	0.02241594359010743	0.015646690812386302	0.6271214697288471	-1	0	0	0.3	3	0.8461538461538461	11	0.5357142857142857	0.6923076923076923	11	9	3	2	0	0.14285714285714285	2	14	15	0.25	0.15384615384615385	0.8336590882321928	0.9569252348175313	0.43685332238206004	0.881663543439961	0.7285965916735078	0.9622318804816348	0.9254893046229979	0.9417110284434226	0.5454545454545454	0.2727272727272727	0.0	0.015646690812386302	20
4302	0.05035094131033921	0.02571788034493892	0.024884722140144592	0.65623202098048	-1	0	0	0.3	3	0.8461538461538461	11	0.38461538461538464	0.6923076923076923	10	9	4	1	0	0.23076923076923078	3	13	15	0.09090909090909091	0.15384615384615385	0.8336590882321928	0.9659317493200197	0.39512128845843536	0.9116469355286588	0.7285965916735078	0.9737160362616386	0.9254893046229979	0.9567660693043932	1.0	0.1	0.0	0.024884722140144592	14
1373	0.05213767069612486	0.013506127223702511	0.010048502414721104	0.6290224837234744	-1	0	0	0.3	3	0.8461538461538461	11	0.38461538461538464	0.7692307692307693	11	10	3	2	0	0.23076923076923078	3	13	15	0.2222222222222222	0.16666666666666666	0.4957116827868388	0.9543576451897055	0.43685332238206004	0.9018901865922432	0.5673181716090511	0.9686324546997287	0.9234879118013528	0.9476602403674531	0.5454545454545454	0.18181818181818182	0.0	0.010048502414721104	14
2520	0.05919646384102312	0.025802506145234445	0.02367267664777643	0.6770328194914518	-1	0	0	0.3	3	0.8461538461538461	11	0.5357142857142857	0.7692307692307693	12	10	2	1	0	0.14285714285714285	2	14	15	0.16666666666666666	0.15384615384615385	0.6646853855095158	0.9566312112463855	0.41598730542024775	0.8928499665645272	0.6479573816412794	0.9640794046482977	0.924494697675181	0.9445159211513809	1.0	0.25	0.0	0.02367267664777643	13
5438	0.05470895778667896	0.026155235013109318	0.02546556873754842	0.6732958045618653	-1	0	0	0.3	3	0.8461538461538461	11	0.5357142857142857	0.7692307692307693	12	10	2	1	0	0.14285714285714285	2	14	15	0.16666666666666666	0.15384615384615385	0.7164003008368306	0.9361050033863914	0.3697374111565737	0.9261088815162343	0.6051090979206715	0.9656867580390548	0.924494697675181	0.945322024350657	1.0	0.25	0.0	0.02546556873754842	30
2864	0.06007769874811899	0.01472050621810595	0.010261211500475787	0.6294805319409993	-1	0	0	0.3	3	0.8461538461538461	11	0.5357142857142857	0.7692307692307693	12	10	2	1	0	0.14285714285714285	2	14	15	0.16666666666666666	0.15384615384615385	0.6646853855095158	0.9566312112463855	0.41598730542024775	0.8983253486861277	0.6479573816412794	0.9599957846163044	0.924494697675181	0.9435765205921977	1.0	0.3333333333333333	0.0	0.010261211500475787	10
5136	0.059509975623454184	0.01240711852257885	-0.003053920472081699	0.6681241065178738	-1	0	0	0.4	4	0.6923076923076923	9	0.5769230769230769	0.6923076923076923	12	9	2	1	0	0.15384615384615385	2	13	15	0.2	0.15384615384615385	0.5991415134414684	0.9293437646129029	0.344353533854712	0.9263254894337531	0.6051090979206715	0.9545814952916387	0.9226058519949458	0.9380722262155577	1.0	0.08333333333333333	0.0	-0.0003053920472081699	0
4087	0.048555782739415916	0.021621811863910243	-0.0021868096050666514	0.7562538509776747	-1	0	0	0.3	3	0.7692307692307693	10	0.38461538461538464	0.6923076923076923	11	9	3	2	0	0.23076923076923078	13	3	15	0.25	0	0.5991415134414684	0.9296176294601112	0.39512128845843536	0.9467547165172596	0.7285965916735078	0.9571476813228941	0.9234879118013528	0.9455792969381843	0.5454545454545454	0.36363636363636365	0.0	-0.00021868096050666513	0
3368	0.05870563094382518	0.016034199092637532	0.010565789185670136	0.6254397139003625	-1	0	0	0.3	3	0.8461538461538461	11	0.5357142857142857	0.7692307692307693	12	10	2	1	0	0.14285714285714285	2	14	15	0.16666666666666666	0.15384615384615385	0.6646853855095158	0.9566312112463855	0.41598730542024775	0.8994885314511277	0.6479573816412794	0.9678568402943398	0.924494697675181	0.9476833443787611	1.0	0.4166666666666667	0.0	0.010565789185670136	2
2815	0.059533326007877474	0.01825499107659348	0.016330572610317944	0.6798642891190159	-1	0	0	0.3	3	0.8461538461538461	11	0.5357142857142857	0.7692307692307693	12	10	2	1	0	0.14285714285714285	2	14	15	0.16666666666666666	0.15384615384615385	0.6646853855095158	0.9566312112463855	0.41598730542024775	0.8983253486861277	0.6479573816412794	0.9640794046482977	0.924494697675181	0.9455301455798081	1.0	0.25	0.0	0.016330572610317944	9
5549	0.05561569587100307	0.025794435528217308	0.02504683513264039	0.6615354359725651	-1	0	0	0.3	3	0.8461538461538461	11	0.5357142857142857	0.7692307692307693	12	10	2	1	0	0.14285714285714285	2	14	15	0.16666666666666666	0.15384615384615385	0.7164003008368306	0.9361050033863914	0.3697374111565737	0.9307822056158944	0.6051090979206715	0.9656867580390548	0.924494697675181	0.9465218401924939	1.0	0.3333333333333333	0.0	0.02504683513264039	11
1523	0.057715515422245685	0.020202052247670403	0.018036870253873932	0.6852809696126232	-1	0	0	0.3	3	0.8461538461538461	11	0.5357142857142857	0.7692307692307693	12	10	2	1	0	0.14285714285714285	2	14	15	0.16666666666666666	0.15384615384615385	0.6646853855095158	0.9557841582184184	0.41598730542024775	0.9039095073219501	0.6479573816412794	0.9640794046482977	0.924494697675181	0.9462544294599434	1.0	0.25	0.0	0.018036870253873932	35
2568	0.055126044197527355	0.018779055611583453	0.01679314066610499	0.680144276901859	-1	0	0	0.3	3	0.8461538461538461	11	0.5357142857142857	0.7692307692307693	12	10	2	1	0	0.14285714285714285	2	14	15	0.16666666666666666	0.15384615384615385	0.6646853855095158	0.9566312112463855	0.41598730542024775	0.8983253486861277	0.6479573816412794	0.9640794046482977	0.924494697675181	0.9455301455798081	1.0	0.25	0.0	0.01679314066610499	10
3040	0.058654727711776794	0.021451962609767044	0.021436795849868753	0.6813924740504587	-1	0	0	0.3	3	0.8461538461538461	11	0.5357142857142857	0.7692307692307693	12	10	2	1	0	0.14285714285714285	2	14	15	0.16666666666666666	0.15384615384615385	0.6626077067009708	0.9567361141184313	0.5196070822099729	0.9189943731954776	0.86229218409464	0.9711056420391718	0.9252371132155779	0.9531692845010376	1.0	0.25	0.0	0.021436795849868753	27
2551	0.055811114444922226	0.019381915657729554	0.01723757292536691	0.679009878874892	-1	0	0	0.3	3	0.8461538461538461	11	0.5357142857142857	0.7692307692307693	12	10	2	1	0	0.14285714285714285	2	14	15	0.16666666666666666	0.15384615384615385	0.6646853855095158	0.9566312112463855	0.41598730542024775	0.8983253486861277	0.7641749852647661	0.9652541302415287	0.924494697675181	0.9461188570791212	1.0	0.16666666666666666	0.0	0.01723757292536691	34
4686	0.05803685276545051	0.024640257388086666	0.024350255788403156	0.6705024565272173	-1	0	0	0.3	3	0.8461538461538461	11	0.5357142857142857	0.7692307692307693	12	10	2	1	0	0.14285714285714285	2	14	15	0.16666666666666666	0.15384615384615385	0.7164003008368306	0.956708460659507	0.39512128845843536	0.9429285507450785	0.6051090979206715	0.9668393205796739	0.9254893046229979	0.956518525094893	1.0	0.25	0.0	0.024350255788403156	30
40	0.003919527799181322	0.00020535323067299394	-6.923341376869116e-05	0.9943127287164608	-1	0	0	0.6	3	0.6	3	0.4666666666666667	0.6	6	3	0	1	0	0.6	5	3	7	1.0	1.0	0.9269516797880213	0.8980954477312295	0.6424303021328903	0.8540745651478118	0.766170106904369	0.8794714486394716	0.7532818943026216	0.8783466402240944	1.0	0.16666666666666666	0.0	-6.923341376869116e-06	15
3695	0.04922517994461627	0.024535481199227847	0.02424328777764624	0.6588876705401605	-1	0	0	0.3	3	0.8461538461538461	11	0.38461538461538464	0.6923076923076923	10	9	4	1	0	0.23076923076923078	3	13	15	0.09090909090909091	0.15384615384615385	0.8336590882321928	0.9659317493200197	0.39512128845843536	0.9116469355286588	0.7285965916735078	0.9737160362616386	0.9254893046229979	0.9567660693043932	1.0	0.3	0.0	0.02424328777764624	13
4250	0.05218734604629468	0.022278591019162547	0.01903039187412399	0.6652748477439367	-1	0	0	0.3	3	0.8461538461538461	11	0.5357142857142857	0.7692307692307693	12	10	2	1	0	0.14285714285714285	2	14	15	0.16666666666666666	0.15384615384615385	0.7164003008368306	0.9550144001948128	0.3697374111565737	0.9239863698713607	0.6051090979206715	0.9656867580390548	0.924494697675181	0.9508973106307086	1.0	0.25	0.0	0.01903039187412399	15
5472	0.05580342246472123	0.025320992434667657	0.02422724507483292	0.661022357842861	-1	0	0	0.3	3	0.8461538461538461	11	0.5357142857142857	0.7692307692307693	12	10	2	1	0	0.14285714285714285	2	14	15	0.16666666666666666	0.15384615384615385	0.7164003008368306	0.9361050033863914	0.3697374111565737	0.9261088815162343	0.6051090979206715	0.9656867580390548	0.924494697675181	0.945322024350657	1.0	0.25	0.0	0.02422724507483292	12
2023	0.05778158198872087	0.018704534920066056	0.01678239075962932	0.6846105876142408	-1	0	0	0.3	3	0.8461538461538461	11	0.5357142857142857	0.7692307692307693	12	10	2	1	0	0.14285714285714285	2	14	15	0.16666666666666666	0.15384615384615385	0.6646853855095158	0.9566312112463855	0.41598730542024775	0.8983253486861277	0.6479573816412794	0.9640794046482977	0.924494697675181	0.9455301455798081	1.0	0.25	0.0	0.01678239075962932	16
4091	0.05896462284929663	0.02326741566232027	0.02307935313679836	0.6748533611775213	-1	0	0	0.3	3	0.8461538461538461	11	0.5357142857142857	0.7692307692307693	11	10	3	1	0	0.14285714285714285	2	14	15	0.1111111111111111	0.15384615384615385	0.8336590882321928	0.962055744136022	0.39512128845843536	0.9373535096122513	0.7285965916735078	0.971080070377281	0.9254893046229979	0.9589400363096892	1.0	0.18181818181818182	0.0	0.02307935313679836	43
440	0.015400690112808684	0.0010414598179777836	0.0010327724779186638	0.9549373313052784	-1	0	0	0.3333333333333333	2	0.7142857142857143	5	0.375	0.5714285714285714	6	4	2	3	0	0.6666666666666666	6	4	9	0.5	0.3333333333333333	0.5850739973348644	0.8738343101979252	0.6876686632539816	0.9393780241204048	0.46587760967208924	0.8732338368167308	0.8399188622319915	0.9004204343874348	0.16666666666666666	0.5	0.0	0.0010327724779186638	10
792	0.013773510200750185	0.0005661928796598395	0.00012159232208760446	0.9557953451946498	-1	0	0	0.42857142857142855	3	0.625	5	0.4166666666666667	0.625	6	5	3	1	0	0.375	8	3	10	0.1111111111111111	0	0.5372858172789101	0.8932194102730814	0.6404547474781537	0.9028432055957991	0.5520165592629174	0.9026990540949518	0.8422458692465165	0.8996751015946939	1.0	0.16666666666666666	0.0	0.00012159232208760446	9
4581	0.05493812512131692	0.025143382132537986	0.02370492916104456	0.6627677669617912	-1	0	0	0.3	3	0.8461538461538461	11	0.5357142857142857	0.7692307692307693	12	10	2	1	0	0.14285714285714285	2	14	15	0.16666666666666666	0.15384615384615385	0.7164003008368306	0.9361050033863914	0.3697374111565737	0.9261088815162343	0.6051090979206715	0.961124109214933	0.9234879118013528	0.9430460289607664	1.0	0.25	0.0	0.02370492916104456	33
4013	0.055428347888859794	0.023547631578826517	0.021903762389779088	0.6696627886411577	-1	0	0	0.3	3	0.8461538461538461	11	0.5357142857142857	0.7692307692307693	12	10	2	1	0	0.14285714285714285	2	14	15	0.16666666666666666	0.15384615384615385	0.7164003008368306	0.9550144001948128	0.3697374111565737	0.9261088815162343	0.6051090979206715	0.961124109214933	0.924494697675181	0.9493339291963911	1.0	0.25	0.0	0.021903762389779088	25
3559	0.05059898757317009	0.020548485051607793	0.017993463383852226	0.6356982947141462	-1	0	0	0.3	3	0.8461538461538461	11	0.5357142857142857	0.6923076923076923	11	9	3	2	0	0.14285714285714285	2	14	15	0.25	0.15384615384615385	0.8336590882321928	0.9652214463862064	0.39512128845843536	0.9108733259274661	0.7285965916735078	0.9656199661828301	0.9254893046229979	0.9523174102633476	0.5454545454545454	0.2727272727272727	0.0	0.017993463383852226	17
1638	0.05903147723703793	0.014793281627240367	0.007303134557677937	0.6334376027809905	-1	0	0	0.3	3	0.8461538461538461	11	0.5357142857142857	0.7692307692307693	12	10	2	1	0	0.14285714285714285	2	14	15	0.16666666666666666	0.15384615384615385	0.6646853855095158	0.9557841582184184	0.41598730542024775	0.9039095073219501	0.6479573816412794	0.9640794046482977	0.924494697675181	0.9462544294599434	1.0	0.25	0.0	0.007303134557677937	5
2976	0.05923475402432511	0.01963129440226658	0.017773287525754404	0.6852915433443441	-1	0	0	0.3	3	0.8461538461538461	11	0.5357142857142857	0.7692307692307693	12	10	2	1	0	0.14285714285714285	2	14	15	0.16666666666666666	0.15384615384615385	0.6646853855095158	0.9566312112463855	0.41598730542024775	0.8973932441432421	0.6479573816412794	0.9640794046482977	0.924494697675181	0.9453553919656325	1.0	0.25	0.0	0.017773287525754404	13
1851	0.0567992654284799	0.019097586511759652	0.017622735732980975	0.686896014488848	-1	0	0	0.3	3	0.8461538461538461	11	0.5357142857142857	0.7692307692307693	12	10	2	1	0	0.14285714285714285	2	14	15	0.16666666666666666	0.15384615384615385	0.6646853855095158	0.9566312112463855	0.41598730542024775	0.8983253486861277	0.6479573816412794	0.9640794046482977	0.924494697675181	0.9455301455798081	1.0	0.25	0.0	0.017622735732980975	71
4454	0.05356253190680794	0.02279758701753585	0.02091554986808353	0.6618672861986636	-1	0	0	0.3	3	0.8461538461538461	11	0.5357142857142857	0.7692307692307693	12	10	2	1	0	0.14285714285714285	2	14	15	0.16666666666666666	0.15384615384615385	0.7164003008368306	0.9550144001948128	0.3697374111565737	0.9261088815162343	0.6051090979206715	0.961124109214933	0.924494697675181	0.9493339291963911	1.0	0.25	0.0	0.02091554986808353	19
66	0.04724274565321005	0.008512986693463995	0.008381766380317119	0.79949314833228	-1	0	0	0.2	2	0.9230769230769231	12	0.4166666666666667	0.8461538461538461	13	11	1	3	0	0.25	3	12	15	0.75	0	0.3720439075267377	0.9149796523548844	0.43685332238206004	0.9097674186901061	0.6696347359628755	0.924527068038104	0.7078381074065349	0.9166318282478596	0.07692307692307693	0.15384615384615385	0.0	0.008381766380317119	65
5334	0.052902043820573744	0.00983144677625539	0.00793355421907253	0.8951191976642021	-1	0	0	0.3	3	0.8461538461538461	11	0.234375	0.7692307692307693	11	10	3	3	0	1.0	8	8	15	0.3333333333333333	0.15384615384615385	0.5991415134414684	0.9240083132894997	0.39512128845843536	0.922115787795513	0.5673181716090511	0.9635642754663607	0.9234879118013528	0.9398122552641087	0.36363636363636365	0.36363636363636365	0.0	0.00793355421907253	3
3069	0.056671567629961964	0.019410597696871888	0.017444369065480875	0.68078041484067	-1	0	0	0.3	3	0.8461538461538461	11	0.5357142857142857	0.7692307692307693	12	10	2	1	0	0.14285714285714285	2	14	15	0.16666666666666666	0.15384615384615385	0.6646853855095158	0.9566312112463855	0.41598730542024775	0.8983253486861277	0.6479573816412794	0.9640794046482977	0.924494697675181	0.9455301455798081	1.0	0.25	0.0	0.017444369065480875	8
4909	0.05051965343732657	0.008242284341644797	0.007538940678419817	0.616460001356274	-1	0	0	0.4	4	0.6923076923076923	9	0.4166666666666667	0.6153846153846154	11	8	3	1	0	0.25	3	12	15	0.14285714285714285	0.15384615384615385	0.8336590882321928	0.9339185970088342	0.39512128845843536	0.9067415630402503	0.7285965916735078	0.9598843044871932	0.9254893046229979	0.9369878835338218	1.0	0.18181818181818182	0.0	0.007538940678419817	6
3875	0.05340423172630264	0.021709741585869375	0.018653512064058995	0.6432575125194226	-1	0	0	0.3	3	0.8461538461538461	11	0.5357142857142857	0.6923076923076923	11	9	3	2	0	0.14285714285714285	2	14	15	0.25	0.15384615384615385	0.8336590882321928	0.9652214463862064	0.39512128845843536	0.9085724889117415	0.7285965916735078	0.9656199661828301	0.9254893046229979	0.951891541164792	0.5454545454545454	0.09090909090909091	0.0	0.018653512064058995	14
5067	0.05601977222553719	0.026989659139981022	0.025550334758936203	0.6751543974679219	-1	0	0	0.3	3	0.8461538461538461	11	0.5357142857142857	0.7692307692307693	12	10	2	1	0	0.14285714285714285	2	14	15	0.16666666666666666	0.15384615384615385	0.7164003008368306	0.9361050033863914	0.3697374111565737	0.927036860452139	0.6051090979206715	0.9656867580390548	0.924494697675181	0.9455565547402703	1.0	0.4166666666666667	0.0	0.025550334758936203	33
1938	0.058508060295191344	0.014179389795339567	0.008983281437723669	0.6368523104565269	-1	0	0	0.3	3	0.8461538461538461	11	0.5357142857142857	0.7692307692307693	12	10	2	1	0	0.14285714285714285	2	14	15	0.16666666666666666	0.15384615384615385	0.6646853855095158	0.9566312112463855	0.41598730542024775	0.9039095073219501	0.6479573816412794	0.9640794046482977	0.924494697675181	0.9465963272174566	1.0	0.25	0.0	0.008983281437723669	4
3779	0.05516259236908345	0.02545798182234725	0.024537846005907728	0.6722397686643458	-1	0	0	0.3	3	0.8461538461538461	11	0.5357142857142857	0.7692307692307693	12	10	2	1	0	0.14285714285714285	2	14	15	0.16666666666666666	0.15384615384615385	0.7164003008368306	0.9550144001948128	0.36668434258312677	0.9316826285987383	0.6051090979206715	0.9656867580390548	0.9254638866577114	0.9526571873842751	1.0	0.3333333333333333	0.0	0.024537846005907728	31
1595	0.05684128675512723	0.019062419799311822	0.016855346915104864	0.6821567930427734	-1	0	0	0.3	3	0.8461538461538461	11	0.5357142857142857	0.7692307692307693	12	10	2	1	0	0.14285714285714285	2	14	15	0.16666666666666666	0.15384615384615385	0.6646853855095158	0.9566312112463855	0.41598730542024775	0.8983253486861277	0.6479573816412794	0.9640794046482977	0.924494697675181	0.9455301455798081	1.0	0.25	0.0	0.016855346915104864	55
3051	0.05817846427620666	0.01965723395193608	0.017419174923714923	0.6815365282701574	-1	0	0	0.3	3	0.8461538461538461	11	0.5357142857142857	0.7692307692307693	12	10	2	1	0	0.14285714285714285	2	14	15	0.16666666666666666	0.15384615384615385	0.6646853855095158	0.9566312112463855	0.41598730542024775	0.8983253486861277	0.6479573816412794	0.9599957846163044	0.924494697675181	0.9435765205921977	1.0	0.3333333333333333	0.0	0.017419174923714923	24
1968	0.053004991901952805	0.018431336589303453	0.014499465235386836	0.5891341782491848	-1	0	0	0.4	4	0.6923076923076923	9	0.5769230769230769	0.6923076923076923	11	9	3	1	0	0.15384615384615385	2	13	15	0.125	0.15384615384615385	0.4957116827868388	0.9567357406034767	0.39512128845843536	0.8989440319430678	0.7285965916735078	0.9647240912486533	0.9276668073603952	0.946010436124818	1.0	0.2727272727272727	0.0	0.014499465235386836	5
4805	0.053565966004281	0.023253608443462	0.02121379584804673	0.6643975686726966	-1	0	0	0.3	3	0.8461538461538461	11	0.5357142857142857	0.7692307692307693	12	10	2	1	0	0.14285714285714285	2	14	15	0.16666666666666666	0.15384615384615385	0.7164003008368306	0.9550144001948128	0.3697374111565737	0.9261088815162343	0.6051090979206715	0.961124109214933	0.924494697675181	0.9493339291963911	1.0	0.25	0.0	0.02121379584804673	14
5055	0.056910684187856726	0.02495205317116725	0.024399620982003583	0.6765089756192323	-1	0	0	0.3	3	0.8461538461538461	11	0.5357142857142857	0.7692307692307693	12	10	2	1	0	0.14285714285714285	2	14	15	0.16666666666666666	0.15384615384615385	0.7164003008368306	0.956708460659507	0.39512128845843536	0.9429285507450785	0.6051090979206715	0.9668393205796739	0.9254893046229979	0.956518525094893	1.0	0.25	0.0	0.024399620982003583	21
2799	0.05987298206114412	0.022123768143968	0.022024927942887303	0.6827884015843991	-1	0	0	0.3	3	0.8461538461538461	11	0.5357142857142857	0.7692307692307693	12	10	2	1	0	0.14285714285714285	2	14	15	0.16666666666666666	0.15384615384615385	0.6626077067009708	0.9567361141184313	0.5196070822099729	0.9189943731954776	0.8886601708696171	0.9716724830019022	0.924494697675181	0.9534718306599276	1.0	0.25	0.0	0.022024927942887303	75
3584	0.05581544939310575	0.020613439331420243	0.016944614201587563	0.6844482468189376	-1	0	0	0.3	3	0.8461538461538461	11	0.5357142857142857	0.7692307692307693	12	10	2	1	0	0.14285714285714285	2	14	15	0.16666666666666666	0.15384615384615385	0.6646853855095158	0.9566312112463855	0.41598730542024775	0.9017127452805674	0.7641749852647661	0.9652541302415287	0.924494697675181	0.9467550158540752	1.0	0.16666666666666666	0.0	0.016944614201587563	10
423	0.008802534120037404	0.000595573075309243	0.0005750024013999416	0.9914097869553324	-1	0	0	0.16666666666666666	1	1.0	6	0.5	0.5	3	3	4	1	0	1.0	4	4	8	0.08333333333333333	0	0.5790068774371921	0.9561620145004956	0.4787691948781722	0.8212679978047787	0.7071165700056566	0.7756440735413607	0.8190715584219223	0.8753684273363982	1.0	0.3333333333333333	0.0	0.0005750024013999416	15
637	0.012169411889586227	0.0016041558619060022	0.0010800813476576068	0.9594758930708618	-1	0	0	0.3333333333333333	2	0.8571428571428571	6	0.5625	0.8571428571428571	8	6	0	1	0	0.25	8	2	9	0.5	0	0.4957116827868388	0.9423010608892131	0.344353533854712	0.8031807793815698	0.5856634710927865	0.8972736810513577	0.763069649432189	0.8930445675189923	1.0	0.375	0.0	0.0010800813476576068	13
4631	0.05480525732991123	0.026424686040893253	0.025351783853352693	0.6697738712048869	-1	0	0	0.3	3	0.8461538461538461	11	0.5357142857142857	0.7692307692307693	12	10	2	1	0	0.14285714285714285	2	14	15	0.16666666666666666	0.15384615384615385	0.7164003008368306	0.9361050033863914	0.3697374111565737	0.9261088815162343	0.6051090979206715	0.9656867580390548	0.924494697675181	0.945322024350657	1.0	0.25	0.0	0.025351783853352693	60
1408	0.05279030279558044	0.009755030910986522	-0.009132523146025659	0.6346184424604404	-1	0	0	0.3	3	0.7692307692307693	10	0.5769230769230769	0.6153846153846154	10	8	4	4	0	0.15384615384615385	13	2	15	0.4	0	0.40710751066392675	0.9486278170604611	0.39512128845843536	0.9227736872843232	0.7073500599456168	0.9748771718951157	0.9153816983244112	0.9533969792990382	0.3	0.3	0.0	-0.0009132523146025658	1
1553	0.058035990227736416	0.014255568905389437	0.0077808378645492495	0.6333916810585829	-1	0	0	0.3	3	0.8461538461538461	11	0.5357142857142857	0.7692307692307693	12	10	2	1	0	0.14285714285714285	2	14	15	0.16666666666666666	0.15384615384615385	0.6646853855095158	0.9566312112463855	0.41598730542024775	0.9039095073219501	0.6479573816412794	0.9640794046482977	0.924494697675181	0.9465963272174566	1.0	0.25	0.0	0.0077808378645492495	5
4927	0.05954051489273363	0.024016664567503603	0.023748532585034725	0.6735382342592644	-1	0	0	0.3	3	0.8461538461538461	11	0.5357142857142857	0.7692307692307693	12	10	2	1	0	0.14285714285714285	2	14	15	0.16666666666666666	0.15384615384615385	0.7164003008368306	0.956708460659507	0.39512128845843536	0.9429285507450785	0.6051090979206715	0.9668393205796739	0.9254893046229979	0.956518525094893	1.0	0.08333333333333333	0.0	0.023748532585034725	32
675	0.002756407972916503	0.0005075982312705547	0.0005069393577895415	0.9818767089547688	-1	0.5	1	0.6666666666666666	4	0.5	3	0.4444444444444444	0.5	5	3	2	0	0	0.5	3	6	8	0.0	1.0	0.7207844525314557	0.8983775928263918	0.40768415691188453	0.691813506849027	0.8374534403257481	0.938345233536341	0.8956657958760631	0.8702873367827649	0	0	0.0	0.0005069393577895415	8
3906	0.05545624527899405	0.02381545133222746	0.02243512729263526	0.6722254122577324	-1	0	0	0.3	3	0.8461538461538461	11	0.5357142857142857	0.7692307692307693	12	10	2	1	0	0.14285714285714285	2	14	15	0.16666666666666666	0.15384615384615385	0.7164003008368306	0.9550144001948128	0.3697374111565737	0.9261088815162343	0.6051090979206715	0.961124109214933	0.924494697675181	0.9493339291963911	1.0	0.25	0.0	0.02243512729263526	34
2950	0.060123826910615304	0.02253516970612874	0.02229427446956522	0.6784052285782349	-1	0	0	0.3	3	0.8461538461538461	11	0.5357142857142857	0.7692307692307693	12	10	2	1	0	0.14285714285714285	2	14	15	0.16666666666666666	0.15384615384615385	0.6626077067009708	0.9567361141184313	0.5196070822099729	0.9183935785209862	0.86229218409464	0.9711056420391718	0.9252371132155779	0.9530494611116723	1.0	0.25	0.0	0.02229427446956522	37
5137	0.053942651668180915	0.02503743779286316	0.02412370130742985	0.6661857247351608	-1	0	0	0.3	3	0.8461538461538461	11	0.5357142857142857	0.7692307692307693	12	10	2	1	0	0.14285714285714285	2	14	15	0.16666666666666666	0.15384615384615385	0.7164003008368306	0.9361050033863914	0.3697374111565737	0.9261088815162343	0.6051090979206715	0.9656867580390548	0.924494697675181	0.945322024350657	1.0	0.25	0.0	0.02412370130742985	30
1183	0.0557866378142226	0.015634361417732077	0.01394575388502704	0.6511339454522669	-1	0	0	0.3	3	0.8461538461538461	11	0.38461538461538464	0.7692307692307693	11	10	3	2	0	0.23076923076923078	3	13	15	0.2222222222222222	0.16666666666666666	0.4957116827868388	0.9543576451897055	0.43685332238206004	0.9066690262915662	0.5673181716090511	0.9686324546997287	0.9234879118013528	0.9485657311032251	0.5454545454545454	0.2727272727272727	0.0	0.01394575388502704	61
1325	0.058627632551366944	0.020766133617637454	0.018030641167448493	0.6830961176481674	-1	0	0	0.3	3	0.8461538461538461	11	0.5357142857142857	0.7692307692307693	12	10	2	1	0	0.14285714285714285	2	14	15	0.16666666666666666	0.15384615384615385	0.6646853855095158	0.9566312112463855	0.41598730542024775	0.9039095073219501	0.6479573816412794	0.9678568402943398	0.924494697675181	0.9485016506195839	1.0	0.25	0.0	0.018030641167448493	97
1527	0.057503539785737044	0.0183472575824298	0.01623765046474779	0.6808040734264038	-1	0	0	0.3	3	0.8461538461538461	11	0.5357142857142857	0.7692307692307693	12	10	2	1	0	0.14285714285714285	2	14	15	0.16666666666666666	0.15384615384615385	0.6646853855095158	0.9566312112463855	0.41598730542024775	0.8983253486861277	0.6479573816412794	0.9640794046482977	0.924494697675181	0.9455301455798081	1.0	0.25	0.0	0.01623765046474779	4
1085	0.055741013043236885	0.01535414551279984	0.014332490100449046	0.6127461308946514	-1	0	0	0.3	3	0.8461538461538461	11	0.38461538461538464	0.7692307692307693	11	10	3	2	0	0.23076923076923078	3	13	15	0.2222222222222222	0.16666666666666666	0.4957116827868388	0.9543576451897055	0.43685332238206004	0.9066690262915662	0.5673181716090511	0.9686324546997287	0.9234879118013528	0.9485657311032251	0.5454545454545454	0.18181818181818182	0.0	0.014332490100449046	31
3006	0.05412063770053473	0.020742962129260013	0.017612030423284596	0.6580309832463975	-1	0	0	0.3	3	0.8461538461538461	11	0.5357142857142857	0.6923076923076923	11	9	3	2	0	0.14285714285714285	2	14	15	0.25	0.15384615384615385	0.8336590882321928	0.9652214463862064	0.39512128845843536	0.9085724889117415	0.7285965916735078	0.9704762533544976	0.9254893046229979	0.954236540135607	0.5454545454545454	0.09090909090909091	0.0	0.017612030423284596	31
1584	0.047762960277830856	0.009130190602604749	0.008760185072981184	0.6175619564615127	-1	0	0	0.3	3	0.8461538461538461	11	0.38461538461538464	0.7692307692307693	11	10	3	2	0	0.23076923076923078	3	13	15	0.2222222222222222	0.16666666666666666	0.4957116827868388	0.9543576451897055	0.43685332238206004	0.9018901865922432	0.5673181716090511	0.9686324546997287	0.9234879118013528	0.9476602403674531	0.5454545454545454	0.36363636363636365	0.0	0.008760185072981184	3
3853	0.054941645451189125	0.027334829298548267	0.025124734371134886	0.6601301683073793	-1	0	0	0.3	3	0.8461538461538461	11	0.5357142857142857	0.7692307692307693	11	10	3	1	0	0.14285714285714285	2	14	15	0.1111111111111111	0.15384615384615385	0.8336590882321928	0.9505782685843007	0.3890151513115415	0.911106752925145	0.7285965916735078	0.9442955588340186	0.9254893046229979	0.9373070054856033	1.0	0.2727272727272727	0.0	0.025124734371134886	13
1705	0.0461266979862447	0.001484786578210277	-0.0012996535675189175	0.8981859693701876	-1	0	0	0.4	4	0.6923076923076923	9	0.2777777777777778	0.6923076923076923	12	9	2	1	0	0.6666666666666666	6	9	15	0.2	0.3333333333333333	0.6646853855095158	0.9566312112463855	0.41598730542024775	0.8983253486861277	0.6479573816412794	0.9640794046482977	0.924494697675181	0.9455301455798081	1.0	0.25	0.0	-0.00012996535675189176	0
2155	0.057736149065538374	0.018183039141354485	0.016133744023186538	0.6814959364945257	-1	0	0	0.3	3	0.8461538461538461	11	0.5357142857142857	0.7692307692307693	12	10	2	1	0	0.14285714285714285	2	14	15	0.16666666666666666	0.15384615384615385	0.6646853855095158	0.9566312112463855	0.41598730542024775	0.8983253486861277	0.6479573816412794	0.9640794046482977	0.924494697675181	0.9455301455798081	1.0	0.25	0.0	0.016133744023186538	16
4950	0.04853089300655846	0.003499346061545359	0.0014137103559312655	0.9432315318487053	-1	0	0	0.3	3	0.7692307692307693	10	0.25	0.7692307692307693	12	10	2	3	0	0.6	6	10	15	0.5	0.14285714285714285	0.8195476454025155	0.9475583816332614	0.39512128845843536	0.9463364798083105	0.4781182241148937	0.9689746091789017	0.9254893046229979	0.9555743295723358	0.16666666666666666	0.25	0.0	0.0014137103559312655	3
2647	0.05895057591061536	0.019748703701906054	0.01767305997157195	0.6840571069193435	-1	0	0	0.3	3	0.8461538461538461	11	0.5357142857142857	0.7692307692307693	12	10	2	1	0	0.14285714285714285	2	14	15	0.16666666666666666	0.15384615384615385	0.6646853855095158	0.9566312112463855	0.41598730542024775	0.8983253486861277	0.6479573816412794	0.9640794046482977	0.924494697675181	0.9455301455798081	1.0	0.25	0.0	0.01767305997157195	32
1650	0.06069207073455534	0.012592415752030097	0.007388290809741825	0.6344960595227513	-1	0	0	0.3	3	0.8461538461538461	11	0.5357142857142857	0.7692307692307693	12	10	2	1	0	0.14285714285714285	2	14	15	0.16666666666666666	0.15384615384615385	0.6646853855095158	0.9566312112463855	0.41598730542024775	0.9039095073219501	0.6479573816412794	0.9640794046482977	0.924494697675181	0.9465963272174566	1.0	0.25	0.0	0.007388290809741825	6
3278	0.05831153093802482	0.01961025642375666	0.017271145420043245	0.6774019221640828	-1	0	0	0.3	3	0.8461538461538461	11	0.5357142857142857	0.7692307692307693	12	10	2	1	0	0.14285714285714285	2	14	15	0.16666666666666666	0.15384615384615385	0.6646853855095158	0.9566312112463855	0.41598730542024775	0.8983253486861277	0.7641749852647661	0.9652541302415287	0.924494697675181	0.9461188570791212	1.0	0.16666666666666666	0.0	0.017271145420043245	10
3052	0.06230793720901399	0.025408749540932373	0.01948227284758126	0.680437000041769	-1	0	0	0.3	3	0.8461538461538461	11	0.5357142857142857	0.7692307692307693	12	10	2	1	0	0.14285714285714285	2	14	15	0.16666666666666666	0.15384615384615385	0.6646853855095158	0.9566312112463855	0.41598730542024775	0.8928499665645272	0.6479573816412794	0.953112781338516	0.9203406851333411	0.9394571895687557	1.0	0.3333333333333333	0.0	0.01948227284758126	10
5326	0.05597353076836393	0.025642237490219585	0.025266520308657905	0.6521261617945691	-1	0	0	0.3	3	0.8461538461538461	11	0.5357142857142857	0.7692307692307693	12	10	2	1	0	0.14285714285714285	2	14	15	0.16666666666666666	0.15384615384615385	0.7164003008368306	0.9361050033863914	0.3697374111565737	0.9261088815162343	0.6051090979206715	0.9656867580390548	0.924494697675181	0.945322024350657	1.0	0.25	0.0	0.025266520308657905	24
4943	0.05297361754644725	0.02322751696619647	0.021959590269173795	0.6505287308043918	-1	0	0	0.3	3	0.8461538461538461	11	0.5357142857142857	0.7692307692307693	12	10	2	1	0	0.14285714285714285	2	14	15	0.16666666666666666	0.15384615384615385	0.5809021633469925	0.9645793166912611	0.5196070822099729	0.9239769350466567	0.6735550130545555	0.9643408534328523	0.9327999070618233	0.9540499840483984	1.0	0.25	0.0	0.021959590269173795	23
3865	0.054747878056877884	0.021826133740526013	0.02141057168516135	0.6663088211136239	-1	0	0	0.3	3	0.8461538461538461	11	0.5357142857142857	0.7692307692307693	12	10	2	1	0	0.14285714285714285	2	14	15	0.16666666666666666	0.15384615384615385	0.6321224728672086	0.9585886104097904	0.4761324171421131	0.901290938930995	0.5343467166391509	0.9652495373043115	0.924494697675181	0.9474786041455893	1.0	0.25	0.0	0.02141057168516135	15
554	0.051465856045587885	0.014506983533993316	0.00855698729239013	0.6451244478461531	-1	0	0	0.3	3	0.8461538461538461	11	0.38461538461538464	0.7692307692307693	11	10	3	2	0	0.23076923076923078	3	13	15	0.2222222222222222	0.16666666666666666	0.4957116827868388	0.9543576451897055	0.43685332238206004	0.9018901865922432	0.5673181716090511	0.9686324546997287	0.9234879118013528	0.9476602403674531	0.5454545454545454	0.2727272727272727	0.0	0.00855698729239013	26
44	2.849433378803645e-05	3.264244141102445e-06	3.1114645824928358e-06	0.9999964954806883	-1	0	0	0.5	2	0.6666666666666666	2	0.625	0.6666666666666666	4	2	0	2	0	0.5	4	2	5	1.0	0	0.8291410873651499	0.9464705124313628	0.6980442818470932	0.8877937443381824	0.5825125434607792	0.9530014901226691	0.8889317165894266	0.9340193808275774	0.75	0.5	0.0	3.1114645824928358e-06	21
4224	0.06081921811307246	0.020981256387915898	-0.0029427253575095907	0.7071167226791628	-1	0	0	0.3	3	0.8461538461538461	11	0.5357142857142857	0.7692307692307693	12	10	2	1	0	0.14285714285714285	2	14	15	0.16666666666666666	0.15384615384615385	0.7164003008368306	0.956708460659507	0.39512128845843536	0.9406290725043104	0.6051090979206715	0.9666388231820192	0.9234879118013528	0.9558456890458104	1.0	0.25	0.0	-0.00029427253575095905	0
1414	0.05630144886212196	0.020331849270591354	0.018257727672635064	0.6846723640557386	-1	0	0	0.3	3	0.8461538461538461	11	0.5357142857142857	0.7692307692307693	12	10	2	1	0	0.14285714285714285	2	14	15	0.16666666666666666	0.15384615384615385	0.6646853855095158	0.9566312112463855	0.41598730542024775	0.8983253486861277	0.6479573816412794	0.9678568402943398	0.924494697675181	0.9474713970923083	1.0	0.25	0.0	0.018257727672635064	72
4780	0.05936475402551077	0.024325877500649358	0.0240267842886533	0.6744044282272046	-1	0	0	0.3	3	0.8461538461538461	11	0.5357142857142857	0.7692307692307693	12	10	2	1	0	0.14285714285714285	2	14	15	0.16666666666666666	0.15384615384615385	0.7164003008368306	0.956708460659507	0.39512128845843536	0.9429285507450785	0.6051090979206715	0.9668393205796739	0.9254893046229979	0.956518525094893	1.0	0.25	0.0	0.0240267842886533	27
1519	0.05936075974915487	0.022535897827209266	0.02033130591086274	0.6841911051050052	-1	0	0	0.3	3	0.8461538461538461	11	0.5357142857142857	0.7692307692307693	12	10	2	1	0	0.14285714285714285	2	14	15	0.16666666666666666	0.15384615384615385	0.6646853855095158	0.9566312112463855	0.41598730542024775	0.9039095073219501	0.6479573816412794	0.9640794046482977	0.924494697675181	0.9465963272174566	1.0	0.16666666666666666	0.0	0.02033130591086274	30
4138	0.05354919393338636	0.020607409004174557	0.020590080810522743	0.673099987159959	-1	0	0	0.3	3	0.8461538461538461	11	0.5357142857142857	0.7692307692307693	12	10	2	1	0	0.14285714285714285	2	14	15	0.16666666666666666	0.15384615384615385	0.7164003008368306	0.9550144001948128	0.36668434258312677	0.9271223348821624	0.6051090979206715	0.9656867580390548	0.9254638866577114	0.9516009299378217	1.0	0.25	0.0	0.020590080810522743	13
3826	0.05326983052487301	0.021795530849423154	0.01838173180387797	0.6620523605320939	-1	0	0	0.3	3	0.8461538461538461	11	0.5357142857142857	0.6923076923076923	11	9	3	2	0	0.14285714285714285	2	14	15	0.25	0.15384615384615385	0.8336590882321928	0.9652214463862064	0.39512128845843536	0.9085724889117415	0.7285965916735078	0.9704762533544976	0.9254893046229979	0.954236540135607	0.5454545454545454	0.09090909090909091	0.0	0.01838173180387797	23
2348	0.05747101235868023	0.0198095772724107	0.01777580642341655	0.6850901861664576	-1	0	0	0.3	3	0.8461538461538461	11	0.5357142857142857	0.7692307692307693	12	10	2	1	0	0.14285714285714285	2	14	15	0.16666666666666666	0.15384615384615385	0.6646853855095158	0.9566312112463855	0.41598730542024775	0.8983253486861277	0.6479573816412794	0.9640794046482977	0.924494697675181	0.9455301455798081	1.0	0.25	0.0	0.01777580642341655	31
2292	0.05629155532980849	0.019899825748548587	0.017457200104271743	0.6844842889899485	-1	0	0	0.3	3	0.8461538461538461	11	0.5357142857142857	0.7692307692307693	12	10	2	1	0	0.14285714285714285	2	14	15	0.16666666666666666	0.15384615384615385	0.6646853855095158	0.9566312112463855	0.41598730542024775	0.8983253486861277	0.7641749852647661	0.9652541302415287	0.924494697675181	0.9461188570791212	1.0	0.16666666666666666	0.0	0.017457200104271743	30
444	0.040705757969170045	0.004175394109792672	-0.004162816224269053	0.6863926964434217	-1	0	0	0.25	2	0.8	8	0.3333333333333333	0.8	8	8	3	1	0	0.4444444444444444	9	4	12	0.1	0	0.8282550434548067	0.7304724836839802	0.5880193300638812	0.8957210683120901	0.6037506873077861	0.8962390599479628	0.8786710199229804	0.8541962536300577	1.0	0	0.0	-0.00041628162242690527	5
255	0.02580725039881217	0.0024860714572438112	-0.0015017501947933599	0.9460205253790295	-1	0	0	0.3	3	0.7692307692307693	10	0.5357142857142857	0.6153846153846154	10	8	4	0	0	0.5714285714285714	4	7	15	0.0	0.18181818181818182	0.42050366844253506	0.9040417782256378	0.6986631113222197	0.8754948116302943	0.6198370176710791	0.9211826380154486	0.8354873250953962	0.9017932066170142	0	0	0.0	-0.00015017501947933598	6
284	0.016339766867266906	0.0010327381670487184	0.0001798658488753082	0.9817933563657877	-1	0	0	0.25	2	0.7777777777777778	7	0.3055555555555556	0.5555555555555556	5	5	5	2	0	1.0	6	6	11	0.14285714285714285	0	0.4094732971255465	0.9195259506930071	0.17343520133399035	0.9153804533012865	0.7954680050113282	0.7725535378228965	0.9285029790290495	0.882185895895719	0.6	0.2	0.0	0.0001798658488753082	10
2133	0.05979030414319868	0.02563885500008649	0.022753810887489016	0.681055224125469	-1	0	0	0.3	3	0.8461538461538461	11	0.5357142857142857	0.7692307692307693	12	10	2	1	0	0.14285714285714285	2	14	15	0.16666666666666666	0.15384615384615385	0.6646853855095158	0.9566312112463855	0.41598730542024775	0.8928499665645272	0.6479573816412794	0.9640794046482977	0.924494697675181	0.9445159211513809	1.0	0.25	0.0	0.022753810887489016	10
221	0.052713163260987274	0.009225552838097445	0.008533961244617649	0.9309257727011524	-1	0	0	0.4	4	0.6153846153846154	8	0.3125	0.6153846153846154	12	8	2	0	0	0.75	6	8	15	0.0	0.25	0.25915127067532895	0.9429130786194961	0.5595925561778932	0.9126411361810918	0.45754252413761803	0.9338069879555707	0.9148688787465483	0.9308060427787836	0	0	0.0	0.008533961244617649	14
4917	0.061503629934804856	0.025728450649866712	0.025718084127046088	0.6803007052017799	-1	0	0	0.3	3	0.8461538461538461	11	0.5357142857142857	0.7692307692307693	12	10	2	1	0	0.14285714285714285	2	14	15	0.16666666666666666	0.15384615384615385	0.7164003008368306	0.9361050033863914	0.3697374111565737	0.9223972632250756	0.6051090979206715	0.961124109214933	0.9234879118013528	0.9420892175569734	1.0	0.08333333333333333	0.0	0.025718084127046088	12
4788	0.056646397585684356	0.01742993720457297	0.012096207360090656	0.6668004778351151	-1	0	0	0.3	3	0.8461538461538461	11	0.5357142857142857	0.7692307692307693	12	10	2	1	0	0.14285714285714285	2	14	15	0.16666666666666666	0.15384615384615385	0.8336590882321928	0.9601595352325953	0.39512128845843536	0.9163252102269067	0.7285965916735078	0.974405088951993	0.9254893046229979	0.9557099537814506	1.0	0.08333333333333333	0.0	0.012096207360090656	1
3027	0.059007828200709926	0.019760050897961946	0.017129138690210478	0.6798931577791303	-1	0	0	0.3	3	0.8461538461538461	11	0.5357142857142857	0.7692307692307693	12	10	2	1	0	0.14285714285714285	2	14	15	0.16666666666666666	0.15384615384615385	0.6646853855095158	0.9566312112463855	0.41598730542024775	0.8983253486861277	0.7641749852647661	0.9652541302415287	0.924494697675181	0.9461188570791212	1.0	0.16666666666666666	0.0	0.017129138690210478	20
5445	0.054404282930873085	0.02582342310855998	0.025131708346274477	0.6742145767570908	-1	0	0	0.3	3	0.8461538461538461	11	0.5357142857142857	0.7692307692307693	12	10	2	1	0	0.14285714285714285	2	14	15	0.16666666666666666	0.15384615384615385	0.7164003008368306	0.9361050033863914	0.3697374111565737	0.9261088815162343	0.6051090979206715	0.961124109214933	0.9234879118013528	0.9430460289607664	1.0	0.25	0.0	0.025131708346274477	25
5309	0.05376498869610715	0.025500572238135438	0.024902172231761898	0.6652659981815272	-1	0	0	0.3	3	0.8461538461538461	11	0.5357142857142857	0.7692307692307693	12	10	2	1	0	0.14285714285714285	2	14	15	0.16666666666666666	0.15384615384615385	0.7164003008368306	0.9361050033863914	0.3697374111565737	0.9261088815162343	0.6051090979206715	0.9656867580390548	0.924494697675181	0.945322024350657	1.0	0.25	0.0	0.024902172231761898	26
5256	0.054941937188447074	0.0259387831291362	0.024294518953998694	0.6696398839923217	-1	0	0	0.3	3	0.8461538461538461	11	0.5357142857142857	0.7692307692307693	12	10	2	1	0	0.14285714285714285	2	14	15	0.16666666666666666	0.15384615384615385	0.7164003008368306	0.9361050033863914	0.3697374111565737	0.9261088815162343	0.6051090979206715	0.961124109214933	0.9234879118013528	0.9430460289607664	1.0	0.3333333333333333	0.0	0.024294518953998694	12
5346	0.056007347641099874	0.02604544369933488	0.025396038108673392	0.6587882530926421	-1	0	0	0.3	3	0.8461538461538461	11	0.5357142857142857	0.7692307692307693	12	10	2	1	0	0.14285714285714285	2	14	15	0.16666666666666666	0.15384615384615385	0.7164003008368306	0.9361050033863914	0.344353533854712	0.8895561123004209	0.6051090979206715	0.9656867580390548	0.924494697675181	0.9371840062417994	1.0	0.25	0.0	0.025396038108673392	17
1327	0.05570986332883958	0.019595215520584984	0.015990128474427004	0.6827469294147144	-1	0	0	0.3	3	0.8461538461538461	11	0.5357142857142857	0.7692307692307693	12	10	2	2	0	0.14285714285714285	2	14	15	0.3333333333333333	0.15384615384615385	0.6646853855095158	0.9566312112463855	0.41598730542024775	0.8954950943959846	0.6479573816412794	0.9666953820719999	0.924494697675181	0.9463434838540264	0.5416666666666667	0.3333333333333333	0.0	0.015990128474427004	103
89	0.009532005890061668	0.0016995451045837765	0.001214557379349801	0.9885316826431805	-1	0	0	0.16666666666666666	1	1.0	6	0.4	0.6666666666666666	5	4	2	1	0	0.8	5	4	8	0.14285714285714285	0	0.5396378848041474	0.8522775012883116	0.6869936946635139	0.8067274987176309	0.6357821842874446	0.760909288961123	0.6501474135293346	0.8094403079330607	1.0	0.4	0.0	0.001214557379349801	23
3435	0.053201527718571895	0.022880286703650127	-0.020305247919941146	0.7320925707636794	-1	0	0	0.3	3	0.8461538461538461	11	0.5357142857142857	0.6923076923076923	12	9	2	1	0	0.14285714285714285	14	2	15	0.2	0.15384615384615385	0.6646853855095158	0.9566312112463855	0.41598730542024775	0.9017127452805674	0.6479573816412794	0.9645382551941761	0.924494697675181	0.9463987458241876	1.0	0.3333333333333333	0.0	-0.0020305247919941145	0
5024	0.05488869143037551	0.02667232130266898	0.025985203312338546	0.6745022116286374	-1	0	0	0.3	3	0.8461538461538461	11	0.5357142857142857	0.7692307692307693	12	10	2	1	0	0.14285714285714285	2	14	15	0.16666666666666666	0.15384615384615385	0.7164003008368306	0.9361050033863914	0.3697374111565737	0.9261088815162343	0.6051090979206715	0.9656867580390548	0.924494697675181	0.945322024350657	1.0	0.25	0.0	0.025985203312338546	92
563	0.012550060208481524	0.0016056942988463482	0.0012221753291751282	0.9600235805214484	-1	0	0	0.3333333333333333	2	0.8571428571428571	6	0.5625	0.8571428571428571	8	6	0	2	0	0.25	8	2	9	1.0	0	0.4957116827868388	0.9423010608892131	0.344353533854712	0.8031807793815698	0.5673181716090511	0.9414141397012958	0.8447260062738681	0.9109608147788616	0.5625	0.375	0.0	0.0012221753291751282	17
1467	0.05812240155245792	0.015874465975004356	0.01234599732639409	0.6248720358454912	-1	0	0	0.3	3	0.8461538461538461	11	0.5357142857142857	0.7692307692307693	12	10	2	1	0	0.14285714285714285	2	14	15	0.16666666666666666	0.15384615384615385	0.6646853855095158	0.9566312112463855	0.41598730542024775	0.8983253486861277	0.6479573816412794	0.9599957846163044	0.924494697675181	0.9435765205921977	1.0	0.16666666666666666	0.0	0.01234599732639409	26
857	0.05297997199609257	0.013707277484854865	0.00926893855632847	0.6516581283001901	-1	0	0	0.3	3	0.8461538461538461	11	0.38461538461538464	0.7692307692307693	11	10	3	2	0	0.23076923076923078	3	13	15	0.2222222222222222	0.16666666666666666	0.4957116827868388	0.9543576451897055	0.43685332238206004	0.9018901865922432	0.5673181716090511	0.9686324546997287	0.9234879118013528	0.9476602403674531	0.5454545454545454	0.2727272727272727	0.0	0.00926893855632847	45
814	0.016302438112988888	0.003212416505890002	0.002537266607416518	0.957583393584037	-1	0.3333333333333333	1	0.5	4	0.7	7	0.4	0.7	9	7	2	0	0	0.3	3	10	12	0.0	1.0	0.5901978595710926	0.8886381344332063	0.4107250152026266	0.6540256157983549	0.493255081927048	0.9616476117142619	0.8723440434995731	0.8785218181844743	0	0	0.0	0.002537266607416518	11
4271	0.05811089457583796	0.025381358625731376	0.02503910319062982	0.6775088937002858	-1	0	0	0.3	3	0.8461538461538461	11	0.5357142857142857	0.7692307692307693	12	10	2	1	0	0.14285714285714285	2	14	15	0.16666666666666666	0.15384615384615385	0.7164003008368306	0.956708460659507	0.39512128845843536	0.9429285507450785	0.6051090979206715	0.9668393205796739	0.9254893046229979	0.956518525094893	1.0	0.16666666666666666	0.0	0.02503910319062982	68
1665	0.05982283680392147	0.027486098150229583	0.025148285189239016	0.6800681720316881	-1	0	0	0.3	3	0.8461538461538461	11	0.5357142857142857	0.7692307692307693	12	10	2	1	0	0.14285714285714285	2	14	15	0.16666666666666666	0.15384615384615385	0.6646853855095158	0.9566312112463855	0.41598730542024775	0.8977049484660704	0.6479573816412794	0.9640794046482977	0.924494697675181	0.9454137326809395	1.0	0.25	0.0	0.025148285189239016	20
4935	0.0539697768248687	0.02539998532681303	0.02366090339880681	0.6708132951630464	-1	0	0	0.3	3	0.8461538461538461	11	0.5357142857142857	0.7692307692307693	12	10	2	1	0	0.14285714285714285	2	14	15	0.16666666666666666	0.15384615384615385	0.7164003008368306	0.9361050033863914	0.3697374111565737	0.9261088815162343	0.6051090979206715	0.961124109214933	0.9234879118013528	0.9430460289607664	1.0	0.08333333333333333	0.0	0.02366090339880681	26
3488	0.056057015571835074	0.020898459974004968	0.018031370496807527	0.6928005856486587	-1	0	0	0.3	3	0.8461538461538461	11	0.5357142857142857	0.7692307692307693	12	10	2	2	0	0.14285714285714285	2	14	15	0.3333333333333333	0.15384615384615385	0.6646853855095158	0.9566312112463855	0.41598730542024775	0.8951390464310521	0.6479573816412794	0.9645382551941761	0.924494697675181	0.9451671464404917	0.5416666666666667	0.16666666666666666	0.0	0.018031370496807527	9
5426	0.05629176587024165	0.02643707571491028	0.025374139708534398	0.6714376579115988	-1	0	0	0.3	3	0.8461538461538461	11	0.5357142857142857	0.7692307692307693	12	10	2	1	0	0.14285714285714285	2	14	15	0.16666666666666666	0.15384615384615385	0.7164003008368306	0.9361050033863914	0.3697374111565737	0.9261088815162343	0.6051090979206715	0.9656867580390548	0.924494697675181	0.945322024350657	1.0	0.25	0.0	0.025374139708534398	47
344	0.014040555481962567	0.000227645931855035	0.00022763807518512782	0.975971067933133	-1	0	0	0.4	2	0.6	3	0.4666666666666667	0.4	3	2	3	1	0	0.6	3	5	7	0.1111111111111111	0	0.2442737583907278	0.9739267579786772	0.36526851566517726	0.8745033948740238	0.7243899638074801	0.9767373882552584	0.9564320621701744	0.9568813917713462	1.0	0.6666666666666666	0.0	0.00022763807518512782	10
3666	0.05364670192665703	0.01801319877270682	0.0033794497316552608	0.7884071830940713	-1	0	0	0.3	3	0.7692307692307693	10	0.38461538461538464	0.6923076923076923	11	9	3	1	0	0.23076923076923078	13	3	15	0.125	0	0.8336590882321928	0.9635093879109156	0.39512128845843536	0.9032614112371526	0.7285965916735078	0.9349195226435646	0.9254893046229979	0.9384350475012911	1.0	0.09090909090909091	0.0	0.0033794497316552608	5
4673	0.05891552131479352	0.024096415915364294	0.02392412601459045	0.6726832843152493	-1	0	0	0.3	3	0.8461538461538461	11	0.5357142857142857	0.7692307692307693	12	10	2	1	0	0.14285714285714285	2	14	15	0.16666666666666666	0.15384615384615385	0.7164003008368306	0.956708460659507	0.39512128845843536	0.9433289694764094	0.6051090979206715	0.9668393205796739	0.9254893046229979	0.9566219048443274	1.0	0.25	0.0	0.02392412601459045	32
4373	0.05198719639168992	0.024869450412826725	0.024634585253196152	0.6801296987554133	-1	0	0	0.3	3	0.8461538461538461	11	0.5357142857142857	0.6923076923076923	10	9	4	2	0	0.14285714285714285	2	14	15	0.18181818181818182	0.15384615384615385	0.8336590882321928	0.9603071139967503	0.39512128845843536	0.9161590987414706	0.8270249985013652	0.9594593543527644	0.9339522756491996	0.9485246653746614	0.55	0.4	0.0	0.024634585253196152	17
2104	0.0560169373499086	0.01858437188381917	0.016531196431756327	0.6794575312366713	-1	0	0	0.3	3	0.8461538461538461	11	0.5357142857142857	0.7692307692307693	12	10	2	1	0	0.14285714285714285	2	14	15	0.16666666666666666	0.15384615384615385	0.6646853855095158	0.9566312112463855	0.41598730542024775	0.8983253486861277	0.6479573816412794	0.9640794046482977	0.924494697675181	0.9455301455798081	1.0	0.25	0.0	0.016531196431756327	22
3599	0.05268830836735254	0.021668170123681964	0.01891676406444734	0.6643525857269439	-1	0	0	0.3	3	0.8461538461538461	11	0.5357142857142857	0.6923076923076923	11	9	3	2	0	0.14285714285714285	2	14	15	0.25	0.15384615384615385	0.8336590882321928	0.9652214463862064	0.39512128845843536	0.9085724889117415	0.7285965916735078	0.9656199661828301	0.9254893046229979	0.951891541164792	0.5454545454545454	0.09090909090909091	0.0	0.01891676406444734	27
4864	0.05441710626974754	0.024787627573586192	0.023464456765762524	0.6646487689120419	-1	0	0	0.3	3	0.8461538461538461	11	0.5357142857142857	0.7692307692307693	12	10	2	1	0	0.14285714285714285	2	14	15	0.16666666666666666	0.15384615384615385	0.7164003008368306	0.9361050033863914	0.3697374111565737	0.9261088815162343	0.6051090979206715	0.961124109214933	0.9234879118013528	0.9430460289607664	1.0	0.25	0.0	0.023464456765762524	22
4477	0.05315565568584386	0.02143627338723834	0.020378105306870557	0.6407543988983244	-1	0	0	0.3	3	0.8461538461538461	11	0.5357142857142857	0.6923076923076923	11	9	3	2	0	0.14285714285714285	2	14	15	0.25	0.15384615384615385	0.8336590882321928	0.9488200537903997	0.39512128845843536	0.9076803156815202	0.7285965916735078	0.9704762533544976	0.9254893046229979	0.9478150915170719	0.5454545454545454	0.09090909090909091	0.0	0.020378105306870557	10
3539	0.05110458443913054	0.020943150479620337	0.016049151107409253	0.6644276517926315	-1	0	0	0.3	3	0.8461538461538461	11	0.5357142857142857	0.6923076923076923	11	9	3	2	0	0.14285714285714285	2	14	15	0.25	0.15384615384615385	0.8336590882321928	0.9652214463862064	0.39512128845843536	0.8985756489112328	0.7285965916735078	0.9704762533544976	0.9254893046229979	0.9525356567477341	0.5454545454545454	0.09090909090909091	0.0	0.016049151107409253	14
4667	0.05447551971716209	0.020105740700023664	0.016591261309124583	0.626552496630927	-1	0	0	0.3	3	0.8461538461538461	11	0.5357142857142857	0.7692307692307693	12	10	2	1	0	0.14285714285714285	2	14	15	0.16666666666666666	0.15384615384615385	0.7164003008368306	0.9394575216469316	0.39512128845843536	0.9429285507450785	0.6051090979206715	0.9668393205796739	0.924494697675181	0.9513441485018737	1.0	0.25	0.0	0.016591261309124583	10
3728	0.05358612125998284	0.02110443346181207	0.017707208950646234	0.6572202199511226	-1	0	0	0.3	3	0.8461538461538461	11	0.5357142857142857	0.6923076923076923	11	9	3	2	0	0.14285714285714285	2	14	15	0.25	0.15384615384615385	0.8336590882321928	0.9652214463862064	0.39512128845843536	0.9085724889117415	0.7285965916735078	0.9704762533544976	0.9254893046229979	0.954236540135607	0.5454545454545454	0.09090909090909091	0.0	0.017707208950646234	11
808	0.05196639993803498	0.01378030691994705	0.008600047560394116	0.6503083402508041	-1	0	0	0.3	3	0.8461538461538461	11	0.38461538461538464	0.7692307692307693	11	10	3	2	0	0.23076923076923078	3	13	15	0.2222222222222222	0.16666666666666666	0.4957116827868388	0.9543576451897055	0.43685332238206004	0.9018901865922432	0.5673181716090511	0.9686324546997287	0.9234879118013528	0.9476602403674531	0.5454545454545454	0.2727272727272727	0.0	0.008600047560394116	93
3659	0.05280806616945346	0.021813745437022858	0.021371577679224336	0.686546474291108	-1	0	0	0.3	3	0.8461538461538461	11	0.5357142857142857	0.6923076923076923	11	9	3	2	0	0.14285714285714285	2	14	15	0.25	0.15384615384615385	0.8336590882321928	0.9652214463862064	0.3890151513115415	0.9095668256657313	0.7285965916735078	0.9656199661828301	0.9254893046229979	0.9520748284389855	0.5454545454545454	0.09090909090909091	0.0	0.021371577679224336	20
4816	0.0547764481320584	0.024443212532298617	0.02326373695149441	0.6676998185098981	-1	0	0	0.3	3	0.8461538461538461	11	0.5357142857142857	0.7692307692307693	12	10	2	1	0	0.14285714285714285	2	14	15	0.16666666666666666	0.15384615384615385	0.8245914609214567	0.9253737468677218	0.3697374111565737	0.9261088815162343	0.6051090979206715	0.961124109214933	0.9234879118013528	0.9399854817146152	1.0	0.25	0.0	0.02326373695149441	7
2795	0.060400664432358725	0.025953634798362178	0.023917236244443228	0.6814224899515925	-1	0	0	0.3	3	0.8461538461538461	11	0.5357142857142857	0.7692307692307693	12	10	2	1	0	0.14285714285714285	2	14	15	0.16666666666666666	0.15384615384615385	0.6646853855095158	0.9566312112463855	0.41598730542024775	0.8928499665645272	0.7641749852647661	0.9652541302415287	0.924494697675181	0.9451149581170553	1.0	0.16666666666666666	0.0	0.023917236244443228	10
4916	0.05767948899932919	0.02144429755234046	0.01897835361171935	0.6191708586561613	-1	0	0	0.3	3	0.8461538461538461	11	0.5357142857142857	0.7692307692307693	12	10	2	1	0	0.14285714285714285	2	14	15	0.16666666666666666	0.15384615384615385	0.7164003008368306	0.9394575216469316	0.39512128845843536	0.9429285507450785	0.6051090979206715	0.9668393205796739	0.924494697675181	0.9513441485018737	1.0	0.25	0.0	0.01897835361171935	13
768	0.018968965589363125	0.0033629239804048258	0.0018242232475833534	0.9486789654818483	-1	0	0	0.2857142857142857	2	0.875	7	0.625	0.625	7	5	2	1	0	0.25	8	2	10	0.16666666666666666	0	0.5372858172789101	0.8964408094141308	0.6904350955085002	0.8952524471626536	0.49483249690499315	0.888173975918093	0.8280986728576754	0.8933432295037141	1.0	0	0.0	0.0018242232475833534	47
2178	0.05616286801660102	0.020128367306364296	0.01865731481098577	0.6773301522109706	-1	0	0	0.3	3	0.8461538461538461	11	0.5357142857142857	0.7692307692307693	12	10	2	1	0	0.14285714285714285	2	14	15	0.16666666666666666	0.15384615384615385	0.6646853855095158	0.9566312112463855	0.41598730542024775	0.8983253486861277	0.6479573816412794	0.9678568402943398	0.924494697675181	0.9474713970923083	1.0	0.25	0.0	0.01865731481098577	46
446	3.2732916688743696e-05	3.140915347403358e-06	5.271248182864588e-07	0.9999970981961837	-1	0	0	0.75	3	0.5	2	0.6	0.5	5	2	0	1	0	0.4	2	5	6	1.0	0.5	0.8961029471599161	0.9645506379309617	0.69717824606092	0.6700614517915034	0.6524375086017256	0.9750453582284172	0.8650353860729111	0.9281856916965103	1.0	0.4	0.0	5.271248182864588e-07	7
4320	0.034475287925141734	0.0013243189226005776	-0.0011074132904519613	0.9300892216658527	-1	0	0	0.2	2	0.9230769230769231	12	0.2777777777777778	0.7692307692307693	11	10	3	3	0	0.6666666666666666	6	9	15	0.3333333333333333	0	0.5991415134414684	0.9466917670261662	0.39512128845843536	0.9457071390800358	0.7285965916735078	0.9571476813228941	0.9234879118013528	0.950115519665877	0.2727272727272727	0.45454545454545453	0.0	-0.00011074132904519614	1
175	5.0394839086919256e-05	5.1224163542032695e-05	5.1223838048612074e-05	0.9984733176496884	-1	1.0	1	1.0	4	0.25	1	0.5	0	1	0	4	0	0	0.75	3	4	6	0.0	1.0	0	0	0	0	0	0	0	0	0	0	0	5.1223838048612074e-05	45
1014	0.052487291204715604	0.013883975522604867	0.009369463437100677	0.6512987281069893	-1	0	0	0.3	3	0.8461538461538461	11	0.38461538461538464	0.7692307692307693	11	10	3	2	0	0.23076923076923078	3	13	15	0.2222222222222222	0.16666666666666666	0.4957116827868388	0.9543576451897055	0.43685332238206004	0.9018901865922432	0.5673181716090511	0.9686324546997287	0.9234879118013528	0.9476602403674531	0.5454545454545454	0.2727272727272727	0.0	0.009369463437100677	19
1598	0.05740167150879188	0.019830037758763908	0.017442262784021074	0.6817493700340527	-1	0	0	0.3	3	0.8461538461538461	11	0.5357142857142857	0.7692307692307693	12	10	2	1	0	0.14285714285714285	2	14	15	0.16666666666666666	0.15384615384615385	0.6646853855095158	0.9566312112463855	0.41598730542024775	0.8983253486861277	0.6479573816412794	0.9640794046482977	0.924494697675181	0.9455301455798081	1.0	0.25	0.0	0.017442262784021074	44
1068	0.04781164235848912	0.009177996673738984	0.008694678069560917	0.6141619589664575	-1	0	0	0.3	3	0.8461538461538461	11	0.38461538461538464	0.7692307692307693	11	10	3	2	0	0.23076923076923078	3	13	15	0.2222222222222222	0.16666666666666666	0.4957116827868388	0.9543576451897055	0.43685332238206004	0.9018901865922432	0.5673181716090511	0.9686324546997287	0.9234879118013528	0.9476602403674531	0.5454545454545454	0.2727272727272727	0.0	0.008694678069560917	12
3687	0.052288622739465586	0.019708797915145383	0.01626258054016994	0.6572915768590888	-1	0	0	0.3	3	0.8461538461538461	11	0.5357142857142857	0.6923076923076923	11	9	3	2	0	0.14285714285714285	2	14	15	0.25	0.15384615384615385	0.8336590882321928	0.9652214463862064	0.39512128845843536	0.9085724889117415	0.7285965916735078	0.9656199661828301	0.9254893046229979	0.951891541164792	0.5454545454545454	0.09090909090909091	0.0	0.01626258054016994	9
5080	0.055841393872763004	0.027860351308138815	0.026867569857966494	0.6731667910113689	-1	0	0	0.3	3	0.8461538461538461	11	0.5357142857142857	0.7692307692307693	12	10	2	1	0	0.14285714285714285	2	14	15	0.16666666666666666	0.15384615384615385	0.7164003008368306	0.9361050033863914	0.3697374111565737	0.9261088815162343	0.6051090979206715	0.9656867580390548	0.924494697675181	0.945322024350657	1.0	0.3333333333333333	0.0	0.026867569857966494	95
2635	0.05850411084447958	0.01950308893358014	0.017724489355237967	0.6880430575083909	-1	0	0	0.3	3	0.8461538461538461	11	0.5357142857142857	0.7692307692307693	12	10	2	1	0	0.14285714285714285	2	14	15	0.16666666666666666	0.15384615384615385	0.6646853855095158	0.9566312112463855	0.41598730542024775	0.8983253486861277	0.6479573816412794	0.9640794046482977	0.924494697675181	0.9455301455798081	1.0	0.25	0.0	0.017724489355237967	13
2349	0.058090001760700706	0.019007231490975447	0.016584524050104972	0.6737127600654302	-1	0	0	0.3	3	0.8461538461538461	11	0.5357142857142857	0.7692307692307693	12	10	2	1	0	0.14285714285714285	2	14	15	0.16666666666666666	0.15384615384615385	0.6646853855095158	0.9566312112463855	0.41598730542024775	0.8983253486861277	0.661141375028768	0.9686889035938459	0.9252371132155779	0.9479189440781982	1.0	0.25	0.0	0.016584524050104972	14
2159	0.05785207380905022	0.01977241952171194	0.017868650120505994	0.6869125868708017	-1	0	0	0.3	3	0.8461538461538461	11	0.5357142857142857	0.7692307692307693	12	10	2	1	0	0.14285714285714285	2	14	15	0.16666666666666666	0.15384615384615385	0.6646853855095158	0.9566312112463855	0.41598730542024775	0.8983253486861277	0.6479573816412794	0.9640794046482977	0.924494697675181	0.9455301455798081	1.0	0.25	0.0	0.017868650120505994	33
1370	0.0591685851715334	0.013766910778751489	0.009261978908723047	0.6374636460750409	-1	0	0	0.3	3	0.8461538461538461	11	0.5357142857142857	0.7692307692307693	12	10	2	1	0	0.14285714285714285	2	14	15	0.16666666666666666	0.15384615384615385	0.6646853855095158	0.9566312112463855	0.41598730542024775	0.9039095073219501	0.6479573816412794	0.9678568402943398	0.924494697675181	0.9485016506195839	1.0	0.16666666666666666	0.0	0.009261978908723047	11
858	0.05577444013520058	0.015292059668077274	0.01443920481717598	0.62731242216975	-1	0	0	0.3	3	0.8461538461538461	11	0.38461538461538464	0.7692307692307693	11	10	3	2	0	0.23076923076923078	3	13	15	0.2222222222222222	0.16666666666666666	0.4957116827868388	0.9543576451897055	0.43685332238206004	0.9066690262915662	0.5673181716090511	0.9686324546997287	0.9234879118013528	0.9485657311032251	0.5454545454545454	0.2727272727272727	0.0	0.01443920481717598	25
4854	0.06059286080664391	0.01889392241161609	-0.0020185165025682988	0.7680552530158706	-1	0	0	0.3	3	0.7692307692307693	10	0.45454545454545453	0.6923076923076923	11	9	3	2	0	0.2727272727272727	11	3	15	0.25	0	0.8336590882321928	0.9588224757360669	0.6440928759615103	0.9419830346548317	0.7285965916735078	0.9699233642405726	0.9415147609736184	0.9583606229009316	0.5454545454545454	0.2727272727272727	0.0	-0.00020185165025682987	2
4073	0.05676458548710124	0.027714199167766858	0.027574644450240136	0.6608231666047492	-1	0	0	0.3	3	0.8461538461538461	11	0.5357142857142857	0.7692307692307693	12	10	2	1	0	0.14285714285714285	2	14	15	0.16666666666666666	0.15384615384615385	0.7164003008368306	0.9361050033863914	0.36668434258312677	0.9267833982390009	0.6051090979206715	0.9656867580390548	0.9254638866577114	0.9454923197022155	1.0	0.25	0.0	0.027574644450240136	30
1972	0.05761756631750052	0.018593301731197685	0.016609470705524938	0.6809201015152524	-1	0	0	0.3	3	0.8461538461538461	11	0.5357142857142857	0.7692307692307693	12	10	2	1	0	0.14285714285714285	2	14	15	0.16666666666666666	0.15384615384615385	0.6646853855095158	0.9566312112463855	0.41598730542024775	0.8983253486861277	0.6479573816412794	0.9640794046482977	0.924494697675181	0.9455301455798081	1.0	0.25	0.0	0.016609470705524938	24
3583	0.05451964833685785	0.022489432062676475	0.018689224362086473	0.6623650083528685	-1	0	0	0.3	3	0.8461538461538461	11	0.5357142857142857	0.6923076923076923	11	9	3	2	0	0.14285714285714285	2	14	15	0.25	0.15384615384615385	0.8336590882321928	0.9652214463862064	0.39512128845843536	0.9085724889117415	0.7285965916735078	0.9656199661828301	0.9254893046229979	0.951891541164792	0.5454545454545454	0.09090909090909091	0.0	0.018689224362086473	23
1323	0.052032629440018394	0.011588246679105987	0.008876131791673056	0.7091224644387062	-1	0	0	0.3	3	0.8461538461538461	11	0.5357142857142857	0.6923076923076923	11	9	3	2	0	0.14285714285714285	2	14	15	0.25	0.15384615384615385	0.4957116827868388	0.9581989413469187	0.43685332238206004	0.9221479736468854	0.5673181716090511	0.9597943450182648	0.9254893046229979	0.9490965728289809	0.5454545454545454	0.2727272727272727	0.0	0.008876131791673056	1
3962	0.05711399050440562	0.021547309440253137	0.020994457412639535	0.6410191472401443	-1	0	0	0.1	1	1.0	13	1.0	0.8461538461538461	12	11	2	2	0	0.06666666666666667	1	15	15	0.2857142857142857	0	0.6646853855095158	0.9504306358156103	0.39512128845843536	0.9020022828276724	0.746385788469137	0.9711626862097847	0.9234879118013528	0.9476820550117845	0.5416666666666666	0.25	0.0	0.020994457412639535	9
3472	0.0516211979890149	0.022770465649605526	0.022628395397862478	0.6185326753646134	-1	0	0	0.3	3	0.6923076923076923	9	0.4166666666666667	0.6153846153846154	10	8	4	1	0	0.25	3	12	15	0.1	0	0.6646853855095158	0.9480745567393529	0.41598730542024775	0.906703353333954	0.746385788469137	0.9690464395430929	0.9234879118013528	0.946554189577191	1.0	0.1	0.0	0.022628395397862478	8
1387	0.023140937270870292	0.0049358862923401465	0.004931473393967686	0.6150708475874697	-1	0	0	0.25	2	0.9	9	1.0	0.7	9	7	2	0	0	0.08333333333333333	12	1	12	0.0	0.18181818181818182	0.8867136146549228	0.9383220538115902	0.10469285501064456	0.8623434413277972	0.22763985655627966	0.9730913183875131	0.9674918333514335	0.9379076772811334	0	0	0.0	0.004931473393967686	3
1997	0.056369407572816034	0.0147883936374243	0.00921158007627036	0.6308896745058872	-1	0	0	0.3	3	0.8461538461538461	11	0.5357142857142857	0.7692307692307693	12	10	2	1	0	0.14285714285714285	2	14	15	0.16666666666666666	0.15384615384615385	0.6646853855095158	0.9566312112463855	0.41598730542024775	0.8983253486861277	0.6479573816412794	0.9640794046482977	0.924494697675181	0.9455301455798081	1.0	0.25	0.0	0.00921158007627036	5
4800	0.055165313009329	0.026574884754643282	0.025741214969205062	0.6690473137663348	-1	0	0	0.3	3	0.8461538461538461	11	0.5357142857142857	0.7692307692307693	12	10	2	1	0	0.14285714285714285	2	14	15	0.16666666666666666	0.15384615384615385	0.7164003008368306	0.9361050033863914	0.3697374111565737	0.9261088815162343	0.6051090979206715	0.9656867580390548	0.924494697675181	0.945322024350657	1.0	0.25	0.0	0.025741214969205062	59
5169	0.05322068433765139	0.02385894206082536	0.02143429138569516	0.6698580300703387	-1	0	0	0.3	3	0.8461538461538461	11	0.5357142857142857	0.7692307692307693	12	10	2	1	0	0.14285714285714285	2	14	15	0.16666666666666666	0.15384615384615385	0.7164003008368306	0.9345043844923939	0.3697374111565737	0.9261088815162343	0.6051090979206715	0.9646673335996553	0.924494697675181	0.944335341523598	1.0	0.08333333333333333	0.0	0.02143429138569516	15
198	0.016260718455349682	0.002978570294541036	0.0029357657950784643	0.9545940167045021	-1	0.25	1	0.6	6	0.46153846153846156	6	0.375	0.46153846153846156	11	6	3	1	0	0.625	5	8	15	0.2	0.2857142857142857	0.5853757038208157	0.9301689664158127	0.26261862795525176	0.8176006942502698	0.647326285990468	0.9056665117101486	0.8166620079553512	0.8925540821626198	1.0	0.18181818181818182	0.0	0.0029357657950784643	75
2319	0.05554791203596317	0.010110997474536096	0.010049762276875547	0.6537706961870601	-1	0	0	0.3	3	0.8461538461538461	11	0.5357142857142857	0.7692307692307693	12	10	2	2	0	0.14285714285714285	2	14	15	0.3333333333333333	0.15384615384615385	0.62355092485499	0.9524131758329316	0.41598730542024775	0.8954950943959846	0.6881590311580972	0.9612492198828387	0.9234879118013528	0.9418720520850014	0.5416666666666667	0.25	0.0	0.010049762276875547	5
1331	0.05462147143898393	0.01924118545208004	0.01760179170626776	0.6642500309410365	-1	0	0	0.3	3	0.8461538461538461	11	0.5357142857142857	0.8461538461538461	12	11	2	1	0	0.14285714285714285	2	14	15	0.14285714285714285	0.15384615384615385	0.8336590882321928	0.9643663477210807	0.3697374111565737	0.9201891955727158	0.8864176768057026	0.9768151162351905	0.9415147609736184	0.9593516465015235	1.0	0.16666666666666666	0.0	0.01760179170626776	9
5257	0.05585221400167181	0.027618462238092244	0.027005865615600793	0.6741164412019687	-1	0	0	0.3	3	0.8461538461538461	11	0.5357142857142857	0.7692307692307693	12	10	2	1	0	0.14285714285714285	2	14	15	0.16666666666666666	0.15384615384615385	0.7164003008368306	0.9361050033863914	0.3697374111565737	0.9261088815162343	0.6051090979206715	0.9656867580390548	0.924494697675181	0.945322024350657	1.0	0.08333333333333333	0.0	0.027005865615600793	48
3954	0.05584939630512059	0.02445875557991473	0.024135368159043494	0.6646243725317094	-1	0	0	0.3	3	0.8461538461538461	11	0.5357142857142857	0.7692307692307693	12	10	2	1	0	0.14285714285714285	2	14	15	0.16666666666666666	0.15384615384615385	0.7164003008368306	0.9550144001948128	0.36668434258312677	0.9274536279794217	0.6051090979206715	0.966275545815786	0.9254893046229979	0.9519502363119744	1.0	0.25	0.0	0.024135368159043494	40
449	0.0483453386933779	0.00980912554471474	0.009291018568254657	0.605477824423432	-1	0	0	0.3	3	0.8461538461538461	11	0.38461538461538464	0.7692307692307693	11	10	3	2	0	0.23076923076923078	3	13	15	0.2222222222222222	0.16666666666666666	0.4957116827868388	0.9543576451897055	0.43685332238206004	0.9018901865922432	0.5673181716090511	0.9686324546997287	0.9234879118013528	0.9476602403674531	0.5454545454545454	0.2727272727272727	0.0	0.009291018568254657	27
2492	0.05726682638238872	0.018815806572684755	0.01676204468058911	0.6831701353373228	-1	0	0	0.3	3	0.8461538461538461	11	0.5357142857142857	0.7692307692307693	12	10	2	1	0	0.14285714285714285	2	14	15	0.16666666666666666	0.15384615384615385	0.6646853855095158	0.9566312112463855	0.41598730542024775	0.8983253486861277	0.6479573816412794	0.9640794046482977	0.924494697675181	0.9455301455798081	1.0	0.25	0.0	0.01676204468058911	24
819	0.049641987302205454	0.008701340306934901	0.008189786693454614	0.5984511332660293	-1	0	0	0.3	3	0.8461538461538461	11	0.38461538461538464	0.7692307692307693	11	10	3	2	0	0.23076923076923078	3	13	15	0.2222222222222222	0.16666666666666666	0.4957116827868388	0.9543576451897055	0.43685332238206004	0.9066690262915662	0.5673181716090511	0.9686324546997287	0.9234879118013528	0.9485657311032251	0.5454545454545454	0.2727272727272727	0.0	0.008189786693454614	17
26	0.0011342468946103957	0.0002545224256738352	1.297120650596443e-06	0.9972134505229235	-1	0	0	1.0	1	0	0	1.0	0	1	0	0	1	0	0.5	2	1	2	0.3333333333333333	0	0	0	0	0	0	0	0	0	0	0	0	1.297120650596443e-06	21
24	0.04193555590746061	0.0012950882445318813	0.0009613633515319022	0.9403641983827165	-1	0.25	1	0.4	4	0.6923076923076923	9	0.38461538461538464	0.6153846153846154	10	8	4	3	0	0.23076923076923078	13	3	15	0.3	1.0	0.3956706998704782	0.9654888173212198	0.3121661389157186	0.9433039773816706	0.3368321012817792	0.9457888095885474	0.8847492150377058	0.9526067574954799	0.4	0.4	0.0	0.0009613633515319022	63
2539	0.05013011189412085	0.005519626054861205	0.004774708767871284	0.5626266263075634	-1	0	0	0.4	4	0.6923076923076923	9	0.4166666666666667	0.5384615384615384	11	7	3	3	0	0.25	3	12	15	0.5	0.5	0.4957116827868388	0.9531424345321167	0.39512128845843536	0.8944695244297964	0.7641749852647661	0.960124949475482	0.9234879118013528	0.9414238130829444	0.18181818181818182	0.18181818181818182	0.0	0.004774708767871284	0
1575	0.058694018076342495	0.0214197117510373	0.019498770158141845	0.6842852563847273	-1	0	0	0.3	3	0.8461538461538461	11	0.5357142857142857	0.7692307692307693	12	10	2	1	0	0.14285714285714285	2	14	15	0.16666666666666666	0.15384615384615385	0.6646853855095158	0.9566312112463855	0.41598730542024775	0.9039095073219501	0.6479573816412794	0.9599957846163044	0.924494697675181	0.9446787047343569	1.0	0.25	0.0	0.019498770158141845	31
3041	0.05464953100350591	0.002717078699878038	-0.0019357378379803712	0.7589888240991088	-1	0.25	1	0.4	4	0.7692307692307693	10	0.38461538461538464	0.5384615384615384	10	7	4	2	0	0.23076923076923078	13	3	15	0.2222222222222222	1.0	0.6646853855095158	0.9599821356203031	0.41598730542024775	0.9150490057769776	0.6479573816412794	0.9732960410525145	0.924494697675181	0.9547878256068959	0.55	0.2	0.0	-0.0001935737837980371	0
3978	0.05408108522629305	0.023215025560721476	0.021631876769897196	0.6633742850638213	-1	0	0	0.3	3	0.8461538461538461	11	0.5357142857142857	0.7692307692307693	12	10	2	1	0	0.14285714285714285	2	14	15	0.16666666666666666	0.15384615384615385	0.7164003008368306	0.9550144001948128	0.3697374111565737	0.9261088815162343	0.6051090979206715	0.961124109214933	0.924494697675181	0.9493339291963911	1.0	0.25	0.0	0.021631876769897196	21
531	0.034007342092399126	0.0026854944433847765	0.0026829215282525754	0.8954409190590821	-1	0.25	1	0.5	5	0.5384615384615384	7	0.5	0.46153846153846156	10	6	4	0	0	0.8333333333333334	6	5	15	0.0	0.46153846153846156	0.8179440700263264	0.9320288326219552	0.7206715120179924	0.864716225710744	0.6962660614830096	0.9114444477280454	0.8357427567010975	0.9062119557476179	0	0	0.0	0.0026829215282525754	82
3319	0.05807870806784025	0.019463789570786854	0.01707091363813085	0.6800424119428146	-1	0	0	0.3	3	0.8461538461538461	11	0.5357142857142857	0.7692307692307693	12	10	2	1	0	0.14285714285714285	2	14	15	0.16666666666666666	0.15384615384615385	0.6646853855095158	0.9566312112463855	0.41598730542024775	0.8983253486861277	0.7641749852647661	0.9652541302415287	0.924494697675181	0.9461188570791212	1.0	0.16666666666666666	0.0	0.01707091363813085	18
2269	0.05770635206077564	0.019515204385148574	0.01745260652464692	0.682233170602045	-1	0	0	0.3	3	0.8461538461538461	11	0.5357142857142857	0.7692307692307693	12	10	2	1	0	0.14285714285714285	2	14	15	0.16666666666666666	0.15384615384615385	0.6646853855095158	0.9566312112463855	0.41598730542024775	0.8983253486861277	0.6479573816412794	0.9640794046482977	0.924494697675181	0.9455301455798081	1.0	0.25	0.0	0.01745260652464692	44
2512	0.05663984158502702	0.013209995219184582	0.005977764231753596	0.6307013303905534	-1	0	0	0.3	3	0.8461538461538461	11	0.5357142857142857	0.7692307692307693	12	10	2	1	0	0.14285714285714285	2	14	15	0.16666666666666666	0.15384615384615385	0.6646853855095158	0.9566312112463855	0.41598730542024775	0.8883841656657123	0.6479573816412794	0.9678568402943398	0.924494697675181	0.9457119857228535	1.0	0.25	0.0	0.005977764231753596	3
5218	0.057964683032377964	0.016614974245244645	-0.009967391192768047	0.7171175685285474	-1	0	0	0.3	3	0.8461538461538461	11	0.38461538461538464	0.7692307692307693	12	10	2	1	0	0.23076923076923078	13	3	15	0.16666666666666666	1.0	0.7164003008368306	0.9213176606567942	0.3697374111565737	0.9218105900985353	0.5244698878884431	0.9649008733072617	0.9234879118013528	0.9397520176692671	1.0	0.25	0.0	-0.0009967391192768048	0
203	0.0016970018050365616	4.5604628330870704e-05	-2.090456182310587e-07	0.9988146155434232	-1	0	0	1.0	2	0.0	0	1.0	0	2	0	0	0	0	0.3333333333333333	3	1	3	0.0	1.0	0	0	0	0	0	0	0	0	0	0	0	-2.090456182310587e-08	30
1746	0.05818315537377439	0.02057921375717407	0.0190743328121845	0.6855161159432014	-1	0	0	0.3	3	0.8461538461538461	11	0.5357142857142857	0.7692307692307693	12	10	2	1	0	0.14285714285714285	2	14	15	0.16666666666666666	0.15384615384615385	0.6646853855095158	0.9566312112463855	0.41598730542024775	0.8983253486861277	0.6479573816412794	0.9640794046482977	0.924494697675181	0.9455301455798081	1.0	0.25	0.0	0.0190743328121845	36
2999	0.04691458452429958	0.0014357385261997695	-0.0013687015700784679	0.8991431282519535	-1	0	0	0.4	4	0.6923076923076923	9	0.2777777777777778	0.6923076923076923	12	9	2	1	0	0.6666666666666666	6	9	15	0.2	0.3333333333333333	0.6646853855095158	0.9566312112463855	0.41598730542024775	0.8983253486861277	0.661141375028768	0.9686889035938459	0.9252371132155779	0.9479189440781982	1.0	0.25	0.0	-0.00013687015700784678	0
3386	0.05330963295258238	0.0221046538764069	0.01862763814496359	0.6645737737317741	-1	0	0	0.3	3	0.8461538461538461	11	0.5357142857142857	0.6923076923076923	11	9	3	2	0	0.14285714285714285	2	14	15	0.25	0.15384615384615385	0.8336590882321928	0.9652214463862064	0.39512128845843536	0.9085724889117415	0.7285965916735078	0.9704762533544976	0.9254893046229979	0.954236540135607	0.5454545454545454	0.09090909090909091	0.0	0.01862763814496359	39
3815	0.053975273305909434	0.023200117013882766	0.02198591725570433	0.673156461059119	-1	0	0	0.3	3	0.8461538461538461	11	0.5357142857142857	0.7692307692307693	12	10	2	1	0	0.14285714285714285	2	14	15	0.16666666666666666	0.15384615384615385	0.7164003008368306	0.9550144001948128	0.3697374111565737	0.9261088815162343	0.6051090979206715	0.9656867580390548	0.924494697675181	0.9513716045959167	1.0	0.25	0.0	0.02198591725570433	32
4638	0.0589346054200833	0.02681859440955462	0.026729804976200495	0.6882751192463515	-1	0	0	0.3	3	0.8461538461538461	11	0.5357142857142857	0.7692307692307693	12	10	2	1	0	0.14285714285714285	2	14	15	0.16666666666666666	0.15384615384615385	0.7164003008368306	0.9361050033863914	0.3697374111565737	0.9223972632250756	0.6051090979206715	0.9656867580390548	0.924494697675181	0.9444011947858046	1.0	0.25	0.0	0.026729804976200495	14
2203	0.05613374637621081	0.019165339127889668	0.017100236420044015	0.681904799508068	-1	0	0	0.3	3	0.8461538461538461	11	0.5357142857142857	0.7692307692307693	12	10	2	1	0	0.14285714285714285	2	14	15	0.16666666666666666	0.15384615384615385	0.6646853855095158	0.9566312112463855	0.41598730542024775	0.8983253486861277	0.6479573816412794	0.9678568402943398	0.924494697675181	0.9474713970923083	1.0	0.25	0.0	0.017100236420044015	7
1321	0.057633367123060344	0.01705907191076661	0.012947185585487258	0.6808466995203906	-1	0	0	0.3	3	0.8461538461538461	11	0.5357142857142857	0.7692307692307693	12	10	2	2	0	0.14285714285714285	2	14	15	0.3333333333333333	0.15384615384615385	0.6646853855095158	0.9566312112463855	0.41598730542024775	0.9004105357506507	0.6479573816412794	0.9645382551941761	0.924494697675181	0.9461512092937229	0.5416666666666667	0.4166666666666667	0.0	0.012947185585487258	70
141	0.04891317171643023	0.009334637950350758	0.00905026297350642	0.7914525956044455	-1	0	0	0.2	2	0.9230769230769231	12	0.4166666666666667	0.8461538461538461	13	11	1	2	0	0.25	3	12	15	0.5	0	0.3720439075267377	0.9149796523548844	0.43685332238206004	0.9097674186901061	0.6696347359628755	0.924527068038104	0.7078381074065349	0.9166318282478596	0.5384615384615384	0.38461538461538464	0.0	0.00905026297350642	16
3608	0.05298522832905184	0.025517821521377607	0.025381698542737332	0.689181607109298	-1	0	0	0.4	4	0.6923076923076923	9	0.5769230769230769	0.6153846153846154	11	8	3	1	0	0.15384615384615385	2	13	15	0.14285714285714285	0.15384615384615385	0.8336590882321928	0.9623076564336721	0.39512128845843536	0.908881233982898	0.7285965916735078	0.9631533960916386	0.9254893046229979	0.9495238181798729	1.0	0.36363636363636365	0.0	0.025381698542737332	46
3448	0.05517660268502943	0.02076126168144725	0.016114967983657656	0.6653768243714503	-1	0	0	0.3	3	0.8461538461538461	11	0.5357142857142857	0.6923076923076923	11	9	3	2	0	0.14285714285714285	2	14	15	0.25	0.15384615384615385	0.8336590882321928	0.9652214463862064	0.39512128845843536	0.9118389159686452	0.7285965916735078	0.9694770100247374	0.9254893046229979	0.9543187719668377	0.5454545454545454	0.18181818181818182	0.0	0.016114967983657656	16
3340	0.05834159922465131	0.01851812999097435	0.016423495947518286	0.6824833909404393	-1	0	0	0.3	3	0.8461538461538461	11	0.5357142857142857	0.7692307692307693	12	10	2	1	0	0.14285714285714285	2	14	15	0.16666666666666666	0.15384615384615385	0.6646853855095158	0.9566312112463855	0.41598730542024775	0.8983253486861277	0.6479573816412794	0.9640794046482977	0.924494697675181	0.9455301455798081	1.0	0.25	0.0	0.016423495947518286	8
1205	0.05604657099938121	0.015282050418895682	0.014069506564175455	0.6355409018816841	-1	0	0	0.3	3	0.8461538461538461	11	0.38461538461538464	0.7692307692307693	11	10	3	2	0	0.23076923076923078	3	13	15	0.2222222222222222	0.16666666666666666	0.4957116827868388	0.9543576451897055	0.43685332238206004	0.9066690262915662	0.5673181716090511	0.9686324546997287	0.9234879118013528	0.9485657311032251	0.5454545454545454	0.2727272727272727	0.0	0.014069506564175455	63
3330	0.052626908986401974	0.02225563179773111	0.01916143440739951	0.6655287164431356	-1	0	0	0.3	3	0.8461538461538461	11	0.5357142857142857	0.6923076923076923	11	9	3	2	0	0.14285714285714285	2	14	15	0.25	0.15384615384615385	0.8336590882321928	0.9652214463862064	0.39512128845843536	0.9085724889117415	0.7285965916735078	0.9656199661828301	0.9254893046229979	0.951891541164792	0.5454545454545454	0.09090909090909091	0.0	0.01916143440739951	35
1868	0.05605587706467854	0.010644133010964328	0.010584589665071843	0.644162982673	-1	0	0	0.3	3	0.8461538461538461	11	0.5357142857142857	0.7692307692307693	12	10	2	2	0	0.14285714285714285	2	14	15	0.3333333333333333	0.15384615384615385	0.62355092485499	0.9524131758329316	0.41598730542024775	0.8954950943959846	0.6479573816412794	0.9678568402943398	0.9234879118013528	0.9453095547079547	0.5416666666666667	0.3333333333333333	0.0	0.010584589665071843	4
3582	0.05767124238400193	0.02054827967343487	0.015429860970196144	0.6785616550661051	-1	0	0	0.3	3	0.8461538461538461	11	0.5357142857142857	0.7692307692307693	12	10	2	1	0	0.14285714285714285	2	14	15	0.16666666666666666	0.15384615384615385	0.6646853855095158	0.9566312112463855	0.41598730542024775	0.9017127452805674	0.6479573816412794	0.9674776872618334	0.92658548919239	0.9478933053242916	1.0	0.3333333333333333	0.0	0.015429860970196144	8
1028	0.05291676643539353	0.01318963108550728	0.008925263744279897	0.6438210807599358	-1	0	0	0.3	3	0.8461538461538461	11	0.38461538461538464	0.7692307692307693	11	10	3	2	0	0.23076923076923078	3	13	15	0.2222222222222222	0.16666666666666666	0.4957116827868388	0.9543576451897055	0.43685332238206004	0.9018901865922432	0.5673181716090511	0.9686324546997287	0.9234879118013528	0.9476602403674531	0.5454545454545454	0.2727272727272727	0.0	0.008925263744279897	24
447	0.005056438580272738	0.001367025853902814	0.0009820285247526294	0.9882845561709541	-1	0	0	0.5	2	0.75	3	1.0	0.5	3	2	2	1	0	0.16666666666666666	6	1	6	0.14285714285714285	0.4	0.9006339202675593	0.592440803801231	0.43387132783433396	0.9071351126294792	0.7737285368059019	0.9623846428058865	0.943645847854422	0.8770806811442748	1.0	0.6666666666666666	0.0	0.0009820285247526294	23
3658	0.04023739605331616	0.0020813127581598427	0.0019417309784668583	0.9198456311506085	-1	0	0	0.4	4	0.6923076923076923	9	0.3	0.6153846153846154	11	8	3	1	0	0.5	10	5	15	0.14285714285714285	0.15384615384615385	0.8336590882321928	0.9558223573443239	0.43685332238206004	0.8917050843729442	0.7285965916735078	0.9678586343223161	0.9254893046229979	0.9459624768472658	1.0	0.09090909090909091	0.0	0.0019417309784668583	2
4735	0.059099838038041363	0.024027497883927277	0.02377936139801796	0.6725520662585749	-1	0	0	0.3	3	0.8461538461538461	11	0.5357142857142857	0.7692307692307693	12	10	2	1	0	0.14285714285714285	2	14	15	0.16666666666666666	0.15384615384615385	0.7164003008368306	0.956708460659507	0.39512128845843536	0.9429285507450785	0.6051090979206715	0.9668393205796739	0.9254893046229979	0.956518525094893	1.0	0.25	0.0	0.02377936139801796	35
138	0.02187884851230805	0.0021338501390797456	0.0004159213767877471	0.9289685098332069	-1	0	0	0.4	4	0.5384615384615384	7	0.375	0.46153846153846156	7	6	7	3	0	0.625	8	5	15	0.17647058823529413	0	0.764890850477635	0.9444779246274688	0.7159419564524507	0.9745566136718046	0.28749168213066756	0.9380526190578928	0.960970321010396	0.9554526711135611	0.14285714285714285	0.14285714285714285	0.0	0.0004159213767877471	47
2243	0.05926883220656133	0.01979572064173416	0.017240072720796914	0.685858229293884	-1	0	0	0.3	3	0.8461538461538461	11	0.5357142857142857	0.7692307692307693	12	10	2	1	0	0.14285714285714285	2	14	15	0.16666666666666666	0.15384615384615385	0.6646853855095158	0.9566312112463855	0.41598730542024775	0.8983253486861277	0.6479573816412794	0.9678568402943398	0.924494697675181	0.9474713970923083	1.0	0.25	0.0	0.017240072720796914	26
4476	0.054737454039286454	0.025355538543552585	0.02454365041703588	0.6648673867151456	-1	0	0	0.3	3	0.8461538461538461	11	0.5357142857142857	0.7692307692307693	12	10	2	1	0	0.14285714285714285	2	14	15	0.16666666666666666	0.15384615384615385	0.7164003008368306	0.9361050033863914	0.3697374111565737	0.9261088815162343	0.6051090979206715	0.9656867580390548	0.924494697675181	0.945322024350657	1.0	0.25	0.0	0.02454365041703588	48
626	0.016663522883645837	0.0009176148804754073	0.0007438668094942496	0.9396348312722842	-1	0	0	0.2857142857142857	2	0.875	7	0.625	0.625	7	5	2	1	0	0.25	8	2	10	0.16666666666666666	0	0.5372858172789101	0.8893613629678474	0.6904350955085002	0.906893523011316	0.49483249690499315	0.888173975918093	0.8700392784739359	0.895129890018196	1.0	0.2857142857142857	0.0	0.0007438668094942496	67
4802	0.05377232025258623	0.02303618239628283	0.020836467309619165	0.6662575830065883	-1	0	0	0.3	3	0.8461538461538461	11	0.5357142857142857	0.7692307692307693	12	10	2	1	0	0.14285714285714285	2	14	15	0.16666666666666666	0.15384615384615385	0.7164003008368306	0.9550144001948128	0.3697374111565737	0.9261088815162343	0.6051090979206715	0.961124109214933	0.924494697675181	0.9493339291963911	1.0	0.25	0.0	0.020836467309619165	7
3249	0.0444638991706588	0.015216143294327928	0.004302081520421368	0.6474062416688988	-1	0	0	0.3	3	0.8333333333333334	10	0.28	0.5833333333333334	9	7	4	5	0	0.5	5	10	14	0.5	0.16666666666666666	0.8336590882321928	0.9634807336255703	0.39512128845843536	0.9124049609307721	0.9254534053292227	0.9749420834763735	0.9234879118013528	0.9565789972127536	0.1111111111111111	0.3333333333333333	0.0	0.004302081520421368	2
3859	0.05241904140874682	0.022484748655811283	0.019596940497852298	0.6644230801148967	-1	0	0	0.3	3	0.8461538461538461	11	0.5357142857142857	0.6923076923076923	11	9	3	2	0	0.14285714285714285	2	14	15	0.25	0.15384615384615385	0.8336590882321928	0.9652214463862064	0.39512128845843536	0.9085724889117415	0.7285965916735078	0.9656199661828301	0.9254893046229979	0.951891541164792	0.5454545454545454	0.2727272727272727	0.0	0.019596940497852298	13
414	None	None	None	None	None	0	0	0.3333333333333333	2	0.8333333333333334	5	0.6666666666666666	0.5	4	3	3	1	0	0.75	4	3	8	0.1111111111111111	0	0.6663321536522409	0.9041363981115788	0.5737338036752517	0.8215358624718588	0.4342162104595798	0.9065431387209644	0.8132712523357649	0.8822931144150953	1.0	0	0.0	None	0
277	0.0010447933399272832	0.00024189987849994234	0.00024189984120121216	0.9930020663850234	-1	0	0	0.5	1	1.0	1	1.0	1.0	2	1	0	1	0	0.3333333333333333	1	3	3	0.3333333333333333	0	0.5276454766403761	0.9096205001671689	0.6255519201960906	0.6413567507885264	0.34541076532224235	0.5975992807939378	0.8255182884650913	0.7493683981516809	1.0	1.0	0.0	0.00024189984120121216	40
2797	0.0660088462111428	0.02250895723628738	0.017194724921229674	0.7040298026521531	-1	0	0	0.2	2	0.9230769230769231	12	0.5357142857142857	0.9230769230769231	14	12	0	1	0	0.14285714285714285	2	14	15	0.5	0	0.4957116827868388	0.9495808232255649	0.41598730542024775	0.8783037088489835	0.5673181716090511	0.9506932062173536	0.8439356925101723	0.9323743786251111	1.0	0.21428571428571427	0.0	0.017194724921229674	6
2590	0.057000957027648264	0.019418670879198845	0.01733688347279156	0.6837313928989164	-1	0	0	0.3	3	0.8461538461538461	11	0.5357142857142857	0.7692307692307693	12	10	2	1	0	0.14285714285714285	2	14	15	0.16666666666666666	0.15384615384615385	0.6646853855095158	0.9566312112463855	0.41598730542024775	0.8983253486861277	0.6479573816412794	0.9640794046482977	0.924494697675181	0.9455301455798081	1.0	0.25	0.0	0.01733688347279156	56
4505	0.05609359007685224	0.02535064272129513	0.024213480444102518	0.6686359322841576	-1	0	0	0.3	3	0.8461538461538461	11	0.5357142857142857	0.7692307692307693	12	10	2	1	0	0.14285714285714285	2	14	15	0.16666666666666666	0.15384615384615385	0.7164003008368306	0.9361050033863914	0.3697374111565737	0.927036860452139	0.7629301830528663	0.9680239370722102	0.9259188571248794	0.9467950690774812	1.0	0.4166666666666667	0.0	0.024213480444102518	45
1480	0.05526542509693545	0.020754526891968682	0.01900312101566955	0.6565099764256334	-1	0	0	0.3	3	0.8461538461538461	11	0.5357142857142857	0.7692307692307693	12	10	2	1	0	0.14285714285714285	2	14	15	0.16666666666666666	0.15384615384615385	0.6646853855095158	0.9566312112463855	0.41598730542024775	0.9017127452805674	0.6479573816412794	0.9640794046482977	0.924494697675181	0.9461728596522389	1.0	0.3333333333333333	0.0	0.01900312101566955	26
4493	0.053919767117948623	0.023424104928103838	0.0216617022982089	0.6583023186874597	-1	0	0	0.3	3	0.8461538461538461	11	0.5357142857142857	0.7692307692307693	12	10	2	1	0	0.14285714285714285	2	14	15	0.16666666666666666	0.15384615384615385	0.7164003008368306	0.9550144001948128	0.3697374111565737	0.9261088815162343	0.6051090979206715	0.961124109214933	0.924494697675181	0.9493339291963911	1.0	0.08333333333333333	0.0	0.0216617022982089	13
3155	0.0558088234909191	0.020708589466231088	0.018534057886254906	0.6291862402680298	-1	0	0	0.1	1	1.0	13	0.5357142857142857	0.8461538461538461	12	11	2	2	0	0.14285714285714285	2	14	15	0.2857142857142857	0	0.6646853855095158	0.9448999160363944	0.41598730542024775	0.8823515988682908	0.7641749852647661	0.9640980553089082	0.9234879118013528	0.937949049637266	0.5416666666666666	0.16666666666666666	0.0	0.018534057886254906	37
2694	0.058866705605842944	0.01437568696385508	0.00817139662936739	0.6359399918319228	-1	0	0	0.3	3	0.8461538461538461	11	0.5357142857142857	0.7692307692307693	12	10	2	1	0	0.14285714285714285	2	14	15	0.16666666666666666	0.15384615384615385	0.6646853855095158	0.9566312112463855	0.41598730542024775	0.9051571273115903	0.6479573816412794	0.9640794046482977	0.924494697675181	0.946839263444376	1.0	0.25	0.0	0.00817139662936739	4
4449	0.05561389537504841	0.0203778003395389	0.018406366863879167	0.6116976848171182	-1	0	0	0.3	3	0.8461538461538461	11	0.5357142857142857	0.7692307692307693	12	10	2	1	0	0.14285714285714285	2	14	15	0.16666666666666666	0.15384615384615385	0.7164003008368306	0.9394575216469316	0.39512128845843536	0.9429285507450785	0.6051090979206715	0.9668393205796739	0.924494697675181	0.9513441485018737	1.0	0.25	0.0	0.018406366863879167	20
2851	0.053398756059187105	0.02094261224574414	0.009165263094370983	0.710971090293185	-1	0	0	0.4	4	0.6923076923076923	9	0.3125	0.5384615384615384	11	7	3	3	0	0.3333333333333333	4	12	15	0.5	0.15384615384615385	0.49155632516974884	0.9605537623385638	0.344353533854712	0.9350860160227393	0.7549645784484847	0.9740570238580748	0.9234879118013528	0.9593752663934535	0.09090909090909091	0.2727272727272727	0.0	0.009165263094370983	0
1669	0.05789355967144617	0.019835300442829846	0.017972601500742008	0.6857004811640797	-1	0	0	0.3	3	0.8461538461538461	11	0.5357142857142857	0.7692307692307693	12	10	2	1	0	0.14285714285714285	2	14	15	0.16666666666666666	0.15384615384615385	0.6646853855095158	0.9566312112463855	0.41598730542024775	0.8983253486861277	0.6479573816412794	0.9640794046482977	0.924494697675181	0.9455301455798081	1.0	0.25	0.0	0.017972601500742008	58
4699	0.04820549384924242	0.025638288453347174	0.025441090775492906	0.7170467640125753	-1	0	0	0.3	3	0.7692307692307693	10	0.5769230769230769	0.6923076923076923	11	9	3	2	0	0.15384615384615385	2	13	15	0.25	0	0.5991415134414684	0.9519239753073317	0.39512128845843536	0.9467547165172596	0.7285965916735078	0.9571476813228941	0.9254893046229979	0.9521207710417218	0.5454545454545454	0.36363636363636365	0.0	0.025441090775492906	8
1998	0.0583371692793681	0.02153442196075288	0.019613480619030597	0.6840258351148382	-1	0	0	0.3	3	0.8461538461538461	11	0.5357142857142857	0.7692307692307693	12	10	2	1	0	0.14285714285714285	2	14	15	0.16666666666666666	0.15384615384615385	0.6646853855095158	0.9566312112463855	0.41598730542024775	0.9039095073219501	0.6479573816412794	0.9640794046482977	0.924494697675181	0.9465963272174566	1.0	0.16666666666666666	0.0	0.019613480619030597	19
781	0.0029041605464922527	0.00014905879015275403	3.8623174174584534e-06	0.996586708084223	-1	0	0	0.5	2	0.6666666666666666	2	1.0	0.3333333333333333	3	1	1	0	0	0.2	5	1	5	0.0	1.0	0.8197460055065351	0.9345814119650413	0.3727805017420992	0.6226163177985617	0.8374534403257481	0.8711706770708304	0.8956657958760631	0.8442815700342645	0	0	0.0	3.8623174174584534e-06	12
5333	0.054034315923414566	0.025076172234146602	0.024276612815200715	0.6649271998729696	-1	0	0	0.3	3	0.8461538461538461	11	0.5357142857142857	0.7692307692307693	12	10	2	1	0	0.14285714285714285	2	14	15	0.16666666666666666	0.15384615384615385	0.7164003008368306	0.9361050033863914	0.3697374111565737	0.9261088815162343	0.6051090979206715	0.9656867580390548	0.924494697675181	0.945322024350657	1.0	0.25	0.0	0.024276612815200715	20
1245	0.05197353358715959	0.013518210767595682	0.009255459122162345	0.6517608237144988	-1	0	0	0.3	3	0.8461538461538461	11	0.38461538461538464	0.7692307692307693	11	10	3	2	0	0.23076923076923078	3	13	15	0.2222222222222222	0.16666666666666666	0.4957116827868388	0.9543576451897055	0.43685332238206004	0.9018901865922432	0.5673181716090511	0.9686324546997287	0.9234879118013528	0.9476602403674531	0.5454545454545454	0.18181818181818182	0.0	0.009255459122162345	25
767	0.007166909455486203	0.0005741057305658068	0.000539259907338978	0.9821297203240876	-1	0.5	1	0.6666666666666666	4	0.5714285714285714	4	0.45	0.42857142857142855	7	3	1	0	0	0.8	4	5	9	0.0	0.5	0.6224041538959174	0.8728019908826529	0.31225544792334453	0.8531786718789078	0.6249040532677317	0.9194443783536151	0.8232494118797312	0.88495152638228	0	0	0.0	0.000539259907338978	12
798	0.0608896566118803	0.003816881052843034	0.003571147380475979	0.6742200818294892	-1	0	0	0.3	3	0.8461538461538461	11	0.38461538461538464	0.7692307692307693	10	10	4	2	0	0.23076923076923078	3	13	15	0.16666666666666666	0.16666666666666666	0.8336590882321928	0.9659317493200197	0.39512128845843536	0.9131056347753217	0.9254534053292227	0.9775868837366496	0.9415147609736184	0.9592009646698504	0.55	0.3	0.0	0.003571147380475979	28
448	0.0	0.0	0.0	0.9999999999999998	-1	0	0	0	0	0	0	1.0	0	0	0	0	4	0	1.0	1	1	1	1.0	0	0	0	0	0	0	0	0	0	0	0	0	-0.1	3
1353	0.08190014807045383	0.01787707357757644	0.01563902658809181	0.6796769756596492	-1	0	0	0.3	3	0.8461538461538461	11	0.5357142857142857	0.7692307692307693	12	10	2	2	0	0.14285714285714285	2	14	15	0.3333333333333333	0.15384615384615385	0.6646853855095158	0.9566312112463855	0.41598730542024775	0.9004105357506507	0.6479573816412794	0.9645382551941761	0.924494697675181	0.9461512092937229	0.5416666666666667	0.25	0.0	0.01563902658809181	59
1492	0.060609104612070634	0.0268405365682989	0.024512399981206197	0.681525245715246	-1	0	0	0.3	3	0.8461538461538461	11	0.5357142857142857	0.7692307692307693	12	10	2	1	0	0.14285714285714285	2	14	15	0.16666666666666666	0.15384615384615385	0.6646853855095158	0.9566312112463855	0.41598730542024775	0.8977049484660704	0.6479573816412794	0.9640794046482977	0.924494697675181	0.9454137326809395	1.0	0.25	0.0	0.024512399981206197	24
274	0.002255492133789709	0.00020498612686993108	0.00011987675370565274	0.9955042649528614	-1	0	0	0.75	3	0.25	1	0.75	0.25	3	1	2	0	0	0.5	2	4	6	0.0	0	0.6699197633513353	0.9623699607637176	0.8020566313571065	0.7131415749071524	0.4977061588350578	0.8490648533020702	0.6831151370823245	0.8765175400891794	0	0	0.0	0.00011987675370565274	24
3663	0.054311687782776286	0.02337403263404014	0.021940888824247395	0.6724181253097277	-1	0	0	0.3	3	0.8461538461538461	11	0.5357142857142857	0.7692307692307693	12	10	2	1	0	0.14285714285714285	2	14	15	0.16666666666666666	0.15384615384615385	0.7164003008368306	0.9550144001948128	0.3697374111565737	0.9261088815162343	0.6051090979206715	0.961124109214933	0.924494697675181	0.9493339291963911	1.0	0.25	0.0	0.021940888824247395	61
1089	0.051271547731191844	0.013386302714079973	0.010139123900912511	0.6267297555017121	-1	0	0	0.3	3	0.8461538461538461	11	0.38461538461538464	0.7692307692307693	11	10	3	2	0	0.23076923076923078	3	13	15	0.2222222222222222	0.16666666666666666	0.4957116827868388	0.9543576451897055	0.43685332238206004	0.9018901865922432	0.5673181716090511	0.9686324546997287	0.9234879118013528	0.9476602403674531	0.5454545454545454	0.2727272727272727	0.0	0.010139123900912511	25
4143	0.05607056301628181	0.024442374463647876	0.02209465709455214	0.6673345405179116	-1	0	0	0.3	3	0.8461538461538461	11	0.5357142857142857	0.7692307692307693	12	10	2	1	0	0.14285714285714285	2	14	15	0.16666666666666666	0.15384615384615385	0.7164003008368306	0.9512414592150794	0.3697374111565737	0.9274713402202095	0.6051090979206715	0.966275545815786	0.9254893046229979	0.9506495134943467	1.0	0.3333333333333333	0.0	0.02209465709455214	26
2803	0.05551925451914644	0.016378566182953462	0.013474655307305638	0.6322555341395588	-1	0	0	0.3	3	0.8461538461538461	11	0.5357142857142857	0.7692307692307693	12	10	2	1	0	0.14285714285714285	2	14	15	0.16666666666666666	0.15384615384615385	0.6646853855095158	0.9566312112463855	0.41598730542024775	0.8994885314511277	0.6479573816412794	0.9640794046482977	0.924494697675181	0.9457494771193514	1.0	0.4166666666666667	0.0	0.013474655307305638	12
3046	0.057400193542271744	0.022909812829521637	0.017988849683413792	0.6417486136403417	-1	0	0	0.3	3	0.8461538461538461	11	0.38461538461538464	0.6923076923076923	10	9	4	3	0	0.23076923076923078	3	13	15	0.2727272727272727	0.15384615384615385	0.8336590882321928	0.9560575217227675	0.43685332238206004	0.8523376271475369	0.7879892699778452	0.9444945481837692	0.9339522756491996	0.9279568418945267	0.1	0.3	0.0	0.017988849683413792	12
2926	0.05814256332352228	0.018595829353263288	0.016393142318376207	0.6794779194900123	-1	0	0	0.3	3	0.8461538461538461	11	0.5357142857142857	0.7692307692307693	12	10	2	1	0	0.14285714285714285	2	14	15	0.16666666666666666	0.15384615384615385	0.6646853855095158	0.9566312112463855	0.41598730542024775	0.8983253486861277	0.6479573816412794	0.9678568402943398	0.924494697675181	0.9474713970923083	1.0	0.25	0.0	0.016393142318376207	9
238	9.193151751749902e-06	5.378749670967834e-09	1.9623663611663727e-09	0.9999981290885277	-1	0	0	1.0	2	0.0	0	0.75	0	2	0	0	0	0	1.0	2	2	3	0.0	0	0	0	0	0	0	0	0	0	0	0	0	1.9623663611663727e-09	24
836	0.05180287557304284	0.012927792519698205	0.009018657865797631	0.6301527805103407	-1	0	0	0.3	3	0.8461538461538461	11	0.38461538461538464	0.7692307692307693	11	10	3	2	0	0.23076923076923078	3	13	15	0.2222222222222222	0.16666666666666666	0.4957116827868388	0.9543576451897055	0.43685332238206004	0.9018901865922432	0.5673181716090511	0.9686324546997287	0.9234879118013528	0.9476602403674531	0.5454545454545454	0.2727272727272727	0.0	0.009018657865797631	14
4734	0.046121954909417756	0.003171216286272511	0.0031520304902816552	0.8676804438964405	-1	0	0	0.3	3	0.8461538461538461	11	0.234375	0.7692307692307693	11	10	3	1	0	1.0	8	8	15	0.1111111111111111	0.15384615384615385	0.5991415134414684	0.9498110285949313	0.344353533854712	0.950270414770552	0.7285965916735078	0.9604020347977711	0.9234879118013528	0.9537524729586179	1.0	0.18181818181818182	0.0	0.0031520304902816552	2
4082	0.05995429642269446	0.02372336078708732	0.02341950433264273	0.674048098420484	-1	0	0	0.3	3	0.8461538461538461	11	0.5357142857142857	0.7692307692307693	11	10	3	1	0	0.14285714285714285	2	14	15	0.1111111111111111	0.15384615384615385	0.8336590882321928	0.962055744136022	0.39512128845843536	0.9373535096122513	0.7285965916735078	0.971080070377281	0.9254893046229979	0.9589400363096892	1.0	0.18181818181818182	0.0	0.02341950433264273	72
95	0.038692271109433685	0.002849270061028335	-0.001862503932403232	0.9592637503123793	-1	0	0	0.4	4	0.6923076923076923	9	0.3333333333333333	0.5384615384615384	8	7	6	3	0	0.5555555555555556	9	5	15	0.2	0.3076923076923077	0.5373348554411802	0.8339717187564766	0.5811158313496569	0.9120923406477317	0.4995422607343126	0.9108688486550006	0.8260047670007685	0.8901813878694596	0.125	0.125	0.0	-0.0001862503932403232	21
2549	0.05799036775793588	0.01889996234237657	0.01691116438501184	0.6814961165412186	-1	0	0	0.3	3	0.8461538461538461	11	0.5357142857142857	0.7692307692307693	12	10	2	1	0	0.14285714285714285	2	14	15	0.16666666666666666	0.15384615384615385	0.6646853855095158	0.9566312112463855	0.41598730542024775	0.8983253486861277	0.6479573816412794	0.9640794046482977	0.924494697675181	0.9455301455798081	1.0	0.25	0.0	0.01691116438501184	15
2905	0.057387228030063506	0.018926730010869027	0.016788407811064412	0.6778343599364434	-1	0	0	0.3	3	0.8461538461538461	11	0.5357142857142857	0.7692307692307693	12	10	2	1	0	0.14285714285714285	2	14	15	0.16666666666666666	0.15384615384615385	0.6646853855095158	0.9566312112463855	0.41598730542024775	0.8983253486861277	0.661141375028768	0.9686889035938459	0.9252371132155779	0.9479189440781982	1.0	0.25	0.0	0.016788407811064412	20
3375	0.05260809548957284	0.02175897748746792	0.01885316384735106	0.6650528465017773	-1	0	0	0.3	3	0.8461538461538461	11	0.5357142857142857	0.6923076923076923	11	9	3	2	0	0.14285714285714285	2	14	15	0.25	0.15384615384615385	0.8336590882321928	0.9652214463862064	0.39512128845843536	0.9085724889117415	0.7285965916735078	0.9704762533544976	0.9254893046229979	0.954236540135607	0.5454545454545454	0.09090909090909091	0.0	0.01885316384735106	20
5077	0.053912133748678176	0.025981438883699103	0.025461958407144394	0.6734307808127618	-1	0	0	0.3	3	0.8461538461538461	11	0.5357142857142857	0.7692307692307693	12	10	2	1	0	0.14285714285714285	2	14	15	0.16666666666666666	0.15384615384615385	0.7164003008368306	0.9361050033863914	0.3697374111565737	0.9261088815162343	0.6051090979206715	0.9656867580390548	0.924494697675181	0.945322024350657	1.0	0.25	0.0	0.025461958407144394	26
1722	0.05727684460445847	0.016141335789307938	0.00921229097333455	0.6328931581631576	-1	0	0	0.3	3	0.8461538461538461	11	0.5357142857142857	0.7692307692307693	12	10	2	1	0	0.14285714285714285	2	14	15	0.16666666666666666	0.15384615384615385	0.6646853855095158	0.9566312112463855	0.41598730542024775	0.8983253486861277	0.6479573816412794	0.9640794046482977	0.924494697675181	0.9455301455798081	1.0	0.25	0.0	0.00921229097333455	10
5464	0.05327466381941472	0.025806535429262388	0.023881211444255496	0.6727626909721762	-1	0	0	0.3	3	0.8461538461538461	11	0.5357142857142857	0.7692307692307693	12	10	2	1	0	0.14285714285714285	2	14	15	0.16666666666666666	0.15384615384615385	0.7164003008368306	0.9361050033863914	0.3697374111565737	0.9261088815162343	0.6051090979206715	0.961124109214933	0.9234879118013528	0.9430460289607664	1.0	0.08333333333333333	0.0	0.023881211444255496	14
1763	0.06010910800142344	0.02447925213660463	0.022435570721579857	0.6730809713688588	-1	0	0	0.3	3	0.8461538461538461	11	0.5357142857142857	0.6923076923076923	11	9	3	2	0	0.14285714285714285	2	14	15	0.25	0.15384615384615385	0.4957116827868388	0.9555198242764174	0.39512128845843536	0.9148415391968477	0.5673181716090511	0.9646958378854913	0.9234879118013528	0.9486522091442672	0.5454545454545454	0.2727272727272727	0.0	0.022435570721579857	4
4444	0.05576219015371973	0.007766885402099179	0.0032930574471486413	0.6710796340720708	-1	0	0	0.4	4	0.6923076923076923	9	0.5769230769230769	0.6153846153846154	11	8	3	1	0	0.15384615384615385	2	13	15	0.14285714285714285	0.15384615384615385	0.8336590882321928	0.9412120497307337	0.5510374086788968	0.8838238675415405	0.7285965916735078	0.9565771498376971	0.9254893046229979	0.9328669337788578	1.0	0.36363636363636365	0.0	0.0032930574471486413	2
3736	0.06198962061025495	0.009209189449265102	0.0077177074600975745	0.6507285814847976	-1	0	0	0.3	3	0.8461538461538461	11	0.5357142857142857	0.6923076923076923	11	9	3	3	0	0.14285714285714285	2	14	15	0.375	0.15384615384615385	0.8336590882321928	0.9625164794317599	0.39512128845843536	0.9038802456623207	0.7285965916735078	0.9694770100247374	0.9254893046229979	0.9517394172126316	0.45454545454545453	0.18181818181818182	0.0	0.0077177074600975745	1
534	0.002154481299810068	0.0010760457233774507	0.0010757197198549642	0.9870435684831403	-1	1.0	1	0.8	4	0.4	2	0.4666666666666667	0.4	4	2	2	0	0	0.6	3	5	7	0.0	1.0	0.8225710180185424	0.9257041859659827	0.3727805017420992	0.7105740949085866	0.6454834415000728	0.9499393244086092	0.9110360671638298	0.8929542261407234	0	0	0.0	0.0010757197198549642	36
1922	0.06042619867088243	0.02651853198137807	0.024034605092839056	0.6802297984837753	-1	0	0	0.3	3	0.8461538461538461	11	0.5357142857142857	0.7692307692307693	12	10	2	1	0	0.14285714285714285	2	14	15	0.16666666666666666	0.15384615384615385	0.6646853855095158	0.9566312112463855	0.41598730542024775	0.8977049484660704	0.6479573816412794	0.9640794046482977	0.924494697675181	0.9454137326809395	1.0	0.25	0.0	0.024034605092839056	15
507	None	None	None	None	None	0	0	0.5	3	0.7142857142857143	5	0.5625	0.2857142857142857	4	2	4	1	0	1.0	4	4	9	0.1	0.3333333333333333	0.19930558510334334	0.6657681971103186	0.7522519309329934	0.6854828323205183	0.49620678508493005	0.9347599102659436	0.9362172130014143	0.7984769574559478	1.0	0.25	0.0	None	0
3215	0.05492577725069256	0.019762022913099052	0.01742470944676196	0.6737791530474102	-1	0	0	0.3	3	0.8461538461538461	11	0.5357142857142857	0.7692307692307693	12	10	2	1	0	0.14285714285714285	2	14	15	0.16666666666666666	0.15384615384615385	0.6646853855095158	0.9566312112463855	0.41598730542024775	0.8983253486861277	0.6479573816412794	0.9640794046482977	0.924494697675181	0.9455301455798081	1.0	0.25	0.0	0.01742470944676196	25
1212	0.04887811797558148	0.003848164701106594	0.002370967027199568	0.5664253043790901	-1	0	0	0.3	3	0.8461538461538461	11	0.38461538461538464	0.7692307692307693	10	10	4	2	0	0.23076923076923078	3	13	15	0.16666666666666666	0.16666666666666666	0.4957116827868388	0.9493157153411064	0.43685332238206004	0.9084198749018765	0.5673181716090511	0.9726748997076254	0.9234879118013528	0.9494196327055914	0.55	0.2	0.0	0.002370967027199568	7
130	0.008076596224249354	0.0013864444061102187	-0.0011009194264113046	0.9387475248538073	-1	0	0	0.25	1	1.0	4	1.0	1.0	5	4	0	1	0	0.16666666666666666	6	1	6	0.3333333333333333	0	0.7341348679118787	0.5625818984116682	0.7155533698268735	0.9283112886234527	0.4468183284900974	0.9397325535507932	0.9140398225296568	0.8644978632649908	1.0	0.4	0.0	-0.00011009194264113046	9
216	0.05722505522583264	0.006675137064546712	0.0017565281416571262	0.6084496360612627	-1	0	0	0.2	2	0.9230769230769231	12	0.4166666666666667	0.8461538461538461	13	11	1	3	0	0.25	3	12	15	0.75	0	0.3720439075267377	0.94628824075677	0.43685332238206004	0.9052531930914618	0.7120202182714791	0.9378919055955488	0.801265185209923	0.9317291994655635	0.07692307692307693	0.15384615384615385	0.0	0.0017565281416571262	15
785	0.0023519794987543483	7.398713589842537e-05	5.326679034847296e-05	0.9871137501721768	-1	0	0	0.5	2	0.75	3	1.0	0.25	2	1	3	0	0	0.6666666666666666	2	3	6	0.0	0	0.5625143387399134	0.9567660199606558	0.7327418554800669	0.8944572033630089	0.4624220129154475	0.8815886111292628	0.9355433426302306	0.9178784431709182	0	0	0.0	5.326679034847296e-05	13
2623	0.05747665031458931	0.02196087153594996	0.015903998980723498	0.6463566749601173	-1	0	0	0.3	3	0.8461538461538461	11	0.5357142857142857	0.7692307692307693	12	10	2	1	0	0.14285714285714285	2	14	15	0.16666666666666666	0.15384615384615385	0.7983914090960125	0.9566328198558355	0.3904313648443794	0.8995785265636966	0.5931590962937447	0.9658112015937635	0.924494697675181	0.9466360411420739	1.0	0.25	0.0	0.015903998980723498	9
4165	0.05898382288487985	0.0243407403162118	0.024171558973155274	0.6739555796608832	-1	0	0	0.3	3	0.8461538461538461	11	0.5357142857142857	0.7692307692307693	12	10	2	1	0	0.14285714285714285	2	14	15	0.16666666666666666	0.15384615384615385	0.7164003008368306	0.956708460659507	0.39512128845843536	0.9429285507450785	0.6051090979206715	0.9668393205796739	0.9254893046229979	0.956518525094893	1.0	0.25	0.0	0.024171558973155274	39
3641	0.052371899149362855	0.020501030161114372	0.017128360146828264	0.6610884492952513	-1	0	0	0.3	3	0.8461538461538461	11	0.5357142857142857	0.6923076923076923	11	9	3	2	0	0.14285714285714285	2	14	15	0.25	0.15384615384615385	0.8336590882321928	0.9652214463862064	0.39512128845843536	0.9085724889117415	0.7285965916735078	0.9656199661828301	0.9254893046229979	0.951891541164792	0.5454545454545454	0.09090909090909091	0.0	0.017128360146828264	14
2396	0.052276196112691714	0.025715232979145904	0.02536856051930742	0.6665591045924262	-1	0	0	0.3	3	0.8461538461538461	11	0.38461538461538464	0.6923076923076923	10	9	4	3	0	0.23076923076923078	3	13	15	0.2727272727272727	0.15384615384615385	0.8336590882321928	0.9659317493200197	0.39512128845843536	0.9157307937875324	0.8533929852763423	0.9769389034124161	0.9346082759513971	0.9592581114699589	0.1	0.2	0.0	0.02536856051930742	15
3545	0.0523069150495804	0.02442328022345018	0.024131155578954545	0.6789546992045168	-1	0	0	0.3	3	0.8461538461538461	11	0.5357142857142857	0.6923076923076923	11	9	3	2	0	0.14285714285714285	2	14	15	0.25	0.15384615384615385	0.8336590882321928	0.9594139243257211	0.5571435458257907	0.882854671934238	0.7285965916735078	0.9591813370463289	0.9254893046229979	0.9415778100636282	0.5454545454545454	0.45454545454545453	0.0	0.024131155578954545	147
2843	0.058454845843947494	0.0034246457624172925	0.001754069586516027	0.7296410428422924	-1	0	0	0.2	2	0.9230769230769231	12	0.4166666666666667	0.7692307692307693	12	10	2	2	0	0.25	3	12	15	0.3333333333333333	0	0.62355092485499	0.9524131758329316	0.41598730542024775	0.8929537664296203	0.7641749852647661	0.9685085584007848	0.9234879118013528	0.9452110395889383	0.5416666666666667	0.25	0.0	0.001754069586516027	1
5396	0.054924603945468595	0.025409887505446094	0.024576001971275963	0.6582089389147163	-1	0	0	0.3	3	0.8461538461538461	11	0.5357142857142857	0.7692307692307693	12	10	2	1	0	0.14285714285714285	2	14	15	0.16666666666666666	0.15384615384615385	0.7164003008368306	0.9361050033863914	0.3697374111565737	0.9261088815162343	0.6051090979206715	0.9656867580390548	0.924494697675181	0.945322024350657	1.0	0.25	0.0	0.024576001971275963	13
721	0.0006719901076981582	0.0005719886099117618	0.0005718096872613694	0.9943012208468747	-1	0	0	0.5	1	1.0	1	1.0	1.0	1	1	1	0	0	0.3333333333333333	1	3	3	0.0	0	0.28353981937456185	0.5	0.9073657223943481	0.5	0.3548700584207056	0.5	0.9420166475426425	0.5	0	0	0.0	0.0005718096872613694	42
4571	0.05464901174461854	0.02612551741613906	0.02569752989065604	0.6582554902985007	-1	0	0	0.3	3	0.8461538461538461	11	0.5357142857142857	0.7692307692307693	12	10	2	1	0	0.14285714285714285	2	14	15	0.16666666666666666	0.15384615384615385	0.7164003008368306	0.9361050033863914	0.3697374111565737	0.9261088815162343	0.6051090979206715	0.9656867580390548	0.924494697675181	0.945322024350657	1.0	0.25	0.0	0.02569752989065604	50
2325	0.0573986274010574	0.019168769041683062	0.017761631655141667	0.6807649990551679	-1	0	0	0.3	3	0.8461538461538461	11	0.5357142857142857	0.7692307692307693	12	10	2	1	0	0.14285714285714285	2	14	15	0.16666666666666666	0.15384615384615385	0.6646853855095158	0.9566312112463855	0.41598730542024775	0.8983253486861277	0.6479573816412794	0.9640794046482977	0.924494697675181	0.9455301455798081	1.0	0.16666666666666666	0.0	0.017761631655141667	45
3364	0.054299837733273924	0.0212279408195721	0.018052201532079235	0.6633429034488785	-1	0	0	0.3	3	0.8461538461538461	11	0.5357142857142857	0.6923076923076923	11	9	3	2	0	0.14285714285714285	2	14	15	0.25	0.15384615384615385	0.8336590882321928	0.9652214463862064	0.39512128845843536	0.9085724889117415	0.7285965916735078	0.9704762533544976	0.9254893046229979	0.954236540135607	0.5454545454545454	0.09090909090909091	0.0	0.018052201532079235	17
1357	0.05229663658640751	0.013907986229281175	0.009060257847006958	0.6288515102353149	-1	0	0	0.3	3	0.8461538461538461	11	0.38461538461538464	0.7692307692307693	11	10	3	2	0	0.23076923076923078	3	13	15	0.2222222222222222	0.16666666666666666	0.4957116827868388	0.9543576451897055	0.43685332238206004	0.8922551817767609	0.5673181716090511	0.9686324546997287	0.9234879118013528	0.9459066924496019	0.5454545454545454	0.2727272727272727	0.0	0.009060257847006958	9
2284	0.058491010515726534	0.019297201933235555	0.017123377443523033	0.6824518709014682	-1	0	0	0.3	3	0.8461538461538461	11	0.5357142857142857	0.7692307692307693	12	10	2	1	0	0.14285714285714285	2	14	15	0.16666666666666666	0.15384615384615385	0.6646853855095158	0.9566312112463855	0.41598730542024775	0.8983253486861277	0.6479573816412794	0.9640794046482977	0.924494697675181	0.9455301455798081	1.0	0.25	0.0	0.017123377443523033	30
2634	0.05685572647559338	0.01990668791403063	0.015498573026325813	0.6765224140035502	-1	0	0	0.3	3	0.8461538461538461	11	0.5357142857142857	0.7692307692307693	12	10	2	1	0	0.14285714285714285	2	14	15	0.16666666666666666	0.15384615384615385	0.6646853855095158	0.9566312112463855	0.41598730542024775	0.9017127452805674	0.7641749852647661	0.9652541302415287	0.924494697675181	0.9467550158540752	1.0	0.25	0.0	0.015498573026325813	9
3468	0.06193603577918916	0.009482156459458721	-0.0007018553921144318	0.6551288016989717	-1	0	0	0.3	3	0.8461538461538461	11	0.5357142857142857	0.6923076923076923	11	9	3	3	0	0.14285714285714285	2	14	15	0.375	0.15384615384615385	0.8336590882321928	0.9625164794317599	0.39512128845843536	0.9055709372306285	0.7285965916735078	0.9694770100247374	0.9254893046229979	0.9520388425607188	0.2727272727272727	0.18181818181818182	0.0	-7.018553921144318e-05	1
4000	0.05910501421251822	0.02502809901508839	0.024674357562634832	0.6735256793318056	-1	0	0	0.3	3	0.8461538461538461	11	0.5357142857142857	0.7692307692307693	11	10	3	1	0	0.14285714285714285	2	14	15	0.1111111111111111	0.15384615384615385	0.8336590882321928	0.962055744136022	0.39512128845843536	0.9373535096122513	0.7285965916735078	0.971080070377281	0.9254893046229979	0.9589400363096892	1.0	0.18181818181818182	0.0	0.024674357562634832	13
2861	0.058155257026752304	0.019659388238569903	0.01735083934851875	0.6840237481835584	-1	0	0	0.3	3	0.8461538461538461	11	0.5357142857142857	0.7692307692307693	12	10	2	1	0	0.14285714285714285	2	14	15	0.16666666666666666	0.15384615384615385	0.6646853855095158	0.9566312112463855	0.41598730542024775	0.8983253486861277	0.6479573816412794	0.9599957846163044	0.924494697675181	0.9435765205921977	1.0	0.3333333333333333	0.0	0.01735083934851875	45
3430	0.05735893151968548	0.019403141421976907	0.017275149524325444	0.6838982824847964	-1	0	0	0.3	3	0.8461538461538461	11	0.5357142857142857	0.7692307692307693	12	10	2	1	0	0.14285714285714285	2	14	15	0.16666666666666666	0.15384615384615385	0.6646853855095158	0.9566312112463855	0.41598730542024775	0.8983253486861277	0.6479573816412794	0.9599957846163044	0.924494697675181	0.9435765205921977	1.0	0.3333333333333333	0.0	0.017275149524325444	18
3999	0.040618750849548614	0.0022088053371578363	-0.0006104896087356576	0.8591006672993236	-1	0	0	0.3	3	0.8461538461538461	11	0.26785714285714285	0.7692307692307693	11	10	3	1	0	0.875	7	8	15	0.1111111111111111	0.15384615384615385	0.5991415134414684	0.9488229760498091	0.344353533854712	0.9161433088808452	0.7285965916735078	0.9502792701891327	0.9234879118013528	0.9401262698844479	1.0	0.09090909090909091	0.0	-6.104896087356576e-05	1
4379	0.0579923576035236	0.024860498565574922	0.024501271660220914	0.671984533813968	-1	0	0	0.3	3	0.8461538461538461	11	0.5357142857142857	0.7692307692307693	12	10	2	1	0	0.14285714285714285	2	14	15	0.16666666666666666	0.15384615384615385	0.7164003008368306	0.956708460659507	0.39512128845843536	0.9429285507450785	0.6051090979206715	0.9668393205796739	0.9254893046229979	0.956518525094893	1.0	0.16666666666666666	0.0	0.024501271660220914	63
5297	0.05460302668180404	0.025123777718136994	0.024171225982621235	0.6597536412354679	-1	0	0	0.3	3	0.8461538461538461	11	0.5357142857142857	0.7692307692307693	12	10	2	1	0	0.14285714285714285	2	14	15	0.16666666666666666	0.15384615384615385	0.7164003008368306	0.9361050033863914	0.3697374111565737	0.9307822056158944	0.6051090979206715	0.9656867580390548	0.924494697675181	0.9465218401924939	1.0	0.25	0.0	0.024171225982621235	12
961	0.040407182369974044	0.006894585341842388	0.006496531902789149	0.584318352949669	-1	0	0	0.3	3	0.8461538461538461	11	0.38461538461538464	0.7692307692307693	10	10	4	2	0	0.23076923076923078	3	13	15	0.16666666666666666	0.16666666666666666	0.8336590882321928	0.9560575217227675	0.43685332238206004	0.8406464730778529	0.8270249985013652	0.950044859772851	0.9339522756491996	0.928427994496853	0.55	0.4	0.0	0.006496531902789149	25
4862	0.054709986682093176	0.020253942394227537	0.008782142783585441	0.6654834199724278	-1	0	0	0.3	3	0.8461538461538461	11	0.5357142857142857	0.7692307692307693	12	10	2	1	0	0.14285714285714285	2	14	15	0.16666666666666666	0.15384615384615385	0.7164003008368306	0.9583425860234657	0.3697374111565737	0.9261088815162343	0.6051090979206715	0.9656867580390548	0.924494697675181	0.9525957061264506	1.0	0.25	0.0	0.008782142783585441	2
842	None	None	None	None	None	0	0	0.2	2	0.9230769230769231	12	0.46875	0.5384615384615384	7	7	7	5	0	0.5	4	8	15	0.2777777777777778	0.36363636363636365	0.8336590882321928	0.9635862548810709	0.652261612690511	0.8429530290435985	0.9817140924452975	0.963749616039142	0.9339714082503514	0.9396580139899765	0.2857142857142857	0.42857142857142855	0.0	None	0
2657	0.038493169845746675	0.003889942284740898	0.003011106145156821	0.9198196868377377	-1	0	0	0.4	4	0.6923076923076923	9	0.23809523809523808	0.6923076923076923	11	9	3	1	0	0.7777777777777778	7	9	15	0.125	0.15384615384615385	0.4957116827868388	0.9589674631346481	0.43685332238206004	0.9062626052676042	0.5673181716090511	0.9554992073066906	0.9150189437147164	0.9442238488402562	1.0	0.2727272727272727	0.0	0.003011106145156821	2
2180	0.057917945637765575	0.02062778084417662	0.018265745388007498	0.6858291116948106	-1	0	0	0.3	3	0.8461538461538461	11	0.5357142857142857	0.7692307692307693	12	10	2	1	0	0.14285714285714285	2	14	15	0.16666666666666666	0.15384615384615385	0.6646853855095158	0.9566312112463855	0.41598730542024775	0.8983253486861277	0.6479573816412794	0.9678568402943398	0.924494697675181	0.9474713970923083	1.0	0.25	0.0	0.018265745388007498	19
1095	0.04186647288234485	0.006596212070961325	0.00659098274012914	0.8530125324064319	-1	0	0	0.3	3	0.8461538461538461	11	0.38461538461538464	0.7692307692307693	11	10	3	2	0	0.23076923076923078	3	13	15	0.2222222222222222	0.16666666666666666	0.4957116827868388	0.9543576451897055	0.43685332238206004	0.8996129183643128	0.5673181716090511	0.9686324546997287	0.9234879118013528	0.9472374577115037	0.5454545454545454	0.18181818181818182	0.0	0.00659098274012914	6
1269	0.05558615052089008	0.015878234084221187	0.014612220153398338	0.6373979728227173	-1	0	0	0.3	3	0.8461538461538461	11	0.38461538461538464	0.7692307692307693	11	10	3	2	0	0.23076923076923078	3	13	15	0.2222222222222222	0.16666666666666666	0.4957116827868388	0.9543576451897055	0.43685332238206004	0.9066690262915662	0.5673181716090511	0.9686324546997287	0.9234879118013528	0.9485657311032251	0.5454545454545454	0.2727272727272727	0.0	0.014612220153398338	15
851	0.0034399190308034523	0.0018473026197689745	0.0018469083448078392	0.9775669968379452	-1	0.5	1	0.6666666666666666	4	0.5	3	0.4444444444444444	0.5	5	3	2	0	0	0.5	3	6	8	0.0	1.0	0.8171573359709869	0.909041680268564	0.3727805017420992	0.6909039071548279	0.8374534403257481	0.938345233536341	0.8956657958760631	0.8746779021984435	0	0	0.0	0.0018469083448078392	42
5498	0.05422259475470509	0.026960841002000965	0.026144011349485026	0.6735510795926061	-1	0	0	0.3	3	0.8461538461538461	11	0.5357142857142857	0.7692307692307693	12	10	2	1	0	0.14285714285714285	2	14	15	0.16666666666666666	0.15384615384615385	0.7164003008368306	0.9361050033863914	0.3697374111565737	0.9261088815162343	0.6051090979206715	0.9656867580390548	0.924494697675181	0.945322024350657	1.0	0.25	0.0	0.026144011349485026	102
3591	0.05331763826918374	0.02273809670041258	0.02081737721823581	0.66912330466946	-1	0	0	0.3	3	0.8461538461538461	11	0.5357142857142857	0.7692307692307693	12	10	2	1	0	0.14285714285714285	2	14	15	0.16666666666666666	0.15384615384615385	0.7164003008368306	0.9550144001948128	0.3697374111565737	0.9261088815162343	0.6051090979206715	0.961124109214933	0.924494697675181	0.9493339291963911	1.0	0.25	0.0	0.02081737721823581	45
1999	0.05699000794806152	0.018470948015069145	0.01629354761755487	0.6780644477066383	-1	0	0	0.3	3	0.8461538461538461	11	0.5357142857142857	0.7692307692307693	12	10	2	1	0	0.14285714285714285	2	14	15	0.16666666666666666	0.15384615384615385	0.6646853855095158	0.9566312112463855	0.41598730542024775	0.8983253486861277	0.6479573816412794	0.9599957846163044	0.924494697675181	0.9435765205921977	1.0	0.3333333333333333	0.0	0.01629354761755487	22
3821	0.052588000901717814	0.02226666014033029	0.018129225863618002	0.6536213934503174	-1	0	0	0.3	3	0.8461538461538461	11	0.5357142857142857	0.6923076923076923	11	9	3	2	0	0.14285714285714285	2	14	15	0.25	0.15384615384615385	0.8336590882321928	0.9652214463862064	0.39512128845843536	0.9069204454255448	0.7285965916735078	0.9694770100247374	0.9254893046229979	0.9534433932842525	0.5454545454545454	0.09090909090909091	0.0	0.018129225863618002	15
1047	0.053484952463176375	0.014916837094026993	0.013765080803951507	0.635330744298312	-1	0	0	0.3	3	0.8461538461538461	11	0.38461538461538464	0.7692307692307693	11	10	3	2	0	0.23076923076923078	3	13	15	0.2222222222222222	0.16666666666666666	0.4957116827868388	0.9543576451897055	0.43685332238206004	0.9066690262915662	0.5673181716090511	0.9686324546997287	0.9234879118013528	0.9485657311032251	0.5454545454545454	0.2727272727272727	0.0	0.013765080803951507	35
2653	0.05834289790338485	0.01834722891280099	0.016380803179206163	0.6808711711487572	-1	0	0	0.3	3	0.8461538461538461	11	0.5357142857142857	0.7692307692307693	12	10	2	1	0	0.14285714285714285	2	14	15	0.16666666666666666	0.15384615384615385	0.6646853855095158	0.9566312112463855	0.41598730542024775	0.8983253486861277	0.6479573816412794	0.9640794046482977	0.924494697675181	0.9455301455798081	1.0	0.16666666666666666	0.0	0.016380803179206163	13
4349	0.05892953256044981	0.020337905646610623	0.019369611218448667	0.7491258389475541	-1	0	0	0.1	1	1.0	13	1.0	0.8461538461538461	12	11	2	2	0	0.06666666666666667	15	1	15	0.2857142857142857	0	0.7164003008368306	0.9555189550391353	0.344353533854712	0.9293698212050052	0.48162160416783506	0.9643724994818018	0.9244689681081678	0.9517022308525765	0.5416666666666667	0.25	0.0	0.019369611218448667	1
2295	0.05359448298552063	0.021346130958421354	0.01598677508893083	0.6256768059990985	-1	0	0	0.3	3	0.8461538461538461	11	0.5357142857142857	0.6923076923076923	11	9	3	2	0	0.14285714285714285	2	14	15	0.25	0.15384615384615385	0.8336590882321928	0.9569252348175313	0.43685332238206004	0.881663543439961	0.7285965916735078	0.9622318804816348	0.9254893046229979	0.9417110284434226	0.5454545454545454	0.2727272727272727	0.0	0.01598677508893083	17
2230	0.05742845397400916	0.019266047115763237	0.017026328379821383	0.6826689556970494	-1	0	0	0.3	3	0.8461538461538461	11	0.5357142857142857	0.7692307692307693	12	10	2	1	0	0.14285714285714285	2	14	15	0.16666666666666666	0.15384615384615385	0.6646853855095158	0.9566312112463855	0.41598730542024775	0.8983253486861277	0.661141375028768	0.9686889035938459	0.9252371132155779	0.9479189440781982	1.0	0.25	0.0	0.017026328379821383	7
3004	0.049013235551549204	0.018057833339715768	0.0019361128947060252	0.7124062505657143	-1	0	0	0.3	3	0.8461538461538461	11	0.5357142857142857	0.6923076923076923	11	9	3	2	0	0.14285714285714285	2	14	15	0.25	0.15384615384615385	0.8336590882321928	0.9652214463862064	0.344353533854712	0.8902739940232897	0.7285965916735078	0.9656199661828301	0.9415147609736184	0.9486998092638175	0.5454545454545454	0.09090909090909091	0.0	0.0019361128947060252	1
5526	0.053640449512242436	0.02575370019487567	0.02524724209569735	0.6731361576038376	-1	0	0	0.3	3	0.8461538461538461	11	0.5357142857142857	0.7692307692307693	12	10	2	1	0	0.14285714285714285	2	14	15	0.16666666666666666	0.15384615384615385	0.7164003008368306	0.9361050033863914	0.3697374111565737	0.9261088815162343	0.6051090979206715	0.9656867580390548	0.924494697675181	0.945322024350657	1.0	0.25	0.0	0.02524724209569735	47
2542	0.05784456571808477	0.018834558245084107	0.016737842775332194	0.6791053908088835	-1	0	0	0.3	3	0.8461538461538461	11	0.5357142857142857	0.7692307692307693	12	10	2	1	0	0.14285714285714285	2	14	15	0.16666666666666666	0.15384615384615385	0.6646853855095158	0.9566312112463855	0.41598730542024775	0.8983253486861277	0.661141375028768	0.9686889035938459	0.9252371132155779	0.9479189440781982	1.0	0.25	0.0	0.016737842775332194	17
3365	0.05804027569405873	0.01963085632288306	0.01853394237246108	0.688842621223374	-1	0	0	0.3	3	0.8461538461538461	11	0.5357142857142857	0.7692307692307693	12	10	2	1	0	0.14285714285714285	2	14	15	0.16666666666666666	0.15384615384615385	0.6646853855095158	0.9566312112463855	0.41598730542024775	0.8983253486861277	0.6479573816412794	0.9640794046482977	0.924494697675181	0.9455301455798081	1.0	0.25	0.0	0.01853394237246108	38
3226	0.05821685829308396	0.020304252762142316	0.018017595502824228	0.6841907335102844	-1	0	0	0.3	3	0.8461538461538461	11	0.5357142857142857	0.7692307692307693	12	10	2	1	0	0.14285714285714285	2	14	15	0.16666666666666666	0.15384615384615385	0.6646853855095158	0.9566312112463855	0.41598730542024775	0.8983253486861277	0.6479573816412794	0.9640794046482977	0.924494697675181	0.9455301455798081	1.0	0.25	0.0	0.018017595502824228	46
3107	0.05623963698168277	0.01567825271563639	0.012529567044131691	0.6322668237096973	-1	0	0	0.3	3	0.8461538461538461	11	0.5357142857142857	0.7692307692307693	12	10	2	1	0	0.14285714285714285	2	14	15	0.16666666666666666	0.15384615384615385	0.6646853855095158	0.9566312112463855	0.41598730542024775	0.8983253486861277	0.6479573816412794	0.9640794046482977	0.924494697675181	0.9455301455798081	1.0	0.25	0.0	0.012529567044131691	11
2499	0.058592481806430965	0.02055716231560602	0.018368496858863007	0.684031191255738	-1	0	0	0.3	3	0.8461538461538461	11	0.5357142857142857	0.7692307692307693	12	10	2	1	0	0.14285714285714285	2	14	15	0.16666666666666666	0.15384615384615385	0.6646853855095158	0.9566312112463855	0.41598730542024775	0.8983253486861277	0.6479573816412794	0.9678568402943398	0.924494697675181	0.9474713970923083	1.0	0.25	0.0	0.018368496858863007	37
2399	0.05654328922815553	0.020244722134815835	0.018993477131726177	0.6894634111435394	-1	0	0	0.3	3	0.8461538461538461	11	0.5357142857142857	0.7692307692307693	12	10	2	1	0	0.14285714285714285	2	14	15	0.16666666666666666	0.15384615384615385	0.6646853855095158	0.9566312112463855	0.41598730542024775	0.8983253486861277	0.661141375028768	0.9686889035938459	0.9252371132155779	0.9479189440781982	1.0	0.25	0.0	0.018993477131726177	29
4037	0.05883327235244416	0.02370904360075354	0.02339525076463062	0.6734217271680188	-1	0	0	0.3	3	0.8461538461538461	11	0.5357142857142857	0.7692307692307693	11	10	3	1	0	0.14285714285714285	2	14	15	0.1111111111111111	0.15384615384615385	0.8336590882321928	0.962055744136022	0.39512128845843536	0.9373535096122513	0.7285965916735078	0.971080070377281	0.9254893046229979	0.9589400363096892	1.0	0.18181818181818182	0.0	0.02339525076463062	48
539	0.058173149589403936	0.011596171526545759	0.011592466032658639	0.6120784727531245	-1	0	0	0.2	2	0.9230769230769231	12	0.38461538461538464	0.9230769230769231	13	12	1	2	0	0.23076923076923078	3	13	15	0.4	0	0.4957116827868388	0.9456703740111831	0.43685332238206004	0.8919903826088633	0.5673181716090511	0.9581907511867805	0.9254893046229979	0.9370264228843567	0.5769230769230769	0.23076923076923078	0.0	0.011592466032658639	11
3374	0.059167564961301294	0.01941501602146314	0.0172110965794862	0.6837083920915337	-1	0	0	0.3	3	0.8461538461538461	11	0.5357142857142857	0.7692307692307693	12	10	2	1	0	0.14285714285714285	2	14	15	0.16666666666666666	0.15384615384615385	0.6646853855095158	0.9566312112463855	0.41598730542024775	0.8983253486861277	0.6479573816412794	0.9640794046482977	0.924494697675181	0.9455301455798081	1.0	0.25	0.0	0.0172110965794862	12
681	0.002132628599383797	0.0008838821059883044	0.0008823171900577979	0.9864874277263013	-1	1.0	1	0.8	4	0.4	2	0.4666666666666667	0.4	4	2	2	0	0	0.6	3	5	7	0.0	1.0	0.8225710180185424	0.9257041859659827	0.3727805017420992	0.7105740949085866	0.6454834415000728	0.9499393244086092	0.9110360671638298	0.8929542261407234	0	0	0.0	0.0008823171900577979	31
20	0.037734862119070706	0.005121913089933081	0.004506296977723553	0.9872199208908243	-1	0	0	0.4	4	0.6923076923076923	9	0.35714285714285715	0.6153846153846154	12	8	2	1	0	0.8571428571428571	7	6	15	0.25	0.5	0.47681759723998135	0.9029743851087106	0.788989879468469	0.9301598414636115	0.42156749718657094	0.9313147062730599	0.9179540240046485	0.9224165555820123	1.0	0.16666666666666666	0.0	0.004506296977723553	45
1180	0.05728560421080021	0.00464025342467709	0.002605680568637937	0.6077447927489901	-1	0	0	0.2	2	0.9230769230769231	12	0.38461538461538464	0.9230769230769231	13	12	1	1	0	0.23076923076923078	3	13	15	0.2	0	0.4957116827868388	0.9543986329516148	0.39512128845843536	0.891393012243373	0.5673181716090511	0.9556557440971937	0.9234879118013528	0.9392816445552006	1.0	0.23076923076923078	0.0	0.002605680568637937	4
435	0.00123923405808159	0.00041905064355459337	-9.943675226021422e-05	0.9801023580034085	-1	0	0	0.5	2	0.5	2	0.75	0.25	3	1	2	0	0	0.5	4	2	6	0.0	0	0.7641887366060635	0.9759140197680068	0.8803946409098135	0.9798390687152614	0.8156413147882946	0.9721322242453799	0.9762247220048882	0.976164824963308	0	0	0.0	-9.943675226021422e-06	6
1484	0.058641841164546925	0.009391570924190138	0.009343677235007211	0.6525016529009792	-1	0	0	0.3	3	0.8333333333333334	10	0.3888888888888889	0.6666666666666666	9	8	4	4	0	0.25	3	12	14	0.36363636363636365	0.16666666666666666	0.4957116827868388	0.9592354342976525	0.43685332238206004	0.9174566904120232	0.5673181716090511	0.9569813276502265	0.9254893046229979	0.9473291816527917	0.16666666666666666	0.2222222222222222	0.0	0.009343677235007211	2
3224	0.056375618504084006	0.010577773238309785	-0.0019369635703674372	0.6273802595463709	-1	0	0	0.3	3	0.8461538461538461	11	0.5357142857142857	0.7692307692307693	12	10	2	1	0	0.14285714285714285	2	14	15	0.16666666666666666	0.15384615384615385	0.6646853855095158	0.9566312112463855	0.41598730542024775	0.8988565729743143	0.7641749852647661	0.9652541302415287	0.924494697675181	0.9462178319361103	1.0	0.16666666666666666	0.0	-0.0001936963570367437	2
3812	0.05367348489519299	0.02229378471490563	0.02068496664471802	0.6636256830716374	-1	0	0	0.3	3	0.8461538461538461	11	0.5357142857142857	0.7692307692307693	12	10	2	1	0	0.14285714285714285	2	14	15	0.16666666666666666	0.15384615384615385	0.7164003008368306	0.9550144001948128	0.3697374111565737	0.9261088815162343	0.6051090979206715	0.961124109214933	0.924494697675181	0.9493339291963911	1.0	0.25	0.0	0.02068496664471802	45
2513	0.056833083978958324	0.0212870389975948	0.0183541548115031	0.6828056463384383	-1	0	0	0.3	3	0.8461538461538461	11	0.5357142857142857	0.7692307692307693	12	10	2	1	0	0.14285714285714285	2	14	15	0.16666666666666666	0.15384615384615385	0.6646853855095158	0.9566312112463855	0.41598730542024775	0.9017127452805674	0.6479573816412794	0.9640794046482977	0.924494697675181	0.9461728596522389	1.0	0.3333333333333333	0.0	0.0183541548115031	11
1955	0.060737496028487964	0.022784739854311155	0.01897876129490093	0.6809316811648206	-1	0	0	0.3	3	0.8461538461538461	11	0.5357142857142857	0.7692307692307693	12	10	2	1	0	0.14285714285714285	2	14	15	0.16666666666666666	0.15384615384615385	0.6646853855095158	0.9395662226591691	0.41598730542024775	0.8983253486861277	0.6479573816412794	0.9640794046482977	0.9234879118013528	0.9392032600357306	1.0	0.25	0.0	0.01897876129490093	9
1942	0.05481111185968748	0.019418278815066047	0.014251801048398413	0.6765180104241295	-1	0	0	0.3	3	0.8461538461538461	11	0.5357142857142857	0.7692307692307693	12	10	2	1	0	0.14285714285714285	2	14	15	0.16666666666666666	0.15384615384615385	0.6646853855095158	0.9566312112463855	0.41598730542024775	0.9017127452805674	0.6479573816412794	0.9599957846163044	0.924494697675181	0.9442409269694478	1.0	0.4166666666666667	0.0	0.014251801048398413	16
293	0.019406770925683988	0.0005607828390001731	-0.0005535736838262247	0.9278261665150638	-1	0	0	0.4	4	0.6153846153846154	8	0.4166666666666667	0.46153846153846156	10	6	4	0	0	1.0	6	6	15	0.0	0	0.537358896156028	0.942290662661473	0.6253909305504035	0.9029827173495591	0.39386582090144096	0.9270260270122199	0.868848962466701	0.9256603299203995	0	0	0.0	-5.5357368382622474e-05	6
3291	0.05889301005530338	0.01919324942553113	0.017287571996518213	0.680129853822899	-1	0	0	0.3	3	0.8461538461538461	11	0.5357142857142857	0.7692307692307693	12	10	2	1	0	0.14285714285714285	2	14	15	0.16666666666666666	0.15384615384615385	0.6646853855095158	0.9566312112463855	0.41598730542024775	0.8983253486861277	0.6479573816412794	0.9640794046482977	0.924494697675181	0.9455301455798081	1.0	0.16666666666666666	0.0	0.017287571996518213	19
4555	0.05840711347490353	0.02443180839221483	0.024203388838523986	0.6721884408681325	-1	0	0	0.3	3	0.8461538461538461	11	0.5357142857142857	0.7692307692307693	12	10	2	1	0	0.14285714285714285	2	14	15	0.16666666666666666	0.15384615384615385	0.7164003008368306	0.956708460659507	0.39512128845843536	0.9429285507450785	0.6051090979206715	0.9668393205796739	0.9254893046229979	0.956518525094893	1.0	0.25	0.0	0.024203388838523986	38
2018	0.058079434000219525	0.020290702708756454	0.018466832090957324	0.6802437842736853	-1	0	0	0.3	3	0.8461538461538461	11	0.5357142857142857	0.7692307692307693	12	10	2	1	0	0.14285714285714285	2	14	15	0.16666666666666666	0.15384615384615385	0.6646853855095158	0.9566312112463855	0.41598730542024775	0.8983253486861277	0.6479573816412794	0.9640794046482977	0.924494697675181	0.9455301455798081	1.0	0.25	0.0	0.018466832090957324	97
1358	0.052062728711000476	0.013827733715935882	0.006428455587543505	0.6196571090220131	-1	0	0	0.3	3	0.8461538461538461	11	0.38461538461538464	0.7692307692307693	11	10	3	2	0	0.23076923076923078	3	13	15	0.2222222222222222	0.16666666666666666	0.4957116827868388	0.9543576451897055	0.43685332238206004	0.8993904226904775	0.5673181716090511	0.9649679531462106	0.9234879118013528	0.9452584099473064	0.5454545454545454	0.2727272727272727	0.0	0.006428455587543505	7
4447	0.05886372809543913	0.026175114251155637	0.025732351585760333	0.6759019565057318	-1	0	0	0.3	3	0.8461538461538461	11	0.5357142857142857	0.7692307692307693	12	10	2	1	0	0.14285714285714285	2	14	15	0.16666666666666666	0.15384615384615385	0.7164003008368306	0.956708460659507	0.39512128845843536	0.9429285507450785	0.6051090979206715	0.9668393205796739	0.9254893046229979	0.956518525094893	1.0	0.25	0.0	0.025732351585760333	45
4040	0.05483464031816316	0.02263395071069363	0.020454219684257834	0.6685388474160503	-1	0	0	0.3	3	0.8461538461538461	11	0.5357142857142857	0.7692307692307693	12	10	2	1	0	0.14285714285714285	2	14	15	0.16666666666666666	0.15384615384615385	0.7164003008368306	0.9550144001948128	0.3697374111565737	0.9261088815162343	0.6051090979206715	0.9656867580390548	0.924494697675181	0.9513716045959167	1.0	0.25	0.0	0.020454219684257834	14
21	None	None	None	None	None	0	0	0.4	4	0.5384615384615384	7	0.42857142857142855	0.46153846153846156	7	6	7	1	0	0.7142857142857143	7	5	15	0.058823529411764705	0.46153846153846156	0.47184786961645847	0.9493558377168136	0.47734921701026034	0.8112114805890356	0.7956132520642722	0.8285270084474298	0.9141809576701094	0.8795343789163497	1.0	0.2857142857142857	0.0	None	0
4353	0.05077357937168183	0.022479717618736756	0.020412982462130805	0.6600197697277046	-1	0	0	0.3	3	0.8461538461538461	11	0.5357142857142857	0.7692307692307693	12	10	2	1	0	0.14285714285714285	2	14	15	0.16666666666666666	0.15384615384615385	0.5809021633469925	0.9508874788362303	0.3697374111565737	0.9027789450431706	0.5908559851107323	0.9617493959466878	0.9234879118013528	0.942969921688404	1.0	0.25	0.0	0.020412982462130805	17
4423	0.05919420884879239	0.02553351927219519	0.025106570569048404	0.6659046895257654	-1	0	0	0.3	3	0.8461538461538461	11	0.5357142857142857	0.7692307692307693	12	10	2	1	0	0.14285714285714285	2	14	15	0.16666666666666666	0.15384615384615385	0.7164003008368306	0.956708460659507	0.39512128845843536	0.9429285507450785	0.6051090979206715	0.9668393205796739	0.9254893046229979	0.956518525094893	1.0	0.25	0.0	0.025106570569048404	52
1239	0.023685394062035816	0.005168887098331982	0.0051684641663076476	0.6200028112245672	-1	0	0	0.25	2	0.9	9	1.0	0.7	9	7	2	0	0	0.08333333333333333	12	1	12	0.0	0.18181818181818182	0.8867136146549228	0.9383220538115902	0.10469285501064456	0.8623434413277972	0.22763985655627966	0.9730913183875131	0.9674918333514335	0.9379076772811334	0	0	0.0	0.0051684641663076476	13
1986	0.057591423226359975	0.02006624492161833	0.01822824906878933	0.6871762708085709	-1	0	0	0.3	3	0.8461538461538461	11	0.5357142857142857	0.7692307692307693	12	10	2	1	0	0.14285714285714285	2	14	15	0.16666666666666666	0.15384615384615385	0.6646853855095158	0.9566312112463855	0.41598730542024775	0.8983253486861277	0.6479573816412794	0.9640794046482977	0.924494697675181	0.9455301455798081	1.0	0.25	0.0	0.01822824906878933	20
2881	0.05761744824540022	0.018966095998413875	0.016904951556603803	0.6803137714920413	-1	0	0	0.3	3	0.8461538461538461	11	0.5357142857142857	0.7692307692307693	12	10	2	1	0	0.14285714285714285	2	14	15	0.16666666666666666	0.15384615384615385	0.6646853855095158	0.9566312112463855	0.41598730542024775	0.8983253486861277	0.6479573816412794	0.9640794046482977	0.924494697675181	0.9455301455798081	1.0	0.25	0.0	0.016904951556603803	20
1993	0.05876362752161513	0.01884758287467076	0.01679372666879035	0.6822855921808593	-1	0	0	0.3	3	0.8461538461538461	11	0.5357142857142857	0.7692307692307693	12	10	2	1	0	0.14285714285714285	2	14	15	0.16666666666666666	0.15384615384615385	0.6646853855095158	0.9566312112463855	0.41598730542024775	0.8983253486861277	0.6479573816412794	0.9640794046482977	0.924494697675181	0.9455301455798081	1.0	0.16666666666666666	0.0	0.01679372666879035	13
5059	0.056104089494985465	0.02452260454244585	0.020056205404945418	0.6731052952969996	-1	0	0	0.3	3	0.8461538461538461	11	0.5357142857142857	0.7692307692307693	12	10	2	1	0	0.14285714285714285	2	14	15	0.16666666666666666	0.15384615384615385	0.7391194294103282	0.9282391654498092	0.3697374111565737	0.9261088815162343	0.6051090979206715	0.9656867580390548	0.9234879118013528	0.9431362466191278	1.0	0.25	0.0	0.020056205404945418	19
1664	0.03759331578389332	0.004463156755355525	0.0035113969121928377	0.9179615672114744	-1	0	0	0.3	3	0.8461538461538461	11	0.23809523809523808	0.7692307692307693	11	10	3	1	0	0.7777777777777778	7	9	15	0.1111111111111111	0.15384615384615385	0.4957116827868388	0.9567357406034767	0.39512128845843536	0.8989440319430678	0.7285965916735078	0.9613133636216881	0.9234879118013528	0.9443554036173668	1.0	0.2727272727272727	0.0	0.0035113969121928377	3
1769	0.05781098449472028	0.020993243946268673	0.019070593484820954	0.6794646362035104	-1	0	0	0.3	3	0.8461538461538461	11	0.5357142857142857	0.7692307692307693	12	10	2	1	0	0.14285714285714285	2	14	15	0.16666666666666666	0.15384615384615385	0.6646853855095158	0.9566312112463855	0.41598730542024775	0.9039095073219501	0.6479573816412794	0.9640794046482977	0.924494697675181	0.9465963272174566	1.0	0.25	0.0	0.019070593484820954	19
3573	0.054067745327798136	0.021039647600647665	0.017604266838187634	0.6617249627268416	-1	0	0	0.3	3	0.8461538461538461	11	0.5357142857142857	0.6923076923076923	11	9	3	2	0	0.14285714285714285	2	14	15	0.25	0.15384615384615385	0.8336590882321928	0.9652214463862064	0.39512128845843536	0.9085724889117415	0.7285965916735078	0.9704762533544976	0.9254893046229979	0.954236540135607	0.5454545454545454	0.09090909090909091	0.0	0.017604266838187634	21
4198	0.05499268134558725	0.025725879419996895	0.025272769375150095	0.6596660998641564	-1	0	0	0.3	3	0.8461538461538461	11	0.5357142857142857	0.7692307692307693	12	10	2	1	0	0.14285714285714285	2	14	15	0.16666666666666666	0.15384615384615385	0.7164003008368306	0.9361050033863914	0.3697374111565737	0.9261088815162343	0.6051090979206715	0.9656867580390548	0.924494697675181	0.945322024350657	1.0	0.25	0.0	0.025272769375150095	102
5373	0.053408783246535516	0.02468822001924993	0.023743424550118304	0.6503550080208494	-1	0	0	0.3	3	0.8461538461538461	11	0.5357142857142857	0.7692307692307693	11	10	3	1	0	0.14285714285714285	2	14	15	0.1111111111111111	0.15384615384615385	0.8336590882321928	0.9426411316414637	0.39512128845843536	0.9224931260443807	0.7285965916735078	0.9697293188020059	0.9254893046229979	0.9485489704078521	1.0	0.18181818181818182	0.0	0.023743424550118304	11
350	0.0019166139858726387	0.00047676418766854966	0.0004762649699298319	0.9932741575380616	-1	0	0	0.5	1	1.0	1	1.0	1.0	2	1	0	0	0	0.3333333333333333	1	3	3	0.0	0	0.2743654538803727	0.5557152205450961	0.6292491297563123	0.6635804739830922	0.34541076532224235	0.5975992807939378	0.823742332678698	0.6065542872364431	0	0	0.0	0.0004762649699298319	26
2583	0.06030742598283917	0.01745276668148081	0.014693826215477051	0.6644293219964588	-1	0	0	0.3	3	0.8461538461538461	11	0.5357142857142857	0.7692307692307693	12	10	2	1	0	0.14285714285714285	2	14	15	0.16666666666666666	0.15384615384615385	0.8336590882321928	0.951567058784903	0.43685332238206004	0.8829578585211609	0.7641749852647661	0.9640519507159248	0.9254638866577114	0.940619971517681	1.0	0.25	0.0	0.014693826215477051	15
5262	0.05438901284278119	0.027505833344836743	0.027036876164319015	0.6740125084532588	-1	0	0	0.3	3	0.8461538461538461	11	0.5357142857142857	0.7692307692307693	12	10	2	1	0	0.14285714285714285	2	14	15	0.16666666666666666	0.15384615384615385	0.7164003008368306	0.9361050033863914	0.3697374111565737	0.9261088815162343	0.6051090979206715	0.9656867580390548	0.924494697675181	0.945322024350657	1.0	0.25	0.0	0.027036876164319015	81
2585	0.05668177157253025	0.01865509295663316	0.016568465435282426	0.6802882540615696	-1	0	0	0.3	3	0.8461538461538461	11	0.5357142857142857	0.7692307692307693	12	10	2	1	0	0.14285714285714285	2	14	15	0.16666666666666666	0.15384615384615385	0.6646853855095158	0.9566312112463855	0.41598730542024775	0.8983253486861277	0.6479573816412794	0.9678568402943398	0.924494697675181	0.9474713970923083	1.0	0.25	0.0	0.016568465435282426	15
3698	0.05258967144204071	0.02057403908808603	0.017548532820871085	0.6569393502241425	-1	0	0	0.3	3	0.8461538461538461	11	0.5357142857142857	0.6923076923076923	11	9	3	2	0	0.14285714285714285	2	14	15	0.25	0.15384615384615385	0.8336590882321928	0.9652214463862064	0.39512128845843536	0.9085724889117415	0.7285965916735078	0.9656199661828301	0.9254893046229979	0.951891541164792	0.5454545454545454	0.09090909090909091	0.0	0.017548532820871085	17
3596	0.051980699858800015	0.021018263834853765	0.017817090984860406	0.6578130860528739	-1	0	0	0.3	3	0.8461538461538461	11	0.5357142857142857	0.6923076923076923	11	9	3	2	0	0.14285714285714285	2	14	15	0.25	0.15384615384615385	0.8336590882321928	0.9652214463862064	0.39512128845843536	0.9085724889117415	0.7285965916735078	0.9704762533544976	0.9254893046229979	0.954236540135607	0.5454545454545454	0.18181818181818182	0.0	0.017817090984860406	15
4732	0.06163377576742651	0.02627211855164937	-0.012660399459002457	0.6864246858109684	-1	0	0	0.3	3	0.8461538461538461	11	0.5357142857142857	0.6923076923076923	11	9	3	2	0	0.14285714285714285	2	14	15	0.25	0.15384615384615385	0.4305858575022241	0.9509174446348951	0.5571435458257907	0.9059109290855385	0.34009684160479403	0.9503052346454255	0.9217144854928102	0.9385724775002304	0.5454545454545454	0.36363636363636365	0.0	-0.0012660399459002458	0
3685	0.05748259856367335	0.024787361448228937	0.024300654084894926	0.658387306982997	-1	0	0	0.3	3	0.8461538461538461	11	0.5357142857142857	0.7692307692307693	12	10	2	1	0	0.14285714285714285	2	14	15	0.16666666666666666	0.15384615384615385	0.7117467560306141	0.9550777719965223	0.5196070822099729	0.9083654012749726	0.6679962241454127	0.959881134654358	0.924494697675181	0.9448977867651984	1.0	0.25	0.0	0.024300654084894926	13
2684	0.057672272975922506	0.019603410493239794	0.017651930429319986	0.6835870802333852	-1	0	0	0.3	3	0.8461538461538461	11	0.5357142857142857	0.7692307692307693	12	10	2	1	0	0.14285714285714285	2	14	15	0.16666666666666666	0.15384615384615385	0.6646853855095158	0.9566312112463855	0.41598730542024775	0.8983253486861277	0.6479573816412794	0.9678568402943398	0.924494697675181	0.9474713970923083	1.0	0.25	0.0	0.017651930429319986	27
4193	0.05881884712240143	0.024406197170123052	0.02404890089902548	0.6717806906725311	-1	0	0	0.3	3	0.8461538461538461	11	0.5357142857142857	0.7692307692307693	12	10	2	1	0	0.14285714285714285	2	14	15	0.16666666666666666	0.15384615384615385	0.7164003008368306	0.956708460659507	0.39512128845843536	0.9429285507450785	0.6051090979206715	0.9668393205796739	0.9254893046229979	0.956518525094893	1.0	0.25	0.0	0.02404890089902548	44
4020	0.050255933328282154	0.014153684088365995	0.014073689621533048	0.6694233764642424	-1	0	0	0.4	4	0.6923076923076923	9	0.2777777777777778	0.6923076923076923	12	9	2	1	0	0.6666666666666666	6	9	15	0.2	0.3333333333333333	0.7164003008368306	0.956708460659507	0.39512128845843536	0.9429285507450785	0.6051090979206715	0.9668393205796739	0.9254893046229979	0.956518525094893	1.0	0.25	0.0	0.014073689621533048	3
1395	0.04748829263144763	0.008970026460315845	0.008583827360304929	0.6083796186378833	-1	0	0	0.3	3	0.8461538461538461	11	0.38461538461538464	0.7692307692307693	11	10	3	2	0	0.23076923076923078	3	13	15	0.2222222222222222	0.16666666666666666	0.4957116827868388	0.9543576451897055	0.43685332238206004	0.9018901865922432	0.5673181716090511	0.9686324546997287	0.9234879118013528	0.9476602403674531	0.5454545454545454	0.18181818181818182	0.0	0.008583827360304929	9
3492	0.05202174273825946	0.02193930116190989	0.018909310055928125	0.6640860659277291	-1	0	0	0.3	3	0.8461538461538461	11	0.5357142857142857	0.6923076923076923	11	9	3	2	0	0.14285714285714285	2	14	15	0.25	0.15384615384615385	0.8336590882321928	0.9652214463862064	0.39512128845843536	0.9085724889117415	0.7285965916735078	0.9704762533544976	0.9254893046229979	0.954236540135607	0.5454545454545454	0.09090909090909091	0.0	0.018909310055928125	34
2928	0.05623265201956522	0.01909969826846171	0.016846774079371178	0.6817818831038321	-1	0	0	0.3	3	0.8461538461538461	11	0.5357142857142857	0.7692307692307693	12	10	2	1	0	0.14285714285714285	2	14	15	0.16666666666666666	0.15384615384615385	0.6646853855095158	0.9566312112463855	0.41598730542024775	0.8983253486861277	0.6479573816412794	0.9640794046482977	0.924494697675181	0.9455301455798081	1.0	0.25	0.0	0.016846774079371178	9
4592	0.05882914328585484	0.02589033868314673	0.025537814354151894	0.6701042916961967	-1	0	0	0.3	3	0.8461538461538461	11	0.5357142857142857	0.7692307692307693	12	10	2	1	0	0.14285714285714285	2	14	15	0.16666666666666666	0.15384615384615385	0.7164003008368306	0.956708460659507	0.39512128845843536	0.9429285507450785	0.6051090979206715	0.9668393205796739	0.9254893046229979	0.956518525094893	1.0	0.25	0.0	0.025537814354151894	44
2774	0.059026470932514605	0.01988770724856235	0.014692512031539947	0.678777970083027	-1	0	0	0.3	3	0.8461538461538461	11	0.5357142857142857	0.7692307692307693	12	10	2	1	0	0.14285714285714285	2	14	15	0.16666666666666666	0.15384615384615385	0.6646853855095158	0.9566312112463855	0.41598730542024775	0.9017127452805674	0.6943888835044837	0.9688537906243775	0.9279380969049037	0.9486236199941152	1.0	0.3333333333333333	0.0	0.014692512031539947	8
1135	0.054382636386709024	0.01467920637730913	0.013578968844970271	0.6343242263357419	-1	0	0	0.3	3	0.8461538461538461	11	0.38461538461538464	0.7692307692307693	11	10	3	2	0	0.23076923076923078	3	13	15	0.2222222222222222	0.16666666666666666	0.4957116827868388	0.9543576451897055	0.43685332238206004	0.9066690262915662	0.5673181716090511	0.9686324546997287	0.9234879118013528	0.9485657311032251	0.5454545454545454	0.2727272727272727	0.0	0.013578968844970271	48
2962	0.05645214888774456	0.020690379476546988	0.020200318734883153	0.715729830418848	-1	0	0	0.3	3	0.8461538461538461	11	0.5357142857142857	0.7692307692307693	12	10	2	1	0	0.14285714285714285	2	14	15	0.16666666666666666	0.15384615384615385	0.6646853855095158	0.9566312112463855	0.41598730542024775	0.8993818832225039	0.6479573816412794	0.9640794046482977	0.9254638866577114	0.9457293086608741	1.0	0.25	0.0	0.020200318734883153	10
3206	0.05737192481927846	0.01819739766948654	0.016261525112706128	0.6801394011115014	-1	0	0	0.3	3	0.8461538461538461	11	0.5357142857142857	0.7692307692307693	12	10	2	1	0	0.14285714285714285	2	14	15	0.16666666666666666	0.15384615384615385	0.6646853855095158	0.9566312112463855	0.41598730542024775	0.8983253486861277	0.6479573816412794	0.9640794046482977	0.924494697675181	0.9455301455798081	1.0	0.25	0.0	0.016261525112706128	18
1954	0.05616510469157665	0.01869147271802686	0.01670562555109185	0.6821410861961812	-1	0	0	0.3	3	0.8461538461538461	11	0.5357142857142857	0.7692307692307693	12	10	2	1	0	0.14285714285714285	2	14	15	0.16666666666666666	0.15384615384615385	0.6646853855095158	0.9566312112463855	0.41598730542024775	0.8983253486861277	0.6479573816412794	0.9599957846163044	0.924494697675181	0.9435765205921977	1.0	0.3333333333333333	0.0	0.01670562555109185	14
119	0.006618447121439774	0.003464376192601004	0.0027439719931040465	0.9641707851726525	-1	0	0	0.4	2	0.8	4	0.5833333333333334	0.8	6	4	0	2	0	0.3333333333333333	6	2	7	1.0	0	0.6338200398748173	0.6720394965593991	0.479892976890422	0.8462614984362355	0.6696114346739244	0.9587845312173732	0.6893226952861461	0.8649021813467637	0.6666666666666667	0.3333333333333333	0.0	0.0027439719931040465	44
3043	0.05796411540947618	0.018503145914954923	0.016659500395549462	0.6833746015134645	-1	0	0	0.3	3	0.8461538461538461	11	0.5357142857142857	0.7692307692307693	12	10	2	1	0	0.14285714285714285	2	14	15	0.16666666666666666	0.15384615384615385	0.6646853855095158	0.9566312112463855	0.41598730542024775	0.8983253486861277	0.6479573816412794	0.9599957846163044	0.924494697675181	0.9435765205921977	1.0	0.3333333333333333	0.0	0.016659500395549462	17
4035	0.05081988934836771	0.022146815331940694	0.021405452032577314	0.6652969411428554	-1	0	0	0.3	3	0.8461538461538461	11	0.5357142857142857	0.7692307692307693	12	10	2	1	0	0.14285714285714285	2	14	15	0.16666666666666666	0.15384615384615385	0.8336590882321928	0.9650442343721961	0.36668434258312677	0.9127005049665022	0.7285965916735078	0.9722418129438847	0.9254893046229979	0.9557965591264437	1.0	0.3333333333333333	0.0	0.021405452032577314	9
4847	0.05839922105036512	0.02502111682507613	0.02485404275070928	0.6745356394831652	-1	0	0	0.3	3	0.8461538461538461	11	0.5357142857142857	0.7692307692307693	12	10	2	1	0	0.14285714285714285	2	14	15	0.16666666666666666	0.15384615384615385	0.7164003008368306	0.956708460659507	0.39512128845843536	0.9429285507450785	0.6051090979206715	0.9668393205796739	0.9254893046229979	0.956518525094893	1.0	0.25	0.0	0.02485404275070928	24
918	0.0521002188526631	0.013553445252364234	0.010075391569700444	0.6417438478381214	-1	0	0	0.3	3	0.8461538461538461	11	0.38461538461538464	0.7692307692307693	11	10	3	2	0	0.23076923076923078	3	13	15	0.2222222222222222	0.16666666666666666	0.4957116827868388	0.9543576451897055	0.43685332238206004	0.9018901865922432	0.5673181716090511	0.9686324546997287	0.9234879118013528	0.9476602403674531	0.5454545454545454	0.2727272727272727	0.0	0.010075391569700444	81
2456	0.058482627256222774	0.021107646738475063	0.01717596091468318	0.6796206902421238	-1	0	0	0.3	3	0.8461538461538461	11	0.5357142857142857	0.7692307692307693	12	10	2	1	0	0.14285714285714285	2	14	15	0.16666666666666666	0.15384615384615385	0.6646853855095158	0.9566312112463855	0.41598730542024775	0.9017127452805674	0.6479573816412794	0.9640794046482977	0.924494697675181	0.9461728596522389	1.0	0.3333333333333333	0.0	0.01717596091468318	49
5119	0.054232316255187867	0.02326473047091847	0.02105346600523832	0.6671301424384635	-1	0	0	0.3	3	0.8461538461538461	11	0.5357142857142857	0.7692307692307693	12	10	2	1	0	0.14285714285714285	2	14	15	0.16666666666666666	0.15384615384615385	0.7164003008368306	0.9550144001948128	0.3697374111565737	0.9261088815162343	0.6051090979206715	0.9656867580390548	0.924494697675181	0.9513716045959167	1.0	0.25	0.0	0.02105346600523832	13
1832	0.058602698759586014	0.018273388361273842	0.016174258089124358	0.6834712032555581	-1	0	0	0.3	3	0.8461538461538461	11	0.5357142857142857	0.7692307692307693	12	10	2	1	0	0.14285714285714285	2	14	15	0.16666666666666666	0.15384615384615385	0.6646853855095158	0.9566312112463855	0.41598730542024775	0.8983253486861277	0.6479573816412794	0.9577800041968605	0.919354789010395	0.9425704739012203	1.0	0.25	0.0	0.016174258089124358	15
5351	0.05416697713676475	0.02539541952882261	0.024866190278156543	0.6647917171008313	-1	0	0	0.3	3	0.8461538461538461	11	0.5357142857142857	0.7692307692307693	12	10	2	1	0	0.14285714285714285	2	14	15	0.16666666666666666	0.15384615384615385	0.7164003008368306	0.9361050033863914	0.3697374111565737	0.9261088815162343	0.6051090979206715	0.9656867580390548	0.924494697675181	0.945322024350657	1.0	0.25	0.0	0.024866190278156543	23
217	0.00010311857561740451	5.0754021769295224e-05	5.075282171165485e-05	0.9980214778697071	-1	0	0	1.0	1	0	0	1.0	0	1	0	0	0	0	0.5	1	2	2	0.0	0	0	0	0	0	0	0	0	0	0	0	0	5.075282171165485e-05	15
845	0.03574955548595902	0.0004672437244691087	0.00039039279377743	0.9468963928414486	-1	0	0	0.3	3	0.8461538461538461	11	0.23809523809523808	0.7692307692307693	11	10	3	1	0	0.7777777777777778	9	7	15	0.1111111111111111	0.16666666666666666	0.4957116827868388	0.9458296660479072	0.43685332238206004	0.9201760323571179	0.5673181716090511	0.9518664406255131	0.8319218618198374	0.9406455029387232	1.0	0.18181818181818182	0.0	0.00039039279377743	8
1743	0.0591193518062144	0.018800261298475344	0.0168324411453479	0.6827856566951742	-1	0	0	0.3	3	0.8461538461538461	11	0.5357142857142857	0.7692307692307693	12	10	2	1	0	0.14285714285714285	2	14	15	0.16666666666666666	0.15384615384615385	0.6646853855095158	0.9566312112463855	0.41598730542024775	0.8983253486861277	0.6479573816412794	0.9640794046482977	0.924494697675181	0.9455301455798081	1.0	0.25	0.0	0.0168324411453479	31
4283	0.059139188411180425	0.025212555769041807	0.024672612669685668	0.6803884116852245	-1	0	0	0.3	3	0.8461538461538461	11	0.5357142857142857	0.7692307692307693	12	10	2	1	0	0.14285714285714285	2	14	15	0.16666666666666666	0.15384615384615385	0.7164003008368306	0.956708460659507	0.39512128845843536	0.9429285507450785	0.6051090979206715	0.9668393205796739	0.9254893046229979	0.956518525094893	1.0	0.16666666666666666	0.0	0.024672612669685668	38
3653	0.052975857373765374	0.024294307127847598	0.024133772619449254	0.676553686830861	-1	0	0	0.3	3	0.8461538461538461	11	0.5357142857142857	0.6923076923076923	11	9	3	2	0	0.14285714285714285	2	14	15	0.25	0.15384615384615385	0.8336590882321928	0.9652214463862064	0.39512128845843536	0.9101709300600531	0.7285965916735078	0.9528494222443176	0.9273168094556834	0.9469358777526676	0.5454545454545454	0.36363636363636365	0.0	0.024133772619449254	85
846	0.0013717720372717474	0.0001584771782068075	0.00015705378376751718	0.9974344452136213	-1	1.0	1	1.0	4	0.0	0	0.5555555555555556	0	2	0	2	0	0	1.0	3	3	5	0.0	1.0	0	0	0	0	0	0	0	0	0	0	0	0.00015705378376751718	10
4218	0.05142676987309908	0.023107559004936124	0.02289187479828165	0.6719378748637181	-1	0	0	0.3	3	0.8461538461538461	11	0.5357142857142857	0.6923076923076923	11	9	3	2	0	0.14285714285714285	2	14	15	0.25	0.15384615384615385	0.8336590882321928	0.9594139243257211	0.5571435458257907	0.882854671934238	0.7285965916735078	0.9519681096552037	0.9254893046229979	0.9383762176348667	0.5454545454545454	0.36363636363636365	0.0	0.02289187479828165	30
4188	0.056741847692933174	0.02619649037078606	0.025203868417976918	0.6721871771316948	-1	0	0	0.3	3	0.8461538461538461	11	0.5357142857142857	0.7692307692307693	12	10	2	1	0	0.14285714285714285	2	14	15	0.16666666666666666	0.15384615384615385	0.7164003008368306	0.9361050033863914	0.3697374111565737	0.9307822056158944	0.6051090979206715	0.9656867580390548	0.924494697675181	0.9465218401924939	1.0	0.25	0.0	0.025203868417976918	33
3044	0.05893930273704611	0.020870469182670763	0.020786893636584702	0.6782628285891505	-1	0	0	0.3	3	0.8461538461538461	11	0.5357142857142857	0.7692307692307693	12	10	2	1	0	0.14285714285714285	2	14	15	0.16666666666666666	0.15384615384615385	0.6626077067009708	0.9567361141184313	0.5196070822099729	0.9183935785209862	0.86229218409464	0.9711056420391718	0.9252371132155779	0.9530494611116723	1.0	0.25	0.0	0.020786893636584702	21
2481	0.057333257557232654	0.019269065132640487	0.017117979966854765	0.6834699375132608	-1	0	0	0.3	3	0.8461538461538461	11	0.5357142857142857	0.7692307692307693	12	10	2	1	0	0.14285714285714285	2	14	15	0.16666666666666666	0.15384615384615385	0.6646853855095158	0.9566312112463855	0.41598730542024775	0.8983253486861277	0.6479573816412794	0.9678568402943398	0.924494697675181	0.9474713970923083	1.0	0.16666666666666666	0.0	0.017117979966854765	13
4997	0.05362418191780572	0.02692701078694904	0.025889656908959932	0.6698558260524723	-1	0	0	0.3	3	0.8461538461538461	11	0.5357142857142857	0.7692307692307693	12	10	2	1	0	0.14285714285714285	2	14	15	0.16666666666666666	0.15384615384615385	0.7164003008368306	0.9361050033863914	0.3697374111565737	0.9261088815162343	0.6051090979206715	0.9656867580390548	0.924494697675181	0.945322024350657	1.0	0.25	0.0	0.025889656908959932	44
3481	0.05223934455662505	0.022111077568169085	0.019033114375780702	0.6664001068833652	-1	0	0	0.3	3	0.8461538461538461	11	0.5357142857142857	0.6923076923076923	11	9	3	2	0	0.14285714285714285	2	14	15	0.25	0.15384615384615385	0.8336590882321928	0.9648360407465322	0.39512128845843536	0.9226432515097425	0.7285965916735078	0.9721711316619912	0.9254893046229979	0.957496531970982	0.5454545454545454	0.18181818181818182	0.0	0.019033114375780702	49
4924	0.054249828212399306	0.021498159674252365	0.01964504049655204	0.66600957343338	-1	0	0	0.3	3	0.8461538461538461	11	0.5357142857142857	0.6923076923076923	11	9	3	2	0	0.14285714285714285	2	14	15	0.25	0.15384615384615385	0.8336590882321928	0.9488200537903997	0.39512128845843536	0.9085724889117415	0.7285965916735078	0.9704762533544976	0.9254893046229979	0.947991114517658	0.5454545454545454	0.09090909090909091	0.0	0.01964504049655204	11
1974	0.057619917176092626	0.019612557221284056	0.017540163997428183	0.68477160581088	-1	0	0	0.3	3	0.8461538461538461	11	0.5357142857142857	0.7692307692307693	12	10	2	1	0	0.14285714285714285	2	14	15	0.16666666666666666	0.15384615384615385	0.6646853855095158	0.9566312112463855	0.41598730542024775	0.8983253486861277	0.6479573816412794	0.9640794046482977	0.924494697675181	0.9455301455798081	1.0	0.16666666666666666	0.0	0.017540163997428183	39
4210	0.058430132894636944	0.025805602234009288	0.025383939233208627	0.6711194145681404	-1	0	0	0.3	3	0.8461538461538461	11	0.5357142857142857	0.7692307692307693	12	10	2	1	0	0.14285714285714285	2	14	15	0.16666666666666666	0.15384615384615385	0.7164003008368306	0.956708460659507	0.39512128845843536	0.9429285507450785	0.6051090979206715	0.9668393205796739	0.9254893046229979	0.956518525094893	1.0	0.25	0.0	0.025383939233208627	39
5394	0.05494517812236175	0.006830904053196806	-0.003183987833421666	0.680826450397597	-1	0	0	0.3	3	0.8461538461538461	11	0.5357142857142857	0.7692307692307693	11	10	3	1	0	0.14285714285714285	2	14	15	0.1111111111111111	0.15384615384615385	0.4957116827868388	0.9198319867447021	0.43685332238206004	0.9205566713018708	0.5673181716090511	0.963678340341781	0.9234879118013528	0.938357617199469	1.0	0.18181818181818182	0.0	-0.0003183987833421666	1
2204	0.05761661999770313	0.02028996471055941	0.018140319761820817	0.6844339428332216	-1	0	0	0.3	3	0.8461538461538461	11	0.5357142857142857	0.7692307692307693	12	10	2	1	0	0.14285714285714285	2	14	15	0.16666666666666666	0.15384615384615385	0.6646853855095158	0.9566312112463855	0.41598730542024775	0.8983253486861277	0.746385788469137	0.9619593760931325	0.924494697675181	0.9444988082501797	1.0	0.16666666666666666	0.0	0.018140319761820817	43
4642	0.056368225016502606	0.020493408534935125	0.017200853086303636	0.6238360882139822	-1	0	0	0.3	3	0.8461538461538461	11	0.5357142857142857	0.7692307692307693	12	10	2	1	0	0.14285714285714285	2	14	15	0.16666666666666666	0.15384615384615385	0.7164003008368306	0.9394575216469316	0.39512128845843536	0.9429285507450785	0.6051090979206715	0.9668393205796739	0.924494697675181	0.9513441485018737	1.0	0.25	0.0	0.017200853086303636	14
4632	0.05412665673863505	0.02578216481156772	0.025234834186444836	0.6616891756627479	-1	0	0	0.3	3	0.8461538461538461	11	0.5357142857142857	0.7692307692307693	12	10	2	1	0	0.14285714285714285	2	14	15	0.16666666666666666	0.15384615384615385	0.7164003008368306	0.9361050033863914	0.3697374111565737	0.9261088815162343	0.6051090979206715	0.9656867580390548	0.924494697675181	0.945322024350657	1.0	0.25	0.0	0.025234834186444836	26
1695	0.05971916443452241	0.013162316224609345	0.009675182234406141	0.6351035653307473	-1	0	0	0.3	3	0.8461538461538461	11	0.5357142857142857	0.7692307692307693	12	10	2	1	0	0.14285714285714285	2	14	15	0.16666666666666666	0.15384615384615385	0.6646853855095158	0.9557841582184184	0.41598730542024775	0.9039095073219501	0.6479573816412794	0.9640794046482977	0.924494697675181	0.9462544294599434	1.0	0.25	0.0	0.009675182234406141	6
3741	0.052359937773109995	0.02161697583594708	0.01954377598884642	0.6661322177739952	-1	0	0	0.3	3	0.8461538461538461	11	0.5357142857142857	0.6923076923076923	11	9	3	2	0	0.14285714285714285	2	14	15	0.25	0.15384615384615385	0.8336590882321928	0.9652214463862064	0.39512128845843536	0.9085724889117415	0.7285965916735078	0.9656199661828301	0.9254893046229979	0.951891541164792	0.5454545454545454	0.09090909090909091	0.0	0.01954377598884642	21
1883	0.058168002658969195	0.021829197017781216	0.019863454050305384	0.6843410347686361	-1	0	0	0.3	3	0.8461538461538461	11	0.5357142857142857	0.7692307692307693	12	10	2	1	0	0.14285714285714285	2	14	15	0.16666666666666666	0.15384615384615385	0.6646853855095158	0.9566312112463855	0.41598730542024775	0.9039095073219501	0.6479573816412794	0.9640794046482977	0.924494697675181	0.9465963272174566	1.0	0.25	0.0	0.019863454050305384	18
518	0.05240807102019242	0.013190391640605694	0.009603154174766345	0.6389274540933519	-1	0	0	0.3	3	0.8461538461538461	11	0.38461538461538464	0.7692307692307693	11	10	3	2	0	0.23076923076923078	3	13	15	0.2222222222222222	0.16666666666666666	0.4957116827868388	0.9543576451897055	0.43685332238206004	0.9018901865922432	0.5673181716090511	0.9686324546997287	0.9234879118013528	0.9476602403674531	0.5454545454545454	0.2727272727272727	0.0	0.009603154174766345	88
2688	0.05529626086543269	0.019134278170109868	0.01709637767573432	0.6854715106116167	-1	0	0	0.3	3	0.8461538461538461	11	0.5357142857142857	0.7692307692307693	12	10	2	1	0	0.14285714285714285	2	14	15	0.16666666666666666	0.15384615384615385	0.6646853855095158	0.9566312112463855	0.41598730542024775	0.8983253486861277	0.6479573816412794	0.9640794046482977	0.924494697675181	0.9455301455798081	1.0	0.25	0.0	0.01709637767573432	34
3793	0.05518801895675401	0.023182933324573288	0.021119912051006526	0.6715452400408827	-1	0	0	0.3	3	0.8461538461538461	11	0.5357142857142857	0.7692307692307693	12	10	2	1	0	0.14285714285714285	2	14	15	0.16666666666666666	0.15384615384615385	0.7164003008368306	0.9550144001948128	0.3697374111565737	0.9261088815162343	0.6051090979206715	0.961124109214933	0.924494697675181	0.9493339291963911	1.0	0.25	0.0	0.021119912051006526	21
3950	0.055576828113765596	0.024225521487774834	0.022464928607330396	0.6730878715165436	-1	0	0	0.3	3	0.8461538461538461	11	0.5357142857142857	0.7692307692307693	12	10	2	1	0	0.14285714285714285	2	14	15	0.16666666666666666	0.15384615384615385	0.7164003008368306	0.9550144001948128	0.3697374111565737	0.9261088815162343	0.6051090979206715	0.961124109214933	0.924494697675181	0.9493339291963911	1.0	0.25	0.0	0.022464928607330396	25
3819	0.051999541323859075	0.0211792187052203	0.018530554363707492	0.6650324546783208	-1	0	0	0.3	3	0.8461538461538461	11	0.5357142857142857	0.6923076923076923	11	9	3	2	0	0.14285714285714285	2	14	15	0.25	0.15384615384615385	0.8336590882321928	0.9652214463862064	0.39512128845843536	0.9085724889117415	0.7285965916735078	0.9704762533544976	0.9254893046229979	0.954236540135607	0.5454545454545454	0.09090909090909091	0.0	0.018530554363707492	28
265	0.001669686997285431	0.00021871149900227726	0.00021870921041990802	0.9894773787651169	-1	0	0	0.5	2	0.3333333333333333	1	0.5555555555555556	0.3333333333333333	2	1	2	3	0	1.0	3	3	5	0.42857142857142855	1.0	0.6595611117832829	0.5588913700031185	0.4560596560865783	0.9659596443820452	0.19177659296252897	0.6100265274586417	0.924821504374655	0.7930191339454665	0.5	0.5	0.15610489284673132	0.00021870921041990802	22
5016	0.055043708650941374	0.025351213742601877	0.02352335999743952	0.6740204198227782	-1	0	0	0.3	3	0.8461538461538461	11	0.5357142857142857	0.7692307692307693	12	10	2	1	0	0.14285714285714285	2	14	15	0.16666666666666666	0.15384615384615385	0.7164003008368306	0.9361050033863914	0.3697374111565737	0.9261088815162343	0.6051090979206715	0.961124109214933	0.9234879118013528	0.9430460289607664	1.0	0.08333333333333333	0.0	0.02352335999743952	18
1308	0.06060219967668854	0.022598703596407043	0.02254762387607609	0.6471719003783167	-1	0	0	0.3	3	0.8461538461538461	11	0.5357142857142857	0.8461538461538461	13	11	1	1	0	0.14285714285714285	2	14	15	0.25	0.15384615384615385	0.4957116827868388	0.9526636064707187	0.39512128845843536	0.8943659447510006	0.6038534721128989	0.9593371500458526	0.9234879118013528	0.9408300168532177	1.0	0.23076923076923078	0.0	0.02254762387607609	9
3969	0.05851922208020144	0.020791630807662553	0.016787007896607857	0.691721890521444	-1	0	0	0.3	3	0.8461538461538461	11	0.5357142857142857	0.7692307692307693	11	10	3	1	0	0.14285714285714285	2	14	15	0.1111111111111111	0.15384615384615385	0.8336590882321928	0.962055744136022	0.39512128845843536	0.9379435366254338	0.7285965916735078	0.9716344658344657	0.9295074097836384	0.9593322235841841	1.0	0.18181818181818182	0.0	0.016787007896607857	9
874	0.002107415179563338	0.00033605280017493146	1.4177943830881689e-05	0.9931342614598733	-1	0	0	0.5	2	0.75	3	0.6666666666666666	0.25	2	1	3	1	0	1.0	3	3	6	0.1111111111111111	0	0.5625143387399134	0.9567660199606558	0.39280228368431713	0.7794209582845792	0.4624220129154475	0.8815886111292628	0.900500286134635	0.8930482330663411	1.0	0.5	0.0	1.4177943830881689e-05	10
2952	0.05469727402671735	0.01901012022439361	0.01640509963438137	0.6794133816150318	-1	0	0	0.3	3	0.8461538461538461	11	0.5357142857142857	0.7692307692307693	12	10	2	1	0	0.14285714285714285	2	14	15	0.16666666666666666	0.15384615384615385	0.6646853855095158	0.9566312112463855	0.41598730542024775	0.8983253486861277	0.7641749852647661	0.9652541302415287	0.924494697675181	0.9461188570791212	1.0	0.16666666666666666	0.0	0.01640509963438137	12
5300	0.05417215831653224	0.025455713499400946	0.024985248179343115	0.6635490046329993	-1	0	0	0.3	3	0.8461538461538461	11	0.5357142857142857	0.7692307692307693	12	10	2	1	0	0.14285714285714285	2	14	15	0.16666666666666666	0.15384615384615385	0.7164003008368306	0.9361050033863914	0.3697374111565737	0.9261088815162343	0.6051090979206715	0.9656867580390548	0.924494697675181	0.945322024350657	1.0	0.25	0.0	0.024985248179343115	27
3600	0.05332299632094908	0.02028573919081682	0.01679273658945389	0.6576278032357662	-1	0	0	0.3	3	0.8461538461538461	11	0.5357142857142857	0.6923076923076923	11	9	3	2	0	0.14285714285714285	2	14	15	0.25	0.15384615384615385	0.8336590882321928	0.9652214463862064	0.39512128845843536	0.9085724889117415	0.7285965916735078	0.9656199661828301	0.9254893046229979	0.951891541164792	0.5454545454545454	0.2727272727272727	0.0	0.01679273658945389	12
4237	0.05428489034865209	0.018426747561367817	0.01660019275505185	0.6053537374277046	-1	0	0	0.3	3	0.8461538461538461	11	0.5357142857142857	0.7692307692307693	12	10	2	1	0	0.14285714285714285	2	14	15	0.16666666666666666	0.15384615384615385	0.7164003008368306	0.9394575216469316	0.39512128845843536	0.9429285507450785	0.6051090979206715	0.9668393205796739	0.924494697675181	0.9513441485018737	1.0	0.16666666666666666	0.0	0.01660019275505185	12
3216	0.05103374493960281	0.016780946757131657	0.011114031360803236	0.740816464688502	-1	0	0	0.3	3	0.8461538461538461	11	0.5357142857142857	0.6923076923076923	11	9	3	2	0	0.14285714285714285	2	14	15	0.25	0.15384615384615385	0.4957116827868388	0.9581989413469187	0.43685332238206004	0.9251551032438914	0.7285965916735078	0.9653873006855739	0.9254893046229979	0.9521960184409398	0.5454545454545454	0.18181818181818182	0.0	0.011114031360803236	0
4433	0.05458774320732558	0.023352835194207673	0.021205161021531922	0.6719902730407599	-1	0	0	0.3	3	0.8461538461538461	11	0.5357142857142857	0.7692307692307693	12	10	2	1	0	0.14285714285714285	2	14	15	0.16666666666666666	0.15384615384615385	0.7164003008368306	0.9550144001948128	0.3697374111565737	0.9261088815162343	0.6051090979206715	0.961124109214933	0.924494697675181	0.9493339291963911	1.0	0.25	0.0	0.021205161021531922	14
4059	0.045348003528336414	0.0033343252280449553	0.0012359750368953868	0.7401663512845139	-1	0	0	0.3	3	0.8461538461538461	11	0.4166666666666667	0.6923076923076923	10	9	4	1	0	0.25	12	3	15	0.09090909090909091	0.6666666666666666	0.6391925241066205	0.9606572088131211	0.5196070822099729	0.9421470419075402	0.4781182241148937	0.9745809215746826	0.9339522756491996	0.9612345749839097	1.0	0.2	0.0	0.0012359750368953868	0
2017	0.05777260139195126	0.021140820924297463	0.01618953429261612	0.6779210040749762	-1	0	0	0.3	3	0.8461538461538461	11	0.5357142857142857	0.7692307692307693	12	10	2	1	0	0.14285714285714285	2	14	15	0.16666666666666666	0.15384615384615385	0.6646853855095158	0.9604883423009476	0.41598730542024775	0.9017127452805674	0.6479573816412794	0.9599957846163044	0.924494697675181	0.9459218942042316	1.0	0.4166666666666667	0.0	0.01618953429261612	16
4483	0.05509906631053181	0.02297008935551483	0.02124724490241845	0.6684514350132171	-1	0	0	0.3	3	0.8461538461538461	11	0.5357142857142857	0.7692307692307693	12	10	2	1	0	0.14285714285714285	2	14	15	0.16666666666666666	0.15384615384615385	0.7164003008368306	0.9550144001948128	0.3697374111565737	0.9261088815162343	0.6051090979206715	0.9656867580390548	0.924494697675181	0.9513716045959167	1.0	0.25	0.0	0.02124724490241845	15
2649	0.057424459826386866	0.019106297017589414	0.017084595147459358	0.6792547033663602	-1	0	0	0.3	3	0.8461538461538461	11	0.5357142857142857	0.7692307692307693	12	10	2	1	0	0.14285714285714285	2	14	15	0.16666666666666666	0.15384615384615385	0.6646853855095158	0.9566312112463855	0.41598730542024775	0.8983253486861277	0.6479573816412794	0.9640794046482977	0.924494697675181	0.9455301455798081	1.0	0.25	0.0	0.017084595147459358	18
167	2.0375924147242195e-06	1.4870109678949397e-08	-1.402228678111532e-08	0.9999992576867609	-1	0	0	1.0	1	0	0	1.0	0	1	0	0	0	0	0.5	2	1	2	0.0	0	0	0	0	0	0	0	0	0	0	0	0	-1.402228678111532e-09	50
1483	0.05828790981602842	0.022305191673329727	0.018839701977660335	0.6812519518366997	-1	0	0	0.3	3	0.8461538461538461	11	0.5357142857142857	0.7692307692307693	12	10	2	1	0	0.14285714285714285	2	14	15	0.16666666666666666	0.15384615384615385	0.6646853855095158	0.9566312112463855	0.41598730542024775	0.9017127452805674	0.6479573816412794	0.9640794046482977	0.924494697675181	0.9461728596522389	1.0	0.25	0.0	0.018839701977660335	69
1502	0.059698062645075586	0.026161711233039103	0.02408306801647655	0.679075285122948	-1	0	0	0.3	3	0.8461538461538461	11	0.5357142857142857	0.7692307692307693	12	10	2	1	0	0.14285714285714285	2	14	15	0.16666666666666666	0.15384615384615385	0.6646853855095158	0.9395662226591691	0.41598730542024775	0.8977049484660704	0.6479573816412794	0.9599957846163044	0.9234879118013528	0.9369044728847165	1.0	0.3333333333333333	0.0	0.02408306801647655	44
72	0.04495625372194786	0.004965183373102175	0.0010182499167868406	0.9971272751855816	-1	0	0	0.3	3	0.6923076923076923	9	0.3333333333333333	0.6923076923076923	12	9	2	0	0	0.5555555555555556	5	9	15	0.0	0	0.39190844404898534	0.9241130896815749	0.38617343702994844	0.8584723778373297	0.35585347310772625	0.7544958906292769	0.8240557446934605	0.8591597567154159	0	0	0.0	0.0010182499167868406	22
1289	0.051472886538972765	0.015894988681303138	0.014702409563281038	0.6146967580126865	-1	0	0	0.3	3	0.8461538461538461	11	0.38461538461538464	0.7692307692307693	11	10	3	2	0	0.23076923076923078	3	13	15	0.2222222222222222	0.16666666666666666	0.4957116827868388	0.9543576451897055	0.43685332238206004	0.9066690262915662	0.5673181716090511	0.9686324546997287	0.9234879118013528	0.9485657311032251	0.5454545454545454	0.2727272727272727	0.0	0.014702409563281038	41
4151	0.05505160367049277	0.02513723890114765	0.023527964572068974	0.6603474780622001	-1	0	0	0.3	3	0.8461538461538461	11	0.5357142857142857	0.7692307692307693	12	10	2	1	0	0.14285714285714285	2	14	15	0.16666666666666666	0.15384615384615385	0.7164003008368306	0.9361050033863914	0.3697374111565737	0.9261088815162343	0.6051090979206715	0.961124109214933	0.9234879118013528	0.9430460289607664	1.0	0.25	0.0	0.023527964572068974	47
1505	0.058435649854099644	0.02094359528347572	0.019568627659034624	0.6878485957252274	-1	0	0	0.3	3	0.8461538461538461	11	0.5357142857142857	0.7692307692307693	12	10	2	1	0	0.14285714285714285	2	14	15	0.16666666666666666	0.15384615384615385	0.6646853855095158	0.9557841582184184	0.41598730542024775	0.9039095073219501	0.6479573816412794	0.9640794046482977	0.924494697675181	0.9462544294599434	1.0	0.25	0.0	0.019568627659034624	25
3630	0.052667295290095645	0.02082884066497544	0.017469741762084226	0.6632045366139822	-1	0	0	0.3	3	0.8461538461538461	11	0.5357142857142857	0.6923076923076923	11	9	3	2	0	0.14285714285714285	2	14	15	0.25	0.15384615384615385	0.8336590882321928	0.9652214463862064	0.39512128845843536	0.9085724889117415	0.7285965916735078	0.960507649836891	0.9254893046229979	0.9496460982758148	0.5454545454545454	0.09090909090909091	0.0	0.017469741762084226	14
2297	0.0590623548149432	0.019352295208611186	0.01710243843090208	0.6845964408894171	-1	0	0	0.3	3	0.8461538461538461	11	0.5357142857142857	0.7692307692307693	12	10	2	1	0	0.14285714285714285	2	14	15	0.16666666666666666	0.15384615384615385	0.6646853855095158	0.9566312112463855	0.41598730542024775	0.8983253486861277	0.6479573816412794	0.9678568402943398	0.924494697675181	0.9474713970923083	1.0	0.25	0.0	0.01710243843090208	20
1871	0.05682454361429978	0.018906303215043274	0.01679925820709125	0.6827074033489176	-1	0	0	0.3	3	0.8461538461538461	11	0.5357142857142857	0.7692307692307693	12	10	2	1	0	0.14285714285714285	2	14	15	0.16666666666666666	0.15384615384615385	0.6646853855095158	0.9566312112463855	0.41598730542024775	0.8983253486861277	0.6479573816412794	0.9640794046482977	0.924494697675181	0.9455301455798081	1.0	0.25	0.0	0.01679925820709125	8
5442	0.05502413668669959	0.026772729653993535	0.02572454626595119	0.6725414335266017	-1	0	0	0.3	3	0.8461538461538461	11	0.5357142857142857	0.7692307692307693	12	10	2	1	0	0.14285714285714285	2	14	15	0.16666666666666666	0.15384615384615385	0.8208664032913022	0.9261403154942146	0.3697374111565737	0.9388316929628486	0.6051090979206715	0.9656867580390548	0.9234879118013528	0.9461258388325242	1.0	0.25	0.0	0.02572454626595119	11
273	0.005832410168153864	0.0005907259543284491	0.0005738503296984699	0.9910611888329672	-1	0	0	0.25	1	1.0	3	1.0	1.0	4	3	0	1	0	0.2	1	5	5	0.3333333333333333	0	0.4104005277211435	0.9434668172985443	0.7094661515451085	0.6803625782217793	0.43932566139672974	0.8568442213591957	0.8572989384151307	0.8564974136305389	1.0	0.25	0.0	0.0005738503296984699	25
4478	0.058384091133372215	0.025614731548936873	0.025120037255663835	0.6787928155038283	-1	0	0	0.3	3	0.8461538461538461	11	0.5357142857142857	0.7692307692307693	12	10	2	1	0	0.14285714285714285	2	14	15	0.16666666666666666	0.15384615384615385	0.7164003008368306	0.956708460659507	0.39512128845843536	0.9429285507450785	0.6051090979206715	0.9668393205796739	0.9254893046229979	0.956518525094893	1.0	0.25	0.0	0.025120037255663835	60
4139	0.051371110589562466	0.021511081901623357	0.019709366747954208	0.6501302197711445	-1	0	0	0.3	3	0.8461538461538461	11	0.5357142857142857	0.6923076923076923	11	9	3	2	0	0.14285714285714285	2	14	15	0.25	0.15384615384615385	0.8336590882321928	0.9488200537903997	0.39512128845843536	0.9085724889117415	0.7285965916735078	0.9704762533544976	0.9254893046229979	0.947991114517658	0.5454545454545454	0.09090909090909091	0.0	0.019709366747954208	9
1995	0.06623879464602304	0.022254327926037785	0.0168227731911003	0.7024341140525628	-1	0	0	0.2	2	0.9230769230769231	12	0.5357142857142857	0.9230769230769231	14	12	0	1	0	0.14285714285714285	2	14	15	0.5	0	0.4957116827868388	0.9495808232255649	0.41598730542024775	0.8783037088489835	0.7641749852647661	0.9522955099983974	0.8762836789426678	0.933100470662173	1.0	0.14285714285714285	0.0	0.0168227731911003	3
1730	0.05998801341125659	0.013523455312150037	0.00743047163965068	0.6342479053477104	-1	0	0	0.3	3	0.8461538461538461	11	0.5357142857142857	0.7692307692307693	12	10	2	1	0	0.14285714285714285	2	14	15	0.16666666666666666	0.15384615384615385	0.6646853855095158	0.9557841582184184	0.41598730542024775	0.9039095073219501	0.6479573816412794	0.9599957846163044	0.924494697675181	0.9443252521643528	1.0	0.25	0.0	0.00743047163965068	6
2260	0.038195523265008344	0.0029298708446187506	0.0014862364024352064	0.9280495749470824	-1	0	0	0.4	4	0.6923076923076923	9	0.2777777777777778	0.6923076923076923	12	9	2	1	0	0.6666666666666666	6	9	15	0.2	0.3333333333333333	0.6646853855095158	0.9566312112463855	0.41598730542024775	0.8983253486861277	0.6479573816412794	0.9678568402943398	0.924494697675181	0.9474713970923083	1.0	0.25	0.0	0.0014862364024352064	4
4534	0.05378557665289127	0.022988419491381456	0.021093368217046802	0.6686080917789756	-1	0	0	0.3	3	0.8461538461538461	11	0.5357142857142857	0.7692307692307693	12	10	2	1	0	0.14285714285714285	2	14	15	0.16666666666666666	0.15384615384615385	0.7164003008368306	0.9550144001948128	0.3697374111565737	0.9261088815162343	0.6051090979206715	0.961124109214933	0.924494697675181	0.9493339291963911	1.0	0.25	0.0	0.021093368217046802	16
3901	0.05443041338226717	0.023672412314561703	0.021327024757059835	0.6713381689225839	-1	0	0	0.3	3	0.8461538461538461	11	0.5357142857142857	0.7692307692307693	12	10	2	1	0	0.14285714285714285	2	14	15	0.16666666666666666	0.15384615384615385	0.7164003008368306	0.9550144001948128	0.3697374111565737	0.9261088815162343	0.6051090979206715	0.9656867580390548	0.924494697675181	0.9513716045959167	1.0	0.08333333333333333	0.0	0.021327024757059835	12
509	0.0015946783074735297	0.00017650545011077388	0.00014884935419032366	0.9977139697252929	-1	0	0	0.75	3	0.0	0	0.5555555555555556	0	2	0	2	0	0	1.0	3	3	5	0.0	0	0	0	0	0	0	0	0	0	0	0	0	0.00014884935419032366	22
2599	0.058054500390597105	0.01980038209287109	0.017601515320577094	0.6852362532647868	-1	0	0	0.3	3	0.8461538461538461	11	0.5357142857142857	0.7692307692307693	12	10	2	1	0	0.14285714285714285	2	14	15	0.16666666666666666	0.15384615384615385	0.6646853855095158	0.9566312112463855	0.41598730542024775	0.8983253486861277	0.6479573816412794	0.9640794046482977	0.924494697675181	0.9455301455798081	1.0	0.25	0.0	0.017601515320577094	27
330	0.011087844326155696	0.0004509655729404708	-0.0003599825590555336	0.9520967834577051	-1	0	0	0.4	2	0.8	4	0.5833333333333334	0.8	6	4	0	1	0	0.3333333333333333	6	2	7	0.5	0	0.578654356282669	0.8152499555769201	0.27887390876631474	0.8802106888963708	0.6239653532026829	0.8845440813032863	0.8342873456655632	0.8627554746433956	1.0	0.3333333333333333	0.0	-3.599825590555336e-05	7
4021	0.054083033053590614	0.0187337024897478	-0.0073416562045299765	0.6725206349825876	-1	0	0	0.3	3	0.8461538461538461	11	0.5357142857142857	0.7692307692307693	12	10	2	1	0	0.14285714285714285	2	14	15	0.16666666666666666	0.15384615384615385	0.7164003008368306	0.9550144001948128	0.36668434258312677	0.9233110856077971	0.6051090979206715	0.961124109214933	0.9254638866577114	0.948685668108119	1.0	0.25	0.0	-0.0007341656204529976	1
3762	0.05457631687532143	0.025743863022914662	0.025549744735181224	0.6718577215282489	-1	0	0	0.3	3	0.8461538461538461	11	0.5357142857142857	0.7692307692307693	12	10	2	1	0	0.14285714285714285	2	14	15	0.16666666666666666	0.15384615384615385	0.7164003008368306	0.9550144001948128	0.36668434258312677	0.9274536279794217	0.6051090979206715	0.966275545815786	0.9254893046229979	0.9519502363119744	1.0	0.25	0.0	0.025549744735181224	74
5288	0.054131678924223034	0.02682179427151487	0.025973909073065498	0.670719942630408	-1	0	0	0.3	3	0.8461538461538461	11	0.5357142857142857	0.7692307692307693	12	10	2	1	0	0.14285714285714285	2	14	15	0.16666666666666666	0.15384615384615385	0.7164003008368306	0.9361050033863914	0.3697374111565737	0.9261088815162343	0.6051090979206715	0.9656867580390548	0.924494697675181	0.945322024350657	1.0	0.25	0.0	0.025973909073065498	45
1222	0.05811625558820048	0.018830172228302917	0.017051579591045706	0.683189651691336	-1	0	0	0.3	3	0.8461538461538461	11	0.5357142857142857	0.7692307692307693	12	10	2	1	0	0.14285714285714285	2	14	15	0.16666666666666666	0.15384615384615385	0.6646853855095158	0.9566312112463855	0.41598730542024775	0.8983253486861277	0.6479573816412794	0.9640794046482977	0.924494697675181	0.9455301455798081	1.0	0.25	0.0	0.017051579591045706	50
4812	0.05501693192338369	0.020374214504569225	0.017628304726840398	0.6191244021167217	-1	0	0	0.3	3	0.8461538461538461	11	0.5357142857142857	0.7692307692307693	12	10	2	1	0	0.14285714285714285	2	14	15	0.16666666666666666	0.15384615384615385	0.7164003008368306	0.9394575216469316	0.39512128845843536	0.9429285507450785	0.6051090979206715	0.9708201385801664	0.9254893046229979	0.9533407902523912	1.0	0.16666666666666666	0.0	0.017628304726840398	5
4434	0.052938168356931034	0.023128855200880573	0.02185596289971587	0.6730196554536843	-1	0	0	0.3	3	0.8461538461538461	11	0.5357142857142857	0.7692307692307693	12	10	2	1	0	0.14285714285714285	2	14	15	0.16666666666666666	0.15384615384615385	0.7164003008368306	0.9550144001948128	0.3697374111565737	0.9261088815162343	0.6051090979206715	0.961124109214933	0.924494697675181	0.9493339291963911	1.0	0.25	0.0	0.02185596289971587	12
4591	0.05377618094827946	0.022514910501632738	0.0203503635563676	0.6666141153960903	-1	0	0	0.3	3	0.8461538461538461	11	0.5357142857142857	0.7692307692307693	12	10	2	1	0	0.14285714285714285	2	14	15	0.16666666666666666	0.15384615384615385	0.7164003008368306	0.9550144001948128	0.3697374111565737	0.9261088815162343	0.6051090979206715	0.9656867580390548	0.924494697675181	0.9513716045959167	1.0	0.25	0.0	0.0203503635563676	10
1715	0.03884560745710209	0.00489779493616009	0.004486397382536395	0.921229861278301	-1	0	0	0.4	4	0.6923076923076923	9	0.23809523809523808	0.6923076923076923	11	9	3	1	0	0.7777777777777778	7	9	15	0.125	0.15384615384615385	0.4957116827868388	0.9589674631346481	0.43685332238206004	0.9062626052676042	0.5673181716090511	0.9621602114285261	0.9254893046229979	0.9471190272219964	1.0	0.2727272727272727	0.0	0.004486397382536395	2
2914	0.05825729139871374	0.02066058620928552	0.01846825786531243	0.6840323826176321	-1	0	0	0.3	3	0.8461538461538461	11	0.5357142857142857	0.7692307692307693	12	10	2	1	0	0.14285714285714285	2	14	15	0.16666666666666666	0.15384615384615385	0.6646853855095158	0.9566312112463855	0.41598730542024775	0.8983253486861277	0.6479573816412794	0.9678568402943398	0.924494697675181	0.9474713970923083	1.0	0.25	0.0	0.01846825786531243	15
622	0.04125466246751069	0.0009613954284688374	0.0009082542390119655	0.5836562452494208	-1	0	0	0.3	3	0.8461538461538461	11	0.38461538461538464	0.8461538461538461	13	11	1	1	0	0.23076923076923078	3	13	15	0.25	0.16666666666666666	0.4957116827868388	0.9500222151694157	0.43685332238206004	0.949750591838043	0.5673181716090511	0.933264435117139	0.9234879118013528	0.9448352282033674	1.0	0.15384615384615385	0.0	0.0009082542390119655	8
88	0.05106083071030452	0.005509873755847963	0.0016937309154778511	0.6341878645712034	-1	0	0	0.125	1	1.0	9	1.0	1.0	10	9	0	1	0	0.09090909090909091	1	11	11	0.3333333333333333	0	0.37935630529164294	0.8924932910265182	0.7467180200429315	0.9601246315427651	0.47483460786009984	0.7329648394634064	0.8444588052476616	0.891145521976626	1.0	0.2	0.0	0.0016937309154778511	30
3314	0.058515559893779115	0.020161583263071964	0.018173261569706087	0.6838755436207	-1	0	0	0.3	3	0.8461538461538461	11	0.5357142857142857	0.7692307692307693	12	10	2	1	0	0.14285714285714285	2	14	15	0.16666666666666666	0.15384615384615385	0.6646853855095158	0.9566312112463855	0.41598730542024775	0.8983253486861277	0.7641749852647661	0.9652541302415287	0.924494697675181	0.9461188570791212	1.0	0.16666666666666666	0.0	0.018173261569706087	58
4879	0.05394124610600768	0.0257319731865802	0.02511565824661394	0.6749114725383758	-1	0	0	0.3	3	0.8461538461538461	11	0.5357142857142857	0.7692307692307693	12	10	2	1	0	0.14285714285714285	2	14	15	0.16666666666666666	0.15384615384615385	0.7164003008368306	0.9361050033863914	0.3697374111565737	0.9261088815162343	0.6051090979206715	0.9656867580390548	0.924494697675181	0.945322024350657	1.0	0.25	0.0	0.02511565824661394	17
3507	0.05167054921056979	0.021897697118588636	0.021587864630634925	0.6545299241901081	-1	0	0	0.3	3	0.8461538461538461	11	0.5357142857142857	0.7692307692307693	12	10	2	1	0	0.14285714285714285	2	14	15	0.16666666666666666	0.15384615384615385	0.6321224728672086	0.9585886104097904	0.4761324171421131	0.901290938930995	0.5343467166391509	0.9659024273790565	0.9254893046229979	0.947803479607275	1.0	0.25	0.0	0.021587864630634925	42
4108	0.05258539723693282	0.019974768002425976	0.01977660298479224	0.6423111051922457	-1	0	0	0.4	4	0.6923076923076923	9	0.4166666666666667	0.5384615384615384	10	7	4	2	0	0.25	3	12	15	0.2222222222222222	0.15384615384615385	0.8336590882321928	0.9628982019247858	0.4761324171421131	0.8919583887056751	0.7879892699778452	0.9594409682549028	0.9339522756491996	0.9449865261565479	0.55	0.3	0.0	0.01977660298479224	1
3990	0.05349057538267789	0.02334035758583923	0.02139618613657394	0.6682126427374524	-1	0	0	0.3	3	0.8461538461538461	11	0.5357142857142857	0.7692307692307693	12	10	2	1	0	0.14285714285714285	2	14	15	0.16666666666666666	0.15384615384615385	0.7164003008368306	0.9550144001948128	0.3697374111565737	0.9261088815162343	0.6051090979206715	0.961124109214933	0.924494697675181	0.9493339291963911	1.0	0.25	0.0	0.02139618613657394	22
2818	0.056455851567127804	0.020300118558250917	0.018728436737265753	0.6896625977028292	-1	0	0	0.3	3	0.8461538461538461	11	0.5357142857142857	0.7692307692307693	12	10	2	1	0	0.14285714285714285	2	14	15	0.16666666666666666	0.15384615384615385	0.6646853855095158	0.9566312112463855	0.41598730542024775	0.8983253486861277	0.7641749852647661	0.9652541302415287	0.924494697675181	0.9461188570791212	1.0	0.16666666666666666	0.0	0.018728436737265753	78
2088	0.0573714087783957	0.019124720959331886	0.01704919197392716	0.6842635078451049	-1	0	0	0.3	3	0.8461538461538461	11	0.5357142857142857	0.7692307692307693	12	10	2	1	0	0.14285714285714285	2	14	15	0.16666666666666666	0.15384615384615385	0.6646853855095158	0.9566312112463855	0.41598730542024775	0.8983253486861277	0.6479573816412794	0.9640794046482977	0.924494697675181	0.9455301455798081	1.0	0.25	0.0	0.01704919197392716	41
582	0.0848173784321478	0.0030015972507983534	0.0014766210580381503	0.7283972130167585	-1	0	0	0.2	2	0.9230769230769231	12	0.5357142857142857	0.9230769230769231	14	12	0	0	0	0.14285714285714285	14	2	15	0.0	0	0.378205896463456	0.904224661918509	0.759051458705845	0.9081212158767481	0.9555389671906781	0.9142207390385402	0.8894809551574061	0.9089398281956361	0	0	0.0	0.0014766210580381503	5
2820	0.036414551298562164	0.0019764483666423194	0.0011864757397041005	0.9379474384196721	-1	0	0	0.3	3	0.8461538461538461	11	0.23809523809523808	0.6923076923076923	11	9	3	2	0	0.7777777777777778	7	9	15	0.25	0.15384615384615385	0.4957116827868388	0.9543576451897055	0.43685332238206004	0.9112601349433651	0.5673181716090511	0.9642138725595035	0.9234879118013528	0.947234616781982	0.5454545454545454	0.45454545454545453	0.0	0.0011864757397041005	2
2372	0.05854511547469084	0.020146961100469738	0.017952453802535635	0.6847837906807557	-1	0	0	0.3	3	0.8461538461538461	11	0.5357142857142857	0.7692307692307693	12	10	2	1	0	0.14285714285714285	2	14	15	0.16666666666666666	0.15384615384615385	0.6646853855095158	0.9566312112463855	0.41598730542024775	0.8983253486861277	0.661141375028768	0.9686889035938459	0.9252371132155779	0.9479189440781982	1.0	0.25	0.0	0.017952453802535635	34
1429	0.05753839812103656	0.019728453102322574	0.017283197574150297	0.6850143654900505	-1	0	0	0.3	3	0.8461538461538461	11	0.5357142857142857	0.7692307692307693	12	10	2	1	0	0.14285714285714285	2	14	15	0.16666666666666666	0.15384615384615385	0.6646853855095158	0.9566312112463855	0.41598730542024775	0.8983253486861277	0.6479573816412794	0.9640794046482977	0.924494697675181	0.9455301455798081	1.0	0.25	0.0	0.017283197574150297	35
3171	0.05066338865563578	0.017677682225483327	0.007961359373560496	0.6181377212348831	-1	0	0	0.3	3	0.8461538461538461	11	0.5357142857142857	0.6923076923076923	11	9	3	2	0	0.14285714285714285	2	14	15	0.25	0.15384615384615385	0.9006339202675593	0.9519225399790504	0.39512128845843536	0.8485209198066156	0.7285965916735078	0.9347907338830809	0.9254893046229979	0.9210824687303275	0.5454545454545454	0.09090909090909091	0.0	0.007961359373560496	6
4786	0.05278852212505869	0.010567257484590078	-0.010567246696242384	0.6256212741434901	-1	0	0	0.2	2	0.9230769230769231	12	0.2777777777777778	0.7692307692307693	12	10	2	1	0	0.6666666666666666	9	6	15	0.16666666666666666	0	0.5645706474344114	0.9519652123796339	0.5196070822099729	0.9473419816455607	0.4781182241148937	0.9710913837990338	0.9254893046229979	0.9581230973714351	1.0	0.25	0.0	-0.0010567246696242384	0
4078	0.05239401323331271	0.023731140249604845	0.023117082372319957	0.6742252380559197	-1	0	0	0.3	3	0.8461538461538461	11	0.5357142857142857	0.6923076923076923	11	9	3	2	0	0.14285714285714285	2	14	15	0.25	0.15384615384615385	0.8336590882321928	0.9652214463862064	0.39512128845843536	0.9101709300600531	0.7285965916735078	0.9528494222443176	0.9273168094556834	0.9469358777526676	0.5454545454545454	0.36363636363636365	0.0	0.023117082372319957	26
75	0.017040356699909966	0.0018670067555742295	0.001666081450887102	0.9421496072188655	-1	0	0	0.2857142857142857	2	0.875	7	0.625	0.625	7	5	2	1	0	0.25	8	2	10	0.16666666666666666	0	0.5372858172789101	0.8893613629678474	0.6904350955085002	0.906893523011316	0.49483249690499315	0.888173975918093	0.8700392784739359	0.895129890018196	1.0	0	0.0	0.001666081450887102	58
2536	0.05781746435314248	0.01863189491823274	0.016647906365039156	0.6843541969368392	-1	0	0	0.3	3	0.8461538461538461	11	0.5357142857142857	0.7692307692307693	12	10	2	1	0	0.14285714285714285	2	14	15	0.16666666666666666	0.15384615384615385	0.6646853855095158	0.9566312112463855	0.41598730542024775	0.8983253486861277	0.6479573816412794	0.9640794046482977	0.924494697675181	0.9455301455798081	1.0	0.25	0.0	0.016647906365039156	13
1813	0.05692466235967158	0.019767363320728853	0.018338827344220075	0.6809563870050926	-1	0	0	0.3	3	0.8461538461538461	11	0.5357142857142857	0.7692307692307693	12	10	2	1	0	0.14285714285714285	2	14	15	0.16666666666666666	0.15384615384615385	0.6646853855095158	0.9566312112463855	0.41598730542024775	0.8983253486861277	0.6479573816412794	0.9640794046482977	0.924494697675181	0.9455301455798081	1.0	0.25	0.0	0.018338827344220075	30
1065	0.04477223763629743	0.0005707521523215909	-0.00021689801519525473	0.5935395189632814	-1	0	0	0.3	3	0.8461538461538461	11	0.38461538461538464	0.7692307692307693	11	10	3	2	0	0.23076923076923078	3	13	15	0.2222222222222222	0.16666666666666666	0.4957116827868388	0.954114943359213	0.43685332238206004	0.9018901865922432	0.5673181716090511	0.9686324546997287	0.9234879118013528	0.9475682758634115	0.5454545454545454	0.2727272727272727	0.0	-2.1689801519525473e-05	6
4129	0.054987462778600386	0.023240316663129246	0.02104422745243729	0.6565589828775735	-1	0	0	0.3	3	0.8461538461538461	11	0.5357142857142857	0.7692307692307693	12	10	2	1	0	0.14285714285714285	2	14	15	0.16666666666666666	0.15384615384615385	0.7164003008368306	0.9550144001948128	0.3697374111565737	0.9267791165496843	0.6051090979206715	0.9618365851547062	0.9254893046229979	0.9497980383935445	1.0	0.25	0.0	0.02104422745243729	17
1834	0.05747028359927464	0.019338151360581774	0.01700738390894589	0.6845418009238171	-1	0	0	0.3	3	0.8461538461538461	11	0.5357142857142857	0.7692307692307693	12	10	2	1	0	0.14285714285714285	2	14	15	0.16666666666666666	0.15384615384615385	0.6646853855095158	0.9566312112463855	0.41598730542024775	0.8983253486861277	0.6479573816412794	0.9640794046482977	0.924494697675181	0.9455301455798081	1.0	0.25	0.0	0.01700738390894589	21
5176	0.054661105290128076	0.02658517053190897	0.025182085573490314	0.6726473134704123	-1	0	0	0.3	3	0.8461538461538461	11	0.5357142857142857	0.7692307692307693	12	10	2	1	0	0.14285714285714285	2	14	15	0.16666666666666666	0.15384615384615385	0.7164003008368306	0.9361050033863914	0.3697374111565737	0.9261088815162343	0.6051090979206715	0.9656867580390548	0.924494697675181	0.945322024350657	1.0	0.25	0.0	0.025182085573490314	29
774	0.03182022359302287	0.010359151158351683	0.00747782303133918	0.6356584777661852	-1	0	0	0.25	2	0.9	9	1.0	0.8	10	8	1	0	0	0.08333333333333333	12	1	12	0.0	0.18181818181818182	0.8867136146549228	0.9297497532562852	0.15838305135280067	0.8575204125141451	0.3400383343002134	0.9678615376496814	0.9669535756223273	0.9304902436439989	0	0	0.0	0.00747782303133918	7
4443	0.056236903427478994	0.02671032302140485	0.025842672959631205	0.6718938425602489	-1	0	0	0.3	3	0.8461538461538461	11	0.5357142857142857	0.7692307692307693	12	10	2	1	0	0.14285714285714285	2	14	15	0.16666666666666666	0.15384615384615385	0.7164003008368306	0.9361050033863914	0.3697374111565737	0.9261088815162343	0.6051090979206715	0.9656867580390548	0.924494697675181	0.945322024350657	1.0	0.25	0.0	0.025842672959631205	64
3966	0.04119347656485777	0.010535235419731448	0.008391849996927684	0.9251433278616727	-1	0	0	0.4	4	0.6153846153846154	8	0.3125	0.5384615384615384	10	7	4	2	0	0.75	6	8	15	0.2222222222222222	0	0.5474265981141536	0.9582171860777852	0.3697374111565737	0.9208088511619144	0.6479573816412794	0.9579505890944374	0.919354789010395	0.9480426370173007	0.55	0.2	0.0	0.008391849996927684	5
5204	0.04691956200687604	0.008814984396772963	0.005740424181860879	0.8849293456812296	-1	0	0	0.3	3	0.8461538461538461	11	0.234375	0.7692307692307693	11	10	3	1	0	1.0	8	8	15	0.1111111111111111	0.15384615384615385	0.5991415134414684	0.9364368309630953	0.344353533854712	0.9250789695808799	0.7285965916735078	0.9639562680899559	0.9234879118013528	0.9442721869050007	1.0	0.36363636363636365	0.0	0.005740424181860879	3
3445	0.05860620632172366	0.019912282456546374	0.01762065726294701	0.6813727921299919	-1	0	0	0.3	3	0.8461538461538461	11	0.5357142857142857	0.7692307692307693	12	10	2	1	0	0.14285714285714285	2	14	15	0.16666666666666666	0.15384615384615385	0.6646853855095158	0.9566312112463855	0.41598730542024775	0.8983253486861277	0.6479573816412794	0.9678568402943398	0.924494697675181	0.9474713970923083	1.0	0.25	0.0	0.01762065726294701	10
4133	0.059783024458120684	0.02345666509101698	0.02320314614402532	0.6727770645994843	-1	0	0	0.3	3	0.8461538461538461	11	0.5357142857142857	0.7692307692307693	11	10	3	1	0	0.14285714285714285	2	14	15	0.1111111111111111	0.15384615384615385	0.8336590882321928	0.962055744136022	0.39512128845843536	0.9373535096122513	0.7285965916735078	0.971080070377281	0.9254893046229979	0.9589400363096892	1.0	0.18181818181818182	0.0	0.02320314614402532	19
3239	0.05760365457860003	0.019553136148154248	0.01717812124068206	0.684168977954448	-1	0	0	0.3	3	0.8461538461538461	11	0.5357142857142857	0.7692307692307693	12	10	2	1	0	0.14285714285714285	2	14	15	0.16666666666666666	0.15384615384615385	0.6646853855095158	0.9566312112463855	0.41598730542024775	0.8983253486861277	0.7641749852647661	0.9652541302415287	0.924494697675181	0.9461188570791212	1.0	0.16666666666666666	0.0	0.01717812124068206	17
2837	0.057333268176691994	0.020207771282052027	0.017634265280325395	0.6771504693477561	-1	0	0	0.3	3	0.8461538461538461	11	0.5357142857142857	0.7692307692307693	12	10	2	1	0	0.14285714285714285	2	14	15	0.16666666666666666	0.15384615384615385	0.6646853855095158	0.9566312112463855	0.41598730542024775	0.8983253486861277	0.7641749852647661	0.9657759091038334	0.92658548919239	0.946384534600254	1.0	0.16666666666666666	0.0	0.017634265280325395	11
2175	0.047578305610464236	0.02040378436217286	0.019637494963752604	0.7791132548222486	-1	0	0	0.4	4	0.6923076923076923	9	0.38461538461538464	0.6923076923076923	12	9	2	1	0	0.23076923076923078	3	13	15	0.2	0.15384615384615385	0.6646853855095158	0.9566312112463855	0.41598730542024775	0.8983253486861277	0.6479573816412794	0.9640794046482977	0.924494697675181	0.9455301455798081	1.0	0.25	0.0	0.019637494963752604	14
1209	0.0471604514781793	0.011666178269051879	0.011638165418367786	0.6039374124769032	-1	0	0	0.3	3	0.8461538461538461	11	0.38461538461538464	0.7692307692307693	11	10	3	2	0	0.23076923076923078	3	13	15	0.2222222222222222	0.16666666666666666	0.5095862116615754	0.9347686967504959	0.43685332238206004	0.9238445893813263	0.5673181716090511	0.9686324546997287	0.9234879118013528	0.9459738268449962	0.5454545454545454	0.2727272727272727	0.0	0.011638165418367786	11
5100	0.05409479252917214	0.026623261903022506	0.025106561970723737	0.6688978039272017	-1	0	0	0.3	3	0.8461538461538461	11	0.5357142857142857	0.7692307692307693	12	10	2	1	0	0.14285714285714285	2	14	15	0.16666666666666666	0.15384615384615385	0.7164003008368306	0.9361050033863914	0.3697374111565737	0.9261088815162343	0.6051090979206715	0.9656867580390548	0.924494697675181	0.945322024350657	1.0	0.25	0.0	0.025106561970723737	31
1588	0.05595081134422698	0.018680044460384848	0.016699075900463427	0.6803388538048081	-1	0	0	0.3	3	0.8461538461538461	11	0.5357142857142857	0.7692307692307693	12	10	2	1	0	0.14285714285714285	2	14	15	0.16666666666666666	0.15384615384615385	0.6646853855095158	0.9566312112463855	0.41598730542024775	0.8983253486861277	0.6479573816412794	0.9640794046482977	0.924494697675181	0.9455301455798081	1.0	0.25	0.0	0.016699075900463427	22
29	0.01257310629990795	0.0008448547152194824	0.0008388338253039439	0.8178438865174922	-1	0	0	0.4	2	0.8	4	1.0	0.8	6	4	0	1	0	0.14285714285714285	7	1	7	0.5	0.3333333333333333	0.7341348679118787	0.6966407964433106	0.7404420687354573	0.9188191121814311	0.5876902416329515	0.9580168098787308	0.9140398225296568	0.8936380180528016	1.0	0.3333333333333333	0.0	0.0008388338253039439	96
5239	0.05565044984416563	0.022546809881182725	0.01763539039301555	0.6816102115372	-1	0	0	0.3	3	0.8461538461538461	11	0.5357142857142857	0.8461538461538461	13	11	1	1	0	0.14285714285714285	2	14	15	0.25	0.15384615384615385	0.5991415134414684	0.9297376305137754	0.344353533854712	0.9275717550362851	0.48162160416783506	0.9616167312199508	0.9234879118013528	0.9418349136473261	1.0	0.07692307692307693	0.0	0.01763539039301555	10
2046	0.058505783377288074	0.02158581629086879	0.017254420940200754	0.6488775202580157	-1	0	0	0.2	2	0.9230769230769231	12	0.5357142857142857	0.8461538461538461	12	11	2	3	0	0.14285714285714285	2	14	15	0.42857142857142855	0	0.4957116827868388	0.9507889279038935	0.39512128845843536	0.9066490567264961	0.6479573816412794	0.9704402761148471	0.922759640448992	0.9482715675055249	0.4166666666666667	0.3333333333333333	0.0	0.017254420940200754	8
510	0.0067413012583639595	0.00015688713273590127	0.00015593923026233599	0.9898711536465485	-1	0	0	0.5	2	0.75	3	0.5	0.75	4	3	1	3	0	0.75	3	4	6	0.6	0	0.46048528681053275	0.9571264574639589	0.683677689793583	0.6332887411762301	0.4657021505017087	0.9674530625841589	0.9433811505378468	0.9127755483908365	0.5	0.5	0.0	0.00015593923026233599	15
3416	0.05273678805326119	0.020578325435823375	0.0176388189605338	0.6585568330315312	-1	0	0	0.3	3	0.8461538461538461	11	0.5357142857142857	0.6923076923076923	11	9	3	2	0	0.14285714285714285	2	14	15	0.25	0.15384615384615385	0.8336590882321928	0.9652214463862064	0.39512128845843536	0.9085724889117415	0.7285965916735078	0.9656199661828301	0.9254893046229979	0.951891541164792	0.5454545454545454	0.09090909090909091	0.0	0.0176388189605338	34
2067	0.05585006455142199	0.0193386326609427	0.01720685410097194	0.6822664173715853	-1	0	0	0.3	3	0.8461538461538461	11	0.5357142857142857	0.7692307692307693	12	10	2	1	0	0.14285714285714285	2	14	15	0.16666666666666666	0.15384615384615385	0.6646853855095158	0.9566312112463855	0.41598730542024775	0.8983253486861277	0.6479573816412794	0.9678568402943398	0.924494697675181	0.9474713970923083	1.0	0.25	0.0	0.01720685410097194	16
4490	0.05369567429958473	0.02652394065548445	0.026112965659298527	0.6725539917167053	-1	0	0	0.3	3	0.8461538461538461	11	0.5357142857142857	0.7692307692307693	12	10	2	1	0	0.14285714285714285	2	14	15	0.16666666666666666	0.15384615384615385	0.7164003008368306	0.9361050033863914	0.3697374111565737	0.9261088815162343	0.6051090979206715	0.9656867580390548	0.924494697675181	0.945322024350657	1.0	0.08333333333333333	0.0	0.026112965659298527	65
1098	0.05209702490668441	0.013784878816761372	0.010380334227426674	0.6100162007568053	-1	0	0	0.3	3	0.8461538461538461	11	0.38461538461538464	0.7692307692307693	11	10	3	2	0	0.23076923076923078	3	13	15	0.2222222222222222	0.16666666666666666	0.4957116827868388	0.9543576451897055	0.43685332238206004	0.9018901865922432	0.5673181716090511	0.9686324546997287	0.9234879118013528	0.9476602403674531	0.5454545454545454	0.2727272727272727	0.0	0.010380334227426674	10
1754	0.05324472303265426	0.017991617897072428	-0.007594315465278893	0.74591325327263	-1	0	0	0.4	4	0.6923076923076923	9	0.38461538461538464	0.5384615384615384	10	7	4	2	0	0.23076923076923078	13	3	15	0.2222222222222222	0.15384615384615385	0.40710751066392675	0.9558423104490731	0.39512128845843536	0.9232104450408511	0.746385788469137	0.9778519751471285	0.9234879118013528	0.9575645138074775	0.55	0.2	0.0	-0.0007594315465278892	0
1221	0.055587104932725354	0.0153485302543543	0.014290074789731046	0.6118464806288033	-1	0	0	0.3	3	0.8461538461538461	11	0.38461538461538464	0.7692307692307693	11	10	3	2	0	0.23076923076923078	3	13	15	0.2222222222222222	0.16666666666666666	0.4957116827868388	0.9543576451897055	0.43685332238206004	0.9066690262915662	0.5673181716090511	0.9686324546997287	0.9234879118013528	0.9485657311032251	0.5454545454545454	0.2727272727272727	0.0	0.014290074789731046	16
2827	0.05899074847800891	0.019553753462106763	0.017348279388124038	0.6814226918420931	-1	0	0	0.3	3	0.8461538461538461	11	0.5357142857142857	0.7692307692307693	12	10	2	1	0	0.14285714285714285	2	14	15	0.16666666666666666	0.15384615384615385	0.6646853855095158	0.9566312112463855	0.41598730542024775	0.8983253486861277	0.6479573816412794	0.9678568402943398	0.924494697675181	0.9474713970923083	1.0	0.25	0.0	0.017348279388124038	25
2425	0.05672430750554517	0.019020414433328806	0.016639580461792907	0.6788188920647207	-1	0	0	0.3	3	0.8461538461538461	11	0.5357142857142857	0.7692307692307693	12	10	2	1	0	0.14285714285714285	2	14	15	0.16666666666666666	0.15384615384615385	0.6646853855095158	0.9566312112463855	0.41598730542024775	0.8983253486861277	0.7641749852647661	0.9652541302415287	0.924494697675181	0.9461188570791212	1.0	0.16666666666666666	0.0	0.016639580461792907	22
2206	0.0556646278083832	0.018584574633910927	0.01659133335064164	0.6848541214699255	-1	0	0	0.3	3	0.8461538461538461	11	0.5357142857142857	0.7692307692307693	12	10	2	1	0	0.14285714285714285	2	14	15	0.16666666666666666	0.15384615384615385	0.6646853855095158	0.9566312112463855	0.41598730542024775	0.8983253486861277	0.6479573816412794	0.9640794046482977	0.924494697675181	0.9455301455798081	1.0	0.16666666666666666	0.0	0.01659133335064164	15
2048	0.05735201470562776	0.01888313636425475	0.016835968496105042	0.6820762980527505	-1	0	0	0.3	3	0.8461538461538461	11	0.5357142857142857	0.7692307692307693	12	10	2	1	0	0.14285714285714285	2	14	15	0.16666666666666666	0.15384615384615385	0.6646853855095158	0.9566312112463855	0.41598730542024775	0.8983253486861277	0.6479573816412794	0.9640794046482977	0.924494697675181	0.9455301455798081	1.0	0.16666666666666666	0.0	0.016835968496105042	19
1537	0.053113092263946594	0.02053102765004829	0.018116792826834538	0.631687800993164	-1	0	0	0.3	3	0.8461538461538461	11	0.5357142857142857	0.7692307692307693	12	10	2	1	0	0.14285714285714285	2	14	15	0.16666666666666666	0.15384615384615385	0.8336590882321928	0.951297368127052	0.43685332238206004	0.8396692370915461	0.7285965916735078	0.9319404370175062	0.9254893046229979	0.9179576838838381	1.0	0.25	0.0	0.018116792826834538	39
4698	0.05887215454482063	0.02140867794996119	0.021344683427894546	0.6667699282948244	-1	0	0	0.3	3	0.8461538461538461	11	0.5357142857142857	0.7692307692307693	12	10	2	1	0	0.14285714285714285	2	14	15	0.16666666666666666	0.15384615384615385	0.8336590882321928	0.956226419218044	0.5196070822099729	0.9225384662707601	0.7285965916735078	0.9703452500492795	0.9339522756491996	0.9533116483091485	1.0	0.25	0.0	0.021344683427894546	14
4535	0.05838700305631683	0.023993180360081457	0.02383143991587352	0.6732205597807556	-1	0	0	0.3	3	0.8461538461538461	11	0.5357142857142857	0.7692307692307693	12	10	2	1	0	0.14285714285714285	2	14	15	0.16666666666666666	0.15384615384615385	0.7164003008368306	0.956708460659507	0.39512128845843536	0.946172890842018	0.6051090979206715	0.9668393205796739	0.9254893046229979	0.957369482193594	1.0	0.25	0.0	0.02383143991587352	37
4852	0.04507335122581839	0.014725758272344864	0.011729197136410602	0.713719247806085	-1	0	0	0.4	4	0.6923076923076923	9	0.5769230769230769	0.6153846153846154	11	8	3	2	0	0.15384615384615385	2	13	15	0.2857142857142857	0.15384615384615385	0.8336590882321928	0.9120350419588531	0.4153674285326681	0.8985230737008182	0.7285965916735078	0.9661954075978246	0.9254893046229979	0.9323993378771793	0.5454545454545454	0.09090909090909091	0.0	0.011729197136410602	0
3172	0.05271294745555578	0.020871850058461858	0.01771771586025822	0.6622552834397273	-1	0	0	0.3	3	0.8461538461538461	11	0.5357142857142857	0.6923076923076923	11	9	3	2	0	0.14285714285714285	2	14	15	0.25	0.15384615384615385	0.8336590882321928	0.9652214463862064	0.39512128845843536	0.9085724889117415	0.7285965916735078	0.9704762533544976	0.9254893046229979	0.954236540135607	0.5454545454545454	0.09090909090909091	0.0	0.01771771586025822	12
3059	0.05751397877271199	0.020098549333605404	0.018156255679137374	0.6846658377995092	-1	0	0	0.3	3	0.8461538461538461	11	0.5357142857142857	0.7692307692307693	12	10	2	1	0	0.14285714285714285	2	14	15	0.16666666666666666	0.15384615384615385	0.6646853855095158	0.9566312112463855	0.41598730542024775	0.8983253486861277	0.6479573816412794	0.9640794046482977	0.924494697675181	0.9455301455798081	1.0	0.25	0.0	0.018156255679137374	23
4324	0.05122114432216761	0.023531752689786006	0.023401857035787003	0.6760071190526337	-1	0	0	0.3	3	0.8461538461538461	11	0.5357142857142857	0.6923076923076923	11	9	3	2	0	0.14285714285714285	2	14	15	0.25	0.15384615384615385	0.8336590882321928	0.9594139243257211	0.5571435458257907	0.882854671934238	0.7285965916735078	0.9519681096552037	0.9254893046229979	0.9383762176348667	0.5454545454545454	0.36363636363636365	0.0	0.023401857035787003	39
1740	0.058499766002421676	0.01911090850678176	0.01710307378911021	0.6840264702138972	-1	0	0	0.3	3	0.8461538461538461	11	0.5357142857142857	0.7692307692307693	12	10	2	1	0	0.14285714285714285	2	14	15	0.16666666666666666	0.15384615384615385	0.6646853855095158	0.9566312112463855	0.41598730542024775	0.8983253486861277	0.6479573816412794	0.9640794046482977	0.924494697675181	0.9455301455798081	1.0	0.25	0.0	0.01710307378911021	34
3563	0.05316456899500867	0.021260589057957732	0.02058914862518612	0.6636765486915635	-1	0	0	0.3	3	0.8461538461538461	11	0.5357142857142857	0.7692307692307693	12	10	2	1	0	0.14285714285714285	2	14	15	0.16666666666666666	0.15384615384615385	0.6321224728672086	0.9585886104097904	0.4761324171421131	0.901290938930995	0.5343467166391509	0.9694713787053065	0.924494697675181	0.9496557230288348	1.0	0.25	0.0	0.02058914862518612	30
4261	0.05865122258408347	0.023974587009455064	0.02374685895055811	0.6726725511637196	-1	0	0	0.3	3	0.8461538461538461	11	0.5357142857142857	0.7692307692307693	12	10	2	1	0	0.14285714285714285	2	14	15	0.16666666666666666	0.15384615384615385	0.7164003008368306	0.956708460659507	0.39512128845843536	0.9429285507450785	0.6051090979206715	0.9668393205796739	0.9254893046229979	0.956518525094893	1.0	0.16666666666666666	0.0	0.02374685895055811	8
914	0.04869549848612997	0.009053972866023052	0.008606055697469769	0.5997833569465176	-1	0	0	0.3	3	0.8461538461538461	11	0.38461538461538464	0.7692307692307693	11	10	3	2	0	0.23076923076923078	3	13	15	0.2222222222222222	0.16666666666666666	0.4957116827868388	0.9543576451897055	0.43685332238206004	0.9018901865922432	0.5673181716090511	0.9686324546997287	0.9234879118013528	0.9476602403674531	0.5454545454545454	0.2727272727272727	0.0	0.008606055697469769	24
1572	0.05674550112716817	0.016156728476268385	0.012756137435019962	0.6334933068505517	-1	0	0	0.3	3	0.8461538461538461	11	0.5357142857142857	0.7692307692307693	12	10	2	1	0	0.14285714285714285	2	14	15	0.16666666666666666	0.15384615384615385	0.6646853855095158	0.9566312112463855	0.41598730542024775	0.8983253486861277	0.6479573816412794	0.9640794046482977	0.924494697675181	0.9455301455798081	1.0	0.25	0.0	0.012756137435019962	22
4121	0.0598235281709713	0.026030477799399297	0.02563253442331099	0.6765692268003372	-1	0	0	0.3	3	0.8461538461538461	11	0.5357142857142857	0.7692307692307693	12	10	2	1	0	0.14285714285714285	2	14	15	0.16666666666666666	0.15384615384615385	0.7164003008368306	0.956708460659507	0.39512128845843536	0.9429285507450785	0.6051090979206715	0.9668393205796739	0.9254893046229979	0.956518525094893	1.0	0.25	0.0	0.02563253442331099	85
4636	0.05891318814258207	0.024684153878431144	0.02445761022814901	0.6754388598983991	-1	0	0	0.3	3	0.8461538461538461	11	0.5357142857142857	0.7692307692307693	12	10	2	1	0	0.14285714285714285	2	14	15	0.16666666666666666	0.15384615384615385	0.7164003008368306	0.956708460659507	0.39512128845843536	0.9429285507450785	0.6051090979206715	0.9668393205796739	0.9254893046229979	0.956518525094893	1.0	0.25	0.0	0.02445761022814901	45
3684	0.040744148140861164	0.008691071904896016	-0.002569239544195801	0.7688060007348022	-1	0.25	1	0.4	4	0.7692307692307693	10	0.38461538461538464	0.6923076923076923	11	9	3	0	0	0.23076923076923078	13	3	15	0.0	1.0	0.8080737183504116	0.959818847940229	0.39512128845843536	0.9023318400992035	0.7285965916735078	0.9560393561059968	0.9254893046229979	0.9440340725237912	0	0	0.0	-0.0002569239544195801	1
1436	0.05737624505401332	0.020009539454428096	0.01822798475692316	0.6862924610730765	-1	0	0	0.3	3	0.8461538461538461	11	0.5357142857142857	0.7692307692307693	12	10	2	1	0	0.14285714285714285	2	14	15	0.16666666666666666	0.15384615384615385	0.6646853855095158	0.9566312112463855	0.41598730542024775	0.8983253486861277	0.6479573816412794	0.9640794046482977	0.924494697675181	0.9455301455798081	1.0	0.25	0.0	0.01822798475692316	79
1016	0.048434638508490425	0.008896425704895024	0.008416664346853635	0.5997666334346023	-1	0	0	0.3	3	0.8461538461538461	11	0.38461538461538464	0.7692307692307693	11	10	3	2	0	0.23076923076923078	3	13	15	0.2222222222222222	0.16666666666666666	0.4957116827868388	0.9543576451897055	0.43685332238206004	0.9018901865922432	0.5673181716090511	0.9686324546997287	0.9234879118013528	0.9476602403674531	0.5454545454545454	0.2727272727272727	0.0	0.008416664346853635	26
2160	0.05165562078217339	0.014814392427904312	0.010264468176725725	0.7307389271660569	-1	0	0	0.3	3	0.8461538461538461	11	0.5357142857142857	0.6923076923076923	11	9	3	2	0	0.14285714285714285	2	14	15	0.25	0.15384615384615385	0.4957116827868388	0.9581989413469187	0.43685332238206004	0.922414938941176	0.7285965916735078	0.9653873006855739	0.9254893046229979	0.951601962768043	0.5454545454545454	0.18181818181818182	0.0	0.010264468176725725	2
4743	0.05401908681852687	0.025003947029827674	0.02406063642659373	0.6668151525514847	-1	0	0	0.3	3	0.8461538461538461	11	0.5357142857142857	0.7692307692307693	12	10	2	1	0	0.14285714285714285	2	14	15	0.16666666666666666	0.15384615384615385	0.7164003008368306	0.9361050033863914	0.3697374111565737	0.9261088815162343	0.6051090979206715	0.961124109214933	0.9234879118013528	0.9430460289607664	1.0	0.08333333333333333	0.0	0.02406063642659373	33
2587	0.05883085850806345	0.011121568991084114	-0.003129462846622544	0.6674507986249516	-1	0	0	0.3	3	0.8461538461538461	11	0.5357142857142857	0.6923076923076923	11	9	3	2	0	0.14285714285714285	2	14	15	0.25	0.15384615384615385	0.4957116827868388	0.9460317980815983	0.43685332238206004	0.9233883782981175	0.5673181716090511	0.9698546572373975	0.9234879118013528	0.9498570081123274	0.5454545454545454	0.18181818181818182	0.0	-0.0003129462846622544	1
540	0.002047439376503158	0.0003075588904010383	4.435718641040601e-05	0.9935771205318333	-1	0	0	0.5	2	0.75	3	0.6666666666666666	0.25	2	1	3	1	0	1.0	3	3	6	0.1111111111111111	0	0.5625143387399134	0.9567660199606558	0.39280228368431713	0.7794209582845792	0.4624220129154475	0.8815886111292628	0.900500286134635	0.8930482330663411	1.0	0.5	0.0	4.435718641040601e-05	15
1317	0.044943179196118184	0.004694103408929749	-0.00014861517310952452	0.5630329740783901	-1	0	0	0.3	3	0.8461538461538461	11	0.38461538461538464	0.7692307692307693	10	10	4	2	0	0.23076923076923078	3	13	15	0.16666666666666666	0.16666666666666666	0.4957116827868388	0.9583865204509793	0.41598730542024775	0.9028710718406867	0.6479573816412794	0.9637538954689144	0.924494697675181	0.9469640190493928	0.55	0.4	0.0	-1.4861517310952452e-05	2
5385	0.058085218617858946	0.017586410567624174	0.017168041206762772	0.7482186646691029	-1	0.25	1	0.4	4	0.7692307692307693	10	0.38461538461538464	0.6153846153846154	11	8	3	1	0	0.23076923076923078	13	3	15	0.14285714285714285	1.0	0.8336590882321928	0.9346653727671502	0.39512128845843536	0.9022574257016107	0.7285965916735078	0.9712062468740951	0.9254893046229979	0.9427048075544615	1.0	0.09090909090909091	0.0	0.017168041206762772	4
436	1.1235437671614382e-08	9.994488349931692e-09	-5.029846180332992e-09	0.9999980562825577	-1	0	0	0.5	1	1.0	1	0.75	0	0	0	2	1	0	1.0	2	2	3	0.125	0	0	0	0	0	0	0	0	0	0	0	0	-0.1	3
1765	0.05802001962440603	0.012368030299854525	0.007389448563561282	0.6327855777116311	-1	0	0	0.3	3	0.8461538461538461	11	0.5357142857142857	0.7692307692307693	12	10	2	1	0	0.14285714285714285	2	14	15	0.16666666666666666	0.15384615384615385	0.6646853855095158	0.9566312112463855	0.41598730542024775	0.9039095073219501	0.6479573816412794	0.9640794046482977	0.924494697675181	0.9465963272174566	1.0	0.25	0.0	0.007389448563561282	5
731	0.047326363886173034	0.00905571383265996	0.008725619793574262	0.5972032702638379	-1	0	0	0.3	3	0.8461538461538461	11	0.38461538461538464	0.7692307692307693	11	10	3	2	0	0.23076923076923078	3	13	15	0.2222222222222222	0.16666666666666666	0.4957116827868388	0.9543576451897055	0.43685332238206004	0.9018901865922432	0.5673181716090511	0.9686324546997287	0.9234879118013528	0.9476602403674531	0.5454545454545454	0.2727272727272727	0.0	0.008725619793574262	119
1153	0.05237807041284414	0.015285238639635497	0.013885115565916279	0.6380430766557827	-1	0	0	0.3	3	0.8461538461538461	11	0.38461538461538464	0.7692307692307693	11	10	3	2	0	0.23076923076923078	3	13	15	0.2222222222222222	0.16666666666666666	0.4957116827868388	0.9543576451897055	0.43685332238206004	0.9066690262915662	0.5673181716090511	0.9686324546997287	0.9234879118013528	0.9485657311032251	0.5454545454545454	0.2727272727272727	0.0	0.013885115565916279	39
597	0.011736529808244987	0.0016885460393526919	0.0015918454337395876	0.9611804844997519	-1	0	0	0.3333333333333333	2	0.8333333333333334	5	0.4	0.6666666666666666	6	4	1	2	0	0.8	5	4	8	0.5	0	0.648099250399469	0.9013149783959584	0.5816086576338702	0.9073327033485379	0.5520165592629174	0.8911736814383437	0.8531300208290553	0.9001357455534128	0.5833333333333334	0	0.0	0.0015918454337395876	28
930	0.059984302130963014	0.013380282764495736	0.009824606260213257	0.649040944075358	-1	0	0	0.3	3	0.8461538461538461	11	0.38461538461538464	0.8461538461538461	12	11	2	1	0	0.23076923076923078	3	13	15	0.14285714285714285	0.16666666666666666	0.6605538566586941	0.9521926166541248	0.41598730542024775	0.9042742459308636	0.6479573816412794	0.963655496821248	0.924494697675181	0.9447111425806632	1.0	0.16666666666666666	0.0	0.009824606260213257	26
4343	0.06613570236149871	0.026445603451198892	0.026281423632211334	0.6821924525739134	-1	0	0	0.3	3	0.8461538461538461	11	0.5357142857142857	0.7692307692307693	12	10	2	1	0	0.14285714285714285	2	14	15	0.16666666666666666	0.15384615384615385	0.6646853855095158	0.953211587918321	0.43685332238206004	0.9113851726402005	0.6479573816412794	0.9582628901066812	0.9254893046229979	0.9440752979964655	1.0	0.16666666666666666	0.0	0.026281423632211334	17
1742	0.0578075898864102	0.01972233922569278	0.017783065700149786	0.6864262923515974	-1	0	0	0.3	3	0.8461538461538461	11	0.5357142857142857	0.7692307692307693	12	10	2	1	0	0.14285714285714285	2	14	15	0.16666666666666666	0.15384615384615385	0.6646853855095158	0.9566312112463855	0.41598730542024775	0.8983253486861277	0.6479573816412794	0.9640794046482977	0.924494697675181	0.9455301455798081	1.0	0.25	0.0	0.017783065700149786	33
3935	0.05810659177410948	0.025090641569291354	0.024488103311042904	0.6641465445374188	-1	0	0	0.3	3	0.8461538461538461	11	0.5357142857142857	0.7692307692307693	12	10	2	1	0	0.14285714285714285	2	14	15	0.16666666666666666	0.15384615384615385	0.7164003008368306	0.956708460659507	0.39512128845843536	0.9429285507450785	0.6051090979206715	0.9668393205796739	0.9254893046229979	0.956518525094893	1.0	0.25	0.0	0.024488103311042904	54
4039	0.05492425735612343	0.0266714676977029	0.025892848803494448	0.6714676273842485	-1	0	0	0.3	3	0.8461538461538461	11	0.5357142857142857	0.7692307692307693	12	10	2	1	0	0.14285714285714285	2	14	15	0.16666666666666666	0.15384615384615385	0.7164003008368306	0.9361050033863914	0.3697374111565737	0.9261088815162343	0.6051090979206715	0.9656867580390548	0.924494697675181	0.945322024350657	1.0	0.25	0.0	0.025892848803494448	127
3413	0.057218398416316874	0.019403056766414416	0.017031700551044415	0.6739005865330622	-1	0	0	0.3	3	0.8461538461538461	11	0.5357142857142857	0.7692307692307693	12	10	2	1	0	0.14285714285714285	2	14	15	0.16666666666666666	0.15384615384615385	0.6646853855095158	0.9566312112463855	0.41598730542024775	0.8983253486861277	0.6479573816412794	0.9678568402943398	0.924494697675181	0.9474713970923083	1.0	0.16666666666666666	0.0	0.017031700551044415	13
384	0.0011483240355948286	0.0001654207337804119	0.0001654175184385211	0.9960487692175506	-1	0	0	1.0	2	0.0	0	0.75	0	1	0	1	0	0	1.0	2	2	3	0.0	0	0	0	0	0	0	0	0	0	0	0	0	0.0001654175184385211	16
2218	0.04697364502297505	0.0014891595896567788	-0.0011566601280737485	0.8983397199525128	-1	0	0	0.4	4	0.6923076923076923	9	0.2777777777777778	0.6923076923076923	12	9	2	1	0	0.6666666666666666	6	9	15	0.2	0.3333333333333333	0.6646853855095158	0.9566312112463855	0.41598730542024775	0.8983253486861277	0.661141375028768	0.9631388005716789	0.919354789010395	0.9450677885015942	1.0	0.25	0.0	-0.00011566601280737486	1
5506	0.0548637908343758	0.026190759372701555	0.025353073382583316	0.6669485667556497	-1	0	0	0.3	3	0.8461538461538461	11	0.5357142857142857	0.7692307692307693	12	10	2	1	0	0.14285714285714285	2	14	15	0.16666666666666666	0.15384615384615385	0.7164003008368306	0.9361050033863914	0.3697374111565737	0.9261088815162343	0.6051090979206715	0.9656867580390548	0.924494697675181	0.945322024350657	1.0	0.25	0.0	0.025353073382583316	45
259	0.030743553884487657	0.007044486950229824	0.0038647010505186512	0.9001744692779376	-1	0.5	2	0.6	6	0.38461538461538464	5	0.35714285714285715	0.38461538461538464	9	5	5	0	0	0.8571428571428571	6	7	15	0.0	0.2222222222222222	0.7217425866786169	0.8759758534880644	0.5488204395673028	0.8946537092944401	0.6198370176710791	0.8938826410059277	0.7457243318734406	0.8884519340336768	0	0	0.0	0.0038647010505186512	36
4247	0.06263952600563792	0.006943755964428852	0.0025065606320745573	0.5726422260305541	-1	0	0	0.1	1	1.0	13	0.23809523809523808	0.8461538461538461	12	11	2	2	0	0.7777777777777778	7	9	15	0.2857142857142857	0	0.7164003008368306	0.9340129569818121	0.39512128845843536	0.953277356465547	0.3546307303620574	0.9737143199684752	0.9339522756491996	0.9565865032397025	0.5416666666666667	0.16666666666666666	0.0	0.0025065606320745573	0
5527	0.05479156028346745	0.027429623661934386	0.026602865953170667	0.674989339789989	-1	0	0	0.3	3	0.8461538461538461	11	0.5357142857142857	0.7692307692307693	12	10	2	1	0	0.14285714285714285	2	14	15	0.16666666666666666	0.15384615384615385	0.7164003008368306	0.9361050033863914	0.3697374111565737	0.9261088815162343	0.6051090979206715	0.9656867580390548	0.924494697675181	0.945322024350657	1.0	0.25	0.0	0.026602865953170667	22
5049	0.05895992540402833	0.024460866270016087	0.021167615778287335	0.6237983239348208	-1	0	0	0.3	3	0.8461538461538461	11	0.5357142857142857	0.7692307692307693	12	10	2	1	0	0.14285714285714285	2	14	15	0.16666666666666666	0.15384615384615385	0.7164003008368306	0.956708460659507	0.3920682198849884	0.9434011423596053	0.6051090979206715	0.9668393205796739	0.9254893046229979	0.9566405862735665	1.0	0.25	0.0	0.021167615778287335	15
2168	0.05769714778357343	0.020068824994667375	0.01770261593955691	0.6855463054044182	-1	0	0	0.3	3	0.8461538461538461	11	0.5357142857142857	0.7692307692307693	12	10	2	1	0	0.14285714285714285	2	14	15	0.16666666666666666	0.15384615384615385	0.6646853855095158	0.9566312112463855	0.41598730542024775	0.8983253486861277	0.6479573816412794	0.9640794046482977	0.924494697675181	0.9455301455798081	1.0	0.25	0.0	0.01770261593955691	75
2415	0.05698793570393345	0.021621390632211888	0.01966383390401672	0.6822869410582304	-1	0	0	0.3	3	0.8461538461538461	11	0.5357142857142857	0.7692307692307693	12	10	2	2	0	0.14285714285714285	2	14	15	0.3333333333333333	0.15384615384615385	0.6646853855095158	0.9566312112463855	0.41598730542024775	0.8983253486861277	0.6479573816412794	0.9640794046482977	0.924494697675181	0.9455301455798081	0.5416666666666666	0.25	0.0	0.01966383390401672	20
3333	0.05699553173578092	0.018464890406942196	0.016417959500695797	0.6819489093885026	-1	0	0	0.3	3	0.8461538461538461	11	0.5357142857142857	0.7692307692307693	12	10	2	1	0	0.14285714285714285	2	14	15	0.16666666666666666	0.15384615384615385	0.6646853855095158	0.9566312112463855	0.41598730542024775	0.8983253486861277	0.6479573816412794	0.9640794046482977	0.924494697675181	0.9455301455798081	1.0	0.25	0.0	0.016417959500695797	12
2197	0.05793136433041606	0.01924435527627997	0.017009864374270017	0.6793041925475715	-1	0	0	0.3	3	0.8461538461538461	11	0.5357142857142857	0.7692307692307693	12	10	2	1	0	0.14285714285714285	2	14	15	0.16666666666666666	0.15384615384615385	0.6646853855095158	0.9566312112463855	0.41598730542024775	0.8983253486861277	0.7641749852647661	0.9652541302415287	0.924494697675181	0.9461188570791212	1.0	0.16666666666666666	0.0	0.017009864374270017	30
2090	0.055947193502416885	0.02002018939173932	0.019262895411656558	0.6893252709375006	-1	0	0	0.3	3	0.8461538461538461	11	0.5357142857142857	0.7692307692307693	12	10	2	1	0	0.14285714285714285	2	14	15	0.16666666666666666	0.15384615384615385	0.6646853855095158	0.9566312112463855	0.41598730542024775	0.8983253486861277	0.6479573816412794	0.9640794046482977	0.924494697675181	0.9455301455798081	1.0	0.25	0.0	0.019262895411656558	45
5105	0.059569111405478645	0.026683285279674007	0.0263559038091054	0.6762425715406668	-1	0	0	0.3	3	0.8461538461538461	11	0.5357142857142857	0.7692307692307693	12	10	2	1	0	0.14285714285714285	2	14	15	0.16666666666666666	0.15384615384615385	0.7164003008368306	0.956708460659507	0.39512128845843536	0.9429285507450785	0.6051090979206715	0.9668393205796739	0.9254893046229979	0.956518525094893	1.0	0.25	0.0	0.0263559038091054	26
772	0.029650447149907135	0.002014563053609578	0.0019618867728442664	0.9719125729370454	-1	0	0	0.4	4	0.6923076923076923	9	0.3125	0.5384615384615384	9	7	5	2	0	0.75	8	6	15	0.16666666666666666	0.2857142857142857	0.4957116827868388	0.9550875803540853	0.7299667821791701	0.9211170026406234	0.6198370176710791	0.9410308240358699	0.832463974287696	0.940562738291015	0.611111111111111	0.3333333333333333	0.0	0.0019618867728442664	7
1920	0.058840099404266814	0.019336732794640057	0.01692168288168207	0.6847308352748595	-1	0	0	0.3	3	0.8461538461538461	11	0.5357142857142857	0.7692307692307693	12	10	2	1	0	0.14285714285714285	2	14	15	0.16666666666666666	0.15384615384615385	0.6646853855095158	0.9566312112463855	0.41598730542024775	0.8983253486861277	0.6479573816412794	0.9678568402943398	0.924494697675181	0.9474713970923083	1.0	0.25	0.0	0.01692168288168207	24
3800	0.04857353303055637	0.020167403194820355	0.015969161876087427	0.6423981035906754	-1	0	0	0.3	3	0.8461538461538461	11	0.2727272727272727	0.6923076923076923	11	9	3	2	0	0.45454545454545453	5	11	15	0.25	0.15384615384615385	0.8336590882321928	0.9648360407465322	0.39512128845843536	0.9230413493630012	0.7285965916735078	0.9579874130419721	0.9254893046229979	0.9514042303615737	0.5454545454545454	0.2727272727272727	0.0	0.015969161876087427	3
73	0.025265288192009898	0.003845071876599102	0.0015125578092492153	0.9597284782011644	-1	0.25	1	0.3	3	0.7692307692307693	10	0.2727272727272727	0.7692307692307693	13	10	1	1	0	0.45454545454545453	11	5	15	0.3333333333333333	0.4	0.6215826955670035	0.8833233167427775	0.5463487208381557	0.7569586876885296	0.731604523396548	0.9467438328347147	0.7886900687858595	0.8821301873604822	1.0	0.23076923076923078	0.0	0.0015125578092492153	32
634	0.04224182540061885	0.003244152229482299	-0.002076205315591007	0.6069674897572718	-1	0	0	0.3	3	0.8461538461538461	11	0.38461538461538464	0.7692307692307693	11	10	3	2	0	0.23076923076923078	3	13	15	0.2222222222222222	0.16666666666666666	0.4957116827868388	0.9487053988402802	0.43685332238206004	0.9006534177323708	0.5673181716090511	0.9663141571297224	0.9234879118013528	0.94407232114835	0.5454545454545454	0.2727272727272727	0.0	-0.0002076205315591007	8
3227	0.057831045852128546	0.019908428860555195	0.017466860033232494	0.6823745118059092	-1	0	0	0.3	3	0.8461538461538461	11	0.5357142857142857	0.7692307692307693	12	10	2	1	0	0.14285714285714285	2	14	15	0.16666666666666666	0.15384615384615385	0.6646853855095158	0.9566312112463855	0.41598730542024775	0.8973932441432421	0.6479573816412794	0.9678568402943398	0.924494697675181	0.9473025244141251	1.0	0.25	0.0	0.017466860033232494	9
2541	0.0592286612883285	0.02658770774364961	0.022924923492543308	0.680496890809009	-1	0	0	0.3	3	0.8461538461538461	11	0.5357142857142857	0.7692307692307693	12	10	2	1	0	0.14285714285714285	2	14	15	0.16666666666666666	0.15384615384615385	0.6646853855095158	0.9566312112463855	0.41598730542024775	0.8928499665645272	0.6479573816412794	0.9640794046482977	0.924494697675181	0.9445159211513809	1.0	0.16666666666666666	0.0	0.022924923492543308	6
1678	0.05619362080922457	0.01923450878966295	0.017005543783426495	0.6849047135505977	-1	0	0	0.3	3	0.8461538461538461	11	0.5357142857142857	0.7692307692307693	12	10	2	1	0	0.14285714285714285	2	14	15	0.16666666666666666	0.15384615384615385	0.6646853855095158	0.9566312112463855	0.41598730542024775	0.8983253486861277	0.6479573816412794	0.9640794046482977	0.924494697675181	0.9455301455798081	1.0	0.25	0.0	0.017005543783426495	19
2420	0.058211917462504044	0.019999929838617193	0.01823351891932229	0.6864455383828001	-1	0	0	0.3	3	0.8461538461538461	11	0.5357142857142857	0.7692307692307693	12	10	2	1	0	0.14285714285714285	2	14	15	0.16666666666666666	0.15384615384615385	0.6646853855095158	0.9566312112463855	0.41598730542024775	0.8983253486861277	0.6479573816412794	0.9640794046482977	0.924494697675181	0.9455301455798081	1.0	0.25	0.0	0.01823351891932229	69
1481	0.05255432160944329	0.013627163285394837	0.010605730030519633	0.636253255411896	-1	0	0	0.3	3	0.8461538461538461	11	0.38461538461538464	0.7692307692307693	11	10	3	2	0	0.23076923076923078	3	13	15	0.2222222222222222	0.16666666666666666	0.4957116827868388	0.9543576451897055	0.43685332238206004	0.9018901865922432	0.5673181716090511	0.9686324546997287	0.9234879118013528	0.9476602403674531	0.5454545454545454	0.2727272727272727	0.0	0.010605730030519633	9
3106	0.06129756784790848	0.028176202850287428	0.011293595549740748	0.65663110708935	-1	0	0	0.3	3	0.8461538461538461	11	0.3125	0.6923076923076923	12	9	2	5	0	0.3333333333333333	4	12	15	1.0	0.15384615384615385	0.8336590882321928	0.9587041126432253	0.3920682198849884	0.9119574117269368	0.6479573816412794	0.9744766763176614	0.924494697675181	0.954419937649952	0.08333333333333333	0.3333333333333333	0.0	0.011293595549740748	3
1562	0.0575773722026153	0.0202991900137498	0.019031970445142578	0.6892852861593848	-1	0	0	0.3	3	0.8461538461538461	11	0.5357142857142857	0.7692307692307693	12	10	2	1	0	0.14285714285714285	2	14	15	0.16666666666666666	0.15384615384615385	0.6646853855095158	0.9566312112463855	0.41598730542024775	0.8983253486861277	0.6479573816412794	0.9678568402943398	0.924494697675181	0.9474713970923083	1.0	0.25	0.0	0.019031970445142578	25
5252	0.05430569056517371	0.027133443902813144	0.027119690559904746	0.6658328454089792	-1	0	0	0.3	3	0.8461538461538461	11	0.5357142857142857	0.8461538461538461	12	11	2	1	0	0.14285714285714285	2	14	15	0.14285714285714285	0.15384615384615385	0.7164003008368306	0.9361050033863914	0.3697374111565737	0.9267791165496843	0.6051090979206715	0.9656867580390548	0.924494697675181	0.9454912357399533	1.0	0.25	0.0	0.027119690559904746	4
5369	0.05483331282695811	0.028756017589933902	0.028533640545601324	0.6757177180526133	-1	0	0	0.3	3	0.8461538461538461	11	0.5357142857142857	0.7692307692307693	12	10	2	1	0	0.14285714285714285	2	14	15	0.16666666666666666	0.15384615384615385	0.7164003008368306	0.9361050033863914	0.36668434258312677	0.9267833982390009	0.6051090979206715	0.9656867580390548	0.9254638866577114	0.9454923197022155	1.0	0.25	0.0	0.028533640545601324	10
1383	0.05836873472022958	0.007127357861269417	-0.0015485945498757401	0.6767814220800685	-1	0	0	0.3	3	0.8461538461538461	11	0.5357142857142857	0.7692307692307693	12	10	2	2	0	0.14285714285714285	2	14	15	0.3333333333333333	0.15384615384615385	0.8336590882321928	0.9485410351920376	0.43685332238206004	0.8324857338168749	0.8270249985013652	0.9567549777770511	0.9339522756491996	0.9267666602364869	0.5416666666666667	0.3333333333333333	0.0	-0.00015485945498757401	2
701	0.010870980822808221	0.0003698218057085849	0.00026226719829086946	0.962644207317625	-1	0	0	0.3333333333333333	2	0.8333333333333334	5	0.5714285714285714	0.6666666666666666	6	4	1	1	0	0.2857142857142857	2	7	8	0.25	0	0.5165352894714335	0.8934780972126455	0.5160518715720761	0.9132090220016711	0.5224703625774373	0.9211498982251227	0.8199069540943728	0.909929068594045	1.0	0.3333333333333333	0.0	0.00026226719829086946	23
4056	0.05826091016417146	0.02019658543842758	0.019644431721173857	0.6473769901498925	-1	0	0	0.3	3	0.8461538461538461	11	0.5357142857142857	0.7692307692307693	11	10	3	1	0	0.14285714285714285	2	14	15	0.1111111111111111	0.15384615384615385	0.8336590882321928	0.962055744136022	0.39512128845843536	0.94090814201336	0.7285965916735078	0.971080070377281	0.9254893046229979	0.9597486621643423	1.0	0.18181818181818182	0.0	0.019644431721173857	17
1133	0.0532617010289056	0.013938805002483868	0.009865889509356936	0.6442526422202302	-1	0	0	0.3	3	0.8461538461538461	11	0.38461538461538464	0.7692307692307693	11	10	3	2	0	0.23076923076923078	3	13	15	0.2222222222222222	0.16666666666666666	0.4957116827868388	0.9543576451897055	0.43685332238206004	0.9018901865922432	0.5673181716090511	0.9686324546997287	0.9234879118013528	0.9476602403674531	0.5454545454545454	0.2727272727272727	0.0	0.009865889509356936	36
5305	0.055955673297190124	0.027984667893656518	0.027381138240031928	0.6755872873983035	-1	0	0	0.3	3	0.8461538461538461	11	0.5357142857142857	0.7692307692307693	12	10	2	1	0	0.14285714285714285	2	14	15	0.16666666666666666	0.15384615384615385	0.7164003008368306	0.9361050033863914	0.3697374111565737	0.9261088815162343	0.6051090979206715	0.9656867580390548	0.924494697675181	0.945322024350657	1.0	0.25	0.0	0.027381138240031928	56
529	0.006370387662421164	0.0012858976425447232	0.0009479914497196596	0.9640920149907386	-1	0.5	1	0.7142857142857143	5	0.375	3	0.4	0.375	5	3	4	0	0	1.0	5	5	10	0.0	0.4	0.9330098276828105	0.9056090383557701	0.772199004130693	0.9367591612513398	0.6808655330794933	0.680702010833007	0.6456999484252746	0.8704051837290816	0	0	0.0	0.0009479914497196596	11
4719	0.06096218681891947	0.024741995674798328	0.024631391819009557	0.7017921772258776	-1	0	0	0.3	3	0.8461538461538461	11	0.5357142857142857	0.8461538461538461	13	11	1	1	0	0.14285714285714285	2	14	15	0.25	0.15384615384615385	0.5991415134414684	0.9513986423986094	0.39512128845843536	0.9437239460465169	0.48162160416783506	0.9625707670006888	0.9254893046229979	0.953187763524601	1.0	0.23076923076923078	0.0	0.024631391819009557	5
4748	0.0607618301684251	0.020943765728519886	-0.005218530346128455	0.6988249703557516	-1	0	0	0.3	3	0.8461538461538461	11	0.5357142857142857	0.7692307692307693	12	10	2	1	0	0.14285714285714285	2	14	15	0.16666666666666666	0.15384615384615385	0.7164003008368306	0.956708460659507	0.39512128845843536	0.9406290725043104	0.6051090979206715	0.9668393205796739	0.9254893046229979	0.9559333274738752	1.0	0.25	0.0	-0.0005218530346128454	1
5062	0.05458850309818453	0.0229359376284462	0.0214007115790662	0.6724678715241972	-1	0	0	0.3	3	0.8461538461538461	11	0.5357142857142857	0.7692307692307693	12	10	2	1	0	0.14285714285714285	2	14	15	0.16666666666666666	0.15384615384615385	0.7164003008368306	0.9550144001948128	0.3697374111565737	0.9261088815162343	0.6051090979206715	0.961124109214933	0.924494697675181	0.9493339291963911	1.0	0.25	0.0	0.0214007115790662	10
4515	0.05397580744235059	0.026028880530081826	0.025642254544159606	0.6822973224437053	-1	0	0	0.3	3	0.8461538461538461	11	0.5357142857142857	0.6923076923076923	10	9	4	2	0	0.14285714285714285	2	14	15	0.18181818181818182	0.15384615384615385	0.8336590882321928	0.9380103503231109	0.39512128845843536	0.9161590987414706	0.8270249985013652	0.9568690514756276	0.9325780479883343	0.9391080440686148	0.55	0.3	0.0	0.025642254544159606	8
3621	0.052641999578385335	0.023178067545092353	0.02124607190908536	0.6702662903890043	-1	0	0	0.3	3	0.8461538461538461	11	0.5357142857142857	0.7692307692307693	12	10	2	1	0	0.14285714285714285	2	14	15	0.16666666666666666	0.15384615384615385	0.7117467560306141	0.9550777719965223	0.5196070822099729	0.9096267521511239	0.6679962241454127	0.959881134654358	0.924494697675181	0.9451618274430154	1.0	0.25	0.0	0.02124607190908536	29
1924	0.05615702369715595	0.01969152256445987	0.017251377688598333	0.6857873173940406	-1	0	0	0.3	3	0.8461538461538461	11	0.5357142857142857	0.7692307692307693	12	10	2	1	0	0.14285714285714285	2	14	15	0.16666666666666666	0.15384615384615385	0.6646853855095158	0.9566312112463855	0.41598730542024775	0.8983253486861277	0.6479573816412794	0.9640794046482977	0.924494697675181	0.9455301455798081	1.0	0.25	0.0	0.017251377688598333	16
1185	0.05619619028586398	0.01545177763901593	0.012286060226941245	0.6329761554834614	-1	0	0	0.3	3	0.8461538461538461	11	0.5357142857142857	0.7692307692307693	12	10	2	1	0	0.14285714285714285	2	14	15	0.16666666666666666	0.15384615384615385	0.6646853855095158	0.9566312112463855	0.41598730542024775	0.8983253486861277	0.6479573816412794	0.9640794046482977	0.924494697675181	0.9455301455798081	1.0	0.25	0.0	0.012286060226941245	33
2074	0.057701696553246425	0.020382656285564172	0.018123200828604687	0.6840400603422253	-1	0	0	0.3	3	0.8461538461538461	11	0.5357142857142857	0.7692307692307693	12	10	2	1	0	0.14285714285714285	2	14	15	0.16666666666666666	0.15384615384615385	0.6646853855095158	0.9566312112463855	0.41598730542024775	0.8983253486861277	0.6479573816412794	0.9678568402943398	0.924494697675181	0.9474713970923083	1.0	0.25	0.0	0.018123200828604687	16
1100	0.051968256018215024	0.013710455316965723	0.01046098488011345	0.6188125713833013	-1	0	0	0.3	3	0.8461538461538461	11	0.38461538461538464	0.7692307692307693	11	10	3	2	0	0.23076923076923078	3	13	15	0.2222222222222222	0.16666666666666666	0.4957116827868388	0.9543576451897055	0.43685332238206004	0.9018901865922432	0.5673181716090511	0.9686324546997287	0.9234879118013528	0.9476602403674531	0.5454545454545454	0.2727272727272727	0.0	0.01046098488011345	26
3332	0.05830065576536985	0.019823597091714187	0.017996804206536522	0.679708912046195	-1	0	0	0.3	3	0.8461538461538461	11	0.5357142857142857	0.7692307692307693	12	10	2	1	0	0.14285714285714285	2	14	15	0.16666666666666666	0.15384615384615385	0.6646853855095158	0.9566312112463855	0.41598730542024775	0.9039095073219501	0.6479573816412794	0.9640794046482977	0.924494697675181	0.9465963272174566	1.0	0.25	0.0	0.017996804206536522	12
1497	0.056889601276403225	0.019353245467143673	0.015397540358725306	0.6846815211113557	-1	0	0	0.3	3	0.8461538461538461	11	0.5357142857142857	0.7692307692307693	12	10	2	2	0	0.14285714285714285	2	14	15	0.3333333333333333	0.15384615384615385	0.6646853855095158	0.9566312112463855	0.41598730542024775	0.9004105357506507	0.6479573816412794	0.9666953820719999	0.924494697675181	0.9472443683270145	0.5416666666666667	0.4166666666666667	0.0	0.015397540358725306	7
1793	0.049443005016342335	0.01113637503930928	0.004822268374101127	0.7974926386759562	-1	0	0	0.3	3	0.8461538461538461	11	0.2727272727272727	0.6153846153846154	10	8	4	5	0	0.45454545454545453	5	11	15	0.5	0.15384615384615385	0.6646853855095158	0.9575685936345713	0.4082974270689987	0.9023053860027704	0.8864176768057026	0.970538621060465	0.9234879118013528	0.9500169261802415	0.1	0.4	0.0	0.004822268374101127	1
2788	0.038346502946381505	0.001710283257326169	0.0008668901057719753	0.9146988929649524	-1	0	0	0.3	3	0.8461538461538461	11	0.23809523809523808	0.7692307692307693	11	10	3	1	0	0.7777777777777778	7	9	15	0.1111111111111111	0.15384615384615385	0.4957116827868388	0.9567357406034767	0.39512128845843536	0.8989440319430678	0.7285965916735078	0.9653134628651202	0.9234879118013528	0.946306909581694	1.0	0.18181818181818182	0.0	0.0008668901057719753	1
2273	0.05812387402178019	0.016131039548704134	0.009434524048803829	0.6328309126491503	-1	0	0	0.3	3	0.8461538461538461	11	0.5357142857142857	0.7692307692307693	12	10	2	1	0	0.14285714285714285	2	14	15	0.16666666666666666	0.15384615384615385	0.6646853855095158	0.9566312112463855	0.41598730542024775	0.8983253486861277	0.6479573816412794	0.9640794046482977	0.924494697675181	0.9455301455798081	1.0	0.25	0.0	0.009434524048803829	8
4851	0.052625995045821126	0.023589664798417884	0.022172558506720404	0.6637046448252778	-1	0	0	0.3	3	0.8461538461538461	11	0.5357142857142857	0.7692307692307693	12	10	2	2	0	0.14285714285714285	2	14	15	0.3333333333333333	0.15384615384615385	0.7164003008368306	0.9361050033863914	0.3697374111565737	0.9243418598506417	0.6051090979206715	0.9656867580390548	0.924494697675181	0.9448802740458648	0.5416666666666667	0.3333333333333333	0.0	0.022172558506720404	14
2808	0.06083734313651841	0.007722102770109221	-0.003181196742405651	0.6768748752202477	-1	0	0	0.3	3	0.8461538461538461	11	0.5357142857142857	0.6923076923076923	11	9	3	2	0	0.14285714285714285	2	14	15	0.25	0.15384615384615385	0.4957116827868388	0.9460317980815983	0.43685332238206004	0.9206514582126107	0.5673181716090511	0.9698546572373975	0.9234879118013528	0.949249143367464	0.5454545454545454	0.18181818181818182	0.0	-0.00031811967424056513	1
2300	0.05881620121568245	0.020072481826630163	0.017861470000102308	0.686041014683094	-1	0	0	0.3	3	0.8461538461538461	11	0.5357142857142857	0.7692307692307693	12	10	2	1	0	0.14285714285714285	2	14	15	0.16666666666666666	0.15384615384615385	0.6646853855095158	0.9566312112463855	0.41598730542024775	0.8983253486861277	0.7641749852647661	0.9652541302415287	0.924494697675181	0.9461188570791212	1.0	0.16666666666666666	0.0	0.017861470000102308	30
4765	0.05825022728140024	0.01197127793987044	0.011787487553344852	0.6542024548123972	-1	0	0	0.3	3	0.8461538461538461	11	0.5357142857142857	0.6923076923076923	11	9	3	2	0	0.14285714285714285	2	14	15	0.25	0.15384615384615385	0.5991415134414684	0.9450084314646127	0.344353533854712	0.9336913867347776	0.48162160416783506	0.9459073047443709	0.9254893046229979	0.9417737356691528	0.5454545454545454	0.09090909090909091	0.0	0.011787487553344852	0
4938	0.04720692733344427	0.010966715630982749	0.0035872255184724745	0.818561598472351	-1	0	0	0.3	3	0.7692307692307693	10	0.38461538461538464	0.6923076923076923	12	9	2	3	0	0.23076923076923078	13	3	15	0.6	0	0.7164003008368306	0.9379472503293877	0.39512128845843536	0.909104615876913	0.6479573816412794	0.9668843566637988	0.9234879118013528	0.9425411742654916	0.5	0.16666666666666666	0.0	0.0035872255184724745	8
3592	0.05086202220888522	0.025164118681798228	0.02483283335203822	0.6780961508190844	-1	0	0	0.3	3	0.8461538461538461	11	0.5357142857142857	0.6923076923076923	11	9	3	2	0	0.14285714285714285	2	14	15	0.25	0.15384615384615385	0.8336590882321928	0.9594139243257211	0.5571435458257907	0.882854671934238	0.7285965916735078	0.9591813370463289	0.9254893046229979	0.9415778100636282	0.5454545454545454	0.45454545454545453	0.0	0.02483283335203822	140
4117	0.05523761121366892	0.025913757821189314	0.025674327614993487	0.6693126886322593	-1	0	0	0.3	3	0.8461538461538461	11	0.5357142857142857	0.7692307692307693	12	10	2	1	0	0.14285714285714285	2	14	15	0.16666666666666666	0.15384615384615385	0.7164003008368306	0.9550144001948128	0.36668434258312677	0.9274536279794217	0.6051090979206715	0.966275545815786	0.9254893046229979	0.9519502363119744	1.0	0.25	0.0	0.025674327614993487	28
5440	0.055544588293477345	0.02772531999679519	0.026528219891956854	0.6744668883792294	-1	0	0	0.3	3	0.8461538461538461	11	0.5357142857142857	0.7692307692307693	12	10	2	1	0	0.14285714285714285	2	14	15	0.16666666666666666	0.15384615384615385	0.7164003008368306	0.9361050033863914	0.3697374111565737	0.9261088815162343	0.6051090979206715	0.9656867580390548	0.924494697675181	0.945322024350657	1.0	0.25	0.0	0.026528219891956854	69
4205	0.05445899005888092	0.02585438996454737	0.02551896826530747	0.6713488308885918	-1	0	0	0.3	3	0.8461538461538461	11	0.5357142857142857	0.7692307692307693	12	10	2	1	0	0.14285714285714285	2	14	15	0.16666666666666666	0.15384615384615385	0.7164003008368306	0.9550144001948128	0.36668434258312677	0.9267833982390009	0.6051090979206715	0.9656867580390548	0.9254638866577114	0.9515240246313533	1.0	0.25	0.0	0.02551896826530747	28
1264	0.05590680949730931	0.004235651082601521	-0.0011651556866669687	0.7932719610072108	-1	0	0	0.3	3	0.8461538461538461	11	0.3125	0.6923076923076923	11	9	3	1	0	0.3333333333333333	4	12	15	0.125	0.15384615384615385	0.8336590882321928	0.9558223573443239	0.43685332238206004	0.8816340036556678	0.7285965916735078	0.9712457197505947	0.9254893046229979	0.9462101824154097	1.0	0.18181818181818182	0.0	-0.00011651556866669687	2
1819	0.05855314701518274	0.012508104001077292	0.006817699989611551	0.6328957443633196	-1	0	0	0.3	3	0.8461538461538461	11	0.5357142857142857	0.7692307692307693	12	10	2	1	0	0.14285714285714285	2	14	15	0.16666666666666666	0.15384615384615385	0.6646853855095158	0.9566312112463855	0.41598730542024775	0.9039095073219501	0.6479573816412794	0.9640794046482977	0.924494697675181	0.9465963272174566	1.0	0.25	0.0	0.006817699989611551	5
266	0.00911991922736479	0.0006771261621853352	0.0006717167123745257	0.9913809225677964	-1	0	0	0.16666666666666666	1	1.0	6	0.5	0.5	3	3	4	1	0	1.0	4	4	8	0.08333333333333333	0	0.5790068774371921	0.9561620145004956	0.4787691948781722	0.8212679978047787	0.7071165700056566	0.7756440735413607	0.8190715584219223	0.8753684273363982	1.0	0.3333333333333333	0.0	0.0006717167123745257	49
1235	0.05730369677686114	0.018561260894232323	0.015184525553463751	0.6810653150913795	-1	0	0	0.3	3	0.8461538461538461	11	0.5357142857142857	0.7692307692307693	12	10	2	2	0	0.14285714285714285	2	14	15	0.3333333333333333	0.15384615384615385	0.6646853855095158	0.9566312112463855	0.41598730542024775	0.8954950943959846	0.6479573816412794	0.9666953820719999	0.924494697675181	0.9463434838540264	0.5416666666666667	0.3333333333333333	0.0	0.015184525553463751	20
3095	0.05751637384485383	0.018752002313343754	0.016740250463941748	0.680223430803607	-1	0	0	0.3	3	0.8461538461538461	11	0.5357142857142857	0.7692307692307693	12	10	2	1	0	0.14285714285714285	2	14	15	0.16666666666666666	0.15384615384615385	0.6646853855095158	0.9566312112463855	0.41598730542024775	0.8983253486861277	0.6479573816412794	0.9640794046482977	0.924494697675181	0.9455301455798081	1.0	0.16666666666666666	0.0	0.016740250463941748	6
3733	0.05284909035430693	0.022648001058687004	0.0197636800278458	0.668184507654792	-1	0	0	0.3	3	0.8461538461538461	11	0.5357142857142857	0.7692307692307693	12	10	2	1	0	0.14285714285714285	2	14	15	0.16666666666666666	0.15384615384615385	0.7164003008368306	0.9550144001948128	0.3697374111565737	0.9310117766858096	0.6051090979206715	0.9656867580390548	0.924494697675181	0.9524992019268433	1.0	0.08333333333333333	0.0	0.0197636800278458	21
4986	0.05594474926890007	0.02060870565646193	0.01823499007549113	0.6188751397414591	-1	0	0	0.3	3	0.8461538461538461	11	0.5357142857142857	0.7692307692307693	12	10	2	1	0	0.14285714285714285	2	14	15	0.16666666666666666	0.15384615384615385	0.7164003008368306	0.9394575216469316	0.39512128845843536	0.9429285507450785	0.6051090979206715	0.9668393205796739	0.924494697675181	0.9513441485018737	1.0	0.25	0.0	0.01823499007549113	11
535	0.0019402712045680317	0.0006068650173583202	-2.894045664885959e-07	0.994020239717003	-1	0	0	0.6666666666666666	2	0.5	1	1.0	0.5	2	1	1	0	0	0.25	4	1	4	0.0	0.6666666666666666	0.6166258666200672	0.9602989169405431	0.5482001228803248	0.6800886064981937	0.6677136805530434	0.7501840682377648	0.8405770683212683	0.8428886138918337	0	0	0.0	-2.894045664885959e-08	12
5308	0.053286080121624856	0.0251551311400228	0.024524540304662303	0.6647669795234386	-1	0	0	0.3	3	0.8461538461538461	11	0.5357142857142857	0.7692307692307693	12	10	2	1	0	0.14285714285714285	2	14	15	0.16666666666666666	0.15384615384615385	0.7164003008368306	0.9361050033863914	0.3697374111565737	0.9261088815162343	0.6051090979206715	0.9656867580390548	0.924494697675181	0.945322024350657	1.0	0.25	0.0	0.024524540304662303	19
1146	0.047355095917856665	0.008807589475657556	0.00846392426200114	0.6225021223206115	-1	0	0	0.3	3	0.8461538461538461	11	0.38461538461538464	0.7692307692307693	11	10	3	2	0	0.23076923076923078	3	13	15	0.2222222222222222	0.16666666666666666	0.4957116827868388	0.9543576451897055	0.43685332238206004	0.9018901865922432	0.5673181716090511	0.9686324546997287	0.9234879118013528	0.9476602403674531	0.5454545454545454	0.18181818181818182	0.0	0.00846392426200114	14
2022	0.05706075175993456	0.01829404218086457	0.01616549055827303	0.6828406985668458	-1	0	0	0.3	3	0.8461538461538461	11	0.5357142857142857	0.7692307692307693	12	10	2	1	0	0.14285714285714285	2	14	15	0.16666666666666666	0.15384615384615385	0.6646853855095158	0.9566312112463855	0.41598730542024775	0.8983253486861277	0.6479573816412794	0.9640794046482977	0.924494697675181	0.9455301455798081	1.0	0.25	0.0	0.01616549055827303	14
4720	0.05862515513268634	0.02491798657814591	0.02474447342794345	0.6750742126651983	-1	0	0	0.3	3	0.8461538461538461	11	0.5357142857142857	0.7692307692307693	12	10	2	1	0	0.14285714285714285	2	14	15	0.16666666666666666	0.15384615384615385	0.7164003008368306	0.956708460659507	0.39512128845843536	0.9429285507450785	0.6051090979206715	0.9668393205796739	0.9254893046229979	0.956518525094893	1.0	0.16666666666666666	0.0	0.02474447342794345	55
1628	0.05698481401318664	0.018539212787080976	0.016705099567060965	0.6809433424170668	-1	0	0	0.3	3	0.8461538461538461	11	0.5357142857142857	0.7692307692307693	12	10	2	1	0	0.14285714285714285	2	14	15	0.16666666666666666	0.15384615384615385	0.6646853855095158	0.9566312112463855	0.41598730542024775	0.8983253486861277	0.6479573816412794	0.9640794046482977	0.924494697675181	0.9455301455798081	1.0	0.25	0.0	0.016705099567060965	24
5232	0.05733204826027467	0.020793411855325836	0.01159852138432327	0.6651814352482639	-1	0	0	0.3	3	0.8461538461538461	11	0.5357142857142857	0.7692307692307693	12	10	2	1	0	0.14285714285714285	2	14	15	0.16666666666666666	0.15384615384615385	0.7164003008368306	0.9361050033863914	0.3697374111565737	0.9213986426817515	0.6051090979206715	0.9656867580390548	0.924494697675181	0.9441579442324965	1.0	0.25	0.0	0.01159852138432327	10
2753	0.0581210646396032	0.020627840621435037	0.01844664268691221	0.6831689620455539	-1	0	0	0.3	3	0.8461538461538461	11	0.5357142857142857	0.7692307692307693	12	10	2	1	0	0.14285714285714285	2	14	15	0.16666666666666666	0.15384615384615385	0.6646853855095158	0.9566312112463855	0.41598730542024775	0.8983253486861277	0.7641749852647661	0.9652541302415287	0.924494697675181	0.9461188570791212	1.0	0.16666666666666666	0.0	0.01844664268691221	58
176	0.0010733932187827414	0.00019686026622847206	0.0001968596552843147	0.9930915538630233	-1	0	0	0.5	1	1.0	1	1.0	1.0	2	1	0	1	0	0.3333333333333333	1	3	3	0.3333333333333333	0	0.5276454766403761	0.9096205001671689	0.6255519201960906	0.6413567507885264	0.34541076532224235	0.5975992807939378	0.8255182884650913	0.7493683981516809	1.0	1.0	0.0	0.0001968596552843147	61
5361	0.054286891402970466	0.026947152777513052	0.0259884185619494	0.6729605459064454	-1	0	0	0.3	3	0.8461538461538461	11	0.5357142857142857	0.7692307692307693	12	10	2	1	0	0.14285714285714285	2	14	15	0.16666666666666666	0.15384615384615385	0.7164003008368306	0.9361050033863914	0.3697374111565737	0.9261088815162343	0.6051090979206715	0.9612896212074683	0.924494697675181	0.9431254452027653	1.0	0.25	0.0	0.0259884185619494	63
2097	0.057645976174626926	0.02000847138075296	0.018015386643037	0.6859464424581292	-1	0	0	0.3	3	0.8461538461538461	11	0.5357142857142857	0.7692307692307693	12	10	2	1	0	0.14285714285714285	2	14	15	0.16666666666666666	0.15384615384615385	0.6646853855095158	0.9566312112463855	0.41598730542024775	0.8983253486861277	0.6479573816412794	0.9640794046482977	0.924494697675181	0.9455301455798081	1.0	0.25	0.0	0.018015386643037	16
4243	0.05377081806979843	0.02276015352327166	0.02080396972043463	0.6691907659599802	-1	0	0	0.3	3	0.8461538461538461	11	0.5357142857142857	0.7692307692307693	12	10	2	1	0	0.14285714285714285	2	14	15	0.16666666666666666	0.15384615384615385	0.7164003008368306	0.9550144001948128	0.3697374111565737	0.9261088815162343	0.6051090979206715	0.9656867580390548	0.924494697675181	0.9513716045959167	1.0	0.25	0.0	0.02080396972043463	18
1202	0.048096185793478914	0.00869032932214331	0.008310867285952084	0.6093318387007287	-1	0	0	0.3	3	0.8461538461538461	11	0.38461538461538464	0.7692307692307693	11	10	3	2	0	0.23076923076923078	3	13	15	0.2222222222222222	0.16666666666666666	0.4957116827868388	0.9543576451897055	0.43685332238206004	0.9066690262915662	0.5673181716090511	0.9686324546997287	0.9234879118013528	0.9485657311032251	0.5454545454545454	0.18181818181818182	0.0	0.008310867285952084	15
1349	0.05675113118030878	0.018994260325356574	0.01579460796529378	0.683325467551789	-1	0	0	0.3	3	0.8461538461538461	11	0.5357142857142857	0.7692307692307693	12	10	2	2	0	0.14285714285714285	2	14	15	0.3333333333333333	0.15384615384615385	0.6646853855095158	0.9566312112463855	0.41598730542024775	0.9004105357506507	0.6479573816412794	0.9666953820719999	0.924494697675181	0.9472443683270145	0.5416666666666667	0.3333333333333333	0.0	0.01579460796529378	12
1296	0.04875149070632782	0.00924516406854497	0.008895440915856756	0.6116993052007508	-1	0	0	0.3	3	0.8461538461538461	11	0.38461538461538464	0.7692307692307693	11	10	3	2	0	0.23076923076923078	3	13	15	0.2222222222222222	0.16666666666666666	0.4957116827868388	0.9543576451897055	0.43685332238206004	0.9066690262915662	0.5673181716090511	0.9686324546997287	0.9234879118013528	0.9485657311032251	0.5454545454545454	0.2727272727272727	0.0	0.008895440915856756	22
5328	0.060334586866690916	0.011375566553069136	0.0016613056491027057	0.6287429633137138	-1	0	0	0.2	2	0.9230769230769231	12	0.5357142857142857	0.8461538461538461	11	11	3	1	0	0.14285714285714285	2	14	15	0.1	0	0.8336590882321928	0.9318077783889228	0.344353533854712	0.9194674989055931	0.48162160416783506	0.9695528207023393	0.9234879118013528	0.9446388097650279	1.0	0.2727272727272727	0.0	0.0016613056491027057	0
1850	0.05256319677778401	0.02258077079032402	0.019778325662246753	0.6710262820340308	-1	0	0	0.3	3	0.8461538461538461	11	0.5357142857142857	0.6923076923076923	11	9	3	2	0	0.14285714285714285	2	14	15	0.25	0.15384615384615385	0.8336590882321928	0.9648360407465322	0.39512128845843536	0.9226432515097425	0.7285965916735078	0.9781909592387849	0.9254893046229979	0.9607605986359465	0.5454545454545454	0.18181818181818182	0.0	0.019778325662246753	132
2427	0.05792195442074335	0.01926476544650347	0.0175508115349202	0.6859234101532617	-1	0	0	0.3	3	0.8461538461538461	11	0.5357142857142857	0.7692307692307693	12	10	2	1	0	0.14285714285714285	2	14	15	0.16666666666666666	0.15384615384615385	0.6646853855095158	0.9566312112463855	0.41598730542024775	0.8983253486861277	0.6479573816412794	0.9640794046482977	0.924494697675181	0.9455301455798081	1.0	0.25	0.0	0.0175508115349202	34
2400	0.05721054809153049	0.019858944241827436	0.01773596668907374	0.6813575269710611	-1	0	0	0.3	3	0.8461538461538461	11	0.5357142857142857	0.7692307692307693	12	10	2	1	0	0.14285714285714285	2	14	15	0.16666666666666666	0.15384615384615385	0.6646853855095158	0.9566312112463855	0.41598730542024775	0.8983253486861277	0.6479573816412794	0.9640794046482977	0.924494697675181	0.9455301455798081	1.0	0.25	0.0	0.01773596668907374	48
1297	0.061735242956703545	0.02495643670985291	0.02449846042191254	0.6857095758597234	-1	0	0	0.3	3	0.8461538461538461	11	0.5357142857142857	0.7692307692307693	12	10	2	2	0	0.14285714285714285	2	14	15	0.3333333333333333	0.15384615384615385	0.6646853855095158	0.9566312112463855	0.41598730542024775	0.893216980493352	0.6479573816412794	0.9666953820719999	0.924494697675181	0.9459338990328717	0.5416666666666667	0.3333333333333333	0.0	0.02449846042191254	92
96	4.72022070948814e-06	7.61972995095324e-08	-3.8864534603386456e-08	0.9999984710504094	-1	0	0	1.0	2	0.0	0	0.75	0	2	0	0	0	0	1.0	2	2	3	0.0	0	0	0	0	0	0	0	0	0	0	0	0	-3.886453460338646e-09	23
3083	0.05934615077706875	0.007412212726315128	-0.0051027899187356405	0.6696681939997846	-1	0	0	0.3	3	0.8461538461538461	11	0.5357142857142857	0.6923076923076923	11	9	3	2	0	0.14285714285714285	2	14	15	0.25	0.15384615384615385	0.4957116827868388	0.9460317980815983	0.43685332238206004	0.9199094213754021	0.5673181716090511	0.9698546572373975	0.9234879118013528	0.9490864748568549	0.5454545454545454	0.09090909090909091	0.0	-0.000510278991873564	0
2674	0.059025123928398336	0.020290903337357072	0.017796856698154402	0.6844003392339701	-1	0	0	0.3	3	0.8461538461538461	11	0.5357142857142857	0.7692307692307693	12	10	2	1	0	0.14285714285714285	2	14	15	0.16666666666666666	0.15384615384615385	0.6646853855095158	0.9566312112463855	0.41598730542024775	0.8983253486861277	0.6479573816412794	0.9640794046482977	0.924494697675181	0.9455301455798081	1.0	0.25	0.0	0.017796856698154402	18
2655	0.05852223963430995	0.018918876374837305	0.01681969668458698	0.6817310977987787	-1	0	0	0.3	3	0.8461538461538461	11	0.5357142857142857	0.7692307692307693	12	10	2	1	0	0.14285714285714285	2	14	15	0.16666666666666666	0.15384615384615385	0.6646853855095158	0.9566312112463855	0.41598730542024775	0.8983253486861277	0.6479573816412794	0.9678568402943398	0.924494697675181	0.9474713970923083	1.0	0.25	0.0	0.01681969668458698	24
1469	0.05567192375680126	0.008558152469716333	0.008527777341050442	0.606225035437184	-1	0	0	0.3	3	0.8461538461538461	11	0.5357142857142857	0.7692307692307693	11	10	3	2	0	0.14285714285714285	2	14	15	0.2222222222222222	0.15384615384615385	0.4957116827868388	0.9567357406034767	0.39512128845843536	0.8936989725720751	0.7285965916735078	0.9653134628651202	0.9234879118013528	0.9453427252703139	0.5454545454545454	0.36363636363636365	0.0	0.008527777341050442	3
4442	0.057970165554141674	0.02498878484070912	0.024673708932326933	0.671104486204317	-1	0	0	0.3	3	0.8461538461538461	11	0.5357142857142857	0.7692307692307693	12	10	2	1	0	0.14285714285714285	2	14	15	0.16666666666666666	0.15384615384615385	0.7164003008368306	0.956708460659507	0.39512128845843536	0.9429285507450785	0.6051090979206715	0.9668393205796739	0.9254893046229979	0.956518525094893	1.0	0.25	0.0	0.024673708932326933	30
4655	0.05862075487590448	0.024100169930091724	0.023917557121629685	0.6726707783391395	-1	0	0	0.3	3	0.8461538461538461	11	0.5357142857142857	0.7692307692307693	12	10	2	1	0	0.14285714285714285	2	14	15	0.16666666666666666	0.15384615384615385	0.7164003008368306	0.956708460659507	0.39512128845843536	0.9429285507450785	0.6051090979206715	0.9668393205796739	0.9254893046229979	0.956518525094893	1.0	0.25	0.0	0.023917557121629685	33
2875	0.05670594687003468	0.02076805274767618	0.016279803369497116	0.6805510074430419	-1	0	0	0.3	3	0.8461538461538461	11	0.5357142857142857	0.7692307692307693	12	10	2	1	0	0.14285714285714285	2	14	15	0.16666666666666666	0.15384615384615385	0.6646853855095158	0.9566312112463855	0.41598730542024775	0.9017127452805674	0.6479573816412794	0.9640794046482977	0.924494697675181	0.9461728596522389	1.0	0.3333333333333333	0.0	0.016279803369497116	12
5285	0.05402963757680283	0.026556125341712974	0.025444355445662644	0.6707840138935015	-1	0	0	0.3	3	0.8461538461538461	11	0.5357142857142857	0.7692307692307693	12	10	2	1	0	0.14285714285714285	2	14	15	0.16666666666666666	0.15384615384615385	0.7164003008368306	0.9361050033863914	0.3697374111565737	0.9261088815162343	0.6051090979206715	0.9656867580390548	0.924494697675181	0.945322024350657	1.0	0.25	0.0	0.025444355445662644	18
4400	0.0641088444248339	0.014889956306182624	0.014856495854998918	0.6273415503911826	-1	0	0	0.3	3	0.8461538461538461	11	0.5357142857142857	0.6923076923076923	11	9	3	2	0	0.14285714285714285	2	14	15	0.25	0.15384615384615385	0.8336590882321928	0.9594139243257211	0.5571435458257907	0.8715922616616749	0.8214595953999163	0.9602775237228046	0.9234879118013528	0.9401634983993973	0.5454545454545454	0.45454545454545453	0.0	0.014856495854998918	2
2477	0.05720011423493606	0.018322508973906516	0.01639749407134534	0.6841886357585268	-1	0	0	0.3	3	0.8461538461538461	11	0.5357142857142857	0.7692307692307693	12	10	2	1	0	0.14285714285714285	2	14	15	0.16666666666666666	0.15384615384615385	0.6646853855095158	0.9566312112463855	0.41598730542024775	0.8983253486861277	0.6479573816412794	0.9640794046482977	0.924494697675181	0.9455301455798081	1.0	0.25	0.0	0.01639749407134534	15
3096	0.056599678898613864	0.02025269477553025	0.016102087402803153	0.67642515207387	-1	0	0	0.3	3	0.8461538461538461	11	0.5357142857142857	0.7692307692307693	12	10	2	1	0	0.14285714285714285	2	14	15	0.16666666666666666	0.15384615384615385	0.6646853855095158	0.9566312112463855	0.41598730542024775	0.9017127452805674	0.7641749852647661	0.9652541302415287	0.924494697675181	0.9467550158540752	1.0	0.16666666666666666	0.0	0.016102087402803153	8
2922	0.057773530057344806	0.01971147561942233	0.017552891125121213	0.6838547978912555	-1	0	0	0.3	3	0.8461538461538461	11	0.5357142857142857	0.7692307692307693	12	10	2	1	0	0.14285714285714285	2	14	15	0.16666666666666666	0.15384615384615385	0.6646853855095158	0.9566312112463855	0.41598730542024775	0.8983253486861277	0.6479573816412794	0.9599957846163044	0.924494697675181	0.9435765205921977	1.0	0.3333333333333333	0.0	0.017552891125121213	55
4710	0.05648074120482597	0.018406087435963836	0.016577340610243255	0.6057927904897171	-1	0	0	0.3	3	0.8461538461538461	11	0.5357142857142857	0.7692307692307693	12	10	2	1	0	0.14285714285714285	2	14	15	0.16666666666666666	0.15384615384615385	0.7164003008368306	0.9394575216469316	0.39512128845843536	0.9429285507450785	0.6051090979206715	0.9668393205796739	0.924494697675181	0.9513441485018737	1.0	0.25	0.0	0.016577340610243255	14
4995	0.05593954877014097	0.01844905530280567	0.01659149899908801	0.6014047138495691	-1	0	0	0.3	3	0.8461538461538461	11	0.5357142857142857	0.7692307692307693	12	10	2	1	0	0.14285714285714285	2	14	15	0.16666666666666666	0.15384615384615385	0.7164003008368306	0.9394575216469316	0.39512128845843536	0.9429285507450785	0.6051090979206715	0.9668393205796739	0.924494697675181	0.9513441485018737	1.0	0.16666666666666666	0.0	0.01659149899908801	12
1873	0.05822337522517782	0.020037304624099802	0.01765263315211334	0.6838007386448497	-1	0	0	0.3	3	0.8461538461538461	11	0.5357142857142857	0.7692307692307693	12	10	2	1	0	0.14285714285714285	2	14	15	0.16666666666666666	0.15384615384615385	0.6646853855095158	0.9566312112463855	0.41598730542024775	0.8983253486861277	0.6479573816412794	0.9678568402943398	0.924494697675181	0.9474713970923083	1.0	0.25	0.0	0.01765263315211334	73
1900	0.05640413850874039	0.020806139614936325	0.016558345382296516	0.6830545809662056	-1	0	0	0.3	3	0.8461538461538461	11	0.5357142857142857	0.7692307692307693	12	10	2	1	0	0.14285714285714285	2	14	15	0.16666666666666666	0.15384615384615385	0.6646853855095158	0.9566312112463855	0.41598730542024775	0.9017127452805674	0.6479573816412794	0.9599957846163044	0.924494697675181	0.9442409269694478	1.0	0.4166666666666667	0.0	0.016558345382296516	21
4715	0.05763779417852781	0.02544627743326681	0.024985397894228437	0.676912981192999	-1	0	0	0.3	3	0.8461538461538461	11	0.5357142857142857	0.7692307692307693	12	10	2	1	0	0.14285714285714285	2	14	15	0.16666666666666666	0.15384615384615385	0.7164003008368306	0.956708460659507	0.39512128845843536	0.9429285507450785	0.6051090979206715	0.9668393205796739	0.9254893046229979	0.956518525094893	1.0	0.25	0.0	0.024985397894228437	42
1169	0.056060140511096625	0.014866739239646607	0.012005982225894128	0.6418709347391519	-1	0	0	0.3	3	0.8461538461538461	11	0.38461538461538464	0.8461538461538461	13	11	1	1	0	0.23076923076923078	3	13	15	0.25	0.16666666666666666	0.4957116827868388	0.9618149519487711	0.39512128845843536	0.90084929119225	0.5673181716090511	0.9543388087265389	0.9234879118013528	0.943973943201889	1.0	0.15384615384615385	0.0	0.012005982225894128	12
4281	0.05138071864700583	0.024400198162230612	0.024363592861278396	0.6713545223070372	-1	0	0	0.3	3	0.8461538461538461	11	0.5357142857142857	0.6923076923076923	10	9	4	2	0	0.14285714285714285	2	14	15	0.18181818181818182	0.15384615384615385	0.8336590882321928	0.9603071139967503	0.39512128845843536	0.9161590987414706	0.7879892699778452	0.9546101050984048	0.9339522756491996	0.946569091445297	0.55	0.3	0.0	0.024363592861278396	15
1430	0.05664847369781222	0.020084504384007922	0.01700765468200916	0.6839759430784007	-1	0	0	0.3	3	0.8461538461538461	11	0.5357142857142857	0.7692307692307693	12	10	2	2	0	0.14285714285714285	2	14	15	0.3333333333333333	0.15384615384615385	0.6646853855095158	0.9566312112463855	0.41598730542024775	0.8954950943959846	0.6479573816412794	0.9666953820719999	0.924494697675181	0.9463434838540264	0.5416666666666667	0.25	0.0	0.01700765468200916	14
3133	0.050623441741968936	0.02228017686019312	0.021805582185806367	0.6727871143898245	-1	0	0	0.3	3	0.8461538461538461	11	0.5357142857142857	0.6923076923076923	11	9	3	2	0	0.14285714285714285	2	14	15	0.25	0.15384615384615385	0.8336590882321928	0.9652214463862064	0.39512128845843536	0.9101709300600531	0.7285965916735078	0.9576375278517698	0.9273168094556834	0.9487823692999653	0.5454545454545454	0.36363636363636365	0.0	0.021805582185806367	143
4225	0.0557848238976875	0.025436582115942505	0.02484895940919479	0.6689624479230968	-1	0	0	0.3	3	0.8461538461538461	11	0.5357142857142857	0.7692307692307693	12	10	2	1	0	0.14285714285714285	2	14	15	0.16666666666666666	0.15384615384615385	0.7164003008368306	0.9550144001948128	0.36668434258312677	0.9267833982390009	0.6051090979206715	0.961124109214933	0.9254638866577114	0.9494923970144002	1.0	0.25	0.0	0.02484895940919479	36
4609	0.05865319744553922	0.02576193000265446	0.02529359667534185	0.6745860425904275	-1	0	0	0.3	3	0.8461538461538461	11	0.5357142857142857	0.7692307692307693	12	10	2	1	0	0.14285714285714285	2	14	15	0.16666666666666666	0.15384615384615385	0.7164003008368306	0.956708460659507	0.39512128845843536	0.9429285507450785	0.6051090979206715	0.9668393205796739	0.9254893046229979	0.956518525094893	1.0	0.25	0.0	0.02529359667534185	67
5310	0.05397358193856415	0.024321162080024984	0.021660909872651502	0.6718992728252107	-1	0	0	0.3	3	0.8461538461538461	11	0.5357142857142857	0.7692307692307693	12	10	2	1	0	0.14285714285714285	2	14	15	0.16666666666666666	0.15384615384615385	0.7164003008368306	0.9361050033863914	0.3697374111565737	0.9187090973564775	0.6051090979206715	0.9656867580390548	0.924494697675181	0.9435117799494294	1.0	0.25	0.0	0.021660909872651502	13
5236	0.05444319104584827	0.025251361720781733	0.02457727477336431	0.6591999649763269	-1	0	0	0.3	3	0.8461538461538461	11	0.5357142857142857	0.7692307692307693	12	10	2	1	0	0.14285714285714285	2	14	15	0.16666666666666666	0.15384615384615385	0.7164003008368306	0.9361050033863914	0.3697374111565737	0.9261088815162343	0.6051090979206715	0.9656867580390548	0.924494697675181	0.945322024350657	1.0	0.25	0.0	0.02457727477336431	19
477	0.0021733447011317592	0.0008834653380182383	0.0008820831561100394	0.9865099119821872	-1	1.0	1	0.8	4	0.4	2	0.4666666666666667	0.4	4	2	2	0	0	0.6	3	5	7	0.0	1.0	0.8225710180185424	0.9257041859659827	0.3727805017420992	0.7105740949085866	0.6454834415000728	0.9499393244086092	0.9110360671638298	0.8929542261407234	0	0	0.0	0.0008820831561100394	32
4509	0.05841515322077252	0.022850820803002568	0.022059792105916142	0.6748498502168347	-1	0	0	0.3	3	0.8461538461538461	11	0.5357142857142857	0.7692307692307693	12	10	2	1	0	0.14285714285714285	2	14	15	0.16666666666666666	0.15384615384615385	0.7164003008368306	0.9394575216469316	0.39512128845843536	0.946172890842018	0.6051090979206715	0.9668393205796739	0.924494697675181	0.9522913202207575	1.0	0.25	0.0	0.022059792105916142	18
1531	0.05671956768076691	0.020518052265156857	0.017966707820690684	0.688126290220548	-1	0	0	0.3	3	0.8461538461538461	11	0.5357142857142857	0.7692307692307693	12	10	2	2	0	0.14285714285714285	2	14	15	0.3333333333333333	0.15384615384615385	0.6646853855095158	0.9566312112463855	0.41598730542024775	0.9004105357506507	0.6479573816412794	0.9666953820719999	0.924494697675181	0.9472443683270145	0.5416666666666667	0.3333333333333333	0.0	0.017966707820690684	16
993	0.022201969424386934	0.0038578875881657058	0.0038413453064581296	0.8993145851151908	-1	0	0	0.5	4	0.5	5	0.34285714285714286	0.4	6	4	5	2	0	0.7142857142857143	5	7	12	0.16666666666666666	0.18181818181818182	0.5901978595710926	0.8959788619302069	0.41843915519533786	0.8991806029435033	0.6437504098291724	0.9437421814042064	0.8084682419536983	0.9158404633496373	0.5833333333333334	0.16666666666666666	0.0	0.0038413453064581296	23
1956	0.056342923319422665	0.019051474805115275	0.017007962266579666	0.6807844306699364	-1	0	0	0.3	3	0.8461538461538461	11	0.5357142857142857	0.7692307692307693	12	10	2	1	0	0.14285714285714285	2	14	15	0.16666666666666666	0.15384615384615385	0.6646853855095158	0.9566312112463855	0.41598730542024775	0.8983253486861277	0.6479573816412794	0.9640794046482977	0.924494697675181	0.9455301455798081	1.0	0.25	0.0	0.017007962266579666	9
2125	0.051045342774223464	0.01480381135422458	0.010320556893431627	0.7305172183153192	-1	0	0	0.3	3	0.8461538461538461	11	0.5357142857142857	0.6923076923076923	11	9	3	2	0	0.14285714285714285	2	14	15	0.25	0.15384615384615385	0.4957116827868388	0.9581989413469187	0.43685332238206004	0.922414938941176	0.5673181716090511	0.9597943450182648	0.9254893046229979	0.9491565189537122	0.5454545454545454	0.18181818181818182	0.0	0.010320556893431627	2
329	0.0023202540659005323	0.00016203931267502384	0.00016063627259545388	0.9959801580869116	-1	0	0	0.5	2	0.6666666666666666	2	0.8333333333333334	0.3333333333333333	3	1	1	0	0	0.6666666666666666	2	3	5	0.0	0	0.6699197633513353	0.9623699607637176	0.8020566313571065	0.7131415749071524	0.4977061588350578	0.8831080485588455	0.6831151370823245	0.8867697158275751	0	0	0.0	0.00016063627259545388	37
4923	0.05962174652845273	0.02379223907296754	0.02332346887042391	0.6725750251941124	-1	0	0	0.3	3	0.8461538461538461	11	0.5357142857142857	0.7692307692307693	11	10	3	1	0	0.14285714285714285	2	14	15	0.1111111111111111	0.15384615384615385	0.8336590882321928	0.962055744136022	0.39512128845843536	0.9403114383120911	0.7285965916735078	0.971080070377281	0.9254893046229979	0.959610888744464	1.0	0.18181818181818182	0.0	0.02332346887042391	25
4100	0.05446787861973416	0.011331923851527925	0.005393390265724268	0.6357978614087993	-1	0	0	0.3	3	0.8461538461538461	11	0.5357142857142857	0.7692307692307693	12	10	2	1	0	0.14285714285714285	2	14	15	0.16666666666666666	0.15384615384615385	0.5474265981141536	0.9119363104630724	0.41598730542024775	0.9256030970448784	0.5244698878884431	0.9639011705187764	0.9090116270049198	0.9378723743373018	1.0	0.25	0.0	0.005393390265724268	10
3651	0.03712759175612953	0.002862308117924985	0.0021785643012017164	0.78284714818564	-1	0	0	0.4	4	0.6923076923076923	9	0.25	0.5384615384615384	10	7	4	3	0	0.6	6	10	15	0.3333333333333333	0.15384615384615385	0.9006339202675593	0.9713306606961031	0.344353533854712	0.9167540107007472	0.7285965916735078	0.9496778001796266	0.9347742286168671	0.9504137950573492	0.2	0.4	0.0	0.0021785643012017164	6
3017	0.06033623150650864	0.023725643264826138	0.02337389064875572	0.6787861105353672	-1	0	0	0.3	3	0.8461538461538461	11	0.5357142857142857	0.7692307692307693	12	10	2	1	0	0.14285714285714285	2	14	15	0.16666666666666666	0.15384615384615385	0.6626077067009708	0.9567361141184313	0.5196070822099729	0.9183935785209862	0.86229218409464	0.9711056420391718	0.9252371132155779	0.9530494611116723	1.0	0.25	0.0	0.02337389064875572	9
3318	0.05321741268882444	0.02073330046797035	0.01753921947948693	0.6587717767586854	-1	0	0	0.3	3	0.8461538461538461	11	0.5357142857142857	0.6923076923076923	11	9	3	2	0	0.14285714285714285	2	14	15	0.25	0.15384615384615385	0.8336590882321928	0.9652214463862064	0.39512128845843536	0.9085724889117415	0.7285965916735078	0.9704762533544976	0.9254893046229979	0.954236540135607	0.5454545454545454	0.09090909090909091	0.0	0.01753921947948693	22
5229	0.053997238799408265	0.02595689014394626	0.02548877443454221	0.6729186326386325	-1	0	0	0.3	3	0.8461538461538461	11	0.5357142857142857	0.7692307692307693	12	10	2	1	0	0.14285714285714285	2	14	15	0.16666666666666666	0.15384615384615385	0.7164003008368306	0.9361050033863914	0.3697374111565737	0.9261088815162343	0.6051090979206715	0.9656867580390548	0.924494697675181	0.945322024350657	1.0	0.25	0.0	0.02548877443454221	18
166	2.3626919999029826e-06	5.050408108328252e-09	4.9140285094495436e-09	0.9999983936925623	-1	0	0	1.0	2	0.0	0	0.75	0	1	0	1	0	0	1.0	2	2	3	0.0	0	0	0	0	0	0	0	0	0	0	0	0	4.9140285094495436e-09	24
668	0.050130961246600186	0.008995035436243845	0.008117364168337757	0.6453232465359604	-1	0	0	0.3	3	0.8461538461538461	11	0.38461538461538464	0.8461538461538461	13	11	1	1	0	0.23076923076923078	3	13	15	0.25	0.16666666666666666	0.5396378848041474	0.9400234027005032	0.43685332238206004	0.8979920989903704	0.6249040532677317	0.942317555222194	0.7078381074065349	0.9291354085638036	1.0	0.23076923076923078	0.0	0.008117364168337757	5
4556	0.06107477211934255	0.014800244997516136	0.005246410496908108	0.6726308406691947	-1	0	0	0.3	3	0.8461538461538461	11	0.5357142857142857	0.7692307692307693	11	10	3	1	0	0.14285714285714285	2	14	15	0.1111111111111111	0.15384615384615385	0.5991415134414684	0.9516741048087819	0.344353533854712	0.9186863980980541	0.48162160416783506	0.9503271388253186	0.9234879118013528	0.9418823729700977	1.0	0.36363636363636365	0.0	0.005246410496908108	1
3250	0.052907197700283716	0.022892541268934804	0.019777723139289348	0.6626380496693968	-1	0	0	0.3	3	0.8461538461538461	11	0.5357142857142857	0.6923076923076923	11	9	3	2	0	0.14285714285714285	2	14	15	0.25	0.15384615384615385	0.8336590882321928	0.9652214463862064	0.39512128845843536	0.9085724889117415	0.7285965916735078	0.9656199661828301	0.9254893046229979	0.951891541164792	0.5454545454545454	0.09090909090909091	0.0	0.019777723139289348	29
394	0.0011012361967581749	0.0001993464817115691	0.00019934255622849114	0.995778357941556	-1	0	0	1.0	2	0.0	0	0.75	0	1	0	1	0	0	1.0	2	2	3	0.0	0	0	0	0	0	0	0	0	0	0	0	0	0.00019934255622849114	23
4182	0.054077205256799266	0.026298788677993196	0.025858874354927786	0.6693132721292507	-1	0	0	0.3	3	0.8461538461538461	11	0.5357142857142857	0.7692307692307693	12	10	2	1	0	0.14285714285714285	2	14	15	0.16666666666666666	0.15384615384615385	0.7164003008368306	0.9550144001948128	0.36668434258312677	0.9244503222208768	0.6051090979206715	0.961124109214933	0.9254638866577114	0.9489479078499218	1.0	0.3333333333333333	0.0	0.025858874354927786	20
5185	0.0586803325838113	0.025666571997845743	0.025133838866921335	0.6754658976987375	-1	0	0	0.3	3	0.8461538461538461	11	0.5357142857142857	0.7692307692307693	12	10	2	1	0	0.14285714285714285	2	14	15	0.16666666666666666	0.15384615384615385	0.7164003008368306	0.956708460659507	0.39512128845843536	0.9429285507450785	0.6051090979206715	0.9668393205796739	0.9254893046229979	0.956518525094893	1.0	0.25	0.0	0.025133838866921335	26
3029	0.058365232748072246	0.01904022684894318	0.016780493391172033	0.6809611185426434	-1	0	0	0.3	3	0.8461538461538461	11	0.5357142857142857	0.7692307692307693	12	10	2	1	0	0.14285714285714285	2	14	15	0.16666666666666666	0.15384615384615385	0.6646853855095158	0.9566312112463855	0.41598730542024775	0.8983253486861277	0.6479573816412794	0.9678568402943398	0.924494697675181	0.9474713970923083	1.0	0.25	0.0	0.016780493391172033	8
532	0.0024264185616856507	0.0001536247008857067	-0.00015257615366345224	0.9782498018666592	-1	0.5	1	0.6666666666666666	4	0.5	3	0.4444444444444444	0.5	5	3	2	0	0	0.5	3	6	8	0.0	1.0	0.6649994727063495	0.9132270879175809	0.4547691498423504	0.7046114572626596	0.8374534403257481	0.9407470205396893	0.8808042714363771	0.8803730659433495	0	0	0.0	-1.5257615366345225e-05	13
4249	0.05831702982272032	0.024160879719381204	0.023921719166009586	0.6721704091951639	-1	0	0	0.3	3	0.8461538461538461	11	0.5357142857142857	0.7692307692307693	12	10	2	1	0	0.14285714285714285	2	14	15	0.16666666666666666	0.15384615384615385	0.7164003008368306	0.956708460659507	0.39512128845843536	0.9429285507450785	0.6051090979206715	0.9668393205796739	0.9254893046229979	0.956518525094893	1.0	0.25	0.0	0.023921719166009586	34
229	0.0021456779076521643	0.0013609866605664746	0.0013608754859889328	0.9848453647125617	-1	1.0	1	0.8	4	0.4	2	0.4666666666666667	0.4	4	2	2	0	0	0.6	3	5	7	0.0	1.0	0.8225710180185424	0.9257041859659827	0.3727805017420992	0.7105740949085866	0.6454834415000728	0.9499393244086092	0.9110360671638298	0.8929542261407234	0	0	0.0	0.0013608754859889328	53
3794	0.05364713111131591	0.020540658952633715	0.016972013608494416	0.6578573944745496	-1	0	0	0.3	3	0.8461538461538461	11	0.5357142857142857	0.6923076923076923	11	9	3	2	0	0.14285714285714285	2	14	15	0.25	0.15384615384615385	0.8336590882321928	0.9652214463862064	0.39512128845843536	0.9085724889117415	0.7285965916735078	0.9704762533544976	0.9254893046229979	0.954236540135607	0.5454545454545454	0.09090909090909091	0.0	0.016972013608494416	11
742	0.01466545403841104	0.002536230908929847	0.0021196106855019712	0.9557341650361614	-1	0	0	0.16666666666666666	1	1.0	6	1.0	1.0	7	6	0	1	0	0.125	8	1	8	0.3333333333333333	0	0.4957116827868388	0.939772896407522	0.344353533854712	0.7813370064400654	0.5673181716090511	0.9452715422343264	0.7078381074065349	0.9080476498832523	1.0	0.2857142857142857	0.0	0.0021196106855019712	18
386	0.0010440757529026705	0.0003815302697422842	0.00038052354187931536	0.9959265223086546	-1	0	0	0.5	1	1.0	1	1.0	1.0	2	1	0	0	0	0.3333333333333333	1	3	3	0.0	0	0.5647218612910733	0.9808264117074313	0.44574235525054834	0.906374150600968	0.8420247841781908	0.8291694146736793	0.9619590212793279	0.9305339145432526	0	0	0.0	0.00038052354187931536	35
3891	0.05578819131518847	0.02117950851464045	0.01051854596874896	0.6698521787439928	-1	0	0	0.3	3	0.8461538461538461	11	0.5357142857142857	0.7692307692307693	12	10	2	1	0	0.14285714285714285	2	14	15	0.16666666666666666	0.15384615384615385	0.7164003008368306	0.9550144001948128	0.3697374111565737	0.9227243685130578	0.6051090979206715	0.961124109214933	0.924494697675181	0.9485515133543515	1.0	0.25	0.0	0.01051854596874896	10
4628	0.060906186194946435	0.025455569252232742	0.024983428949268055	0.6878082232236183	-1	0	0	0.3	3	0.8461538461538461	11	0.5357142857142857	0.8461538461538461	13	11	1	1	0	0.14285714285714285	2	14	15	0.25	0.15384615384615385	0.5991415134414684	0.9513986423986094	0.39512128845843536	0.9465139717880687	0.48162160416783506	0.9625707670006888	0.9254893046229979	0.9539815021661334	1.0	0.15384615384615385	0.0	0.024983428949268055	6
2241	0.05415744019318072	0.009861476331518588	0.009861455085269689	0.6412469160606405	-1	0	0	0.3	3	0.8461538461538461	11	0.5357142857142857	0.7692307692307693	12	10	2	2	0	0.14285714285714285	2	14	15	0.3333333333333333	0.15384615384615385	0.621473246046445	0.9525188393679155	0.5236914505744732	0.9169293489258166	0.86229218409464	0.9626801397603303	0.9234879118013528	0.9470215757811151	0.5416666666666667	0.3333333333333333	0.0	0.009861455085269689	5
1841	0.058386787344347046	0.01941780248324143	0.01765224481376651	0.6860346733245306	-1	0	0	0.3	3	0.8461538461538461	11	0.5357142857142857	0.7692307692307693	12	10	2	1	0	0.14285714285714285	2	14	15	0.16666666666666666	0.15384615384615385	0.6646853855095158	0.9566312112463855	0.41598730542024775	0.8983253486861277	0.6479573816412794	0.9640794046482977	0.924494697675181	0.9455301455798081	1.0	0.25	0.0	0.01765224481376651	55
4315	0.05339460823600633	0.022030903314699438	0.02119878464661391	0.667653672394483	-1	0	0	0.3	3	0.8461538461538461	11	0.5357142857142857	0.7692307692307693	12	10	2	1	0	0.14285714285714285	2	14	15	0.16666666666666666	0.15384615384615385	0.6321224728672086	0.9585886104097904	0.4761324171421131	0.901290938930995	0.5343467166391509	0.9652495373043115	0.924494697675181	0.9474786041455893	1.0	0.25	0.0	0.02119878464661391	14
1603	0.05460290116297386	0.015655363923148653	0.011830348077817588	0.6321688406220649	-1	0	0	0.3	3	0.8461538461538461	11	0.5357142857142857	0.7692307692307693	12	10	2	2	0	0.14285714285714285	2	14	15	0.3333333333333333	0.15384615384615385	0.6646853855095158	0.9566312112463855	0.41598730542024775	0.9039095073219501	0.6479573816412794	0.9678568402943398	0.924494697675181	0.9485016506195839	0.5416666666666666	0.4166666666666667	0.0	0.011830348077817588	7
41	9.15418927956092e-06	9.268429519415116e-08	-9.266701242737776e-08	0.9999989047003338	-1	0	0	0.6666666666666666	2	0.5	1	1.0	0.5	1	1	2	0	0	0.25	4	1	4	0.0	0.6666666666666666	0.940533201828236	0.5	0.7234189808479947	0.5	0.17499992355662436	0.5	0.9616301518932248	0.5	0	0	0.0	-9.266701242737776e-09	15
3266	0.05797775729692081	0.02226648987975524	0.019477899537353936	0.6849564074513754	-1	0	0	0.3	3	0.8461538461538461	11	0.5357142857142857	0.7692307692307693	12	10	2	1	0	0.14285714285714285	2	14	15	0.16666666666666666	0.15384615384615385	0.6646853855095158	0.9566312112463855	0.41598730542024775	0.9017127452805674	0.7641749852647661	0.9652541302415287	0.924494697675181	0.9467550158540752	1.0	0.16666666666666666	0.0	0.019477899537353936	6
4306	0.049509878930142796	0.023072215809607274	0.022955616200847302	0.6585516027186247	-1	0	0	0.3	3	0.8461538461538461	11	0.5357142857142857	0.6923076923076923	11	9	3	2	0	0.14285714285714285	2	14	15	0.25	0.15384615384615385	0.8336590882321928	0.9488200537903997	0.39512128845843536	0.9085724889117415	0.7285965916735078	0.9528494222443176	0.9254893046229979	0.9393899574119466	0.5454545454545454	0.36363636363636365	0.0	0.022955616200847302	32
2913	0.05863042759169163	0.020713006767795496	0.018586516836787057	0.6839950273910678	-1	0	0	0.3	3	0.8461538461538461	11	0.5357142857142857	0.7692307692307693	12	10	2	1	0	0.14285714285714285	2	14	15	0.16666666666666666	0.15384615384615385	0.6646853855095158	0.9566312112463855	0.41598730542024775	0.8983253486861277	0.7641749852647661	0.9652541302415287	0.924494697675181	0.9461188570791212	1.0	0.16666666666666666	0.0	0.018586516836787057	51
4334	0.05488292419535164	0.02566188612788888	0.023828815073617223	0.6690336213111079	-1	0	0	0.3	3	0.8461538461538461	11	0.5357142857142857	0.7692307692307693	12	10	2	1	0	0.14285714285714285	2	14	15	0.16666666666666666	0.15384615384615385	0.7164003008368306	0.9361050033863914	0.3697374111565737	0.9261088815162343	0.6051090979206715	0.961124109214933	0.9234879118013528	0.9430460289607664	1.0	0.25	0.0	0.023828815073617223	41
5376	0.05422060350092432	0.025583280084210572	0.024886494277750408	0.6740816907292138	-1	0	0	0.3	3	0.8461538461538461	11	0.5357142857142857	0.7692307692307693	12	10	2	1	0	0.14285714285714285	2	14	15	0.16666666666666666	0.15384615384615385	0.7164003008368306	0.9361050033863914	0.3697374111565737	0.9261088815162343	0.6051090979206715	0.9656867580390548	0.924494697675181	0.945322024350657	1.0	0.08333333333333333	0.0	0.024886494277750408	37
2727	0.05689356422832197	0.012280136522293102	0.009996011324147175	0.6308120525448737	-1	0	0	0.3	3	0.8461538461538461	11	0.5357142857142857	0.7692307692307693	12	10	2	1	0	0.14285714285714285	2	14	15	0.16666666666666666	0.15384615384615385	0.6646853855095158	0.9566312112463855	0.41598730542024775	0.8874832494432656	0.661141375028768	0.9686889035938459	0.9252371132155779	0.9460197637659404	1.0	0.25	0.0	0.009996011324147175	5
4041	0.05913064684982613	0.023666140684249028	0.02346431551676279	0.6709286617276586	-1	0	0	0.3	3	0.8461538461538461	11	0.5357142857142857	0.7692307692307693	11	10	3	1	0	0.14285714285714285	2	14	15	0.1111111111111111	0.15384615384615385	0.8336590882321928	0.962055744136022	0.39512128845843536	0.9373535096122513	0.7285965916735078	0.971080070377281	0.9254893046229979	0.9589400363096892	1.0	0.18181818181818182	0.0	0.02346431551676279	31
2643	0.05312065518680181	0.017909650998567533	0.017731078261147802	0.6553704895302171	-1	0	0	0.3	3	0.8461538461538461	11	0.5357142857142857	0.7692307692307693	11	10	3	1	0	0.14285714285714285	2	14	15	0.1111111111111111	0.15384615384615385	0.4957116827868388	0.9589674631346481	0.43685332238206004	0.9062626052676042	0.5673181716090511	0.9565499087962847	0.9254893046229979	0.9446609835622949	1.0	0.2727272727272727	0.0	0.017731078261147802	2
4960	0.05591130301931156	0.025409887505446094	0.024576001971275963	0.6582089389147163	-1	0	0	0.3	3	0.8461538461538461	11	0.5357142857142857	0.7692307692307693	12	10	2	1	0	0.14285714285714285	2	14	15	0.16666666666666666	0.15384615384615385	0.7164003008368306	0.9361050033863914	0.3697374111565737	0.9261088815162343	0.6051090979206715	0.9656867580390548	0.924494697675181	0.945322024350657	1.0	0.16666666666666666	0.0	0.024576001971275963	39
2984	0.05018202363779741	0.004384709456607129	0.004343904467668835	0.7337298899098679	-1	0	0	0.4	4	0.6923076923076923	9	0.38461538461538464	0.5384615384615384	9	7	5	3	0	0.23076923076923078	3	13	15	0.25	0.15384615384615385	0.4957116827868388	0.959740678414072	0.39512128845843536	0.9238984592070482	0.5673181716090511	0.9724360920520173	0.9166924268917	0.9559361236957954	0.1111111111111111	0.2222222222222222	0.0	0.004343904467668835	0
1128	0.05083415350432215	0.01381113578715919	0.010848893967691129	0.6344798277711423	-1	0	0	0.3	3	0.8461538461538461	11	0.38461538461538464	0.7692307692307693	11	10	3	2	0	0.23076923076923078	3	13	15	0.2222222222222222	0.16666666666666666	0.4957116827868388	0.9543576451897055	0.43685332238206004	0.9018901865922432	0.5673181716090511	0.9686324546997287	0.9234879118013528	0.9476602403674531	0.5454545454545454	0.2727272727272727	0.0	0.010848893967691129	30
2141	0.05717860909635204	0.01950702519648658	0.017495140143869603	0.6852193049239159	-1	0	0	0.3	3	0.8461538461538461	11	0.5357142857142857	0.7692307692307693	12	10	2	1	0	0.14285714285714285	2	14	15	0.16666666666666666	0.15384615384615385	0.6646853855095158	0.9566312112463855	0.41598730542024775	0.8983253486861277	0.6479573816412794	0.9640794046482977	0.924494697675181	0.9455301455798081	1.0	0.16666666666666666	0.0	0.017495140143869603	31
3247	0.05791641181018348	0.020884508354528063	0.019653805942999546	0.6886771828919571	-1	0	0	0.3	3	0.8461538461538461	11	0.5357142857142857	0.7692307692307693	12	10	2	1	0	0.14285714285714285	2	14	15	0.16666666666666666	0.15384615384615385	0.6646853855095158	0.9566312112463855	0.41598730542024775	0.8983253486861277	0.7641749852647661	0.9652541302415287	0.924494697675181	0.9461188570791212	1.0	0.16666666666666666	0.0	0.019653805942999546	16
779	0.02913213489578595	0.008355505633285808	0.008142651009801934	0.9077341765745504	-1	0	0	0.5	5	0.5384615384615384	7	0.4166666666666667	0.46153846153846156	8	6	6	1	0	0.4444444444444444	9	4	15	0.07142857142857142	0.15384615384615385	0.6019097356500817	0.8798800630357053	0.43225943233494313	0.9144110990887965	0.6437504098291724	0.9186527742349134	0.7107630484573876	0.905629378729059	1.0	0.25	0.0	0.008142651009801934	38
3768	0.06059709639115398	0.009292843769117848	-0.00515629068713358	0.6813977707528411	-1	0	0	0.3	3	0.8461538461538461	11	0.5357142857142857	0.7692307692307693	11	10	3	1	0	0.14285714285714285	2	14	15	0.1111111111111111	0.15384615384615385	0.4957116827868388	0.9426413820093371	0.43685332238206004	0.9205566713018708	0.5673181716090511	0.963499365810399	0.9234879118013528	0.9448435961053109	1.0	0.18181818181818182	0.0	-0.000515629068713358	1
996	0.04876446007454978	0.009443728034650233	0.009176236597689473	0.6093586096799172	-1	0	0	0.3	3	0.8461538461538461	11	0.38461538461538464	0.7692307692307693	11	10	3	2	0	0.23076923076923078	3	13	15	0.2222222222222222	0.16666666666666666	0.4957116827868388	0.9543576451897055	0.43685332238206004	0.9018901865922432	0.5673181716090511	0.9686324546997287	0.9234879118013528	0.9476602403674531	0.5454545454545454	0.2727272727272727	0.0	0.009176236597689473	27
2850	0.059426195989071846	0.02250785932899939	0.020796464762612907	0.6768156575834214	-1	0	0	0.3	3	0.8461538461538461	11	0.5357142857142857	0.7692307692307693	12	10	2	1	0	0.14285714285714285	2	14	15	0.16666666666666666	0.15384615384615385	0.7475117021255058	0.9455996673569547	0.41598730542024775	0.8983253486861277	0.661141375028768	0.9686889035938459	0.9234879118013528	0.9438562276753131	1.0	0.25	0.0	0.020796464762612907	11
2182	0.05863752368167968	0.01974063426427913	0.018004613004948374	0.6873628895838249	-1	0	0	0.3	3	0.8461538461538461	11	0.5357142857142857	0.7692307692307693	12	10	2	1	0	0.14285714285714285	2	14	15	0.16666666666666666	0.15384615384615385	0.6646853855095158	0.9566312112463855	0.41598730542024775	0.8983253486861277	0.6479573816412794	0.9640794046482977	0.924494697675181	0.9455301455798081	1.0	0.25	0.0	0.018004613004948374	30
4622	0.055283062868682196	0.021056208398812455	0.018900671905516787	0.6174125643524142	-1	0	0	0.3	3	0.8461538461538461	11	0.5357142857142857	0.7692307692307693	12	10	2	1	0	0.14285714285714285	2	14	15	0.16666666666666666	0.15384615384615385	0.7164003008368306	0.9394575216469316	0.39512128845843536	0.9429285507450785	0.6051090979206715	0.9668393205796739	0.924494697675181	0.9513441485018737	1.0	0.16666666666666666	0.0	0.018900671905516787	8
627	0.0018134026125310623	0.0008446251901781138	0.0008391831439838589	0.984255235982449	-1	0	0	0.5	2	0.75	3	0.75	0.5	3	2	2	1	0	0.5	2	4	6	0.14285714285714285	0	0.8197460055065351	0.9414641545112047	0.3727805017420992	0.7378787459438861	0.5716045590250702	0.869907970223813	0.8257564990013622	0.8703779754584324	1.0	0.3333333333333333	0.0	0.0008391831439838589	33
3440	0.05355518055910463	0.021959705984043627	0.018071186175808912	0.6645141817822965	-1	0	0	0.3	3	0.8461538461538461	11	0.5357142857142857	0.6923076923076923	11	9	3	2	0	0.14285714285714285	2	14	15	0.25	0.15384615384615385	0.8336590882321928	0.9652214463862064	0.39512128845843536	0.9085724889117415	0.7285965916735078	0.9656199661828301	0.9254893046229979	0.951891541164792	0.5454545454545454	0.2727272727272727	0.0	0.018071186175808912	32
5468	0.05490443983809044	0.027039343482573246	0.02624131367269901	0.6732061041306961	-1	0	0	0.3	3	0.8461538461538461	11	0.5357142857142857	0.7692307692307693	12	10	2	1	0	0.14285714285714285	2	14	15	0.16666666666666666	0.15384615384615385	0.7164003008368306	0.9361050033863914	0.3697374111565737	0.9261088815162343	0.6051090979206715	0.9656867580390548	0.924494697675181	0.945322024350657	1.0	0.25	0.0	0.02624131367269901	58
4597	0.05804388771409318	0.025275677718510043	0.0249428733264326	0.6744969157815941	-1	0	0	0.3	3	0.8461538461538461	11	0.5357142857142857	0.7692307692307693	12	10	2	1	0	0.14285714285714285	2	14	15	0.16666666666666666	0.15384615384615385	0.7164003008368306	0.956708460659507	0.39512128845843536	0.9429285507450785	0.6051090979206715	0.9668393205796739	0.9254893046229979	0.956518525094893	1.0	0.25	0.0	0.0249428733264326	49
3783	0.05399504498679286	0.020702008961603808	0.01729697658714707	0.6622231106287486	-1	0	0	0.3	3	0.8461538461538461	11	0.5357142857142857	0.6923076923076923	11	9	3	2	0	0.14285714285714285	2	14	15	0.25	0.15384615384615385	0.8336590882321928	0.9652214463862064	0.39512128845843536	0.8831363957179755	0.7285965916735078	0.9704762533544976	0.9254893046229979	0.9500807498368997	0.5454545454545454	0.09090909090909091	0.0	0.01729697658714707	16
360	0.05208346792220685	0.002279380292309812	-0.0013655475058866327	0.933424733666203	-1	0	0	0.2	2	0.9230769230769231	12	0.4166666666666667	0.8461538461538461	13	11	1	3	0	0.25	3	12	15	0.75	0	0.3720439075267377	0.94628824075677	0.43685332238206004	0.8731521755247081	0.7120202182714791	0.9378919055955488	0.801265185209923	0.9244402802647872	0.07692307692307693	0.15384615384615385	0.0	-0.00013655475058866327	3
520	0.006866976054074134	0.0012333430563887934	0.00042956421879825665	0.9634568175419507	-1	0	0	0.42857142857142855	3	0.625	5	0.5555555555555556	0.375	6	3	3	0	0	0.5	6	3	10	0.0	0	0.7919440711337435	0.8900551852293607	0.5133588386236998	0.8817452714659395	0.8452651137959645	0.925199420336829	0.8435011771208636	0.9007140342363706	0	0	0.0	0.00042956421879825665	9
3326	0.05755698707524499	0.019801400308689134	0.017180997844631018	0.6842352822932989	-1	0	0	0.3	3	0.8461538461538461	11	0.5357142857142857	0.7692307692307693	12	10	2	1	0	0.14285714285714285	2	14	15	0.16666666666666666	0.15384615384615385	0.6646853855095158	0.9566312112463855	0.41598730542024775	0.8983253486861277	0.7641749852647661	0.9652541302415287	0.924494697675181	0.9461188570791212	1.0	0.16666666666666666	0.0	0.017180997844631018	14
1404	0.04844601522236532	0.009548796955542628	0.005773199435269415	0.7211656550453767	-1	0	0	0.4	4	0.6666666666666666	8	0.3181818181818182	0.5833333333333334	11	7	2	3	0	0.36363636363636365	4	11	14	0.75	0.16666666666666666	0.4957116827868388	0.9605225365987755	0.344353533854712	0.9177556259445734	0.5673181716090511	0.9745008458961024	0.9234879118013528	0.956161787005787	0.09090909090909091	0.2727272727272727	0.0	0.005773199435269415	4
928	0.05070740225959856	0.013321675952091416	0.010069129137854332	0.6360838594271436	-1	0	0	0.3	3	0.8461538461538461	11	0.38461538461538464	0.7692307692307693	11	10	3	2	0	0.23076923076923078	3	13	15	0.2222222222222222	0.16666666666666666	0.4957116827868388	0.9543576451897055	0.43685332238206004	0.9018901865922432	0.5673181716090511	0.9686324546997287	0.9234879118013528	0.9476602403674531	0.5454545454545454	0.2727272727272727	0.0	0.010069129137854332	65
3781	0.05406250220306651	0.01619189761960063	0.008118300140245789	0.6176394176761311	-1	0	0	0.2	2	0.8461538461538461	11	0.38461538461538464	0.6923076923076923	11	9	3	4	0	0.23076923076923078	3	13	15	0.5	0	0.9006339202675593	0.9543896287172007	0.344353533854712	0.8936133755589071	0.7285965916735078	0.9636399519774589	0.9254893046229979	0.9435055116052959	0.18181818181818182	0.09090909090909091	0.0	0.008118300140245789	6
3403	0.03746077296000164	0.005777207880199288	-0.003835507244238523	0.8633195900882809	-1	0	0	0.3333333333333333	3	0.6363636363636364	7	0.5416666666666666	0.5454545454545454	9	6	3	5	0	0.375	3	8	13	0.7142857142857143	0	0.8336590882321928	0.9488976507098624	0.344353533854712	0.8622274232802514	0.7285965916735078	0.9487328611768185	0.9254893046229979	0.9280971713098837	0.2222222222222222	0.1111111111111111	0.0	-0.00038355072442385226	1
1557	0.05827295032320964	0.013572896752856434	0.011221328502468455	0.6393784797709159	-1	0	0	0.3	3	0.8461538461538461	11	0.5357142857142857	0.7692307692307693	12	10	2	1	0	0.14285714285714285	2	14	15	0.16666666666666666	0.15384615384615385	0.6646853855095158	0.9566312112463855	0.41598730542024775	0.9039095073219501	0.6479573816412794	0.9640794046482977	0.924494697675181	0.9465963272174566	1.0	0.25	0.0	0.011221328502468455	13
5516	0.05516785972820215	0.02746833440246955	0.026499918084804067	0.6731896712011896	-1	0	0	0.3	3	0.8461538461538461	11	0.5357142857142857	0.7692307692307693	12	10	2	1	0	0.14285714285714285	2	14	15	0.16666666666666666	0.15384615384615385	0.7164003008368306	0.9361050033863914	0.3697374111565737	0.9261088815162343	0.6051090979206715	0.9656867580390548	0.924494697675181	0.945322024350657	1.0	0.25	0.0	0.026499918084804067	24
3509	0.050385531096224366	0.021345429305088797	0.017915073325043527	0.6515740936844789	-1	0	0	0.3	3	0.8461538461538461	11	0.5357142857142857	0.6923076923076923	11	9	3	2	0	0.14285714285714285	2	14	15	0.25	0.15384615384615385	0.8336590882321928	0.9652214463862064	0.39512128845843536	0.9085724889117415	0.7285965916735078	0.9656199661828301	0.9254893046229979	0.951891541164792	0.5454545454545454	0.2727272727272727	0.0	0.017915073325043527	37
4754	0.05625402250122866	0.02466767022712429	0.02441550103417213	0.6709448431798807	-1	0	0	0.3	3	0.8461538461538461	11	0.5357142857142857	0.7692307692307693	12	10	2	1	0	0.14285714285714285	2	14	15	0.16666666666666666	0.15384615384615385	0.7164003008368306	0.956708460659507	0.39512128845843536	0.9429285507450785	0.6051090979206715	0.9668393205796739	0.9254893046229979	0.956518525094893	1.0	0.25	0.0	0.02441550103417213	25
4605	0.05601802592700072	0.02403522242323882	0.015070300496478617	0.6934292273318436	-1	0	0	0.3	3	0.8461538461538461	11	0.5357142857142857	0.7692307692307693	12	10	2	1	0	0.14285714285714285	2	14	15	0.16666666666666666	0.15384615384615385	0.7164003008368306	0.956708460659507	0.39512128845843536	0.94065992431389	0.6051090979206715	0.9668393205796739	0.9254893046229979	0.9559410859117539	1.0	0.25	0.0	0.015070300496478617	11
4430	0.0538106283309077	0.02584045487718496	0.0242677080142507	0.6708610878863535	-1	0	0	0.3	3	0.8461538461538461	11	0.5357142857142857	0.7692307692307693	12	10	2	1	0	0.14285714285714285	2	14	15	0.16666666666666666	0.15384615384615385	0.7164003008368306	0.9361050033863914	0.3697374111565737	0.9261088815162343	0.6051090979206715	0.961124109214933	0.9234879118013528	0.9430460289607664	1.0	0.25	0.0	0.0242677080142507	45
2809	0.057622770279673934	0.019548518617981184	0.017259705073331112	0.68222494438009	-1	0	0	0.3	3	0.8461538461538461	11	0.5357142857142857	0.7692307692307693	12	10	2	1	0	0.14285714285714285	2	14	15	0.16666666666666666	0.15384615384615385	0.6646853855095158	0.9566312112463855	0.41598730542024775	0.8983253486861277	0.7641749852647661	0.9652541302415287	0.924494697675181	0.9461188570791212	1.0	0.16666666666666666	0.0	0.017259705073331112	24
832	0.008081953095625644	0.0005627629528002808	-0.00054075606156039	0.9692543159570748	-1	0.3333333333333333	1	0.625	5	0.5	5	0.5714285714285714	0.3	5	3	6	2	0	0.42857142857142855	7	3	12	0.14285714285714285	0.4444444444444444	0.910103229692921	0.8229385733895841	0.168669122017497	0.9053817411454742	0.8013962055067354	0.6999858661370203	0.9625943215735706	0.8245341129892562	0.6	0.4	0.0	-5.4075606156039004e-05	2
1258	0.05223498623794172	0.013755677547359808	0.01043688535672726	0.6441029166517783	-1	0	0	0.3	3	0.8461538461538461	11	0.38461538461538464	0.7692307692307693	11	10	3	2	0	0.23076923076923078	3	13	15	0.2222222222222222	0.16666666666666666	0.4957116827868388	0.9543576451897055	0.43685332238206004	0.9018901865922432	0.5673181716090511	0.9686324546997287	0.9234879118013528	0.9476602403674531	0.5454545454545454	0.18181818181818182	0.0	0.01043688535672726	32
2662	0.059829993597963635	0.019121806748832817	0.014200640388138347	0.6776681139609899	-1	0	0	0.3	3	0.8461538461538461	11	0.5357142857142857	0.7692307692307693	12	10	2	1	0	0.14285714285714285	2	14	15	0.16666666666666666	0.15384615384615385	0.6646853855095158	0.9566312112463855	0.41598730542024775	0.9017127452805674	0.661141375028768	0.9686889035938459	0.9252371132155779	0.9485350058379534	1.0	0.3333333333333333	0.0	0.014200640388138347	13
5094	0.04735830161156225	0.008728112798104813	0.0036655950208363407	0.8826823609890546	-1	0	0	0.3	3	0.8461538461538461	11	0.234375	0.7692307692307693	11	10	3	2	0	1.0	8	8	15	0.2222222222222222	0.15384615384615385	0.5991415134414684	0.9364368309630953	0.344353533854712	0.9250789695808799	0.7285965916735078	0.9597616390866228	0.9234879118013528	0.9422303106836666	0.5454545454545454	0.2727272727272727	0.0	0.0036655950208363407	1
3947	0.05383663987984034	0.02447067550190365	0.024155704521562342	0.6699823402193025	-1	0	0	0.3	3	0.8461538461538461	11	0.5357142857142857	0.7692307692307693	12	10	2	1	0	0.14285714285714285	2	14	15	0.16666666666666666	0.15384615384615385	0.7164003008368306	0.9550144001948128	0.36668434258312677	0.9267833982390009	0.6051090979206715	0.961124109214933	0.9254638866577114	0.9494923970144002	1.0	0.25	0.0	0.024155704521562342	75
308	0.02153794769902064	0.0005260959824561565	0.00030644300972173947	0.9525831872036319	-1	0.25	1	0.5	5	0.5	6	0.4	0.4166666666666667	8	5	5	0	0	0.7142857142857143	7	5	14	0.0	0.2857142857142857	0.8282550434548067	0.8642088885640989	0.7289551652221389	0.8388018546191891	0.5639531402538932	0.9192569274982794	0.832463974287696	0.8784083709987845	0	0	0.0	0.00030644300972173947	9
970	0.0343918773968995	0.004069372785221239	0.003436623648821264	0.9307722624097696	-1	0	0	0.3	3	0.7692307692307693	10	0.375	0.6153846153846154	10	8	4	2	0	0.625	8	5	15	0.2	0.14285714285714285	0.5853757038208157	0.8817861343935266	0.3911238998057386	0.901541957026438	0.591827947920371	0.9043326758958758	0.8133861662706592	0.8962978788749884	0.55	0.3	0.0	0.003436623648821264	6
2010	0.059348350308773876	0.026698033175993226	0.024489473750620137	0.6800494596875268	-1	0	0	0.3	3	0.8461538461538461	11	0.5357142857142857	0.7692307692307693	12	10	2	1	0	0.14285714285714285	2	14	15	0.16666666666666666	0.15384615384615385	0.6646853855095158	0.9566312112463855	0.41598730542024775	0.8977049484660704	0.6479573816412794	0.9640794046482977	0.924494697675181	0.9454137326809395	1.0	0.16666666666666666	0.0	0.024489473750620137	21
579	0.0007191485521391683	7.944326402070897e-05	7.942208532744292e-05	0.9977863873358602	-1	0	0	1.0	2	0.0	0	0.75	0	2	0	0	0	0	1.0	2	2	3	0.0	0	0	0	0	0	0	0	0	0	0	0	0	7.942208532744292e-05	22
1087	0.04771517862173554	0.011696039564350705	0.011103431167500578	0.6570893550293455	-1	0	0	0.3	3	0.8461538461538461	11	0.38461538461538464	0.7692307692307693	11	10	3	2	0	0.23076923076923078	3	13	15	0.2222222222222222	0.16666666666666666	0.4957116827868388	0.9543576451897055	0.43685332238206004	0.9066690262915662	0.5673181716090511	0.9686324546997287	0.9234879118013528	0.9485657311032251	0.5454545454545454	0.2727272727272727	0.0	0.011103431167500578	36
3142	0.057311058394847875	0.0197762365209057	0.018314314892127613	0.6879940255050963	-1	0	0	0.3	3	0.8461538461538461	11	0.5357142857142857	0.7692307692307693	12	10	2	1	0	0.14285714285714285	2	14	15	0.16666666666666666	0.15384615384615385	0.6646853855095158	0.9566312112463855	0.41598730542024775	0.8983253486861277	0.6479573816412794	0.9678568402943398	0.924494697675181	0.9474713970923083	1.0	0.25	0.0	0.018314314892127613	20
2724	0.05407308427455247	0.018138513127311313	-0.007773601134398526	0.746687216235776	-1	0	0	0.4	4	0.6923076923076923	9	0.38461538461538464	0.5384615384615384	10	7	4	2	0	0.23076923076923078	13	3	15	0.2222222222222222	0.15384615384615385	0.40710751066392675	0.9558423104490731	0.39512128845843536	0.9232104450408511	0.746385788469137	0.9778519751471285	0.9234879118013528	0.9575645138074775	0.55	0.3	0.0	-0.0007773601134398526	0
3405	0.05261614744810621	0.021534432485597357	0.01835688564045302	0.660961013638534	-1	0	0	0.3	3	0.8461538461538461	11	0.5357142857142857	0.6923076923076923	11	9	3	2	0	0.14285714285714285	2	14	15	0.25	0.15384615384615385	0.8336590882321928	0.9652214463862064	0.39512128845843536	0.9085724889117415	0.7285965916735078	0.9656199661828301	0.9254893046229979	0.951891541164792	0.5454545454545454	0.09090909090909091	0.0	0.01835688564045302	16
2605	0.05801398617951408	0.01983236117316617	0.017702010878515105	0.6836972875200036	-1	0	0	0.3	3	0.8461538461538461	11	0.5357142857142857	0.7692307692307693	12	10	2	1	0	0.14285714285714285	2	14	15	0.16666666666666666	0.15384615384615385	0.6646853855095158	0.9566312112463855	0.41598730542024775	0.8983253486861277	0.6479573816412794	0.9640794046482977	0.924494697675181	0.9455301455798081	1.0	0.16666666666666666	0.0	0.017702010878515105	20
3823	0.0545793754219319	0.02432684983299804	0.02216996262788111	0.6717760418930555	-1	0	0	0.3	3	0.8461538461538461	11	0.5357142857142857	0.7692307692307693	12	10	2	1	0	0.14285714285714285	2	14	15	0.16666666666666666	0.15384615384615385	0.7164003008368306	0.9550144001948128	0.3697374111565737	0.9261088815162343	0.6051090979206715	0.961124109214933	0.924494697675181	0.9493339291963911	1.0	0.25	0.0	0.02216996262788111	42
2915	0.05179175478576553	0.025793131282903715	0.02460872543187921	0.6602586364285469	-1	0	0	0.3	3	0.8461538461538461	11	0.38461538461538464	0.6923076923076923	10	9	4	1	0	0.23076923076923078	3	13	15	0.09090909090909091	0.15384615384615385	0.8336590882321928	0.9659317493200197	0.39512128845843536	0.9208487233400154	0.7285965916735078	0.9700545677417153	0.9254893046229979	0.9565703753180267	1.0	0.2	0.0	0.02460872543187921	139
630	0.0062917485138186185	0.00022733073933098097	-0.00022458745504396025	0.9784303321404633	-1	0	0	0.5	2	0.75	3	0.6	0.75	5	3	0	0	0	0.4	2	5	6	0.0	0	0.5396378848041474	0.8496891085618793	0.6869936946635139	0.8050776021874693	0.6357821842874446	0.8195629703922558	0.7517976731481961	0.8255815047720922	0	0	0.0	-2.2458745504396023e-05	10
3650	0.058120892226227745	0.02141319579312869	0.020968603917357193	0.6408931424926156	-1	0	0	0.1	1	1.0	13	1.0	0.8461538461538461	12	11	2	2	0	0.06666666666666667	1	15	15	0.2857142857142857	0	0.6646853855095158	0.9504306358156103	0.39512128845843536	0.9020022828276724	0.746385788469137	0.9711626862097847	0.9234879118013528	0.9476820550117845	0.5416666666666666	0.25	0.0	0.020968603917357193	40
5255	0.0530171064230854	0.025594880801953823	0.024679197926095204	0.6660271996294966	-1	0	0	0.3	3	0.8461538461538461	11	0.5357142857142857	0.7692307692307693	12	10	2	1	0	0.14285714285714285	2	14	15	0.16666666666666666	0.15384615384615385	0.7164003008368306	0.9361050033863914	0.3697374111565737	0.9261088815162343	0.6051090979206715	0.9656867580390548	0.924494697675181	0.945322024350657	1.0	0.25	0.0	0.024679197926095204	12
2957	0.05766556703985702	0.02008000243858652	0.01754752919549566	0.6852971536894288	-1	0	0	0.3	3	0.8461538461538461	11	0.5357142857142857	0.7692307692307693	12	10	2	1	0	0.14285714285714285	2	14	15	0.16666666666666666	0.15384615384615385	0.6646853855095158	0.9566312112463855	0.41598730542024775	0.8983253486861277	0.6479573816412794	0.9640794046482977	0.924494697675181	0.9455301455798081	1.0	0.25	0.0	0.01754752919549566	27
4774	0.05695454692190951	0.020744244073210263	0.018379441866444385	0.6198161077627191	-1	0	0	0.3	3	0.8461538461538461	11	0.5357142857142857	0.7692307692307693	12	10	2	1	0	0.14285714285714285	2	14	15	0.16666666666666666	0.15384615384615385	0.7164003008368306	0.9394575216469316	0.39512128845843536	0.9429285507450785	0.6051090979206715	0.9668393205796739	0.924494697675181	0.9513441485018737	1.0	0.25	0.0	0.018379441866444385	8
2579	0.05703694499779477	0.019528997281178618	0.01767355808734674	0.686396266580609	-1	0	0	0.3	3	0.8461538461538461	11	0.5357142857142857	0.7692307692307693	12	10	2	1	0	0.14285714285714285	2	14	15	0.16666666666666666	0.15384615384615385	0.6646853855095158	0.9566312112463855	0.41598730542024775	0.8983253486861277	0.6479573816412794	0.9640794046482977	0.924494697675181	0.9455301455798081	1.0	0.16666666666666666	0.0	0.01767355808734674	20
4654	0.04935988156321204	0.02307464688903682	0.019659122709434946	0.6555663116030037	-1	0	0	0.3	3	0.8461538461538461	11	0.5769230769230769	0.6923076923076923	11	9	3	2	0	0.15384615384615385	2	13	15	0.25	0.15384615384615385	0.8336590882321928	0.9612886605726587	0.39512128845843536	0.9068022962833588	0.7285965916735078	0.9650354379906337	0.9254893046229979	0.9495525070644909	0.5454545454545454	0.09090909090909091	0.0	0.019659122709434946	14
1144	0.05137003216923278	0.012631874470034554	0.0006257165144917922	0.611186910104471	-1	0	0	0.3	3	0.8461538461538461	11	0.38461538461538464	0.7692307692307693	11	10	3	2	0	0.23076923076923078	3	13	15	0.2222222222222222	0.16666666666666666	0.8336590882321928	0.953195158031066	0.43685332238206004	0.8378357798688633	0.7285965916735078	0.9572377390212911	0.9415147609736184	0.9300948429627304	0.5454545454545454	0.36363636363636365	0.0	0.0006257165144917922	4
4503	0.05686235026488255	0.019136424191420316	0.018720199709158086	0.6472129523671888	-1	0	0	0.3	3	0.8461538461538461	11	0.5357142857142857	0.7692307692307693	12	10	2	1	0	0.14285714285714285	2	14	15	0.16666666666666666	0.15384615384615385	0.7164003008368306	0.956708460659507	0.3920682198849884	0.9434011423596053	0.6051090979206715	0.9668393205796739	0.9254893046229979	0.9566405862735665	1.0	0.16666666666666666	0.0	0.018720199709158086	10
1629	0.05689741575663854	0.021521729551559378	0.01958080059624633	0.6840770343744698	-1	0	0	0.3	3	0.8461538461538461	11	0.5357142857142857	0.7692307692307693	12	10	2	1	0	0.14285714285714285	2	14	15	0.16666666666666666	0.15384615384615385	0.6646853855095158	0.9566312112463855	0.41598730542024775	0.9039095073219501	0.6479573816412794	0.9640794046482977	0.924494697675181	0.9465963272174566	1.0	0.25	0.0	0.01958080059624633	18
1318	0.05296993702743682	0.014616701560672149	0.013391689346844565	0.6264170498790216	-1	0	0	0.3	3	0.8461538461538461	11	0.38461538461538464	0.7692307692307693	11	10	3	2	0	0.23076923076923078	3	13	15	0.2222222222222222	0.16666666666666666	0.4957116827868388	0.9543576451897055	0.43685332238206004	0.9066690262915662	0.5673181716090511	0.9686324546997287	0.9234879118013528	0.9485657311032251	0.5454545454545454	0.2727272727272727	0.0	0.013391689346844565	19
4345	0.054812792099507616	0.02608517174941353	0.024420576259783437	0.6735914087943673	-1	0	0	0.3	3	0.8461538461538461	11	0.5357142857142857	0.7692307692307693	12	10	2	1	0	0.14285714285714285	2	14	15	0.16666666666666666	0.15384615384615385	0.7164003008368306	0.9361050033863914	0.3697374111565737	0.9261088815162343	0.6051090979206715	0.961124109214933	0.9234879118013528	0.9430460289607664	1.0	0.25	0.0	0.024420576259783437	49
4084	0.05845673160338845	0.02523740661724172	0.024996143014894372	0.6694498806569038	-1	0	0	0.3	3	0.8461538461538461	11	0.5357142857142857	0.7692307692307693	12	10	2	1	0	0.14285714285714285	2	14	15	0.16666666666666666	0.15384615384615385	0.7164003008368306	0.956708460659507	0.39512128845843536	0.9429285507450785	0.6051090979206715	0.9668393205796739	0.9254893046229979	0.956518525094893	1.0	0.25	0.0	0.024996143014894372	96
5460	0.05316405696043712	0.0227212898632746	0.02085059728598413	0.6435330821010301	-1	0	0	0.3	3	0.8461538461538461	11	0.5357142857142857	0.7692307692307693	12	10	2	1	0	0.14285714285714285	2	14	15	0.16666666666666666	0.15384615384615385	0.7164003008368306	0.9361050033863914	0.3697374111565737	0.9311081849623722	0.6051090979206715	0.9656867580390548	0.924494697675181	0.946607333260451	1.0	0.25	0.0	0.02085059728598413	9
3708	0.05528888143557603	0.022347038419464976	0.01903577438334254	0.6656075105833258	-1	0	0	0.3	3	0.8461538461538461	11	0.5357142857142857	0.6923076923076923	11	9	3	2	0	0.14285714285714285	2	14	15	0.25	0.15384615384615385	0.8336590882321928	0.9687171677188361	0.39512128845843536	0.9085724889117415	0.7285965916735078	0.9656199661828301	0.9254893046229979	0.9535364099208871	0.5454545454545454	0.2727272727272727	0.0	0.01903577438334254	11
264	0.005739860895013283	3.0181887183531878e-05	1.2099276926907467e-05	0.9826853167863948	-1	0	0	0.5	2	0.75	3	0.6	0.75	5	3	0	0	0	0.4	5	2	6	0.0	0	0.3057051211310634	0.9094533516978581	0.7572813727102778	0.8760910782104327	0.4485129213551751	0.747496284968325	0.868138123548222	0.8560342616962977	0	0	0.0	1.2099276926907467e-05	15
2057	0.05666091960536327	0.018357494672169593	0.01628595036100124	0.6814411251680821	-1	0	0	0.3	3	0.8461538461538461	11	0.5357142857142857	0.7692307692307693	12	10	2	1	0	0.14285714285714285	2	14	15	0.16666666666666666	0.15384615384615385	0.6646853855095158	0.9566312112463855	0.41598730542024775	0.8983253486861277	0.6479573816412794	0.9640794046482977	0.924494697675181	0.9455301455798081	1.0	0.25	0.0	0.01628595036100124	21
3476	0.05588158843478237	0.02169358857491002	0.016975769801251997	0.6779074524818438	-1	0	0	0.3	3	0.8461538461538461	11	0.5357142857142857	0.7692307692307693	12	10	2	1	0	0.14285714285714285	2	14	15	0.16666666666666666	0.15384615384615385	0.6646853855095158	0.9566312112463855	0.41598730542024775	0.9017127452805674	0.6479573816412794	0.9640794046482977	0.924494697675181	0.9461728596522389	1.0	0.25	0.0	0.016975769801251997	15
4617	0.05372173631530939	0.022948756975505552	0.021369985473577435	0.6724370467117309	-1	0	0	0.3	3	0.8461538461538461	11	0.5357142857142857	0.7692307692307693	12	10	2	1	0	0.14285714285714285	2	14	15	0.16666666666666666	0.15384615384615385	0.7164003008368306	0.9550144001948128	0.3697374111565737	0.9261088815162343	0.6051090979206715	0.9656867580390548	0.924494697675181	0.9513716045959167	1.0	0.25	0.0	0.021369985473577435	17
1282	0.056430071388998394	0.01614714028293897	0.014559167427553971	0.637561860227676	-1	0	0	0.3	3	0.8461538461538461	11	0.5357142857142857	0.7692307692307693	12	10	2	1	0	0.14285714285714285	2	14	15	0.16666666666666666	0.15384615384615385	0.6646853855095158	0.9566312112463855	0.41598730542024775	0.8983253486861277	0.6479573816412794	0.9640794046482977	0.924494697675181	0.9455301455798081	1.0	0.25	0.0	0.014559167427553971	70
2226	0.05730839910866229	0.019707541057469826	0.017721658013625477	0.6844548658759467	-1	0	0	0.3	3	0.8461538461538461	11	0.5357142857142857	0.7692307692307693	12	10	2	1	0	0.14285714285714285	2	14	15	0.16666666666666666	0.15384615384615385	0.6646853855095158	0.9566312112463855	0.41598730542024775	0.8983253486861277	0.6479573816412794	0.9678568402943398	0.924494697675181	0.9474713970923083	1.0	0.25	0.0	0.017721658013625477	9
4002	0.05041270897360514	0.021144774178266833	0.02093780931739545	0.639041014760078	-1	0	0	0.4	4	0.6923076923076923	9	0.4166666666666667	0.5384615384615384	10	7	4	2	0	0.25	3	12	15	0.2222222222222222	0.15384615384615385	0.8336590882321928	0.9628982019247858	0.4761324171421131	0.8919583887056751	0.8270249985013652	0.9638756451282148	0.9339522756491996	0.947036105204473	0.55	0.4	0.0	0.02093780931739545	3
4115	0.06728425856245715	0.017742380035984776	0.01174754171222378	0.6579059538062624	-1	0	0	0.2	2	0.9230769230769231	12	0.4166666666666667	0.6923076923076923	10	9	4	3	0	0.25	3	12	15	0.2727272727272727	0	0.7925246275776671	0.9567146795480015	0.39512128845843536	0.9161430745365808	0.7879892699778452	0.9428893180434986	0.924494697675181	0.9406751701402098	0.5	0.4	0.0	0.01174754171222378	2
2709	0.058851116880384524	0.019256427741804544	0.017012872803671402	0.6846007919753869	-1	0	0	0.3	3	0.8461538461538461	11	0.5357142857142857	0.7692307692307693	12	10	2	1	0	0.14285714285714285	2	14	15	0.16666666666666666	0.15384615384615385	0.6646853855095158	0.9566312112463855	0.41598730542024775	0.8983253486861277	0.6479573816412794	0.9640794046482977	0.924494697675181	0.9455301455798081	1.0	0.25	0.0	0.017012872803671402	22
2933	0.05684748289386878	0.019125554779824385	0.017110077939220165	0.6815837329937084	-1	0	0	0.3	3	0.8461538461538461	11	0.5357142857142857	0.7692307692307693	12	10	2	1	0	0.14285714285714285	2	14	15	0.16666666666666666	0.15384615384615385	0.6646853855095158	0.9566312112463855	0.41598730542024775	0.8983253486861277	0.6479573816412794	0.9640794046482977	0.924494697675181	0.9455301455798081	1.0	0.16666666666666666	0.0	0.017110077939220165	35
1086	0.05291163788051833	0.0135946033529232	0.010259771666702099	0.6328506859783369	-1	0	0	0.3	3	0.8461538461538461	11	0.38461538461538464	0.7692307692307693	11	10	3	2	0	0.23076923076923078	3	13	15	0.2222222222222222	0.16666666666666666	0.4957116827868388	0.9543576451897055	0.43685332238206004	0.9018901865922432	0.5673181716090511	0.9686324546997287	0.9234879118013528	0.9476602403674531	0.5454545454545454	0.2727272727272727	0.0	0.010259771666702099	53
1288	0.04860499439625304	0.008430782404755928	0.007987157131690143	0.5917620301871338	-1	0	0	0.3	3	0.8461538461538461	11	0.38461538461538464	0.7692307692307693	11	10	3	2	0	0.23076923076923078	3	13	15	0.2222222222222222	0.16666666666666666	0.4957116827868388	0.9543576451897055	0.43685332238206004	0.9066690262915662	0.5673181716090511	0.9686324546997287	0.9234879118013528	0.9485657311032251	0.5454545454545454	0.18181818181818182	0.0	0.007987157131690143	13
5275	0.060175050666398555	0.02029404459622284	0.006931777578949982	0.6690269368670898	-1	0	0	0.3	3	0.8461538461538461	11	0.5357142857142857	0.7692307692307693	11	10	3	1	0	0.14285714285714285	2	14	15	0.1111111111111111	0.15384615384615385	0.8336590882321928	0.9225898179330674	0.43685332238206004	0.8836136414334078	0.7285965916735078	0.942953928040528	0.9254893046229979	0.9195890405653168	1.0	0.18181818181818182	0.0	0.006931777578949982	3
289	0.0021211709905810425	0.0011948699887962947	0.0011948338818869263	0.9844606285493871	-1	1.0	1	0.8	4	0.4	2	0.4666666666666667	0.4	4	2	2	0	0	0.6	3	5	7	0.0	1.0	0.8225710180185424	0.9257041859659827	0.3727805017420992	0.7105740949085866	0.6454834415000728	0.9499393244086092	0.9110360671638298	0.8929542261407234	0	0	0.0	0.0011948338818869263	65
5279	0.05320118650933725	0.026684634917323657	0.025701292953099808	0.6724871877635121	-1	0	0	0.3	3	0.8461538461538461	11	0.5357142857142857	0.7692307692307693	12	10	2	1	0	0.14285714285714285	2	14	15	0.16666666666666666	0.15384615384615385	0.7164003008368306	0.9361050033863914	0.3697374111565737	0.9261088815162343	0.6051090979206715	0.9637230329655804	0.924494697675181	0.9443195523831807	1.0	0.25	0.0	0.025701292953099808	49
2470	0.05833953128298936	0.018407018879331175	0.016549669662263126	0.6825599535094163	-1	0	0	0.3	3	0.8461538461538461	11	0.5357142857142857	0.7692307692307693	12	10	2	1	0	0.14285714285714285	2	14	15	0.16666666666666666	0.15384615384615385	0.6646853855095158	0.9566312112463855	0.41598730542024775	0.8983253486861277	0.6943888835044837	0.9653263344786139	0.9279380969049037	0.9461554650187604	1.0	0.25	0.0	0.016549669662263126	19
557	0.0007863385000690678	8.441193457047207e-05	8.437075794106815e-05	0.998848467878476	-1	0	0	0.75	3	0.0	0	0.8333333333333334	0	2	0	2	1	0	0.6666666666666666	3	2	5	0.16666666666666666	0	0	0	0	0	0	0	0	0	0	0	0	8.437075794106815e-05	19
124	0.014874876908221807	0.000994463448807851	0.0007308219138398929	0.9450605767288851	-1	0	0	0.3333333333333333	2	0.7142857142857143	5	0.375	0.5714285714285714	5	4	3	2	0	0.6666666666666666	6	4	9	0.2222222222222222	0	0.48843586955255713	0.8943132101345547	0.4859640109802349	0.9611403997077962	0.46587760967208924	0.8798769576668701	0.7974429905119845	0.9201952120525676	0.6	0.8	0.0	0.0007308219138398929	14
4933	0.07565592852652617	0.02114416205583479	0.003121925056382564	0.6555286773259632	-1	0	0	0.2	2	0.9230769230769231	12	0.5357142857142857	0.9230769230769231	14	12	0	1	0	0.14285714285714285	2	14	15	0.5	0	0.5991415134414684	0.9494322304436977	0.344353533854712	0.942957021127131	0.48162160416783506	0.9526451818558919	0.924494697675181	0.948490872086727	1.0	0.35714285714285715	0.0	0.003121925056382564	4
4570	0.0537787196545826	0.023879247965418012	0.022108547536419644	0.6717797797723135	-1	0	0	0.3	3	0.8461538461538461	11	0.5357142857142857	0.7692307692307693	12	10	2	1	0	0.14285714285714285	2	14	15	0.16666666666666666	0.15384615384615385	0.7164003008368306	0.9550144001948128	0.3697374111565737	0.9261088815162343	0.6051090979206715	0.9656867580390548	0.924494697675181	0.9513716045959167	1.0	0.25	0.0	0.022108547536419644	13
1843	0.05003225076980823	0.023120255342356382	0.0029169896204918936	0.6732743641673163	-1	0	0	0.4	4	0.6923076923076923	9	0.3125	0.5384615384615384	11	7	3	3	0	0.3333333333333333	4	12	15	0.5	0.15384615384615385	0.4957116827868388	0.9605225365987755	0.344353533854712	0.9162606545774499	0.5673181716090511	0.9704735727270702	0.9234879118013528	0.9537178992057939	0.09090909090909091	0.2727272727272727	0.0	0.0029169896204918936	0
1462	0.05561094054007113	0.01792020881414685	0.013959341892576062	0.6799549954327759	-1	0	0	0.3	3	0.8461538461538461	11	0.5357142857142857	0.7692307692307693	12	10	2	2	0	0.14285714285714285	2	14	15	0.3333333333333333	0.15384615384615385	0.6646853855095158	0.9566312112463855	0.41598730542024775	0.8954950943959846	0.6479573816412794	0.9666953820719999	0.924494697675181	0.9463434838540264	0.5416666666666667	0.3333333333333333	0.0	0.013959341892576062	15
2028	0.06008771005661695	0.026899648869676374	0.023433160168727405	0.6812291624467285	-1	0	0	0.3	3	0.8461538461538461	11	0.5357142857142857	0.7692307692307693	12	10	2	1	0	0.14285714285714285	2	14	15	0.16666666666666666	0.15384615384615385	0.6646853855095158	0.9566312112463855	0.41598730542024775	0.8928499665645272	0.6479573816412794	0.9640794046482977	0.924494697675181	0.9445159211513809	1.0	0.25	0.0	0.023433160168727405	11
610	0.002390226312478125	0.0008500632036513336	0.000847215368941104	0.987887442067354	-1	1.0	1	0.8	4	0.4	2	0.4375	0.4	4	2	2	0	0	1.0	4	4	7	0.0	0.6666666666666666	0.8225710180185424	0.9257041859659827	0.3727805017420992	0.7105740949085866	0.5702357775490106	0.937669595846566	0.8992066772369369	0.885327166705988	0	0	0.0	0.000847215368941104	21
4980	0.058718444964688865	0.025425928982354015	0.025070111561937936	0.6755104577937969	-1	0	0	0.3	3	0.8461538461538461	11	0.5357142857142857	0.7692307692307693	12	10	2	1	0	0.14285714285714285	2	14	15	0.16666666666666666	0.15384615384615385	0.7164003008368306	0.956708460659507	0.39512128845843536	0.9429285507450785	0.6051090979206715	0.9668393205796739	0.9254893046229979	0.956518525094893	1.0	0.25	0.0	0.025070111561937936	30
4291	0.04395314699737684	0.01932327124502482	0.018866348900744276	0.7124606453057973	-1	0	0	0.2	2	0.8461538461538461	11	0.5357142857142857	0.6923076923076923	10	9	4	1	0	0.14285714285714285	2	14	15	0.09090909090909091	0	0.8195476454025155	0.9383942885716255	0.344353533854712	0.9166023699581861	0.7285965916735078	0.94742558445576	0.9234879118013528	0.9352731646990209	1.0	0.3	0.0	0.018866348900744276	0
1646	0.058019816492849055	0.0193807995068721	0.016889231643248424	0.6843850321286132	-1	0	0	0.3	3	0.8461538461538461	11	0.5357142857142857	0.7692307692307693	12	10	2	1	0	0.14285714285714285	2	14	15	0.16666666666666666	0.15384615384615385	0.6646853855095158	0.9566312112463855	0.41598730542024775	0.8983253486861277	0.6479573816412794	0.9640794046482977	0.924494697675181	0.9455301455798081	1.0	0.25	0.0	0.016889231643248424	20
3974	0.03804360966377024	0.006596235892178282	-0.005921235000660576	0.9152492796195848	-1	0	0	0.4	4	0.6923076923076923	9	0.26785714285714285	0.6153846153846154	11	8	3	2	0	0.875	7	8	15	0.2857142857142857	0.2857142857142857	0.8336590882321928	0.9594139243257211	0.5571435458257907	0.882854671934238	0.7285965916735078	0.9591813370463289	0.9254893046229979	0.9415778100636282	0.5454545454545454	0.45454545454545453	0.0	-0.0005921235000660576	0
2086	0.05914363556788975	0.0128085766324859	0.007055577418274431	0.6361430788209168	-1	0	0	0.3	3	0.8461538461538461	11	0.5357142857142857	0.7692307692307693	12	10	2	1	0	0.14285714285714285	2	14	15	0.16666666666666666	0.15384615384615385	0.6646853855095158	0.9566312112463855	0.41598730542024775	0.9039095073219501	0.6479573816412794	0.9640794046482977	0.924494697675181	0.9465963272174566	1.0	0.25	0.0	0.007055577418274431	11
[truncated: 4,609 more rows]
