# Supplementary material for: Environmental influences on evolvable robots
Source: PLoS One. 2020 May 29;15(5):e0233848. doi: 10.1371/journal.pone.0233848 (PMC7259730; doi:10.1371/journal.pone.0233848)
Supplement: S1 Dataset — (ZIP) [file pone.0233848.s003.zip › data_plosone/snapshots_ids_seasonal_tilted_20.tsv]

generation	robot_id
106	5298
106	5114
106	5128
106	5026
106	5268
106	5339
106	5371
106	4140
106	5135
106	5001
106	5382
106	5373
106	5236
106	5215
106	5316
106	5299
106	5257
106	4919
106	5271
106	5155
106	5396
106	5352
106	5344
106	4966
106	5269
106	5262
106	5320
106	5378
106	5387
106	5340
106	5323
106	5190
106	5303
106	5384
106	5399
106	5234
106	4944
106	5329
106	5348
106	4554
106	5354
106	5285
106	5381
106	5370
106	5380
106	4778
106	5046
106	5197
106	4690
106	4859
106	5170
106	5210
106	4809
106	5388
106	5369
106	5393
106	5283
106	5361
106	5238
106	4997
106	5214
106	5092
106	5391
106	5372
106	5240
106	5138
106	5392
106	5068
106	5364
106	5305
106	5083
106	5342
106	5273
106	5041
106	5365
106	5357
106	5265
106	5006
106	5173
106	5263
106	5151
106	4421
106	5279
106	5360
106	5258
106	5359
106	5134
106	5317
106	5302
106	5125
106	4939
106	5203
106	4695
106	5291
106	5270
106	5009
106	5375
106	5097
106	4880
106	5347
72	3480
72	3483
72	3432
72	3306
72	3484
72	3607
72	3665
72	3358
72	3629
72	3364
72	3608
72	3667
72	3166
72	3611
72	3670
72	3531
72	2790
72	3309
72	3473
72	3601
72	3676
72	3649
72	3523
72	3330
72	3510
72	3681
72	3621
72	3526
72	3471
72	3645
72	3522
72	3375
72	3534
72	3595
72	3564
72	3633
72	3612
72	3554
72	3684
72	3505
72	3482
72	3653
72	3444
72	3331
72	3418
72	3687
72	3648
72	3251
72	3246
72	3377
72	3674
72	3655
72	3602
72	3578
72	3517
72	2971
72	3172
72	3405
72	2439
72	3695
72	3415
72	3663
72	3682
72	3302
72	3688
72	3392
72	3587
72	3580
72	3656
72	3477
72	3593
72	3669
72	3638
72	3386
72	3697
72	3591
72	3673
72	3599
72	3699
72	3662
72	3659
72	3683
72	3696
72	3632
72	3099
72	3287
72	3643
72	3698
72	3243
72	3592
72	3617
72	3511
72	3598
72	3586
72	3686
72	3316
72	3627
72	3574
72	3664
72	3146
50	2507
50	2360
50	2579
50	2584
50	1925
50	2560
50	1885
50	2191
50	2501
50	2451
50	2558
50	2556
50	2559
50	2520
50	2568
50	2592
50	2168
50	2422
50	2469
50	2348
50	2504
50	2529
50	2600
50	2467
50	2301
50	2108
50	2544
50	2482
50	2534
50	2345
50	2516
50	2209
50	2180
50	2526
50	2315
50	2400
50	2528
50	2478
50	2201
50	2199
50	2371
50	2548
50	2398
50	2004
50	2589
50	1674
50	1742
50	1385
50	2457
50	1682
50	2582
50	2407
50	2465
50	2580
50	1974
50	2561
50	1480
50	2438
50	2225
50	2110
50	2564
50	2439
50	2459
50	2555
50	1851
50	2462
50	1566
50	2521
50	2279
50	2525
50	2250
50	2599
50	2300
50	2551
50	2420
50	2427
50	2574
50	2494
50	2380
50	2253
50	1631
50	2567
50	2157
50	2514
50	1894
50	2261
50	2188
50	2377
50	2591
50	1967
50	2112
50	2472
50	2590
50	1598
50	2572
50	2583
50	2511
50	1457
50	2489
50	1640
74	3762
74	3730
74	3765
74	3306
74	3753
74	3783
74	3665
74	3358
74	3629
74	3364
74	3608
74	3166
74	3611
74	3670
74	3767
74	3743
74	3531
74	3523
74	3330
74	3773
74	3681
74	3621
74	3772
74	3471
74	3787
74	3645
74	3522
74	3375
74	3751
74	3739
74	3564
74	3612
74	3554
74	3505
74	3708
74	3763
74	3756
74	3653
74	3758
74	3768
74	3331
74	3251
74	3792
74	3788
74	3246
74	3733
74	3377
74	3674
74	3655
74	3771
74	3602
74	3578
74	3770
74	3795
74	3747
74	3793
74	3715
74	3405
74	3744
74	3776
74	3663
74	3302
74	3740
74	3392
74	3580
74	3656
74	3738
74	3593
74	3669
74	3638
74	3780
74	3697
74	3591
74	3716
74	3786
74	3745
74	3659
74	3707
74	3683
74	3099
74	3764
74	3777
74	3243
74	3617
74	3759
74	3598
74	3742
74	3586
74	3686
74	3779
74	3703
74	3722
74	3316
74	3789
74	3627
74	3574
74	3664
74	3774
74	3146
74	3782
60	3040
60	2507
60	2360
60	3070
60	1925
60	1885
60	2969
60	3047
60	2966
60	2703
60	2978
60	3080
60	3018
60	3008
60	2922
60	2958
60	2422
60	2790
60	2824
60	2996
60	2719
60	3053
60	2504
60	2879
60	2529
60	2893
60	2690
60	2953
60	3087
60	2646
60	2946
60	2635
60	2927
60	3036
60	3015
60	3057
60	2180
60	3089
60	2400
60	3081
60	2897
60	3072
60	2855
60	2839
60	3050
60	2818
60	3011
60	3034
60	2371
60	2998
60	3076
60	3088
60	3014
60	3056
60	3063
60	3071
60	2961
60	2889
60	3061
60	2931
60	3043
60	2642
60	2876
60	3077
60	1480
60	2987
60	2940
60	2971
60	3068
60	2994
60	2439
60	3038
60	2459
60	2769
60	3055
60	2915
60	3093
60	2802
60	3098
60	2300
60	2427
60	3006
60	2494
60	3099
60	3000
60	2380
60	3062
60	3051
60	2941
60	2753
60	2789
60	2377
60	2112
60	2925
60	2956
60	2760
60	2812
60	3075
60	2572
60	2667
109	5298
109	5114
109	5128
109	5485
109	5521
109	5451
109	5339
109	5515
109	5490
109	4140
109	5463
109	5506
109	5498
109	5440
109	5447
109	5457
109	5513
109	5524
109	5545
109	5475
109	5215
109	5299
109	5526
109	5257
109	5527
109	5523
109	5344
109	5411
109	5262
109	5401
109	5540
109	5503
109	5431
109	5323
109	5525
109	5190
109	5449
109	5535
109	5550
109	4944
109	5507
109	5465
109	5329
109	4554
109	5354
109	5285
109	5381
109	4778
109	5197
109	5517
109	5508
109	4690
109	5445
109	4859
109	5512
109	4809
109	5393
109	5283
109	5361
109	5238
109	5483
109	5214
109	5450
109	5425
109	5514
109	5509
109	5240
109	5305
109	5510
109	5436
109	5041
109	5357
109	5516
109	5499
109	5265
109	5468
109	5006
109	5497
109	5263
109	4421
109	5423
109	5543
109	5359
109	5134
109	5317
109	5302
109	5125
109	5459
109	4939
109	4695
109	5291
109	5270
109	5432
109	5536
109	5489
109	5438
109	5009
109	5097
109	5481
109	5532
76	3876
76	3870
76	3762
76	3805
76	3765
76	3899
76	3823
76	3665
76	3358
76	3364
76	3166
76	3611
76	3854
76	3743
76	3852
76	3523
76	3886
76	3773
76	3856
76	3621
76	3772
76	3867
76	3471
76	3815
76	3739
76	3564
76	3818
76	3844
76	3894
76	3554
76	3505
76	3708
76	3890
76	3851
76	3763
76	3653
76	3758
76	3892
76	3792
76	3788
76	3882
76	3246
76	3733
76	3849
76	3883
76	3861
76	3602
76	3770
76	3747
76	3810
76	3793
76	3715
76	3744
76	3875
76	3820
76	3832
76	3841
76	3893
76	3859
76	3663
76	3833
76	3302
76	3580
76	3656
76	3880
76	3811
76	3638
76	3897
76	3780
76	3872
76	3591
76	3804
76	3837
76	3745
76	3659
76	3812
76	3707
76	3683
76	3834
76	3764
76	3895
76	3777
76	3243
76	3855
76	3845
76	3759
76	3824
76	3686
76	3779
76	3703
76	3816
76	3864
76	3817
76	3789
76	3627
76	3853
76	3574
76	3664
76	3774
76	3836
30	1492
30	1429
30	1528
30	1564
30	1517
30	1562
30	1548
30	1497
30	1274
30	1415
30	1423
30	1487
30	1495
30	1575
30	891
30	1368
30	1379
30	1525
30	1533
30	1482
30	1125
30	1576
30	1570
30	1593
30	1390
30	1527
30	1449
30	1588
30	1512
30	1574
30	1486
30	1477
30	1523
30	1579
30	1284
30	1538
30	1375
30	1518
30	1260
30	1504
30	1385
30	1568
30	1552
30	1458
30	1403
30	1402
30	1409
30	1567
30	1582
30	1480
30	1217
30	1324
30	1222
30	1585
30	1422
30	1414
30	1434
30	1412
30	1566
30	1569
30	1590
30	1591
30	1558
30	1349
30	1514
30	1524
30	1332
30	1456
30	1394
30	1560
30	1242
30	1365
30	1505
30	1587
30	1571
30	1473
30	1586
30	1227
30	1453
30	1508
30	1446
30	1596
30	1594
30	1519
30	1561
30	1475
30	1478
30	1534
30	1399
30	1281
30	1178
30	1598
30	1573
30	902
30	1592
30	1457
30	1388
30	1546
30	1474
30	1411
71	3369
71	3446
71	3480
71	3483
71	3432
71	3306
71	3484
71	3607
71	3509
71	3527
71	3358
71	3629
71	3364
71	3608
71	3166
71	3611
71	3637
71	3507
71	3626
71	3380
71	3531
71	2790
71	3309
71	3473
71	3601
71	3649
71	3523
71	3330
71	3510
71	3356
71	3621
71	3526
71	3471
71	3645
71	3522
71	3375
71	3534
71	3595
71	3564
71	3633
71	3641
71	3385
71	3612
71	3554
71	3371
71	3505
71	3482
71	3444
71	3331
71	3418
71	3648
71	3251
71	3425
71	3246
71	3623
71	3377
71	3640
71	3602
71	3604
71	3578
71	3517
71	3115
71	2971
71	3241
71	3172
71	3405
71	2439
71	3415
71	3462
71	3302
71	3392
71	3587
71	3580
71	3477
71	3616
71	3593
71	3638
71	3386
71	3252
71	3591
71	3599
71	3481
71	3632
71	3099
71	3287
71	3643
71	3243
71	3592
71	3617
71	3511
71	3598
71	3586
71	3316
71	3546
71	3627
71	3636
71	3574
71	3394
71	3146
71	3512
54	2507
54	2360
54	2671
54	2717
54	1925
54	1885
54	2191
54	2663
54	2559
54	2759
54	2520
54	2681
54	2703
54	2631
54	2422
54	2790
54	2719
54	2348
54	2768
54	2504
54	2529
54	2301
54	2690
54	2664
54	2108
54	2607
54	2646
54	2544
54	2482
54	2715
54	2635
54	2209
54	2180
54	2653
54	2781
54	2775
54	2400
54	2765
54	2605
54	2778
54	2718
54	2732
54	2371
54	2720
54	2751
54	2611
54	2742
54	2004
54	1742
54	1385
54	1682
54	2794
54	2783
54	2465
54	2642
54	2647
54	2797
54	2561
54	1480
54	2627
54	2737
54	2726
54	2709
54	2739
54	2439
54	2700
54	2459
54	2609
54	2769
54	2279
54	2300
54	2784
54	2551
54	2427
54	2693
54	2494
54	2380
54	2567
54	2735
54	2753
54	1894
54	2261
54	2789
54	2761
54	2188
54	2377
54	2792
54	2591
54	2112
54	2777
54	2472
54	2618
54	2762
54	2760
54	2572
54	2684
54	2489
54	2650
54	2738
54	2667
108	5298
108	5114
108	5128
108	5485
108	5026
108	5451
108	5339
108	5490
108	4140
108	5463
108	5476
108	5479
108	5461
108	5498
108	5440
108	5447
108	5457
108	5470
108	5418
108	5475
108	5215
108	5299
108	5257
108	5155
108	5495
108	5344
108	5411
108	5269
108	5262
108	5401
108	5431
108	5471
108	5340
108	5323
108	5190
108	5449
108	5482
108	4944
108	5465
108	5329
108	4554
108	5354
108	5285
108	5381
108	4778
108	5046
108	5197
108	4690
108	5445
108	4859
108	5170
108	5210
108	4809
108	5472
108	5393
108	5283
108	5361
108	5238
108	5483
108	4997
108	5214
108	5450
108	5425
108	5240
108	5392
108	5305
108	5273
108	5436
108	5041
108	5357
108	5467
108	5499
108	5265
108	5468
108	5006
108	5426
108	5497
108	5263
108	4421
108	5423
108	5359
108	5134
108	5317
108	5302
108	5125
108	5456
108	5459
108	5494
108	4939
108	4695
108	5291
108	5270
108	5432
108	5489
108	5438
108	5009
108	5375
108	5097
108	5481
108	5446
34	1743
34	1751
34	1787
34	1783
34	1629
34	1756
34	1784
34	1772
34	1767
34	1696
34	1775
34	1487
34	1710
34	1765
34	1379
34	1666
34	1525
34	1533
34	1660
34	1593
34	1662
34	1727
34	1687
34	1684
34	1770
34	1720
34	1607
34	1669
34	1724
34	1746
34	1702
34	1738
34	1799
34	1674
34	1742
34	1791
34	1385
34	1736
34	1667
34	1682
34	1659
34	1403
34	1409
34	1769
34	1567
34	1582
34	1758
34	1480
34	1797
34	1740
34	1781
34	1731
34	1766
34	1637
34	1697
34	1222
34	1785
34	1647
34	1434
34	1782
34	1566
34	1569
34	1734
34	1590
34	1591
34	1795
34	1558
34	1719
34	1786
34	1794
34	1739
34	1601
34	1456
34	1394
34	1798
34	1242
34	1621
34	1771
34	1587
34	1631
34	1453
34	1695
34	1644
34	1752
34	1614
34	1519
34	1800
34	1399
34	1281
34	1598
34	1592
34	1652
34	1654
34	1457
34	1640
34	1388
34	1546
34	1709
34	1602
34	1762
0	67
0	78
0	27
0	40
0	44
0	66
0	95
0	21
0	37
0	58
0	52
0	15
0	92
0	84
0	53
0	12
0	41
0	91
0	77
0	38
0	64
0	19
0	85
0	49
0	45
0	86
0	35
0	88
0	70
0	80
0	17
0	23
0	57
0	39
0	62
0	22
0	29
0	4
0	76
0	25
0	61
0	60
0	81
0	73
0	72
0	89
0	51
0	3
0	11
0	24
0	10
0	33
0	56
0	75
0	59
0	43
0	47
0	32
0	74
0	90
0	99
0	7
0	1
0	5
0	26
0	13
0	71
0	31
0	63
0	54
0	100
0	6
0	96
0	82
0	48
0	83
0	79
0	69
0	87
0	46
0	18
0	20
0	94
0	16
0	36
0	14
0	34
0	9
0	28
0	68
0	98
0	93
0	30
0	97
0	55
0	65
0	50
0	8
0	42
0	2
87	4425
87	4019
87	4345
87	4235
87	4114
87	4411
87	4368
87	4268
87	4342
87	4042
87	4240
87	4441
87	4005
87	4279
87	4140
87	4101
87	4416
87	4367
87	4312
87	4408
87	4276
87	4448
87	4003
87	4267
87	4352
87	4186
87	4449
87	4308
87	4363
87	4147
87	3935
87	3970
87	4426
87	4395
87	4306
87	4287
87	4442
87	4396
87	4014
87	3968
87	4436
87	4199
87	4257
87	4392
87	4431
87	4202
87	4337
87	4146
87	4379
87	4377
87	4444
87	4440
87	4230
87	4109
87	4052
87	4258
87	4399
87	4407
87	3849
87	4359
87	4211
87	4446
87	4126
87	4222
87	4413
87	4371
87	4193
87	4438
87	3832
87	4372
87	3893
87	4423
87	4356
87	3975
87	4325
87	4424
87	3897
87	4445
87	4386
87	4358
87	4348
87	4422
87	4298
87	4414
87	4231
87	4447
87	3683
87	4443
87	4402
87	4354
87	4421
87	4404
87	4262
87	4016
87	4314
87	4153
87	4410
87	4302
87	4417
87	4253
51	2601
51	2507
51	2360
51	2579
51	1925
51	1885
51	2191
51	2602
51	2615
51	2558
51	2559
51	2520
51	2568
51	2168
51	2631
51	2422
51	2469
51	2348
51	2504
51	2529
51	2301
51	2108
51	2607
51	2646
51	2544
51	2482
51	2635
51	2345
51	2516
51	2209
51	2180
51	2526
51	2400
51	2528
51	2605
51	2478
51	2201
51	2199
51	2371
51	2398
51	2611
51	2004
51	2589
51	2637
51	1742
51	1385
51	2457
51	1682
51	2582
51	2407
51	2465
51	2603
51	2642
51	2580
51	1974
51	2647
51	2561
51	1480
51	2627
51	2438
51	2610
51	2110
51	2564
51	2439
51	2459
51	2609
51	1851
51	1566
51	2279
51	2599
51	2604
51	2300
51	2626
51	2551
51	2420
51	2427
51	2574
51	2494
51	2380
51	2253
51	1631
51	2567
51	2157
51	2514
51	1894
51	2261
51	2188
51	2638
51	2377
51	2591
51	2112
51	2472
51	2618
51	2590
51	1598
51	2572
51	2511
51	1457
51	2489
51	2650
79	4019
79	3991
79	3978
79	3762
79	4015
79	3765
79	3899
79	4042
79	4005
79	3952
79	3665
79	4027
79	3358
79	4037
79	4039
79	3854
79	3960
79	3956
79	3743
79	4003
79	3523
79	4038
79	3886
79	3967
79	3856
79	3935
79	3471
79	3997
79	3970
79	3993
79	3948
79	3927
79	4014
79	3968
79	3505
79	4047
79	3763
79	3653
79	3984
79	4049
79	3792
79	3788
79	3924
79	3849
79	3883
79	3987
79	3982
79	3953
79	3861
79	4010
79	4041
79	4025
79	4007
79	3602
79	3747
79	4033
79	3810
79	3959
79	3715
79	3963
79	4023
79	3964
79	4046
79	3972
79	3820
79	3832
79	3841
79	3893
79	3302
79	3656
79	3954
79	3975
79	3897
79	3872
79	3912
79	4048
79	4011
79	3837
79	3683
79	4017
79	4024
79	3895
79	4029
79	3981
79	4028
79	3824
79	4016
79	3988
79	3950
79	3779
79	3929
79	4013
79	3816
79	3864
79	3789
79	3627
79	3958
79	3971
79	4001
79	3943
35	1743
35	1806
35	1751
35	1787
35	1629
35	1756
35	1784
35	1841
35	1767
35	1807
35	1815
35	1379
35	1831
35	1666
35	1525
35	1533
35	1660
35	1593
35	1662
35	1823
35	1727
35	1684
35	1820
35	1770
35	1607
35	1810
35	1669
35	1724
35	1702
35	1801
35	1738
35	1799
35	1674
35	1742
35	1791
35	1385
35	1736
35	1667
35	1682
35	1659
35	1805
35	1403
35	1409
35	1769
35	1567
35	1582
35	1758
35	1480
35	1849
35	1797
35	1824
35	1740
35	1809
35	1697
35	1222
35	1785
35	1850
35	1647
35	1434
35	1782
35	1566
35	1734
35	1591
35	1795
35	1558
35	1719
35	1794
35	1739
35	1844
35	1601
35	1456
35	1798
35	1242
35	1828
35	1771
35	1587
35	1829
35	1631
35	1453
35	1816
35	1695
35	1644
35	1845
35	1752
35	1614
35	1827
35	1519
35	1840
35	1800
35	1399
35	1825
35	1281
35	1598
35	1592
35	1654
35	1457
35	1640
35	1388
35	1709
35	1762
82	4019
82	4174
82	3991
82	4114
82	4015
82	4150
82	3899
82	4123
82	4042
82	4096
82	4005
82	4140
82	4187
82	4101
82	4074
82	4178
82	4188
82	4151
82	3854
82	4067
82	4003
82	4159
82	4186
82	4166
82	4098
82	4175
82	4147
82	3935
82	4180
82	3997
82	3970
82	4198
82	4102
82	3948
82	4078
82	4014
82	3968
82	4127
82	4162
82	4199
82	4173
82	4144
82	4049
82	4075
82	4106
82	4146
82	3792
82	4109
82	4052
82	4148
82	3849
82	3987
82	3861
82	4126
82	4041
82	4143
82	4007
82	3602
82	4193
82	4033
82	4172
82	4061
82	3964
82	4046
82	4167
82	4191
82	3832
82	4117
82	3893
82	4171
82	4071
82	3975
82	4124
82	3897
82	4176
82	4156
82	4011
82	4060
82	4120
82	3683
82	4194
82	4119
82	4165
82	4181
82	4092
82	4016
82	3950
82	3779
82	4153
82	4116
82	4160
82	3816
82	4169
82	3864
82	4121
82	4170
82	3627
82	4118
82	3971
82	4001
38	1900
38	1925
38	1885
38	1756
38	1988
38	1841
38	1914
38	1950
38	1965
38	1959
38	1937
38	1767
38	1999
38	1807
38	1957
38	1993
38	1926
38	1871
38	1815
38	1962
38	1831
38	1666
38	1902
38	1983
38	1662
38	1977
38	1823
38	1727
38	1899
38	1770
38	1932
38	1724
38	1702
38	1738
38	1674
38	1742
38	1791
38	1980
38	1385
38	1736
38	1682
38	1659
38	1974
38	1409
38	1862
38	1867
38	1480
38	1908
38	1949
38	1824
38	1809
38	1906
38	1873
38	1785
38	1851
38	1647
38	1986
38	1566
38	1918
38	1984
38	1978
38	1591
38	1719
38	1936
38	1794
38	1912
38	1969
38	1601
38	1456
38	1798
38	1960
38	1896
38	1242
38	1989
38	1828
38	1998
38	1587
38	1915
38	1829
38	1631
38	1894
38	1961
38	1644
38	1910
38	1519
38	1967
38	1941
38	1800
38	1399
38	1855
38	1825
38	1598
38	1897
38	1592
38	1654
38	1457
38	1640
38	1858
38	1762
38	1881
20	1091
20	1059
20	938
20	1094
20	1062
20	824
20	1093
20	895
20	861
20	1008
20	1084
20	374
20	1100
20	708
20	1014
20	1074
20	891
20	933
20	1002
20	831
20	965
20	1050
20	1068
20	801
20	941
20	1081
20	711
20	1043
20	901
20	909
20	1083
20	984
20	988
20	1026
20	511
20	1060
20	398
20	907
20	862
20	1072
20	613
20	741
20	854
20	1077
20	1001
20	1089
20	1067
20	1075
20	1069
20	968
20	713
20	924
20	925
20	766
20	773
20	980
20	1017
20	979
20	827
20	956
20	1090
20	1003
20	1087
20	697
20	951
20	997
20	1092
20	967
20	894
20	998
20	1038
20	1079
20	978
20	1039
20	1053
20	1042
20	836
20	1096
20	986
20	1021
20	1044
20	1099
20	1088
20	816
20	868
20	764
20	1034
20	1027
20	1064
20	774
20	1073
20	963
20	718
20	791
20	981
20	883
20	902
20	1098
20	320
[truncated: 9,001 more rows]
