# Supplementary material for: Environmental influences on evolvable robots
Source: PLoS One. 2020 May 29;15(5):e0233848. doi: 10.1371/journal.pone.0233848 (PMC7259730; doi:10.1371/journal.pone.0233848)
Supplement: S1 Dataset — (ZIP) [file pone.0233848.s003.zip › data_plosone/snapshots_ids_seasonal_plane_14.tsv]

generation	robot_id
72	3326
72	3680
72	3582
72	3480
72	3179
72	3334
72	3527
72	3209
72	3629
72	3667
72	3670
72	3685
72	3572
72	3472
72	3691
72	3262
72	3657
72	3644
72	3473
72	3601
72	3086
72	3330
72	3440
72	3464
72	2893
72	3087
72	3666
72	3510
72	3296
72	3596
72	3497
72	3526
72	3393
72	3693
72	3613
72	3639
72	3522
72	3651
72	3414
72	3595
72	3537
72	3633
72	2979
72	3612
72	3554
72	3684
72	3449
72	3482
72	3034
72	3500
72	3653
72	3261
72	3514
72	3418
72	3594
72	3646
72	3221
72	3604
72	3675
72	2740
72	3539
72	3157
72	3176
72	3544
72	3682
72	3506
72	3230
72	3656
72	3477
72	3669
72	3576
72	3591
72	3631
72	3650
72	2916
72	3599
72	3476
72	3662
72	3683
72	3630
72	3658
72	3696
72	3121
72	3389
72	3540
72	3643
72	3332
72	3698
72	3694
72	3555
72	3475
72	3660
72	3363
72	3378
72	3276
72	3137
72	2954
72	3636
72	2883
72	3664
50	2326
50	2598
50	2507
50	2579
50	2382
50	2584
50	2560
50	2295
50	2501
50	2372
50	2498
50	2473
50	2451
50	2505
50	2592
50	2168
50	2566
50	2359
50	2395
50	2540
50	2428
50	2204
50	2577
50	2424
50	2422
50	2348
50	2508
50	2529
50	2581
50	2431
50	2496
50	1852
50	2441
50	2413
50	2343
50	2516
50	2518
50	2276
50	2099
50	2483
50	2394
50	2474
50	2557
50	2408
50	2570
50	2524
50	2368
50	2355
50	2370
50	2455
50	2457
50	1638
50	2546
50	2434
50	2563
50	2418
50	2438
50	2344
50	2266
50	2336
50	2575
50	2564
50	2499
50	2538
50	2429
50	2509
50	2495
50	2437
50	2234
50	2588
50	2279
50	2522
50	2329
50	2170
50	2513
50	2551
50	2159
50	2547
50	2425
50	2211
50	2493
50	1915
50	2567
50	2519
50	2423
50	2586
50	2325
50	2573
50	2383
50	2446
50	2543
50	2313
50	2152
50	2452
50	2515
50	2387
50	2222
50	2572
50	2511
50	2489
74	3724
74	3709
74	3680
74	3480
74	3179
74	3729
74	3334
74	3761
74	3209
74	3629
74	3726
74	3760
74	3766
74	3767
74	3572
74	3472
74	3743
74	3691
74	3657
74	3473
74	3086
74	3330
74	3440
74	3464
74	2893
74	3087
74	3666
74	3510
74	3296
74	3596
74	3526
74	3772
74	3393
74	3613
74	3522
74	3651
74	3739
74	3595
74	3633
74	3721
74	3790
74	2979
74	3612
74	3554
74	3735
74	3752
74	3449
74	3708
74	3728
74	3763
74	3500
74	3514
74	3418
74	3788
74	3706
74	3221
74	3702
74	3770
74	3795
74	3747
74	3793
74	2740
74	3539
74	3744
74	3157
74	3682
74	3506
74	3784
74	3656
74	3780
74	3576
74	3591
74	3631
74	2916
74	3778
74	3476
74	3662
74	3658
74	3764
74	3741
74	3540
74	3791
74	3332
74	3777
74	3694
74	3555
74	3475
74	3759
74	3660
74	3363
74	3703
74	3378
74	3797
74	3137
74	2954
74	3701
74	3713
74	2883
74	3664
74	3782
60	2601
60	3040
60	3065
60	3070
60	3058
60	3067
60	2579
60	3094
60	2868
60	2803
60	2759
60	2966
60	2863
60	2958
60	3022
60	2964
60	3086
60	2893
60	3064
60	3007
60	3087
60	3078
60	2607
60	3054
60	2932
60	2983
60	3048
60	3015
60	2755
60	3057
60	2959
60	2752
60	3032
60	3041
60	3092
60	3089
60	2766
60	2979
60	2855
60	2839
60	2818
60	3011
60	2949
60	3034
60	3100
60	2741
60	2950
60	3021
60	3071
60	3061
60	2754
60	3027
60	3079
60	2756
60	2725
60	2740
60	2861
60	2971
60	3068
60	3095
60	2945
60	3038
60	2936
60	3055
60	2976
60	2926
60	2688
60	2673
60	2657
60	2894
60	2916
60	3037
60	2669
60	3016
60	2551
60	2891
60	3090
60	2547
60	3099
60	3066
60	3001
60	3023
60	3062
60	2708
60	3085
60	3052
60	2886
60	2753
60	2963
60	3030
60	2925
60	2954
60	2895
60	2731
60	3073
60	2935
60	2990
60	2883
60	2821
60	2974
76	3876
76	3724
76	3870
76	3709
76	3680
76	3814
76	3885
76	3808
76	3179
76	3729
76	3878
76	3334
76	3823
76	3761
76	3629
76	3854
76	3726
76	3766
76	3767
76	3888
76	3472
76	3657
76	3473
76	3086
76	3330
76	3440
76	3464
76	2893
76	3886
76	3087
76	3865
76	3510
76	3296
76	3856
76	3596
76	3831
76	3526
76	3867
76	3613
76	3868
76	3818
76	3633
76	3721
76	3894
76	3790
76	2979
76	3838
76	3612
76	3449
76	3890
76	3851
76	3763
76	3500
76	3826
76	3869
76	3514
76	3418
76	3882
76	3896
76	3706
76	3866
76	3883
76	3747
76	3810
76	3793
76	2740
76	3884
76	3539
76	3157
76	3832
76	3841
76	3682
76	3784
76	3656
76	3879
76	3872
76	3591
76	3631
76	3804
76	2916
76	3778
76	3813
76	3812
76	3891
76	3764
76	3887
76	3555
76	3821
76	3475
76	3860
76	3824
76	3363
76	3863
76	3378
76	3797
76	3137
76	2954
76	3713
76	2883
76	3782
30	1429
30	1528
30	1599
30	1461
30	1336
30	1600
30	1407
30	1381
30	1216
30	1562
30	1194
30	1009
30	1537
30	1487
30	1551
30	1575
30	1241
30	1351
30	1368
30	1435
30	1432
30	1243
30	1445
30	1553
30	1145
30	1593
30	1544
30	1578
30	1449
30	1384
30	1501
30	1563
30	1512
30	1486
30	1454
30	1529
30	1523
30	1579
30	1286
30	1167
30	1532
30	1077
30	1058
30	1260
30	1067
30	1504
30	1469
30	1467
30	1425
30	1101
30	1205
30	1522
30	1582
30	1353
30	1572
30	1330
30	1450
30	1251
30	1460
30	1366
30	1414
30	1268
30	1114
30	998
30	1569
30	1392
30	1206
30	1590
30	1591
30	1558
30	1327
30	1382
30	1524
30	1332
30	1465
30	1505
30	1303
30	1444
30	1227
30	1508
30	1530
30	813
30	1596
30	1595
30	1027
30	1519
30	1534
30	1462
30	1226
30	1555
30	1399
30	1565
30	1598
30	1427
30	1457
30	1546
30	1496
30	931
30	1474
30	1557
71	3326
71	3582
71	3480
71	3179
71	3532
71	3558
71	3618
71	3334
71	3527
71	3209
71	3629
71	3634
71	3637
71	3561
71	3572
71	3472
71	3262
71	3644
71	3266
71	3473
71	3601
71	3086
71	3649
71	3330
71	3440
71	3464
71	2893
71	3087
71	3510
71	3296
71	3596
71	3497
71	3526
71	3393
71	3613
71	3222
71	3639
71	3522
71	3414
71	3595
71	3609
71	3254
71	3537
71	3633
71	2979
71	3612
71	3554
71	3449
71	3482
71	3034
71	3500
71	3261
71	3514
71	3418
71	3594
71	3648
71	3622
71	3646
71	3221
71	3602
71	3604
71	3138
71	2740
71	3539
71	3157
71	3176
71	3544
71	3506
71	3230
71	3461
71	3477
71	3625
71	3576
71	3591
71	3631
71	3650
71	2916
71	3599
71	3476
71	3630
71	3121
71	3389
71	3540
71	3643
71	3332
71	3555
71	3617
71	3475
71	3363
71	3543
71	3528
71	3378
71	3276
71	3137
71	2954
71	3636
71	3574
71	3585
71	2883
71	3394
54	2617
54	2326
54	2598
54	2601
54	2671
54	2579
54	2785
54	2776
54	2723
54	2498
54	2771
54	2759
54	2592
54	2168
54	2703
54	2621
54	2676
54	2682
54	2748
54	2422
54	2719
54	2690
54	2496
54	1852
54	2607
54	2608
54	2343
54	2730
54	2516
54	2755
54	2767
54	2781
54	2660
54	2752
54	2775
54	2766
54	2765
54	2636
54	2666
54	2474
54	2712
54	2706
54	2570
54	2686
54	2751
54	2782
54	2786
54	2733
54	2741
54	2799
54	2754
54	2797
54	2780
54	2563
54	2418
54	2756
54	2725
54	2770
54	2709
54	2740
54	2745
54	2266
54	2739
54	2336
54	2795
54	2692
54	2769
54	2437
54	2678
54	2705
54	2721
54	2779
54	2654
54	2688
54	2793
54	2673
54	2657
54	2747
54	2669
54	2604
54	2784
54	2551
54	2159
54	2547
54	2425
54	2493
54	2708
54	2519
54	2753
54	2773
54	2638
54	2573
54	2383
54	2446
54	2757
54	2695
54	2696
54	2731
54	2760
54	2572
34	1642
34	1787
34	1528
34	1625
34	1676
34	1336
34	1760
34	1629
34	1600
34	1756
34	1381
34	1784
34	1216
34	1562
34	1772
34	1793
34	1723
34	1759
34	1726
34	1775
34	1368
34	1765
34	1666
34	1761
34	1717
34	1544
34	1578
34	1672
34	1754
34	1693
34	1773
34	1778
34	1501
34	1648
34	1512
34	1486
34	1763
34	1523
34	1689
34	1626
34	1738
34	1757
34	1674
34	1791
34	1469
34	1659
34	1638
34	1748
34	1671
34	1685
34	1664
34	1701
34	1675
34	1789
34	1797
34	1781
34	1450
34	1796
34	1697
34	1627
34	1677
34	1776
34	1792
34	1782
34	1206
34	1670
34	1795
34	1668
34	1786
34	1794
34	1641
34	1524
34	1798
34	1303
34	1617
34	1713
34	1730
34	1707
34	1732
34	1753
34	1729
34	1644
34	1620
34	1711
34	1595
34	1768
34	1752
34	1657
34	1534
34	1800
34	1226
34	1598
34	1427
34	1652
34	1635
34	1546
34	1496
34	1709
34	1700
34	1557
0	67
0	78
0	27
0	40
0	44
0	66
0	95
0	21
0	37
0	58
0	52
0	15
0	92
0	84
0	53
0	12
0	41
0	91
0	77
0	38
0	64
0	19
0	85
0	49
0	45
0	86
0	35
0	88
0	70
0	80
0	17
0	23
0	57
0	39
0	62
0	22
0	29
0	4
0	76
0	25
0	61
0	60
0	81
0	73
0	72
0	89
0	51
0	3
0	11
0	24
0	10
0	33
0	56
0	75
0	59
0	43
0	47
0	32
0	74
0	90
0	99
0	7
0	1
0	5
0	26
0	13
0	71
0	31
0	63
0	54
0	100
0	6
0	96
0	82
0	48
0	83
0	79
0	69
0	87
0	46
0	18
0	20
0	94
0	16
0	36
0	14
0	34
0	9
0	28
0	68
0	98
0	93
0	30
0	97
0	55
0	65
0	50
0	8
0	42
0	2
87	4370
87	3724
87	4345
87	4150
87	4320
87	4070
87	4268
87	4441
87	4355
87	3629
87	4178
87	4188
87	4367
87	4110
87	4408
87	4321
87	3960
87	3657
87	4267
87	3473
87	4154
87	4215
87	4197
87	3464
87	2893
87	3941
87	4177
87	3865
87	4285
87	3867
87	4415
87	4079
87	4296
87	4426
87	3613
87	3868
87	4365
87	4429
87	4301
87	4412
87	4353
87	4374
87	4442
87	4430
87	4199
87	4257
87	4431
87	3826
87	3514
87	4444
87	4288
87	4437
87	4427
87	4258
87	4399
87	3706
87	4407
87	4323
87	4359
87	4446
87	4413
87	4371
87	4393
87	4131
87	4438
87	4315
87	3539
87	4191
87	4372
87	4420
87	3784
87	4325
87	4424
87	4305
87	4311
87	4358
87	4247
87	4348
87	3778
87	3926
87	4414
87	3813
87	4447
87	4443
87	4434
87	4218
87	4402
87	4354
87	3981
87	4043
87	4314
87	4334
87	4302
87	4417
87	4204
87	4307
87	4418
87	4118
87	4419
87	4183
51	2617
51	2326
51	2598
51	2601
51	2640
51	2507
51	2579
51	2560
51	2295
51	2501
51	2372
51	2498
51	2602
51	2615
51	2451
51	2592
51	2168
51	2395
51	2540
51	2621
51	2428
51	2622
51	2577
51	2424
51	2422
51	2628
51	2508
51	2529
51	2431
51	2496
51	1852
51	2441
51	2641
51	2607
51	2413
51	2635
51	2608
51	2343
51	2516
51	2518
51	2276
51	2606
51	2394
51	2636
51	2474
51	2639
51	2408
51	2623
51	2570
51	2524
51	2619
51	2368
51	2355
51	1638
51	2612
51	2546
51	2647
51	2434
51	2563
51	2418
51	2620
51	2438
51	2344
51	2266
51	2632
51	2336
51	2509
51	2495
51	2437
51	2234
51	2588
51	2522
51	2513
51	2648
51	2604
51	2644
51	2551
51	2159
51	2547
51	2425
51	2211
51	2493
51	2519
51	2423
51	2586
51	2634
51	2325
51	2630
51	2638
51	2573
51	2383
51	2446
51	2543
51	2313
51	2152
51	2452
51	2222
51	2572
51	2489
51	2650
79	3724
79	3709
79	3680
79	3991
79	3334
79	4042
79	3761
79	4005
79	4040
79	3911
79	3629
79	3854
79	3726
79	3960
79	3888
79	3472
79	3956
79	3657
79	3473
79	3440
79	3464
79	2893
79	3941
79	4012
79	4020
79	3865
79	3510
79	3296
79	3856
79	3596
79	3526
79	3867
79	3970
79	3993
79	3613
79	3868
79	4050
79	4030
79	3979
79	3927
79	3721
79	3894
79	3968
79	3612
79	3449
79	3826
79	3514
79	4049
79	4009
79	3882
79	3706
79	3866
79	3982
79	3903
79	3931
79	3925
79	4007
79	3962
79	3921
79	3810
79	3959
79	4031
79	3964
79	3539
79	3157
79	3841
79	3682
79	3784
79	4032
79	3975
79	3591
79	3631
79	3804
79	4048
79	3778
79	3926
79	3813
79	4017
79	3887
79	4036
79	3555
79	3981
79	4006
79	3821
79	3475
79	3860
79	4043
79	4016
79	3988
79	3363
79	3929
79	3863
79	3137
79	3908
79	3973
79	3713
79	3971
79	3934
79	4001
79	3933
35	1642
35	1787
35	1528
35	1625
35	1676
35	1336
35	1760
35	1803
35	1629
35	1381
35	1784
35	1841
35	1216
35	1562
35	1772
35	1723
35	1759
35	1832
35	1726
35	1775
35	1847
35	1821
35	1837
35	1368
35	1765
35	1831
35	1846
35	1761
35	1717
35	1544
35	1578
35	1823
35	1754
35	1693
35	1773
35	1778
35	1822
35	1648
35	1512
35	1486
35	1808
35	1523
35	1811
35	1791
35	1469
35	1659
35	1638
35	1748
35	1671
35	1685
35	1664
35	1701
35	1675
35	1789
35	1797
35	1824
35	1809
35	1781
35	1450
35	1833
35	1697
35	1627
35	1677
35	1792
35	1804
35	1782
35	1668
35	1786
35	1641
35	1844
35	1524
35	1838
35	1798
35	1812
35	1828
35	1802
35	1713
35	1707
35	1732
35	1753
35	1839
35	1729
35	1620
35	1711
35	1827
35	1657
35	1840
35	1534
35	1800
35	1226
35	1819
35	1598
35	1427
35	1652
35	1635
35	1835
35	1546
35	1496
35	1709
35	1700
82	3724
82	4179
82	4150
82	4134
82	4184
82	4142
82	4070
82	3334
82	3761
82	4125
82	4005
82	4040
82	3911
82	4158
82	3629
82	4178
82	4188
82	4110
82	3854
82	3960
82	3888
82	3472
82	3956
82	3657
82	3473
82	4154
82	4197
82	3440
82	3464
82	2893
82	3941
82	4012
82	4159
82	4186
82	4020
82	4177
82	4166
82	3865
82	3510
82	3296
82	4175
82	3596
82	3526
82	3867
82	4079
82	4180
82	3993
82	4198
82	3613
82	3868
82	4050
82	3721
82	3894
82	4152
82	4130
82	4199
82	3449
82	3826
82	3514
82	3882
82	3706
82	3866
82	4085
82	3962
82	4131
82	4068
82	3964
82	3539
82	3157
82	4191
82	4189
82	4171
82	3784
82	3975
82	4112
82	3591
82	4156
82	4069
82	3778
82	4060
82	4108
82	3926
82	4145
82	3813
82	4182
82	4119
82	4036
82	3981
82	3821
82	3860
82	4043
82	3363
82	4192
82	3137
82	4169
82	3908
82	4118
82	4183
82	4001
82	4088
38	1996
38	1528
38	1951
38	1884
38	1987
38	1988
38	1942
38	1857
38	1784
38	1975
38	1841
38	1965
38	1723
38	1995
38	1907
38	1832
38	1999
38	1917
38	1993
38	1926
38	1821
38	1916
38	1368
38	1852
38	1831
38	1902
38	1923
38	1929
38	1977
38	1971
38	1966
38	1909
38	1823
38	1754
38	1931
38	1954
38	1512
38	1930
38	2000
38	1997
38	1811
38	1861
38	1981
38	1638
38	1890
38	1671
38	1685
38	1974
38	1701
38	1862
38	1675
38	1973
38	1797
38	1854
38	1943
38	1938
38	1450
38	1933
38	1833
38	1906
38	1889
38	1851
38	1939
38	1782
38	1986
38	1972
38	1984
38	1978
38	1786
38	1944
38	1641
38	1921
38	1969
38	1844
38	1838
38	1960
38	1994
38	1866
38	1998
38	1877
38	1915
38	1958
38	1753
38	1976
38	1953
38	1924
38	1910
38	1903
38	1905
38	1967
38	1840
38	1534
38	1964
38	1800
38	1855
38	1882
38	1893
38	1872
38	1940
38	1963
20	952
20	1091
20	945
20	1059
20	974
20	905
20	1035
20	1094
20	1007
20	1055
20	1093
20	955
20	1013
20	1056
20	1008
20	954
20	1009
20	1084
20	904
20	1010
20	1100
20	1014
20	1074
20	1061
20	1070
20	985
20	928
20	933
20	1002
20	903
20	1052
20	837
20	1065
20	1051
20	1050
20	983
20	1048
20	1012
20	962
20	1015
20	752
20	973
20	988
20	982
20	1060
20	1016
20	900
20	916
20	1080
20	646
20	1095
20	845
20	1077
20	1001
20	1058
20	1067
20	863
20	1069
20	968
20	1082
20	874
20	924
20	990
20	944
20	971
20	980
20	877
20	1017
20	800
20	749
20	1097
20	939
20	1090
20	1087
20	894
20	998
20	906
20	636
20	1030
20	1020
20	978
20	964
20	1053
20	1042
20	1021
20	870
20	1088
20	675
20	1018
20	813
20	950
20	1034
20	1027
20	948
20	1064
20	963
20	931
20	821
20	826
20	1006
64	3216
64	3232
64	3067
64	3151
64	3299
64	3179
64	3282
64	3209
64	3277
64	3166
64	2958
64	3262
64	3214
64	2964
64	3266
64	3188
64	3086
64	2893
64	3169
64	3007
64	3087
64	3247
64	3264
64	3234
64	3296
64	3054
64	2983
64	3260
64	3222
64	2755
64	3205
64	3194
64	2752
64	3254
64	2979
64	3244
64	2839
64	3113
64	2818
64	3273
64	3257
64	3034
64	3261
64	3111
64	3295
64	2741
64	2950
64	3153
64	3021
64	3281
64	3270
64	3114
64	3221
64	3027
64	2756
64	2725
64	3138
64	2740
64	3095
64	3172
64	2945
64	3248
64	3157
64	3176
64	3230
64	3288
64	3109
64	2976
64	2673
64	2657
64	3280
64	2894
64	3269
64	2916
64	2669
64	2551
64	2891
64	3168
64	3001
64	3121
64	3287
64	3158
64	2963
64	3286
64	3132
64	3217
64	3276
64	3137
64	2925
64	2954
64	3154
64	2731
64	3143
64	2935
64	2990
64	2883
64	3297
64	3289
64	3193
64	2974
84	3724
84	4150
84	4134
84	4070
84	3334
84	4268
84	3761
84	4125
84	4279
84	4040
84	3911
84	3629
84	4178
84	4188
84	4295
84	4294
84	4110
84	4276
84	3854
84	3960
84	3888
84	3472
84	4242
84	3956
84	3657
84	4267
84	3473
84	4154
84	4215
84	4254
84	4197
84	3464
84	2893
84	3941
84	4177
84	4256
84	3865
84	4285
84	4209
84	3526
84	4212
84	3867
84	4079
84	4296
84	3613
84	3868
84	4273
84	4225
84	3894
84	4199
84	4257
84	4255
84	3826
84	3514
84	4266
84	4288
84	3882
84	4264
84	4258
84	3706
84	3866
84	4246
84	4131
84	4265
84	4210
84	3539
84	4248
84	3157
84	4191
84	3784
84	3591
84	4156
84	4238
84	4247
84	3778
84	4060
84	4108
84	3926
84	4298
84	3813
84	4270
84	4218
84	4036
84	3981
84	3821
84	4281
84	3860
84	4043
84	3363
84	4192
84	4220
84	4223
84	4284
84	4204
84	4118
84	4183
84	4286
84	4001
84	4253
84	4243
77	3724
77	3709
77	3680
77	3885
77	3878
77	3334
77	3761
77	3911
77	3629
77	3854
77	3726
77	3888
77	3472
77	3657
77	3473
77	3923
77	3440
77	3464
77	2893
77	3941
77	3087
77	3865
77	3510
77	3296
77	3856
77	3596
77	3831
77	3526
77	3867
77	3613
77	3919
77	3868
77	3927
77	3721
77	3894
77	3790
77	2979
77	3612
77	3449
77	3932
77	3890
77	3851
77	3763
77	3920
77	3826
77	3514
77	3907
77	3882
77	3706
77	3866
77	3883
77	3903
77	3931
77	3925
77	3921
77	3747
77	3810
77	3793
77	2740
77	3914
77	3539
77	3157
77	3832
77	3841
77	3682
77	3784
77	3872
77	3591
77	3631
77	3804
77	3778
77	3926
77	3813
77	3949
77	3936
77	3812
77	3764
77	3887
77	3555
77	3917
77	3821
77	3475
77	3945
77	3860
77	3824
77	3950
77	3363
77	3929
77	3937
77	3863
77	3797
77	3137
77	2954
77	3908
77	3713
77	2883
77	3934
77	3933
77	3943
[truncated: 8,001 more rows]
