# Supplementary material for: Environmental influences on evolvable robots
Source: PLoS One. 2020 May 29;15(5):e0233848. doi: 10.1371/journal.pone.0233848 (PMC7259730; doi:10.1371/journal.pone.0233848)
Supplement: S1 Dataset — (ZIP) [file pone.0233848.s003.zip › data_plosone/all_measures_flat_2.tsv]

robot_id	velocity	displacement_velocity	displacement_velocity_hill	head_balance	contacts	branching	branching_modules_count	limbs	extremities	length_of_limbs	extensiveness	coverage	joints	hinge_count	active_hinges_count	brick_count	touch_sensor_count	brick_sensor_count	proportion	width	height	absolute_size	sensors	symmetry	avg_period	dev_period	avg_phase_offset	dev_phase_offset	avg_amplitude	dev_amplitude	avg_intra_dev_params	avg_inter_dev_params	sensors_reach	recurrence	synaptic_reception	fitness	cons_fitness
3233	0.05651688990058555	0.036411067053330824	0.03618490208259147	0.7128374425178042	-1	0	0	0.2	2	0.8461538461538461	11	0.5357142857142857	0.7692307692307693	12	10	2	3	0	0.14285714285714285	14	2	15	0.5	0	0.8080280783418772	0.875624851851344	0.5151512665630645	0.8520044321692767	0.2886928213124018	0.9229527224349521	0.888321256499383	0.887127967023157	0.16666666666666666	0.16666666666666666	0.0	0.03618490208259147	0.03618490208259147
766	0.03267405057349123	0.002413732313554372	-0.0005787709005053721	0.992767745280665	-1	0.25	1	0.3	3	0.7692307692307693	10	0.3125	0.6153846153846154	11	8	3	1	0	0.3333333333333333	12	4	15	0.14285714285714285	0.6666666666666666	0.558807268145714	0.9260535878616322	0.3399132704902141	0.8701433430594628	0.4061776242089413	0.9494100695317416	0.8809110961999874	0.9208511986488715	1.0	0.09090909090909091	0.0	-5.787709005053721e-05	-5.787709005053721e-05
2016	0.06689237389499299	0.017653869937065015	0.014610642445882166	0.7096390451406407	-1	0	0	0.1	1	1.0	13	1.0	1.0	14	13	0	1	0	0.06666666666666667	15	1	15	0.3333333333333333	0	0.8089309422897519	0.85272150782672	0.43379047852935076	0.817477665226267	0.46369802442227603	0.8908159368369126	0.853813553617548	0.8562951801026415	1.0	0	0.0	0.014610642445882166	0.014610642445882166
3343	0.05513919181386197	0.02148926355797628	0.021436582681746388	0.676657000757656	-1	0	0	0.2	2	0.8461538461538461	11	0.5357142857142857	0.7692307692307693	12	10	2	3	0	0.14285714285714285	14	2	15	0.5	0	0.8080280783418772	0.8872819633388256	0.5151512665630645	0.8651135294541638	0.2886928213124018	0.9446781955382472	0.9237690886690216	0.9049198324875904	0.16666666666666666	0.16666666666666666	0.0	0.021436582681746388	0.021436582681746388
184	0.006829431246566238	0.0004057794802743709	-0.00024257535002397495	0.9962732417632617	-1	0	0	0.5	2	0.75	3	0.6	0.5	4	2	1	0	0	0.4	5	2	6	0.0	0	0.4153033453875534	0.9239088998613878	0.45222108751673407	0.9204416654587594	0.2933303175781522	0.931462063247018	0.7936014963997645	0.9254036038242158	0	0	0.0	-2.4257535002397495e-05	-2.4257535002397495e-05
3339	0.05965912399704036	0.034692328514523196	0.03328561857583439	0.6915087813967107	-1	0	0	0.2	2	0.8461538461538461	11	0.5357142857142857	0.7692307692307693	11	10	3	3	0	0.14285714285714285	14	2	15	0.3333333333333333	0	0.835729907671837	0.8909389365304747	0.47085584226633054	0.866452108975164	0.6937253991418334	0.9451130257063627	0.8392581971332621	0.9065410803635237	0.2727272727272727	0.18181818181818182	0.0	0.03328561857583439	0.03328561857583439
3489	0.05795364704237435	0.03389702121723927	0.03362793655294116	0.7002350676568929	-1	0	0	0.2	2	0.8461538461538461	11	0.5357142857142857	0.7692307692307693	12	10	2	3	0	0.14285714285714285	14	2	15	0.5	0	0.8080280783418772	0.875624851851344	0.5151512665630645	0.8520044321692767	0.2886928213124018	0.9229527224349521	0.888321256499383	0.887127967023157	0.16666666666666666	0.16666666666666666	0.0	0.03362793655294116	0.03362793655294116
545	0.020072858500649576	0.0016296251019318805	0.001568118483666737	0.9709365826849544	-1	0	0	0.2	2	0.8333333333333334	10	0.4666666666666667	0.5	7	6	6	4	0	0.8333333333333334	6	5	14	0.26666666666666666	0	0.5004608956736994	0.8920892289295814	0.5382828191198269	0.8833631814133082	0.4285509516225594	0.9295393518566178	0.7737129967807724	0.903684922586357	0.2857142857142857	0.2857142857142857	0.0	0.001568118483666737	0.001568118483666737
4860	0.06555984596096594	0.03539815145003389	0.03520719877847314	0.6986366177252682	-1	0	0	0.2	2	0.8461538461538461	11	0.5357142857142857	0.6923076923076923	9	9	5	3	0	0.14285714285714285	14	2	15	0.21428571428571427	0	0.8080280783418772	0.9107469591917492	0.5151512665630645	0.8610078831708576	0.33795898390698165	0.9401604819643704	0.9237690886690216	0.9089007876166765	0.2222222222222222	0.2222222222222222	0.0	0.03520719877847314	0.03520719877847314
231	0.006324067744681666	0.00037864366669847276	0.00034232244539458053	0.9855879736919314	-1	0.5	1	0.6666666666666666	4	0.5714285714285714	4	0.36	0.42857142857142855	5	3	3	0	0	1.0	5	5	9	0.0	1.0	0.47594863163767753	0.9569831811191801	0.34834739871276793	0.9456339050452656	0.1849632364120406	0.9632265340014874	0.8441010779141284	0.9558330785736243	0	0	0.0	0.00034232244539458053	0.00034232244539458053
1511	0.00942264967238608	0.002836926295335685	0.0010043987408369288	0.9427839551201453	-1	0	0	0.2	1	1.0	5	1.0	1.0	6	5	0	1	0	0.14285714285714285	7	1	7	0.3333333333333333	0	0.732309536205842	0.7575613375945154	0.3256554400905898	0.8482307333329755	0.35392304116293627	0.6216795033564994	0.8930358341387162	0.7537926663614332	1.0	0	0.0	0.0010043987408369288	0.0010043987408369288
523	0.06818259817992949	0.012644335771020058	0.01216558846627197	0.717137207011805	-1	0	0	0.1	1	1.0	13	1.0	0.9230769230769231	13	12	1	3	0	0.06666666666666667	15	1	15	0.6	0	0.7534272390597392	0.9208009030869932	0.5253059701988818	0.8550057059216161	0.44961737370078214	0.9330528632009544	0.9041760386784613	0.9078295518523708	0.15384615384615385	0	0.0	0.01216558846627197	0.01216558846627197
4227	0.0624278158529847	0.03230608468124635	0.032165619694449366	0.7198444155662097	-1	0	0	0.2	2	0.8461538461538461	11	0.5357142857142857	0.7692307692307693	12	10	2	3	0	0.14285714285714285	14	2	15	0.5	0	0.795973129278011	0.9059633407777878	0.49300355441469745	0.8881634182071488	0.419960010358826	0.9356397848447524	0.888321256499383	0.9119801092139074	0.16666666666666666	0.16666666666666666	0.0	0.032165619694449366	0.032165619694449366
2368	0.05688872947774041	0.02265429298152616	0.01232285737693309	0.753344221514304	-1	0	0	0.1	1	1.0	13	0.2727272727272727	0.9230769230769231	13	12	1	2	0	0.45454545454545453	11	5	15	0.4	0	0.835729907671837	0.9067205568920125	0.47085584226633054	0.8544821422392648	0.6535507665333509	0.9165159607758236	0.8392581971332621	0.8953679761522207	0.6153846153846154	0.15384615384615385	0.0	0.01232285737693309	0.01232285737693309
2689	0.05540672998920698	0.026577147628620332	0.02594754051778608	0.7260054724977103	-1	0	0	0.2	2	0.8461538461538461	11	0.5357142857142857	0.7692307692307693	12	10	2	3	0	0.14285714285714285	14	2	15	0.5	0	0.8080280783418772	0.8842511577748776	0.5816599516811383	0.8477529239620312	0.23942665871782193	0.8831432872361002	0.9237690886690216	0.8726187262652733	0.16666666666666666	0.16666666666666666	0.0	0.02594754051778608	0.02594754051778608
4170	0.05505815418495343	0.015767475909686097	0.0007378783026343665	0.672084154366385	-1	0	0	0.2	2	0.8461538461538461	11	0.3	0.7692307692307693	11	10	3	2	0	0.5	10	5	15	0.2222222222222222	0	0.8749738620126857	0.9032338114716776	0.47085584226633054	0.8617946300034869	0.6937253991418334	0.9294481051001673	0.8392581971332621	0.9015056825308745	0.6363636363636364	0.18181818181818182	0.0	0.0007378783026343665	0.0007378783026343665
14	3.7677180299102076e-06	3.0260613169511325e-08	3.024090303777755e-08	0.9999985496504338	-1	0	0	1.0	2	0.0	0	0.75	0	1	0	1	0	0	1.0	2	2	3	0.0	0	0	0	0	0	0	0	0	0	0	0	0	3.024090303777755e-08	3.024090303777755e-08
3157	0.056656477861720206	0.03664531359829331	0.03640862654185882	0.711770965199338	-1	0	0	0.2	2	0.8461538461538461	11	0.5357142857142857	0.7692307692307693	12	10	2	3	0	0.14285714285714285	14	2	15	0.5	0	0.8080280783418772	0.875624851851344	0.5151512665630645	0.8520044321692767	0.2886928213124018	0.9229527224349521	0.888321256499383	0.887127967023157	0.16666666666666666	0.16666666666666666	0.0	0.03640862654185882	0.03640862654185882
1097	0.06072182482827241	0.013640580641536783	0.013132350980145542	0.7011936240863577	-1	0	0	0.1	1	1.0	13	1.0	1.0	14	13	0	1	0	0.06666666666666667	15	1	15	0.3333333333333333	0	0.750076061174509	0.8997679633701382	0.5253059701988818	0.8093201659336362	0.6144439615763367	0.9282811836367849	0.8516252649315454	0.8876484660143882	1.0	0	0.0	0.013132350980145542	0.013132350980145542
4994	0.059844505899455495	0.037670675452173195	0.03756551693017363	0.6839161239067963	-1	0.25	1	0.3	3	0.7692307692307693	10	0.38461538461538464	0.6153846153846154	10	8	4	4	0	0.23076923076923078	13	3	15	0.4	1.0	0.7898600935069545	0.8990165693496529	0.5620411263345046	0.8696424738048458	0.4059572093052875	0.9425354250759849	0.8505195379804205	0.9083664481688956	0.2	0.2	0.0	0.03756551693017363	0.03756551693017363
1251	0.07230111789701617	0.018433870264602345	-0.008773805392294484	0.7230555053683331	-1	0	0	0.1	1	1.0	13	1.0	1.0	14	13	0	1	0	0.06666666666666667	15	1	15	0.3333333333333333	0	0.698871829767447	0.9355340600706245	0.4788011670166128	0.9198334120602402	0.6144439615763367	0.8860872608947354	0.8508825720059267	0.9159705083374496	1.0	0	0.0	-0.0008773805392294484	-0.0008773805392294484
2998	0.06145473744311861	0.020043612877277142	0.006588344021317966	0.6936964950931794	-1	0	0	0.1	1	1.0	13	1.0	0.8461538461538461	11	11	3	4	0	0.06666666666666667	15	1	15	0.4	0	0.8080280783418772	0.8581338471833484	0.5151512665630645	0.8510221224071589	0.23942665871782193	0.9456145787403928	0.9237690886690216	0.8940459598133961	0.13636363636363635	0.18181818181818182	0.0	0.006588344021317966	0.006588344021317966
749	0.05923320516697379	0.0026060968769866253	0.00017090428094583904	0.7380590107418044	-1	0	0	0.1	1	1.0	13	1.0	0.7692307692307693	10	10	4	6	0	0.06666666666666667	15	1	15	0.5	0	0.7807276587008082	0.9148438349048672	0.5688582005077143	0.8390544085504407	0.21408355417025215	0.8591939960882077	0.9255373213786007	0.8748671204429275	0.1	0.1	0.0	0.00017090428094583904	0.00017090428094583904
3135	0.05555647432910946	0.03025646637236588	0.029385314528898702	0.7370219519066509	-1	0	0	0.2	2	0.8461538461538461	11	0.5357142857142857	0.7692307692307693	12	10	2	3	0	0.14285714285714285	14	2	15	0.5	0	0.835729907671837	0.899877702722	0.49300355441469745	0.8486349204765359	0.3846966488177846	0.9412638904253026	0.844830732466781	0.9030272956123545	0.16666666666666666	0.16666666666666666	0.0	0.029385314528898702	0.029385314528898702
3895	0.06224242713645926	0.021080968988959458	0.00038571768697784624	0.7016336845489541	-1	0	0	0.1	1	1.0	13	1.0	0.8461538461538461	11	11	3	3	0	0.06666666666666667	15	1	15	0.3	0	0.8080280783418772	0.8939599710651158	0.5151512665630645	0.8523262845732955	0.5299666389177472	0.9119816128744254	0.8392581971332621	0.8883794921668414	0.18181818181818182	0.18181818181818182	0.0	0.00038571768697784624	0.00038571768697784624
4542	0.06551797239410305	0.037150098341051895	0.037012591040229144	0.679846062654524	-1	0	0	0.2	2	0.8461538461538461	11	0.5357142857142857	0.6923076923076923	9	9	5	3	0	0.14285714285714285	14	2	15	0.21428571428571427	0	0.8080280783418772	0.9107469591917492	0.5151512665630645	0.8610078831708576	0.33795898390698165	0.9401604819643704	0.9237690886690216	0.9089007876166765	0.2222222222222222	0.2222222222222222	0.0	0.037012591040229144	0.037012591040229144
3848	0.05772250964340323	0.03355161843222173	0.03329861388385741	0.70072617376828	-1	0	0	0.2	2	0.8461538461538461	11	0.5357142857142857	0.7692307692307693	12	10	2	3	0	0.14285714285714285	14	2	15	0.5	0	0.8080280783418772	0.875624851851344	0.5151512665630645	0.8520044321692767	0.2886928213124018	0.9335502587342979	0.888321256499383	0.8923395623969973	0.16666666666666666	0.16666666666666666	0.0	0.03329861388385741	0.03329861388385741
632	0.031381552343133744	0.004289058263335625	0.004090857344669031	0.976275711652908	-1	0.25	1	0.3	3	0.7692307692307693	10	0.2727272727272727	0.7692307692307693	13	10	1	1	0	0.45454545454545453	11	5	15	0.3333333333333333	1.0	0.6497922178939636	0.8904947456728417	0.4059204196161826	0.883891096574799	0.4061776242089413	0.8995173933285225	0.8704079212255789	0.8914683308096929	1.0	0.23076923076923078	0.0	0.004090857344669031	0.004090857344669031
2224	0.04433395680673115	0.019411189348744657	0.01847124716636869	0.7344932033049804	-1	0	0	0.2	2	0.8461538461538461	11	0.3409090909090909	0.7692307692307693	12	10	2	2	0	0.36363636363636365	11	4	15	0.3333333333333333	0	0.835729907671837	0.8846441161681965	0.47085584226633054	0.8698958135191179	0.6118460190297903	0.9534732549167328	0.8893808231461565	0.9104461905840524	0.5833333333333334	0.16666666666666666	0.0	0.01847124716636869	0.01847124716636869
3439	0.06136926863540769	0.03366498345891079	0.03304975544917366	0.7003382074637523	-1	0	0	0.2	2	0.8461538461538461	11	0.5357142857142857	0.7692307692307693	11	10	3	3	0	0.14285714285714285	14	2	15	0.3333333333333333	0	0.8080280783418772	0.8912076608199404	0.5151512665630645	0.8565049855715129	0.23942665871782193	0.9233732809696171	0.9237690886690216	0.8934295655940593	0.18181818181818182	0.18181818181818182	0.0	0.03304975544917366	0.03304975544917366
1784	0.04355689040633327	0.019734519390616705	0.018887141019203604	0.7210210023326723	-1	0	0	0.2	2	0.8461538461538461	11	0.3409090909090909	0.7692307692307693	12	10	2	2	0	0.36363636363636365	11	4	15	0.3333333333333333	0	0.835729907671837	0.8846441161681965	0.47085584226633054	0.8698958135191179	0.6118460190297903	0.9534732549167328	0.8893808231461565	0.9104461905840524	0.5833333333333334	0.16666666666666666	0.0	0.018887141019203604	0.018887141019203604
3755	0.05656927180291911	0.03519528377392908	0.03496052746015201	0.7048399464163726	-1	0	0	0.2	2	0.8461538461538461	11	0.5357142857142857	0.7692307692307693	12	10	2	3	0	0.14285714285714285	14	2	15	0.5	0	0.8080280783418772	0.875624851851344	0.5151512665630645	0.8520044321692767	0.2886928213124018	0.9229527224349521	0.888321256499383	0.887127967023157	0.16666666666666666	0.3333333333333333	0.0	0.03496052746015201	0.03496052746015201
3699	0.05768347426977041	0.03575036416470729	0.03567391444527327	0.6983539460592643	-1	0	0	0.2	2	0.8461538461538461	11	0.5357142857142857	0.7692307692307693	12	10	2	3	0	0.14285714285714285	14	2	15	0.5	0	0.7807276587008082	0.9000704495036886	0.49300355441469745	0.8885910143821736	0.4339628114123644	0.9333024313465601	0.888321256499383	0.909235219296205	0.25	0.16666666666666666	0.0	0.03567391444527327	0.03567391444527327
1156	0.045618898326092804	0.007265189037497185	0.001404311176992614	0.7376020747557641	-1	0	0	0.125	1	1.0	10	0.5454545454545454	0.9	10	9	1	2	0	0.18181818181818182	2	11	12	0.4	0	0.8064632580327105	0.9215648853884201	0.8338227603920705	0.7712014851600457	0.581537885986217	0.7940031826216357	0.854820519959742	0.8423801630187089	0.55	0.1	0.0	0.001404311176992614	0.001404311176992614
4015	0.0571195524730585	0.02937663383501968	0.027174475488698453	0.7265220516207831	-1	0	0	0.2	2	0.8461538461538461	11	0.5357142857142857	0.6923076923076923	10	9	4	3	0	0.14285714285714285	14	2	15	0.2727272727272727	0	0.8218789930068571	0.8943931860943769	0.49300355441469745	0.8528670224437174	0.4339628114123644	0.9095491524368864	0.8392581971332621	0.8876817869778332	0.2	0.4	0.0	0.027174475488698453	0.027174475488698453
3934	0.0631195805084794	0.033506283522651815	0.03285715178374882	0.7061049320731942	-1	0	0	0.2	2	0.8461538461538461	11	0.5357142857142857	0.7692307692307693	11	10	3	3	0	0.14285714285714285	14	2	15	0.3333333333333333	0	0.8080280783418772	0.8912076608199404	0.5151512665630645	0.8565049855715129	0.23942665871782193	0.9233732809696171	0.9237690886690216	0.8934295655940593	0.18181818181818182	0.18181818181818182	0.0	0.03285715178374882	0.03285715178374882
1605	0.06710666404943803	0.01806459314165823	0.017300055792619087	0.6997428112872444	-1	0	0	0.1	1	1.0	13	1.0	1.0	13	13	1	1	0	0.06666666666666667	15	1	15	0.16666666666666666	0	0.732309536205842	0.8445636758536057	0.4540094920166098	0.8516781587600524	0.33795898390698165	0.906118411036001	0.8806478896955708	0.8701758666125003	1.0	0	0.0	0.017300055792619087	0.017300055792619087
1667	0.06795816485540619	0.021359426658636525	0.0203358546325524	0.6909013094530778	-1	0	0	0.1	1	1.0	13	1.0	1.0	13	13	1	1	0	0.06666666666666667	15	1	15	0.16666666666666666	0	0.732309536205842	0.8445636758536057	0.4540094920166098	0.8516781587600524	0.33795898390698165	0.906118411036001	0.8806478896955708	0.8701758666125003	1.0	0	0.0	0.0203358546325524	0.0203358546325524
1025	0.04200838401125844	0.0017498060219903874	0.0012087137176263038	0.8693369143712633	-1	0	0	0.2	2	0.8461538461538461	11	0.2727272727272727	0.8461538461538461	13	11	1	1	0	0.45454545454545453	11	5	15	0.25	0.5	0.7964147871053401	0.9576302486128399	0.47085584226633054	0.9036974002382224	0.6103159041347122	0.903456399771789	0.845239605133644	0.9262925665650865	1.0	0	0.0	0.0012087137176263038	0.0012087137176263038
4507	0.06286240882115451	0.031200964183708012	0.030941989527132452	0.7013937323221775	-1	0	0	0.2	2	0.8461538461538461	11	0.5357142857142857	0.7692307692307693	12	10	2	3	0	0.14285714285714285	14	2	15	0.5	0	0.8059881708352699	0.8831894170981306	0.5151512665630645	0.85118616561998	0.2886928213124018	0.9257856112604788	0.888321256499383	0.8905984385637356	0.16666666666666666	0.16666666666666666	0.0	0.030941989527132452	0.030941989527132452
4793	0.0633708744725989	0.03634678307766272	0.03542031296082833	0.710425662059907	-1	0	0	0.2	2	0.8461538461538461	11	0.5357142857142857	0.7692307692307693	10	10	4	2	0	0.14285714285714285	14	2	15	0.16666666666666666	0	0.8059881708352699	0.8987947876560994	0.47085584226633054	0.8892899615025229	0.6240150495311958	0.916705007266267	0.8392581971332621	0.9022022252127501	0.6	0.2	0.0	0.03542031296082833	0.03542031296082833
4053	0.06351434913743922	0.039536585863134736	0.038228846313485235	0.7001020838230607	-1	0	0	0.2	2	0.8461538461538461	11	0.5357142857142857	0.7692307692307693	10	10	4	2	0	0.14285714285714285	14	2	15	0.16666666666666666	0	0.8059881708352699	0.8987947876560994	0.47085584226633054	0.8892899615025229	0.6240150495311958	0.916705007266267	0.8392581971332621	0.9022022252127501	0.6	0.2	0.0	0.038228846313485235	0.038228846313485235
400	0.03400721604507676	0.005576663801081698	0.004570868128339787	0.9348621357688915	-1	0	0	0.2	2	0.8461538461538461	11	0.23809523809523808	0.5384615384615384	8	7	6	1	0	0.7777777777777778	9	7	15	0.06666666666666667	0	0.7088803981239085	0.8358787993734951	0.7667161154995193	0.9369753851245293	0.8834306018971837	0.8921112168481262	0.6504446845264055	0.8953412615415665	1.0	0.25	0.0	0.004570868128339787	0.004570868128339787
3167	0.05674442835159433	0.030969478649776984	0.0302787412079675	0.7392370816193601	-1	0	0	0.2	2	0.8461538461538461	11	0.5357142857142857	0.7692307692307693	12	10	2	2	0	0.14285714285714285	14	2	15	0.3333333333333333	0	0.835729907671837	0.899877702722	0.49300355441469745	0.8486349204765359	0.3846966488177846	0.9412638904253026	0.844830732466781	0.9030272956123545	0.5833333333333334	0.16666666666666666	0.0	0.0302787412079675	0.0302787412079675
5050	0.061539147833539753	0.03775006442164737	0.03771447893861912	0.6705153247676354	-1	0.25	1	0.3	3	0.7692307692307693	10	0.38461538461538464	0.6153846153846154	11	8	3	4	0	0.23076923076923078	13	3	15	0.5714285714285714	1.0	0.7917221917865497	0.8907477855746705	0.5151512665630645	0.8610393269074788	0.33795898390698165	0.94143239280972	0.8611224786564046	0.9031907071402364	0.18181818181818182	0.18181818181818182	0.0	0.03771447893861912	0.03771447893861912
4405	0.06061277403095797	0.03605758665886112	0.03605755414683826	0.6722138946260099	-1	0.25	1	0.3	3	0.7692307692307693	10	0.38461538461538464	0.6153846153846154	11	8	3	4	0	0.23076923076923078	13	3	15	0.5714285714285714	1.0	0.7917221917865497	0.8907477855746705	0.5151512665630645	0.8610393269074788	0.33795898390698165	0.94143239280972	0.8611224786564046	0.9031907071402364	0.18181818181818182	0.18181818181818182	0.0	0.03605755414683826	0.03605755414683826
2609	0.05356531524975362	0.028514856996049553	0.02733671351154734	0.7131617219795743	-1	0	0	0.2	2	0.8461538461538461	11	0.5357142857142857	0.8461538461538461	13	11	1	1	0	0.14285714285714285	14	2	15	0.25	0	0.835729907671837	0.8789551331447989	0.47085584226633054	0.8625403956565023	0.6535507665333509	0.9399158627423274	0.8516205563342375	0.8993228283091892	1.0	0.23076923076923078	0.0	0.02733671351154734	0.02733671351154734
2460	0.05078955394418665	0.025220629474788838	0.0251982767107641	0.7237167524900026	-1	0	0	0.2	2	0.8461538461538461	11	0.5357142857142857	0.8461538461538461	13	11	1	1	0	0.14285714285714285	14	2	15	0.25	0	0.835729907671837	0.8789551331447989	0.47085584226633054	0.8621397692682378	0.6535507665333509	0.9488564516990504	0.8516205563342375	0.9042579384713897	1.0	0.23076923076923078	0.0	0.0251982767107641	0.0251982767107641
3675	0.05676856125688835	0.03563579010089761	0.035319001245449566	0.7193902287981924	-1	0	0	0.2	2	0.8461538461538461	11	0.5357142857142857	0.7692307692307693	12	10	2	3	0	0.14285714285714285	14	2	15	0.5	0	0.8080280783418772	0.875624851851344	0.5151512665630645	0.8520044321692767	0.2886928213124018	0.9229527224349521	0.888321256499383	0.887127967023157	0.16666666666666666	0.16666666666666666	0.0	0.035319001245449566	0.035319001245449566
3519	0.057593457648326504	0.036517589460256954	0.03602409318905954	0.6928688892960878	-1	0	0	0.2	2	0.8461538461538461	11	0.5357142857142857	0.7692307692307693	12	10	2	3	0	0.14285714285714285	14	2	15	0.5	0	0.8080280783418772	0.875624851851344	0.5151512665630645	0.8520044321692767	0.2886928213124018	0.9229527224349521	0.888321256499383	0.887127967023157	0.16666666666666666	0.16666666666666666	0.0	0.03602409318905954	0.03602409318905954
1129	0.06867842657215546	0.0161917532616705	0.01598121407096489	0.7159342256449239	-1	0	0	0.1	1	1.0	13	1.0	0.9230769230769231	13	12	1	3	0	0.06666666666666667	15	1	15	0.6	0	0.7534272390597392	0.9208009030869932	0.5253059701988818	0.8550057059216161	0.44961737370078214	0.9330528632009544	0.9041760386784613	0.9078295518523708	0.15384615384615385	0	0.0	0.01598121407096489	0.01598121407096489
4481	0.06397528847745292	0.038305300030061204	0.037584102173701395	0.7020806058467065	-1	0	0	0.2	2	0.8461538461538461	11	0.5357142857142857	0.7692307692307693	10	10	4	2	0	0.14285714285714285	14	2	15	0.16666666666666666	0	0.8059881708352699	0.8987947876560994	0.47085584226633054	0.8892899615025229	0.6240150495311958	0.916705007266267	0.8392581971332621	0.9022022252127501	0.6	0.2	0.0	0.037584102173701395	0.037584102173701395
3840	0.06286247684467539	0.022215139162939115	0.014793976381922952	0.7998503697950547	-1	0	0	0.2	2	0.8461538461538461	11	0.5357142857142857	0.7692307692307693	12	10	2	3	0	0.14285714285714285	14	2	15	0.5	0	0.7997584329431944	0.8085735602428719	0.5816599516811383	0.8496485030623682	0.2886928213124018	0.919376187200071	0.8779132397414351	0.8663238541827877	0.16666666666666666	0.16666666666666666	0.0	0.014793976381922952	0.014793976381922952
3089	0.06276703650984726	0.022844217187577818	0.022326846432634644	0.7371023213759055	-1	0	0	0.2	2	0.8461538461538461	11	0.5357142857142857	0.7692307692307693	12	10	2	4	0	0.14285714285714285	14	2	15	0.6666666666666666	0	0.8080280783418772	0.8988274359704289	0.5816599516811383	0.8477529239620312	0.23942665871782193	0.9285042504549977	0.9235892661048823	0.8961439245308067	0.20833333333333331	0.16666666666666666	0.0	0.022326846432634644	0.022326846432634644
2811	0.05652088106139617	0.023960064314490374	0.02393660399294839	0.709388435477772	-1	0	0	0.2	2	0.8461538461538461	11	0.5357142857142857	0.7692307692307693	12	10	2	3	0	0.14285714285714285	14	2	15	0.5	0	0.8080280783418772	0.8842511577748776	0.5816599516811383	0.8477529239620312	0.23942665871782193	0.9177464523541136	0.9235892661048823	0.8863685518980169	0.16666666666666666	0.16666666666666666	0.0	0.02393660399294839	0.02393660399294839
2174	0.026231995665313996	0.004120558349299676	-0.004059673900104312	0.9686114350680591	-1	0	0	0.3	3	0.6923076923076923	9	0.375	0.5384615384615384	10	7	4	4	0	0.4	4	10	15	0.4444444444444444	0.16666666666666666	0.8080280783418772	0.8796000117902821	0.5151512665630645	0.8545775565482804	0.5848317502281255	0.9486641241868399	0.9003994389031914	0.9025096266856067	0.25	0.3	0.0	-0.0004059673900104312	-0.0004059673900104312
3153	0.053523586719301554	0.020278426789906587	-0.008579184639686877	0.6612736932508922	-1	0	0	0.2	2	0.8461538461538461	11	0.5357142857142857	0.7692307692307693	12	10	2	3	0	0.14285714285714285	14	2	15	0.5	0	0.835729907671837	0.9112995000613665	0.49300355441469745	0.8621763105366316	0.3846966488177846	0.9456843100579376	0.888321256499383	0.9121410613503227	0.16666666666666666	0.16666666666666666	0.0	-0.0008579184639686876	-0.0008579184639686876
2116	0.04623423113116993	0.02329336090511719	0.021851895877713103	0.729380689898208	-1	0	0	0.2	2	0.8461538461538461	11	0.3409090909090909	0.7692307692307693	12	10	2	2	0	0.36363636363636365	11	4	15	0.3333333333333333	0	0.835729907671837	0.8846441161681965	0.47085584226633054	0.8698958135191179	0.6118460190297903	0.9534732549167328	0.8893808231461565	0.9104461905840524	0.5833333333333334	0.16666666666666666	0.0	0.021851895877713103	0.021851895877713103
5026	0.06156816609191374	0.03716015452515958	0.03710982590742776	0.6694096483491444	-1	0.25	1	0.3	3	0.7692307692307693	10	0.38461538461538464	0.6153846153846154	11	8	3	4	0	0.23076923076923078	13	3	15	0.5714285714285714	1.0	0.7917221917865497	0.8907477855746705	0.5151512665630645	0.8610393269074788	0.33795898390698165	0.94143239280972	0.8611224786564046	0.9031907071402364	0.18181818181818182	0.18181818181818182	0.0	0.03710982590742776	0.03710982590742776
4468	0.06288062775035029	0.03476578568146685	0.03424874681255258	0.7102037233231968	-1	0	0	0.2	2	0.8461538461538461	11	0.5357142857142857	0.7692307692307693	11	10	3	3	0	0.14285714285714285	14	2	15	0.3333333333333333	0	0.8080280783418772	0.8912076608199404	0.5151512665630645	0.8565049855715129	0.23942665871782193	0.9233732809696171	0.9237690886690216	0.8934295655940593	0.18181818181818182	0.18181818181818182	0.0	0.03424874681255258	0.03424874681255258
2326	0.047817329782824096	0.0221589951483757	0.020944452287856363	0.7267852760427171	-1	0	0	0.2	2	0.8461538461538461	11	0.3409090909090909	0.7692307692307693	12	10	2	2	0	0.36363636363636365	11	4	15	0.3333333333333333	0	0.835729907671837	0.8846441161681965	0.47085584226633054	0.8698958135191179	0.5838404169227134	0.9474647651050997	0.888067947329312	0.9069121849841542	0.5833333333333334	0.16666666666666666	0.0	0.020944452287856363	0.020944452287856363
4742	0.06197593519616248	0.03702003951902586	0.03696125159087655	0.669714605641535	-1	0.25	1	0.3	3	0.7692307692307693	10	0.38461538461538464	0.6153846153846154	11	8	3	4	0	0.23076923076923078	13	3	15	0.5714285714285714	1.0	0.7917221917865497	0.8907477855746705	0.5151512665630645	0.8610393269074788	0.23942665871782193	0.948915247483467	0.8611224786564046	0.9073244104326477	0.18181818181818182	0.18181818181818182	0.0	0.03696125159087655	0.03696125159087655
4463	0.06294926792597391	0.03390900293217226	0.033290931298664034	0.6949732817455886	-1	0	0	0.2	2	0.8461538461538461	11	0.5357142857142857	0.7692307692307693	11	10	3	3	0	0.14285714285714285	14	2	15	0.3333333333333333	0	0.8080280783418772	0.8912076608199404	0.5151512665630645	0.8565049855715129	0.23942665871782193	0.9233732809696171	0.9237690886690216	0.8934295655940593	0.18181818181818182	0.18181818181818182	0.0	0.033290931298664034	0.033290931298664034
43	0.017113348624036972	0.0023166951637291675	0.0022870252028778077	0.9666684018901976	-1	0	0	0.3333333333333333	2	0.8571428571428571	6	0.5625	0.8571428571428571	8	6	0	0	0	0.25	2	8	9	0.0	0	0.5994676698652828	0.8958390939343519	0.3075398202232749	0.9103751955878864	0.7817660027750484	0.9020852567810964	0.8883323538237863	0.9029306588214293	0	0	0.0	0.0022870252028778077	0.0022870252028778077
3414	0.060100436435335566	0.028970656598689856	0.027992854288417485	0.7456075027613889	-1	0	0	0.2	2	0.8461538461538461	11	0.5357142857142857	0.7692307692307693	12	10	2	3	0	0.14285714285714285	14	2	15	0.5	0	0.835729907671837	0.899877702722	0.49300355441469745	0.8486349204765359	0.3846966488177846	0.9412638904253026	0.844830732466781	0.9030272956123545	0.16666666666666666	0.16666666666666666	0.0	0.027992854288417485	0.027992854288417485
4172	0.06396909128234263	0.03698115175597231	0.036827348722502845	0.6834270215899392	-1	0	0	0.2	2	0.8461538461538461	11	0.5357142857142857	0.6923076923076923	9	9	5	3	0	0.14285714285714285	14	2	15	0.21428571428571427	0	0.8080280783418772	0.9107469591917492	0.5151512665630645	0.8610078831708576	0.33795898390698165	0.9147807147001698	0.8392581971332621	0.8978270866648911	0.2222222222222222	0.2222222222222222	0.0	0.036827348722502845	0.036827348722502845
2318	0.05247664585214972	0.021463565686391677	6.709398846838777e-05	0.7368918754064032	-1	0	0	0.2	2	0.8461538461538461	11	0.3409090909090909	0.7692307692307693	12	10	2	2	0	0.36363636363636365	11	4	15	0.3333333333333333	0	0.835729907671837	0.851189143092593	0.47085584226633054	0.8690113407242154	0.59559776953343	0.9515360180837942	0.9246579696307371	0.9006517030390812	0.5416666666666666	0.08333333333333333	0.0	6.709398846838777e-05	6.709398846838777e-05
3054	0.05749664388971883	0.029739916613722935	0.0287749251121781	0.7408015988012999	-1	0	0	0.2	2	0.8461538461538461	11	0.5357142857142857	0.7692307692307693	12	10	2	3	0	0.14285714285714285	14	2	15	0.5	0	0.835729907671837	0.899877702722	0.49300355441469745	0.8486349204765359	0.3846966488177846	0.9412638904253026	0.844830732466781	0.9030272956123545	0.16666666666666666	0.16666666666666666	0.0	0.0287749251121781	0.0287749251121781
3269	0.05567307580580085	0.023428558370884072	0.022420386904775196	0.6889114363071716	-1	0	0	0.2	2	0.8461538461538461	11	0.5357142857142857	0.7692307692307693	11	10	3	3	0	0.14285714285714285	14	2	15	0.3333333333333333	0	0.8080280783418772	0.912270830179341	0.5151512665630645	0.8565049855715129	0.23942665871782193	0.9339785709039159	0.9237690886690216	0.9054444818906594	0.18181818181818182	0.18181818181818182	0.0	0.022420386904775196	0.022420386904775196
3160	0.05174550837313528	0.02802102522359932	0.027889754108320876	0.7259673012603558	-1	0	0	0.3	3	0.6923076923076923	9	0.38461538461538464	0.6923076923076923	12	9	2	2	0	0.23076923076923078	13	3	15	0.4	0	0.8218789930068571	0.9163518787830655	0.49300355441469745	0.8841015961217111	0.3846966488177846	0.9466244659688692	0.8921657809567609	0.9193634732123341	0.5833333333333334	0.16666666666666666	0.0	0.027889754108320876	0.027889754108320876
429	0.035867735346772366	0.004284007659302023	0.0018521987137795084	0.9038157060892644	-1	0.25	1	0.5	5	0.46153846153846156	6	0.375	0.46153846153846156	10	6	4	0	0	0.625	8	5	15	0.0	0	0.6236924022179782	0.911315764147488	0.6948092500417936	0.9543975040009788	0.43586147029808175	0.9413744030662248	0.9143738795641504	0.9379466289944697	0	0	0.0	0.0018521987137795084	0.0018521987137795084
3498	0.06293393372783476	0.03808675777715966	0.038053561428969714	0.6739639395580022	-1	0.25	1	0.3	3	0.7692307692307693	10	0.38461538461538464	0.6153846153846154	11	8	3	4	0	0.23076923076923078	13	3	15	0.5714285714285714	1.0	0.7917221917865497	0.8907477855746705	0.5151512665630645	0.8610393269074788	0.33795898390698165	0.94143239280972	0.8611224786564046	0.9031907071402364	0.18181818181818182	0.18181818181818182	0.0	0.038053561428969714	0.038053561428969714
4079	0.05701385537333551	0.03458194745872931	0.03436590496854268	0.7020409766751529	-1	0	0	0.2	2	0.8461538461538461	11	0.5357142857142857	0.7692307692307693	12	10	2	3	0	0.14285714285714285	14	2	15	0.5	0	0.8080280783418772	0.875624851851344	0.5151512665630645	0.8520044321692767	0.2886928213124018	0.9229527224349521	0.888321256499383	0.887127967023157	0.16666666666666666	0.16666666666666666	0.0	0.03436590496854268	0.03436590496854268
1013	0.05204097505308161	0.012044456168962115	0.0010057307128890818	0.9111446686517091	-1	0	0	0.2	2	0.9230769230769231	12	0.38461538461538464	0.8461538461538461	13	11	1	1	0	0.23076923076923078	3	13	15	0.25	0.14285714285714285	0.681950909655085	0.9150328872257454	0.5563531469923639	0.9370797995839155	0.5753371566193225	0.9102280832628211	0.8631959404680897	0.9216278814404618	1.0	0.07692307692307693	0.0	0.0010057307128890818	0.0010057307128890818
4301	0.05017403821845153	0.03793307516614513	0.031701183552281756	0.743238075333752	-1	0.25	1	0.3	3	0.7692307692307693	10	0.3125	0.6923076923076923	11	9	3	3	0	0.3333333333333333	12	4	15	0.375	0.6666666666666666	0.7879979952273594	0.911913149037235	0.47085584226633054	0.8975503968020783	0.47395543470359336	0.9456514137653422	0.8611224786564046	0.9209014431392726	0.36363636363636365	0.18181818181818182	0.0	0.031701183552281756	0.031701183552281756
4626	0.05380748376538091	0.0314379670875292	0.03119922608677982	0.7242289797375561	-1	0.25	1	0.3	3	0.7692307692307693	10	0.38461538461538464	0.6923076923076923	11	9	3	3	0	0.23076923076923078	13	3	15	0.375	1.0	0.7917221917865497	0.8829884938476609	0.47085584226633054	0.8642406632092263	0.5299666389177472	0.9365409570619396	0.8392581971332621	0.8991608556661692	0.2727272727272727	0.18181818181818182	0.0	0.03119922608677982	0.03119922608677982
154	0.044534791165543625	0.002173196478162874	0.0005551010624378632	0.9962072777373432	-1	0	0	0.3	3	0.7692307692307693	10	0.2777777777777778	0.6923076923076923	10	9	4	1	0	0.6666666666666666	6	9	15	0.09090909090909091	0.2	0.4695502306495232	0.9520530808134829	0.5796904495030344	0.9388100933959352	0.5779284423547915	0.9699500650238184	0.9422179034124025	0.9554050075528451	1.0	0.1	0.0	0.0005551010624378632	0.0005551010624378632
595	0.05606131657233297	0.00627923410912544	0.0007309056686784226	0.7448990630727839	-1	0.25	1	0.3	3	0.7692307692307693	10	0.3125	0.7692307692307693	13	10	1	1	0	0.3333333333333333	12	4	15	0.3333333333333333	0.6666666666666666	0.6876389042896736	0.9038727777977716	0.5027420361420841	0.9283873004496251	0.635432182441713	0.945057731159437	0.9237690886690216	0.9275322028045148	1.0	0.15384615384615385	0.0	0.0007309056686784226	0.0007309056686784226
740	0.08624524518536476	0.002656964294498081	-0.002436733646483599	0.7661386966609114	-1	0	0	0.1	1	1.0	13	0.38461538461538464	0.9230769230769231	13	12	1	3	0	0.23076923076923078	13	3	15	0.6	0	0.5221260490803895	0.9333018757857384	0.7179382986601255	0.7822992860642956	0.19100204932159676	0.8915988133658433	0.9255373213786007	0.8816638699325903	0.15384615384615385	0.07692307692307693	0.0	-0.00024367336464835987	-0.00024367336464835987
877	0.06104204335011735	0.0079597493277986	0.0023605545121267103	0.8339610983196297	-1	0	0	0.2	2	0.8461538461538461	11	0.2727272727272727	0.8461538461538461	12	11	2	1	0	0.45454545454545453	5	11	15	0.14285714285714285	0	0.6620973513453814	0.8853641316095194	0.6855263399975488	0.8724514095145905	0.4457700138981755	0.8707948743076428	0.8631959404680897	0.876354382454473	1.0	0.16666666666666666	0.0	0.0023605545121267103	0.0023605545121267103
4784	0.04719122916418493	0.02414928623223169	0.02414260707851539	0.6876925919472651	-1	0.25	1	0.3	3	0.7692307692307693	10	0.38461538461538464	0.6153846153846154	11	8	3	4	0	0.23076923076923078	13	3	15	0.5714285714285714	1.0	0.8080280783418772	0.9118846752812815	0.5151512665630645	0.8610393269074788	0.33795898390698165	0.94143239280972	0.8611224786564046	0.9099216800899844	0.18181818181818182	0.18181818181818182	0.0	0.02414260707851539	0.02414260707851539
4196	0.05814862085958835	0.033415413377464884	0.03316566819460262	0.700487358734863	-1	0	0	0.2	2	0.8461538461538461	11	0.5357142857142857	0.7692307692307693	12	10	2	3	0	0.14285714285714285	14	2	15	0.5	0	0.8080280783418772	0.875624851851344	0.5151512665630645	0.8520044321692767	0.2886928213124018	0.9229527224349521	0.888321256499383	0.887127967023157	0.16666666666666666	0.16666666666666666	0.0	0.03316566819460262	0.03316566819460262
4136	0.04638293295279305	0.031208279317187334	0.03104215171626987	0.7559372570604231	-1	0.25	1	0.3	3	0.7692307692307693	10	0.3125	0.6923076923076923	12	9	2	3	0	0.3333333333333333	12	4	15	0.6	0.6666666666666666	0.7725747154231445	0.8969414331141126	0.5620411263345046	0.8685924398108061	0.5158421915244075	0.9506505194893267	0.8942629895120761	0.9118815035273673	0.3333333333333333	0.16666666666666666	0.0	0.03104215171626987	0.03104215171626987
4085	0.057490731274399735	0.036607389343669965	0.03633458470760699	0.7279964446785192	-1	0	0	0.2	2	0.8461538461538461	11	0.5357142857142857	0.7692307692307693	12	10	2	3	0	0.14285714285714285	14	2	15	0.5	0	0.8080280783418772	0.875624851851344	0.5151512665630645	0.8520044321692767	0.2886928213124018	0.9229527224349521	0.888321256499383	0.887127967023157	0.16666666666666666	0.16666666666666666	0.0	0.03633458470760699	0.03633458470760699
450	0.07773102111144314	0.02297423838560626	-0.016777334014929816	0.7473859934261584	-1	0	0	0.1	1	1.0	13	1.0	1.0	14	13	0	1	0	0.06666666666666667	15	1	15	0.3333333333333333	0	0.6085879949676942	0.904784557678714	0.509197776930967	0.9034244009632325	0.6928004048414567	0.9077853209086821	0.8534300269190715	0.9053472132588195	1.0	0.2857142857142857	0.0	-0.0016777334014929815	-0.0016777334014929815
1240	0.04386188612702984	0.008692625070027873	0.0024890416068003712	0.762345296642356	-1	0	0	0.2	2	0.8461538461538461	11	0.2727272727272727	0.8461538461538461	13	11	1	1	0	0.45454545454545453	11	5	15	0.25	0.5	0.636426749339697	0.9540907706421538	0.47085584226633054	0.9036974002382224	0.6103159041347122	0.9065652025395663	0.845239605133644	0.9251980363302232	1.0	0	0.0	0.0024890416068003712	0.0024890416068003712
498	0.02967053257901045	0.002762448422548787	-0.0027015294540100178	0.6114204407568988	-1	0.25	1	0.4	4	0.6923076923076923	9	0.375	0.6153846153846154	12	8	2	0	0	0.4	10	4	15	0.0	0.4	0.3814569254935242	0.9080578104297792	0.7632890416521171	0.9276422309026465	0.3572502124168445	0.9131612187858267	0.9156599790411163	0.9166754422863145	0	0	0.0	-0.0002701529454010018	-0.0002701529454010018
1107	0.03240475682174873	0.008050241969908431	0.0021745339138909167	0.928265013796137	-1	0	0	0.4	4	0.6153846153846154	8	0.3333333333333333	0.5384615384615384	11	7	3	4	0	0.5555555555555556	5	9	15	0.6666666666666666	0.18181818181818182	0.5541073442343489	0.9546762516674374	0.7179382986601255	0.7902969607756571	0.19100204932159676	0.9292848294925012	0.9255373213786007	0.9102483352401338	0.18181818181818182	0.18181818181818182	0.0	0.0021745339138909167	0.0021745339138909167
3778	0.05882228380033987	0.02821777234830031	0.02809564647996588	0.7202877124724212	-1	0	0	0.2	2	0.8461538461538461	11	0.5357142857142857	0.6923076923076923	11	9	3	4	0	0.14285714285714285	14	2	15	0.5	0	0.8080280783418772	0.8901537992937989	0.5151512665630645	0.8499452051664124	0.33795898390698165	0.9117632673577516	0.8392581971332621	0.8863458485990328	0.13636363636363635	0.18181818181818182	0.0	0.02809564647996588	0.02809564647996588
4394	0.057270428302324525	0.035144763920624274	0.034986790674606964	0.6971673181391301	-1	0	0	0.2	2	0.8461538461538461	11	0.5357142857142857	0.7692307692307693	12	10	2	3	0	0.14285714285714285	14	2	15	0.5	0	0.8080280783418772	0.875624851851344	0.5151512665630645	0.8520044321692767	0.2485181887039193	0.927945088757907	0.900972850397963	0.8895215197031769	0.16666666666666666	0.16666666666666666	0.0	0.034986790674606964	0.034986790674606964
4069	0.06266557158929276	0.03403615687647704	0.03337781470457254	0.6974584903758273	-1	0	0	0.2	2	0.8461538461538461	11	0.5357142857142857	0.7692307692307693	11	10	3	3	0	0.14285714285714285	14	2	15	0.3333333333333333	0	0.8080280783418772	0.8912076608199404	0.5151512665630645	0.8565049855715129	0.23942665871782193	0.9233732809696171	0.9237690886690216	0.8934295655940593	0.18181818181818182	0.18181818181818182	0.0	0.03337781470457254	0.03337781470457254
1478	0.05653193791692567	0.006676972825437	-0.005443550447418424	0.6867364387376742	-1	0	0	0.2	2	0.8461538461538461	11	0.38461538461538464	0.7692307692307693	11	10	3	4	0	0.23076923076923078	13	3	15	0.4444444444444444	0	0.732309536205842	0.7048417834453825	0.5151512665630645	0.8829230350917878	0.2826092533466682	0.7960816962138769	0.9211726291385752	0.8049645488428875	0.2272727272727273	0.09090909090909091	0.0	-0.0005443550447418423	-0.0005443550447418423
2989	0.055413383095316834	0.024282625997788507	0.024256185730897013	0.7009067451758364	-1	0	0	0.2	2	0.8461538461538461	11	0.5357142857142857	0.7692307692307693	12	10	2	3	0	0.14285714285714285	14	2	15	0.5	0	0.8080280783418772	0.8842511577748776	0.5816599516811383	0.8477529239620312	0.23942665871782193	0.9177464523541136	0.9235892661048823	0.8863685518980169	0.16666666666666666	0.16666666666666666	0.0	0.024256185730897013	0.024256185730897013
952	0.06631199175165509	0.01626052027000511	-0.013834034763286361	0.622220830787533	-1	0	0	0.1	1	1.0	13	0.5357142857142857	0.9230769230769231	13	12	1	2	0	0.14285714285714285	2	14	15	0.4	0	0.681950909655085	0.9042260536054434	0.5563531469923639	0.9141727807523453	0.47946487957068873	0.9066970243540873	0.9041760386784613	0.9084545660584336	0.5384615384615384	0.07692307692307693	0.0	-0.001383403476328636	-0.001383403476328636
594	0.0476355486114883	0.0065808295478747975	0.0014998192343984294	0.8861650898157664	-1	0.25	1	0.3	3	0.7692307692307693	10	0.23809523809523808	0.6923076923076923	11	9	3	1	0	0.7777777777777778	7	9	15	0.125	0.25	0.636426749339697	0.8912330868703159	0.8127789854326165	0.9129187880428392	0.4410855613285438	0.9112164807116484	0.901149391191885	0.9055605009077703	1.0	0.2727272727272727	0.0	0.0014998192343984294	0.0014998192343984294
1045	0.08615830384975419	0.007135450896991173	0.006860967309095181	0.7315976226771432	-1	0	0	0.2	2	0.9230769230769231	12	0.5357142857142857	0.9230769230769231	14	12	0	0	0	0.14285714285714285	14	2	15	0.0	0	0.39373110684578305	0.9088430655783876	0.7173456735927267	0.9324961378764074	0.3572502124168445	0.9298122554047755	0.9212316131721672	0.9243537057162391	0	0	0.0	0.006860967309095181	0.006860967309095181
3192	0.05805899154854458	0.0267807243542145	0.02518349570469411	0.7453291855090856	-1	0	0	0.2	2	0.8461538461538461	11	0.5357142857142857	0.7692307692307693	12	10	2	3	0	0.14285714285714285	14	2	15	0.5	0	0.835729907671837	0.899877702722	0.49300355441469745	0.8486349204765359	0.46803180138665634	0.9362152218061336	0.844830732466781	0.9004329033110255	0.16666666666666666	0.16666666666666666	0.0	0.02518349570469411	0.02518349570469411
2366	0.05630082960013289	0.023273305636259473	0.02309265219610279	0.704394852774628	-1	0	0	0.2	2	0.8461538461538461	11	0.5357142857142857	0.7692307692307693	12	10	2	3	0	0.14285714285714285	14	2	15	0.5	0	0.8059881708352699	0.8846109689813582	0.49300355441469745	0.8486349204765359	0.419960010358826	0.9319760370189721	0.8505195379804205	0.8934116645616338	0.16666666666666666	0.16666666666666666	0.0	0.02309265219610279	0.02309265219610279
2173	0.053173407830203995	0.013351681490580528	0.012711215017610291	0.704888314526021	-1	0	0	0.2	2	0.8461538461538461	11	0.5357142857142857	0.7692307692307693	12	10	2	3	0	0.14285714285714285	14	2	15	0.5	0	0.835729907671837	0.8935837057642566	0.49300355441469745	0.8767508209063717	0.3842780272224319	0.9189773390603474	0.888067947329312	0.8977810851863992	0.25	0.08333333333333333	0.0	0.012711215017610291	0.012711215017610291
1698	0.030608653494809034	0.0013274112599376254	-0.001326681792147752	0.8176294450424766	-1	0	0	0.14285714285714285	1	1.0	8	1.0	1.0	9	8	0	1	0	0.1	10	1	10	0.3333333333333333	0	0.7428880225668182	0.723410931282596	0.41616446805516016	0.8577507721002665	0.3960833648202276	0.6152714194788049	0.8707897073801214	0.7457174940797968	1.0	0	0.0	-0.0001326681792147752	-0.0001326681792147752
3914	0.05741375221977453	0.028780085810858287	0.02673130484310826	0.7270439461013116	-1	0	0	0.2	2	0.8461538461538461	11	0.5357142857142857	0.6923076923076923	10	9	4	3	0	0.14285714285714285	14	2	15	0.2727272727272727	0	0.8218789930068571	0.8943931860943769	0.49300355441469745	0.8528670224437174	0.4339628114123644	0.9095491524368864	0.8392581971332621	0.8876817869778332	0.2	0.2	0.0	0.02673130484310826	0.02673130484310826
550	0.010761862809992284	0.00017264926519825006	-4.252859766861332e-05	0.9873686477892699	-1	0	0	0.5	4	0.5555555555555556	5	0.4583333333333333	0.3333333333333333	5	3	5	5	0	0.6666666666666666	4	6	11	0.4166666666666667	0.4	0.13161464720119903	0.9289379792343241	0.6334554043863306	0.8955316832640859	0.29171601108927225	0.9297853170586918	0.9493622739139185	0.9193938511955386	0.4	0.6	0.0	-4.252859766861332e-06	-4.252859766861332e-06
1447	0.06482980113577969	0.015600349016525978	0.013142249342627886	0.6985205463936855	-1	0	0	0.1	1	1.0	13	1.0	1.0	14	13	0	1	0	0.06666666666666667	15	1	15	0.3333333333333333	0	0.8089309422897519	0.85272150782672	0.43379047852935076	0.817477665226267	0.6520206516382728	0.9070799137905201	0.8612426348758038	0.8634977059939551	1.0	0	0.0	0.013142249342627886	0.013142249342627886
460	0.047297020681172405	0.008337024469118678	-0.00785686115440275	0.712280573118204	-1	0	0	0.25	2	0.8888888888888888	8	0.55	0.8888888888888888	10	8	0	0	0	0.2	2	10	11	0.0	0	0.6085879949676942	0.8284373566841414	0.7768453853615046	0.9283970835645561	0.4238895832121196	0.8294078400734941	0.8653951040341443	0.8705823520399311	0	0	0.0	-0.000785686115440275	-0.000785686115440275
651	0.03617496911902247	0.003928850947649014	0.0006873889845806962	0.5313867350927282	-1	0	0	0.3	3	0.6923076923076923	9	0.3409090909090909	0.6153846153846154	11	8	3	2	0	0.36363636363636365	4	11	15	0.2857142857142857	0	0.773492745969447	0.8990355583027422	0.8028556430949496	0.8358882300877256	0.4469096091518706	0.8601437306094616	0.8625111813160989	0.867265609030574	0.5454545454545454	0.09090909090909091	0.0	0.0006873889845806962	0.0006873889845806962
2438	0.04852025572078406	0.02516791077051341	0.02352279379242591	0.7277517546944415	-1	0	0	0.2	2	0.8461538461538461	11	0.3409090909090909	0.7692307692307693	12	10	2	2	0	0.36363636363636365	11	4	15	0.3333333333333333	0	0.835729907671837	0.8846441161681965	0.47085584226633054	0.8698958135191179	0.6118460190297903	0.9534732549167328	0.8893808231461565	0.9104461905840524	0.5833333333333334	0.16666666666666666	0.0	0.02352279379242591	0.02352279379242591
125	0.05983518207923912	0.0033066592516938246	0.001225842430427938	0.6970058166126598	-1	0	0	0.1	1	1.0	13	1.0	0.9230769230769231	13	12	1	3	0	0.06666666666666667	15	1	15	0.6	0	0.681950909655085	0.9202990958383325	0.5563531469923639	0.8461333132357832	0.47946487957068873	0.9087951116624318	0.8631959404680897	0.8956693791408142	0.15384615384615385	0	0.0	0.001225842430427938	0.001225842430427938
209	0.022550997890292225	0.002125125558277194	0.0011546723393674547	0.9401507887460807	-1	0	0	0.5	5	0.46153846153846156	6	0.4166666666666667	0.46153846153846156	11	6	3	1	0	1.0	6	6	15	0.2	0.18181818181818182	0.4520224997417217	0.9331481111249011	0.721918026504605	0.9121013184456308	0.5445860990800253	0.9541528840624824	0.9293438131155152	0.9352564945274333	1.0	0.45454545454545453	0.0	0.0011546723393674547	0.0011546723393674547
657	0.06383132501520442	0.0030743321466917663	-0.00021388946785321552	0.8872340406801845	-1	0	0	0.1	1	1.0	13	0.38461538461538464	0.9230769230769231	12	12	2	0	0	0.23076923076923078	13	3	15	0.0	0	0.43976615349231396	0.9192664308231508	0.6948092500417936	0.9454119439286026	0.4894189480112714	0.9245646336149724	0.9089107100746002	0.9306526366962757	0	0	0.0	-2.1388946785321552e-05	-2.1388946785321552e-05
4486	0.06190999036701947	0.03350922140454285	0.03289734792770573	0.705220876758553	-1	0	0	0.2	2	0.8461538461538461	11	0.5357142857142857	0.7692307692307693	11	10	3	3	0	0.14285714285714285	14	2	15	0.3333333333333333	0	0.8080280783418772	0.8912076608199404	0.5151512665630645	0.8565049855715129	0.23942665871782193	0.9233732809696171	0.9237690886690216	0.8934295655940593	0.18181818181818182	0.18181818181818182	0.0	0.03289734792770573	0.03289734792770573
841	0.02294316888852391	0.0025026580393314977	-0.0014132303915368666	0.9583993639549552	-1	0	0	0.4	4	0.5384615384615384	7	0.42857142857142855	0.46153846153846156	10	6	4	2	0	0.7142857142857143	7	5	15	0.25	0	0.773492745969447	0.9418115364165189	0.8305671160600674	0.787509593437956	0.4517781978026559	0.9202380851954163	0.9097095134132213	0.8984294323023387	0.55	0.1	0.0	-0.00014132303915368667	-0.00014132303915368667
3349	0.0578290112524646	0.010037947674175705	-0.010035933015150744	0.6418820689584865	-1	0	0	0.1111111111111111	1	1.0	11	1.0	0.9090909090909091	10	10	2	4	0	0.07692307692307693	13	1	13	0.5	0	0.8080280783418772	0.8793620310004693	0.5151512665630645	0.8355450937097021	0.2886928213124018	0.9254232764009068	0.9058171848285824	0.8852815065390339	0.15000000000000002	0.2	0.0	-0.0010035933015150743	-0.0010035933015150743
2944	0.04974791257028452	0.027085077788255	0.026924508928232387	0.6970084285143308	-1	0	0	0.2	2	0.8461538461538461	11	0.5357142857142857	0.7692307692307693	12	10	2	3	0	0.14285714285714285	14	2	15	0.5	0	0.8218789930068571	0.905759351342302	0.5816599516811383	0.8477529239620312	0.23942665871782193	0.9285042504549977	0.9235892661048823	0.8985589537045907	0.16666666666666666	0.16666666666666666	0.0	0.026924508928232387	0.026924508928232387
1582	0.056703988192203174	0.021025442608325055	0.009565674573412107	0.6899059143933257	-1	0	0	0.1	1	1.0	13	1.0	1.0	14	13	0	1	0	0.06666666666666667	15	1	15	0.3333333333333333	0	0.8380689738486495	0.8847610475559656	0.4573748935380032	0.8818924650993853	0.6736380828375921	0.9049411726264841	0.8479557044383449	0.8909730872978813	1.0	0	0.0	0.009565674573412107	0.009565674573412107
2395	0.04941143929178018	0.02141797068085305	0.005451160893718913	0.7024999936321623	-1	0	0	0.2	2	0.8461538461538461	11	0.3409090909090909	0.7692307692307693	12	10	2	2	0	0.36363636363636365	11	4	15	0.3333333333333333	0	0.8553518848422612	0.8869514573989975	0.47085584226633054	0.8698958135191179	0.6118460190297903	0.9498119813673367	0.888067947329312	0.9088908015063718	0.5833333333333334	0.16666666666666666	0.0	0.005451160893718913	0.005451160893718913
923	0.08498130714663682	0.009905313417777067	0.007032733785805208	0.7372926181448262	-1	0	0	0.1	1	1.0	13	1.0	1.0	14	13	0	1	0	0.06666666666666667	15	1	15	0.3333333333333333	0	0.36388585385362093	0.916500767701908	0.5093422043236722	0.9210001806572327	0.6434641476709466	0.9039317774295218	0.8698803266476618	0.9140781946745269	1.0	0.21428571428571427	0.0	0.007032733785805208	0.007032733785805208
2320	0.05637997199150575	0.024720844754302567	0.018881897588959966	0.7032076308983504	-1	0	0	0.2	2	0.8461538461538461	11	0.5357142857142857	0.7692307692307693	12	10	2	3	0	0.14285714285714285	14	2	15	0.5	0	0.835729907671837	0.9229931734234496	0.5325061851777756	0.8436780673074329	0.4452104931018617	0.9414574740747391	0.8491560920578943	0.9101732634595513	0.16666666666666666	0.25	0.0	0.018881897588959966	0.018881897588959966
4350	0.059394467329299226	0.01888248522059818	-0.0014607751941682371	0.7562586010860713	-1	0.25	1	0.3	3	0.7692307692307693	10	0.38461538461538464	0.6923076923076923	12	9	2	3	0	0.23076923076923078	13	3	15	0.6	1.0	0.7707126171435493	0.9190339710212837	0.6506975236009455	0.9014034907556684	0.6937253991418334	0.9503395702282831	0.9235892661048823	0.9263053565646002	0.25	0.16666666666666666	0.0	-0.00014607751941682372	-0.00014607751941682372
4695	0.06321144480224314	0.03461937086192239	0.034405913976940324	0.7136426688550437	-1	0	0	0.2	2	0.8461538461538461	11	0.5357142857142857	0.7692307692307693	12	10	2	3	0	0.14285714285714285	14	2	15	0.5	0	0.795973129278011	0.9059633407777878	0.49300355441469745	0.8881634182071488	0.419960010358826	0.9356397848447524	0.888321256499383	0.9119801092139074	0.16666666666666666	0.16666666666666666	0.0	0.034405913976940324	0.034405913976940324
4721	0.060063591098735866	0.03668008624694072	0.03667986754515487	0.6858030062901262	-1	0.25	1	0.3	3	0.7692307692307693	10	0.38461538461538464	0.6153846153846154	11	8	3	4	0	0.23076923076923078	13	3	15	0.5714285714285714	1.0	0.7917221917865497	0.8907477855746705	0.5151512665630645	0.8610393269074788	0.33795898390698165	0.94143239280972	0.8611224786564046	0.9031907071402364	0.18181818181818182	0.18181818181818182	0.0	0.03667986754515487	0.03667986754515487
5006	0.06162996303488907	0.03660799692072389	0.036604427905331395	0.6772002614209971	-1	0.25	1	0.3	3	0.7692307692307693	10	0.38461538461538464	0.6153846153846154	11	8	3	4	0	0.23076923076923078	13	3	15	0.5714285714285714	1.0	0.7917221917865497	0.8907477855746705	0.5151512665630645	0.8610393269074788	0.33795898390698165	0.9549491671202994	0.9237690886690216	0.9109594112182403	0.18181818181818182	0.18181818181818182	0.0	0.036604427905331395	0.036604427905331395
2414	0.054503999921232074	0.019795759496097572	0.016293947175347146	0.6818210073889428	-1	0	0	0.3	3	0.7692307692307693	10	0.5357142857142857	0.6153846153846154	10	8	4	3	0	0.14285714285714285	14	2	15	0.3	0.14285714285714285	0.835729907671837	0.904036102457158	0.591804590770917	0.8569208040861508	0.2886928213124018	0.9415293541553964	0.9235892661048823	0.9064134079700651	0.4	0.3	0.0	0.016293947175347146	0.016293947175347146
4575	0.06217105479992424	0.038783836424701686	0.038722189581448574	0.6762978833425694	-1	0.25	1	0.3	3	0.7692307692307693	10	0.38461538461538464	0.6153846153846154	11	8	3	4	0	0.23076923076923078	13	3	15	0.5714285714285714	1.0	0.7917221917865497	0.8907477855746705	0.5151512665630645	0.8610393269074788	0.33795898390698165	0.94143239280972	0.8611224786564046	0.9031907071402364	0.18181818181818182	0.18181818181818182	0.0	0.038722189581448574	0.038722189581448574
391	0.04604579054823008	0.009327151228429862	-0.0042056688219228614	0.9216228964848772	-1	0	0	0.4	4	0.6923076923076923	9	0.30612244897959184	0.6153846153846154	12	8	2	1	0	1.0	7	7	15	0.25	0.18181818181818182	0.48736672703860684	0.9024468026793769	0.7735457380305087	0.8830034526550823	0.4738216117017256	0.8167688437081615	0.7532301762040366	0.8714120013236495	1.0	0	0.0	-0.00042056688219228617	-0.00042056688219228617
4378	0.05946777195034947	0.031771396482151854	0.03033497762324408	0.7177665846743887	-1	0	0	0.2	2	0.8461538461538461	11	0.5357142857142857	0.7692307692307693	12	10	2	3	0	0.14285714285714285	14	2	15	0.5	0	0.795973129278011	0.9059633407777878	0.49300355441469745	0.8991680822050759	0.419960010358826	0.9356397848447524	0.8887335785571211	0.9150322877217695	0.16666666666666666	0.16666666666666666	0.0	0.03033497762324408	0.03033497762324408
1474	0.03584589026986446	0.0014626634529222883	0.0014224167212992043	0.8335394799015062	-1	0	0	0.14285714285714285	1	1.0	8	1.0	1.0	9	8	0	1	0	0.1	10	1	10	0.3333333333333333	0	0.7428880225668182	0.7181718967364495	0.3399132704902141	0.8408867066322568	0.3960833648202276	0.8523393058170767	0.8806478896955708	0.8101686793286951	1.0	0	0.0	0.0014224167212992043	0.0014224167212992043
3546	0.05686068822748383	0.03457806983172569	0.034332008565903814	0.7035653678879504	-1	0	0	0.2	2	0.8461538461538461	11	0.5357142857142857	0.7692307692307693	12	10	2	3	0	0.14285714285714285	14	2	15	0.5	0	0.8080280783418772	0.875624851851344	0.5151512665630645	0.8520044321692767	0.2886928213124018	0.9229527224349521	0.888321256499383	0.887127967023157	0.16666666666666666	0.16666666666666666	0.0	0.034332008565903814	0.034332008565903814
757	0.07291060922324613	0.00741824715837241	0.001807624542583681	0.717578421696343	-1	0	0	0.1	1	1.0	13	1.0	1.0	13	13	1	1	0	0.06666666666666667	15	1	15	0.16666666666666666	0	0.36388585385362093	0.9311876635969558	0.49337843844846246	0.9177959362384636	0.7172306090380066	0.893002754843914	0.8537353358492479	0.9152799928005918	1.0	0.38461538461538464	0.0	0.001807624542583681	0.001807624542583681
4081	0.05640869256775952	0.03540111707363801	0.03508713008484661	0.7307554612857825	-1	0	0	0.2	2	0.8461538461538461	11	0.5357142857142857	0.7692307692307693	12	10	2	3	0	0.14285714285714285	14	2	15	0.5	0	0.8080280783418772	0.875624851851344	0.5151512665630645	0.8520044321692767	0.2886928213124018	0.9229527224349521	0.888321256499383	0.887127967023157	0.16666666666666666	0.16666666666666666	0.0	0.03508713008484661	0.03508713008484661
4457	0.06228075869160774	0.005880154096729541	0.005875631282992001	0.6554470057228666	-1	0	0	0.1	1	1.0	13	1.0	0.9230769230769231	12	12	2	3	0	0.06666666666666667	15	1	15	0.375	0	0.7898600935069545	0.9080339711296678	0.49300355441469745	0.8813343188649495	0.559376177919788	0.9364030033989058	0.8505195379804205	0.91118224675903	0.16666666666666666	0.16666666666666666	0.0	0.005875631282992001	0.005875631282992001
3725	0.05635949560899679	0.03631185934649079	0.03606004123088774	0.7099408665488396	-1	0	0	0.2	2	0.8461538461538461	11	0.5357142857142857	0.7692307692307693	12	10	2	3	0	0.14285714285714285	14	2	15	0.5	0	0.8080280783418772	0.875624851851344	0.5151512665630645	0.8520044321692767	0.2886928213124018	0.9229527224349521	0.888321256499383	0.887127967023157	0.16666666666666666	0.16666666666666666	0.0	0.03606004123088774	0.03606004123088774
2032	0.05657001802486188	0.01972284895703681	-0.008827415255919619	0.7585958758253142	-1	0	0	0.1	1	1.0	13	0.2727272727272727	0.8461538461538461	11	11	3	2	0	0.45454545454545453	11	5	15	0.2	0	0.8749738620126857	0.9077577473961684	0.47085584226633054	0.8573914780991256	0.6535507665333509	0.9048778907655437	0.8392581971332621	0.8919673846619692	0.6363636363636364	0.18181818181818182	0.0	-0.0008827415255919619	-0.0008827415255919619
2136	0.06034749447573885	0.008354050465838555	0.008019769891611874	0.6146399140407708	-1	0	0	0.1	1	1.0	13	0.2727272727272727	0.9230769230769231	13	12	1	2	0	0.45454545454545453	11	5	15	0.4	0	0.8749738620126857	0.8562876051944528	0.33485549688674715	0.7949554714341176	0.5212184246356107	0.9274788467665941	0.8806478896955708	0.8694548920093266	0.5384615384615384	0	0.0	0.008019769891611874	0.008019769891611874
1141	0.05929886760650422	0.010556082770683723	0.007454676242764825	0.6716869336644511	-1	0	0	0.1	1	1.0	13	0.5357142857142857	0.9230769230769231	13	12	1	2	0	0.14285714285714285	14	2	15	0.4	0	0.7534272390597392	0.92453130620077	0.5253059701988818	0.855330194441044	0.47946487957068873	0.9425111975899866	0.9041760386784613	0.9137142495104253	0.5769230769230769	0	0.0	0.007454676242764825	0.007454676242764825
3308	0.04082955103146646	0.0069366971528843965	-0.006773401553044277	0.8030420708159213	-1	0.25	1	0.3	3	0.7692307692307693	10	0.3125	0.6923076923076923	10	9	4	3	0	0.3333333333333333	12	4	15	0.2727272727272727	0.6666666666666666	0.7998751350642135	0.9215282225083499	0.47085584226633054	0.8899366081991995	0.5838404169227134	0.9300365129954277	0.8505195379804205	0.9153059338737461	0.4	0.2	0.0	-0.0006773401553044278	-0.0006773401553044278
1168	0.0680537666967924	0.02440123831778976	-0.01782155622922021	0.6804048482922816	-1	0	0	0.1	1	1.0	13	1.0	0.7692307692307693	11	10	3	5	0	0.06666666666666667	15	1	15	0.5555555555555556	0	0.7534272390597392	0.7599089690381554	0.5151512665630645	0.873469156157018	0.2826092533466682	0.8079812941855375	0.9255373213786007	0.8186217905510108	0.09090909090909091	0	0.0	-0.0017821556229220212	-0.0017821556229220212
2455	0.050235019235521816	0.026225178082848806	0.02620842447187539	0.7127325664869366	-1	0	0	0.2	2	0.8461538461538461	11	0.5357142857142857	0.7692307692307693	12	10	2	3	0	0.14285714285714285	14	2	15	0.5	0	0.8218789930068571	0.9296650670886659	0.6028392951454293	0.841269114333737	0.23942665871782193	0.9257450620253602	0.9235892661048823	0.9052912730597898	0.16666666666666666	0.16666666666666666	0.0	0.02620842447187539	0.02620842447187539
3664	0.05980539126551355	0.03876752909221104	0.02804872466543829	0.7007459696878058	-1	0	0	0.2	2	0.8461538461538461	11	0.5357142857142857	0.8461538461538461	12	11	2	1	0	0.14285714285714285	14	2	15	0.14285714285714285	0	0.8553518848422612	0.8946393514420771	0.47085584226633054	0.8669307298626908	0.6937253991418334	0.9471254822521373	0.888321256499383	0.9088392329129652	1.0	0.25	0.0	0.02804872466543829	0.02804872466543829
2045	0.0507035307425288	0.022892012753728257	0.02027477743146379	0.7423163848259278	-1	0	0	0.2	2	0.8461538461538461	11	0.3409090909090909	0.7692307692307693	12	10	2	2	0	0.36363636363636365	11	4	15	0.3333333333333333	0	0.835729907671837	0.8944143130870573	0.47085584226633054	0.8690113407242154	0.59559776953343	0.9550363679557544	0.9246579696307371	0.9138515142384901	0.5416666666666666	0.16666666666666666	0.0	0.02027477743146379	0.02027477743146379
899	0.06644096441217211	0.009970755544170935	0.0099593906665627	0.6681335823086084	-1	0	0	0.1	1	1.0	13	0.5357142857142857	0.9230769230769231	13	12	1	2	0	0.14285714285714285	14	2	15	0.4	0	0.7534272390597392	0.92453130620077	0.5253059701988818	0.8720546282001398	0.47946487957068873	0.9425111975899866	0.9041760386784613	0.91737912300062	0.5769230769230769	0	0.0	0.0099593906665627	0.0099593906665627
2892	0.05873725619785805	0.024655056264955316	0.02461660052074116	0.6947117371809178	-1	0	0	0.2	2	0.8461538461538461	11	0.5357142857142857	0.7692307692307693	12	10	2	3	0	0.14285714285714285	14	2	15	0.5	0	0.8080280783418772	0.8842511577748776	0.5816599516811383	0.8477529239620312	0.23942665871782193	0.9422248764679239	0.9237690886690216	0.8985025816718067	0.16666666666666666	0.16666666666666666	0.0	0.02461660052074116	0.02461660052074116
1265	0.015843662965987174	0.0010056099774893676	-0.000815343277697636	0.9829437687379707	-1	0	0	0.3333333333333333	2	0.7142857142857143	5	0.42857142857142855	0.5714285714285714	6	4	2	3	0	0.42857142857142855	3	7	9	0.5	0	0.6731193129258826	0.9180575500024281	0.5437655419678908	0.8808214182586437	0.4906073073465576	0.7967788596955632	0.8122564605798485	0.8729819555214132	0.5	0.5	0.0	-8.15343277697636e-05	-8.15343277697636e-05
3222	0.05994861259753539	0.023842774796054365	0.023511478742314223	0.706613833867691	-1	0	0	0.2	2	0.8461538461538461	11	0.5357142857142857	0.7692307692307693	12	10	2	3	0	0.14285714285714285	14	2	15	0.5	0	0.8218789930068571	0.8989748747472355	0.5413657414439247	0.852671064302216	0.4059572093052875	0.9387620033669295	0.8889472292136292	0.9023660835851275	0.16666666666666666	0.16666666666666666	0.0	0.023511478742314223	0.023511478742314223
1263	0.043264471765458515	0.016341015835545116	0.012299254994130588	0.6985243221265015	-1	0	0	0.2	2	0.8461538461538461	11	0.2727272727272727	0.8461538461538461	13	11	1	1	0	0.45454545454545453	11	5	15	0.25	0.5	0.636426749339697	0.9540907706421538	0.47085584226633054	0.9036974002382224	0.6103159041347122	0.9065652025395663	0.845239605133644	0.9251980363302232	1.0	0	0.0	0.012299254994130588	0.012299254994130588
1143	0.09218206014833236	0.01321840864519873	0.009455747916440006	0.729160747884993	-1	0	0	0.1	1	1.0	13	1.0	1.0	14	13	0	1	0	0.06666666666666667	15	1	15	0.3333333333333333	0	0.36388585385362093	0.916500767701908	0.5093422043236722	0.9210001806572327	0.6434641476709466	0.9039317774295218	0.8698803266476618	0.9140781946745269	1.0	0.21428571428571427	0.0	0.009455747916440006	0.009455747916440006
4977	0.06080759194076706	0.03747319917024596	0.03739598807629299	0.6820198385199053	-1	0.25	1	0.3	3	0.7692307692307693	10	0.38461538461538464	0.6153846153846154	11	8	3	4	0	0.23076923076923078	13	3	15	0.5714285714285714	1.0	0.7917221917865497	0.8907477855746705	0.5151512665630645	0.8610393269074788	0.33795898390698165	0.94143239280972	0.8611224786564046	0.9031907071402364	0.18181818181818182	0.18181818181818182	0.0	0.03739598807629299	0.03739598807629299
4380	0.05557717474219838	0.035043722546824606	0.034831987006479215	0.7063517089760796	-1	0	0	0.2	2	0.8461538461538461	11	0.5357142857142857	0.7692307692307693	12	10	2	3	0	0.14285714285714285	14	2	15	0.5	0	0.8080280783418772	0.875624851851344	0.5151512665630645	0.8520044321692767	0.2886928213124018	0.9229527224349521	0.888321256499383	0.887127967023157	0.25	0.16666666666666666	0.0	0.034831987006479215	0.034831987006479215
2620	0.05808075923035254	0.029856504931978844	0.028929882404051872	0.7337065742895097	-1	0	0	0.2	2	0.8461538461538461	11	0.5357142857142857	0.7692307692307693	12	10	2	3	0	0.14285714285714285	14	2	15	0.5	0	0.835729907671837	0.899877702722	0.49300355441469745	0.8486349204765359	0.3846966488177846	0.9412638904253026	0.844830732466781	0.9030272956123545	0.16666666666666666	0.16666666666666666	0.0	0.028929882404051872	0.028929882404051872
4517	0.05662075276013559	0.02915927990866525	0.002309018713288254	0.7067226418288772	-1	0	0	0.2	2	0.8461538461538461	11	0.5357142857142857	0.7692307692307693	11	10	3	3	0	0.14285714285714285	14	2	15	0.3333333333333333	0	0.7879979952273594	0.9123177817617492	0.47085584226633054	0.8966483161366483	0.5019610368106703	0.9353065982692146	0.8392581971332621	0.9161643054582675	0.18181818181818182	0.18181818181818182	0.0	0.002309018713288254	0.002309018713288254
3048	0.06912084250673847	0.021881835588315933	0.021343370327772986	0.686518509289187	-1	0	0	0.1	1	1.0	13	1.0	0.8461538461538461	11	11	3	4	0	0.06666666666666667	15	1	15	0.4	0	0.8080280783418772	0.9009753558623455	0.5151512665630645	0.8490764770875366	0.33795898390698165	0.939418805767944	0.9237690886690216	0.902523847105037	0.13636363636363635	0.18181818181818182	0.0	0.021343370327772986	0.021343370327772986
466	0.06695144925407928	0.014631003245085056	0.008272549429306133	0.7583230269138085	-1	0	0	0.1	1	1.0	13	1.0	1.0	14	13	0	1	0	0.06666666666666667	15	1	15	0.3333333333333333	0	0.6963401202303908	0.9265415677928869	0.41616446805516016	0.9110726362558607	0.5696976863038865	0.9109529142850396	0.9184192940745786	0.9164928969529363	1.0	0.14285714285714285	0.0	0.008272549429306133	0.008272549429306133
341	0.06582596236415451	0.013298552220055914	-0.011828505012721528	0.6946986488487366	-1	0	0	0.2	2	0.8461538461538461	11	0.5357142857142857	0.8461538461538461	13	11	1	2	0	0.14285714285714285	14	2	15	0.5	0	0.681950909655085	0.921479735222957	0.5253059701988818	0.9237608538847817	0.5177006074645121	0.8847130487402951	0.8631959404680897	0.9114670332269409	0.5384615384615384	0.23076923076923078	0.0	-0.0011828505012721527	-0.0011828505012721527
3438	0.05833012836269808	0.02904839925018907	0.01805781258345445	0.6906918861775286	-1	0	0	0.2	2	0.8461538461538461	11	0.5357142857142857	0.8461538461538461	12	11	2	1	0	0.14285714285714285	14	2	15	0.14285714285714285	0	0.8553518848422612	0.8862224534157473	0.47085584226633054	0.8671447872689048	0.6736380828375921	0.9423138073463416	0.8455404360395922	0.9038421061969618	1.0	0.25	0.0	0.01805781258345445	0.01805781258345445
3408	0.05521116450913168	0.02436990495776661	0.023673801463109434	0.693680162082021	-1	0	0	0.2	2	0.8461538461538461	11	0.5357142857142857	0.7692307692307693	11	10	3	3	0	0.14285714285714285	14	2	15	0.3333333333333333	0	0.8080280783418772	0.912270830179341	0.5151512665630645	0.8565049855715129	0.23942665871782193	0.9339785709039159	0.9237690886690216	0.9054444818906594	0.18181818181818182	0.18181818181818182	0.0	0.023673801463109434	0.023673801463109434
3443	0.05640997432261038	0.0377000366926515	0.03748391345692034	0.7226441239628983	-1	0	0	0.2	2	0.8461538461538461	11	0.5357142857142857	0.7692307692307693	12	10	2	3	0	0.14285714285714285	14	2	15	0.5	0	0.8080280783418772	0.875624851851344	0.5151512665630645	0.8520044321692767	0.2886928213124018	0.9229527224349521	0.888321256499383	0.887127967023157	0.16666666666666666	0.16666666666666666	0.0	0.03748391345692034	0.03748391345692034
1856	0.057878184655659685	0.012186937611691286	0.007883994481447993	0.7460610619896909	-1	0	0	0.1	1	1.0	13	0.38461538461538464	0.9230769230769231	13	12	1	2	0	0.23076923076923078	13	3	15	0.4	0	0.8080280783418772	0.8473629428725117	0.4540094920166098	0.841041976651041	0.4061776242089413	0.9352638378866073	0.8806478896955708	0.8825558077371143	0.5384615384615384	0	0.0	0.007883994481447993	0.007883994481447993
1978	0.06769175029153748	0.021348009882248983	0.02024294628868987	0.6922312097048322	-1	0	0	0.1	1	1.0	13	1.0	1.0	13	13	1	1	0	0.06666666666666667	15	1	15	0.16666666666666666	0	0.732309536205842	0.8445636758536057	0.4540094920166098	0.8516781587600524	0.33795898390698165	0.9052572434954147	0.8806478896955708	0.8697957424103688	1.0	0	0.0	0.02024294628868987	0.02024294628868987
541	0.027640952194017465	0.003908826166533977	0.003838518296070147	0.9670697932130812	-1	0	0	0.2	2	0.8461538461538461	11	0.38461538461538464	0.46153846153846156	7	6	7	7	0	0.23076923076923078	3	13	15	0.4117647058823529	0	0.64468726713594	0.9383926434847769	0.205158319632916	0.9153621378164746	0.8926930556984534	0.8418996580398955	0.9185665270485419	0.9054170739340474	0.2857142857142857	0	0.0	0.003838518296070147	0.003838518296070147
2504	0.05742750854375924	0.02333066374484339	0.02314748389826101	0.7024486453883814	-1	0	0	0.2	2	0.8461538461538461	11	0.5357142857142857	0.7692307692307693	12	10	2	3	0	0.14285714285714285	14	2	15	0.5	0	0.8059881708352699	0.8846109689813582	0.49300355441469745	0.8486349204765359	0.419960010358826	0.9319760370189721	0.8505195379804205	0.8934116645616338	0.16666666666666666	0.16666666666666666	0.0	0.02314748389826101	0.02314748389826101
2233	0.05338550061173387	0.02027216138390382	0.017814853991695863	0.7189735882236987	-1	0	0	0.1	1	1.0	13	0.25	0.9230769230769231	13	12	1	2	0	0.6	10	6	15	0.4	0	0.835729907671837	0.892487717267751	0.47085584226633054	0.8547975256114779	0.6535507665333509	0.9297002783362691	0.8428079296233302	0.8963284493208317	0.6153846153846154	0.15384615384615385	0.0	0.017814853991695863	0.017814853991695863
3116	0.06008278189432109	0.028656907504881642	0.027503190431047188	0.7108070543497185	-1	0	0	0.2	2	0.8461538461538461	11	0.5357142857142857	0.6923076923076923	11	9	3	5	0	0.14285714285714285	14	2	15	0.625	0	0.8080280783418772	0.9058517763265196	0.5151512665630645	0.8922229929000074	0.33795898390698165	0.9302527829416047	0.9234090545237454	0.9107433573301155	0.09090909090909091	0.18181818181818182	0.0	0.027503190431047188	0.027503190431047188
598	0.009860255873921616	0.0003805410864010818	-9.424508710888134e-05	0.9661085238308835	-1	0.5	1	0.5714285714285714	4	0.625	5	0.47619047619047616	0.5	7	4	2	2	0	0.42857142857142855	3	7	10	0.4	0.6666666666666666	0.19590879235019357	0.9385930222455463	0.7080299021640607	0.9357313607344755	0.35240450576008153	0.8910947333418835	0.9493622739139185	0.924307273906645	0.6428571428571428	0.14285714285714285	0.0	-9.424508710888133e-06	-9.424508710888133e-06
1859	0.053711575406889644	0.009278042861342187	0.008782160290058114	0.6393716761744341	-1	0	0	0.1	1	1.0	13	0.5357142857142857	0.7692307692307693	11	10	3	5	0	0.14285714285714285	2	14	15	0.5555555555555556	0	0.732309536205842	0.8247131247790791	0.5151512665630645	0.7984757349582179	0.19100204932159676	0.7774950024527355	0.8907317751595129	0.8009397270025732	0.09090909090909091	0.09090909090909091	0.0	0.008782160290058114	0.008782160290058114
3139	0.055982719259961185	0.025369622538705523	0.024185507153831463	0.6869587001195562	-1	0	0	0.2	2	0.8461538461538461	11	0.5357142857142857	0.7692307692307693	11	10	3	3	0	0.14285714285714285	14	2	15	0.3333333333333333	0	0.8080280783418772	0.9102521165331842	0.47085584226633054	0.8874667923841371	0.6937253991418334	0.9458470568125664	0.8611224786564046	0.9178913876230959	0.36363636363636365	0.18181818181818182	0.0	0.024185507153831463	0.024185507153831463
4959	0.06057883635277162	0.03702940925083923	0.03701002470802741	0.6836412417476077	-1	0.25	1	0.3	3	0.7692307692307693	10	0.38461538461538464	0.6153846153846154	11	8	3	4	0	0.23076923076923078	13	3	15	0.5714285714285714	1.0	0.7917221917865497	0.8907477855746705	0.5151512665630645	0.8610393269074788	0.23942665871782193	0.948915247483467	0.8611224786564046	0.9073244104326477	0.18181818181818182	0.18181818181818182	0.0	0.03701002470802741	0.03701002470802741
1441	0.04298965163754756	0.008544301113927818	0.003147015636104923	0.7653442245126413	-1	0	0	0.2	2	0.8461538461538461	11	0.2727272727272727	0.8461538461538461	13	11	1	1	0	0.45454545454545453	11	5	15	0.25	0.5	0.636426749339697	0.9540907706421538	0.47085584226633054	0.9036974002382224	0.6103159041347122	0.9065652025395663	0.845239605133644	0.9251980363302232	1.0	0	0.0	0.003147015636104923	0.003147015636104923
2330	0.06239351063010178	0.02468345013939918	0.019914402881656825	0.7535110963639965	-1	0	0	0.2	2	0.8461538461538461	11	0.5769230769230769	0.6923076923076923	10	9	4	4	0	0.15384615384615385	2	13	15	0.36363636363636365	0	0.7534272390597392	0.6729870390747973	0.5151512665630645	0.8350830994693693	0.19100204932159676	0.9317398904456684	0.9255373213786007	0.8392306221464363	0.25	0.1	0.0	0.019914402881656825	0.019914402881656825
2613	0.04690531938040335	0.006091704564594976	0.0010833283734651303	0.6051607728585309	-1	0	0	0.2	2	0.8461538461538461	11	0.5357142857142857	0.7692307692307693	11	10	3	3	0	0.14285714285714285	14	2	15	0.3333333333333333	0	0.8080280783418772	0.8926521674672411	0.5151512665630645	0.8506809495857265	0.5299666389177472	0.9156004456280517	0.8392581971332621	0.889012872458495	0.18181818181818182	0.18181818181818182	0.0	0.0010833283734651303	0.0010833283734651303
939	0.0623885777435565	0.006333524058496244	0.00010821525873803339	0.726949953095472	-1	0	0	0.2	2	0.8461538461538461	11	0.5357142857142857	0.7692307692307693	11	10	3	3	0	0.14285714285714285	14	2	15	0.3333333333333333	0	0.6795387326206782	0.8962336202501853	0.596953461969813	0.9385504490323809	0.49629206951170624	0.9069128016839938	0.9127295261073078	0.9157711966610113	0.2727272727272727	0.18181818181818182	0.0	0.00010821525873803339	0.00010821525873803339
1688	0.03116570314268647	0.004197931667860884	0.003710109488215425	0.9346092907374217	-1	0	0	0.2	2	0.8461538461538461	11	0.3333333333333333	0.6923076923076923	10	9	4	4	0	0.5555555555555556	5	9	15	0.36363636363636365	0.16666666666666666	0.7397195756629198	0.8611464743464229	0.7198996528919949	0.8778632576356096	0.19100204932159676	0.8822289462735147	0.9292707402633349	0.8740186561591763	0.25	0.1	0.0	0.003710109488215425	0.003710109488215425
2595	0.05262686572123447	0.015793609345386223	0.011997757480648802	0.6585319003268232	-1	0	0	0.2	2	0.8461538461538461	11	0.5357142857142857	0.6923076923076923	10	9	4	3	0	0.14285714285714285	14	2	15	0.2727272727272727	0	0.835729907671837	0.9225177223915578	0.5151512665630645	0.8518947350592522	0.23942665871782193	0.9250632949650281	0.888067947329312	0.9043572980115101	0.2	0.2	0.0	0.011997757480648802	0.011997757480648802
1450	0.062087987272957085	0.004994973288023713	-0.003317677604976925	0.6960004732356919	-1	0	0	0.1	1	1.0	13	0.5357142857142857	0.6153846153846154	9	8	5	9	0	0.14285714285714285	2	14	15	0.6923076923076923	0	0.8080280783418772	0.9003384035308083	0.5151512665630645	0.8959434644611028	0.19100204932159676	0.794422937323398	0.9255373213786007	0.8701074815904579	0.1111111111111111	0.1111111111111111	0.0	-0.0003317677604976925	-0.0003317677604976925
3717	0.05832541163531508	0.027289843355658323	0.02716611426115627	0.7179827166627096	-1	0	0	0.2	2	0.8461538461538461	11	0.5357142857142857	0.6923076923076923	11	9	3	4	0	0.14285714285714285	14	2	15	0.5	0	0.8080280783418772	0.8901537992937989	0.5151512665630645	0.8499452051664124	0.33795898390698165	0.9117632673577516	0.8392581971332621	0.8863458485990328	0.13636363636363635	0.18181818181818182	0.0	0.02716611426115627	0.02716611426115627
1799	0.048585301159653586	0.014309463738890239	0.0051067332216839095	0.6284460449026159	-1	0	0	0.2	2	0.8461538461538461	11	0.5357142857142857	0.6923076923076923	11	9	3	4	0	0.14285714285714285	14	2	15	0.5	0	0.8080280783418772	0.9099166364135222	0.5151512665630645	0.902177668859829	0.23942665871782193	0.9451973002223858	0.9255373213786007	0.9213363087788278	0.18181818181818182	0.18181818181818182	0.0	0.0051067332216839095	0.0051067332216839095
4302	0.056620622951351444	0.03492955582076413	0.034737605003516685	0.7019654279812386	-1	0	0	0.2	2	0.8461538461538461	11	0.5357142857142857	0.7692307692307693	12	10	2	3	0	0.14285714285714285	14	2	15	0.5	0	0.8080280783418772	0.875624851851344	0.5151512665630645	0.8520044321692767	0.2886928213124018	0.9229527224349521	0.888321256499383	0.887127967023157	0.16666666666666666	0.16666666666666666	0.0	0.034737605003516685	0.034737605003516685
1373	0.043911603868053796	0.017593075862102542	0.017592858776568864	0.6059281145249431	-1	0	0	0.14285714285714285	1	1.0	8	1.0	1.0	9	8	0	1	0	0.1	10	1	10	0.3333333333333333	0	0.7428880225668182	0.7181718967364495	0.3399132704902141	0.8147319753596246	0.3960833648202276	0.8523393058170767	0.8806478896955708	0.8005674930756939	1.0	0	0.0	0.017592858776568864	0.017592858776568864
2520	0.04912867684707447	0.023260899326230676	0.012253794325896943	0.7146831475199924	-1	0	0	0.3	3	0.7692307692307693	10	0.3	0.6923076923076923	12	9	2	2	0	0.5	10	5	15	0.4	0.14285714285714285	0.8553518848422612	0.886911534575931	0.47085584226633054	0.8707473087139259	0.6736380828375921	0.9452660124134878	0.8472663382158778	0.9065353117685174	0.625	0.16666666666666666	0.0	0.012253794325896943	0.012253794325896943
2864	0.045171470947328186	0.027597683692116817	0.01998969837429811	0.7054431396689762	-1	0	0	0.2	2	0.8461538461538461	11	0.5357142857142857	0.8461538461538461	13	11	1	1	0	0.14285714285714285	14	2	15	0.25	0	0.8423934278438467	0.90661828747077	0.47085584226633054	0.8621397692682378	0.6535507665333509	0.9488564516990504	0.8516205563342375	0.9123182203742898	1.0	0.15384615384615385	0.0	0.01998969837429811	0.01998969837429811
4087	0.05647155668042452	0.03559213162947421	0.03528243612552805	0.7279421166339262	-1	0	0	0.2	2	0.8461538461538461	11	0.5357142857142857	0.7692307692307693	12	10	2	3	0	0.14285714285714285	14	2	15	0.5	0	0.8080280783418772	0.875624851851344	0.5151512665630645	0.8520044321692767	0.2886928213124018	0.9276313525942219	0.888321256499383	0.8893680278733421	0.16666666666666666	0.16666666666666666	0.0	0.03528243612552805	0.03528243612552805
3368	0.054722333845687914	0.027366521698007025	0.025456679520349756	0.720023809652188	-1	0	0	0.2	2	0.8461538461538461	11	0.5357142857142857	0.7692307692307693	12	10	2	3	0	0.14285714285714285	14	2	15	0.5	0	0.835729907671837	0.9101800717892872	0.49300355441469745	0.8674973646563697	0.3846966488177846	0.9511398660393233	0.888321256499383	0.915895968423352	0.16666666666666666	0.16666666666666666	0.0	0.025456679520349756	0.025456679520349756
2815	0.014712580400008576	0.0018519141788129118	0.00028680894719264777	0.9162672434878227	-1	0	0	0.16666666666666666	1	1.0	6	1.0	0.8333333333333334	5	5	2	6	0	0.125	8	1	8	0.75	0	0.7879979952273594	0.9436209921481711	0.5151512665630645	0.911268544766937	0.47395543470359336	0.9133697852068543	0.8359272136583171	0.9241965541130553	0.2	0.4	0.0	0.00028680894719264777	0.00028680894719264777
1523	0.07017500559953645	0.015131272052876772	0.0045883157667548	0.6899263139758611	-1	0	0	0.1	1	1.0	13	1.0	1.0	14	13	0	1	0	0.06666666666666667	15	1	15	0.3333333333333333	0	0.732309536205842	0.866026418893002	0.37550763247868957	0.8159154054658341	0.48378534072651735	0.947127171966919	0.8445041148908704	0.8889681153409197	1.0	0.07142857142857142	0.0	0.0045883157667548	0.0045883157667548
2568	0.05164253494063566	0.026171881101268606	0.026048631033755293	0.6992426993900438	-1	0	0	0.2	2	0.8461538461538461	11	0.5357142857142857	0.7692307692307693	12	10	2	3	0	0.14285714285714285	14	2	15	0.5	0	0.8218789930068571	0.905759351342302	0.5816599516811383	0.8477529239620312	0.23942665871782193	0.9285042504549977	0.9235892661048823	0.8985589537045907	0.16666666666666666	0.16666666666666666	0.0	0.026048631033755293	0.026048631033755293
3040	0.06592283455129469	0.024144676849655083	0.022781027974483902	0.7075952638438612	-1	0	0	0.2	2	0.8461538461538461	11	0.5357142857142857	0.6923076923076923	10	9	4	3	0	0.14285714285714285	14	2	15	0.2727272727272727	0	0.8218789930068571	0.8926849411159381	0.49300355441469745	0.8528670224437174	0.4339628114123644	0.9095491524368864	0.8392581971332621	0.8870835839285759	0.2	0.2	0.0	0.022781027974483902	0.022781027974483902
2551	0.051782727747066624	0.02756440238446541	0.027386916097673564	0.6905659886113105	-1	0	0	0.2	2	0.8461538461538461	11	0.5357142857142857	0.7692307692307693	12	10	2	3	0	0.14285714285714285	14	2	15	0.5	0	0.8218789930068571	0.905759351342302	0.5816599516811383	0.8477529239620312	0.23942665871782193	0.9285042504549977	0.9235892661048823	0.8985589537045907	0.16666666666666666	0.16666666666666666	0.0	0.027386916097673564	0.027386916097673564
4686	0.05039482992850248	0.036960414792346574	0.0306985430496137	0.7507976018833933	-1	0.25	1	0.3	3	0.7692307692307693	10	0.3125	0.6923076923076923	11	9	3	3	0	0.3333333333333333	12	4	15	0.375	0.6666666666666666	0.7879979952273594	0.911913149037235	0.47085584226633054	0.8975503968020783	0.47395543470359336	0.9456514137653422	0.8611224786564046	0.9209014431392726	0.36363636363636365	0.18181818181818182	0.0	0.0306985430496137	0.0306985430496137
40	0.054185714943781424	0.0046975664029842235	0.0010810127502423232	0.9065350108121173	-1	0	0	0.1	1	1.0	13	0.23809523809523808	0.8461538461538461	12	11	2	2	0	0.7777777777777778	9	7	15	0.2857142857142857	0	0.46729616301291765	0.8387345731377597	0.3422808373760846	0.9563839340946405	0.4254927995676356	0.9076981994514893	0.8703566409011633	0.9122008422496602	0.5833333333333334	0.16666666666666666	0.0	0.0010810127502423232	0.0010810127502423232
3695	0.056106337234566525	0.036088652956872025	0.03591926734745669	0.7097858588960426	-1	0	0	0.2	2	0.8461538461538461	11	0.5357142857142857	0.7692307692307693	12	10	2	3	0	0.14285714285714285	14	2	15	0.5	0	0.8080280783418772	0.875624851851344	0.5151512665630645	0.8520044321692767	0.2886928213124018	0.9465721574584456	0.9237690886690216	0.899545672306812	0.16666666666666666	0.16666666666666666	0.0	0.03591926734745669	0.03591926734745669
4250	0.05795343311433056	0.028018838436536762	0.02551961054083301	0.7215889859568088	-1	0	0	0.2	2	0.8461538461538461	11	0.5357142857142857	0.6923076923076923	10	9	4	3	0	0.14285714285714285	14	2	15	0.2727272727272727	0	0.8218789930068571	0.8943931860943769	0.49300355441469745	0.8528670224437174	0.4339628114123644	0.9095491524368864	0.8392581971332621	0.8876817869778332	0.2	0.2	0.0	0.02551961054083301	0.02551961054083301
2023	0.05591806070845117	0.021444589736248684	0.018821583067416794	0.703058360419518	-1	0	0	0.2	2	0.8461538461538461	11	0.5357142857142857	0.7692307692307693	12	10	2	3	0	0.14285714285714285	14	2	15	0.5	0	0.835729907671837	0.9229931734234496	0.5325061851777756	0.8436780673074329	0.4163819943275865	0.9203339090228609	0.8392581971332621	0.9007415430383056	0.16666666666666666	0.25	0.0	0.018821583067416794	0.018821583067416794
4091	0.06569210039881417	0.03700569095304987	0.03696740404477973	0.7112781495461671	-1	0	0	0.2	2	0.8461538461538461	11	0.5357142857142857	0.6923076923076923	9	9	5	3	0	0.14285714285714285	14	2	15	0.21428571428571427	0	0.8080280783418772	0.9107469591917492	0.5151512665630645	0.8610078831708576	0.33795898390698165	0.9147807147001698	0.8392581971332621	0.8978270866648911	0.2222222222222222	0.2222222222222222	0.0	0.03696740404477973	0.03696740404477973
440	0.02387040262440123	0.00025420210226576696	4.956620019664713e-05	0.9673367285158456	-1	0	0	0.4	4	0.6153846153846154	8	0.4166666666666667	0.5384615384615384	9	7	5	4	0	0.4444444444444444	4	9	15	0.3333333333333333	0.14285714285714285	0.49347169911228506	0.8760540520826078	0.41042721346748773	0.9311558213222919	0.6051935564228506	0.9047616185546575	0.8373108098229324	0.9064028473392989	0.2222222222222222	0	0.0	4.956620019664713e-05	4.956620019664713e-05
792	0.07490918963834334	0.0036732524095033064	0.001033991137893689	0.7364166851823906	-1	0	0	0.2	2	0.8461538461538461	11	0.5769230769230769	0.7692307692307693	12	10	2	2	0	0.15384615384615385	13	2	15	0.3333333333333333	0	0.6431094836168303	0.9354578989754074	0.47369396523253615	0.9113586881032226	0.6434641476709466	0.9161061420355117	0.8937327162891028	0.9216427313288441	0.5833333333333334	0.3333333333333333	0.0	0.001033991137893689	0.001033991137893689
4581	0.057739877962825766	0.03554519396022472	0.03530076851008869	0.7072806012620885	-1	0	0	0.2	2	0.8461538461538461	11	0.5357142857142857	0.7692307692307693	12	10	2	3	0	0.14285714285714285	14	2	15	0.5	0	0.8080280783418772	0.875624851851344	0.5151512665630645	0.8520044321692767	0.2886928213124018	0.9229527224349521	0.888321256499383	0.887127967023157	0.16666666666666666	0.16666666666666666	0.0	0.03530076851008869	0.03530076851008869
4013	0.04624505353938613	0.0015495151322346228	0.0014936311023586886	0.5368278617443152	-1	0	0	0.3333333333333333	3	0.6363636363636364	7	0.5909090909090909	0.6363636363636364	9	7	3	5	0	0.18181818181818182	11	2	13	0.625	0	0.8080280783418772	0.9057615447118504	0.5151512665630645	0.8692777381265043	0.33795898390698165	0.9418657297708403	0.9234090545237454	0.910047438704852	0.1111111111111111	0.2222222222222222	0.0	0.0014936311023586886	0.0014936311023586886
3559	0.05123360834252206	0.028993295223521426	0.022602300464333244	0.7160393707961306	-1	0	0	0.2	2	0.8461538461538461	11	0.5357142857142857	0.8461538461538461	11	11	3	1	0	0.14285714285714285	14	2	15	0.1	0	0.8749738620126857	0.8950981479482409	0.47085584226633054	0.8620906233845755	0.6937253991418334	0.9191206191003723	0.8392581971332621	0.8943258686667026	1.0	0.18181818181818182	0.0	0.022602300464333244	0.022602300464333244
1638	0.05926411388449406	0.008158878318915576	0.0009099069566132406	0.6949569886925597	-1	0	0	0.1	1	1.0	13	1.0	1.0	14	13	0	1	0	0.06666666666666667	15	1	15	0.3333333333333333	0	0.8089309422897519	0.85272150782672	0.435086980035885	0.8175847432468184	0.6520206516382728	0.9070799137905201	0.8392581971332621	0.8635259060201225	1.0	0	0.0	0.0009099069566132406	0.0009099069566132406
2976	0.046439191387715344	0.027306393467716822	0.027259431709814694	0.7145485479653582	-1	0	0	0.3	3	0.7692307692307693	10	0.5357142857142857	0.6923076923076923	12	9	2	3	0	0.14285714285714285	14	2	15	0.6	0.14285714285714285	0.8218789930068571	0.905759351342302	0.5816599516811383	0.8477529239620312	0.23942665871782193	0.9285042504549977	0.9235892661048823	0.8985589537045907	0.16666666666666666	0.16666666666666666	0.0	0.027259431709814694	0.027259431709814694
1851	0.05606370485054035	0.01278198053171764	0.01240440071938477	0.7748023920593803	-1	0	0	0.2	2	0.8461538461538461	11	0.5769230769230769	0.6923076923076923	10	9	4	4	0	0.15384615384615385	2	13	15	0.36363636363636365	0	0.7534272390597392	0.6729870390747973	0.5151512665630645	0.8290345414200746	0.19100204932159676	0.8524179645959324	0.9255373213786007	0.7943594692512606	0.25	0.1	0.0	0.01240440071938477	0.01240440071938477
4454	0.06289836421700386	0.00331153993221706	0.003257798943591311	0.7326620700255035	-1	0.25	1	0.3	3	0.7692307692307693	10	0.38461538461538464	0.6153846153846154	11	8	3	4	0	0.23076923076923078	13	3	15	0.5714285714285714	1.0	0.7534272390597392	0.8934292739896653	0.6532264104026788	0.8917604251484131	0.33795898390698165	0.9423646516963299	0.8996826250701452	0.9123859462451684	0.2272727272727273	0.18181818181818182	0.0	0.003257798943591311	0.003257798943591311
66	1.5393514685266647e-06	8.619090702455631e-09	7.413335059846055e-09	0.9999989122987265	-1	0	0	1.0	1	0	0	1.0	0	1	0	0	1	0	0.5	2	1	2	0.3333333333333333	0	0	0	0	0	0	0	0	0	0	0	0	7.413335059846055e-09	7.413335059846055e-09
3069	0.05885802358698751	0.029826290617055422	0.02883642480878864	0.73829426526646	-1	0	0	0.2	2	0.8461538461538461	11	0.5357142857142857	0.7692307692307693	12	10	2	3	0	0.14285714285714285	14	2	15	0.5	0	0.835729907671837	0.899877702722	0.49300355441469745	0.8486349204765359	0.3846966488177846	0.9412638904253026	0.844830732466781	0.9030272956123545	0.16666666666666666	0.16666666666666666	0.0	0.02883642480878864	0.02883642480878864
4909	0.05413148210436877	0.007562989192692919	0.0037793137188482013	0.7070479380428774	-1	0	0	0.2	2	0.8461538461538461	11	0.23809523809523808	0.6923076923076923	11	9	3	3	0	0.7777777777777778	9	7	15	0.375	0	0.7879979952273594	0.9144021724114315	0.6532264104026788	0.8848008599848103	0.33795898390698165	0.9444897267081355	0.920227751044245	0.9178732760001697	0.2727272727272727	0.2727272727272727	0.0	0.0037793137188482013	0.0037793137188482013
3875	0.058512214776951024	0.03619646379624122	0.03581123420044058	0.6917371065878253	-1	0	0	0.2	2	0.8461538461538461	11	0.5357142857142857	0.7692307692307693	12	10	2	3	0	0.14285714285714285	14	2	15	0.5	0	0.8080280783418772	0.875624851851344	0.5151512665630645	0.8520044321692767	0.2886928213124018	0.9229527224349521	0.888321256499383	0.887127967023157	0.16666666666666666	0.16666666666666666	0.0	0.03581123420044058	0.03581123420044058
1938	0.05952427907922756	0.0012979519424817956	0.0007058477963101515	0.7616507589832113	-1	0	0	0.1	1	1.0	13	1.0	0.8461538461538461	12	11	2	4	0	0.06666666666666667	15	1	15	0.5714285714285714	0	0.8080280783418772	0.9319488799886525	0.5151512665630645	0.8923071638395976	0.466970045552982	0.9390923984798708	0.9246135688072128	0.9233694787180016	0.125	0	0.0	0.0007058477963101515	0.0007058477963101515
3779	0.05671989984685874	0.03371831918331113	0.03354349008559718	0.7028887495175091	-1	0	0	0.2	2	0.8461538461538461	11	0.5357142857142857	0.7692307692307693	12	10	2	3	0	0.14285714285714285	14	2	15	0.5	0	0.8080280783418772	0.875624851851344	0.5151512665630645	0.8520044321692767	0.2886928213124018	0.9229527224349521	0.888321256499383	0.887127967023157	0.16666666666666666	0.16666666666666666	0.0	0.03354349008559718	0.03354349008559718
1595	0.07450222332802665	0.01565011794556719	-0.012844012324163111	0.6780657867431967	-1	0	0	0.1	1	1.0	13	1.0	1.0	14	13	0	1	0	0.06666666666666667	15	1	15	0.3333333333333333	0	0.8453611771743919	0.9392186965560492	0.47085584226633054	0.9103027021188663	0.6736380828375921	0.8845886415719566	0.8648446782607616	0.914033342838964	1.0	0	0.0	-0.0012844012324163111	-0.0012844012324163111
3051	0.05098187527057657	0.023596703449104514	0.02030360585145782	0.7284475967563748	-1	0	0	0.2	2	0.8461538461538461	11	0.5357142857142857	0.7692307692307693	11	10	3	3	0	0.14285714285714285	14	2	15	0.3333333333333333	0	0.835729907671837	0.9154285810561347	0.47085584226633054	0.8499727472722364	0.6937253991418334	0.9546736940591668	0.8502445530691646	0.9158990620573164	0.18181818181818182	0.18181818181818182	0.0	0.02030360585145782	0.02030360585145782
1968	0.051369803207906545	0.0201058467344204	0.0032046986341210657	0.6939877405126889	-1	0	0	0.2	2	0.8461538461538461	11	0.3409090909090909	0.7692307692307693	12	10	2	2	0	0.36363636363636365	11	4	15	0.3333333333333333	0	0.8553518848422612	0.8869514573989975	0.47085584226633054	0.8698958135191179	0.6118460190297903	0.9498119813673367	0.888067947329312	0.9088908015063718	0.5833333333333334	0.08333333333333333	0.0	0.0032046986341210657	0.0032046986341210657
4805	0.05508581439526756	0.03794860401835993	0.03700120492288718	0.6860995667843618	-1	0.25	1	0.3	3	0.7692307692307693	10	0.38461538461538464	0.6923076923076923	12	9	2	3	0	0.23076923076923078	13	3	15	0.6	1.0	0.7898600935069545	0.9054567391382073	0.47085584226633054	0.8900743545232179	0.5838404169227134	0.9412947792918306	0.8505195379804205	0.9149167973632865	0.25	0.16666666666666666	0.0	0.03700120492288718	0.03700120492288718
2799	0.05393882802307422	0.0271297615088021	0.02633684275123795	0.7092583596870691	-1	0	0	0.2	2	0.8461538461538461	11	0.5357142857142857	0.7692307692307693	10	10	4	3	0	0.14285714285714285	14	2	15	0.25	0	0.835729907671837	0.8954462962888273	0.49300355441469745	0.8550840621880619	0.3846966488177846	0.9254697662604684	0.840881914473272	0.8954119553327256	0.2	0.2	0.0	0.02633684275123795	0.02633684275123795
3584	0.04779988313156038	0.01476528138826872	-0.004831762418553725	0.794850152671568	-1	0	0	0.3	3	0.7692307692307693	10	0.5357142857142857	0.6153846153846154	10	8	4	6	0	0.14285714285714285	14	2	15	0.6	0.14285714285714285	0.7863661936648455	0.8655420477729664	0.6532264104026788	0.8167097811788245	0.22542385766428347	0.8955631437261738	0.9237690886690216	0.8623637121077293	0.1	0.2	0.0	-0.0004831762418553725	-0.0004831762418553725
423	0.0006529978164259657	0.00037883339542479157	0.0003787984424191709	0.9850893409113856	-1	0	0	0.5	1	1.0	1	1.0	1.0	1	1	1	2	0	0.3333333333333333	1	3	3	0.3333333333333333	0	1.0	0.5	0.45571041407457963	0.5	0.4351392819908857	0.5	0.9318614424455827	0.5	1.0	1.0	0.0	0.0003787984424191709	0.0003787984424191709
637	0.04696889756689485	0.007586782145935806	0.006274302854963251	0.6076093814149114	-1	0	0	0.2	2	0.9230769230769231	12	0.5357142857142857	0.9230769230769231	13	12	1	0	0	0.14285714285714285	14	2	15	0.0	0	0.42633978136287987	0.9356754671008867	0.8092034629178887	0.9320387852019	0.3993065660069617	0.9556721668169422	0.9241944985029323	0.9420706262846373	0	0	0.0	0.006274302854963251	0.006274302854963251
4631	0.06482341424847679	0.037010528865804755	0.03663555188494078	0.7080923803012795	-1	0	0	0.2	2	0.8461538461538461	11	0.5357142857142857	0.7692307692307693	10	10	4	3	0	0.14285714285714285	14	2	15	0.25	0	0.8059881708352699	0.9219109433579268	0.47085584226633054	0.8892899615025229	0.5838404169227134	0.9162964096869859	0.8392581971332621	0.910116251475955	0.2	0.2	0.0	0.03663555188494078	0.03663555188494078
1408	0.04666769769898304	0.012375405429529205	0.007590829248203161	0.7463523960645324	-1	0	0	0.125	1	1.0	9	1.0	0.8888888888888888	8	8	2	4	0	0.09090909090909091	11	1	11	0.5	0	0.732309536205842	0.7853790934106808	0.4845803792898371	0.8599294901226198	0.3102841186268249	0.7952019550247356	0.8834062191990754	0.816006691856955	0.1875	0	0.0	0.007590829248203161	0.007590829248203161
1553	0.04209537867995093	0.013830144798791251	0.013723032829292513	0.5990531399514073	-1	0	0	0.14285714285714285	1	1.0	8	1.0	1.0	9	8	0	1	0	0.1	10	1	10	0.3333333333333333	0	0.7428880225668182	0.7181718967364495	0.3399132704902141	0.8147319753596246	0.3960833648202276	0.6152714194788049	0.8806478896955708	0.723521570790442	1.0	0	0.0	0.013723032829292513	0.013723032829292513
4927	0.06070994024377239	0.03705850509327906	0.03705357473627738	0.6830258317482114	-1	0.25	1	0.3	3	0.7692307692307693	10	0.38461538461538464	0.6153846153846154	11	8	3	4	0	0.23076923076923078	13	3	15	0.5714285714285714	1.0	0.7917221917865497	0.8907477855746705	0.5151512665630645	0.8610393269074788	0.3129693158715682	0.9464671130350965	0.8611224786564046	0.9059306509499966	0.18181818181818182	0.18181818181818182	0.0	0.03705357473627738	0.03705357473627738
675	0.04038190033750642	0.0029551984505703215	-0.0014902837115798352	0.8829231804400814	-1	0	0	0.2	2	0.8461538461538461	11	0.25	0.7692307692307693	12	10	2	1	0	0.6	10	6	15	0.16666666666666666	0.4	0.7049625972026083	0.9503177164243806	0.6484194249375361	0.8814517143538982	0.586253526072522	0.9138991070793755	0.8715338100187676	0.9198172111685895	1.0	0.08333333333333333	0.0	-0.00014902837115798352	-0.00014902837115798352
3906	0.056388503964514725	0.028432034058497004	0.026053378828601072	0.7259688101693296	-1	0	0	0.2	2	0.8461538461538461	11	0.5357142857142857	0.6923076923076923	10	9	4	3	0	0.14285714285714285	14	2	15	0.2727272727272727	0	0.8218789930068571	0.8943931860943769	0.49300355441469745	0.8528670224437174	0.4339628114123644	0.9095491524368864	0.8392581971332621	0.8876817869778332	0.2	0.3	0.0	0.026053378828601072	0.026053378828601072
2950	0.05660013056840586	0.02205435008109265	0.014641610385922649	0.7102838107371223	-1	0	0	0.2	2	0.8461538461538461	11	0.5357142857142857	0.7692307692307693	12	10	2	3	0	0.14285714285714285	14	2	15	0.5	0	0.835729907671837	0.9188451926598907	0.5491244633023206	0.8411659300319471	0.46657602892982764	0.9579575053448162	0.9235892661048823	0.9173294700553793	0.16666666666666666	0.16666666666666666	0.0	0.014641610385922649	0.014641610385922649
1183	0.06185943669254775	0.014032316968675341	0.013822927229104423	0.6863255255658003	-1	0	0	0.1	1	1.0	13	1.0	0.9230769230769231	13	12	1	3	0	0.06666666666666667	15	1	15	0.6	0	0.7534272390597392	0.923296993049857	0.5253059701988818	0.878188148649622	0.40978266910955147	0.9364367145603143	0.9041760386784613	0.9156361224892214	0.07692307692307693	0	0.0	0.013822927229104423	0.013822927229104423
1325	0.08625156774483264	0.004876519152378401	-0.004548686089191497	0.6858270952718075	-1	0	0	0.1111111111111111	1	1.0	11	1.0	1.0	12	11	0	1	0	0.07692307692307693	13	1	13	0.3333333333333333	0	0.681950909655085	0.8664693991158207	0.5253059701988818	0.8775981531490824	0.3960833648202276	0.8551354430287988	0.8631959404680897	0.8666678064181967	1.0	0	0.0	-0.0004548686089191497	-0.0004548686089191497
1527	0.060109517688647134	0.013639933067036909	0.004555576441971948	0.7450725155207005	-1	0	0	0.2	2	0.9230769230769231	12	0.5357142857142857	0.9230769230769231	14	12	0	2	0	0.14285714285714285	14	2	15	1.0	0	0.5207540020904651	0.9343534098713892	0.47085584226633054	0.9197355350143284	0.5753371566193225	0.9061531926779597	0.8906511901528409	0.9208503835453622	0.5357142857142857	0	0.0	0.004555576441971948	0.004555576441971948
1085	0.08558310024813078	0.003941691998260997	-0.0039348723486408764	0.6879052194653514	-1	0	0	0.1111111111111111	1	1.0	11	1.0	1.0	12	11	0	1	0	0.07692307692307693	13	1	13	0.3333333333333333	0	0.681950909655085	0.8664693991158207	0.5253059701988818	0.8775981531490824	0.3960833648202276	0.8551354430287988	0.8631959404680897	0.8666678064181967	1.0	0	0.0	-0.00039348723486408763	-0.00039348723486408763
3006	0.05061803373769706	0.02048701889945391	-0.00860344377135804	0.7352538543157598	-1	0	0	0.2	2	0.8461538461538461	11	0.5357142857142857	0.7692307692307693	10	10	4	3	0	0.14285714285714285	14	2	15	0.25	0	0.835729907671837	0.8954462962888273	0.49300355441469745	0.856891998518023	0.42146797739465763	0.9146302212217655	0.8392581971332621	0.8911899405662947	0.2	0.2	0.0	-0.000860344377135804	-0.000860344377135804
1584	0.07145079361162264	0.012778093499989172	0.012359595398295014	0.6591394488097928	-1	0	0	0.1	1	1.0	13	1.0	0.9230769230769231	13	12	1	3	0	0.06666666666666667	15	1	15	0.6	0	0.732309536205842	0.8445636758536057	0.4540094920166098	0.8516781587600524	0.33795898390698165	0.9046759278063996	0.8806478896955708	0.869540362094179	0.15384615384615385	0	0.0	0.012359595398295014	0.012359595398295014
3853	0.056734178880333205	0.03654582362877764	0.036252229933188995	0.71276826795804	-1	0	0	0.2	2	0.8461538461538461	11	0.5357142857142857	0.7692307692307693	12	10	2	3	0	0.14285714285714285	14	2	15	0.5	0	0.8080280783418772	0.875624851851344	0.5151512665630645	0.8520044321692767	0.2886928213124018	0.9229527224349521	0.888321256499383	0.887127967023157	0.16666666666666666	0.16666666666666666	0.0	0.036252229933188995	0.036252229933188995
1705	0.07259461691975698	0.011879077394060569	0.010428862861166585	0.6570247647481329	-1	0	0	0.1	1	1.0	13	1.0	0.9230769230769231	13	12	1	3	0	0.06666666666666667	15	1	15	0.6	0	0.732309536205842	0.8445636758536057	0.4540094920166098	0.8516781587600524	0.33795898390698165	0.9046759278063996	0.8806478896955708	0.869540362094179	0.15384615384615385	0	0.0	0.010428862861166585	0.010428862861166585
2155	0.07244464012509688	0.0028755585657298114	-0.0005756030762501785	0.6748054166408841	-1	0	0	0.1	1	1.0	13	0.5357142857142857	0.8461538461538461	12	11	2	4	0	0.14285714285714285	2	14	15	0.5714285714285714	0	0.645558402175778	0.8034876521987645	0.48124517693256424	0.8333381895042783	0.34439343877780476	0.8878466919624733	0.8522285357223576	0.8449522851514093	0.20833333333333331	0.16666666666666666	0.0	-5.756030762501785e-05	-5.756030762501785e-05
4950	0.05982298216782286	0.03795820626977674	0.037943232689917845	0.6759858233211153	-1	0.25	1	0.3	3	0.7692307692307693	10	0.38461538461538464	0.6153846153846154	11	8	3	4	0	0.23076923076923078	13	3	15	0.5714285714285714	1.0	0.7917221917865497	0.8907477855746705	0.5151512665630645	0.8610393269074788	0.33795898390698165	0.94143239280972	0.8611224786564046	0.9031907071402364	0.18181818181818182	0.18181818181818182	0.0	0.037943232689917845	0.037943232689917845
2647	0.05181373882599521	0.025493265953501938	0.025474292012892464	0.7271043987641583	-1	0	0	0.2	2	0.8461538461538461	11	0.5357142857142857	0.8461538461538461	13	11	1	1	0	0.14285714285714285	14	2	15	0.25	0	0.835729907671837	0.8789551331447989	0.47085584226633054	0.8621397692682378	0.6535507665333509	0.9488564516990504	0.8516205563342375	0.9042579384713897	1.0	0.23076923076923078	0.0	0.025474292012892464	0.025474292012892464
1650	0.0696417853696371	0.013791437000980017	0.012797867812162987	0.6542737015952886	-1	0	0	0.1	1	1.0	13	1.0	0.9230769230769231	13	12	1	3	0	0.06666666666666667	15	1	15	0.6	0	0.732309536205842	0.8514521894638506	0.4540094920166098	0.845905326208953	0.33795898390698165	0.9088706797740227	0.8806478896955708	0.8717215388090608	0.15384615384615385	0	0.0	0.012797867812162987	0.012797867812162987
3278	0.05394220472921847	0.03295898333636737	0.03281983609611877	0.7184902662729589	-1	0	0	0.2	2	0.8461538461538461	11	0.5357142857142857	0.7692307692307693	12	10	2	3	0	0.14285714285714285	14	2	15	0.5	0	0.8080280783418772	0.875624851851344	0.5151512665630645	0.8015156443919774	0.2886928213124018	0.9229527224349521	0.888321256499383	0.8747393785579888	0.16666666666666666	0.16666666666666666	0.0	0.03281983609611877	0.03281983609611877
3052	0.05163989144794924	0.02299508119094045	0.02249304688115836	0.7335693888102759	-1	0	0	0.2	2	0.8461538461538461	11	0.5357142857142857	0.7692307692307693	12	10	2	3	0	0.14285714285714285	14	2	15	0.5	0	0.8137260497291934	0.9020888451464012	0.47085584226633054	0.8846400897679938	0.6118460190297903	0.9422018467615901	0.8521995297005455	0.9129087682108675	0.16666666666666666	0.16666666666666666	0.0	0.02249304688115836	0.02249304688115836
4943	0.0615748235301488	0.03483423324969122	0.0348310195449612	0.6935701442171937	-1	0.25	1	0.3	3	0.7692307692307693	10	0.38461538461538464	0.6153846153846154	11	8	3	4	0	0.23076923076923078	13	3	15	0.5714285714285714	1.0	0.7917221917865497	0.8907477855746705	0.5151512665630645	0.8610393269074788	0.33795898390698165	0.94143239280972	0.8611224786564046	0.9031907071402364	0.18181818181818182	0.18181818181818182	0.0	0.0348310195449612	0.0348310195449612
3865	0.06786557931295696	0.025000987115829973	0.014736959785059983	0.7143048166543909	-1	0	0	0.1	1	1.0	13	1.0	0.7692307692307693	11	10	3	6	0	0.06666666666666667	15	1	15	0.6666666666666666	0	0.8080280783418772	0.8818906982951191	0.5151512665630645	0.8541040782195136	0.33795898390698165	0.9201453472362904	0.8392581971332621	0.888348353705652	0.09090909090909091	0.18181818181818182	0.0	0.014736959785059983	0.014736959785059983
554	0.06134304706101044	0.0038275175231321087	-0.0026894697745969694	0.69303484763512	-1	0	0	0.2	2	0.8461538461538461	11	0.5357142857142857	0.7692307692307693	12	10	2	2	0	0.14285714285714285	14	2	15	0.3333333333333333	0	0.8553518848422612	0.8850676416002103	0.47085584226633054	0.8494308444345805	0.6736380828375921	0.9294746294326407	0.8567987254080826	0.8925161288241685	0.6666666666666666	0.08333333333333333	0.0	-0.00026894697745969695	-0.00026894697745969695
44	0.012025208499919272	0.0008684646930894859	-0.000651313267404708	0.9962135852749643	-1	0	0	0.3333333333333333	2	0.8571428571428571	6	1.0	0.8571428571428571	8	6	0	1	0	0.1111111111111111	9	1	9	0.5	0.25	0.4390101479797471	0.8868763489250957	0.4432225257532412	0.9706028248967343	0.4560611005168207	0.8744829384234363	0.6258579989432657	0.9240818347680767	1.0	0.125	0.0	-6.51313267404708e-05	-6.51313267404708e-05
4224	0.06119096553745333	0.03473289986936682	0.03412680897589952	0.7240022264509178	-1	0	0	0.2	2	0.8461538461538461	11	0.5357142857142857	0.7692307692307693	11	10	3	3	0	0.14285714285714285	14	2	15	0.3333333333333333	0	0.8080280783418772	0.8912076608199404	0.5151512665630645	0.8565049855715129	0.23942665871782193	0.9233732809696171	0.9237690886690216	0.8934295655940593	0.18181818181818182	0.18181818181818182	0.0	0.03412680897589952	0.03412680897589952
1414	0.05192220988751266	0.006333671259246678	0.006066396538882207	0.578851942155892	-1	0.25	1	0.3	3	0.7692307692307693	10	0.26785714285714285	0.6923076923076923	12	9	2	2	0	0.875	7	8	15	0.4	0	0.7302563887182799	0.9186174562176574	0.6484194249375361	0.8922218705951712	0.43496567509276024	0.8078841213514384	0.8661477596759289	0.8798724636141589	0.5416666666666666	0	0.0	0.006066396538882207	0.006066396538882207
4780	0.054012727549307825	0.03107215397696945	0.03097272712700147	0.722903396954987	-1	0.25	1	0.3	3	0.7692307692307693	10	0.38461538461538464	0.6923076923076923	11	9	3	3	0	0.23076923076923078	13	3	15	0.375	1.0	0.7917221917865497	0.8829884938476609	0.47085584226633054	0.8642406632092263	0.5299666389177472	0.9365409570619396	0.8392581971332621	0.8991608556661692	0.2727272727272727	0.18181818181818182	0.0	0.03097272712700147	0.03097272712700147
1519	0.0693939175217961	0.020116884640124684	0.018464054167258836	0.6959808940816048	-1	0	0	0.1	1	1.0	13	1.0	0.9230769230769231	13	12	1	3	0	0.06666666666666667	15	1	15	0.6	0	0.732309536205842	0.8487577288890829	0.4540094920166098	0.8593905464834958	0.4061776242089413	0.8987070194901345	0.8496095074027892	0.8705716560528511	0.07692307692307693	0	0.0	0.018464054167258836	0.018464054167258836
4138	0.06493592640496394	0.03198860280068751	0.031914572599058506	0.693898807896512	-1	0	0	0.2	2	0.8461538461538461	11	0.5357142857142857	0.7692307692307693	10	10	4	3	0	0.14285714285714285	14	2	15	0.25	0	0.8059881708352699	0.9219109433579268	0.47085584226633054	0.8892899615025229	0.6797225980882949	0.933943747549879	0.888321256499383	0.9168531516119911	0.2	0.2	0.0	0.031914572599058506	0.031914572599058506
3826	0.056222951148692905	0.03622502769714402	0.03604129905322931	0.713572696760714	-1	0	0	0.2	2	0.8461538461538461	11	0.5357142857142857	0.7692307692307693	12	10	2	3	0	0.14285714285714285	14	2	15	0.5	0	0.8080280783418772	0.875624851851344	0.5151512665630645	0.8520044321692767	0.2886928213124018	0.9465721574584456	0.9237690886690216	0.899545672306812	0.16666666666666666	0.16666666666666666	0.0	0.03604129905322931	0.03604129905322931
2348	0.03726499075959022	0.0023014746514949374	-0.0022482640926762025	0.9203192072210498	-1	0	0	0.3	3	0.6923076923076923	9	0.45454545454545453	0.6153846153846154	10	8	4	3	0	0.2727272727272727	3	11	15	0.3	0.16666666666666666	0.7725747154231445	0.9016018172469141	0.536444937844349	0.9117734835789485	0.6858640611273884	0.9572602169351897	0.9268806694965548	0.9277877475560395	0.4	0.2	0.0	-0.00022482640926762025	-0.00022482640926762025
2292	0.054206533055834207	0.019948813763003306	0.01588686147799358	0.7494910241449293	-1	0	0	0.1	1	1.0	13	0.2727272727272727	0.8461538461538461	12	11	2	2	0	0.45454545454545453	11	5	15	0.2857142857142857	0	0.8553518848422612	0.8990729626399951	0.47085584226633054	0.8587342542702374	0.6736380828375921	0.9100172248327945	0.8392581971332621	0.8910853911359932	0.625	0.16666666666666666	0.0	0.01588686147799358	0.01588686147799358
444	0.053742912450013565	0.004130436428409252	0.0032420464769131697	0.7319920607506656	-1	0	0	0.3	3	0.75	9	0.3888888888888889	0.75	12	9	1	0	0	0.25	12	3	14	0.0	0	0.4132575659687019	0.9302046233595578	0.7140461997388966	0.9097340782149894	0.3312340541591272	0.9227936355634239	0.9136061997908749	0.9213175255104394	0	0	0.0	0.0032420464769131697	0.0032420464769131697
255	0.05399035155169114	0.006048625379406547	-0.005161733718314723	0.8038663236194403	-1	0	0	0.125	1	1.0	10	0.4	0.8	9	8	2	2	0	0.3	10	3	12	0.2857142857142857	0	0.3083771142309485	0.9145899246109774	0.41616446805516016	0.9122900177450044	0.5696976863038865	0.8485381809465358	0.9315544736728384	0.895235498183969	0.5555555555555556	0.5555555555555556	0.0	-0.0005161733718314723	-0.0005161733718314723
284	None	None	None	None	None	0	0	0.5	5	0.5	6	0.7	0.4166666666666667	8	5	5	3	0	0.8	4	5	14	0.2727272727272727	0.4	0.42689213213782173	0.9473806584333256	0.40037252492987613	0.8961187287063288	0.72341847221484	0.9508531382615547	0.9178728441244546	0.9351923983869135	0.25	0.125	0.0	None	None
2133	0.054212933907351366	0.016664089723300298	0.009527305341766743	0.7139577267954567	-1	0	0	0.2	2	0.8461538461538461	11	0.5357142857142857	0.7692307692307693	12	10	2	3	0	0.14285714285714285	14	2	15	0.5	0	0.8218789930068571	0.8772472099352746	0.49300355441469745	0.8486349204765359	0.3846966488177846	0.9412638904253026	0.8521995297005455	0.8961263845910975	0.16666666666666666	0.16666666666666666	0.0	0.009527305341766743	0.009527305341766743
221	0.037043803817522564	0.005023428676975206	-0.004829939661684412	0.7681407857417712	-1	0	0	0.4	4	0.6923076923076923	9	0.45454545454545453	0.6153846153846154	11	8	3	1	0	0.2727272727272727	11	3	15	0.14285714285714285	0.6666666666666666	0.49605571501602375	0.913309158839895	0.7106066716240942	0.927921550549788	0.5960867719266556	0.8476982915859961	0.7524550760341623	0.901042313253106	1.0	0.09090909090909091	0.0	-0.00048299396616844123	-0.00048299396616844123
4917	0.06950739671211442	0.01865013911014371	0.016017797001800956	0.684776475216726	-1	0	0	0.2	2	0.8461538461538461	11	0.5357142857142857	0.6923076923076923	9	9	5	3	0	0.14285714285714285	14	2	15	0.21428571428571427	0	0.8080280783418772	0.9107469591917492	0.5151512665630645	0.8610078831708576	0.33795898390698165	0.9147807147001698	0.8392581971332621	0.8978270866648911	0.2222222222222222	0.2222222222222222	0.0	0.016017797001800956	0.016017797001800956
4788	0.05633109048836394	0.013892414175621369	0.00831562485954186	0.713723944742933	-1	0	0	0.2	2	0.8461538461538461	11	0.5357142857142857	0.7692307692307693	12	10	2	2	0	0.14285714285714285	14	2	15	0.3333333333333333	0	0.795973129278011	0.9215346650199981	0.48352936815784275	0.8931149298409725	0.5838404169227134	0.9226676955456197	0.8393958232794655	0.9133440780003164	0.5833333333333333	0.25	0.0	0.00831562485954186	0.00831562485954186
3027	0.04731086160097587	0.017848579661046304	0.00862027587225489	0.6861014722252591	-1	0	0	0.2	2	0.8461538461538461	11	0.3409090909090909	0.7692307692307693	11	10	3	2	0	0.36363636363636365	11	4	15	0.2222222222222222	0	0.835729907671837	0.9019947760037517	0.47085584226633054	0.8671445673460828	0.6937253991418334	0.937579901873349	0.8392581971332621	0.9062187336068867	0.5909090909090909	0.18181818181818182	0.0	0.00862027587225489	0.00862027587225489
1327	0.041798467210747044	0.016104487459138568	0.016102104053813834	0.6162869724478022	-1	0	0	0.14285714285714285	1	1.0	8	1.0	1.0	9	8	0	1	0	0.1	10	1	10	0.3333333333333333	0	0.7428880225668182	0.7181718967364495	0.3399132704902141	0.8147319753596246	0.3960833648202276	0.6152714194788049	0.8806478896955708	0.723521570790442	1.0	0	0.0	0.016102104053813834	0.016102104053813834
89	0.06178629968105692	0.0033877058550507463	0.0012219668817408018	0.6994024980772745	-1	0	0	0.1	1	1.0	13	1.0	0.9230769230769231	13	12	1	3	0	0.06666666666666667	15	1	15	0.6	0	0.681950909655085	0.9202990958383325	0.5563531469923639	0.8461333132357832	0.47946487957068873	0.9087951116624318	0.8631959404680897	0.8956693791408142	0.15384615384615385	0	0.0	0.0012219668817408018	0.0012219668817408018
3435	0.05478923350036391	0.0320102533757741	0.03035934986169458	0.6849858928205943	-1	0	0	0.2	2	0.8461538461538461	11	0.5357142857142857	0.8461538461538461	12	11	2	1	0	0.14285714285714285	14	2	15	0.14285714285714285	0	0.8553518848422612	0.8862224534157473	0.47085584226633054	0.8672912270931797	0.6937253991418334	0.9478361405992977	0.888321256499383	0.9069185252392725	1.0	0.25	0.0	0.03035934986169458	0.03035934986169458
5024	0.054865468769314946	0.03341836541457767	0.03139304597154914	0.6903214064105123	-1	0.25	1	0.3	3	0.7692307692307693	10	0.38461538461538464	0.6153846153846154	11	8	3	4	0	0.23076923076923078	13	3	15	0.5714285714285714	1.0	0.7917221917865497	0.8907477855746705	0.5151512665630645	0.8090703518748096	0.33795898390698165	0.94143239280972	0.8611224786564046	0.8915366880150184	0.2272727272727273	0.18181818181818182	0.0	0.03139304597154914	0.03139304597154914
563	0.03302085404870495	0.005613345778665466	-0.0026738855442414743	0.7805706985875043	-1	0	0	0.25	2	0.8888888888888888	8	1.0	0.5555555555555556	6	5	4	1	0	0.09090909090909091	11	1	11	0.09090909090909091	0.4	0.6130184090381616	0.9284336890921049	0.7316681596690747	0.9365614896970367	0.839065261341722	0.8337952457305778	0.8449786673951162	0.9079838086252854	1.0	0.16666666666666666	0.0	-0.00026738855442414746	-0.00026738855442414746
1467	0.07261963124061334	0.013979153424701593	0.007658530528907849	0.7196691553857018	-1	0	0	0.1	1	1.0	13	1.0	0.8461538461538461	12	11	2	5	0	0.06666666666666667	15	1	15	0.7142857142857143	0	0.8080280783418772	0.9300004031011367	0.5151512665630645	0.8872705934976359	0.4645411266357355	0.937562935356634	0.9255373213786007	0.9207800727578517	0.08333333333333333	0	0.0	0.007658530528907849	0.007658530528907849
857	0.0611244622214825	0.0014755537794932	0.0005540196882586596	0.800178447405709	-1	0	0	0.2	2	0.9230769230769231	12	1.0	0.8461538461538461	13	11	1	1	0	0.06666666666666667	15	1	15	0.25	0.14285714285714285	0.42633978136287987	0.9350659252068385	0.8092034629178887	0.749928278454921	0.3993065660069617	0.969098559601902	0.9241944985029323	0.9171074372125398	1.0	0.07692307692307693	0.0	0.0005540196882586596	0.0005540196882586596
814	0.0714658129072395	0.008961510239943389	-0.008905408682021351	0.7396131694732018	-1	0	0	0.2	2	0.9230769230769231	12	0.5357142857142857	0.7692307692307693	11	10	3	1	0	0.14285714285714285	14	2	15	0.1111111111111111	0	0.558807268145714	0.9408772100181902	0.3399132704902141	0.9325422608522128	0.2937726650905915	0.6992761424516809	0.8854744566491853	0.8888605069881669	1.0	0.09090909090909091	0.0	-0.0008905408682021351	-0.0008905408682021351
4271	0.05766177925031343	0.024029478218941837	0.019180277694357987	0.7087827636773085	-1	0	0	0.1	1	1.0	13	1.0	0.8461538461538461	12	11	2	4	0	0.06666666666666667	15	1	15	0.5714285714285714	0	0.835729907671837	0.8925954595539662	0.514297225695982	0.8606525063605701	0.559376177919788	0.9268720235015652	0.8392581971332621	0.8965332603596077	0.125	0.16666666666666666	0.0	0.019180277694357987	0.019180277694357987
1665	0.06637295092980579	0.011610411907563154	0.011582827796234669	0.6676307022764876	-1	0	0	0.1	1	1.0	13	0.5357142857142857	0.9230769230769231	13	12	1	2	0	0.14285714285714285	14	2	15	0.4	0	0.7534272390597392	0.92453130620077	0.5253059701988818	0.8720546282001398	0.47946487957068873	0.9425111975899866	0.9041760386784613	0.91737912300062	0.5769230769230769	0	0.0	0.011582827796234669	0.011582827796234669
4935	0.06053596693807026	0.037397974373986724	0.037292327285632074	0.6814525337596489	-1	0.25	1	0.3	3	0.7692307692307693	10	0.38461538461538464	0.6153846153846154	10	8	4	4	0	0.23076923076923078	13	3	15	0.4	1.0	0.7898600935069545	0.8990165693496529	0.5620411263345046	0.8696424738048458	0.4059572093052875	0.9425354250759849	0.8505195379804205	0.9083664481688956	0.2	0.2	0.0	0.037292327285632074	0.037292327285632074
3488	0.06044452403634439	0.03331725635155663	0.03260112013435665	0.703238424001849	-1	0	0	0.2	2	0.8461538461538461	11	0.5357142857142857	0.7692307692307693	11	10	3	3	0	0.14285714285714285	14	2	15	0.3333333333333333	0	0.8080280783418772	0.8912076608199404	0.5151512665630645	0.8565049855715129	0.23942665871782193	0.9233732809696171	0.9237690886690216	0.8934295655940593	0.09090909090909091	0.18181818181818182	0.0	0.03260112013435665	0.03260112013435665
344	0.007595187037766131	0.0014600983327199687	0.0013520196432659135	0.9907311124152193	-1	0	0	0.5	2	0.75	3	1.0	0.75	4	3	1	0	0	0.16666666666666666	6	1	6	0.0	0.4	0.8671970796821917	0.8019325737482019	0.5949243050218864	0.7607385015869936	0.36108949769052956	0.8340034351076485	0.8951517042541322	0.8005613785740237	0	0	0.0	0.0013520196432659135	0.0013520196432659135
3666	0.06437325754225748	0.034851182714479796	0.0346899920052723	0.6873555152413738	-1	0	0	0.2	2	0.8461538461538461	11	0.5357142857142857	0.6923076923076923	9	9	5	3	0	0.14285714285714285	14	2	15	0.21428571428571427	0	0.8080280783418772	0.9107469591917492	0.5151512665630645	0.8610078831708576	0.33795898390698165	0.9147807147001698	0.8392581971332621	0.8978270866648911	0.2222222222222222	0.2222222222222222	0.0	0.0346899920052723	0.0346899920052723
4673	0.056270304486391524	0.036001316619213394	0.03576800614295453	0.7127013984753978	-1	0	0	0.2	2	0.8461538461538461	11	0.5357142857142857	0.7692307692307693	12	10	2	3	0	0.14285714285714285	14	2	15	0.5	0	0.8080280783418772	0.875624851851344	0.5151512665630645	0.8520044321692767	0.2886928213124018	0.9464110700859214	0.9246579696307371	0.8994498254730651	0.25	0.16666666666666666	0.0	0.03576800614295453	0.03576800614295453
4373	0.0562597075929689	0.01590642913599778	-0.008180021718559449	0.761920494845622	-1	0.25	1	0.3	3	0.7692307692307693	10	0.3125	0.6923076923076923	12	9	2	3	0	0.3333333333333333	12	4	15	0.6	0.6666666666666666	0.7898600935069545	0.9094935793328479	0.49300355441469745	0.8781814071999117	0.5313705758127111	0.9370086764401433	0.8505195379804205	0.9111286505505379	0.3333333333333333	0.16666666666666666	0.0	-0.0008180021718559449	-0.0008180021718559449
2104	0.043972746607129645	0.00646799315333325	-0.006258280154511609	0.6364576577496259	-1	0	0	0.1	1	1.0	13	0.5357142857142857	0.7692307692307693	11	10	3	6	0	0.14285714285714285	2	14	15	0.6666666666666666	0	0.732309536205842	0.8462780044133393	0.5100934929595976	0.7887704158567241	0.2826092533466682	0.9355113891196531	0.8806478896955708	0.8698098833391124	0.18181818181818182	0.09090909090909091	0.0	-0.0006258280154511609	-0.0006258280154511609
3599	0.05762889981669163	0.027781624363347905	0.027515863678262205	0.718357569255986	-1	0	0	0.2	2	0.8461538461538461	11	0.5357142857142857	0.7692307692307693	12	10	2	3	0	0.14285714285714285	14	2	15	0.5	0	0.8059881708352699	0.9082298009009803	0.49300355441469745	0.8828132896261449	0.419960010358826	0.9280132578768607	0.888067947329312	0.9079930861815861	0.16666666666666666	0.16666666666666666	0.0	0.027515863678262205	0.027515863678262205
4864	0.06297752104238946	0.035963659962707305	0.03591820854413201	0.6904250980149638	-1	0.25	1	0.3	3	0.7692307692307693	10	0.38461538461538464	0.6153846153846154	11	8	3	4	0	0.23076923076923078	13	3	15	0.5714285714285714	1.0	0.7917221917865497	0.8907477855746705	0.5151512665630645	0.8610393269074788	0.33795898390698165	0.9549491671202994	0.9237690886690216	0.9109594112182403	0.18181818181818182	0.18181818181818182	0.0	0.03591820854413201	0.03591820854413201
4477	0.06489595926993645	0.03588472154415241	0.03577474713531038	0.7163541208035136	-1	0	0	0.2	2	0.8461538461538461	11	0.5357142857142857	0.6923076923076923	9	9	5	3	0	0.14285714285714285	14	2	15	0.21428571428571427	0	0.8080280783418772	0.9107469591917492	0.5151512665630645	0.8610078831708576	0.33795898390698165	0.9147807147001698	0.8392581971332621	0.8978270866648911	0.2222222222222222	0.3333333333333333	0.0	0.03577474713531038	0.03577474713531038
3539	0.058076678140556885	0.03498339158708101	0.03474970860429042	0.7017341729445371	-1	0	0	0.2	2	0.8461538461538461	11	0.5357142857142857	0.7692307692307693	12	10	2	3	0	0.14285714285714285	14	2	15	0.5	0	0.8080280783418772	0.875624851851344	0.5151512665630645	0.8520044321692767	0.2886928213124018	0.9229527224349521	0.888321256499383	0.887127967023157	0.16666666666666666	0.16666666666666666	0.0	0.03474970860429042	0.03474970860429042
4667	0.06228804711709168	0.0384594912266316	0.038449554212508036	0.6581334969284034	-1	0.25	1	0.3	3	0.7692307692307693	10	0.38461538461538464	0.6153846153846154	11	8	3	4	0	0.23076923076923078	13	3	15	0.5714285714285714	1.0	0.7917221917865497	0.8907477855746705	0.5151512665630645	0.8610393269074788	0.33795898390698165	0.94143239280972	0.8611224786564046	0.9031907071402364	0.18181818181818182	0.18181818181818182	0.0	0.038449554212508036	0.038449554212508036
3728	0.05154342682333499	0.007284295578723418	0.007281431995387253	0.7101753058560086	-1	0	0	0.1	1	1.0	13	0.25	0.7692307692307693	11	10	3	4	0	0.6	10	6	15	0.4444444444444444	0	0.7534272390597392	0.9005853734071819	0.5577386091256334	0.8657312818993782	0.5887857169218289	0.9221078959241705	0.8392581971332621	0.8984030174189903	0.13636363636363635	0.18181818181818182	0.0	0.007281431995387253	0.007281431995387253
808	0.04704963529246602	0.006443085889877261	0.004834494269970335	0.6100629102750891	-1	0	0	0.125	1	1.0	10	1.0	1.0	11	10	0	0	0	0.08333333333333333	1	12	12	0.0	0	0.310716231721005	0.9222280999204883	0.5498611037924868	0.8722290746401014	0.26150074077350316	0.8359615194462965	0.8740365649475157	0.8815755682848307	0	0	0.0	0.004834494269970335	0.004834494269970335
3659	0.060048620988177544	0.032936316698343314	0.032303023011553335	0.695784629872434	-1	0	0	0.2	2	0.8461538461538461	11	0.5357142857142857	0.7692307692307693	12	10	2	3	0	0.14285714285714285	14	2	15	0.5	0	0.8218789930068571	0.8865794034865335	0.5151512665630645	0.8520044321692767	0.2886928213124018	0.9229527224349521	0.888321256499383	0.8905734427309585	0.16666666666666666	0.16666666666666666	0.0	0.032303023011553335	0.032303023011553335
4816	0.06198278417287548	0.03846737063560848	0.03844705504494401	0.6566535307284409	-1	0.25	1	0.3	3	0.7692307692307693	10	0.38461538461538464	0.6153846153846154	11	8	3	4	0	0.23076923076923078	13	3	15	0.5714285714285714	1.0	0.7917221917865497	0.8907477855746705	0.5151512665630645	0.8610393269074788	0.33795898390698165	0.94143239280972	0.8611224786564046	0.9031907071402364	0.18181818181818182	0.18181818181818182	0.0	0.03844705504494401	0.03844705504494401
2795	0.055175492388270755	0.027813295562237824	0.02718059215308058	0.7138543404061057	-1	0	0	0.2	2	0.8461538461538461	11	0.5357142857142857	0.7692307692307693	12	10	2	3	0	0.14285714285714285	14	2	15	0.5	0	0.8218789930068571	0.8766947119413783	0.5816599516811383	0.8514752440796182	0.2886928213124018	0.944970662567921	0.9235892661048823	0.8987732061053465	0.16666666666666666	0.16666666666666666	0.0	0.02718059215308058	0.02718059215308058
4916	0.060919311603534185	0.03692916172173081	0.03688002911373507	0.6701662407042661	-1	0.25	1	0.3	3	0.7692307692307693	10	0.38461538461538464	0.6153846153846154	11	8	3	4	0	0.23076923076923078	13	3	15	0.5714285714285714	1.0	0.7917221917865497	0.8907477855746705	0.5151512665630645	0.8610393269074788	0.33795898390698165	0.9549491671202994	0.9237690886690216	0.9109594112182403	0.2272727272727273	0.18181818181818182	0.0	0.03688002911373507	0.03688002911373507
768	0.06627521231320423	0.00278444910879718	-0.0009096601536187739	0.5829069509677584	-1	0	0	0.2222222222222222	2	0.8181818181818182	9	0.3939393939393939	0.7272727272727273	10	8	2	3	0	0.2727272727272727	11	3	13	0.5	0.6666666666666666	0.23056978134474262	0.9332841913155727	0.6279500651495815	0.8169072361334737	0.2545955193205434	0.8851495856209554	0.9253293895579373	0.8868179548887782	0.2	0.1	0.0	-9.096601536187739e-05	-9.096601536187739e-05
2178	0.05679673914505248	0.013376392860221256	-0.013325393364369538	0.5961098934506953	-1	0	0	0.2	2	0.8461538461538461	11	0.5769230769230769	0.6923076923076923	11	9	3	3	0	0.15384615384615385	2	13	15	0.375	0	0.7206965931025267	0.8510194167809303	0.4473390873020639	0.918083531504644	0.8158332132517263	0.9614659134871574	0.9255373213786007	0.9211959027869979	0.45454545454545453	0.18181818181818182	0.0	-0.0013325393364369538	-0.0013325393364369538
446	0.07019005664606796	0.0035344874012240117	-0.0012782093029400368	0.6639440598974538	-1	0	0	0.1	1	1.0	13	1.0	0.9230769230769231	13	12	1	1	0	0.06666666666666667	15	1	15	0.2	0	0.6483626957975436	0.9501990897561459	0.5542276265220392	0.9309305458077262	0.4263752472942245	0.893558820588109	0.9153820512493923	0.9281831536283898	1.0	0.07692307692307693	0.0	-0.00012782093029400368	-0.00012782093029400368
4320	0.04504766491543969	0.029590065210997378	0.02903600344563133	0.7633956537007208	-1	0.25	1	0.3	3	0.7692307692307693	10	0.3125	0.6923076923076923	12	9	2	3	0	0.3333333333333333	12	4	15	0.6	0.6666666666666666	0.7725747154231445	0.8995066271133678	0.47085584226633054	0.8904694880243289	0.6118460190297903	0.9392274931337131	0.8505195379804205	0.912275449937637	0.3333333333333333	0.16666666666666666	0.0	0.02903600344563133	0.02903600344563133
175	0.025825238739312428	0.002502527229588196	-0.001967088261623843	0.9237206342576524	-1	0.25	1	0.3	3	0.7692307692307693	10	0.3333333333333333	0.5384615384615384	10	7	4	0	0	0.5555555555555556	5	9	15	0.0	0.46153846153846156	0.742211570683718	0.858538739335397	0.745402092093784	0.9183500282669483	0.41605754741168666	0.929743874139352	0.8721244418434656	0.9062515308250364	0	0	0.0	-0.0001967088261623843	-0.0001967088261623843
1014	0.045726094664613456	0.01287605437910686	0.0127930303021234	0.6180715893849493	-1	0	0	0.2	2	0.8461538461538461	11	0.2727272727272727	0.8461538461538461	13	11	1	1	0	0.45454545454545453	11	5	15	0.25	0.5	0.5818621433833371	0.9427840238702371	0.42392767277143173	0.8941830003739486	0.6103159041347122	0.9009576083143419	0.8434476044537146	0.9153956888388619	1.0	0	0.0	0.0127930303021234	0.0127930303021234
1598	0.0715761091012343	0.01422778391854962	0.013516371713824483	0.6576537672802254	-1	0	0	0.1	1	1.0	13	1.0	0.9230769230769231	13	12	1	3	0	0.06666666666666667	15	1	15	0.6	0	0.732309536205842	0.8445636758536057	0.4540094920166098	0.8516781587600524	0.33795898390698165	0.9046759278063996	0.8806478896955708	0.869540362094179	0.23076923076923078	0	0.0	0.013516371713824483	0.013516371713824483
1068	0.059254026288211886	0.010472753679729163	0.007786288051835342	0.6713854853606169	-1	0	0	0.1	1	1.0	13	0.5357142857142857	0.9230769230769231	13	12	1	2	0	0.14285714285714285	14	2	15	0.4	0	0.7534272390597392	0.92453130620077	0.5253059701988818	0.855330194441044	0.47946487957068873	0.9425111975899866	0.9041760386784613	0.9137142495104253	0.5769230769230769	0	0.0	0.007786288051835342	0.007786288051835342
3687	0.05668268105210859	0.0363542638563599	0.036078411079147166	0.7092050547846058	-1	0	0	0.2	2	0.8461538461538461	11	0.5357142857142857	0.7692307692307693	12	10	2	3	0	0.14285714285714285	14	2	15	0.5	0	0.8080280783418772	0.875624851851344	0.5151512665630645	0.8520044321692767	0.2886928213124018	0.9229527224349521	0.888321256499383	0.887127967023157	0.16666666666666666	0.16666666666666666	0.0	0.036078411079147166	0.036078411079147166
2635	0.05622098248246265	0.0279921392460779	0.027278915322555355	0.7142134803738629	-1	0	0	0.2	2	0.8461538461538461	11	0.5357142857142857	0.7692307692307693	10	10	4	3	0	0.14285714285714285	14	2	15	0.25	0	0.835729907671837	0.8954462962888273	0.49300355441469745	0.8550840621880619	0.4339628114123644	0.9051448196661049	0.8392581971332621	0.8869010508202336	0.2	0.2	0.0	0.027278915322555355	0.027278915322555355
2349	0.057238396615382194	0.014377478657952742	0.008163201893556772	0.723933028102437	-1	0	0	0.2	2	0.8461538461538461	11	0.5357142857142857	0.6923076923076923	9	9	5	3	0	0.14285714285714285	14	2	15	0.21428571428571427	0	0.835729907671837	0.9006526138510402	0.47085584226633054	0.8665896157166821	0.47395543470359336	0.9230919701621361	0.8392581971332621	0.8990684887285952	0.3333333333333333	0.3333333333333333	0.0	0.008163201893556772	0.008163201893556772
2159	0.051588496451221634	0.016354395825612357	0.002613215580393557	0.6666199693408378	-1	0	0	0.2	2	0.8461538461538461	11	0.5357142857142857	0.7692307692307693	11	10	3	3	0	0.14285714285714285	14	2	15	0.3333333333333333	0	0.835729907671837	0.9089249496720028	0.5577386091256334	0.8489244827497994	0.33795898390698165	0.9251583569140225	0.9234090545237454	0.8984804145188908	0.09090909090909091	0.09090909090909091	0.0	0.002613215580393557	0.002613215580393557
1370	0.0754779682544446	0.005863341402218145	-0.001985754077662546	0.8296484993876894	-1	0	0	0.2	2	0.9230769230769231	12	0.5357142857142857	0.9230769230769231	14	12	0	0	0	0.14285714285714285	2	14	15	0.0	0	0.558807268145714	0.8301314158403766	0.4696129584802363	0.9313038013206878	0.3584855758828045	0.9292468777053196	0.8617828790825889	0.9051848060492557	0	0	0.0	-0.0001985754077662546	-0.0001985754077662546
858	0.04415778499534726	0.006465980698658129	0.0027909565212833527	0.8545179256632852	-1	0	0	0.2	2	0.8461538461538461	11	0.5357142857142857	0.6923076923076923	11	9	3	4	0	0.14285714285714285	14	2	15	0.5	0	0.7534272390597392	0.9129652018078589	0.5577386091256334	0.9013122320234013	0.24686528288459778	0.9447116094450421	0.9255373213786007	0.9217860945397406	0.18181818181818182	0.18181818181818182	0.0	0.0027909565212833527	0.0027909565212833527
4854	0.06151472709732375	0.0380853990760718	0.03802397009220492	0.6772411987648421	-1	0.25	1	0.3	3	0.7692307692307693	10	0.38461538461538464	0.6153846153846154	10	8	4	4	0	0.23076923076923078	13	3	15	0.4	1.0	0.7898600935069545	0.8990165693496529	0.5620411263345046	0.8696424738048458	0.4059572093052875	0.9425354250759849	0.8505195379804205	0.9083664481688956	0.2	0.2	0.0	0.03802397009220492	0.03802397009220492
4073	0.0628118296623141	0.03714820891125622	0.03700545213794819	0.6752626689608905	-1	0	0	0.2	2	0.8461538461538461	11	0.5357142857142857	0.6923076923076923	9	9	5	3	0	0.14285714285714285	14	2	15	0.21428571428571427	0	0.8080280783418772	0.9107469591917492	0.5151512665630645	0.8610078831708576	0.33795898390698165	0.9147807147001698	0.8392581971332621	0.8978270866648911	0.2222222222222222	0.2222222222222222	0.0	0.03700545213794819	0.03700545213794819
1972	0.054505275710765716	0.022002437695916935	0.01535497161856408	0.6952166169157812	-1	0	0	0.2	2	0.8461538461538461	11	0.5357142857142857	0.7692307692307693	12	10	2	3	0	0.14285714285714285	14	2	15	0.5	0	0.835729907671837	0.8821528076831342	0.49300355441469745	0.8531570165019052	0.4123181924055491	0.9316014618664611	0.8392581971332621	0.8935984742812045	0.16666666666666666	0.08333333333333333	0.0	0.01535497161856408	0.01535497161856408
3583	0.05543845367689559	0.03491744250368733	0.034738559710527674	0.705711543009417	-1	0	0	0.2	2	0.8461538461538461	11	0.5357142857142857	0.7692307692307693	12	10	2	3	0	0.14285714285714285	14	2	15	0.5	0	0.8080280783418772	0.875624851851344	0.5151512665630645	0.8520044321692767	0.2886928213124018	0.9465721574584456	0.9237690886690216	0.899545672306812	0.16666666666666666	0.16666666666666666	0.0	0.034738559710527674	0.034738559710527674
1323	0.0785840852677182	0.023778794132241286	0.011788453974642258	0.7196507816826592	-1	0	0	0.1	1	1.0	13	1.0	1.0	14	13	0	1	0	0.06666666666666667	15	1	15	0.3333333333333333	0	0.36388585385362093	0.916500767701908	0.5392667454597986	0.9212714810927614	0.6434641476709466	0.9039317774295218	0.8698803266476618	0.9141759159436149	1.0	0.2857142857142857	0.0	0.011788453974642258	0.011788453974642258
3962	0.056878804350237025	0.034900028789361874	0.03467219566001168	0.697982904984332	-1	0	0	0.2	2	0.8461538461538461	11	0.5357142857142857	0.7692307692307693	12	10	2	3	0	0.14285714285714285	14	2	15	0.5	0	0.8080280783418772	0.875624851851344	0.5151512665630645	0.8520044321692767	0.2886928213124018	0.9229527224349521	0.888321256499383	0.887127967023157	0.16666666666666666	0.16666666666666666	0.0	0.03467219566001168	0.03467219566001168
3472	0.053883963397492476	0.034005171049446684	0.03253164515465444	0.7140103700962208	-1	0	0	0.2	2	0.8461538461538461	11	0.5357142857142857	0.8461538461538461	12	11	2	1	0	0.14285714285714285	14	2	15	0.14285714285714285	0	0.8553518848422612	0.8862224534157473	0.47085584226633054	0.8672912270931797	0.6736380828375921	0.9377442221059357	0.8455404360395922	0.9015046164054219	1.0	0.25	0.0	0.03253164515465444	0.03253164515465444
1387	0.03866487731215446	0.006534509008639217	-0.0025888922482354662	0.5528814253103211	-1	0	0	0.14285714285714285	1	1.0	8	1.0	1.0	9	8	0	1	0	0.1	10	1	10	0.3333333333333333	0	0.7428880225668182	0.7181718967364495	0.41616446805516016	0.8235336588018756	0.3960833648202276	0.6152714194788049	0.8806478896955708	0.7274659761908553	1.0	0	0.0	-0.0002588892248235466	-0.0002588892248235466
1997	0.05394398097336448	0.02108815796103463	0.016541036207013853	0.7966349848300988	-1	0	0	0.1	1	1.0	13	0.2727272727272727	0.8461538461538461	12	11	2	2	0	0.45454545454545453	11	5	15	0.2857142857142857	0	0.8553518848422612	0.8990729626399951	0.47085584226633054	0.8587342542702374	0.6736380828375921	0.922676878654024	0.8410410991392062	0.8963232309016705	0.625	0.16666666666666666	0.0	0.016541036207013853	0.016541036207013853
4800	0.06174813597346229	0.019940147377148273	0.019642971271604692	0.6981547494481398	-1	0	0	0.2	2	0.8461538461538461	11	0.5357142857142857	0.6923076923076923	9	9	5	3	0	0.14285714285714285	14	2	15	0.21428571428571427	0	0.835729907671837	0.9121401976472956	0.5354405447426219	0.8698230850099417	0.33795898390698165	0.9442854426656174	0.9237690886690216	0.9134530226905466	0.4444444444444444	0.3333333333333333	0.0	0.019642971271604692	0.019642971271604692
198	0.05230218539591516	0.015596149258490831	0.015578263262354064	0.7245302354246272	-1	0.25	1	0.3	3	0.7692307692307693	10	0.2727272727272727	0.7692307692307693	12	10	2	1	0	0.45454545454545453	11	5	15	0.16666666666666666	0.5	0.6876389042896736	0.9027911248461014	0.4292205408846145	0.9238631241699595	0.635432182441713	0.9142799939816834	0.8942629895120761	0.9140330394876007	1.0	0.16666666666666666	0.0	0.015578263262354064	0.015578263262354064
2319	0.0606276861885788	0.026080767642702164	0.02568637317980898	0.7039624650972076	-1	0	0	0.2	2	0.8461538461538461	11	0.5357142857142857	0.6923076923076923	10	9	4	3	0	0.14285714285714285	14	2	15	0.2727272727272727	0	0.8218789930068571	0.9026208080137417	0.5151512665630645	0.8518947350592522	0.2886928213124018	0.9375886770302961	0.9235892661048823	0.902788395931921	0.2	0.2	0.0	0.02568637317980898	0.02568637317980898
1331	0.04287220648707248	0.014670562040800743	0.014615961256853887	0.5979679761724199	-1	0	0	0.14285714285714285	1	1.0	8	1.0	1.0	9	8	0	1	0	0.1	10	1	10	0.3333333333333333	0	0.7428880225668182	0.7181718967364495	0.3399132704902141	0.8147319753596246	0.3960833648202276	0.8523393058170767	0.8806478896955708	0.8005674930756939	1.0	0	0.0	0.014615961256853887	0.014615961256853887
3954	0.05879314953975978	0.033666040523869775	0.033092306839007345	0.7218052374779711	-1	0	0	0.2	2	0.8461538461538461	11	0.5357142857142857	0.7692307692307693	12	10	2	3	0	0.14285714285714285	14	2	15	0.5	0	0.8080280783418772	0.8948787979835829	0.5151512665630645	0.8326229160166337	0.5887857169218289	0.9238641591483253	0.8392581971332621	0.8890082467060868	0.16666666666666666	0.16666666666666666	0.0	0.033092306839007345	0.033092306839007345
449	0.028830511399803898	0.0011063167634065803	-0.0009175680881755745	0.8966860891437575	-1	0	0	0.3	3	0.6923076923076923	9	0.4166666666666667	0.46153846153846156	9	6	5	4	0	1.0	6	6	15	0.36363636363636365	0.46153846153846156	0.8080280783418772	0.941148136602293	0.6484194249375361	0.8136230779132045	0.4877542634725174	0.8754241582847913	0.9022567685915102	0.8874744075014503	0.1111111111111111	0	0.0	-9.175680881755745e-05	-9.175680881755745e-05
2492	0.07129025841731908	0.011797507217734168	0.01108413133874334	0.6617068736249974	-1	0	0	0.1	1	1.0	13	1.0	0.9230769230769231	13	12	1	3	0	0.06666666666666667	15	1	15	0.6	0	0.732309536205842	0.8445636758536057	0.4540094920166098	0.8516781587600524	0.4061776242089413	0.9288045326155818	0.8806478896955708	0.8811074153993746	0.15384615384615385	0.07692307692307693	0.0	0.01108413133874334	0.01108413133874334
819	0.09063486101132262	0.011389179923387189	0.007699155454675817	0.7334028197053484	-1	0	0	0.1	1	1.0	13	1.0	1.0	14	13	0	1	0	0.06666666666666667	15	1	15	0.3333333333333333	0	0.36388585385362093	0.916500767701908	0.5093422043236722	0.9210001806572327	0.6434641476709466	0.9046431219016761	0.8698803266476618	0.9142931158511393	1.0	0.21428571428571427	0.0	0.007699155454675817	0.007699155454675817
26	6.079038994617094e-09	5.14892500058981e-09	-5.148341996492464e-09	0.9999992720849383	-1	0	0	1.0	1	0	0	1.0	0	0	0	1	3	0	0.5	1	2	2	0.5	0	0	0	0	0	0	0	0	0	0	0	0	-0.1	-0.1
24	0.007086247463156783	0.0006986888472152367	-6.756722816545657e-05	0.9931055526599866	-1	0	0	0.6	3	0.6	3	0.5833333333333334	0.6	4	3	2	1	0	0.3333333333333333	6	2	7	0.14285714285714285	0.4	0.3042164243235396	0.6649269749074063	0.6074830387343539	0.9196101132123983	0.35124106671138744	0.890514002490494	0.8546930740470511	0.8506189834038771	1.0	0	0.0	-6.756722816545657e-06	-6.756722816545657e-06
2539	0.05115955780348705	0.02464741427382259	0.024524504958419766	0.7220456234280412	-1	0	0	0.2	2	0.8461538461538461	11	0.5357142857142857	0.8461538461538461	13	11	1	1	0	0.14285714285714285	14	2	15	0.25	0	0.835729907671837	0.8789551331447989	0.47085584226633054	0.8621397692682378	0.6535507665333509	0.9422690993035315	0.8392581971332621	0.9004961291449453	1.0	0.15384615384615385	0.0	0.024524504958419766	0.024524504958419766
1575	0.07170245842097658	0.021609007609928312	0.020477365547567003	0.6995604333755145	-1	0	0	0.1	1	1.0	13	1.0	0.9230769230769231	13	12	1	3	0	0.06666666666666667	15	1	15	0.6	0	0.732309536205842	0.8487577288890829	0.4540094920166098	0.8593905464834958	0.4061776242089413	0.8987070194901345	0.8496095074027892	0.8705716560528511	0.07692307692307693	0	0.0	0.020477365547567003	0.020477365547567003
3041	0.050838911946280554	0.02696250321712516	0.026947216712104736	0.6963580231762702	-1	0	0	0.3	3	0.7692307692307693	10	0.5357142857142857	0.6923076923076923	12	9	2	3	0	0.14285714285714285	14	2	15	0.6	0.14285714285714285	0.8080280783418772	0.8842511577748776	0.5816599516811383	0.8477529239620312	0.23942665871782193	0.9177464523541136	0.9235892661048823	0.8863685518980169	0.16666666666666666	0.16666666666666666	0.0	0.026947216712104736	0.026947216712104736
3978	0.0644370784311665	0.03638682891426426	0.03605961794899639	0.7045226343591902	-1	0	0	0.2	2	0.8461538461538461	11	0.5357142857142857	0.7692307692307693	10	10	4	3	0	0.14285714285714285	14	2	15	0.25	0	0.8059881708352699	0.9219109433579268	0.47085584226633054	0.8892899615025229	0.5838404169227134	0.9162964096869859	0.8392581971332621	0.910116251475955	0.2	0.2	0.0	0.03605961794899639	0.03605961794899639
531	None	None	None	None	None	0	0	0.3	3	0.7692307692307693	10	0.35714285714285715	0.5384615384615384	9	7	5	0	0	0.8571428571428571	7	6	15	0.0	0.18181818181818182	0.47341935170481897	0.8628133340133062	0.5747961731525058	0.7823615897254477	0.6941187389636663	0.897294420687398	0.8421214696523804	0.8534539428329965	0	0	0.0	None	None
3319	0.052699718968417485	0.016453366777348728	0.013055055368820274	0.691476241067265	-1	0	0	0.1	1	1.0	13	1.0	0.9230769230769231	13	12	1	3	0	0.06666666666666667	15	1	15	0.6	0	0.8080280783418772	0.8690214955634791	0.5151512665630645	0.8796304510931517	0.3723283382739734	0.955778640027104	0.9234090545237454	0.9103728630625438	0.15384615384615385	0.15384615384615385	0.0	0.013055055368820274	0.013055055368820274
2269	0.04903877979545754	0.023662310387158245	0.022071707791622243	0.7286072132306809	-1	0	0	0.2	2	0.8461538461538461	11	0.3409090909090909	0.7692307692307693	12	10	2	2	0	0.36363636363636365	11	4	15	0.3333333333333333	0	0.835729907671837	0.8846441161681965	0.47085584226633054	0.8698958135191179	0.47791237049708074	0.9495117192048778	0.8893808231461565	0.9080846301743668	0.5833333333333334	0.16666666666666666	0.0	0.022071707791622243	0.022071707791622243
2512	0.04925597489211257	0.026630435082887358	0.026629241536247274	0.7061319550516529	-1	0	0	0.2	2	0.8461538461538461	11	0.5357142857142857	0.7692307692307693	12	10	2	3	0	0.14285714285714285	14	2	15	0.5	0	0.8218789930068571	0.9296650670886659	0.6028392951454293	0.841269114333737	0.23942665871782193	0.9257450620253602	0.9235892661048823	0.9052912730597898	0.16666666666666666	0.16666666666666666	0.0	0.026629241536247274	0.026629241536247274
203	0.025248518324042884	0.0033084148029874283	0.0012766636313649277	0.9655959534218623	-1	0	0	0.3	3	0.7692307692307693	10	0.3	0.6153846153846154	11	8	3	4	0	0.5	10	5	15	0.5714285714285714	0	0.6707243286099189	0.8743931163771206	0.6013892037451753	0.8331106637784961	0.5524671059734519	0.9496318873689754	0.8606784976885526	0.8967516367677223	0.18181818181818182	0.09090909090909091	0.0	0.0012766636313649277	0.0012766636313649277
1746	0.04471030761865971	0.018970305351467365	0.017950907708313573	0.7404173065206312	-1	0	0	0.2	2	0.8461538461538461	11	0.3409090909090909	0.7692307692307693	12	10	2	2	0	0.36363636363636365	11	4	15	0.3333333333333333	0	0.835729907671837	0.8846441161681965	0.47085584226633054	0.8698958135191179	0.6118460190297903	0.9534732549167328	0.8893808231461565	0.9104461905840524	0.5833333333333334	0.16666666666666666	0.0	0.017950907708313573	0.017950907708313573
2999	0.056252806514573934	0.026760328136992504	0.02594888227193677	0.7089717874561676	-1	0	0	0.2	2	0.8461538461538461	11	0.5357142857142857	0.7692307692307693	10	10	4	3	0	0.14285714285714285	14	2	15	0.25	0	0.835729907671837	0.8954462962888273	0.49300355441469745	0.8550840621880619	0.4339628114123644	0.9051448196661049	0.8392581971332621	0.8869010508202336	0.2	0.2	0.0	0.02594888227193677	0.02594888227193677
3386	0.05671797704653121	0.03550976433652415	0.03529464792067807	0.7089752776268441	-1	0	0	0.2	2	0.8461538461538461	11	0.5357142857142857	0.7692307692307693	12	10	2	3	0	0.14285714285714285	14	2	15	0.5	0	0.8080280783418772	0.875624851851344	0.5151512665630645	0.8520044321692767	0.2886928213124018	0.9229527224349521	0.888321256499383	0.887127967023157	0.08333333333333333	0.16666666666666666	0.0	0.03529464792067807	0.03529464792067807
3815	0.05645816040214336	0.03618666532702949	0.035836405387675185	0.7275828429078685	-1	0	0	0.2	2	0.8461538461538461	11	0.5357142857142857	0.7692307692307693	12	10	2	3	0	0.14285714285714285	14	2	15	0.5	0	0.8080280783418772	0.875624851851344	0.5151512665630645	0.8520044321692767	0.2886928213124018	0.9335502587342979	0.888321256499383	0.8923395623969973	0.16666666666666666	0.16666666666666666	0.0	0.035836405387675185	0.035836405387675185
4638	0.0617349147837235	0.03817867288881886	0.03816480651519936	0.6588980120840332	-1	0.25	1	0.3	3	0.7692307692307693	10	0.38461538461538464	0.6153846153846154	11	8	3	4	0	0.23076923076923078	13	3	15	0.5714285714285714	1.0	0.7917221917865497	0.8907477855746705	0.5151512665630645	0.8610393269074788	0.33795898390698165	0.94143239280972	0.8611224786564046	0.9031907071402364	0.18181818181818182	0.18181818181818182	0.0	0.03816480651519936	0.03816480651519936
2203	0.07299902205840839	0.015387580630314451	0.009302120374791679	0.7151146788375617	-1	0	0	0.1	1	1.0	13	1.0	0.8461538461538461	12	11	2	5	0	0.06666666666666667	15	1	15	0.7142857142857143	0	0.8080280783418772	0.9300004031011367	0.5151512665630645	0.8872705934976359	0.4645411266357355	0.937562935356634	0.9255373213786007	0.9207800727578517	0.08333333333333333	0	0.0	0.009302120374791679	0.009302120374791679
1321	0.06672406274608135	0.009626293100000783	0.00962627926470359	0.6661477617633442	-1	0	0	0.1	1	1.0	13	0.5357142857142857	0.9230769230769231	13	12	1	2	0	0.14285714285714285	14	2	15	0.4	0	0.7534272390597392	0.92453130620077	0.5253059701988818	0.8720546282001398	0.47946487957068873	0.9425111975899866	0.9041760386784613	0.91737912300062	0.5769230769230769	0	0.0	0.00962627926470359	0.00962627926470359
141	0.03877348278484889	0.004295537067310874	-0.003983478585137105	0.957062727457943	-1	0	0	0.16666666666666666	1	1.0	7	1.0	1.0	8	7	0	1	0	0.1111111111111111	9	1	9	0.3333333333333333	0	0.5146292176824826	0.8629960229902973	0.9131156685284891	0.9363668692718244	0.46267737942378045	0.9470898176997734	0.8941423434614978	0.9221092940384266	1.0	0.125	0.0	-0.0003983478585137105	-0.0003983478585137105
3608	0.05504489404722066	0.02837360377901478	0.02798318700478088	0.769246395380217	-1	0	0	0.2	2	0.8461538461538461	11	0.5357142857142857	0.7692307692307693	11	10	3	3	0	0.14285714285714285	14	2	15	0.3333333333333333	0	0.8080280783418772	0.9102521165331842	0.47085584226633054	0.8874667923841371	0.6937253991418334	0.9341907201395605	0.8611224786564046	0.9125295853844458	0.2727272727272727	0.18181818181818182	0.0	0.02798318700478088	0.02798318700478088
3448	0.058586710440173904	0.02754558014499865	0.025904853148838575	0.7336869569015869	-1	0	0	0.2	2	0.8461538461538461	11	0.5357142857142857	0.7692307692307693	12	10	2	3	0	0.14285714285714285	14	2	15	0.5	0	0.835729907671837	0.899877702722	0.49300355441469745	0.8487529988271859	0.3846966488177846	0.9467443470812371	0.844830732466781	0.9060400752476014	0.16666666666666666	0.16666666666666666	0.0	0.025904853148838575	0.025904853148838575
3340	0.053652891850030186	0.0234560370523173	0.01983901451109256	0.704049379564931	-1	0	0	0.2	2	0.8461538461538461	11	0.5357142857142857	0.8461538461538461	13	11	1	1	0	0.14285714285714285	14	2	15	0.25	0	0.835729907671837	0.8872605944490047	0.47085584226633054	0.8621397692682378	0.6535507665333509	0.9422690993035315	0.844476492778585	0.9028743914761298	1.0	0.23076923076923078	0.0	0.01983901451109256	0.01983901451109256
1205	0.025248967639309106	0.0031848723389127052	-0.0031203162540531454	0.6680803157041684	-1	0	0	0.16666666666666666	1	1.0	6	1.0	1.0	7	6	0	1	0	0.125	8	1	8	0.3333333333333333	0	0.7428880225668182	0.6889886745116891	0.3399132704902141	0.8584715162927603	0.3960833648202276	0.6250306571067821	0.8740227470946532	0.7381421870685193	1.0	0	0.0	-0.00031203162540531455	-0.00031203162540531455
3330	0.058136043053082384	0.02458676869401459	-0.007827635400818968	0.7266100254935517	-1	0	0	0.2	2	0.8461538461538461	11	0.5357142857142857	0.7692307692307693	12	10	2	3	0	0.14285714285714285	14	2	15	0.5	0	0.835729907671837	0.92083387279525	0.47085584226633054	0.8666723795475438	0.6736380828375921	0.9316522918589127	0.8392581971332621	0.9099188748094176	0.3333333333333333	0.3333333333333333	0.0	-0.0007827635400818968	-0.0007827635400818968
1868	0.0548101417617463	0.022547519481577103	0.020010999515829447	0.7064938774740587	-1	0	0	0.2	2	0.8461538461538461	11	0.5357142857142857	0.7692307692307693	12	10	2	3	0	0.14285714285714285	14	2	15	0.5	0	0.835729907671837	0.9229931734234496	0.5325061851777756	0.8436780673074329	0.4163819943275865	0.9203339090228609	0.8392581971332621	0.9007415430383056	0.16666666666666666	0.25	0.0	0.020010999515829447	0.020010999515829447
3582	0.049912194151977424	0.008405260108598728	0.005844366251165847	0.7147557119460937	-1	0	0	0.1	1	1.0	13	0.25	0.7692307692307693	11	10	3	4	0	0.6	10	6	15	0.4444444444444444	0	0.7534272390597392	0.9005853734071819	0.5577386091256334	0.8657312818993782	0.5887857169218289	0.9221078959241705	0.8392581971332621	0.8984030174189903	0.13636363636363635	0.18181818181818182	0.0	0.005844366251165847	0.005844366251165847
1028	0.04394995476082856	0.007754609782941406	0.003699853101628054	0.7804391174546814	-1	0	0	0.2	2	0.8461538461538461	11	0.2727272727272727	0.8461538461538461	13	11	1	1	0	0.45454545454545453	11	5	15	0.25	0.5	0.636426749339697	0.9540907706421538	0.47085584226633054	0.9036974002382224	0.6103159041347122	0.903456399771789	0.845239605133644	0.9243594392496368	1.0	0	0.0	0.003699853101628054	0.003699853101628054
447	0.06531529758284917	0.006683121773906088	-0.0006334977975762972	0.8531029729996166	-1	0	0	0.1111111111111111	1	1.0	11	1.0	1.0	12	11	0	1	0	0.07692307692307693	13	1	13	0.3333333333333333	0	0.47010863879326903	0.925012089938136	0.67984340882939	0.8362423463362408	0.6989474441467598	0.9702817707121699	0.9241944985029323	0.9270981580792639	1.0	0.16666666666666666	0.0	-6.334977975762973e-05	-6.334977975762973e-05
3658	0.055189256748352664	0.0359991715900163	0.03581601511074946	0.7135836251003896	-1	0	0	0.2	2	0.8461538461538461	11	0.5357142857142857	0.7692307692307693	12	10	2	3	0	0.14285714285714285	14	2	15	0.5	0	0.8080280783418772	0.875624851851344	0.5151512665630645	0.8520044321692767	0.2886928213124018	0.9229527224349521	0.888321256499383	0.887127967023157	0.16666666666666666	0.16666666666666666	0.0	0.03581601511074946	0.03581601511074946
4735	0.06152393622127117	0.03715805411480818	0.036761052409984	0.7117021728330617	-1	0	0	0.2	2	0.8461538461538461	11	0.5357142857142857	0.7692307692307693	12	10	2	3	0	0.14285714285714285	14	2	15	0.5	0	0.795973129278011	0.9059633407777878	0.49300355441469745	0.8881634182071488	0.419960010358826	0.9356397848447524	0.888321256499383	0.9119801092139074	0.16666666666666666	0.16666666666666666	0.0	0.036761052409984	0.036761052409984
138	0.046747468549138416	0.0009158813632327388	0.00044483007949472955	0.8976409151043803	-1	0	0	0.2	2	0.8461538461538461	11	0.234375	0.8461538461538461	12	11	2	2	0	1.0	8	8	15	0.2857142857142857	0.2857142857142857	0.38994235829892376	0.9492521778721055	0.7428810172914242	0.9247987865126996	0.4410855613285438	0.9134926949531655	0.9295383241398426	0.9307598484724501	0.5833333333333333	0.08333333333333333	0.0	0.00044483007949472955	0.00044483007949472955
2243	0.06485737089054336	0.015471938358013975	0.011235461357648252	0.6957808893760072	-1	0	0	0.2	2	0.9230769230769231	12	1.0	0.7692307692307693	12	10	2	4	0	0.06666666666666667	15	1	15	0.6666666666666666	0.14285714285714285	0.835729907671837	0.888894594623093	0.5671957008352903	0.9023620115950586	0.5794634942240293	0.9260883536923143	0.8623184957628842	0.9069639706788002	0.125	0.16666666666666666	0.0	0.011235461357648252	0.011235461357648252
4476	0.0582146091756521	0.03177644710596591	0.011945267095813	0.7213549440264786	-1	0	0	0.2	2	0.8461538461538461	11	0.5357142857142857	0.6923076923076923	11	9	3	4	0	0.14285714285714285	14	2	15	0.5	0	0.8080280783418772	0.8835165327504239	0.5151512665630645	0.8556845238960132	0.33795898390698165	0.9246925994029566	0.8392581971332621	0.8913541083957701	0.13636363636363635	0.18181818181818182	0.0	0.011945267095813	0.011945267095813
626	0.05160628745176088	0.006517488405253397	-8.22656934148362e-05	0.6710471229529589	-1	0	0	0.3	3	0.7692307692307693	10	0.3409090909090909	0.7692307692307693	13	10	1	1	0	0.36363636363636365	11	4	15	0.3333333333333333	0.18181818181818182	0.45110999040540933	0.9310728549793981	0.5498611037924868	0.8474186535895383	0.5445860990800253	0.9054763118639396	0.7988569911823215	0.8995708240113357	1.0	0.5384615384615384	0.0	-8.22656934148362e-06	-8.22656934148362e-06
4802	0.057537828895968514	0.02343648636433728	0.007747393986395477	0.68352078451328	-1	0	0	0.2	2	0.8461538461538461	11	0.5357142857142857	0.7692307692307693	12	10	2	3	0	0.14285714285714285	14	2	15	0.5	0	0.795973129278011	0.9069881277575693	0.5595122395327712	0.8892524641494858	0.419960010358826	0.9334125849718542	0.888067947329312	0.9116234737868643	0.16666666666666666	0.16666666666666666	0.0	0.007747393986395477	0.007747393986395477
3249	0.05818056550004131	0.03399967819086045	0.03377823322412404	0.6991111139935913	-1	0	0	0.2	2	0.8461538461538461	11	0.5357142857142857	0.7692307692307693	12	10	2	3	0	0.14285714285714285	14	2	15	0.5	0	0.8080280783418772	0.875624851851344	0.5151512665630645	0.8520044321692767	0.2886928213124018	0.9229527224349521	0.888321256499383	0.887127967023157	0.16666666666666666	0.16666666666666666	0.0	0.03377823322412404	0.03377823322412404
3859	0.06487028877523335	0.03712525437008578	0.0368535533509534	0.71207619541709	-1	0	0	0.2	2	0.8461538461538461	11	0.5357142857142857	0.7692307692307693	12	10	2	3	0	0.14285714285714285	14	2	15	0.5	0	0.795973129278011	0.9059633407777878	0.49300355441469745	0.8881634182071488	0.419960010358826	0.9356397848447524	0.888321256499383	0.9119801092139074	0.16666666666666666	0.16666666666666666	0.0	0.0368535533509534	0.0368535533509534
414	0.04598000175697873	0.006666413802347956	0.0051393291479698575	0.8588237180102729	-1	0	0	0.3	3	0.7692307692307693	10	0.3409090909090909	0.7692307692307693	13	10	1	1	0	0.36363636363636365	11	4	15	0.3333333333333333	0.18181818181818182	0.43612082382908623	0.9119815737038061	0.5195713232179006	0.9241823027820347	0.6179516439811377	0.9429547187537245	0.920227751044245	0.9274350924271089	1.0	0.3076923076923077	0.0	0.0051393291479698575	0.0051393291479698575
277	0.027563321018224417	0.0017322836629441766	-0.0014432713289475878	0.9567682718212216	-1	0	0	0.4	4	0.6153846153846154	8	0.3125	0.5384615384615384	10	7	4	1	0	0.75	8	6	15	0.1111111111111111	0	0.7692040119689998	0.9015700039898898	0.6782030707563479	0.9280135045690422	0.3985433606041542	0.9133673791739987	0.890839544216085	0.9149482180348951	1.0	0.2	0.0	-0.00014432713289475878	-0.00014432713289475878
2797	0.05521788587302554	0.029065974119753788	0.02797145225554171	0.7140200823480449	-1	0	0	0.2	2	0.8461538461538461	11	0.5357142857142857	0.8461538461538461	13	11	1	1	0	0.14285714285714285	14	2	15	0.25	0	0.835729907671837	0.8789551331447989	0.47085584226633054	0.8625403956565023	0.6535507665333509	0.953107477507823	0.8559196888505592	0.9069540198816075	1.0	0.23076923076923078	0.0	0.02797145225554171	0.02797145225554171
2590	0.05420009943881781	0.02761954241887765	0.023702245555804524	0.7125553187557281	-1	0	0	0.2	2	0.8461538461538461	11	0.5357142857142857	0.8461538461538461	13	11	1	1	0	0.14285714285714285	14	2	15	0.25	0	0.835729907671837	0.8872605944490047	0.47085584226633054	0.8621397692682378	0.6535507665333509	0.9422690993035315	0.844476492778585	0.9028743914761298	1.0	0.23076923076923078	0.0	0.023702245555804524	0.023702245555804524
4505	0.05590030035800969	0.010857741160637459	0.005948028721418364	0.6906146703635986	-1	0	0	0.1	1	1.0	13	0.25	0.8461538461538461	11	11	3	3	0	0.6	10	6	15	0.3	0	0.8749738620126857	0.9032338114716776	0.47085584226633054	0.8617946300034869	0.6937253991418334	0.9232260539739247	0.8392581971332621	0.8987722075939976	0.36363636363636365	0.18181818181818182	0.0	0.005948028721418364	0.005948028721418364
1480	0.04051965141036908	0.011384926069665848	0.004403235282137426	0.792430300489935	-1	0	0	0.125	1	1.0	9	1.0	0.8888888888888888	8	8	2	4	0	0.09090909090909091	11	1	11	0.5	0	0.7428683876327906	0.7417284688904879	0.4845803792898371	0.8570123530687302	0.2826092533466682	0.7214491036040308	0.9076972943359239	0.7800187475127021	0.125	0	0.0	0.004403235282137426	0.004403235282137426
4493	0.056795032298058996	0.03550909027983366	0.03518547981248028	0.7210432298572945	-1	0	0	0.2	2	0.8461538461538461	11	0.5357142857142857	0.7692307692307693	12	10	2	3	0	0.14285714285714285	14	2	15	0.5	0	0.8080280783418772	0.875624851851344	0.5151512665630645	0.8520044321692767	0.2886928213124018	0.9229527224349521	0.888321256499383	0.887127967023157	0.16666666666666666	0.16666666666666666	0.0	0.03518547981248028	0.03518547981248028
3155	0.0573242931496632	0.03031453488845087	0.029482715212106905	0.7301409050728861	-1	0	0	0.2	2	0.8461538461538461	11	0.5357142857142857	0.7692307692307693	12	10	2	3	0	0.14285714285714285	14	2	15	0.5	0	0.835729907671837	0.899877702722	0.49300355441469745	0.8486349204765359	0.3846966488177846	0.9412638904253026	0.844830732466781	0.9030272956123545	0.25	0.16666666666666666	0.0	0.029482715212106905	0.029482715212106905
2694	0.05208463961449573	0.004492385446742758	0.0037693966705806326	0.7288312552393501	-1	0	0	0.2	2	0.8461538461538461	11	0.5357142857142857	0.6923076923076923	10	9	4	4	0	0.14285714285714285	14	2	15	0.36363636363636365	0	0.7269874381005952	0.9106096898796333	0.5151512665630645	0.8679529490495195	0.3884159609011725	0.9228978679075203	0.8410410991392062	0.9028081290233556	0.2	0.3	0.0	0.0037693966705806326	0.0037693966705806326
4449	0.05903616063179878	0.032042149869096564	0.01994349222328392	0.7176873430492575	-1	0	0	0.2	2	0.8461538461538461	11	0.5357142857142857	0.6153846153846154	8	8	6	3	0	0.14285714285714285	14	2	15	0.1875	0	0.8118639514495982	0.9275145331361324	0.47085584226633054	0.9107120059266017	0.6240150495311958	0.9116537941527711	0.8392581971332621	0.9169664675078864	0.25	0.25	0.0	0.01994349222328392	0.01994349222328392
2851	0.0539940566713742	0.026532101246474458	0.025785927848013066	0.7033385908395864	-1	0	0	0.2	2	0.8461538461538461	11	0.5357142857142857	0.7692307692307693	10	10	4	3	0	0.14285714285714285	14	2	15	0.25	0	0.835729907671837	0.8954462962888273	0.49300355441469745	0.8550840621880619	0.3846966488177846	0.9254697662604684	0.840881914473272	0.8954119553327256	0.2	0.2	0.0	0.025785927848013066	0.025785927848013066
1669	0.06689329090721924	0.020352816643863365	0.019583563063969085	0.6883844980811178	-1	0	0	0.1	1	1.0	13	1.0	1.0	13	13	1	1	0	0.06666666666666667	15	1	15	0.16666666666666666	0	0.732309536205842	0.8445636758536057	0.4540094920166098	0.8516781587600524	0.33795898390698165	0.906118411036001	0.8806478896955708	0.8701758666125003	1.0	0	0.0	0.019583563063969085	0.019583563063969085
4699	0.0628536669477264	0.0390137644516856	0.03823373160954609	0.7018037206443167	-1	0	0	0.2	2	0.8461538461538461	11	0.5357142857142857	0.7692307692307693	10	10	4	2	0	0.14285714285714285	14	2	15	0.16666666666666666	0	0.8059881708352699	0.8987947876560994	0.47085584226633054	0.8892899615025229	0.6240150495311958	0.916705007266267	0.8392581971332621	0.9022022252127501	0.6	0.2	0.0	0.03823373160954609	0.03823373160954609
1998	0.04816104851247431	0.024283736524386475	0.022628999747772074	0.7285981936270924	-1	0	0	0.2	2	0.8461538461538461	11	0.3409090909090909	0.7692307692307693	12	10	2	2	0	0.36363636363636365	11	4	15	0.3333333333333333	0	0.835729907671837	0.8966321396876609	0.47085584226633054	0.8581424833275013	0.6412555580318312	0.9391352462815226	0.8410410991392062	0.9031041575903307	0.5833333333333334	0.16666666666666666	0.0	0.022628999747772074	0.022628999747772074
781	0.030925857277979384	0.0002988107311130646	-8.004310103949188e-05	0.7512661446005479	-1	0	0	0.14285714285714285	1	1.0	8	1.0	1.0	9	8	0	1	0	0.1	10	1	10	0.3333333333333333	0	0.36388585385362093	0.8412380962375292	0.49337843844846246	0.8965147977045931	0.7172306090380066	0.8708458795073065	0.8537353358492479	0.8712067922512586	1.0	0.3333333333333333	0.0	-8.004310103949189e-06	-8.004310103949189e-06
1245	0.06552159067079663	0.008859367187096638	0.008742152721946393	0.670066726484061	-1	0	0	0.1	1	1.0	13	0.5357142857142857	0.9230769230769231	13	12	1	2	0	0.14285714285714285	14	2	15	0.4	0	0.7534272390597392	0.92453130620077	0.5253059701988818	0.8720546282001398	0.47946487957068873	0.9425111975899866	0.9041760386784613	0.91737912300062	0.5769230769230769	0	0.0	0.008742152721946393	0.008742152721946393
767	0.0673770707542378	0.007831688654903511	0.0026878663912879674	0.7102192788515476	-1	0	0	0.1	1	1.0	13	1.0	1.0	14	13	0	1	0	0.06666666666666667	15	1	15	0.3333333333333333	0	0.8089309422897519	0.9091340973805991	0.47085584226633054	0.8774768507627888	0.6937253991418334	0.9448834693444353	0.8906121025386268	0.9146012539794747	1.0	0	0.0	0.0026878663912879674	0.0026878663912879674
798	0.0512124060456439	0.011392949396928306	0.0062490272406829205	0.7596058287435853	-1	0	0	0.2	2	0.9230769230769231	12	0.5357142857142857	0.9230769230769231	14	12	0	0	0	0.14285714285714285	14	2	15	0.0	0	0.4384334058343901	0.943480342452852	0.67984340882939	0.8525393355245524	0.3993065660069617	0.9678650568233496	0.9241944985029323	0.9345185468045797	0	0	0.0	0.0062490272406829205	0.0062490272406829205
448	0.023506490708323453	0.0027372303320885665	0.0023944887626042625	0.9618535818511897	-1	0	0	0.4	4	0.6923076923076923	9	0.375	0.6153846153846154	11	8	3	2	0	0.4	10	4	15	0.2857142857142857	0.36363636363636365	0.4869430997430732	0.938222962778621	0.5575034571875556	0.8840800307595497	0.4930687957754025	0.8445669067026046	0.8875586437006782	0.8955039486355821	0.5909090909090909	0.18181818181818182	0.0	0.0023944887626042625	0.0023944887626042625
1353	0.0735027174294531	0.019385153877005745	0.017501538969379078	0.7199195537808768	-1	0	0	0.1	1	1.0	13	1.0	0.8461538461538461	12	11	2	5	0	0.06666666666666667	15	1	15	0.7142857142857143	0	0.8080280783418772	0.9300004031011367	0.5151512665630645	0.8872705934976359	0.4645411266357355	0.937562935356634	0.9255373213786007	0.9207800727578517	0.08333333333333333	0	0.0	0.017501538969379078	0.017501538969379078
1492	0.05137811564148234	0.015406763130056062	0.015393627765775861	0.7337225780129679	-1	0.25	1	0.3	3	0.7692307692307693	10	0.2727272727272727	0.7692307692307693	12	10	2	1	0	0.45454545454545453	11	5	15	0.16666666666666666	0.5	0.6876389042896736	0.9027911248461014	0.4292205408846145	0.9238631241699595	0.635432182441713	0.9142799939816834	0.8942629895120761	0.9140330394876007	1.0	0.16666666666666666	0.0	0.015393627765775861	0.015393627765775861
274	None	None	None	None	None	0	0	0.5	5	0.46153846153846156	6	0.35714285714285715	0.3076923076923077	6	4	8	1	0	0.8571428571428571	7	6	15	0.05555555555555555	0.2857142857142857	0.7695869247473646	0.8128887181165576	0.7069071084496914	0.8806318698073591	0.5939418474502414	0.9290662151420304	0.802548495885275	0.8821812840554701	1.0	0.16666666666666666	0.0	None	None
3663	0.05319406851317582	0.03251007359996715	0.032413952129465434	0.7291709675280864	-1	0	0	0.2	2	0.8461538461538461	11	0.5357142857142857	0.7692307692307693	12	10	2	3	0	0.14285714285714285	14	2	15	0.5	0	0.8080280783418772	0.875624851851344	0.5816599516811383	0.8628551598468973	0.2886928213124018	0.9229527224349521	0.888321256499383	0.8900580772587607	0.3333333333333333	0.25	0.0	0.032413952129465434	0.032413952129465434
1089	0.0489435014609375	0.012841852290594221	0.012700708877027688	0.6324526322860577	-1	0	0	0.2	2	0.8461538461538461	11	0.38461538461538464	0.8461538461538461	13	11	1	2	0	0.23076923076923078	13	3	15	0.5	0	0.732309536205842	0.7076228577513672	0.6176777444998396	0.8515879228806295	0.4061776242089413	0.8881896671587451	0.7382990285720242	0.827467760016623	0.5384615384615384	0.07692307692307693	0.0	0.012700708877027688	0.012700708877027688
4143	0.06198445226792069	0.03533277039432156	0.034730824064199216	0.6843121140570406	-1	0	0	0.2	2	0.8461538461538461	11	0.5357142857142857	0.7692307692307693	11	10	3	3	0	0.14285714285714285	14	2	15	0.3333333333333333	0	0.8080280783418772	0.8912076608199404	0.5151512665630645	0.8565049855715129	0.23942665871782193	0.9233732809696171	0.9237690886690216	0.8934295655940593	0.18181818181818182	0.18181818181818182	0.0	0.034730824064199216	0.034730824064199216
2803	0.0505942216948956	0.026927677937430228	0.026830329655270845	0.6986572313419873	-1	0	0	0.2	2	0.8461538461538461	11	0.5357142857142857	0.7692307692307693	12	10	2	4	0	0.14285714285714285	14	2	15	0.6666666666666666	0	0.8218789930068571	0.905759351342302	0.5816599516811383	0.8477529239620312	0.23942665871782193	0.9285042504549977	0.9235892661048823	0.8985589537045907	0.20833333333333331	0.16666666666666666	0.0	0.026830329655270845	0.026830329655270845
3046	0.05700010003856031	0.027424282015220357	0.02661023429438305	0.747256622697424	-1	0	0	0.2	2	0.8461538461538461	11	0.5357142857142857	0.7692307692307693	12	10	2	3	0	0.14285714285714285	14	2	15	0.5	0	0.835729907671837	0.899877702722	0.49300355441469745	0.8486349204765359	0.3846966488177846	0.9412638904253026	0.844830732466781	0.9030272956123545	0.16666666666666666	0.16666666666666666	0.0	0.02661023429438305	0.02661023429438305
2926	0.04061024630064636	0.013232398965933851	-0.013219031696867318	0.7893645102478988	-1	0	0	0.2	2	0.8461538461538461	11	0.5357142857142857	0.6923076923076923	10	9	4	7	0	0.14285714285714285	14	2	15	0.6363636363636364	0	0.7807276587008082	0.8954731273876286	0.6506975236009455	0.8447992764901423	0.19100204932159676	0.9475364460615872	0.9255373213786007	0.9042482326342623	0.1	0.2	0.0	-0.0013219031696867318	-0.0013219031696867318
238	0.03572611429826011	0.00444995018929827	0.0022574412464065135	0.9035858727932548	-1	0.25	1	0.5	5	0.46153846153846156	6	0.375	0.46153846153846156	10	6	4	0	0	0.625	8	5	15	0.0	0	0.6236924022179782	0.911315764147488	0.6948092500417936	0.9543975040009788	0.43586147029808175	0.9413744030662248	0.9143738795641504	0.9379466289944697	0	0	0.0	0.0022574412464065135	0.0022574412464065135
836	0.027591867787093875	0.0008578872484898331	-0.0007895190145401165	0.946868190844128	-1	0	0	0.3	3	0.8461538461538461	11	0.3409090909090909	0.6153846153846154	11	8	3	1	0	0.36363636363636365	11	4	15	0.14285714285714285	0.18181818181818182	0.8215673427777211	0.92983975495796	0.4593461395490455	0.8771177170247814	0.30508778137750503	0.9434909841646407	0.9430829722297424	0.9209222304332706	1.0	0.18181818181818182	0.0	-7.895190145401165e-05	-7.895190145401165e-05
4734	0.060377058521817795	0.030260228395559415	0.02971171060644662	0.687577836818112	-1	0	0	0.2	2	0.8461538461538461	11	0.5357142857142857	0.6923076923076923	10	9	4	5	0	0.14285714285714285	14	2	15	0.45454545454545453	0	0.7980130367846183	0.8995200441747084	0.5841888384828717	0.8647723455288318	0.2886928213124018	0.9268158179442205	0.888321256499383	0.8998352243511673	0.1	0.2	0.0	0.02971171060644662	0.02971171060644662
4082	0.057993403194569	0.0359370710603035	0.03566281560264523	0.7084997385350322	-1	0	0	0.2	2	0.8461538461538461	11	0.5357142857142857	0.7692307692307693	12	10	2	3	0	0.14285714285714285	14	2	15	0.5	0	0.8080280783418772	0.875624851851344	0.5151512665630645	0.8520044321692767	0.2886928213124018	0.9229527224349521	0.888321256499383	0.887127967023157	0.16666666666666666	0.16666666666666666	0.0	0.03566281560264523	0.03566281560264523
95	0.0035980442698204727	0.0014251701048721502	0.0006796148794180453	0.9841788882215556	-1	1.0	2	0.8571428571428571	6	0.25	2	0.5	0.25	5	2	4	0	0	0.8	5	4	10	0.0	0.8	0.7657366968679916	0.9349150854708212	0.6048247681323025	0.8054938840976366	0.8027339644989591	0.909889246791609	0.8040673973561969	0.8940391075761468	0	0	0.0	0.0006796148794180453	0.0006796148794180453
2549	0.049131693409571554	0.02395569824679607	0.009988974797561714	0.7118691563247583	-1	0	0	0.1	1	1.0	13	1.0	0.7692307692307693	11	10	3	4	0	0.06666666666666667	15	1	15	0.4444444444444444	0	0.835729907671837	0.9359184977482033	0.6481686367992119	0.8478308916389266	0.23942665871782193	0.92877096423636	0.9234090545237454	0.9107104871087558	0.13636363636363635	0.18181818181818182	0.0	0.009988974797561714	0.009988974797561714
2905	0.05441771088744755	0.024334927894393524	0.024007791582758405	0.6837971331323835	-1	0	0	0.2	2	0.8461538461538461	11	0.5357142857142857	0.6923076923076923	9	9	5	3	0	0.14285714285714285	14	2	15	0.21428571428571427	0	0.835729907671837	0.9298555242627378	0.5151512665630645	0.8610078831708576	0.23942665871782193	0.9293623642616491	0.8392581971332621	0.9111991088573038	0.2222222222222222	0.2222222222222222	0.0	0.024007791582758405	0.024007791582758405
3375	0.056245527250769395	0.030062138674379093	0.029330242378108246	0.730397408323159	-1	0	0	0.2	2	0.8461538461538461	11	0.5357142857142857	0.7692307692307693	11	10	3	3	0	0.14285714285714285	14	2	15	0.3333333333333333	0	0.835729907671837	0.9083170264176903	0.47085584226633054	0.8481431112197525	0.5299666389177472	0.9349323216681307	0.8392581971332621	0.9025722741359683	0.18181818181818182	0.18181818181818182	0.0	0.029330242378108246	0.029330242378108246
1722	0.05190771853505283	0.021222916718930555	0.017246261219816914	0.7462105819901184	-1	0	0	0.1	1	1.0	13	0.2727272727272727	0.8461538461538461	12	11	2	2	0	0.45454545454545453	11	5	15	0.2857142857142857	0	0.8553518848422612	0.8990729626399951	0.47085584226633054	0.8587342542702374	0.6736380828375921	0.922676878654024	0.8410410991392062	0.8963232309016705	0.625	0.16666666666666666	0.0	0.017246261219816914	0.017246261219816914
1763	0.053869410212690406	0.020369247196191605	0.01587344635468111	0.7490906728796694	-1	0	0	0.1	1	1.0	13	0.2727272727272727	0.8461538461538461	12	11	2	2	0	0.45454545454545453	11	5	15	0.2857142857142857	0	0.8553518848422612	0.8990729626399951	0.47085584226633054	0.8587342542702374	0.6736380828375921	0.922676878654024	0.8410410991392062	0.8963232309016705	0.625	0.16666666666666666	0.0	0.01587344635468111	0.01587344635468111
4444	0.06695437516538863	0.03657553823378402	0.036471472650373336	0.6785358996674273	-1	0	0	0.2	2	0.8461538461538461	11	0.5357142857142857	0.6923076923076923	9	9	5	3	0	0.14285714285714285	14	2	15	0.21428571428571427	0	0.8080280783418772	0.9107469591917492	0.5151512665630645	0.8610078831708576	0.33795898390698165	0.9147807147001698	0.8392581971332621	0.8978270866648911	0.2222222222222222	0.2222222222222222	0.0	0.036471472650373336	0.036471472650373336
3736	0.05757321079480579	0.02761940870269877	0.027365283315003243	0.7218839355132072	-1	0	0	0.2	2	0.8461538461538461	11	0.5357142857142857	0.6923076923076923	11	9	3	4	0	0.14285714285714285	14	2	15	0.5	0	0.8080280783418772	0.8901537992937989	0.5151512665630645	0.8499452051664124	0.33795898390698165	0.9117632673577516	0.8392581971332621	0.8863458485990328	0.13636363636363635	0.18181818181818182	0.0	0.027365283315003243	0.027365283315003243
534	0.06785445227000544	0.01260690655355251	0.012257294145178815	0.7183947034180518	-1	0	0	0.1	1	1.0	13	1.0	0.9230769230769231	13	12	1	3	0	0.06666666666666667	15	1	15	0.6	0	0.7534272390597392	0.9208009030869932	0.5253059701988818	0.8550057059216161	0.44961737370078214	0.9330528632009544	0.9041760386784613	0.9078295518523708	0.15384615384615385	0	0.0	0.012257294145178815	0.012257294145178815
1922	0.04971383668262252	0.020698990853670093	0.0021632623751031846	0.6869497657837287	-1	0	0	0.2	2	0.8461538461538461	11	0.3409090909090909	0.7692307692307693	12	10	2	2	0	0.36363636363636365	11	4	15	0.3333333333333333	0	0.8553518848422612	0.8869514573989975	0.47085584226633054	0.8698958135191179	0.6118460190297903	0.954950000988321	0.888067947329312	0.9119729052376332	0.5833333333333334	0.08333333333333333	0.0	0.0021632623751031846	0.0021632623751031846
507	0.034970067225447016	0.0015967352246259584	-0.001438727850278509	0.9170889288979203	-1	0	0	0.4	4	0.5384615384615384	7	0.46875	0.5384615384615384	9	7	5	0	0	0.5	8	4	15	0.0	0.18181818181818182	0.6218055572953226	0.9699936593742965	0.7265750886353278	0.9345974177403016	0.35240450576008153	0.812097773663246	0.9149457068806183	0.9264261482932028	0	0	0.0	-0.0001438727850278509	-0.0001438727850278509
3215	0.054048730221642756	0.01896991663484544	0.014055212406303693	0.7124141811013998	-1	0	0	0.2	2	0.8461538461538461	11	0.5357142857142857	0.7692307692307693	11	10	3	3	0	0.14285714285714285	14	2	15	0.3333333333333333	0	0.835729907671837	0.8863293708811465	0.47085584226633054	0.8481431112197525	0.5299666389177472	0.9349323216681307	0.8428079296233302	0.8953237883917863	0.18181818181818182	0.18181818181818182	0.0	0.014055212406303693	0.014055212406303693
1212	0.06827542441533625	0.005648352527156579	0.004138767536423375	0.7166592167479413	-1	0.25	1	0.3	3	0.7692307692307693	10	0.38461538461538464	0.7692307692307693	12	10	2	1	0	0.23076923076923078	13	3	15	0.16666666666666666	1.0	0.7114937967390909	0.8912432698105656	0.45506792741907615	0.89716158542679	0.6331008175500199	0.9079141704252693	0.846573278501767	0.898985535049569	1.0	0.25	0.0	0.004138767536423375	0.004138767536423375
130	0.023133819262932565	0.0020743447596106887	0.0015957139394876811	0.9631646318504711	-1	0	0	0.4	4	0.6923076923076923	9	0.375	0.6153846153846154	11	8	3	2	0	0.4	10	4	15	0.2857142857142857	0.36363636363636365	0.4869430997430732	0.938222962778621	0.5575034571875556	0.8840800307595497	0.4930687957754025	0.8445669067026046	0.8875586437006782	0.8955039486355821	0.5909090909090909	0.18181818181818182	0.0	0.0015957139394876811	0.0015957139394876811
216	0.053155584408611456	0.012478852540895195	0.010177898391079118	0.8572404309289239	-1	0	0	0.3	3	0.8461538461538461	11	0.38461538461538464	0.8461538461538461	13	11	1	0	0	0.23076923076923078	3	13	15	0.0	1.0	0.6061931961631138	0.9358120547617054	0.6046054490616829	0.9204678633324048	0.8158332132517263	0.9784120191606601	0.9419966203516045	0.9516947810153253	0	0	0.0	0.010177898391079118	0.010177898391079118
785	0.07370228047056136	0.001683503442443191	0.0016727676971385864	0.6490195764848922	-1	0	0	0.3	3	0.8461538461538461	11	0.5357142857142857	0.8461538461538461	14	11	0	0	0	0.14285714285714285	14	2	15	0.0	0.15384615384615385	0.5433322759895515	0.9360732755042573	0.6948092500417936	0.9244164777998959	0.5366411639096059	0.9230894456254507	0.9089107100746002	0.928086074917888	0	0	0.0	0.0016727676971385864	0.0016727676971385864
2623	0.052030053973449286	0.027503825948099404	0.027421182120780315	0.7223001887112243	-1	0	0	0.2	2	0.8461538461538461	11	0.5357142857142857	0.7692307692307693	12	10	2	3	0	0.14285714285714285	14	2	15	0.5	0	0.8218789930068571	0.905759351342302	0.5816599516811383	0.8477529239620312	0.23942665871782193	0.9285042504549977	0.9235892661048823	0.8985589537045907	0.16666666666666666	0.16666666666666666	0.0	0.027421182120780315	0.027421182120780315
4165	0.05831788391583391	0.028482210884181344	0.023812442884605434	0.7256289668300825	-1	0	0	0.2	2	0.8461538461538461	11	0.5357142857142857	0.6923076923076923	10	9	4	3	0	0.14285714285714285	14	2	15	0.2727272727272727	0	0.8218789930068571	0.8943931860943769	0.5151512665630645	0.8482822618914835	0.4339628114123644	0.9095491524368864	0.8392581971332621	0.8864772519932775	0.3	0.2	0.0	0.023812442884605434	0.023812442884605434
3641	0.05305127916577313	0.030609331760061812	0.030131747469486044	0.7279587766651523	-1	0.25	1	0.3	3	0.7692307692307693	10	0.38461538461538464	0.6923076923076923	12	9	2	3	0	0.23076923076923078	13	3	15	0.6	1.0	0.7807276587008082	0.8975148197643296	0.5841888384828717	0.8645984295072534	0.29241213339578975	0.9204410406338493	0.885854854492672	0.8963609262010129	0.25	0.25	0.0	0.030131747469486044	0.030131747469486044
2396	0.055853231084946706	0.025284933786770193	0.024954787316870026	0.7053607796255246	-1	0	0	0.2	2	0.8461538461538461	11	0.5357142857142857	0.6923076923076923	10	9	4	3	0	0.14285714285714285	14	2	15	0.2727272727272727	0	0.8218789930068571	0.9026208080137417	0.5151512665630645	0.8518947350592522	0.2886928213124018	0.9109974620385954	0.888067947329312	0.89097135551052	0.2	0.2	0.0	0.024954787316870026	0.024954787316870026
3545	0.05389597281410204	0.033095978452023854	0.03173189260020204	0.6940366908230005	-1	0	0	0.2	2	0.8461538461538461	11	0.5357142857142857	0.8461538461538461	12	11	2	1	0	0.14285714285714285	14	2	15	0.14285714285714285	0	0.8553518848422612	0.8862224534157473	0.47085584226633054	0.8672912270931797	0.6736380828375921	0.9377442221059357	0.8455404360395922	0.9015046164054219	1.0	0.25	0.0	0.03173189260020204	0.03173189260020204
2843	0.05044424538782565	0.029715554024838442	0.029610125994528926	0.7099782003880868	-1	0	0	0.2	2	0.8461538461538461	11	0.5357142857142857	0.7692307692307693	12	10	2	4	0	0.14285714285714285	14	2	15	0.6666666666666666	0	0.8218789930068571	0.905759351342302	0.5816599516811383	0.8477529239620312	0.23942665871782193	0.9285042504549977	0.9235892661048823	0.8985589537045907	0.20833333333333331	0.16666666666666666	0.0	0.029610125994528926	0.029610125994528926
721	0.039815310954403826	0.0022882447560390808	-0.0022826855715293937	0.9578970041152781	-1	0	0	0.3	3	0.6923076923076923	9	0.42857142857142855	0.6153846153846154	10	8	4	2	0	0.7142857142857143	7	5	15	0.2	0	0.391419192860445	0.961863435897657	0.6982559499521864	0.9198413289375706	0.41951685503939073	0.8798647091348054	0.9166733351862968	0.9277757309351385	0.55	0.2	0.0	-0.00022826855715293938	-0.00022826855715293938
4571	0.062251886284345206	0.037275845427031024	0.03725253610660978	0.6677506565188216	-1	0.25	1	0.3	3	0.7692307692307693	10	0.38461538461538464	0.6153846153846154	11	8	3	4	0	0.23076923076923078	13	3	15	0.5714285714285714	1.0	0.7917221917865497	0.8907477855746705	0.5151512665630645	0.8610393269074788	0.33795898390698165	0.94143239280972	0.8611224786564046	0.9031907071402364	0.18181818181818182	0.18181818181818182	0.0	0.03725253610660978	0.03725253610660978
2325	0.05551676272086945	0.023952734503018654	0.005774192909462735	0.7106588336406727	-1	0	0	0.2	2	0.8461538461538461	11	0.5357142857142857	0.7692307692307693	12	10	2	3	0	0.14285714285714285	14	2	15	0.5	0	0.835729907671837	0.8989937000607121	0.5742063517729814	0.8396607274559879	0.559376177919788	0.9215190911824519	0.8392581971332621	0.891064000791418	0.16666666666666666	0.25	0.0	0.005774192909462735	0.005774192909462735
3364	0.05967834574338888	0.030292067292553914	0.030012662106271328	0.7024498910508202	-1	0	0	0.2	2	0.8461538461538461	11	0.5357142857142857	0.7692307692307693	11	10	3	3	0	0.14285714285714285	14	2	15	0.3333333333333333	0	0.8080280783418772	0.8906641259938152	0.5151512665630645	0.8565049855715129	0.23942665871782193	0.9233732809696171	0.9237690886690216	0.8932519037125225	0.18181818181818182	0.18181818181818182	0.0	0.030012662106271328	0.030012662106271328
1357	0.06702006902263939	0.025431275272509338	-0.019320299462015484	0.6912258323724996	-1	0	0	0.1	1	1.0	13	1.0	0.7692307692307693	11	10	3	5	0	0.06666666666666667	15	1	15	0.5555555555555556	0	0.7534272390597392	0.7599089690381554	0.5151512665630645	0.873469156157018	0.2826092533466682	0.8079812941855375	0.9255373213786007	0.8186217905510108	0.09090909090909091	0	0.0	-0.0019320299462015484	-0.0019320299462015484
2284	0.04886006576783718	0.02212950944456734	0.020833630389851733	0.7265952054059006	-1	0	0	0.2	2	0.8461538461538461	11	0.3409090909090909	0.7692307692307693	12	10	2	2	0	0.36363636363636365	11	4	15	0.3333333333333333	0	0.835729907671837	0.8846441161681965	0.47085584226633054	0.8698958135191179	0.6118460190297903	0.9534732549167328	0.8893808231461565	0.9104461905840524	0.5833333333333334	0.16666666666666666	0.0	0.020833630389851733	0.020833630389851733
2634	0.052383913588311966	0.023179654684599253	0.01941417187555939	0.6940817622085083	-1	0	0	0.2	2	0.8461538461538461	11	0.5357142857142857	0.8461538461538461	13	11	1	1	0	0.14285714285714285	14	2	15	0.25	0	0.835729907671837	0.8872605944490047	0.47085584226633054	0.8621397692682378	0.6535507665333509	0.9422690993035315	0.844476492778585	0.9028743914761298	1.0	0.23076923076923078	0.0	0.01941417187555939	0.01941417187555939
3468	0.05719146959736886	0.03538081808627186	0.035146056458563384	0.7285754872259785	-1	0	0	0.2	2	0.8461538461538461	11	0.5357142857142857	0.7692307692307693	12	10	2	3	0	0.14285714285714285	14	2	15	0.5	0	0.8080280783418772	0.875624851851344	0.5151512665630645	0.8520044321692767	0.2886928213124018	0.9229527224349521	0.888321256499383	0.887127967023157	0.16666666666666666	0.16666666666666666	0.0	0.035146056458563384	0.035146056458563384
4000	0.05793576441860664	0.034409094944709825	0.034177110270261817	0.7028625399528676	-1	0	0	0.2	2	0.8461538461538461	11	0.5357142857142857	0.7692307692307693	12	10	2	3	0	0.14285714285714285	14	2	15	0.5	0	0.8080280783418772	0.875624851851344	0.5151512665630645	0.8520044321692767	0.2886928213124018	0.9229527224349521	0.888321256499383	0.887127967023157	0.16666666666666666	0.16666666666666666	0.0	0.034177110270261817	0.034177110270261817
2861	0.05545798314517582	0.026852448405818713	0.026060434749303505	0.7186095945649467	-1	0	0	0.2	2	0.8461538461538461	11	0.5357142857142857	0.7692307692307693	10	10	4	3	0	0.14285714285714285	14	2	15	0.25	0	0.835729907671837	0.8954462962888273	0.49300355441469745	0.8550840621880619	0.5158421915244075	0.9345204500939049	0.888067947329312	0.8996782181643698	0.2	0.2	0.0	0.026060434749303505	0.026060434749303505
3430	0.06810034712210228	0.028450703764553154	0.024554817122594174	0.6951100736111673	-1	0	0	0.1	1	1.0	13	1.0	0.7692307692307693	10	10	4	4	0	0.06666666666666667	15	1	15	0.3333333333333333	0	0.7980130367846183	0.9138906377085322	0.536444937844349	0.8485830915029279	0.5313705758127111	0.8963968855978789	0.8311566272330513	0.8890571727232344	0.15000000000000002	0.2	0.0	0.024554817122594174	0.024554817122594174
3999	0.02534523566081366	0.002404241819312915	0.0008078132812260813	0.9797338601098702	-1	0.25	1	0.4	4	0.6923076923076923	9	0.38461538461538464	0.5384615384615384	10	7	4	5	0	0.23076923076923078	13	3	15	0.5555555555555556	1.0	0.7998751350642135	0.9088640356151394	0.6506975236009455	0.858690871904047	0.23942665871782193	0.9400782548903042	0.9237690886690216	0.9076892867245971	0.1	0.2	0.0	0.0008078132812260813	0.0008078132812260813
4379	0.05676943689190821	0.036109667225820284	0.03583487377471323	0.7306957477338426	-1	0	0	0.2	2	0.8461538461538461	11	0.5357142857142857	0.7692307692307693	12	10	2	3	0	0.14285714285714285	14	2	15	0.5	0	0.8080280783418772	0.875624851851344	0.5151512665630645	0.8520044321692767	0.2886928213124018	0.9229527224349521	0.888321256499383	0.887127967023157	0.16666666666666666	0.16666666666666666	0.0	0.03583487377471323	0.03583487377471323
961	0.08739207728526423	0.0025008012366319918	0.0024155733585058746	0.6876991867959967	-1	0	0	0.1	1	1.0	12	1.0	0.9166666666666666	11	11	2	5	0	0.07142857142857142	14	1	14	0.625	0	0.681950909655085	0.8706086871631663	0.5253059701988818	0.8559325336017114	0.23716505901890755	0.8927013017264447	0.9034720855686724	0.8738715146037995	0.09090909090909091	0	0.0	0.0024155733585058746	0.0024155733585058746
4862	0.05129179317912428	0.029169693073703703	0.02690680031500531	0.7285759518046585	-1	0.25	1	0.3	3	0.7692307692307693	10	0.38461538461538464	0.6923076923076923	12	9	2	3	0	0.23076923076923078	13	3	15	0.6	1.0	0.7978352275576062	0.8837372421618992	0.5595122395327712	0.8550484896892743	0.419960010358826	0.937051036564439	0.8505195379804205	0.8973228806789939	0.25	0.16666666666666666	0.0	0.02690680031500531	0.02690680031500531
842	0.06943751606103726	0.012497982203904726	0.012061619074672836	0.7172626924081043	-1	0	0	0.1	1	1.0	13	1.0	0.9230769230769231	13	12	1	3	0	0.06666666666666667	15	1	15	0.6	0	0.7534272390597392	0.9208009030869932	0.5253059701988818	0.8550057059216161	0.44961737370078214	0.9330528632009544	0.9041760386784613	0.9078295518523708	0.15384615384615385	0	0.0	0.012061619074672836	0.012061619074672836
2657	0.05490219871386637	0.026125764201740873	0.026121377000515162	0.7277879912465453	-1	0	0	0.2	2	0.8461538461538461	11	0.5357142857142857	0.7692307692307693	11	10	3	3	0	0.14285714285714285	14	2	15	0.3333333333333333	0	0.6459467978593132	0.9086558427679138	0.5577386091256334	0.8568134923303478	0.47395543470359336	0.8928185725581474	0.8392581971332621	0.8878290247899998	0.2727272727272727	0.2727272727272727	0.0	0.026121377000515162	0.026121377000515162
2180	0.07108140739712174	0.01610709625574761	-0.014847054327597291	0.6244895505564554	-1	0	0	0.1	1	1.0	13	1.0	1.0	14	13	0	1	0	0.06666666666666667	15	1	15	0.3333333333333333	0	0.8442013289032037	0.8744730612817808	0.49300355441469745	0.8966817251677826	0.6736380828375921	0.9327346599384465	0.8895740630237563	0.9041162267879024	1.0	0	0.0	-0.001484705432759729	-0.001484705432759729
1095	0.018881593748573774	0.0018132914991364163	0.0017759803322998824	0.9732501202897934	-1	0	0	0.4	4	0.6923076923076923	9	0.30612244897959184	0.6153846153846154	12	8	2	1	0	1.0	7	7	15	0.25	0.46153846153846156	0.681950909655085	0.8959936420878639	0.6195094457303141	0.8955164407383477	0.4550309750542854	0.8798520528044866	0.86684325166176	0.8906723551670718	1.0	0.16666666666666666	0.0	0.0017759803322998824	0.0017759803322998824
1269	0.05306566760358415	0.015874524190147045	0.015852746984590067	0.7210315668466339	-1	0.25	1	0.3	3	0.7692307692307693	10	0.2727272727272727	0.7692307692307693	12	10	2	1	0	0.45454545454545453	11	5	15	0.16666666666666666	0.5	0.6876389042896736	0.9027911248461014	0.4292205408846145	0.9238631241699595	0.635432182441713	0.9142799939816834	0.8942629895120761	0.9140330394876007	1.0	0.16666666666666666	0.0	0.015852746984590067	0.015852746984590067
851	0.006981914159141375	0.0014423740960498451	-0.0005578312126620857	0.9432864042076949	-1	0	0	0.5	3	0.5714285714285714	4	0.5	0.2857142857142857	3	2	5	1	0	0.5	3	6	9	0.07692307692307693	0	0.9169692943278209	0.6739781234970543	0.6191903694148401	0.5860620101250607	0.6015845703056828	0.763459175416905	0.8055165091295163	0.6788649534787257	1.0	0.6666666666666666	0.0	-5.578312126620857e-05	-5.578312126620857e-05
3591	0.05616026446590273	0.03524164440333742	0.03497804672832155	0.7236833670952154	-1	0	0	0.2	2	0.8461538461538461	11	0.5357142857142857	0.7692307692307693	12	10	2	3	0	0.14285714285714285	14	2	15	0.5	0	0.8080280783418772	0.875624851851344	0.5151512665630645	0.8520044321692767	0.2886928213124018	0.9229527224349521	0.888321256499383	0.887127967023157	0.25	0.16666666666666666	0.0	0.03497804672832155	0.03497804672832155
1999	0.04242887888961706	0.015198938810915955	0.015155688960766085	0.5993966093491125	-1	0	0	0.14285714285714285	1	1.0	8	1.0	1.0	9	8	0	1	0	0.1	10	1	10	0.3333333333333333	0	0.7428880225668182	0.7181718967364495	0.3399132704902141	0.8147319753596246	0.3960833648202276	0.6152714194788049	0.8806478896955708	0.723521570790442	1.0	0	0.0	0.015155688960766085	0.015155688960766085
3821	0.05720169223249217	0.03551843937260426	0.03534184239972667	0.7094551794678532	-1	0	0	0.2	2	0.8461538461538461	11	0.5357142857142857	0.7692307692307693	12	10	2	3	0	0.14285714285714285	14	2	15	0.5	0	0.8080280783418772	0.875624851851344	0.5151512665630645	0.8520044321692767	0.2886928213124018	0.9229527224349521	0.888321256499383	0.887127967023157	0.16666666666666666	0.16666666666666666	0.0	0.03534184239972667	0.03534184239972667
1047	0.0686754877824553	0.0060188398866400355	0.003771632660917475	0.7953051999123302	-1	0	0	0.1	1	1.0	13	1.0	1.0	13	13	1	1	0	0.06666666666666667	15	1	15	0.16666666666666666	0	0.5507484275191205	0.9310179684742498	0.5047035955826585	0.8887910820391745	0.7172306090380066	0.8986083656496825	0.8537353358492479	0.9078432072697586	1.0	0.23076923076923078	0.0	0.003771632660917475	0.003771632660917475
2653	0.052724335584692056	0.02076890362873573	0.016705138420082352	0.7483189812874693	-1	0	0	0.1	1	1.0	13	0.2727272727272727	0.8461538461538461	12	11	2	2	0	0.45454545454545453	11	5	15	0.2857142857142857	0	0.8553518848422612	0.8990729626399951	0.47085584226633054	0.8587342542702374	0.6736380828375921	0.922676878654024	0.8410410991392062	0.8963232309016705	0.625	0.16666666666666666	0.0	0.016705138420082352	0.016705138420082352
4349	0.06156833924539705	0.034076299082528155	0.03337429593598268	0.7033891667989506	-1	0	0	0.2	2	0.8461538461538461	11	0.5357142857142857	0.7692307692307693	11	10	3	3	0	0.14285714285714285	14	2	15	0.3333333333333333	0	0.8080280783418772	0.8912076608199404	0.5151512665630645	0.8565049855715129	0.23942665871782193	0.9233732809696171	0.9237690886690216	0.8934295655940593	0.18181818181818182	0.18181818181818182	0.0	0.03337429593598268	0.03337429593598268
2295	0.05540606141039524	0.0027210122315110075	0.0026683037037472106	0.7317927126930208	-1	0	0	0.1	1	1.0	13	1.0	0.7692307692307693	10	10	4	4	0	0.06666666666666667	15	1	15	0.3333333333333333	0	0.7898600935069545	0.9199032509331602	0.536444937844349	0.8942701872786101	0.5313705758127111	0.9271328695117588	0.8505195379804205	0.9147610587311359	0.15000000000000002	0.2	0.0	0.0026683037037472106	0.0026683037037472106
2230	0.05631070204308388	0.023628478219054203	0.02031722517040264	0.7071408842841354	-1	0	0	0.2	2	0.8461538461538461	11	0.5357142857142857	0.7692307692307693	12	10	2	3	0	0.14285714285714285	14	2	15	0.5	0	0.835729907671837	0.9229931734234496	0.5325061851777756	0.8436780673074329	0.4163819943275865	0.9203339090228609	0.8392581971332621	0.9007415430383056	0.16666666666666666	0.25	0.0	0.02031722517040264	0.02031722517040264
3004	0.06561854323476363	0.01968019720719652	0.012321572974702715	0.691554662803811	-1	0	0	0.2	2	0.8461538461538461	11	0.5357142857142857	0.6923076923076923	11	9	3	7	0	0.14285714285714285	14	2	15	0.875	0	0.7647043089878138	0.8663209811458378	0.6532264104026788	0.7835120241190304	0.23942665871782193	0.9532439698004844	0.9237690886690216	0.8866192818348468	0.09090909090909091	0.18181818181818182	0.0	0.012321572974702715	0.012321572974702715
2542	0.052997594503233075	0.0264710357641916	0.025254535205182303	0.7043130119879965	-1	0	0	0.2	2	0.8461538461538461	11	0.5357142857142857	0.8461538461538461	13	11	1	1	0	0.14285714285714285	14	2	15	0.25	0	0.8749738620126857	0.9074937023173989	0.47085584226633054	0.8621397692682378	0.6535507665333509	0.9488564516990504	0.8516205563342375	0.9125947081871097	1.0	0.23076923076923078	0.0	0.025254535205182303	0.025254535205182303
3365	0.05825472661062148	0.018022291235905413	0.017349370026842826	0.6730011870397576	-1	0	0	0.2	2	0.8461538461538461	11	0.5357142857142857	0.7692307692307693	11	10	3	3	0	0.14285714285714285	14	2	15	0.3333333333333333	0	0.7917221917865497	0.909782737029279	0.47085584226633054	0.8842656319333089	0.5887857169218289	0.9124689588441923	0.8392581971332621	0.9028706023231723	0.36363636363636365	0.18181818181818182	0.0	0.017349370026842826	0.017349370026842826
3226	0.05849443971728146	0.023341530944051718	0.02318374551882011	0.703306096709637	-1	0	0	0.2	2	0.8461538461538461	11	0.5357142857142857	0.7692307692307693	12	10	2	3	0	0.14285714285714285	14	2	15	0.5	0	0.8059881708352699	0.8846109689813582	0.49300355441469745	0.8486349204765359	0.419960010358826	0.9319760370189721	0.8505195379804205	0.8934116645616338	0.16666666666666666	0.16666666666666666	0.0	0.02318374551882011	0.02318374551882011
3107	0.058658418839203114	0.008090780545257727	-0.0029345666199864858	0.7375231722583473	-1	0	0	0.1	1	1.0	13	1.0	0.7692307692307693	10	10	4	5	0	0.06666666666666667	15	1	15	0.4166666666666667	0	0.7980130367846183	0.9046896185934058	0.536444937844349	0.8550980306435426	0.2886928213124018	0.9128014738669237	0.888067947329312	0.8932758164105957	0.1	0.2	0.0	-0.0002934566619986486	-0.0002934566619986486
2499	0.04998824254708271	0.02549644142306322	0.02543578389654876	0.7229264252076197	-1	0	0	0.2	2	0.8461538461538461	11	0.5357142857142857	0.8461538461538461	13	11	1	1	0	0.14285714285714285	14	2	15	0.25	0	0.835729907671837	0.8789551331447989	0.47085584226633054	0.8621397692682378	0.6535507665333509	0.9488564516990504	0.8516205563342375	0.9042579384713897	1.0	0.23076923076923078	0.0	0.02543578389654876	0.02543578389654876
2399	0.05057998021432834	0.025655674894380653	0.02562082136850479	0.724881054175643	-1	0	0	0.2	2	0.8461538461538461	11	0.5357142857142857	0.8461538461538461	13	11	1	1	0	0.14285714285714285	14	2	15	0.25	0	0.835729907671837	0.8789551331447989	0.47085584226633054	0.8621397692682378	0.6535507665333509	0.9488564516990504	0.8516205563342375	0.9042579384713897	1.0	0.23076923076923078	0.0	0.02562082136850479	0.02562082136850479
4037	0.06011925650090147	0.03764021308094432	0.037589303121997146	0.6799021480962364	-1	0.25	1	0.3	3	0.7692307692307693	10	0.38461538461538464	0.6153846153846154	11	8	3	4	0	0.23076923076923078	13	3	15	0.5714285714285714	1.0	0.7917221917865497	0.8907477855746705	0.5151512665630645	0.8610393269074788	0.33795898390698165	0.94143239280972	0.8611224786564046	0.9031907071402364	0.18181818181818182	0.18181818181818182	0.0	0.037589303121997146	0.037589303121997146
539	0.055022021337689825	0.010495488962984805	0.008493744706722617	0.7351903551208452	-1	0	0	0.3	3	0.8461538461538461	11	0.5357142857142857	0.7692307692307693	12	10	2	1	0	0.14285714285714285	2	14	15	0.16666666666666666	0.15384615384615385	0.41616379036438483	0.9351178324147035	0.5416220422140794	0.921952021204167	0.40452564610676134	0.9197258303296515	0.8721626749641389	0.9258964497241954	1.0	0.16666666666666666	0.0	0.008493744706722617	0.008493744706722617
3374	0.05556107922183173	0.024744586503033128	0.024185045303758267	0.7075871245621919	-1	0	0	0.2	2	0.8461538461538461	11	0.5357142857142857	0.7692307692307693	11	10	3	3	0	0.14285714285714285	14	2	15	0.3333333333333333	0	0.835729907671837	0.9237513319403721	0.47085584226633054	0.8841273361687709	0.5299666389177472	0.9408373220167706	0.8502445530691646	0.9191616494151245	0.36363636363636365	0.18181818181818182	0.0	0.024185045303758267	0.024185045303758267
681	0.033711926477517355	0.0015681061143209207	-0.0008014559930700056	0.68005487579219	-1	0	0	0.125	1	1.0	9	1.0	1.0	10	9	0	0	0	0.09090909090909091	1	11	11	0.0	0	0.576874919590119	0.9148216238636483	0.3934862597728982	0.806545218645188	0.4828905255620571	0.8865308994712879	0.8632671872961194	0.8757183720726217	0	0	0.0	-8.014559930700056e-05	-8.014559930700056e-05
20	3.6260963998409222e-09	3.4531348710643995e-09	2.812718998554367e-10	0.9999998192233095	-1	0	0	0	0	0	0	1.0	0	0	0	0	1	0	1.0	1	1	1	0.25	0	0	0	0	0	0	0	0	0	0	0	0	-0.1	-0.1
1180	0.05793145071720483	0.007968907714057063	-0.006961303916047559	0.7875676863003521	-1	0	0	0.125	1	1.0	9	1.0	1.0	10	9	0	1	0	0.09090909090909091	11	1	11	0.3333333333333333	0	0.681950909655085	0.8318576772554848	0.5253059701988818	0.8728475102855502	0.3670211743636046	0.8729332255206043	0.8631959404680897	0.8602606958208728	1.0	0	0.0	-0.0006961303916047559	-0.0006961303916047559
435	0.030247519451949863	0.0031234028368014866	-0.0027532383336103714	0.9744489440745743	-1	0	0	0.3	3	0.7692307692307693	10	0.35714285714285715	0.5384615384615384	10	7	4	3	0	0.8571428571428571	6	7	15	0.3333333333333333	0.3333333333333333	0.7973239063238468	0.9024497265351608	0.710619530965026	0.8257880509188751	0.6534267210713642	0.8904994690303425	0.8331669495688337	0.8764125476380714	0.1	0.2	0.0	-0.00027532383336103714	-0.00027532383336103714
1484	0.06025293831765214	0.0012584541883393556	-0.00035848971942675317	0.526018882926487	-1	0	0	0.1111111111111111	1	1.0	11	0.28888888888888886	0.9090909090909091	10	10	2	4	0	0.5555555555555556	9	5	13	0.5	0	0.6949269941997182	0.9014600213021968	0.7393493791937945	0.8653950406524595	0.40871193173883513	0.9092415509347155	0.9328305573150788	0.8934302089674703	0.1	0	0.0	-3.5848971942675316e-05	-3.5848971942675316e-05
3224	0.05622468430930346	0.02571650140292891	0.025715034606964688	0.708614822352082	-1	0	0	0.2	2	0.8461538461538461	11	0.5357142857142857	0.7692307692307693	12	10	2	3	0	0.14285714285714285	14	2	15	0.5	0	0.8218789930068571	0.9323954166412113	0.5816599516811383	0.8946898148850708	0.24314597080120987	0.9359859307911017	0.9235892661048823	0.9228737368915109	0.3333333333333333	0.16666666666666666	0.0	0.025715034606964688	0.025715034606964688
3812	0.055475363518855056	0.03549202713835771	0.035243210225977255	0.7065182020578882	-1	0	0	0.2	2	0.8461538461538461	11	0.5357142857142857	0.7692307692307693	12	10	2	3	0	0.14285714285714285	14	2	15	0.5	0	0.8080280783418772	0.875624851851344	0.5151512665630645	0.8520044321692767	0.2886928213124018	0.9335502587342979	0.888321256499383	0.8923395623969973	0.16666666666666666	0.16666666666666666	0.0	0.035243210225977255	0.035243210225977255
2513	0.05201649998989241	0.026403553116778247	0.026269513465907914	0.7090433367041009	-1	0	0	0.2	2	0.8461538461538461	11	0.5357142857142857	0.7692307692307693	12	10	2	3	0	0.14285714285714285	14	2	15	0.5	0	0.8218789930068571	0.905759351342302	0.5816599516811383	0.8477529239620312	0.23942665871782193	0.9285042504549977	0.9235892661048823	0.8985589537045907	0.16666666666666666	0.16666666666666666	0.0	0.026269513465907914	0.026269513465907914
1955	0.028328407779421996	0.00220530586617045	0.0003533427788240845	0.9468183126140761	-1	0.25	1	0.3	3	0.7692307692307693	10	0.4166666666666667	0.5384615384615384	10	7	4	5	0	0.25	3	12	15	0.5555555555555556	0	0.6802808744453257	0.9323230265370076	0.5498611037924868	0.8194994434807492	0.36711583173300655	0.8789016036437249	0.9071120190710171	0.8848641014085485	0.3	0.3	0.0	0.0003533427788240845	0.0003533427788240845
1942	0.06988718772754787	0.014187254952719504	-0.0064586965039816835	0.659149026810294	-1	0	0	0.1	1	1.0	13	1.0	1.0	14	13	0	1	0	0.06666666666666667	15	1	15	0.3333333333333333	0	0.8453611771743919	0.9392186965560492	0.47085584226633054	0.9103027021188663	0.6736380828375921	0.8845886415719566	0.8648446782607616	0.914033342838964	1.0	0	0.0	-0.0006458696503981684	-0.0006458696503981684
293	0.05021395625137631	0.0015235699424594228	0.0014980774397013183	0.9176952191840766	-1	0	0	0.2	2	0.8461538461538461	11	0.30612244897959184	0.6923076923076923	11	9	3	0	0	1.0	7	7	15	0.0	0.3076923076923077	0.6218055572953226	0.8884346645998432	0.5379618316390375	0.9201999094380429	0.6013248222318838	0.9139737787680773	0.9089107100746002	0.9084084909615867	0	0	0.0	0.0014980774397013183	0.0014980774397013183
3291	0.056662309709562014	0.026747036673786802	0.026549804678974723	0.717962734498079	-1	0	0	0.2	2	0.8461538461538461	11	0.5357142857142857	0.7692307692307693	12	10	2	3	0	0.14285714285714285	14	2	15	0.5	0	0.8059881708352699	0.8977095001686403	0.5816599516811383	0.8536353296916078	0.3067668202200785	0.9141992614972217	0.8639165266525052	0.8909502607143988	0.16666666666666666	0.16666666666666666	0.0	0.026549804678974723	0.026549804678974723
4555	0.059172002652438854	0.008716835613623944	0.00858244934392027	0.6455053467233112	-1	0	0	0.2	2	0.8461538461538461	11	0.5357142857142857	0.7692307692307693	12	10	2	3	0	0.14285714285714285	14	2	15	0.5	0	0.8080280783418772	0.8840372651846616	0.5151512665630645	0.8520044321692767	0.2886928213124018	0.9229527224349521	0.9114865120602526	0.8897574708614001	0.16666666666666666	0.16666666666666666	0.0	0.00858244934392027	0.00858244934392027
2018	0.04206043604102028	0.013481110249047948	0.01326545518102586	0.595217944262445	-1	0	0	0.14285714285714285	1	1.0	8	1.0	1.0	9	8	0	1	0	0.1	10	1	10	0.3333333333333333	0	0.7428880225668182	0.7181718967364495	0.3399132704902141	0.8147319753596246	0.3960833648202276	0.6152714194788049	0.8806478896955708	0.723521570790442	1.0	0	0.0	0.01326545518102586	0.01326545518102586
1358	0.07701223462684631	0.007511682893926323	0.004797796617257809	0.7643508671113634	-1	0	0	0.1	1	1.0	13	1.0	0.9230769230769231	13	12	1	3	0	0.06666666666666667	15	1	15	0.6	0	0.7534272390597392	0.9208009030869932	0.5253059701988818	0.8551068692211302	0.44961737370078214	0.9330528632009544	0.9041760386784613	0.9078523162144185	0.15384615384615385	0	0.0	0.004797796617257809	0.004797796617257809
4447	0.0637125779816437	0.03699752941976719	0.03664910525854636	0.7121640444055266	-1	0	0	0.2	2	0.8461538461538461	11	0.5357142857142857	0.7692307692307693	12	10	2	3	0	0.14285714285714285	14	2	15	0.5	0	0.795973129278011	0.9059633407777878	0.49300355441469745	0.8881634182071488	0.419960010358826	0.9356397848447524	0.888321256499383	0.9119801092139074	0.16666666666666666	0.16666666666666666	0.0	0.03664910525854636	0.03664910525854636
4040	0.05099280747360863	0.0040847775959555405	0.0029925421854387715	0.8135995661320415	-1	0	0	0.3	3	0.6923076923076923	9	0.3125	0.6153846153846154	11	8	3	4	0	0.3333333333333333	12	4	15	0.5714285714285714	0	0.6459467978593132	0.9135248005443068	0.47085584226633054	0.8952027140827611	0.5887857169218289	0.9166000522707382	0.8392581971332621	0.9088631995670002	0.3181818181818182	0.2727272727272727	0.0	0.0029925421854387715	0.0029925421854387715
21	0.011769702858668477	0.0015865235369040354	-0.0006557618420314067	0.9581624805369132	-1	0	0	0.16666666666666666	1	1.0	6	0.5714285714285714	0.6666666666666666	4	4	3	1	0	0.2857142857142857	7	2	8	0.1	0	0.6338978604822767	0.9437526851756532	0.37362355027758065	0.9470634565072932	0.7816129484269196	0.8671941818017876	0.950468382157509	0.9260074342104253	1.0	0	0.0	-6.557618420314067e-05	-6.557618420314067e-05
4353	0.0368382769945965	0.002059298534467184	-0.002058445109327345	0.8872991004098435	-1	0.25	1	0.3	3	0.7692307692307693	10	0.3125	0.6923076923076923	11	9	3	3	0	0.3333333333333333	12	4	15	0.375	0.6666666666666666	0.7917221917865497	0.9107772992972146	0.47085584226633054	0.8761833581922839	0.6937253991418334	0.9029897555235462	0.8392581971332621	0.8975484452156268	0.36363636363636365	0.18181818181818182	0.0	-0.0002058445109327345	-0.0002058445109327345
4423	0.062149035303019004	0.036717857832952575	0.036696505064672494	0.6747065104851024	-1	0.25	1	0.3	3	0.7692307692307693	10	0.38461538461538464	0.6153846153846154	11	8	3	4	0	0.23076923076923078	13	3	15	0.5714285714285714	1.0	0.7917221917865497	0.8907477855746705	0.5151512665630645	0.8610393269074788	0.33795898390698165	0.94143239280972	0.8611224786564046	0.9031907071402364	0.18181818181818182	0.18181818181818182	0.0	0.036696505064672494	0.036696505064672494
1239	0.06545116713807778	0.009563574157776568	0.009553498615378107	0.6682839833763778	-1	0	0	0.1	1	1.0	13	0.5357142857142857	0.9230769230769231	13	12	1	2	0	0.14285714285714285	14	2	15	0.4	0	0.7534272390597392	0.92453130620077	0.5253059701988818	0.8720546282001398	0.47946487957068873	0.9425111975899866	0.9041760386784613	0.91737912300062	0.5769230769230769	0	0.0	0.009553498615378107	0.009553498615378107
1986	0.04527684560623937	0.018620426422435835	0.01790233477024966	0.7126168117771257	-1	0	0	0.2	2	0.8461538461538461	11	0.3409090909090909	0.7692307692307693	12	10	2	2	0	0.36363636363636365	11	4	15	0.3333333333333333	0	0.835729907671837	0.8846441161681965	0.47085584226633054	0.8698958135191179	0.6118460190297903	0.9534732549167328	0.8893808231461565	0.9104461905840524	0.5833333333333334	0.16666666666666666	0.0	0.01790233477024966	0.01790233477024966
2881	0.055767982637168395	0.02763412546825936	0.02684920757988026	0.7190430529726961	-1	0	0	0.2	2	0.8461538461538461	11	0.5357142857142857	0.7692307692307693	10	10	4	3	0	0.14285714285714285	14	2	15	0.25	0	0.835729907671837	0.8954462962888273	0.49300355441469745	0.8550840621880619	0.5158421915244075	0.9345204500939049	0.888067947329312	0.8996782181643698	0.2	0.2	0.0	0.02684920757988026	0.02684920757988026
1993	0.04684180902184439	0.012221382016503843	0.009821266285692382	0.7717544126049696	-1	0	0	0.125	1	1.0	9	1.0	0.8888888888888888	8	8	2	4	0	0.09090909090909091	11	1	11	0.5	0	0.732309536205842	0.7853790934106808	0.4845803792898371	0.8599294901226198	0.3102841186268249	0.9332391456314423	0.8834062191990754	0.8717492070287391	0.125	0	0.0	0.009821266285692382	0.009821266285692382
1664	0.008817874972613955	0.0018801062947531328	-0.0002702122385103336	0.9538917004011849	-1	0	0	0.25	1	1.0	4	1.0	1.0	5	4	0	3	0	0.16666666666666666	6	1	6	1.0	0	0.6754796675855346	0.6302922378656064	0.41616446805516016	0.8911704006947772	0.3960833648202276	0.8935201941310333	0.8305649669301031	0.8303080727454533	0.6	0	0.0	-2.702122385103336e-05	-2.702122385103336e-05
1769	0.06033608387909789	0.0030207571783275452	0.000555055254147753	0.7973712715795387	-1	0	0	0.1111111111111111	1	1.0	11	1.0	0.9090909090909091	10	10	2	4	0	0.07692307692307693	13	1	13	0.5	0	0.7428683876327906	0.7499139537902455	0.5151512665630645	0.8652085190488613	0.2826092533466682	0.9209729957623258	0.9076972943359239	0.8586770695456594	0.1	0	0.0	0.000555055254147753	0.000555055254147753
3573	0.05467944203634081	0.027085181309003083	0.026407673122853345	0.7099104326844172	-1	0	0	0.2	2	0.8461538461538461	11	0.5357142857142857	0.7692307692307693	12	10	2	3	0	0.14285714285714285	14	2	15	0.5	0	0.8218789930068571	0.8766947119413783	0.5816599516811383	0.8514752440796182	0.2886928213124018	0.9207409113795896	0.888067947329312	0.8862897417021214	0.16666666666666666	0.16666666666666666	0.0	0.026407673122853345	0.026407673122853345
4198	0.05956729186764349	0.024508849209896	0.024124939931200965	0.6931275976789656	-1	0	0	0.2	2	0.8461538461538461	11	0.5357142857142857	0.6923076923076923	10	9	4	3	0	0.14285714285714285	14	2	15	0.2727272727272727	0	0.8218789930068571	0.9026208080137417	0.5151512665630645	0.8518947350592522	0.2886928213124018	0.9375886770302961	0.9235892661048823	0.902788395931921	0.2	0.2	0.0	0.024124939931200965	0.024124939931200965
350	0.03587896339779455	0.0024757479526439662	-0.0024553108503822334	0.9672130432374001	-1	0	0	0.1	1	1.0	13	0.30612244897959184	0.6923076923076923	10	9	4	3	0	1.0	7	7	15	0.2727272727272727	0.4444444444444444	0.17686639210897176	0.9105031703601854	0.6284791801686266	0.9375895172388057	0.3851436877282139	0.8715152884121957	0.9225743773603766	0.9100789166438483	0.2	0.5	0.0	-0.0002455310850382233	-0.0002455310850382233
2583	0.046952199275194124	0.01348309043059976	0.010155325059672234	0.7468592366450386	-1	0	0	0.125	1	1.0	9	1.0	0.8888888888888888	8	8	2	4	0	0.09090909090909091	11	1	11	0.5	0	0.732309536205842	0.7853790934106808	0.4845803792898371	0.8599294901226198	0.3102841186268249	0.8456208855878271	0.8834062191990754	0.8326072465682661	0.125	0	0.0	0.010155325059672234	0.010155325059672234
2585	0.05674217761129666	0.023267974350320145	0.023034964689964705	0.7008605591670996	-1	0	0	0.2	2	0.8461538461538461	11	0.5357142857142857	0.7692307692307693	12	10	2	3	0	0.14285714285714285	14	2	15	0.5	0	0.8059881708352699	0.8846109689813582	0.49300355441469745	0.8486349204765359	0.419960010358826	0.9319760370189721	0.8505195379804205	0.8934116645616338	0.16666666666666666	0.16666666666666666	0.0	0.023034964689964705	0.023034964689964705
3698	0.05582540273782689	0.0274061091924647	0.02517746403075891	0.7223668283544664	-1	0	0	0.2	2	0.8461538461538461	11	0.5357142857142857	0.6923076923076923	10	9	4	3	0	0.14285714285714285	14	2	15	0.2727272727272727	0	0.8218789930068571	0.8943931860943769	0.49300355441469745	0.8528670224437174	0.4339628114123644	0.9095491524368864	0.8392581971332621	0.8876817869778332	0.2	0.2	0.0	0.02517746403075891	0.02517746403075891
3596	0.05702032421350504	0.025564281592667614	0.012434412921717656	0.7356002542006124	-1	0	0	0.2	2	0.8461538461538461	11	0.5357142857142857	0.7692307692307693	11	10	3	3	0	0.14285714285714285	14	2	15	0.3333333333333333	0	0.8080280783418772	0.8799202648532618	0.5151512665630645	0.8552308159850799	0.23942665871782193	0.9186512980273758	0.9237690886690216	0.8873568745587621	0.18181818181818182	0.18181818181818182	0.0	0.012434412921717656	0.012434412921717656
4732	0.05952536927311043	0.017658260100720247	0.011501524148196674	0.7360060662803112	-1	0	0	0.2	2	0.8461538461538461	11	0.5357142857142857	0.7692307692307693	12	10	2	3	0	0.14285714285714285	14	2	15	0.5	0	0.7898600935069545	0.9054567391382073	0.47085584226633054	0.8900743545232178	0.5978432179762518	0.9404856391561849	0.8452853266798834	0.9145385204419606	0.16666666666666666	0.16666666666666666	0.0	0.011501524148196674	0.011501524148196674
3685	0.057370966327688865	0.03469510132794369	0.0344502283279901	0.6973953276714762	-1	0	0	0.2	2	0.8461538461538461	11	0.5357142857142857	0.7692307692307693	12	10	2	3	0	0.14285714285714285	14	2	15	0.5	0	0.8080280783418772	0.875624851851344	0.5151512665630645	0.8520044321692767	0.2886928213124018	0.9229527224349521	0.888321256499383	0.887127967023157	0.16666666666666666	0.16666666666666666	0.0	0.0344502283279901	0.0344502283279901
2684	0.05565932557260774	0.030060347300877324	0.0290929323544013	0.6969172319544548	-1	0	0	0.2	2	0.8461538461538461	11	0.5357142857142857	0.7692307692307693	10	10	4	3	0	0.14285714285714285	14	2	15	0.25	0	0.835729907671837	0.8954462962888273	0.49300355441469745	0.8550840621880619	0.5158421915244075	0.9345204500939049	0.888067947329312	0.8996782181643698	0.2	0.2	0.0	0.0290929323544013	0.0290929323544013
4193	0.05132963003630346	0.0387068286377462	0.03254574309419157	0.7482646739577278	-1	0.25	1	0.3	3	0.7692307692307693	10	0.3125	0.6153846153846154	9	8	5	3	0	0.3333333333333333	12	4	15	0.23076923076923078	0.6666666666666666	0.7917221917865497	0.9284648500758491	0.47085584226633054	0.9005318641456216	0.6937253991418334	0.9288730593901221	0.8611224786564046	0.9202194596715874	0.4444444444444444	0.2222222222222222	0.0	0.03254574309419157	0.03254574309419157
4020	0.06583687405655991	0.02641510595690457	-0.00255012563237369	0.6650170889344418	-1	0	0	0.2	2	0.8461538461538461	11	0.5357142857142857	0.7692307692307693	11	10	3	3	0	0.14285714285714285	14	2	15	0.3333333333333333	0	0.7917221917865497	0.9121139953881053	0.47085584226633054	0.8870280295757214	0.6937253991418334	0.8962460785805729	0.8392581971332621	0.8989445009169834	0.18181818181818182	0.18181818181818182	0.0	-0.000255012563237369	-0.000255012563237369
1395	0.043284282605802755	0.016668423259042726	0.016668129150506684	0.6118890687789786	-1	0	0	0.14285714285714285	1	1.0	8	1.0	1.0	9	8	0	1	0	0.1	10	1	10	0.3333333333333333	0	0.7428880225668182	0.7181718967364495	0.3399132704902141	0.8147319753596246	0.3960833648202276	0.6152714194788049	0.8806478896955708	0.723521570790442	1.0	0	0.0	0.016668129150506684	0.016668129150506684
3492	0.057476199232328676	0.0359386707723606	0.035552994326503704	0.7328602832600897	-1	0	0	0.2	2	0.8461538461538461	11	0.5357142857142857	0.7692307692307693	12	10	2	3	0	0.14285714285714285	14	2	15	0.5	0	0.8080280783418772	0.875624851851344	0.5151512665630645	0.8520044321692767	0.2886928213124018	0.9229527224349521	0.888321256499383	0.887127967023157	0.16666666666666666	0.16666666666666666	0.0	0.035552994326503704	0.035552994326503704
2928	0.06009238368377574	0.02409453734998955	0.0240945344087516	0.7098375315159009	-1	0	0	0.2	2	0.8461538461538461	11	0.5357142857142857	0.7692307692307693	12	10	2	3	0	0.14285714285714285	14	2	15	0.5	0	0.8080280783418772	0.8842511577748776	0.5816599516811383	0.8477529239620312	0.23942665871782193	0.9177464523541136	0.9235892661048823	0.8863685518980169	0.16666666666666666	0.16666666666666666	0.0	0.0240945344087516	0.0240945344087516
4592	0.05631156540641739	0.03559333486628816	0.035353772049406346	0.7089896593328746	-1	0	0	0.2	2	0.8461538461538461	11	0.5357142857142857	0.7692307692307693	12	10	2	3	0	0.14285714285714285	14	2	15	0.5	0	0.8080280783418772	0.875624851851344	0.5151512665630645	0.8520044321692767	0.2886928213124018	0.9229527224349521	0.888321256499383	0.887127967023157	0.16666666666666666	0.3333333333333333	0.0	0.035353772049406346	0.035353772049406346
2774	0.0567175040570815	0.015590238311335994	0.005064218622832464	0.7838964702864359	-1	0	0	0.2	2	0.8461538461538461	11	0.38461538461538464	0.6923076923076923	11	9	3	3	0	0.23076923076923078	13	3	15	0.375	0	0.835729907671837	0.9051098031128532	0.5151512665630645	0.8548472649273979	0.23942665871782193	0.9431694756611757	0.8502445530691646	0.9071409299594619	0.18181818181818182	0.18181818181818182	0.0	0.005064218622832464	0.005064218622832464
1135	0.043178280155676006	0.004570708635869365	-0.004449085257219148	0.826357670085765	-1	0	0	0.3	3	0.6923076923076923	9	0.5769230769230769	0.6923076923076923	11	9	3	2	0	0.15384615384615385	13	2	15	0.25	0	0.681950909655085	0.8908833591870008	0.5253059701988818	0.8629837891428771	0.47946487957068873	0.9102612288868492	0.8636741745371597	0.8894996565734797	0.5454545454545454	0.09090909090909091	0.0	-0.00044490852572191483	-0.00044490852572191483
2962	0.053890798100173706	0.021669479609733488	0.019169287062070727	0.7100079795791191	-1	0	0	0.2	2	0.8461538461538461	11	0.5357142857142857	0.7692307692307693	12	10	2	3	0	0.14285714285714285	14	2	15	0.5	0	0.835729907671837	0.9079301054781207	0.5816599516811383	0.8514752440796182	0.23942665871782193	0.934473214182026	0.888067947329312	0.902980360287286	0.16666666666666666	0.16666666666666666	0.0	0.019169287062070727	0.019169287062070727
3206	0.05292598751896688	0.02554950526495529	0.02450267486851392	0.715666841633239	-1	0	0	0.2	2	0.8461538461538461	11	0.5357142857142857	0.6923076923076923	11	9	3	4	0	0.14285714285714285	14	2	15	0.5	0	0.835729907671837	0.9130917535446657	0.6481686367992119	0.8549787253803144	0.23942665871782193	0.9322977120430755	0.9234090545237454	0.9046134896127308	0.13636363636363635	0.18181818181818182	0.0	0.02450267486851392	0.02450267486851392
1954	0.04409069521475745	0.01584892450676736	0.015839809555222368	0.6007289957116956	-1	0	0	0.14285714285714285	1	1.0	8	1.0	1.0	9	8	0	1	0	0.1	10	1	10	0.3333333333333333	0	0.7428880225668182	0.7181718967364495	0.3399132704902141	0.8147319753596246	0.3960833648202276	0.8523393058170767	0.8806478896955708	0.8005674930756939	1.0	0	0.0	0.015839809555222368	0.015839809555222368
119	0.00039107378861689745	0.0001456491653978557	0.00014535895851140756	0.9986539761532076	-1	0	0	0.75	3	0.3333333333333333	1	0.625	0.3333333333333333	2	1	2	3	0	0.5	2	4	5	0.42857142857142855	0.6666666666666666	0.10609233260148143	0.5152261222898484	0.7639617326430062	0.9137559672525151	0.35648073837962374	0.9285620113777897	0.9446782382447149	0.8405113630907688	0.5	1.0	0.0	0.00014535895851140756	0.00014535895851140756
3043	0.05702773522171719	0.019241550088503603	0.0010193757682555767	0.7200019926589462	-1	0	0	0.2	2	0.8461538461538461	11	0.5357142857142857	0.7692307692307693	12	10	2	3	0	0.14285714285714285	14	2	15	0.5	0	0.7978352275576062	0.9077741388330568	0.5131267707075189	0.8809158149185239	0.5838404169227134	0.9331152413985018	0.8505195379804205	0.9095221815692092	0.16666666666666666	0.16666666666666666	0.0	0.0010193757682555767	0.0010193757682555767
4035	0.06424379505459145	0.03620423999559447	0.036186854590544326	0.7071003289557254	-1	0	0	0.2	2	0.8461538461538461	11	0.5357142857142857	0.6923076923076923	9	9	5	3	0	0.14285714285714285	14	2	15	0.21428571428571427	0	0.8080280783418772	0.9107469591917492	0.5151512665630645	0.8610078831708576	0.33795898390698165	0.9147807147001698	0.8392581971332621	0.8978270866648911	0.1111111111111111	0.2222222222222222	0.0	0.036186854590544326	0.036186854590544326
4847	0.06265676284821046	0.0326155009549037	0.03222781650512034	0.6970652626023166	-1	0	0	0.2	2	0.8461538461538461	11	0.5357142857142857	0.7692307692307693	10	10	4	3	0	0.14285714285714285	14	2	15	0.25	0	0.8059881708352699	0.9218563469073925	0.47085584226633054	0.8892899615025229	0.5838404169227134	0.9162964096869859	0.8392581971332621	0.9100955763508233	0.2	0.2	0.0	0.03222781650512034	0.03222781650512034
918	0.05064482295504135	0.0014855401482876064	-0.0011407753799451401	0.9893368737711807	-1	0	0	0.4	4	0.6153846153846154	8	0.3333333333333333	0.6153846153846154	12	8	2	1	0	0.5555555555555556	5	9	15	0.25	0	0.5161478788586615	0.937792181163935	0.6970990778668865	0.9021772690547202	0.4436219284956616	0.9477333148697094	0.9129043572608153	0.9315537570206387	1.0	0.08333333333333333	0.0	-0.00011407753799451401	-0.00011407753799451401
2456	0.053841302673711795	0.008750227494025079	-0.00156038020852853	0.6811538402085342	-1	0	0	0.2	2	0.9230769230769231	12	0.3125	0.8461538461538461	13	11	1	2	0	0.3333333333333333	12	4	15	0.5	0.14285714285714285	0.8431638191297367	0.9328963145646654	0.47085584226633054	0.9053908855865949	0.6937253991418334	0.9393851757482861	0.9255373213786007	0.9271548551738532	0.5769230769230769	0	0.0	-0.000156038020852853	-0.000156038020852853
1832	0.055596493795892196	0.02296693086739188	0.020154842318352843	0.7027262634347203	-1	0	0	0.2	2	0.8461538461538461	11	0.5357142857142857	0.7692307692307693	12	10	2	2	0	0.14285714285714285	14	2	15	0.3333333333333333	0	0.835729907671837	0.88853808527925	0.5816599516811383	0.8487248498899626	0.4339628114123644	0.9362935425864981	0.8392581971332621	0.8968518252267382	0.5833333333333334	0.08333333333333333	0.0	0.020154842318352843	0.020154842318352843
217	None	None	None	None	None	0.25	1	0.5	5	0.5384615384615384	7	0.3333333333333333	0.46153846153846156	11	6	3	3	0	0.5555555555555556	9	5	15	0.6	0.5	0.7973239063238468	0.9299515051757293	0.7909527845410548	0.9315924974702692	0.42884578885697666	0.9199142773960248	0.8935414492340924	0.9273164760054159	0.09090909090909091	0.09090909090909091	0.0	None	None
845	0.045656149511969585	0.013437436654338976	0.013437323503213404	0.7337581145693262	-1	0	0	0.2	2	0.8333333333333334	10	0.3888888888888889	0.8333333333333334	12	10	1	2	0	0.25	12	3	14	0.5	0	0.732309536205842	0.7107460470856372	0.600884507522407	0.854370999418519	0.35222117642454165	0.8745181566033225	0.7914631922952934	0.8229711535647942	0.5416666666666666	0.08333333333333333	0.0	0.013437323503213404	0.013437323503213404
1743	0.059914822901295454	0.017367882035265923	0.017196861837759463	0.6762477368232802	-1	0	0	0.1	1	1.0	13	0.38461538461538464	0.9230769230769231	13	12	1	2	0	0.23076923076923078	13	3	15	0.4	0	0.8080280783418772	0.9285730098389291	0.5151512665630645	0.8765633235960218	0.47946487957068873	0.9378877874072409	0.9034720855686724	0.9178369330860542	0.5769230769230769	0	0.0	0.017196861837759463	0.017196861837759463
4283	0.056864559590155205	0.03564252669563847	0.03533810489747961	0.7263699591174606	-1	0	0	0.2	2	0.8461538461538461	11	0.5357142857142857	0.7692307692307693	12	10	2	3	0	0.14285714285714285	14	2	15	0.5	0	0.8080280783418772	0.875624851851344	0.5151512665630645	0.8520044321692767	0.2886928213124018	0.9229527224349521	0.888321256499383	0.887127967023157	0.16666666666666666	0.16666666666666666	0.0	0.03533810489747961	0.03533810489747961
3653	0.05696451021032678	0.03428979621702333	0.034036421920928796	0.6999085876242409	-1	0	0	0.2	2	0.8461538461538461	11	0.5357142857142857	0.7692307692307693	12	10	2	3	0	0.14285714285714285	14	2	15	0.5	0	0.8080280783418772	0.875624851851344	0.5151512665630645	0.8520044321692767	0.2886928213124018	0.9229527224349521	0.888321256499383	0.887127967023157	0.16666666666666666	0.16666666666666666	0.0	0.034036421920928796	0.034036421920928796
846	0.07997400961903281	0.006788617261568277	0.006681544626099912	0.7059995271803284	-1	0	0	0.1	1	1.0	13	0.38461538461538464	0.9230769230769231	13	12	1	3	0	0.23076923076923078	13	3	15	0.6	0	0.5221260490803895	0.9333018757857384	0.7179382986601255	0.7822707877834281	0.19100204932159676	0.892769281550888	0.9255373213786007	0.8820805938871152	0.15384615384615385	0.15384615384615385	0.0	0.006681544626099912	0.006681544626099912
4218	0.06221944147120704	0.03485362623457715	0.034368405355069874	0.6905181510329317	-1	0	0	0.2	2	0.8461538461538461	11	0.5357142857142857	0.7692307692307693	11	10	3	3	0	0.14285714285714285	14	2	15	0.3333333333333333	0	0.8080280783418772	0.8912076608199404	0.5151512665630645	0.8556448896450557	0.23942665871782193	0.9233732809696171	0.9237690886690216	0.8932078107243887	0.18181818181818182	0.18181818181818182	0.0	0.034368405355069874	0.034368405355069874
4188	0.06093825599590067	0.03545417285526357	0.03478971228420514	0.6885347097827603	-1	0	0	0.2	2	0.8461538461538461	11	0.5357142857142857	0.7692307692307693	11	10	3	3	0	0.14285714285714285	14	2	15	0.3333333333333333	0	0.8080280783418772	0.8912076608199404	0.5151512665630645	0.8565049855715129	0.23942665871782193	0.9233732809696171	0.9237690886690216	0.8934295655940593	0.18181818181818182	0.18181818181818182	0.0	0.03478971228420514	0.03478971228420514
3044	0.05238671344788561	0.02303717128028672	-0.006368353404481541	0.7392650799769157	-1	0	0	0.2	2	0.8461538461538461	11	0.5357142857142857	0.7692307692307693	12	10	2	3	0	0.14285714285714285	14	2	15	0.5	0	0.835729907671837	0.9187896646902523	0.47085584226633054	0.8846400897679938	0.6937253991418334	0.9532357569835543	0.8921657809567609	0.9236233514433803	0.16666666666666666	0.16666666666666666	0.0	-0.0006368353404481541	-0.0006368353404481541
2481	0.05390817100341006	0.017366988962620948	0.009262791384361467	0.7337893598369203	-1	0	0	0.2	2	0.8461538461538461	11	0.5357142857142857	0.6923076923076923	10	9	4	3	0	0.14285714285714285	14	2	15	0.2727272727272727	0	0.8218789930068571	0.8922210052742481	0.5151512665630645	0.8518947350592522	0.23942665871782193	0.9502302876493509	0.9235892661048823	0.9064315991675148	0.2	0.2	0.0	0.009262791384361467	0.009262791384361467
4997	0.05290842782503789	0.018223865428813112	0.01796705846204257	0.6776898868908747	-1	0	0	0.2	2	0.8461538461538461	11	0.5357142857142857	0.7692307692307693	12	10	2	4	0	0.14285714285714285	14	2	15	0.6666666666666666	0	0.7707126171435493	0.91535916426765	0.47085584226633054	0.9008492999072507	0.5838404169227134	0.9409646151315693	0.8505195379804205	0.9207164724441873	0.20833333333333331	0.25	0.0	0.01796705846204257	0.01796705846204257
3481	0.05977110285113664	0.026860504846825357	0.013429521974662751	0.7241154682882702	-1	0	0	0.1	1	1.0	13	1.0	0.8461538461538461	12	11	2	2	0	0.06666666666666667	15	1	15	0.2857142857142857	0	0.8553518848422612	0.887275209067717	0.47085584226633054	0.8589264631345732	0.6736380828375921	0.9271573525551349	0.8455404360395922	0.8945241466894093	0.625	0.25	0.0	0.013429521974662751	0.013429521974662751
4924	0.050333915791401666	0.004303469526016915	-0.004216845183588387	0.7855344696401135	-1	0	0	0.2	2	0.8461538461538461	11	0.5357142857142857	0.7692307692307693	10	10	4	3	0	0.14285714285714285	14	2	15	0.25	0	0.7980130367846183	0.8993379671415651	0.507892227637628	0.8506108265090256	0.5312675621866769	0.8963792017766901	0.8311566272330513	0.8838055367090556	0.2	0.2	0.0	-0.0004216845183588387	-0.0004216845183588387
1974	0.05212194102810324	0.007007371774065847	-0.0067759339432923145	0.4561081544243043	-1	0	0	0.2	2	0.8461538461538461	11	0.3409090909090909	0.6923076923076923	10	9	4	2	0	0.36363636363636365	11	4	15	0.18181818181818182	0	0.7428683876327906	0.7693134239085415	0.5151512665630645	0.8616433690101212	0.2826092533466682	0.9288964283949013	0.9076972943359239	0.8661998432657297	0.55	0	0.0	-0.0006775933943292315	-0.0006775933943292315
4210	0.05543072298550509	0.00893179728636551	0.008256005479751192	0.7765938700709429	-1	0	0	0.1	1	1.0	13	0.25	0.7692307692307693	11	10	3	3	0	0.6	10	6	15	0.3333333333333333	0	0.8080280783418772	0.9080403422538849	0.5151512665630645	0.8932420522019028	0.6937253991418334	0.9371765825479831	0.9237690886690216	0.9146872835486598	0.18181818181818182	0.18181818181818182	0.0	0.008256005479751192	0.008256005479751192
2204	0.051175314858093214	0.011911578808617311	0.007200930282814193	0.6354424237739547	-1	0	0	0.2	2	0.8461538461538461	11	0.5357142857142857	0.6923076923076923	10	9	4	3	0	0.14285714285714285	14	2	15	0.2727272727272727	0	0.835729907671837	0.8976819114878097	0.5151512665630645	0.8518947350592522	0.2886928213124018	0.9206318753808946	0.888067947329312	0.8932214505663296	0.2	0.1	0.0	0.007200930282814193	0.007200930282814193
4642	0.05950030391611287	0.037187765658036054	0.03716238671773981	0.6820340730153284	-1	0.25	1	0.3	3	0.7692307692307693	10	0.38461538461538464	0.6153846153846154	11	8	3	4	0	0.23076923076923078	13	3	15	0.5714285714285714	1.0	0.7917221917865497	0.8907477855746705	0.5151512665630645	0.8610393269074788	0.33795898390698165	0.94143239280972	0.8611224786564046	0.9031907071402364	0.18181818181818182	0.18181818181818182	0.0	0.03716238671773981	0.03716238671773981
4632	0.05576029533972976	0.028634392860444863	0.000189542626794299	0.6896179827143274	-1	0	0	0.2	2	0.8461538461538461	11	0.5357142857142857	0.7692307692307693	11	10	3	3	0	0.14285714285714285	14	2	15	0.3333333333333333	0	0.7879979952273594	0.9123177817617492	0.47085584226633054	0.8966483161366483	0.5019610368106703	0.9353065982692146	0.8392581971332621	0.9161643054582675	0.18181818181818182	0.18181818181818182	0.0	0.000189542626794299	0.000189542626794299
1695	0.02968660852775784	0.003379624772039591	0.0028755516942203124	0.96665547939094	-1	0	0	0.2	2	0.8461538461538461	11	0.3333333333333333	0.6153846153846154	10	8	4	5	0	0.5555555555555556	5	9	15	0.5	0.16666666666666666	0.8080280783418772	0.8817621923483032	0.5151512665630645	0.8679108554497057	0.5848317502281255	0.953470340809715	0.9241983060018287	0.9092037813943529	0.2	0.3	0.0	0.0028755516942203124	0.0028755516942203124
3741	0.05568669275858175	0.03592456267104978	0.035658262070546516	0.7175396691276821	-1	0	0	0.2	2	0.8461538461538461	11	0.5357142857142857	0.7692307692307693	12	10	2	3	0	0.14285714285714285	14	2	15	0.5	0	0.8080280783418772	0.875624851851344	0.5151512665630645	0.8520044321692767	0.2886928213124018	0.9229527224349521	0.888321256499383	0.887127967023157	0.16666666666666666	0.16666666666666666	0.0	0.035658262070546516	0.035658262070546516
1883	0.05006096917657423	0.0020243230171847365	0.0011095360018405806	0.7786345591829335	-1	0	0	0.125	1	1.0	10	1.0	1.0	11	10	0	1	0	0.08333333333333333	12	1	12	0.3333333333333333	0	0.7428880225668182	0.7001040165903456	0.41616446805516016	0.76167014126999	0.3960833648202276	0.6091833549134275	0.8305649669301031	0.6937784835066874	1.0	0.2727272727272727	0.0	0.0011095360018405806	0.0011095360018405806
518	0.0647552547929685	0.005747491857385184	0.002407743882094312	0.7967292653423814	-1	0	0	0.1	1	1.0	13	1.0	1.0	13	13	1	1	0	0.06666666666666667	15	1	15	0.16666666666666666	0	0.5507484275191205	0.9310179684742498	0.5047035955826585	0.8887910820391745	0.7172306090380066	0.8986083656496825	0.8537353358492479	0.9078432072697586	1.0	0.23076923076923078	0.0	0.002407743882094312	0.002407743882094312
2688	0.054035193891923586	0.01701260038691706	0.01288731420464328	0.7235703542045395	-1	0	0	0.2	2	0.8461538461538461	11	0.5357142857142857	0.7692307692307693	12	10	2	3	0	0.14285714285714285	14	2	15	0.5	0	0.8218789930068571	0.9000784898533404	0.5816599516811383	0.858988457378699	0.29241213339578975	0.9154292081229197	0.885854854492672	0.89368417238545	0.16666666666666666	0.4166666666666667	0.0	0.01288731420464328	0.01288731420464328
3793	0.056511930033758255	0.035285485969721794	0.03500038956138214	0.7327325330490524	-1	0	0	0.2	2	0.8461538461538461	11	0.5357142857142857	0.7692307692307693	12	10	2	3	0	0.14285714285714285	14	2	15	0.5	0	0.8080280783418772	0.875624851851344	0.5151512665630645	0.8520044321692767	0.2886928213124018	0.9229527224349521	0.888321256499383	0.887127967023157	0.16666666666666666	0.16666666666666666	0.0	0.03500038956138214	0.03500038956138214
3950	0.05679760159717969	0.03643718520656744	0.03613521666244802	0.7191642866293244	-1	0	0	0.2	2	0.8461538461538461	11	0.5357142857142857	0.7692307692307693	12	10	2	3	0	0.14285714285714285	14	2	15	0.5	0	0.8080280783418772	0.875624851851344	0.5151512665630645	0.8520044321692767	0.2886928213124018	0.9229527224349521	0.888321256499383	0.887127967023157	0.16666666666666666	0.16666666666666666	0.0	0.03613521666244802	0.03613521666244802
3819	0.06150885589020086	0.017442557402633747	0.010494619359799031	0.6611211002651403	-1	0	0	0.2	2	0.8461538461538461	11	0.5357142857142857	0.7692307692307693	12	10	2	3	0	0.14285714285714285	14	2	15	0.5	0	0.8080280783418772	0.8434184835590933	0.5151512665630645	0.8520044321692767	0.2886928213124018	0.9229527224349521	0.899138703819573	0.8778777654493953	0.16666666666666666	0.16666666666666666	0.0	0.010494619359799031	0.010494619359799031
265	0.062347788687731234	0.010851711153196693	0.005272042594539546	0.6918148174571717	-1	0	0	0.1	1	1.0	13	1.0	0.9230769230769231	13	12	1	3	0	0.06666666666666667	15	1	15	0.6	0	0.681950909655085	0.9203502995575373	0.5563531469923639	0.8498341132078128	0.47946487957068873	0.9268240861077905	0.8631959404680897	0.9037645753982775	0.15384615384615385	0	0.0	0.005272042594539546	0.005272042594539546
5016	0.06188882382556882	0.03770902904939853	0.037669757461431475	0.6631829731172009	-1	0.25	1	0.3	3	0.7692307692307693	10	0.38461538461538464	0.6153846153846154	11	8	3	4	0	0.23076923076923078	13	3	15	0.5714285714285714	1.0	0.7917221917865497	0.8907477855746705	0.5151512665630645	0.8610393269074788	0.33795898390698165	0.94143239280972	0.8611224786564046	0.9031907071402364	0.18181818181818182	0.18181818181818182	0.0	0.037669757461431475	0.037669757461431475
1308	0.0681703357186341	0.012967928651180884	-0.010077827130315417	0.6555908183589202	-1	0.25	1	0.3	3	0.7692307692307693	10	0.25	0.7692307692307693	13	10	1	1	0	0.6	10	6	15	0.3333333333333333	0.4	0.6796312131127087	0.8919889984281761	0.6108032749249153	0.8972566072396474	0.6307694526583268	0.8684736229690635	0.8747899445448176	0.8864806460293306	1.0	0.15384615384615385	0.0	-0.0010077827130315418	-0.0010077827130315418
3969	0.05687657652654354	0.03572899495274144	0.03547603507359481	0.7091076266755025	-1	0	0	0.2	2	0.8461538461538461	11	0.5357142857142857	0.7692307692307693	12	10	2	3	0	0.14285714285714285	14	2	15	0.5	0	0.8080280783418772	0.875624851851344	0.5151512665630645	0.8520044321692767	0.2886928213124018	0.9229527224349521	0.888321256499383	0.887127967023157	0.16666666666666666	0.16666666666666666	0.0	0.03547603507359481	0.03547603507359481
874	0.06134267698708009	0.011389961253623931	-0.004216880513954981	0.8104169670448094	-1	0	0	0.1	1	1.0	13	0.3125	0.7692307692307693	11	10	3	4	0	0.3333333333333333	12	4	15	0.4444444444444444	0	0.681950909655085	0.8980945553631142	0.7287332185777003	0.8595252963230536	0.47946487957068873	0.952096553934793	0.8631959404680897	0.9109822215863529	0.09090909090909091	0	0.0	-0.00042168805139549813	-0.00042168805139549813
2952	0.052491569533621066	0.027187402959341078	0.027025860719998053	0.6960092214760105	-1	0	0	0.2	2	0.8461538461538461	11	0.5357142857142857	0.7692307692307693	12	10	2	3	0	0.14285714285714285	14	2	15	0.5	0	0.8218789930068571	0.905759351342302	0.5816599516811383	0.8477529239620312	0.23942665871782193	0.9285042504549977	0.9235892661048823	0.8985589537045907	0.16666666666666666	0.16666666666666666	0.0	0.027025860719998053	0.027025860719998053
3600	0.05663213718477296	0.03439792628610207	0.03422596604980706	0.7037334001312852	-1	0	0	0.2	2	0.8461538461538461	11	0.5357142857142857	0.7692307692307693	12	10	2	3	0	0.14285714285714285	14	2	15	0.5	0	0.8080280783418772	0.875624851851344	0.5151512665630645	0.8520044321692767	0.2886928213124018	0.9465721574584456	0.9237690886690216	0.899545672306812	0.16666666666666666	0.16666666666666666	0.0	0.03422596604980706	0.03422596604980706
4237	0.05716768329230191	0.0354607105994937	0.03542672247530622	0.7429879480311556	-1	0	0	0.2	2	0.8461538461538461	11	0.5357142857142857	0.7692307692307693	12	10	2	3	0	0.14285714285714285	14	2	15	0.5	0	0.7807276587008082	0.8975148197643296	0.5841888384828717	0.8632632740985077	0.29241213339578975	0.9204410406338493	0.884674089509435	0.8960086907605016	0.25	0.16666666666666666	0.0	0.03542672247530622	0.03542672247530622
3216	0.0532040441245416	0.03424322330605841	0.03268989305702442	0.698970034113364	-1	0	0	0.2	2	0.8461538461538461	11	0.5357142857142857	0.8461538461538461	12	11	2	1	0	0.14285714285714285	14	2	15	0.14285714285714285	0	0.8553518848422612	0.8862224534157473	0.47085584226633054	0.8672912270931797	0.6736380828375921	0.9377442221059357	0.8455404360395922	0.9015046164054219	1.0	0.25	0.0	0.03268989305702442	0.03268989305702442
4433	0.06355153615308254	0.03651066343510695	0.03632398394203994	0.7123769723015954	-1	0	0	0.2	2	0.8461538461538461	11	0.5357142857142857	0.7692307692307693	12	10	2	3	0	0.14285714285714285	14	2	15	0.5	0	0.795973129278011	0.9059633407777878	0.49300355441469745	0.8881634182071488	0.419960010358826	0.9356397848447524	0.888321256499383	0.9119801092139074	0.16666666666666666	0.16666666666666666	0.0	0.03632398394203994	0.03632398394203994
4059	0.04809819571013248	0.0013540869055579578	0.0007454366606254938	0.7687445724306685	-1	0	0	0.1	1	1.0	13	0.26785714285714285	0.7692307692307693	11	10	3	7	0	0.875	7	8	15	0.7777777777777778	0	0.8080280783418772	0.90655994697369	0.5577386091256334	0.8614882198200452	0.33795898390698165	0.9417387344407414	0.9237690886690216	0.9084020211520545	0.09090909090909091	0.18181818181818182	0.0	0.0007454366606254938	0.0007454366606254938
2017	0.07386877022661034	0.012815043838953738	0.011854404772099399	0.6763170778879048	-1	0	0	0.1	1	1.0	13	1.0	0.9230769230769231	13	12	1	3	0	0.06666666666666667	15	1	15	0.6	0	0.732309536205842	0.8445636758536057	0.4540094920166098	0.8264202595665614	0.33795898390698165	0.9359338192730916	0.8806478896955708	0.8784919420671897	0.15384615384615385	0	0.0	0.011854404772099399	0.011854404772099399
4483	0.058874781015730855	0.03685926015698308	0.02936583265817365	0.7117964112469208	-1	0	0	0.2	2	0.8461538461538461	11	0.5357142857142857	0.8461538461538461	12	11	2	1	0	0.14285714285714285	14	2	15	0.14285714285714285	0	0.8553518848422612	0.8946393514420771	0.47085584226633054	0.8669307298626908	0.6736380828375921	0.9404094620257698	0.8418848285804611	0.9052794839656216	1.0	0.16666666666666666	0.0	0.02936583265817365	0.02936583265817365
2649	0.03436129106614579	0.0035377541581601718	-0.0025638475981453928	0.5877968262783828	-1	0	0	0.25	2	0.7777777777777778	7	0.55	0.7777777777777778	8	7	2	4	0	0.2	10	2	11	0.5714285714285714	0	0.835729907671837	0.938224509074041	0.5099274310728615	0.8860632230540496	0.3846966488177846	0.9293835570052223	0.8392581971332621	0.920534283718177	0.1875	0.25	0.0	-0.00025638475981453927	-0.00025638475981453927
167	0.017180962222760762	0.00041554394893438565	-0.00039832662561605414	0.9703049080818416	-1	0	0	0.5	4	0.5	5	0.4	0.5	8	5	3	1	0	0.8333333333333334	5	6	12	0.14285714285714285	0.25	0.6841166502748891	0.7907011626541316	0.5811621764256978	0.8512426157936999	0.6340065739156605	0.8602282209039919	0.8435846506697887	0.8362027103584474	1.0	0.25	0.0	-3.9832662561605414e-05	-3.9832662561605414e-05
1483	0.03737116730573423	0.005980520925230582	0.0033594856905221253	0.8400937127586225	-1	0	0	0.2	2	0.8461538461538461	11	0.5	0.6923076923076923	11	9	3	3	0	0.8333333333333334	6	5	15	0.375	0	0.7785618677814748	0.9084992564662673	0.7393493791937945	0.8270563507397303	0.4410855613285438	0.9312451483614009	0.9041760386784613	0.8961763179431418	0.09090909090909091	0	0.0	0.0033594856905221253	0.0033594856905221253
1502	0.03986611365975577	0.004579678534650199	0.0021377740529334517	0.8204815564322068	-1	0	0	0.125	1	1.0	9	1.0	0.8888888888888888	8	8	2	5	0	0.09090909090909091	11	1	11	0.625	0	0.6949269941997182	0.9000174612709552	0.7362188520945866	0.871175732227294	0.40871193173883513	0.9136027799428045	0.9292707402633349	0.8962049798230795	0.125	0	0.0	0.0021377740529334517	0.0021377740529334517
72	0.053527558170342694	0.007647177068369458	0.004998701875619749	0.8126532104426647	-1	0	0	0.2	2	0.8461538461538461	11	0.38461538461538464	0.8461538461538461	13	11	1	2	0	0.23076923076923078	13	3	15	0.5	0	0.7882196262878821	0.8952000752375864	0.6082778534382727	0.929631356604607	0.5133479653575446	0.8358896027170905	0.7576627767227125	0.8926401491275143	0.5384615384615384	0.07692307692307693	0.0	0.004998701875619749	0.004998701875619749
1289	0.07812297752366831	0.023015456199009444	0.012700181807962018	0.7152123356348863	-1	0	0	0.1	1	1.0	13	1.0	1.0	14	13	0	1	0	0.06666666666666667	15	1	15	0.3333333333333333	0	0.36388585385362093	0.916500767701908	0.5392667454597986	0.9212714810927614	0.6434641476709466	0.9039317774295218	0.8698803266476618	0.9141759159436149	1.0	0.2857142857142857	0.0	0.012700181807962018	0.012700181807962018
4151	0.048923504599891796	0.01544672481888241	0.014680256683456882	0.6754235982830005	-1	0	0	0.3	3	0.6923076923076923	9	0.3125	0.6923076923076923	12	9	2	2	0	0.3333333333333333	12	4	15	0.4	0	0.7998751350642135	0.9022945197459569	0.47085584226633054	0.8895532914863037	0.6937253991418334	0.9548786745552394	0.9237690886690216	0.9208388677629802	0.5833333333333334	0.3333333333333333	0.0	0.014680256683456882	0.014680256683456882
1505	0.04955707774841891	0.006657216698505006	-0.005162277335842853	0.5931152009551035	-1	0	0	0.1	1	1.0	13	0.25	0.9230769230769231	13	12	1	1	0	0.6	10	6	15	0.2	0	0.7964147871053401	0.9494554588197028	0.47085584226633054	0.8322380787401256	0.5753371566193225	0.9024864866548636	0.8434476044537146	0.9049310536074154	1.0	0	0.0	-0.0005162277335842853	-0.0005162277335842853
3630	0.056499314238993126	0.035631696639524986	0.03535449104772474	0.7247577684649291	-1	0	0	0.2	2	0.8461538461538461	11	0.5357142857142857	0.7692307692307693	12	10	2	3	0	0.14285714285714285	14	2	15	0.5	0	0.8080280783418772	0.875624851851344	0.5151512665630645	0.8520044321692767	0.2886928213124018	0.9229527224349521	0.888321256499383	0.887127967023157	0.16666666666666666	0.16666666666666666	0.0	0.03535449104772474	0.03535449104772474
2297	0.04849390933356321	0.0226293646998789	0.018395527926669243	0.7470506788611226	-1	0	0	0.2	2	0.8461538461538461	11	0.3409090909090909	0.7692307692307693	12	10	2	2	0	0.36363636363636365	11	4	15	0.3333333333333333	0	0.8553518848422612	0.8962448813520538	0.47085584226633054	0.8688436747701196	0.59559776953343	0.9550363679557544	0.9246579696307371	0.9143243170370599	0.5416666666666666	0.16666666666666666	0.0	0.018395527926669243	0.018395527926669243
1871	0.06355325560390913	0.00986082075189972	0.0018090462998558534	0.7014555217376861	-1	0	0	0.1	1	1.0	13	1.0	1.0	14	13	0	1	0	0.06666666666666667	15	1	15	0.3333333333333333	0	0.7375987793863301	0.8465247912261571	0.43379047852935076	0.8170975327486598	0.4061776242089413	0.8667357412661678	0.853813553617548	0.8445222756595605	1.0	0	0.0	0.0018090462998558534	0.0018090462998558534
273	0.0053514006442383485	0.0002758273645210799	-0.00027244346996563464	0.9945416065853124	-1	0	0	0.5	2	0.5	2	0.6	0.5	3	2	2	3	0	0.4	2	5	6	0.42857142857142855	0	0.7430386960997886	0.9536409042856654	0.6013892037451753	0.9420608550452174	0.7597541218679146	0.968632225118585	0.5435372923572955	0.956097280894102	0.6666666666666666	0	0.0	-2.7244346996563463e-05	-2.7244346996563463e-05
4478	0.06493924542148302	0.03780127552054967	0.03752849781132247	0.7104079342361038	-1	0	0	0.2	2	0.8461538461538461	11	0.5357142857142857	0.7692307692307693	12	10	2	3	0	0.14285714285714285	14	2	15	0.5	0	0.795973129278011	0.9059633407777878	0.49300355441469745	0.8881634182071488	0.419960010358826	0.9356397848447524	0.888321256499383	0.9119801092139074	0.16666666666666666	0.16666666666666666	0.0	0.03752849781132247	0.03752849781132247
4139	0.05776065833085179	0.03616148525892079	0.03592179974336372	0.7156901832677625	-1	0	0	0.2	2	0.8461538461538461	11	0.5357142857142857	0.7692307692307693	12	10	2	3	0	0.14285714285714285	14	2	15	0.5	0	0.8080280783418772	0.875624851851344	0.5151512665630645	0.8520044321692767	0.2886928213124018	0.9229527224349521	0.888321256499383	0.887127967023157	0.16666666666666666	0.16666666666666666	0.0	0.03592179974336372	0.03592179974336372
1995	0.04703869796536019	0.024165838146271927	0.022665925927734195	0.7300055365997993	-1	0	0	0.2	2	0.8461538461538461	11	0.3409090909090909	0.7692307692307693	12	10	2	2	0	0.36363636363636365	11	4	15	0.3333333333333333	0	0.835729907671837	0.8846441161681965	0.47085584226633054	0.8698958135191179	0.6118460190297903	0.9534732549167328	0.8893808231461565	0.9104461905840524	0.5833333333333334	0.16666666666666666	0.0	0.022665925927734195	0.022665925927734195
1730	0.07482143108260401	0.02097759046115237	0.018530170760214744	0.7194461134990643	-1	0	0	0.1	1	1.0	13	1.0	0.8461538461538461	12	11	2	5	0	0.06666666666666667	15	1	15	0.7142857142857143	0	0.8080280783418772	0.9300004031011367	0.5151512665630645	0.8872705934976359	0.4645411266357355	0.937562935356634	0.9255373213786007	0.9207800727578517	0.08333333333333333	0	0.0	0.018530170760214744	0.018530170760214744
2260	0.04514547492622662	0.009205573711373377	-0.004203534979585575	0.6128312007029638	-1	0	0	0.3	3	0.6923076923076923	9	0.625	0.5384615384615384	9	7	5	4	0	0.16666666666666666	2	12	15	0.3333333333333333	0	0.7534272390597392	0.6212376694875298	0.6396943261387897	0.8424033247356064	0.19100204932159676	0.9373345640484524	0.9255373213786007	0.835541024060001	0.2222222222222222	0.1111111111111111	0.0	-0.0004203534979585575	-0.0004203534979585575
4534	0.06483202687367409	0.03741032110255261	0.0372433526753542	0.7028701324335676	-1	0	0	0.2	2	0.8461538461538461	11	0.5357142857142857	0.7692307692307693	10	10	4	3	0	0.14285714285714285	14	2	15	0.25	0	0.8059881708352699	0.9219109433579268	0.47085584226633054	0.8892899615025229	0.5838404169227134	0.9162964096869859	0.8392581971332621	0.910116251475955	0.2	0.2	0.0	0.0372433526753542	0.0372433526753542
3901	0.059523197586371986	0.024724835179001085	0.006918960859893907	0.7242743780512563	-1	0	0	0.1	1	1.0	13	1.0	0.8461538461538461	11	11	3	3	0	0.06666666666666667	15	1	15	0.3	0	0.8080280783418772	0.8939599710651158	0.5151512665630645	0.8523262845732955	0.5299666389177472	0.9272647404040235	0.8392581971332621	0.8950510891041197	0.18181818181818182	0.18181818181818182	0.0	0.006918960859893907	0.006918960859893907
509	0.0678500683644859	0.011250591808735687	-0.004955476264061424	0.6126549531349207	-1	0	0	0.1	1	1.0	13	1.0	0.9230769230769231	13	12	1	0	0	0.06666666666666667	1	15	15	0.0	0	0.6483626957975436	0.9318936340196021	0.5704936851081398	0.935177363301142	0.5696976863038865	0.8923359746106149	0.9198482346480441	0.9217730994479634	0	0	0.0	-0.0004955476264061424	-0.0004955476264061424
2599	0.05324326807155931	0.027900613384374374	0.020407315190197173	0.7261387412765719	-1	0	0	0.1	1	1.0	13	1.0	0.9230769230769231	12	12	2	2	0	0.06666666666666667	15	1	15	0.25	0	0.8553518848422612	0.8979707356647197	0.47085584226633054	0.8441947110590342	0.6736380828375921	0.9401111668238068	0.8682791434524413	0.9007918450271433	0.625	0.25	0.0	0.020407315190197173	0.020407315190197173
330	0.046507559587409104	0.004744640410058429	0.004453702064819214	0.8576909897497232	-1	0	0	0.3	3	0.7692307692307693	10	0.3409090909090909	0.7692307692307693	13	10	1	1	0	0.36363636363636365	11	4	15	0.3333333333333333	0.18181818181818182	0.43612082382908623	0.9119815737038061	0.5195713232179006	0.9241823027820347	0.6179516439811377	0.9429547187537245	0.920227751044245	0.9274350924271089	1.0	0.3076923076923077	0.0	0.004453702064819214	0.004453702064819214
4021	0.04786627042455051	0.0236041159742476	0.017583827099675677	0.7489153258997943	-1	0	0	0.1	1	1.0	13	0.3125	0.8461538461538461	12	11	2	3	0	0.3333333333333333	12	4	15	0.42857142857142855	0	0.8218789930068571	0.8928780359274211	0.49300355441469745	0.8696369672828901	0.559376177919788	0.9429952258307827	0.888321256499383	0.9067616319020233	0.16666666666666666	0.16666666666666666	0.0	0.017583827099675677	0.017583827099675677
3762	0.05695318982994726	0.03504277086846154	0.034777813241241864	0.7055591183800493	-1	0	0	0.2	2	0.8461538461538461	11	0.5357142857142857	0.7692307692307693	12	10	2	3	0	0.14285714285714285	14	2	15	0.5	0	0.8080280783418772	0.875624851851344	0.5151512665630645	0.8520044321692767	0.2886928213124018	0.9229527224349521	0.888321256499383	0.887127967023157	0.16666666666666666	0.25	0.0	0.034777813241241864	0.034777813241241864
1222	0.05933105579078983	0.012870495255956203	-0.0022907060263499344	0.7420510108852874	-1	0	0	0.1	1	1.0	13	1.0	1.0	14	13	0	1	0	0.06666666666666667	15	1	15	0.3333333333333333	0	0.659188829497391	0.9247754079849356	0.5408295585956229	0.8906751382298381	0.504715759244218	0.8995611677479277	0.8631959404680897	0.9060525955967933	1.0	0	0.0	-0.00022907060263499345	-0.00022907060263499345
4812	0.06409697210532633	0.03633628715742976	0.03629343946926361	0.7184120843221673	-1	0	0	0.2	2	0.8461538461538461	11	0.5357142857142857	0.7692307692307693	12	10	2	3	0	0.14285714285714285	14	2	15	0.5	0	0.7980130367846183	0.9060962247213504	0.5151512665630645	0.8870170075172318	0.2886928213124018	0.9356769983446709	0.9237690886690216	0.9117306446452741	0.16666666666666666	0.16666666666666666	0.0	0.03629343946926361	0.03629343946926361
4434	0.029606826963725172	0.005178875705162462	-0.000989284316561695	0.9003669495601511	-1	0.3333333333333333	1	0.375	3	0.7	7	0.3333333333333333	0.7	9	7	2	4	0	0.4444444444444444	9	4	12	0.6666666666666666	0.6666666666666666	0.7879979952273594	0.9241688072377254	0.47085584226633054	0.906753638500262	0.6937253991418334	0.9390489352224292	0.8392581971332621	0.9243706725233446	0.33333333333333337	0.2222222222222222	0.0	-9.89284316561695e-05	-9.89284316561695e-05
4591	0.06303788496417392	0.03486196460829426	0.034721995121957935	0.6940704450375863	-1	0	0	0.2	2	0.8461538461538461	11	0.5357142857142857	0.6923076923076923	9	9	5	3	0	0.14285714285714285	14	2	15	0.21428571428571427	0	0.8080280783418772	0.9107469591917492	0.5151512665630645	0.8610078831708576	0.33795898390698165	0.9147807147001698	0.8392581971332621	0.8978270866648911	0.2222222222222222	0.2222222222222222	0.0	0.034721995121957935	0.034721995121957935
1715	0.04088485662303316	0.008703836679299382	-0.0020980647358063726	0.7361533331606722	-1	0	0	0.2	2	0.8461538461538461	11	0.5769230769230769	0.6153846153846154	10	8	4	5	0	0.15384615384615385	2	13	15	0.5	0	0.7534272390597392	0.673377271786249	0.5657440252241035	0.8363012374218204	0.19100204932159676	0.9106723852898347	0.928746811408383	0.8261779089779225	0.1	0.1	0.0	-0.00020980647358063726	-0.00020980647358063726
2914	0.04885412493801424	0.02552661168483236	0.024066875570680574	0.7434699481607101	-1	0	0	0.3	3	0.7692307692307693	10	0.5357142857142857	0.7692307692307693	13	10	1	1	0	0.14285714285714285	14	2	15	0.3333333333333333	0.14285714285714285	0.835729907671837	0.8789551331447989	0.47085584226633054	0.8625403956565023	0.6937253991418334	0.9502367798692632	0.9234090545237454	0.9051828358577694	1.0	0.23076923076923078	0.0	0.024066875570680574	0.024066875570680574
622	0.04384449456009368	0.006581556908814072	-0.0013568283694707752	0.8369382742396796	-1	0	0	0.1	1	1.0	13	0.38461538461538464	0.9230769230769231	13	12	1	1	0	0.23076923076923078	3	13	15	0.2	0	0.8939642839331388	0.8964556023357046	0.6951358369790132	0.8769053653550629	0.6622353967233476	0.9290506901622613	0.8776983655635902	0.9030308515328658	1.0	0.23076923076923078	0.0	-0.0001356828369470775	-0.0001356828369470775
88	0.0008129359021163718	3.43816229587938e-05	2.1807498356949495e-05	0.9973765730349456	-1	0	0	0.5	3	0.5714285714285714	4	0.5625	0.2857142857142857	4	2	4	1	0	1.0	4	4	9	0.1	0	0.6717399585180447	0.9470567061585102	0.6713829217785484	0.8651269282681291	0.5928554257915817	0.9142753625914676	0.7179656773842816	0.914502291426263	1.0	0	0.0	2.1807498356949495e-05	2.1807498356949495e-05
3314	0.042463396363434346	0.01880770259044411	0.013043709966467844	0.6704642704789467	-1	0	0	0.2	2	0.8461538461538461	11	0.5357142857142857	0.7692307692307693	12	10	2	3	0	0.14285714285714285	14	2	15	0.5	0	0.778687751194201	0.905017326190387	0.49300355441469745	0.8877690034582728	0.3998726940545847	0.9313673652730508	0.888321256499383	0.9097100037169914	0.25	0.16666666666666666	0.0	0.013043709966467844	0.013043709966467844
4879	0.06424451080699925	0.03629660267157064	0.03629624467691929	0.7128130330457765	-1	0	0	0.2	2	0.8461538461538461	11	0.5357142857142857	0.7692307692307693	11	10	3	3	0	0.14285714285714285	14	2	15	0.3333333333333333	0	0.8039482633286626	0.9146123701686096	0.47085584226633054	0.8804937347845164	0.6657197970347565	0.923214270617481	0.8392581971332621	0.9076342473460808	0.2727272727272727	0.18181818181818182	0.0	0.03629624467691929	0.03629624467691929
3507	0.024484622571742984	0.004933162390859282	-0.0013415229760317532	0.9274855929929727	-1	0.3333333333333333	1	0.375	3	0.7	7	0.3333333333333333	0.7	9	7	2	4	0	0.4444444444444444	9	4	12	0.6666666666666666	0.6666666666666666	0.7534272390597392	0.9132759908231035	0.47085584226633054	0.9034550015660925	0.6937253991418334	0.9347808986146463	0.8392581971332621	0.9181667023393296	0.2777777777777778	0.2222222222222222	0.0	-0.00013415229760317532	-0.00013415229760317532
4108	0.05006854028559183	0.030433868971878955	0.026880292242363716	0.7229793852815509	-1	0.25	1	0.3	3	0.7692307692307693	10	0.38461538461538464	0.6923076923076923	11	9	3	3	0	0.23076923076923078	13	3	15	0.375	1.0	0.7917221917865497	0.8829884938476609	0.47085584226633054	0.8627285855911667	0.5299666389177472	0.9365409570619396	0.8392581971332621	0.8987725012517295	0.18181818181818182	0.18181818181818182	0.0	0.026880292242363716	0.026880292242363716
3990	0.05525662034873534	0.03447578079895812	0.03411277445344724	0.7341435128739249	-1	0	0	0.2	2	0.8461538461538461	11	0.5357142857142857	0.7692307692307693	12	10	2	3	0	0.14285714285714285	14	2	15	0.5	0	0.8080280783418772	0.875624851851344	0.5151512665630645	0.8520044321692767	0.2886928213124018	0.9229527224349521	0.888321256499383	0.887127967023157	0.16666666666666666	0.16666666666666666	0.0	0.03411277445344724	0.03411277445344724
2818	0.053947115052943674	0.011523308418930853	0.010363371788555254	0.6838981821489256	-1	0	0	0.2	2	0.8461538461538461	11	0.5357142857142857	0.7692307692307693	11	10	3	3	0	0.14285714285714285	14	2	15	0.3333333333333333	0	0.7879979952273594	0.9155110813447019	0.5151512665630645	0.8857344850993115	0.47395543470359336	0.9294304873880598	0.8392581971332621	0.911834499188915	0.18181818181818182	0.18181818181818182	0.0	0.010363371788555254	0.010363371788555254
2088	0.0680449435792564	0.01980431571403139	0.015584527840133495	0.6640780487208141	-1	0	0	0.1	1	1.0	13	0.5357142857142857	0.6923076923076923	10	9	4	8	0	0.14285714285714285	2	14	15	0.7272727272727273	0	0.7534272390597392	0.7116977540076734	0.552912680491697	0.8498852237510918	0.19100204932159676	0.8667479259278624	0.9255373213786007	0.8180636939463009	0.1	0.1	0.0	0.015584527840133495	0.015584527840133495
582	0.029596463930652153	0.0017545557286110386	-0.0005651778721269344	0.9609026441051354	-1	0	0	0.3	3	0.6923076923076923	9	0.375	0.5384615384615384	9	7	5	1	0	0.4	10	4	15	0.08333333333333333	0	0.17686639210897176	0.957708700960004	0.6284791801686266	0.8963399294624235	0.35240450576008153	0.8815292000571924	0.8714496511242921	0.9189415643889137	1.0	0.2222222222222222	0.0	-5.651778721269344e-05	-5.651778721269344e-05
2820	0.05746702173021645	0.024723691672878353	0.02465959838857352	0.7150560864987829	-1	0	0	0.2	2	0.8461538461538461	11	0.5357142857142857	0.7692307692307693	12	10	2	3	0	0.14285714285714285	14	2	15	0.5	0	0.8080280783418772	0.875624851851344	0.5151512665630645	0.8522244586626597	0.2886928213124018	0.927068926793217	0.888067947329312	0.8891513100576993	0.16666666666666666	0.16666666666666666	0.0	0.02465959838857352	0.02465959838857352
2372	0.046788359988505855	0.02088127641593479	0.014684544319380712	0.6959470930963377	-1	0	0	0.2	2	0.8461538461538461	11	0.3409090909090909	0.7692307692307693	12	10	2	2	0	0.36363636363636365	11	4	15	0.3333333333333333	0	0.835729907671837	0.8933436787988948	0.47085584226633054	0.8698958135191179	0.5838404169227134	0.9474647651050997	0.888067947329312	0.9093645850411668	0.5833333333333334	0.16666666666666666	0.0	0.014684544319380712	0.014684544319380712
1429	0.06074807847798769	0.015450435370574134	0.008627463291552843	0.7946824298917592	-1	0	0	0.1	1	1.0	13	1.0	0.8461538461538461	12	11	2	4	0	0.06666666666666667	15	1	15	0.5714285714285714	0	0.7534272390597392	0.8411398755840429	0.40538455637827225	0.8681188893179729	0.34439343877780476	0.9464329921897272	0.9047170364059848	0.8948225188377368	0.16666666666666666	0	0.0	0.008627463291552843	0.008627463291552843
3171	0.05772334650544495	0.03039467763437758	0.029441957452684592	0.730037553317774	-1	0	0	0.2	2	0.8461538461538461	11	0.5357142857142857	0.7692307692307693	12	10	2	3	0	0.14285714285714285	14	2	15	0.5	0	0.835729907671837	0.899877702722	0.49300355441469745	0.8486349204765359	0.3846966488177846	0.9412638904253026	0.844830732466781	0.9030272956123545	0.16666666666666666	0.16666666666666666	0.0	0.029441957452684592	0.029441957452684592
4786	0.060137287440491446	0.03709544540932233	0.037003313785194135	0.6887216437593657	-1	0.25	1	0.3	3	0.7692307692307693	10	0.38461538461538464	0.6153846153846154	10	8	4	4	0	0.23076923076923078	13	3	15	0.4	1.0	0.7898600935069545	0.8990165693496529	0.5620411263345046	0.8696424738048458	0.4059572093052875	0.9425354250759849	0.8505195379804205	0.9083664481688956	0.2	0.2	0.0	0.037003313785194135	0.037003313785194135
4078	0.06100333836888001	0.008851254861572361	-0.00019217669500798143	0.8042793703790901	-1	0	0	0.2	2	0.8461538461538461	11	0.5357142857142857	0.7692307692307693	11	10	3	2	0	0.14285714285714285	14	2	15	0.2222222222222222	0	0.7917221917865497	0.9242437593409468	0.4473390873020639	0.9101621659558207	0.5019610368106703	0.9476534212302342	0.9234090545237454	0.928975531586452	0.5909090909090909	0.18181818181818182	0.0	-1.9217669500798143e-05	-1.9217669500798143e-05
75	0.01502828406054755	0.0007708553429271837	0.00016740754975436262	0.9409040779740102	-1	0	0	0.3	3	0.6923076923076923	9	0.4166666666666667	0.6153846153846154	10	8	4	1	0	0.25	12	3	15	0.1	0.2857142857142857	0.5698309693555925	0.9408930615314649	0.5167127859061702	0.9508521800828088	0.4299217868462611	0.9176738912193498	0.8417011353917797	0.9378314129858507	1.0	0.4	0.0	0.00016740754975436262	0.00016740754975436262
2536	0.047427512777823325	0.01741184756791219	0.013172465887052077	0.6891576598584623	-1	0	0	0.2	2	0.8461538461538461	11	0.3409090909090909	0.7692307692307693	12	10	2	2	0	0.36363636363636365	11	4	15	0.3333333333333333	0	0.835729907671837	0.8933436787988948	0.47085584226633054	0.8698958135191179	0.5838404169227134	0.9474647651050997	0.888067947329312	0.9093645850411668	0.5833333333333334	0.16666666666666666	0.0	0.013172465887052077	0.013172465887052077
1813	0.041799488266585874	0.01564335153686838	0.0156409720825629	0.5985857119799356	-1	0	0	0.14285714285714285	1	1.0	8	1.0	1.0	9	8	0	1	0	0.1	10	1	10	0.3333333333333333	0	0.7428880225668182	0.7181718967364495	0.3399132704902141	0.8147319753596246	0.3960833648202276	0.7234751242769327	0.8806478896955708	0.755114298281761	1.0	0	0.0	0.0156409720825629	0.0156409720825629
1065	0.03382078892681061	0.002294962767288243	-0.0006962724311979019	0.9463155363695048	-1	0	0	0.2	2	0.8461538461538461	11	0.3125	0.8461538461538461	13	11	1	2	0	0.3333333333333333	12	4	15	0.5	0	0.681950909655085	0.916088336642498	0.5253059701988818	0.9257391782477488	0.47946487957068873	0.9068180578112367	0.9041760386784613	0.9165407743828144	0.5384615384615385	0.07692307692307693	0.0	-6.962724311979019e-05	-6.962724311979019e-05
4129	0.060565354018396966	0.012586906390027807	0.009397772635794189	0.6182677367223397	-1	0	0	0.2	2	0.8461538461538461	11	0.5357142857142857	0.7692307692307693	12	10	2	3	0	0.14285714285714285	14	2	15	0.5	0	0.8080280783418772	0.8823220080086767	0.5151512665630645	0.8520044321692767	0.2886928213124018	0.9229527224349521	0.9086867860971518	0.8892127097974539	0.16666666666666666	0.25	0.0	0.009397772635794189	0.009397772635794189
1834	0.044874039634836	0.01691781400970152	0.016917389261253937	0.6023389348669672	-1	0	0	0.14285714285714285	1	1.0	8	1.0	1.0	9	8	0	1	0	0.1	10	1	10	0.3333333333333333	0	0.7428880225668182	0.7181718967364495	0.3399132704902141	0.8147319753596246	0.3960833648202276	0.8523393058170767	0.8806478896955708	0.8005674930756939	1.0	0	0.0	0.016917389261253937	0.016917389261253937
774	0.005072211961249491	0.0006168744747903292	-0.0005469421369483702	0.9810527286264927	-1	0	0	0.5	3	0.7142857142857143	5	0.5625	0.7142857142857143	8	5	0	1	0	0.25	2	8	9	1.0	0.2857142857142857	0.7529011410876445	0.8447309866796848	0.5944491018074967	0.8168963710971163	0.511068571560814	0.9179534057434662	0.7634510097503848	0.8662335793751581	1.0	0.125	0.0	-5.469421369483702e-05	-5.469421369483702e-05
4443	0.06820383513753865	0.019391616702857856	-0.01067772819889422	0.7015748497719452	-1	0	0	0.1	1	1.0	13	1.0	0.8461538461538461	12	11	2	4	0	0.06666666666666667	15	1	15	0.5714285714285714	0	0.8218789930068571	0.89019318482333	0.47085584226633054	0.8608548266343252	0.5034911517057484	0.937609874280007	0.8406933216636413	0.900996868786633	0.125	0.16666666666666666	0.0	-0.001067772819889422	-0.001067772819889422
3966	0.0576973891617343	0.0356454697436116	0.03536783719241635	0.7076987699498247	-1	0	0	0.2	2	0.8461538461538461	11	0.5357142857142857	0.7692307692307693	12	10	2	3	0	0.14285714285714285	14	2	15	0.5	0	0.8080280783418772	0.875624851851344	0.5151512665630645	0.8520044321692767	0.2886928213124018	0.9465721574584456	0.9237690886690216	0.899545672306812	0.16666666666666666	0.16666666666666666	0.0	0.03536783719241635	0.03536783719241635
3445	0.05642604157136049	0.025447696072732114	0.0030443653182647855	0.7435181612390385	-1	0	0	0.2	2	0.8461538461538461	11	0.5357142857142857	0.7692307692307693	11	10	3	3	0	0.14285714285714285	14	2	15	0.3333333333333333	0	0.8080280783418772	0.8799202648532618	0.5151512665630645	0.8565049855715129	0.23942665871782193	0.932949578744902	0.9254334947985016	0.8944521630623948	0.09090909090909091	0.18181818181818182	0.0	0.0030443653182647855	0.0030443653182647855
4133	0.05305013634204585	0.00839623310783291	0.007529066604462429	0.7005127824121437	-1	0	0	0.1	1	1.0	13	0.25	0.7692307692307693	11	10	3	4	0	0.6	10	6	15	0.4444444444444444	0	0.7534272390597392	0.9005853734071819	0.5577386091256334	0.8657312818993782	0.5887857169218289	0.9221078959241705	0.8392581971332621	0.8984030174189903	0.13636363636363635	0.18181818181818182	0.0	0.007529066604462429	0.007529066604462429
3239	0.03617932873321216	0.005070496087501138	0.0009153225452542066	0.5870251694963226	-1	0.25	1	0.3	3	0.7692307692307693	10	0.3125	0.6923076923076923	12	9	2	3	0	0.3333333333333333	12	4	15	0.6	0.6666666666666666	0.7725747154231445	0.9035199378360764	0.47085584226633054	0.879153109757993	0.6412555580318312	0.9249516706683696	0.8392581971332621	0.9041607822228986	0.3333333333333333	0.16666666666666666	0.0	0.0009153225452542066	0.0009153225452542066
2837	0.05424824138861649	0.027753477568139746	0.02699504853731254	0.7133163657006769	-1	0	0	0.2	2	0.8461538461538461	11	0.5357142857142857	0.7692307692307693	10	10	4	3	0	0.14285714285714285	14	2	15	0.25	0	0.835729907671837	0.8954462962888273	0.49300355441469745	0.8550840621880619	0.3846966488177846	0.9254697662604684	0.840881914473272	0.8954119553327256	0.2	0.2	0.0	0.02699504853731254	0.02699504853731254
2175	0.046065459659167036	0.027231352487043482	0.023264628681861143	0.7094715405029279	-1	0	0	0.3	3	0.7692307692307693	10	0.5357142857142857	0.6923076923076923	12	9	2	3	0	0.14285714285714285	14	2	15	0.6	0.14285714285714285	0.835729907671837	0.88853808527925	0.5816599516811383	0.8894479629963492	0.4339628114123644	0.9362935425864981	0.8571656705807695	0.9074495533561352	0.16666666666666666	0.08333333333333333	0.0	0.023264628681861143	0.023264628681861143
1209	0.05635182493610701	0.011343835043052477	-0.0015300235279151846	0.8578000477119948	-1	0	0	0.1	1	1.0	13	0.38461538461538464	0.9230769230769231	13	12	1	2	0	0.23076923076923078	13	3	15	0.4	0	0.7534272390597392	0.9255376297003904	0.5253059701988818	0.8899011089464263	0.47946487957068873	0.945551036177503	0.9041760386784613	0.9233037486063985	0.5384615384615384	0	0.0	-0.00015300235279151845	-0.00015300235279151845
1588	0.03258082761080696	0.0035476759389694804	0.0022011431008967922	0.9185083132186956	-1	0.25	1	0.3	3	0.7692307692307693	10	0.3409090909090909	0.6923076923076923	11	9	3	1	0	0.36363636363636365	11	4	15	0.125	0.5	0.5507484275191205	0.9529605540740066	0.730397415686563	0.909813906540344	0.5303350985548918	0.912376612238828	0.8714496511242921	0.9278631277532796	1.0	0	0.0	0.0022011431008967922	0.0022011431008967922
29	2.7899687617012214e-06	3.515757389166839e-08	-3.064657223318373e-08	0.9999984828405762	-1	0	0	1.0	2	0.0	0	0.75	0	2	0	0	1	0	1.0	2	2	3	0.5	0	0	0	0	0	0	0	0	0	0	0	0	-3.064657223318373e-09	-3.064657223318373e-09
2046	0.08070089799523641	0.016778337334228427	0.015142419587758102	0.7347679257950996	-1	0	0	0.1	1	1.0	13	1.0	0.9230769230769231	13	12	1	5	0	0.06666666666666667	15	1	15	1.0	0	0.49437555197165084	0.9081936284525218	0.7393493791937945	0.9170749084871317	0.24686528288459778	0.9462670934827476	0.920227751044245	0.925613035920021	0.07692307692307693	0.15384615384615385	0.0	0.015142419587758102	0.015142419587758102
510	0.0330338584370055	0.0025233470017007316	0.00023820273144621308	0.9548381796655923	-1	0	0	0.3	3	0.7692307692307693	10	0.5357142857142857	0.5384615384615384	9	7	5	4	0	0.14285714285714285	2	14	15	0.3333333333333333	0.14285714285714285	0.47010863879326903	0.9322246358412775	0.5175266791752251	0.9286554507694349	0.8926930556984534	0.875236426198825	0.9185665270485419	0.9151773397259907	0.2222222222222222	0.2222222222222222	0.0	0.00023820273144621308	0.00023820273144621308
3416	0.045455706763179705	0.02342971819473404	-0.019855687364629768	0.7643271687621697	-1	0	0	0.3	3	0.7692307692307693	10	0.5357142857142857	0.6923076923076923	11	9	3	4	0	0.14285714285714285	14	2	15	0.5	0.2857142857142857	0.8080280783418772	0.8904694454598847	0.6532264104026788	0.8511452707832918	0.211421056610745	0.9376325805720181	0.9255373213786007	0.898726815734785	0.18181818181818182	0.18181818181818182	0.0	-0.0019855687364629766	-0.0019855687364629766
2067	0.04596644672714756	0.024758925300171358	0.02330092593701143	0.7233744977624792	-1	0	0	0.2	2	0.8461538461538461	11	0.3409090909090909	0.7692307692307693	12	10	2	2	0	0.36363636363636365	11	4	15	0.3333333333333333	0	0.835729907671837	0.8846441161681965	0.47085584226633054	0.8698958135191179	0.6118460190297903	0.9534732549167328	0.8893808231461565	0.9104461905840524	0.5833333333333334	0.16666666666666666	0.0	0.02330092593701143	0.02330092593701143
4490	0.05819663832265288	0.035829597237519835	0.03549989037155497	0.7065389197404632	-1	0	0	0.2	2	0.8461538461538461	11	0.5357142857142857	0.7692307692307693	12	10	2	3	0	0.14285714285714285	14	2	15	0.5	0	0.8080280783418772	0.875624851851344	0.5151512665630645	0.8520044321692767	0.2886928213124018	0.9229527224349521	0.888321256499383	0.887127967023157	0.16666666666666666	0.16666666666666666	0.0	0.03549989037155497	0.03549989037155497
1098	0.06611221549698937	0.012526294170733815	0.012518334146062515	0.6670455305995653	-1	0	0	0.1	1	1.0	13	0.5357142857142857	0.9230769230769231	13	12	1	2	0	0.14285714285714285	14	2	15	0.4	0	0.7534272390597392	0.92453130620077	0.5253059701988818	0.8720546282001398	0.47946487957068873	0.9425111975899866	0.9041760386784613	0.91737912300062	0.5769230769230769	0	0.0	0.012518334146062515	0.012518334146062515
1754	0.061492682010767956	0.02427749733471305	0.024157414745406385	0.7344940506627586	-1	0	0	0.2	2	0.8461538461538461	11	0.5769230769230769	0.6923076923076923	10	9	4	4	0	0.15384615384615385	2	13	15	0.36363636363636365	0	0.7534272390597392	0.6729870390747973	0.5151512665630645	0.8350830994693693	0.19100204932159676	0.9049330658782312	0.9255373213786007	0.8223521056716561	0.25	0.1	0.0	0.024157414745406385	0.024157414745406385
1221	0.090789628940187	0.0024094529021575265	-0.002389957280896245	0.7605908442653835	-1	0	0	0.1	1	1.0	12	1.0	0.9166666666666666	11	11	2	5	0	0.07142857142857142	14	1	14	0.625	0	0.681950909655085	0.866149847335004	0.5253059701988818	0.8559325336017114	0.23716505901890755	0.8927013017264447	0.8813541584502619	0.8724311434420016	0.09090909090909091	0	0.0	-0.0002389957280896245	-0.0002389957280896245
2827	0.04933919179304655	0.026381619552064913	0.018618442038594852	0.7001053071082641	-1	0	0	0.2	2	0.8461538461538461	11	0.3409090909090909	0.7692307692307693	11	10	3	3	0	0.36363636363636365	11	4	15	0.3333333333333333	0	0.835729907671837	0.8935690216968576	0.47085584226633054	0.8675146183497461	0.6937253991418334	0.9457030708642684	0.8424923082036749	0.9078880148114079	0.18181818181818182	0.18181818181818182	0.0	0.018618442038594852	0.018618442038594852
2425	0.055673807988432605	0.026504380722535456	0.0222141505363411	0.729534850321606	-1	0	0	0.1	1	1.0	13	1.0	0.9230769230769231	12	12	2	1	0	0.06666666666666667	15	1	15	0.125	0	0.8553518848422612	0.887275209067717	0.47085584226633054	0.8581730968496103	0.6736380828375921	0.9394636288585183	0.8472663382158778	0.9004130998696741	1.0	0.25	0.0	0.0222141505363411	0.0222141505363411
2206	0.053717238720383184	0.020407980581046696	0.016586949295951205	0.7499657714098097	-1	0	0	0.1	1	1.0	13	0.2727272727272727	0.8461538461538461	12	11	2	2	0	0.45454545454545453	11	5	15	0.2857142857142857	0	0.8553518848422612	0.8990729626399951	0.47085584226633054	0.8587342542702374	0.6736380828375921	0.922676878654024	0.8410410991392062	0.8963232309016705	0.625	0.16666666666666666	0.0	0.016586949295951205	0.016586949295951205
2048	0.05379268819331476	0.024751911886355532	0.01892049336044748	0.7876939365350126	-1	0	0	0.1	1	1.0	13	0.2727272727272727	0.8461538461538461	12	11	2	2	0	0.45454545454545453	11	5	15	0.2857142857142857	0	0.8553518848422612	0.8990729626399951	0.47085584226633054	0.8587342542702374	0.6736380828375921	0.922676878654024	0.8410410991392062	0.8963232309016705	0.625	0.16666666666666666	0.0	0.01892049336044748	0.01892049336044748
1537	0.07253430949406657	0.010016505263739917	0.007255105246215525	0.6611749594247736	-1	0	0	0.2	2	0.9230769230769231	12	0.5357142857142857	0.9230769230769231	14	12	0	0	0	0.14285714285714285	2	14	15	0.0	0	0.47626918749574854	0.9057869317992306	0.44277929422169215	0.957746976515601	0.23053521950279787	0.9228971005979719	0.9154916862402909	0.9322752616787808	0	0	0.0	0.007255105246215525	0.007255105246215525
4698	0.06185955170268216	0.03602128903317363	0.036013862794762916	0.6742735646544931	-1	0.25	1	0.3	3	0.7692307692307693	10	0.38461538461538464	0.6153846153846154	11	8	3	4	0	0.23076923076923078	13	3	15	0.5714285714285714	1.0	0.7917221917865497	0.8907477855746705	0.5151512665630645	0.8610393269074788	0.33795898390698165	0.94143239280972	0.8611224786564046	0.9031907071402364	0.18181818181818182	0.18181818181818182	0.0	0.036013862794762916	0.036013862794762916
4535	0.05550085335824342	0.028069496178136498	0.025934682262868942	0.7242467335623262	-1	0	0	0.2	2	0.8461538461538461	11	0.5357142857142857	0.6923076923076923	10	9	4	3	0	0.14285714285714285	14	2	15	0.2727272727272727	0	0.8218789930068571	0.8943931860943769	0.49300355441469745	0.8528670224437174	0.4339628114123644	0.9095491524368864	0.8392581971332621	0.8876817869778332	0.2	0.2	0.0	0.025934682262868942	0.025934682262868942
4852	0.0626096225615127	0.03706500838508466	0.03705377153185803	0.6828263747462964	-1	0.25	1	0.3	3	0.7692307692307693	10	0.38461538461538464	0.6153846153846154	11	8	3	4	0	0.23076923076923078	13	3	15	0.5714285714285714	1.0	0.7917221917865497	0.8907477855746705	0.5151512665630645	0.8610393269074788	0.33795898390698165	0.94143239280972	0.8611224786564046	0.9031907071402364	0.13636363636363635	0.18181818181818182	0.0	0.03705377153185803	0.03705377153185803
3172	0.046990086331003746	0.0276489630655145	0.025469416827329328	0.7644274380315667	-1	0.25	1	0.3	3	0.7692307692307693	10	0.3125	0.6923076923076923	12	9	2	3	0	0.3333333333333333	12	4	15	0.6	0.6666666666666666	0.8080280783418772	0.9023751322994878	0.47085584226633054	0.8719145955474121	0.6118460190297903	0.9271405856807334	0.8505195379804205	0.902778783608086	0.3333333333333333	0.16666666666666666	0.0	0.025469416827329328	0.025469416827329328
3059	0.05518294357433059	0.029645866343797355	0.029283441922498512	0.7080471391443584	-1	0	0	0.2	2	0.8461538461538461	11	0.5357142857142857	0.7692307692307693	11	10	3	2	0	0.14285714285714285	14	2	15	0.2222222222222222	0	0.8080280783418772	0.8569223543853012	0.47085584226633054	0.8481431112197525	0.5823103020276352	0.9239356251363687	0.8392581971332621	0.8810464939622786	0.5909090909090909	0.18181818181818182	0.0	0.029283441922498512	0.029283441922498512
4324	0.04887542600945605	0.021890546159484655	0.014142315701575321	0.7427779050384902	-1	0	0	0.1	1	1.0	13	0.3125	0.8461538461538461	12	11	2	2	0	0.3333333333333333	12	4	15	0.2857142857142857	0	0.835729907671837	0.8857809770112262	0.47085584226633054	0.8789278880296695	0.6118460190297903	0.9536830206075999	0.9237690886690216	0.9130796052060391	0.5833333333333334	0.16666666666666666	0.0	0.014142315701575321	0.014142315701575321
1740	0.06741910338957388	0.0094103725662479	0.006193986238213177	0.6780238609613292	-1	0	0	0.1	1	1.0	13	1.0	0.9230769230769231	13	12	1	3	0	0.06666666666666667	15	1	15	0.6	0	0.7534272390597392	0.8542874955210913	0.5151512665630645	0.840855952372956	0.4061776242089413	0.9400990771569436	0.9255373213786007	0.8871724404413983	0.15384615384615385	0	0.0	0.006193986238213177	0.006193986238213177
3563	0.05645182694310077	0.03426626679829856	0.03412778282721694	0.7035598080677592	-1	0	0	0.2	2	0.8461538461538461	11	0.5357142857142857	0.7692307692307693	12	10	2	3	0	0.14285714285714285	14	2	15	0.5	0	0.8080280783418772	0.875624851851344	0.5151512665630645	0.8520044321692767	0.2886928213124018	0.9229527224349521	0.888321256499383	0.887127967023157	0.16666666666666666	0.16666666666666666	0.0	0.03412778282721694	0.03412778282721694
4261	0.06378506072875034	0.012253629725861328	0.010373006002494684	0.7205316605903676	-1	0	0	0.2	2	0.8461538461538461	11	0.5357142857142857	0.7692307692307693	11	10	3	3	0	0.14285714285714285	14	2	15	0.3333333333333333	0	0.799599089441343	0.8915769917116971	0.5151512665630645	0.8565049855715129	0.23942665871782193	0.9233732809696171	0.9146805799431221	0.8935505822435046	0.18181818181818182	0.18181818181818182	0.0	0.010373006002494684	0.010373006002494684
914	0.09132579083860434	0.013070274883594767	0.008818634076830516	0.7344621130868485	-1	0	0	0.1	1	1.0	13	1.0	1.0	14	13	0	1	0	0.06666666666666667	15	1	15	0.3333333333333333	0	0.36388585385362093	0.916500767701908	0.5093422043236722	0.9210001806572327	0.6434641476709466	0.9039317774295218	0.8698803266476618	0.9140781946745269	1.0	0.21428571428571427	0.0	0.008818634076830516	0.008818634076830516
1572	0.033844698043028545	0.007015006786773114	-0.0033328251365201305	0.9617398600480943	-1	0	0	0.1	1	1.0	13	0.3	0.7692307692307693	11	10	3	4	0	0.5	5	10	15	0.4444444444444444	0.15384615384615385	0.8080280783418772	0.8549120803851309	0.42818012309729037	0.814216488680423	0.28565372638349384	0.9448416905857602	0.9255373213786007	0.883983329197809	0.13636363636363635	0.09090909090909091	0.0	-0.000333282513652013	-0.000333282513652013
4121	0.03304707935724525	0.003196283667203736	-0.0016945517509139008	0.5893742044121525	-1	0	0	0.2	2	0.8461538461538461	11	0.2727272727272727	0.7692307692307693	12	10	2	3	0	0.45454545454545453	11	5	15	0.5	0	0.8218789930068571	0.8800795304819287	0.49300355441469745	0.8674973646563697	0.4339628114123644	0.9419488341440745	0.888321256499383	0.901996419619881	0.16666666666666666	0.16666666666666666	0.0	-0.00016945517509139009	-0.00016945517509139009
4636	0.06597535802137781	0.03744901699879427	0.03732036313138417	0.6793442865604219	-1	0	0	0.2	2	0.8461538461538461	11	0.5357142857142857	0.6923076923076923	9	9	5	3	0	0.14285714285714285	14	2	15	0.21428571428571427	0	0.8080280783418772	0.9107469591917492	0.5151512665630645	0.8610078831708576	0.33795898390698165	0.9147807147001698	0.8392581971332621	0.8978270866648911	0.2222222222222222	0.2222222222222222	0.0	0.03732036313138417	0.03732036313138417
3684	0.06182302511550356	0.024112197075476068	0.004049634265967629	0.7180922055501763	-1	0	0	0.1	1	1.0	13	1.0	0.8461538461538461	11	11	3	3	0	0.06666666666666667	15	1	15	0.3	0	0.8080280783418772	0.8939599710651158	0.5151512665630645	0.8523262845732955	0.5299666389177472	0.9119816128744254	0.8392581971332621	0.8883794921668414	0.18181818181818182	0.2727272727272727	0.0	0.004049634265967629	0.004049634265967629
1436	0.0349456153801017	0.0038472116059439132	-0.003760935033327132	0.9720489956606344	-1	0	0	0.2	2	0.8461538461538461	11	0.3409090909090909	0.6153846153846154	10	8	4	4	0	0.36363636363636365	4	11	15	0.4	0.15384615384615385	0.7807276587008082	0.8595717951487172	0.5619760225032265	0.8197737515833718	0.23680565133413248	0.9271198392690456	0.906958564822447	0.876165237775003	0.15000000000000002	0.1	0.0	-0.00037609350333271316	-0.00037609350333271316
1016	0.04631518116959007	0.01193081484924506	0.011889077348033156	0.6217646864473149	-1	0	0	0.2	2	0.8461538461538461	11	0.2727272727272727	0.8461538461538461	13	11	1	1	0	0.45454545454545453	11	5	15	0.25	0.5	0.5818621433833371	0.9427840238702371	0.42392767277143173	0.8941830003739486	0.6103159041347122	0.9009576083143419	0.8434476044537146	0.9153956888388619	1.0	0	0.0	0.011889077348033156	0.011889077348033156
2160	0.007348294413750847	0.0006414499496126211	-0.00029613928369429836	0.944658194052093	-1	0	0	0.25	1	1.0	4	1.0	1.0	4	4	1	3	0	0.16666666666666666	6	1	6	0.5	0	0.6949269941997182	0.9282259758602526	0.6446052414931407	0.8710969845033611	0.4163819943275865	0.9636537305957619	0.7864784667111903	0.9297395441880298	0.25	0.25	0.0	-2.9613928369429836e-05	-2.9613928369429836e-05
4743	0.06327555748616953	0.03834828806572087	0.038088855146818056	0.6941575609823258	-1	0.25	1	0.3	3	0.7692307692307693	10	0.38461538461538464	0.6153846153846154	11	8	3	4	0	0.23076923076923078	13	3	15	0.5714285714285714	1.0	0.7917221917865497	0.8907477855746705	0.5151512665630645	0.8610393269074788	0.33795898390698165	0.94143239280972	0.8611224786564046	0.9031907071402364	0.18181818181818182	0.18181818181818182	0.0	0.038088855146818056	0.038088855146818056
2587	0.06182031493675932	0.010463338511028647	0.0018395335625029819	0.8727992034298042	-1	0	0	0.2	2	0.9230769230769231	12	0.38461538461538464	0.7692307692307693	12	10	2	4	0	0.23076923076923078	13	3	15	0.6666666666666666	0.14285714285714285	0.7807276587008082	0.874887579678555	0.536444937844349	0.8820969442998324	0.41410618781982544	0.9472027839949879	0.8924109399744297	0.9073297871849838	0.20833333333333331	0.16666666666666666	0.0	0.0018395335625029819	0.0018395335625029819
540	0.0429299037926368	0.0025860110376786987	0.002258174687392107	0.904474648225482	-1	0	0	0.3	3	0.6923076923076923	9	0.3409090909090909	0.6153846153846154	10	8	4	0	0	0.36363636363636365	4	11	15	0.0	0.16666666666666666	0.2595957484036141	0.921205064414865	0.650626419533019	0.9054338330995739	0.2937726650905915	0.894126006829611	0.8833449210052465	0.9075305140234016	0	0	0.0	0.002258174687392107	0.002258174687392107
1317	0.05800806888050733	0.013300534333524558	-0.01028775843250363	0.7370253636852468	-1	0	0	0.1	1	1.0	13	1.0	1.0	14	13	0	1	0	0.06666666666666667	15	1	15	0.3333333333333333	0	0.7375987793863301	0.8416266998499706	0.37803886927268715	0.8042247584824802	0.4294276138499399	0.9180698235146411	0.8545790392220702	0.8621464282517437	1.0	0	0.0	-0.001028775843250363	-0.001028775843250363
436	0.04142379154411382	0.003385655487167453	0.0029204129813983183	0.9489146553783369	-1	0	0	0.3	3	0.6923076923076923	9	0.3333333333333333	0.6153846153846154	11	8	3	2	0	0.5555555555555556	5	9	15	0.2857142857142857	0.46153846153846156	0.23208995820176948	0.9754794584067353	0.7680327197357463	0.9066499623677376	0.45664678645344114	0.8344257755936704	0.9330785830544777	0.9258563109963841	0.5454545454545454	0.18181818181818182	0.0	0.0029204129813983183	0.0029204129813983183
1765	0.062156327533981655	0.0136979551399026	0.006897461893150991	0.7752582663967936	-1	0	0	0.1	1	1.0	13	1.0	0.8461538461538461	12	11	2	5	0	0.06666666666666667	15	1	15	0.7142857142857143	0	0.8080280783418772	0.9448323006992699	0.5151512665630645	0.9070824529478276	0.47946487957068873	0.961898117239127	0.9292707402633349	0.9417282042613803	0.08333333333333333	0	0.0	0.006897461893150991	0.006897461893150991
731	0.07227982969715512	0.0038553687323217016	0.002265379218486327	0.8632393599460244	-1	0	0	0.1	1	1.0	13	0.375	0.8461538461538461	12	11	2	4	0	0.625	5	8	15	0.5714285714285714	0.46153846153846156	0.496333570688045	0.9355948601184797	0.7179382986601255	0.7997479391753688	0.21408355417025215	0.9192448451634578	0.9149660236951513	0.8969956550189689	0.20833333333333331	0.16666666666666666	0.0	0.002265379218486327	0.002265379218486327
1153	0.06810938252950036	0.014344459644562012	0.013770073299254787	0.7161976692314158	-1	0	0	0.1	1	1.0	13	1.0	0.9230769230769231	13	12	1	3	0	0.06666666666666667	15	1	15	0.6	0	0.7534272390597392	0.9208009030869932	0.5253059701988818	0.8550057059216161	0.44961737370078214	0.9330528632009544	0.9041760386784613	0.9078295518523708	0.15384615384615385	0	0.0	0.013770073299254787	0.013770073299254787
597	0.038886452546016345	0.011984270941071616	0.011090184016130765	0.7290926964213509	-1	0	0	0.2	2	0.8333333333333334	10	0.3888888888888889	0.8333333333333334	12	10	1	2	0	0.25	12	3	14	0.5	0	0.732309536205842	0.7107460470856372	0.5713045685928642	0.8637536763811434	0.29494370568802214	0.8664593266728953	0.8498400846417792	0.823263170931146	0.5416666666666666	0.08333333333333333	0.0	0.011090184016130765	0.011090184016130765
930	0.02542440014487182	0.0014964123828150233	-0.0010580561093179106	0.9878662780903816	-1	0	0	0.3333333333333333	2	0.8571428571428571	6	0.5625	0.8571428571428571	8	6	0	1	0	0.25	2	8	9	0.5	0	0.681950909655085	0.8987318513537642	0.5253059701988818	0.8526388507344979	0.3960833648202276	0.7544267061287747	0.8631959404680897	0.8438303282689225	1.0	0.125	0.0	-0.00010580561093179106	-0.00010580561093179106
4343	0.054690820622637124	0.03577066368906426	0.03552955910423038	0.7098135980913947	-1	0	0	0.2	2	0.8461538461538461	11	0.5357142857142857	0.7692307692307693	12	10	2	3	0	0.14285714285714285	14	2	15	0.5	0	0.8080280783418772	0.875624851851344	0.5151512665630645	0.8520044321692767	0.2886928213124018	0.9465721574584456	0.9237690886690216	0.899545672306812	0.16666666666666666	0.16666666666666666	0.0	0.03552955910423038	0.03552955910423038
1742	0.06314488974281128	0.020850083006654814	0.01668802056723794	0.726389775933526	-1	0	0	0.1	1	1.0	13	1.0	0.8461538461538461	12	11	2	1	0	0.06666666666666667	15	1	15	0.14285714285714285	0	0.6996186880699347	0.8245580714435636	0.37550763247868957	0.7865605932233534	0.5736823951733865	0.8952434264198472	0.857532044169698	0.8410111533604707	1.0	0.16666666666666666	0.0	0.01668802056723794	0.01668802056723794
3935	0.046059962378231935	0.014502672470893086	0.012197713703749615	0.5985507282755743	-1	0	0	0.3	3	0.8461538461538461	11	0.5357142857142857	0.6923076923076923	10	9	4	4	0	0.14285714285714285	14	2	15	0.36363636363636365	0.3076923076923077	0.8080280783418772	0.8896038887237286	0.5151512665630645	0.8600539858510976	0.2886928213124018	0.9155251732397283	0.888067947329312	0.8904319986745195	0.15000000000000002	0.2	0.0	0.012197713703749615	0.012197713703749615
4039	0.05656955573413239	0.03611006868450582	0.035777346710626205	0.7248059448950068	-1	0	0	0.2	2	0.8461538461538461	11	0.5357142857142857	0.7692307692307693	12	10	2	3	0	0.14285714285714285	14	2	15	0.5	0	0.8080280783418772	0.875624851851344	0.5151512665630645	0.8520044321692767	0.2886928213124018	0.9229527224349521	0.888321256499383	0.887127967023157	0.25	0.16666666666666666	0.0	0.035777346710626205	0.035777346710626205
3413	0.05273268883762559	0.029177330395724482	0.028606760461209416	0.7068160053689713	-1	0	0	0.2	2	0.8461538461538461	11	0.5357142857142857	0.8461538461538461	11	11	3	1	0	0.14285714285714285	14	2	15	0.1	0	0.8749738620126857	0.9221883266760903	0.47085584226633054	0.8607503188725415	0.6937253991418334	0.9343330111114645	0.8392581971332621	0.9102270322043885	1.0	0.18181818181818182	0.0	0.028606760461209416	0.028606760461209416
384	0.03799101435127197	0.0043357496848868415	0.004129333014808757	0.9615751162629144	-1	0	0	0.5	5	0.5384615384615384	7	0.4166666666666667	0.5384615384615384	11	7	3	2	0	1.0	6	6	15	0.3333333333333333	0.4	0.18119127489745462	0.9698013822641715	0.6955707851376232	0.8969903441020559	0.4227657927333248	0.8772314624497937	0.9330785830544777	0.9264455416915205	0.5909090909090909	0.2727272727272727	0.0	0.004129333014808757	0.004129333014808757
2218	0.04323724046592163	0.01864419268285288	0.01772624678793658	0.741032480533157	-1	0	0	0.2	2	0.8461538461538461	11	0.3409090909090909	0.7692307692307693	12	10	2	2	0	0.36363636363636365	11	4	15	0.3333333333333333	0	0.835729907671837	0.8846441161681965	0.47085584226633054	0.8698958135191179	0.6118460190297903	0.9534732549167328	0.8893808231461565	0.9104461905840524	0.5833333333333334	0.16666666666666666	0.0	0.01772624678793658	0.01772624678793658
259	0.01201833772189951	0.0015788896992156968	0.0005975847362889367	0.9383924064961926	-1	0	0	0.375	3	0.7	7	0.34285714285714286	0.4	4	4	7	4	0	0.7142857142857143	7	5	12	0.2222222222222222	0	0.7506626085346343	0.609440630398279	0.10947462649852917	0.9233686654684592	0.6769179803579985	0.5676098348594152	0.9460702952706791	0.7443489783312767	0.25	0.25	0.0	0.0005975847362889367	0.0005975847362889367
4247	0.04948310255734315	0.007200329223869946	-0.00012394080930127826	0.6857891115119039	-1	0	0	0.2	2	0.8461538461538461	11	0.3	0.7692307692307693	12	10	2	2	0	0.5	10	5	15	0.3333333333333333	0	0.8553518848422612	0.8862224534157473	0.47085584226633054	0.8672912270931797	0.6736380828375921	0.9377442221059357	0.8455404360395922	0.9015046164054219	0.625	0.16666666666666666	0.0	-1.2394080930127827e-05	-1.2394080930127827e-05
5049	0.05917386809851854	0.035787192481387585	0.03533682938379686	0.6883947839569351	-1	0.25	1	0.3	3	0.7692307692307693	10	0.38461538461538464	0.6153846153846154	10	8	4	3	0	0.23076923076923078	13	3	15	0.3	1.0	0.8137260497291934	0.901238211220698	0.5620411263345046	0.8739649332189307	0.4059572093052875	0.9343171802298949	0.8505195379804205	0.9061498925390001	0.3	0.3	0.0	0.03533682938379686	0.03533682938379686
2168	0.05377228446603278	0.01737696881800793	0.013428954292929037	0.7289683193766407	-1	0	0	0.2	2	0.8461538461538461	11	0.5357142857142857	0.7692307692307693	12	10	2	3	0	0.14285714285714285	14	2	15	0.5	0	0.8218789930068571	0.9000784898533404	0.5816599516811383	0.858988457378699	0.29241213339578975	0.9154292081229197	0.885854854492672	0.89368417238545	0.25	0.25	0.0	0.013428954292929037	0.013428954292929037
2415	0.05478612276289172	0.02290641754811118	0.018612124594793524	0.7924849774326086	-1	0	0	0.1	1	1.0	13	0.2727272727272727	0.8461538461538461	12	11	2	2	0	0.45454545454545453	11	5	15	0.2857142857142857	0	0.8553518848422612	0.8990729626399951	0.47085584226633054	0.8587342542702374	0.6736380828375921	0.9100172248327945	0.8392581971332621	0.8910853911359932	0.625	0.16666666666666666	0.0	0.018612124594793524	0.018612124594793524
3333	0.05519247244874787	0.02436595114937546	0.022848388298999035	0.705311795924846	-1	0	0	0.2	2	0.8461538461538461	11	0.5357142857142857	0.7692307692307693	12	10	2	3	0	0.14285714285714285	14	2	15	0.5	0	0.8218789930068571	0.9163518787830655	0.49300355441469745	0.8841015961217111	0.3846966488177846	0.9466244659688692	0.8921657809567609	0.9193634732123341	0.3333333333333333	0.3333333333333333	0.0	0.022848388298999035	0.022848388298999035
2197	0.05384134680267282	0.00481085723629345	0.0016039816598510009	0.6181256045159045	-1	0	0	0.3	3	0.6923076923076923	9	0.5769230769230769	0.6153846153846154	11	8	3	4	0	0.15384615384615385	13	2	15	0.5714285714285714	0	0.835729907671837	0.8914276759788243	0.5151512665630645	0.8676434291157559	0.33795898390698165	0.9447920727129501	0.9234090545237454	0.9068006976718935	0.18181818181818182	0.09090909090909091	0.0	0.0016039816598510009	0.0016039816598510009
2090	0.07398588450219155	0.01406734191151724	0.013982041563876528	0.7879190861382164	-1	0	0	0.1	1	1.0	13	1.0	0.8461538461538461	12	11	2	3	0	0.06666666666666667	15	1	15	0.42857142857142855	0	0.732309536205842	0.7665249611552003	0.5151512665630645	0.8537030534938727	0.27011441932896146	0.8168243402348867	0.9064721898900773	0.8149607297168018	0.08333333333333333	0	0.0	0.013982041563876528	0.013982041563876528
772	0.06467839014199035	0.013385461023521943	0.013369065782998808	0.6685759408325642	-1	0	0	0.1	1	1.0	13	0.5357142857142857	0.9230769230769231	13	12	1	2	0	0.14285714285714285	14	2	15	0.4	0	0.7534272390597392	0.92453130620077	0.5253059701988818	0.8720546282001398	0.47946487957068873	0.9425111975899866	0.9041760386784613	0.91737912300062	0.5769230769230769	0	0.0	0.013369065782998808	0.013369065782998808
1920	0.058047440781589826	0.001616320853083031	0.00038709673938797535	0.5278926479368644	-1	0	0	0.1111111111111111	1	1.0	11	0.28888888888888886	0.9090909090909091	10	10	2	4	0	0.5555555555555556	9	5	13	0.5	0	0.6949269941997182	0.9014600213021968	0.7393493791937945	0.8653950406524595	0.40871193173883513	0.9269854264024519	0.9328305573150788	0.9007177067462748	0.1	0	0.0	0.00038709673938797535	0.00038709673938797535
3800	0.051593505826126096	0.011016145321241967	0.006512068456462407	0.6540362477210775	-1	0	0	0.2	2	0.8461538461538461	11	0.5357142857142857	0.7692307692307693	11	10	3	3	0	0.14285714285714285	14	2	15	0.3333333333333333	0	0.8080280783418772	0.8926521674672411	0.5151512665630645	0.8506809495857265	0.5299666389177472	0.9156004456280517	0.8392581971332621	0.889012872458495	0.18181818181818182	0.18181818181818182	0.0	0.006512068456462407	0.006512068456462407
73	0.03816138418772741	0.004416803603936386	-0.004199672587691181	0.9558802057158453	-1	0	0	0.16666666666666666	1	1.0	7	1.0	1.0	8	7	0	1	0	0.1111111111111111	9	1	9	0.3333333333333333	0	0.5146292176824826	0.8629960229902973	0.9131156685284891	0.9363668692718244	0.46267737942378045	0.9470898176997734	0.8941423434614978	0.9221092940384266	1.0	0.125	0.0	-0.0004199672587691181	-0.0004199672587691181
634	0.05549860181361165	0.007207741520968749	0.00500292444727997	0.8101650515574237	-1	0	0	0.2	2	0.8461538461538461	11	0.38461538461538464	0.8461538461538461	13	11	1	2	0	0.23076923076923078	13	3	15	0.5	0	0.7882196262878821	0.8952000752375864	0.6082778534382727	0.929631356604607	0.5133479653575446	0.8358896027170905	0.7576627767227125	0.8926401491275143	0.5384615384615384	0.07692307692307693	0.0	0.00500292444727997	0.00500292444727997
3227	0.054842310313336445	0.03424186835849303	0.0325730782319794	0.7181959352690966	-1	0	0	0.2	2	0.8461538461538461	11	0.5357142857142857	0.8461538461538461	12	11	2	1	0	0.14285714285714285	14	2	15	0.14285714285714285	0	0.8553518848422612	0.8862224534157473	0.47085584226633054	0.8672912270931797	0.6736380828375921	0.9377442221059357	0.8455404360395922	0.9015046164054219	1.0	0.25	0.0	0.0325730782319794	0.0325730782319794
2541	0.060537629556028316	0.018272896903613958	-0.0005896177889176906	0.7283785510466951	-1	0	0	0.1	1	1.0	13	0.2727272727272727	0.8461538461538461	11	11	3	2	0	0.45454545454545453	11	5	15	0.2	0	0.8749738620126857	0.9282637582872543	0.47085584226633054	0.8676055516573781	0.6535507665333509	0.9293765916284359	0.8392581971332621	0.9120672352638205	0.6363636363636364	0.18181818181818182	0.0	-5.8961778891769055e-05	-5.8961778891769055e-05
1678	0.053284990703429826	0.015296119099748727	-0.004493394973134581	0.745480241777805	-1	0	0	0.1	1	1.0	13	0.2727272727272727	0.8461538461538461	12	11	2	2	0	0.45454545454545453	11	5	15	0.2857142857142857	0	0.8749738620126857	0.9024843116894784	0.47085584226633054	0.8589460883052479	0.6736380828375921	0.9128795062619627	0.8392581971332621	0.8935003085431971	0.625	0.08333333333333333	0.0	-0.0004493394973134581	-0.0004493394973134581
2420	0.05293764289830915	0.022248180433193904	0.020865498719581384	0.6976039903480287	-1	0	0	0.2	2	0.8461538461538461	11	0.5357142857142857	0.8461538461538461	13	11	1	1	0	0.14285714285714285	14	2	15	0.25	0	0.835729907671837	0.8881464056552942	0.47085584226633054	0.8703246058786408	0.6937253991418334	0.9515034021826844	0.9234090545237454	0.9103113477806607	1.0	0.23076923076923078	0.0	0.020865498719581384	0.020865498719581384
1481	0.05908141920028777	0.01275743674096868	0.008493866468749552	0.7441066440707752	-1	0	0	0.1	1	1.0	13	0.38461538461538464	0.9230769230769231	13	12	1	2	0	0.23076923076923078	13	3	15	0.4	0	0.8080280783418772	0.8473629428725117	0.4540094920166098	0.841041976651041	0.4061776242089413	0.9352638378866073	0.8806478896955708	0.8825558077371143	0.5384615384615384	0	0.0	0.008493866468749552	0.008493866468749552
3106	0.051793207398087474	0.027220950870242656	0.027092714633364216	0.6905732333677836	-1	0	0	0.2	2	0.8461538461538461	11	0.5357142857142857	0.7692307692307693	12	10	2	3	0	0.14285714285714285	14	2	15	0.5	0	0.8218789930068571	0.905759351342302	0.5816599516811383	0.8477529239620312	0.23942665871782193	0.9285042504549977	0.9235892661048823	0.8985589537045907	0.16666666666666666	0.16666666666666666	0.0	0.027092714633364216	0.027092714633364216
1562	0.04241661968810893	0.007388551201564194	0.007343354643205823	0.7560601166515891	-1	0	0	0.14285714285714285	1	1.0	8	1.0	1.0	9	8	0	1	0	0.1	10	1	10	0.3333333333333333	0	0.7428880225668182	0.7181718967364495	0.3399132704902141	0.8147319753596246	0.3960833648202276	0.8523393058170767	0.8806478896955708	0.8005674930756939	1.0	0	0.0	0.007343354643205823	0.007343354643205823
1383	0.06815620589045115	0.02240817610417169	-0.015002076593538957	0.6703950285308897	-1	0	0	0.1	1	1.0	13	1.0	0.7692307692307693	11	10	3	5	0	0.06666666666666667	15	1	15	0.5555555555555556	0	0.7534272390597392	0.7599089690381554	0.5151512665630645	0.873469156157018	0.2826092533466682	0.8079812941855375	0.9255373213786007	0.8186217905510108	0.09090909090909091	0	0.0	-0.0015002076593538956	-0.0015002076593538956
701	0.057382361306213915	0.011005945103277398	-0.010526647732952695	0.8316558577611018	-1	0	0	0.2	2	0.9230769230769231	12	0.4166666666666667	0.8461538461538461	13	11	1	0	0	0.25	3	12	15	0.0	0	0.5662507527652023	0.8707094722475351	0.5833172329325003	0.8985042888128547	0.664764644413352	0.8870161485724046	0.8359957542419855	0.8858997675556044	0	0	0.0	-0.0010526647732952694	-0.0010526647732952694
4056	0.057652467006920054	0.03501207250403478	0.034781596559260615	0.692284161889446	-1	0	0	0.2	2	0.8461538461538461	11	0.5357142857142857	0.7692307692307693	12	10	2	3	0	0.14285714285714285	14	2	15	0.5	0	0.8080280783418772	0.875624851851344	0.5151512665630645	0.8520044321692767	0.2886928213124018	0.9229527224349521	0.888321256499383	0.887127967023157	0.16666666666666666	0.16666666666666666	0.0	0.034781596559260615	0.034781596559260615
1133	0.021521494587970903	0.0009792458950203793	-0.0007251632764688301	0.9426333809893706	-1	0.25	1	0.5	5	0.46153846153846156	6	0.625	0.38461538461538464	10	5	4	4	0	0.375	3	8	15	0.5714285714285714	0	0.6735816073122303	0.9559399140534574	0.5262034264700292	0.9286132614798452	0.45664678645344114	0.9196203474443517	0.8619849138429133	0.936630545439384	0.1	0.1	0.0	-7.251632764688301e-05	-7.251632764688301e-05
529	0.008307575498821596	0.0006823789827052241	-0.0005149926640093461	0.9757311194030703	-1	0	0	0.5	4	0.6	6	0.2857142857142857	0.5	9	5	2	2	0	0.8571428571428571	6	7	12	0.5	0.4	0.37893278104388595	0.8494277669850047	0.4473390873020639	0.9379510598196479	0.6681566866717097	0.9511059494477471	0.920227751044245	0.9221043311751886	0.6111111111111112	0.1111111111111111	0.0	-5.149926640093461e-05	-5.149926640093461e-05
4719	0.06204889983005231	0.02545612702290869	0.025454847168861157	0.7230357434389645	-1	0	0	0.2	2	0.8461538461538461	11	0.5357142857142857	0.7692307692307693	12	10	2	3	0	0.14285714285714285	14	2	15	0.5	0	0.795973129278011	0.9059633407777878	0.49300355441469745	0.8881794550849256	0.40746517634111923	0.9408838625577969	0.888321256499383	0.9143780793412324	0.16666666666666666	0.16666666666666666	0.0	0.025454847168861157	0.025454847168861157
4748	0.06648759272123385	0.036633254568869934	0.03650169572610365	0.7051484195759232	-1	0	0	0.2	2	0.8461538461538461	11	0.5357142857142857	0.7692307692307693	10	10	4	3	0	0.14285714285714285	14	2	15	0.25	0	0.8059881708352699	0.9219109433579268	0.47085584226633054	0.8892899615025229	0.5838404169227134	0.9162964096869859	0.8392581971332621	0.910116251475955	0.1	0.2	0.0	0.03650169572610365	0.03650169572610365
4515	0.06629916932309572	0.03462982908545401	0.03440001769570936	0.6894533674056929	-1	0	0	0.2	2	0.8461538461538461	11	0.5357142857142857	0.6923076923076923	9	9	5	3	0	0.14285714285714285	14	2	15	0.21428571428571427	0	0.8080280783418772	0.9107469591917492	0.5151512665630645	0.8610078831708576	0.33795898390698165	0.9147807147001698	0.8392581971332621	0.8978270866648911	0.2222222222222222	0.2222222222222222	0.0	0.03440001769570936	0.03440001769570936
3621	0.04435289408495469	0.003973122162745918	0.003972944716555394	0.8483167951129086	-1	0	0	0.2	2	0.8461538461538461	11	0.38461538461538464	0.7692307692307693	11	10	3	4	0	0.23076923076923078	13	3	15	0.4444444444444444	0	0.7534272390597392	0.8882599458103997	0.4607402950593967	0.9195230596934921	0.7871940575815437	0.958840867437784	0.9255373213786007	0.9277357661953519	0.3181818181818182	0.2727272727272727	0.0	0.003972944716555394	0.003972944716555394
1924	0.04650236479340967	0.022861017273132424	0.02172712436364215	0.7278796349393699	-1	0	0	0.2	2	0.8461538461538461	11	0.3409090909090909	0.7692307692307693	12	10	2	2	0	0.36363636363636365	11	4	15	0.3333333333333333	0	0.835729907671837	0.8846441161681965	0.47085584226633054	0.8698958135191179	0.6118460190297903	0.9534732549167328	0.8893808231461565	0.9104461905840524	0.5833333333333334	0.16666666666666666	0.0	0.02172712436364215	0.02172712436364215
1185	0.06248273047125768	0.008324518416831926	-0.0055888238538167505	0.8207382244154549	-1	0	0	0.1	1	1.0	13	0.3125	0.9230769230769231	13	12	1	2	0	0.3333333333333333	12	4	15	0.4	0	0.7889188543233742	0.9313465662814138	0.7393493791937945	0.8876082169546058	0.40944274109229967	0.9436941741911203	0.9255373213786007	0.9239805192818448	0.5384615384615384	0	0.0	-0.000558882385381675	-0.000558882385381675
2074	0.06027893950254815	0.015717978273537988	0.015584236859620767	0.7281435014781326	-1	0	0	0.1	1	1.0	13	1.0	0.9230769230769231	13	12	1	3	0	0.06666666666666667	15	1	15	0.6	0	0.7917221917865497	0.9123051323332478	0.47085584226633054	0.8838135450658934	0.5887857169218289	0.9244140806514788	0.9177111724610126	0.9081859399982907	0.07692307692307693	0.15384615384615385	0.0	0.015584236859620767	0.015584236859620767
1100	0.05404678778353194	0.002836444449172394	0.0017362246347744537	0.8889599944720521	-1	0	0	0.1	1	1.0	13	0.23809523809523808	0.7692307692307693	11	10	3	4	0	0.7777777777777778	7	9	15	0.4444444444444444	0	0.7534272390597392	0.9109288879662857	0.5151512665630645	0.9027272813851014	0.19100204932159676	0.9563464287642228	0.9255373213786007	0.9273440222669416	0.13636363636363635	0.09090909090909091	0.0	0.0017362246347744537	0.0017362246347744537
3332	0.05737808227966105	0.025275607613834575	0.014736448808333283	0.729749163293349	-1	0	0	0.1	1	1.0	13	1.0	0.8461538461538461	11	11	3	4	0	0.06666666666666667	15	1	15	0.4	0	0.835729907671837	0.9060958613782326	0.5577386091256334	0.8383808041728406	0.5887857169218289	0.8936459168714195	0.8392581971332621	0.8822465595468234	0.13636363636363635	0.18181818181818182	0.0	0.014736448808333283	0.014736448808333283
1497	0.04877873805889151	0.005029387126193405	-0.002275019706380608	0.815022840185188	-1	0	0	0.14285714285714285	1	1.0	8	1.0	1.0	9	8	0	1	0	0.1	10	1	10	0.3333333333333333	0	0.7428880225668182	0.8721714502447533	0.41616446805516016	0.8416636665192235	0.3960833648202276	0.922448207408445	0.8806478896955708	0.8831234539749844	1.0	0.1111111111111111	0.0	-0.00022750197063806083	-0.00022750197063806083
1793	0.04650536609187442	0.01136248304021091	0.006864097471619883	0.7468873027175411	-1	0	0	0.125	1	1.0	9	1.0	0.8888888888888888	8	8	2	4	0	0.09090909090909091	11	1	11	0.5	0	0.732309536205842	0.7853790934106808	0.4845803792898371	0.8599294901226198	0.3102841186268249	0.7952019550247356	0.8834062191990754	0.816006691856955	0.125	0	0.0	0.006864097471619883	0.006864097471619883
2788	0.052838195985093955	0.02653387296582724	0.0263821512367067	0.6966477129331177	-1	0	0	0.2	2	0.8461538461538461	11	0.5357142857142857	0.7692307692307693	12	10	2	3	0	0.14285714285714285	14	2	15	0.5	0	0.8218789930068571	0.905759351342302	0.5816599516811383	0.8477529239620312	0.23942665871782193	0.9285042504549977	0.9235892661048823	0.8985589537045907	0.16666666666666666	0.16666666666666666	0.0	0.0263821512367067	0.0263821512367067
2273	0.07023479877238782	0.011762990864796465	0.011607374182583055	0.6752080855938394	-1	0	0	0.1	1	1.0	13	1.0	1.0	13	13	1	1	0	0.06666666666666667	15	1	15	0.16666666666666666	0	0.732309536205842	0.8445636758536057	0.4540094920166098	0.8516781587600524	0.33795898390698165	0.9052572434954147	0.8806478896955708	0.8697957424103688	1.0	0	0.0	0.011607374182583055	0.011607374182583055
4851	0.06095032683463586	0.034224722835303166	0.03351965130562337	0.7006405922421316	-1	0	0	0.2	2	0.8461538461538461	11	0.5357142857142857	0.7692307692307693	11	10	3	3	0	0.14285714285714285	14	2	15	0.3333333333333333	0	0.8080280783418772	0.8912076608199404	0.5151512665630645	0.8547919041295864	0.23942665871782193	0.9233732809696171	0.9237690886690216	0.8929885730480426	0.09090909090909091	0.36363636363636365	0.0	0.03351965130562337	0.03351965130562337
2808	0.05510338419563139	0.028455252184040627	0.027671730446436334	0.7316382179868164	-1	0	0	0.2	2	0.8461538461538461	11	0.5357142857142857	0.7692307692307693	12	10	2	3	0	0.14285714285714285	14	2	15	0.5	0	0.8218789930068571	0.8766947119413783	0.5816599516811383	0.8514752440796182	0.2886928213124018	0.9207409113795896	0.888067947329312	0.8862897417021214	0.16666666666666666	0.16666666666666666	0.0	0.027671730446436334	0.027671730446436334
2300	0.0369684275909499	0.008856175859758085	-0.008841759797617093	0.9046739864751957	-1	0	0	0.2	2	0.8461538461538461	11	0.5769230769230769	0.6923076923076923	11	9	3	2	0	0.15384615384615385	2	13	15	0.25	0	0.8080280783418772	0.7876870052693354	0.5151512665630645	0.869719033798631	0.48667740090411665	0.9575034362245691	0.9237690886690216	0.8916918986596029	0.6363636363636364	0.09090909090909091	0.0	-0.0008841759797617093	-0.0008841759797617093
4765	0.061776036066882714	0.0247494223218545	-0.024020188324663086	0.724979190340043	-1	0	0	0.1	1	1.0	13	1.0	0.9230769230769231	13	12	1	3	0	0.06666666666666667	15	1	15	0.6	0	0.8749738620126857	0.8927677636947895	0.47085584226633054	0.857785404369571	0.6937253991418334	0.9294380300378119	0.8392581971332621	0.8970447873028239	0.23076923076923078	0.15384615384615385	0.0	-0.0024020188324663087	-0.0024020188324663087
4938	0.05750866115863513	0.022860429390042215	0.012750394219164303	0.7338755392581506	-1	0	0	0.2	2	0.8461538461538461	11	0.5357142857142857	0.6923076923076923	11	9	3	3	0	0.14285714285714285	14	2	15	0.375	0	0.7879979952273594	0.9024833105880643	0.5151512665630645	0.8954616579323214	0.33795898390698165	0.938798296115899	0.9237690886690216	0.9143370812921724	0.18181818181818182	0.18181818181818182	0.0	0.012750394219164303	0.012750394219164303
3592	0.02903195050080511	0.0048310288220381	-0.0032158697153549915	0.926485835793638	-1	0.25	1	0.4	4	0.6153846153846154	8	0.375	0.6153846153846154	12	8	2	2	0	0.4	10	4	15	0.5	0.4	0.6996870184595262	0.9134126782427631	0.4599037803397367	0.9125826085624592	0.6937253991418334	0.938468597513955	0.8611224786564046	0.9224020483938065	0.5833333333333334	0.25	0.0	-0.00032158697153549914	-0.00032158697153549914
4117	0.05640307472168755	0.03529948228631431	0.03503897634193555	0.7213916228732691	-1	0	0	0.2	2	0.8461538461538461	11	0.5357142857142857	0.7692307692307693	12	10	2	3	0	0.14285714285714285	14	2	15	0.5	0	0.8080280783418772	0.875624851851344	0.5151512665630645	0.8520044321692767	0.2886928213124018	0.9465721574584456	0.9237690886690216	0.899545672306812	0.16666666666666666	0.16666666666666666	0.0	0.03503897634193555	0.03503897634193555
4205	0.053315473446558584	0.026211908920583785	0.025341822165316333	0.7206210592437077	-1	0	0	0.2	2	0.8461538461538461	11	0.5357142857142857	0.7692307692307693	11	10	3	3	0	0.14285714285714285	14	2	15	0.3333333333333333	0	0.8080280783418772	0.9160598871515504	0.47085584226633054	0.8829958386084624	0.5019610368106703	0.9185028421901155	0.8392581971332621	0.9070179120011125	0.18181818181818182	0.2727272727272727	0.0	0.025341822165316333	0.025341822165316333
1264	0.053977293794559664	0.02637084507782106	-0.0031769316408470547	0.7028906722626105	-1	0	0	0.1	1	1.0	13	0.3125	0.8461538461538461	12	11	2	2	0	0.3333333333333333	12	4	15	0.2857142857142857	0	0.8307594507185649	0.9521622163450012	0.47085584226633054	0.8520670277631962	0.6118460190297903	0.9279860705255452	0.8577289438178698	0.9192841941681452	0.5833333333333334	0.16666666666666666	0.0	-0.0003176931640847055	-0.0003176931640847055
1819	0.0015060308766282281	0.0005554260380585257	3.867945024238154e-06	0.9772771897525476	-1	0	0	0.3333333333333333	1	1.0	2	1.0	1.0	2	2	1	3	0	0.25	4	1	4	0.5	0	0.7832379709675512	0.8127702826188634	0.2896782718998171	0.8379851254676863	0.6689794919534908	0.9647772505247753	0.9307667675880898	0.8947817590877607	0.5	0	0.0	3.867945024238154e-06	3.867945024238154e-06
266	None	None	None	None	None	0.6666666666666666	2	0.625	5	0.4	4	0.5	0.2	7	2	4	2	0	0.6666666666666666	4	6	12	0.2857142857142857	0.6666666666666666	0.6603725930991863	0.8508873883744053	0.49617097890665995	0.8915773248348957	0.1	0.8222706390142842	0.9162451391573989	0.8573493505304283	0.5714285714285714	0	0.0	None	None
1235	0.06769366020082146	0.00982687432646468	0.009288738710690855	0.7376627766078954	-1	0	0	0.1	1	1.0	13	0.38461538461538464	0.9230769230769231	13	12	1	2	0	0.23076923076923078	13	3	15	0.4	0	0.7534272390597392	0.9269745084257175	0.5253059701988818	0.8742069261924441	0.47946487957068873	0.9352617464999381	0.8631959404680897	0.9155544963299427	0.5769230769230769	0	0.0	0.009288738710690855	0.009288738710690855
3095	0.054104470415674136	0.028370656985133115	0.027233741750816245	0.7136889393045642	-1	0	0	0.2	2	0.8461538461538461	11	0.5357142857142857	0.8461538461538461	13	11	1	1	0	0.14285714285714285	14	2	15	0.25	0	0.835729907671837	0.8789551331447989	0.47085584226633054	0.8625403956565023	0.6535507665333509	0.9488564516990504	0.8516205563342375	0.9043552871552719	1.0	0.23076923076923078	0.0	0.027233741750816245	0.027233741750816245
3733	0.05244524765034868	0.008694102593338198	-0.008633075410051493	0.7312236465869926	-1	0	0	0.2	2	0.8461538461538461	11	0.2777777777777778	0.7692307692307693	11	10	3	2	0	0.6666666666666666	9	6	15	0.2222222222222222	0	0.8749738620126857	0.8945976445385204	0.47085584226633054	0.876605161796302	0.6937253991418334	0.9289199319865854	0.8392581971332621	0.9023098598871278	0.6818181818181819	0.18181818181818182	0.0	-0.0008633075410051493	-0.0008633075410051493
4986	0.060297249971237005	0.03840731472596368	0.038301009573831576	0.6787928356332522	-1	0.25	1	0.3	3	0.7692307692307693	10	0.38461538461538464	0.6153846153846154	10	8	4	4	0	0.23076923076923078	13	3	15	0.4	1.0	0.7898600935069545	0.8990165693496529	0.5620411263345046	0.8696424738048458	0.4059572093052875	0.9425354250759849	0.8505195379804205	0.9083664481688956	0.2	0.2	0.0	0.038301009573831576	0.038301009573831576
535	0.0646744905788621	0.006703795900075185	0.005840614208212081	0.7185086671327771	-1	0	0	0.2222222222222222	2	0.8181818181818182	9	0.5416666666666666	0.7272727272727273	9	8	3	2	0	0.16666666666666666	12	2	13	0.2222222222222222	0	0.6876389042896736	0.8657361082589389	0.411101994467165	0.9008969077569168	0.635432182441713	0.866172805413469	0.8307993538956803	0.8786292088205025	0.5555555555555556	0.2222222222222222	0.0	0.005840614208212081	0.005840614208212081
1146	0.04315393465903646	0.007214656104932769	0.0039325316296286725	0.7835250716874416	-1	0	0	0.2	2	0.8461538461538461	11	0.2727272727272727	0.8461538461538461	13	11	1	1	0	0.45454545454545453	11	5	15	0.25	0.5	0.636426749339697	0.9540907706421538	0.47085584226633054	0.9036974002382224	0.6103159041347122	0.903456399771789	0.845239605133644	0.9243594392496368	1.0	0	0.0	0.0039325316296286725	0.0039325316296286725
2022	0.0706379501719073	0.021353577269231042	0.01935772520907738	0.6956235044954915	-1	0	0	0.1	1	1.0	13	1.0	0.9230769230769231	13	12	1	3	0	0.06666666666666667	15	1	15	0.6	0	0.732309536205842	0.8487577288890829	0.4540094920166098	0.8593905464834958	0.4061776242089413	0.8987070194901345	0.8496095074027892	0.8705716560528511	0.07692307692307693	0	0.0	0.01935772520907738	0.01935772520907738
4720	0.05375855738874273	0.011122381369304948	0.004017805729963546	0.7306865894093039	-1	0	0	0.2	2	0.8461538461538461	11	0.5357142857142857	0.7692307692307693	11	10	3	3	0	0.14285714285714285	14	2	15	0.3333333333333333	0	0.8039482633286626	0.9214189721593656	0.47085584226633054	0.8966483161366483	0.5019610368106703	0.9353065982692146	0.8819538893010992	0.9191738917408044	0.18181818181818182	0.18181818181818182	0.0	0.004017805729963546	0.004017805729963546
1628	0.04198451829893472	0.016150002304780767	0.01610696952574173	0.6034682281020605	-1	0	0	0.14285714285714285	1	1.0	8	1.0	1.0	9	8	0	1	0	0.1	10	1	10	0.3333333333333333	0	0.7428880225668182	0.7181718967364495	0.3399132704902141	0.8147319753596246	0.3960833648202276	0.8523393058170767	0.8806478896955708	0.8005674930756939	1.0	0	0.0	0.01610696952574173	0.01610696952574173
2753	0.05643300842622949	0.027089703809300075	0.02708688452467589	0.7192905556986373	-1	0	0	0.2	2	0.8461538461538461	11	0.5357142857142857	0.7692307692307693	12	10	2	3	0	0.14285714285714285	14	2	15	0.5	0	0.8080280783418772	0.8842511577748776	0.5816599516811383	0.8477529239620312	0.23942665871782193	0.9177464523541136	0.9235892661048823	0.8863685518980169	0.16666666666666666	0.16666666666666666	0.0	0.02708688452467589	0.02708688452467589
176	0.08303435653404735	0.006771088582142559	0.00381374552432588	0.6386411992482119	-1	0	0	0.2	2	0.9230769230769231	12	0.5357142857142857	0.9230769230769231	14	12	0	0	0	0.14285714285714285	2	14	15	0.0	0	0.35290131168426914	0.9311316540691479	0.410092740202049	0.8381083270216485	0.7440738381534779	0.8452338989544631	0.8665045472893509	0.8788985445669089	0	0	0.0	0.00381374552432588	0.00381374552432588
2097	0.0664171119361055	0.018255355603651196	0.017443545596560823	0.7003263527544991	-1	0	0	0.1	1	1.0	13	1.0	1.0	13	13	1	1	0	0.06666666666666667	15	1	15	0.16666666666666666	0	0.732309536205842	0.8445636758536057	0.4540094920166098	0.8516781587600524	0.33795898390698165	0.906118411036001	0.8806478896955708	0.8701758666125003	1.0	0	0.0	0.017443545596560823	0.017443545596560823
4243	0.04389663847427348	0.0024158260352890523	-0.002089208642107781	0.7021493942394246	-1	0	0	0.3	3	0.7692307692307693	10	0.5357142857142857	0.6923076923076923	12	9	2	4	0	0.14285714285714285	14	2	15	0.8	0.2857142857142857	0.7782132503871818	0.8810967719954559	0.47085584226633054	0.8800746697022171	0.6736380828375921	0.9631436139405809	0.9199703147718702	0.9183189592691627	0.375	0.16666666666666666	0.0	-0.0002089208642107781	-0.0002089208642107781
1202	0.04710783918402956	0.013177525966551754	0.013159556390717924	0.7338350329561087	-1	0	0	0.2	2	0.8333333333333334	10	0.3888888888888889	0.8333333333333334	12	10	1	2	0	0.25	12	3	14	0.5	0	0.732309536205842	0.7107460470856372	0.600884507522407	0.854370999418519	0.35222117642454165	0.8745181566033225	0.7914631922952934	0.8229711535647942	0.5416666666666666	0.08333333333333333	0.0	0.013159556390717924	0.013159556390717924
1349	0.09520304856882313	0.006923160284474863	0.006347649098473665	0.7022537578642842	-1	0	0	0.1	1	1.0	12	1.0	1.0	13	12	0	1	0	0.07142857142857142	14	1	14	0.3333333333333333	0	0.7428880225668182	0.712115091601809	0.3399132704902141	0.8307011090662751	0.3960833648202276	0.8182062857310844	0.8806478896955708	0.791420360180386	1.0	0	0.0	0.006347649098473665	0.006347649098473665
1296	0.07382059684405327	0.018308441619258473	0.016607960082868755	0.7220666052958667	-1	0	0	0.1	1	1.0	13	1.0	0.8461538461538461	12	11	2	5	0	0.06666666666666667	15	1	15	0.7142857142857143	0	0.8080280783418772	0.9300004031011367	0.5151512665630645	0.8872705934976359	0.4645411266357355	0.937562935356634	0.9255373213786007	0.9207800727578517	0.08333333333333333	0	0.0	0.016607960082868755	0.016607960082868755
1850	0.07045889398804049	0.01400625760724297	0.013056652430425999	0.6563332342559485	-1	0	0	0.1	1	1.0	13	1.0	0.9230769230769231	13	12	1	3	0	0.06666666666666667	15	1	15	0.6	0	0.732309536205842	0.8445636758536057	0.4540094920166098	0.8516781587600524	0.33795898390698165	0.9046759278063996	0.8806478896955708	0.869540362094179	0.15384615384615385	0	0.0	0.013056652430425999	0.013056652430425999
2427	0.042045394294744756	0.007711951104194407	0.00036923602306382776	0.5616369649893789	-1	0	0	0.3	3	0.6923076923076923	9	0.6818181818181818	0.5384615384615384	10	7	4	4	0	0.18181818181818182	2	11	15	0.4444444444444444	0	0.7725747154231445	0.9418133132485368	0.5476752193942908	0.910048220468846	0.3674862073502105	0.9310252953355841	0.9246101028553777	0.9287055763933814	0.2	0.2	0.0	0.00036923602306382776	0.00036923602306382776
2400	0.0494350436082213	0.019420105910594964	0.018287685331558876	0.7033729671840145	-1	0	0	0.2	2	0.8461538461538461	11	0.3409090909090909	0.7692307692307693	12	10	2	2	0	0.36363636363636365	11	4	15	0.3333333333333333	0	0.835729907671837	0.9040708726607003	0.49300355441469745	0.8682201126411172	0.5917587027255491	0.9475868026775606	0.9101366655491996	0.9122260845746865	0.5833333333333334	0.16666666666666666	0.0	0.018287685331558876	0.018287685331558876
1297	0.03702378792261326	0.009318972594458855	0.009218750820202742	0.5953115915110473	-1	0	0	0.2857142857142857	2	0.75	6	0.5555555555555556	0.75	7	6	2	1	0	0.2222222222222222	9	2	10	0.14285714285714285	0	0.6876389042896736	0.8845035881303854	0.411101994467165	0.9229588852693982	0.635432182441713	0.8897231457123617	0.8307993538956803	0.9004573208329923	1.0	0.2857142857142857	0.0	0.009218750820202742	0.009218750820202742
96	0.0010700458094825324	0.00020647001875099026	-0.0002064690730796744	0.9978820515582353	-1	0	0	1.0	3	0.0	0	0.6666666666666666	0	2	0	1	2	0	0.6666666666666666	2	3	4	0.5	1.0	0	0	0	0	0	0	0	0	0	0	0	-2.064690730796744e-05	-2.064690730796744e-05
3083	0.05177685617981618	0.012989286785013454	0.006139088644017079	0.7335948090542841	-1	0	0	0.1	1	1.0	13	0.25	0.8461538461538461	11	11	3	2	0	0.6	10	6	15	0.2	0	0.8749738620126857	0.8957609026697326	0.47085584226633054	0.8679846645601038	0.6937253991418334	0.9135064954126079	0.8392581971332621	0.8938313071224326	0.6363636363636364	0.18181818181818182	0.0	0.006139088644017079	0.006139088644017079
2674	0.057253549507359024	0.01830419510104909	0.01745425147631297	0.6627292861848054	-1	0	0	0.2	2	0.8461538461538461	11	0.5357142857142857	0.7692307692307693	12	10	2	3	0	0.14285714285714285	14	2	15	0.5	0	0.8080280783418772	0.8938735737101013	0.6028392951454293	0.841269114333737	0.23942665871782193	0.9257450620253602	0.9235892661048823	0.8916051773798342	0.16666666666666666	0.16666666666666666	0.0	0.01745425147631297	0.01745425147631297
2655	0.05546709113619537	0.029980748111716787	0.02940507567059661	0.7319118340803352	-1	0	0	0.2	2	0.8461538461538461	11	0.5357142857142857	0.7692307692307693	11	10	3	3	0	0.14285714285714285	14	2	15	0.3333333333333333	0	0.835729907671837	0.9083170264176903	0.47085584226633054	0.8481431112197525	0.5299666389177472	0.9349323216681307	0.8392581971332621	0.9025722741359683	0.18181818181818182	0.18181818181818182	0.0	0.02940507567059661	0.02940507567059661
1469	0.04216918842341083	0.007394910541338364	0.006300733036650513	0.7344992625396325	-1	0	0	0.14285714285714285	1	1.0	8	1.0	1.0	9	8	0	1	0	0.1	10	1	10	0.3333333333333333	0	0.7428880225668182	0.7181718967364495	0.3399132704902141	0.8147319753596246	0.3960833648202276	0.8523393058170767	0.8806478896955708	0.8005674930756939	1.0	0	0.0	0.006300733036650513	0.006300733036650513
4442	0.05103911631363822	0.038781068506596315	0.032634122407381526	0.7432520056053963	-1	0.25	1	0.3	3	0.7692307692307693	10	0.3125	0.6923076923076923	11	9	3	3	0	0.3333333333333333	12	4	15	0.375	0.6666666666666666	0.7879979952273594	0.911913149037235	0.47085584226633054	0.8975503968020783	0.6937253991418334	0.9551701094741664	0.9237690886690216	0.9256820309104107	0.36363636363636365	0.18181818181818182	0.0	0.032634122407381526	0.032634122407381526
4655	0.06648315217002342	0.0365736022946419	0.03635255829493116	0.6848296340391555	-1	0	0	0.2	2	0.8461538461538461	11	0.5357142857142857	0.6923076923076923	9	9	5	3	0	0.14285714285714285	14	2	15	0.21428571428571427	0	0.8080280783418772	0.9107469591917492	0.5151512665630645	0.8610078831708576	0.33795898390698165	0.9147807147001698	0.8392581971332621	0.8978270866648911	0.2222222222222222	0.2222222222222222	0.0	0.03635255829493116	0.03635255829493116
2875	0.05260029884641517	0.027841166957682108	0.02774148992437301	0.7193658677555045	-1	0	0	0.2	2	0.8461538461538461	11	0.5357142857142857	0.7692307692307693	12	10	2	3	0	0.14285714285714285	14	2	15	0.5	0	0.8218789930068571	0.905759351342302	0.5816599516811383	0.8477529239620312	0.23942665871782193	0.9285042504549977	0.9235892661048823	0.8985589537045907	0.16666666666666666	0.08333333333333333	0.0	0.02774148992437301	0.02774148992437301
4400	0.06754906011903618	0.0205710505080699	0.015968348215054613	0.6466066387196734	-1	0	0	0.2	2	0.8461538461538461	11	0.5357142857142857	0.6923076923076923	9	9	5	3	0	0.14285714285714285	14	2	15	0.21428571428571427	0	0.8080280783418772	0.9107469591917492	0.5151512665630645	0.8610078831708576	0.33795898390698165	0.9147807147001698	0.8392581971332621	0.8978270866648911	0.2222222222222222	0.2222222222222222	0.0	0.015968348215054613	0.015968348215054613
2477	0.05235136778778199	0.024170298653417962	0.024143087243434114	0.7184385692129116	-1	0	0	0.2	2	0.8461538461538461	11	0.5357142857142857	0.8461538461538461	13	11	1	1	0	0.14285714285714285	14	2	15	0.25	0	0.835729907671837	0.8789551331447989	0.47085584226633054	0.8621397692682378	0.5141300673120759	0.9468770789970423	0.9234090545237454	0.9030955983875646	1.0	0.15384615384615385	0.0	0.024143087243434114	0.024143087243434114
3096	0.05805661219462722	0.029662751712905368	0.02866671833588997	0.7308883062312841	-1	0	0	0.2	2	0.8461538461538461	11	0.5357142857142857	0.7692307692307693	12	10	2	3	0	0.14285714285714285	14	2	15	0.5	0	0.835729907671837	0.899877702722	0.49300355441469745	0.8486349204765359	0.3846966488177846	0.9412638904253026	0.844830732466781	0.9030272956123545	0.16666666666666666	0.16666666666666666	0.0	0.02866671833588997	0.02866671833588997
2922	0.05562951311966695	0.02859992504038156	0.02792142872487601	0.7006180580348385	-1	0	0	0.2	2	0.8461538461538461	11	0.5357142857142857	0.7692307692307693	12	10	2	3	0	0.14285714285714285	14	2	15	0.5	0	0.8218789930068571	0.8766947119413783	0.5816599516811383	0.8514752440796182	0.2886928213124018	0.944970662567921	0.9235892661048823	0.8987732061053465	0.16666666666666666	0.16666666666666666	0.0	0.02792142872487601	0.02792142872487601
4710	0.06207696165780411	0.03349533768822054	0.03289361310477621	0.7023341212674787	-1	0	0	0.2	2	0.8461538461538461	11	0.5357142857142857	0.7692307692307693	11	10	3	3	0	0.14285714285714285	14	2	15	0.3333333333333333	0	0.8080280783418772	0.8912076608199404	0.5151512665630645	0.8565049855715129	0.23942665871782193	0.9233732809696171	0.9237690886690216	0.8934295655940593	0.18181818181818182	0.18181818181818182	0.0	0.03289361310477621	0.03289361310477621
4995	0.04806354218761301	0.01199670620732655	0.007243849102549945	0.7270039830304245	-1	0.25	1	0.3	3	0.7692307692307693	10	0.38461538461538464	0.6153846153846154	11	8	3	4	0	0.23076923076923078	13	3	15	0.5714285714285714	1.0	0.776308382599889	0.8952217065718189	0.5151512665630645	0.8610393269074788	0.33795898390698165	0.94143239280972	0.8932058799062433	0.9045468245823063	0.18181818181818182	0.18181818181818182	0.0	0.007243849102549945	0.007243849102549945
1873	0.03705248293177865	0.006510541991766607	-0.0038038176758713013	0.9582216531640397	-1	0	0	0.2	2	0.8461538461538461	11	0.3333333333333333	0.6923076923076923	11	9	3	4	0	0.5555555555555556	5	9	15	0.5	0.16666666666666666	0.8080280783418772	0.8715242813607615	0.47085584226633054	0.8160824884802739	0.5887857169218289	0.9419310481164046	0.9255373213786007	0.8873157209854725	0.09090909090909091	0.09090909090909091	0.0	-0.00038038176758713014	-0.00038038176758713014
1900	0.06738129599360103	0.02349108406121445	-0.01731332883548016	0.664616051069946	-1	0	0	0.1	1	1.0	13	1.0	0.7692307692307693	11	10	3	5	0	0.06666666666666667	15	1	15	0.5555555555555556	0	0.7534272390597392	0.7599089690381554	0.5151512665630645	0.873469156157018	0.2826092533466682	0.8079812941855375	0.9255373213786007	0.8186217905510108	0.09090909090909091	0	0.0	-0.001731332883548016	-0.001731332883548016
4715	0.04759956772686897	0.0062551639077383535	-0.005961081395893496	0.8359359056370004	-1	0	0	0.3	3	0.6923076923076923	9	0.2727272727272727	0.6923076923076923	12	9	2	2	0	0.45454545454545453	11	5	15	0.4	0	0.7998751350642135	0.8899173337817744	0.5151512665630645	0.8335973123975482	0.5715452084211936	0.9178059609169283	0.8392581971332621	0.8847342162026569	0.5833333333333334	0.16666666666666666	0.0	-0.0005961081395893496	-0.0005961081395893496
1169	0.036280207629012816	0.005409680208216784	-0.0037738611396794367	0.8932848200922688	-1	0.25	1	0.4	4	0.6153846153846154	8	0.26785714285714285	0.6153846153846154	10	8	4	2	0	0.875	7	8	15	0.2	0.25	0.6974256139195164	0.9244113458726217	0.7760641823132055	0.8625625046024177	0.3966728388323967	0.9166564264545966	0.919457934724744	0.9043150562735299	0.55	0	0.0	-0.00037738611396794365	-0.00037738611396794365
4281	0.05752471183716412	0.02587216983060504	0.022980100943300327	0.7263459644514585	-1	0	0	0.1	1	1.0	13	1.0	0.8461538461538461	12	11	2	3	0	0.06666666666666667	15	1	15	0.42857142857142855	0	0.8080280783418772	0.875624851851344	0.5151512665630645	0.8520044321692767	0.2886928213124018	0.9229527224349521	0.888321256499383	0.887127967023157	0.16666666666666666	0.16666666666666666	0.0	0.022980100943300327	0.022980100943300327
1430	0.04382025323395152	0.015001101244361801	0.014926935516908584	0.5992539497158522	-1	0	0	0.14285714285714285	1	1.0	8	1.0	1.0	9	8	0	1	0	0.1	10	1	10	0.3333333333333333	0	0.7428880225668182	0.7181718967364495	0.3399132704902141	0.8147319753596246	0.3960833648202276	0.8523393058170767	0.8806478896955708	0.8005674930756939	1.0	0	0.0	0.014926935516908584	0.014926935516908584
3133	0.05367365758149765	0.028039479499638732	0.026860837633983604	0.7131664789442427	-1	0	0	0.2	2	0.8461538461538461	11	0.5357142857142857	0.8461538461538461	13	11	1	1	0	0.14285714285714285	14	2	15	0.25	0	0.835729907671837	0.8789551331447989	0.47085584226633054	0.8625403956565023	0.6535507665333509	0.9399158627423274	0.8516205563342375	0.8993228283091892	1.0	0.23076923076923078	0.0	0.026860837633983604	0.026860837633983604
4225	0.05726496299731985	0.031924295534529516	0.014123676537707136	0.7133579430914077	-1	0	0	0.2	2	0.8461538461538461	11	0.5357142857142857	0.6923076923076923	11	9	3	4	0	0.14285714285714285	14	2	15	0.5	0	0.8080280783418772	0.8835165327504239	0.5151512665630645	0.8600632283296221	0.33795898390698165	0.9023555833842559	0.9237690886690216	0.8830756800666635	0.13636363636363635	0.18181818181818182	0.0	0.014123676537707136	0.014123676537707136
4609	0.06298634255153224	0.03375650910029993	0.033731597944551335	0.6938519886891015	-1	0.25	1	0.3	3	0.7692307692307693	10	0.38461538461538464	0.6153846153846154	11	8	3	4	0	0.23076923076923078	13	3	15	0.5714285714285714	1.0	0.7917221917865497	0.8907477855746705	0.5151512665630645	0.8610393269074788	0.33795898390698165	0.9396091500243522	0.8611224786564046	0.9022365489430042	0.18181818181818182	0.18181818181818182	0.0	0.033731597944551335	0.033731597944551335
477	0.08976156198834362	0.01345917147688872	0.013457820185449318	0.7147955477087464	-1	0	0	0.2	2	0.9230769230769231	12	0.5357142857142857	0.9230769230769231	14	12	0	0	0	0.14285714285714285	14	2	15	0.0	0	0.4132575659687019	0.9022427101973337	0.7124303862110508	0.9290580599718968	0.3572502124168445	0.9298122554047755	0.9212316131721672	0.921253741112158	0	0	0.0	0.013457820185449318	0.013457820185449318
4509	0.05786408253242369	0.03465002777207481	0.034393015053569315	0.7034525115478754	-1	0	0	0.2	2	0.8461538461538461	11	0.5357142857142857	0.7692307692307693	12	10	2	3	0	0.14285714285714285	14	2	15	0.5	0	0.8080280783418772	0.875624851851344	0.5151512665630645	0.8520044321692767	0.2886928213124018	0.9229527224349521	0.888321256499383	0.887127967023157	0.16666666666666666	0.16666666666666666	0.0	0.034393015053569315	0.034393015053569315
1531	0.03878191232032904	0.007546226573030156	0.0074285613833287014	0.9353492536694163	-1	0	0	0.2	2	0.8461538461538461	11	0.2727272727272727	0.8461538461538461	13	11	1	2	0	0.45454545454545453	5	11	15	0.5	0	0.732309536205842	0.6950643525376111	0.414823507440463	0.8731399655450612	0.3960833648202276	0.7410964280506327	0.8309704491963812	0.780433903299226	0.576923076923077	0.07692307692307693	0.0	0.0074285613833287014	0.0074285613833287014
993	0.08569663955204108	0.0064206058978889735	-0.00301633916219214	0.6971985787576997	-1	0	0	0.2	2	0.9230769230769231	12	0.5357142857142857	0.9230769230769231	14	12	0	0	0	0.14285714285714285	14	2	15	0.0	0	0.39373110684578305	0.9088430655783876	0.7428810172914242	0.9329468665440185	0.3572502124168445	0.9298122554047755	0.9212316131721672	0.9245209501930423	0	0	0.0	-0.00030163391621921404	-0.00030163391621921404
1956	0.07195155228888198	0.018206006902312884	0.018196682649757795	0.7136789639313996	-1	0	0	0.1	1	1.0	13	1.0	1.0	14	13	0	1	0	0.06666666666666667	15	1	15	0.3333333333333333	0	0.8089309422897519	0.8525956026802063	0.43126159172761724	0.8320663112581761	0.6520206516382728	0.8895660306636569	0.8392581971332621	0.8598351530216748	1.0	0	0.0	0.018196682649757795	0.018196682649757795
2125	0.0585428212780944	0.011515497045952817	-0.007952123513844908	0.7233979749374619	-1	0	0	0.2	2	0.9230769230769231	12	0.5357142857142857	0.8461538461538461	13	11	1	2	0	0.14285714285714285	14	2	15	0.5	0	0.732309536205842	0.8724033746470862	0.4438939448096759	0.8719590184490887	0.4061776242089413	0.9007635048081039	0.9186184649917848	0.8824151367039242	0.5384615384615384	0	0.0	-0.0007952123513844907	-0.0007952123513844907
329	0.05162589214289502	0.003984198050233448	-0.0015924923819599945	0.7259728914067642	-1	0.25	1	0.3	3	0.7692307692307693	10	0.3125	0.7692307692307693	13	10	1	1	0	0.3333333333333333	12	4	15	0.3333333333333333	0.6666666666666666	0.6876389042896736	0.9038727777977716	0.5027420361420841	0.9283873004496251	0.635432182441713	0.9434455662308463	0.920227751044245	0.9268429682310749	1.0	0.15384615384615385	0.0	-0.00015924923819599944	-0.00015924923819599944
4923	0.0444019906275328	0.014431966522867509	0.013376708553506663	0.6470177436423368	-1	0.25	1	0.3	3	0.7692307692307693	10	0.38461538461538464	0.6153846153846154	11	8	3	4	0	0.23076923076923078	13	3	15	0.5714285714285714	1.0	0.8080280783418772	0.8984959826218419	0.5151512665630645	0.8591574354373707	0.30174542400933435	0.9399828238708389	0.9237690886690216	0.9043673529060031	0.13636363636363635	0.18181818181818182	0.0	0.013376708553506663	0.013376708553506663
4100	0.057264296564168246	0.03501121212229812	0.03485169951033329	0.7037749662474038	-1	0	0	0.2	2	0.8461538461538461	11	0.5357142857142857	0.7692307692307693	12	10	2	3	0	0.14285714285714285	14	2	15	0.5	0	0.8080280783418772	0.875624851851344	0.5151512665630645	0.8520044321692767	0.2886928213124018	0.9465721574584456	0.9237690886690216	0.899545672306812	0.16666666666666666	0.16666666666666666	0.0	0.03485169951033329	0.03485169951033329
3651	0.05373220828271079	0.03289226562792672	0.031782482219738825	0.6921218407429937	-1	0	0	0.2	2	0.8461538461538461	11	0.5357142857142857	0.8461538461538461	12	11	2	1	0	0.14285714285714285	14	2	15	0.14285714285714285	0	0.8553518848422612	0.8862224534157473	0.47085584226633054	0.8672912270931797	0.6736380828375921	0.9377442221059357	0.8455404360395922	0.9015046164054219	1.0	0.25	0.0	0.031782482219738825	0.031782482219738825
3017	0.05224874342540566	0.009913723756361426	-0.006055060004294078	0.7625743097829729	-1	0	0	0.2	2	0.8461538461538461	11	0.5357142857142857	0.7692307692307693	11	10	3	3	0	0.14285714285714285	14	2	15	0.3333333333333333	0	0.835729907671837	0.9366792636263157	0.47085584226633054	0.8793564325510747	0.5887857169218289	0.9434364098432322	0.8392581971332621	0.9240165050191127	0.18181818181818182	0.18181818181818182	0.0	-0.0006055060004294078	-0.0006055060004294078
3318	0.05763033104459357	0.027056703986921872	0.026192232886810118	0.7464530267302687	-1	0	0	0.2	2	0.8461538461538461	11	0.5357142857142857	0.7692307692307693	12	10	2	3	0	0.14285714285714285	14	2	15	0.5	0	0.835729907671837	0.899877702722	0.49300355441469745	0.8486349204765359	0.3846966488177846	0.9412638904253026	0.844830732466781	0.9030272956123545	0.16666666666666666	0.16666666666666666	0.0	0.026192232886810118	0.026192232886810118
166	0.0009922041605514693	0.00010372202627882374	0.00010372180573037273	0.9960863627702484	-1	0	0	1.0	2	0.0	0	0.75	0	1	0	1	1	0	1.0	2	2	3	0.2	0	0	0	0	0	0	0	0	0	0	0	0	0.00010372180573037273	0.00010372180573037273
668	0.042939825260031955	0.003570588745578689	-1.4533818892948566e-06	0.8816623744064256	-1	0	0	0.2	2	0.8461538461538461	11	0.23809523809523808	0.8461538461538461	13	11	1	0	0	0.7777777777777778	9	7	15	0.0	0	0.5194589404482466	0.9329198702625934	0.7909527845410548	0.9390622831870499	0.3236002467764739	0.9096181932392204	0.9277513502393719	0.928163439842717	0	0	0.0	-1.4533818892948567e-07	-1.4533818892948567e-07
4556	0.05589843127697514	0.034449961573786665	0.03427749965782064	0.698898612741326	-1	0	0	0.2	2	0.8461538461538461	11	0.5357142857142857	0.7692307692307693	12	10	2	3	0	0.14285714285714285	14	2	15	0.5	0	0.8080280783418772	0.875624851851344	0.5151512665630645	0.8520044321692767	0.2886928213124018	0.9229527224349521	0.888321256499383	0.887127967023157	0.16666666666666666	0.16666666666666666	0.0	0.03427749965782064	0.03427749965782064
3250	0.06304582093676425	0.01836548800862818	0.014447594324542741	0.6802756147667526	-1	0	0	0.2	2	0.8461538461538461	11	0.5357142857142857	0.6923076923076923	10	9	4	3	0	0.14285714285714285	14	2	15	0.2727272727272727	0	0.8218789930068571	0.8968805197801094	0.5151512665630645	0.8623355328511922	0.5018393904708691	0.9404177390132373	0.9021370697657926	0.9048466125025644	0.3	0.2	0.0	0.014447594324542741	0.014447594324542741
394	0.03689619571809463	0.0032473691386096072	-0.002262360007833066	0.929668361307782	-1	0.25	1	0.5	5	0.46153846153846156	6	0.375	0.46153846153846156	10	6	4	0	0	0.625	8	5	15	0.0	0	0.6335016179599637	0.926964251653703	0.6948092500417936	0.9512506458409381	0.5603938232458989	0.9326995596376236	0.9143738795641504	0.9378276597225437	0	0	0.0	-0.0002262360007833066	-0.0002262360007833066
4182	0.05679661276036023	0.03612748872467247	0.03587644652840543	0.7156316455767926	-1	0	0	0.2	2	0.8461538461538461	11	0.5357142857142857	0.7692307692307693	12	10	2	3	0	0.14285714285714285	14	2	15	0.5	0	0.8080280783418772	0.875624851851344	0.5151512665630645	0.8520044321692767	0.2886928213124018	0.9229527224349521	0.888321256499383	0.887127967023157	0.16666666666666666	0.16666666666666666	0.0	0.03587644652840543	0.03587644652840543
3029	0.05521869950860106	0.02917627991340943	0.027657005135460593	0.7285919991242001	-1	0	0	0.2	2	0.8461538461538461	11	0.5357142857142857	0.8461538461538461	13	11	1	1	0	0.14285714285714285	14	2	15	0.25	0	0.835729907671837	0.8789551331447989	0.47085584226633054	0.8625403956565023	0.6535507665333509	0.9488564516990504	0.8516205563342375	0.9043552871552719	1.0	0.23076923076923078	0.0	0.027657005135460593	0.027657005135460593
532	0.05212181932758195	0.0040277076276287235	0.003190292616940343	0.6533250682137313	-1	0	0	0.2	2	0.8461538461538461	11	0.5357142857142857	0.7692307692307693	11	10	3	1	0	0.14285714285714285	2	14	15	0.1111111111111111	0	0.7963910687254372	0.9388554530358447	0.5833172329325003	0.9364042995480598	0.664764644413352	0.8898121664829042	0.8776983655635902	0.9243692549860328	1.0	0.2727272727272727	0.0	0.003190292616940343	0.003190292616940343
4249	0.06254206049930318	0.03393782996993906	0.03328794102300922	0.7041683986663017	-1	0	0	0.2	2	0.8461538461538461	11	0.5357142857142857	0.7692307692307693	11	10	3	3	0	0.14285714285714285	14	2	15	0.3333333333333333	0	0.8080280783418772	0.8912076608199404	0.5151512665630645	0.8565049855715129	0.23942665871782193	0.9233732809696171	0.9237690886690216	0.8934295655940593	0.18181818181818182	0.18181818181818182	0.0	0.03328794102300922	0.03328794102300922
229	0.012932429358341942	0.0004984333968165285	-0.0004983005068638554	0.9928569864699689	-1	0	0	0.5	3	0.5714285714285714	4	0.36	0.42857142857142855	5	3	3	3	0	1.0	5	5	9	0.375	0.25	0.2897223584527553	0.7666682640159738	0.5801702568151728	0.9225022701972974	0.33975390122177285	0.7839325774265673	0.7722777379576748	0.8391236797010461	0.2	0.4	0.0	-4.983005068638554e-05	-4.983005068638554e-05
3794	0.05627913638252338	0.03610844870542697	0.03594595954307051	0.7139661388867233	-1	0	0	0.2	2	0.8461538461538461	11	0.5357142857142857	0.7692307692307693	12	10	2	3	0	0.14285714285714285	14	2	15	0.5	0	0.8080280783418772	0.875624851851344	0.5151512665630645	0.8520044321692767	0.2886928213124018	0.9465721574584456	0.9237690886690216	0.899545672306812	0.16666666666666666	0.16666666666666666	0.0	0.03594595954307051	0.03594595954307051
742	0.08474876652881852	0.012285834786192445	-0.004909834090031705	0.699404108276299	-1	0	0	0.2	2	0.8461538461538461	11	0.5357142857142857	0.7692307692307693	11	10	3	3	0	0.14285714285714285	14	2	15	0.3333333333333333	0	0.5264255187014835	0.862792559856215	0.5366273265792495	0.9126553126359728	0.614700829345566	0.8860153190496207	0.8218698672448669	0.8888072812707759	0.18181818181818182	0.18181818181818182	0.0	-0.0004909834090031705	-0.0004909834090031705
386	0.0562897675649008	0.006417375218535996	0.004679458925928177	0.698158949016624	-1	0	0	0.3	3	0.8461538461538461	11	0.5769230769230769	0.7692307692307693	12	10	2	1	0	0.15384615384615385	2	13	15	0.16666666666666666	0.15384615384615385	0.732309536205842	0.7557256575752425	0.5498999421593576	0.8364429066347525	0.4183873473734117	0.84682657249428	0.7113082988055431	0.8161436919147637	1.0	0.08333333333333333	0.0	0.004679458925928177	0.004679458925928177
3891	0.05653746081349839	0.035059284834150654	0.034830512961995026	0.705635073076788	-1	0	0	0.2	2	0.8461538461538461	11	0.5357142857142857	0.7692307692307693	12	10	2	3	0	0.14285714285714285	14	2	15	0.5	0	0.8080280783418772	0.875624851851344	0.5151512665630645	0.8520044321692767	0.2886928213124018	0.9229527224349521	0.888321256499383	0.887127967023157	0.16666666666666666	0.16666666666666666	0.0	0.034830512961995026	0.034830512961995026
4628	0.057133996358442574	0.025242330217988912	0.019952998506987635	0.7261265553195109	-1	0	0	0.2	2	0.8461538461538461	11	0.5357142857142857	0.7692307692307693	11	10	3	3	0	0.14285714285714285	14	2	15	0.3333333333333333	0	0.835729907671837	0.900507215428909	0.47085584226633054	0.8598633177742456	0.6937253991418334	0.9330381938116112	0.8421180435979632	0.9017761559690288	0.2727272727272727	0.18181818181818182	0.0	0.019952998506987635	0.019952998506987635
2241	0.04309465820258106	0.014679014377119656	0.014628762121843324	0.5993849518657728	-1	0	0	0.14285714285714285	1	1.0	8	1.0	1.0	9	8	0	1	0	0.1	10	1	10	0.3333333333333333	0	0.7428880225668182	0.7181718967364495	0.3399132704902141	0.8147319753596246	0.3960833648202276	0.6152714194788049	0.8806478896955708	0.723521570790442	1.0	0	0.0	0.014628762121843324	0.014628762121843324
1841	0.06803220708828783	0.013869855598415623	0.011010867472904114	0.684028213834099	-1	0	0	0.1	1	1.0	13	1.0	0.9230769230769231	13	12	1	3	0	0.06666666666666667	15	1	15	0.6	0	0.732309536205842	0.8064643138955069	0.4540094920166098	0.8516781587600524	0.33795898390698165	0.9007872295799678	0.8806478896955708	0.8573772213827695	0.15384615384615385	0	0.0	0.011010867472904114	0.011010867472904114
4315	None	None	None	None	None	0	0	0.3	3	0.6923076923076923	9	0.5	0.6153846153846154	10	8	4	3	0	0.8333333333333334	6	5	15	0.3	0	0.7188344948229315	0.9236661149683848	0.4599037803397367	0.908184361017547	0.6937253991418334	0.9268484008722091	0.8505195379804205	0.919929153294433	0.5	0.3	0.0	None	None
1603	0.05677065445699917	0.019934428959553253	-0.011933734448543013	0.6536552399844258	-1	0	0	0.3	3	0.8461538461538461	11	0.5357142857142857	0.7692307692307693	11	10	3	3	0	0.14285714285714285	2	14	15	0.3333333333333333	0.15384615384615385	0.732309536205842	0.8171743726100466	0.5151512665630645	0.8772820282938536	0.19100204932159676	0.802023204302276	0.9195098559559193	0.8349443465689607	0.2727272727272727	0.09090909090909091	0.0	-0.0011933734448543014	-0.0011933734448543014
41	0.004980656042815381	0.0004675970260121648	0.00046118174671351726	0.9410898690869195	-1	0	0	0.5	3	0.5714285714285714	4	0.6428571428571429	0.2857142857142857	3	2	5	0	0	0.2857142857142857	2	7	9	0.0	0	0.7505442969258193	0.7276177781383903	0.3086344584379734	0.5974518424953709	0.28692260725048035	0.8647985300896259	0.8943719734243728	0.7460622121029525	0	0	0.0	0.00046118174671351726	0.00046118174671351726
3266	0.053312007800239064	0.023080648531345525	0.018590888862119605	0.6936587780102725	-1	0	0	0.2	2	0.8461538461538461	11	0.5357142857142857	0.8461538461538461	13	11	1	1	0	0.14285714285714285	14	2	15	0.25	0	0.8749738620126857	0.9074937023173989	0.47085584226633054	0.8625403956565023	0.6937253991418334	0.9572662091597541	0.9234090545237454	0.9175628166251819	1.0	0.23076923076923078	0.0	0.018590888862119605	0.018590888862119605
4306	0.06452015237609744	0.03439281411270001	0.03421454396400535	0.6913055321848889	-1	0	0	0.2	2	0.8461538461538461	11	0.5357142857142857	0.6923076923076923	9	9	5	3	0	0.14285714285714285	14	2	15	0.21428571428571427	0	0.8080280783418772	0.9107469591917492	0.5151512665630645	0.8610078831708576	0.33795898390698165	0.9147807147001698	0.8392581971332621	0.8978270866648911	0.2222222222222222	0.2222222222222222	0.0	0.03421454396400535	0.03421454396400535
2913	0.0575709440946669	0.029113001079541	0.028027314088506318	0.7449890712074942	-1	0	0	0.2	2	0.8461538461538461	11	0.5357142857142857	0.7692307692307693	12	10	2	3	0	0.14285714285714285	14	2	15	0.5	0	0.835729907671837	0.899877702722	0.5352744828558859	0.841659698875572	0.3846966488177846	0.9412638904253026	0.844830732466781	0.9014601543153191	0.25	0.16666666666666666	0.0	0.028027314088506318	0.028027314088506318
4334	0.05837629812705019	0.023581474205140784	0.009894815166855697	0.7172964916356481	-1	0	0	0.2	2	0.8461538461538461	11	0.5357142857142857	0.7692307692307693	12	10	2	3	0	0.14285714285714285	14	2	15	0.5	0	0.7998751350642135	0.9022945197459569	0.47085584226633054	0.8895532914863037	0.6118460190297903	0.9453354207940945	0.8965689245800802	0.9157918835367695	0.3333333333333333	0.16666666666666666	0.0	0.009894815166855697	0.009894815166855697
2727	0.05773552496325186	0.03070152875170621	0.029498456320837863	0.6944318767212423	-1	0	0	0.2	2	0.8461538461538461	11	0.5357142857142857	0.7692307692307693	10	10	4	3	0	0.14285714285714285	14	2	15	0.25	0	0.835729907671837	0.8954462962888273	0.49300355441469745	0.8550840621880619	0.5158421915244075	0.9345204500939049	0.888067947329312	0.8996782181643698	0.2	0.2	0.0	0.029498456320837863	0.029498456320837863
4041	0.05667089842498632	0.035870302042736606	0.03559432064268431	0.7124378071247058	-1	0	0	0.2	2	0.8461538461538461	11	0.5357142857142857	0.7692307692307693	12	10	2	3	0	0.14285714285714285	14	2	15	0.5	0	0.8080280783418772	0.875624851851344	0.5151512665630645	0.8520044321692767	0.2886928213124018	0.9229527224349521	0.888321256499383	0.887127967023157	0.16666666666666666	0.16666666666666666	0.0	0.03559432064268431	0.03559432064268431
2643	0.05555296784978942	0.026764998053606968	0.02676181026544812	0.7295038595338861	-1	0	0	0.2	2	0.8461538461538461	11	0.5357142857142857	0.7692307692307693	11	10	3	3	0	0.14285714285714285	14	2	15	0.3333333333333333	0	0.6459467978593132	0.9086558427679138	0.5577386091256334	0.8568134923303478	0.5887857169218289	0.9181851370415388	0.8392581971332621	0.8973494457953977	0.2727272727272727	0.2727272727272727	0.0	0.02676181026544812	0.02676181026544812
4960	0.05259160652470167	0.011388865908120917	-0.009088555939676632	0.6825090056208661	-1	0	0	0.2	2	0.9230769230769231	12	1.0	0.6923076923076923	11	9	3	7	0	0.06666666666666667	15	1	15	0.875	0.2857142857142857	0.8080280783418772	0.899448268075743	0.5577386091256334	0.8459364182044181	0.23942665871782193	0.9129562915579957	0.915999452333111	0.8890909010711112	0.09090909090909091	0.18181818181818182	0.0	-0.0009088555939676631	-0.0009088555939676631
2984	0.057705995648331794	0.02421410341059536	0.023580367890845808	0.6961044715553846	-1	0	0	0.2	2	0.8461538461538461	11	0.5357142857142857	0.7692307692307693	11	10	3	3	0	0.14285714285714285	14	2	15	0.3333333333333333	0	0.8080280783418772	0.8935225875848065	0.47085584226633054	0.8481431112197525	0.5019610368106703	0.9231612978002433	0.8392581971332621	0.8919820281281864	0.18181818181818182	0.18181818181818182	0.0	0.023580367890845808	0.023580367890845808
1128	0.06859800103072741	0.00796230850787923	0.007849920766985293	0.6413867544298102	-1	0	0	0.2	2	0.8461538461538461	11	0.2727272727272727	0.8461538461538461	12	11	2	1	0	0.45454545454545453	5	11	15	0.14285714285714285	0	0.6620973513453814	0.8853641316095194	0.6855263399975488	0.8893729936738879	0.4457700138981755	0.8863263465355745	0.8631959404680897	0.8870324979555047	1.0	0.16666666666666666	0.0	0.007849920766985293	0.007849920766985293
2141	0.061681179769329526	0.017701598190979804	-0.0006087426431235503	0.6661660278038772	-1	0	0	0.2	2	0.8461538461538461	11	0.5357142857142857	0.7692307692307693	11	10	3	3	0	0.14285714285714285	14	2	15	0.3333333333333333	0	0.835729907671837	0.92037088679224	0.47085584226633054	0.9025637904972497	0.43378080209511083	0.9169358505741919	0.8611224786564046	0.9135907182353531	0.2727272727272727	0.2727272727272727	0.0	-6.087426431235503e-05	-6.087426431235503e-05
3247	0.05864846344335583	0.033192925047269964	0.03257553764567649	0.7235564696254263	-1	0	0	0.2	2	0.8461538461538461	11	0.5357142857142857	0.7692307692307693	12	10	2	3	0	0.14285714285714285	14	2	15	0.5	0	0.8080280783418772	0.875624851851344	0.530216709252419	0.8416830733813816	0.2886928213124018	0.9229527224349521	0.888321256499383	0.8844435567202535	0.16666666666666666	0.16666666666666666	0.0	0.03257553764567649	0.03257553764567649
779	0.07496956330585064	0.009387316955114472	-0.009143524261767894	0.5974596197912492	-1	0	0	0.1	1	1.0	13	1.0	1.0	14	13	0	1	0	0.06666666666666667	15	1	15	0.3333333333333333	0	0.7428880225668182	0.892460485249887	0.41616446805516016	0.8177304868065961	0.3960833648202276	0.9305192063468465	0.8894249062209169	0.8880147182315788	1.0	0.07142857142857142	0.0	-0.0009143524261767894	-0.0009143524261767894
3768	0.05636203016217795	0.027570940288637432	0.02529203281960585	0.7229162787050785	-1	0	0	0.2	2	0.8461538461538461	11	0.5357142857142857	0.6923076923076923	10	9	4	3	0	0.14285714285714285	14	2	15	0.2727272727272727	0	0.8218789930068571	0.8943931860943769	0.49300355441469745	0.8528670224437174	0.4339628114123644	0.9095491524368864	0.8392581971332621	0.8876817869778332	0.2	0.2	0.0	0.02529203281960585	0.02529203281960585
996	0.05126590616174885	0.005727798964159505	-0.00566120170236365	0.8457547004726602	-1	0	0	0.2	2	0.9230769230769231	12	0.5769230769230769	0.8461538461538461	13	11	1	1	0	0.15384615384615385	13	2	15	0.25	0	0.42633978136287987	0.9352872473931533	0.8092034629178887	0.7566595927353373	0.3993065660069617	0.9723641991463862	0.9241944985029323	0.9209497666250932	1.0	0.07692307692307693	0.0	-0.000566120170236365	-0.000566120170236365
2850	0.052375975416569916	0.026021745853311067	0.02235840749064058	0.7122923446381477	-1	0	0	0.2	2	0.8461538461538461	11	0.5357142857142857	0.7692307692307693	12	10	2	3	0	0.14285714285714285	14	2	15	0.5	0	0.8218789930068571	0.8766947119413783	0.5816599516811383	0.8514752440796182	0.2886928213124018	0.9207409113795896	0.888067947329312	0.8862897417021214	0.16666666666666666	0.16666666666666666	0.0	0.02235840749064058	0.02235840749064058
2182	0.05511246237458487	0.02455120986050669	0.019406220287317894	0.7378725978247368	-1	0	0	0.1	1	1.0	13	1.0	0.8461538461538461	12	11	2	1	0	0.06666666666666667	15	1	15	0.14285714285714285	0	0.835729907671837	0.8847375223670282	0.47085584226633054	0.8520416825479722	0.6118460190297903	0.93518888404916	0.8472663382158778	0.8959194235268432	1.0	0.16666666666666666	0.0	0.019406220287317894	0.019406220287317894
4622	0.057770295386241635	0.028382219538666754	0.026061449952794826	0.7225033278636176	-1	0	0	0.2	2	0.8461538461538461	11	0.5357142857142857	0.6923076923076923	10	9	4	3	0	0.14285714285714285	14	2	15	0.2727272727272727	0	0.8218789930068571	0.8943931860943769	0.49300355441469745	0.8528670224437174	0.4339628114123644	0.9095491524368864	0.8392581971332621	0.8876817869778332	0.2	0.2	0.0	0.026061449952794826	0.026061449952794826
627	0.05835911298527703	0.005811105980460727	0.005795999878553076	0.7542686676884601	-1	0	0	0.2	2	0.9230769230769231	12	0.4166666666666667	0.8461538461538461	13	11	1	0	0	0.25	3	12	15	0.0	0	0.5662507527652023	0.8707094722475351	0.5833172329325003	0.8984731368054132	0.6622353967233476	0.8859896996385419	0.8359957542419855	0.8855440412565406	0	0	0.0	0.005795999878553076	0.005795999878553076
3440	0.04161901672998197	0.01726790567025991	0.001197333285493493	0.8037032447795768	-1	0	0	0.3	3	0.7692307692307693	10	0.5357142857142857	0.6153846153846154	11	8	3	5	0	0.14285714285714285	14	2	15	0.7142857142857143	0.2857142857142857	0.8080280783418772	0.9022386116520923	0.6481686367992119	0.8452955771520998	0.21443699068240846	0.8860783379415234	0.9255373213786007	0.8798070818712016	0.09090909090909091	0.18181818181818182	0.0	0.001197333285493493	0.001197333285493493
4597	0.05348134710635737	0.004681503236043282	-0.0038871927936428414	0.8022173974060013	-1	0.25	1	0.3	3	0.7692307692307693	10	0.2727272727272727	0.6923076923076923	12	9	2	3	0	0.45454545454545453	11	5	15	0.6	0.5	0.8198390855002498	0.8883443060019993	0.47085584226633054	0.8634295980513734	0.5838404169227134	0.9404946866189166	0.8505195379804205	0.9025704601031812	0.25	0.16666666666666666	0.0	-0.00038871927936428414	-0.00038871927936428414
3783	0.057280164999327594	0.03538074459222136	0.035234842428145015	0.707395929638287	-1	0	0	0.2	2	0.8461538461538461	11	0.5357142857142857	0.7692307692307693	12	10	2	3	0	0.14285714285714285	14	2	15	0.5	0	0.8080280783418772	0.875624851851344	0.5151512665630645	0.8520044321692767	0.2886928213124018	0.9229527224349521	0.888321256499383	0.887127967023157	0.16666666666666666	0.16666666666666666	0.0	0.035234842428145015	0.035234842428145015
360	7.277010819969051e-05	1.2689383014520729e-06	4.2872193683530903e-07	0.9999938952280789	-1	0.5	1	0.8571428571428571	6	0.125	1	0.5	0.125	4	1	5	0	0	0.8	4	5	10	0.0	0.4	0.7363278691677493	0.9515884944687315	0.284992462121946	0.9276126163228265	0.7795354420349276	0.9381039500218561	0.9468528320061775	0.9398640415262727	0	0	0.0	4.2872193683530903e-07	4.2872193683530903e-07
520	0.04213861077863998	0.00143965924285921	0.0014146270666329616	0.9051362871136162	-1	0	0	0.4	4	0.5384615384615384	7	0.3333333333333333	0.5384615384615384	11	7	3	1	0	0.5555555555555556	9	5	15	0.16666666666666666	0	0.6414239887792937	0.9171468717507897	0.6948092500417936	0.9560997292505078	0.37751307379065896	0.9193092029756178	0.9089107100746002	0.933353363327595	1.0	0	0.0	0.0014146270666329616	0.0014146270666329616
3326	0.057139772790504514	0.030156465350231643	0.02917880274959126	0.7334506409349948	-1	0	0	0.2	2	0.8461538461538461	11	0.5357142857142857	0.7692307692307693	12	10	2	3	0	0.14285714285714285	14	2	15	0.5	0	0.835729907671837	0.899877702722	0.49300355441469745	0.8486349204765359	0.3846966488177846	0.9412638904253026	0.844830732466781	0.9030272956123545	0.16666666666666666	0.16666666666666666	0.0	0.02917880274959126	0.02917880274959126
1404	0.06979166977876103	0.011456273657035753	0.011307080785544186	0.6791312566392338	-1	0	0	0.1	1	1.0	13	1.0	0.9230769230769231	13	12	1	3	0	0.06666666666666667	15	1	15	0.6	0	0.732309536205842	0.8445636758536057	0.4540094920166098	0.8516781587600524	0.33795898390698165	0.9046759278063996	0.8806478896955708	0.869540362094179	0.23076923076923078	0	0.0	0.011307080785544186	0.011307080785544186
928	0.04317790575176987	0.015509546257008932	0.015500105434116495	0.5992469487529422	-1	0	0	0.14285714285714285	1	1.0	8	1.0	1.0	9	8	0	1	0	0.1	10	1	10	0.3333333333333333	0	0.7428880225668182	0.7181718967364495	0.3399132704902141	0.8147319753596246	0.3960833648202276	0.8523393058170767	0.8806478896955708	0.8005674930756939	1.0	0	0.0	0.015500105434116495	0.015500105434116495
3781	0.06560904876200217	0.03707707550714935	0.036910286275814524	0.6790801452156148	-1	0	0	0.2	2	0.8461538461538461	11	0.5357142857142857	0.6923076923076923	9	9	5	3	0	0.14285714285714285	14	2	15	0.21428571428571427	0	0.8080280783418772	0.9107469591917492	0.5151512665630645	0.8610078831708576	0.33795898390698165	0.9401604819643704	0.9237690886690216	0.9089007876166765	0.2222222222222222	0.2222222222222222	0.0	0.036910286275814524	0.036910286275814524
3403	0.05439446048700333	0.024563988675771305	0.024563506241148805	0.7017635726095726	-1	0	0	0.2	2	0.8461538461538461	11	0.5357142857142857	0.7692307692307693	12	10	2	4	0	0.14285714285714285	14	2	15	0.6666666666666666	0	0.8080280783418772	0.8842511577748776	0.5816599516811383	0.8477529239620312	0.23942665871782193	0.9177464523541136	0.9235892661048823	0.8863685518980169	0.20833333333333331	0.16666666666666666	0.0	0.024563506241148805	0.024563506241148805
1557	0.04220178341549358	0.015126353635270871	0.015069508838976994	0.5998192787353993	-1	0	0	0.14285714285714285	1	1.0	8	1.0	1.0	9	8	0	1	0	0.1	10	1	10	0.3333333333333333	0	0.7428880225668182	0.7181718967364495	0.3399132704902141	0.8147319753596246	0.3960833648202276	0.6152714194788049	0.8806478896955708	0.723521570790442	1.0	0	0.0	0.015069508838976994	0.015069508838976994
3509	0.058356184484941766	0.02905589294496302	0.02732270866166409	0.7175302699522672	-1	0	0	0.2	2	0.8461538461538461	11	0.5357142857142857	0.7692307692307693	11	10	3	3	0	0.14285714285714285	14	2	15	0.3333333333333333	0	0.835729907671837	0.8909389365304747	0.47085584226633054	0.866452108975164	0.6502431024657053	0.9301622014204498	0.8392581971332621	0.8990305854420607	0.2727272727272727	0.18181818181818182	0.0	0.02732270866166409	0.02732270866166409
4754	0.04366306267223232	0.008191029350976606	-0.0013913767168955765	0.8225439573842352	-1	0.25	1	0.3	3	0.7692307692307693	10	0.25	0.6923076923076923	12	9	2	3	0	0.6	10	6	15	0.6	0.4	0.7978352275576062	0.8868289459592817	0.47085584226633054	0.8697647173816937	0.5838404169227134	0.9477074320058817	0.8505195379804205	0.9076221653084396	0.25	0.3333333333333333	0.0	-0.00013913767168955766	-0.00013913767168955766
4605	0.06300531168555137	0.036654205434514454	0.03663936071785068	0.6865042560313608	-1	0.25	1	0.3	3	0.7692307692307693	10	0.38461538461538464	0.6153846153846154	11	8	3	4	0	0.23076923076923078	13	3	15	0.5714285714285714	1.0	0.7917221917865497	0.8907477855746705	0.5151512665630645	0.8610393269074788	0.33795898390698165	0.94143239280972	0.8611224786564046	0.9031907071402364	0.18181818181818182	0.18181818181818182	0.0	0.03663936071785068	0.03663936071785068
4430	0.061826543151580066	0.0374596281510636	0.03742609941438387	0.6809787081545685	-1	0.25	1	0.3	3	0.7692307692307693	10	0.38461538461538464	0.6153846153846154	11	8	3	4	0	0.23076923076923078	13	3	15	0.5714285714285714	1.0	0.7917221917865497	0.8907477855746705	0.5151512665630645	0.8610393269074788	0.33795898390698165	0.94143239280972	0.8611224786564046	0.9031907071402364	0.18181818181818182	0.18181818181818182	0.0	0.03742609941438387	0.03742609941438387
2809	0.05113736150561405	0.016974799401599825	0.016621066964814198	0.668809991471498	-1	0	0	0.2	2	0.8461538461538461	11	0.5357142857142857	0.7692307692307693	10	10	4	3	0	0.14285714285714285	14	2	15	0.25	0	0.835729907671837	0.9245699791842654	0.49300355441469745	0.8550840621880619	0.3846966488177846	0.9254697662604684	0.8392581971332621	0.9060860475212085	0.2	0.2	0.0	0.016621066964814198	0.016621066964814198
832	0.07836513903721821	0.0031510522675737957	-0.0017310609990718144	0.6563880305819496	-1	0	0	0.1	1	1.0	13	1.0	1.0	13	13	1	1	0	0.06666666666666667	15	1	15	0.16666666666666666	0	0.5507484275191205	0.9310179684742498	0.49217168941302464	0.8876730738764619	0.7172306090380066	0.9312320433933298	0.9026469188836203	0.9187237034909692	1.0	0.23076923076923078	0.0	-0.00017310609990718145	-0.00017310609990718145
1258	0.04236970528792311	0.014936255475903543	0.014903184765841352	0.5981306976752919	-1	0	0	0.14285714285714285	1	1.0	8	1.0	1.0	9	8	0	1	0	0.1	10	1	10	0.3333333333333333	0	0.7428880225668182	0.7181718967364495	0.3399132704902141	0.8147319753596246	0.3960833648202276	0.8523393058170767	0.8806478896955708	0.8005674930756939	1.0	0	0.0	0.014903184765841352	0.014903184765841352
2662	0.05465143603849875	0.01733751216251136	0.013007922932290791	0.7283692260004768	-1	0	0	0.2	2	0.8461538461538461	11	0.5357142857142857	0.7692307692307693	12	10	2	3	0	0.14285714285714285	14	2	15	0.5	0	0.8218789930068571	0.9000784898533404	0.5816599516811383	0.858988457378699	0.24314597080120987	0.9305582505437576	0.921833213590832	0.9002587041977682	0.16666666666666666	0.25	0.0	0.013007922932290791	0.013007922932290791
3947	0.057542525580767355	0.035529299535051566	0.035263259341686184	0.7075875886085077	-1	0	0	0.2	2	0.8461538461538461	11	0.5357142857142857	0.7692307692307693	12	10	2	3	0	0.14285714285714285	14	2	15	0.5	0	0.8080280783418772	0.875624851851344	0.5151512665630645	0.8520044321692767	0.2886928213124018	0.9229527224349521	0.888321256499383	0.887127967023157	0.16666666666666666	0.16666666666666666	0.0	0.035263259341686184	0.035263259341686184
308	0.007012896528774469	0.00010142758531970349	1.4149902395058845e-05	0.9954028480503074	-1	0	0	0.5	4	0.5555555555555556	5	0.39285714285714285	0.4444444444444444	7	4	3	1	0	0.5714285714285714	4	7	11	0.14285714285714285	0.5	0.5207540020904651	0.9096774621138237	0.46279676753608834	0.7586112084722076	0.42103733946091326	0.8786895439520676	0.8243087604059284	0.8595576420887028	1.0	0.2857142857142857	0.0	1.4149902395058845e-05	1.4149902395058845e-05
970	0.04629335089680661	0.002060276318638149	-0.0003831030015405786	0.8824690089119498	-1	0	0	0.2	2	0.8461538461538461	11	0.375	0.6923076923076923	10	9	4	1	0	0.625	5	8	15	0.09090909090909091	0.2	0.5935875884294088	0.9272675060399099	0.5554221381716141	0.8881618469859892	0.5303350985548918	0.9340276868566859	0.8261697450018435	0.9185351599068621	1.0	0	0.0	-3.831030015405786e-05	-3.831030015405786e-05
2010	0.044835681726048945	0.01944522544558929	0.01864620894662159	0.7197198973664227	-1	0	0	0.2	2	0.8461538461538461	11	0.3409090909090909	0.7692307692307693	12	10	2	2	0	0.36363636363636365	11	4	15	0.3333333333333333	0	0.835729907671837	0.8846441161681965	0.47085584226633054	0.8698958135191179	0.6118460190297903	0.9534732549167328	0.8893808231461565	0.9104461905840524	0.5833333333333334	0.16666666666666666	0.0	0.01864620894662159	0.01864620894662159
579	0.033314494144896234	0.006216048183868375	0.005769792766252027	0.7823586794845355	-1	0	0	0.25	2	0.7777777777777778	7	0.55	0.7777777777777778	9	7	1	0	0	0.2	2	10	11	0.0	0	0.535558888390388	0.854975456477489	0.502849463513491	0.7581507520473315	0.36610757756447915	0.8730296980350544	0.7902857909793649	0.8340930569249395	0	0	0.0	0.005769792766252027	0.005769792766252027
1087	0.043428802095755455	0.00865192291399176	0.0027008530420814443	0.7629154345817033	-1	0	0	0.2	2	0.8461538461538461	11	0.2727272727272727	0.8461538461538461	13	11	1	1	0	0.45454545454545453	11	5	15	0.25	0.5	0.636426749339697	0.9540907706421538	0.47085584226633054	0.9036974002382224	0.6103159041347122	0.903456399771789	0.845239605133644	0.9243594392496368	1.0	0	0.0	0.0027008530420814443	0.0027008530420814443
3142	0.05408140289214509	0.01887766408608591	0.008735519196552615	0.7334867253827091	-1	0	0	0.2	2	0.8461538461538461	11	0.5357142857142857	0.6923076923076923	10	9	4	3	0	0.14285714285714285	14	2	15	0.2727272727272727	0	0.8218789930068571	0.8922210052742481	0.5151512665630645	0.8518947350592522	0.23942665871782193	0.9250632949650281	0.8893808231461565	0.8933535291841987	0.2	0.2	0.0	0.008735519196552615	0.008735519196552615
2724	0.05156015650589217	0.026783536690719475	0.025535631767128718	0.6959343237829102	-1	0	0	0.2	2	0.8461538461538461	11	0.5357142857142857	0.8461538461538461	13	11	1	1	0	0.14285714285714285	14	2	15	0.25	0	0.8749738620126857	0.9074937023173989	0.47085584226633054	0.8621397692682378	0.6535507665333509	0.9488564516990504	0.8516205563342375	0.9125947081871097	1.0	0.23076923076923078	0.0	0.025535631767128718	0.025535631767128718
3405	0.05670062088653547	0.03455047022996313	0.03436047566582708	0.698831702395081	-1	0	0	0.2	2	0.8461538461538461	11	0.5357142857142857	0.7692307692307693	12	10	2	3	0	0.14285714285714285	14	2	15	0.5	0	0.8080280783418772	0.875624851851344	0.5151512665630645	0.8520044321692767	0.2886928213124018	0.9229527224349521	0.888321256499383	0.887127967023157	0.16666666666666666	0.16666666666666666	0.0	0.03436047566582708	0.03436047566582708
2605	0.05527484666548574	0.020232267179168283	0.009778560654254401	0.7115026431666894	-1	0	0	0.2	2	0.8461538461538461	11	0.5357142857142857	0.6923076923076923	10	9	4	3	0	0.14285714285714285	14	2	15	0.2727272727272727	0	0.8218789930068571	0.8922210052742481	0.5151512665630645	0.8518947350592522	0.2886928213124018	0.9386472231300046	0.9235892661048823	0.8999788878604892	0.1	0.2	0.0	0.009778560654254401	0.009778560654254401
3823	0.05640596620922894	0.035422164361958317	0.03516552446753034	0.7287362540529697	-1	0	0	0.2	2	0.8461538461538461	11	0.5357142857142857	0.7692307692307693	12	10	2	3	0	0.14285714285714285	14	2	15	0.5	0	0.8080280783418772	0.875624851851344	0.5151512665630645	0.8520044321692767	0.2886928213124018	0.9229527224349521	0.888321256499383	0.887127967023157	0.16666666666666666	0.16666666666666666	0.0	0.03516552446753034	0.03516552446753034
2915	0.05310384276694861	0.02775364926344199	0.026416676746270792	0.7095719251288748	-1	0	0	0.2	2	0.8461538461538461	11	0.5357142857142857	0.8461538461538461	13	11	1	1	0	0.14285714285714285	14	2	15	0.25	0	0.835729907671837	0.8789551331447989	0.47085584226633054	0.8625403956565023	0.6937253991418334	0.9499043188213174	0.9234090545237454	0.9049821379886234	1.0	0.23076923076923078	0.0	0.026416676746270792	0.026416676746270792
630	0.06766623638993242	0.006358485289246772	0.0017728280581398759	0.6513225693612024	-1	0	0	0.2	2	0.8461538461538461	11	0.38461538461538464	0.8461538461538461	13	11	1	0	0	0.23076923076923078	3	13	15	0.0	0	0.5687883822480984	0.9404383344575635	0.7909527845410548	0.9208900165151447	0.3622403084974395	0.8824976291715229	0.9044309839483377	0.9175900351472775	0	0	0.0	0.0017728280581398759	0.0017728280581398759
3650	0.05538326032400417	0.03125130670241151	0.029972345201478602	0.6943843851814095	-1	0	0	0.2	2	0.8461538461538461	11	0.5357142857142857	0.7692307692307693	12	10	2	3	0	0.14285714285714285	14	2	15	0.5	0	0.8218789930068571	0.8766947119413783	0.5816599516811383	0.8514752440796182	0.2886928213124018	0.9207409113795896	0.888067947329312	0.8862897417021214	0.16666666666666666	0.16666666666666666	0.0	0.029972345201478602	0.029972345201478602
2957	0.05806740205098368	0.02985765882365946	0.0289933440165726	0.7332297727466799	-1	0	0	0.2	2	0.8461538461538461	11	0.5357142857142857	0.7692307692307693	12	10	2	3	0	0.14285714285714285	14	2	15	0.5	0	0.835729907671837	0.899877702722	0.49300355441469745	0.8486349204765359	0.3846966488177846	0.9412638904253026	0.844830732466781	0.9030272956123545	0.16666666666666666	0.16666666666666666	0.0	0.0289933440165726	0.0289933440165726
4774	0.054737515436146814	0.027572586582416292	0.026999726564852087	0.7158487334406818	-1	0	0	0.2	2	0.8461538461538461	11	0.5357142857142857	0.7692307692307693	12	10	2	3	0	0.14285714285714285	14	2	15	0.5	0	0.8218789930068571	0.8766947119413783	0.5816599516811383	0.8514752440796182	0.2886928213124018	0.9207409113795896	0.888067947329312	0.8862897417021214	0.16666666666666666	0.16666666666666666	0.0	0.026999726564852087	0.026999726564852087
2579	0.055168999478450755	0.027397817283731373	0.026611155424924482	0.7132654914635612	-1	0	0	0.2	2	0.8461538461538461	11	0.5357142857142857	0.7692307692307693	10	10	4	3	0	0.14285714285714285	14	2	15	0.25	0	0.835729907671837	0.8954462962888273	0.49300355441469745	0.8550840621880619	0.4339628114123644	0.9051448196661049	0.8392581971332621	0.8869010508202336	0.2	0.2	0.0	0.026611155424924482	0.026611155424924482
4654	0.05938400979818583	0.035869449796591006	0.03583973025405702	0.7321625456899254	-1	0	0	0.2	2	0.8461538461538461	11	0.5357142857142857	0.7692307692307693	12	10	2	3	0	0.14285714285714285	14	2	15	0.5	0	0.7807276587008082	0.8975148197643296	0.5841888384828717	0.8632632740985077	0.29241213339578975	0.9204410406338493	0.884674089509435	0.8960086907605016	0.25	0.16666666666666666	0.0	0.03583973025405702	0.03583973025405702
1144	0.026026956338557033	0.0021117379633426477	-0.002003887605157805	0.9676421998895719	-1	0	0	0.25	2	0.8888888888888888	8	0.55	0.8888888888888888	10	8	0	0	0	0.2	10	2	11	0.0	0	0.6655145058204934	0.8600623358733969	0.41616446805516016	0.8986884214400779	0.3960833648202276	0.8081730681780214	0.8612577468374284	0.859632628004898	0	0	0.0	-0.00020038876051578053	-0.00020038876051578053
4503	0.0472933537101581	0.006591997583202898	-0.0064791064894469804	0.7827991999359339	-1	0	0	0.3	3	0.6923076923076923	9	0.3125	0.6923076923076923	10	9	4	2	0	0.3333333333333333	12	4	15	0.18181818181818182	0	0.7998751350642135	0.9215282225083499	0.47085584226633054	0.8899366081991995	0.5838404169227134	0.9300365129954277	0.8505195379804205	0.9153059338737461	0.6	0.2	0.0	-0.000647910648944698	-0.000647910648944698
1629	0.07518016737931354	0.01703377614904901	0.015129346668091532	0.7252574966157469	-1	0	0	0.1	1	1.0	13	1.0	0.8461538461538461	12	11	2	5	0	0.06666666666666667	15	1	15	0.7142857142857143	0	0.8080280783418772	0.9300004031011367	0.5151512665630645	0.8872705934976359	0.4645411266357355	0.937562935356634	0.9255373213786007	0.9207800727578517	0.08333333333333333	0	0.0	0.015129346668091532	0.015129346668091532
1318	0.03508522125128032	0.006140850642682528	-0.006140076560643783	0.726158955823886	-1	0	0	0.14285714285714285	1	1.0	8	1.0	1.0	9	8	0	1	0	0.1	10	1	10	0.3333333333333333	0	0.7428880225668182	0.8346203725653611	0.41616446805516016	0.8646020729155809	0.3960833648202276	0.8765328230573488	0.8305649669301031	0.8594739738426231	1.0	0	0.0	-0.0006140076560643782	-0.0006140076560643782
4345	0.054317061818590834	0.019640300112064524	-0.005016020064792745	0.7731324901298682	-1	0	0	0.2	2	0.8461538461538461	11	0.5357142857142857	0.7692307692307693	12	10	2	3	0	0.14285714285714285	14	2	15	0.5	0	0.8080280783418772	0.8856640837379751	0.5151512665630645	0.8520044321692767	0.2886928213124018	0.9229527224349521	0.9237690886690216	0.8902784408611472	0.16666666666666666	0.16666666666666666	0.0	-0.0005016020064792746	-0.0005016020064792746
4084	0.055653455228541045	0.03561051995817728	0.03526811711724115	0.721935829208452	-1	0	0	0.2	2	0.8461538461538461	11	0.5357142857142857	0.7692307692307693	12	10	2	3	0	0.14285714285714285	14	2	15	0.5	0	0.8080280783418772	0.875624851851344	0.5151512665630645	0.8520044321692767	0.2886928213124018	0.9229527224349521	0.888321256499383	0.887127967023157	0.16666666666666666	0.16666666666666666	0.0	0.03526811711724115	0.03526811711724115
3708	0.05776996891417711	0.03485693148311129	0.034602852927963106	0.7056381520181101	-1	0	0	0.2	2	0.8461538461538461	11	0.5357142857142857	0.7692307692307693	12	10	2	3	0	0.14285714285714285	14	2	15	0.5	0	0.8080280783418772	0.875624851851344	0.5151512665630645	0.8520044321692767	0.2886928213124018	0.9229527224349521	0.888321256499383	0.887127967023157	0.16666666666666666	0.16666666666666666	0.0	0.034602852927963106	0.034602852927963106
264	0.011371303341020197	0.0006699796072487329	0.0006694559284536503	0.9415438369013218	-1	0	0	0.4	4	0.6153846153846154	8	0.4166666666666667	0.23076923076923078	3	3	11	3	0	1.0	6	6	15	0.11538461538461539	0.3333333333333333	0.4842419805274535	0.8373502166271026	0.8569765253380515	0.7262475689801557	0.3156337126517267	0.9492573832264282	0.9031069252361229	0.8638616809810741	0.6666666666666666	0	0.0	0.0006694559284536503	0.0006694559284536503
2057	0.0656390786181845	0.02041030277097917	0.017896941340530978	0.6757998148700035	-1	0	0	0.1	1	1.0	13	0.5357142857142857	0.6923076923076923	10	9	4	8	0	0.14285714285714285	2	14	15	0.7272727272727273	0	0.7534272390597392	0.7116977540076734	0.552912680491697	0.8498852237510918	0.19100204932159676	0.8667479259278624	0.9255373213786007	0.8180636939463009	0.1	0.1	0.0	0.017896941340530978	0.017896941340530978
3476	0.055697503126487434	0.024264467199198347	0.02425595557835284	0.7052400679324322	-1	0	0	0.2	2	0.8461538461538461	11	0.5357142857142857	0.7692307692307693	12	10	2	3	0	0.14285714285714285	14	2	15	0.5	0	0.8080280783418772	0.8842511577748776	0.5816599516811383	0.8477529239620312	0.23942665871782193	0.9177464523541136	0.9235892661048823	0.8863685518980169	0.16666666666666666	0.16666666666666666	0.0	0.02425595557835284	0.02425595557835284
4617	0.06255345281316463	0.03799463484574591	0.03792084198485495	0.6748476976226175	-1	0.25	1	0.3	3	0.7692307692307693	10	0.38461538461538464	0.6153846153846154	11	8	3	4	0	0.23076923076923078	13	3	15	0.5714285714285714	1.0	0.7917221917865497	0.8907477855746705	0.5151512665630645	0.8610393269074788	0.33795898390698165	0.94143239280972	0.8611224786564046	0.9031907071402364	0.18181818181818182	0.18181818181818182	0.0	0.03792084198485495	0.03792084198485495
1282	0.044185409610466825	0.019119998979213397	0.0181736716141334	0.7283855664840674	-1	0	0	0.2	2	0.8461538461538461	11	0.3409090909090909	0.7692307692307693	12	10	2	2	0	0.36363636363636365	11	4	15	0.3333333333333333	0	0.835729907671837	0.8846441161681965	0.47085584226633054	0.8698958135191179	0.6118460190297903	0.9534732549167328	0.8893808231461565	0.9104461905840524	0.5833333333333334	0.16666666666666666	0.0	0.0181736716141334	0.0181736716141334
2226	0.0727447387599948	0.013051099658999303	0.012181438316438005	0.6583082726820467	-1	0	0	0.1	1	1.0	13	1.0	0.9230769230769231	13	12	1	3	0	0.06666666666666667	15	1	15	0.6	0	0.732309536205842	0.8445636758536057	0.4540094920166098	0.8516781587600524	0.4061776242089413	0.9288045326155818	0.8806478896955708	0.8811074153993746	0.15384615384615385	0	0.0	0.012181438316438005	0.012181438316438005
4002	0.056833263065389515	0.033536647526172116	0.03333026898484288	0.7005860598354667	-1	0	0	0.2	2	0.8461538461538461	11	0.5357142857142857	0.7692307692307693	12	10	2	3	0	0.14285714285714285	14	2	15	0.5	0	0.8080280783418772	0.875624851851344	0.5151512665630645	0.8520044321692767	0.2886928213124018	0.9229527224349521	0.888321256499383	0.887127967023157	0.16666666666666666	0.16666666666666666	0.0	0.03333026898484288	0.03333026898484288
4115	0.061466957187175916	0.03612430577687043	0.036052390709133304	0.6901522522411543	-1	0.25	1	0.3	3	0.7692307692307693	10	0.38461538461538464	0.6153846153846154	11	8	3	4	0	0.23076923076923078	13	3	15	0.5714285714285714	1.0	0.7917221917865497	0.8907477855746705	0.5151512665630645	0.8610393269074788	0.33795898390698165	0.94143239280972	0.8611224786564046	0.9031907071402364	0.18181818181818182	0.18181818181818182	0.0	0.036052390709133304	0.036052390709133304
2709	0.06128463243024942	0.019024163849378856	0.01622860885387062	0.7023143143838575	-1	0	0	0.1	1	1.0	13	1.0	0.8461538461538461	11	11	3	4	0	0.06666666666666667	15	1	15	0.4	0	0.8080280783418772	0.9102005253845287	0.5577386091256334	0.8584487578756173	0.33795898390698165	0.9107208106294505	0.8392581971332621	0.8953886978385921	0.13636363636363635	0.18181818181818182	0.0	0.01622860885387062	0.01622860885387062
2933	0.05165635601971284	0.027571738715309678	0.027488792077348397	0.7208475552293294	-1	0	0	0.2	2	0.8461538461538461	11	0.5357142857142857	0.7692307692307693	12	10	2	3	0	0.14285714285714285	14	2	15	0.5	0	0.8218789930068571	0.905759351342302	0.5816599516811383	0.8477529239620312	0.23942665871782193	0.9285042504549977	0.9235892661048823	0.8985589537045907	0.16666666666666666	0.16666666666666666	0.0	0.027488792077348397	0.027488792077348397
1086	0.06487230864107771	0.009172017709804563	0.009127231301383452	0.667183619935765	-1	0	0	0.1	1	1.0	13	0.5357142857142857	0.9230769230769231	13	12	1	2	0	0.14285714285714285	14	2	15	0.4	0	0.7534272390597392	0.92453130620077	0.5253059701988818	0.8720546282001398	0.47946487957068873	0.9425111975899866	0.9041760386784613	0.91737912300062	0.5769230769230769	0	0.0	0.009127231301383452	0.009127231301383452
1288	0.04364205355553092	0.017219773213808784	0.01495640085660939	0.5984264724917123	-1	0	0	0.14285714285714285	1	1.0	8	1.0	1.0	9	8	0	1	0	0.1	10	1	10	0.3333333333333333	0	0.7428880225668182	0.7181718967364495	0.3399132704902141	0.8147319753596246	0.3960833648202276	0.8523393058170767	0.8806478896955708	0.8005674930756939	1.0	0	0.0	0.01495640085660939	0.01495640085660939
289	0.031995967840069195	0.003857411211502172	-0.00034580558811401753	0.9501460763271714	-1	0.25	1	0.5	5	0.6153846153846154	8	0.45454545454545453	0.5384615384615384	10	7	4	1	0	0.2727272727272727	11	3	15	0.1111111111111111	0.2857142857142857	0.5071224411871598	0.8483002376712074	0.5816784853938749	0.9308434405274085	0.6744035793702101	0.9663798044588204	0.8979046090483814	0.9282308998909412	1.0	0.1	0.0	-3.458055881140175e-05	-3.458055881140175e-05
2470	0.05426420083403362	0.02142958020134999	0.019037663559477502	0.7047864921007567	-1	0	0	0.2	2	0.8461538461538461	11	0.5357142857142857	0.7692307692307693	12	10	2	3	0	0.14285714285714285	14	2	15	0.5	0	0.835729907671837	0.9229931734234496	0.5325061851777756	0.8436780673074329	0.4163819943275865	0.9203339090228609	0.8392581971332621	0.9007415430383056	0.16666666666666666	0.25	0.0	0.019037663559477502	0.019037663559477502
557	0.05949798200934012	0.004548818865802289	-0.0044062160795342595	0.8196634954122952	-1	0	0	0.2	2	0.8461538461538461	11	0.5357142857142857	0.8461538461538461	13	11	1	2	0	0.14285714285714285	14	2	15	0.5	0	0.7882196262878821	0.896565775321355	0.6082778534382727	0.9173007785920755	0.5133479653575446	0.861293398914983	0.8631959404680897	0.8938462338403592	0.5384615384615384	0.07692307692307693	0.0	-0.000440621607953426	-0.000440621607953426
124	0.0005174238462580437	7.426786756302537e-05	7.42498513806918e-05	0.9987426809554013	-1	0	0	0.75	3	0.0	0	0.5555555555555556	0	2	0	2	1	0	1.0	3	3	5	0.16666666666666666	0	0	0	0	0	0	0	0	0	0	0	0	7.42498513806918e-05	7.42498513806918e-05
4933	0.060478794119467896	0.02189909185074656	0.02131168763362129	0.7107436259908917	-1	0	0	0.1	1	1.0	13	1.0	0.7692307692307693	11	10	3	6	0	0.06666666666666667	15	1	15	0.6666666666666666	0	0.835729907671837	0.8987650256907506	0.6532264104026788	0.8551217997021469	0.23942665871782193	0.9282275241317577	0.9237690886690216	0.8977895006857539	0.09090909090909091	0.18181818181818182	0.0	0.02131168763362129	0.02131168763362129
4570	0.05236354389763494	0.038663550912998106	0.029272355120381753	0.7465809814046009	-1	0.25	1	0.3	3	0.7692307692307693	10	0.3125	0.6923076923076923	11	9	3	3	0	0.3333333333333333	12	4	15	0.375	0.6666666666666666	0.7879979952273594	0.909631174807242	0.6532264104026788	0.872209935934576	0.33795898390698165	0.9391646583001276	0.8611224786564046	0.9106990510878055	0.36363636363636365	0.2727272727272727	0.0	0.029272355120381753	0.029272355120381753
1843	0.06724243809291378	0.01916863554248808	0.018326887678012407	0.6866680277426631	-1	0	0	0.1	1	1.0	13	1.0	1.0	13	13	1	1	0	0.06666666666666667	15	1	15	0.16666666666666666	0	0.732309536205842	0.8445636758536057	0.4540094920166098	0.8516781587600524	0.33795898390698165	0.906118411036001	0.8806478896955708	0.8701758666125003	1.0	0	0.0	0.018326887678012407	0.018326887678012407
1462	0.06951154263042847	0.020958693858891292	-0.005405721376653109	0.6801238802201452	-1	0	0	0.1	1	1.0	13	1.0	1.0	14	13	0	1	0	0.06666666666666667	15	1	15	0.3333333333333333	0	0.8453611771743919	0.9392186965560492	0.47085584226633054	0.9103027021188663	0.6736380828375921	0.8845886415719566	0.8648446782607616	0.914033342838964	1.0	0	0.0	-0.0005405721376653109	-0.0005405721376653109
2028	0.05289798178862272	0.019876472108734385	0.01906918108872688	0.7718720177832477	-1	0	0	0.1	1	1.0	13	0.2727272727272727	0.8461538461538461	12	11	2	2	0	0.45454545454545453	11	5	15	0.2857142857142857	0	0.8553518848422612	0.887275209067717	0.47085584226633054	0.8581772188262008	0.6736380828375921	0.9394636288585183	0.8472663382158778	0.9004141121436566	0.625	0.16666666666666666	0.0	0.01906918108872688	0.01906918108872688
610	0.02633820739411173	0.0023251604018904998	0.0005187921969216056	0.94735488351392	-1	0.3333333333333333	1	0.375	3	0.6666666666666666	6	0.3055555555555556	0.6666666666666666	9	6	1	0	0	1.0	6	6	11	0.0	0.4	0.5687883822480984	0.9036706457395093	0.30179951857899073	0.9383236281686348	0.32413244703179467	0.8222848618168016	0.8740948296774828	0.8969941550200851	0	0	0.0	0.0005187921969216056	0.0005187921969216056
4980	0.05648563816804186	0.035527051527802944	0.03522585857828635	0.7220099340668882	-1	0	0	0.2	2	0.8461538461538461	11	0.5357142857142857	0.7692307692307693	12	10	2	3	0	0.14285714285714285	14	2	15	0.5	0	0.8080280783418772	0.875624851851344	0.5151512665630645	0.8520044321692767	0.2886928213124018	0.9229527224349521	0.888321256499383	0.887127967023157	0.16666666666666666	0.3333333333333333	0.0	0.03522585857828635	0.03522585857828635
4291	0.05055565975870081	0.006792137331036861	-0.0034221060138609244	0.6938733626753399	-1	0	0	0.3	3	0.7692307692307693	10	0.5357142857142857	0.6923076923076923	12	9	2	4	0	0.14285714285714285	14	2	15	0.8	0.2857142857142857	0.8284288099335256	0.9204015618672942	0.47085584226633054	0.8889880302515306	0.6211682417275899	0.9448061395964742	0.9237690886690216	0.9210085563558624	0.2916666666666667	0.16666666666666666	0.0	-0.0003422106013860924	-0.0003422106013860924
1646	0.03149064788721219	0.0005767673935314371	0.0003731399641985224	0.7405889576925244	-1	0	0	0.14285714285714285	1	1.0	8	1.0	1.0	9	8	0	1	0	0.1	10	1	10	0.3333333333333333	0	0.7428880225668182	0.7181718967364495	0.3399132704902141	0.8264684809370726	0.3960833648202276	0.6152714194788049	0.8806478896955708	0.7288073257888664	1.0	0	0.0	0.0003731399641985224	0.0003731399641985224
3974	0.06412886757195141	0.036055498202882307	0.03602463268793432	0.7097085946645891	-1	0	0	0.2	2	0.8461538461538461	11	0.5357142857142857	0.6923076923076923	9	9	5	3	0	0.14285714285714285	14	2	15	0.21428571428571427	0	0.8080280783418772	0.9107469591917492	0.5151512665630645	0.8610078831708576	0.33795898390698165	0.9147807147001698	0.8392581971332621	0.8978270866648911	0.2222222222222222	0.2222222222222222	0.0	0.03602463268793432	0.03602463268793432
2086	0.058144130781308125	0.024379182109276615	0.024072799856845923	0.6912651076663952	-1	0	0	0.2	2	0.8461538461538461	11	0.5357142857142857	0.6923076923076923	10	9	4	3	0	0.14285714285714285	14	2	15	0.2727272727272727	0	0.8218789930068571	0.9026208080137417	0.5151512665630645	0.8518947350592522	0.2886928213124018	0.9109974620385954	0.888067947329312	0.89097135551052	0.2	0.2	0.0	0.024072799856845923	0.024072799856845923
4440	0.029406315171640145	0.0017978503673182027	0.0007886580404000161	0.5335182378822518	-1	0	0	0.3	3	0.7692307692307693	10	0.5769230769230769	0.6923076923076923	12	9	2	2	0	0.15384615384615385	2	13	15	0.4	0	0.7761183351944476	0.9365982354860669	0.5324210808256785	0.9026436937253973	0.45257322787628923	0.9651253352777686	0.92127088056715	0.939728792785236	0.625	0.16666666666666666	0.0	0.0007886580404000161	0.0007886580404000161
4561	0.05386314003667914	0.013744807727990355	-0.007704829826264311	0.6616992121205991	-1	0	0	0.2	2	0.8461538461538461	11	0.3	0.7692307692307693	12	10	2	2	0	0.5	10	5	15	0.3333333333333333	0	0.8553518848422612	0.8946393514420771	0.47085584226633054	0.8669307298626908	0.6736380828375921	0.9404094620257698	0.8418848285804611	0.9052794839656216	0.625	0.16666666666666666	0.0	-0.0007704829826264311	-0.0007704829826264311
677	0.05257188042187225	0.009164601543860418	0.009161951179395307	0.7176206813784445	-1	0	0	0.3	3	0.6923076923076923	9	0.5769230769230769	0.6153846153846154	10	8	4	4	0	0.15384615384615385	2	13	15	0.4	0	0.7534272390597392	0.7836107389385539	0.5577386091256334	0.6871763311282552	0.2623384962411518	0.9254604178828468	0.8868948265123903	0.8221401891435003	0.15000000000000002	0.1	0.0	0.009161951179395307	0.009161951179395307
967	0.07702489468985058	0.016340438109199995	0.0074453448239545856	0.7455972445945909	-1	0	0	0.2	2	0.8461538461538461	11	0.5357142857142857	0.8461538461538461	13	11	1	2	0	0.14285714285714285	14	2	15	0.5	0	0.835729907671837	0.9325591265671441	0.47085584226633054	0.8657730116615066	0.635432182441713	0.884594746615969	0.8392581971332621	0.8980567672622375	0.5769230769230769	0.46153846153846156	0.0	0.0074453448239545856	0.0074453448239545856
750	0.06664930512388778	0.00469691335491135	0.004450449614126659	0.6862897363539359	-1	0	0	0.1	1	1.0	13	1.0	0.9230769230769231	13	12	1	3	0	0.06666666666666667	15	1	15	0.6	0	0.7534272390597392	0.918760997908991	0.5253059701988818	0.8612712411182348	0.44961737370078214	0.9330528632009544	0.8775902784163595	0.9084919697690615	0.07692307692307693	0	0.0	0.004450449614126659	0.004450449614126659
1346	0.06641317860277672	0.015519789748296556	0.012127485716343206	0.7060908921305555	-1	0	0	0.1	1	1.0	13	1.0	1.0	14	13	0	1	0	0.06666666666666667	15	1	15	0.3333333333333333	0	0.8089309422897519	0.85272150782672	0.43379047852935076	0.817477665226267	0.6520206516382728	0.9070799137905201	0.8612426348758038	0.8634977059939551	1.0	0	0.0	0.012127485716343206	0.012127485716343206
251	2.4241072706184824e-06	2.3769333889832516e-08	-4.127424270470752e-09	0.9999998984939604	-1	0	0	1.0	2	0.0	0	1.0	0	1	0	1	2	0	0.3333333333333333	1	3	3	0.4	1.0	0	0	0	0	0	0	0	0	0	0	0	-4.127424270470752e-10	-4.127424270470752e-10
2459	0.05502331488033384	0.018745448476715505	0.013909193077741466	0.7350070215561247	-1	0	0	0.2	2	0.8461538461538461	11	0.5357142857142857	0.7692307692307693	12	10	2	3	0	0.14285714285714285	14	2	15	0.5	0	0.8218789930068571	0.9000784898533404	0.5816599516811383	0.858988457378699	0.24314597080120987	0.9277769684094469	0.8871903907873455	0.898986547313313	0.25	0.25	0.0	0.013909193077741466	0.013909193077741466
3461	0.05635242101434519	0.03569217554820516	0.03532401502441096	0.7315703213900502	-1	0	0	0.2	2	0.8461538461538461	11	0.5357142857142857	0.7692307692307693	12	10	2	3	0	0.14285714285714285	14	2	15	0.5	0	0.8080280783418772	0.875624851851344	0.5151512665630645	0.8520044321692767	0.2886928213124018	0.9465721574584456	0.9237690886690216	0.899545672306812	0.16666666666666666	0.16666666666666666	0.0	0.03532401502441096	0.03532401502441096
2993	0.02534477126835148	0.0021774468772998937	-0.0008815665245005703	0.9254899840900475	-1	0	0	0.2857142857142857	2	0.75	6	0.5555555555555556	0.75	7	6	2	4	0	0.2222222222222222	9	2	10	0.5714285714285714	0	0.7534272390597392	0.9221861316070397	0.6532264104026788	0.8968409524662707	0.23942665871782193	0.9240320992590668	0.9234090545237454	0.9151205122709098	0.21428571428571427	0.2857142857142857	0.0	-8.815665245005704e-05	-8.815665245005704e-05
1827	0.05935434077534931	0.01877859171032603	0.014886275479301249	0.6802912410815356	-1	0	0	0.1	1	1.0	13	1.0	0.8461538461538461	12	11	2	5	0	0.06666666666666667	15	1	15	0.7142857142857143	0	0.8080280783418772	0.9300004031011367	0.5151512665630645	0.8791357117641628	0.44829287713937516	0.9403015147559871	0.9255373213786007	0.9200200982169768	0.08333333333333333	0	0.0	0.014886275479301249	0.014886275479301249
5001	0.061178578889330204	0.024839009588732412	0.023327588810841977	0.6947933983769616	-1	0	0	0.2	2	0.8461538461538461	11	0.5357142857142857	0.6153846153846154	10	8	4	7	0	0.14285714285714285	14	2	15	0.7	0	0.8002171083298254	0.9012595508834216	0.6532264104026788	0.862624475130572	0.2886928213124018	0.9291638348380079	0.8829797986435864	0.9009202574935338	0.1	0.2	0.0	0.023327588810841977	0.023327588810841977
3636	0.053091934851157874	0.023215690484723123	0.022015344400924192	0.7446947368356357	-1	0	0	0.3	3	0.6923076923076923	9	0.3125	0.6923076923076923	12	9	2	2	0	0.3333333333333333	12	4	15	0.4	0	0.7998751350642135	0.9022945197459569	0.47085584226633054	0.8895532914863037	0.6118460190297903	0.9453354207940945	0.8965689245800802	0.9157918835367695	0.5833333333333334	0.16666666666666666	0.0	0.022015344400924192	0.022015344400924192
2503	0.05086369973873429	0.023947108588066632	0.023391044657988656	0.713863345737344	-1	0	0	0.3	3	0.7692307692307693	10	0.3409090909090909	0.6923076923076923	11	9	3	2	0	0.36363636363636365	11	4	15	0.25	0.14285714285714285	0.835729907671837	0.8935690216968576	0.47085584226633054	0.8675146183497461	0.6937253991418334	0.9457030708642684	0.8424923082036749	0.9078880148114079	0.5909090909090909	0.18181818181818182	0.0	0.023391044657988656	0.023391044657988656
573	0.03327316391995029	0.004160135075908029	-0.0032192883815617464	0.5650671544207446	-1	0.25	1	0.4	4	0.7692307692307693	10	0.38461538461538464	0.7692307692307693	12	10	2	1	0	0.23076923076923078	13	3	15	0.16666666666666666	1.0	0.3759929495905284	0.9464417880970944	0.5056079276573021	0.9409613801233119	0.6434641476709466	0.907232785032579	0.9141569991393652	0.9334117820399435	1.0	0.25	0.0	-0.00032192883815617464	-0.00032192883815617464
4467	0.06199852494031432	0.03371685600275122	0.03305406523550271	0.6943869525956501	-1	0	0	0.2	2	0.8461538461538461	11	0.5357142857142857	0.7692307692307693	11	10	3	3	0	0.14285714285714285	14	2	15	0.3333333333333333	0	0.8080280783418772	0.8912076608199404	0.5151512665630645	0.8565049855715129	0.23942665871782193	0.9233732809696171	0.9237690886690216	0.8934295655940593	0.18181818181818182	0.18181818181818182	0.0	0.03305406523550271	0.03305406523550271
3814	0.057099381353931555	0.027710807060200356	0.02546986063787207	0.7239356186756731	-1	0	0	0.2	2	0.8461538461538461	11	0.5357142857142857	0.6923076923076923	10	9	4	3	0	0.14285714285714285	14	2	15	0.2727272727272727	0	0.8218789930068571	0.8943931860943769	0.49300355441469745	0.8528670224437174	0.5158421915244075	0.9376194010008002	0.888321256499383	0.9003625795399381	0.2	0.2	0.0	0.02546986063787207	0.02546986063787207
3248	0.057841931885606684	0.03295388771943534	0.01086388725356095	0.7236697723668326	-1	0	0	0.2	2	0.8461538461538461	11	0.5357142857142857	0.7692307692307693	12	10	2	3	0	0.14285714285714285	14	2	15	0.5	0	0.8218789930068571	0.917946075133348	0.49300355441469745	0.8786400726750465	0.6118460190297903	0.9445245787233219	0.844830732466781	0.9175644526785247	0.16666666666666666	0.16666666666666666	0.0	0.01086388725356095	0.01086388725356095
1247	0.05992183385822368	0.005196755317941148	-0.0031138334176406823	0.6584743665449957	-1	0	0	0.2	2	0.8461538461538461	11	0.5357142857142857	0.6153846153846154	9	8	5	3	0	0.14285714285714285	14	2	15	0.23076923076923078	0	0.8222382378108086	0.8376607085116121	0.46279676753608834	0.8748655254608402	0.51193260790506	0.8492474912706653	0.773554094128311	0.854636533865401	0.2222222222222222	0.1111111111111111	0.0	-0.00031138334176406825	-0.00031138334176406825
839	0.0480703388492277	0.003649234057630242	0.0006693373357439151	0.9087685444738647	-1	0	0	0.2	2	0.8461538461538461	11	0.23809523809523808	0.6153846153846154	10	8	4	1	0	0.7777777777777778	7	9	15	0.1	0.2	0.6590686750058433	0.8146099597738313	0.5382828191198269	0.8662934432571366	0.7309066453582876	0.9487565752225603	0.7736335553178885	0.8898421291719892	1.0	0.4	0.0	0.0006693373357439151	0.0006693373357439151
2464	0.07987537952370014	0.035033724352099095	-0.015453859774597265	0.7441319746322093	-1	0	0	0.1	1	1.0	13	0.5357142857142857	0.9230769230769231	13	12	1	2	0	0.14285714285714285	2	14	15	0.4	0	0.7534272390597392	0.6598089336011337	0.5151512665630645	0.8438250996380294	0.19100204932159676	0.8903151177538547	0.9255373213786007	0.8147424706235471	0.5384615384615385	0.07692307692307693	0.0	-0.0015453859774597265	-0.0015453859774597265
4192	0.057247807865440356	0.027701051973640357	0.02757479050862325	0.7211911493432674	-1	0	0	0.2	2	0.8461538461538461	11	0.5357142857142857	0.6923076923076923	11	9	3	4	0	0.14285714285714285	14	2	15	0.5	0	0.8080280783418772	0.8901537992937989	0.5151512665630645	0.8499452051664124	0.33795898390698165	0.9117632673577516	0.8392581971332621	0.8863458485990328	0.13636363636363635	0.18181818181818182	0.0	0.02757479050862325	0.02757479050862325
4827	0.05604271431474831	0.029214572996815374	0.0018364839112666531	0.7055045755712309	-1	0	0	0.2	2	0.8461538461538461	11	0.5357142857142857	0.7692307692307693	11	10	3	3	0	0.14285714285714285	14	2	15	0.3333333333333333	0	0.7879979952273594	0.9123177817617492	0.47085584226633054	0.8966483161366483	0.5019610368106703	0.9353065982692146	0.8392581971332621	0.9161643054582675	0.18181818181818182	0.18181818181818182	0.0	0.0018364839112666531	0.0018364839112666531
680	0.0768028403919262	0.007471531364166236	-0.0067121357390613505	0.7146518322634399	-1	0	0	0.1	1	1.0	13	1.0	1.0	14	13	0	1	0	0.06666666666666667	15	1	15	0.3333333333333333	0	0.8749738620126857	0.8867452920810586	0.47085584226633054	0.8827847349233757	0.6325956830443804	0.860329501884329	0.8392581971332621	0.8770736640634738	1.0	0.14285714285714285	0.0	-0.000671213573906135	-0.000671213573906135
653	0.053689223836644755	0.01605696544821548	0.016019577774343784	0.7221040663761786	-1	0.25	1	0.3	3	0.7692307692307693	10	0.2727272727272727	0.7692307692307693	12	10	2	1	0	0.45454545454545453	11	5	15	0.16666666666666666	0.5	0.6876389042896736	0.9027911248461014	0.4292205408846145	0.9238631241699595	0.635432182441713	0.9142799939816834	0.8942629895120761	0.9140330394876007	1.0	0.16666666666666666	0.0	0.016019577774343784	0.016019577774343784
1835	0.04227513544285227	0.006686114747086168	-0.002711456384389422	0.733741822744404	-1	0	0	0.2	2	0.8461538461538461	11	0.38461538461538464	0.6923076923076923	11	9	3	5	0	0.23076923076923078	13	3	15	0.625	0	0.732309536205842	0.7599156051230642	0.5042024592556786	0.8341054104230895	0.19100204932159676	0.701046149189214	0.8809110961999874	0.7696795854566459	0.09090909090909091	0.09090909090909091	0.0	-0.0002711456384389422	-0.0002711456384389422
98	0.02658568034098855	0.002614131671654004	0.0022101239048954425	0.9644499985143747	-1	0.25	1	0.5	5	0.6153846153846154	8	0.2777777777777778	0.5384615384615384	12	7	2	0	0	0.6666666666666666	9	6	15	0.0	0.6666666666666666	0.7446554873983897	0.9126247281786805	0.807039110084976	0.8996750991781125	0.403431068684482	0.913161494468962	0.8840954248917825	0.9086724017167943	0	0	0.0	0.0022101239048954425	0.0022101239048954425
590	0.0381782919843844	0.005687950864360786	0.005220533702734804	0.9401941349512092	-1	0	0	0.3	3	0.6923076923076923	9	0.4166666666666667	0.6923076923076923	12	9	2	1	0	0.25	3	12	15	0.2	0.3076923076923077	0.5507484275191205	0.9502429137380651	0.7680327197357463	0.8519135302313883	0.5303350985548918	0.8935217661780085	0.85745838735464	0.9068270676313126	1.0	0.16666666666666666	0.0	0.005220533702734804	0.005220533702734804
1456	0.04452290266761706	0.014820424056822865	0.014760015094050463	0.594316894751383	-1	0	0	0.14285714285714285	1	1.0	8	1.0	1.0	9	8	0	1	0	0.1	10	1	10	0.3333333333333333	0	0.7428880225668182	0.7181718967364495	0.3399132704902141	0.8147319753596246	0.3960833648202276	0.6152714194788049	0.8806478896955708	0.723521570790442	1.0	0	0.0	0.014760015094050463	0.014760015094050463
570	0.06668194771543537	0.009971851509773507	0.009754967791562506	0.670893983807786	-1	0	0	0.2222222222222222	2	0.8181818181818182	9	0.5416666666666666	0.7272727272727273	9	8	3	2	0	0.16666666666666666	12	2	13	0.2222222222222222	0	0.6876389042896736	0.8657361082589389	0.411101994467165	0.9008969077569168	0.635432182441713	0.866172805413469	0.8307993538956803	0.8786292088205025	0.5555555555555556	0.2222222222222222	0.0	0.009754967791562506	0.009754967791562506
2941	0.05680762196290521	0.017839884666030904	0.016565720872935875	0.6968948495107142	-1	0	0	0.2	2	0.8461538461538461	11	0.5357142857142857	0.7692307692307693	12	10	2	3	0	0.14285714285714285	14	2	15	0.5	0	0.835729907671837	0.899877702722	0.5660252458468271	0.8080095516347969	0.3846966488177846	0.9412638904253026	0.8557502835863458	0.8943269174186315	0.16666666666666666	0.16666666666666666	0.0	0.016565720872935875	0.016565720872935875
4968	0.06221396485501353	0.03889511296777099	0.03887836977053555	0.6571220299977768	-1	0.25	1	0.3	3	0.7692307692307693	10	0.38461538461538464	0.6153846153846154	11	8	3	4	0	0.23076923076923078	13	3	15	0.5714285714285714	1.0	0.7917221917865497	0.8907477855746705	0.5151512665630645	0.8610393269074788	0.33795898390698165	0.94143239280972	0.8611224786564046	0.9031907071402364	0.18181818181818182	0.18181818181818182	0.0	0.03887836977053555	0.03887836977053555
1559	0.06089031461544979	0.012369871555619527	-0.01104696698786949	0.7330102141843979	-1	0	0	0.1	1	1.0	13	1.0	1.0	14	13	0	1	0	0.06666666666666667	15	1	15	0.3333333333333333	0	0.7375987793863301	0.8416266998499706	0.37803886927268715	0.8042247584824802	0.4061776242089413	0.9086198656864123	0.86338287621866	0.8573432896840206	1.0	0	0.0	-0.001104696698786949	-0.001104696698786949
1351	0.05786711704279208	0.012451185286668973	0.002660534989212782	0.7390189406517396	-1	0	0	0.1	1	1.0	13	1.0	1.0	14	13	0	1	0	0.06666666666666667	15	1	15	0.3333333333333333	0	0.681950909655085	0.9242415238059484	0.5253059701988818	0.8868904265174666	0.5274010180950056	0.9193120411040567	0.8631959404680897	0.9114342777184286	1.0	0	0.0	0.002660534989212782	0.002660534989212782
2594	0.05541525028585389	0.018801058883185204	0.011704810939717787	0.7104933903642501	-1	0	0	0.2	2	0.8461538461538461	11	0.5357142857142857	0.7692307692307693	12	10	2	3	0	0.14285714285714285	14	2	15	0.5	0	0.8218789930068571	0.9000784898533404	0.5816599516811383	0.858988457378699	0.24314597080120987	0.9305582505437576	0.921833213590832	0.9002587041977682	0.16666666666666666	0.25	0.0	0.011704810939717787	0.011704810939717787
4269	0.06432820090633287	0.024353425828359348	0.024318144076933855	0.6906087341454928	-1	0	0	0.2	2	0.8461538461538461	11	0.5357142857142857	0.7692307692307693	11	10	3	3	0	0.14285714285714285	14	2	15	0.3333333333333333	0	0.8080280783418772	0.8931604504369756	0.5151512665630645	0.8565049855715129	0.23942665871782193	0.9233732809696171	0.9237690886690216	0.8940721764183843	0.18181818181818182	0.18181818181818182	0.0	0.024318144076933855	0.024318144076933855
707	0.057156344159251055	0.005499636616109978	0.000642673055259238	0.7001942106490904	-1	0	0	0.2	2	0.9230769230769231	12	0.5357142857142857	0.9230769230769231	14	12	0	0	0	0.14285714285714285	2	14	15	0.0	0	0.7479508949843562	0.9333869439331267	0.6796740525412124	0.9116818317259296	0.6158320122359222	0.878885656551411	0.8604152820116802	0.9104162574918869	0	0	0.0	0.000642673055259238	0.000642673055259238
1627	0.03147159843891336	0.0031560153588222253	-0.00035758485919360074	0.7868950674898461	-1	0	0	0.16666666666666666	1	1.0	7	1.0	1.0	8	7	0	1	0	0.1111111111111111	9	1	9	0.3333333333333333	0	0.7375987793863301	0.729245110075106	0.3390096045677934	0.8101571091417559	0.3829852316195593	0.6182051647183351	0.8801039509226478	0.726033058779628	1.0	0	0.0	-3.575848591936007e-05	-3.575848591936007e-05
4452	0.05648918958956534	0.03537790501578315	0.03509679933020028	0.7275567606350168	-1	0	0	0.2	2	0.8461538461538461	11	0.5357142857142857	0.7692307692307693	12	10	2	3	0	0.14285714285714285	14	2	15	0.5	0	0.8080280783418772	0.875624851851344	0.5151512665630645	0.8520044321692767	0.2886928213124018	0.9229527224349521	0.888321256499383	0.887127967023157	0.16666666666666666	0.16666666666666666	0.0	0.03509679933020028	0.03509679933020028
3208	0.0583006798909184	0.027519412397369943	0.026684131231472157	0.7488895415951069	-1	0	0	0.2	2	0.8461538461538461	11	0.5357142857142857	0.7692307692307693	12	10	2	3	0	0.14285714285714285	14	2	15	0.5	0	0.835729907671837	0.899877702722	0.5352744828558859	0.841659698875572	0.3846966488177846	0.9412638904253026	0.844830732466781	0.9014601543153191	0.16666666666666666	0.16666666666666666	0.0	0.026684131231472157	0.026684131231472157
2192	0.04138970865531312	0.0066351551078527105	-0.005237790866269325	0.7941191186010809	-1	0	0	0.2	2	0.8461538461538461	11	0.5769230769230769	0.6923076923076923	11	9	3	3	0	0.15384615384615385	2	13	15	0.375	0.15384615384615385	0.732309536205842	0.8863772143778071	0.4332378967007573	0.9046793277438614	0.2826092533466682	0.933743588035866	0.9255373213786007	0.9102551257907705	0.09090909090909091	0.18181818181818182	0.0	-0.0005237790866269326	-0.0005237790866269326
2142	0.04498090235136091	0.01891830023649942	0.018133892623095782	0.7175025716998918	-1	0	0	0.2	2	0.8461538461538461	11	0.3409090909090909	0.7692307692307693	12	10	2	2	0	0.36363636363636365	11	4	15	0.3333333333333333	0	0.835729907671837	0.8846441161681965	0.47085584226633054	0.8698958135191179	0.6118460190297903	0.9534732549167328	0.8893808231461565	0.9104461905840524	0.5833333333333334	0.16666666666666666	0.0	0.018133892623095782	0.018133892623095782
2245	0.035120768335370645	0.001889704787551303	-0.0013679136400901856	0.8498624394229225	-1	0	0	0.25	2	0.7777777777777778	7	0.55	0.7777777777777778	8	7	2	4	0	0.2	10	2	11	0.5714285714285714	0	0.8218789930068571	0.9202571555208473	0.5816599516811383	0.8714961286483927	0.4059572093052875	0.9127063195144163	0.8392581971332621	0.9034138041714986	0.1875	0.25	0.0	-0.00013679136400901855	-0.00013679136400901855
931	0.04836096115908873	0.0005332083714471414	-4.550247430309709e-05	0.9547343439313637	-1	0	0	0.3	3	0.8461538461538461	11	0.5769230769230769	0.7692307692307693	12	10	2	1	0	0.15384615384615385	2	13	15	0.16666666666666666	0.15384615384615385	0.5207540020904651	0.847050720262543	0.5253059701988818	0.8975139572905505	0.5068499558772543	0.8829927238415722	0.8447435118172003	0.877347252877459	1.0	0.16666666666666666	0.0	-4.550247430309709e-06	-4.550247430309709e-06
1550	0.05945986737600103	0.01649610106647793	-0.0010933406758511148	0.7057129140973146	-1	0	0	0.1	1	1.0	13	1.0	1.0	14	13	0	1	0	0.06666666666666667	15	1	15	0.3333333333333333	0	0.8615989071861726	0.930104162829842	0.47085584226633054	0.9075963041474273	0.5250683871359523	0.9475203758092724	0.9109402490323684	0.9301361234952029	1.0	0	0.0	-0.00010933406758511148	-0.00010933406758511148
120	0.0	0.0	0.0	1.0	-1	0	0	0	0	0	0	1.0	0	0	0	0	2	0	1.0	1	1	1	0.5	0	0	0	0	0	0	0	0	0	0	0	0	-0.1	-0.1
1186	0.07973677467858402	0.007629322637742145	-0.004315776796800994	0.6786861484481261	-1	0	0	0.2	2	0.9230769230769231	12	0.5357142857142857	0.9230769230769231	14	12	0	0	0	0.14285714285714285	14	2	15	0.0	0	0.3344990386680178	0.9153002991338987	0.6948092500417936	0.9256453366156617	0.3951292035636782	0.9107668854060026	0.9089107100746002	0.9174560063459786	0	0	0.0	-0.00043157767968009936	-0.00043157767968009936
83	0.024672838235138456	0.0016158497563129451	0.001478365090226594	0.9510074463119453	-1	0	0	0.3	3	0.6923076923076923	9	0.3125	0.5384615384615384	9	7	5	0	0	0.75	8	6	15	0.0	0.2222222222222222	0.689304243246168	0.8659752798740671	0.647746159954659	0.9558768660094633	0.563537423007419	0.9497966127327485	0.9266165433576666	0.9325926296228395	0	0	0.0	0.001478365090226594	0.001478365090226594
4835	0.055557912246336646	0.021410001749929495	0.017386539660573314	0.672224402639372	-1	0	0	0.2	2	0.8461538461538461	11	0.5357142857142857	0.7692307692307693	11	10	3	3	0	0.14285714285714285	14	2	15	0.3333333333333333	0	0.7534272390597392	0.9038866389624294	0.5323915573426091	0.8549482771389003	0.47395543470359336	0.9189730819882498	0.8392581971332621	0.8954693068214734	0.18181818181818182	0.18181818181818182	0.0	0.017386539660573314	0.017386539660573314
4455	0.07001274311180558	0.018263541100117412	0.015549094930670502	0.6887379624558507	-1	0	0	0.2	2	0.8461538461538461	11	0.5357142857142857	0.6923076923076923	9	9	5	3	0	0.14285714285714285	14	2	15	0.21428571428571427	0	0.8080280783418772	0.9107469591917492	0.5151512665630645	0.8610078831708576	0.33795898390698165	0.9401604819643704	0.9237690886690216	0.9089007876166765	0.2222222222222222	0.2222222222222222	0.0	0.015549094930670502	0.015549094930670502
22	0.0009450905247181134	1.3775959073560838e-05	1.377588127455825e-05	0.9974173563669869	-1	0	0	1.0	2	0.0	0	0.75	0	2	0	0	0	0	1.0	2	2	3	0.0	0	0	0	0	0	0	0	0	0	0	0	0	1.377588127455825e-05	1.377588127455825e-05
3618	0.04966000702058406	0.004112363770504686	-0.0007617779133077992	0.7101741492301457	-1	0	0	0.2	2	0.8461538461538461	11	0.5357142857142857	0.6923076923076923	9	9	5	7	0	0.14285714285714285	14	2	15	0.5	0	0.7647043089878138	0.8798988056035734	0.643110863195745	0.8247838988283163	0.23942665871782193	0.9315184099959037	0.9097106549906196	0.8859753885790104	0.1111111111111111	0.2222222222222222	0.0	-7.617779133077993e-05	-7.617779133077993e-05
3995	0.05682497606090736	0.027582852858225062	0.025234492480794003	0.7215283990064496	-1	0	0	0.2	2	0.8461538461538461	11	0.5357142857142857	0.6923076923076923	10	9	4	3	0	0.14285714285714285	14	2	15	0.2727272727272727	0	0.8218789930068571	0.8943931860943769	0.49300355441469745	0.8528670224437174	0.4339628114123644	0.9095491524368864	0.8392581971332621	0.8876817869778332	0.3	0.2	0.0	0.025234492480794003	0.025234492480794003
4006	0.0641630033337935	0.03562749250357339	0.03550446912281466	0.7164575937266074	-1	0	0	0.2	2	0.8461538461538461	11	0.5357142857142857	0.6923076923076923	9	9	5	3	0	0.14285714285714285	14	2	15	0.21428571428571427	0	0.8080280783418772	0.9107469591917492	0.5151512665630645	0.8610078831708576	0.33795898390698165	0.9147807147001698	0.8392581971332621	0.8978270866648911	0.2222222222222222	0.2222222222222222	0.0	0.03550446912281466	0.03550446912281466
4025	0.06386929351282071	0.03533220729683701	0.03516876333903894	0.694143321905444	-1	0	0	0.2	2	0.8461538461538461	11	0.5357142857142857	0.6923076923076923	9	9	5	3	0	0.14285714285714285	14	2	15	0.21428571428571427	0	0.8080280783418772	0.9107469591917492	0.5151512665630645	0.8610078831708576	0.33795898390698165	0.9147807147001698	0.8392581971332621	0.8978270866648911	0.2222222222222222	0.2222222222222222	0.0	0.03516876333903894	0.03516876333903894
1187	0.08128115872632105	0.012570508747274941	-0.010159586161056163	0.7161108844422368	-1	0	0	0.1	1	1.0	12	1.0	1.0	13	12	0	1	0	0.07142857142857142	14	1	14	0.3333333333333333	0	0.558807268145714	0.9175629650578081	0.5382828191198269	0.8515260112938909	0.2826092533466682	0.7008300079999465	0.8806478896955708	0.8414673566352268	1.0	0	0.0	-0.0010159586161056164	-0.0010159586161056164
4236	0.062193978101911074	0.021440749966758387	-0.0018293269834258725	0.7165540926129622	-1	0	0	0.1	1	1.0	13	1.0	0.8461538461538461	11	11	3	3	0	0.06666666666666667	15	1	15	0.3	0	0.8080280783418772	0.8939599710651158	0.5151512665630645	0.8523262845732955	0.5887857169218289	0.9369566754138537	0.8392581971332621	0.8997582309350759	0.18181818181818182	0.2727272727272727	0.0	-0.00018293269834258725	-0.00018293269834258725
3645	0.04653690895653391	0.011335446121512056	-5.94618101772868e-05	0.7084026790727275	-1	0	0	0.2	2	0.8461538461538461	11	0.38461538461538464	0.6923076923076923	11	9	3	3	0	0.23076923076923078	13	3	15	0.375	0	0.8080280783418772	0.889661504821941	0.47085584226633054	0.8635721461384487	0.6937253991418334	0.9397579785768276	0.8392581971332621	0.9026135408870218	0.36363636363636365	0.18181818181818182	0.0	-5.94618101772868e-06	-5.94618101772868e-06
2985	0.04783018836439153	0.008846724954010777	0.0020049765010770717	0.7417024502409455	-1	0	0	0.2	2	0.8461538461538461	11	0.5357142857142857	0.6923076923076923	10	9	4	5	0	0.14285714285714285	14	2	15	0.45454545454545453	0	0.8080280783418772	0.9280918358056094	0.5151512665630645	0.8458990803654817	0.559376177919788	0.9178599045380618	0.8340709426687727	0.9024472730357261	0.1	0.2	0.0	0.0020049765010770717	0.0020049765010770717
4792	0.06153983364186559	0.03775633422102845	0.03764182649205922	0.6768367509292238	-1	0.25	1	0.3	3	0.7692307692307693	10	0.38461538461538464	0.6153846153846154	10	8	4	4	0	0.23076923076923078	13	3	15	0.4	1.0	0.7898600935069545	0.8990165693496529	0.5620411263345046	0.8696424738048458	0.4059572093052875	0.9425354250759849	0.8505195379804205	0.9083664481688956	0.2	0.2	0.0	0.03764182649205922	0.03764182649205922
4023	0.0561788176562359	0.035024222885231625	0.034648785495801776	0.7337413634407136	-1	0	0	0.2	2	0.8461538461538461	11	0.5357142857142857	0.7692307692307693	12	10	2	3	0	0.14285714285714285	14	2	15	0.5	0	0.8080280783418772	0.875624851851344	0.5151512665630645	0.8520044321692767	0.2886928213124018	0.9229527224349521	0.888321256499383	0.887127967023157	0.16666666666666666	0.16666666666666666	0.0	0.034648785495801776	0.034648785495801776
1493	0.06632505639883103	0.012330527125469901	0.01219968629649088	0.7204864916044018	-1	0	0	0.1	1	1.0	13	1.0	0.9230769230769231	13	12	1	3	0	0.06666666666666667	15	1	15	0.6	0	0.7534272390597392	0.9208009030869932	0.5253059701988818	0.8550057059216161	0.44961737370078214	0.9330528632009544	0.9041760386784613	0.9078295518523708	0.07692307692307693	0	0.0	0.01219968629649088	0.01219968629649088
28	None	None	None	None	None	0.25	1	0.5	5	0.46153846153846156	6	0.625	0.23076923076923078	5	3	9	2	0	0.6666666666666666	6	4	15	0.1	0.7272727272727273	0.6049411610127791	0.8639218532136826	0.3585255841991957	0.9545933774387017	0.42076789402649706	0.7817707951417595	0.7461891957956315	0.8866160380137244	0.7	0.2	0.0	None	None
2780	0.04973352382774271	0.027737710091140986	0.027688391294950994	0.6947679149407155	-1	0	0	0.2	2	0.8461538461538461	11	0.5357142857142857	0.7692307692307693	12	10	2	3	0	0.14285714285714285	14	2	15	0.5	0	0.8218789930068571	0.9296650670886659	0.6028392951454293	0.841269114333737	0.23942665871782193	0.9283371091537408	0.9235892661048823	0.9063809962448549	0.16666666666666666	0.16666666666666666	0.0	0.027688391294950994	0.027688391294950994
3835	0.05631173424539946	0.03433105032081878	0.03421372547440286	0.703385798639578	-1	0	0	0.2	2	0.8461538461538461	11	0.5357142857142857	0.7692307692307693	12	10	2	3	0	0.14285714285714285	14	2	15	0.5	0	0.8080280783418772	0.875624851851344	0.5151512665630645	0.8520044321692767	0.2886928213124018	0.9229527224349521	0.888321256499383	0.887127967023157	0.08333333333333333	0.16666666666666666	0.0	0.03421372547440286	0.03421372547440286
636	0.09067975612765075	0.00986256112992764	0.007025304693986484	0.7407823624657345	-1	0	0	0.1	1	1.0	13	1.0	1.0	14	13	0	1	0	0.06666666666666667	15	1	15	0.3333333333333333	0	0.36388585385362093	0.916500767701908	0.5093422043236722	0.9210001806572327	0.6434641476709466	0.9046431219016761	0.8698803266476618	0.9142931158511393	1.0	0.21428571428571427	0.0	0.007025304693986484	0.007025304693986484
2102	0.052980189461505824	0.00999352107273925	0.003921111207127014	0.7581975059586779	-1	0	0	0.1	1	1.0	13	0.2727272727272727	0.8461538461538461	12	11	2	2	0	0.45454545454545453	11	5	15	0.2857142857142857	0	0.8553518848422612	0.886911534575931	0.47085584226633054	0.8707473087139259	0.6736380828375921	0.9452660124134878	0.8472663382158778	0.9065353117685174	0.625	0.16666666666666666	0.0	0.003921111207127014	0.003921111207127014
2895	0.051611763728450874	0.026688033364640977	0.025420975227859795	0.7037387156031345	-1	0	0	0.2	2	0.8461538461538461	11	0.5357142857142857	0.8461538461538461	13	11	1	1	0	0.14285714285714285	14	2	15	0.25	0	0.8749738620126857	0.9074937023173989	0.47085584226633054	0.8621397692682378	0.6535507665333509	0.9488564516990504	0.8516205563342375	0.9125947081871097	1.0	0.23076923076923078	0.0	0.025420975227859795	0.025420975227859795
1139	0.056622310062982746	0.015153347668109168	0.013683911697402634	0.6778553030513539	-1	0	0	0.1	1	1.0	13	0.38461538461538464	0.9230769230769231	13	12	1	2	0	0.23076923076923078	13	3	15	0.4	0	0.7534272390597392	0.9255376297003904	0.5253059701988818	0.8897233742369148	0.47946487957068873	0.947777396361271	0.9041760386784613	0.9242959915188377	0.5384615384615384	0	0.0	0.013683911697402634	0.013683911697402634
302	0.05645304091517971	0.003479735366458379	0.0030183925929061013	0.6133696919074623	-1	0	0	0.2	2	0.9230769230769231	12	0.5357142857142857	0.9230769230769231	14	12	0	0	0	0.14285714285714285	14	2	15	0.0	0	0.42633978136287987	0.9309635684139341	0.8092034629178887	0.7639962808561322	0.3993065660069617	0.9707439942589906	0.9241944985029323	0.9187955079906209	0	0	0.0	0.0030183925929061013	0.0030183925929061013
1076	0.004567630057981944	0.000516466268497107	0.000501136516898966	0.9819858042094205	-1	0	0	0.3333333333333333	1	1.0	2	1.0	1.0	3	2	0	1	0	0.25	1	4	4	0.3333333333333333	0	0.3907021224218653	0.9455272666950042	0.1	0.7445971902274218	0.6942837404594646	0.9410718682270203	0.964616799029593	0.9030499180056987	1.0	0	0.0	0.000501136516898966	0.000501136516898966
[truncated: 4,118 more rows]
