# Supplementary material for: Environmental influences on evolvable robots
Source: PLoS One. 2020 May 29;15(5):e0233848. doi: 10.1371/journal.pone.0233848 (PMC7259730; doi:10.1371/journal.pone.0233848)
Supplement: S1 Dataset — (ZIP) [file pone.0233848.s003.zip › data_plosone/snapshots_ids_seasonal_plane_16.tsv]

generation	robot_id
72	3216
72	3479
72	3147
72	3559
72	3558
72	3618
72	2969
72	3637
72	3670
72	3685
72	3478
72	3691
72	3657
72	3644
72	3692
72	3676
72	3491
72	2858
72	3649
72	3563
72	3666
72	2942
72	3577
72	3621
72	3526
72	3693
72	3613
72	3651
72	2016
72	3595
72	3304
72	3254
72	3684
72	3182
72	3482
72	3445
72	3653
72	3588
72	3261
72	3259
72	3514
72	3516
72	3652
72	3418
72	3594
72	3648
72	3019
72	3622
72	3623
72	3163
72	3003
72	3620
72	3674
72	3470
72	2649
72	3675
72	3690
72	3405
72	3677
72	3462
72	3663
72	3400
72	3302
72	3055
72	3580
72	3318
72	3656
72	3109
72	3252
72	3314
72	3456
72	3481
72	3662
72	3630
72	3658
72	3696
72	3426
72	3349
72	3424
72	3643
72	3698
72	3694
72	3404
72	3255
72	3363
72	3518
72	3132
72	3528
72	3181
72	3546
72	3119
72	3672
72	3143
72	3573
72	3548
72	3636
72	2910
72	3664
72	3082
72	3512
50	2274
50	2579
50	2584
50	2372
50	2498
50	2473
50	2451
50	2558
50	2556
50	2321
50	2541
50	2436
50	2479
50	2566
50	2374
50	2395
50	2540
50	2577
50	2424
50	2422
50	2597
50	2552
50	2469
50	2508
50	2245
50	2600
50	2533
50	2581
50	2307
50	2534
50	1983
50	2596
50	2292
50	2553
50	2276
50	2334
50	1728
50	2416
50	2016
50	1878
50	2517
50	2478
50	1702
50	2435
50	2570
50	2548
50	2595
50	2455
50	2510
50	2582
50	2407
50	2465
50	2546
50	2401
50	2133
50	2569
50	2563
50	2545
50	2228
50	2266
50	2499
50	2509
50	2390
50	2536
50	2555
50	2082
50	2462
50	2366
50	2500
50	2588
50	2421
50	2521
50	2167
50	2599
50	2381
50	2430
50	2551
50	2211
50	2565
50	2380
50	2393
50	2493
50	2466
50	2586
50	2549
50	1961
50	2591
50	2573
50	2112
50	2472
50	2299
50	2590
50	2161
50	2572
50	2583
50	2511
50	2183
50	2123
50	2350
50	2444
74	3216
74	3757
74	3479
74	3734
74	3704
74	3798
74	3558
74	3765
74	2969
74	3761
74	3781
74	3710
74	3637
74	3670
74	3760
74	3767
74	3743
74	2858
74	3649
74	3563
74	3666
74	3577
74	3773
74	3621
74	3526
74	3613
74	3714
74	3739
74	3595
74	3304
74	3754
74	3721
74	3790
74	3735
74	3182
74	3482
74	3763
74	3756
74	3588
74	3261
74	3259
74	3768
74	3755
74	3418
74	3648
74	3019
74	3792
74	3788
74	3622
74	3733
74	3163
74	3003
74	3620
74	3674
74	3470
74	3736
74	3747
74	3705
74	3405
74	3744
74	3776
74	3400
74	3302
74	3784
74	3055
74	3580
74	3252
74	3314
74	3786
74	3481
74	3662
74	3630
74	3696
74	3349
74	3698
74	3794
74	3404
74	3727
74	3759
74	3363
74	3518
74	3779
74	3132
74	3703
74	3797
74	3701
74	3737
74	3546
74	3119
74	3672
74	3789
74	3143
74	3800
74	3548
74	3636
74	2910
74	3774
74	3718
74	3512
74	3782
60	3049
60	3065
60	3070
60	3058
60	2882
60	2868
60	2960
60	2969
60	2970
60	2951
60	3031
60	3080
60	3018
60	3008
60	2662
60	2937
60	2870
60	3053
60	3074
60	2858
60	3086
60	3064
60	2980
60	3078
60	2942
60	2947
60	3054
60	3060
60	2983
60	2997
60	3015
60	2755
60	2959
60	2881
60	2909
60	2016
60	2988
60	3041
60	3092
60	3089
60	2517
60	3072
60	3039
60	3050
60	2639
60	2791
60	2712
60	2798
60	3010
60	2950
60	3019
60	3021
60	2831
60	3059
60	3028
60	2838
60	3061
60	3003
60	3024
60	2972
60	2716
60	2754
60	2797
60	2649
60	2633
60	2756
60	2940
60	2971
60	2228
60	3068
60	2945
60	3046
60	2769
60	3055
60	2774
60	2915
60	3002
60	2926
60	2904
60	2657
60	2916
60	3037
60	3035
60	2878
60	2644
60	2734
60	3000
60	3062
60	3052
60	2112
60	3030
60	3033
60	2954
60	2877
60	2935
60	2990
60	3075
60	2910
60	2884
60	3082
76	3814
76	3805
76	3878
76	3899
76	2969
76	3761
76	3710
76	3637
76	3670
76	3760
76	3888
76	3889
76	3743
76	3802
76	3801
76	3852
76	2858
76	3649
76	3886
76	3563
76	3577
76	3773
76	3829
76	3856
76	3831
76	3526
76	3874
76	3867
76	3862
76	3613
76	3739
76	3304
76	3790
76	3735
76	3898
76	3182
76	3890
76	3482
76	3756
76	3588
76	3261
76	3259
76	3871
76	3418
76	3892
76	3019
76	3896
76	3807
76	3733
76	3163
76	3003
76	3674
76	3470
76	3736
76	3835
76	3747
76	3810
76	3405
76	3820
76	3841
76	3893
76	3833
76	3302
76	3580
76	3880
76	3252
76	3314
76	3879
76	3897
76	3872
76	3804
76	3786
76	3481
76	3662
76	3813
76	3809
76	3630
76	3696
76	3349
76	3887
76	3727
76	3845
76	3363
76	3518
76	3779
76	3132
76	3703
76	3830
76	3863
76	3797
76	3701
76	3864
76	3546
76	3143
76	3548
76	3636
76	3857
76	3718
76	3512
76	3782
30	1429
30	1528
30	1599
30	1461
30	1521
30	1381
30	1094
30	1360
30	1479
30	1148
30	1537
30	1575
30	1351
30	157
30	1368
30	1581
30	1525
30	1533
30	1576
30	1502
30	1556
30	1540
30	1593
30	1509
30	1544
30	1408
30	1578
30	1288
30	1470
30	1306
30	1384
30	310
30	1364
30	1563
30	1124
30	1545
30	1354
30	1523
30	1579
30	1538
30	1272
30	1518
30	1075
30	1504
30	1469
30	1385
30	1467
30	1552
30	1491
30	1357
30	1567
30	1582
30	1410
30	1580
30	1589
30	1311
30	1232
30	1535
30	1503
30	1369
30	1585
30	1566
30	1419
30	1110
30	1569
30	1392
30	1554
30	1590
30	1591
30	1547
30	1349
30	1036
30	1524
30	1332
30	1456
30	1490
30	1443
30	1560
30	1280
30	1157
30	1365
30	1587
30	1438
30	1208
30	1571
30	1473
30	1253
30	1596
30	1594
30	1561
30	1160
30	1516
30	1475
30	1565
30	1178
30	1598
30	1427
30	1457
30	785
30	1557
71	3216
71	3479
71	3147
71	3559
71	3532
71	3558
71	3618
71	2969
71	3611
71	3637
71	2937
71	3478
71	3644
71	3491
71	2858
71	3649
71	3563
71	2942
71	3577
71	3621
71	3526
71	3613
71	3645
71	2016
71	3089
71	3595
71	3564
71	3367
71	3304
71	3254
71	3612
71	3182
71	3482
71	3445
71	3588
71	3261
71	3259
71	3514
71	3516
71	3383
71	3444
71	3418
71	3594
71	3648
71	3019
71	3622
71	3623
71	3163
71	3003
71	3339
71	3620
71	3470
71	3640
71	2649
71	3405
71	3462
71	3400
71	3302
71	3055
71	3580
71	3318
71	3109
71	3329
71	3647
71	3616
71	3638
71	3252
71	3314
71	3456
71	3591
71	3631
71	3481
71	3263
71	3630
71	3632
71	3426
71	3349
71	3424
71	3287
71	3643
71	3610
71	3404
71	3255
71	3363
71	3518
71	3132
71	3528
71	2112
71	3181
71	3546
71	3119
71	3143
71	3573
71	3627
71	3548
71	3636
71	3574
71	2910
71	3082
71	3512
54	2671
54	2717
54	2800
54	2710
54	2771
54	2558
54	2556
54	2321
54	2479
54	2707
54	2621
54	2724
54	2624
54	2662
54	2622
54	2748
54	2631
54	2422
54	2628
54	2469
54	2768
54	2245
54	2533
54	2641
54	2646
54	2670
54	2292
54	2687
54	2755
54	2553
54	2653
54	1728
54	2416
54	2016
54	2765
54	2517
54	2778
54	2478
54	2732
54	2639
54	2791
54	2712
54	2798
54	2655
54	2751
54	2733
54	2799
54	2407
54	2736
54	2716
54	2754
54	2647
54	2797
54	2780
54	2649
54	2633
54	2563
54	2756
54	2545
54	2228
54	2266
54	2739
54	2795
54	2692
54	2509
54	2769
54	2774
54	2705
54	2366
54	2779
54	2521
54	2793
54	2657
54	2381
54	2747
54	2763
54	2704
54	2784
54	2644
54	2734
54	2565
54	2493
54	2466
54	2652
54	2735
54	2659
54	2549
54	2638
54	2792
54	2743
54	2112
54	2762
54	2299
54	2572
54	2183
54	2684
54	2702
54	2650
54	2796
54	2350
34	1599
34	1676
34	1461
34	1760
34	1783
34	1756
34	1381
34	1747
34	1793
34	1775
34	1605
34	1537
34	1741
34	1351
34	1755
34	1368
34	1698
34	1761
34	1660
34	1540
34	1672
34	1727
34	1754
34	1770
34	1728
34	1720
34	1737
34	1778
34	1124
34	1724
34	1716
34	1715
34	1702
34	1603
34	1738
34	1518
34	1757
34	1791
34	1075
34	1469
34	1667
34	1690
34	1764
34	1701
34	1675
34	1758
34	1789
34	1797
34	1663
34	1706
34	1232
34	1369
34	1774
34	1585
34	1618
34	1792
34	1735
34	1782
34	1419
34	1110
34	1705
34	1734
34	1670
34	1591
34	1795
34	1615
34	1786
34	1739
34	1332
34	1456
34	1798
34	1560
34	1365
34	1788
34	1771
34	1623
34	1587
34	1730
34	1707
34	1473
34	1780
34	1253
34	1620
34	1711
34	1752
34	1516
34	1712
34	1658
34	1777
34	1646
34	1721
34	1565
34	1745
34	1725
34	1679
34	1652
34	1640
34	1628
34	1700
34	1762
0	67
0	78
0	27
0	40
0	44
0	66
0	95
0	21
0	37
0	58
0	52
0	15
0	92
0	84
0	53
0	12
0	41
0	91
0	77
0	38
0	64
0	19
0	85
0	49
0	45
0	86
0	35
0	88
0	70
0	80
0	17
0	23
0	57
0	39
0	62
0	22
0	29
0	4
0	76
0	25
0	61
0	60
0	81
0	73
0	72
0	89
0	51
0	3
0	11
0	24
0	10
0	33
0	56
0	75
0	59
0	43
0	47
0	32
0	74
0	90
0	99
0	7
0	1
0	5
0	26
0	13
0	71
0	31
0	63
0	54
0	100
0	6
0	96
0	82
0	48
0	83
0	79
0	69
0	87
0	46
0	18
0	20
0	94
0	16
0	36
0	14
0	34
0	9
0	28
0	68
0	98
0	93
0	30
0	97
0	55
0	65
0	50
0	8
0	42
0	2
87	4235
87	4411
87	4361
87	4384
87	4158
87	4327
87	3710
87	4416
87	4294
87	4408
87	4389
87	4276
87	4326
87	4448
87	4215
87	4352
87	4381
87	4338
87	4226
87	4203
87	4331
87	4428
87	4308
87	4285
87	4212
87	4291
87	4149
87	4426
87	4328
87	4251
87	4301
87	3739
87	4412
87	4353
87	4200
87	4432
87	4073
87	4347
87	4014
87	4430
87	4260
87	4392
87	4002
87	4255
87	3999
87	4075
87	4018
87	3019
87	4377
87	4444
87	4109
87	4084
87	4437
87	4378
87	4375
87	4407
87	4359
87	4366
87	4446
87	4290
87	4413
87	4371
87	4129
87	4387
87	4380
87	4439
87	4023
87	4046
87	4293
87	3833
87	4423
87	3302
87	4356
87	4237
87	4124
87	4305
87	4445
87	3872
87	4318
87	4358
87	4104
87	3481
87	3809
87	3630
87	4282
87	4434
87	4402
87	4354
87	4421
87	4404
87	3363
87	4139
87	4349
87	4228
87	4398
87	3701
87	4417
87	4391
87	4278
87	4241
51	2372
51	2498
51	2602
51	2615
51	2473
51	2451
51	2558
51	2556
51	2321
51	2479
51	2566
51	2374
51	2621
51	2624
51	2622
51	2631
51	2645
51	2422
51	2597
51	2628
51	2552
51	2469
51	2508
51	2245
51	2600
51	2533
51	2641
51	2607
51	2646
51	2608
51	2292
51	2613
51	2553
51	2334
51	1728
51	2416
51	2016
51	2517
51	2478
51	2639
51	1702
51	2623
51	2570
51	2548
51	2619
51	2595
51	2637
51	2455
51	2510
51	2407
51	2546
51	2401
51	2647
51	2569
51	2649
51	2633
51	2563
51	2545
51	2610
51	2228
51	2266
51	2632
51	2499
51	2509
51	2390
51	2536
51	2609
51	2555
51	2082
51	2366
51	2500
51	2421
51	2521
51	2167
51	2599
51	2381
51	2430
51	2626
51	2644
51	2551
51	2211
51	2565
51	2380
51	2393
51	2493
51	2466
51	2549
51	1961
51	2638
51	2591
51	2112
51	2618
51	2299
51	2572
51	2583
51	2511
51	2183
51	2650
51	2350
51	2444
79	4019
79	4015
79	3805
79	3899
79	2969
79	3761
79	4005
79	4027
79	3710
79	4037
79	3670
79	3760
79	4003
79	3852
79	3923
79	4026
79	3563
79	3577
79	3773
79	3829
79	3831
79	3526
79	3904
79	3874
79	3977
79	4030
79	3948
79	3739
79	3304
79	4014
79	4021
79	3735
79	3898
79	4002
79	3890
79	3482
79	4047
79	3999
79	4018
79	3418
79	3019
79	3807
79	3733
79	3987
79	3903
79	3931
79	4010
79	3470
79	4041
79	3835
79	3962
79	4033
79	3810
79	3405
79	4023
79	4004
79	4046
79	3972
79	4000
79	3833
79	3302
79	4035
79	3880
79	3975
79	3872
79	3786
79	4048
79	3983
79	3481
79	4008
79	3813
79	3809
79	3630
79	3696
79	3349
79	3887
79	4036
79	4029
79	3989
79	4006
79	3845
79	4043
79	3930
79	3940
79	3988
79	3950
79	3363
79	3518
79	3779
79	3929
79	3132
79	3703
79	3797
79	3701
79	3548
79	3947
79	3943
79	3857
79	3512
79	3782
35	1806
35	1830
35	1599
35	1676
35	1461
35	1814
35	1783
35	1756
35	1381
35	1826
35	1793
35	1836
35	1832
35	1605
35	1741
35	1755
35	1837
35	1368
35	1698
35	1660
35	1540
35	1727
35	1754
35	1770
35	1728
35	1737
35	1778
35	1124
35	1724
35	1715
35	1808
35	1702
35	1603
35	1738
35	1791
35	1075
35	1667
35	1690
35	1764
35	1675
35	1758
35	1789
35	1849
35	1797
35	1809
35	1843
35	1833
35	1663
35	1706
35	1232
35	1369
35	1850
35	1813
35	1774
35	1585
35	1618
35	1792
35	1735
35	1419
35	1110
35	1705
35	1670
35	1795
35	1615
35	1786
35	1332
35	1456
35	1838
35	1798
35	1812
35	1560
35	1828
35	1365
35	1788
35	1771
35	1623
35	1587
35	1802
35	1730
35	1473
35	1816
35	1253
35	1620
35	1711
35	1752
35	1516
35	1817
35	1658
35	1777
35	1646
35	1721
35	1565
35	1825
35	1745
35	1725
35	1652
35	1640
35	1835
35	1700
35	1762
82	4174
82	4179
82	4114
82	4150
82	4134
82	4184
82	3899
82	4132
82	4125
82	4027
82	4158
82	3710
82	4037
82	4110
82	4151
82	3670
82	4003
82	4159
82	3563
82	4166
82	3577
82	4175
82	4103
82	4147
82	4149
82	4079
82	4180
82	4168
82	4102
82	3948
82	3739
82	4111
82	3304
82	4200
82	4073
82	4014
82	4127
82	3735
82	4162
82	4199
82	3898
82	4002
82	4144
82	3999
82	4075
82	4018
82	3019
82	4109
82	4052
82	4084
82	3987
82	3903
82	4126
82	4010
82	4085
82	4143
82	4129
82	3405
82	4023
82	4068
82	4046
82	4117
82	4053
82	4000
82	3833
82	3302
82	4157
82	4066
82	4035
82	3880
82	4136
82	4190
82	4124
82	3872
82	4156
82	3786
82	4056
82	4104
82	3481
82	3809
82	3630
82	4194
82	4165
82	3349
82	4196
82	3930
82	4137
82	4087
82	3363
82	4139
82	4160
82	4192
82	4169
82	3701
82	4083
82	4183
82	3943
82	4100
82	3512
82	3782
38	1599
38	1956
38	1951
38	1461
38	1925
38	1884
38	1988
38	1381
38	1826
38	1914
38	1965
38	1959
38	1937
38	1836
38	1832
38	1605
38	1957
38	1993
38	1837
38	1962
38	1916
38	1698
38	1983
38	1923
38	1660
38	1540
38	1929
38	1971
38	1966
38	1909
38	1727
38	1899
38	1728
38	1932
38	1931
38	1878
38	1853
38	1724
38	1856
38	1715
38	1808
38	1702
38	1876
38	1930
38	1603
38	1997
38	1738
38	1861
38	1791
38	1764
38	1758
38	1797
38	1843
38	1663
38	1369
38	1850
38	1851
38	1792
38	1979
38	1986
38	1972
38	1918
38	1984
38	1670
38	1936
38	1786
38	1944
38	1912
38	1969
38	1332
38	1798
38	1812
38	1560
38	1989
38	1994
38	1955
38	1828
38	1968
38	1771
38	1998
38	1730
38	1958
38	1961
38	1976
38	1953
38	1620
38	1711
38	1903
38	1752
38	1941
38	1721
38	1565
38	1882
38	1893
38	1872
38	1835
38	1947
38	1892
38	1963
38	1700
20	747
20	623
20	905
20	1094
20	930
20	1007
20	1062
20	993
20	1055
20	1078
20	895
20	1071
20	960
20	1013
20	1056
20	976
20	1031
20	1014
20	1074
20	1061
20	985
20	157
20	1002
20	1054
20	992
20	1052
20	823
20	664
20	1051
20	1081
20	1085
20	1048
20	1012
20	962
20	984
20	357
20	1015
20	1004
20	1026
20	685
20	310
20	1060
20	1016
20	375
20	1072
20	1032
20	682
20	920
20	958
20	854
20	1063
20	1077
20	1001
20	241
20	1058
20	779
20	1025
20	1089
20	1075
20	1069
20	1082
20	840
20	971
20	1019
20	773
20	735
20	919
20	1017
20	979
20	1097
20	1090
20	1003
20	1087
20	995
20	997
20	1041
20	1092
20	880
20	906
20	978
20	759
20	844
20	1036
20	751
20	1044
20	1099
20	469
20	787
20	1011
20	994
20	813
20	289
20	953
20	805
20	963
20	865
20	721
20	1022
20	362
20	785
64	3216
64	3253
64	3139
64	3147
64	2882
64	2960
64	2969
64	3184
64	2970
64	3031
64	3018
64	2662
64	2937
64	3274
64	3214
64	3053
64	3275
64	2858
64	3078
64	2942
64	3264
64	2983
64	3220
64	2997
64	3260
64	2959
64	2016
64	3089
64	3254
64	3244
64	3290
64	3182
64	2639
64	2791
64	3257
64	3261
64	3259
64	3292
64	3019
64	3251
64	3281
64	2831
64	3059
64	3163
64	3270
64	3114
64	3003
64	2972
64	2797
64	2649
64	3218
64	2756
64	3285
64	3138
64	3115
64	2971
64	2228
64	3068
64	2945
64	3236
64	3233
64	3249
64	3123
64	3055
64	2915
64	3109
64	3252
64	3298
64	2657
64	3202
64	3173
64	2916
64	3037
64	3238
64	2734
64	3283
64	3263
64	3224
64	3062
64	3287
64	3196
64	3052
64	3255
64	3198
64	3258
64	3158
64	3132
64	3217
64	2112
64	3276
64	3181
64	2954
64	3119
64	3143
64	2935
64	3297
64	2910
64	3289
64	3193
64	3082
84	4174
84	4179
84	4235
84	4134
84	4184
84	3899
84	4268
84	4240
84	4245
84	4125
84	4279
84	4027
84	4158
84	3710
84	4295
84	4294
84	4110
84	4276
84	4003
84	4267
84	4215
84	4219
84	4263
84	4226
84	4203
84	4166
84	4256
84	4175
84	4285
84	4212
84	4291
84	4149
84	4296
84	4251
84	4168
84	4300
84	3739
84	3304
84	4200
84	4073
84	4287
84	4014
84	4199
84	3898
84	4260
84	4257
84	4002
84	4255
84	3999
84	4252
84	4075
84	4018
84	3019
84	4109
84	4084
84	3987
84	3903
84	4290
84	4126
84	4010
84	4246
84	4217
84	4129
84	4292
84	3405
84	4265
84	4023
84	4046
84	4293
84	4244
84	3833
84	3302
84	4035
84	4136
84	4269
84	4237
84	4124
84	3872
84	4104
84	4213
84	3481
84	4236
84	3809
84	3630
84	4282
84	4289
84	4137
84	3363
84	4139
84	4229
84	4228
84	4169
84	3701
84	4284
84	4278
84	4241
84	4083
84	4286
84	3943
84	4253
77	3814
77	3901
77	3805
77	3878
77	3899
77	2969
77	3761
77	3911
77	3710
77	3906
77	3670
77	3760
77	3743
77	3802
77	3852
77	3923
77	2858
77	3649
77	3941
77	3886
77	3563
77	3577
77	3773
77	3829
77	3831
77	3526
77	3904
77	3874
77	3948
77	3739
77	3304
77	3735
77	3898
77	3182
77	3890
77	3482
77	3920
77	3756
77	3588
77	3259
77	3871
77	3418
77	3019
77	3896
77	3807
77	3733
77	3003
77	3903
77	3931
77	3470
77	3736
77	3835
77	3921
77	3747
77	3810
77	3405
77	3841
77	3833
77	3302
77	3880
77	3252
77	3314
77	3879
77	3872
77	3786
77	3481
77	3662
77	3813
77	3809
77	3630
77	3696
77	3349
77	3887
77	3727
77	3845
77	3945
77	3930
77	3940
77	3950
77	3363
77	3518
77	3779
77	3929
77	3132
77	3937
77	3703
77	3830
77	3797
77	3701
77	3864
77	3916
77	3548
77	3947
77	3933
77	3943
77	3946
77	3857
77	3718
77	3512
[truncated: 8,001 more rows]
