# Supplementary material for: Environmental influences on evolvable robots
Source: PLoS One. 2020 May 29;15(5):e0233848. doi: 10.1371/journal.pone.0233848 (PMC7259730; doi:10.1371/journal.pone.0233848)
Supplement: S1 Dataset — (ZIP) [file pone.0233848.s003.zip › data_plosone/snapshots_ids_flat_9.tsv]

generation	robot_id
72	2601
72	3284
72	3654
72	3678
72	2955
72	3559
72	3607
72	3618
72	3668
72	2969
72	2663
72	3665
72	3667
72	3323
72	2676
72	3008
72	3685
72	3626
72	3691
72	3657
72	2348
72	2504
72	3692
72	3681
72	2307
72	3155
72	3373
72	3471
72	3693
72	3522
72	3189
72	3651
72	3689
72	3427
72	3524
72	3564
72	3590
72	3304
72	3407
72	3641
72	2666
72	3554
72	3039
72	3684
72	3513
72	3642
72	3371
72	3505
72	3606
72	3418
72	3594
72	3687
72	3622
72	2352
72	3003
72	2876
72	3614
72	3674
72	3470
72	2434
72	3317
72	3602
72	3553
72	3539
72	3677
72	3688
72	2705
72	3669
72	3576
72	3631
72	3308
72	3673
72	3467
72	3410
72	3659
72	3565
72	3671
72	3683
72	3658
72	3696
72	3605
72	3643
72	3592
72	3617
72	3560
72	3382
72	3660
72	3451
72	3363
72	3518
72	3543
72	3033
72	2895
72	3627
72	3585
72	3619
72	3664
72	2684
72	3193
72	3512
50	2169
50	2213
50	2560
50	2295
50	2501
50	2372
50	2451
50	2556
50	1914
50	2520
50	2388
50	2281
50	2168
50	2208
50	2540
50	2577
50	2542
50	2205
50	2412
50	2597
50	2487
50	2410
50	2552
50	2348
50	2504
50	2426
50	2585
50	2441
50	2171
50	1666
50	2307
50	2482
50	2252
50	2596
50	2516
50	2553
50	2486
50	2400
50	2587
50	2278
50	2081
50	2557
50	2594
50	2570
50	2389
50	2589
50	2457
50	2352
50	2578
50	2342
50	2434
50	2532
50	2523
50	2575
50	2564
50	2086
50	2497
50	2555
50	1434
50	2165
50	2588
50	2521
50	2522
50	2060
50	2599
50	2134
50	2105
50	2330
50	2551
50	2547
50	2425
50	2565
50	2132
50	2255
50	2258
50	2224
50	2289
50	2567
50	2519
50	2514
50	2586
50	2549
50	2539
50	2377
50	2591
50	2573
50	2313
50	2537
50	2328
50	2152
50	2590
50	1990
50	2452
50	2172
50	2562
50	2583
50	2149
50	2511
50	2183
50	2444
74	2601
74	3757
74	3284
74	3654
74	3678
74	3717
74	2955
74	3729
74	3607
74	3668
74	2969
74	2663
74	3761
74	3667
74	3323
74	2676
74	3008
74	3626
74	3760
74	3766
74	3691
74	3657
74	2348
74	2504
74	3799
74	3681
74	2307
74	3155
74	3772
74	3373
74	3471
74	3693
74	3714
74	3522
74	3751
74	3689
74	3427
74	3524
74	3564
74	3304
74	3754
74	2666
74	3039
74	3735
74	3642
74	3371
74	3505
74	3728
74	3758
74	3418
74	3792
74	3622
74	2352
74	3003
74	2876
74	3796
74	3750
74	3470
74	2434
74	3602
74	3770
74	3553
74	3539
74	3776
74	3784
74	2705
74	3576
74	3631
74	3308
74	3716
74	3673
74	3745
74	3467
74	3659
74	3707
74	3711
74	3658
74	3764
74	3791
74	3794
74	3592
74	3617
74	3727
74	3775
74	3759
74	3560
74	3382
74	3451
74	3363
74	3518
74	3543
74	3033
74	2895
74	3789
74	3585
74	3713
74	3719
74	2684
74	3512
74	3782
60	2601
60	3049
60	3065
60	3070
60	3097
60	2955
60	2986
60	2501
60	2969
60	2663
60	2803
60	2451
60	2520
60	2651
60	3018
60	2676
60	3008
60	3029
60	3053
60	2906
60	2348
60	2999
60	2504
60	2426
60	3086
60	3007
60	2307
60	3054
60	3060
60	2920
60	2927
60	2553
60	2767
60	2764
60	3057
60	3032
60	3072
60	2979
60	2666
60	2278
60	3039
60	3009
60	3096
60	2998
60	3088
60	2389
60	3091
60	2637
60	2871
60	3059
60	3071
60	2352
60	3005
60	2783
60	3003
60	3012
60	2876
60	3077
60	2434
60	3068
60	2739
60	2564
60	2700
60	3042
60	3055
60	2832
60	2915
60	2705
60	3002
60	2688
60	2522
60	3093
60	2134
60	3016
60	3098
60	2878
60	2873
60	2784
60	3099
60	3001
60	2840
60	3085
60	3052
60	2549
60	2694
60	2992
60	2591
60	2743
60	2875
60	3084
60	3033
60	2895
60	2328
60	2990
60	2452
60	2849
60	2149
60	2511
60	2684
60	2821
76	2601
76	3877
76	3284
76	3654
76	3885
76	2955
76	3805
76	3878
76	3899
76	3607
76	2969
76	2663
76	2676
76	3008
76	3760
76	3889
76	3691
76	3802
76	3801
76	2348
76	3858
76	3865
76	3681
76	3155
76	3874
76	3373
76	3471
76	3693
76	3868
76	3522
76	3815
76	3524
76	3304
76	3754
76	2666
76	3039
76	3735
76	3642
76	3371
76	3505
76	3728
76	3851
76	3871
76	3418
76	3792
76	3882
76	3896
76	3622
76	3807
76	3883
76	3873
76	3861
76	2876
76	3750
76	3470
76	2434
76	3835
76	3602
76	3770
76	3810
76	3553
76	3832
76	3776
76	3893
76	3784
76	3880
76	2705
76	3879
76	3897
76	3872
76	3716
76	3804
76	3673
76	3467
76	3891
76	3711
76	3834
76	3764
76	3887
76	3895
76	3791
76	3794
76	3855
76	3592
76	3617
76	3840
76	3860
76	3560
76	3451
76	3363
76	3518
76	3543
76	3830
76	3033
76	3817
76	3789
76	3585
76	3900
76	3512
76	3782
30	1528
30	1564
30	1461
30	905
30	1531
30	1407
30	1326
30	1543
30	1381
30	1597
30	1499
30	1361
30	1396
30	1497
30	1271
30	1439
30	1487
30	1551
30	1575
30	1368
30	1378
30	1581
30	1553
30	1576
30	1502
30	1556
30	1540
30	1509
30	1544
30	1527
30	1542
30	1470
30	1588
30	1418
30	1512
30	1545
30	1455
30	1574
30	1486
30	1454
30	1529
30	1150
30	1523
30	1579
30	1485
30	1375
30	1518
30	1484
30	1252
30	1491
30	1156
30	1372
30	1295
30	1582
30	1589
30	1450
30	1526
30	1503
30	1369
30	1366
30	1421
30	1434
30	1569
30	1392
30	1554
30	1590
30	1109
30	1430
30	1547
30	1558
30	1514
30	1524
30	1466
30	1456
30	1443
30	1560
30	1172
30	1302
30	1515
30	1587
30	1440
30	1444
30	1520
30	1424
30	1530
30	1395
30	1596
30	1595
30	1519
30	1561
30	1516
30	1256
30	1565
30	1513
30	1573
30	1584
30	1496
30	1406
30	1411
30	1557
71	2601
71	3284
71	2955
71	3559
71	3607
71	3618
71	2969
71	3509
71	2663
71	3323
71	2676
71	3008
71	3637
71	3626
71	2348
71	2504
71	3601
71	3491
71	2307
71	3155
71	3373
71	3471
71	3645
71	3222
71	3522
71	3189
71	3635
71	3427
71	3524
71	3564
71	3590
71	3609
71	3304
71	3407
71	3570
71	3641
71	2666
71	3554
71	3039
71	3513
71	3642
71	3371
71	3505
71	3496
71	2998
71	3606
71	3418
71	3594
71	3648
71	3387
71	2871
71	3622
71	2352
71	3623
71	3003
71	3603
71	2876
71	3321
71	3495
71	3614
71	3470
71	2434
71	3317
71	3602
71	3578
71	3553
71	3539
71	3615
71	3587
71	2705
71	3442
71	3576
71	3631
71	3308
71	3530
71	3467
71	3410
71	3565
71	3605
71	3529
71	3643
71	3592
71	3617
71	3560
71	3382
71	3451
71	3363
71	3518
71	3543
71	3443
71	3033
71	2895
71	3627
71	3585
71	2849
71	3619
71	2684
71	3193
71	3512
71	3416
54	2601
54	2717
54	2800
54	2213
54	2776
54	2723
54	2295
54	2501
54	2710
54	2663
54	2451
54	2728
54	2759
54	1914
54	2520
54	2388
54	2651
54	2208
54	2540
54	2676
54	2758
54	2622
54	2748
54	2205
54	2597
54	2348
54	2504
54	2426
54	2441
54	2307
54	2635
54	2608
54	2687
54	2730
54	2613
54	2516
54	2755
54	2553
54	2767
54	2764
54	2714
54	2727
54	2666
54	2278
54	2639
54	2557
54	2782
54	2389
54	2589
54	2772
54	2637
54	2352
54	2794
54	2783
54	2754
54	2434
54	2797
54	2627
54	2725
54	2737
54	2746
54	2523
54	2739
54	2564
54	2700
54	2795
54	1434
54	2705
54	2588
54	2779
54	2698
54	2688
54	2522
54	2134
54	2704
54	2784
54	2551
54	2132
54	2788
54	2255
54	2258
54	2753
54	2514
54	2549
54	2694
54	2634
54	2539
54	2792
54	2591
54	2743
54	2757
54	2328
54	2452
54	2172
54	2562
54	2149
54	2511
54	2684
54	2691
54	2796
34	1751
34	1783
34	1499
34	1793
34	1723
34	1396
34	1759
34	1767
34	1696
34	1775
34	1271
34	1439
34	1605
34	1741
34	1710
34	1765
34	1708
34	1650
34	1666
34	1616
34	1662
34	1717
34	1672
34	1727
34	1542
34	1754
34	1687
34	1693
34	1622
34	1588
34	1728
34	1545
34	1669
34	1716
34	1715
34	1746
34	1523
34	1485
34	1757
34	1252
34	1742
34	1791
34	1748
34	1690
34	1673
34	1701
34	1675
34	1769
34	1612
34	1731
34	1779
34	1450
34	1796
34	1663
34	1776
34	1636
34	1503
34	1774
34	1366
34	1421
34	1735
34	1434
34	1744
34	1554
34	1734
34	1670
34	1795
34	1430
34	1615
34	1547
34	1786
34	1794
34	1641
34	1514
34	1524
34	1798
34	1653
34	1172
34	1643
34	1788
34	1515
34	1703
34	1587
34	1617
34	1713
34	1631
34	1520
34	1729
34	1395
34	1768
34	1777
34	1513
34	1573
34	1725
34	1652
34	1584
34	1496
34	1709
34	1406
34	1557
0	67
0	78
0	27
0	40
0	44
0	66
0	95
0	21
0	37
0	58
0	52
0	15
0	92
0	84
0	53
0	12
0	41
0	91
0	77
0	38
0	64
0	19
0	85
0	49
0	45
0	86
0	35
0	88
0	70
0	80
0	17
0	23
0	57
0	39
0	62
0	22
0	29
0	4
0	76
0	25
0	61
0	60
0	81
0	73
0	72
0	89
0	51
0	3
0	11
0	24
0	10
0	33
0	56
0	75
0	59
0	43
0	47
0	32
0	74
0	90
0	99
0	7
0	1
0	5
0	26
0	13
0	71
0	31
0	63
0	54
0	100
0	6
0	96
0	82
0	48
0	83
0	79
0	69
0	87
0	46
0	18
0	20
0	94
0	16
0	36
0	14
0	34
0	9
0	28
0	68
0	98
0	93
0	30
0	97
0	55
0	65
0	50
0	8
0	42
0	2
87	2601
87	4425
87	4019
87	4370
87	4089
87	4134
87	4368
87	4142
87	2969
87	2663
87	4346
87	4333
87	4240
87	4450
87	4187
87	4101
87	4416
87	4367
87	3955
87	4339
87	4197
87	4201
87	4020
87	4381
87	4166
87	4428
87	3681
87	4103
87	3373
87	4291
87	4415
87	4376
87	4429
87	4251
87	4301
87	3815
87	4432
87	4396
87	2666
87	3039
87	4430
87	4086
87	4431
87	4075
87	4202
87	4377
87	4444
87	4009
87	4148
87	4437
87	3861
87	4366
87	4274
87	3750
87	2434
87	4129
87	4387
87	4259
87	4122
87	4435
87	4439
87	4364
87	4372
87	4325
87	4424
87	4351
87	4445
87	3673
87	4386
87	4247
87	3467
87	4414
87	3949
87	4447
87	3891
87	4443
87	4282
87	4434
87	4402
87	4421
87	4404
87	3592
87	4034
87	4394
87	3840
87	3917
87	4028
87	4192
87	4302
87	3033
87	4398
87	4417
87	4232
87	4418
87	4118
87	4183
87	3958
87	3585
87	4369
87	4286
51	2617
51	2601
51	2169
51	2213
51	2560
51	2295
51	2501
51	2372
51	2602
51	2615
51	2451
51	1914
51	2520
51	2388
51	2168
51	2208
51	2540
51	2621
51	2624
51	2622
51	2542
51	2645
51	2205
51	2597
51	2487
51	2410
51	2348
51	2504
51	2426
51	2585
51	2441
51	2607
51	2646
51	2307
51	2252
51	2635
51	2608
51	2613
51	2516
51	2553
51	2606
51	2486
51	2605
51	2278
51	2639
51	2557
51	2594
51	2611
51	2389
51	2589
51	2637
51	2457
51	2352
51	2614
51	2342
51	2647
51	2434
51	2649
51	2627
51	2523
51	2632
51	2564
51	2086
51	2555
51	1434
51	2588
51	2521
51	2522
51	2060
51	2599
51	2134
51	2330
51	2648
51	2604
51	2551
51	2547
51	2425
51	2565
51	2132
51	2255
51	2258
51	2224
51	2289
51	2519
51	2514
51	2549
51	2634
51	2539
51	2591
51	2573
51	2537
51	2328
51	2590
51	1990
51	2452
51	2172
51	2562
51	2149
51	2511
51	2183
79	2601
79	4019
79	3885
79	3978
79	4015
79	3899
79	2969
79	2663
79	4042
79	3986
79	3952
79	4040
79	2676
79	3008
79	3760
79	3691
79	3802
79	3955
79	3801
79	3923
79	3951
79	4020
79	3681
79	3373
79	3910
79	4050
79	3979
79	3815
79	3304
79	3754
79	2666
79	4021
79	3039
79	4002
79	3371
79	3505
79	3728
79	3990
79	3939
79	3871
79	3418
79	3792
79	4009
79	3938
79	3807
79	3987
79	3861
79	2876
79	3903
79	3750
79	4041
79	2434
79	4044
79	3961
79	3959
79	4023
79	4004
79	4046
79	3972
79	3776
79	4032
79	3880
79	3897
79	3974
79	3716
79	3673
79	4011
79	3926
79	3467
79	3949
79	3936
79	3891
79	3711
79	3764
79	3895
79	3791
79	3794
79	3592
79	4034
79	3617
79	3840
79	4029
79	4006
79	3917
79	3930
79	4028
79	4016
79	3950
79	3518
79	3543
79	4013
79	3992
79	3033
79	3789
79	3994
79	3958
79	3947
79	3585
79	3934
79	4001
35	1806
35	1751
35	1814
35	1803
35	1841
35	1499
35	1842
35	1793
35	1396
35	1836
35	1696
35	1775
35	1271
35	1439
35	1605
35	1807
35	1847
35	1741
35	1710
35	1821
35	1837
35	1765
35	1708
35	1650
35	1666
35	1616
35	1717
35	1823
35	1727
35	1754
35	1687
35	1622
35	1728
35	1810
35	1545
35	1669
35	1716
35	1715
35	1801
35	1523
35	1742
35	1748
35	1673
35	1818
35	1701
35	1675
35	1769
35	1612
35	1849
35	1809
35	1731
35	1843
35	1450
35	1796
35	1776
35	1636
35	1503
35	1774
35	1366
35	1421
35	1735
35	1434
35	1804
35	1744
35	1554
35	1734
35	1670
35	1430
35	1615
35	1547
35	1786
35	1641
35	1524
35	1798
35	1653
35	1172
35	1643
35	1828
35	1788
35	1587
35	1802
35	1617
35	1713
35	1631
35	1520
35	1839
35	1729
35	1816
35	1395
35	1768
35	1827
35	1777
35	1825
35	1513
35	1573
35	1725
35	1652
35	1584
35	1709
35	1557
82	2601
82	4019
82	4059
82	4179
82	3885
82	4114
82	4015
82	4089
82	4134
82	4184
82	3899
82	4142
82	2969
82	2663
82	4125
82	3952
82	4187
82	4101
82	2676
82	3008
82	4151
82	3760
82	3691
82	3955
82	3923
82	4197
82	4159
82	4090
82	4186
82	4020
82	4177
82	4166
82	3681
82	4103
82	3373
82	4147
82	4168
82	3979
82	3815
82	3304
82	3754
82	2666
82	3039
82	4127
82	4086
82	4173
82	4075
82	4128
82	3792
82	4009
82	4148
82	4054
82	3861
82	4126
82	3750
82	4143
82	2434
82	4129
82	4122
82	4068
82	3972
82	4167
82	4191
82	4071
82	4176
82	3673
82	3926
82	3467
82	4145
82	3949
82	3936
82	3891
82	3764
82	4165
82	4181
82	3592
82	4034
82	3840
82	4029
82	4196
82	4006
82	3917
82	4028
82	4016
82	4137
82	3518
82	3543
82	4013
82	3992
82	4192
82	3033
82	4169
82	4118
82	4183
82	3958
82	3585
82	4195
82	4001
82	4097
82	4100
38	1751
38	1996
38	1885
38	1869
38	1919
38	1864
38	1988
38	1914
38	1965
38	1959
38	1396
38	1995
38	1836
38	1271
38	1999
38	1605
38	1957
38	1926
38	1741
38	1710
38	1837
38	1920
38	1765
38	1650
38	1666
38	1902
38	1952
38	1983
38	1923
38	1616
38	1977
38	1966
38	1909
38	1727
38	1985
38	1687
38	1860
38	1878
38	1954
38	1874
38	1810
38	1716
38	1715
38	1930
38	1997
38	1981
38	1945
38	1742
38	1980
38	1991
38	1974
38	1862
38	1612
38	1849
38	1854
38	1943
38	1938
38	1875
38	1933
38	1796
38	1636
38	1366
38	1421
38	1434
38	1804
38	1948
38	1972
38	1918
38	1554
38	1734
38	1978
38	1615
38	1786
38	1641
38	1969
38	1524
38	1960
38	1989
38	1643
38	1617
38	1915
38	1631
38	1520
38	1958
38	1961
38	1729
38	1911
38	1946
38	1976
38	1953
38	1924
38	1903
38	1992
38	1827
38	1941
38	1855
38	1990
38	1725
38	1872
38	1652
20	952
20	1091
20	937
20	461
20	887
20	905
20	938
20	912
20	1035
20	1007
20	1062
20	993
20	893
20	1055
20	1071
20	987
20	969
20	1008
20	1084
20	904
20	1031
20	1074
20	1061
20	744
20	1070
20	1086
20	1054
20	1052
20	857
20	1051
20	1081
20	1085
20	669
20	1057
20	1040
20	780
20	549
20	1049
20	909
20	962
20	752
20	809
20	946
20	1016
20	916
20	1095
20	862
20	890
20	1072
20	781
20	1032
20	920
20	958
20	1063
20	1058
20	1075
20	1069
20	968
20	1082
20	924
20	810
20	919
20	980
20	1097
20	1003
20	997
20	908
20	1092
20	967
20	910
20	889
20	1020
20	875
20	564
20	789
20	1042
20	870
20	463
20	1046
20	852
20	1024
20	1099
20	1088
20	921
20	966
20	914
20	1034
20	1027
20	465
20	1073
20	761
20	1037
20	975
20	902
20	777
20	790
20	936
20	915
20	957
20	1006
64	3216
64	2601
64	3131
64	3212
64	3253
64	3284
64	2955
64	3225
64	2969
64	2663
64	2803
64	3209
64	3207
64	2651
64	3018
64	2676
64	3008
64	3029
64	3274
64	3053
64	2348
64	2999
64	2504
64	3268
64	3007
64	3264
64	3296
64	2307
64	3155
64	3272
64	3222
64	2767
64	3189
64	3032
64	3120
64	2666
64	2278
64	3116
64	3039
64	3290
64	3182
64	3273
64	2998
64	3240
64	2389
64	2637
64	2871
64	3292
64	2352
64	2783
64	3270
64	3003
64	2876
64	3162
64	2434
64	3219
64	3250
64	3285
64	3294
64	3278
64	3172
64	3233
64	2700
64	3157
64	3249
64	3124
64	3174
64	2705
64	3252
64	2688
64	3298
64	3269
64	2134
64	3238
64	3204
64	3224
64	3099
64	3001
64	3125
64	3231
64	3126
64	3287
64	3052
64	3255
64	3256
64	3171
64	2549
64	2694
64	3258
64	2591
64	2875
64	3181
64	3033
64	2895
64	2328
64	3143
64	2849
64	3289
64	2684
64	3193
84	2601
84	4019
84	4089
84	4134
84	3899
84	4142
84	2969
84	2663
84	4240
84	4125
84	4187
84	4101
84	4283
84	2676
84	3008
84	3760
84	3955
84	4267
84	4197
84	4263
84	4201
84	4020
84	4177
84	4166
84	3681
84	4277
84	4103
84	3373
84	4291
84	4251
84	4300
84	3815
84	4273
84	2666
84	3039
84	4127
84	4086
84	4075
84	4202
84	4128
84	4009
84	4148
84	4258
84	3861
84	4274
84	4290
84	4126
84	3750
84	2434
84	4217
84	4129
84	4292
84	4259
84	4122
84	4265
84	4297
84	4167
84	4191
84	4244
84	4071
84	4176
84	3673
84	4249
84	4247
84	3926
84	3467
84	4280
84	3949
84	3891
84	4282
84	3764
84	4270
84	4218
84	4221
84	4262
84	4181
84	3592
84	4034
84	3840
84	4006
84	3917
84	4205
84	4028
84	4137
84	3518
84	4013
84	3992
84	4192
84	3033
84	4169
84	4232
84	4118
84	4183
84	3958
84	3585
84	4286
84	4001
84	4253
84	4243
84	4100
77	2601
77	3877
77	3284
77	3885
77	3805
77	3878
77	3899
77	3607
77	2969
77	2663
77	3928
77	3911
77	3918
77	2676
77	3008
77	3906
77	3760
77	3889
77	3691
77	3802
77	3801
77	3923
77	3681
77	3155
77	3874
77	3373
77	3935
77	3471
77	3910
77	3919
77	3815
77	3304
77	3754
77	2666
77	3913
77	3039
77	3735
77	3371
77	3505
77	3728
77	3851
77	3939
77	3871
77	3418
77	3792
77	3905
77	3882
77	3938
77	3622
77	3807
77	3861
77	2876
77	3903
77	3925
77	3750
77	3470
77	2434
77	3835
77	3602
77	3832
77	3776
77	3784
77	3880
77	2705
77	3879
77	3897
77	3716
77	3804
77	3673
77	3926
77	3467
77	3949
77	3936
77	3891
77	3711
77	3764
77	3895
77	3791
77	3794
77	3855
77	3592
77	3617
77	3840
77	3917
77	3560
77	3930
77	3451
77	3950
77	3363
77	3518
77	3929
77	3543
77	3033
77	3817
77	3789
77	3947
77	3585
77	3934
77	3946
[truncated: 8,001 more rows]
