# Supplementary material for: Environmental influences on evolvable robots
Source: PLoS One. 2020 May 29;15(5):e0233848. doi: 10.1371/journal.pone.0233848 (PMC7259730; doi:10.1371/journal.pone.0233848)
Supplement: S1 Dataset — (ZIP) [file pone.0233848.s003.zip › data_plosone/snapshots_ids_flat_8.tsv]

generation	robot_id
72	3446
72	3253
72	3680
72	3065
72	3654
72	2717
72	3559
72	3129
72	3558
72	3624
72	3448
72	3541
72	3618
72	3509
72	3611
72	3566
72	3670
72	3685
72	3561
72	3657
72	3601
72	3676
72	3536
72	3464
72	2356
72	3666
72	3681
72	3408
72	3155
72	3471
72	3048
72	3613
72	3645
72	3639
72	3522
72	3679
72	2909
72	3537
72	3570
72	3642
72	3653
72	2918
72	3588
72	2998
72	3452
72	3652
72	3700
72	3292
72	3502
72	3059
72	3420
72	2001
72	3012
72	2492
72	3620
72	3377
72	3674
72	3655
72	3640
72	3250
72	2896
72	3517
72	3133
72	3584
72	3249
72	3415
72	3615
72	3682
72	2936
72	2841
72	3656
72	3453
72	3002
72	3638
72	3697
72	3631
72	3579
72	3410
72	3346
72	3476
72	3557
72	3662
72	2929
72	3659
72	3683
72	3605
72	3349
72	3126
72	3567
72	3332
72	3698
72	3694
72	3372
72	3489
72	3562
72	3518
72	3548
72	3636
72	3552
72	3664
50	2265
50	2480
50	2326
50	2579
50	2311
50	2191
50	2576
50	2558
50	2556
50	2559
50	2541
50	2436
50	2568
50	2592
50	2464
50	2566
50	1723
50	2540
50	1995
50	2422
50	2597
50	2487
50	2571
50	2508
50	1871
50	2453
50	2484
50	2367
50	2073
50	2356
50	1831
50	2413
50	2534
50	2206
50	2463
50	2343
50	2553
50	2065
50	2517
50	2247
50	2587
50	2474
50	2403
50	1130
50	2375
50	2084
50	2594
50	2491
50	2368
50	2399
50	1742
50	2510
50	2582
50	2001
50	2492
50	2580
50	2550
50	2569
50	2561
50	2563
50	2358
50	1943
50	2333
50	2512
50	2438
50	2532
50	2523
50	2327
50	2575
50	2564
50	2499
50	2536
50	2497
50	1939
50	2506
50	2166
50	2158
50	2522
50	2218
50	2337
50	2300
50	2551
50	2565
50	2021
50	2380
50	1915
50	2466
50	2567
50	2591
50	2573
50	2383
50	2112
50	2543
50	2186
50	2010
50	2572
50	2583
50	2183
50	2123
50	2210
74	3446
74	3253
74	3065
74	3654
74	3762
74	2717
74	3798
74	3129
74	3730
74	3558
74	3541
74	3618
74	3509
74	3761
74	3783
74	3781
74	3611
74	3566
74	3767
74	3561
74	3464
74	2356
74	3681
74	3408
74	3155
74	3471
74	3048
74	3613
74	3787
74	3645
74	3679
74	2909
74	3570
74	3642
74	3763
74	3653
74	2918
74	3588
74	2998
74	3452
74	3652
74	3292
74	3502
74	3792
74	3059
74	2001
74	3012
74	2492
74	3620
74	3377
74	3750
74	3640
74	3702
74	3250
74	2896
74	3517
74	3133
74	3584
74	3715
74	3776
74	3615
74	2936
74	3785
74	3740
74	2841
74	3656
74	3453
74	3002
74	3638
74	3780
74	3631
74	3716
74	3723
74	3745
74	3410
74	3346
74	3720
74	3557
74	3662
74	3683
74	3605
74	3764
74	3349
74	3741
74	3126
74	3791
74	3332
74	3775
74	3562
74	3518
74	3779
74	3722
74	3797
74	3701
74	3789
74	3548
74	3552
74	3712
74	3718
74	3782
60	2326
60	3040
60	3065
60	2717
60	2663
60	3047
60	2966
60	3026
60	2464
60	3069
60	2863
60	2676
60	2487
60	3053
60	2453
60	3074
60	2869
60	2893
60	3064
60	3087
60	2980
60	2356
60	3078
60	2607
60	3060
60	3048
60	2764
60	2781
60	2952
60	2660
60	2065
60	2909
60	3041
60	3089
60	3081
60	3072
60	2247
60	3050
60	2791
60	2993
60	3009
60	2864
60	2918
60	3100
60	2998
60	2655
60	3014
60	3010
60	3056
60	3091
60	2871
60	2846
60	3019
60	3063
60	3059
60	2001
60	3061
60	3012
60	2492
60	3027
60	2896
60	2740
60	2861
60	3095
60	2888
60	2523
60	3046
60	2985
60	2977
60	2692
60	2536
60	2936
60	2841
60	3055
60	1939
60	3002
60	2522
60	2747
60	3093
60	3035
60	3098
60	2929
60	3090
60	3001
60	3062
60	2827
60	2886
60	2735
60	2773
60	3044
60	2804
60	3020
60	2875
60	2925
60	2954
60	2895
60	2919
60	3075
60	2884
60	3082
76	3870
76	3065
76	3654
76	3885
76	2717
76	3129
76	3730
76	3558
76	3899
76	3618
76	3509
76	3761
76	3781
76	3566
76	3854
76	3767
76	3888
76	3889
76	3561
76	3464
76	3886
76	2356
76	3842
76	3827
76	3408
76	3822
76	3874
76	3867
76	3471
76	3048
76	3862
76	3613
76	3787
76	3645
76	2909
76	3818
76	3894
76	3642
76	3890
76	3763
76	2918
76	3588
76	3826
76	3869
76	2998
76	3452
76	3652
76	3292
76	3502
76	3849
76	3883
76	2001
76	3839
76	3012
76	3873
76	3848
76	3861
76	2492
76	3702
76	2896
76	3517
76	3133
76	3584
76	3832
76	3776
76	3846
76	3615
76	3859
76	3833
76	2936
76	3785
76	2841
76	3453
76	3780
76	3631
76	3723
76	3745
76	3557
76	3891
76	3605
76	3349
76	3887
76	3895
76	3791
76	3332
76	3840
76	3775
76	3821
76	3860
76	3562
76	3518
76	3779
76	3722
76	3797
76	3816
76	3864
76	3789
76	3548
76	3900
76	3712
30	1492
30	1211
30	1362
30	1599
30	1301
30	1126
30	1521
30	1600
30	1407
30	1452
30	1497
30	1463
30	1221
30	1271
30	1495
30	1551
30	1575
30	1351
30	1209
30	1417
30	1119
30	1258
30	1581
30	1144
30	1131
30	1393
30	1502
30	1570
30	1556
30	1527
30	1470
30	1312
30	1199
30	1364
30	1418
30	1219
30	1545
30	1455
30	1486
30	1454
30	1130
30	1237
30	1579
30	1518
30	1552
30	1239
30	1402
30	1426
30	1282
30	1567
30	1582
30	1410
30	1580
30	1589
30	1324
30	1507
30	1328
30	1585
30	1414
30	1506
30	1146
30	1387
30	1566
30	1110
30	1591
30	1176
30	1558
30	1349
30	999
30	1327
30	1472
30	1021
30	1377
30	1398
30	1413
30	1490
30	1443
30	1465
30	1304
30	1505
30	1515
30	1587
30	1343
30	1571
30	1424
30	1586
30	1453
30	1508
30	1213
30	1595
30	1561
30	1226
30	1555
30	1565
30	1238
30	1598
30	1592
30	1584
30	1546
30	1416
71	3446
71	3253
71	3065
71	2717
71	3559
71	3129
71	3558
71	3624
71	3448
71	3434
71	3541
71	3607
71	3618
71	3509
71	2663
71	3634
71	3611
71	3566
71	3637
71	3626
71	3561
71	3572
71	3601
71	3649
71	3536
71	3464
71	2356
71	3510
71	3408
71	3155
71	3471
71	3190
71	3048
71	3613
71	3645
71	2764
71	3639
71	3522
71	2909
71	3427
71	3537
71	3570
71	3642
71	3505
71	2918
71	3588
71	2998
71	3452
71	3648
71	3292
71	3502
71	3059
71	3420
71	2001
71	3012
71	2492
71	3620
71	3377
71	3614
71	3597
71	3640
71	3250
71	2896
71	3517
71	3133
71	3584
71	3405
71	3249
71	3415
71	3615
71	2936
71	3506
71	2841
71	3453
71	3002
71	3600
71	3638
71	3631
71	3308
71	3579
71	3410
71	3346
71	3476
71	3557
71	2929
71	3605
71	3632
71	3349
71	3126
71	3134
71	3567
71	3332
71	3372
71	3489
71	3562
71	3518
71	3548
71	3636
71	3552
71	3508
54	2480
54	2326
54	2640
54	2717
54	2776
54	2677
54	2663
54	2759
54	2681
54	2703
54	2464
54	2540
54	2676
54	1995
54	2758
54	2422
54	2487
54	2508
54	2768
54	1871
54	2453
54	2484
54	2073
54	2356
54	1831
54	2607
54	2534
54	2715
54	2608
54	2206
54	2463
54	2343
54	2553
54	2767
54	2764
54	2653
54	2781
54	2727
54	2660
54	2752
54	2065
54	2775
54	2765
54	2517
54	2636
54	2247
54	2791
54	2798
54	2375
54	2655
54	2751
54	2368
54	2772
54	2794
54	2001
54	2680
54	2492
54	2716
54	2754
54	2711
54	2569
54	2756
54	2627
54	2770
54	2512
54	2740
54	2745
54	2523
54	2700
54	2692
54	2744
54	2536
54	2769
54	1939
54	2774
54	2721
54	2779
54	2158
54	2522
54	2793
54	2747
54	2729
54	2021
54	2380
54	1915
54	2735
54	2659
54	2773
54	2761
54	2591
54	2573
54	2787
54	2722
54	2665
54	2618
54	2695
54	2572
54	2583
54	2123
54	2210
34	1751
34	1492
34	1211
34	1694
34	1625
34	1126
34	1521
34	1756
34	1784
34	1790
34	1610
34	1793
34	1723
34	1759
34	1767
34	1775
34	1495
34	1755
34	1209
34	1417
34	1119
34	1258
34	1714
34	1581
34	1131
34	1393
34	1502
34	1761
34	1660
34	1616
34	1717
34	1672
34	1754
34	1687
34	1622
34	1770
34	1619
34	1455
34	1715
34	1486
34	1702
34	1130
34	1603
34	1799
34	1692
34	1518
34	1656
34	1757
34	1742
34	1791
34	1736
34	1667
34	1659
34	1748
34	1690
34	1764
34	1685
34	1239
34	1426
34	1769
34	1750
34	1567
34	1758
34	1797
34	1580
34	1589
34	1779
34	1637
34	1776
34	1785
34	1686
34	1744
34	1782
34	1566
34	1110
34	1734
34	1591
34	1719
34	999
34	1327
34	1021
34	1398
34	1413
34	1443
34	1691
34	1788
34	1771
34	1699
34	1703
34	1587
34	1424
34	1453
34	1729
34	1752
34	1561
34	1712
34	1226
34	1721
34	1635
34	1416
0	67
0	78
0	27
0	40
0	44
0	66
0	95
0	21
0	37
0	58
0	52
0	15
0	92
0	84
0	53
0	12
0	41
0	91
0	77
0	38
0	64
0	19
0	85
0	49
0	45
0	86
0	35
0	88
0	70
0	80
0	17
0	23
0	57
0	39
0	62
0	22
0	29
0	4
0	76
0	25
0	61
0	60
0	81
0	73
0	72
0	89
0	51
0	3
0	11
0	24
0	10
0	33
0	56
0	75
0	59
0	43
0	47
0	32
0	74
0	90
0	99
0	7
0	1
0	5
0	26
0	13
0	71
0	31
0	63
0	54
0	100
0	6
0	96
0	82
0	48
0	83
0	79
0	69
0	87
0	46
0	18
0	20
0	94
0	16
0	36
0	14
0	34
0	9
0	28
0	68
0	98
0	93
0	30
0	97
0	55
0	65
0	50
0	8
0	42
0	2
87	4385
87	4185
87	4370
87	3065
87	4343
87	4235
87	4089
87	4411
87	4207
87	4333
87	4384
87	4441
87	4355
87	4178
87	4312
87	4099
87	4408
87	3561
87	4397
87	4254
87	4357
87	4201
87	4381
87	4081
87	4428
87	4308
87	4175
87	4363
87	4415
87	3471
87	4376
87	4426
87	4306
87	3818
87	4374
87	4347
87	4442
87	4396
87	4436
87	4430
87	4260
87	4392
87	4431
87	4362
87	2918
87	4335
87	4075
87	4266
87	4164
87	4377
87	4444
87	4288
87	4009
87	4440
87	4375
87	4399
87	3883
87	4446
87	4413
87	4344
87	4380
87	4438
87	4297
87	4435
87	4439
87	4405
87	4315
87	3909
87	4293
87	4248
87	4191
87	4372
87	4423
87	4171
87	4356
87	4066
87	4424
87	4311
87	4386
87	4422
87	4298
87	4231
87	4017
87	4434
87	4270
87	4221
87	4316
87	4299
87	4354
87	4421
87	4394
87	3981
87	4006
87	4043
87	4302
87	4241
87	4057
87	4234
87	4088
87	4319
51	2265
51	2480
51	2617
51	2326
51	2601
51	2640
51	2579
51	2629
51	2191
51	2558
51	2541
51	2592
51	2464
51	2566
51	2540
51	2621
51	2624
51	1995
51	2622
51	2645
51	2422
51	2597
51	2487
51	2508
51	1871
51	2453
51	2484
51	2073
51	2356
51	1831
51	2641
51	2607
51	2413
51	2534
51	2635
51	2608
51	2206
51	2463
51	2343
51	2613
51	2553
51	2065
51	2517
51	2636
51	2247
51	2474
51	2639
51	2403
51	1130
51	2375
51	2084
51	2619
51	2368
51	1742
51	2510
51	2582
51	2001
51	2642
51	2492
51	2550
51	2569
51	2563
51	2627
51	2358
51	2512
51	2438
51	2610
51	2523
51	2327
51	2499
51	2616
51	2536
51	2497
51	1939
51	2158
51	2522
51	2337
51	2648
51	2604
51	2626
51	2644
51	2551
51	2021
51	2380
51	1915
51	2466
51	2567
51	2630
51	2638
51	2591
51	2573
51	2112
51	2543
51	2618
51	2186
51	2010
51	2572
51	2583
51	2123
51	2210
79	3065
79	3991
79	2717
79	3129
79	3730
79	3558
79	4042
79	4027
79	4037
79	4039
79	3854
79	3767
79	3888
79	3561
79	4003
79	3955
79	3464
79	4012
79	2356
79	3985
79	3408
79	3822
79	3867
79	3935
79	3471
79	3910
79	3048
79	3862
79	3787
79	3645
79	4022
79	3927
79	2909
79	3818
79	4014
79	3968
79	3642
79	4002
79	4047
79	3920
79	2918
79	2998
79	3984
79	3452
79	3652
79	4049
79	3502
79	4009
79	3849
79	3883
79	2001
79	3987
79	3012
79	3873
79	3848
79	3931
79	2492
79	4010
79	4025
79	3702
79	4007
79	3922
79	3517
79	3584
79	4023
79	3909
79	4046
79	3832
79	3776
79	3846
79	3615
79	2936
79	3785
79	4032
79	2841
79	4035
79	3954
79	3453
79	3631
79	3745
79	3557
79	3936
79	4017
79	3349
79	4024
79	3791
79	3332
79	4034
79	4029
79	3981
79	4006
79	3996
79	3860
79	4043
79	3930
79	4028
79	4016
79	3797
79	3816
79	3971
35	1806
35	1751
35	1211
35	1694
35	1625
35	1126
35	1814
35	1521
35	1784
35	1841
35	1826
35	1790
35	1793
35	1723
35	1759
35	1847
35	1815
35	1209
35	1417
35	1119
35	1258
35	1714
35	1581
35	1831
35	1393
35	1502
35	1761
35	1616
35	1717
35	1823
35	1672
35	1754
35	1622
35	1619
35	1810
35	1455
35	1715
35	1808
35	1702
35	1130
35	1603
35	1801
35	1799
35	1811
35	1692
35	1518
35	1656
35	1742
35	1791
35	1736
35	1667
35	1659
35	1748
35	1690
35	1685
35	1239
35	1818
35	1426
35	1567
35	1849
35	1809
35	1580
35	1589
35	1637
35	1833
35	1776
35	1813
35	1686
35	1744
35	1566
35	1734
35	1591
35	1719
35	999
35	1327
35	1021
35	1398
35	1838
35	1413
35	1443
35	1812
35	1788
35	1771
35	1699
35	1703
35	1587
35	1424
35	1839
35	1453
35	1729
35	1816
35	1845
35	1827
35	1840
35	1712
35	1226
35	1819
35	1635
35	1835
35	1416
82	4115
82	4185
82	4179
82	3065
82	3991
82	2717
82	4114
82	4089
82	3129
82	3730
82	3558
82	4184
82	4125
82	4101
82	4178
82	4151
82	4099
82	4039
82	3767
82	3561
82	4154
82	4159
82	4081
82	4175
82	3408
82	4105
82	3867
82	4079
82	3471
82	3048
82	4198
82	4102
82	4055
82	2909
82	3818
82	4127
82	3642
82	2918
82	3452
82	4075
82	4164
82	4146
82	4065
82	3502
82	4076
82	4009
82	3883
82	3987
82	3012
82	3931
82	2492
82	4010
82	4085
82	4143
82	4007
82	3922
82	3517
82	4172
82	4122
82	4068
82	3909
82	4167
82	4191
82	3832
82	3846
82	4189
82	4155
82	4171
82	3785
82	4066
82	4035
82	3954
82	4156
82	4069
82	4108
82	3745
82	4182
82	4017
82	4119
82	4165
82	4161
82	4181
82	4034
82	3981
82	4006
82	3996
82	3860
82	4043
82	4016
82	4153
82	4116
82	4160
82	3797
82	4118
82	4183
82	4093
82	4057
82	4195
82	4088
82	4100
38	1806
38	1956
38	1885
38	1857
38	1784
38	1975
38	1790
38	1965
38	1959
38	1723
38	1995
38	1934
38	1993
38	1926
38	1847
38	1871
38	1815
38	1209
38	1417
38	1916
38	1258
38	1831
38	1902
38	1393
38	1761
38	1823
38	1672
38	1754
38	1985
38	1622
38	1860
38	1619
38	1853
38	1922
38	1874
38	1455
38	1808
38	1876
38	1130
38	1603
38	1997
38	1811
38	1981
38	1518
38	1887
38	1742
38	1791
38	1659
38	1748
38	1690
38	1991
38	1685
38	1239
38	1974
38	1867
38	1567
38	1973
38	1949
38	1943
38	1809
38	1580
38	1875
38	1928
38	1776
38	1889
38	1813
38	1939
38	1686
38	1979
38	1972
38	1984
38	1734
38	1591
38	1719
38	1944
38	999
38	1021
38	1921
38	1912
38	1969
38	1413
38	1443
38	1989
38	1788
38	1771
38	1915
38	1958
38	1424
38	1839
38	1453
38	1961
38	1816
38	1976
38	1953
38	1712
38	1226
38	1990
38	1635
38	1940
38	1963
20	747
20	945
20	869
20	864
20	1066
20	768
20	1094
20	1062
20	960
20	1013
20	987
20	1056
20	1008
20	1009
20	832
20	846
20	1010
20	976
20	1100
20	1014
20	1074
20	1070
20	1052
20	1065
20	1051
20	1068
20	983
20	1085
20	901
20	909
20	984
20	959
20	1015
20	709
20	1028
20	387
20	879
20	946
20	1060
20	1095
20	1023
20	440
20	854
20	1063
20	1077
20	1001
20	339
20	1089
20	1069
20	882
20	972
20	971
20	1019
20	1047
20	877
20	922
20	1097
20	956
20	784
20	939
20	1076
20	1087
20	697
20	1092
20	967
20	998
20	880
20	1038
20	889
20	1079
20	1020
20	978
20	703
20	670
20	875
20	1039
20	991
20	1000
20	628
20	1096
20	999
20	1021
20	1046
20	1044
20	1024
20	1099
20	994
20	1034
20	1027
20	948
20	953
20	1064
20	1073
20	1045
20	883
20	865
20	1033
20	975
20	1029
20	777
64	3232
64	3253
64	3065
64	3284
64	3139
64	2717
64	3299
64	3129
64	2663
64	3209
64	3105
64	2966
64	3207
64	2464
64	2676
64	2487
64	3266
64	2869
64	2893
64	3293
64	2356
64	3247
64	3264
64	2607
64	3296
64	3155
64	3190
64	3272
64	3220
64	3048
64	3237
64	2764
64	2781
64	3226
64	2909
64	3089
64	3254
64	3072
64	3120
64	2247
64	3290
64	3273
64	2791
64	3257
64	3009
64	3175
64	2918
64	3261
64	2998
64	3271
64	3010
64	3292
64	3251
64	3229
64	3059
64	3163
64	2001
64	3061
64	3012
64	2492
64	3027
64	3250
64	2896
64	3279
64	3285
64	3133
64	3138
64	3223
64	2861
64	3095
64	2985
64	2977
64	3183
64	3249
64	2936
64	3123
64	2841
64	3230
64	3288
64	3135
64	3002
64	3298
64	3280
64	3267
64	3238
64	3098
64	2929
64	3263
64	3090
64	3126
64	3134
64	3243
64	3171
64	2773
64	2804
64	2875
64	3276
64	2895
64	2919
64	2884
84	4115
84	4185
84	3065
84	3991
84	4235
84	4089
84	3129
84	3730
84	4207
84	4125
84	4178
84	4272
84	4099
84	4039
84	4214
84	4276
84	3561
84	4154
84	4254
84	4263
84	4201
84	4081
84	4256
84	4175
84	4105
84	4285
84	3471
84	4296
84	4233
84	3048
84	4275
84	4102
84	2909
84	4273
84	3818
84	3642
84	4260
84	4255
84	4271
84	2918
84	4252
84	4075
84	4266
84	4164
84	4146
84	4288
84	4009
84	4230
84	4264
84	3883
84	3987
84	4211
84	3012
84	3931
84	2492
84	4274
84	4010
84	4143
84	3922
84	4292
84	3517
84	4172
84	4122
84	4265
84	4297
84	4068
84	3909
84	4293
84	4248
84	4167
84	4191
84	3832
84	4244
84	4155
84	4171
84	3785
84	4066
84	3954
84	4108
84	3745
84	4298
84	4280
84	4231
84	4017
84	4165
84	4270
84	4221
84	4299
84	4161
84	4034
84	3981
84	4006
84	4043
84	4016
84	4153
84	4160
84	4241
84	4057
84	4234
84	4088
77	3870
77	3065
77	3654
77	2717
77	3901
77	3129
77	3730
77	3558
77	3509
77	3781
77	3566
77	3854
77	3767
77	3888
77	3889
77	3561
77	3923
77	3464
77	2356
77	3827
77	3408
77	3822
77	3874
77	3867
77	3935
77	3471
77	3910
77	3048
77	3862
77	3613
77	3787
77	3645
77	3927
77	2909
77	3818
77	3894
77	3642
77	3920
77	2918
77	3588
77	2998
77	3452
77	3652
77	3907
77	3292
77	3502
77	3938
77	3924
77	3849
77	3883
77	2001
77	3839
77	3012
77	3873
77	3848
77	3861
77	3931
77	2492
77	3702
77	3922
77	3517
77	3584
77	3909
77	3832
77	3776
77	3846
77	3615
77	3859
77	3833
77	2936
77	3785
77	2841
77	3453
77	3780
77	3631
77	3723
77	3745
77	3557
77	3936
77	3349
77	3887
77	3895
77	3791
77	3332
77	3840
77	3775
77	3821
77	3860
77	3930
77	3518
77	3779
77	3929
77	3722
77	3797
77	3816
77	3864
77	3548
77	3933
77	3943
[truncated: 8,001 more rows]
