# Supplementary material for: Environmental influences on evolvable robots
Source: PLoS One. 2020 May 29;15(5):e0233848. doi: 10.1371/journal.pone.0233848 (PMC7259730; doi:10.1371/journal.pone.0233848)
Supplement: S1 Dataset — (ZIP) [file pone.0233848.s003.zip › data_plosone/snapshots_ids_seasonal_plane_17.tsv]

generation	robot_id
72	3232
72	3680
72	3151
72	3094
72	3558
72	3448
72	3541
72	3668
72	3509
72	3527
72	3358
72	3474
72	3634
72	3566
72	3551
72	3029
72	3670
72	2597
72	3657
72	3473
72	3601
72	3411
72	3228
72	3406
72	3666
72	2867
72	3596
72	3556
72	3693
72	3645
72	3651
72	3689
72	3564
72	3633
72	3554
72	3684
72	3482
72	3538
72	3383
72	3010
72	3056
72	3594
72	3140
72	3242
72	3425
72	3623
72	2811
72	3646
72	3495
72	3674
72	3655
72	3465
72	3640
72	3219
72	3250
72	3675
72	3241
72	3405
72	3233
72	3677
72	3544
72	3663
72	3682
72	3130
72	3395
72	3688
72	3656
72	3423
72	3165
72	3600
72	3669
72	3576
72	3697
72	3456
72	3631
72	3673
72	3152
72	3335
72	3579
72	3466
72	3662
72	3659
72	3568
72	3632
72	3567
72	3694
72	3610
72	3555
72	3255
72	3598
72	3206
72	2630
72	3686
72	3518
72	3443
72	3030
72	3628
72	3672
72	3438
72	2821
50	2265
50	2598
50	1694
50	2311
50	2047
50	2554
50	2576
50	2045
50	2451
50	2558
50	2559
50	2541
50	2568
50	2388
50	2505
50	2162
50	2592
50	2447
50	2404
50	2374
50	2424
50	2415
50	2597
50	2354
50	1630
50	2581
50	2285
50	2356
50	2441
50	2482
50	2534
50	1509
50	2345
50	2516
50	1661
50	1820
50	2531
50	2517
50	2587
50	2408
50	2375
50	2594
50	2570
50	2548
50	2398
50	2589
50	1757
50	2146
50	2457
50	2352
50	1425
50	1890
50	2582
50	2578
50	2481
50	2465
50	2109
50	2580
50	1464
50	1567
50	2062
50	2575
50	2429
50	2536
50	2495
50	1880
50	2165
50	2588
50	2525
50	2599
50	2330
50	2513
50	2427
50	2574
50	1863
50	2425
50	1994
50	2494
50	2303
50	2380
50	2493
50	2530
50	2258
50	2466
50	2527
50	2519
50	2535
50	2363
50	2549
50	2351
50	2369
50	2269
50	2591
50	1817
50	2181
50	2590
50	1855
50	2452
50	2562
50	2149
74	3680
74	3151
74	3704
74	3765
74	3668
74	3753
74	3509
74	3783
74	3474
74	3566
74	3551
74	3029
74	3766
74	2597
74	3767
74	3473
74	3228
74	3406
74	2867
74	3596
74	3772
74	3556
74	3693
74	3787
74	3645
74	3651
74	3751
74	3689
74	3564
74	3754
74	3633
74	3790
74	3554
74	3684
74	3728
74	3482
74	3763
74	3756
74	3538
74	3758
74	3768
74	3010
74	3594
74	3242
74	3623
74	3733
74	3646
74	3495
74	3750
74	3674
74	3702
74	3771
74	3219
74	3250
74	3795
74	3241
74	3405
74	3233
74	3776
74	3663
74	3682
74	3130
74	3395
74	3785
74	3688
74	3740
74	3656
74	3423
74	3600
74	3631
74	3716
74	3673
74	3723
74	3786
74	3579
74	3466
74	3720
74	3662
74	3711
74	3568
74	3632
74	3741
74	3567
74	3610
74	3255
74	3775
74	3598
74	3742
74	3206
74	2630
74	3518
74	3779
74	3443
74	3722
74	3030
74	3701
74	3789
74	3438
74	2821
74	3782
60	3049
60	2939
60	3065
60	2962
60	3058
60	3097
60	2982
60	3094
60	3045
60	2930
60	2868
60	2960
60	2615
60	2969
60	2505
60	2951
60	3031
60	3069
60	3018
60	3008
60	2880
60	3029
60	2922
60	2958
60	2898
60	2597
60	2870
60	2953
60	2867
60	3054
60	2997
60	3015
60	3057
60	3092
60	3089
60	2636
60	2979
60	2855
60	3034
60	2594
60	3100
60	2398
60	3088
60	3014
60	3010
60	2611
60	3056
60	3091
60	3019
60	3063
60	2831
60	2352
60	2811
60	3061
60	3012
60	2603
60	2736
60	3079
60	2856
60	2896
60	2740
60	2971
60	3042
60	2936
60	3055
60	2967
60	2779
60	2976
60	2902
60	2926
60	3093
60	2806
60	3035
60	3098
60	2878
60	2995
60	3006
60	2819
60	3090
60	2729
60	3099
60	2493
60	3085
60	3051
60	2753
60	2630
60	2699
60	2804
60	3030
60	3084
60	3033
60	2956
60	2885
60	2981
60	3073
60	3075
60	3082
60	2821
60	2796
60	2974
76	3847
76	3877
76	3870
76	3680
76	3704
76	3808
76	3878
76	3765
76	3753
76	3509
76	3474
76	3843
76	3566
76	3551
76	3029
76	3854
76	3767
76	3850
76	3802
76	3852
76	3473
76	3858
76	3406
76	2867
76	3596
76	3831
76	3772
76	3874
76	3867
76	3556
76	3693
76	3751
76	3689
76	3564
76	3633
76	3838
76	3898
76	3890
76	3728
76	3482
76	3538
76	3826
76	3758
76	3768
76	3010
76	3892
76	3242
76	3807
76	3623
76	3866
76	3861
76	3646
76	3495
76	3750
76	3771
76	3250
76	3795
76	3241
76	3405
76	3884
76	3233
76	3875
76	3893
76	3859
76	3663
76	3682
76	3130
76	3395
76	3656
76	3423
76	3811
76	3897
76	3631
76	3673
76	3723
76	3579
76	3837
76	3466
76	3720
76	3891
76	3568
76	3741
76	3895
76	3567
76	3255
76	3775
76	3860
76	3742
76	3206
76	3518
76	3803
76	3443
76	3863
76	3030
76	3816
76	3701
76	3864
76	3817
76	3438
76	3900
30	1564
30	1599
30	1483
30	1521
30	1597
30	1562
30	1559
30	1361
30	1548
30	1497
30	1423
30	1221
30	1271
30	1537
30	1495
30	1551
30	1432
30	1581
30	1391
30	1533
30	1502
30	1556
30	1593
30	1509
30	1390
30	1279
30	1244
30	1470
30	1389
30	1367
30	1354
30	1352
30	1574
30	1486
30	1523
30	1579
30	1371
30	1447
30	1375
30	1058
30	1539
30	1568
30	1329
30	1425
30	1458
30	1522
30	1583
30	1464
30	1567
30	1493
30	1580
30	1589
30	1507
30	1231
30	1503
30	1585
30	1422
30	1414
30	996
30	1434
30	1506
30	1566
30	1569
30	1554
30	1558
30	1187
30	1349
30	1223
30	1327
30	1514
30	1524
30	1332
30	1443
30	1560
30	1465
30	1280
30	1505
30	1587
30	1343
30	1500
30	1586
30	1446
30	1530
30	1595
30	1541
30	1516
30	1478
30	1534
30	1565
30	1340
30	1513
30	1287
30	1573
30	1427
30	1592
30	1584
30	1436
30	1496
30	1316
30	1557
71	3232
71	3582
71	3151
71	3094
71	3532
71	3558
71	3448
71	3541
71	3509
71	3527
71	3358
71	3474
71	3634
71	3611
71	3566
71	3551
71	3029
71	2597
71	3473
71	3498
71	3601
71	3411
71	3228
71	2953
71	3362
71	3406
71	2867
71	3596
71	3621
71	3526
71	3556
71	3645
71	3564
71	3590
71	3581
71	3633
71	3641
71	3554
71	3482
71	3538
71	3383
71	3010
71	3056
71	3418
71	3594
71	3140
71	3242
71	3425
71	3623
71	3420
71	2811
71	3646
71	3571
71	3495
71	3470
71	3465
71	3640
71	3602
71	3578
71	3219
71	3250
71	3241
71	3405
71	3233
71	3544
71	3130
71	3395
71	3453
71	3423
71	3165
71	3600
71	3576
71	3456
71	3591
71	3631
71	3152
71	3335
71	3650
71	3579
71	3466
71	3568
71	3632
71	3567
71	3610
71	3555
71	3255
71	3617
71	3598
71	3206
71	2630
71	3586
71	3518
71	3217
71	3443
71	3030
71	3521
71	3628
71	3636
71	3438
71	2821
54	2689
54	1694
54	2717
54	2800
54	2311
54	2776
54	2047
54	2576
54	2710
54	2615
54	2663
54	2451
54	2759
54	2505
54	2701
54	2703
54	2404
54	2597
54	1630
54	2482
54	1509
54	2687
54	2653
54	2727
54	2752
54	2766
54	2765
54	2636
54	2791
54	2375
54	2720
54	2594
54	2570
54	2548
54	2655
54	2751
54	2398
54	2786
54	2611
54	2661
54	2589
54	1757
54	2799
54	2352
54	2614
54	2794
54	2603
54	2736
54	2754
54	2711
54	2797
54	2725
54	2737
54	2746
54	2740
54	2674
54	2062
54	2739
54	2575
54	2700
54	2795
54	2429
54	2774
54	2750
54	2678
54	2588
54	2779
54	2654
54	2793
54	2763
54	2604
54	2704
54	2574
54	1863
54	2425
54	2729
54	2788
54	2493
54	2258
54	2466
54	2679
54	2519
54	2753
54	2659
54	2630
54	2269
54	2699
54	2787
54	2722
54	2777
54	1817
54	2668
54	2762
54	2696
54	1855
54	2760
54	2452
54	2702
54	2738
54	2796
34	1642
34	1564
34	1694
34	1733
34	1599
34	1625
34	1676
34	1760
34	1783
34	1756
34	1784
34	1772
34	1747
34	1793
34	1548
34	1723
34	1759
34	1271
34	1605
34	1551
34	1741
34	1755
34	1630
34	1432
34	1533
34	1502
34	1660
34	1509
34	1672
34	1661
34	1470
34	1728
34	1773
34	1737
34	1778
34	1352
34	1722
34	1746
34	1702
34	1689
34	1738
34	1692
34	1447
34	1757
34	1539
34	1425
34	1659
34	1690
34	1671
34	1633
34	1701
34	1464
34	1750
34	1567
34	1789
34	1731
34	1632
34	1663
34	1776
34	1706
34	1785
34	1422
34	1792
34	1735
34	996
34	1782
34	1566
34	1705
34	1719
34	1739
34	1655
34	1601
34	1332
34	1798
34	1653
34	1643
34	1621
34	1505
34	1788
34	1587
34	1713
34	1343
34	1500
34	1732
34	1729
34	1530
34	1595
34	1752
34	1614
34	1541
34	1712
34	1611
34	1777
34	1340
34	1287
34	1679
34	1709
34	1628
34	1700
34	1762
0	67
0	78
0	27
0	40
0	44
0	66
0	95
0	21
0	37
0	58
0	52
0	15
0	92
0	84
0	53
0	12
0	41
0	91
0	77
0	38
0	64
0	19
0	85
0	49
0	45
0	86
0	35
0	88
0	70
0	80
0	17
0	23
0	57
0	39
0	62
0	22
0	29
0	4
0	76
0	25
0	61
0	60
0	81
0	73
0	72
0	89
0	51
0	3
0	11
0	24
0	10
0	33
0	56
0	75
0	59
0	43
0	47
0	32
0	74
0	90
0	99
0	7
0	1
0	5
0	26
0	13
0	71
0	31
0	63
0	54
0	100
0	6
0	96
0	82
0	48
0	83
0	79
0	69
0	87
0	46
0	18
0	20
0	94
0	16
0	36
0	14
0	34
0	9
0	28
0	68
0	98
0	93
0	30
0	97
0	55
0	65
0	50
0	8
0	42
0	2
87	3991
87	4411
87	4207
87	4268
87	4346
87	4450
87	4433
87	4279
87	4187
87	4188
87	4037
87	4294
87	4324
87	4408
87	3551
87	4389
87	4326
87	4067
87	4448
87	4197
87	4357
87	4177
87	4203
87	4331
87	4277
87	4175
87	4149
87	4415
87	4365
87	4429
87	4168
87	4412
87	4306
87	4353
87	4224
87	4073
87	4396
87	4014
87	4436
87	4086
87	4271
87	3538
87	4173
87	4144
87	4075
87	4377
87	3938
87	4148
87	4375
87	4399
87	4407
87	4359
87	4366
87	4446
87	4409
87	4126
87	4413
87	4025
87	4217
87	4007
87	4380
87	4259
87	4438
87	3963
87	4435
87	4439
87	4405
87	3914
87	3875
87	4420
87	4189
87	4423
87	4356
87	4269
87	4325
87	4424
87	4445
87	4386
87	4069
87	4298
87	4414
87	4406
87	4443
87	4401
87	4421
87	4394
87	4138
87	4139
87	4349
87	4410
87	4192
87	4228
87	4417
87	4284
87	4307
87	4418
87	4369
87	4057
87	4243
87	4100
51	2265
51	2601
51	1694
51	2311
51	2047
51	2554
51	2576
51	2045
51	2615
51	2451
51	2541
51	2388
51	2505
51	2162
51	2447
51	2404
51	2622
51	2424
51	2415
51	2597
51	2354
51	1630
51	2356
51	2441
51	2482
51	2534
51	2635
51	2608
51	1509
51	2345
51	2613
51	1661
51	1820
51	2517
51	2636
51	2408
51	2375
51	2594
51	2570
51	2548
51	2398
51	2611
51	2589
51	2637
51	1757
51	2146
51	2352
51	2614
51	1425
51	1890
51	2582
51	2481
51	2465
51	2603
51	2109
51	2580
51	2647
51	1464
51	2649
51	2620
51	2062
51	2632
51	2575
51	2429
51	2536
51	2495
51	1880
51	2165
51	2588
51	2525
51	2513
51	2648
51	2604
51	2626
51	2427
51	2574
51	1863
51	2425
51	1994
51	2494
51	2380
51	2493
51	2258
51	2466
51	2527
51	2519
51	2363
51	2549
51	2351
51	2630
51	2638
51	2269
51	2591
51	1817
51	2590
51	1855
51	2452
51	2562
51	2149
51	2650
79	4045
79	4019
79	3991
79	3978
79	3808
79	3753
79	3509
79	3928
79	3986
79	3980
79	4027
79	3911
79	3915
79	3474
79	4037
79	3965
79	3566
79	3551
79	3029
79	3854
79	3902
79	3767
79	3956
79	3850
79	3473
79	4038
79	4020
79	3985
79	3596
79	3831
79	3772
79	3969
79	3867
79	3910
79	3970
79	4030
79	3751
79	3689
79	3564
79	3633
79	4014
79	3968
79	3838
79	3990
79	3538
79	3826
79	3758
79	3984
79	3768
79	4018
79	3892
79	3242
79	4009
79	3938
79	3623
79	3866
79	3861
79	3646
79	3925
79	4010
79	3750
79	4041
79	4025
79	4007
79	3771
79	3795
79	3921
79	3241
79	3405
79	3963
79	3233
79	4031
79	3914
79	3875
79	3972
79	4000
79	4035
79	3975
79	3673
79	4011
79	3983
79	4008
79	3720
79	3891
79	4017
79	3895
79	3567
79	4036
79	4029
79	3917
79	3996
79	3860
79	3742
79	3988
79	3518
79	3443
79	3030
79	3816
79	3908
79	3947
35	1642
35	1830
35	1564
35	1694
35	1733
35	1625
35	1676
35	1783
35	1756
35	1842
35	1826
35	1772
35	1747
35	1793
35	1548
35	1759
35	1832
35	1271
35	1605
35	1551
35	1741
35	1821
35	1755
35	1630
35	1834
35	1846
35	1533
35	1502
35	1660
35	1509
35	1672
35	1661
35	1820
35	1470
35	1773
35	1737
35	1778
35	1822
35	1810
35	1352
35	1722
35	1746
35	1808
35	1801
35	1738
35	1447
35	1757
35	1425
35	1659
35	1690
35	1671
35	1701
35	1464
35	1750
35	1567
35	1789
35	1731
35	1843
35	1632
35	1663
35	1785
35	1850
35	1422
35	1735
35	996
35	1705
35	1848
35	1739
35	1844
35	1601
35	1838
35	1798
35	1812
35	1653
35	1621
35	1828
35	1505
35	1587
35	1802
35	1713
35	1343
35	1500
35	1530
35	1595
35	1752
35	1614
35	1827
35	1541
35	1840
35	1817
35	1712
35	1611
35	1777
35	1340
35	1287
35	1819
35	1679
35	1709
35	1628
35	1762
82	4115
82	4179
82	3991
82	3978
82	4114
82	3808
82	4184
82	3986
82	4027
82	4187
82	4158
82	4178
82	4188
82	4037
82	4082
82	4110
82	4151
82	3551
82	3854
82	4067
82	3956
82	4154
82	4197
82	4159
82	4186
82	4177
82	4175
82	3772
82	4147
82	4149
82	4180
82	4168
82	4030
82	4102
82	3751
82	4111
82	4200
82	4073
82	4014
82	3838
82	4127
82	4199
82	4086
82	3538
82	4173
82	4144
82	3758
82	3768
82	4075
82	4164
82	4106
82	4076
82	4109
82	3938
82	4148
82	3866
82	4126
82	4010
82	4085
82	4143
82	4025
82	4007
82	4131
82	3241
82	3963
82	4077
82	3914
82	3875
82	4189
82	4176
82	4156
82	4056
82	4069
82	4104
82	3891
82	4017
82	4165
82	3895
82	3567
82	4036
82	4064
82	4181
82	4029
82	3917
82	4138
82	4092
82	3996
82	3860
82	3742
82	4139
82	3443
82	4160
82	4192
82	4169
82	4170
82	4183
82	4057
82	4195
82	4100
82	4113
38	1642
38	1564
38	1694
38	1733
38	1919
38	1864
38	1842
38	1914
38	1950
38	1747
38	1891
38	1995
38	1934
38	1271
38	1999
38	1605
38	1551
38	1741
38	1821
38	1630
38	1902
38	1929
38	1509
38	1966
38	1672
38	1661
38	1820
38	1470
38	1737
38	1931
38	1778
38	1954
38	1822
38	1874
38	1810
38	1352
38	1746
38	1808
38	1930
38	2000
38	1801
38	1997
38	1861
38	1447
38	1757
38	1945
38	1425
38	1659
38	1890
38	1690
38	1991
38	1701
38	1862
38	1464
38	1750
38	1567
38	1949
38	1731
38	1843
38	1632
38	1663
38	1785
38	1889
38	1880
38	1735
38	996
38	1918
38	1978
38	1936
38	1921
38	1912
38	1969
38	1653
38	1863
38	1994
38	1621
38	1828
38	1505
38	1998
38	1587
38	1915
38	1713
38	1958
38	1500
38	1911
38	1976
38	1953
38	1924
38	1595
38	1752
38	1992
38	1541
38	1817
38	1964
38	1777
38	1855
38	1872
38	1709
38	1858
38	1762
20	945
20	974
20	737
20	938
20	1094
20	1007
20	1078
20	934
20	1013
20	1056
20	1084
20	1010
20	1031
20	1074
20	306
20	1061
20	1070
20	985
20	1002
20	992
20	1052
20	825
20	1065
20	743
20	760
20	1068
20	801
20	1081
20	1057
20	989
20	876
20	1049
20	1083
20	959
20	601
20	1015
20	973
20	881
20	988
20	918
20	1005
20	946
20	1060
20	907
20	890
20	1023
20	860
20	726
20	958
20	1058
20	1025
20	1089
20	728
20	1069
20	1082
20	940
20	925
20	990
20	706
20	971
20	766
20	102
20	1047
20	800
20	1097
20	956
20	1076
20	1087
20	995
20	951
20	1092
20	996
20	880
20	1038
20	453
20	889
20	1079
20	703
20	970
20	875
20	964
20	1053
20	1096
20	1021
20	870
20	1046
20	852
20	1044
20	1088
20	914
20	686
20	1034
20	1027
20	774
20	872
20	815
20	535
20	1033
20	1098
20	1006
64	3232
64	3131
64	3212
64	3151
64	3299
64	3094
64	3107
64	3203
64	2930
64	2868
64	3117
64	2969
64	3282
64	3184
64	2505
64	3277
64	2951
64	3029
64	3161
64	2898
64	2597
64	3274
64	3148
64	2870
64	3262
64	3266
64	3228
64	3293
64	2953
64	2867
64	3264
64	2997
64	3237
64	3015
64	2979
64	3244
64	3113
64	3182
64	3257
64	3213
64	3195
64	2594
64	3261
64	3240
64	3088
64	3010
64	3177
64	3056
64	3140
64	3292
64	3242
64	3122
64	3246
64	3163
64	3270
64	2811
64	3061
64	3300
64	3219
64	3250
64	3285
64	3138
64	3278
64	2740
64	3241
64	3172
64	3233
64	3150
64	3042
64	2936
64	3130
64	3165
64	3210
64	2779
64	2902
64	3252
64	3152
64	3280
64	3102
64	2806
64	2819
64	3263
64	3090
64	3149
64	2729
64	3125
64	3231
64	3291
64	3134
64	3051
64	3255
64	3198
64	3206
64	2630
64	3132
64	3217
64	3030
64	2956
64	2821
64	3159
84	3991
84	4235
84	4207
84	4268
84	4240
84	4279
84	4187
84	4188
84	4037
84	4283
84	4294
84	4110
84	4272
84	3551
84	4067
84	4154
84	4197
84	4177
84	4203
84	4256
84	4277
84	4175
84	3772
84	4291
84	4149
84	4296
84	4233
84	4250
84	4168
84	4030
84	4273
84	4224
84	4073
84	4287
84	4014
84	4127
84	4199
84	4260
84	4255
84	4086
84	4271
84	3538
84	4173
84	4144
84	4252
84	3768
84	4075
84	4164
84	4106
84	4076
84	4109
84	3938
84	4148
84	4264
84	4126
84	4010
84	4085
84	4025
84	4246
84	4217
84	4007
84	4131
84	3241
84	4259
84	3963
84	4077
84	3914
84	4293
84	3875
84	4189
84	4269
84	4176
84	4249
84	4069
84	4298
84	4280
84	3891
84	4282
84	4270
84	3895
84	4299
84	4064
84	4181
84	4029
84	4289
84	4138
84	4092
84	3860
84	3742
84	4139
84	4160
84	4192
84	4228
84	4284
84	4278
84	4227
84	4057
84	4195
84	4243
84	4100
77	3847
77	3877
77	3870
77	3680
77	3704
77	3808
77	3753
77	3509
77	3928
77	3911
77	3915
77	3474
77	3843
77	3918
77	3566
77	3551
77	3029
77	3854
77	3902
77	3767
77	3850
77	3802
77	3473
77	3941
77	3858
77	3406
77	2867
77	3596
77	3831
77	3772
77	3904
77	3867
77	3935
77	3910
77	3556
77	3751
77	3927
77	3689
77	3564
77	3633
77	3838
77	3913
77	3898
77	3538
77	3826
77	3758
77	3768
77	3892
77	3242
77	3938
77	3807
77	3623
77	3866
77	3861
77	3646
77	3925
77	3750
77	3771
77	3250
77	3795
77	3921
77	3241
77	3405
77	3233
77	3914
77	3875
77	3859
77	3130
77	3395
77	3423
77	3811
77	3897
77	3673
77	3579
77	3837
77	3466
77	3720
77	3949
77	3891
77	3741
77	3895
77	3567
77	3917
77	3860
77	3742
77	3940
77	3950
77	3518
77	3929
77	3937
77	3443
77	3030
77	3816
77	3701
77	3864
77	3908
77	3947
77	3934
77	3943
[truncated: 8,001 more rows]
