# Supplementary material for: Environmental influences on evolvable robots
Source: PLoS One. 2020 May 29;15(5):e0233848. doi: 10.1371/journal.pone.0233848 (PMC7259730; doi:10.1371/journal.pone.0233848)
Supplement: S1 Dataset — (ZIP) [file pone.0233848.s003.zip › data_plosone/all_measures_flat_1.tsv]

robot_id	velocity	displacement_velocity	displacement_velocity_hill	head_balance	contacts	branching	branching_modules_count	limbs	extremities	length_of_limbs	extensiveness	coverage	joints	hinge_count	active_hinges_count	brick_count	touch_sensor_count	brick_sensor_count	proportion	width	height	absolute_size	sensors	symmetry	avg_period	dev_period	avg_phase_offset	dev_phase_offset	avg_amplitude	dev_amplitude	avg_intra_dev_params	avg_inter_dev_params	sensors_reach	recurrence	synaptic_reception	fitness	cons_fitness
3233	0.07773773942951331	0.028916023872633256	0.02780720912082546	0.6568156792405677	-1	0	0	0.2	2	0.9230769230769231	12	0.38461538461538464	0.8461538461538461	13	11	1	0	0	0.23076923076923078	3	13	15	0.0	0	0.6570788793067714	0.8571261726997677	0.5431688565259928	0.8847231741839837	0.5389711068309258	0.9010162434789484	0.777317860353916	0.8821250707364747	0	0	0.0	0.02780720912082546	0.02780720912082546
766	0.02966185634741008	0.0034724547558271975	0.0033984265909408192	0.937975206410431	-1	0	0	0.2	2	0.9230769230769231	12	0.5	0.6923076923076923	10	9	4	1	0	0.3	3	10	15	0.09090909090909091	0	0.7655963355068713	0.9002518301742576	0.6088202685342564	0.9563470609010492	0.7507450991694902	0.8684947397873015	0.8546919050520249	0.916179158947351	1.0	0.3	0.0	0.0033984265909408192	0.0033984265909408192
2016	0.09115874585578201	0.0004790252598806811	2.9057214643515415e-05	0.697457867862638	-1	0	0	0.1	1	1.0	13	1.0	1.0	14	13	0	0	0	0.06666666666666667	15	1	15	0.0	0	0.4540437739727136	0.9205941521197564	0.6041124970295162	0.8128124678043428	0.6190315844606584	0.9176833000285571	0.8141267704267162	0.891875031777827	0	0	0.0	2.9057214643515415e-05	2.9057214643515415e-05
3343	0.07729651919228922	0.031122966232657055	0.026955086031871592	0.6384352022940085	-1	0	0	0.2	2	0.9230769230769231	12	0.5357142857142857	0.9230769230769231	14	12	0	0	0	0.14285714285714285	2	14	15	0.0	0	0.6570788793067714	0.8999898357810141	0.5431688565259928	0.9314471078133032	0.5195343803175886	0.9428066094435655	0.8640320362008992	0.9266424779701267	0	0	0.0	0.026955086031871592	0.026955086031871592
184	0.0016078625296208455	5.7649160497655025e-05	5.741669006538434e-05	0.9889078453831254	-1	0	0	0.3333333333333333	1	1.0	2	1.0	1.0	3	2	0	0	0	0.25	1	4	4	0.0	0	0.3923518331620953	0.8941514644173701	0.48411089184589107	0.7649897452389212	0.7754359564883421	0.8473215240594963	0.6831692152940452	0.8423672903709822	0	0	0.0	5.741669006538434e-05	5.741669006538434e-05
3339	0.0804011066602077	0.03203700582111048	0.031995862904431877	0.6756663176985297	-1	0	0	0.2	2	0.9230769230769231	12	0.5357142857142857	0.9230769230769231	14	12	0	0	0	0.14285714285714285	2	14	15	0.0	0	0.6570788793067714	0.9167930314214561	0.5431688565259928	0.9314471078133032	0.5195343803175886	0.9428066094435655	0.8622221696887257	0.9310994820543018	0	0	0.0	0.031995862904431877	0.031995862904431877
3489	0.0789150238543068	0.024421455445615352	0.02287668530339742	0.6385170095372643	-1	0	0	0.2	2	0.9230769230769231	12	0.38461538461538464	0.8461538461538461	13	11	1	0	0	0.23076923076923078	3	13	15	0.0	0	0.6570788793067714	0.9124401672769663	0.5431688565259928	0.8847231741839837	0.5389711068309258	0.9010162434789484	0.8423641830267826	0.8999589622777879	0	0	0.0	0.02287668530339742	0.02287668530339742
545	0.0403800023709875	0.005428834986035843	0.004569996166803382	0.9186688177979297	-1	0.25	1	0.4	4	0.6923076923076923	9	0.4166666666666667	0.46153846153846156	8	6	6	0	0	0.4444444444444444	9	4	15	0.0	0	0.7175573314539528	0.938139985489867	0.5334174997575778	0.9529600967295841	0.5527601838147765	0.917876709077761	0.9188949982601796	0.9378368988136337	0	0	0.0	0.004569996166803382	0.004569996166803382
4860	0.07509077073200435	0.03465016153569208	0.03447360944074597	0.7142947712686387	-1	0	0	0.2	2	0.9230769230769231	12	0.5357142857142857	0.9230769230769231	13	12	1	0	0	0.14285714285714285	2	14	15	0.0	0	0.6570788793067714	0.9212926764317577	0.5431688565259928	0.9199236286795979	0.6091835248138027	0.9582817920780031	0.8925690734301839	0.9357471086780415	0	0	0.0	0.03447360944074597	0.03447360944074597
231	0.06990589734138171	0.002504412465596221	0.002504319193876723	0.6402493767945789	-1	0	0	0.2	2	0.8461538461538461	11	0.375	0.7692307692307693	11	10	3	3	0	0.625	5	8	15	0.3333333333333333	0.15384615384615385	0.8541293765129725	0.9449109139347688	0.8945866800421143	0.9456711779027372	0.5171605756246125	0.8979790095312639	0.8587742552740797	0.9324312018457233	0.45454545454545453	0.18181818181818182	0.0	0.002504319193876723	0.002504319193876723
1511	0.05518544698313424	0.010887603126489061	0.0033592989136977712	0.6923404637421232	-1	0	0	0.1	1	1.0	13	1.0	1.0	14	13	0	2	0	0.06666666666666667	1	15	15	0.6666666666666666	0	0.7537700922276553	0.7830510002273519	0.3384512597936151	0.9018469309507131	0.5792057038581075	0.9183525062183412	0.8742030945425151	0.8780266223548961	0.5357142857142857	0.42857142857142855	0.0	0.0033592989136977712	0.0033592989136977712
523	0.0335733475209764	0.0018926358967202035	-0.0014470471318843833	0.9329639179604304	-1	0	0	0.4	4	0.6153846153846154	8	0.35714285714285715	0.5384615384615384	9	7	5	2	0	0.8571428571428571	6	7	15	0.16666666666666666	0.36363636363636365	0.740778334563972	0.8976140599625214	0.6634447726985844	0.922109074434108	0.3960976877386168	0.9134229129094688	0.8914839498280396	0.9115602543314462	0.6666666666666667	0.3333333333333333	0.0	-0.00014470471318843832	-0.00014470471318843832
4227	0.076126357126412	0.03526353705362624	0.03457062871517635	0.7105898497821314	-1	0	0	0.2	2	0.9230769230769231	12	0.5357142857142857	0.9230769230769231	13	12	1	0	0	0.14285714285714285	2	14	15	0.0	0	0.6570788793067714	0.9234774256392094	0.5431688565259928	0.9199236286795979	0.5589990894023574	0.9394150791211153	0.8763107786479518	0.9280887024484771	0	0	0.0	0.03457062871517635	0.03457062871517635
2368	0.027403540559212125	0.0004478663399790757	0.00035868140022172015	0.9343656375355972	-1	0	0	0.4	4	0.5384615384615384	7	0.375	0.5384615384615384	10	7	4	2	0	0.4	10	4	15	0.2222222222222222	0.36363636363636365	0.5998056665556328	0.9613581691953159	0.8110908673024969	0.8810025526163879	0.5366296215186345	0.9284282926660983	0.8694993401966047	0.930404604776782	0.55	0.3	0.0	0.00035868140022172015	0.00035868140022172015
2689	0.04783164776809918	0.002905470821830512	0.002694208731363263	0.9007914542143945	-1	0	0	0.3	3	0.6923076923076923	9	0.46875	0.6923076923076923	11	9	3	3	0	0.5	8	4	15	0.375	0.3076923076923077	0.34025251103689713	0.9156884040764905	0.5854423861958362	0.9273299776347147	0.3815814398382687	0.940321887795665	0.8704046214275963	0.9284374678794247	0.45454545454545453	0.6363636363636364	0.0	0.002694208731363263	0.002694208731363263
4170	0.07672846780196688	0.0387904869839899	0.03388663960616255	0.7089246085795505	-1	0	0	0.2	2	0.9230769230769231	12	0.5357142857142857	0.9230769230769231	13	12	1	0	0	0.14285714285714285	2	14	15	0.0	0	0.6570788793067714	0.9212926764317577	0.5431688565259928	0.9199236286795979	0.5589990894023574	0.9394150791211153	0.8507419851539091	0.927406791785692	0	0	0.0	0.03388663960616255	0.03388663960616255
14	0.036065060634010694	0.009602802692389133	0.003349654856746873	0.6182336717387362	-1	0	0	0.42857142857142855	3	0.75	6	0.5555555555555556	0.75	9	6	0	1	0	0.2222222222222222	2	9	10	1.0	0.25	0.5698594949928183	0.9321455998193009	0.6141103926314623	0.9382545333258965	0.4465255598033977	0.9619058987310487	0.8138538558336251	0.9456619732882182	1.0	0.3333333333333333	0.0	0.003349654856746873	0.003349654856746873
3157	0.07391517491540388	0.024089086911714273	0.022412014917270972	0.7332680758257399	-1	0	0	0.1	1	1.0	13	1.0	1.0	14	13	0	1	0	0.06666666666666667	15	1	15	0.3333333333333333	0	0.6570788793067714	0.8215290874542196	0.5098458121532243	0.831399588304738	0.6480569778404769	0.9488113845937476	0.8507419851539091	0.8822596416329351	1.0	0.35714285714285715	0.0	0.022412014917270972	0.022412014917270972
1097	0.08376129387236127	0.002903656947304203	0.0012877998636647067	0.6643127708994381	-1	0	0	0.1	1	1.0	13	1.0	1.0	14	13	0	2	0	0.06666666666666667	1	15	15	0.6666666666666666	0	0.5716940406935553	0.8483665456881899	0.5907389830996979	0.8433055716969176	0.7644435785064466	0.8880796502664099	0.8951195120888417	0.861210928085908	0.5357142857142857	0.21428571428571427	0.0	0.0012877998636647067	0.0012877998636647067
4994	0.0596120205751483	0.020014843021685484	0.011729169681662667	0.7845083709265375	-1	0	0	0.3	3	0.7692307692307693	10	0.5769230769230769	0.7692307692307693	13	10	1	0	0	0.15384615384615385	2	13	15	0.0	0	0.6570788793067714	0.9282544713534238	0.5431688565259928	0.9264877013399772	0.6091835248138027	0.9561248513076711	0.9016614062179988	0.9384986881379676	0	0	0.0	0.011729169681662667	0.011729169681662667
1251	0.09773883735505244	0.003458992444416705	-0.0006837053037948527	0.6951522548147313	-1	0	0	0.2	2	0.9230769230769231	12	0.5357142857142857	0.9230769230769231	14	12	0	1	0	0.14285714285714285	14	2	15	0.5	0	0.5262267290255033	0.9227179760027446	0.5098458121532243	0.8422320646176557	0.7114900901062058	0.9114613582900115	0.877393304281451	0.8967972454154604	1.0	0	0.0	-6.837053037948527e-05	-6.837053037948527e-05
2998	0.07641947390238428	0.031254773094949374	0.025708695042618013	0.6397134385398779	-1	0	0	0.2	2	0.9230769230769231	12	0.5357142857142857	0.9230769230769231	14	12	0	0	0	0.14285714285714285	2	14	15	0.0	0	0.6570788793067714	0.8999898357810141	0.5431688565259928	0.9314471078133032	0.5195343803175886	0.9428066094435655	0.8640320362008992	0.9266424779701267	0	0	0.0	0.025708695042618013	0.025708695042618013
749	0.07480693126403289	0.00567876866970155	-0.005620810563556225	0.8672965207843534	-1	0	0	0.2	2	0.9230769230769231	12	0.5357142857142857	0.8461538461538461	13	11	1	1	0	0.14285714285714285	14	2	15	0.25	0	0.4571174840666659	0.9413840934794854	0.5899185984795663	0.9316618801563027	0.6014027915715067	0.922994386570579	0.877393304281451	0.9324027399664577	1.0	0.23076923076923078	0.0	-0.0005620810563556225	-0.0005620810563556225
3135	0.0781798140182501	0.016287493689970418	0.015953471408326824	0.6728673141697725	-1	0	0	0.2	2	0.9230769230769231	12	0.5357142857142857	0.9230769230769231	14	12	0	0	0	0.14285714285714285	2	14	15	0.0	0	0.6570788793067714	0.8501627535530092	0.5431688565259928	0.8769791208566837	0.5489850981166416	0.9105860858896153	0.8507419851539091	0.8815237874565489	0	0	0.0	0.015953471408326824	0.015953471408326824
3895	0.07160911655484654	0.006186655408317751	0.004309656195770517	0.6568883493272762	-1	0	0	0.2	2	0.9230769230769231	12	0.5357142857142857	0.9230769230769231	13	12	1	0	0	0.14285714285714285	2	14	15	0.0	0	0.4044945294752016	0.9118289689128327	0.6085921559104428	0.8820046076092898	0.5589990894023574	0.9551248683825777	0.8775074115967922	0.9219082527761846	0	0	0.0	0.004309656195770517	0.004309656195770517
4542	0.07648133035581298	0.03435278643748868	0.03419757520105943	0.7203320441958436	-1	0	0	0.2	2	0.9230769230769231	12	0.5357142857142857	0.9230769230769231	13	12	1	0	0	0.14285714285714285	2	14	15	0.0	0	0.6570788793067714	0.9212926764317577	0.5431688565259928	0.9199236286795979	0.6091835248138027	0.9582817920780031	0.8925690734301839	0.9357471086780415	0	0	0.0	0.03419757520105943	0.03419757520105943
3848	0.07176076383357559	0.02375435456577127	0.013880641806519814	0.6966804285219154	-1	0	0	0.2	2	0.9230769230769231	12	0.5357142857142857	0.9230769230769231	13	12	1	0	0	0.14285714285714285	2	14	15	0.0	0	0.6570788793067714	0.9284371859712588	0.5431688565259928	0.9100523726865117	0.5589990894023574	0.9418782716994345	0.8763107786479518	0.9278537887770661	0	0	0.0	0.013880641806519814	0.013880641806519814
632	0.02488777551430192	0.0012123538932466995	0.001188873477899779	0.9672467288270666	-1	0.25	1	0.3	3	0.7692307692307693	10	0.375	0.5384615384615384	10	7	4	3	0	0.4	4	10	15	0.3333333333333333	0.4	0.8378219887701283	0.9179064481674447	0.3831009362378176	0.9030687995731762	0.7468858784687241	0.92017930035145	0.9268034905843672	0.9140096715721088	0.3	0.2	0.0	0.001188873477899779	0.001188873477899779
2224	0.08269684295701549	0.0008907860420093405	0.0008294706030848019	0.5922201905242528	-1	0	0	0.1	1	1.0	13	1.0	1.0	14	13	0	0	0	0.06666666666666667	15	1	15	0.0	0	0.6570788793067714	0.9277225297251	0.5431688565259928	0.9305198621065175	0.5195343803175886	0.9541606305512732	0.8640320362008992	0.9386321253259419	0	0	0.0	0.0008294706030848019	0.0008294706030848019
3439	0.07697801253526855	0.032436574149211125	0.027323311933783095	0.6446826481118811	-1	0	0	0.2	2	0.9230769230769231	12	0.5357142857142857	0.9230769230769231	14	12	0	0	0	0.14285714285714285	2	14	15	0.0	0	0.6570788793067714	0.8999898357810141	0.5431688565259928	0.9314471078133032	0.5195343803175886	0.9428066094435655	0.8640320362008992	0.9266424779701267	0	0	0.0	0.027323311933783095	0.027323311933783095
1784	0.07135709137679622	0.013299994542708275	-0.0006729268212117969	0.6297792719206498	-1	0	0	0.1	1	1.0	13	1.0	1.0	14	13	0	0	0	0.06666666666666667	15	1	15	0.0	0	0.6570788793067714	0.7995449765179625	0.6099397795680669	0.9059577499466192	0.5389711068309258	0.9596340076019678	0.8843472710782645	0.9065671330118089	0	0	0.0	-6.72926821211797e-05	-6.72926821211797e-05
3755	0.08016387224797088	0.031024697683948246	0.031019814420938013	0.6732194238670169	-1	0	0	0.2	2	0.9230769230769231	12	0.5357142857142857	0.9230769230769231	14	12	0	0	0	0.14285714285714285	2	14	15	0.0	0	0.6570788793067714	0.9167930314214561	0.5431688565259928	0.9314471078133032	0.5195343803175886	0.9428066094435655	0.8622221696887257	0.9310994820543018	0	0	0.0	0.031019814420938013	0.031019814420938013
3699	0.08116413101268022	0.031219036138945624	0.031218996290825796	0.6782486609347239	-1	0	0	0.2	2	0.9230769230769231	12	0.5357142857142857	0.9230769230769231	14	12	0	0	0	0.14285714285714285	2	14	15	0.0	0	0.6570788793067714	0.9167930314214561	0.5431688565259928	0.9314471078133032	0.5195343803175886	0.9428066094435655	0.8622221696887257	0.9310994820543018	0	0	0.0	0.031218996290825796	0.031218996290825796
1156	0.07021994368067944	0.011778415437092458	-0.008953804783713427	0.748844825872709	-1	0	0	0.1	1	1.0	13	1.0	1.0	14	13	0	0	0	0.06666666666666667	15	1	15	0.0	0	0.6570788793067714	0.8345869385273511	0.5023662707807386	0.9170349601354456	0.4197153508322575	0.9591646974128052	0.8507419851539091	0.9162595668772028	0	0	0.0	-0.0008953804783713426	-0.0008953804783713426
4015	0.08226445611110213	0.030792147360781646	0.03067243939383978	0.6766061849784958	-1	0	0	0.2	2	0.9230769230769231	12	0.5357142857142857	0.9230769230769231	14	12	0	0	0	0.14285714285714285	2	14	15	0.0	0	0.6570788793067714	0.9167930314214561	0.5431688565259928	0.9314471078133032	0.5195343803175886	0.9428066094435655	0.8622221696887257	0.9310994820543018	0	0	0.0	0.03067243939383978	0.03067243939383978
3934	0.08127996914235167	0.030687346428667765	0.030531567198711605	0.6758089107855348	-1	0	0	0.2	2	0.9230769230769231	12	0.5357142857142857	0.9230769230769231	14	12	0	0	0	0.14285714285714285	2	14	15	0.0	0	0.6570788793067714	0.9167930314214561	0.5431688565259928	0.9314471078133032	0.5195343803175886	0.9428066094435655	0.8622221696887257	0.9310994820543018	0	0	0.0	0.030531567198711605	0.030531567198711605
1605	0.07919537767265931	0.012469408484713779	0.012451215254825707	0.6411592343716406	-1	0	0	0.1	1	1.0	13	1.0	1.0	14	13	0	1	0	0.06666666666666667	15	1	15	0.3333333333333333	0	0.5523441069501698	0.8672547718731745	0.5485379093130796	0.8417535350537689	0.5148192088393728	0.9450306062012336	0.8638353892466756	0.8938696392526498	1.0	0.35714285714285715	0.0	0.012451215254825707	0.012451215254825707
1667	0.0772768963770838	0.008066498531382818	0.006961361020999906	0.6006807013753631	-1	0	0	0.1	1	1.0	13	1.0	1.0	14	13	0	0	0	0.06666666666666667	15	1	15	0.0	0	0.6570788793067714	0.9072055780005266	0.5431688565259928	0.9305198621065175	0.5195343803175886	0.9541606305512732	0.8640320362008992	0.9331921945619158	0	0	0.0	0.006961361020999906	0.006961361020999906
1025	0.05946772197528861	0.01769348417530383	0.011161501991725739	0.6208245084954103	-1	0	0	0.2	2	0.9230769230769231	12	0.38461538461538464	0.8461538461538461	13	11	1	0	0	0.23076923076923078	13	3	15	0.0	0	0.7433387307602628	0.906983835809612	0.3384512597936151	0.9496637263034942	0.3944772319628132	0.9320750404114807	0.8954936967770991	0.9315819636432396	0	0	0.0	0.011161501991725739	0.011161501991725739
4507	0.07526657729047184	0.037471630115480006	0.03643648301883616	0.7079504169960453	-1	0	0	0.2	2	0.9230769230769231	12	0.5357142857142857	0.9230769230769231	13	12	1	0	0	0.14285714285714285	2	14	15	0.0	0	0.6570788793067714	0.9234774256392094	0.5431688565259928	0.9199236286795979	0.5589990894023574	0.9394150791211153	0.8763107786479518	0.9280887024484771	0	0	0.0	0.03643648301883616	0.03643648301883616
4793	0.07699180633499206	0.03408396084422505	0.03391742876982764	0.7166670674194773	-1	0	0	0.2	2	0.9230769230769231	12	0.5357142857142857	0.9230769230769231	13	12	1	0	0	0.14285714285714285	2	14	15	0.0	0	0.6570788793067714	0.9212926764317577	0.5431688565259928	0.9199236286795979	0.6091835248138027	0.9614314819782827	0.8925690734301839	0.9373668158255051	0	0	0.0	0.03391742876982764	0.03391742876982764
4053	0.07898733200554885	0.036641975750649675	0.029321884232043707	0.7167131306269797	-1	0	0	0.2	2	0.9230769230769231	12	0.5357142857142857	0.9230769230769231	13	12	1	0	0	0.14285714285714285	2	14	15	0.0	0	0.6570788793067714	0.9212926764317577	0.5431688565259928	0.9199236286795979	0.5589990894023574	0.9395457863799631	0.8507419851539091	0.9274583643923118	0	0	0.0	0.029321884232043707	0.029321884232043707
400	0.060356591785074035	0.011803173784446926	0.0064600656693967196	0.6851312429646378	-1	0	0	0.1	1	1.0	13	0.2727272727272727	0.9230769230769231	13	12	1	4	0	0.45454545454545453	5	11	15	0.8	0	0.838130302136863	0.9452733510604369	0.6982919979593586	0.9205089094242712	0.840973122861455	0.8878108021822269	0.7307527151016389	0.9209743001278116	0.11538461538461539	0.3076923076923077	0.0	0.0064600656693967196	0.0064600656693967196
3167	0.07887646848813287	0.03295622342664644	0.028158012133819722	0.6395896008163888	-1	0	0	0.2	2	0.9230769230769231	12	0.5357142857142857	0.9230769230769231	14	12	0	0	0	0.14285714285714285	2	14	15	0.0	0	0.6570788793067714	0.8999898357810141	0.5431688565259928	0.9314471078133032	0.5195343803175886	0.9428066094435655	0.8640320362008992	0.9266424779701267	0	0	0.0	0.028158012133819722	0.028158012133819722
5050	0.0761561035351856	0.03639268482191643	0.035579508031966696	0.7075482722492554	-1	0	0	0.2	2	0.9230769230769231	12	0.5357142857142857	0.9230769230769231	13	12	1	0	0	0.14285714285714285	2	14	15	0.0	0	0.6570788793067714	0.9234774256392094	0.5431688565259928	0.9197610293528168	0.5589990894023574	0.9395457863799631	0.8763107786479518	0.9280907850891076	0	0	0.0	0.035579508031966696	0.035579508031966696
4405	0.07614516062814489	0.035847721227255616	0.03582868011830558	0.717052605720544	-1	0	0	0.2	2	0.9230769230769231	12	0.5357142857142857	0.9230769230769231	13	12	1	0	0	0.14285714285714285	2	14	15	0.0	0	0.6570788793067714	0.9212926764317577	0.5431688565259928	0.9199236286795979	0.6091835248138027	0.9614314819782827	0.8925690734301839	0.9373668158255051	0	0	0.0	0.03582868011830558	0.03582868011830558
2609	0.07473676128472072	0.009049243404002974	0.007041549807993127	0.7268383668666203	-1	0	0	0.1	1	1.0	13	1.0	1.0	14	13	0	1	0	0.06666666666666667	15	1	15	0.3333333333333333	0	0.6821251606388776	0.8271598921113078	0.5098458121532243	0.8613655732352323	0.6480569778404769	0.9452294534833889	0.8507419851539091	0.8889632751649891	1.0	0.42857142857142855	0.0	0.007041549807993127	0.007041549807993127
2460	0.07436470321363027	0.024670874257212844	0.0196676764457256	0.7200761731136722	-1	0	0	0.1	1	1.0	13	1.0	1.0	14	13	0	1	0	0.06666666666666667	15	1	15	0.3333333333333333	0	0.6570788793067714	0.8215290874542196	0.5098458121532243	0.831399588304738	0.6480569778404769	0.941587566470204	0.8507419851539091	0.8773372891602389	1.0	0.35714285714285715	0.0	0.0196676764457256	0.0196676764457256
3675	0.0795156204800146	0.03152454061870818	0.031523648999995844	0.6724841241519048	-1	0	0	0.2	2	0.9230769230769231	12	0.5357142857142857	0.9230769230769231	14	12	0	0	0	0.14285714285714285	2	14	15	0.0	0	0.6570788793067714	0.9167930314214561	0.5431688565259928	0.9314471078133032	0.5195343803175886	0.9428066094435655	0.8622221696887257	0.9310994820543018	0	0	0.0	0.031523648999995844	0.031523648999995844
3519	0.07610937345856421	0.03261523661421261	0.03001377817433424	0.6445928345559786	-1	0	0	0.2	2	0.9230769230769231	12	0.38461538461538464	0.8461538461538461	13	11	1	0	0	0.23076923076923078	3	13	15	0.0	0	0.6570788793067714	0.8571261726997677	0.5431688565259928	0.8847231741839837	0.5389711068309258	0.9010162434789484	0.777317860353916	0.8821250707364747	0	0	0.0	0.03001377817433424	0.03001377817433424
1129	0.0644392971413835	0.009891607372439956	-0.004355257328872496	0.6240101070425533	-1	0	0	0.2	2	0.9230769230769231	12	0.5357142857142857	0.9230769230769231	14	12	0	1	0	0.14285714285714285	14	2	15	0.5	0	0.6048441234574385	0.9628830812259193	0.5899185984795663	0.9217513362961516	0.6951057325563363	0.9409229195597105	0.8562714226900277	0.9442801800181847	1.0	0.14285714285714285	0.0	-0.00043552573288724956	-0.00043552573288724956
4481	0.07778241162987516	0.03800238521028936	0.0330352676290498	0.7122042528493504	-1	0	0	0.2	2	0.9230769230769231	12	0.5357142857142857	0.9230769230769231	13	12	1	0	0	0.14285714285714285	2	14	15	0.0	0	0.6570788793067714	0.9212926764317577	0.5431688565259928	0.9199236286795979	0.5589990894023574	0.9447985440952306	0.8507419851539091	0.9295923736577093	0	0	0.0	0.0330352676290498	0.0330352676290498
3840	0.07801772101127889	0.038189369926854774	0.033445591064053606	0.7094197821666639	-1	0	0	0.2	2	0.9230769230769231	12	0.5357142857142857	0.9230769230769231	13	12	1	0	0	0.14285714285714285	2	14	15	0.0	0	0.6570788793067714	0.9212926764317577	0.5431688565259928	0.9199236286795979	0.5589990894023574	0.9394150791211153	0.8507419851539091	0.927406791785692	0	0	0.0	0.033445591064053606	0.033445591064053606
3089	0.07708076032062262	0.032712639177257516	0.028315002775206304	0.6455976128509673	-1	0	0	0.2	2	0.9230769230769231	12	0.5357142857142857	0.9230769230769231	14	12	0	0	0	0.14285714285714285	2	14	15	0.0	0	0.6570788793067714	0.8999898357810141	0.5431688565259928	0.9314471078133032	0.5195343803175886	0.9428066094435655	0.8640320362008992	0.9266424779701267	0	0	0.0	0.028315002775206304	0.028315002775206304
2811	0.07439429008759617	0.006226423046014033	0.0029018034536103707	0.6926122668121812	-1	0	0	0.1	1	1.0	13	1.0	1.0	14	13	0	1	0	0.06666666666666667	15	1	15	0.3333333333333333	0	0.6570788793067714	0.8215290874542196	0.5098458121532243	0.831399588304738	0.6480569778404769	0.9488113845937476	0.8507419851539091	0.8822596416329351	1.0	0.35714285714285715	0.0	0.0029018034536103707	0.0029018034536103707
2174	0.07865886939415263	0.01709134974236554	0.01659812435025654	0.7075788559649401	-1	0	0	0.1	1	1.0	13	1.0	1.0	14	13	0	2	0	0.06666666666666667	1	15	15	0.6666666666666666	0	0.6570788793067714	0.8402968189052687	0.46744852447671337	0.8658174964631182	0.6480569778404769	0.9496237322133404	0.8795919647894425	0.8960251141541447	0.5714285714285714	0.35714285714285715	0.0	0.01659812435025654	0.01659812435025654
3153	0.0771902337536322	0.03165018662599872	0.02743933444532388	0.6380877593326377	-1	0	0	0.2	2	0.9230769230769231	12	0.5357142857142857	0.9230769230769231	14	12	0	0	0	0.14285714285714285	2	14	15	0.0	0	0.6570788793067714	0.8999898357810141	0.5431688565259928	0.9314471078133032	0.5195343803175886	0.9428066094435655	0.8640320362008992	0.9266424779701267	0	0	0.0	0.02743933444532388	0.02743933444532388
2116	0.07774812508782841	0.014295283834588505	0.012904281098123417	0.6878905128333155	-1	0	0	0.1	1	1.0	13	1.0	1.0	14	13	0	2	0	0.06666666666666667	1	15	15	0.6666666666666666	0	0.6570788793067714	0.8402968189052687	0.46744852447671337	0.8658174964631182	0.6480569778404769	0.9496237322133404	0.8795919647894425	0.8960251141541447	0.5714285714285714	0.35714285714285715	0.0	0.012904281098123417	0.012904281098123417
5026	0.07534925366972826	0.036882225264931304	0.03618593915726445	0.7157859013341588	-1	0	0	0.2	2	0.9230769230769231	12	0.5357142857142857	0.9230769230769231	14	12	0	0	0	0.14285714285714285	2	14	15	0.0	0	0.6152972587035977	0.9224851382799674	0.5643056213609146	0.916787737421471	0.6268471661238396	0.9522369684741584	0.8925690734301839	0.9323197611663545	0	0	0.0	0.03618593915726445	0.03618593915726445
4468	0.07728708090408204	0.03578964455305017	0.03500413696565002	0.7068901747628568	-1	0	0	0.2	2	0.9230769230769231	12	0.5357142857142857	0.9230769230769231	13	12	1	0	0	0.14285714285714285	2	14	15	0.0	0	0.6570788793067714	0.9234774256392094	0.5431688565259928	0.9199236286795979	0.5589990894023574	0.9394150791211153	0.8763107786479518	0.9280887024484771	0	0	0.0	0.03500413696565002	0.03500413696565002
2326	0.07288316267677498	0.025625773730545583	0.020894354134113217	0.7198916077058914	-1	0	0	0.1	1	1.0	13	1.0	1.0	14	13	0	1	0	0.06666666666666667	15	1	15	0.3333333333333333	0	0.6570788793067714	0.8215290874542196	0.5098458121532243	0.831399588304738	0.6480569778404769	0.941587566470204	0.8507419851539091	0.8773372891602389	1.0	0.35714285714285715	0.0	0.020894354134113217	0.020894354134113217
4742	0.07718320406644565	0.03417415697210008	0.03401124814782497	0.7204692966068924	-1	0	0	0.2	2	0.9230769230769231	12	0.5357142857142857	0.9230769230769231	13	12	1	0	0	0.14285714285714285	2	14	15	0.0	0	0.6570788793067714	0.9212926764317577	0.5431688565259928	0.9199236286795979	0.6091835248138027	0.9614314819782827	0.8925690734301839	0.9373668158255051	0	0	0.0	0.03401124814782497	0.03401124814782497
4463	0.07198292428556956	0.028249835784406582	0.00603914293370672	0.7514255335541509	-1	0	0	0.1	1	1.0	13	1.0	1.0	13	13	1	0	0	0.06666666666666667	15	1	15	0.0	0	0.6570788793067714	0.9212926764317577	0.5431688565259928	0.9199236286795979	0.6091835248138027	0.9614314819782827	0.8925690734301839	0.9373668158255051	0	0	0.0	0.00603914293370672	0.00603914293370672
43	0.011782276510128429	0.001053906526205221	-6.279872089505119e-06	0.964690431221466	-1	0	0	0.25	1	1.0	4	1.0	1.0	5	4	0	1	0	0.16666666666666666	6	1	6	0.3333333333333333	0	0.2268255599028591	0.6256778436700011	0.10296511103696618	0.8062183370206992	0.8098842318794128	0.9148024361317676	0.9561553345906629	0.8080970213953216	1.0	0	0.0	-6.279872089505119e-07	-6.279872089505119e-07
3414	0.081192821590021	0.03021228411528827	0.030051854330438374	0.6849605923673374	-1	0	0	0.2	2	0.9230769230769231	12	0.5357142857142857	0.9230769230769231	14	12	0	0	0	0.14285714285714285	2	14	15	0.0	0	0.6570788793067714	0.9167930314214561	0.5431688565259928	0.9314471078133032	0.5195343803175886	0.9428066094435655	0.8622221696887257	0.9310994820543018	0	0	0.0	0.030051854330438374	0.030051854330438374
4172	0.07783999104172522	0.03574126204587795	0.029479924010061352	0.7199510771983741	-1	0	0	0.2	2	0.9230769230769231	12	0.5357142857142857	0.9230769230769231	13	12	1	0	0	0.14285714285714285	2	14	15	0.0	0	0.6570788793067714	0.9212926764317577	0.5431688565259928	0.9199236286795979	0.5589990894023574	0.9395457863799631	0.8507419851539091	0.9274583643923118	0	0	0.0	0.029479924010061352	0.029479924010061352
2318	0.06246301488481506	0.012494388026849152	0.01150436432658578	0.6943884386947914	-1	0	0	0.2	2	0.9230769230769231	12	0.5357142857142857	0.9230769230769231	14	12	0	1	0	0.14285714285714285	14	2	15	0.5	0	0.6570788793067714	0.8374269314608042	0.5907389830996979	0.8420798664265107	0.6480569778404769	0.9410963977988525	0.8507419851539091	0.88371032823475	1.0	0.35714285714285715	0.0	0.01150436432658578	0.01150436432658578
3054	0.07606603093074797	0.030725395614241972	0.025954449796820975	0.6467778461164324	-1	0	0	0.2	2	0.9230769230769231	12	0.5357142857142857	0.9230769230769231	14	12	0	0	0	0.14285714285714285	2	14	15	0.0	0	0.6570788793067714	0.8999898357810141	0.5431688565259928	0.9314471078133032	0.5195343803175886	0.9428066094435655	0.8640320362008992	0.9266424779701267	0	0	0.0	0.025954449796820975	0.025954449796820975
3269	0.07729201239688038	0.032256614622658816	0.026822234751522105	0.6391305761645659	-1	0	0	0.2	2	0.9230769230769231	12	0.5357142857142857	0.9230769230769231	14	12	0	0	0	0.14285714285714285	2	14	15	0.0	0	0.6570788793067714	0.8999898357810141	0.5431688565259928	0.9314471078133032	0.5195343803175886	0.9428066094435655	0.8640320362008992	0.9266424779701267	0	0	0.0	0.026822234751522105	0.026822234751522105
3160	0.07674767836774025	0.03209712353078064	0.027762115443490273	0.645858423199315	-1	0	0	0.2	2	0.9230769230769231	12	0.5357142857142857	0.9230769230769231	14	12	0	0	0	0.14285714285714285	2	14	15	0.0	0	0.6570788793067714	0.8999898357810141	0.5431688565259928	0.9314471078133032	0.5195343803175886	0.9428066094435655	0.8640320362008992	0.9266424779701267	0	0	0.0	0.027762115443490273	0.027762115443490273
429	0.024814418907875793	0.001335444360304074	-0.0009315258156095113	0.6157200259648103	-1	0	0	0.5	3	0.7142857142857143	5	0.5625	0.7142857142857143	8	5	0	1	0	0.25	2	8	9	1.0	0.2857142857142857	0.5469382660858372	0.9253598705830665	0.6039829120671989	0.9360590860664031	0.39704777189532053	0.9543837529304842	0.8201821852695566	0.9397630505697263	1.0	0.375	0.0	-9.315258156095113e-05	-9.315258156095113e-05
3498	0.08997514870577741	0.0061690732389367686	0.0061131494605503696	0.6718319970749407	-1	0	0	0.2	2	0.9230769230769231	12	0.5357142857142857	0.9230769230769231	13	12	1	0	0	0.14285714285714285	2	14	15	0.0	0	0.34025251103689713	0.9219360712572774	0.5431688565259928	0.9548880970931412	0.25247532515933796	0.9348928388745903	0.8948586550434726	0.9386931884592405	0	0	0.0	0.0061131494605503696	0.0061131494605503696
4079	0.07792838777499261	0.03906934992965124	0.03414939760090494	0.7112360338486649	-1	0	0	0.2	2	0.9230769230769231	12	0.5357142857142857	0.9230769230769231	13	12	1	0	0	0.14285714285714285	2	14	15	0.0	0	0.6570788793067714	0.9212926764317577	0.5431688565259928	0.9199236286795979	0.5589990894023574	0.9394150791211153	0.8507419851539091	0.927406791785692	0	0	0.0	0.03414939760090494	0.03414939760090494
1013	0.04362463931931358	0.007147321519653483	0.004825011004160249	0.5827262097072359	-1	0	0	0.125	1	1.0	9	1.0	1.0	10	9	0	0	0	0.09090909090909091	11	1	11	0.0	0	0.5011139014747426	0.9410182051336405	0.7496599792692593	0.9386416191470148	0.6006706563868498	0.9404095736478207	0.675426079937936	0.9400310172807904	0	0	0.0	0.004825011004160249	0.004825011004160249
4301	0.07732083148353713	0.003667194880172135	-0.000553317008731905	0.7200837499560259	-1	0	0	0.1	1	1.0	13	1.0	1.0	13	13	1	0	0	0.06666666666666667	15	1	15	0.0	0	0.6570788793067714	0.9212926764317577	0.5431688565259928	0.9199236286795979	0.5589990894023574	0.9395457863799631	0.8507419851539091	0.9274583643923118	0	0	0.0	-5.5331700873190494e-05	-5.5331700873190494e-05
4626	0.07308700755968864	0.026220595915325794	0.013597075401056652	0.7443580879083576	-1	0	0	0.2	2	0.9230769230769231	12	0.5357142857142857	0.8461538461538461	13	11	1	1	0	0.14285714285714285	2	14	15	0.25	0	0.6570788793067714	0.9343902097851523	0.6716321540461714	0.90035643355754	0.5589990894023574	0.9405828895359264	0.8763107786479518	0.9268825176459616	1.0	0.15384615384615385	0.0	0.013597075401056652	0.013597075401056652
154	5.297475177459014e-05	3.48315902284601e-08	2.6503529739989005e-08	0.9999957764306294	-1	0	0	0.3333333333333333	1	1.0	2	1.0	1.0	3	2	0	0	0	0.25	4	1	4	0.0	0	0.12656951436520453	0.6729346177993736	0.47486947774874794	0.7005410897139176	0.5351276731162495	0.8492541078127261	0.8582479518812475	0.7502680215144106	0	0	0.0	2.6503529739989005e-08	2.6503529739989005e-08
595	0.07220793239163802	0.008762837837244995	0.007133574336154125	0.7415893753809301	-1	0	0	0.2	2	0.9230769230769231	12	0.5357142857142857	0.9230769230769231	14	12	0	1	0	0.14285714285714285	14	2	15	0.5	0	0.6570788793067714	0.8205286316354303	0.5098458121532243	0.8281874954548607	0.6480569778404769	0.9430236440160716	0.8507419851539091	0.877224769052952	1.0	0.42857142857142855	0.0	0.007133574336154125	0.007133574336154125
740	0.06901160571268634	0.015168097918435014	-0.004603225594307652	0.6215845512087143	-1	0	0	0.2	2	0.9230769230769231	12	1.0	0.9230769230769231	13	12	1	2	0	0.06666666666666667	1	15	15	0.4	0.14285714285714285	0.6957787467935426	0.8889898834286191	0.6716321540461714	0.9227972658379531	0.6194403008852893	0.8885824603230044	0.8507419851539091	0.9013747661795928	0.576923076923077	0.3076923076923077	0.0	-0.00046032255943076526	-0.00046032255943076526
877	0.06796558495478716	0.014786438974004206	0.014579501395561606	0.6908111962202299	-1	0	0	0.2	2	0.9230769230769231	12	0.5357142857142857	0.9230769230769231	14	12	0	1	0	0.14285714285714285	14	2	15	0.5	0	0.6957787467935426	0.7984416678035119	0.6716321540461714	0.9415520699707168	0.6480569778404769	0.9299535797454288	0.7657999581256001	0.9044189102466065	1.0	0.42857142857142855	0.0	0.014579501395561606	0.014579501395561606
4784	0.07733988739077381	0.03604763036539553	0.03592387351041202	0.7150042644988284	-1	0	0	0.2	2	0.9230769230769231	12	0.5357142857142857	0.9230769230769231	13	12	1	0	0	0.14285714285714285	2	14	15	0.0	0	0.6570788793067714	0.9212926764317577	0.5431688565259928	0.9199236286795979	0.6091835248138027	0.9614314819782827	0.8925690734301839	0.9373668158255051	0	0	0.0	0.03592387351041202	0.03592387351041202
4196	0.078866088907298	0.029555873455304294	0.029200555828942553	0.6801387564877761	-1	0	0	0.2	2	0.9230769230769231	12	0.5357142857142857	0.9230769230769231	14	12	0	0	0	0.14285714285714285	2	14	15	0.0	0	0.6570788793067714	0.9167930314214561	0.5431688565259928	0.9314471078133032	0.5195343803175886	0.9428066094435655	0.8622221696887257	0.9310994820543018	0	0	0.0	0.029200555828942553	0.029200555828942553
4136	0.0673225970563069	0.016525001924612467	0.015347884632395895	0.6448477963527351	-1	0	0	0.3	3	0.7692307692307693	10	0.38461538461538464	0.7692307692307693	12	10	2	0	0	0.23076923076923078	3	13	15	0.0	0	0.6296950990375574	0.9160659005422812	0.6074005052860821	0.9388264594434756	0.5295483716033045	0.9279137289918296	0.8708049355586505	0.9281546493057568	0	0	0.0	0.015347884632395895	0.015347884632395895
4085	0.07570382289343144	0.036641816136538746	0.03393362307188259	0.6480492136057303	-1	0	0	0.2	2	0.9230769230769231	12	0.5357142857142857	0.9230769230769231	13	12	1	0	0	0.14285714285714285	2	14	15	0.0	0	0.6570788793067714	0.9218547669881831	0.6716321540461714	0.9516339741372577	0.5589990894023574	0.9192747613951678	0.8507419851539091	0.9325526567829913	0	0	0.0	0.03393362307188259	0.03393362307188259
450	0.05210694219895616	0.01276863130084848	0.012116405683994061	0.7450072230551263	-1	0	0	0.2	2	0.9230769230769231	12	0.38461538461538464	0.8461538461538461	13	11	1	0	0	0.23076923076923078	13	3	15	0.0	0	0.7342172861626196	0.9221044976508004	0.4271178045530638	0.9432122338061549	0.42133908689873156	0.8960289181327772	0.9258507753050265	0.9226117496987869	0	0	0.0	0.012116405683994061	0.012116405683994061
1240	0.07119576158717245	0.007395836227844592	0.005141373516056142	0.6470188231593779	-1	0	0	0.1	1	1.0	13	1.0	1.0	14	13	0	2	0	0.06666666666666667	1	15	15	0.6666666666666666	0	0.6957787467935426	0.797124056425852	0.34685277494458894	0.8871074275926556	0.6340981342296186	0.9130555275740642	0.8507419851539091	0.8729344487806645	0.5357142857142857	0.5714285714285714	0.0	0.005141373516056142	0.005141373516056142
498	0.04607378627744036	0.005399081104198728	-0.00411819437061303	0.9073667041868677	-1	0	0	0.2	2	0.8461538461538461	11	0.42857142857142855	0.6153846153846154	9	8	5	3	0	0.7142857142857143	7	5	15	0.23076923076923078	0	0.6651858368800151	0.9165068104837273	0.9258314227837617	0.925386173584198	0.6917372058674038	0.9753940162638245	0.8967597105452341	0.9460640919551827	0.3333333333333333	0.4444444444444444	0.0	-0.000411819437061303	-0.000411819437061303
1107	0.0809292135874964	0.011347638246130822	0.008584277606090887	0.681694926116093	-1	0	0	0.1	1	1.0	13	1.0	1.0	14	13	0	2	0	0.06666666666666667	1	15	15	0.6666666666666666	0	0.6570788793067714	0.7542673866712826	0.6716321540461714	0.930450356023484	0.6480569778404769	0.9359519992465917	0.8507419851539091	0.894008281479095	0.5357142857142857	0.35714285714285715	0.0	0.008584277606090887	0.008584277606090887
3778	0.08094418037787564	0.029161976001887933	0.028985939263904425	0.680437949581001	-1	0	0	0.2	2	0.9230769230769231	12	0.5357142857142857	0.9230769230769231	14	12	0	0	0	0.14285714285714285	2	14	15	0.0	0	0.6570788793067714	0.9167930314214561	0.5431688565259928	0.9314471078133032	0.5195343803175886	0.9428066094435655	0.8622221696887257	0.9310994820543018	0	0	0.0	0.028985939263904425	0.028985939263904425
4394	0.07632416491452015	0.03903345085324862	0.034426656658053126	0.709926260096341	-1	0	0	0.2	2	0.9230769230769231	12	0.5357142857142857	0.9230769230769231	13	12	1	0	0	0.14285714285714285	2	14	15	0.0	0	0.6570788793067714	0.9212926764317577	0.5431688565259928	0.9199236286795979	0.5589990894023574	0.9394150791211153	0.8507419851539091	0.927406791785692	0	0	0.0	0.034426656658053126	0.034426656658053126
4069	0.07704401405218575	0.0379627817327409	0.03131186545851886	0.7074618694248436	-1	0	0	0.2	2	0.9230769230769231	12	0.5357142857142857	0.9230769230769231	13	12	1	0	0	0.14285714285714285	2	14	15	0.0	0	0.6570788793067714	0.9212926764317577	0.5431688565259928	0.9199236286795979	0.5589990894023574	0.9395457863799631	0.8507419851539091	0.9274583643923118	0	0	0.0	0.03131186545851886	0.03131186545851886
1478	0.07097797138593337	0.01579062329122285	-0.015789391400728343	0.6922279391505499	-1	0	0	0.1	1	1.0	13	1.0	1.0	14	13	0	0	0	0.06666666666666667	15	1	15	0.0	0	0.6570788793067714	0.8424628500403852	0.6466318796849155	0.9374816684042246	0.27646745999646366	0.8866742634409492	0.8507419851539091	0.8954073691547315	0	0	0.0	-0.0015789391400728343	-0.0015789391400728343
2989	0.07572123238967295	0.02413337648693106	0.018112406814277265	0.6517936109185669	-1	0	0	0.2	2	0.9230769230769231	12	0.5357142857142857	0.9230769230769231	14	12	0	0	0	0.14285714285714285	2	14	15	0.0	0	0.6570788793067714	0.7862134049351645	0.5444402910166387	0.9112616821300662	0.3651724153274819	0.8974319027741051	0.8507419851539091	0.8736325789421315	0	0	0.0	0.018112406814277265	0.018112406814277265
952	0.050459033083167196	0.00661524932157249	0.006224398887192272	0.6863684849545726	-1	0	0	0.2	2	0.8461538461538461	11	0.2727272727272727	0.7692307692307693	12	10	2	2	0	0.45454545454545453	5	11	15	0.3333333333333333	1.0	0.6804822918367789	0.9198852953897872	0.3995220401481252	0.9292361557424013	0.6480569778404769	0.943168344528655	0.8910947481163839	0.9313950309448831	0.5416666666666666	0.5833333333333334	0.0	0.006224398887192272	0.006224398887192272
594	0.06368726837054194	0.005748212563812439	0.005524749160484493	0.7666597543206605	-1	0	0	0.2	2	0.9230769230769231	12	0.4166666666666667	0.8461538461538461	12	11	2	1	0	0.25	3	12	15	0.14285714285714285	0	0.5887165302080708	0.9406050100872367	0.857821311965773	0.9291483369724302	0.3981707512043699	0.9210612919813951	0.9160688382489642	0.9307079973616125	1.0	0.4166666666666667	0.0	0.005524749160484493	0.005524749160484493
1045	0.09790591734385069	0.004448976654529668	0.0011933108082275417	0.6666848766365118	-1	0	0	0.1	1	1.0	13	1.0	1.0	14	13	0	0	0	0.06666666666666667	15	1	15	0.0	0	0.33547530809321313	0.9249738055356893	0.5899185984795663	0.8848502684281595	0.6511886998598257	0.9267646922951605	0.877393304281451	0.9139655514049514	0	0	0.0	0.0011933108082275417	0.0011933108082275417
3192	0.0776173811358752	0.03333584561871455	0.03067458125816488	0.6441584172426809	-1	0	0	0.2	2	0.9230769230769231	12	0.38461538461538464	0.8461538461538461	13	11	1	0	0	0.23076923076923078	3	13	15	0.0	0	0.6570788793067714	0.8571261726997677	0.5431688565259928	0.8847231741839837	0.5354249364243253	0.894679583887709	0.777317860353916	0.8797085721964604	0	0	0.0	0.03067458125816488	0.03067458125816488
2366	0.048087083233111345	0.013113082923103848	0.013026443262120345	0.6140375316925446	-1	0	0	0.1111111111111111	1	1.0	11	1.0	1.0	12	11	0	2	0	0.07692307692307693	1	13	13	0.6666666666666666	0	0.6957787467935426	0.7784160810373978	0.6716321540461714	0.9130194210923732	0.45026615149990745	0.9465198598581473	0.7608153390970924	0.8966308698696918	0.5833333333333333	0.3333333333333333	0.0	0.013026443262120345	0.013026443262120345
2173	0.05700139323295069	0.02016482689282698	0.013837022024977249	0.6661144112281661	-1	0	0	0.1111111111111111	1	1.0	11	1.0	1.0	12	11	0	2	0	0.07692307692307693	1	13	13	0.6666666666666666	0	0.6957787467935426	0.764990350518804	0.6716321540461714	0.9121645739003587	0.45026615149990745	0.9513623068548517	0.7560820301333822	0.8970341088631926	0.5833333333333334	0.3333333333333333	0.0	0.013837022024977249	0.013837022024977249
1698	0.06818144015375867	0.005976269329777644	0.005564431474569144	0.6692224114182234	-1	0	0	0.1	1	1.0	13	1.0	1.0	14	13	0	2	0	0.06666666666666667	1	15	15	0.6666666666666666	0	0.6957787467935426	0.797124056425852	0.34685277494458894	0.8871074275926556	0.6340981342296186	0.9130555275740642	0.8507419851539091	0.8729344487806645	0.5357142857142857	0.5714285714285714	0.0	0.005564431474569144	0.005564431474569144
3914	0.075892132084284	0.036342078472748264	0.03318543330750711	0.6730911355623284	-1	0	0	0.2	2	0.9230769230769231	12	0.5357142857142857	0.9230769230769231	13	12	1	0	0	0.14285714285714285	2	14	15	0.0	0	0.6570788793067714	0.9218547669881831	0.6716321540461714	0.9516339741372577	0.5589990894023574	0.9192747613951678	0.8507419851539091	0.9325526567829913	0	0	0.0	0.03318543330750711	0.03318543330750711
550	0.030502813582443365	0.0015814298925729599	0.001418376806520405	0.9592388168314867	-1	0.25	1	0.4	4	0.6153846153846154	8	0.46875	0.46153846153846156	9	6	5	2	0	0.5	8	4	15	0.18181818181818182	0.5	0.36097584965927776	0.918495797806115	0.4660840171029118	0.9246537518303065	0.6801921005800025	0.9291523420620796	0.8984606935281503	0.9242153672668248	0.5555555555555556	0.2222222222222222	0.0	0.001418376806520405	0.001418376806520405
1447	0.07071157972296903	0.015483491848687444	0.01133418438976031	0.66472940266874	-1	0	0	0.1	1	1.0	13	1.0	1.0	14	13	0	2	0	0.06666666666666667	1	15	15	0.6666666666666666	0	0.6570788793067714	0.8402968189052687	0.5098458121532243	0.8704791152839875	0.6480569778404769	0.9474818716745543	0.868269140391191	0.8959266938381831	0.5357142857142857	0.35714285714285715	0.0	0.01133418438976031	0.01133418438976031
460	0.05638254474427398	0.013259949636485713	-0.007346065329082047	0.764042158432372	-1	0	0	0.1	1	1.0	13	1.0	1.0	14	13	0	0	0	0.06666666666666667	15	1	15	0.0	0	0.7353911062455242	0.8362669171776093	0.32239509551686957	0.8699205638828945	0.4159468972181057	0.8734654970524486	0.8660275690074997	0.86068289756658	0	0	0.0	-0.0007346065329082047	-0.0007346065329082047
651	0.055985659823290325	0.00866057955092232	0.008334962232598473	0.6431915446788836	-1	0	0	0.3	3	0.7692307692307693	10	0.5769230769230769	0.7692307692307693	13	10	1	1	0	0.15384615384615385	13	2	15	0.3333333333333333	0	0.6684715744842127	0.9061259753452815	0.6716321540461714	0.9292851290394865	0.5804144454381645	0.9459846843757643	0.8507419851539091	0.9288163382123027	1.0	0.38461538461538464	0.0	0.008334962232598473	0.008334962232598473
2438	0.06896603952239024	0.01948737351334298	0.018364740364533633	0.7509723823805529	-1	0	0	0.1	1	1.0	13	1.0	1.0	14	13	0	1	0	0.06666666666666667	15	1	15	0.3333333333333333	0	0.6570788793067714	0.8259516491642216	0.3831009362378176	0.873564114573075	0.6480569778404769	0.9520609640262414	0.8773740930961862	0.8965608587415672	1.0	0.42857142857142855	0.0	0.018364740364533633	0.018364740364533633
125	0.004703942944029717	0.0005959683542301989	0.0005334777577313344	0.9803311648646955	-1	0	0	0.3333333333333333	1	1.0	2	1.0	1.0	3	2	0	1	0	0.25	1	4	4	0.3333333333333333	0	0.3007584059331798	0.9765300422474315	0.7009224822487126	0.8743184462918094	0.8280839679935497	0.978658048083466	0.9212770177512083	0.9594760838023767	1.0	0	0.0	0.0005334777577313344	0.0005334777577313344
209	0.02610973056024059	0.00459446161518437	0.0017516379116616857	0.9508894030865556	-1	0	0	0.3	3	0.6923076923076923	9	0.2777777777777778	0.5384615384615384	8	7	6	3	0	0.6666666666666666	9	6	15	0.2	0.5	0.5168539957789482	0.9071150009103058	0.49783620581755894	0.9343338024964031	0.7259268627669326	0.9630584569504023	0.8650010135198384	0.9388682986699336	0.25	0.125	0.0	0.0017516379116616857	0.0017516379116616857
657	0.001984268562038618	9.450445136514467e-05	4.524407770123786e-05	0.9973049126765726	-1	0	0	0.25	1	1.0	4	1.0	0.75	3	3	2	2	0	0.16666666666666666	1	6	6	0.25	0	1.0	0.5567848725040193	0.1200488307539143	0.9554029867025899	0.8383110326378628	0.9701258308131977	0.9784995969658676	0.9053104145978617	0.6666666666666666	0.6666666666666666	0.0	4.524407770123786e-05	4.524407770123786e-05
4486	0.07558722670867038	0.03566258613210216	0.03429939618089616	0.7113608727152851	-1	0	0	0.2	2	0.9230769230769231	12	0.5357142857142857	0.9230769230769231	13	12	1	0	0	0.14285714285714285	2	14	15	0.0	0	0.6570788793067714	0.9234774256392094	0.5431688565259928	0.9199236286795979	0.5589990894023574	0.9395457863799631	0.8763107786479518	0.9281398281410744	0	0	0.0	0.03429939618089616	0.03429939618089616
841	0.07636028471946525	0.011566725775469631	0.0022079126350784393	0.642367451781978	-1	0	0	0.1	1	1.0	13	1.0	1.0	14	13	0	0	0	0.06666666666666667	15	1	15	0.0	0	0.4571174840666659	0.9234918263768198	0.7725047948586428	0.9094667878410665	0.40615718753183916	0.957634695430996	0.9112415208427319	0.9333099077907682	0	0	0.0	0.0022079126350784393	0.0022079126350784393
3349	0.06719788116282101	0.021194839767218372	0.0018870472263978002	0.663356352375841	-1	0	0	0.2	2	0.9230769230769231	12	0.5357142857142857	0.9230769230769231	14	12	0	1	0	0.14285714285714285	14	2	15	0.5	0	0.6821251606388776	0.8377618842714467	0.45256490540183947	0.9118467849717695	0.6480569778404769	0.9255031769678999	0.8507419851539091	0.8971435752005299	1.0	0.5	0.0	0.0018870472263978002	0.0018870472263978002
2944	0.0742371249310467	0.013894664498199176	-0.00512230850535926	0.714423033730137	-1	0	0	0.1	1	1.0	13	1.0	1.0	14	13	0	1	0	0.06666666666666667	15	1	15	0.3333333333333333	0	0.42793778618735023	0.8789939415237064	0.6716321540461714	0.7980128912429367	0.5389711068309258	0.9476269852786015	0.8669102932412186	0.8893523409131033	1.0	0.42857142857142855	0.0	-0.000512230850535926	-0.000512230850535926
1582	0.058057044073436564	0.00442634268900117	-0.00267215056350615	0.6510093402828059	-1	0	0	0.1	1	1.0	13	1.0	1.0	14	13	0	0	0	0.06666666666666667	15	1	15	0.0	0	0.6570788793067714	0.8227549557901394	0.6466318796849155	0.9194104537878796	0.5389711068309258	0.9447889745609921	0.8212657141096608	0.9063416388811689	0	0	0.0	-0.000267215056350615	-0.000267215056350615
2395	0.06388907016729084	0.01923105437305832	0.015121474532627036	0.7817486184444923	-1	0	0	0.1	1	1.0	13	1.0	1.0	14	13	0	1	0	0.06666666666666667	15	1	15	0.3333333333333333	0	0.6570788793067714	0.8215290874542196	0.5098458121532243	0.8792079669233503	0.6480569778404769	0.9488113845937476	0.8507419851539091	0.8950875404105108	1.0	0.35714285714285715	0.0	0.015121474532627036	0.015121474532627036
923	0.0878581195580482	0.007394345642582187	0.003254658236801187	0.8014001487707529	-1	0	0	0.2	2	0.9230769230769231	12	0.5357142857142857	0.9230769230769231	14	12	0	1	0	0.14285714285714285	14	2	15	0.5	0	0.4960279742641026	0.9257156896129819	0.5572542469542576	0.892088727171253	0.5121456440348827	0.9446632615805476	0.880217413774421	0.9234923453002538	1.0	0	0.0	0.003254658236801187	0.003254658236801187
2320	0.06977348371643506	0.019149410544847093	0.019017609827564178	0.6649468566216665	-1	0	0	0.1	1	1.0	13	1.0	1.0	14	13	0	1	0	0.06666666666666667	1	15	15	0.3333333333333333	0	0.6570788793067714	0.8402968189052687	0.5098458121532243	0.8704791152839875	0.6480569778404769	0.9474818716745543	0.868269140391191	0.8959266938381831	1.0	0.35714285714285715	0.0	0.019017609827564178	0.019017609827564178
4350	0.07744616676010921	0.036216715528469216	0.029819225469252322	0.7190809708699155	-1	0	0	0.2	2	0.9230769230769231	12	0.5357142857142857	0.9230769230769231	13	12	1	0	0	0.14285714285714285	2	14	15	0.0	0	0.6570788793067714	0.9212926764317577	0.5431688565259928	0.9199236286795979	0.5589990894023574	0.9394150791211153	0.8507419851539091	0.927406791785692	0	0	0.0	0.029819225469252322	0.029819225469252322
4695	0.07508392360077633	0.02849524702444289	0.02562073226373868	0.7443993294389368	-1	0	0	0.2	2	0.9230769230769231	12	0.5357142857142857	0.9230769230769231	13	12	1	0	0	0.14285714285714285	2	14	15	0.0	0	0.6570788793067714	0.9212926764317577	0.5431688565259928	0.9134818216415324	0.6091835248138027	0.958742685654378	0.8925690734301839	0.934272347803306	0	0	0.0	0.02562073226373868	0.02562073226373868
4721	0.076546543353257	0.034637545357322296	0.03462704607256051	0.7242089329139247	-1	0	0	0.2	2	0.9230769230769231	12	0.5357142857142857	0.9230769230769231	13	12	1	0	0	0.14285714285714285	2	14	15	0.0	0	0.6570788793067714	0.9212926764317577	0.5431688565259928	0.9199236286795979	0.6091835248138027	0.9582817920780031	0.8925690734301839	0.9357471086780415	0	0	0.0	0.03462704607256051	0.03462704607256051
5006	0.07569456219997278	0.03667767000855261	0.03653329075285594	0.7136533305738223	-1	0	0	0.2	2	0.9230769230769231	12	0.5357142857142857	0.9230769230769231	13	12	1	0	0	0.14285714285714285	2	14	15	0.0	0	0.6570788793067714	0.9212926764317577	0.5431688565259928	0.9199236286795979	0.6091835248138027	0.9614314819782827	0.8925690734301839	0.9373668158255051	0	0	0.0	0.03653329075285594	0.03653329075285594
2414	0.06942718269526733	0.025547961223612945	0.02544549523768528	0.6334188290255208	-1	0	0	0.1	1	1.0	13	1.0	1.0	14	13	0	1	0	0.06666666666666667	1	15	15	0.3333333333333333	0	0.6570788793067714	0.8215290874542196	0.5098458121532243	0.871179927860657	0.6480569778404769	0.9465206841086939	0.8507419851539091	0.8912807390153764	1.0	0.35714285714285715	0.0	0.02544549523768528	0.02544549523768528
4575	0.07200370156485919	0.009281256161759635	-0.004956564949051117	0.655840971444392	-1	0	0	0.3	3	0.7692307692307693	10	0.3125	0.7692307692307693	12	10	2	0	0	0.3333333333333333	4	12	15	0.0	0	0.4702462185270072	0.9193130923205787	0.5113104954609957	0.9444443957847464	0.6108287632778356	0.9554759323074126	0.9114191317795708	0.9414467307537223	0	0	0.0	-0.0004956564949051117	-0.0004956564949051117
391	0.02770035715349699	0.011018996460431368	0.009087050968339332	0.9448946557643846	-1	0	0	0.3	3	0.6923076923076923	9	0.35714285714285715	0.6153846153846154	10	8	4	1	0	0.8571428571428571	6	7	15	0.1	0	0.766722566413088	0.9563418364612958	0.5572542469542576	0.8877758804396139	0.443241064481121	0.909237259047361	0.8565165882721594	0.9231853447668859	1.0	0.1	0.0	0.009087050968339332	0.009087050968339332
4378	0.07610314162441277	0.038361533212659824	0.03630391119891881	0.7123916686684546	-1	0	0	0.2	2	0.9230769230769231	12	0.5357142857142857	0.9230769230769231	13	12	1	0	0	0.14285714285714285	2	14	15	0.0	0	0.6570788793067714	0.9212926764317577	0.5431688565259928	0.9199236286795979	0.5589990894023574	0.9395457863799631	0.8507419851539091	0.9274583643923118	0	0	0.0	0.03630391119891881	0.03630391119891881
1474	0.08544494932457478	0.002159124764416109	0.0020935852061382517	0.7463177055459698	-1	0	0	0.1	1	1.0	13	1.0	1.0	14	13	0	0	0	0.06666666666666667	15	1	15	0.0	0	0.6570788793067714	0.9091607711294686	0.5431688565259928	0.9305198621065175	0.5195343803175886	0.9541606305512732	0.8640320362008992	0.9336778359921941	0	0	0.0	0.0020935852061382517	0.0020935852061382517
3546	0.08131610128884693	0.03059068973053212	0.03048153797573962	0.6740753316312595	-1	0	0	0.2	2	0.9230769230769231	12	0.5357142857142857	0.9230769230769231	14	12	0	0	0	0.14285714285714285	2	14	15	0.0	0	0.6570788793067714	0.9167930314214561	0.5431688565259928	0.9314471078133032	0.5195343803175886	0.9428066094435655	0.8622221696887257	0.9310994820543018	0	0	0.0	0.03048153797573962	0.03048153797573962
757	0.0751054695558946	0.006985144254577952	0.004957919590121022	0.6324690623145701	-1	0	0	0.1	1	1.0	13	1.0	1.0	14	13	0	0	0	0.06666666666666667	15	1	15	0.0	0	0.4571174840666659	0.9234918263768198	0.7725047948586428	0.9094667878410665	0.40615718753183916	0.957634695430996	0.9112415208427319	0.9333099077907682	0	0	0.0	0.004957919590121022	0.004957919590121022
4081	0.06941512066379159	0.02925411970290262	0.028848616189326458	0.7358188109581185	-1	0	0	0.2	2	0.9230769230769231	12	0.38461538461538464	0.8461538461538461	13	11	1	0	0	0.23076923076923078	3	13	15	0.0	0	0.6570788793067714	0.9282544713534238	0.5431688565259928	0.9234368273657605	0.5589990894023574	0.9345170919933233	0.8650917388082334	0.9288706281374252	0	0	0.0	0.028848616189326458	0.028848616189326458
4457	0.08195591513401623	0.01715570126294278	0.01590762966127752	0.6643820949476769	-1	0	0	0.2	2	0.9230769230769231	12	0.5357142857142857	0.9230769230769231	13	12	1	0	0	0.14285714285714285	2	14	15	0.0	0	0.6570788793067714	0.9212926764317577	0.5775168756230455	0.9176948563144018	0.5589990894023574	0.9395457863799631	0.8507419851539091	0.9267854363826001	0	0	0.0	0.01590762966127752	0.01590762966127752
3725	0.09115973425822621	0.002377972625687115	-0.0016191608577408418	0.6157249470422417	-1	0	0	0.2	2	0.9230769230769231	12	0.5357142857142857	0.9230769230769231	14	12	0	0	0	0.14285714285714285	2	14	15	0.0	0	0.3536146549952438	0.9069337560084206	0.6499940068524855	0.951833319393839	0.2624854469940277	0.9287653024422079	0.885912695584911	0.9314674298195559	0	0	0.0	-0.0001619160857740842	-0.0001619160857740842
2032	0.04304337916920154	0.005611011031654213	0.003717468286583882	0.8686740694559297	-1	0	0	0.4	4	0.6923076923076923	9	0.23809523809523808	0.6923076923076923	12	9	2	0	0	0.7777777777777778	7	9	15	0.0	0.15384615384615385	0.7279613358823621	0.8345423288127273	0.7205566819795892	0.9246558441071122	0.47643028350887484	0.9206998959398291	0.8358999801092866	0.8995715146417769	0	0	0.0	0.003717468286583882	0.003717468286583882
2136	0.05389683923258403	0.0158170388676413	0.015593477914475148	0.6656556611002804	-1	0	0	0.1111111111111111	1	1.0	11	1.0	1.0	12	11	0	2	0	0.07692307692307693	1	13	13	0.6666666666666666	0	0.6957787467935426	0.764990350518804	0.6716321540461714	0.9130194210923732	0.45026615149990745	0.9465198598581473	0.7608153390970924	0.894252138264267	0.5833333333333333	0.3333333333333333	0.0	0.015593477914475148	0.015593477914475148
1141	0.0467402412279376	0.009087440581015445	0.006396185480701634	0.7276387024775608	-1	0	0	0.1	1	1.0	13	1.0	1.0	14	13	0	0	0	0.06666666666666667	15	1	15	0.0	0	0.8428176974664863	0.9396067855520591	0.8168022221340909	0.9109599107800496	0.49552454954484765	0.9626795620909898	0.6962796992004131	0.9412209342958281	0	0	0.0	0.006396185480701634	0.006396185480701634
3308	0.08091401249944939	0.030789007219313262	0.03078624213714051	0.6756073422502047	-1	0	0	0.2	2	0.9230769230769231	12	0.5357142857142857	0.9230769230769231	14	12	0	0	0	0.14285714285714285	2	14	15	0.0	0	0.6570788793067714	0.9167930314214561	0.5431688565259928	0.9314471078133032	0.5195343803175886	0.9428066094435655	0.8622221696887257	0.9310994820543018	0	0	0.0	0.03078624213714051	0.03078624213714051
1168	0.06604280439806584	0.012597591993778816	0.0003545795041572805	0.7469699341779792	-1	0	0	0.2	2	0.9230769230769231	12	0.5357142857142857	0.9230769230769231	14	12	0	1	0	0.14285714285714285	14	2	15	0.5	0	0.6928191396935667	0.8065289884419878	0.619197939230858	0.8621790200510158	0.42174508668216204	0.9365897869083787	0.8507419851539091	0.8791685443696646	1.0	0.5	0.0	0.0003545795041572805	0.0003545795041572805
2455	0.06032393156907632	0.00433936524961394	0.003224617992453129	0.6712476735885424	-1	0	0	0.1	1	1.0	12	1.0	1.0	13	12	0	1	0	0.07142857142857142	1	14	14	0.3333333333333333	0	0.6570788793067714	0.8295506637734413	0.5098458121532243	0.8699737421248516	0.6480569778404769	0.9431597440411361	0.8507419851539091	0.8906490325741379	1.0	0.3076923076923077	0.0	0.003224617992453129	0.003224617992453129
3664	0.08198429749450406	0.028784884492018915	0.028550765906911107	0.6786081814737301	-1	0	0	0.2	2	0.9230769230769231	12	0.5357142857142857	0.9230769230769231	14	12	0	0	0	0.14285714285714285	2	14	15	0.0	0	0.6570788793067714	0.9167930314214561	0.5431688565259928	0.9314471078133032	0.5389711068309258	0.9434054658844758	0.8606929090525568	0.9313377692165351	0	0	0.0	0.028550765906911107	0.028550765906911107
2045	0.05222016559358054	0.019452378958502516	0.017772703207683	0.7803126271767535	-1	0	0	0.3	3	0.8461538461538461	11	0.5357142857142857	0.8461538461538461	13	11	1	0	0	0.14285714285714285	14	2	15	0.0	0.15384615384615385	0.7433387307602628	0.8796017074653768	0.3384512597936151	0.9511781358733759	0.3944772319628132	0.9295204043004637	0.8954936967770991	0.9250142345489119	0	0	0.0	0.017772703207683	0.017772703207683
899	0.03829656668667194	0.005650577801817981	0.005500621286084188	0.9117219602737593	-1	0.25	1	0.5	5	0.5384615384615384	7	0.4166666666666667	0.46153846153846156	9	6	5	0	0	0.4444444444444444	9	4	15	0.0	0	0.5621933925734753	0.925614197934664	0.6123659605563812	0.9451020543460793	0.5035631029723644	0.934889031474816	0.9119291625003886	0.9356626549043474	0	0	0.0	0.005500621286084188	0.005500621286084188
2892	0.07374114211631952	0.023378783958382766	0.021391603428482096	0.7343239879717087	-1	0	0	0.1	1	1.0	13	1.0	1.0	14	13	0	1	0	0.06666666666666667	15	1	15	0.3333333333333333	0	0.6570788793067714	0.8215290874542196	0.5098458121532243	0.831399588304738	0.6480569778404769	0.9488113845937476	0.8507419851539091	0.8822596416329351	1.0	0.35714285714285715	0.0	0.021391603428482096	0.021391603428482096
1265	0.0967560465484578	0.01473317149298859	0.011773319893900777	0.6713217090303354	-1	0	0	0.1	1	1.0	13	1.0	1.0	14	13	0	0	0	0.06666666666666667	15	1	15	0.0	0	0.33547530809321313	0.9249738055356893	0.5899185984795663	0.8929559792493919	0.6706274396201628	0.9265075214646018	0.877393304281451	0.9159965536261649	0	0	0.0	0.011773319893900777	0.011773319893900777
3222	0.07820957347352758	0.030703551953706772	0.02611230621330909	0.6444478727261325	-1	0	0	0.2	2	0.9230769230769231	12	0.5357142857142857	0.9230769230769231	14	12	0	0	0	0.14285714285714285	2	14	15	0.0	0	0.6570788793067714	0.8999898357810141	0.5431688565259928	0.9314471078133032	0.5195343803175886	0.9428066094435655	0.8640320362008992	0.9266424779701267	0	0	0.0	0.02611230621330909	0.02611230621330909
1263	0.09954274842254089	0.0063108494401370036	-0.0061195614026641094	0.6846629538597342	-1	0	0	0.2	2	0.9230769230769231	12	0.5357142857142857	0.9230769230769231	14	12	0	1	0	0.14285714285714285	14	2	15	0.5	0	0.4743643026797554	0.8862015576609943	0.5899185984795663	0.7985675799146503	0.6960690781956651	0.9229346721327936	0.8357491922557863	0.8777108339295216	1.0	0.21428571428571427	0.0	-0.000611956140266411	-0.000611956140266411
1143	0.06115029455369488	0.016399563317843893	0.016294560214978347	0.8553595386786245	-1	0	0	0.1	1	1.0	13	1.0	1.0	14	13	0	2	0	0.06666666666666667	1	15	15	0.6666666666666666	0	0.7637218594410025	0.6478881949400283	0.36196095427768604	0.8851673237984563	0.6480569778404769	0.8998722591906887	0.8507419851539091	0.8342370282181077	0.5357142857142857	0.42857142857142855	0.0	0.016294560214978347	0.016294560214978347
4977	0.07572133220064718	0.03349250127828762	0.03334841417962599	0.7182565164503285	-1	0	0	0.2	2	0.9230769230769231	12	0.5357142857142857	0.9230769230769231	13	12	1	0	0	0.14285714285714285	2	14	15	0.0	0	0.6570788793067714	0.9212926764317577	0.5431688565259928	0.9199236286795979	0.6091835248138027	0.9614314819782827	0.8925690734301839	0.9373668158255051	0	0	0.0	0.03334841417962599	0.03334841417962599
4380	0.07916357255236678	0.026845881714273212	0.024313557156827453	0.6956518239472418	-1	0	0	0.2	2	0.9230769230769231	12	0.5357142857142857	0.9230769230769231	14	12	0	0	0	0.14285714285714285	2	14	15	0.0	0	0.6570788793067714	0.924762869047321	0.5643056213609146	0.9262840217178095	0.6025964742940062	0.9447026077588249	0.8640320362008992	0.9325162286493505	0	0	0.0	0.024313557156827453	0.024313557156827453
2620	0.061538191303592046	0.012012511291475025	-0.004376457607994058	0.7132552174974597	-1	0	0	0.2	2	0.9230769230769231	12	0.5357142857142857	0.9230769230769231	14	12	0	1	0	0.14285714285714285	14	2	15	0.5	0	0.6957787467935426	0.7613197405689142	0.6716321540461714	0.9200989751718817	0.42151003289544964	0.9415312406836465	0.8507419851539091	0.893551756750937	1.0	0.35714285714285715	0.0	-0.0004376457607994058	-0.0004376457607994058
4517	0.0776976469731595	0.038722484942182916	0.03288630651245868	0.7147281262702456	-1	0	0	0.2	2	0.9230769230769231	12	0.5357142857142857	0.9230769230769231	13	12	1	0	0	0.14285714285714285	2	14	15	0.0	0	0.6570788793067714	0.9212926764317577	0.5431688565259928	0.9199236286795979	0.5589990894023574	0.9336890272780783	0.8507419851539091	0.9252129935173896	0	0	0.0	0.03288630651245868	0.03288630651245868
3048	0.07840947905831883	0.031907165525370255	0.026889229004805146	0.6412981070816507	-1	0	0	0.2	2	0.9230769230769231	12	0.5357142857142857	0.9230769230769231	14	12	0	0	0	0.14285714285714285	2	14	15	0.0	0	0.6570788793067714	0.8999898357810141	0.5431688565259928	0.9314471078133032	0.5195343803175886	0.9428066094435655	0.8640320362008992	0.9266424779701267	0	0	0.0	0.026889229004805146	0.026889229004805146
466	0.03581596789021374	0.008955592076928023	0.008908363473305923	0.9431274841235743	-1	0	0	0.3333333333333333	3	0.6363636363636364	7	0.3611111111111111	0.45454545454545453	7	5	5	4	0	0.4444444444444444	9	4	13	0.3333333333333333	0.6666666666666666	0.36097584965927776	0.9620536341953114	0.3437821595648295	0.955614792885666	0.5589990894023574	0.952769926434736	0.8763107786479518	0.9569846055985397	0.21428571428571427	0.2857142857142857	0.0	0.008908363473305923	0.008908363473305923
341	0.003520393153046841	0.00027730271752987346	0.00027724613924784316	0.9940542291286578	-1	0	0	0.6666666666666666	4	0.3333333333333333	2	0.5	0.16666666666666666	3	1	4	0	0	1.0	4	4	8	0.0	0.4	0.8985717878066343	0.9402804577678465	0.5109651163087991	0.7541465809227635	0.8150948227944449	0.6464997571970715	0.865446480460564	0.8166309157767213	0	0	0.0	0.00027724613924784316	0.00027724613924784316
3438	0.0780246292235991	0.03245867165496815	0.03149501750603299	0.6487746693759884	-1	0	0	0.2	2	0.9230769230769231	12	0.38461538461538464	0.8461538461538461	13	11	1	0	0	0.23076923076923078	3	13	15	0.0	0	0.6570788793067714	0.8571261726997677	0.5431688565259928	0.8847231741839837	0.5389711068309258	0.9010162434789484	0.777317860353916	0.8821250707364747	0	0	0.0	0.03149501750603299	0.03149501750603299
3408	0.08070552611863159	0.03141116238155843	0.03140926494781726	0.6724252072738404	-1	0	0	0.2	2	0.9230769230769231	12	0.5357142857142857	0.9230769230769231	14	12	0	0	0	0.14285714285714285	2	14	15	0.0	0	0.6570788793067714	0.9167930314214561	0.5431688565259928	0.9314471078133032	0.5195343803175886	0.9472291694405431	0.8622221696887257	0.9328984353968863	0	0	0.0	0.03140926494781726	0.03140926494781726
3443	0.0780899470339081	0.032805906202765384	0.03093396631074211	0.6487243562682937	-1	0	0	0.2	2	0.9230769230769231	12	0.38461538461538464	0.8461538461538461	13	11	1	0	0	0.23076923076923078	3	13	15	0.0	0	0.6570788793067714	0.8571261726997677	0.5431688565259928	0.8847231741839837	0.5354249364243253	0.894679583887709	0.777317860353916	0.8797085721964604	0	0	0.0	0.03093396631074211	0.03093396631074211
1856	0.06265061368853773	0.014671270543753922	0.011859832544701127	0.6685017675030989	-1	0	0	0.1	1	1.0	13	1.0	1.0	14	13	0	2	0	0.06666666666666667	1	15	15	0.6666666666666666	0	0.6764288130501571	0.9035050515968713	0.4962833251509874	0.9069473777637127	0.35123224606600667	0.8988138711415123	0.8593413138155885	0.9031397600761364	0.5357142857142857	0.5714285714285714	0.0	0.011859832544701127	0.011859832544701127
1978	0.067473334139943	0.010682206251412174	0.005860675473692284	0.6029979109777559	-1	0	0	0.2	2	0.9230769230769231	12	1.0	0.9230769230769231	13	12	1	2	0	0.06666666666666667	1	15	15	0.4	0.14285714285714285	0.6957787467935426	0.7973416155336575	0.3831009362378176	0.9014060004339366	0.4952011288940573	0.9392199938102856	0.856462739880865	0.8915654320668032	0.6153846153846154	0.3076923076923077	0.0	0.005860675473692284	0.005860675473692284
541	0.05342874708580791	0.0075466418476648695	0.003716932177814368	0.8099094652407168	-1	0.25	1	0.3	3	0.7692307692307693	10	0.38461538461538464	0.7692307692307693	12	10	2	0	0	0.23076923076923078	13	3	15	0.0	1.0	0.585632113642437	0.8823524479933799	0.4232763638907481	0.9560334585165446	0.42133908689873156	0.9429161829731096	0.9238297112644986	0.9329495828174017	0	0	0.0	0.003716932177814368	0.003716932177814368
2504	0.07435647336645004	0.02757300748847893	0.02757055920082311	0.7588946022086982	-1	0	0	0.1	1	1.0	13	1.0	1.0	14	13	0	1	0	0.06666666666666667	15	1	15	0.3333333333333333	0	0.6570788793067714	0.8215290874542196	0.5098458121532243	0.831399588304738	0.6480569778404769	0.9488113845937476	0.8507419851539091	0.8822596416329351	1.0	0.35714285714285715	0.0	0.02757055920082311	0.02757055920082311
2233	0.08927875911130477	0.0159036671005021	0.014975718245608836	0.6648848423805986	-1	0	0	0.1	1	1.0	13	1.0	1.0	14	13	0	0	0	0.06666666666666667	15	1	15	0.0	0	0.33547530809321313	0.9249738055356893	0.5665437275027795	0.9109429143037249	0.7360377245719691	0.9276070385615621	0.877393304281451	0.9214738922825123	0	0	0.0	0.014975718245608836	0.014975718245608836
3116	0.07870674043015943	0.03214628218287	0.026087912717016503	0.6397822697629241	-1	0	0	0.2	2	0.9230769230769231	12	0.5357142857142857	0.9230769230769231	14	12	0	0	0	0.14285714285714285	2	14	15	0.0	0	0.6570788793067714	0.8999898357810141	0.5431688565259928	0.9314471078133032	0.5195343803175886	0.9428066094435655	0.8640320362008992	0.9266424779701267	0	0	0.0	0.026087912717016503	0.026087912717016503
598	0.0526895299265622	0.010209278897048382	0.0027393633191907765	0.9186119195979182	-1	0	0	0.2	2	0.9230769230769231	12	0.4166666666666667	0.8461538461538461	12	11	2	1	0	0.25	3	12	15	0.14285714285714285	0	0.6069881681474957	0.9097173775213994	0.34699657488912405	0.9505322073663599	0.312924835265947	0.9649502129350684	0.8954936967770991	0.9458537238607596	1.0	0	0.0	0.0027393633191907765	0.0027393633191907765
1859	0.0828436765800188	0.0061087488288593065	-0.004754522640355545	0.7018265453849473	-1	0	0	0.1	1	1.0	13	1.0	1.0	14	13	0	1	0	0.06666666666666667	15	1	15	0.3333333333333333	0	0.6957787467935426	0.7694046537970566	0.3384512597936151	0.8906885369111064	0.6480569778404769	0.9095692228943991	0.8507419851539091	0.8665019547117316	1.0	0.42857142857142855	0.0	-0.0004754522640355545	-0.0004754522640355545
3139	0.031448120285376156	0.0016212665525968176	-0.0014553218593645885	0.8916488213705025	-1	0.25	1	0.5	5	0.6153846153846154	8	0.3409090909090909	0.5384615384615384	12	7	2	2	0	0.36363636363636365	4	11	15	0.6666666666666666	0.36363636363636365	0.6570788793067714	0.8541488744632738	0.4737016702367612	0.9200967531395574	0.2624854469940277	0.937560940927633	0.8608642499888345	0.9094351388933193	0.5416666666666666	0.3333333333333333	0.0	-0.00014553218593645886	-0.00014553218593645886
4959	0.07669278559159189	0.03640004255518617	0.03243717705049472	0.7153333140509477	-1	0	0	0.2	2	0.9230769230769231	12	0.5357142857142857	0.9230769230769231	13	12	1	0	0	0.14285714285714285	2	14	15	0.0	0	0.6570788793067714	0.9212926764317577	0.5431688565259928	0.9199236286795979	0.5589990894023574	0.9394150791211153	0.8507419851539091	0.927406791785692	0	0	0.0	0.03243717705049472	0.03243717705049472
1441	0.09549793472931216	0.006613217481509261	0.00646253983334602	0.7085292882847877	-1	0	0	0.1	1	1.0	13	1.0	1.0	14	13	0	0	0	0.06666666666666667	15	1	15	0.0	0	0.33547530809321313	0.9249738055356893	0.5899185984795663	0.8929559792493919	0.6706274396201628	0.9265075214646018	0.877393304281451	0.9159965536261649	0	0	0.0	0.00646253983334602	0.00646253983334602
2330	0.061501998466903955	0.021593098047392487	0.016953267908707936	0.7954698053238066	-1	0	0	0.2	2	0.9230769230769231	12	0.5357142857142857	0.9230769230769231	14	12	0	1	0	0.14285714285714285	14	2	15	0.5	0	0.6570788793067714	0.8519436208550192	0.6363578361507376	0.8764315073267352	0.6480569778404769	0.9554069564723668	0.8608642499888345	0.9053255032742846	1.0	0.5	0.0	0.016953267908707936	0.016953267908707936
2613	0.06839575477469059	0.009508080956187076	0.009147483585862589	0.7589858545255548	-1	0	0	0.1	1	1.0	13	1.0	1.0	14	13	0	0	0	0.06666666666666667	15	1	15	0.0	0	0.6570788793067714	0.843054329404168	0.604634055071603	0.9427137596290224	0.4197153508322575	0.9591646974128052	0.8748335958639015	0.9273121901118709	0	0	0.0	0.009147483585862589	0.009147483585862589
939	0.04582028889545101	0.011240529289968023	-0.0015319377520295228	0.8122347956358531	-1	0	0	0.5	5	0.5384615384615384	7	0.375	0.5384615384615384	10	7	4	2	0	0.4	4	10	15	0.2222222222222222	0.3333333333333333	0.786179341769147	0.9456174016646249	0.8776883532148592	0.9134588748135815	0.840973122861455	0.8712491261248502	0.8847549048005406	0.9148869677115583	0.55	0.1	0.0	-0.00015319377520295227	-0.00015319377520295227
1688	0.06757340072722567	0.03165794165659835	0.028951263570065035	0.6507954740345828	-1	0	0	0.2	2	0.9230769230769231	12	0.5357142857142857	0.9230769230769231	14	12	0	0	0	0.14285714285714285	2	14	15	0.0	0	0.6957787467935426	0.7709954114908819	0.6292348663696605	0.9220516533340174	0.27646745999646366	0.8331021175887802	0.8507419851539091	0.8537211360073304	0	0	0.0	0.028951263570065035	0.028951263570065035
2595	0.05854537233401814	0.022638360781031954	-0.018169066213065806	0.7265232857101062	-1	0	0	0.2	2	0.9230769230769231	12	0.5357142857142857	0.9230769230769231	14	12	0	1	0	0.14285714285714285	14	2	15	0.5	0	0.6957787467935426	0.6920284638378811	0.4567649376827059	0.85623876241228	0.6480569778404769	0.8972827686863208	0.8492709779149796	0.8302126969598277	1.0	0.5	0.0	-0.0018169066213065805	-0.0018169066213065805
1450	0.10102034736584631	0.006658013268675086	0.006655123892981196	0.6811147778360898	-1	0	0	0.1	1	1.0	13	1.0	1.0	14	13	0	0	0	0.06666666666666667	15	1	15	0.0	0	0.33547530809321313	0.9249738055356893	0.5899185984795663	0.8910211222651404	0.6424583071443959	0.9281790208400723	0.877393304281451	0.9161176869104617	0	0	0.0	0.006655123892981196	0.006655123892981196
3717	0.07729471033423331	0.03936923132183646	0.03366418977873174	0.7110477091802873	-1	0	0	0.2	2	0.9230769230769231	12	0.5357142857142857	0.9230769230769231	13	12	1	0	0	0.14285714285714285	2	14	15	0.0	0	0.6570788793067714	0.9212926764317577	0.5431688565259928	0.9199236286795979	0.5589990894023574	0.9394150791211153	0.8507419851539091	0.927406791785692	0	0	0.0	0.03366418977873174	0.03366418977873174
1799	0.011123176444435303	0.0010375367900951195	4.001756962461995e-05	0.9779124365373174	-1	0	0	0.3	3	0.6923076923076923	9	0.3	0.6153846153846154	11	8	3	2	0	0.5	5	10	15	0.2857142857142857	0.16666666666666666	0.3967986020611005	0.8610190367613398	0.5245898954289491	0.8716548047451655	0.7647909779131085	0.8738553487963316	0.877393304281451	0.8689429876302729	0.5909090909090909	0.18181818181818182	0.0	4.001756962461995e-05	4.001756962461995e-05
4302	0.07853623970600757	0.039286826727702805	0.03458137391074164	0.7070916937453786	-1	0	0	0.2	2	0.9230769230769231	12	0.5357142857142857	0.9230769230769231	13	12	1	0	0	0.14285714285714285	2	14	15	0.0	0	0.6570788793067714	0.9212926764317577	0.5431688565259928	0.9199236286795979	0.5589990894023574	0.9394150791211153	0.8507419851539091	0.927406791785692	0	0	0.0	0.03458137391074164	0.03458137391074164
1373	0.09293853127955919	0.01763550034288615	0.01680701892942685	0.7425378070621554	-1	0	0	0.1	1	1.0	13	1.0	1.0	14	13	0	0	0	0.06666666666666667	15	1	15	0.0	0	0.33547530809321313	0.9249738055356893	0.5899185984795663	0.8929559792493919	0.6706274396201628	0.9265075214646018	0.877393304281451	0.9159965536261649	0	0	0.0	0.01680701892942685	0.01680701892942685
2520	0.06860934528352264	0.005525336059007494	0.004474592161523427	0.767599169169011	-1	0	0	0.1	1	1.0	13	1.0	1.0	14	13	0	0	0	0.06666666666666667	15	1	15	0.0	0	0.6570788793067714	0.843054329404168	0.604634055071603	0.9427137596290224	0.4197153508322575	0.9591646974128052	0.8748335958639015	0.9273121901118709	0	0	0.0	0.004474592161523427	0.004474592161523427
2864	0.06953342790262167	0.014471018005465916	0.0121819774699633	0.6719914313347939	-1	0	0	0.1	1	1.0	13	1.0	1.0	14	13	0	1	0	0.06666666666666667	1	15	15	0.3333333333333333	0	0.6570788793067714	0.8215290874542196	0.5098458121532243	0.871179927860657	0.6480569778404769	0.9465206841086939	0.8507419851539091	0.8912807390153764	1.0	0.35714285714285715	0.0	0.0121819774699633	0.0121819774699633
4087	0.07598123604343152	0.03913065058143742	0.03409082530890665	0.7101066102421772	-1	0	0	0.2	2	0.9230769230769231	12	0.5357142857142857	0.9230769230769231	13	12	1	0	0	0.14285714285714285	2	14	15	0.0	0	0.6570788793067714	0.9212926764317577	0.5431688565259928	0.9199236286795979	0.5589990894023574	0.9394150791211153	0.8507419851539091	0.927406791785692	0	0	0.0	0.03409082530890665	0.03409082530890665
3368	0.07793710937278923	0.03211232685212948	0.030936314752192193	0.6452143416901528	-1	0	0	0.2	2	0.9230769230769231	12	0.38461538461538464	0.8461538461538461	13	11	1	0	0	0.23076923076923078	3	13	15	0.0	0	0.6570788793067714	0.8571261726997677	0.5431688565259928	0.8847231741839837	0.5389711068309258	0.9010162434789484	0.777317860353916	0.8821250707364747	0	0	0.0	0.030936314752192193	0.030936314752192193
2815	0.07322828587109168	0.024814873551918762	0.024568719158237617	0.7663063878179892	-1	0	0	0.1	1	1.0	13	1.0	1.0	14	13	0	1	0	0.06666666666666667	15	1	15	0.3333333333333333	0	0.6570788793067714	0.8215290874542196	0.5098458121532243	0.831399588304738	0.6480569778404769	0.9488113845937476	0.8507419851539091	0.8822596416329351	1.0	0.35714285714285715	0.0	0.024568719158237617	0.024568719158237617
1523	0.0737132490073172	0.02431630199905567	0.016712453161485754	0.7138708723049256	-1	0	0	0.1	1	1.0	13	1.0	1.0	14	13	0	1	0	0.06666666666666667	15	1	15	0.3333333333333333	0	0.6570788793067714	0.8215290874542196	0.5098458121532243	0.831399588304738	0.6480569778404769	0.941587566470204	0.8507419851539091	0.8773372891602389	1.0	0.35714285714285715	0.0	0.016712453161485754	0.016712453161485754
2568	0.07472002504079191	0.02374669530256246	0.01781898945211507	0.7285803796406214	-1	0	0	0.1	1	1.0	13	1.0	1.0	14	13	0	1	0	0.06666666666666667	15	1	15	0.3333333333333333	0	0.6570788793067714	0.8215290874542196	0.5098458121532243	0.831399588304738	0.6480569778404769	0.941747169668535	0.8507419851539091	0.8774414805717766	1.0	0.35714285714285715	0.0	0.01781898945211507	0.01781898945211507
3040	0.07827606014880743	0.03182448497781851	0.026384804764669388	0.6422809830226909	-1	0	0	0.2	2	0.9230769230769231	12	0.5357142857142857	0.9230769230769231	14	12	0	0	0	0.14285714285714285	2	14	15	0.0	0	0.6570788793067714	0.8988338116329768	0.5431688565259928	0.9314471078133032	0.5195343803175886	0.9428066094435655	0.8640320362008992	0.9263524161565234	0	0	0.0	0.026384804764669388	0.026384804764669388
2551	0.09285217902736018	0.007412928152134197	-0.0003255754507487091	0.6610153126364517	-1	0	0	0.1	1	1.0	13	1.0	1.0	14	13	0	2	0	0.06666666666666667	1	15	15	0.6666666666666666	0	0.44760933459356805	0.8936932410032202	0.4887845108267964	0.8773154293427932	0.8918195480619214	0.9452404893698099	0.9181907532136333	0.9101055201090821	0.5714285714285714	0.42857142857142855	0.0	-3.2557545074870914e-05	-3.2557545074870914e-05
4686	0.0760596425369528	0.03588975983922828	0.03570491566681198	0.7136141329853851	-1	0	0	0.2	2	0.9230769230769231	12	0.5357142857142857	0.9230769230769231	13	12	1	0	0	0.14285714285714285	2	14	15	0.0	0	0.6570788793067714	0.9212926764317577	0.5431688565259928	0.9199236286795979	0.6091835248138027	0.9614314819782827	0.8925690734301839	0.9373668158255051	0	0	0.0	0.03570491566681198	0.03570491566681198
40	8.662023236751055e-05	2.3396133353735595e-06	-2.3335308313409256e-06	0.9989174559945966	-1	0.25	1	0.6	6	0.46153846153846156	6	0.6	0.07692307692307693	2	1	12	5	0	1.0	5	5	15	0.18518518518518517	0.4	0.5612114868281368	0.9583403989300593	0.2675685791441998	0.8423324133105754	0.5107451475037698	0.9838165682046714	0.8089889197967519	0.9513363876116334	0.5	0.5	0.4900368382064631	-2.3335308313409256e-07	-2.3335308313409256e-07
3695	0.07831976758344934	0.038604067360081235	0.03129810281366347	0.7168096140973391	-1	0	0	0.2	2	0.9230769230769231	12	0.5357142857142857	0.9230769230769231	13	12	1	0	0	0.14285714285714285	2	14	15	0.0	0	0.6570788793067714	0.9212926764317577	0.5431688565259928	0.9199236286795979	0.5589990894023574	0.9345384483567206	0.8507419851539091	0.9255307036976144	0	0	0.0	0.03129810281366347	0.03129810281366347
4250	0.07723957125541349	0.03840976169879691	0.03328601501236892	0.7087520486867933	-1	0	0	0.2	2	0.9230769230769231	12	0.5357142857142857	0.9230769230769231	13	12	1	0	0	0.14285714285714285	2	14	15	0.0	0	0.6570788793067714	0.9212926764317577	0.5431688565259928	0.9199236286795979	0.5589990894023574	0.9394150791211153	0.8507419851539091	0.927406791785692	0	0	0.0	0.03328601501236892	0.03328601501236892
2023	0.057466506210468234	0.0040525523800257895	0.0027244430046323514	0.7655083602563811	-1	0	0	0.3	3	0.8461538461538461	11	0.5357142857142857	0.8461538461538461	13	11	1	0	0	0.14285714285714285	14	2	15	0.0	0.15384615384615385	0.6570788793067714	0.8432620868699504	0.5868375786931497	0.9331694036300605	0.5389711068309258	0.9036188407406992	0.8507419851539091	0.898961792365517	0	0	0.0	0.0027244430046323514	0.0027244430046323514
4091	0.08165418821490966	0.023416924938513176	0.02159993697176816	0.6620786426950982	-1	0	0	0.2	2	0.9230769230769231	12	0.38461538461538464	0.8461538461538461	13	11	1	0	0	0.23076923076923078	3	13	15	0.0	0	0.6570788793067714	0.9124401672769663	0.5431688565259928	0.8847231741839837	0.5354249364243253	0.894679583887709	0.8423641830267826	0.8978657375559027	0	0	0.0	0.02159993697176816	0.02159993697176816
440	0.05768452482949741	0.004367542378500221	-0.0005511807532094919	0.7461343963682304	-1	0	0	0.1	1	1.0	13	1.0	1.0	14	13	0	0	0	0.06666666666666667	15	1	15	0.0	0	0.8226245359391253	0.8800870916371417	0.32239509551686957	0.8821187204650662	0.1982898129099358	0.8938932893882213	0.9443439707155478	0.8855105442341682	0	0	0.0	-5.5118075320949195e-05	-5.5118075320949195e-05
792	0.06732989787856081	0.0034693003792149566	-0.0021100596348138873	0.8679679471468082	-1	0	0	0.2	2	0.9230769230769231	12	0.5357142857142857	0.9230769230769231	13	12	1	1	0	0.14285714285714285	14	2	15	0.2	0	0.5176712249994878	0.9324881666051423	0.5899185984795663	0.9297156572927293	0.6026592938610835	0.9282107795457223	0.8398359008505707	0.9301591059140859	1.0	0.15384615384615385	0.0	-0.00021100596348138872	-0.00021100596348138872
4581	0.06118064477351993	0.005110976073259487	-0.0013017793440535704	0.7450965101796044	-1	0	0	0.2	2	0.9230769230769231	12	0.5357142857142857	0.9230769230769231	14	12	0	0	0	0.14285714285714285	2	14	15	0.0	0	0.5890725632743165	0.9146976310686284	0.5431688565259928	0.9190705902410298	0.6480569778404769	0.9638411005192047	0.901054745312971	0.9367345219869476	0	0	0.0	-0.00013017793440535706	-0.00013017793440535706
4013	0.0777100424974485	0.036380422571054546	0.03234149928871058	0.719762561606364	-1	0	0	0.2	2	0.9230769230769231	12	0.5357142857142857	0.9230769230769231	13	12	1	0	0	0.14285714285714285	2	14	15	0.0	0	0.6570788793067714	0.9212926764317577	0.5431688565259928	0.9199236286795979	0.5589990894023574	0.9394150791211153	0.8507419851539091	0.927406791785692	0	0	0.0	0.03234149928871058	0.03234149928871058
3559	0.0754880699911217	0.03133961981824026	0.02908600166624512	0.6518518206566373	-1	0	0	0.2	2	0.9230769230769231	12	0.38461538461538464	0.8461538461538461	13	11	1	0	0	0.23076923076923078	3	13	15	0.0	0	0.6570788793067714	0.8571261726997677	0.5431688565259928	0.8847231741839837	0.5389711068309258	0.9010162434789484	0.777317860353916	0.8821250707364747	0	0	0.0	0.02908600166624512	0.02908600166624512
1638	0.07805747458262269	0.008139872900253529	-0.0007905448070952224	0.7012795145078023	-1	0	0	0.1	1	1.0	13	1.0	1.0	14	13	0	0	0	0.06666666666666667	15	1	15	0.0	0	0.3872118250707667	0.9127402828686798	0.6113575617894816	0.8520712099610207	0.5121456440348827	0.9128435014972388	0.8627359537056267	0.8955865361606349	0	0	0.0	-7.905448070952224e-05	-7.905448070952224e-05
2976	0.07796776405650717	0.03329370525254468	0.029226395234740025	0.6446239621228063	-1	0	0	0.2	2	0.9230769230769231	12	0.5357142857142857	0.9230769230769231	14	12	0	0	0	0.14285714285714285	2	14	15	0.0	0	0.6570788793067714	0.8999898357810141	0.5431688565259928	0.9314471078133032	0.5195343803175886	0.9428066094435655	0.8640320362008992	0.9266424779701267	0	0	0.0	0.029226395234740025	0.029226395234740025
1851	0.06731070694530328	0.01476165190052788	0.014742247606233713	0.7172619685701959	-1	0	0	0.2	2	0.9230769230769231	12	0.5357142857142857	0.9230769230769231	14	12	0	1	0	0.14285714285714285	14	2	15	0.5	0	0.6821251606388776	0.759692230728673	0.619197939230858	0.8621790200510158	0.42174508668216204	0.9365897869083787	0.8507419851539091	0.869025926492166	1.0	0.5	0.0	0.014742247606233713	0.014742247606233713
4454	0.07626582085735395	0.03430145869579427	0.03425765579735562	0.7122800960590772	-1	0	0	0.2	2	0.9230769230769231	12	0.5357142857142857	0.9230769230769231	13	12	1	0	0	0.14285714285714285	2	14	15	0.0	0	0.6570788793067714	0.9212926764317577	0.5431688565259928	0.9199236286795979	0.6091835248138027	0.961504084705735	0.8925690734301839	0.9374051567925485	0	0	0.0	0.03425765579735562	0.03425765579735562
66	0.05383935229209904	0.00824569749759119	0.004678183648302411	0.8077793461523708	-1	0.25	1	0.3	3	0.7692307692307693	10	0.38461538461538464	0.7692307692307693	12	10	2	0	0	0.23076923076923078	13	3	15	0.0	1.0	0.585632113642437	0.8823524479933799	0.4232763638907481	0.9560334585165446	0.42133908689873156	0.9429161829731096	0.9238297112644986	0.9329495828174017	0	0	0.0	0.004678183648302411	0.004678183648302411
3069	0.07859728806435011	0.032185347369715823	0.026901358556190795	0.6412573698450923	-1	0	0	0.2	2	0.9230769230769231	12	0.5357142857142857	0.9230769230769231	14	12	0	0	0	0.14285714285714285	2	14	15	0.0	0	0.6570788793067714	0.8999898357810141	0.5431688565259928	0.9314471078133032	0.5195343803175886	0.9428066094435655	0.8640320362008992	0.9266424779701267	0	0	0.0	0.026901358556190795	0.026901358556190795
4909	0.07623907924005625	0.03864509468999044	0.034678455094674994	0.7095224665269925	-1	0	0	0.2	2	0.9230769230769231	12	0.5357142857142857	0.9230769230769231	13	12	1	0	0	0.14285714285714285	2	14	15	0.0	0	0.6570788793067714	0.9212926764317577	0.5431688565259928	0.9199236286795979	0.5589990894023574	0.9394150791211153	0.8507419851539091	0.927406791785692	0	0	0.0	0.034678455094674994	0.034678455094674994
3875	0.08067135969247542	0.030274012987534824	0.030273932706675846	0.6725484880792547	-1	0	0	0.2	2	0.9230769230769231	12	0.5357142857142857	0.9230769230769231	14	12	0	0	0	0.14285714285714285	2	14	15	0.0	0	0.6570788793067714	0.9167930314214561	0.5431688565259928	0.9314471078133032	0.5195343803175886	0.9428066094435655	0.8622221696887257	0.9310994820543018	0	0	0.0	0.030273932706675846	0.030273932706675846
1938	0.08213478620436596	0.019610681873234795	-0.012524905662213605	0.6493472534187473	-1	0	0	0.1	1	1.0	13	1.0	1.0	14	13	0	0	0	0.06666666666666667	15	1	15	0.0	0	0.5588356932050264	0.9055520498826136	0.5824002309248261	0.9261535659776926	0.5489850981166416	0.951491370982574	0.8507419851539091	0.9301250857942664	0	0	0.0	-0.0012524905662213604	-0.0012524905662213604
3779	0.07982645227967203	0.030593996377903856	0.030517370640557644	0.67986068005235	-1	0	0	0.2	2	0.9230769230769231	12	0.5357142857142857	0.9230769230769231	14	12	0	0	0	0.14285714285714285	2	14	15	0.0	0	0.6570788793067714	0.9167930314214561	0.5431688565259928	0.9314471078133032	0.5195343803175886	0.9428066094435655	0.8622221696887257	0.9310994820543018	0	0	0.0	0.030517370640557644	0.030517370640557644
1595	0.09497217470586501	0.02161044267595203	0.0200972400630424	0.7136453328541955	-1	0	0	0.2	2	0.9230769230769231	12	0.5357142857142857	0.9230769230769231	14	12	0	1	0	0.14285714285714285	14	2	15	0.5	0	0.5011139014747426	0.8661526644725968	0.5899185984795663	0.9353426722346542	0.7647909779131085	0.8042824719859404	0.877393304281451	0.8791228928081519	1.0	0.07142857142857142	0.0	0.0200972400630424	0.0200972400630424
3051	0.07239800069075907	0.002904448182518036	0.002846396648364467	0.7203857747532807	-1	0	0	0.2	2	0.9230769230769231	12	0.5357142857142857	0.9230769230769231	14	12	0	1	0	0.14285714285714285	14	2	15	0.5	0	0.4082662377811325	0.9009821586176551	0.46744852447671337	0.9395431188069667	0.882408375112617	0.9651217425629806	0.9266698710770142	0.9403269109162973	1.0	0.5714285714285714	0.0	0.002846396648364467	0.002846396648364467
1968	0.07818836032878589	0.009332412350297246	0.009318946833890085	0.7246293990039188	-1	0	0	0.1	1	1.0	13	1.0	1.0	14	13	0	0	0	0.06666666666666667	15	1	15	0.0	0	0.43115500587692307	0.912583631008896	0.6057751019016129	0.8689958824842619	0.7418576411653623	0.9375739477345939	0.8852151594840728	0.9101667990501155	0	0	0.0	0.009318946833890085	0.009318946833890085
4805	0.07816499249915555	0.03539323609901962	0.035155801634501084	0.7138836418463033	-1	0	0	0.2	2	0.9230769230769231	12	0.5357142857142857	0.9230769230769231	13	12	1	0	0	0.14285714285714285	2	14	15	0.0	0	0.6570788793067714	0.9212926764317577	0.5431688565259928	0.9199236286795979	0.6091835248138027	0.9614314819782827	0.8925690734301839	0.9373668158255051	0	0	0.0	0.035155801634501084	0.035155801634501084
2799	0.0693821651443589	0.024268164082362657	0.023551689459500397	0.6339061470030396	-1	0	0	0.1	1	1.0	13	1.0	1.0	14	13	0	1	0	0.06666666666666667	1	15	15	0.3333333333333333	0	0.6570788793067714	0.8215290874542196	0.5098458121532243	0.871179927860657	0.6480569778404769	0.9465206841086939	0.8507419851539091	0.8912807390153764	1.0	0.35714285714285715	0.0	0.023551689459500397	0.023551689459500397
3584	0.0831590387152474	0.03037369508848822	0.030317336668265003	0.676993744314093	-1	0	0	0.2	2	0.9230769230769231	12	0.5357142857142857	0.9230769230769231	14	12	0	0	0	0.14285714285714285	2	14	15	0.0	0	0.6570788793067714	0.9167930314214561	0.5431688565259928	0.9314471078133032	0.5195343803175886	0.9428066094435655	0.8622221696887257	0.9310994820543018	0	0	0.0	0.030317336668265003	0.030317336668265003
423	0.035835532751495834	0.005537609442928521	0.0020819009441874594	0.6476132090008389	-1	0.5	2	0.6	6	0.38461538461538464	5	0.5	0.38461538461538464	7	5	7	1	0	0.3	3	10	15	0.0625	0.8	0.7556444729421634	0.9511661043148456	0.1200488307539143	0.8803807314811543	0.8383110326378628	0.8144501401427683	0.9701258308131977	0.8954971523260876	1.0	0.42857142857142855	0.0	0.0020819009441874594	0.0020819009441874594
637	0.036192531519171595	0.003025757575353826	0.0013733295039339705	0.9529136590610484	-1	0	0	0.3	3	0.8461538461538461	11	0.38461538461538464	0.8461538461538461	13	11	1	1	0	0.23076923076923078	3	13	15	0.25	0.16666666666666666	0.5068571495947183	0.9367882738281945	0.7701203089779065	0.91605234271796	0.386727123367526	0.9417097135987543	0.9088276622998478	0.9323084926349823	1.0	0.46153846153846156	0.0	0.0013733295039339705	0.0013733295039339705
4631	0.0764581780028831	0.035567906736052896	0.035411931388116394	0.7124614378631906	-1	0	0	0.2	2	0.9230769230769231	12	0.5357142857142857	0.9230769230769231	13	12	1	0	0	0.14285714285714285	2	14	15	0.0	0	0.6570788793067714	0.9212926764317577	0.5431688565259928	0.9199236286795979	0.6091835248138027	0.9614314819782827	0.8925690734301839	0.9373668158255051	0	0	0.0	0.035411931388116394	0.035411931388116394
1408	0.08805719906112282	0.013955031614142433	0.013270007350957616	0.6624109346509228	-1	0	0	0.1	1	1.0	13	1.0	1.0	14	13	0	0	0	0.06666666666666667	15	1	15	0.0	0	0.33547530809321313	0.9249738055356893	0.5665437275027795	0.9109429143037249	0.6706274396201628	0.9265075214646018	0.877393304281451	0.9210808048933276	0	0	0.0	0.013270007350957616	0.013270007350957616
1553	0.0753012393065691	0.00489639726712131	-0.0012471971909557185	0.7415544288182847	-1	0	0	0.1	1	1.0	13	1.0	1.0	14	13	0	1	0	0.06666666666666667	15	1	15	0.3333333333333333	0	0.6570788793067714	0.8215290874542196	0.5098458121532243	0.8097043949280369	0.6480569778404769	0.9375379386327302	0.8507419851539091	0.8692689084953086	1.0	0.35714285714285715	0.0	-0.00012471971909557185	-0.00012471971909557185
4927	0.07518672029102677	0.03588120937096804	0.0356065320870868	0.7125819507941695	-1	0	0	0.2	2	0.9230769230769231	12	0.5357142857142857	0.9230769230769231	13	12	1	0	0	0.14285714285714285	2	14	15	0.0	0	0.6570788793067714	0.9212926764317577	0.5431688565259928	0.9199236286795979	0.6091835248138027	0.961504084705735	0.8925690734301839	0.9374051567925485	0	0	0.0	0.0356065320870868	0.0356065320870868
675	0.028133315138697594	0.0027950690664942826	0.000385722965996196	0.9180309540189411	-1	0.25	1	0.4	4	0.6153846153846154	8	0.35714285714285715	0.5384615384615384	10	7	4	0	0	0.8571428571428571	7	6	15	0.0	0.75	0.3280879138206351	0.8710430926284802	0.45766254939302353	0.9138708863783798	0.5121456440348827	0.9203560748120745	0.7865421137669953	0.9037627116225277	0	0	0.0	0.000385722965996196	0.000385722965996196
3906	0.07769399928522723	0.038447868859019046	0.03433350248991757	0.7168143571813541	-1	0	0	0.2	2	0.9230769230769231	12	0.5357142857142857	0.9230769230769231	13	12	1	0	0	0.14285714285714285	2	14	15	0.0	0	0.6570788793067714	0.9212926764317577	0.5431688565259928	0.9199236286795979	0.5589990894023574	0.9394150791211153	0.8507419851539091	0.927406791785692	0	0	0.0	0.03433350248991757	0.03433350248991757
2950	0.07148507966662143	0.024562262331474523	0.022902326988444736	0.7336931601036978	-1	0	0	0.1	1	1.0	13	1.0	1.0	14	13	0	1	0	0.06666666666666667	15	1	15	0.3333333333333333	0	0.6570788793067714	0.8215290874542196	0.5098458121532243	0.831399588304738	0.6480569778404769	0.9488113845937476	0.8507419851539091	0.8822596416329351	1.0	0.35714285714285715	0.0	0.022902326988444736	0.022902326988444736
1183	0.07176117529943542	0.006480188876769345	0.0021151205831643257	0.6742677575858296	-1	0	0	0.1	1	1.0	13	1.0	1.0	14	13	0	1	0	0.06666666666666667	15	1	15	0.3333333333333333	0	0.6570788793067714	0.8810713341301623	0.5098458121532243	0.8972961169690887	0.6480569778404769	0.9498369223378325	0.8728155950204168	0.9145411320918226	1.0	0.42857142857142855	0.0	0.0021151205831643257	0.0021151205831643257
1325	0.09004143790400768	0.0036640372305287803	0.002224399051956008	0.6980715050246771	-1	0	0	0.1	1	1.0	13	1.0	1.0	14	13	0	2	0	0.06666666666666667	1	15	15	0.6666666666666666	0	0.3872118250707667	0.8973615592493221	0.6010835182553038	0.8841237280923562	0.6480569778404769	0.9662897267748357	0.880217413774421	0.9254396787885608	0.5357142857142857	0.2857142857142857	0.0	0.002224399051956008	0.002224399051956008
1527	0.03842161262871281	0.005199776014091782	0.0030456592609867297	0.7033280866133913	-1	0	0	0.25	2	0.8888888888888888	8	1.0	0.8888888888888888	10	8	0	2	0	0.09090909090909091	1	11	11	1.0	0.2	0.6957787467935426	0.7621748734584491	0.6716321540461714	0.9135051942283409	0.45026615149990745	0.9399633425027747	0.7271017538488721	0.8900165548408191	0.55	0.4	0.0	0.0030456592609867297	0.0030456592609867297
1085	0.09337835271643476	0.01614391973852488	0.01544608517568249	0.7386190300474257	-1	0	0	0.1	1	1.0	13	1.0	1.0	14	13	0	0	0	0.06666666666666667	15	1	15	0.0	0	0.33547530809321313	0.9249738055356893	0.5899185984795663	0.8910211222651404	0.6706274396201628	0.9265075214646018	0.877393304281451	0.9154800072012991	0	0	0.0	0.01544608517568249	0.01544608517568249
3006	0.07428039220250994	0.008235603414541558	0.004091447927488163	0.7123645001651002	-1	0	0	0.1	1	1.0	13	1.0	1.0	14	13	0	1	0	0.06666666666666667	15	1	15	0.3333333333333333	0	0.6957787467935426	0.7383974203950062	0.6716321540461714	0.8659087559502255	0.27655498557485725	0.9082037133461981	0.8507419851539091	0.8496174581377449	1.0	0.42857142857142855	0.0	0.004091447927488163	0.004091447927488163
1584	0.08194071593181489	0.008698713426857579	0.008334571640121441	0.74100339874676	-1	0	0	0.1	1	1.0	13	1.0	1.0	14	13	0	0	0	0.06666666666666667	15	1	15	0.0	0	0.33547530809321313	0.9238651365939433	0.5431688565259928	0.857238911102489	0.7647909779131085	0.9015910491571352	0.8941346935205812	0.8973276058980804	0	0	0.0	0.008334571640121441	0.008334571640121441
3853	0.07790701098285155	0.036699549921373316	0.032931502104688884	0.7191234761321588	-1	0	0	0.2	2	0.9230769230769231	12	0.5357142857142857	0.9230769230769231	13	12	1	0	0	0.14285714285714285	2	14	15	0.0	0	0.6570788793067714	0.9212926764317577	0.5431688565259928	0.9199236286795979	0.5589990894023574	0.9394150791211153	0.8507419851539091	0.927406791785692	0	0	0.0	0.032931502104688884	0.032931502104688884
1705	0.06968261538855457	0.019341761182259002	0.019169603723200354	0.6489344131120101	-1	0	0	0.1	1	1.0	13	1.0	1.0	14	13	0	2	0	0.06666666666666667	1	15	15	0.6666666666666666	0	0.6957787467935426	0.797124056425852	0.34685277494458894	0.8871074275926556	0.6340981342296186	0.9130555275740642	0.8507419851539091	0.8729344487806645	0.5357142857142857	0.5714285714285714	0.0	0.019169603723200354	0.019169603723200354
2155	0.057981423739619335	0.009037409006350557	0.0015968653831636332	0.6991889932403144	-1	0	0	0.1	1	1.0	13	1.0	1.0	14	13	0	1	0	0.06666666666666667	1	15	15	0.3333333333333333	0	0.6764288130501571	0.8067919930537683	0.4464733741955209	0.8387236513763445	0.6480569778404769	0.9480492662639228	0.8507419851539091	0.8801716902411295	1.0	0.42857142857142855	0.0	0.0015968653831636332	0.0015968653831636332
4950	0.07567951743218096	0.03589669494118756	0.03581636395375088	0.7163310925219332	-1	0	0	0.2	2	0.9230769230769231	12	0.5357142857142857	0.9230769230769231	13	12	1	0	0	0.14285714285714285	2	14	15	0.0	0	0.6570788793067714	0.9212926764317577	0.5431688565259928	0.9199236286795979	0.6091835248138027	0.9582817920780031	0.8925690734301839	0.9357471086780415	0	0	0.0	0.03581636395375088	0.03581636395375088
2647	0.06753131029485024	0.02460477890328581	0.023679832458131662	0.6345413315736319	-1	0	0	0.1	1	1.0	13	1.0	1.0	14	13	0	1	0	0.06666666666666667	1	15	15	0.3333333333333333	0	0.6570788793067714	0.8215290874542196	0.5098458121532243	0.871179927860657	0.6480569778404769	0.9465206841086939	0.8507419851539091	0.8912807390153764	1.0	0.35714285714285715	0.0	0.023679832458131662	0.023679832458131662
1650	0.08403977478377998	0.003844558002154148	0.0026939571512424165	0.5887112580521501	-1	0	0	0.1	1	1.0	13	1.0	1.0	14	13	0	0	0	0.06666666666666667	15	1	15	0.0	0	0.6570788793067714	0.9072055780005266	0.5431688565259928	0.9305198621065175	0.5195343803175886	0.9541606305512732	0.8640320362008992	0.9331921945619158	0	0	0.0	0.0026939571512424165	0.0026939571512424165
3278	0.06868229913965415	0.002288817747743976	-0.0009452672984682963	0.7584292846440321	-1	0	0	0.2	2	0.9230769230769231	12	0.5357142857142857	0.9230769230769231	14	12	0	0	0	0.14285714285714285	2	14	15	0.0	0	0.6764288130501571	0.8540512960571758	0.5431688565259928	0.8436079648215986	0.5389711068309258	0.8750193947568301	0.8168676859024158	0.8580736699874558	0	0	0.0	-9.452672984682963e-05	-9.452672984682963e-05
3052	0.07511038487486546	0.03222606734118057	0.02588466389094989	0.6448214464047648	-1	0	0	0.2	2	0.9230769230769231	12	0.5357142857142857	0.9230769230769231	14	12	0	0	0	0.14285714285714285	2	14	15	0.0	0	0.6570788793067714	0.8999898357810141	0.5431688565259928	0.9314471078133032	0.5195343803175886	0.9428066094435655	0.8640320362008992	0.9266424779701267	0	0	0.0	0.02588466389094989	0.02588466389094989
4943	0.07677356102813766	0.03615907248523229	0.03607538629336284	0.7173112641477455	-1	0	0	0.2	2	0.9230769230769231	12	0.5357142857142857	0.9230769230769231	13	12	1	0	0	0.14285714285714285	2	14	15	0.0	0	0.6570788793067714	0.9212926764317577	0.5431688565259928	0.9199236286795979	0.6091835248138027	0.9582817920780031	0.8925690734301839	0.9357471086780415	0	0	0.0	0.03607538629336284	0.03607538629336284
3865	0.0773066264204554	0.030691515387246793	0.02917721939260048	0.6533876082981922	-1	0	0	0.2	2	0.9230769230769231	12	0.38461538461538464	0.8461538461538461	13	11	1	0	0	0.23076923076923078	3	13	15	0.0	0	0.6570788793067714	0.8571261726997677	0.5431688565259928	0.8847231741839837	0.5354249364243253	0.894679583887709	0.777317860353916	0.8797085721964604	0	0	0.0	0.02917721939260048	0.02917721939260048
554	0.04838060723957605	0.005131852825085176	0.003424105672556927	0.9181638048108021	-1	0.25	1	0.5	5	0.5384615384615384	7	0.375	0.5384615384615384	11	7	3	1	0	0.4	4	10	15	0.16666666666666666	0.4	0.5068571495947183	0.9143556178339407	0.5543561507149936	0.978475349502644	0.386727123367526	0.8713073092347339	0.9210230515130217	0.9369750936534714	1.0	0.6363636363636364	0.0	0.003424105672556927	0.003424105672556927
44	0.0021903911154382795	0.00038203402403208243	0.00038182841369413284	0.9943125055866673	-1	0	0	0.75	3	0.3333333333333333	1	0.5555555555555556	0.3333333333333333	4	1	0	0	0	1.0	3	3	5	0.0	1.0	0.2406096830786626	0.9398102557038985	0.9890392981066964	0.9513803097026583	0.8098274500453039	0.9596687502240431	0.9660531514757049	0.9509135890864795	0	0	0.0	0.00038182841369413284	0.00038182841369413284
4224	0.03381448240260098	0.007995469265632337	-0.005009226122767299	0.5953323784258193	-1	0	0	0.3	3	0.6923076923076923	9	0.3409090909090909	0.6923076923076923	11	9	3	1	0	0.36363636363636365	4	11	15	0.125	0	0.6570788793067714	0.9213873956387789	0.5854423861958362	0.8544335266676337	0.6480569778404769	0.9331857819207355	0.8185903879663734	0.9079853908879084	1.0	0.36363636363636365	0.0	-0.00050092261227673	-0.00050092261227673
1414	0.09153929173605799	0.017749112522520413	0.015486845478949005	0.6749106936208393	-1	0	0	0.1	1	1.0	13	1.0	1.0	14	13	0	0	0	0.06666666666666667	15	1	15	0.0	0	0.33547530809321313	0.9249738055356893	0.5665437275027795	0.9109429143037249	0.675339337027445	0.9264855911777725	0.877393304281451	0.9210730017142575	0	0	0.0	0.015486845478949005	0.015486845478949005
4780	0.027652846977755993	0.001847301519550952	0.0010373546669343947	0.9598161109694169	-1	0	0	0.4	4	0.6153846153846154	8	0.4166666666666667	0.5384615384615384	10	7	4	0	0	0.4444444444444444	4	9	15	0.0	0	0.6152972587035977	0.9182907728903029	0.5431688565259928	0.8766242993102765	0.58409130710808	0.9320870986728141	0.8817473573269501	0.9115839821160429	0	0	0.0	0.0010373546669343947	0.0010373546669343947
1519	0.06480614219074644	0.007229944123270502	0.004819808613184262	0.7818799736013655	-1	0	0	0.3	3	0.8461538461538461	11	0.5357142857142857	0.8461538461538461	13	11	1	0	0	0.14285714285714285	14	2	15	0.0	0.15384615384615385	0.6570788793067714	0.7380813409776558	0.6716321540461714	0.8946166431256837	0.5389711068309258	0.9354869654110511	0.8111388862242905	0.8754106738723626	0	0	0.0	0.004819808613184262	0.004819808613184262
4138	0.0754058279456848	0.03777492404223253	0.029138307385670813	0.7099361691513104	-1	0	0	0.2	2	0.9230769230769231	12	0.5357142857142857	0.9230769230769231	13	12	1	0	0	0.14285714285714285	2	14	15	0.0	0	0.6570788793067714	0.9212926764317577	0.5431688565259928	0.9199236286795979	0.5589990894023574	0.9336890272780783	0.8507419851539091	0.9252129935173896	0	0	0.0	0.029138307385670813	0.029138307385670813
3826	0.07796839035447332	0.03701167374343433	0.033904931544617885	0.7162622998635613	-1	0	0	0.2	2	0.9230769230769231	12	0.5357142857142857	0.9230769230769231	13	12	1	0	0	0.14285714285714285	2	14	15	0.0	0	0.6570788793067714	0.9212926764317577	0.5431688565259928	0.9199236286795979	0.5589990894023574	0.9336890272780783	0.8507419851539091	0.9252129935173896	0	0	0.0	0.033904931544617885	0.033904931544617885
2348	0.0762330493977342	0.003638692064589156	-0.0021325781453144644	0.7499265780742259	-1	0	0	0.1	1	1.0	13	1.0	1.0	14	13	0	1	0	0.06666666666666667	15	1	15	0.3333333333333333	0	0.6570788793067714	0.8215290874542196	0.5098458121532243	0.8097043949280369	0.6480569778404769	0.9432721949492775	0.8507419851539091	0.8730989109388374	1.0	0.35714285714285715	0.0	-0.00021325781453144645	-0.00021325781453144645
2292	0.0771873725493066	0.007190371407986385	-0.0026426496910236007	0.7007863070076543	-1	0	0	0.1	1	1.0	13	1.0	1.0	14	13	0	1	0	0.06666666666666667	15	1	15	0.3333333333333333	0	0.6957787467935426	0.8918999758408087	0.440810058159804	0.9317544875937266	0.6480569778404769	0.9187157757361238	0.8507419851539091	0.9155289557354609	1.0	0.42857142857142855	0.0	-0.00026426496910236005	-0.00026426496910236005
444	0.033344204654361824	0.0004643496965704892	0.0004502219668400157	0.9593681635311315	-1	0.25	1	0.5	5	0.6153846153846154	8	0.4166666666666667	0.5384615384615384	9	7	5	2	0	0.4444444444444444	4	9	15	0.16666666666666666	0.36363636363636365	0.44760933459356805	0.9200866220844002	0.5098458121532243	0.8704047376329735	0.9513863371369256	0.9177137523731083	0.9269368858119592	0.9049304525588776	0.5555555555555556	0.1111111111111111	0.0	0.0004502219668400157	0.0004502219668400157
255	0.06263101995978856	0.009803385825634305	-0.006750631088154615	0.7591063404389379	-1	0	0	0.2	2	0.9230769230769231	12	0.38461538461538464	0.8461538461538461	13	11	1	0	0	0.23076923076923078	13	3	15	0.0	0	0.6206701299015073	0.9222883788434972	0.32239509551686957	0.9553206043892032	0.4453395311844135	0.8982525510086578	0.8963422270162188	0.9290012887362411	0	0	0.0	-0.0006750631088154615	-0.0006750631088154615
284	0.0014106954669658555	0.00017885898799692104	-0.00012433939659820456	0.996806620089765	-1	0	0	0.75	3	0.3333333333333333	1	0.5555555555555556	0.3333333333333333	2	1	2	3	0	1.0	3	3	5	0.42857142857142855	1.0	0.3962931784470215	0.9508711340553074	0.33299088972692026	0.6434850573759437	0.7371748753166065	0.5156203632564403	0.9122049870466784	0.7694696066423709	1.0	1.0	0.3937662756702872	-1.2433939659820456e-05	-1.2433939659820456e-05
2133	0.07421123454285562	0.025105425413398698	0.020310518732534952	0.7159498637650821	-1	0	0	0.1	1	1.0	13	1.0	1.0	14	13	0	1	0	0.06666666666666667	15	1	15	0.3333333333333333	0	0.6570788793067714	0.8215290874542196	0.5098458121532243	0.831399588304738	0.6480569778404769	0.941587566470204	0.8507419851539091	0.8773372891602389	1.0	0.35714285714285715	0.0	0.020310518732534952	0.020310518732534952
221	0.02988986776942474	0.0035709610685245897	0.003089812772842228	0.9260694671052303	-1	0	0	0.4	4	0.6153846153846154	8	0.5357142857142857	0.46153846153846156	8	6	6	5	0	0.5714285714285714	4	7	15	0.35714285714285715	0	0.5671668782805594	0.8813082754598773	0.9579992212947129	0.8893731745443814	0.847637683084368	0.9437684586601108	0.8847549048005406	0.9091426852699177	0.125	0.125	0.0	0.003089812772842228	0.003089812772842228
4917	0.07775677195537457	0.036262304163469775	0.03512023606691303	0.7049010116099412	-1	0	0	0.2	2	0.9230769230769231	12	0.5357142857142857	0.9230769230769231	13	12	1	0	0	0.14285714285714285	2	14	15	0.0	0	0.6570788793067714	0.9234774256392094	0.5431688565259928	0.9199236286795979	0.5589990894023574	0.9394150791211153	0.8763107786479518	0.9280887024484771	0	0	0.0	0.03512023606691303	0.03512023606691303
4788	0.07112883058149413	0.02682124063523093	0.02680458188177864	0.7370691319438282	-1	0	0	0.2	2	0.9230769230769231	12	0.5357142857142857	0.9230769230769231	13	12	1	0	0	0.14285714285714285	2	14	15	0.0	0	0.6570788793067714	0.9234774256392094	0.5431688565259928	0.9170862800565462	0.6091835248138027	0.9614314819782827	0.8925690734301839	0.9372220405722538	0	0	0.0	0.02680458188177864	0.02680458188177864
3027	0.07719384789028941	0.03291747484045137	0.031690823270359415	0.6432828620442056	-1	0	0	0.2	2	0.9230769230769231	12	0.38461538461538464	0.8461538461538461	13	11	1	0	0	0.23076923076923078	3	13	15	0.0	0	0.6570788793067714	0.8571261726997677	0.5431688565259928	0.8847231741839837	0.5389711068309258	0.9010162434789484	0.777317860353916	0.8821250707364747	0	0	0.0	0.031690823270359415	0.031690823270359415
1327	0.07919723889076258	0.00620263185263065	0.0038431036592611978	0.5878325436695713	-1	0	0	0.1	1	1.0	13	1.0	1.0	14	13	0	0	0	0.06666666666666667	15	1	15	0.0	0	0.6570788793067714	0.9072055780005266	0.5431688565259928	0.9305198621065175	0.5195343803175886	0.9541606305512732	0.8640320362008992	0.9331921945619158	0	0	0.0	0.0038431036592611978	0.0038431036592611978
89	0.029157665042264764	0.0020578263347103237	-0.0014632975927254207	0.6464437566698338	-1	0	0	0.4	4	0.5384615384615384	7	0.45454545454545453	0.5384615384615384	9	7	5	1	0	0.2727272727272727	3	11	15	0.08333333333333333	0.5	0.31664873109994063	0.9513990897764951	0.4779060466580981	0.9288335520643939	0.5633249250873289	0.938385155190783	0.9254077147206042	0.9402224149453291	1.0	0.3333333333333333	0.0	-0.00014632975927254208	-0.00014632975927254208
3435	0.08145381412822658	0.031773668861769265	0.03177306376468117	0.6754199632929581	-1	0	0	0.2	2	0.9230769230769231	12	0.5357142857142857	0.9230769230769231	14	12	0	0	0	0.14285714285714285	2	14	15	0.0	0	0.6570788793067714	0.9167930314214561	0.5431688565259928	0.9314471078133032	0.5195343803175886	0.9428066094435655	0.8622221696887257	0.9310994820543018	0	0	0.0	0.03177306376468117	0.03177306376468117
5024	0.06752484556568958	0.029153836307734434	0.017057608016134696	0.6600684613204775	-1	0	0	0.3	3	0.7692307692307693	10	0.5769230769230769	0.7692307692307693	12	10	2	0	0	0.15384615384615385	2	13	15	0.0	0	0.6764288130501571	0.9288328482570212	0.6716321540461714	0.9185353182494416	0.6199265361275742	0.947751344563448	0.8846888864939465	0.932758899504424	0	0	0.0	0.017057608016134696	0.017057608016134696
563	0.023159320877110787	0.007233584455722961	0.001311929677497873	0.9358078333535806	-1	0.3333333333333333	1	0.5	4	0.5	5	0.5	0.4	8	4	3	2	0	0.6666666666666666	6	4	12	0.3333333333333333	0	0.6888065953626338	0.8258380530317435	0.2710485571407246	0.9638117436913402	0.5598465745879287	0.8658392752188083	0.8515241409074698	0.9032974156747254	0.625	0.25	0.0	0.001311929677497873	0.001311929677497873
1467	0.0806989404998103	0.006078517932782538	-0.00019051393463661776	0.7199674812439496	-1	0	0	0.1	1	1.0	13	1.0	1.0	14	13	0	2	0	0.06666666666666667	1	15	15	0.6666666666666666	0	0.44760933459356805	0.8820639174394501	0.4464733741955209	0.8851219788163068	0.9513863371369256	0.9548818132568377	0.9266698710770142	0.91441382643309	0.5714285714285714	0.2857142857142857	0.0	-1.9051393463661776e-05	-1.9051393463661776e-05
857	0.04748679053597089	0.013515113157466533	0.013504061605963373	0.7825069089845512	-1	0	0	0.1	1	1.0	13	1.0	1.0	14	13	0	0	0	0.06666666666666667	15	1	15	0.0	0	0.8532219608596048	0.9408344795212499	0.8323043099896399	0.9128583087296551	0.49552454954484765	0.958394431790887	0.7356077824410309	0.9399603760233842	0	0	0.0	0.013504061605963373	0.013504061605963373
814	0.060774383688274626	0.01703490234993353	0.011970270777735341	0.605048511429896	-1	0	0	0.2	2	0.9230769230769231	12	0.38461538461538464	0.8461538461538461	13	11	1	0	0	0.23076923076923078	13	3	15	0.0	0	0.7433387307602628	0.906983835809612	0.3384512597936151	0.9496637263034942	0.3944772319628132	0.9320750404114807	0.8954936967770991	0.9315819636432396	0	0	0.0	0.011970270777735341	0.011970270777735341
4271	0.07715966857390243	0.03701610156808375	0.035230912190390165	0.7228299360364107	-1	0	0	0.2	2	0.9230769230769231	12	0.5357142857142857	0.9230769230769231	13	12	1	0	0	0.14285714285714285	2	14	15	0.0	0	0.6570788793067714	0.9212926764317577	0.5431688565259928	0.9199236286795979	0.5589990894023574	0.9395457863799631	0.8507419851539091	0.9274583643923118	0	0	0.0	0.035230912190390165	0.035230912190390165
1665	0.09345931259848805	0.021721348961459358	0.02087240897035845	0.7239286109175116	-1	0	0	0.2	2	0.9230769230769231	12	0.5357142857142857	0.9230769230769231	14	12	0	1	0	0.14285714285714285	14	2	15	0.5	0	0.5011139014747426	0.8661526644725968	0.5899185984795663	0.9353426722346542	0.7647909779131085	0.8042824719859404	0.877393304281451	0.8791228928081519	1.0	0.07142857142857142	0.0	0.02087240897035845	0.02087240897035845
4935	0.07691016319909778	0.03562408471658892	0.03552479780823842	0.7168690949093293	-1	0	0	0.2	2	0.9230769230769231	12	0.5357142857142857	0.9230769230769231	13	12	1	0	0	0.14285714285714285	2	14	15	0.0	0	0.6570788793067714	0.9212926764317577	0.5431688565259928	0.9199236286795979	0.6091835248138027	0.9614314819782827	0.8925690734301839	0.9373668158255051	0	0	0.0	0.03552479780823842	0.03552479780823842
3488	0.0811282305119284	0.03138390307043064	0.031324353142464526	0.6784575119867808	-1	0	0	0.2	2	0.9230769230769231	12	0.5357142857142857	0.9230769230769231	14	12	0	0	0	0.14285714285714285	2	14	15	0.0	0	0.6570788793067714	0.9208212894672587	0.5431688565259928	0.9314471078133032	0.5195343803175886	0.9428066094435655	0.8507419851539091	0.9322454837929381	0	0	0.0	0.031324353142464526	0.031324353142464526
344	0.06091174120278722	0.0021113809429359302	0.0013447385999031266	0.8184240329427097	-1	0	0	0.125	1	1.0	9	1.0	1.0	10	9	0	2	0	0.09090909090909091	11	1	11	0.6666666666666666	0	0.4571174840666659	0.930783641423296	0.9258314227837617	0.9260035624083194	0.6006966297180737	0.9695906065773842	0.9051378058935521	0.9459658923261614	0.55	0.3	0.0	0.0013447385999031266	0.0013447385999031266
3666	0.055138894838217205	0.019461371475431585	-0.007171499734142138	0.8253810440558242	-1	0	0	0.3	3	0.7692307692307693	10	0.38461538461538464	0.7692307692307693	12	10	2	1	0	0.23076923076923078	13	3	15	0.16666666666666666	0	0.6570788793067714	0.9088013141048934	0.5643056213609146	0.9018427241882182	0.6480569778404769	0.9275168393610097	0.832880196017954	0.9133601653376517	1.0	0.16666666666666666	0.0	-0.0007171499734142139	-0.0007171499734142139
4673	0.07653924571871387	0.03539566139419569	0.035200451437046906	0.7138419777784948	-1	0	0	0.2	2	0.9230769230769231	12	0.5357142857142857	0.9230769230769231	13	12	1	0	0	0.14285714285714285	2	14	15	0.0	0	0.6570788793067714	0.9212926764317577	0.5431688565259928	0.9199236286795979	0.6091835248138027	0.9614314819782827	0.8925690734301839	0.9373668158255051	0	0	0.0	0.035200451437046906	0.035200451437046906
4373	0.07529352110771756	0.03697762340599412	0.03685197139350913	0.7128372376251699	-1	0	0	0.2	2	0.9230769230769231	12	0.5357142857142857	0.9230769230769231	13	12	1	0	0	0.14285714285714285	2	14	15	0.0	0	0.6570788793067714	0.9212926764317577	0.5431688565259928	0.9199236286795979	0.6091835248138027	0.961504084705735	0.8925690734301839	0.9374051567925485	0	0	0.0	0.03685197139350913	0.03685197139350913
2104	0.0706093665991665	0.019243990041646186	0.019141318999432513	0.6657779690622312	-1	0	0	0.1	1	1.0	13	1.0	1.0	14	13	0	1	0	0.06666666666666667	1	15	15	0.3333333333333333	0	0.6570788793067714	0.8402968189052687	0.5098458121532243	0.8704791152839875	0.6480569778404769	0.9474818716745543	0.868269140391191	0.8959266938381831	1.0	0.35714285714285715	0.0	0.019141318999432513	0.019141318999432513
3599	0.07766963859196303	0.005831777161864322	0.005275279347528416	0.7335043540609991	-1	0	0	0.2	2	0.9230769230769231	12	0.5357142857142857	0.9230769230769231	14	12	0	0	0	0.14285714285714285	2	14	15	0.0	0	0.3536146549952438	0.9147696924288707	0.6074005052860821	0.9169252040789869	0.6035280336214172	0.9434667264392478	0.885912695584911	0.9262031240802565	0	0	0.0	0.005275279347528416	0.005275279347528416
4864	0.07723978774211045	0.036230902297712524	0.03611719505423844	0.7136809523166332	-1	0	0	0.2	2	0.9230769230769231	12	0.5357142857142857	0.9230769230769231	13	12	1	0	0	0.14285714285714285	2	14	15	0.0	0	0.6570788793067714	0.9212926764317577	0.5431688565259928	0.9199236286795979	0.6091835248138027	0.961504084705735	0.8925690734301839	0.9374051567925485	0	0	0.0	0.03611719505423844	0.03611719505423844
4477	0.07740805881883514	0.037408434550725525	0.03464724442495508	0.7170094611619884	-1	0	0	0.2	2	0.9230769230769231	12	0.5357142857142857	0.9230769230769231	13	12	1	0	0	0.14285714285714285	2	14	15	0.0	0	0.6570788793067714	0.9212926764317577	0.5431688565259928	0.9199236286795979	0.5589990894023574	0.9394150791211153	0.8507419851539091	0.927406791785692	0	0	0.0	0.03464724442495508	0.03464724442495508
3539	0.08283124462117715	0.029825429336478023	0.02979443289394205	0.6738775779903454	-1	0	0	0.2	2	0.9230769230769231	12	0.5357142857142857	0.9230769230769231	14	12	0	0	0	0.14285714285714285	2	14	15	0.0	0	0.6570788793067714	0.9167930314214561	0.5431688565259928	0.9314471078133032	0.5195343803175886	0.9428066094435655	0.8622221696887257	0.9310994820543018	0	0	0.0	0.02979443289394205	0.02979443289394205
4667	0.07081103910699844	0.020689571869882663	0.017794457235675302	0.566948560611243	-1	0	0	0.2	2	0.9230769230769231	12	0.5357142857142857	0.9230769230769231	13	12	1	0	0	0.14285714285714285	2	14	15	0.0	0	0.6570788793067714	0.9212926764317577	0.505931785241837	0.9235316402480339	0.5589990894023574	0.9395457863799631	0.8507419851539091	0.9285721308188578	0	0	0.0	0.017794457235675302	0.017794457235675302
3728	0.07426775334189038	0.03283055340418018	0.026506770778030105	0.7211256675435118	-1	0	0	0.2	2	0.9230769230769231	12	0.5357142857142857	0.9230769230769231	14	12	0	0	0	0.14285714285714285	2	14	15	0.0	0	0.6570788793067714	0.9061750779403904	0.6716321540461714	0.9464156768125046	0.5489850981166416	0.9129071045807594	0.8318232644395046	0.923881704424181	0	0	0.0	0.026506770778030105	0.026506770778030105
808	0.07098898346605047	0.006616052958520778	-0.004465796598974707	0.6879824623609141	-1	0	0	0.1	1	1.0	13	1.0	1.0	13	13	1	0	0	0.06666666666666667	15	1	15	0.0	0	0.6957787467935426	0.8733651592449265	0.4794521343959987	0.9473633742864632	0.25247532515933796	0.9365469961132631	0.8763107786479518	0.9244500921089719	0	0	0.0	-0.00044657965989747066	-0.00044657965989747066
3659	0.08183703020301568	0.03218954794892787	0.03218274304535099	0.6746535869943107	-1	0	0	0.2	2	0.9230769230769231	12	0.5357142857142857	0.9230769230769231	14	12	0	0	0	0.14285714285714285	2	14	15	0.0	0	0.6570788793067714	0.9167930314214561	0.5431688565259928	0.9314471078133032	0.5195343803175886	0.9428066094435655	0.8622221696887257	0.9310994820543018	0	0	0.0	0.03218274304535099	0.03218274304535099
4816	0.07486018984287005	0.03632777120818052	0.036244974832496744	0.7139041060287321	-1	0	0	0.2	2	0.9230769230769231	12	0.5357142857142857	0.9230769230769231	13	12	1	0	0	0.14285714285714285	2	14	15	0.0	0	0.6570788793067714	0.9212926764317577	0.5431688565259928	0.9199236286795979	0.6091835248138027	0.9582817920780031	0.8925690734301839	0.9357471086780415	0	0	0.0	0.036244974832496744	0.036244974832496744
2795	0.057737805487556075	0.02104802724315991	0.021045219797787746	0.7637069159823302	-1	0	0	0.1111111111111111	1	1.0	11	1.0	1.0	12	11	0	2	0	0.07692307692307693	1	13	13	0.6666666666666666	0	0.6957787467935426	0.764990350518804	0.6716321540461714	0.9130194210923732	0.45026615149990745	0.9465198598581473	0.7608153390970924	0.894252138264267	0.5833333333333333	0.3333333333333333	0.0	0.021045219797787746	0.021045219797787746
4916	0.07614874850484123	0.03431028292216445	0.03427550898600787	0.7229692165759659	-1	0	0	0.2	2	0.9230769230769231	12	0.5357142857142857	0.9230769230769231	13	12	1	0	0	0.14285714285714285	2	14	15	0.0	0	0.6570788793067714	0.9212926764317577	0.5431688565259928	0.9199236286795979	0.6091835248138027	0.961504084705735	0.8925690734301839	0.9374051567925485	0	0	0.0	0.03427550898600787	0.03427550898600787
768	0.05934761413032911	0.0006031161134428143	-0.0005637658717280366	0.9972258815574504	-1	0	0	0.5	5	0.46153846153846156	6	0.625	0.46153846153846156	6	6	8	6	0	0.16666666666666666	2	12	15	0.3	0.14285714285714285	0.2947956239980783	0.8901465712258646	0.8049584839209137	0.7132230382473765	0.7393047721715742	0.7472607706712734	0.9019887910539395	0.7961594651196486	0.16666666666666666	0.3333333333333333	0.0	-5.6376587172803655e-05	-5.6376587172803655e-05
2178	0.04424393611722199	0.010262624249531067	0.008106922783492893	0.8441652128216238	-1	0	0	0.3	3	0.8461538461538461	11	0.234375	0.7692307692307693	12	10	2	0	0	1.0	8	8	15	0.0	0.15384615384615385	0.7414746757671129	0.8148041750267847	0.32239509551686957	0.9509263933916923	0.41491817870246483	0.8459771562768628	0.9032539918336379	0.8859153065618629	0	0	0.0	0.008106922783492893	0.008106922783492893
446	0.01856015494297346	0.001632525001129889	-0.0008903469354499659	0.9656374800259517	-1	0.25	1	0.5	5	0.5384615384615384	7	0.30612244897959184	0.5384615384615384	10	7	4	0	0	1.0	7	7	15	0.0	0.16666666666666666	0.8287792918300758	0.9349211633751026	0.31129549124229594	0.8432425366680686	0.31191499399345596	0.9535688565338348	0.914340524763818	0.9210393364518188	0	0	0.0	-8.90346935449966e-05	-8.90346935449966e-05
4320	0.07808575471684501	0.03883386574576859	0.03296045078932754	0.7097218690742113	-1	0	0	0.2	2	0.9230769230769231	12	0.5357142857142857	0.9230769230769231	13	12	1	0	0	0.14285714285714285	2	14	15	0.0	0	0.6570788793067714	0.9212926764317577	0.5431688565259928	0.9199236286795979	0.5589990894023574	0.9394150791211153	0.8507419851539091	0.927406791785692	0	0	0.0	0.03296045078932754	0.03296045078932754
175	0.011993318036099845	0.00215220368110713	-0.00015705386402580166	0.9700112079222711	-1	0	0	0.6	6	0.38461538461538464	5	0.375	0.38461538461538464	9	5	5	2	0	0.625	8	5	15	0.2	0.2857142857142857	0.29238868266505746	0.9421058266125186	0.9567174855782185	0.924407573633442	0.43720260282084505	0.8477058810014398	0.9100741235181284	0.9118690520568801	0.5555555555555556	0.5555555555555556	0.0	-1.5705386402580166e-05	-1.5705386402580166e-05
1014	0.06403580065126341	0.002934828925545815	0.0021119724101936826	0.7992277040521764	-1	0	0	0.1	1	1.0	13	1.0	1.0	14	13	0	0	0	0.06666666666666667	15	1	15	0.0	0	0.4082662377811325	0.9200675824540484	0.5899185984795663	0.8978253933222813	0.7418576411653623	0.9432486832152007	0.877393304281451	0.9224232487074235	0	0	0.0	0.0021119724101936826	0.0021119724101936826
1598	0.07433012955763056	0.009291200873152316	-0.008258257706267797	0.7238513817191498	-1	0	0	0.1	1	1.0	13	1.0	1.0	14	13	0	0	0	0.06666666666666667	15	1	15	0.0	0	0.6570788793067714	0.8345869385273511	0.5023662707807386	0.9208188844464836	0.4197153508322575	0.9591646974128052	0.8843472710782645	0.9175496838022624	0	0	0.0	-0.0008258257706267797	-0.0008258257706267797
1068	0.08918812456363424	0.004152398884489741	-0.0004896832183491622	0.6813772055406098	-1	0	0	0.1	1	1.0	13	1.0	1.0	14	13	0	2	0	0.06666666666666667	1	15	15	0.6666666666666666	0	0.3872118250707667	0.8973615592493221	0.6010835182553038	0.8841237280923562	0.6480569778404769	0.9662897267748357	0.880217413774421	0.9254396787885608	0.5357142857142857	0.35714285714285715	0.0	-4.8968321834916216e-05	-4.8968321834916216e-05
3687	0.07827273723781213	0.03271914179559328	0.030095810004291894	0.644910208364484	-1	0	0	0.2	2	0.9230769230769231	12	0.38461538461538464	0.8461538461538461	13	11	1	0	0	0.23076923076923078	3	13	15	0.0	0	0.6570788793067714	0.8571261726997677	0.5431688565259928	0.8847231741839837	0.5389711068309258	0.9010162434789484	0.777317860353916	0.8821250707364747	0	0	0.0	0.030095810004291894	0.030095810004291894
2635	0.03846612202341766	0.0002824308756933423	0.00022138270922949935	0.9464078842018715	-1	0	0	0.3	3	0.6923076923076923	9	0.26785714285714285	0.5384615384615384	10	7	4	1	0	0.875	8	7	15	0.1111111111111111	0	0.42793778618735023	0.9151137639427986	0.5098458121532243	0.7978150012463169	0.7859141450007003	0.8515314764188111	0.9184525407755922	0.8620431671590431	1.0	0.1	0.0	0.00022138270922949935	0.00022138270922949935
2349	0.07101950772894937	0.014167118906196336	0.012691601746242228	0.6900693924113235	-1	0	0	0.2	2	0.8461538461538461	11	0.5357142857142857	0.8461538461538461	13	11	1	3	0	0.14285714285714285	2	14	15	0.75	0	0.44760933459356805	0.8586012797345443	0.5098458121532243	0.8614913605731603	0.6480569778404769	0.9537576316129025	0.9034980965101399	0.9019712759829512	0.3076923076923077	0.38461538461538464	0.0	0.012691601746242228	0.012691601746242228
2159	0.031145522680952893	0.0022468610726842685	0.0008611330612195602	0.9317241996684881	-1	0	0	0.4	4	0.6923076923076923	9	0.46875	0.6153846153846154	11	8	3	1	0	0.5	8	4	15	0.14285714285714285	0.5	0.8117614376617679	0.9479249163942066	0.3402500771924087	0.90881458741681	0.5744797872020408	0.9255410240493741	0.8954936967770991	0.9291466939381263	1.0	0.18181818181818182	0.0	0.0008611330612195602	0.0008611330612195602
1370	0.060151682083564806	0.016690971397167617	0.011510021196279566	0.6068807921160808	-1	0	0	0.2	2	0.9230769230769231	12	0.38461538461538464	0.8461538461538461	13	11	1	0	0	0.23076923076923078	13	3	15	0.0	0	0.7433387307602628	0.906983835809612	0.3384512597936151	0.9496637263034942	0.3944772319628132	0.9320750404114807	0.8954936967770991	0.9315819636432396	0	0	0.0	0.011510021196279566	0.011510021196279566
858	0.06124222127819379	0.0016080072984603234	0.00027100588293105753	0.6801900117599018	-1	0	0	0.1	1	1.0	13	1.0	1.0	14	13	0	0	0	0.06666666666666667	15	1	15	0.0	0	0.7872154540408886	0.9334955494144562	0.4116171469804141	0.9414122691329916	0.47740993830946704	0.9361818015946398	0.80569472206674	0.9371110602787542	0	0	0.0	0.00027100588293105753	0.00027100588293105753
4854	0.08838094399789237	0.014823722106224995	0.005900033392116867	0.6734073654601569	-1	0	0	0.2	2	0.9230769230769231	12	0.5357142857142857	0.8461538461538461	13	11	1	0	0	0.14285714285714285	2	14	15	0.0	0	0.34025251103689713	0.9140766256491613	0.6483987266858258	0.9280906857411977	0.3815814398382687	0.9243639543796359	0.8964095371785223	0.922379011719569	0	0	0.0	0.005900033392116867	0.005900033392116867
4073	0.07681369302244838	0.03895155961625422	0.03326885173803539	0.7111678835155673	-1	0	0	0.2	2	0.9230769230769231	12	0.5357142857142857	0.9230769230769231	13	12	1	0	0	0.14285714285714285	2	14	15	0.0	0	0.6570788793067714	0.9212926764317577	0.5431688565259928	0.9199236286795979	0.6445108074338766	0.9412366975667344	0.8507419851539091	0.9281319978675834	0	0	0.0	0.03326885173803539	0.03326885173803539
1972	0.056480687274117966	0.024464007122969207	0.02440337597160642	0.7438102851087738	-1	0	0	0.1111111111111111	1	1.0	11	1.0	1.0	12	11	0	2	0	0.07692307692307693	1	13	13	0.6666666666666666	0	0.6957787467935426	0.764990350518804	0.6716321540461714	0.9130194210923732	0.45026615149990745	0.9465198598581473	0.7608153390970924	0.894252138264267	0.5833333333333333	0.3333333333333333	0.0	0.02440337597160642	0.02440337597160642
3583	0.08279927605602587	0.030249018089417424	0.03010023374867775	0.6733987974447111	-1	0	0	0.2	2	0.9230769230769231	12	0.5357142857142857	0.9230769230769231	14	12	0	0	0	0.14285714285714285	2	14	15	0.0	0	0.6570788793067714	0.9167930314214561	0.5431688565259928	0.9314471078133032	0.5195343803175886	0.9428066094435655	0.8622221696887257	0.9310994820543018	0	0	0.0	0.03010023374867775	0.03010023374867775
1323	0.07738300149984366	0.016518176448226486	0.01627028346664171	0.7099177806358474	-1	0	0	0.1	1	1.0	13	1.0	1.0	14	13	0	2	0	0.06666666666666667	1	15	15	0.6666666666666666	0	0.6570788793067714	0.8402968189052687	0.46744852447671337	0.8658174964631182	0.6480569778404769	0.9496237322133404	0.8795919647894425	0.8960251141541447	0.5714285714285714	0.35714285714285715	0.0	0.01627028346664171	0.01627028346664171
3962	0.07890032116389173	0.03161173429512253	0.03145924604472251	0.6781678362020004	-1	0	0	0.2	2	0.9230769230769231	12	0.5357142857142857	0.9230769230769231	14	12	0	0	0	0.14285714285714285	2	14	15	0.0	0	0.6570788793067714	0.9167930314214561	0.5431688565259928	0.9314471078133032	0.5195343803175886	0.9428066094435655	0.8622221696887257	0.9310994820543018	0	0	0.0	0.03145924604472251	0.03145924604472251
3472	0.07514824326535005	0.032571154823567906	0.030313070793449727	0.6452548483932359	-1	0	0	0.2	2	0.9230769230769231	12	0.38461538461538464	0.8461538461538461	13	11	1	0	0	0.23076923076923078	3	13	15	0.0	0	0.6570788793067714	0.8571261726997677	0.5431688565259928	0.8847231741839837	0.5389711068309258	0.9010162434789484	0.777317860353916	0.8821250707364747	0	0	0.0	0.030313070793449727	0.030313070793449727
1387	0.08262878335286587	0.02017744166307387	0.016198081159975935	0.720099630849095	-1	0	0	0.1	1	1.0	13	1.0	1.0	14	13	0	2	0	0.06666666666666667	1	15	15	0.6666666666666666	0	0.44760933459356805	0.8820639174394501	0.46744852447671337	0.8622421610703992	0.8918195480619214	0.9690494641565709	0.9076149583077879	0.9190886613714206	0.6071428571428572	0.2857142857142857	0.0	0.016198081159975935	0.016198081159975935
1997	0.10558609127582744	0.010729067376651443	0.005474193299522638	0.7112638768134617	-1	0	0	0.2	2	0.9230769230769231	12	0.5357142857142857	0.9230769230769231	14	12	0	1	0	0.14285714285714285	14	2	15	0.5	0	0.6048441234574385	0.9212455394574462	0.5245898954289491	0.9021133487626815	0.591970730078708	0.8717371293272661	0.8399691209825367	0.9001515185985208	1.0	0.2857142857142857	0.0	0.005474193299522638	0.005474193299522638
4800	0.07540848548342355	0.03540272629139977	0.03531741291459856	0.7133949104100838	-1	0	0	0.2	2	0.9230769230769231	12	0.5357142857142857	0.9230769230769231	13	12	1	0	0	0.14285714285714285	2	14	15	0.0	0	0.6570788793067714	0.9212926764317577	0.5431688565259928	0.9199236286795979	0.6091835248138027	0.9614314819782827	0.8925690734301839	0.9373668158255051	0	0	0.0	0.03531741291459856	0.03531741291459856
198	0.05466209171024582	0.0024561436382623714	0.0024560387962151765	0.7263100173648509	-1	0	0	0.2	2	0.8461538461538461	11	0.5769230769230769	0.7692307692307693	11	10	3	0	0	0.15384615384615385	13	2	15	0.0	0	0.6500764422881302	0.7541283327296112	0.45025568377366076	0.9388850995428762	0.42133908689873156	0.857518401787983	0.8663578886914209	0.867898782792806	0	0	0.0	0.0024560387962151765	0.0024560387962151765
2319	0.07389419582824272	0.02089474906103418	0.0208946650214403	0.6531584743961585	-1	0	0	0.1	1	1.0	13	1.0	1.0	14	13	0	2	0	0.06666666666666667	1	15	15	0.6666666666666666	0	0.6570788793067714	0.830177706667622	0.40407608651901006	0.8735783983224095	0.6480569778404769	0.9630704037529862	0.8880152450972915	0.9055374623419021	0.5714285714285714	0.42857142857142855	0.0	0.0208946650214403	0.0208946650214403
1331	0.08084734513538479	0.008520493634438875	0.007359332084111076	0.731321227599272	-1	0	0	0.1	1	1.0	13	1.0	1.0	14	13	0	0	0	0.06666666666666667	15	1	15	0.0	0	0.33742605189445884	0.9238152615955011	0.5431688565259928	0.9268874845234432	0.7418576411653623	0.9267833364125942	0.9065931135695853	0.9258411629841218	0	0	0.0	0.007359332084111076	0.007359332084111076
3954	0.07817952308304246	0.03951248582174987	0.03482696293211395	0.7070130009959417	-1	0	0	0.2	2	0.9230769230769231	12	0.5357142857142857	0.9230769230769231	13	12	1	0	0	0.14285714285714285	2	14	15	0.0	0	0.6570788793067714	0.9212926764317577	0.5431688565259928	0.9199236286795979	0.5589990894023574	0.9336890272780783	0.8507419851539091	0.9252129935173896	0	0	0.0	0.03482696293211395	0.03482696293211395
449	0.0903438386400887	0.0018273601429139358	-0.0007496131085112315	0.7174896260198589	-1	0	0	0.2	2	0.9230769230769231	12	1.0	0.9230769230769231	13	12	1	0	0	0.06666666666666667	15	1	15	0.0	0.14285714285714285	0.33547530809321313	0.8095687475808374	0.5979102908479895	0.8557269629509253	0.8927249671333939	0.9397402285970028	0.9088276622998478	0.8798979690773527	0	0	0.0	-7.496131085112315e-05	-7.496131085112315e-05
2492	0.05681132657485624	0.009175645369561634	-0.0016319553551687228	0.7043451027997116	-1	0	0	0.1	1	1.0	13	1.0	1.0	14	13	0	1	0	0.06666666666666667	15	1	15	0.3333333333333333	0	0.6957787467935426	0.7589865942333699	0.6716321540461714	0.8833391598830699	0.47434581191542674	0.9417141598166455	0.7608153390970924	0.8791746535042799	1.0	0.35714285714285715	0.0	-0.0001631955355168723	-0.0001631955355168723
819	0.05949976906456918	0.005850608306820557	0.002036117250295457	0.7013725525250044	-1	0	0	0.2	2	0.9230769230769231	12	0.5357142857142857	0.9230769230769231	14	12	0	1	0	0.14285714285714285	14	2	15	0.5	0	0.6957787467935426	0.8481067560078495	0.6161119159914684	0.9478551694475383	0.6337486393628831	0.9327267497119198	0.8507419851539091	0.9180732493760903	1.0	0.2857142857142857	0.0	0.002036117250295457	0.002036117250295457
26	0.005075639936263549	0.002917869345978339	-0.0028421146016773804	0.9797279669699932	-1	0.5	1	0.6666666666666666	4	0.5	3	0.4	0.3333333333333333	5	2	2	0	0	0.8	4	5	8	0.0	0.6666666666666666	0.3070987037968084	0.9389238076461053	0.4665770620033733	0.9335241949030758	0.43343619295999664	0.9181205851612686	0.8268368866140182	0.930685935989642	0	0	0.0	-0.00028421146016773804	-0.00028421146016773804
24	1.3669472329047398e-06	9.085972593087758e-09	4.382704762387872e-09	0.9999985255916668	-1	0	0	1.0	2	0.0	0	0.75	0	1	0	1	0	0	1.0	2	2	3	0.0	0	0	0	0	0	0	0	0	0	0	0	0	4.382704762387872e-09	4.382704762387872e-09
2539	0.07445490890525268	0.025538447408461756	0.020297478374729144	0.7229885599284525	-1	0	0	0.1	1	1.0	13	1.0	1.0	14	13	0	1	0	0.06666666666666667	15	1	15	0.3333333333333333	0	0.6570788793067714	0.8215290874542196	0.5098458121532243	0.831399588304738	0.6480569778404769	0.941587566470204	0.8507419851539091	0.8773372891602389	1.0	0.35714285714285715	0.0	0.020297478374729144	0.020297478374729144
1575	0.09102525999125859	0.015406189756312642	0.015202346811216648	0.7127879038736089	-1	0	0	0.1	1	1.0	13	1.0	1.0	14	13	0	0	0	0.06666666666666667	15	1	15	0.0	0	0.33547530809321313	0.9446927285797215	0.5665437275027795	0.9109429143037249	0.7360377245719691	0.9276070385615621	0.8956465341947223	0.9289861587213625	0	0	0.0	0.015202346811216648	0.015202346811216648
3041	0.07704581801490079	0.030185861498628994	0.02627187234520447	0.6467143749002384	-1	0	0	0.2	2	0.9230769230769231	12	0.5357142857142857	0.9230769230769231	14	12	0	0	0	0.14285714285714285	2	14	15	0.0	0	0.6570788793067714	0.8999898357810141	0.5431688565259928	0.9314471078133032	0.5195343803175886	0.9428066094435655	0.8640320362008992	0.9266424779701267	0	0	0.0	0.02627187234520447	0.02627187234520447
3978	0.07617687773937554	0.036059208422508246	0.03285722256070075	0.6504530160136544	-1	0	0	0.2	2	0.9230769230769231	12	0.5357142857142857	0.9230769230769231	13	12	1	0	0	0.14285714285714285	2	14	15	0.0	0	0.6570788793067714	0.9218547669881831	0.6716321540461714	0.9516339741372577	0.5589990894023574	0.9192747613951678	0.8507419851539091	0.9325526567829913	0	0	0.0	0.03285722256070075	0.03285722256070075
531	0.07342468306009925	0.010093573225531732	0.009579830077499317	0.8898681288862513	-1	0	0	0.2	2	0.8461538461538461	11	0.25	0.7692307692307693	12	10	2	2	0	0.6	10	6	15	0.3333333333333333	0.3333333333333333	0.5011139014747426	0.9298249433437078	0.7640552597363605	0.9640027748694409	0.5544446865060145	0.9290547320651485	0.9161375047538504	0.9434617393332791	0.5833333333333333	0.16666666666666666	0.0	0.009579830077499317	0.009579830077499317
3319	0.0815734330856318	0.030586291786735022	0.030583116485696463	0.6728491924057212	-1	0	0	0.2	2	0.9230769230769231	12	0.5357142857142857	0.9230769230769231	14	12	0	0	0	0.14285714285714285	2	14	15	0.0	0	0.6570788793067714	0.9191395039797081	0.5431688565259928	0.9314471078133032	0.5195343803175886	0.9428066094435655	0.8640320362008992	0.9317628836457107	0	0	0.0	0.030583116485696463	0.030583116485696463
2269	0.07813837034579793	0.0025486390861231873	-0.0010572417223446286	0.6671761194781967	-1	0	0	0.1	1	1.0	13	1.0	1.0	14	13	0	2	0	0.06666666666666667	1	15	15	0.6666666666666666	0	0.6570788793067714	0.7945447169614184	0.3831009362378176	0.8670208109014693	0.6480569778404769	0.9416974342633128	0.8507419851539091	0.8811273805784363	0.5357142857142857	0.42857142857142855	0.0	-0.00010572417223446285	-0.00010572417223446285
2512	0.08107325012772061	0.020730325734361364	0.017248331092266006	0.7160390880483565	-1	0	0	0.1	1	1.0	13	1.0	1.0	14	13	0	1	0	0.06666666666666667	15	1	15	0.3333333333333333	0	0.6957787467935426	0.8722115456833661	0.5098458121532243	0.831399588304738	0.6480569778404769	0.9488113845937476	0.925187221930485	0.8952296287235268	1.0	0.35714285714285715	0.0	0.017248331092266006	0.017248331092266006
203	0.006954799794736448	0.0005310439492464138	-2.9629194790196086e-05	0.9657308030685734	-1	0	0	0.4	2	0.8	4	0.4666666666666667	0.8	4	4	2	0	0	0.6	5	3	7	0.0	0	0.5468734104693536	0.9557796771229389	0.8522643476031131	0.8721526905187204	0.8178284793694157	0.6762794096285127	0.8456196960119627	0.8710265007014892	0	0	0.0	-2.9629194790196085e-06	-2.9629194790196085e-06
1746	0.08027634623796599	0.005883517351733116	0.003168649454073623	0.5688442583147684	-1	0	0	0.1	1	1.0	13	1.0	1.0	14	13	0	0	0	0.06666666666666667	15	1	15	0.0	0	0.6570788793067714	0.9091607711294686	0.5431688565259928	0.9305198621065175	0.5195343803175886	0.9558415398168176	0.8606929090525568	0.9344807443007656	0	0	0.0	0.003168649454073623	0.003168649454073623
2999	0.07580298036278756	0.026299458221289523	0.026097193761190508	0.7694493598678342	-1	0	0	0.1	1	1.0	13	1.0	1.0	14	13	0	1	0	0.06666666666666667	15	1	15	0.3333333333333333	0	0.6570788793067714	0.8215290874542196	0.5098458121532243	0.831399588304738	0.6480569778404769	0.9488113845937476	0.8507419851539091	0.8822596416329351	1.0	0.35714285714285715	0.0	0.026097193761190508	0.026097193761190508
3386	0.07735230382194147	0.03136061040520655	0.03038042360141772	0.6477193312387116	-1	0	0	0.2	2	0.9230769230769231	12	0.38461538461538464	0.8461538461538461	13	11	1	0	0	0.23076923076923078	3	13	15	0.0	0	0.6570788793067714	0.8571261726997677	0.5431688565259928	0.8847231741839837	0.5389711068309258	0.9010162434789484	0.777317860353916	0.8821250707364747	0	0	0.0	0.03038042360141772	0.03038042360141772
3815	0.08028726001558976	0.029591733516555977	0.023574365831036247	0.7024347959524613	-1	0	0	0.2	2	0.9230769230769231	12	0.5357142857142857	0.9230769230769231	14	12	0	0	0	0.14285714285714285	2	14	15	0.0	0	0.6152972587035977	0.9224851382799674	0.5643056213609146	0.916787737421471	0.5622332217535488	0.9235631307814993	0.8507419851539091	0.920995641026178	0	0	0.0	0.023574365831036247	0.023574365831036247
4638	0.07519096279235118	0.03565977595625634	0.03534325072517145	0.7134170580235045	-1	0	0	0.2	2	0.9230769230769231	12	0.5357142857142857	0.9230769230769231	13	12	1	0	0	0.14285714285714285	2	14	15	0.0	0	0.6570788793067714	0.9212926764317577	0.5431688565259928	0.9199236286795979	0.6091835248138027	0.961504084705735	0.8925690734301839	0.9374051567925485	0	0	0.0	0.03534325072517145	0.03534325072517145
2203	0.05316627178996199	0.02063599057474445	0.018980057833317267	0.7702981428057716	-1	0	0	0.3	3	0.8461538461538461	11	0.5357142857142857	0.8461538461538461	13	11	1	0	0	0.14285714285714285	14	2	15	0.0	0.15384615384615385	0.7433387307602628	0.8796017074653768	0.3384512597936151	0.9511781358733759	0.3944772319628132	0.9295204043004637	0.8954936967770991	0.9250142345489119	0	0	0.0	0.018980057833317267	0.018980057833317267
1321	0.06895760453014625	0.014498924326001401	0.013908670497805756	0.6312090744677697	-1	0	0	0.1	1	1.0	13	1.0	1.0	14	13	0	2	0	0.06666666666666667	1	15	15	0.6666666666666666	0	0.6764288130501571	0.8606830571981708	0.7746602536305153	0.927883780259531	0.8180724986745623	0.9399518417731163	0.8507419851539091	0.9149342744691381	0.5714285714285714	0.2857142857142857	0.0	0.013908670497805756	0.013908670497805756
141	0.017942193157077724	0.0019629728392773263	0.0010203156062850165	0.9763956866864815	-1	0.25	1	0.5	5	0.46153846153846156	6	0.375	0.38461538461538464	8	5	6	4	0	0.4	4	10	15	0.3076923076923077	0.16666666666666666	0.5344641903607675	0.9292241330171647	0.3407963503793547	0.9564961398677058	0.49509257817965385	0.9406078166615459	0.858699151291878	0.9431713590623696	0.125	0.375	0.0	0.0010203156062850165	0.0010203156062850165
3608	0.055917563588298615	0.005919998430716606	-0.0028650566470124826	0.8400504894212543	-1	0	0	0.3	3	0.7692307692307693	10	0.3409090909090909	0.7692307692307693	12	10	2	0	0	0.36363636363636365	4	11	15	0.0	0.5	0.3044923395108022	0.9261996233027681	0.5431688565259928	0.933754083283841	0.6459769204778789	0.9580446350653702	0.9345628800173701	0.9409191902507851	0	0	0.0	-0.00028650566470124825	-0.00028650566470124825
3448	0.06732538383559894	0.020071467218193095	0.019862597831825746	0.5980037132093861	-1	0	0	0.2	2	0.9230769230769231	12	0.5357142857142857	0.9230769230769231	14	12	0	0	0	0.14285714285714285	2	14	15	0.0	0	0.6570788793067714	0.9167930314214561	0.6497977929625931	0.9145143115833745	0.5195343803175886	0.9428066094435655	0.8640320362008992	0.9258076794401854	0	0	0.0	0.019862597831825746	0.019862597831825746
3340	0.07855180686660007	0.03239858808964608	0.03101878068572825	0.6464196380587168	-1	0	0	0.2	2	0.9230769230769231	12	0.38461538461538464	0.8461538461538461	13	11	1	0	0	0.23076923076923078	3	13	15	0.0	0	0.6570788793067714	0.8571261726997677	0.5431688565259928	0.8847231741839837	0.5354249364243253	0.894679583887709	0.777317860353916	0.8797085721964604	0	0	0.0	0.03101878068572825	0.03101878068572825
1205	0.0814136327589232	0.005056072030087911	-0.004422495875932757	0.6843309360192602	-1	0	0	0.2	2	0.9230769230769231	12	0.5357142857142857	0.9230769230769231	14	12	0	1	0	0.14285714285714285	14	2	15	0.5	0	0.6048441234574385	0.9531970872409965	0.5245898954289491	0.8969164056773252	0.6958648940807391	0.8134297104190084	0.877393304281451	0.901728850357983	1.0	0.35714285714285715	0.0	-0.0004422495875932757	-0.0004422495875932757
3330	0.06182389626650807	0.022391685943211757	0.012073524161263775	0.7057824884263454	-1	0	0	0.2	2	0.9230769230769231	12	0.5357142857142857	0.9230769230769231	14	12	0	1	0	0.14285714285714285	14	2	15	0.5	0	0.6957787467935426	0.7385407430828824	0.45256490540183947	0.8736299340882451	0.6480569778404769	0.904435561228761	0.8492709779149796	0.8506595566208205	1.0	0.5	0.0	0.012073524161263775	0.012073524161263775
1868	0.07906478829742847	0.021812590980375163	0.02176725873362351	0.7070049787886585	-1	0	0	0.1	1	1.0	13	1.0	1.0	14	13	0	2	0	0.06666666666666667	1	15	15	0.6666666666666666	0	0.6570788793067714	0.8402968189052687	0.46744852447671337	0.8658174964631182	0.6480569778404769	0.9496237322133404	0.8795919647894425	0.8960251141541447	0.5714285714285714	0.35714285714285715	0.0	0.02176725873362351	0.02176725873362351
3582	0.06939590738294871	0.02685171885412332	-0.019845656222364044	0.7535536036470339	-1	0	0	0.2	2	0.9230769230769231	12	1.0	0.9230769230769231	14	12	0	0	0	0.06666666666666667	15	1	15	0.0	0.14285714285714285	0.6570788793067714	0.9167930314214561	0.5431688565259928	0.9314471078133032	0.5195343803175886	0.9428066094435655	0.8622221696887257	0.9310994820543018	0	0	0.0	-0.0019845656222364045	-0.0019845656222364045
1028	0.09150377168253546	0.030239678003179737	0.009284784434046074	0.7054428126378777	-1	0	0	0.1	1	1.0	13	1.0	1.0	14	13	0	0	0	0.06666666666666667	15	1	15	0.0	0	0.6764288130501571	0.899541500163065	0.40895169709480694	0.8920525621638701	0.374000178898768	0.8761132427450561	0.6904870937687261	0.8896053427689654	0	0	0.0	0.009284784434046074	0.009284784434046074
447	None	None	None	None	None	0	0	0.625	5	0.3	3	0.6	0.3	5	3	6	5	0	0.8	4	5	12	0.35714285714285715	0.6666666666666666	0.4280982534930171	0.9317210942296896	0.4006680622231381	0.7795378917611562	0.5338067445844644	0.8662163219318769	0.8515241409074698	0.8715544065939668	0.2	0.2	0.0	None	None
3658	0.03267826592523298	0.007608421762343984	-0.006590300807258826	0.5966923029507553	-1	0	0	0.3	3	0.6923076923076923	9	0.3409090909090909	0.6923076923076923	12	9	2	1	0	0.36363636363636365	4	11	15	0.2	0	0.6570788793067714	0.9165411700809691	0.5643056213609146	0.9018427241882182	0.6016649149665954	0.9180997196334355	0.7984040024216	0.9124275372309686	1.0	0.16666666666666666	0.0	-0.0006590300807258826	-0.0006590300807258826
4735	0.07524792783384937	0.03524025762491537	0.03482489370601334	0.7110144381926286	-1	0	0	0.2	2	0.9230769230769231	12	0.5357142857142857	0.9230769230769231	13	12	1	0	0	0.14285714285714285	2	14	15	0.0	0	0.6570788793067714	0.9212926764317577	0.5431688565259928	0.9199236286795979	0.6091835248138027	0.9614314819782827	0.8925690734301839	0.9373668158255051	0	0	0.0	0.03482489370601334	0.03482489370601334
138	None	None	None	None	None	0	0	0.2	2	0.8461538461538461	11	0.45454545454545453	0.7692307692307693	10	10	4	2	0	0.2727272727272727	11	3	15	0.16666666666666666	0.3076923076923077	0.6500764422881302	0.7527991642516567	0.4232763638907481	0.94523396122576	0.3749999210636249	0.8121099272131301	0.8050662179173359	0.8591900947189336	0.55	0.2	0.0	None	None
2243	0.06727152773137776	0.01042516002005708	0.010056882225323879	0.7203386922710218	-1	0	0	0.1	1	1.0	13	1.0	1.0	14	13	0	2	0	0.06666666666666667	1	15	15	0.6666666666666666	0	0.6764288130501571	0.9177612229235661	0.6716321540461714	0.898882502443003	0.6480569778404769	0.9425664045626405	0.8828725500565987	0.9216552399562433	0.5357142857142857	0.42857142857142855	0.0	0.010056882225323879	0.010056882225323879
4476	0.07613266744409701	0.038006023416373394	0.03354030356848268	0.7139170548656915	-1	0	0	0.2	2	0.9230769230769231	12	0.5357142857142857	0.9230769230769231	13	12	1	0	0	0.14285714285714285	2	14	15	0.0	0	0.6570788793067714	0.9212926764317577	0.5431688565259928	0.9199236286795979	0.5589990894023574	0.9394150791211153	0.8507419851539091	0.927406791785692	0	0	0.0	0.03354030356848268	0.03354030356848268
626	0.05645882577535662	0.008834309315936652	0.000664231246319035	0.8116106276553485	-1	0.25	1	0.3	3	0.7692307692307693	10	0.38461538461538464	0.7692307692307693	12	10	2	0	0	0.23076923076923078	13	3	15	0.0	1.0	0.585632113642437	0.8823524479933799	0.4232763638907481	0.9556989923333032	0.42133908689873156	0.9183965801579075	0.9167211956660254	0.9243073786004795	0	0	0.0	0.000664231246319035	0.000664231246319035
4802	0.07489137657020647	0.03454655065791014	0.03453153156476174	0.719379304435259	-1	0	0	0.2	2	0.9230769230769231	12	0.5357142857142857	0.9230769230769231	13	12	1	0	0	0.14285714285714285	2	14	15	0.0	0	0.6570788793067714	0.9212926764317577	0.5431688565259928	0.9199236286795979	0.6091835248138027	0.961504084705735	0.8925690734301839	0.9374051567925485	0	0	0.0	0.03453153156476174	0.03453153156476174
3249	0.07712488739397225	0.03109549585441194	0.02662080975170121	0.6448936953923612	-1	0	0	0.2	2	0.9230769230769231	12	0.5357142857142857	0.9230769230769231	14	12	0	0	0	0.14285714285714285	2	14	15	0.0	0	0.6570788793067714	0.8999898357810141	0.5431688565259928	0.9314471078133032	0.5195343803175886	0.9428066094435655	0.8640320362008992	0.9266424779701267	0	0	0.0	0.02662080975170121	0.02662080975170121
3859	0.07882496984699884	0.038945864006153054	0.03308243836078631	0.7102469739256729	-1	0	0	0.2	2	0.9230769230769231	12	0.5357142857142857	0.9230769230769231	13	12	1	0	0	0.14285714285714285	2	14	15	0.0	0	0.6570788793067714	0.9212926764317577	0.5431688565259928	0.9199236286795979	0.5589990894023574	0.9394150791211153	0.8507419851539091	0.927406791785692	0	0	0.0	0.03308243836078631	0.03308243836078631
414	0.050342997305941904	0.007453908358856104	0.007441417136742027	0.9064061733224226	-1	0	0	0.2	2	0.9230769230769231	12	0.5	0.7692307692307693	11	10	3	1	0	0.3	3	10	15	0.1111111111111111	0	0.5068571495947183	0.9034244371546198	0.8848805216794968	0.9578724468222644	0.386727123367526	0.8974414054750913	0.9109789471688411	0.924816552477108	1.0	0.36363636363636365	0.0	0.007441417136742027	0.007441417136742027
277	0.0009890468408636048	0.0002444564766700795	0.00024445595786449175	0.996856742212545	-1	0	0	1.0	1	0	0	1.0	0	1	0	0	1	0	0.5	1	2	2	0.3333333333333333	0	0	0	0	0	0	0	0	0	0	0	0	0.00024445595786449175	0.00024445595786449175
2797	0.08509118864549013	0.010185389769996063	0.00834472510311094	0.6359458101138782	-1	0	0	0.1	1	1.0	13	1.0	1.0	14	13	0	2	0	0.06666666666666667	1	15	15	0.6666666666666666	0	0.6570788793067714	0.8402968189052687	0.46744852447671337	0.8658174964631182	0.6480569778404769	0.9565306839373958	0.8795919647894425	0.9007324638316334	0.5714285714285714	0.35714285714285715	0.0	0.00834472510311094	0.00834472510311094
2590	0.06551491859901949	0.0037051310781538276	-0.0032366311356633215	0.721418032651199	-1	0	0	0.1	1	1.0	13	1.0	1.0	14	13	0	1	0	0.06666666666666667	15	1	15	0.3333333333333333	0	0.6764288130501571	0.7834032479010198	0.5342346387530877	0.8201313720768186	0.6480569778404769	0.9257879888211162	0.8264322831821221	0.8551430947492488	1.0	0.42857142857142855	0.0	-0.00032366311356633214	-0.00032366311356633214
4505	0.07668528829836285	0.03452435416621306	0.034340396161953925	0.716804081990777	-1	0	0	0.2	2	0.9230769230769231	12	0.5357142857142857	0.9230769230769231	13	12	1	0	0	0.14285714285714285	2	14	15	0.0	0	0.6570788793067714	0.9212926764317577	0.5431688565259928	0.9199236286795979	0.6091835248138027	0.9582817920780031	0.8925690734301839	0.9357471086780415	0	0	0.0	0.034340396161953925	0.034340396161953925
1480	0.07445067107755764	0.025571183283032168	0.02167278863455322	0.7168402060394896	-1	0	0	0.1	1	1.0	13	1.0	1.0	14	13	0	1	0	0.06666666666666667	15	1	15	0.3333333333333333	0	0.6570788793067714	0.8215290874542196	0.5098458121532243	0.831399588304738	0.6480569778404769	0.941587566470204	0.8507419851539091	0.8773372891602389	1.0	0.35714285714285715	0.0	0.02167278863455322	0.02167278863455322
4493	0.07559327021199008	0.03575177406452062	0.035601586300989675	0.7161208277963537	-1	0	0	0.2	2	0.9230769230769231	12	0.5357142857142857	0.9230769230769231	13	12	1	0	0	0.14285714285714285	2	14	15	0.0	0	0.6570788793067714	0.9212926764317577	0.5431688565259928	0.9199236286795979	0.6091835248138027	0.961504084705735	0.8925690734301839	0.9374051567925485	0	0	0.0	0.035601586300989675	0.035601586300989675
3155	0.07803995393641479	0.031446775444526426	0.02631492917340556	0.6410059296993011	-1	0	0	0.2	2	0.9230769230769231	12	0.5357142857142857	0.9230769230769231	14	12	0	0	0	0.14285714285714285	2	14	15	0.0	0	0.6570788793067714	0.8999898357810141	0.5431688565259928	0.9314471078133032	0.5195343803175886	0.9428066094435655	0.8640320362008992	0.9266424779701267	0	0	0.0	0.02631492917340556	0.02631492917340556
2694	0.07370734855998276	0.003856467439620286	-0.003186009546097266	0.6987852098147207	-1	0	0	0.2	2	0.9230769230769231	12	0.5357142857142857	0.9230769230769231	14	12	0	1	0	0.14285714285714285	14	2	15	0.5	0	0.6570788793067714	0.8704249833940303	0.4631348963819052	0.9038008640219395	0.6480569778404769	0.9380353911671369	0.8507419851539091	0.9078262967821539	1.0	0.5	0.0	-0.0003186009546097266	-0.0003186009546097266
4449	0.0407235042989074	0.0005242568996236388	0.0005057616187384091	0.7932705948847266	-1	0	0	0.4	4	0.6153846153846154	8	0.625	0.6153846153846154	12	8	2	2	0	0.16666666666666666	2	12	15	0.5	0	0.39615850535923	0.9250487076846027	0.6716321540461714	0.8616805461001216	0.6480569778404769	0.9251651492709148	0.8763109625958488	0.9076834058008918	0.5416666666666666	0.4166666666666667	0.0	0.0005057616187384091	0.0005057616187384091
2851	0.07748163532423345	0.032134075537282744	0.027002515028071723	0.6410669526384625	-1	0	0	0.2	2	0.9230769230769231	12	0.5357142857142857	0.9230769230769231	14	12	0	0	0	0.14285714285714285	2	14	15	0.0	0	0.6570788793067714	0.8999898357810141	0.5431688565259928	0.9314471078133032	0.5195343803175886	0.9428066094435655	0.8640320362008992	0.9266424779701267	0	0	0.0	0.027002515028071723	0.027002515028071723
1669	0.06281968342870492	0.009147260904988594	0.0018987501378622507	0.6172672664523732	-1	0	0	0.1	1	1.0	13	1.0	1.0	14	13	0	2	0	0.06666666666666667	1	15	15	0.6666666666666666	0	0.6957787467935426	0.9060153147397029	0.440810058159804	0.9305992625963726	0.6480569778404769	0.9341269455640938	0.8608642499888345	0.9244622367977001	0.5357142857142857	0.5	0.0	0.0018987501378622507	0.0018987501378622507
4699	0.07712859048069037	0.03767256227796445	0.03274104285921089	0.7141411214316914	-1	0	0	0.2	2	0.9230769230769231	12	0.5357142857142857	0.9230769230769231	13	12	1	0	0	0.14285714285714285	2	14	15	0.0	0	0.6570788793067714	0.9212926764317577	0.5431688565259928	0.9199236286795979	0.5589990894023574	0.9394150791211153	0.8507419851539091	0.927406791785692	0	0	0.0	0.03274104285921089	0.03274104285921089
1998	0.07034153136533237	0.0184784059039692	0.018420963878068287	0.6558016484655252	-1	0	0	0.1	1	1.0	13	1.0	1.0	14	13	0	2	0	0.06666666666666667	1	15	15	0.6666666666666666	0	0.6957787467935426	0.797124056425852	0.34685277494458894	0.8871074275926556	0.6340981342296186	0.9130555275740642	0.8507419851539091	0.8729344487806645	0.5357142857142857	0.5714285714285714	0.0	0.018420963878068287	0.018420963878068287
781	0.08918825501249382	0.0031178124889601174	0.002587382655287242	0.6504022816319295	-1	0	0	0.1	1	1.0	13	1.0	1.0	14	13	0	0	0	0.06666666666666667	15	1	15	0.0	0	0.33742605189445884	0.8970562106045297	0.5745957511503779	0.9321406762825958	0.770378790123406	0.9533490805523387	0.916634947883832	0.9309102801397052	0	0	0.0	0.002587382655287242	0.002587382655287242
1245	0.04309533027591213	0.004975032005854062	0.0022127073725128964	0.8385144900390085	-1	0	0	0.3	3	0.8461538461538461	11	0.234375	0.7692307692307693	12	10	2	0	0	1.0	8	8	15	0.0	0.15384615384615385	0.77872390429392	0.8303235883574116	0.32239509551686957	0.9628702255059673	0.39616167322891993	0.845075067987032	0.9091921573039121	0.8984362296426168	0	0	0.0	0.0022127073725128964	0.0022127073725128964
767	0.08588571828054625	0.009619767589866643	0.009563553343678003	0.6841922929471668	-1	0	0	0.2	2	0.9230769230769231	12	0.5357142857142857	0.9230769230769231	14	12	0	1	0	0.14285714285714285	14	2	15	0.5	0	0.5529790124660906	0.9422420804587487	0.5572542469542576	0.9317762077387287	0.727145647180412	0.8953932289351545	0.8312770876582265	0.9253792649688244	1.0	0.14285714285714285	0.0	0.009563553343678003	0.009563553343678003
798	0.06735725235869326	0.0056150225720713225	0.002520659112968896	0.7607472847900671	-1	0	0	0.1	1	1.0	13	1.0	1.0	14	13	0	0	0	0.06666666666666667	15	1	15	0.0	0	0.6957787467935426	0.8555594788395606	0.4693087555752958	0.9429223492847437	0.3712300396082999	0.9311946924874526	0.8507419851539091	0.9165382634932858	0	0	0.0	0.002520659112968896	0.002520659112968896
448	0.01783844455163465	0.0043639220007207075	0.004350368672045189	0.9652256944629383	-1	0	0	0.6	6	0.3076923076923077	4	0.35714285714285715	0.3076923076923077	6	4	8	3	0	0.8571428571428571	7	6	15	0.16666666666666666	0.36363636363636365	0.6667311926043059	0.9132285518486284	0.5162202772391191	0.9186275386553984	0.7259268627669326	0.9175572514598308	0.8776581681542767	0.9165004329874089	0.3333333333333333	0.16666666666666666	0.0	0.004350368672045189	0.004350368672045189
1353	0.06963803793063983	0.011642136303970528	0.011441048787499119	0.6642549600270802	-1	0	0	0.1	1	1.0	13	1.0	1.0	14	13	0	2	0	0.06666666666666667	1	15	15	0.6666666666666666	0	0.6957787467935426	0.8054927535974903	0.34685277494458894	0.8871074275926556	0.6340981342296186	0.9130555275740642	0.8507419851539091	0.8748654351309606	0.5357142857142857	0.5714285714285714	0.0	0.011441048787499119	0.011441048787499119
1492	0.047198766025574664	0.0024899533167716524	0.0007978212494467075	0.918304220392291	-1	0	0	0.2	2	0.8461538461538461	11	0.2727272727272727	0.8461538461538461	12	11	2	0	0	0.45454545454545453	11	5	15	0.0	1.0	0.48591046120551445	0.9330063476625737	0.6041124970295162	0.8733697404164985	0.6190315844606584	0.9275077636967506	0.8632552398154142	0.9146130478862537	0	0	0.0	0.0007978212494467075	0.0007978212494467075
274	0.02492765314445165	0.004471915730076961	0.0035111101273449822	0.9616182172265808	-1	0.25	1	0.4	4	0.6153846153846154	8	0.375	0.46153846153846156	7	6	7	2	0	0.625	8	5	15	0.11764705882352941	0.5	0.3669767989535904	0.9282630834333747	0.4605059644628436	0.9291347468366583	0.5589990894023574	0.9564660083798634	0.8763107786479518	0.9394122762141778	0.5714285714285714	0.2857142857142857	0.0	0.0035111101273449822	0.0035111101273449822
3663	0.07773555691861246	0.038635529158252475	0.03327095794857966	0.709816772757811	-1	0	0	0.2	2	0.9230769230769231	12	0.5357142857142857	0.9230769230769231	13	12	1	0	0	0.14285714285714285	2	14	15	0.0	0	0.6570788793067714	0.9212926764317577	0.5431688565259928	0.9199236286795979	0.5589990894023574	0.9394150791211153	0.8507419851539091	0.927406791785692	0	0	0.0	0.03327095794857966	0.03327095794857966
1089	0.09830111365089916	0.0047270357273949785	0.004662221135232832	0.6889277502355884	-1	0	0	0.1	1	1.0	13	1.0	1.0	14	13	0	0	0	0.06666666666666667	15	1	15	0.0	0	0.33547530809321313	0.9249738055356893	0.5899185984795663	0.8910211222651404	0.6424583071443959	0.9281790208400723	0.877393304281451	0.9161176869104617	0	0	0.0	0.004662221135232832	0.004662221135232832
4143	0.07709680512817503	0.03782118746746209	0.02546482996133555	0.7119294341532254	-1	0	0	0.2	2	0.9230769230769231	12	0.5357142857142857	0.9230769230769231	14	12	0	0	0	0.14285714285714285	2	14	15	0.0	0	0.6152972587035977	0.9224851382799674	0.5643056213609146	0.916787737421471	0.5622332217535488	0.9235631307814993	0.8507419851539091	0.920995641026178	0	0	0.0	0.02546482996133555	0.02546482996133555
2803	0.06533047571596952	0.022680363120932263	0.014293194393389854	0.6490450920662023	-1	0	0	0.2	2	0.9230769230769231	12	0.5357142857142857	0.9230769230769231	14	12	0	0	0	0.14285714285714285	2	14	15	0.0	0	0.6957787467935426	0.7709954114908819	0.6292348663696605	0.9220516533340174	0.27646745999646366	0.8331021175887802	0.8507419851539091	0.8537211360073304	0	0	0.0	0.014293194393389854	0.014293194393389854
3046	0.03312562072802523	0.005170804166577572	-0.003272689763088996	0.8807077832612231	-1	0.25	1	0.5	5	0.6153846153846154	8	0.3409090909090909	0.5384615384615384	12	7	2	2	0	0.36363636363636365	4	11	15	0.6666666666666666	0.36363636363636365	0.6570788793067714	0.8541488744632738	0.4737016702367612	0.9200967531395574	0.2624854469940277	0.937560940927633	0.8608642499888345	0.9094351388933193	0.5416666666666666	0.3333333333333333	0.0	-0.00032726897630889964	-0.00032726897630889964
2926	0.07713012107520373	0.030788147533465645	0.02616886963432375	0.6421987644131204	-1	0	0	0.2	2	0.9230769230769231	12	0.5357142857142857	0.9230769230769231	14	12	0	0	0	0.14285714285714285	2	14	15	0.0	0	0.6570788793067714	0.8999898357810141	0.5431688565259928	0.9314471078133032	0.5195343803175886	0.9428066094435655	0.8640320362008992	0.9266424779701267	0	0	0.0	0.02616886963432375	0.02616886963432375
238	0.007317579905590826	0.0020824042082445227	-0.0014405690777562553	0.9516322545935416	-1	0	0	0.5714285714285714	4	0.25	2	0.5	0.25	6	2	3	3	0	0.8	5	4	10	0.5	0	0.8433382676210954	0.8148115880202718	0.46460464243992894	0.9468577520062106	0.3887820360020562	0.8009833781776516	0.8229793601050378	0.8719231198179133	0.5	0.16666666666666666	0.0	-0.00014405690777562552	-0.00014405690777562552
836	0.06065482447196211	0.01671700421285387	0.011438076399357906	0.6070249441472026	-1	0	0	0.2	2	0.9230769230769231	12	0.38461538461538464	0.8461538461538461	13	11	1	0	0	0.23076923076923078	13	3	15	0.0	0	0.7433387307602628	0.906983835809612	0.3384512597936151	0.9496637263034942	0.3944772319628132	0.9320750404114807	0.8954936967770991	0.9315819636432396	0	0	0.0	0.011438076399357906	0.011438076399357906
4734	0.07658368058714872	0.03532071363555752	0.03520555917422187	0.7164275988311739	-1	0	0	0.2	2	0.9230769230769231	12	0.5357142857142857	0.9230769230769231	13	12	1	0	0	0.14285714285714285	2	14	15	0.0	0	0.6570788793067714	0.9212926764317577	0.5431688565259928	0.9199236286795979	0.6091835248138027	0.9614314819782827	0.8925690734301839	0.9373668158255051	0	0	0.0	0.03520555917422187	0.03520555917422187
4082	0.07669143337296472	0.03890503970928119	0.03470754842806294	0.7099841045263402	-1	0	0	0.2	2	0.9230769230769231	12	0.5357142857142857	0.9230769230769231	13	12	1	0	0	0.14285714285714285	2	14	15	0.0	0	0.6570788793067714	0.9212926764317577	0.5431688565259928	0.9199236286795979	0.5589990894023574	0.9394150791211153	0.8507419851539091	0.927406791785692	0	0	0.0	0.03470754842806294	0.03470754842806294
95	0.010499784331798401	0.0016755885511230094	-0.0008256539490941596	0.9743677624413748	-1	0	0	0.4	4	0.5384615384615384	7	0.5	0.23076923076923078	5	3	9	5	0	0.8333333333333334	6	5	15	0.25	0	0.5684175187628746	0.7473661554997736	0.915620285837895	0.9646404635103635	0.7539780560133931	0.6899915907497556	0.8051141450852635	0.8494499949271326	0.2	0.2	0.0	-8.256539490941595e-05	-8.256539490941595e-05
2549	0.07668332568390494	0.03081958825649196	0.02542965162502513	0.7288695601622508	-1	0	0	0.2	2	0.9230769230769231	12	0.5357142857142857	0.9230769230769231	14	12	0	1	0	0.14285714285714285	14	2	15	0.5	0	0.6957787467935426	0.6153576457546842	0.36196095427768604	0.8774801766390777	0.559692776134545	0.8982002267878717	0.8492709779149796	0.8232735468291733	1.0	0.5	0.0	0.02542965162502513	0.02542965162502513
2905	0.0766218602747327	0.03271284792935669	0.02569855880220611	0.6403324995689186	-1	0	0	0.2	2	0.9230769230769231	12	0.5357142857142857	0.9230769230769231	14	12	0	0	0	0.14285714285714285	2	14	15	0.0	0	0.6570788793067714	0.8999898357810141	0.5431688565259928	0.9314471078133032	0.5195343803175886	0.9428066094435655	0.8640320362008992	0.9266424779701267	0	0	0.0	0.02569855880220611	0.02569855880220611
3375	0.07658123402274387	0.03185751506579256	0.02959876158404291	0.6468938805365063	-1	0	0	0.2	2	0.9230769230769231	12	0.38461538461538464	0.8461538461538461	13	11	1	0	0	0.23076923076923078	3	13	15	0.0	0	0.6570788793067714	0.8571261726997677	0.5431688565259928	0.8847231741839837	0.5389711068309258	0.9010162434789484	0.777317860353916	0.8821250707364747	0	0	0.0	0.02959876158404291	0.02959876158404291
1722	0.05272447061369687	0.02060943850887719	0.01933824777174116	0.7610702084133087	-1	0	0	0.3	3	0.8461538461538461	11	0.5357142857142857	0.8461538461538461	13	11	1	0	0	0.14285714285714285	14	2	15	0.0	0.15384615384615385	0.7433387307602628	0.8796017074653768	0.3384512597936151	0.9511781358733759	0.3944772319628132	0.9295204043004637	0.8954936967770991	0.9250142345489119	0	0	0.0	0.01933824777174116	0.01933824777174116
1763	0.09509122448191243	0.013777103681130458	0.013263841092913483	0.7085665507156663	-1	0	0	0.1	1	1.0	13	1.0	1.0	14	13	0	0	0	0.06666666666666667	15	1	15	0.0	0	0.33547530809321313	0.9249738055356893	0.5665437275027795	0.9091017944828355	0.6583984234233238	0.9253075788675744	0.877393304281451	0.9201066889474511	0	0	0.0	0.013263841092913483	0.013263841092913483
4444	0.07715878835191967	0.03835781883719386	0.03334424109629929	0.7089564031930189	-1	0	0	0.2	2	0.9230769230769231	12	0.5357142857142857	0.9230769230769231	13	12	1	0	0	0.14285714285714285	2	14	15	0.0	0	0.6570788793067714	0.9212926764317577	0.5431688565259928	0.9199236286795979	0.5589990894023574	0.9394150791211153	0.8507419851539091	0.927406791785692	0	0	0.0	0.03334424109629929	0.03334424109629929
3736	0.0802559633007671	0.03038409456302484	0.030376839461286383	0.6729313901653371	-1	0	0	0.2	2	0.9230769230769231	12	0.5357142857142857	0.9230769230769231	14	12	0	0	0	0.14285714285714285	2	14	15	0.0	0	0.6570788793067714	0.9167930314214561	0.5431688565259928	0.9314471078133032	0.5195343803175886	0.9428066094435655	0.8622221696887257	0.9310994820543018	0	0	0.0	0.030376839461286383	0.030376839461286383
534	0.04835583914141824	0.014464784419078875	0.004623532121474143	0.7454094432064138	-1	0	0	0.14285714285714285	1	1.0	8	1.0	1.0	9	8	0	1	0	0.1	1	10	10	0.3333333333333333	0	0.2920830033089075	0.9539087696082174	0.3195887599206456	0.9393728510361518	0.4465255598033977	0.9308845442355415	0.6620977607955063	0.9421470705576049	1.0	0.1111111111111111	0.0	0.004623532121474143	0.004623532121474143
1922	0.07096860161395833	0.017039555066013633	0.011087163370850682	0.6621973880244624	-1	0	0	0.1	1	1.0	13	1.0	1.0	14	13	0	2	0	0.06666666666666667	1	15	15	0.6666666666666666	0	0.6570788793067714	0.8402968189052687	0.5098458121532243	0.8704791152839875	0.6480569778404769	0.9474818716745543	0.868269140391191	0.8959266938381831	0.5357142857142857	0.35714285714285715	0.0	0.011087163370850682	0.011087163370850682
507	0.02671778497440228	0.0028104483518153318	0.00277193771538717	0.9585789874213236	-1	0	0	0.4	4	0.6923076923076923	9	0.2777777777777778	0.6923076923076923	11	9	3	1	0	0.6666666666666666	6	9	15	0.125	0.3333333333333333	0.6048441234574385	0.9370073737571731	0.5899185984795663	0.9478070221641832	0.386727123367526	0.848662031886045	0.8831713855393136	0.9199013406334335	1.0	0.45454545454545453	0.0	0.00277193771538717	0.00277193771538717
3215	0.07709540111608579	0.03249659046900979	0.026788428810230292	0.641231667915248	-1	0	0	0.2	2	0.9230769230769231	12	0.5357142857142857	0.9230769230769231	14	12	0	0	0	0.14285714285714285	2	14	15	0.0	0	0.6570788793067714	0.8999898357810141	0.5431688565259928	0.9314471078133032	0.5195343803175886	0.9428066094435655	0.8640320362008992	0.9266424779701267	0	0	0.0	0.026788428810230292	0.026788428810230292
1212	0.0783762644766279	0.017536682825337928	0.017187835900091115	0.7087852725496975	-1	0	0	0.1	1	1.0	13	1.0	1.0	14	13	0	2	0	0.06666666666666667	1	15	15	0.6666666666666666	0	0.6570788793067714	0.8402968189052687	0.46744852447671337	0.8658174964631182	0.6480569778404769	0.9496237322133404	0.8795919647894425	0.8960251141541447	0.5714285714285714	0.35714285714285715	0.0	0.017187835900091115	0.017187835900091115
130	0.036420141607315236	0.008490403653528203	0.006655129335441873	0.9245268606483523	-1	0	0	0.3	3	0.6923076923076923	9	0.3125	0.5384615384615384	7	7	7	2	0	0.75	8	6	15	0.1111111111111111	0.5	0.6651858368800151	0.9550842896092192	0.4794521343959987	0.9420265056249152	0.5589990894023574	0.9530521048582176	0.8763107786479518	0.950353064227767	0.5714285714285714	0.14285714285714285	0.0	0.006655129335441873	0.006655129335441873
216	0.0010804178606343025	0.00023025666996057302	0.00023025429836740388	0.9967733792833087	-1	0	0	1.0	1	0	0	1.0	0	1	0	0	1	0	0.5	1	2	2	0.3333333333333333	0	0	0	0	0	0	0	0	0	0	0	0	0.00023025429836740388	0.00023025429836740388
785	0.04139426829570792	0.003648326109830531	0.0010291148353951314	0.9294875461479529	-1	0	0	0.375	3	0.6	6	0.5	0.5	8	5	3	4	0	0.6666666666666666	6	4	12	0.5714285714285714	0	0.6888065953626338	0.931117673926762	0.33585830968193137	0.7470599580893066	0.5468266595861966	0.6781308047200496	0.8137163171860494	0.8141782320946984	0.125	0	0.0	0.0010291148353951314	0.0010291148353951314
2623	0.05712542209097035	0.0030721501278763866	0.0022593895720931794	0.6756875983638124	-1	0	0	0.125	1	1.0	9	1.0	1.0	10	9	0	1	0	0.09090909090909091	1	11	11	0.3333333333333333	0	0.6957787467935426	0.733231818325332	0.6716321540461714	0.8781929807036112	0.47434581191542674	0.9382052229305017	0.7271017538488721	0.8701425837373588	1.0	0.4	0.0	0.0022593895720931794	0.0022593895720931794
4165	0.07535250410104068	0.03860425584534669	0.03494112888200276	0.7124757336227531	-1	0	0	0.2	2	0.9230769230769231	12	0.5357142857142857	0.9230769230769231	13	12	1	0	0	0.14285714285714285	2	14	15	0.0	0	0.6570788793067714	0.9212926764317577	0.5431688565259928	0.9199236286795979	0.5589990894023574	0.9395457863799631	0.8507419851539091	0.9274583643923118	0	0	0.0	0.03494112888200276	0.03494112888200276
3641	0.07381731226372884	0.01877722620556039	0.0032616267121137695	0.7234486478664632	-1	0	0	0.2	2	0.9230769230769231	12	0.5357142857142857	0.9230769230769231	14	12	0	0	0	0.14285714285714285	2	14	15	0.0	0	0.6570788793067714	0.8975683583615645	0.5113104954609957	0.8843488456721504	0.4448075685379802	0.902892806753983	0.84305582779857	0.8951867111481608	0	0	0.0	0.0032616267121137695	0.0032616267121137695
2396	0.06892679763299417	0.0159064583534025	0.011759450377848	0.6636150192205333	-1	0	0	0.1	1	1.0	13	1.0	1.0	14	13	0	1	0	0.06666666666666667	1	15	15	0.3333333333333333	0	0.6570788793067714	0.8215290874542196	0.5098458121532243	0.871179927860657	0.6480569778404769	0.9465206841086939	0.8507419851539091	0.8912807390153764	1.0	0.35714285714285715	0.0	0.011759450377848	0.011759450377848
3545	0.06570177911052098	0.020095451518841054	0.018545623607089157	0.7873674450989925	-1	0.25	1	0.4	4	0.6923076923076923	9	0.4166666666666667	0.6923076923076923	13	9	1	0	0	0.25	3	12	15	0.0	0.6666666666666666	0.6570788793067714	0.908664803072356	0.5854423861958362	0.8612653804289495	0.6306695474413457	0.8954616512012061	0.8507419851539091	0.8899622036828575	0	0	0.0	0.018545623607089157	0.018545623607089157
2843	0.07994893992004468	0.007106408815625116	0.006628216277069279	0.6951150051845915	-1	0	0	0.1	1	1.0	13	1.0	1.0	14	13	0	1	0	0.06666666666666667	15	1	15	0.3333333333333333	0	0.6570788793067714	0.8215290874542196	0.5098458121532243	0.831399588304738	0.6480569778404769	0.9488113845937476	0.8507419851539091	0.8822596416329351	1.0	0.35714285714285715	0.0	0.006628216277069279	0.006628216277069279
721	0.05345598173753584	0.009618490310396155	0.009376858770641806	0.9566626690384786	-1	0	0	0.3	3	0.6666666666666666	8	0.4	0.6666666666666666	10	8	3	3	0	0.7142857142857143	7	5	14	0.375	0.4444444444444444	0.8611990879217842	0.9661784557222497	0.6357455865756119	0.9504169725472006	0.7951494583298623	0.9531951857313263	0.9597725145135633	0.9571578326386955	0.1	0.3	0.0	0.009376858770641806	0.009376858770641806
4571	0.07602215176070917	0.03495895766426411	0.034925896230381503	0.7219793187788817	-1	0	0	0.2	2	0.9230769230769231	12	0.5357142857142857	0.9230769230769231	13	12	1	0	0	0.14285714285714285	2	14	15	0.0	0	0.6570788793067714	0.9212926764317577	0.5431688565259928	0.9199236286795979	0.6091835248138027	0.9582817920780031	0.8925690734301839	0.9357471086780415	0	0	0.0	0.034925896230381503	0.034925896230381503
2325	0.05475203712327529	0.015998645805447353	-0.00646309883887817	0.7062200253039845	-1	0	0	0.1	1	1.0	13	1.0	1.0	14	13	0	1	0	0.06666666666666667	15	1	15	0.3333333333333333	0	0.6957787467935426	0.7625082047918857	0.6716321540461714	0.9099722506631014	0.27655498557485725	0.941165444394473	0.8507419851539091	0.8893437527026451	1.0	0.42857142857142855	0.0	-0.000646309883887817	-0.000646309883887817
3364	0.08133423409928148	0.030581217726666235	0.030575763572686585	0.6752055517984419	-1	0	0	0.2	2	0.9230769230769231	12	0.5357142857142857	0.9230769230769231	14	12	0	0	0	0.14285714285714285	2	14	15	0.0	0	0.6570788793067714	0.9167930314214561	0.5431688565259928	0.9314471078133032	0.5195343803175886	0.9428066094435655	0.8622221696887257	0.9310994820543018	0	0	0.0	0.030575763572686585	0.030575763572686585
1357	0.08982858555366405	0.006964467990993125	0.004412080564008112	0.6642114385105866	-1	0	0	0.1	1	1.0	13	1.0	1.0	14	13	0	2	0	0.06666666666666667	1	15	15	0.6666666666666666	0	0.42793778618735023	0.8599594681070544	0.5098458121532243	0.8984918570651208	0.3815814398382687	0.9637597829220317	0.8808588799491489	0.9187439010774036	0.5714285714285714	0.5	0.0	0.004412080564008112	0.004412080564008112
2284	0.04760990614460227	0.021525919734462204	0.019597917323239948	0.7349555265323389	-1	0	0	0.25	2	0.9	9	1.0	0.9	11	9	0	2	0	0.08333333333333333	1	12	12	1.0	0.18181818181818182	0.6957787467935426	0.7425534631592724	0.6716321540461714	0.9134854687164643	0.25247532515933796	0.9405613772127479	0.8507419851539091	0.8868796355057794	0.5454545454545454	0.36363636363636365	0.0	0.019597917323239948	0.019597917323239948
2634	0.0513952779757984	0.0192755902208592	0.018597348236842712	0.7343884031636554	-1	0	0	0.25	2	0.9	9	1.0	0.9	11	9	0	2	0	0.08333333333333333	1	12	12	1.0	0.18181818181818182	0.6957787467935426	0.7425534631592724	0.6716321540461714	0.9134854687164643	0.25247532515933796	0.9405613772127479	0.8507419851539091	0.8868796355057794	0.5454545454545454	0.36363636363636365	0.0	0.018597348236842712	0.018597348236842712
3468	0.08128016897135504	0.030558262596830865	0.03046668225813475	0.6797381593521783	-1	0	0	0.2	2	0.9230769230769231	12	0.5357142857142857	0.9230769230769231	14	12	0	0	0	0.14285714285714285	2	14	15	0.0	0	0.6570788793067714	0.9167930314214561	0.5431688565259928	0.9314471078133032	0.5195343803175886	0.9428066094435655	0.8622221696887257	0.9310994820543018	0	0	0.0	0.03046668225813475	0.03046668225813475
4000	0.0788640981821858	0.03725070094152262	0.0333408882889792	0.7186003234642443	-1	0	0	0.2	2	0.9230769230769231	12	0.5357142857142857	0.9230769230769231	13	12	1	0	0	0.14285714285714285	2	14	15	0.0	0	0.6570788793067714	0.9212926764317577	0.5431688565259928	0.9199236286795979	0.5589990894023574	0.9394150791211153	0.8507419851539091	0.927406791785692	0	0	0.0	0.0333408882889792	0.0333408882889792
2861	0.07835382854784449	0.012892661469318913	0.012864965655207521	0.6756863091133833	-1	0	0	0.1	1	1.0	13	0.5357142857142857	0.9230769230769231	13	12	1	2	0	0.14285714285714285	2	14	15	0.4	0	0.5735156381004239	0.8414151717394569	0.4250512368002025	0.866971543969559	0.8909141289904488	0.9633272263251517	0.9034980965101399	0.9064069624820802	0.5769230769230769	0.38461538461538464	0.0	0.012864965655207521	0.012864965655207521
3430	0.08175275634645596	0.03127663322974101	0.03127447866523064	0.672862087243997	-1	0	0	0.2	2	0.9230769230769231	12	0.5357142857142857	0.9230769230769231	14	12	0	0	0	0.14285714285714285	2	14	15	0.0	0	0.6570788793067714	0.9167930314214561	0.5431688565259928	0.9314471078133032	0.5195343803175886	0.9428066094435655	0.8622221696887257	0.9310994820543018	0	0	0.0	0.03127447866523064	0.03127447866523064
3999	0.07777619733432893	0.038382614616254127	0.03385709697659065	0.7148710973631316	-1	0	0	0.2	2	0.9230769230769231	12	0.5357142857142857	0.9230769230769231	13	12	1	0	0	0.14285714285714285	2	14	15	0.0	0	0.6570788793067714	0.9212926764317577	0.5431688565259928	0.9199236286795979	0.5589990894023574	0.9395457863799631	0.8507419851539091	0.9274583643923118	0	0	0.0	0.03385709697659065	0.03385709697659065
4379	0.07701399524467696	0.038259190684714894	0.029418546206019303	0.7104643789143066	-1	0	0	0.2	2	0.9230769230769231	12	0.5357142857142857	0.9230769230769231	13	12	1	0	0	0.14285714285714285	2	14	15	0.0	0	0.6570788793067714	0.9212926764317577	0.5431688565259928	0.9199236286795979	0.5589990894023574	0.9394150791211153	0.8507419851539091	0.927406791785692	0	0	0.0	0.029418546206019303	0.029418546206019303
961	0.06662835072670842	0.011641331138586227	0.011550560737976664	0.780812182178454	-1	0	0	0.2	2	0.9230769230769231	12	0.5357142857142857	0.9230769230769231	14	12	0	1	0	0.14285714285714285	14	2	15	0.5	0	0.8155134125025736	0.8677255923317434	0.3831009362378176	0.9328203520487003	0.6374566708177845	0.9425834468490327	0.9242770928518222	0.9195841557208607	1.0	0	0.0	0.011550560737976664	0.011550560737976664
4862	0.0758954112145598	0.03567276366800837	0.035407215297888164	0.712336222569209	-1	0	0	0.2	2	0.9230769230769231	12	0.5357142857142857	0.9230769230769231	13	12	1	0	0	0.14285714285714285	2	14	15	0.0	0	0.6570788793067714	0.9212926764317577	0.5431688565259928	0.9199236286795979	0.6091835248138027	0.9614314819782827	0.8925690734301839	0.9373668158255051	0	0	0.0	0.035407215297888164	0.035407215297888164
842	0.0478695034815267	0.008308445183317643	0.008185479033301208	0.9078745649030852	-1	0	0	0.2	2	0.9230769230769231	12	0.5	0.7692307692307693	11	10	3	1	0	0.3	3	10	15	0.1111111111111111	0	0.5068571495947183	0.9034244371546198	0.8848805216794968	0.9578724468222644	0.386727123367526	0.8974414054750913	0.9109789471688411	0.924816552477108	1.0	0.5454545454545454	0.0	0.008185479033301208	0.008185479033301208
2657	0.06889271859619833	0.02556282470110847	0.025338772090616298	0.6354309157422975	-1	0	0	0.1	1	1.0	13	1.0	1.0	14	13	0	1	0	0.06666666666666667	1	15	15	0.3333333333333333	0	0.6570788793067714	0.8215290874542196	0.5098458121532243	0.871179927860657	0.6480569778404769	0.9465206841086939	0.8507419851539091	0.8912807390153764	1.0	0.35714285714285715	0.0	0.025338772090616298	0.025338772090616298
2180	0.0950108523972866	0.0034030328250709446	0.0026475585157484795	0.6992449718785079	-1	0	0	0.2	2	0.9230769230769231	12	0.5357142857142857	0.9230769230769231	14	12	0	1	0	0.14285714285714285	14	2	15	0.5	0	0.42599745495326075	0.8901139489813229	0.5899185984795663	0.9250517365347934	0.7647909779131085	0.8367788665010155	0.877393304281451	0.8889246519023469	1.0	0.14285714285714285	0.0	0.0026475585157484795	0.0026475585157484795
1095	0.06897744717298344	0.009730793938171473	0.009474799196191291	0.6852618653538666	-1	0	0	0.2	2	0.9230769230769231	12	0.5357142857142857	0.9230769230769231	14	12	0	1	0	0.14285714285714285	14	2	15	0.5	0	0.6821251606388776	0.8168847505258816	0.6716321540461714	0.9026714810062648	0.5217816882026398	0.8841837735127039	0.8507419851539091	0.8719639692130777	1.0	0.5	0.0	0.009474799196191291	0.009474799196191291
1269	0.09289903377322664	0.018460516483943715	0.017167658100168758	0.6903483854374763	-1	0	0	0.1	1	1.0	13	1.0	1.0	14	13	0	0	0	0.06666666666666667	15	1	15	0.0	0	0.33547530809321313	0.9249738055356893	0.5665437275027795	0.9031035592560581	0.6511886998598257	0.9267646922951605	0.877393304281451	0.9188915927127304	0	0	0.0	0.017167658100168758	0.017167658100168758
851	0.0600717044690093	0.006951867377909564	-0.001382416271627115	0.6146942356146217	-1	0.25	1	0.3	3	0.7692307692307693	10	0.2727272727272727	0.7692307692307693	11	10	3	0	0	0.45454545454545453	11	5	15	0.0	1.0	0.33547530809321313	0.9279111484809636	0.5899185984795663	0.8663632681760829	0.7647909779131085	0.951276190693459	0.9088276622998478	0.9216719885653754	0	0	0.0	-0.0001382416271627115	-0.0001382416271627115
3591	0.07727750463837214	0.038604166182302696	0.03223987497922188	0.7108558683738881	-1	0	0	0.2	2	0.9230769230769231	12	0.5357142857142857	0.9230769230769231	13	12	1	0	0	0.14285714285714285	2	14	15	0.0	0	0.6570788793067714	0.9212926764317577	0.5431688565259928	0.9199236286795979	0.5589990894023574	0.9394150791211153	0.8507419851539091	0.927406791785692	0	0	0.0	0.03223987497922188	0.03223987497922188
1999	0.07290270105106059	0.010338736192925831	0.00717606124166775	0.7435040429672073	-1	0	0	0.1	1	1.0	13	1.0	1.0	14	13	0	2	0	0.06666666666666667	1	15	15	0.6666666666666666	0	0.6570788793067714	0.890331565655133	0.42710199166191637	0.813887195991625	0.6480569778404769	0.963435380717076	0.9216625492567023	0.9072358193379938	0.5714285714285714	0.42857142857142855	0.0	0.00717606124166775	0.00717606124166775
3821	0.07510494627919889	0.01865772890207431	0.01817587893134487	0.715423325869819	-1	0	0	0.2	2	0.9230769230769231	12	0.5357142857142857	0.9230769230769231	14	12	0	0	0	0.14285714285714285	2	14	15	0.0	0	0.5120278391301809	0.9234560332925749	0.6716321540461714	0.9051096421928784	0.4702902646203131	0.9354232380814033	0.8640320362008992	0.922220906360605	0	0	0.0	0.01817587893134487	0.01817587893134487
1047	0.0920943577976944	0.0050150531583473155	0.0016226106732881232	0.7973429041944248	-1	0	0	0.1	1	1.0	13	1.0	1.0	14	13	0	0	0	0.06666666666666667	15	1	15	0.0	0	0.33547530809321313	0.9490402171902041	0.6082334784547108	0.9125859906515429	0.8927249671333939	0.9446560928732556	0.9088276622998478	0.9371699894075582	0	0	0.0	0.0016226106732881232	0.0016226106732881232
2653	0.06460482799785976	0.018832344480202157	0.013620353471881856	0.6632630842083268	-1	0	0	0.2	2	0.9230769230769231	12	0.5357142857142857	0.9230769230769231	14	12	0	0	0	0.14285714285714285	2	14	15	0.0	0	0.6764288130501571	0.7478985088188594	0.6292348663696605	0.8983300695469119	0.3651724153274819	0.826406041993855	0.8507419851539091	0.8332543832684676	0	0	0.0	0.013620353471881856	0.013620353471881856
4349	0.07764830724287232	0.03586628470232213	0.029369360800718065	0.7192272599845396	-1	0	0	0.2	2	0.9230769230769231	12	0.5357142857142857	0.9230769230769231	13	12	1	0	0	0.14285714285714285	2	14	15	0.0	0	0.6570788793067714	0.9212926764317577	0.5431688565259928	0.9199236286795979	0.5589990894023574	0.9394150791211153	0.8507419851539091	0.927406791785692	0	0	0.0	0.029369360800718065	0.029369360800718065
2295	0.05339636608026649	0.02569957915908011	0.018551560205658763	0.7415916974470842	-1	0	0	0.3	3	0.8461538461538461	11	0.5357142857142857	0.8461538461538461	13	11	1	0	0	0.14285714285714285	14	2	15	0.0	0.15384615384615385	0.7433387307602628	0.8796017074653768	0.3384512597936151	0.9511781358733759	0.3944772319628132	0.9295204043004637	0.8954936967770991	0.9250142345489119	0	0	0.0	0.018551560205658763	0.018551560205658763
2230	0.0726060320169472	0.026099696515852117	0.024901701997753406	0.7268114775382807	-1	0	0	0.1	1	1.0	13	1.0	1.0	14	13	0	1	0	0.06666666666666667	15	1	15	0.3333333333333333	0	0.6570788793067714	0.8215290874542196	0.5098458121532243	0.831399588304738	0.6480569778404769	0.9488113845937476	0.8507419851539091	0.8822596416329351	1.0	0.35714285714285715	0.0	0.024901701997753406	0.024901701997753406
3004	0.07727681269796893	0.03485479225941409	0.02625480724601587	0.6447613711316644	-1	0	0	0.2	2	0.9230769230769231	12	0.5357142857142857	0.9230769230769231	14	12	0	0	0	0.14285714285714285	2	14	15	0.0	0	0.6570788793067714	0.8999898357810141	0.5431688565259928	0.9314471078133032	0.5195343803175886	0.9428066094435655	0.8640320362008992	0.9266424779701267	0	0	0.0	0.02625480724601587	0.02625480724601587
2542	0.07375045263088413	0.02490870548412839	0.016368494180939035	0.7152528179295512	-1	0	0	0.1	1	1.0	13	1.0	1.0	14	13	0	1	0	0.06666666666666667	15	1	15	0.3333333333333333	0	0.6570788793067714	0.8215290874542196	0.5098458121532243	0.831399588304738	0.6480569778404769	0.941747169668535	0.8507419851539091	0.8774414805717766	1.0	0.35714285714285715	0.0	0.016368494180939035	0.016368494180939035
3365	0.07601750160767087	0.032575579529233144	0.030259840286191383	0.6487934210352977	-1	0	0	0.2	2	0.9230769230769231	12	0.38461538461538464	0.8461538461538461	13	11	1	0	0	0.23076923076923078	3	13	15	0.0	0	0.6570788793067714	0.8571261726997677	0.5431688565259928	0.8847231741839837	0.5389711068309258	0.9010162434789484	0.777317860353916	0.8821250707364747	0	0	0.0	0.030259840286191383	0.030259840286191383
3226	0.07940287137490332	0.03157479793730128	0.03145472610734932	0.6771237368480589	-1	0	0	0.2	2	0.9230769230769231	12	0.5357142857142857	0.9230769230769231	14	12	0	0	0	0.14285714285714285	2	14	15	0.0	0	0.6570788793067714	0.9167930314214561	0.5431688565259928	0.9314471078133032	0.5195343803175886	0.9428066094435655	0.8622221696887257	0.9310994820543018	0	0	0.0	0.03145472610734932	0.03145472610734932
3107	0.07726463056793048	0.03310191941829024	0.02875588021467538	0.6464903535426334	-1	0	0	0.2	2	0.9230769230769231	12	0.5357142857142857	0.9230769230769231	14	12	0	0	0	0.14285714285714285	2	14	15	0.0	0	0.6570788793067714	0.8999898357810141	0.5431688565259928	0.9314471078133032	0.5195343803175886	0.9428066094435655	0.8640320362008992	0.9266424779701267	0	0	0.0	0.02875588021467538	0.02875588021467538
2499	0.06714156208400561	0.023095672086023825	0.021924155865821006	0.6286291792518566	-1	0	0	0.1	1	1.0	13	1.0	1.0	14	13	0	1	0	0.06666666666666667	1	15	15	0.3333333333333333	0	0.6570788793067714	0.8215290874542196	0.5098458121532243	0.871179927860657	0.6480569778404769	0.9465934275652218	0.8507419851539091	0.891327177188765	1.0	0.35714285714285715	0.0	0.021924155865821006	0.021924155865821006
2399	0.056334103740092144	0.02412439683400037	0.024124050033583137	0.7440850793049844	-1	0	0	0.1111111111111111	1	1.0	11	1.0	1.0	12	11	0	2	0	0.07692307692307693	1	13	13	0.6666666666666666	0	0.6957787467935426	0.764990350518804	0.6716321540461714	0.9130194210923732	0.45026615149990745	0.9465198598581473	0.7608153390970924	0.894252138264267	0.5833333333333333	0.3333333333333333	0.0	0.024124050033583137	0.024124050033583137
4037	0.0767738768543373	0.03015807504888036	0.029160715249978025	0.6857405556317901	-1	0	0	0.2	2	0.9230769230769231	12	0.5357142857142857	0.9230769230769231	13	12	1	0	0	0.14285714285714285	2	14	15	0.0	0	0.6570788793067714	0.9183245838912082	0.6716321540461714	0.9421442637852507	0.5589990894023574	0.9106053648480728	0.8507419851539091	0.9248642760091902	0	0	0.0	0.029160715249978025	0.029160715249978025
539	0.045177817603235165	0.004972186486767522	-0.0006680786038144205	0.9412795723614821	-1	0	0	0.2	2	0.9230769230769231	12	0.26785714285714285	0.8461538461538461	13	11	1	1	0	0.875	8	7	15	0.25	0	0.6570788793067714	0.8900793228602354	0.5876493344855894	0.9428740581546585	0.2630757279261596	0.8624935193537766	0.8742235166671192	0.9041138886949249	1.0	0.6923076923076923	0.0	-6.680786038144205e-05	-6.680786038144205e-05
3374	0.0798098795854029	0.005242134909713362	0.004896984072357408	0.7009431492305266	-1	0	0	0.2	2	0.9230769230769231	12	0.5357142857142857	0.9230769230769231	14	12	0	0	0	0.14285714285714285	2	14	15	0.0	0	0.6570788793067714	0.8501627535530092	0.5431688565259928	0.8769791208566837	0.5489850981166416	0.9105080033619262	0.8507419851539091	0.8814904099648622	0	0	0.0	0.004896984072357408	0.004896984072357408
681	0.0595160745103309	0.007149471283782557	0.0051480804957031836	0.6554848250672941	-1	0	0	0.1	1	1.0	13	1.0	1.0	14	13	0	1	0	0.06666666666666667	1	15	15	0.3333333333333333	0	0.9290560619606009	0.7856113295670647	0.3043092746935133	0.9536206180226641	0.5231792949970783	0.9306309950924676	0.9457151933457201	0.9093866163021485	1.0	0.21428571428571427	0.0	0.0051480804957031836	0.0051480804957031836
20	0.06444267508755809	0.006907231524485235	0.0064994916350666065	0.7779480164324655	-1	0	0	0.3	3	0.7692307692307693	10	0.4166666666666667	0.7692307692307693	13	10	1	1	0	0.25	12	3	15	0.3333333333333333	0.6666666666666666	0.6570788793067714	0.8587224889110892	0.5098458121532243	0.8484941853155235	0.6480569778404769	0.9400920792756073	0.8507419851539091	0.8902772307084621	1.0	0.38461538461538464	0.0	0.0064994916350666065	0.0064994916350666065
1180	0.09489296790497562	0.014214820569668442	0.013119013421949759	0.7335500393664478	-1	0	0	0.1	1	1.0	13	1.0	1.0	14	13	0	0	0	0.06666666666666667	15	1	15	0.0	0	0.33547530809321313	0.9249738055356893	0.5899185984795663	0.8848502684281595	0.6511886998598257	0.9267646922951605	0.877393304281451	0.9139655514049514	0	0	0.0	0.013119013421949759	0.013119013421949759
435	0.07098031944280951	0.0071903139261144155	0.006024606514229057	0.7426551796628051	-1	0	0	0.2	2	0.9230769230769231	12	0.5357142857142857	0.9230769230769231	14	12	0	1	0	0.14285714285714285	14	2	15	0.5	0	0.6570788793067714	0.8205286316354303	0.5098458121532243	0.8281874954548607	0.6480569778404769	0.9430236440160716	0.8507419851539091	0.877224769052952	1.0	0.42857142857142855	0.0	0.006024606514229057	0.006024606514229057
1484	0.08606659299998524	0.009207932168372485	0.008608506918778718	0.6801006698142272	-1	0	0	0.1	1	1.0	13	1.0	1.0	14	13	0	1	0	0.06666666666666667	15	1	15	0.3333333333333333	0	0.6957787467935426	0.8918999758408087	0.440810058159804	0.9317544875937266	0.6480569778404769	0.9290818957067286	0.8507419851539091	0.9192580506388067	1.0	0.5	0.0	0.008608506918778718	0.008608506918778718
3224	0.0781012581437698	0.03223113812432706	0.026760826657781792	0.6415769362459917	-1	0	0	0.2	2	0.9230769230769231	12	0.5357142857142857	0.9230769230769231	14	12	0	0	0	0.14285714285714285	2	14	15	0.0	0	0.6570788793067714	0.8999898357810141	0.5431688565259928	0.9314471078133032	0.5195343803175886	0.9428066094435655	0.8640320362008992	0.9266424779701267	0	0	0.0	0.026760826657781792	0.026760826657781792
3812	0.07809531731480664	0.03272669574123493	0.030370967148322277	0.6455615239465946	-1	0	0	0.2	2	0.9230769230769231	12	0.38461538461538464	0.8461538461538461	13	11	1	0	0	0.23076923076923078	3	13	15	0.0	0	0.6570788793067714	0.8571261726997677	0.5431688565259928	0.8847231741839837	0.5389711068309258	0.9010162434789484	0.777317860353916	0.8821250707364747	0	0	0.0	0.030370967148322277	0.030370967148322277
2513	0.07721767262587063	0.01673158365881598	0.00882290824193626	0.6772157739703873	-1	0	0	0.1	1	1.0	13	1.0	1.0	14	13	0	2	0	0.06666666666666667	1	15	15	0.6666666666666666	0	0.6570788793067714	0.8320380199647671	0.46744852447671337	0.8658174964631182	0.6480569778404769	0.9496237322133404	0.8795919647894425	0.8941376259159427	0.5714285714285714	0.35714285714285715	0.0	0.00882290824193626	0.00882290824193626
1955	0.0713845776821253	0.017425387460024803	0.016783598632503102	0.6446442799679504	-1	0	0	0.1	1	1.0	13	1.0	1.0	14	13	0	2	0	0.06666666666666667	1	15	15	0.6666666666666666	0	0.6957787467935426	0.797124056425852	0.34685277494458894	0.8871074275926556	0.6037489404573566	0.9115116047914812	0.8507419851539091	0.8722193688393572	0.5357142857142857	0.5714285714285714	0.0	0.016783598632503102	0.016783598632503102
1942	0.09469965219177286	0.020253304854271435	0.01856080705284127	0.7074097595548385	-1	0	0	0.1	1	1.0	13	1.0	1.0	14	13	0	0	0	0.06666666666666667	15	1	15	0.0	0	0.33547530809321313	0.9249738055356893	0.5665437275027795	0.9109429143037249	0.7418576411653623	0.9290128814608756	0.877393304281451	0.9219819170898322	0	0	0.0	0.01856080705284127	0.01856080705284127
293	0.02675978245690412	0.002720216009039307	-0.00013052234364705484	0.9654496366092667	-1	0	0	0.4	4	0.5384615384615384	7	0.4166666666666667	0.38461538461538464	8	5	6	2	0	0.4444444444444444	9	4	15	0.15384615384615385	0.6666666666666666	0.5297815779238167	0.9615387271495087	0.40139009325728325	0.9313900812136989	0.37183006839438326	0.9615318205712419	0.9511081090990419	0.9532593801294503	0.5625	0.125	0.0	-1.3052234364705485e-05	-1.3052234364705485e-05
3291	0.04682965656013403	0.004398686177383794	0.0042295318093184394	0.8778690205608326	-1	0.25	1	0.4	4	0.6923076923076923	9	0.3333333333333333	0.6153846153846154	12	8	2	0	0	0.5555555555555556	9	5	15	0.0	0.2	0.6570788793067714	0.8651792698661036	0.5431688565259928	0.8980733583525508	0.38629661131648446	0.9063857611294868	0.8507419851539091	0.8910738542399294	0	0	0.0	0.0042295318093184394	0.0042295318093184394
4555	0.07617716963812451	0.03585571702786894	0.03575769223037278	0.7144962876305145	-1	0	0	0.2	2	0.9230769230769231	12	0.5357142857142857	0.9230769230769231	13	12	1	0	0	0.14285714285714285	2	14	15	0.0	0	0.6570788793067714	0.9212926764317577	0.5431688565259928	0.9199236286795979	0.6091835248138027	0.9582817920780031	0.8925690734301839	0.9357471086780415	0	0	0.0	0.03575769223037278	0.03575769223037278
2018	0.079412323669703	0.006480988290416376	0.005107729687630229	0.721268460881922	-1	0	0	0.1	1	1.0	13	1.0	1.0	14	13	0	1	0	0.06666666666666667	15	1	15	0.3333333333333333	0	0.6570788793067714	0.8160093157960817	0.5098458121532243	0.831399588304738	0.6480569778404769	0.9450422790255665	0.8507419851539091	0.878317725088823	1.0	0.35714285714285715	0.0	0.005107729687630229	0.005107729687630229
1358	0.07096369800359141	0.013857203849297277	0.01385007136629906	0.71562324039026	-1	0	0	0.1	1	1.0	13	1.0	1.0	14	13	0	1	0	0.06666666666666667	15	1	15	0.3333333333333333	0	0.6570788793067714	0.8215290874542196	0.4464733741955209	0.8296708181567426	0.6480569778404769	0.9497391288826658	0.8507419851539091	0.8825012759945939	1.0	0.42857142857142855	0.0	0.01385007136629906	0.01385007136629906
4447	0.07719781162756019	0.038391449867676196	0.0343190412156889	0.7140389753481173	-1	0	0	0.2	2	0.9230769230769231	12	0.5357142857142857	0.9230769230769231	13	12	1	0	0	0.14285714285714285	2	14	15	0.0	0	0.6570788793067714	0.9212926764317577	0.5431688565259928	0.9199236286795979	0.5589990894023574	0.9395457863799631	0.8507419851539091	0.9274583643923118	0	0	0.0	0.0343190412156889	0.0343190412156889
4040	0.07964511293525471	0.031386216244185916	0.031363898734010735	0.6743452324412227	-1	0	0	0.2	2	0.9230769230769231	12	0.5357142857142857	0.9230769230769231	14	12	0	0	0	0.14285714285714285	2	14	15	0.0	0	0.6570788793067714	0.9167930314214561	0.5431688565259928	0.9314471078133032	0.5195343803175886	0.9428066094435655	0.8622221696887257	0.9310994820543018	0	0	0.0	0.031363898734010735	0.031363898734010735
21	0.00723397188290733	0.0018307792416620472	-0.0017208071985596624	0.9935114336365792	-1	0.5	1	0.6666666666666666	4	0.5	3	0.4444444444444444	0.5	7	3	0	0	0	0.5	6	3	8	0.0	1.0	0.3981299973836733	0.7162127003224993	0.47083879791799077	0.8703223291515915	0.2382183458302566	0.9520799293604203	0.8792049862828322	0.8743037405053539	0	0	0.0	-0.00017208071985596625	-0.00017208071985596625
4353	0.07478584587277272	0.03637990245519008	0.03556146916804375	0.7129671438927746	-1	0	0	0.2	2	0.9230769230769231	12	0.5357142857142857	0.9230769230769231	13	12	1	0	0	0.14285714285714285	2	14	15	0.0	0	0.6570788793067714	0.9234774256392094	0.5431688565259928	0.9199236286795979	0.5589990894023574	0.9394150791211153	0.8763107786479518	0.9280887024484771	0	0	0.0	0.03556146916804375	0.03556146916804375
4423	0.07584290159849655	0.03604021564264161	0.035868407767329635	0.71067196908031	-1	0	0	0.2	2	0.9230769230769231	12	0.5357142857142857	0.9230769230769231	13	12	1	0	0	0.14285714285714285	2	14	15	0.0	0	0.6570788793067714	0.9212926764317577	0.5431688565259928	0.9199236286795979	0.6091835248138027	0.9582817920780031	0.8925690734301839	0.9357471086780415	0	0	0.0	0.035868407767329635	0.035868407767329635
1239	0.04225240863964051	0.00302581037191623	0.0019427764601609226	0.8852032753537605	-1	0	0	0.4	4	0.6923076923076923	9	0.23809523809523808	0.6923076923076923	12	9	2	0	0	0.7777777777777778	7	9	15	0.0	0.15384615384615385	0.5114407491247992	0.9563397909341237	0.527066986417396	0.9214237890127254	0.6384683109739956	0.9550959575452374	0.9051125031980557	0.9462724048289713	0	0	0.0	0.0019427764601609226	0.0019427764601609226
1986	0.07043094146821985	0.00937708609985491	0.0055769065663469446	0.7545640331664072	-1	0	0	0.2	2	0.8461538461538461	11	0.5357142857142857	0.8461538461538461	13	11	1	3	0	0.14285714285714285	2	14	15	0.75	0	0.44760933459356805	0.8562553727084975	0.5098458121532243	0.8761379156261206	0.6480569778404769	0.9599033826526785	0.8840186988735782	0.9093294845677626	0.07692307692307693	0.46153846153846156	0.0	0.0055769065663469446	0.0055769065663469446
2881	0.07614951230883443	0.031729737417872904	0.026179038671966404	0.6410220040050338	-1	0	0	0.2	2	0.9230769230769231	12	0.5357142857142857	0.9230769230769231	14	12	0	0	0	0.14285714285714285	2	14	15	0.0	0	0.6570788793067714	0.8999898357810141	0.5431688565259928	0.9314471078133032	0.5195343803175886	0.9428066094435655	0.8640320362008992	0.9266424779701267	0	0	0.0	0.026179038671966404	0.026179038671966404
1993	0.09526864656521465	0.01799602617238913	0.017024354612788572	0.6985932677637416	-1	0	0	0.1	1	1.0	13	1.0	1.0	14	13	0	0	0	0.06666666666666667	15	1	15	0.0	0	0.33547530809321313	0.9249738055356893	0.5665437275027795	0.9109429143037249	0.7360377245719691	0.9276070385615621	0.877393304281451	0.9214738922825123	0	0	0.0	0.017024354612788572	0.017024354612788572
1664	0.0989087411428057	0.023255818323439134	0.022412097238556312	0.6996603398002648	-1	0	0	0.1	1	1.0	13	1.0	1.0	14	13	0	0	0	0.06666666666666667	15	1	15	0.0	0	0.33547530809321313	0.9249738055356893	0.5665437275027795	0.9109429143037249	0.7360377245719691	0.9276070385615621	0.877393304281451	0.9214738922825123	0	0	0.0	0.022412097238556312	0.022412097238556312
1769	0.08446763094532064	0.02022413878721291	0.02021730383155963	0.678544668069518	-1	0	0	0.1	1	1.0	13	1.0	1.0	14	13	0	2	0	0.06666666666666667	1	15	15	0.6666666666666666	0	0.6570788793067714	0.8384171892724344	0.40407608651901006	0.8735783983224095	0.6480569778404769	0.9578477427197666	0.8880152450972915	0.9032869022856387	0.5714285714285714	0.42857142857142855	0.0	0.02021730383155963	0.02021730383155963
3573	0.0825401557203058	0.029142458403831527	0.028816748519425076	0.6865907623612681	-1	0	0	0.2	2	0.9230769230769231	12	0.5357142857142857	0.9230769230769231	14	12	0	0	0	0.14285714285714285	2	14	15	0.0	0	0.6570788793067714	0.9167930314214561	0.5431688565259928	0.9314471078133032	0.5195343803175886	0.9428066094435655	0.8622221696887257	0.9310994820543018	0	0	0.0	0.028816748519425076	0.028816748519425076
4198	0.07665056524725206	0.038280354596535754	0.03128061004193379	0.7087113591344272	-1	0	0	0.2	2	0.9230769230769231	12	0.5357142857142857	0.9230769230769231	13	12	1	0	0	0.14285714285714285	2	14	15	0.0	0	0.6570788793067714	0.9212926764317577	0.5431688565259928	0.9199236286795979	0.5589990894023574	0.9394150791211153	0.8507419851539091	0.927406791785692	0	0	0.0	0.03128061004193379	0.03128061004193379
350	0.026778524837903564	0.0004760359819471228	-0.0004526991231158862	0.9609518609757518	-1	0	0	0.4	4	0.6923076923076923	9	0.23809523809523808	0.6923076923076923	10	9	4	1	0	0.7777777777777778	7	9	15	0.09090909090909091	0.16666666666666666	0.6394798037505514	0.963777040094289	0.5477141810428078	0.8959361679608858	0.39141240555307144	0.8923550658341808	0.8901741354297636	0.9252802683576381	1.0	0.6	0.0	-4.5269912311588616e-05	-4.5269912311588616e-05
2583	0.041587242941415095	0.0013647099967826436	-0.0012758384355962805	0.8733909376392499	-1	0	0	0.3	3	0.8461538461538461	11	0.23809523809523808	0.7692307692307693	12	10	2	0	0	0.7777777777777778	7	9	15	0.0	0.15384615384615385	0.7342172861626196	0.9314711988489013	0.37525545216296907	0.9429168425034719	0.5078543735036236	0.8266521336589086	0.8867585788578419	0.9109552388138423	0	0	0.0	-0.00012758384355962804	-0.00012758384355962804
2585	0.06857324285456765	0.015137393048437872	0.013801314044465968	0.6993194792444511	-1	0	0	0.1	1	1.0	13	1.0	1.0	14	13	0	1	0	0.06666666666666667	15	1	15	0.3333333333333333	0	0.6570788793067714	0.82025070993695	0.4464733741955209	0.8659418503441781	0.6480569778404769	0.9482037640362655	0.8557928898416399	0.8906061549411801	1.0	0.42857142857142855	0.0	0.013801314044465968	0.013801314044465968
3698	0.08100613892905185	0.03064068032027848	0.03060516326844079	0.6744136737006698	-1	0	0	0.2	2	0.9230769230769231	12	0.5357142857142857	0.9230769230769231	14	12	0	0	0	0.14285714285714285	2	14	15	0.0	0	0.6570788793067714	0.9167930314214561	0.5431688565259928	0.9314471078133032	0.5195343803175886	0.9428066094435655	0.8622221696887257	0.9310994820543018	0	0	0.0	0.03060516326844079	0.03060516326844079
3596	0.07659012626775398	0.03741015115039723	0.031051841735597007	0.7132038812613695	-1	0	0	0.2	2	0.9230769230769231	12	0.5357142857142857	0.9230769230769231	13	12	1	0	0	0.14285714285714285	2	14	15	0.0	0	0.6570788793067714	0.9212926764317577	0.5431688565259928	0.9199236286795979	0.5589990894023574	0.9394150791211153	0.8507419851539091	0.927406791785692	0	0	0.0	0.031051841735597007	0.031051841735597007
4732	0.07498365136279288	0.0355833659716863	0.03552303659027768	0.7171334328172296	-1	0	0	0.2	2	0.9230769230769231	12	0.5357142857142857	0.9230769230769231	13	12	1	0	0	0.14285714285714285	2	14	15	0.0	0	0.6570788793067714	0.9212926764317577	0.5431688565259928	0.9199236286795979	0.6091835248138027	0.961504084705735	0.8925690734301839	0.9374051567925485	0	0	0.0	0.03552303659027768	0.03552303659027768
3685	0.08127585918113604	0.029722465080058203	0.029616013752024755	0.6797362812186551	-1	0	0	0.2	2	0.9230769230769231	12	0.5357142857142857	0.9230769230769231	14	12	0	0	0	0.14285714285714285	2	14	15	0.0	0	0.6570788793067714	0.9167930314214561	0.5431688565259928	0.9314471078133032	0.5073633873809819	0.9421563404400478	0.8622221696887257	0.9308425236383379	0	0	0.0	0.029616013752024755	0.029616013752024755
2684	0.06419106695585837	0.0016028038838436618	0.0011399871976469314	0.6848593997152412	-1	0	0	0.1	1	1.0	13	1.0	1.0	14	13	0	1	0	0.06666666666666667	1	15	15	0.3333333333333333	0	0.6570788793067714	0.874185739836018	0.5902406083662025	0.8645938614906741	0.6480569778404769	0.9464195830773208	0.8507419851539091	0.9021480692207461	1.0	0.42857142857142855	0.0	0.0011399871976469314	0.0011399871976469314
4193	0.07815096262429358	0.0366150351919253	0.03248166017008391	0.721124460681128	-1	0	0	0.2	2	0.9230769230769231	12	0.5357142857142857	0.9230769230769231	13	12	1	0	0	0.14285714285714285	2	14	15	0.0	0	0.6570788793067714	0.9212926764317577	0.5431688565259928	0.9199236286795979	0.5589990894023574	0.9394150791211153	0.8507419851539091	0.927406791785692	0	0	0.0	0.03248166017008391	0.03248166017008391
4020	0.0774225127118853	0.03645450081498193	0.0316110166454781	0.7195178874431718	-1	0	0	0.2	2	0.9230769230769231	12	0.5357142857142857	0.9230769230769231	13	12	1	0	0	0.14285714285714285	2	14	15	0.0	0	0.6570788793067714	0.9212926764317577	0.5431688565259928	0.9199236286795979	0.5589990894023574	0.9394150791211153	0.8507419851539091	0.927406791785692	0	0	0.0	0.0316110166454781	0.0316110166454781
1395	0.09694363029371646	0.0049711224483860025	0.002224964110394551	0.7382456216508466	-1	0	0	0.2	2	0.9230769230769231	12	0.5357142857142857	0.9230769230769231	14	12	0	1	0	0.14285714285714285	14	2	15	0.5	0	0.5011139014747426	0.8768974774028035	0.5899185984795663	0.9329989231611912	0.6384683109739956	0.8388804850476408	0.877393304281451	0.889173839976351	1.0	0.14285714285714285	0.0	0.002224964110394551	0.002224964110394551
3492	0.07660711835988163	0.038583410934889234	0.03121961966916305	0.7104063301252671	-1	0	0	0.2	2	0.9230769230769231	12	0.5357142857142857	0.9230769230769231	13	12	1	0	0	0.14285714285714285	2	14	15	0.0	0	0.6570788793067714	0.9212926764317577	0.5431688565259928	0.9199236286795979	0.5589990894023574	0.9394150791211153	0.8507419851539091	0.927406791785692	0	0	0.0	0.03121961966916305	0.03121961966916305
2928	0.07723946945350268	0.030767508480571703	0.026317286700553347	0.6466233419008993	-1	0	0	0.2	2	0.9230769230769231	12	0.5357142857142857	0.9230769230769231	14	12	0	0	0	0.14285714285714285	2	14	15	0.0	0	0.6570788793067714	0.8999898357810141	0.5431688565259928	0.9314471078133032	0.5195343803175886	0.9428066094435655	0.8640320362008992	0.9266424779701267	0	0	0.0	0.026317286700553347	0.026317286700553347
4592	0.07457931795946375	0.01938899431830485	0.018976497304485782	0.7211810362949413	-1	0	0	0.2	2	0.9230769230769231	12	0.5357142857142857	0.9230769230769231	14	12	0	0	0	0.14285714285714285	2	14	15	0.0	0	0.5412095455358206	0.91777342163186	0.6716321540461714	0.9051096421928784	0.4702902646203131	0.9354232380814033	0.8640320362008992	0.920340577791247	0	0	0.0	0.018976497304485782	0.018976497304485782
2774	0.07808747852028226	0.030672784721568102	0.02544883461083706	0.6452513876682842	-1	0	0	0.2	2	0.9230769230769231	12	0.5357142857142857	0.9230769230769231	14	12	0	0	0	0.14285714285714285	2	14	15	0.0	0	0.6570788793067714	0.8999898357810141	0.5431688565259928	0.9314471078133032	0.5195343803175886	0.9428066094435655	0.8640320362008992	0.9266424779701267	0	0	0.0	0.02544883461083706	0.02544883461083706
1135	0.07805605631845015	0.012392138361841788	0.01238380875728442	0.7235726764314045	-1	0	0	0.1	1	1.0	13	1.0	1.0	14	13	0	2	0	0.06666666666666667	1	15	15	0.6666666666666666	0	0.5523441069501698	0.853478584076908	0.5098458121532243	0.8660730966498729	0.6480569778404769	0.9588149811472094	0.8808588799491489	0.9054082646208809	0.5714285714285714	0.42857142857142855	0.0	0.01238380875728442	0.01238380875728442
2962	0.07156540762949325	0.012674760190775337	0.01244865528539964	0.6965651083660653	-1	0	0	0.1	1	1.0	13	1.0	1.0	14	13	0	1	0	0.06666666666666667	15	1	15	0.3333333333333333	0	0.6570788793067714	0.8810713341301623	0.5098458121532243	0.8972961169690887	0.6480569778404769	0.9416567397184237	0.8728155950204168	0.9102874068913606	1.0	0.35714285714285715	0.0	0.01244865528539964	0.01244865528539964
3206	0.06789033369521356	0.007425828142488208	0.0036974911474454975	0.7058222883165102	-1	0	0	0.2	2	0.9230769230769231	12	0.5357142857142857	0.9230769230769231	14	12	0	1	0	0.14285714285714285	14	2	15	0.5	0	0.6957787467935426	0.7789373274103439	0.6716321540461714	0.907237617457253	0.45026615149990745	0.9249278969459449	0.8507419851539091	0.8825743949318802	1.0	0.42857142857142855	0.0	0.0036974911474454975	0.0036974911474454975
1954	0.08037377836429087	0.021266120839839947	0.02126305716113913	0.7055087715579813	-1	0	0	0.1	1	1.0	13	1.0	1.0	14	13	0	2	0	0.06666666666666667	1	15	15	0.6666666666666666	0	0.6570788793067714	0.8402968189052687	0.46744852447671337	0.8658174964631182	0.6480569778404769	0.9496237322133404	0.8795919647894425	0.8960251141541447	0.5714285714285714	0.35714285714285715	0.0	0.02126305716113913	0.02126305716113913
119	None	None	None	None	None	0	0	0.3	3	0.6923076923076923	9	0.625	0.5384615384615384	9	7	5	1	0	0.375	8	3	15	0.08333333333333333	0.8	0.6124043854002542	0.900705368158347	0.45025568377366076	0.9564879402548744	0.5422689529411795	0.8959308027508887	0.8863475397694535	0.9229206577814459	1.0	0.1111111111111111	0.0	None	None
3043	0.07644335156199518	0.011764460571844493	0.006777407283509594	0.6598472432551994	-1	0	0	0.1	1	1.0	13	1.0	1.0	14	13	0	1	0	0.06666666666666667	15	1	15	0.3333333333333333	0	0.6570788793067714	0.8810713341301623	0.5098458121532243	0.8972961169690887	0.6480569778404769	0.9476594281211544	0.8728155950204168	0.9133670841335205	1.0	0.35714285714285715	0.0	0.006777407283509594	0.006777407283509594
4035	0.07671718474996957	0.03769628225038986	0.0337454795273748	0.7141130111893262	-1	0	0	0.2	2	0.9230769230769231	12	0.5357142857142857	0.9230769230769231	13	12	1	0	0	0.14285714285714285	2	14	15	0.0	0	0.6570788793067714	0.9212926764317577	0.5431688565259928	0.9199236286795979	0.5589990894023574	0.9394150791211153	0.8507419851539091	0.927406791785692	0	0	0.0	0.0337454795273748	0.0337454795273748
4847	0.07856199579552503	0.03494636003478141	0.03491062817294665	0.7239010615151047	-1	0	0	0.2	2	0.9230769230769231	12	0.5357142857142857	0.9230769230769231	13	12	1	0	0	0.14285714285714285	2	14	15	0.0	0	0.6570788793067714	0.9212926764317577	0.5431688565259928	0.9199236286795979	0.6091835248138027	0.9614314819782827	0.8925690734301839	0.9373668158255051	0	0	0.0	0.03491062817294665	0.03491062817294665
918	0.06937715875185534	0.014490142359712993	-0.01399293902449447	0.7153063398198103	-1	0	0	0.2	2	0.9230769230769231	12	0.5357142857142857	0.9230769230769231	14	12	0	1	0	0.14285714285714285	14	2	15	0.5	0	0.7053180603533779	0.9549865288898686	0.7878168760281369	0.957195351932202	0.6769038714853488	0.9203454040495377	0.8986167018963741	0.9463288836312529	1.0	0.14285714285714285	0.0	-0.001399293902449447	-0.001399293902449447
2456	0.07246483817958495	0.005944890381912863	-0.005339351542948829	0.6955059009629729	-1	0	0	0.2	2	0.9230769230769231	12	0.5357142857142857	0.9230769230769231	14	12	0	0	0	0.14285714285714285	2	14	15	0.0	0	0.6570788793067714	0.7815895185919098	0.6292348663696605	0.9296368728069284	0.3651724153274819	0.9077083425829724	0.8507419851539091	0.8856794928899384	0	0	0.0	-0.0005339351542948829	-0.0005339351542948829
1832	0.0948428004244457	0.006440380162976632	-6.685873042078972e-05	0.6217853493487078	-1	0	0	0.1	1	1.0	13	1.0	1.0	14	13	0	1	0	0.06666666666666667	1	15	15	0.3333333333333333	0	0.44760933459356805	0.9280395453291626	0.5245898954289491	0.8018011299232581	0.7647909779131085	0.9214803386876121	0.9048487238739998	0.8946420314345428	1.0	0	0.0	-6.6858730420789715e-06	-6.6858730420789715e-06
217	0.003587483659607658	0.0002343101758289912	0.0001293494687759356	0.9941099204330469	-1	0	0	0.6666666666666666	4	0.3333333333333333	2	0.5	0.16666666666666666	3	1	4	0	0	1.0	4	4	8	0.0	0.4	0.8985717878066343	0.9402804577678465	0.5109651163087991	0.7541465809227635	0.8150948227944449	0.6464997571970715	0.865446480460564	0.8166309157767213	0	0	0.0	0.0001293494687759356	0.0001293494687759356
845	0.0892617750457809	0.006305467852516123	0.005616314548057832	0.7063956583324946	-1	0	0	0.2	2	0.9230769230769231	12	0.5357142857142857	0.9230769230769231	14	12	0	1	0	0.14285714285714285	14	2	15	0.5	0	0.5529790124660906	0.9422420804587487	0.5899185984795663	0.9315270435321787	0.727145647180412	0.8953932289351545	0.8312770876582265	0.9252891486664746	1.0	0.14285714285714285	0.0	0.005616314548057832	0.005616314548057832
1743	0.0986885084255574	0.015609015836604605	0.01486780927889571	0.7110379468321754	-1	0	0	0.1	1	1.0	13	1.0	1.0	14	13	0	0	0	0.06666666666666667	15	1	15	0.0	0	0.33547530809321313	0.9249738055356893	0.5665437275027795	0.9109429143037249	0.7360377245719691	0.9276070385615621	0.877393304281451	0.9214738922825123	0	0	0.0	0.01486780927889571	0.01486780927889571
4283	0.07775349389277349	0.03877329223023827	0.033411965169701324	0.7117065740103594	-1	0	0	0.2	2	0.9230769230769231	12	0.5357142857142857	0.9230769230769231	13	12	1	0	0	0.14285714285714285	2	14	15	0.0	0	0.6570788793067714	0.9212926764317577	0.5431688565259928	0.9199236286795979	0.5589990894023574	0.9394150791211153	0.8507419851539091	0.927406791785692	0	0	0.0	0.033411965169701324	0.033411965169701324
3653	0.07046031925771021	0.029991218201687955	0.02449103601300168	0.758905464734596	-1	0	0	0.2	2	0.9230769230769231	12	0.38461538461538464	0.8461538461538461	13	11	1	0	0	0.23076923076923078	3	13	15	0.0	0	0.6570788793067714	0.9347534789118914	0.6716321540461714	0.9265441636281179	0.5389711068309258	0.9410575874060476	0.8650917388082334	0.9343661589450891	0	0	0.0	0.02449103601300168	0.02449103601300168
846	0.08939541580612026	0.005288790110880732	-0.000220142440312673	0.6910840284626273	-1	0	0	0.2	2	0.9230769230769231	12	0.5357142857142857	0.9230769230769231	14	12	0	1	0	0.14285714285714285	14	2	15	0.5	0	0.44760933459356805	0.911788239544029	0.5098458121532243	0.8633683822989314	0.727145647180412	0.9204326906625888	0.8886500247231336	0.9010685101359087	1.0	0.07142857142857142	0.0	-2.20142440312673e-05	-2.20142440312673e-05
4218	0.07533397341807743	0.028880023977376747	0.016824038280943823	0.7381774434830057	-1	0	0	0.2	2	0.9230769230769231	12	0.5357142857142857	0.9230769230769231	13	12	1	0	0	0.14285714285714285	2	14	15	0.0	0	0.6570788793067714	0.9212926764317577	0.5431688565259928	0.9134818216415324	0.5589990894023574	0.9307758684353351	0.8507419851539091	0.922146349784888	0	0	0.0	0.016824038280943823	0.016824038280943823
4188	0.07761141445668289	0.03844015438220252	0.034569126538614964	0.7117622345303249	-1	0	0	0.2	2	0.9230769230769231	12	0.5357142857142857	0.9230769230769231	13	12	1	0	0	0.14285714285714285	2	14	15	0.0	0	0.6570788793067714	0.9212926764317577	0.5431688565259928	0.9199236286795979	0.5589990894023574	0.9394150791211153	0.8507419851539091	0.927406791785692	0	0	0.0	0.034569126538614964	0.034569126538614964
3044	0.07766657473743195	0.031193959283737957	0.02620285340795347	0.6389715370792128	-1	0	0	0.2	2	0.9230769230769231	12	0.5357142857142857	0.9230769230769231	14	12	0	0	0	0.14285714285714285	2	14	15	0.0	0	0.6570788793067714	0.8999898357810141	0.5431688565259928	0.9314471078133032	0.5195343803175886	0.9428066094435655	0.8640320362008992	0.9266424779701267	0	0	0.0	0.02620285340795347	0.02620285340795347
2481	0.07807697842498475	0.032561707589836966	0.02696595425823231	0.6399973952332185	-1	0	0	0.2	2	0.9230769230769231	12	0.5357142857142857	0.9230769230769231	14	12	0	0	0	0.14285714285714285	2	14	15	0.0	0	0.6570788793067714	0.8999898357810141	0.5431688565259928	0.9314471078133032	0.5195343803175886	0.9428066094435655	0.8640320362008992	0.9266424779701267	0	0	0.0	0.02696595425823231	0.02696595425823231
4997	0.07481736579724906	0.03587141622087116	0.035576000016711885	0.7118651249828867	-1	0	0	0.2	2	0.9230769230769231	12	0.5357142857142857	0.9230769230769231	13	12	1	0	0	0.14285714285714285	2	14	15	0.0	0	0.6570788793067714	0.9212926764317577	0.5431688565259928	0.9199236286795979	0.6091835248138027	0.9614314819782827	0.8925690734301839	0.9373668158255051	0	0	0.0	0.035576000016711885	0.035576000016711885
3481	0.08039762491769381	0.03173402788729074	0.03166841769661125	0.6749476617066369	-1	0	0	0.2	2	0.9230769230769231	12	0.5357142857142857	0.9230769230769231	14	12	0	0	0	0.14285714285714285	2	14	15	0.0	0	0.6570788793067714	0.9167930314214561	0.5431688565259928	0.9314471078133032	0.5195343803175886	0.9428066094435655	0.8622221696887257	0.9310994820543018	0	0	0.0	0.03166841769661125	0.03166841769661125
4924	0.07696186455651735	0.03564979177363056	0.03560835935907577	0.7154922295760018	-1	0	0	0.2	2	0.9230769230769231	12	0.5357142857142857	0.9230769230769231	13	12	1	0	0	0.14285714285714285	2	14	15	0.0	0	0.6570788793067714	0.9212926764317577	0.5431688565259928	0.9199236286795979	0.6091835248138027	0.9614314819782827	0.8925690734301839	0.9373668158255051	0	0	0.0	0.03560835935907577	0.03560835935907577
1974	0.08491453573910429	0.0030004356606393432	0.00280857289098413	0.7236377005815401	-1	0	0	0.1	1	1.0	13	1.0	1.0	14	13	0	0	0	0.06666666666666667	15	1	15	0.0	0	0.6570788793067714	0.9258896866753682	0.5431688565259928	0.9305198621065175	0.5195343803175886	0.9541606305512732	0.8640320362008992	0.9381112737220142	0	0	0.0	0.00280857289098413	0.00280857289098413
4210	0.07689324627587442	0.03756483277627154	0.03278397234142881	0.7147291256501451	-1	0	0	0.2	2	0.9230769230769231	12	0.5357142857142857	0.9230769230769231	13	12	1	0	0	0.14285714285714285	2	14	15	0.0	0	0.6570788793067714	0.9212926764317577	0.5431688565259928	0.9199236286795979	0.5589990894023574	0.9394150791211153	0.8507419851539091	0.927406791785692	0	0	0.0	0.03278397234142881	0.03278397234142881
2204	0.07385164747579645	0.02583873865943787	0.021119269815193385	0.7173699530385664	-1	0	0	0.1	1	1.0	13	1.0	1.0	14	13	0	1	0	0.06666666666666667	15	1	15	0.3333333333333333	0	0.6570788793067714	0.8215290874542196	0.5098458121532243	0.831399588304738	0.6480569778404769	0.941587566470204	0.8507419851539091	0.8773372891602389	1.0	0.35714285714285715	0.0	0.021119269815193385	0.021119269815193385
4642	0.07197242040745498	0.026784922681647456	0.026784405634927268	0.7382652689435434	-1	0	0	0.2	2	0.9230769230769231	12	0.5357142857142857	0.8461538461538461	13	11	1	0	0	0.14285714285714285	2	14	15	0.0	0	0.6570788793067714	0.9282544713534238	0.5431688565259928	0.9234368273657605	0.5589990894023574	0.9569290624834568	0.8925690734301839	0.9380232716411645	0	0	0.0	0.026784405634927268	0.026784405634927268
4632	0.07574278905897192	0.03615106971482449	0.036038268267892394	0.7123927907397244	-1	0	0	0.2	2	0.9230769230769231	12	0.5357142857142857	0.9230769230769231	13	12	1	0	0	0.14285714285714285	2	14	15	0.0	0	0.6570788793067714	0.9212926764317577	0.5431688565259928	0.9199236286795979	0.6091835248138027	0.9614314819782827	0.8925690734301839	0.9373668158255051	0	0	0.0	0.036038268267892394	0.036038268267892394
1695	0.09530864647150397	0.020401636518344816	0.018390546572920052	0.6986810624324923	-1	0	0	0.1	1	1.0	13	1.0	1.0	14	13	0	0	0	0.06666666666666667	15	1	15	0.0	0	0.33547530809321313	0.9249738055356893	0.5665437275027795	0.9091017944828355	0.6706274396201628	0.9265075214646018	0.877393304281451	0.9205342433027193	0	0	0.0	0.018390546572920052	0.018390546572920052
3741	0.07454212478122094	0.027735282288567753	-0.019796244615819303	0.7398530233043481	-1	0	0	0.1	1	1.0	13	0.5357142857142857	0.9230769230769231	13	12	1	0	0	0.14285714285714285	14	2	15	0.0	0	0.5735156381004239	0.9043640487280359	0.5854423861958362	0.921930530779816	0.6461938591856551	0.9310667248113281	0.8507419851539091	0.9197962551175253	0	0	0.0	-0.0019796244615819304	-0.0019796244615819304
1883	0.09352795113762495	0.019889264393410853	0.016724170319363765	0.7276570003931645	-1	0	0	0.1	1	1.0	13	1.0	1.0	14	13	0	0	0	0.06666666666666667	15	1	15	0.0	0	0.33547530809321313	0.9212985467402149	0.5899185984795663	0.8929559792493919	0.6706274396201628	0.9265075214646018	0.877393304281451	0.9146582134550583	0	0	0.0	0.016724170319363765	0.016724170319363765
518	0.015936427543667843	0.0044400842434049355	0.0035536893227637216	0.9899972292279949	-1	0	0	0.16666666666666666	1	1.0	6	0.4444444444444444	0.8333333333333334	6	5	1	2	0	0.5	6	3	8	0.4	0	0.242159231392362	0.9103277387263381	0.5689259412813893	0.8671768429618611	0.39787366203774477	0.9496802893036991	0.8880812850741078	0.9150719825403825	0.5833333333333334	0.6666666666666666	0.0	0.0035536893227637216	0.0035536893227637216
2688	0.0732626915923161	0.02547525403298066	0.02492246092172938	0.7290821551761458	-1	0	0	0.1	1	1.0	13	1.0	1.0	14	13	0	1	0	0.06666666666666667	15	1	15	0.3333333333333333	0	0.6570788793067714	0.8215290874542196	0.5098458121532243	0.831399588304738	0.6480569778404769	0.9488113845937476	0.8507419851539091	0.8822596416329351	1.0	0.35714285714285715	0.0	0.02492246092172938	0.02492246092172938
3793	0.07783593526723682	0.026241444321462026	0.011856673797167712	0.6331662805612991	-1	0	0	0.2	2	0.9230769230769231	12	0.5357142857142857	0.9230769230769231	14	12	0	0	0	0.14285714285714285	2	14	15	0.0	0	0.6570788793067714	0.9220498992361634	0.5431688565259928	0.9260536272285724	0.3762864894817947	0.9390059805607913	0.8507419851539091	0.9293921536401621	0	0	0.0	0.011856673797167712	0.011856673797167712
3950	0.08051871310772492	0.030705143942508017	0.030664862157803466	0.6783405058427172	-1	0	0	0.2	2	0.9230769230769231	12	0.5357142857142857	0.9230769230769231	14	12	0	0	0	0.14285714285714285	2	14	15	0.0	0	0.6570788793067714	0.9281402210197959	0.5431688565259928	0.9314471078133032	0.5195343803175886	0.9428066094435655	0.8640320362008992	0.9344211649533759	0	0	0.0	0.030664862157803466	0.030664862157803466
3819	0.08099305997249456	0.03173856450186161	0.03168175588491702	0.675183473771306	-1	0	0	0.2	2	0.9230769230769231	12	0.5357142857142857	0.9230769230769231	14	12	0	0	0	0.14285714285714285	2	14	15	0.0	0	0.6570788793067714	0.916789002727484	0.5431688565259928	0.9314471078133032	0.5195343803175886	0.9428066094435655	0.8640320362008992	0.9310983527152951	0	0	0.0	0.03168175588491702	0.03168175588491702
265	0.013991266105631143	0.000642325041598681	-0.00023379015752926721	0.9959160261025837	-1	0	0	0.4	4	0.6923076923076923	9	0.5	0.3076923076923077	6	4	8	2	0	0.8333333333333334	6	5	15	0.1111111111111111	0.6666666666666666	0.5146747545828592	0.9333404386901397	0.5147327244193017	0.932326187697763	0.630833376610266	0.9036445588332184	0.9356540244576977	0.9241546062153564	0.6666666666666667	0.6666666666666666	0.0	-2.337901575292672e-05	-2.337901575292672e-05
5016	0.07520584828879737	0.03403434674893158	0.03373719141314578	0.7181829209405212	-1	0	0	0.2	2	0.9230769230769231	12	0.5357142857142857	0.9230769230769231	13	12	1	0	0	0.14285714285714285	2	14	15	0.0	0	0.6570788793067714	0.9212926764317577	0.5431688565259928	0.9199236286795979	0.6091835248138027	0.9614314819782827	0.8925690734301839	0.9373668158255051	0	0	0.0	0.03373719141314578	0.03373719141314578
1308	0.06101003758343809	0.004959231411891657	0.004497476010086167	0.7475259309568709	-1	0	0	0.1	1	1.0	13	1.0	1.0	14	13	0	0	0	0.06666666666666667	15	1	15	0.0	0	0.6957787467935426	0.8523355311232255	0.47104593439435616	0.924432390100583	0.38557263094656646	0.9081678914805266	0.8507419851539091	0.8987020788293335	0	0	0.0	0.004497476010086167	0.004497476010086167
3969	0.06815884694841083	0.011872973151466725	-0.00975107046548378	0.7090787337106546	-1	0	0	0.2	2	0.9230769230769231	12	0.5357142857142857	0.9230769230769231	13	12	1	0	0	0.14285714285714285	2	14	15	0.0	0	0.6570788793067714	0.9212926764317577	0.5431688565259928	0.9402538085660744	0.5589990894023574	0.9394150791211153	0.8704046214275963	0.9341607551409769	0	0	0.0	-0.000975107046548378	-0.000975107046548378
874	0.045439044306086376	0.008448231746449703	0.008445498757502314	0.9456856250779877	-1	0	0	0.3	3	0.6923076923076923	9	0.4166666666666667	0.6153846153846154	10	8	4	3	0	1.0	6	6	15	0.3	0	0.5170886513886166	0.9060354366248207	0.4006680622231381	0.8011722805044537	0.5338067445844644	0.7015721123007258	0.788685257308913	0.8182988711611442	0.1	0.2	0.0	0.008445498757502314	0.008445498757502314
2952	0.07834652423417288	0.03263499574640975	0.02711581860989985	0.636799029482395	-1	0	0	0.2	2	0.9230769230769231	12	0.5357142857142857	0.9230769230769231	14	12	0	0	0	0.14285714285714285	2	14	15	0.0	0	0.6570788793067714	0.8999898357810141	0.5431688565259928	0.9314471078133032	0.5195343803175886	0.9428066094435655	0.8640320362008992	0.9266424779701267	0	0	0.0	0.02711581860989985	0.02711581860989985
3600	0.08115692620667035	0.02949609061854954	0.029420714522356624	0.6765693207835544	-1	0	0	0.2	2	0.9230769230769231	12	0.5357142857142857	0.9230769230769231	14	12	0	0	0	0.14285714285714285	2	14	15	0.0	0	0.6570788793067714	0.9167930314214561	0.5431688565259928	0.9314471078133032	0.5195343803175886	0.9428066094435655	0.8622221696887257	0.9310994820543018	0	0	0.0	0.029420714522356624	0.029420714522356624
4237	0.07909664338916489	0.03768587864700361	0.029802910328203557	0.7112954034888472	-1	0	0	0.2	2	0.9230769230769231	12	0.5357142857142857	0.9230769230769231	13	12	1	0	0	0.14285714285714285	2	14	15	0.0	0	0.6570788793067714	0.9212926764317577	0.5431688565259928	0.9199236286795979	0.5589990894023574	0.9395457863799631	0.8507419851539091	0.9274583643923118	0	0	0.0	0.029802910328203557	0.029802910328203557
3216	0.07527597368509718	0.016353382812569792	-0.010678376429056044	0.7267019513809627	-1	0	0	0.1	1	1.0	13	1.0	1.0	14	13	0	0	0	0.06666666666666667	15	1	15	0.0	0	0.6570788793067714	0.9110090505726405	0.5431688565259928	0.9116376536253613	0.5195343803175886	0.9336415770378343	0.8507419851539091	0.9194288670533909	0	0	0.0	-0.0010678376429056045	-0.0010678376429056045
4433	0.07051866387866762	0.015398583323181054	0.001073006873975608	0.7255330359600161	-1	0	0	0.2	2	0.9230769230769231	12	0.3125	0.8461538461538461	13	11	1	0	0	0.3333333333333333	4	12	15	0.0	0	0.3669767989535904	0.933093340341828	0.6483987266858258	0.8891496116275417	0.6480569778404769	0.9376996921949273	0.9049352249302011	0.9224600937249394	0	0	0.0	0.001073006873975608	0.001073006873975608
4059	0.07850880250374674	0.039596980606190095	0.035250012549173294	0.7105608819292777	-1	0	0	0.2	2	0.9230769230769231	12	0.5357142857142857	0.9230769230769231	13	12	1	0	0	0.14285714285714285	2	14	15	0.0	0	0.6570788793067714	0.9212926764317577	0.5431688565259928	0.9199236286795979	0.5589990894023574	0.9394150791211153	0.8507419851539091	0.927406791785692	0	0	0.0	0.035250012549173294	0.035250012549173294
2017	0.07189381152509439	0.016076395908931642	0.01593193393452949	0.6474683478604153	-1	0	0	0.1	1	1.0	13	1.0	1.0	14	13	0	2	0	0.06666666666666667	1	15	15	0.6666666666666666	0	0.6957787467935426	0.797124056425852	0.34685277494458894	0.8871074275926556	0.6340981342296186	0.9130555275740642	0.8507419851539091	0.8729344487806645	0.5357142857142857	0.5714285714285714	0.0	0.01593193393452949	0.01593193393452949
4483	0.07699912992923878	0.03907315240319259	0.03342078124478502	0.7093686051280665	-1	0	0	0.2	2	0.9230769230769231	12	0.5357142857142857	0.9230769230769231	13	12	1	0	0	0.14285714285714285	2	14	15	0.0	0	0.6570788793067714	0.9212926764317577	0.5431688565259928	0.9199236286795979	0.5589990894023574	0.9336890272780783	0.8507419851539091	0.9252129935173896	0	0	0.0	0.03342078124478502	0.03342078124478502
2649	0.0941393926415854	0.01944737682262692	0.01761280157457467	0.694045220889957	-1	0	0	0.1	1	1.0	13	1.0	1.0	14	13	0	0	0	0.06666666666666667	15	1	15	0.0	0	0.33547530809321313	0.9249738055356893	0.5665437275027795	0.9109429143037249	0.7360377245719691	0.9276070385615621	0.877393304281451	0.9214738922825123	0	0	0.0	0.01761280157457467	0.01761280157457467
167	0.004322263927309186	0.0002655905752797995	0.00023963721225139995	0.9800162984579859	-1	0	0	0.6	3	0.4	2	0.7	0.4	4	2	2	0	0	0.4	2	5	7	0.0	0.4	0.38313723915729125	0.9625711793620426	0.3214171468431959	0.7924332470936297	0.5494569005389988	0.9624722576913278	0.758997180482555	0.9315289149873354	0	0	0.0	0.00023963721225139995	0.00023963721225139995
1483	0.03964283408911116	0.002132676571439116	0.0009356265335023992	0.5311050912734983	-1	0	0	0.4	4	0.6923076923076923	9	0.234375	0.6923076923076923	12	9	2	0	0	1.0	8	8	15	0.0	0.15384615384615385	0.6570788793067714	0.9314957437330003	0.5650032176095712	0.9406955795194905	0.4790945759265018	0.9455502526640498	0.9033760793543049	0.9395039206843134	0	0	0.0	0.0009356265335023992	0.0009356265335023992
1502	0.07044279439127694	0.02451910042533595	0.01890010035234433	0.7173230533392707	-1	0	0	0.1	1	1.0	13	1.0	1.0	14	13	0	1	0	0.06666666666666667	15	1	15	0.3333333333333333	0	0.6570788793067714	0.8215290874542196	0.5098458121532243	0.831399588304738	0.6480569778404769	0.941587566470204	0.8507419851539091	0.8773372891602389	1.0	0.35714285714285715	0.0	0.01890010035234433	0.01890010035234433
72	0.07201055156051228	0.00350795175354257	-0.0034290149529786055	0.6520351044371349	-1	0	0	0.2	2	0.9230769230769231	12	0.5357142857142857	0.9230769230769231	14	12	0	0	0	0.14285714285714285	2	14	15	0.0	0	0.17748780043098494	0.7455751023207787	0.6232834779999331	0.9310917128091132	0.41408939621222307	0.9372521844453593	0.8886186730885547	0.8935493476372052	0	0	0.0	-0.00034290149529786056	-0.00034290149529786056
1289	0.09238480278392365	0.01832183154867735	0.017439967749296768	0.7134263790449147	-1	0	0	0.1	1	1.0	13	1.0	1.0	14	13	0	0	0	0.06666666666666667	15	1	15	0.0	0	0.33547530809321313	0.9249738055356893	0.5665437275027795	0.9091017944828355	0.650750494266062	0.9267735651466606	0.877393304281451	0.9206296209155044	0	0	0.0	0.017439967749296768	0.017439967749296768
4151	0.07758571228633235	0.03815792851237723	0.03409900681404349	0.7068128108309808	-1	0	0	0.2	2	0.9230769230769231	12	0.5357142857142857	0.9230769230769231	13	12	1	0	0	0.14285714285714285	2	14	15	0.0	0	0.6570788793067714	0.9212926764317577	0.5431688565259928	0.9199236286795979	0.5589990894023574	0.9394150791211153	0.8507419851539091	0.927406791785692	0	0	0.0	0.03409900681404349	0.03409900681404349
1505	0.06588367524873003	0.009047562579035077	0.005809063255540901	0.7572188052874311	-1	0	0	0.1	1	1.0	13	1.0	1.0	14	13	0	2	0	0.06666666666666667	1	15	15	0.6666666666666666	0	0.6570788793067714	0.858691024177539	0.3831009362378176	0.8010035200980472	0.6480569778404769	0.964024034507375	0.9123263850056825	0.8967633334257248	0.5714285714285714	0.2857142857142857	0.0	0.005809063255540901	0.005809063255540901
3630	0.060995787598026055	0.0009013308896164454	-0.0003736107324385822	0.9964246443706308	-1	0	0	0.2	2	0.9230769230769231	12	0.5357142857142857	0.9230769230769231	14	12	0	0	0	0.14285714285714285	2	14	15	0.0	0	0.3536146549952438	0.9160596460684373	0.714225655612575	0.8986406933045121	0.6035280336214172	0.9280541864127778	0.888151720657716	0.9150141290314288	0	0	0.0	-3.736107324385822e-05	-3.736107324385822e-05
2297	0.03385798901027672	0.0009838526257217994	-0.0009837392428521542	0.926972456781944	-1	0.25	1	0.5	5	0.6153846153846154	8	0.3409090909090909	0.6153846153846154	10	8	4	0	0	0.36363636363636365	11	4	15	0.0	0.5	0.5564591677709642	0.953150507204369	0.39326644750397993	0.9625819769335322	0.4597550000952351	0.935949660773366	0.8966822058404431	0.9516959678719807	0	0	0.0	-9.837392428521541e-05	-9.837392428521541e-05
1871	0.054167924395974926	0.025263913594156636	0.016696804831146855	0.7564085951201993	-1	0	0	0.3	3	0.8461538461538461	11	0.5357142857142857	0.8461538461538461	13	11	1	0	0	0.14285714285714285	14	2	15	0.0	0.15384615384615385	0.7433387307602628	0.8796017074653768	0.3384512597936151	0.9511781358733759	0.3944772319628132	0.928597210997086	0.8954936967770991	0.9246897271950834	0	0	0.0	0.016696804831146855	0.016696804831146855
273	None	None	None	None	None	0.5	2	0.6	6	0.38461538461538464	5	0.7142857142857143	0.3076923076923077	8	4	6	0	0	0.42857142857142855	7	3	15	0.0	0.7692307692307693	0.5896548340893982	0.8972042467683812	0.4660840171029118	0.9246006134806454	0.5218989282137045	0.9208277973474357	0.885803535920958	0.9149463611117109	0	0	0.0	None	None
4478	0.07639679750543743	0.03372293125202235	0.03359021473505111	0.7203759554780107	-1	0	0	0.2	2	0.9230769230769231	12	0.5357142857142857	0.9230769230769231	13	12	1	0	0	0.14285714285714285	2	14	15	0.0	0	0.6570788793067714	0.9212926764317577	0.5431688565259928	0.9199236286795979	0.6091835248138027	0.9614314819782827	0.8925690734301839	0.9373668158255051	0	0	0.0	0.03359021473505111	0.03359021473505111
4139	0.07696226935134731	0.03851602306914964	0.033944361272988034	0.711220909913619	-1	0	0	0.2	2	0.9230769230769231	12	0.5357142857142857	0.9230769230769231	13	12	1	0	0	0.14285714285714285	2	14	15	0.0	0	0.6570788793067714	0.9212926764317577	0.5431688565259928	0.9199236286795979	0.5589990894023574	0.9394150791211153	0.8507419851539091	0.927406791785692	0	0	0.0	0.033944361272988034	0.033944361272988034
1995	0.06997753282900594	0.018175813797763642	0.01680113786827909	0.75140186782057	-1	0	0	0.2	2	0.9230769230769231	12	0.5357142857142857	0.9230769230769231	14	12	0	0	0	0.14285714285714285	2	14	15	0.0	0	0.6570788793067714	0.7815895185919098	0.6292348663696605	0.9264153233567779	0.3651724153274819	0.9077083425829724	0.8507419851539091	0.8840412863402619	0	0	0.0	0.01680113786827909	0.01680113786827909
1730	0.08879608040425604	0.019748249341650006	0.01699260030297715	0.7167496580169115	-1	0	0	0.1	1	1.0	13	1.0	1.0	14	13	0	0	0	0.06666666666666667	15	1	15	0.0	0	0.33547530809321313	0.9249738055356893	0.5665437275027795	0.9091017944828355	0.6706274396201628	0.9265075214646018	0.877393304281451	0.9205342433027193	0	0	0.0	0.01699260030297715	0.01699260030297715
2260	0.06886645085566132	0.01986276304867548	0.005318113939011543	0.6894302620475956	-1	0	0	0.1	1	1.0	13	1.0	1.0	14	13	0	2	0	0.06666666666666667	1	15	15	0.6666666666666666	0	0.6957787467935426	0.7920368882310458	0.3384512597936151	0.9057948599646658	0.6480569778404769	0.9171263558176694	0.8507419851539091	0.8809549513351219	0.5714285714285714	0.5	0.0	0.005318113939011543	0.005318113939011543
4534	0.07429291190725226	0.03035464844707126	0.020587281862929626	0.7447180911060572	-1	0	0	0.2	2	0.9230769230769231	12	0.5357142857142857	0.9230769230769231	13	12	1	0	0	0.14285714285714285	2	14	15	0.0	0	0.6570788793067714	0.9212926764317577	0.5431688565259928	0.9134818216415324	0.5589990894023574	0.9345337303718252	0.8507419851539091	0.9235664528240409	0	0	0.0	0.020587281862929626	0.020587281862929626
3901	0.07594856126994806	0.03028905028759055	0.01989312486500441	0.7449588855254576	-1	0	0	0.2	2	0.9230769230769231	12	0.5357142857142857	0.9230769230769231	13	12	1	0	0	0.14285714285714285	2	14	15	0.0	0	0.6570788793067714	0.9212926764317577	0.5431688565259928	0.9134818216415324	0.5589990894023574	0.9307758684353351	0.8507419851539091	0.922146349784888	0	0	0.0	0.01989312486500441	0.01989312486500441
509	0.07760906497434199	0.01964444764998204	0.007888312741816922	0.7289872143280391	-1	0	0	0.1	1	1.0	13	1.0	1.0	14	13	0	1	0	0.06666666666666667	1	15	15	0.3333333333333333	0	0.6274602828727843	0.9313683623593738	0.4232763638907481	0.9395728333821864	0.6014027915715067	0.8557005979833446	0.8990768053988034	0.9150803226542369	1.0	0.35714285714285715	0.0	0.007888312741816922	0.007888312741816922
2599	0.07297698150876804	0.022619883727448872	0.01955643445662747	0.739715411662986	-1	0	0	0.1	1	1.0	13	1.0	1.0	14	13	0	1	0	0.06666666666666667	15	1	15	0.3333333333333333	0	0.6570788793067714	0.8215290874542196	0.5098458121532243	0.831399588304738	0.6480569778404769	0.9488113845937476	0.8507419851539091	0.8822596416329351	1.0	0.35714285714285715	0.0	0.01955643445662747	0.01955643445662747
330	None	None	None	None	None	0	0	0.3	3	0.6923076923076923	9	0.5357142857142857	0.6153846153846154	10	8	4	3	0	0.5714285714285714	7	4	15	0.3	0.15384615384615385	0.6888065953626338	0.8091576611885107	0.6209967696982874	0.9592176528758254	0.6484562450200146	0.8263130081346377	0.8295706947188771	0.88635566211773	0.1	0.1	0.0	None	None
4021	0.07816797272836416	0.03718462191751291	0.03322592659805335	0.714827269154747	-1	0	0	0.2	2	0.9230769230769231	12	0.5357142857142857	0.9230769230769231	13	12	1	0	0	0.14285714285714285	2	14	15	0.0	0	0.6570788793067714	0.9212926764317577	0.5431688565259928	0.9199236286795979	0.5589990894023574	0.9395457863799631	0.8507419851539091	0.9274583643923118	0	0	0.0	0.03322592659805335	0.03322592659805335
3762	0.08260096109707459	0.03131336110772062	0.03120636072175617	0.6789823842082772	-1	0	0	0.2	2	0.9230769230769231	12	0.5357142857142857	0.9230769230769231	14	12	0	0	0	0.14285714285714285	2	14	15	0.0	0	0.6570788793067714	0.9167930314214561	0.5431688565259928	0.9314471078133032	0.5195343803175886	0.9428066094435655	0.8622221696887257	0.9310994820543018	0	0	0.0	0.03120636072175617	0.03120636072175617
1222	0.08896252403914508	0.021132760464699685	-0.0036808486964259174	0.6355222463155874	-1	0	0	0.1	1	1.0	13	1.0	1.0	14	13	0	0	0	0.06666666666666667	15	1	15	0.0	0	0.6570788793067714	0.9072055780005266	0.5690021040558774	0.9238716948952144	0.5195343803175886	0.9541606305512732	0.8507419851539091	0.9311148138580474	0	0	0.0	-0.00036808486964259174	-0.00036808486964259174
4812	0.07742814083838902	0.03539547215039658	0.03516079808733115	0.7136092354144365	-1	0	0	0.2	2	0.9230769230769231	12	0.5357142857142857	0.9230769230769231	13	12	1	0	0	0.14285714285714285	2	14	15	0.0	0	0.6570788793067714	0.9212926764317577	0.5431688565259928	0.9199236286795979	0.6091835248138027	0.9614314819782827	0.8925690734301839	0.9373668158255051	0	0	0.0	0.03516079808733115	0.03516079808733115
4434	0.04136313316103653	0.0008818181590449327	0.0007499501332103526	0.7772211953274268	-1	0	0	0.4	4	0.6153846153846154	8	0.625	0.6153846153846154	12	8	2	2	0	0.16666666666666666	2	12	15	0.5	0	0.39615850535923	0.9250487076846027	0.6716321540461714	0.8616805461001216	0.6480569778404769	0.9251651492709148	0.8763109625958488	0.9076834058008918	0.5416666666666666	0.4166666666666667	0.0	0.0007499501332103526	0.0007499501332103526
4591	0.07561065634349227	0.03502253939096705	0.03499027663691768	0.7230012141087203	-1	0	0	0.2	2	0.9230769230769231	12	0.5357142857142857	0.9230769230769231	13	12	1	0	0	0.14285714285714285	2	14	15	0.0	0	0.6570788793067714	0.9212926764317577	0.5431688565259928	0.9199236286795979	0.6091835248138027	0.9614314819782827	0.8925690734301839	0.9373668158255051	0	0	0.0	0.03499027663691768	0.03499027663691768
1715	0.09707824265459956	0.016574703744939724	0.01618695932469263	0.7223540783295379	-1	0	0	0.1	1	1.0	13	1.0	1.0	14	13	0	0	0	0.06666666666666667	15	1	15	0.0	0	0.33547530809321313	0.9249738055356893	0.5665437275027795	0.9091017944828355	0.6706274396201628	0.9265075214646018	0.877393304281451	0.9205342433027193	0	0	0.0	0.01618695932469263	0.01618695932469263
2914	0.0750109024496665	0.005094781034194618	0.004755479872846456	0.6853668388340804	-1	0	0	0.1	1	1.0	13	1.0	1.0	14	13	0	1	0	0.06666666666666667	15	1	15	0.3333333333333333	0	0.5523441069501698	0.8672547718731745	0.5485379093130796	0.8417535350537689	0.5148192088393728	0.9511749941238223	0.8638353892466756	0.8977584923988446	1.0	0.35714285714285715	0.0	0.004755479872846456	0.004755479872846456
622	0.045480748193851256	0.003488423993984361	-0.002740485139889818	0.9046099501751608	-1	0.25	1	0.4	4	0.6923076923076923	9	0.4166666666666667	0.6153846153846154	10	8	4	1	0	0.4444444444444444	4	9	15	0.1	0	0.592843326254971	0.9031890682610991	0.8848805216794968	0.9645636608053855	0.386727123367526	0.835300277599755	0.9170722130975272	0.9158248797988644	1.0	0.6	0.0	-0.0002740485139889818	-0.0002740485139889818
88	9.665534358756965e-07	1.1790904360828907e-08	9.407105353928273e-09	0.9999991938573968	-1	0	0	1.0	1	0	0	1.0	0	1	0	0	0	0	0.5	2	1	2	0.0	0	0	0	0	0	0	0	0	0	0	0	0	9.407105353928273e-09	9.407105353928273e-09
3314	0.078664790771329	0.032464698658947404	0.02696666551228391	0.6398282624788594	-1	0	0	0.2	2	0.9230769230769231	12	0.5357142857142857	0.9230769230769231	14	12	0	0	0	0.14285714285714285	2	14	15	0.0	0	0.6570788793067714	0.8999898357810141	0.5431688565259928	0.9314471078133032	0.5195343803175886	0.9428066094435655	0.8640320362008992	0.9266424779701267	0	0	0.0	0.02696666551228391	0.02696666551228391
4879	0.07703299041378207	0.03510003482159268	0.03497147216627161	0.7137744119953113	-1	0	0	0.2	2	0.9230769230769231	12	0.5357142857142857	0.9230769230769231	13	12	1	0	0	0.14285714285714285	2	14	15	0.0	0	0.6570788793067714	0.9212926764317577	0.5431688565259928	0.9199236286795979	0.6091835248138027	0.9614314819782827	0.8925690734301839	0.9373668158255051	0	0	0.0	0.03497147216627161	0.03497147216627161
3507	0.08056854615060063	0.03132087017065797	0.031267297196524796	0.6735852586203674	-1	0	0	0.2	2	0.9230769230769231	12	0.5357142857142857	0.9230769230769231	14	12	0	0	0	0.14285714285714285	2	14	15	0.0	0	0.6570788793067714	0.9167930314214561	0.5431688565259928	0.9314471078133032	0.5195343803175886	0.9428066094435655	0.8622221696887257	0.9310994820543018	0	0	0.0	0.031267297196524796	0.031267297196524796
4108	0.07606491634645568	0.037326783301612675	0.028735484913881375	0.7121167401762962	-1	0	0	0.2	2	0.9230769230769231	12	0.5357142857142857	0.9230769230769231	13	12	1	0	0	0.14285714285714285	2	14	15	0.0	0	0.6570788793067714	0.9212926764317577	0.5431688565259928	0.9199236286795979	0.5589990894023574	0.9394150791211153	0.8507419851539091	0.927406791785692	0	0	0.0	0.028735484913881375	0.028735484913881375
3990	0.07673588009341696	0.026576568974921614	0.014448011558655787	0.7495853153757362	-1	0	0	0.2	2	0.9230769230769231	12	0.5357142857142857	0.9230769230769231	13	12	1	0	0	0.14285714285714285	2	14	15	0.0	0	0.6570788793067714	0.9212926764317577	0.5431688565259928	0.9134818216415324	0.5589990894023574	0.9345337303718252	0.8507419851539091	0.9235664528240409	0	0	0.0	0.014448011558655787	0.014448011558655787
2818	0.07244385323900102	0.025574812612334318	0.025559089126532215	0.7603298635161289	-1	0	0	0.1	1	1.0	13	1.0	1.0	14	13	0	1	0	0.06666666666666667	15	1	15	0.3333333333333333	0	0.6570788793067714	0.8215290874542196	0.5098458121532243	0.831399588304738	0.6480569778404769	0.9488113845937476	0.8507419851539091	0.8822596416329351	1.0	0.35714285714285715	0.0	0.025559089126532215	0.025559089126532215
2088	0.0686275230080787	0.014217431205746554	0.01079378833049399	0.651481564739854	-1	0	0	0.1	1	1.0	13	1.0	1.0	14	13	0	2	0	0.06666666666666667	1	15	15	0.6666666666666666	0	0.6957787467935426	0.797124056425852	0.34685277494458894	0.8871074275926556	0.6340981342296186	0.9130555275740642	0.8507419851539091	0.8729344487806645	0.5357142857142857	0.5714285714285714	0.0	0.01079378833049399	0.01079378833049399
582	0.023453470740972388	0.0008581745525209372	-2.0039860292074157e-05	0.9568642539400833	-1	0	0	0.4	4	0.6923076923076923	9	0.3333333333333333	0.6923076923076923	13	9	1	1	0	0.5555555555555556	5	9	15	0.5	0.3333333333333333	0.6048441234574385	0.9096955467819278	0.5880975801154069	0.960136246268699	0.386727123367526	0.8207075853618774	0.8901741354297636	0.9119403299853562	1.0	0.38461538461538464	0.0	-2.0039860292074157e-06	-2.0039860292074157e-06
2820	0.07259617388991552	0.010242195565617961	0.009756685951798651	0.7086313695881574	-1	0	0	0.1	1	1.0	13	1.0	1.0	14	13	0	1	0	0.06666666666666667	15	1	15	0.3333333333333333	0	0.6570788793067714	0.8810713341301623	0.5098458121532243	0.8972961169690887	0.6480569778404769	0.9416567397184237	0.8728155950204168	0.9102874068913606	1.0	0.35714285714285715	0.0	0.009756685951798651	0.009756685951798651
2372	0.0774015675074929	0.01784759736830663	0.017426402287589227	0.7079189910777406	-1	0	0	0.1	1	1.0	13	1.0	1.0	14	13	0	2	0	0.06666666666666667	1	15	15	0.6666666666666666	0	0.6570788793067714	0.8402968189052687	0.46744852447671337	0.8658174964631182	0.6480569778404769	0.9496237322133404	0.8795919647894425	0.8960251141541447	0.5714285714285714	0.35714285714285715	0.0	0.017426402287589227	0.017426402287589227
1429	0.0903017608792962	0.017431873759179397	0.0017616302571099858	0.6120043733641635	-1	0	0	0.1	1	1.0	13	1.0	1.0	14	13	0	2	0	0.06666666666666667	1	15	15	0.6666666666666666	0	0.4082662377811325	0.9075011932667337	0.5172178537910866	0.8088453089469367	0.9220556521351597	0.8707714048860209	0.9181907532136333	0.8673743475460317	0.5357142857142857	0.14285714285714285	0.0	0.0017616302571099858	0.0017616302571099858
3171	0.08195092693672076	0.03179907157968039	0.03169589191614193	0.6754275582901157	-1	0	0	0.2	2	0.9230769230769231	12	0.5357142857142857	0.9230769230769231	14	12	0	0	0	0.14285714285714285	2	14	15	0.0	0	0.6570788793067714	0.9167930314214561	0.5431688565259928	0.9314471078133032	0.5195343803175886	0.9428066094435655	0.8622221696887257	0.9310994820543018	0	0	0.0	0.03169589191614193	0.03169589191614193
4786	0.07565427591303557	0.036090417042134885	0.03597669812237714	0.7136254895832832	-1	0	0	0.2	2	0.9230769230769231	12	0.5357142857142857	0.9230769230769231	13	12	1	0	0	0.14285714285714285	2	14	15	0.0	0	0.6570788793067714	0.9212926764317577	0.5431688565259928	0.9199236286795979	0.6091835248138027	0.9614314819782827	0.8925690734301839	0.9373668158255051	0	0	0.0	0.03597669812237714	0.03597669812237714
4078	0.07770948024773167	0.03841051707638322	0.03448542532669441	0.7167696317982449	-1	0	0	0.2	2	0.9230769230769231	12	0.5357142857142857	0.9230769230769231	13	12	1	0	0	0.14285714285714285	2	14	15	0.0	0	0.6570788793067714	0.9212926764317577	0.5431688565259928	0.9199236286795979	0.5589990894023574	0.9395457863799631	0.8507419851539091	0.9274583643923118	0	0	0.0	0.03448542532669441	0.03448542532669441
75	3.693181890462137e-09	3.679892738322039e-09	1.7590045423571566e-10	0.9999998534247868	-1	0	0	0	0	0	0	1.0	0	0	0	0	1	0	1.0	1	1	1	0.25	0	0	0	0	0	0	0	0	0	0	0	0	-0.1	-0.1
2536	0.0765351148373049	0.01743997396464957	0.01178273151646576	0.6637905885176856	-1	0	0	0.1	1	1.0	13	1.0	1.0	14	13	0	2	0	0.06666666666666667	1	15	15	0.6666666666666666	0	0.6570788793067714	0.8290410009121768	0.46744852447671337	0.8658174964631182	0.6480569778404769	0.9471803180343898	0.8507419851539091	0.891868914518096	0.5714285714285714	0.35714285714285715	0.0	0.01178273151646576	0.01178273151646576
1813	0.09630643486155761	0.0047748903833747	-0.0025652430609110987	0.6783322881101939	-1	0	0	0.1	1	1.0	13	1.0	1.0	14	13	0	2	0	0.06666666666666667	1	15	15	0.6666666666666666	0	0.5011139014747426	0.8883800017889046	0.6560127670195002	0.9032131846874478	0.7647909779131085	0.8168857022316184	0.877393304281451	0.8737332743216073	0.5357142857142857	0.07142857142857142	0.0	-0.00025652430609110987	-0.00025652430609110987
1065	0.056445260782922536	0.005560637589085592	-0.004492386785144743	0.9220091312888961	-1	0.25	1	0.4	4	0.6153846153846154	8	0.375	0.5384615384615384	10	7	4	2	0	0.4	10	4	15	0.2222222222222222	0.4	0.46616565593816317	0.9228623106639477	0.36012841107189186	0.7888139514519744	0.5598465745879287	0.8379228506410282	0.8241524456535327	0.8598660105020405	0.55	0.1	0.0	-0.0004492386785144743	-0.0004492386785144743
4129	0.07757162412644653	0.03725091764749259	0.033551637950190026	0.714864070967359	-1	0	0	0.2	2	0.9230769230769231	12	0.5357142857142857	0.9230769230769231	13	12	1	0	0	0.14285714285714285	2	14	15	0.0	0	0.6570788793067714	0.9212926764317577	0.5431688565259928	0.9199236286795979	0.5589990894023574	0.9394150791211153	0.8507419851539091	0.927406791785692	0	0	0.0	0.033551637950190026	0.033551637950190026
1834	0.08958754779789745	0.013703648371914623	0.007128178684133434	0.7295075777183309	-1	0	0	0.1	1	1.0	13	1.0	1.0	14	13	0	0	0	0.06666666666666667	15	1	15	0.0	0	0.6570788793067714	0.9058686398550758	0.5824002309248261	0.926406610348557	0.5295483716033045	0.9540638884285197	0.8640320362008992	0.9315117575170271	0	0	0.0	0.007128178684133434	0.007128178684133434
774	0.04572143730423291	0.010613560806173471	0.002665791756472757	0.7715349558205438	-1	0	0	0.125	1	1.0	10	1.0	1.0	11	10	0	2	0	0.08333333333333333	1	12	12	0.6666666666666666	0	0.6957787467935426	0.7774943115281017	0.6716321540461714	0.8987210721439501	0.6480569778404769	0.9494285941907822	0.6396573177601578	0.8930451802236581	0.5909090909090908	0.36363636363636365	0.0	0.002665791756472757	0.002665791756472757
4443	0.07570620115040028	0.03905605044395753	0.03431816342619058	0.7091598423947029	-1	0	0	0.2	2	0.9230769230769231	12	0.5357142857142857	0.9230769230769231	13	12	1	0	0	0.14285714285714285	2	14	15	0.0	0	0.6570788793067714	0.9212926764317577	0.5431688565259928	0.9199236286795979	0.5589990894023574	0.9395457863799631	0.8507419851539091	0.9274583643923118	0	0	0.0	0.03431816342619058	0.03431816342619058
3966	0.07846849719998132	0.0381852948737684	0.029058336900930466	0.7096685211009645	-1	0	0	0.2	2	0.9230769230769231	12	0.5357142857142857	0.9230769230769231	13	12	1	0	0	0.14285714285714285	2	14	15	0.0	0	0.6570788793067714	0.9212926764317577	0.5431688565259928	0.9199236286795979	0.5589990894023574	0.9394150791211153	0.8507419851539091	0.927406791785692	0	0	0.0	0.029058336900930466	0.029058336900930466
3445	0.08864205750423836	0.004175861420372669	-0.0037772629462018074	0.6090717285054212	-1	0	0	0.2	2	0.9230769230769231	12	0.5357142857142857	0.9230769230769231	14	12	0	0	0	0.14285714285714285	2	14	15	0.0	0	0.3536146549952438	0.9069337560084206	0.6499940068524855	0.951833319393839	0.2624854469940277	0.9287653024422079	0.885912695584911	0.9314674298195559	0	0	0.0	-0.00037772629462018073	-0.00037772629462018073
4133	0.07710416555434552	0.03848780499968521	0.02992249564585753	0.7101696857668223	-1	0	0	0.2	2	0.9230769230769231	12	0.5357142857142857	0.9230769230769231	13	12	1	0	0	0.14285714285714285	2	14	15	0.0	0	0.6570788793067714	0.9212926764317577	0.5431688565259928	0.9199236286795979	0.5589990894023574	0.9394150791211153	0.8507419851539091	0.927406791785692	0	0	0.0	0.02992249564585753	0.02992249564585753
3239	0.0702251137231433	0.020612387452095284	0.020434489406825573	0.7010119707544593	-1	0	0	0.3	3	0.7692307692307693	10	0.5769230769230769	0.7692307692307693	13	10	1	0	0	0.15384615384615385	2	13	15	0.0	0	0.6570788793067714	0.8564980706117051	0.5431688565259928	0.8931749117632429	0.5000976538042515	0.8971513687586979	0.8507419851539091	0.8834334044153139	0	0	0.0	0.020434489406825573	0.020434489406825573
2837	0.06761355788214432	0.009985291328310785	0.008918313780374965	0.689781492527842	-1	0	0	0.2	2	0.9230769230769231	12	0.5357142857142857	0.9230769230769231	14	12	0	2	0	0.14285714285714285	14	2	15	1.0	0	0.6764288130501571	0.8429324465960358	0.45256490540183947	0.8894362459406229	0.6480569778404769	0.9277424979987179	0.8507419851539091	0.891476093431896	0.5714285714285714	0.5	0.0	0.008918313780374965	0.008918313780374965
2175	0.0754583058340197	0.016958921434168807	0.016944756894956944	0.6574639668385573	-1	0	0	0.1	1	1.0	13	1.0	1.0	14	13	0	2	0	0.06666666666666667	1	15	15	0.6666666666666666	0	0.6570788793067714	0.8320380199647671	0.46744852447671337	0.8658174964631182	0.6480569778404769	0.9565306839373958	0.8795919647894425	0.898920789636137	0.5714285714285714	0.35714285714285715	0.0	0.016944756894956944	0.016944756894956944
1209	0.06327168496134172	0.011980639207890258	-0.00742338409943573	0.6862466572163916	-1	0	0	0.2	2	0.9230769230769231	12	0.5357142857142857	0.9230769230769231	14	12	0	1	0	0.14285714285714285	14	2	15	0.5	0	0.6821251606388776	0.7982709017703479	0.6716321540461714	0.949018496898136	0.6480569778404769	0.9308393045230378	0.8507419851539091	0.9088533405218038	1.0	0.42857142857142855	0.0	-0.0007423384099435731	-0.0007423384099435731
1588	0.06730590221291002	0.00733100045614414	0.006527933420737544	0.7273054356638039	-1	0	0	0.1	1	1.0	13	1.0	1.0	14	13	0	1	0	0.06666666666666667	15	1	15	0.3333333333333333	0	0.6570788793067714	0.8237008665673404	0.5098458121532243	0.8420910783686977	0.6480569778404769	0.9565670979129103	0.8507419851539091	0.8911500893029782	1.0	0.35714285714285715	0.0	0.006527933420737544	0.006527933420737544
29	0.010659365131476294	0.0005490977532192708	-1.4565173099097029e-05	0.9963802379100513	-1	0.5	2	0.7	7	0.3076923076923077	4	0.5	0.15384615384615385	3	2	11	7	0	0.8333333333333334	6	5	15	0.28	0.5454545454545454	0.8129915019317563	0.9664656079380604	0.9233908413450548	0.5517468544338523	0.8721507396313554	0.5571919665356541	0.610898303271738	0.780090348277726	0.3333333333333333	0.6666666666666666	0.0	-1.456517309909703e-06	-1.456517309909703e-06
2046	0.06982850730137226	0.017842329465621184	0.017696416161536176	0.6504305151385831	-1	0	0	0.1	1	1.0	13	1.0	1.0	14	13	0	2	0	0.06666666666666667	1	15	15	0.6666666666666666	0	0.6957787467935426	0.797124056425852	0.34685277494458894	0.8871074275926556	0.6340981342296186	0.9130555275740642	0.8507419851539091	0.8729344487806645	0.5357142857142857	0.5714285714285714	0.0	0.017696416161536176	0.017696416161536176
510	0.03399429862241479	0.0037407652459435195	-0.001191541066765903	0.7734259547348957	-1	0	0	0.3	3	0.7692307692307693	10	0.4166666666666667	0.7692307692307693	12	10	2	0	0	0.25	3	12	15	0.0	0	0.7636360100806572	0.8853167712203575	0.28622345387015713	0.9407556880377782	0.21772653942327289	0.9492532909757929	0.9049683568783703	0.9295111834745904	0	0	0.0	-0.00011915410667659031	-0.00011915410667659031
3416	0.08293527273171011	0.03048645729916078	0.030254496498967953	0.6835426712264736	-1	0	0	0.2	2	0.9230769230769231	12	0.5357142857142857	0.9230769230769231	14	12	0	0	0	0.14285714285714285	2	14	15	0.0	0	0.6570788793067714	0.9167930314214561	0.5431688565259928	0.9314471078133032	0.5195343803175886	0.9428066094435655	0.8622221696887257	0.9310994820543018	0	0	0.0	0.030254496498967953	0.030254496498967953
2067	0.06862741133139577	0.010722071977966355	0.009361693912429922	0.7085703486236195	-1	0	0	0.1	1	1.0	13	1.0	1.0	14	13	0	2	0	0.06666666666666667	1	15	15	0.6666666666666666	0	0.6570788793067714	0.8384171892724344	0.4464733741955209	0.8778568425775757	0.6480569778404769	0.9559568539038479	0.8773740930961862	0.9030961938072526	0.5357142857142857	0.42857142857142855	0.0	0.009361693912429922	0.009361693912429922
4490	0.08008170998957455	0.03853306089178661	0.031155065751232416	0.7110439102119557	-1	0	0	0.2	2	0.9230769230769231	12	0.5357142857142857	0.9230769230769231	13	12	1	0	0	0.14285714285714285	2	14	15	0.0	0	0.6570788793067714	0.9212926764317577	0.5431688565259928	0.9199236286795979	0.5589990894023574	0.9394150791211153	0.8507419851539091	0.927406791785692	0	0	0.0	0.031155065751232416	0.031155065751232416
1098	0.060771739575294026	0.008323118672922526	-0.0021991505492225593	0.6823729093906721	-1	0	0	0.1	1	1.0	13	0.3125	0.9230769230769231	13	12	1	0	0	0.3333333333333333	12	4	15	0.0	0	0.7589174955792036	0.9574398296856867	0.9284135800522779	0.8889580125124683	0.6306695474413457	0.9520341727414374	0.8279329494462551	0.9386126589512391	0	0	0.0	-0.00021991505492225592	-0.00021991505492225592
1754	0.09446580223658486	0.014079476363707252	0.01224389597607494	0.6784408366235963	-1	0	0	0.1	1	1.0	13	1.0	1.0	14	13	0	0	0	0.06666666666666667	15	1	15	0.0	0	0.33547530809321313	0.9249738055356893	0.5665437275027795	0.9109429143037249	0.6706274396201628	0.9265075214646018	0.877393304281451	0.9210808048933276	0	0	0.0	0.01224389597607494	0.01224389597607494
1221	0.06204489482086563	0.0054804958960965365	0.0009060126935443398	0.6137713928768836	-1	0	0	0.1	1	1.0	13	1.0	1.0	14	13	0	2	0	0.06666666666666667	1	15	15	0.6666666666666666	0	0.8454479871564112	0.8995839681067108	0.8776883532148592	0.9276750418386899	0.847637683084368	0.8881079532990752	0.8781874626452738	0.9065223944884385	0.5714285714285714	0.14285714285714285	0.0	0.0009060126935443398	0.0009060126935443398
2827	0.0741300379021926	0.024630497295850685	0.021055006804860676	0.7162928725128614	-1	0	0	0.1	1	1.0	13	1.0	1.0	14	13	0	1	0	0.06666666666666667	15	1	15	0.3333333333333333	0	0.6570788793067714	0.8215290874542196	0.5098458121532243	0.831399588304738	0.6480569778404769	0.9468455490045165	0.8507419851539091	0.8808759719083338	1.0	0.35714285714285715	0.0	0.021055006804860676	0.021055006804860676
2425	0.06886932006947617	0.02490770827304893	0.024907615039116347	0.6317111946740035	-1	0	0	0.1	1	1.0	13	1.0	1.0	14	13	0	1	0	0.06666666666666667	1	15	15	0.3333333333333333	0	0.6570788793067714	0.8215290874542196	0.5098458121532243	0.871179927860657	0.6480569778404769	0.9465206841086939	0.8507419851539091	0.8912807390153764	1.0	0.35714285714285715	0.0	0.024907615039116347	0.024907615039116347
2206	0.06071536962128363	0.016968214283035823	-0.016723849477911626	0.6204255671200498	-1	0	0	0.1	1	1.0	13	1.0	1.0	14	13	0	0	0	0.06666666666666667	15	1	15	0.0	0	0.698763007252736	0.9023814093198302	0.37525545216296907	0.8903647170251978	0.4874729933102316	0.9563376729271038	0.8850383789723675	0.9218934372412279	0	0	0.0	-0.0016723849477911627	-0.0016723849477911627
2048	0.07108994650272107	0.01596665330533066	0.013479828886828998	0.7294901782233711	-1	0	0	0.2	2	0.8461538461538461	11	0.5357142857142857	0.8461538461538461	13	11	1	3	0	0.14285714285714285	2	14	15	0.75	0	0.44760933459356805	0.8562553727084975	0.5098458121532243	0.8660556205242319	0.6480569778404769	0.9599033826526785	0.8840186988735782	0.9068302213575505	0.07692307692307693	0.46153846153846156	0.0	0.013479828886828998	0.013479828886828998
1537	0.08486505299173792	0.005385999753378473	-0.005247010751497661	0.7119894598660514	-1	0	0	0.1	1	1.0	13	1.0	1.0	14	13	0	0	0	0.06666666666666667	15	1	15	0.0	0	0.34025251103689713	0.9007887717048976	0.5431688565259928	0.9448217034439951	0.2624854469940277	0.9589623575500862	0.885912695584911	0.9389232651598743	0	0	0.0	-0.0005247010751497661	-0.0005247010751497661
4698	0.07404688386361623	0.03692479638889215	0.0353531428848754	0.7091266039943747	-1	0	0	0.2	2	0.9230769230769231	12	0.5357142857142857	0.9230769230769231	13	12	1	0	0	0.14285714285714285	2	14	15	0.0	0	0.6570788793067714	0.9234774256392094	0.5431688565259928	0.9199236286795979	0.5589990894023574	0.9395457863799631	0.8763107786479518	0.9281398281410744	0	0	0.0	0.0353531428848754	0.0353531428848754
4535	0.07731012496447835	0.0394245760235135	0.03494676208125875	0.7099165826554712	-1	0	0	0.2	2	0.9230769230769231	12	0.5357142857142857	0.9230769230769231	13	12	1	0	0	0.14285714285714285	2	14	15	0.0	0	0.6570788793067714	0.9212926764317577	0.5431688565259928	0.9199236286795979	0.5589990894023574	0.9395457863799631	0.8507419851539091	0.9274583643923118	0	0	0.0	0.03494676208125875	0.03494676208125875
4852	0.0759361081342144	0.03511906566808456	0.035048763655968825	0.7246938949372157	-1	0	0	0.2	2	0.9230769230769231	12	0.5357142857142857	0.9230769230769231	13	12	1	0	0	0.14285714285714285	2	14	15	0.0	0	0.6570788793067714	0.9212926764317577	0.5431688565259928	0.9199236286795979	0.6091835248138027	0.9614314819782827	0.8925690734301839	0.9373668158255051	0	0	0.0	0.035048763655968825	0.035048763655968825
3172	0.04285206710758418	0.0025842187187942772	0.001939847845677558	0.950378876584219	-1	0.25	1	0.4	4	0.6923076923076923	9	0.3	0.6923076923076923	12	9	2	0	0	0.5	10	5	15	0.0	0.4	0.6764288130501571	0.9100847084075969	0.6285372701210038	0.9232940812481835	0.5939027590944407	0.9269278451767992	0.8507419851539091	0.9203922859186331	0	0	0.0	0.001939847845677558	0.001939847845677558
3059	0.07707982437123091	0.031007659429769255	0.02609526039406254	0.643890055287766	-1	0	0	0.2	2	0.9230769230769231	12	0.5357142857142857	0.9230769230769231	14	12	0	0	0	0.14285714285714285	2	14	15	0.0	0	0.6570788793067714	0.8999898357810141	0.5431688565259928	0.9314471078133032	0.5195343803175886	0.9428066094435655	0.8640320362008992	0.9266424779701267	0	0	0.0	0.02609526039406254	0.02609526039406254
4324	0.07641465449023196	0.03513197427815571	0.03491624106769044	0.7124374382967229	-1	0	0	0.2	2	0.9230769230769231	12	0.5357142857142857	0.9230769230769231	13	12	1	0	0	0.14285714285714285	2	14	15	0.0	0	0.6570788793067714	0.9212926764317577	0.5431688565259928	0.9199236286795979	0.6091835248138027	0.961504084705735	0.8925690734301839	0.9374051567925485	0	0	0.0	0.03491624106769044	0.03491624106769044
1740	0.09142764330165294	0.008782133851472595	0.006914182465969687	0.6204051489904119	-1	0	0	0.1	1	1.0	13	1.0	1.0	14	13	0	0	0	0.06666666666666667	15	1	15	0.0	0	0.33742605189445884	0.9235584926417505	0.5431688565259928	0.8452809513222173	0.5871682218781246	0.8985891495398846	0.8768530639014547	0.893195374022306	0	0	0.0	0.006914182465969687	0.006914182465969687
3563	0.0776166306978027	0.03830252817731377	0.033687548367611446	0.7124353684487266	-1	0	0	0.2	2	0.9230769230769231	12	0.5357142857142857	0.9230769230769231	13	12	1	0	0	0.14285714285714285	2	14	15	0.0	0	0.6570788793067714	0.9212926764317577	0.5431688565259928	0.9199236286795979	0.5589990894023574	0.9394150791211153	0.8507419851539091	0.927406791785692	0	0	0.0	0.033687548367611446	0.033687548367611446
4261	0.07651487763798559	0.03658004952464686	0.03146788220665547	0.7216362480406555	-1	0	0	0.2	2	0.9230769230769231	12	0.5357142857142857	0.9230769230769231	13	12	1	0	0	0.14285714285714285	2	14	15	0.0	0	0.6570788793067714	0.9212926764317577	0.5431688565259928	0.9199236286795979	0.5589990894023574	0.9395457863799631	0.8507419851539091	0.9274583643923118	0	0	0.0	0.03146788220665547	0.03146788220665547
914	0.04216687058874708	0.0008154357754966485	-0.0005170365401803926	0.8942120392907089	-1	0	0	0.2	2	0.8461538461538461	11	0.25	0.8461538461538461	13	11	1	0	0	0.6	6	10	15	0.0	0.4444444444444444	0.5011139014747426	0.9220432346184255	0.5880975801154069	0.9449384605327262	0.42133908689873156	0.912250371928507	0.745307729019528	0.9276749579705978	0	0	0.0	-5.170365401803926e-05	-5.170365401803926e-05
1572	0.09934639433534563	0.009815299575297374	0.009306975137193809	0.6952697681618034	-1	0	0	0.1	1	1.0	13	1.0	1.0	14	13	0	0	0	0.06666666666666667	15	1	15	0.0	0	0.33547530809321313	0.9249738055356893	0.5665437275027795	0.9109429143037249	0.7418576411653623	0.9290128814608756	0.877393304281451	0.9219819170898322	0	0	0.0	0.009306975137193809	0.009306975137193809
4121	0.08222762910491832	0.03051082142320994	0.030419067207198787	0.6581796339357731	-1	0	0	0.2	2	0.9230769230769231	12	0.5357142857142857	0.9230769230769231	14	12	0	0	0	0.14285714285714285	2	14	15	0.0	0	0.5120278391301809	0.9304432425938457	0.5431688565259928	0.9264372104692942	0.6035280336214172	0.9484916272419354	0.8640320362008992	0.9358331921744224	0	0	0.0	0.030419067207198787	0.030419067207198787
4636	0.07790910233645737	0.03614140672768784	0.028119447790598173	0.7152086030999096	-1	0	0	0.2	2	0.9230769230769231	12	0.5357142857142857	0.9230769230769231	13	12	1	0	0	0.14285714285714285	2	14	15	0.0	0	0.6570788793067714	0.9212926764317577	0.5431688565259928	0.9199236286795979	0.5589990894023574	0.9394150791211153	0.8507419851539091	0.927406791785692	0	0	0.0	0.028119447790598173	0.028119447790598173
3684	0.07762342509745879	0.03231023881638159	0.031187785301037257	0.6469336906456127	-1	0	0	0.2	2	0.9230769230769231	12	0.38461538461538464	0.8461538461538461	13	11	1	0	0	0.23076923076923078	3	13	15	0.0	0	0.6570788793067714	0.8571261726997677	0.5431688565259928	0.8847231741839837	0.5389711068309258	0.9010162434789484	0.777317860353916	0.8821250707364747	0	0	0.0	0.031187785301037257	0.031187785301037257
1436	0.06253739838743728	0.0025395834687319133	-6.480504707828939e-06	0.7194339235644391	-1	0	0	0.1	1	1.0	13	1.0	1.0	14	13	0	0	0	0.06666666666666667	15	1	15	0.0	0	0.6957787467935426	0.8433753145407078	0.4116171469804141	0.9153625481365517	0.35119584573352586	0.9223607486082643	0.8507419851539091	0.8984197967485954	0	0	0.0	-6.480504707828939e-07	-6.480504707828939e-07
1016	0.04168920244456446	0.002223630461904208	1.6591969458576656e-05	0.9288101964702657	-1	0	0	0.4	4	0.5384615384615384	7	0.4166666666666667	0.5384615384615384	10	7	4	1	0	1.0	6	6	15	0.1111111111111111	0	0.5520991497362724	0.9009426669608572	0.30474990846716987	0.8525202148578834	0.5338067445844644	0.8531646218501358	0.8051103765185588	0.8707151024792399	1.0	0.4	0.0	1.6591969458576656e-05	1.6591969458576656e-05
2160	0.07542239791524662	0.0241684154097927	0.01927163635653556	0.729518723821013	-1	0	0	0.1	1	1.0	13	1.0	1.0	14	13	0	1	0	0.06666666666666667	15	1	15	0.3333333333333333	0	0.6570788793067714	0.8215290874542196	0.5098458121532243	0.831399588304738	0.6480569778404769	0.941587566470204	0.8507419851539091	0.8773372891602389	1.0	0.35714285714285715	0.0	0.01927163635653556	0.01927163635653556
4743	0.07522459630297552	0.03570326326077575	0.035632604445837344	0.7162797954235335	-1	0	0	0.2	2	0.9230769230769231	12	0.5357142857142857	0.9230769230769231	13	12	1	0	0	0.14285714285714285	2	14	15	0.0	0	0.6570788793067714	0.9212926764317577	0.5431688565259928	0.9199236286795979	0.6091835248138027	0.9614314819782827	0.8925690734301839	0.9373668158255051	0	0	0.0	0.035632604445837344	0.035632604445837344
2587	0.032323304474648054	0.004196715948654289	-0.004185493052034821	0.7062681897382781	-1	0	0	0.16666666666666666	1	1.0	7	1.0	1.0	8	7	0	0	0	0.1111111111111111	9	1	9	0.0	0	0.21968839784785224	0.9555211602836318	0.6057751019016129	0.9168041432428994	0.4608455549390117	0.8838003455809192	0.884526358141202	0.9240450430321011	0	0	0.0	-0.0004185493052034821	-0.0004185493052034821
540	0.026978413911781858	0.002915188974683458	0.0020387981481447496	0.9191410026190459	-1	0	0	0.2	2	0.8461538461538461	11	0.3333333333333333	0.5384615384615384	9	7	5	3	0	0.5555555555555556	5	9	15	0.25	0	0.6882508494501456	0.8293163143447838	0.9303483259748484	0.9675865654893372	0.695307185628088	0.9552027183924804	0.9008201670574629	0.9357719963920144	0.5555555555555556	0.2222222222222222	0.0	0.0020387981481447496	0.0020387981481447496
1317	0.06572380343780733	0.006627496753190426	0.0045875804193299865	0.68868958523526	-1	0	0	0.2	2	0.9230769230769231	12	1.0	0.9230769230769231	14	12	0	2	0	0.06666666666666667	1	15	15	1.0	0.14285714285714285	0.6570788793067714	0.9276365706104333	0.7746602536305153	0.9259710951337051	0.840973122861455	0.9397102531399113	0.8686803724393197	0.9313690479049488	0.5357142857142857	0.21428571428571427	0.0	0.0045875804193299865	0.0045875804193299865
436	0.03457599336786414	0.0008930693501748063	-0.0008927269379240248	0.9602092212560128	-1	0	0	0.3	3	0.7692307692307693	10	0.3409090909090909	0.7692307692307693	12	10	2	2	0	0.36363636363636365	4	11	15	0.3333333333333333	0	0.6351278552720098	0.9332748516413208	0.6813837316496898	0.9573988506878552	0.390976877929527	0.8076696469947063	0.9100218212030681	0.9164553225999721	0.7083333333333333	0.5	0.0	-8.927269379240248e-05	-8.927269379240248e-05
1765	0.07522206390491587	0.026054315834486762	0.02010354341294381	0.7211320811725035	-1	0	0	0.1	1	1.0	13	1.0	1.0	14	13	0	1	0	0.06666666666666667	15	1	15	0.3333333333333333	0	0.6570788793067714	0.8215290874542196	0.5098458121532243	0.831399588304738	0.6480569778404769	0.941587566470204	0.8507419851539091	0.8773372891602389	1.0	0.35714285714285715	0.0	0.02010354341294381	0.02010354341294381
731	0.05328927289665587	0.007124942309831987	0.004395336114139255	0.9293128114001765	-1	0	0	0.2	2	0.9230769230769231	12	0.45454545454545453	0.7692307692307693	10	10	4	1	0	0.2727272727272727	3	11	15	0.08333333333333333	0	0.800579872538591	0.8427853468716275	0.36860820322032756	0.9066975172202343	0.5499050540099779	0.9223966839502343	0.8880076353304681	0.8949949094365972	1.0	0	0.0	0.004395336114139255	0.004395336114139255
1153	0.0683275926338367	0.008479034072116256	0.0063748498054789484	0.6691167953113745	-1	0	0	0.2	2	0.9230769230769231	12	0.5357142857142857	0.9230769230769231	14	12	0	1	0	0.14285714285714285	14	2	15	0.5	0	0.6570788793067714	0.8216529111885412	0.4464733741955209	0.8825757524717378	0.6480569778404769	0.952257371597979	0.8608642499888345	0.8983675229464153	1.0	0.42857142857142855	0.0	0.0063748498054789484	0.0063748498054789484
597	0.05985131040909322	0.011862198166347005	0.0018737231831302944	0.7725872091245645	-1	0	0	0.1	1	1.0	13	1.0	1.0	14	13	0	0	0	0.06666666666666667	15	1	15	0.0	0	0.6599246999025283	0.901317327412169	0.37525545216296907	0.9228623322211871	0.4874729933102316	0.950361216538004	0.8456566707741842	0.927481782843872	0	0	0.0	0.0018737231831302944	0.0018737231831302944
930	0.07195204813301469	0.01518587894888503	0.010085823956611764	0.6646924874899803	-1	0	0	0.1	1	1.0	13	1.0	1.0	14	13	0	2	0	0.06666666666666667	1	15	15	0.6666666666666666	0	0.6570788793067714	0.8402968189052687	0.5098458121532243	0.8704791152839875	0.6480569778404769	0.9474818716745543	0.868269140391191	0.8959266938381831	0.5357142857142857	0.35714285714285715	0.0	0.010085823956611764	0.010085823956611764
4343	0.07881339374526661	0.039383693297437176	0.03414270511773319	0.7109563862454698	-1	0	0	0.2	2	0.9230769230769231	12	0.5357142857142857	0.9230769230769231	13	12	1	0	0	0.14285714285714285	2	14	15	0.0	0	0.6570788793067714	0.9212926764317577	0.5431688565259928	0.9199236286795979	0.5589990894023574	0.9394150791211153	0.8507419851539091	0.927406791785692	0	0	0.0	0.03414270511773319	0.03414270511773319
1742	0.07729182900737111	0.00609926901735628	0.0048530012986899955	0.7262011188990822	-1	0	0	0.1	1	1.0	12	1.0	1.0	12	12	1	2	0	0.07142857142857142	14	1	14	0.3333333333333333	0	0.5310804600335961	0.9370391439243518	0.5020210149124739	0.8999863418839508	0.45850619272324833	0.8956148583226203	0.877393304281451	0.9128469612648609	0.5833333333333334	0.25	0.0	0.0048530012986899955	0.0048530012986899955
3935	0.07608030920921761	0.03739118224356446	0.03393312194838843	0.7156467318303379	-1	0	0	0.2	2	0.9230769230769231	12	0.5357142857142857	0.9230769230769231	13	12	1	0	0	0.14285714285714285	2	14	15	0.0	0	0.6570788793067714	0.9212926764317577	0.5431688565259928	0.9199236286795979	0.5589990894023574	0.9336890272780783	0.8507419851539091	0.9252129935173896	0	0	0.0	0.03393312194838843	0.03393312194838843
4039	0.07503282000528495	0.037957134608809034	0.03250346016908136	0.7121239653396028	-1	0	0	0.2	2	0.9230769230769231	12	0.5357142857142857	0.9230769230769231	13	12	1	0	0	0.14285714285714285	2	14	15	0.0	0	0.6570788793067714	0.9212926764317577	0.5431688565259928	0.9199236286795979	0.5589990894023574	0.9394150791211153	0.8507419851539091	0.927406791785692	0	0	0.0	0.03250346016908136	0.03250346016908136
3413	0.07728577737383129	0.03158751124800653	0.030620429242572095	0.6462412663184136	-1	0	0	0.2	2	0.9230769230769231	12	0.38461538461538464	0.8461538461538461	13	11	1	0	0	0.23076923076923078	3	13	15	0.0	0	0.6570788793067714	0.8571261726997677	0.5431688565259928	0.8847231741839837	0.5389711068309258	0.9010162434789484	0.777317860353916	0.8821250707364747	0	0	0.0	0.030620429242572095	0.030620429242572095
384	0.07517274884543902	0.006302959415946706	-0.003075604956525335	0.860097523994913	-1	0	0	0.1	1	1.0	13	1.0	1.0	14	13	0	1	0	0.06666666666666667	15	1	15	0.3333333333333333	0	0.8129352577446725	0.9333520152794473	0.3488252738399193	0.8966575621489998	0.4159468972181057	0.9261774880273504	0.9118455816921296	0.9200575016756268	1.0	0	0.0	-0.0003075604956525335	-0.0003075604956525335
2218	0.05555777593556859	0.017802103291589846	0.017755564885777897	0.6586297090190159	-1	0	0	0.1111111111111111	1	1.0	11	1.0	1.0	12	11	0	2	0	0.07692307692307693	1	13	13	0.6666666666666666	0	0.6957787467935426	0.764990350518804	0.6716321540461714	0.9130194210923732	0.45026615149990745	0.9465198598581473	0.7608153390970924	0.894252138264267	0.5833333333333333	0.3333333333333333	0.0	0.017755564885777897	0.017755564885777897
259	0.04581695144408486	0.004026839723512311	-0.0020618863938446424	0.7231476986580005	-1	0.25	1	0.5	5	0.5384615384615384	7	0.375	0.46153846153846156	9	6	5	1	0	0.4	10	4	15	0.09090909090909091	0	0.9177706544927107	0.9502841041854222	0.4291527465236301	0.77213457757705	0.7799100739477367	0.9613721395616147	0.9012624032240963	0.9214159328994556	1.0	0.3333333333333333	0.0	-0.00020618863938446424	-0.00020618863938446424
4247	0.0785460936830832	0.038639567914531325	0.034620391968887936	0.7091840878726825	-1	0	0	0.2	2	0.9230769230769231	12	0.5357142857142857	0.9230769230769231	13	12	1	0	0	0.14285714285714285	2	14	15	0.0	0	0.6570788793067714	0.9212926764317577	0.5431688565259928	0.9199236286795979	0.5589990894023574	0.9336890272780783	0.8507419851539091	0.9252129935173896	0	0	0.0	0.034620391968887936	0.034620391968887936
5049	0.07618206962403107	0.0368481530774058	0.03675691384380109	0.7150955330896867	-1	0	0	0.2	2	0.9230769230769231	12	0.5357142857142857	0.9230769230769231	13	12	1	0	0	0.14285714285714285	2	14	15	0.0	0	0.6570788793067714	0.9212926764317577	0.5431688565259928	0.9199236286795979	0.6091835248138027	0.9614314819782827	0.8925690734301839	0.9373668158255051	0	0	0.0	0.03675691384380109	0.03675691384380109
2168	0.07813029443379205	0.007626298454377227	0.004727975118947985	0.6767603996942463	-1	0	0	0.1	1	1.0	13	1.0	1.0	14	13	0	1	0	0.06666666666666667	15	1	15	0.3333333333333333	0	0.6570788793067714	0.8810713341301623	0.5098458121532243	0.8972961169690887	0.6480569778404769	0.9607488621464284	0.9009950467046061	0.9209962840319154	1.0	0.35714285714285715	0.0	0.004727975118947985	0.004727975118947985
2415	0.07224161711814794	0.01185994126308493	0.010440682173110404	0.7404262613187005	-1	0	0	0.1	1	1.0	13	1.0	1.0	14	13	0	1	0	0.06666666666666667	15	1	15	0.3333333333333333	0	0.6570788793067714	0.7986885935089496	0.5098458121532243	0.831399588304738	0.6480569778404769	0.9488113845937476	0.8507419851539091	0.8770151779994853	1.0	0.35714285714285715	0.0	0.010440682173110404	0.010440682173110404
3333	0.0779253140884755	0.03115567805386464	0.029791901441367008	0.6481275114900485	-1	0	0	0.2	2	0.9230769230769231	12	0.38461538461538464	0.8461538461538461	13	11	1	0	0	0.23076923076923078	3	13	15	0.0	0	0.6570788793067714	0.8571261726997677	0.5431688565259928	0.8847231741839837	0.5389711068309258	0.9010162434789484	0.777317860353916	0.8821250707364747	0	0	0.0	0.029791901441367008	0.029791901441367008
2197	0.07343316248705806	0.010953241152333227	-0.009897347513723795	0.7583651898980434	-1	0	0	0.1	1	1.0	13	1.0	1.0	14	13	0	0	0	0.06666666666666667	15	1	15	0.0	0	0.6570788793067714	0.8345869385273511	0.5023662707807386	0.9170349601354456	0.4197153508322575	0.9591646974128052	0.8507419851539091	0.9162595668772028	0	0	0.0	-0.0009897347513723796	-0.0009897347513723796
2090	0.07177586199563794	0.016202958097330404	0.010248672731050288	0.6677557251022386	-1	0	0	0.1	1	1.0	13	1.0	1.0	14	13	0	2	0	0.06666666666666667	1	15	15	0.6666666666666666	0	0.6570788793067714	0.8402968189052687	0.5098458121532243	0.8704791152839875	0.6480569778404769	0.9474818716745543	0.868269140391191	0.8959266938381831	0.5357142857142857	0.35714285714285715	0.0	0.010248672731050288	0.010248672731050288
772	0.07764222726172261	0.014382299475566369	0.004711194439374333	0.67085091447376	-1	0	0	0.2	2	0.9230769230769231	12	0.5357142857142857	0.9230769230769231	14	12	0	1	0	0.14285714285714285	14	2	15	0.5	0	0.6570788793067714	0.8724213580789169	0.6716321540461714	0.9198663207923138	0.6142357116393207	0.9195419723643994	0.8507419851539091	0.9060561402355918	1.0	0.5	0.0	0.004711194439374333	0.004711194439374333
1920	0.09120865659745896	0.019748453516987167	0.004208988772205022	0.6962755152592659	-1	0	0	0.1	1	1.0	13	1.0	1.0	14	13	0	1	0	0.06666666666666667	15	1	15	0.3333333333333333	0	0.4082662377811325	0.9126031649455871	0.5245898954289491	0.861860129487491	0.7868457043281113	0.8531408902501335	0.909116445881941	0.8785432013421998	1.0	0.5	0.0	0.004208988772205022	0.004208988772205022
3800	0.07662934854446984	0.037446313705211086	0.03632897690703863	0.7081349692816454	-1	0	0	0.2	2	0.9230769230769231	12	0.5357142857142857	0.9230769230769231	13	12	1	0	0	0.14285714285714285	2	14	15	0.0	0	0.6570788793067714	0.9234774256392094	0.5431688565259928	0.9199236286795979	0.5589990894023574	0.9394150791211153	0.8763107786479518	0.9280887024484771	0	0	0.0	0.03632897690703863	0.03632897690703863
73	0.04234858877392664	0.0022776067699826056	0.002245946516318307	0.9124296425282972	-1	0	0	0.3	3	0.7692307692307693	10	0.3	0.6153846153846154	10	8	4	3	0	0.5	5	10	15	0.3	0	0.592843326254971	0.9031890682610991	0.8848805216794968	0.9645636608053855	0.3794443611516184	0.8834522222863206	0.9305137399400619	0.9255928196758579	0.1	0.6	0.0	0.002245946516318307	0.002245946516318307
634	0.06134342467687139	0.003817944402240997	0.003043130469648729	0.6434694625833612	-1	0	0	0.2	2	0.9230769230769231	12	0.5357142857142857	0.9230769230769231	14	12	0	1	0	0.14285714285714285	14	2	15	0.5	0	0.8141090778275771	0.8141972875307767	0.31179836943005484	0.9571016951565351	0.4060222924783613	0.9325984430821268	0.898895347431752	0.9170786299442879	1.0	0.2857142857142857	0.0	0.003043130469648729	0.003043130469648729
3227	0.07685943230566426	0.0305036921754441	0.026019850159497322	0.648909838904093	-1	0	0	0.2	2	0.9230769230769231	12	0.5357142857142857	0.9230769230769231	14	12	0	0	0	0.14285714285714285	2	14	15	0.0	0	0.6570788793067714	0.8999898357810141	0.5431688565259928	0.9314471078133032	0.5195343803175886	0.9428066094435655	0.8640320362008992	0.9266424779701267	0	0	0.0	0.026019850159497322	0.026019850159497322
2541	0.09530682940231593	0.018574699078665928	0.016888278646892088	0.6857091715477859	-1	0	0	0.1	1	1.0	13	1.0	1.0	14	13	0	0	0	0.06666666666666667	15	1	15	0.0	0	0.33547530809321313	0.9249738055356893	0.5665437275027795	0.9109429143037249	0.7360377245719691	0.9276070385615621	0.877393304281451	0.9214738922825123	0	0	0.0	0.016888278646892088	0.016888278646892088
1678	0.045280073446410427	0.00494341979760301	-0.004518431549670685	0.6576409984306877	-1	0	0	0.125	1	1.0	9	1.0	1.0	10	9	0	2	0	0.09090909090909091	1	11	11	0.6666666666666666	0	0.772701500413797	0.9285987492340259	0.7936150032364675	0.9256164155898376	0.3170283824988033	0.9388931369070586	0.8686673215352432	0.9312608908107809	0.6	0.3	0.0	-0.0004518431549670685	-0.0004518431549670685
2420	0.0743887252965034	0.027186237374108434	0.02718478004572026	0.7593883489394485	-1	0	0	0.1	1	1.0	13	1.0	1.0	14	13	0	1	0	0.06666666666666667	15	1	15	0.3333333333333333	0	0.6570788793067714	0.8215290874542196	0.5098458121532243	0.831399588304738	0.6480569778404769	0.9488113845937476	0.8507419851539091	0.8822596416329351	1.0	0.35714285714285715	0.0	0.02718478004572026	0.02718478004572026
1481	0.06670658622372624	0.01640838362175838	0.0001942976170294226	0.6997396063851866	-1	0	0	0.2	2	0.9230769230769231	12	0.5357142857142857	0.9230769230769231	14	12	0	1	0	0.14285714285714285	14	2	15	0.5	0	0.6627752268954922	0.7839070237232935	0.6363578361507376	0.8491817781033454	0.45026615149990745	0.9450252099134253	0.8507419851539091	0.8758501283439016	1.0	0.35714285714285715	0.0	0.0001942976170294226	0.0001942976170294226
3106	0.07837456575409545	0.0307456801042649	0.026058492510556287	0.6461605905061631	-1	0	0	0.2	2	0.9230769230769231	12	0.5357142857142857	0.9230769230769231	14	12	0	0	0	0.14285714285714285	2	14	15	0.0	0	0.6570788793067714	0.8999898357810141	0.5431688565259928	0.9314471078133032	0.5195343803175886	0.9428066094435655	0.8640320362008992	0.9266424779701267	0	0	0.0	0.026058492510556287	0.026058492510556287
1562	0.0967087282485916	0.01939335670944079	0.0192767931986851	0.6877665106732277	-1	0	0	0.1	1	1.0	13	1.0	1.0	14	13	0	0	0	0.06666666666666667	15	1	15	0.0	0	0.33547530809321313	0.9249738055356893	0.5665437275027795	0.9031035592560581	0.6511886998598257	0.9267646922951605	0.877393304281451	0.9188915927127304	0	0	0.0	0.0192767931986851	0.0192767931986851
1383	0.06423162710468007	0.018207426971855265	0.003317802474127653	0.7332456228094733	-1	0	0	0.1	1	1.0	13	1.0	1.0	14	13	0	0	0	0.06666666666666667	15	1	15	0.0	0	0.6381204528174349	0.8582277452818661	0.40318865006428284	0.9175000936981105	0.4901690881505445	0.9521025925538267	0.9109789471688411	0.9168047930992742	0	0	0.0	0.003317802474127653	0.003317802474127653
701	0.08536902920017875	0.007997057621455143	-0.007984114411243788	0.6631881315873485	-1	0	0	0.2	2	0.9230769230769231	12	1.0	0.9230769230769231	13	12	1	2	0	0.06666666666666667	1	15	15	0.4	0.14285714285714285	0.8155134125025736	0.9251868570592604	0.7467525957162525	0.9356634915092221	0.6813206729862177	0.9523026893933519	0.8977939791108276	0.9386998162298814	0.6153846153846154	0.07692307692307693	0.0	-0.0007984114411243787	-0.0007984114411243787
4056	0.07647204156306474	0.038256421371473545	0.03384504053099809	0.7130546031463147	-1	0	0	0.2	2	0.9230769230769231	12	0.5357142857142857	0.9230769230769231	13	12	1	0	0	0.14285714285714285	2	14	15	0.0	0	0.6570788793067714	0.9212926764317577	0.5431688565259928	0.9199236286795979	0.5589990894023574	0.9336890272780783	0.8507419851539091	0.9252129935173896	0	0	0.0	0.03384504053099809	0.03384504053099809
1133	0.08328588715311169	0.007421697762918639	-0.0015947012365280554	0.7065646348154118	-1	0	0	0.1	1	1.0	13	1.0	1.0	14	13	0	1	0	0.06666666666666667	15	1	15	0.3333333333333333	0	0.6957787467935426	0.7694046537970566	0.3384512597936151	0.8906885369111064	0.6480569778404769	0.9095692228943991	0.8507419851539091	0.8665019547117316	1.0	0.42857142857142855	0.0	-0.00015947012365280554	-0.00015947012365280554
529	0.04266443069221893	0.0029344670487561836	0.00038757545205429247	0.9842416411114692	-1	0	0	0.2	2	0.8461538461538461	11	0.4166666666666667	0.6923076923076923	11	9	3	1	0	0.25	12	3	15	0.125	0.3333333333333333	0.6048441234574385	0.9008838912437865	0.4232763638907481	0.9306941258629204	0.42133908689873156	0.8926316373939651	0.816508096670616	0.9094933713185285	1.0	0.18181818181818182	0.0	0.00038757545205429247	0.00038757545205429247
4719	0.07616996734049006	0.03638681394111611	0.03622633332917886	0.7132677985004497	-1	0	0	0.2	2	0.9230769230769231	12	0.5357142857142857	0.9230769230769231	13	12	1	0	0	0.14285714285714285	2	14	15	0.0	0	0.6570788793067714	0.9212926764317577	0.5431688565259928	0.9199236286795979	0.6091835248138027	0.9614314819782827	0.8925690734301839	0.9373668158255051	0	0	0.0	0.03622633332917886	0.03622633332917886
4748	0.07311520868977102	0.00988681093706733	-0.009270676325042805	0.6851883762130403	-1	0	0	0.3	3	0.7692307692307693	10	0.5769230769230769	0.7692307692307693	12	10	2	0	0	0.15384615384615385	2	13	15	0.0	0	0.4702462185270072	0.9382942334628507	0.5431688565259928	0.9414701274834155	0.5622332217535488	0.9692100210607967	0.923898902394126	0.9517984076759071	0	0	0.0	-0.0009270676325042806	-0.0009270676325042806
4515	0.07783819040337049	0.03833545525170742	0.029548663299393558	0.7075369428308418	-1	0	0	0.2	2	0.9230769230769231	12	0.5357142857142857	0.9230769230769231	13	12	1	0	0	0.14285714285714285	2	14	15	0.0	0	0.6570788793067714	0.9212926764317577	0.5431688565259928	0.9199236286795979	0.5589990894023574	0.9394150791211153	0.8507419851539091	0.927406791785692	0	0	0.0	0.029548663299393558	0.029548663299393558
3621	0.08186247031309114	0.031242484829185953	0.031220964956898002	0.6780730829684336	-1	0	0	0.2	2	0.9230769230769231	12	0.5357142857142857	0.9230769230769231	14	12	0	0	0	0.14285714285714285	2	14	15	0.0	0	0.6570788793067714	0.9167930314214561	0.5431688565259928	0.9314471078133032	0.5195343803175886	0.9428066094435655	0.8622221696887257	0.9310994820543018	0	0	0.0	0.031220964956898002	0.031220964956898002
1924	0.07808233170211763	0.008467208003266885	0.008051353483156597	0.7564068375356529	-1	0	0	0.1	1	1.0	13	1.0	1.0	14	13	0	1	0	0.06666666666666667	1	15	15	0.3333333333333333	0	0.44760933459356805	0.8818953936329647	0.5098458121532243	0.8533500095972976	0.8918195480619214	0.9438775904023645	0.9174354360282301	0.9000723171280474	1.0	0.5	0.0	0.008051353483156597	0.008051353483156597
1185	0.05447163714765366	0.020059086828415666	0.01717636674859296	0.6134687580923766	-1	0	0	0.2	2	0.9230769230769231	12	0.5357142857142857	0.9230769230769231	14	12	0	1	0	0.14285714285714285	14	2	15	0.5	0	0.8329574206058779	0.9053419362267754	0.3195887599206456	0.940148342037676	0.5877005661624823	0.9489624972066174	0.8095786803214644	0.9337025353479526	1.0	0	0.0	0.01717636674859296	0.01717636674859296
2074	0.057901457724753046	0.02352922491287919	0.023529197922923028	0.7523518046621573	-1	0	0	0.1111111111111111	1	1.0	11	1.0	1.0	12	11	0	2	0	0.07692307692307693	1	13	13	0.6666666666666666	0	0.6957787467935426	0.764990350518804	0.6716321540461714	0.9130194210923732	0.45026615149990745	0.9465198598581473	0.7608153390970924	0.894252138264267	0.5833333333333333	0.3333333333333333	0.0	0.023529197922923028	0.023529197922923028
1100	0.023758197149869095	0.0026312457696453452	0.0018750882853312049	0.9706999636146583	-1	0.25	1	0.6	6	0.38461538461538464	5	0.4166666666666667	0.3076923076923077	10	4	4	1	0	1.0	6	6	15	0.16666666666666666	0.2222222222222222	0.6048441234574385	0.8557734778605368	0.5245898954289491	0.9078896065353483	0.7647909779131085	0.6896754455869363	0.774724797369134	0.835133104958449	1.0	0.3	0.0	0.0018750882853312049	0.0018750882853312049
3332	0.07582659809724092	0.03241143006536509	0.030203966072994793	0.6485859610640966	-1	0	0	0.2	2	0.9230769230769231	12	0.38461538461538464	0.8461538461538461	13	11	1	0	0	0.23076923076923078	3	13	15	0.0	0	0.6570788793067714	0.8571261726997677	0.5431688565259928	0.8847231741839837	0.5354249364243253	0.894679583887709	0.777317860353916	0.8797085721964604	0	0	0.0	0.030203966072994793	0.030203966072994793
1497	0.08551610035825041	0.006309059376601452	-0.0009732813853546227	0.6438451354539407	-1	0	0	0.1	1	1.0	13	1.0	1.0	14	13	0	2	0	0.06666666666666667	1	15	15	0.6666666666666666	0	0.6570788793067714	0.9265923873822085	0.6716321540461714	0.9057277485207619	0.6306695474413457	0.9575576113757381	0.8661642820555201	0.933273249066309	0.5357142857142857	0.2857142857142857	0.0	-9.732813853546226e-05	-9.732813853546226e-05
1793	0.066345184121817	0.015038496783378322	-0.0034774037743694887	0.6960939752240625	-1	0	0	0.1	1	1.0	13	1.0	1.0	14	13	0	0	0	0.06666666666666667	15	1	15	0.0	0	0.6957787467935426	0.8523355311232255	0.47104593439435616	0.9282099559147173	0.38557263094656646	0.9081678914805266	0.8507419851539091	0.900369691398442	0	0	0.0	-0.00034774037743694886	-0.00034774037743694886
2788	0.058945489908320235	0.021734800376346477	-0.016822990695867696	0.7313780597659305	-1	0	0	0.2	2	0.9230769230769231	12	0.5357142857142857	0.9230769230769231	14	12	0	1	0	0.14285714285714285	14	2	15	0.5	0	0.6957787467935426	0.6920284638378811	0.4567649376827059	0.85623876241228	0.6480569778404769	0.8972827686863208	0.8492709779149796	0.8302126969598277	1.0	0.5	0.0	-0.0016822990695867697	-0.0016822990695867697
2273	0.059433973300703984	0.009541938601853891	-0.0036744675497931735	0.7022215124724113	-1	0	0	0.1	1	1.0	13	1.0	1.0	14	13	0	1	0	0.06666666666666667	15	1	15	0.3333333333333333	0	0.6957787467935426	0.7589865942333699	0.6716321540461714	0.8833391598830699	0.47434581191542674	0.9417141598166455	0.7608153390970924	0.8791746535042799	1.0	0.35714285714285715	0.0	-0.00036744675497931735	-0.00036744675497931735
4851	0.07364681377394348	0.01216657548523633	0.011108518035944684	0.6364044570701965	-1	0	0	0.2	2	0.9230769230769231	12	0.5357142857142857	0.9230769230769231	14	12	0	0	0	0.14285714285714285	2	14	15	0.0	0	0.6570788793067714	0.8857832435340361	0.5431688565259928	0.9099734156912785	0.4142098070557029	0.9447283485457869	0.8925690734301839	0.9168354857020897	0	0	0.0	0.011108518035944684	0.011108518035944684
2808	0.06250083598218988	0.006113840501670572	-0.00048543268311055385	0.7339876779171692	-1	0	0	0.1	1	1.0	13	1.0	1.0	14	13	0	1	0	0.06666666666666667	1	15	15	0.3333333333333333	0	0.6764288130501571	0.8067919930537683	0.4464733741955209	0.8387236513763445	0.6480569778404769	0.9415163698692569	0.8507419851539091	0.8756937805183412	1.0	0.42857142857142855	0.0	-4.8543268311055386e-05	-4.8543268311055386e-05
2300	0.06517189228195505	0.009250688974524843	-0.0034972001137433197	0.704288827813788	-1	0	0	0.1	1	1.0	13	1.0	1.0	14	13	0	1	0	0.06666666666666667	15	1	15	0.3333333333333333	0	0.6764288130501571	0.836259190689938	0.37917819420039334	0.8726627893636143	0.6337486393628831	0.9586545133277188	0.8784017382167932	0.9031720401871535	1.0	0.2857142857142857	0.0	-0.00034972001137433196	-0.00034972001137433196
4765	0.07638855589863307	0.038911822619141355	0.03400577517555825	0.7106658000415687	-1	0	0	0.2	2	0.9230769230769231	12	0.5357142857142857	0.9230769230769231	13	12	1	0	0	0.14285714285714285	2	14	15	0.0	0	0.6570788793067714	0.9212926764317577	0.5431688565259928	0.9199236286795979	0.5589990894023574	0.9395457863799631	0.8507419851539091	0.9274583643923118	0	0	0.0	0.03400577517555825	0.03400577517555825
4938	0.0746023938314741	0.03598993351416673	0.035841643396416295	0.7140831867042041	-1	0	0	0.2	2	0.9230769230769231	12	0.5357142857142857	0.9230769230769231	13	12	1	0	0	0.14285714285714285	2	14	15	0.0	0	0.6570788793067714	0.9212926764317577	0.5431688565259928	0.9199236286795979	0.6091835248138027	0.9614314819782827	0.8925690734301839	0.9373668158255051	0	0	0.0	0.035841643396416295	0.035841643396416295
3592	0.08207988745996893	0.03119818233305337	0.031103887073493115	0.6758979833501433	-1	0	0	0.2	2	0.9230769230769231	12	0.5357142857142857	0.9230769230769231	14	12	0	0	0	0.14285714285714285	2	14	15	0.0	0	0.6570788793067714	0.9167930314214561	0.5431688565259928	0.9314471078133032	0.5195343803175886	0.9428066094435655	0.8622221696887257	0.9310994820543018	0	0	0.0	0.031103887073493115	0.031103887073493115
4117	0.07759560462155521	0.038436340837153485	0.0341624715996636	0.7149116157788965	-1	0	0	0.2	2	0.9230769230769231	12	0.5357142857142857	0.9230769230769231	13	12	1	0	0	0.14285714285714285	2	14	15	0.0	0	0.6570788793067714	0.9212926764317577	0.5431688565259928	0.9199236286795979	0.5589990894023574	0.9336890272780783	0.8507419851539091	0.9252129935173896	0	0	0.0	0.0341624715996636	0.0341624715996636
4205	0.060828940995435	0.0023322613739094416	-0.0020823060915377526	0.9965808736267898	-1	0	0	0.3	3	0.7692307692307693	10	0.4166666666666667	0.7692307692307693	13	10	1	0	0	0.25	3	12	15	0.0	0	0.5735156381004239	0.9288088052626456	0.6720245818259566	0.829077813731416	0.6461938591856551	0.9075321289720172	0.8751005297880731	0.8950913400530445	0	0	0.0	-0.00020823060915377525	-0.00020823060915377525
1264	9.974169546543883e-07	5.9971328709081e-09	-2.137065378970744e-09	0.9999992724575992	-1	0	0	1.0	1	0	0	1.0	0	1	0	0	3	0	0.5	1	2	2	1.0	0	0	0	0	0	0	0	0	0	0	0	0	-2.1370653789707442e-10	-2.1370653789707442e-10
1819	0.08413944247410245	0.0057795253928705145	0.005548737544209755	0.561931405236529	-1	0	0	0.1	1	1.0	13	1.0	1.0	14	13	0	0	0	0.06666666666666667	15	1	15	0.0	0	0.6570788793067714	0.9072055780005266	0.5431688565259928	0.9305198621065175	0.5195343803175886	0.9541606305512732	0.8640320362008992	0.9331921945619158	0	0	0.0	0.005548737544209755	0.005548737544209755
266	0.046614487873238984	0.0014151461410853966	0.0004493033080827136	0.7259539679887579	-1	0.25	1	0.5	5	0.5384615384615384	7	0.3333333333333333	0.46153846153846156	8	6	6	3	0	0.5555555555555556	9	5	15	0.21428571428571427	0	0.9197681550879458	0.961893370954022	0.5109651163087991	0.8929400189287146	0.8183729869226068	0.9581877249362406	0.9158874066956297	0.944126313617591	0.125	0.375	0.0	0.0004493033080827136	0.0004493033080827136
1235	0.08231508292015441	0.009887574983751389	-0.004152815188947841	0.6936445348832629	-1	0	0	0.1	1	1.0	13	1.0	1.0	14	13	0	0	0	0.06666666666666667	15	1	15	0.0	0	0.4082662377811325	0.9200675824540484	0.5172178537910866	0.8019949031889663	0.7418576411653623	0.9432486832152007	0.877393304281451	0.9018167230310554	0	0	0.0	-0.00041528151889478406	-0.00041528151889478406
3095	0.06679410332119529	0.008245148611893	0.008208339635804343	0.7162207393508654	-1	0	0	0.1	1	1.0	13	1.0	1.0	14	13	0	1	0	0.06666666666666667	15	1	15	0.3333333333333333	0	0.6570788793067714	0.879497312099109	0.4464733741955209	0.9003823697015465	0.6480569778404769	0.9573075443908201	0.8773740930961862	0.9193158127054839	1.0	0.42857142857142855	0.0	0.008208339635804343	0.008208339635804343
3733	0.08211585854758648	0.031109935088996312	0.031051601112549954	0.6744099102149882	-1	0	0	0.2	2	0.9230769230769231	12	0.5357142857142857	0.9230769230769231	14	12	0	0	0	0.14285714285714285	2	14	15	0.0	0	0.6570788793067714	0.9167930314214561	0.5431688565259928	0.9314471078133032	0.5195343803175886	0.9428066094435655	0.8622221696887257	0.9310994820543018	0	0	0.0	0.031051601112549954	0.031051601112549954
4986	0.07670699970386646	0.03521970923834392	0.03505245258305778	0.711741917229539	-1	0	0	0.2	2	0.9230769230769231	12	0.5357142857142857	0.9230769230769231	13	12	1	0	0	0.14285714285714285	2	14	15	0.0	0	0.6570788793067714	0.9212926764317577	0.5431688565259928	0.9199236286795979	0.6091835248138027	0.9582817920780031	0.8925690734301839	0.9357471086780415	0	0	0.0	0.03505245258305778	0.03505245258305778
535	0.07005109011325156	0.008158877595245109	0.006995448356177265	0.7412227207007189	-1	0	0	0.2	2	0.9230769230769231	12	0.5357142857142857	0.9230769230769231	14	12	0	1	0	0.14285714285714285	14	2	15	0.5	0	0.6570788793067714	0.8205286316354303	0.5098458121532243	0.8281874954548607	0.6480569778404769	0.9430236440160716	0.8507419851539091	0.877224769052952	1.0	0.42857142857142855	0.0	0.006995448356177265	0.006995448356177265
1146	0.05681681517029481	0.017176853975801484	-0.00023035328254382114	0.8531377608050078	-1	0	0	0.2	2	0.9230769230769231	12	0.38461538461538464	0.8461538461538461	13	11	1	0	0	0.23076923076923078	13	3	15	0.0	0	0.7433387307602628	0.9233743511839311	0.32239509551686957	0.9539482948018075	0.3815814398382687	0.9231934677568261	0.8954936967770991	0.9351622608263367	0	0	0.0	-2.3035328254382113e-05	-2.3035328254382113e-05
2022	0.07238870649607564	0.012600657488344071	0.008074574011568721	0.7374943150541751	-1	0	0	0.1	1	1.0	13	1.0	1.0	14	13	0	1	0	0.06666666666666667	15	1	15	0.3333333333333333	0	0.6570788793067714	0.8810713341301623	0.5098458121532243	0.8972961169690887	0.6480569778404769	0.9416567397184237	0.8728155950204168	0.9102874068913606	1.0	0.35714285714285715	0.0	0.008074574011568721	0.008074574011568721
4720	0.0752147465444987	0.0360618805484127	0.035990047658182034	0.7145724616459834	-1	0	0	0.2	2	0.9230769230769231	12	0.5357142857142857	0.9230769230769231	13	12	1	0	0	0.14285714285714285	2	14	15	0.0	0	0.6570788793067714	0.9212926764317577	0.5431688565259928	0.9199236286795979	0.6091835248138027	0.9614314819782827	0.8925690734301839	0.9373668158255051	0	0	0.0	0.035990047658182034	0.035990047658182034
1628	0.06873213388685906	0.015855420507301952	0.0037299776330829734	0.6941625680385625	-1	0	0	0.2	2	0.9230769230769231	12	0.5357142857142857	0.9230769230769231	14	12	0	1	0	0.14285714285714285	14	2	15	0.5	0	0.6627752268954922	0.7839070237232935	0.6363578361507376	0.8491817781033454	0.45026615149990745	0.9450252099134253	0.8507419851539091	0.8758501283439016	1.0	0.35714285714285715	0.0	0.0037299776330829734	0.0037299776330829734
2753	0.06895501549476385	0.023744172020416357	0.023175512704722408	0.6354556446923942	-1	0	0	0.1	1	1.0	13	1.0	1.0	14	13	0	1	0	0.06666666666666667	1	15	15	0.3333333333333333	0	0.6570788793067714	0.8215290874542196	0.5098458121532243	0.871179927860657	0.6480569778404769	0.9465206841086939	0.8507419851539091	0.8912807390153764	1.0	0.35714285714285715	0.0	0.023175512704722408	0.023175512704722408
176	0.007253133869001711	0.00026700443993134937	-0.000178761272563089	0.9782131534721529	-1	0.25	1	0.6	6	0.46153846153846156	6	0.375	0.38461538461538464	9	5	5	2	0	0.625	8	5	15	0.2	0.2857142857142857	0.5743948173032631	0.9581186023630915	0.4715536777597748	0.8831086949135043	0.48958303745924925	0.8501716439970041	0.9069905690573802	0.9085530158444989	0.6111111111111112	0.2222222222222222	0.0	-1.78761272563089e-05	-1.78761272563089e-05
2097	0.07563062436824587	0.02411875687601155	0.018890355709580916	0.7155584119955111	-1	0	0	0.1	1	1.0	13	1.0	1.0	14	13	0	1	0	0.06666666666666667	15	1	15	0.3333333333333333	0	0.6570788793067714	0.8215290874542196	0.5098458121532243	0.831399588304738	0.6480569778404769	0.941587566470204	0.8507419851539091	0.8773372891602389	1.0	0.35714285714285715	0.0	0.018890355709580916	0.018890355709580916
4243	0.07676910701068201	0.03870058797128021	0.03379854367869925	0.7087354627027458	-1	0	0	0.2	2	0.9230769230769231	12	0.5357142857142857	0.9230769230769231	13	12	1	0	0	0.14285714285714285	2	14	15	0.0	0	0.6570788793067714	0.9212926764317577	0.5431688565259928	0.9199236286795979	0.5589990894023574	0.9394150791211153	0.8507419851539091	0.927406791785692	0	0	0.0	0.03379854367869925	0.03379854367869925
1202	0.0698762520678811	0.007218218337334212	-0.006469273877343499	0.7383477699860449	-1	0	0	0.1	1	1.0	13	1.0	1.0	14	13	0	2	0	0.06666666666666667	1	15	15	0.6666666666666666	0	0.6570788793067714	0.8554896050088194	0.3831009362378176	0.8137243663563056	0.6480569778404769	0.9561609088176434	0.9123263850056825	0.8920357129624247	0.5714285714285714	0.2857142857142857	0.0	-0.0006469273877343499	-0.0006469273877343499
1349	0.08733245245671518	0.00461209703800588	0.004544653095031259	0.7296706436705022	-1	0	0	0.1	1	1.0	13	1.0	1.0	14	13	0	0	0	0.06666666666666667	15	1	15	0.0	0	0.6570788793067714	0.9072055780005266	0.5431688565259928	0.9305198621065175	0.5195343803175886	0.9541606305512732	0.8640320362008992	0.9331921945619158	0	0	0.0	0.004544653095031259	0.004544653095031259
1296	0.027785920530581376	0.0023105119585865516	-0.002184220298785121	0.8941525749889562	-1	0.25	1	0.3	3	0.7692307692307693	10	0.2727272727272727	0.6923076923076923	12	9	2	3	0	0.45454545454545453	11	5	15	0.6	0.2	0.6957787467935426	0.8622341204827717	0.7140491864148146	0.9159597616808167	0.27827407490793893	0.8867281838637757	0.8901854571759502	0.8902664178262532	0.3333333333333333	0.3333333333333333	0.0	-0.0002184220298785121	-0.0002184220298785121
1850	0.029550149635606277	0.0017790080726673965	-0.0003130796204002596	0.7956176638075712	-1	0.25	1	0.3	3	0.7692307692307693	10	0.3	0.6923076923076923	12	9	2	3	0	0.5	5	10	15	0.6	0.2	0.6957787467935426	0.8286302198907968	0.6716321540461714	0.9013321484284368	0.3170283824988033	0.9254012553407658	0.8507419851539091	0.8911028743187224	0.25	0.3333333333333333	0.0	-3.130796204002596e-05	-3.130796204002596e-05
2427	0.07564692568838124	0.009861341472881648	0.00886003001716676	0.6757396555473196	-1	0	0	0.2	2	0.8461538461538461	11	0.5357142857142857	0.8461538461538461	13	11	1	3	0	0.14285714285714285	2	14	15	0.75	0	0.44760933459356805	0.8562553727084975	0.4250512368002025	0.8714264561798085	0.6480569778404769	0.9617025012028997	0.9034980965101399	0.9094683301929178	0.3076923076923077	0.46153846153846156	0.0	0.00886003001716676	0.00886003001716676
2400	0.0956053699878679	0.014042945197429785	0.013716833743412328	0.6888598306441871	-1	0	0	0.1	1	1.0	13	1.0	1.0	14	13	0	0	0	0.06666666666666667	15	1	15	0.0	0	0.33547530809321313	0.9249738055356893	0.5665437275027795	0.9109429143037249	0.7360377245719691	0.9276070385615621	0.877393304281451	0.9214738922825123	0	0	0.0	0.013716833743412328	0.013716833743412328
1297	0.0855855997335662	0.0104958744196736	-0.0037892504981191662	0.6935854386540836	-1	0	0	0.1	1	1.0	13	1.0	1.0	14	13	0	2	0	0.06666666666666667	1	15	15	0.6666666666666666	0	0.44760933459356805	0.8697893185781456	0.4464733741955209	0.8556888168379565	0.9211502330636872	0.9475011184260973	0.9259865283473703	0.8994102982942516	0.5357142857142857	0.35714285714285715	0.0	-0.00037892504981191664	-0.00037892504981191664
96	0.0339797050934366	0.009066141910245478	0.009063427403055692	0.9602715269361598	-1	0	0	0.2	2	0.8461538461538461	11	0.4166666666666667	0.7692307692307693	11	10	3	1	0	1.0	6	6	15	0.1111111111111111	0.4	0.7707905146242741	0.957493085903907	0.5245898954289491	0.9473626692858695	0.7040925903685845	0.9168651146622898	0.9546420442855403	0.9427730892551343	1.0	0.45454545454545453	0.0	0.009063427403055692	0.009063427403055692
3083	0.06443638191051258	0.007113900127973267	-0.005404773518613848	0.5614317391508115	-1	0	0	0.2	2	0.9230769230769231	12	0.5357142857142857	0.9230769230769231	14	12	0	0	0	0.14285714285714285	2	14	15	0.0	0	0.6957787467935426	0.8107402536679242	0.6292348663696605	0.9220516533340174	0.27646745999646366	0.8331021175887802	0.8507419851539091	0.8634665388477528	0	0	0.0	-0.0005404773518613848	-0.0005404773518613848
2674	0.08371754706140205	0.006512819362352369	0.004552194746602581	0.5880822001803774	-1	0	0	0.1	1	1.0	13	1.0	1.0	14	13	0	0	0	0.06666666666666667	15	1	15	0.0	0	0.6570788793067714	0.9072055780005266	0.5431688565259928	0.9305198621065175	0.5195343803175886	0.9541606305512732	0.8640320362008992	0.9331921945619158	0	0	0.0	0.004552194746602581	0.004552194746602581
2655	0.07255831171937775	0.021701914775722277	0.019108348864551077	0.7403216140499849	-1	0	0	0.1	1	1.0	13	1.0	1.0	14	13	0	1	0	0.06666666666666667	15	1	15	0.3333333333333333	0	0.6570788793067714	0.8215290874542196	0.5098458121532243	0.831399588304738	0.6480569778404769	0.9488113845937476	0.8507419851539091	0.8822596416329351	1.0	0.35714285714285715	0.0	0.019108348864551077	0.019108348864551077
1469	0.06465909441658917	0.006471034709314983	0.006337619538468237	0.7133275863189867	-1	0	0	0.2	2	0.9230769230769231	12	1.0	0.9230769230769231	14	12	0	2	0	0.06666666666666667	1	15	15	1.0	0.14285714285714285	0.6764288130501571	0.8531099976001976	0.6716321540461714	0.9265901850265973	0.6480569778404769	0.9325514547154751	0.8507419851539091	0.9094610894951806	0.5714285714285714	0.35714285714285715	0.0	0.006337619538468237	0.006337619538468237
4442	0.07814177601422201	0.03882535711869814	0.030519825723297412	0.7086069661560817	-1	0	0	0.2	2	0.9230769230769231	12	0.5357142857142857	0.9230769230769231	13	12	1	0	0	0.14285714285714285	2	14	15	0.0	0	0.6570788793067714	0.9212926764317577	0.5431688565259928	0.9199236286795979	0.6426476887790548	0.9412377110135528	0.8507419851539091	0.928132405268832	0	0	0.0	0.030519825723297412	0.030519825723297412
4655	0.07680564092124183	0.03652929661351769	0.029789756533204186	0.7138698954985037	-1	0	0	0.2	2	0.9230769230769231	12	0.5357142857142857	0.9230769230769231	13	12	1	0	0	0.14285714285714285	2	14	15	0.0	0	0.6570788793067714	0.9212926764317577	0.5431688565259928	0.9199236286795979	0.5589990894023574	0.9336890272780783	0.8507419851539091	0.9252129935173896	0	0	0.0	0.029789756533204186	0.029789756533204186
2875	0.0597704070078475	0.013523766899474494	0.010568133377095217	0.7181703225827707	-1	0	0	0.2	2	0.8461538461538461	11	0.2727272727272727	0.8461538461538461	12	11	2	2	0	0.45454545454545453	11	5	15	0.2857142857142857	0	0.6570788793067714	0.8369638392148795	0.5098458121532243	0.8046995490003233	0.6480569778404769	0.947226140925551	0.8562590799184954	0.8786548848084387	0.5416666666666666	0.25	0.0	0.010568133377095217	0.010568133377095217
4400	0.07524738682170241	0.03859078464732852	0.03451359257988311	0.711901221859524	-1	0	0	0.2	2	0.9230769230769231	12	0.5357142857142857	0.9230769230769231	13	12	1	0	0	0.14285714285714285	2	14	15	0.0	0	0.6570788793067714	0.9212926764317577	0.5431688565259928	0.9199236286795979	0.5589990894023574	0.9394150791211153	0.8507419851539091	0.927406791785692	0	0	0.0	0.03451359257988311	0.03451359257988311
2477	0.05822416709349743	0.011436144985119811	0.002651840954330421	0.7401090694946894	-1	0	0	0.3	3	0.8461538461538461	11	0.5357142857142857	0.8461538461538461	14	11	0	1	0	0.14285714285714285	2	14	15	1.0	0.15384615384615385	0.6957787467935426	0.7928187183910832	0.7858534765458657	0.9130834758871726	0.42151003289544964	0.9349181122116031	0.8507419851539091	0.8927902116967505	1.0	0.35714285714285715	0.0	0.002651840954330421	0.002651840954330421
3096	0.0760164165554551	0.03192987960773621	0.02623283823403667	0.6399850149282087	-1	0	0	0.2	2	0.9230769230769231	12	0.5357142857142857	0.9230769230769231	14	12	0	0	0	0.14285714285714285	2	14	15	0.0	0	0.6570788793067714	0.8999898357810141	0.5431688565259928	0.9314471078133032	0.5195343803175886	0.9428066094435655	0.8640320362008992	0.9266424779701267	0	0	0.0	0.02623283823403667	0.02623283823403667
2922	0.07360002629679864	0.02295892710737309	0.02006016613308049	0.7237783601896458	-1	0	0	0.1	1	1.0	13	1.0	1.0	14	13	0	1	0	0.06666666666666667	15	1	15	0.3333333333333333	0	0.6570788793067714	0.8215290874542196	0.5098458121532243	0.831399588304738	0.6480569778404769	0.9488113845937476	0.8507419851539091	0.8822596416329351	1.0	0.35714285714285715	0.0	0.02006016613308049	0.02006016613308049
4710	0.07589984005876421	0.036169400804913265	0.035971262262257414	0.7146961256363551	-1	0	0	0.2	2	0.9230769230769231	12	0.5357142857142857	0.9230769230769231	13	12	1	0	0	0.14285714285714285	2	14	15	0.0	0	0.6570788793067714	0.9212926764317577	0.5431688565259928	0.9199236286795979	0.6091835248138027	0.961504084705735	0.8925690734301839	0.9374051567925485	0	0	0.0	0.035971262262257414	0.035971262262257414
4995	0.07546764403046133	0.03678555884244287	0.03577330737555497	0.7090506614346805	-1	0	0	0.2	2	0.9230769230769231	12	0.5357142857142857	0.9230769230769231	13	12	1	0	0	0.14285714285714285	2	14	15	0.0	0	0.6570788793067714	0.9234774256392094	0.5431688565259928	0.9199236286795979	0.5589990894023574	0.9395457863799631	0.8763107786479518	0.9281398281410744	0	0	0.0	0.03577330737555497	0.03577330737555497
1873	0.05576541129756427	0.019939121355084553	0.019865825495338506	0.6546285997790253	-1	0	0	0.1111111111111111	1	1.0	11	1.0	1.0	12	11	0	2	0	0.07692307692307693	1	13	13	0.6666666666666666	0	0.6957787467935426	0.764990350518804	0.6716321540461714	0.9130194210923732	0.45026615149990745	0.9465198598581473	0.7608153390970924	0.894252138264267	0.5833333333333333	0.3333333333333333	0.0	0.019865825495338506	0.019865825495338506
1900	0.07467046634794355	0.01750913314534043	0.016930560920885608	0.7038298614984544	-1	0	0	0.1	1	1.0	13	1.0	1.0	14	13	0	2	0	0.06666666666666667	1	15	15	0.6666666666666666	0	0.6570788793067714	0.8402968189052687	0.46744852447671337	0.8658174964631182	0.6480569778404769	0.9496237322133404	0.8795919647894425	0.8960251141541447	0.5714285714285714	0.35714285714285715	0.0	0.016930560920885608	0.016930560920885608
4715	0.07541687986772419	0.03526482350979509	0.03523570771069045	0.7207326144021019	-1	0	0	0.2	2	0.9230769230769231	12	0.5357142857142857	0.9230769230769231	13	12	1	0	0	0.14285714285714285	2	14	15	0.0	0	0.6570788793067714	0.9212926764317577	0.5431688565259928	0.9199236286795979	0.6091835248138027	0.9614314819782827	0.8925690734301839	0.9373668158255051	0	0	0.0	0.03523570771069045	0.03523570771069045
1169	0.07737687397425273	0.01167305112845414	0.011672332897374044	0.7269164839890433	-1	0	0	0.1	1	1.0	13	1.0	1.0	14	13	0	2	0	0.06666666666666667	1	15	15	0.6666666666666666	0	0.5523441069501698	0.853478584076908	0.5098458121532243	0.8660730966498729	0.6480569778404769	0.9588149811472094	0.8808588799491489	0.9054082646208809	0.5714285714285714	0.42857142857142855	0.0	0.011672332897374044	0.011672332897374044
4281	0.07739802956465745	0.0361331198080536	0.03206746234025122	0.7195651092081619	-1	0	0	0.2	2	0.9230769230769231	12	0.5357142857142857	0.9230769230769231	13	12	1	0	0	0.14285714285714285	2	14	15	0.0	0	0.6570788793067714	0.9212926764317577	0.5431688565259928	0.9199236286795979	0.5589990894023574	0.9394150791211153	0.8507419851539091	0.927406791785692	0	0	0.0	0.03206746234025122	0.03206746234025122
1430	0.06034098424179771	0.02496815383396033	0.02478552317175227	0.7397822030244896	-1	0	0	0.1111111111111111	1	1.0	11	1.0	1.0	12	11	0	2	0	0.07692307692307693	1	13	13	0.6666666666666666	0	0.6957787467935426	0.764990350518804	0.6716321540461714	0.9130194210923732	0.45026615149990745	0.9465198598581473	0.7608153390970924	0.894252138264267	0.5833333333333333	0.3333333333333333	0.0	0.02478552317175227	0.02478552317175227
3133	0.0770121119256751	0.03001560915629794	0.025828813993296233	0.6479961535130798	-1	0	0	0.2	2	0.9230769230769231	12	0.5357142857142857	0.9230769230769231	14	12	0	0	0	0.14285714285714285	2	14	15	0.0	0	0.6570788793067714	0.8999898357810141	0.5431688565259928	0.9314471078133032	0.5195343803175886	0.9428066094435655	0.8640320362008992	0.9266424779701267	0	0	0.0	0.025828813993296233	0.025828813993296233
4225	0.07683624859633748	0.03825663365373102	0.029985399862610906	0.7105753688571105	-1	0	0	0.2	2	0.9230769230769231	12	0.5357142857142857	0.9230769230769231	13	12	1	0	0	0.14285714285714285	2	14	15	0.0	0	0.6570788793067714	0.9212926764317577	0.5431688565259928	0.9199236286795979	0.5589990894023574	0.9336890272780783	0.8507419851539091	0.9252129935173896	0	0	0.0	0.029985399862610906	0.029985399862610906
4609	0.06453441219351763	0.027259635760835378	0.01657528860103172	0.7250623291867031	-1	0	0	0.2	2	0.9230769230769231	12	0.5357142857142857	0.9230769230769231	13	12	1	0	0	0.14285714285714285	2	14	15	0.0	0	0.6570788793067714	0.9212926764317577	0.5431688565259928	0.9304642913611381	0.5589990894023574	0.9394150791211153	0.8507419851539091	0.9307563062827422	0	0	0.0	0.01657528860103172	0.01657528860103172
477	0.012725365039468112	0.0014116224924565948	-0.0007929133506068438	0.9755660571932894	-1	0.25	1	0.6	6	0.3076923076923077	4	0.5357142857142857	0.3076923076923077	7	4	7	0	0	0.5714285714285714	4	7	15	0.0	0	0.7930190165925683	0.8862404036898034	0.4660840171029118	0.9397787376742438	0.3721615989357108	0.9388013090792656	0.934303276927966	0.9248630082308591	0	0	0.0	-7.929133506068438e-05	-7.929133506068438e-05
4509	0.07709930569133193	0.03855816052690872	0.033829542131793	0.7083787696233899	-1	0	0	0.2	2	0.9230769230769231	12	0.5357142857142857	0.9230769230769231	13	12	1	0	0	0.14285714285714285	2	14	15	0.0	0	0.6570788793067714	0.9212926764317577	0.5431688565259928	0.9199236286795979	0.5589990894023574	0.9394150791211153	0.8507419851539091	0.927406791785692	0	0	0.0	0.033829542131793	0.033829542131793
1531	0.0570446785411824	0.01550178428724513	-0.01215806923652527	0.7152185251131434	-1	0	0	0.2	2	0.9230769230769231	12	0.5357142857142857	0.9230769230769231	14	12	0	1	0	0.14285714285714285	14	2	15	0.5	0	0.6957787467935426	0.7796581853101694	0.3384512597936151	0.8882291463585255	0.6142357116393207	0.9094365515528365	0.8507419851539091	0.8677347084924613	1.0	0.5	0.0	-0.0012158069236525271	-0.0012158069236525271
993	0.04522384147618743	0.012911406400453558	0.009752044270349215	0.745050121856307	-1	0	0	0.1	1	1.0	13	1.0	1.0	14	13	0	0	0	0.06666666666666667	15	1	15	0.0	0	0.8883241215208226	0.9356666904435826	0.8741069004179917	0.9233336190969517	0.43928778474536784	0.9608957908847873	0.807026970508984	0.9420847764137252	0	0	0.0	0.009752044270349215	0.009752044270349215
1956	0.0781005567918634	0.02207022542993406	0.021583549998578085	0.7075221485045042	-1	0	0	0.1	1	1.0	13	1.0	1.0	14	13	0	2	0	0.06666666666666667	1	15	15	0.6666666666666666	0	0.6570788793067714	0.8384171892724344	0.40407608651901006	0.8735783983224095	0.6480569778404769	0.9578477427197666	0.8880152450972915	0.9032869022856387	0.5714285714285714	0.42857142857142855	0.0	0.021583549998578085	0.021583549998578085
2125	0.0724873666965144	0.01302718798220093	-0.007366915173217692	0.6652955417934875	-1	0	0	0.2	2	0.9230769230769231	12	0.5357142857142857	0.9230769230769231	14	12	0	1	0	0.14285714285714285	14	2	15	0.5	0	0.6627752268954922	0.8261588922206108	0.4464733741955209	0.8549947709935999	0.6480569778404769	0.9434354474709344	0.8507419851539091	0.8858504586070292	1.0	0.42857142857142855	0.0	-0.0007366915173217692	-0.0007366915173217692
329	2.5480320594345223e-05	6.826493621811809e-07	4.812692492689839e-08	0.9999908261488979	-1	0	0	0.7	7	0.23076923076923078	3	0.5	0.23076923076923078	4	3	10	7	0	0.8333333333333334	5	6	15	0.30434782608695654	0.6153846153846154	0.8105060964348532	0.6575734495072382	0.390175699256073	0.7436701194189032	0.31057876475852747	0.9228985634870399	0.9183943778243204	0.8021854246079151	0.25	0.5	0.0	4.812692492689839e-08	4.812692492689839e-08
4923	0.07618781727929502	0.03542482968201778	0.03508617107345895	0.7123287375683358	-1	0	0	0.2	2	0.9230769230769231	12	0.5357142857142857	0.9230769230769231	13	12	1	0	0	0.14285714285714285	2	14	15	0.0	0	0.6570788793067714	0.9212926764317577	0.5431688565259928	0.9199236286795979	0.6091835248138027	0.9614314819782827	0.8925690734301839	0.9373668158255051	0	0	0.0	0.03508617107345895	0.03508617107345895
4100	0.07612661868021244	0.03886496023326637	0.03372472235286869	0.7101353678550477	-1	0	0	0.2	2	0.9230769230769231	12	0.5357142857142857	0.9230769230769231	13	12	1	0	0	0.14285714285714285	2	14	15	0.0	0	0.6570788793067714	0.9212926764317577	0.5431688565259928	0.9199236286795979	0.5589990894023574	0.9336890272780783	0.8507419851539091	0.9252129935173896	0	0	0.0	0.03372472235286869	0.03372472235286869
3651	0.07525815078892721	0.03228671727614731	0.03087423546349037	0.6507539329945072	-1	0	0	0.2	2	0.9230769230769231	12	0.38461538461538464	0.8461538461538461	13	11	1	0	0	0.23076923076923078	3	13	15	0.0	0	0.6570788793067714	0.8571261726997677	0.5431688565259928	0.8847231741839837	0.5354249364243253	0.894679583887709	0.777317860353916	0.8797085721964604	0	0	0.0	0.03087423546349037	0.03087423546349037
3017	0.07690833412857478	0.032188344252053566	0.025347628686291732	0.6400978784148659	-1	0	0	0.2	2	0.9230769230769231	12	0.5357142857142857	0.9230769230769231	14	12	0	0	0	0.14285714285714285	2	14	15	0.0	0	0.6570788793067714	0.8999898357810141	0.5431688565259928	0.9314471078133032	0.5195343803175886	0.9428066094435655	0.8640320362008992	0.9266424779701267	0	0	0.0	0.025347628686291732	0.025347628686291732
3318	0.06623406133158703	0.018069702735621442	0.0018259568099153105	0.7781490516175573	-1	0	0	0.1	1	1.0	13	1.0	1.0	14	13	0	1	0	0.06666666666666667	15	1	15	0.3333333333333333	0	0.6957787467935426	0.6179655440706346	0.3911486290471011	0.8329683029154253	0.6480569778404769	0.8956367051720804	0.8492709779149796	0.804154223441103	1.0	0.42857142857142855	0.0	0.0018259568099153105	0.0018259568099153105
166	0.01454355089258761	0.0015958269101826337	0.0015705090809130394	0.9378614495442434	-1	0	0	0.25	2	0.7777777777777778	7	0.36666666666666664	0.4444444444444444	6	4	4	2	0	0.8333333333333334	6	5	11	0.2	0.6666666666666666	0.464513324409916	0.9244022435456029	0.5878554116762179	0.8993841196799884	0.3815472082593752	0.9466645245205615	0.8248903980634347	0.9257720976844849	0.5833333333333334	0	0.0	0.0015705090809130394	0.0015705090809130394
668	0.05556329139129774	0.00865511948331918	0.007835801219321975	0.6276033489042478	-1	0	0	0.25	2	0.9	9	1.0	0.9	10	9	1	2	0	0.08333333333333333	1	12	12	0.4	0.18181818181818182	0.6764288130501571	0.8657279848307625	0.7025808996343965	0.8786000184271765	0.6480569778404769	0.8703380275457893	0.7315562672574214	0.8716504368819529	0.55	0.4	0.0	0.007835801219321975	0.007835801219321975
4556	0.07718181592667715	0.03761289421893475	0.0335314803774583	0.7148483449024906	-1	0	0	0.2	2	0.9230769230769231	12	0.5357142857142857	0.9230769230769231	13	12	1	0	0	0.14285714285714285	2	14	15	0.0	0	0.6570788793067714	0.9212926764317577	0.5431688565259928	0.9199236286795979	0.5589990894023574	0.9447985440952306	0.8507419851539091	0.9295923736577093	0	0	0.0	0.0335314803774583	0.0335314803774583
3250	0.07557583639398215	0.03320560873387285	0.02498638412242577	0.6395844060917635	-1	0	0	0.2	2	0.9230769230769231	12	0.5357142857142857	0.9230769230769231	14	12	0	0	0	0.14285714285714285	2	14	15	0.0	0	0.6570788793067714	0.8999898357810141	0.5431688565259928	0.9314471078133032	0.5195343803175886	0.9428066094435655	0.8640320362008992	0.9266424779701267	0	0	0.0	0.02498638412242577	0.02498638412242577
394	0.03791153458582731	0.0028301838013613983	0.0026761734330464516	0.9318874812057399	-1	0	0	0.4	4	0.6153846153846154	8	0.4166666666666667	0.46153846153846156	8	6	6	2	0	0.4444444444444444	9	4	15	0.14285714285714285	0	0.374164796306209	0.9202715389014047	0.7934607053053784	0.9057578910816035	0.6083611036764551	0.8844154532440679	0.912710697871488	0.9044741859740268	0.5625	0.25	0.0	0.0026761734330464516	0.0026761734330464516
4182	0.07538391370330354	0.03629908236983861	0.030073373256677426	0.7167320574691927	-1	0	0	0.2	2	0.9230769230769231	12	0.5357142857142857	0.9230769230769231	13	12	1	0	0	0.14285714285714285	2	14	15	0.0	0	0.6570788793067714	0.9212926764317577	0.5431688565259928	0.9199236286795979	0.5589990894023574	0.9336890272780783	0.8507419851539091	0.9252129935173896	0	0	0.0	0.030073373256677426	0.030073373256677426
3029	0.07543397762665295	0.032026739455787254	0.026260385335828244	0.6406480706831574	-1	0	0	0.2	2	0.9230769230769231	12	0.5357142857142857	0.9230769230769231	14	12	0	0	0	0.14285714285714285	2	14	15	0.0	0	0.6570788793067714	0.8999898357810141	0.5431688565259928	0.9314471078133032	0.5195343803175886	0.9428066094435655	0.8640320362008992	0.9266424779701267	0	0	0.0	0.026260385335828244	0.026260385335828244
532	0.0505079407042063	0.013782199474700685	0.013725400018985985	0.7350856121051155	-1	0	0	0.2	2	0.9230769230769231	12	1.0	0.9230769230769231	14	12	0	0	0	0.06666666666666667	15	1	15	0.0	0.14285714285714285	0.6031511217719722	0.9091363950676598	0.37525545216296907	0.9120636258058298	0.5659532999190021	0.9488172232759353	0.9071464968767795	0.9255790214075638	0	0	0.0	0.013725400018985985	0.013725400018985985
4249	0.07748829336689245	0.039027009728033066	0.03395790187068836	0.7104392221018385	-1	0	0	0.2	2	0.9230769230769231	12	0.5357142857142857	0.9230769230769231	13	12	1	0	0	0.14285714285714285	2	14	15	0.0	0	0.6570788793067714	0.9212926764317577	0.5431688565259928	0.9199236286795979	0.5589990894023574	0.9394150791211153	0.8507419851539091	0.927406791785692	0	0	0.0	0.03395790187068836	0.03395790187068836
229	0.03766640710314921	0.010210560312327402	0.005982896376565249	0.9260875128215131	-1	0	0	0.3	3	0.6923076923076923	9	0.3125	0.5384615384615384	7	7	7	2	0	0.75	8	6	15	0.1111111111111111	0.5	0.6651858368800151	0.9550842896092192	0.4794521343959987	0.9331024962086018	0.5589990894023574	0.9530521048582176	0.8763107786479518	0.9478957918654709	0.5714285714285714	0.14285714285714285	0.0	0.005982896376565249	0.005982896376565249
3794	0.07476356511597944	0.036454964756229155	0.03388518357163091	0.6510717491594318	-1	0	0	0.2	2	0.9230769230769231	12	0.5357142857142857	0.9230769230769231	13	12	1	0	0	0.14285714285714285	2	14	15	0.0	0	0.6570788793067714	0.9218547669881831	0.6716321540461714	0.9516339741372577	0.5589990894023574	0.9192747613951678	0.8507419851539091	0.9325526567829913	0	0	0.0	0.03388518357163091	0.03388518357163091
742	0.03830194995384819	0.004924102519700961	0.0033551138155186806	0.9117460067506664	-1	0.25	1	0.4	4	0.6923076923076923	9	0.3333333333333333	0.46153846153846156	9	6	5	0	0	0.5555555555555556	9	5	15	0.0	0	0.691775932147643	0.934286063920914	0.528899336939524	0.9436826346798535	0.6019572646571885	0.9182212703257697	0.921528669730948	0.9328026566793024	0	0	0.0	0.0033551138155186806	0.0033551138155186806
386	0.03328015341380259	0.003266263609386115	-0.0017881218997181732	0.806563944394396	-1	0	0	0.3333333333333333	2	0.8571428571428571	6	1.0	0.8571428571428571	7	6	1	0	0	0.1111111111111111	9	1	9	0.0	0.25	0.778394969322375	0.9160222762402415	0.6017414594939183	0.9453205258456663	0.47371626675543627	0.9039322276803785	0.8910349453109636	0.9237019272551763	0	0	0.0	-0.0001788121899718173	-0.0001788121899718173
3891	0.08142634934412395	0.03178261765596899	0.031778092504848414	0.6723567488965538	-1	0	0	0.2	2	0.9230769230769231	12	0.5357142857142857	0.9230769230769231	14	12	0	0	0	0.14285714285714285	2	14	15	0.0	0	0.6570788793067714	0.9167930314214561	0.5431688565259928	0.9314471078133032	0.5195343803175886	0.9428066094435655	0.8622221696887257	0.9310994820543018	0	0	0.0	0.031778092504848414	0.031778092504848414
4628	0.07684211368635674	0.03587733271121726	0.03395281472337069	0.7200874884814561	-1	0	0	0.2	2	0.9230769230769231	12	0.5357142857142857	0.9230769230769231	13	12	1	0	0	0.14285714285714285	2	14	15	0.0	0	0.6570788793067714	0.9212926764317577	0.5431688565259928	0.9199236286795979	0.5589990894023574	0.9395457863799631	0.8507419851539091	0.9274583643923118	0	0	0.0	0.03395281472337069	0.03395281472337069
2241	0.0829534620193038	0.006366589367044542	0.004455936138449389	0.5866725077039308	-1	0	0	0.1	1	1.0	13	1.0	1.0	14	13	0	0	0	0.06666666666666667	15	1	15	0.0	0	0.6570788793067714	0.9072055780005266	0.5431688565259928	0.9305198621065175	0.5195343803175886	0.9541606305512732	0.8640320362008992	0.9331921945619158	0	0	0.0	0.004455936138449389	0.004455936138449389
1841	0.08515878357474298	0.01395925966969516	0.013255085496719617	0.6780156116108	-1	0	0	0.1	1	1.0	13	1.0	1.0	14	13	0	0	0	0.06666666666666667	15	1	15	0.0	0	0.33547530809321313	0.9249738055356893	0.5665437275027795	0.9109429143037249	0.7360377245719691	0.9276070385615621	0.877393304281451	0.9214738922825123	0	0	0.0	0.013255085496719617	0.013255085496719617
4315	0.06805584613538973	0.016391635046974554	0.014963886070340097	0.6659421713689255	-1	0	0	0.2	2	0.9230769230769231	12	0.5357142857142857	0.9230769230769231	14	12	0	0	0	0.14285714285714285	2	14	15	0.0	0	0.6570788793067714	0.9301229988460842	0.5431688565259928	0.9246607950701257	0.6025964742940062	0.9496694296797777	0.8717865868822301	0.9357060571385856	0	0	0.0	0.014963886070340097	0.014963886070340097
1603	0.05423453285170866	0.014593468158262644	0.014586140355233649	0.6706905303309557	-1	0	0	0.1111111111111111	1	1.0	11	1.0	1.0	12	11	0	2	0	0.07692307692307693	1	13	13	0.6666666666666666	0	0.6957787467935426	0.764990350518804	0.6716321540461714	0.9130194210923732	0.45026615149990745	0.9465198598581473	0.7608153390970924	0.894252138264267	0.5833333333333333	0.3333333333333333	0.0	0.014586140355233649	0.014586140355233649
41	0.002092426015700128	3.1770264774220163e-05	-2.5290010434756612e-05	0.9940924288036042	-1	0.5	1	0.7142857142857143	5	0.375	3	0.6666666666666666	0.125	6	1	3	0	0	0.6	5	3	10	0.0	0.6666666666666666	0.3354544372741349	0.7823121276923104	0.1503758070537851	0.9581630117978098	0.56476223338863	0.7126789189390652	0.8836186245451033	0.8548245330265046	0	0	0.0	-2.529001043475661e-06	-2.529001043475661e-06
3266	0.07769824692052378	0.03179756388409324	0.030080477929233	0.6465553269054928	-1	0	0	0.2	2	0.9230769230769231	12	0.38461538461538464	0.8461538461538461	13	11	1	0	0	0.23076923076923078	3	13	15	0.0	0	0.6570788793067714	0.8571261726997677	0.5431688565259928	0.8847231741839837	0.5389711068309258	0.9010162434789484	0.777317860353916	0.8821250707364747	0	0	0.0	0.030080477929233	0.030080477929233
4306	0.07686965671537545	0.03931470351279418	0.03558000113986233	0.7109603401440376	-1	0	0	0.2	2	0.9230769230769231	12	0.5357142857142857	0.9230769230769231	13	12	1	0	0	0.14285714285714285	2	14	15	0.0	0	0.6570788793067714	0.9212926764317577	0.5431688565259928	0.9199236286795979	0.5589990894023574	0.9394150791211153	0.8507419851539091	0.927406791785692	0	0	0.0	0.03558000113986233	0.03558000113986233
2913	0.08491412022358204	0.017622075507527018	0.01731628085041344	0.7083778920019921	-1	0	0	0.1	1	1.0	13	1.0	1.0	14	13	0	1	0	0.06666666666666667	1	15	15	0.3333333333333333	0	0.6570788793067714	0.8215290874542196	0.5098458121532243	0.8771958069647193	0.6480569778404769	0.9465206841086939	0.8507419851539091	0.8930352026376771	1.0	0.35714285714285715	0.0	0.01731628085041344	0.01731628085041344
4334	0.07569714634241634	0.03900655695834796	0.03522277080133311	0.7107152280399117	-1	0	0	0.2	2	0.9230769230769231	12	0.5357142857142857	0.9230769230769231	13	12	1	0	0	0.14285714285714285	2	14	15	0.0	0	0.6570788793067714	0.9212926764317577	0.5431688565259928	0.9199236286795979	0.5589990894023574	0.9336890272780783	0.8507419851539091	0.9252129935173896	0	0	0.0	0.03522277080133311	0.03522277080133311
2727	0.06994405809111102	0.024000994437107178	0.023641058399346184	0.6352205344027095	-1	0	0	0.1	1	1.0	13	1.0	1.0	14	13	0	1	0	0.06666666666666667	1	15	15	0.3333333333333333	0	0.6570788793067714	0.8215290874542196	0.5098458121532243	0.871179927860657	0.6480569778404769	0.9465206841086939	0.8507419851539091	0.8912807390153764	1.0	0.35714285714285715	0.0	0.023641058399346184	0.023641058399346184
4041	0.07741207653636503	0.03833288887189611	0.030061022069719515	0.7123866818826406	-1	0	0	0.2	2	0.9230769230769231	12	0.5357142857142857	0.9230769230769231	13	12	1	0	0	0.14285714285714285	2	14	15	0.0	0	0.6570788793067714	0.9212926764317577	0.5431688565259928	0.9199236286795979	0.5589990894023574	0.9394150791211153	0.8507419851539091	0.927406791785692	0	0	0.0	0.030061022069719515	0.030061022069719515
2643	0.05699928860701669	0.007758408738797058	0.00774837979269905	0.7334293764990688	-1	0	0	0.2	2	0.9230769230769231	12	0.5357142857142857	0.9230769230769231	14	12	0	1	0	0.14285714285714285	14	2	15	0.5	0	0.6957787467935426	0.7551839875338092	0.6716321540461714	0.9359079997263432	0.26824657536123203	0.9414491927511194	0.8507419851539091	0.89980494666883	1.0	0.42857142857142855	0.0	0.00774837979269905	0.00774837979269905
4960	0.07621617758134294	0.036022637153020134	0.03577885508037539	0.7132279544817348	-1	0	0	0.2	2	0.9230769230769231	12	0.5357142857142857	0.9230769230769231	13	12	1	0	0	0.14285714285714285	2	14	15	0.0	0	0.6570788793067714	0.9212926764317577	0.5431688565259928	0.9199236286795979	0.6091835248138027	0.961504084705735	0.8925690734301839	0.9374051567925485	0	0	0.0	0.03577885508037539	0.03577885508037539
2984	0.0724596138749519	0.022981494600877384	0.020764063592606144	0.7320818776719975	-1	0	0	0.1	1	1.0	13	1.0	1.0	14	13	0	1	0	0.06666666666666667	15	1	15	0.3333333333333333	0	0.6570788793067714	0.8215290874542196	0.5098458121532243	0.831399588304738	0.6480569778404769	0.9488113845937476	0.8507419851539091	0.8822596416329351	1.0	0.35714285714285715	0.0	0.020764063592606144	0.020764063592606144
1128	0.09990576654819472	0.019627928695437478	0.018828801789966508	0.7401272263303286	-1	0	0	0.1	1	1.0	13	1.0	1.0	14	13	0	0	0	0.06666666666666667	15	1	15	0.0	0	0.33547530809321313	0.9249738055356893	0.5665437275027795	0.9091017944828355	0.6424583071443959	0.9281790208400723	0.877393304281451	0.9211370751179887	0	0	0.0	0.018828801789966508	0.018828801789966508
2141	0.07523890090185699	0.024219279727631344	0.011491545260801938	0.6724023217942932	-1	0	0	0.1	1	1.0	13	1.0	1.0	14	13	0	2	0	0.06666666666666667	1	15	15	0.6666666666666666	0	0.6570788793067714	0.836484114891603	0.5098458121532243	0.8704791152839875	0.6480569778404769	0.947381304271117	0.860434157470963	0.8949855607661102	0.5714285714285714	0.35714285714285715	0.0	0.011491545260801938	0.011491545260801938
3247	0.05911844392608378	0.026311660203465793	-0.023471743615069443	0.7221130443052044	-1	0	0	0.2	2	0.9230769230769231	12	0.5357142857142857	0.9230769230769231	14	12	0	1	0	0.14285714285714285	14	2	15	0.5	0	0.6957787467935426	0.6920284638378811	0.4567649376827059	0.85623876241228	0.6480569778404769	0.8972827686863208	0.8492709779149796	0.8302126969598277	1.0	0.5	0.0	-0.0023471743615069442	-0.0023471743615069442
779	0.03164348141985944	0.003549459215786274	0.0023879975158527644	0.5902079740267143	-1	0	0	0.25	2	0.9	9	0.5454545454545454	0.9	11	9	0	1	0	0.18181818181818182	11	2	12	0.5	0	0.6684715744842127	0.9239446375420604	0.6259406626987465	0.873305271790583	0.7647909779131085	0.9417459197976208	0.7809154426766219	0.9170967645791758	1.0	0	0.0	0.0023879975158527644	0.0023879975158527644
3768	0.08190143561278199	0.03133128828349518	0.03130761432566662	0.6691111070216402	-1	0	0	0.2	2	0.9230769230769231	12	0.5357142857142857	0.9230769230769231	14	12	0	0	0	0.14285714285714285	2	14	15	0.0	0	0.6570788793067714	0.9167930314214561	0.5431688565259928	0.9314471078133032	0.5195343803175886	0.9428066094435655	0.8622221696887257	0.9310994820543018	0	0	0.0	0.03130761432566662	0.03130761432566662
996	None	None	None	None	None	0	0	0.3	3	0.6923076923076923	9	0.5555555555555556	0.5384615384615384	8	7	6	1	0	0.3333333333333333	9	3	15	0.06666666666666667	0	0.522422455025116	0.9525696458246895	0.7101198573664057	0.8866226094432302	0.4753335133709527	0.9561633417539118	0.8709702490351902	0.9377905004722568	1.0	0.125	0.0	None	None
2850	0.0707332526556196	0.024003307390146	0.02219843822077869	0.7252165627419094	-1	0	0	0.1	1	1.0	13	1.0	1.0	14	13	0	1	0	0.06666666666666667	15	1	15	0.3333333333333333	0	0.6570788793067714	0.8215290874542196	0.5098458121532243	0.831399588304738	0.6480569778404769	0.9488113845937476	0.8507419851539091	0.8822596416329351	1.0	0.35714285714285715	0.0	0.02219843822077869	0.02219843822077869
2182	0.08430065676111786	0.011737650271447925	0.010885930262714175	0.6441565256050328	-1	0	0	0.1	1	1.0	13	1.0	1.0	14	13	0	2	0	0.06666666666666667	1	15	15	0.6666666666666666	0	0.6570788793067714	0.8402968189052687	0.46744852447671337	0.8658174964631182	0.6480569778404769	0.9565306839373958	0.8795919647894425	0.9007324638316334	0.5714285714285714	0.35714285714285715	0.0	0.010885930262714175	0.010885930262714175
4622	0.07497417830700438	0.03455282164090744	0.03451640203557114	0.7232628897860505	-1	0	0	0.2	2	0.9230769230769231	12	0.5357142857142857	0.9230769230769231	13	12	1	0	0	0.14285714285714285	2	14	15	0.0	0	0.6570788793067714	0.9212926764317577	0.5431688565259928	0.9199236286795979	0.6091835248138027	0.961504084705735	0.8925690734301839	0.9374051567925485	0	0	0.0	0.03451640203557114	0.03451640203557114
627	0.06016424259072303	0.009520740587658984	-0.007189025912499621	0.7133496446498153	-1	0	0	0.2	2	0.9230769230769231	12	0.38461538461538464	0.8461538461538461	13	11	1	0	0	0.23076923076923078	13	3	15	0.0	0	0.7365649263284288	0.9338662713864397	0.37525545216296907	0.9446347851706183	0.4159468972181057	0.9151333681515492	0.9258507753050265	0.9321901923425576	0	0	0.0	-0.0007189025912499621	-0.0007189025912499621
3440	0.08206781337445516	0.031419957205757056	0.03140711789529747	0.6730949059829885	-1	0	0	0.2	2	0.9230769230769231	12	0.5357142857142857	0.9230769230769231	14	12	0	0	0	0.14285714285714285	2	14	15	0.0	0	0.6570788793067714	0.9167930314214561	0.5431688565259928	0.9314471078133032	0.5195343803175886	0.9428066094435655	0.8622221696887257	0.9310994820543018	0	0	0.0	0.03140711789529747	0.03140711789529747
4597	0.07631707070248551	0.03617599945472499	0.03599616366267553	0.7130319985696922	-1	0	0	0.2	2	0.9230769230769231	12	0.5357142857142857	0.9230769230769231	13	12	1	0	0	0.14285714285714285	2	14	15	0.0	0	0.6570788793067714	0.9212926764317577	0.5431688565259928	0.9199236286795979	0.6091835248138027	0.961504084705735	0.8925690734301839	0.9374051567925485	0	0	0.0	0.03599616366267553	0.03599616366267553
3783	0.08109086761947618	0.030921481164971124	0.03082322931678078	0.6792489596167663	-1	0	0	0.2	2	0.9230769230769231	12	0.5357142857142857	0.9230769230769231	14	12	0	0	0	0.14285714285714285	2	14	15	0.0	0	0.6570788793067714	0.9167930314214561	0.5431688565259928	0.9314471078133032	0.5195343803175886	0.9428066094435655	0.8622221696887257	0.9310994820543018	0	0	0.0	0.03082322931678078	0.03082322931678078
360	0.04374116808670639	0.0048897062827961075	-0.0048488803629142185	0.9009876873152897	-1	0.25	1	0.3	3	0.7692307692307693	10	0.26785714285714285	0.6923076923076923	11	9	3	3	0	0.875	8	7	15	0.375	0	0.5399794787142309	0.9088372841545921	0.9258314227837617	0.9329169846049524	0.6917372058674038	0.9705383829958147	0.8869627455520009	0.9431543020327918	0.18181818181818182	0.2727272727272727	0.0	-0.00048488803629142185	-0.00048488803629142185
520	0.05001474059087065	0.006189140766338136	-0.0007618458253617847	0.7105646707143808	-1	0	0	0.1111111111111111	1	1.0	11	1.0	1.0	12	11	0	1	0	0.07692307692307693	1	13	13	0.3333333333333333	0	0.7973112734121501	0.8526023229441343	0.5372853206415511	0.9188007251245905	0.6916321715138029	0.881254190097441	0.8353829814246119	0.8871439656336269	1.0	0.4166666666666667	0.0	-7.618458253617848e-05	-7.618458253617848e-05
3326	0.07715580186460066	0.0314191121837477	0.026105157238882713	0.6373665255315426	-1	0	0	0.2	2	0.9230769230769231	12	0.5357142857142857	0.9230769230769231	14	12	0	0	0	0.14285714285714285	2	14	15	0.0	0	0.6570788793067714	0.8999898357810141	0.5431688565259928	0.9314471078133032	0.5195343803175886	0.9428066094435655	0.8640320362008992	0.9266424779701267	0	0	0.0	0.026105157238882713	0.026105157238882713
1404	0.07280672800240975	0.008872265604951959	0.007841735223747303	0.7210664354759833	-1	0	0	0.1	1	1.0	13	1.0	1.0	14	13	0	2	0	0.06666666666666667	1	15	15	0.6666666666666666	0	0.44760933459356805	0.9068606446801605	0.5098458121532243	0.8828720038277706	0.8918195480619214	0.9671715211878065	0.9266698710770142	0.9282176832417378	0.5714285714285714	0.35714285714285715	0.0	0.007841735223747303	0.007841735223747303
928	0.0312639902664795	0.0037663642479909163	0.0013925776622752766	0.9236730369952664	-1	0.25	1	0.5	5	0.46153846153846156	6	0.375	0.38461538461538464	7	5	7	0	0	0.625	8	5	15	0.0	0.5714285714285714	0.4813500348215907	0.892381998908655	0.4794521343959987	0.9270853793689855	0.5589990894023574	0.9101532732488137	0.8763107786479518	0.9108878067225484	0	0	0.0	0.0013925776622752766	0.0013925776622752766
3781	0.08153908102179454	0.030373231486441967	0.03036418501486421	0.6754163388750224	-1	0	0	0.2	2	0.9230769230769231	12	0.5357142857142857	0.9230769230769231	14	12	0	0	0	0.14285714285714285	2	14	15	0.0	0	0.6570788793067714	0.9167930314214561	0.5431688565259928	0.9314471078133032	0.5195343803175886	0.9428066094435655	0.8622221696887257	0.9310994820543018	0	0	0.0	0.03036418501486421	0.03036418501486421
3403	0.057152596445031754	0.004306240633742563	0.0031747519327554375	0.6179964782616802	-1	0.25	1	0.4	4	0.6923076923076923	9	0.3409090909090909	0.6923076923076923	12	9	2	0	0	0.36363636363636365	4	11	15	0.0	0.5	0.4702462185270072	0.8882573738764309	0.46891320778448486	0.8836553918507175	0.39395013079183167	0.9417543890510316	0.8733871430065692	0.9084246561977728	0	0	0.0	0.0031747519327554375	0.0031747519327554375
1557	0.08672354120242808	0.010038467046711201	0.001422668772915799	0.7042981091965357	-1	0	0	0.1	1	1.0	13	1.0	1.0	14	13	0	0	0	0.06666666666666667	15	1	15	0.0	0	0.33547530809321313	0.9238273754044478	0.5665437275027795	0.9091017944828355	0.6706274396201628	0.9265075214646018	0.877393304281451	0.9201333081194435	0	0	0.0	0.001422668772915799	0.001422668772915799
3509	0.07993366945547085	0.02128267310229828	-0.0017240860934784228	0.7590735124947082	-1	0	0	0.1	1	1.0	13	1.0	1.0	14	13	0	0	0	0.06666666666666667	15	1	15	0.0	0	0.6570788793067714	0.9004050079349599	0.6074005052860821	0.9315033261572908	0.5195343803175886	0.9441016823944764	0.8507419851539091	0.9273143736085367	0	0	0.0	-0.0001724086093478423	-0.0001724086093478423
4754	0.07540951047437927	0.03470265100355469	0.034693492982819325	0.7174886661978737	-1	0	0	0.2	2	0.9230769230769231	12	0.5357142857142857	0.9230769230769231	13	12	1	0	0	0.14285714285714285	2	14	15	0.0	0	0.6570788793067714	0.9212926764317577	0.5431688565259928	0.9199236286795979	0.6091835248138027	0.9614314819782827	0.8925690734301839	0.9373668158255051	0	0	0.0	0.034693492982819325	0.034693492982819325
4605	0.07543014767043299	0.03527144228492041	0.034974887764033694	0.7118245457389636	-1	0	0	0.2	2	0.9230769230769231	12	0.5357142857142857	0.9230769230769231	13	12	1	0	0	0.14285714285714285	2	14	15	0.0	0	0.6570788793067714	0.9212926764317577	0.5431688565259928	0.9199236286795979	0.6091835248138027	0.961504084705735	0.8925690734301839	0.9374051567925485	0	0	0.0	0.034974887764033694	0.034974887764033694
4430	0.07431262200724825	0.03560916549078392	0.03555842917663522	0.7154260683070881	-1	0	0	0.2	2	0.9230769230769231	12	0.5357142857142857	0.9230769230769231	13	12	1	0	0	0.14285714285714285	2	14	15	0.0	0	0.6570788793067714	0.9212926764317577	0.5431688565259928	0.9199236286795979	0.6091835248138027	0.9614314819782827	0.8925690734301839	0.9373668158255051	0	0	0.0	0.03555842917663522	0.03555842917663522
2809	0.07042310042039489	0.010792263699688448	-0.01067051986338511	0.7081705717747104	-1	0	0	0.2	2	0.9230769230769231	12	0.5357142857142857	0.9230769230769231	14	12	0	0	0	0.14285714285714285	2	14	15	0.0	0	0.6957787467935426	0.7468894934634128	0.5868375786931497	0.9072053627498821	0.27646745999646366	0.8150650878270237	0.8507419851539091	0.8341198693608546	0	0	0.0	-0.001067051986338511	-0.001067051986338511
832	0.03366905787809168	0.008650566070437269	0.0070446509020007245	0.9425193703030026	-1	0	0	0.4	4	0.5384615384615384	7	0.3125	0.46153846153846156	6	6	8	2	0	0.75	8	6	15	0.1	0.25	0.5130808432696464	0.9632774602052445	0.49209653778552304	0.9409189484941481	0.48220794012525625	0.9554894952177513	0.8643867067027812	0.9540778931208818	0.5833333333333334	0.16666666666666666	0.0	0.0070446509020007245	0.0070446509020007245
1258	0.0752620474757928	0.01930909599960694	0.0006822329540669456	0.7226487622130596	-1	0	0	0.1	1	1.0	13	1.0	1.0	14	13	0	0	0	0.06666666666666667	15	1	15	0.0	0	0.6570788793067714	0.8647183273723852	0.36344154790132355	0.8892994651476671	0.33151799708151375	0.9242994336331294	0.8006075354421026	0.8953850002948501	0	0	0.0	0.0006822329540669456	0.0006822329540669456
2662	0.07360631419114669	0.004393535733811361	0.003362638384643047	0.6854868514915591	-1	0	0	0.1	1	1.0	13	1.0	1.0	14	13	0	1	0	0.06666666666666667	15	1	15	0.3333333333333333	0	0.6570788793067714	0.8215290874542196	0.5098458121532243	0.8377129929068535	0.5389711068309258	0.9525250872714222	0.8507419851539091	0.88651780836386	1.0	0.42857142857142855	0.0	0.003362638384643047	0.003362638384643047
3947	0.07702209056049159	0.038756646348705924	0.03377151904754125	0.7087788684682486	-1	0	0	0.2	2	0.9230769230769231	12	0.5357142857142857	0.9230769230769231	13	12	1	0	0	0.14285714285714285	2	14	15	0.0	0	0.6570788793067714	0.9212926764317577	0.5431688565259928	0.9199236286795979	0.5589990894023574	0.9395457863799631	0.8507419851539091	0.9274583643923118	0	0	0.0	0.03377151904754125	0.03377151904754125
308	0.0007492724613450949	0.0006037952635185548	0.0006037686577998	0.9880176554395219	-1	0	0	0.6666666666666666	2	0.5	1	0.6666666666666666	0.5	1	1	2	1	0	0.6666666666666666	2	3	4	0.125	0	0.7582715128454941	0.5	0.8337179159198186	0.5	0.4699660622263112	0.5	0.8274231465313938	0.5	1.0	0	0.0	0.0006037686577998	0.0006037686577998
970	0.10232019064373102	0.005330515225661274	0.00532918028927752	0.6900307790871649	-1	0	0	0.1	1	1.0	13	1.0	1.0	14	13	0	0	0	0.06666666666666667	15	1	15	0.0	0	0.33547530809321313	0.9249738055356893	0.5899185984795663	0.8755950923451913	0.7418576411653623	0.9368589501637474	0.877393304281451	0.9158165162804138	0	0	0.0	0.00532918028927752	0.00532918028927752
2010	0.08324211674297916	0.005833027430414666	0.004507913667486421	0.5898377047105174	-1	0	0	0.1	1	1.0	13	1.0	1.0	14	13	0	0	0	0.06666666666666667	15	1	15	0.0	0	0.6570788793067714	0.9072055780005266	0.5431688565259928	0.9305198621065175	0.5195343803175886	0.9541606305512732	0.8640320362008992	0.9331921945619158	0	0	0.0	0.004507913667486421	0.004507913667486421
579	0.05072369742634208	0.004723352376918205	0.00371897038132728	0.888840390641866	-1	0	0	0.2	2	0.9230769230769231	12	0.38461538461538464	0.8461538461538461	13	11	1	0	0	0.23076923076923078	13	3	15	0.0	0	0.7365649263284288	0.9283455938657964	0.32239509551686957	0.9400651567033895	0.4159468972181057	0.8628971467265222	0.9085987456175243	0.9156455338916825	0	0	0.0	0.00371897038132728	0.00371897038132728
1087	0.06756573152913671	0.005218573821076626	-0.004778785517376043	0.7126078476575735	-1	0	0	0.1	1	1.0	13	1.0	1.0	14	13	0	0	0	0.06666666666666667	15	1	15	0.0	0	0.6404199619200914	0.9240487903938294	0.8776883532148592	0.8795938048464039	0.8065970076544708	0.9214856001654285	0.787052549618191	0.9102471208570556	0	0	0.0	-0.0004778785517376043	-0.0004778785517376043
3142	0.07607251383201735	0.031287242505178635	0.0250924345413498	0.643377055661104	-1	0	0	0.2	2	0.9230769230769231	12	0.5357142857142857	0.9230769230769231	14	12	0	0	0	0.14285714285714285	2	14	15	0.0	0	0.6570788793067714	0.8999898357810141	0.5431688565259928	0.9314471078133032	0.5195343803175886	0.9428066094435655	0.8640320362008992	0.9266424779701267	0	0	0.0	0.0250924345413498	0.0250924345413498
2724	0.06938064451590047	0.019237685816869472	0.01106215695453232	0.7219989032114817	-1	0	0	0.1	1	1.0	13	1.0	1.0	14	13	0	1	0	0.06666666666666667	15	1	15	0.3333333333333333	0	0.6570788793067714	0.8215290874542196	0.5098458121532243	0.8605823822156555	0.6480569778404769	0.9488113845937476	0.8507419851539091	0.889815380677286	1.0	0.35714285714285715	0.0	0.01106215695453232	0.01106215695453232
3405	0.07897257949247699	0.03503056874795291	0.02626180281467023	0.7217444776354727	-1	0	0	0.2	2	0.9230769230769231	12	0.5357142857142857	0.9230769230769231	13	12	1	0	0	0.14285714285714285	2	14	15	0.0	0	0.6570788793067714	0.9212926764317577	0.5431688565259928	0.9199236286795979	0.5589990894023574	0.9395457863799631	0.8507419851539091	0.9274583643923118	0	0	0.0	0.02626180281467023	0.02626180281467023
2605	0.08941936317453304	0.00438651242327714	-0.0008249566653339119	0.6412253344541982	-1	0	0	0.1	1	1.0	13	1.0	1.0	14	13	0	2	0	0.06666666666666667	1	15	15	0.6666666666666666	0	0.44760933459356805	0.912390452635705	0.5245898954289491	0.75580476910155	0.7647909779131085	0.8398584144235394	0.877393304281451	0.8468435520755967	0.5357142857142857	0	0.0	-8.24956665333912e-05	-8.24956665333912e-05
3823	0.08134672983330925	0.032113040108078125	0.03196786360988731	0.674628097967961	-1	0	0	0.2	2	0.9230769230769231	12	0.5357142857142857	0.9230769230769231	14	12	0	0	0	0.14285714285714285	2	14	15	0.0	0	0.6570788793067714	0.9167930314214561	0.5431688565259928	0.9314471078133032	0.5195343803175886	0.9428066094435655	0.8622221696887257	0.9310994820543018	0	0	0.0	0.03196786360988731	0.03196786360988731
2915	0.06971534390109022	0.007978915255794255	0.006786493546305887	0.7406873668867632	-1	0	0	0.2	2	0.9230769230769231	12	0.5357142857142857	0.9230769230769231	14	12	0	1	0	0.14285714285714285	14	2	15	0.5	0	0.6570788793067714	0.8205286316354303	0.5098458121532243	0.8281874954548607	0.6480569778404769	0.9430236440160716	0.8507419851539091	0.877224769052952	1.0	0.42857142857142855	0.0	0.006786493546305887	0.006786493546305887
630	0.08168070734432811	0.026061256661234895	-0.0034710600256681037	0.7679801389956891	-1	0	0	0.1	1	1.0	13	1.0	1.0	14	13	0	1	0	0.06666666666666667	1	15	15	0.3333333333333333	0	0.4819246109104668	0.8860852607995877	0.5245898954289491	0.9505211361979009	0.5720821853626935	0.8970485692098308	0.877393304281451	0.9161046282704843	1.0	0.21428571428571427	0.0	-0.0003471060025668104	-0.0003471060025668104
3650	0.04065568544136603	0.005023056579704437	0.003968998144607325	0.8669392786260942	-1	0.25	1	0.4	4	0.6923076923076923	9	0.3333333333333333	0.6153846153846154	12	8	2	0	0	0.5555555555555556	9	5	15	0.0	0.2	0.6570788793067714	0.9035247359152874	0.5431688565259928	0.8980733583525508	0.38629661131648446	0.9189710616088345	0.8507419851539091	0.9072481063187715	0	0	0.0	0.003968998144607325	0.003968998144607325
2957	0.06378841611642429	0.009479693288228	0.009279820569969585	0.7318084525932242	-1	0	0	0.1	1	1.0	13	1.0	1.0	14	13	0	1	0	0.06666666666666667	15	1	15	0.3333333333333333	0	0.6957787467935426	0.6872758529327521	0.6716321540461714	0.8659087559502255	0.27655498557485725	0.9082037133461981	0.8363534757737636	0.8386462812966065	1.0	0.42857142857142855	0.0	0.009279820569969585	0.009279820569969585
4774	0.076722605898206	0.035588801672911424	0.03534408727689425	0.712909367527638	-1	0	0	0.2	2	0.9230769230769231	12	0.5357142857142857	0.9230769230769231	13	12	1	0	0	0.14285714285714285	2	14	15	0.0	0	0.6570788793067714	0.9212926764317577	0.5431688565259928	0.9199236286795979	0.6091835248138027	0.961504084705735	0.8925690734301839	0.9374051567925485	0	0	0.0	0.03534408727689425	0.03534408727689425
2579	0.06600881705507815	0.005064673589972418	9.251167045463485e-05	0.6595938001274968	-1	0	0	0.1	1	1.0	13	1.0	1.0	14	13	0	1	0	0.06666666666666667	1	15	15	0.3333333333333333	0	0.6570788793067714	0.8215290874542196	0.5098458121532243	0.8109062706179475	0.6480569778404769	0.9504238721945291	0.8507419851539091	0.8785407351946091	1.0	0.35714285714285715	0.0	9.251167045463485e-05	9.251167045463485e-05
4654	0.07422741503609602	0.03634113322139542	0.036237828470203945	0.7158046433496483	-1	0	0	0.2	2	0.9230769230769231	12	0.5357142857142857	0.9230769230769231	13	12	1	0	0	0.14285714285714285	2	14	15	0.0	0	0.6570788793067714	0.9212926764317577	0.5431688565259928	0.9199236286795979	0.6091835248138027	0.9614314819782827	0.8925690734301839	0.9373668158255051	0	0	0.0	0.036237828470203945	0.036237828470203945
1144	0.0815909641618288	0.0038578236708354304	-0.002847495518166727	0.7481068296198456	-1	0	0	0.1	1	1.0	13	1.0	1.0	14	13	0	0	0	0.06666666666666667	15	1	15	0.0	0	0.7253467138634233	0.9539927871626194	0.5690021040558774	0.9374807310958893	0.680457641478663	0.9654910614523049	0.9153942216655324	0.9536318956942715	0	0	0.0	-0.0002847495518166727	-0.0002847495518166727
4503	0.07889963217614633	0.03871632051009949	0.03251071302805942	0.7109184075514767	-1	0	0	0.2	2	0.9230769230769231	12	0.5357142857142857	0.9230769230769231	13	12	1	0	0	0.14285714285714285	2	14	15	0.0	0	0.6570788793067714	0.9212926764317577	0.5431688565259928	0.9199236286795979	0.5589990894023574	0.9394150791211153	0.8507419851539091	0.927406791785692	0	0	0.0	0.03251071302805942	0.03251071302805942
1629	0.09150236524236816	0.015223798788088931	-0.0016247167079379802	0.6167295101770537	-1	0	0	0.1	1	1.0	13	1.0	1.0	14	13	0	2	0	0.06666666666666667	1	15	15	0.6666666666666666	0	0.4082662377811325	0.9129455419741833	0.5098458121532243	0.8645858132146949	0.9220556521351597	0.9296985763306663	0.9266698710770142	0.9056841229999961	0.5357142857142857	0.14285714285714285	0.0	-0.00016247167079379803	-0.00016247167079379803
1318	0.09962941252968095	0.005982854970168173	0.005332450029688022	0.7094287449745804	-1	0	0	0.1	1	1.0	13	1.0	1.0	14	13	0	0	0	0.06666666666666667	15	1	15	0.0	0	0.33547530809321313	0.9249738055356893	0.5899185984795663	0.8910211222651404	0.7418576411653623	0.9305371756029245	0.877393304281451	0.9170332768762611	0	0	0.0	0.005332450029688022	0.005332450029688022
4345	0.07789586494712311	0.03815074389463384	0.0333403031640978	0.7163717662883282	-1	0	0	0.2	2	0.9230769230769231	12	0.5357142857142857	0.9230769230769231	13	12	1	0	0	0.14285714285714285	2	14	15	0.0	0	0.6570788793067714	0.9212926764317577	0.5431688565259928	0.9199236286795979	0.5589990894023574	0.9336890272780783	0.8507419851539091	0.9252129935173896	0	0	0.0	0.0333403031640978	0.0333403031640978
4084	0.07108192736067918	0.024448512791160504	0.023743341998116962	0.6629049318413465	-1	0	0	0.2	2	0.9230769230769231	12	0.5357142857142857	0.9230769230769231	14	12	0	0	0	0.14285714285714285	2	14	15	0.0	0	0.6296950990375574	0.9102409571141423	0.6074005052860821	0.926957710489041	0.5489850981166416	0.9397542201433372	0.8507419851539091	0.9265510539245302	0	0	0.0	0.023743341998116962	0.023743341998116962
3708	0.08050020789338848	0.03193486230151621	0.031926151639697226	0.6739240333870431	-1	0	0	0.2	2	0.9230769230769231	12	0.5357142857142857	0.9230769230769231	14	12	0	0	0	0.14285714285714285	2	14	15	0.0	0	0.6570788793067714	0.9167930314214561	0.5431688565259928	0.9314471078133032	0.5195343803175886	0.9428066094435655	0.8622221696887257	0.9310994820543018	0	0	0.0	0.031926151639697226	0.031926151639697226
264	0.04349714206180063	0.0027738623795858525	0.0017606306037396843	0.8650741406083005	-1	0	0	0.3	3	0.6923076923076923	9	0.35714285714285715	0.6153846153846154	10	8	4	3	0	0.8571428571428571	6	7	15	0.3	0	0.6888065953626338	0.8091576611885107	0.6209967696982874	0.9592176528758254	0.6484562450200146	0.8263130081346377	0.8295706947188771	0.88635566211773	0.1	0.1	0.0	0.0017606306037396843	0.0017606306037396843
2057	0.07702920924101074	0.01902096438426925	0.01902059405892323	0.6762655214168065	-1	0	0	0.1	1	1.0	13	1.0	1.0	14	13	0	2	0	0.06666666666666667	1	15	15	0.6666666666666666	0	0.6764288130501571	0.8121096567517937	0.6010835182553038	0.9098263824637053	0.3176186634309352	0.9374271584431532	0.8661642820555201	0.8966644722557059	0.5714285714285714	0.42857142857142855	0.0	0.01902059405892323	0.01902059405892323
3476	0.07677915887309288	0.03826517243652892	0.034266293061767254	0.7125360999595711	-1	0	0	0.2	2	0.9230769230769231	12	0.5357142857142857	0.9230769230769231	13	12	1	0	0	0.14285714285714285	2	14	15	0.0	0	0.6570788793067714	0.9212926764317577	0.5431688565259928	0.9199236286795979	0.5589990894023574	0.9394150791211153	0.8507419851539091	0.927406791785692	0	0	0.0	0.034266293061767254	0.034266293061767254
4617	0.07587919038044481	0.03492192064752309	0.03409253563647194	0.7158234372319384	-1	0	0	0.2	2	0.9230769230769231	12	0.5357142857142857	0.9230769230769231	13	12	1	0	0	0.14285714285714285	2	14	15	0.0	0	0.6570788793067714	0.9234774256392094	0.5431688565259928	0.9199236286795979	0.5589990894023574	0.9394515031956484	0.8763107786479518	0.9281029425898657	0	0	0.0	0.03409253563647194	0.03409253563647194
1282	0.07777556092085881	0.013006721300444416	0.012660613090845176	0.7251466731111549	-1	0	0	0.1	1	1.0	13	1.0	1.0	14	13	0	0	0	0.06666666666666667	15	1	15	0.0	0	0.43115500587692307	0.912583631008896	0.6057751019016129	0.8689958824842619	0.695629590599825	0.9387867943370046	0.8852151594840728	0.9107351297329626	0	0	0.0	0.012660613090845176	0.012660613090845176
2226	0.0776044722772692	0.0035621922792721124	-0.002722632717556785	0.9283974762024004	-1	0	0	0.1	1	1.0	13	0.5357142857142857	0.7692307692307693	11	10	3	4	0	0.5714285714285714	7	4	15	0.4444444444444444	0.3076923076923077	0.33547530809321313	0.9224802017220133	0.5431688565259928	0.8791023525614374	0.7647909779131085	0.8505300693947754	0.8611775434369892	0.8875960874033522	0.2727272727272727	0.36363636363636365	0.0	-0.00027226327175567847	-0.00027226327175567847
4002	0.07665251642561086	0.038885087704427106	0.03328130726292026	0.7122821980992246	-1	0	0	0.2	2	0.9230769230769231	12	0.5357142857142857	0.9230769230769231	13	12	1	0	0	0.14285714285714285	2	14	15	0.0	0	0.6570788793067714	0.9212926764317577	0.5431688565259928	0.9199236286795979	0.5589990894023574	0.9394150791211153	0.8507419851539091	0.927406791785692	0	0	0.0	0.03328130726292026	0.03328130726292026
4115	0.07653089646846598	0.037333367573980814	0.03233718030917426	0.7184201031889201	-1	0	0	0.2	2	0.9230769230769231	12	0.5357142857142857	0.9230769230769231	13	12	1	0	0	0.14285714285714285	2	14	15	0.0	0	0.6570788793067714	0.9212926764317577	0.5431688565259928	0.9199236286795979	0.5589990894023574	0.9394150791211153	0.8507419851539091	0.927406791785692	0	0	0.0	0.03233718030917426	0.03233718030917426
2709	0.033222997804724985	0.0053372027738189465	0.0051090664270070025	0.9048875240972183	-1	0.25	1	0.4	4	0.6923076923076923	9	0.3125	0.6923076923076923	13	9	1	2	0	0.3333333333333333	12	4	15	1.0	0.18181818181818182	0.6570788793067714	0.8662471827825072	0.5098458121532243	0.8433378484824806	0.6480569778404769	0.9514182524702709	0.8669102932412186	0.898017310933162	0.5384615384615384	0.3076923076923077	0.0	0.0051090664270070025	0.0051090664270070025
2933	0.05139915518520421	0.008689257057176642	0.008585405572740191	0.8079996028190048	-1	0.25	1	0.4	4	0.6923076923076923	9	0.3333333333333333	0.6153846153846154	12	8	2	0	0	0.5555555555555556	9	5	15	0.0	0.2	0.6570788793067714	0.8651792698661036	0.5431688565259928	0.8980733583525508	0.38629661131648446	0.9063857611294868	0.8507419851539091	0.8910738542399294	0	0	0.0	0.008585405572740191	0.008585405572740191
1086	0.07137329690893503	0.0012699462413243634	-0.0009732076539993268	0.616997412863276	-1	0	0	0.1	1	1.0	13	1.0	1.0	14	13	0	2	0	0.06666666666666667	1	15	15	0.6666666666666666	0	0.5479405555642848	0.9602159666480942	0.8776883532148592	0.9323227209849546	0.840973122861455	0.8800675318922985	0.8734349445430718	0.9308549483655026	0.5714285714285714	0.14285714285714285	0.0	-9.732076539993268e-05	-9.732076539993268e-05
1288	0.06067358370274558	0.00840682868777547	0.00837821135329934	0.6699564638232883	-1	0	0	0.1	1	1.0	13	0.25	0.9230769230769231	13	12	1	2	0	0.6	6	10	15	0.4	0	0.6957787467935426	0.813213002771838	0.3384512597936151	0.9282972664016386	0.6480569778404769	0.9370626306929469	0.8507419851539091	0.9041449417772235	0.5769230769230769	0.5384615384615384	0.0	0.00837821135329934	0.00837821135329934
289	0.03079150850726252	0.0004216374115753452	0.0001731275704703356	0.976730036173665	-1	0	0	0.3	3	0.75	9	0.42424242424242425	0.75	11	9	2	0	0	0.2727272727272727	3	11	14	0.0	0	0.33286294237691316	0.9646340995530475	0.45709510365035744	0.897634390602777	0.5660822975109271	0.9090562087700131	0.9101788890711404	0.9304178703472255	0	0	0.0	0.0001731275704703356	0.0001731275704703356
2470	0.07845170342652832	0.015273991983542942	0.011682250365272092	0.6720019617834829	-1	0	0	0.1	1	1.0	13	1.0	1.0	14	13	0	2	0	0.06666666666666667	1	15	15	0.6666666666666666	0	0.6570788793067714	0.830177706667622	0.40407608651901006	0.8735783983224095	0.6480569778404769	0.9578477427197666	0.8880152450972915	0.9015370771833215	0.5714285714285714	0.42857142857142855	0.0	0.011682250365272092	0.011682250365272092
557	0.05356720682777079	0.009786162055135642	0.009768227866827472	0.6763377497263658	-1	0	0	0.2	2	0.8461538461538461	11	0.5769230769230769	0.7692307692307693	11	10	3	1	0	0.15384615384615385	13	2	15	0.1111111111111111	0	0.7633985609493013	0.8922644011532481	0.5047409411750473	0.9587010629308182	0.3721615989357108	0.9307113353081075	0.9051378058935521	0.9320637179929602	1.0	0.18181818181818182	0.0	0.009768227866827472	0.009768227866827472
124	0.00419618075897119	6.405822523084622e-05	6.357074574962713e-05	0.9644228907147924	-1	0	0	0.5	2	0.75	3	0.6	0.75	5	3	0	1	0	0.4	2	5	6	0.5	0	0.8723940121414333	0.9603364816876269	0.42488251162993523	0.912260945453773	0.779738814166226	0.8347624122349967	0.8918012930195796	0.9155004420352395	1.0	0.2	0.0	6.357074574962713e-05	6.357074574962713e-05
4933	0.07514581223762459	0.036615247540823195	0.036380733921011335	0.7114069716293085	-1	0	0	0.2	2	0.9230769230769231	12	0.5357142857142857	0.9230769230769231	13	12	1	0	0	0.14285714285714285	2	14	15	0.0	0	0.6570788793067714	0.9212926764317577	0.5431688565259928	0.9199236286795979	0.6091835248138027	0.9614314819782827	0.8925690734301839	0.9373668158255051	0	0	0.0	0.036380733921011335	0.036380733921011335
4570	0.07342796846211497	0.02505914386731915	0.013644839210881115	0.6926654146398518	-1	0	0	0.2	2	0.9230769230769231	12	0.5357142857142857	0.9230769230769231	13	12	1	0	0	0.14285714285714285	2	14	15	0.0	0	0.6570788793067714	0.9212926764317577	0.5431688565259928	0.9173065824001168	0.5589990894023574	0.9394150791211153	0.8507419851539091	0.9266172411872132	0	0	0.0	0.013644839210881115	0.013644839210881115
1843	0.08934210215325644	0.017936525054574586	0.014210560335903583	0.669356680624737	-1	0	0	0.1	1	1.0	13	1.0	1.0	14	13	0	2	0	0.06666666666666667	1	15	15	0.6666666666666666	0	0.44760933459356805	0.8820639174394501	0.46744852447671337	0.8622194334907018	0.9220556521351597	0.9696257866875566	0.9266698710770142	0.9195633092223764	0.6071428571428572	0.2857142857142857	0.0	0.014210560335903583	0.014210560335903583
1462	0.08651005664471294	0.01045024072071455	0.003246927782098127	0.70544228117902	-1	0	0	0.2	2	0.9230769230769231	12	0.5357142857142857	0.9230769230769231	14	12	0	0	0	0.14285714285714285	2	14	15	0.0	0	0.25699583625162575	0.9454797024597444	0.5899185984795663	0.9277063415920063	0.67829353616389	0.9174129801698372	0.877393304281451	0.9311357432583246	0	0	0.0	0.003246927782098127	0.003246927782098127
2028	0.07809554047818482	0.03099633197542314	0.025636108549270863	0.6502304214848873	-1	0	0	0.2	2	0.9230769230769231	12	0.5357142857142857	0.9230769230769231	14	12	0	0	0	0.14285714285714285	2	14	15	0.0	0	0.6570788793067714	0.8999898357810141	0.5431688565259928	0.9314471078133032	0.5195343803175886	0.9428066094435655	0.8640320362008992	0.9266424779701267	0	0	0.0	0.025636108549270863	0.025636108549270863
610	0.09523354466563949	0.0050968241319445315	0.0048167967754591205	0.6897070373299106	-1	0	0	0.1	1	1.0	13	1.0	1.0	14	13	0	0	0	0.06666666666666667	15	1	15	0.0	0	0.33547530809321313	0.9249738055356893	0.5899185984795663	0.8848502684281595	0.6511886998598257	0.9267646922951605	0.877393304281451	0.9139655514049514	0	0	0.0	0.0048167967754591205	0.0048167967754591205
4980	0.07574955879099443	0.034971070318372564	0.034774673934433134	0.7113740642447388	-1	0	0	0.2	2	0.9230769230769231	12	0.5357142857142857	0.9230769230769231	13	12	1	0	0	0.14285714285714285	2	14	15	0.0	0	0.6570788793067714	0.9212926764317577	0.5431688565259928	0.9199236286795979	0.6091835248138027	0.9614314819782827	0.8925690734301839	0.9373668158255051	0	0	0.0	0.034774673934433134	0.034774673934433134
4291	0.07584003680056497	0.03919421210861828	0.03408993023597281	0.7090193021642326	-1	0	0	0.2	2	0.9230769230769231	12	0.5357142857142857	0.9230769230769231	13	12	1	0	0	0.14285714285714285	2	14	15	0.0	0	0.6570788793067714	0.9212926764317577	0.5431688565259928	0.9199236286795979	0.5589990894023574	0.9394150791211153	0.8507419851539091	0.927406791785692	0	0	0.0	0.03408993023597281	0.03408993023597281
1646	0.09447572861979585	0.020187786443164223	0.00459311724910768	0.7513483995307811	-1	0	0	0.1	1	1.0	13	1.0	1.0	14	13	0	0	0	0.06666666666666667	15	1	15	0.0	0	0.34025251103689713	0.9297807510637044	0.6716321540461714	0.9148691649262617	0.5195343803175886	0.9488566696077336	0.8716839312629916	0.9325276709169723	0	0	0.0	0.00459311724910768	0.00459311724910768
3974	0.07510762129731133	0.0169774124501028	0.015862906243370334	0.6247011847773893	-1	0	0	0.2	2	0.9230769230769231	12	0.5357142857142857	0.9230769230769231	14	12	0	0	0	0.14285714285714285	2	14	15	0.0	0	0.5120278391301809	0.9204853118953383	0.4334150658941624	0.9027687367859949	0.6480569778404769	0.9365563169478145	0.8507419851539091	0.9210328292591082	0	0	0.0	0.015862906243370334	0.015862906243370334
2086	0.0694626879957037	0.014995033808765289	0.01381698675785414	0.6734233705560317	-1	0	0	0.1	1	1.0	13	1.0	1.0	14	13	0	2	0	0.06666666666666667	1	15	15	0.6666666666666666	0	0.6570788793067714	0.8402968189052687	0.5098458121532243	0.8704791152839875	0.6480569778404769	0.9651661576717139	0.9102693023090859	0.9085272336413903	0.5357142857142857	0.35714285714285715	0.0	0.01381698675785414	0.01381698675785414
4440	0.07675308282830295	0.03816445174569943	0.02934272942896959	0.7111591685534315	-1	0	0	0.2	2	0.9230769230769231	12	0.5357142857142857	0.9230769230769231	13	12	1	0	0	0.14285714285714285	2	14	15	0.0	0	0.6570788793067714	0.9212926764317577	0.5431688565259928	0.9199236286795979	0.5589990894023574	0.9394150791211153	0.8507419851539091	0.927406791785692	0	0	0.0	0.02934272942896959	0.02934272942896959
4561	0.07651929340959987	0.038679160957368806	0.03402730135330791	0.7094640839660551	-1	0	0	0.2	2	0.9230769230769231	12	0.5357142857142857	0.9230769230769231	13	12	1	0	0	0.14285714285714285	2	14	15	0.0	0	0.6570788793067714	0.9212926764317577	0.5431688565259928	0.9199236286795979	0.5589990894023574	0.9395457863799631	0.8507419851539091	0.9274583643923118	0	0	0.0	0.03402730135330791	0.03402730135330791
677	0.0917254381722864	0.007457527399850013	0.006405378730531695	0.6716820055424755	-1	0	0	0.1	1	1.0	13	1.0	1.0	14	13	0	0	0	0.06666666666666667	15	1	15	0.0	0	0.33742605189445884	0.8970562106045297	0.5745957511503779	0.9412948357742286	0.770378790123406	0.9533077820432699	0.916634947883832	0.9341346535934207	0	0	0.0	0.006405378730531695	0.006405378730531695
967	0.09070356234653439	0.012318706476468162	-0.004226672404156055	0.802594879301118	-1	0	0	0.1	1	1.0	13	1.0	1.0	14	13	0	0	0	0.06666666666666667	15	1	15	0.0	0	0.25699583625162575	0.9281522185693318	0.5923769750326642	0.8980476865949804	0.7612943676786994	0.9155713191151628	0.8941346935205812	0.9147192446833975	0	0	0.0	-0.0004226672404156055	-0.0004226672404156055
750	0.07345960360253898	0.0055850872699043696	0.0038423898089763784	0.7383759726077144	-1	0	0	0.2	2	0.9230769230769231	12	0.5357142857142857	0.9230769230769231	14	12	0	1	0	0.14285714285714285	14	2	15	0.5	0	0.6570788793067714	0.8205286316354303	0.5098458121532243	0.8281874954548607	0.6480569778404769	0.9430236440160716	0.8507419851539091	0.877224769052952	1.0	0.42857142857142855	0.0	0.0038423898089763784	0.0038423898089763784
1346	0.05407233921247294	0.005758711662763589	-0.0033034998287361744	0.7049512196017866	-1	0	0	0.125	1	1.0	10	1.0	1.0	11	10	0	0	0	0.08333333333333333	12	1	12	0.0	0	0.4748523007589502	0.9101049143618448	0.6216316053236595	0.8567670878518063	0.7577977574442902	0.9316020803234506	0.877393304281451	0.9036444811619889	0	0	0.0	-0.0003303499828736174	-0.0003303499828736174
251	0.049518567606007494	0.004285535391451717	0.004128136406429353	0.8797535596541117	-1	0	0	0.2	2	0.9230769230769231	12	0.38461538461538464	0.8461538461538461	13	11	1	0	0	0.23076923076923078	13	3	15	0.0	0	0.7342172861626196	0.9210304894167045	0.37525545216296907	0.9359836085018275	0.4428692446853761	0.8419968033519415	0.8954936967770991	0.9064197960194251	0	0	0.0	0.004128136406429353	0.004128136406429353
2459	0.05570736795618008	0.009047615768724515	0.005969098243570493	0.6514082552634761	-1	0	0	0.1111111111111111	1	1.0	11	1.0	1.0	12	11	0	1	0	0.07692307692307693	1	13	13	0.3333333333333333	0	0.6570788793067714	0.8367663764237806	0.5098458121532243	0.8748673342773446	0.6480569778404769	0.948971924694253	0.8507419851539091	0.8972793880423595	1.0	0.3333333333333333	0.0	0.005969098243570493	0.005969098243570493
3461	0.07877359420849922	0.03020842579133312	0.029301115805385698	0.6548763535046853	-1	0	0	0.2	2	0.9230769230769231	12	0.38461538461538464	0.8461538461538461	13	11	1	0	0	0.23076923076923078	3	13	15	0.0	0	0.6570788793067714	0.8571261726997677	0.5431688565259928	0.8847231741839837	0.5354249364243253	0.894679583887709	0.777317860353916	0.8797085721964604	0	0	0.0	0.029301115805385698	0.029301115805385698
2993	0.0781197950597723	0.030537971880460438	0.025253787361026216	0.6423289145941776	-1	0	0	0.2	2	0.9230769230769231	12	0.5357142857142857	0.9230769230769231	14	12	0	0	0	0.14285714285714285	2	14	15	0.0	0	0.6570788793067714	0.8999898357810141	0.5431688565259928	0.9314471078133032	0.5195343803175886	0.9428066094435655	0.8640320362008992	0.9266424779701267	0	0	0.0	0.025253787361026216	0.025253787361026216
1827	0.08139193463680268	0.006667469555201017	0.005523347038709236	0.5938812793655706	-1	0	0	0.1	1	1.0	13	1.0	1.0	14	13	0	0	0	0.06666666666666667	15	1	15	0.0	0	0.6570788793067714	0.9072055780005266	0.5431688565259928	0.9305198621065175	0.5195343803175886	0.9541606305512732	0.8640320362008992	0.9331921945619158	0	0	0.0	0.005523347038709236	0.005523347038709236
5001	0.07600318446215583	0.03497889735192417	0.034937348408393486	0.7211491189564005	-1	0	0	0.2	2	0.9230769230769231	12	0.5357142857142857	0.9230769230769231	13	12	1	0	0	0.14285714285714285	2	14	15	0.0	0	0.6570788793067714	0.9212926764317577	0.5431688565259928	0.9199236286795979	0.6091835248138027	0.9582817920780031	0.8925690734301839	0.9357471086780415	0	0	0.0	0.034937348408393486	0.034937348408393486
3636	0.08236247618186862	0.03097710300992014	0.030966863908515285	0.6723384903168773	-1	0	0	0.2	2	0.9230769230769231	12	0.5357142857142857	0.9230769230769231	14	12	0	0	0	0.14285714285714285	2	14	15	0.0	0	0.6570788793067714	0.9167930314214561	0.5431688565259928	0.9314471078133032	0.5195343803175886	0.9428066094435655	0.8622221696887257	0.9310994820543018	0	0	0.0	0.030966863908515285	0.030966863908515285
2503	0.07261246341448968	0.025655765877063686	0.02544667878326903	0.7592083811609927	-1	0	0	0.1	1	1.0	13	1.0	1.0	14	13	0	1	0	0.06666666666666667	15	1	15	0.3333333333333333	0	0.6570788793067714	0.8215290874542196	0.5098458121532243	0.831399588304738	0.6480569778404769	0.9488113845937476	0.8507419851539091	0.8822596416329351	1.0	0.35714285714285715	0.0	0.02544667878326903	0.02544667878326903
573	0.05046404545621404	0.013034465353532481	0.013020513261404354	0.7475766920885816	-1	0	0	0.2	2	0.9230769230769231	12	0.38461538461538464	0.8461538461538461	13	11	1	0	0	0.23076923076923078	13	3	15	0.0	0	0.7342172861626196	0.9221044976508004	0.4271178045530638	0.9449853401759611	0.42133908689873156	0.8985180451751642	0.9258507753050265	0.9240418817767114	0	0	0.0	0.013020513261404354	0.013020513261404354
4467	0.07655872635187953	0.03509124921604808	0.03484680953435801	0.713916161930492	-1	0	0	0.2	2	0.9230769230769231	12	0.5357142857142857	0.9230769230769231	13	12	1	0	0	0.14285714285714285	2	14	15	0.0	0	0.6570788793067714	0.9212926764317577	0.5431688565259928	0.9199236286795979	0.6091835248138027	0.9582817920780031	0.8925690734301839	0.9357471086780415	0	0	0.0	0.03484680953435801	0.03484680953435801
3814	0.044486079823938915	0.00611435075530808	0.004645538753144135	0.8777891848303145	-1	0	0	0.4	4	0.6153846153846154	8	0.42857142857142855	0.5384615384615384	11	7	3	0	0	0.7142857142857143	7	5	15	0.0	0.18181818181818182	0.6570788793067714	0.9156723127849883	0.5431688565259928	0.8801338520053661	0.5000976538042515	0.8890022143527295	0.8507419851539091	0.8959561196185397	0	0	0.0	0.004645538753144135	0.004645538753144135
3248	0.07816139745129433	0.030729690721048156	0.030120632707410836	0.6527084725445115	-1	0	0	0.2	2	0.9230769230769231	12	0.38461538461538464	0.8461538461538461	13	11	1	0	0	0.23076923076923078	3	13	15	0.0	0	0.6570788793067714	0.8571261726997677	0.5431688565259928	0.8847231741839837	0.5354249364243253	0.894679583887709	0.777317860353916	0.8797085721964604	0	0	0.0	0.030120632707410836	0.030120632707410836
1247	0.09716123430738664	0.01062799113864752	0.009565919839875892	0.7385107123901815	-1	0	0	0.1	1	1.0	13	1.0	1.0	14	13	0	0	0	0.06666666666666667	15	1	15	0.0	0	0.33547530809321313	0.9249738055356893	0.5899185984795663	0.8910211222651404	0.6424583071443959	0.9281790208400723	0.877393304281451	0.9161176869104617	0	0	0.0	0.009565919839875892	0.009565919839875892
839	0.09472714706699864	0.018392594469144725	0.017332286262039264	0.7232370304118769	-1	0	0	0.1	1	1.0	13	1.0	1.0	14	13	0	0	0	0.06666666666666667	15	1	15	0.0	0	0.33547530809321313	0.9249738055356893	0.5899185984795663	0.8910211222651404	0.6424583071443959	0.9281790208400723	0.877393304281451	0.9161176869104617	0	0	0.0	0.017332286262039264	0.017332286262039264
2464	0.06694611225667876	0.01588026875118262	0.010576615453844225	0.6876459724519379	-1	0	0	0.2	2	0.8461538461538461	11	0.5357142857142857	0.8461538461538461	13	11	1	2	0	0.14285714285714285	14	2	15	0.5	0	0.6570788793067714	0.8507755855641259	0.5098458121532243	0.8363561515843473	0.6480569778404769	0.9460649917684021	0.8507419851539091	0.8888317922892987	0.5384615384615384	0.38461538461538464	0.0	0.010576615453844225	0.010576615453844225
4192	0.07693828647868821	0.03708057593231641	0.0335455182072623	0.7196943309963393	-1	0	0	0.2	2	0.9230769230769231	12	0.5357142857142857	0.9230769230769231	13	12	1	0	0	0.14285714285714285	2	14	15	0.0	0	0.6570788793067714	0.9212926764317577	0.5431688565259928	0.9199236286795979	0.5589990894023574	0.9395457863799631	0.8507419851539091	0.9274583643923118	0	0	0.0	0.0335455182072623	0.0335455182072623
4827	0.07710270687025439	0.03457533895769722	0.03442572647046662	0.7147985841877972	-1	0	0	0.2	2	0.9230769230769231	12	0.5357142857142857	0.9230769230769231	13	12	1	0	0	0.14285714285714285	2	14	15	0.0	0	0.6570788793067714	0.9212926764317577	0.5431688565259928	0.9199236286795979	0.6091835248138027	0.9614314819782827	0.8925690734301839	0.9373668158255051	0	0	0.0	0.03442572647046662	0.03442572647046662
680	0.07144909434397795	0.009922397848534917	0.003913707040616341	0.6975161823002036	-1	0	0	0.2	2	0.9230769230769231	12	0.5357142857142857	0.9230769230769231	14	12	0	1	0	0.14285714285714285	14	2	15	0.5	0	0.6022372864473707	0.9099753123528003	0.5543561507149936	0.9531976528345001	0.7335564807705273	0.9367385958407489	0.9232445076158218	0.9354819669577171	1.0	0.21428571428571427	0.0	0.003913707040616341	0.003913707040616341
653	0.05839018473190534	0.007931604042244906	-0.007194313842113477	0.7463425445083662	-1	0	0	0.3	3	0.7692307692307693	10	0.38461538461538464	0.7692307692307693	13	10	1	0	0	0.23076923076923078	3	13	15	0.0	0	0.7342172861626196	0.8845706198937952	0.37525545216296907	0.9536953041039475	0.4159468972181057	0.9050574725927065	0.8954936967770991	0.919735374764912	0	0	0.0	-0.0007194313842113477	-0.0007194313842113477
1835	0.10002863747683394	0.012401583409486917	0.012371149221707888	0.6539991075844593	-1	0	0	0.1	1	1.0	13	1.0	1.0	14	13	0	0	0	0.06666666666666667	15	1	15	0.0	0	0.33547530809321313	0.9249738055356893	0.5665437275027795	0.9109429143037249	0.7033325820960661	0.9266813675213487	0.877393304281451	0.9211427133153102	0	0	0.0	0.012371149221707888	0.012371149221707888
98	None	None	None	None	None	0.25	1	0.7	7	0.3076923076923077	4	0.75	0.07692307692307693	6	1	8	4	0	0.8	4	5	15	0.26666666666666666	0.6	0.8163433531905028	0.9044244968192605	0.5924470074625048	0.9686990170675234	0.2727427532709979	0.8790826191165086	0.7885425566526266	0.927874313074882	0.16666666666666666	0.3333333333333333	0.0	None	None
590	0.022332253916340934	0.0014535530496540237	-0.0008043021703491953	0.958787075962875	-1	0	0	0.4	4	0.6153846153846154	8	0.46875	0.38461538461538464	9	5	5	0	0	0.5	8	4	15	0.0	0.3333333333333333	0.5671668782805594	0.9175552881056686	0.4660840171029118	0.9566111870759089	0.5035631029723644	0.8630896465741493	0.8837868127845676	0.9204144005992759	0	0	0.0	-8.043021703491952e-05	-8.043021703491952e-05
1456	0.07581591988217706	0.015501181146227316	0.01458821129677214	0.7382854079513598	-1	0	0	0.1	1	1.0	13	1.0	1.0	14	13	0	2	0	0.06666666666666667	1	15	15	0.6666666666666666	0	0.6570788793067714	0.8402968189052687	0.46744852447671337	0.8658174964631182	0.6480569778404769	0.9496237322133404	0.8795919647894425	0.8960251141541447	0.5714285714285714	0.35714285714285715	0.0	0.01458821129677214	0.01458821129677214
570	0.04920634522419889	0.0065778684248078215	0.006456368757905235	0.9103806208323576	-1	0	0	0.2	2	0.9230769230769231	12	0.5	0.7692307692307693	11	10	3	1	0	0.3	3	10	15	0.1111111111111111	0	0.5068571495947183	0.9034244371546198	0.8848805216794968	0.9578724468222644	0.386727123367526	0.8974414054750913	0.9109789471688411	0.924816552477108	1.0	0.5454545454545454	0.0	0.006456368757905235	0.006456368757905235
2941	0.06719134837584735	0.004588347819819044	0.0045872733660458	0.7111770192286343	-1	0	0	0.1	1	1.0	13	1.0	1.0	14	13	0	1	0	0.06666666666666667	15	1	15	0.3333333333333333	0	0.6764288130501571	0.809496935417528	0.5907389830996979	0.843815774688034	0.6480569778404769	0.9396658878195128	0.8507419851539091	0.8765065934115893	1.0	0.35714285714285715	0.0	0.0045872733660458	0.0045872733660458
4968	0.07606958721583003	0.03516635520034315	0.03513432008168797	0.7181020854765684	-1	0	0	0.2	2	0.9230769230769231	12	0.5357142857142857	0.9230769230769231	13	12	1	0	0	0.14285714285714285	2	14	15	0.0	0	0.6570788793067714	0.9212926764317577	0.5431688565259928	0.9199236286795979	0.6091835248138027	0.9614314819782827	0.8925690734301839	0.9373668158255051	0	0	0.0	0.03513432008168797	0.03513432008168797
1559	0.08355109248582554	0.007416111020063181	-0.0071176444131045985	0.697619282947221	-1	0	0	0.1	1	1.0	13	1.0	1.0	14	13	0	1	0	0.06666666666666667	15	1	15	0.3333333333333333	0	0.6957787467935426	0.7694046537970566	0.3384512597936151	0.8906885369111064	0.6480569778404769	0.9095692228943991	0.8507419851539091	0.8665019547117316	1.0	0.42857142857142855	0.0	-0.0007117644413104599	-0.0007117644413104599
1351	0.06912826553926323	0.0047521931802500085	-0.004521709867810242	0.7691065837832698	-1	0	0	0.1	1	1.0	13	1.0	1.0	14	13	0	0	0	0.06666666666666667	15	1	15	0.0	0	0.6570788793067714	0.8345869385273511	0.5023662707807386	0.9170349601354456	0.4197153508322575	0.9591646974128052	0.8507419851539091	0.9162595668772028	0	0	0.0	-0.0004521709867810242	-0.0004521709867810242
2594	0.07075388926715864	0.006269727161085672	0.0024646471647405154	0.6948192286036271	-1	0	0	0.1	1	1.0	13	1.0	1.0	14	13	0	1	0	0.06666666666666667	1	15	15	0.3333333333333333	0	0.6957787467935426	0.8128243866342442	0.3831009362378176	0.8696242596628694	0.6337486393628831	0.9529716066231354	0.8766573023439431	0.8933075637883897	1.0	0.2857142857142857	0.0	0.0024646471647405154	0.0024646471647405154
4269	0.07888091437264405	0.036692830255570255	0.03171765364706807	0.7190282159609576	-1	0	0	0.2	2	0.9230769230769231	12	0.5357142857142857	0.9230769230769231	13	12	1	0	0	0.14285714285714285	2	14	15	0.0	0	0.6570788793067714	0.9212926764317577	0.5431688565259928	0.9199236286795979	0.5589990894023574	0.9394150791211153	0.8507419851539091	0.927406791785692	0	0	0.0	0.03171765364706807	0.03171765364706807
707	0.07360673783671	0.012194121087470342	0.00790665068303554	0.7085136605189443	-1	0	0	0.2	2	0.9230769230769231	12	0.5357142857142857	0.9230769230769231	14	12	0	1	0	0.14285714285714285	14	2	15	0.5	0	0.6570788793067714	0.8205286316354303	0.5098458121532243	0.8477662329798589	0.6480569778404769	0.9499047884710111	0.8507419851539091	0.8869393663495126	1.0	0.42857142857142855	0.0	0.00790665068303554	0.00790665068303554
1627	0.06462514165926352	0.018469716295375027	0.0066676017602591954	0.7096138071023961	-1	0	0	0.1	1	1.0	13	1.0	1.0	14	13	0	2	0	0.06666666666666667	1	15	15	0.6666666666666666	0	0.6957787467935426	0.7942511776569817	0.4962833251509874	0.88782671975939	0.6480569778404769	0.911989595098022	0.8507419851539091	0.8720510171001997	0.5714285714285714	0.5	0.0	0.0066676017602591954	0.0066676017602591954
4452	0.0672679359560346	0.03264565714818494	0.032121250613414976	0.6367888028912196	-1	0	0	0.3	3	0.7692307692307693	10	0.5769230769230769	0.7692307692307693	12	10	2	0	0	0.15384615384615385	2	13	15	0.0	0	0.6296950990375574	0.9252010422760188	0.6074005052860821	0.9300464614216942	0.5076902862487733	0.9540054971005233	0.8925690734301839	0.9377068537410089	0	0	0.0	0.032121250613414976	0.032121250613414976
3208	0.07862257580661897	0.030851894246876902	0.026317470652566316	0.6475992183998482	-1	0	0	0.2	2	0.9230769230769231	12	0.5357142857142857	0.9230769230769231	14	12	0	0	0	0.14285714285714285	2	14	15	0.0	0	0.6570788793067714	0.8999898357810141	0.5431688565259928	0.9314471078133032	0.5195343803175886	0.9428066094435655	0.8640320362008992	0.9266424779701267	0	0	0.0	0.026317470652566316	0.026317470652566316
2192	0.07204342578320916	0.023333290441347902	0.021023973471220266	0.7277814760701758	-1	0	0	0.1	1	1.0	13	1.0	1.0	14	13	0	1	0	0.06666666666666667	15	1	15	0.3333333333333333	0	0.6570788793067714	0.8215290874542196	0.5098458121532243	0.831399588304738	0.6480569778404769	0.9488113845937476	0.8507419851539091	0.8822596416329351	1.0	0.35714285714285715	0.0	0.021023973471220266	0.021023973471220266
2142	0.07186520615856991	0.012982464077358653	0.008752895106176585	0.6682925414086563	-1	0	0	0.1	1	1.0	13	1.0	1.0	14	13	0	1	0	0.06666666666666667	1	15	15	0.3333333333333333	0	0.6570788793067714	0.8215290874542196	0.5098458121532243	0.8546599225479495	0.6480569778404769	0.9523210520802854	0.8507419851539091	0.8906690840425261	1.0	0.35714285714285715	0.0	0.008752895106176585	0.008752895106176585
2245	0.07565535519006167	0.01654845435795645	0.012416314412306458	0.6667288211322356	-1	0	0	0.2	2	0.8461538461538461	11	0.5357142857142857	0.8461538461538461	13	11	1	3	0	0.14285714285714285	2	14	15	0.75	0	0.44760933459356805	0.8586012797345443	0.5098458121532243	0.8614913605731603	0.6480569778404769	0.9604145042749724	0.9034980965101399	0.9066543332415236	0.3076923076923077	0.38461538461538464	0.0	0.012416314412306458	0.012416314412306458
931	0.0423095990182053	0.005398297639600023	0.001487327831170524	0.9260770481407257	-1	0.25	1	0.4	4	0.6923076923076923	9	0.3409090909090909	0.6923076923076923	11	9	3	0	0	0.36363636363636365	11	4	15	0.0	0.18181818181818182	0.6779541081829492	0.932835882046281	0.47520585603740867	0.9532689135409255	0.4159468972181057	0.9591524334837088	0.9326843924142628	0.9495142831480438	0	0	0.0	0.001487327831170524	0.001487327831170524
1550	0.09329520697633557	0.013789987102374382	0.010039276093517993	0.8095601359306255	-1	0	0	0.1	1	1.0	13	1.0	1.0	14	13	0	0	0	0.06666666666666667	15	1	15	0.0	0	0.33547530809321313	0.9249738055356893	0.6082334784547108	0.9053585791858509	0.7360377245719691	0.9276070385615621	0.9135979668610615	0.9198433858742675	0	0	0.0	0.010039276093517993	0.010039276093517993
120	1.9923942565096427e-05	8.323598193131098e-08	-1.774464693117222e-08	0.99999776092676	-1	0	0	0.5	1	1.0	1	1.0	1.0	2	1	0	1	0	0.3333333333333333	3	1	3	0.3333333333333333	0	0.30378434381108316	0.5970439063731058	0.6616097615424289	0.5	0.2779357134490113	0.574950299613311	0.8521481765929944	0.557678798578296	1.0	0	0.0	-1.7744646931172222e-09	-1.7744646931172222e-09
1186	0.08124800274283588	0.013937102105961791	-0.013909868452731101	0.7230137115065198	-1	0	0	0.2	2	0.9230769230769231	12	0.5357142857142857	0.9230769230769231	14	12	0	1	0	0.14285714285714285	14	2	15	0.5	0	0.6048441234574385	0.9573777827774611	0.5899185984795663	0.9168665714914673	0.727145647180412	0.9429061663247866	0.8709990876288618	0.9411550962565853	1.0	0.14285714285714285	0.0	-0.00139098684527311	-0.00139098684527311
83	0.007066314892430981	0.00019275314100961	0.0001541013867422359	0.9964078296218515	-1	0	0	0.3333333333333333	2	0.8333333333333334	5	0.5714285714285714	0.8333333333333334	7	5	0	2	0	0.2857142857142857	2	7	8	1.0	0	0.3806616305308306	0.9271286600193496	0.7356046466129136	0.9041496279320722	0.4013725374966139	0.8840617731468419	0.8777803165933274	0.9066181439600312	0.5714285714285714	0.5714285714285714	0.0	0.0001541013867422359	0.0001541013867422359
4835	0.0771152395458441	0.03518751274904954	0.034983318749222884	0.7126475625980704	-1	0	0	0.2	2	0.9230769230769231	12	0.5357142857142857	0.9230769230769231	13	12	1	0	0	0.14285714285714285	2	14	15	0.0	0	0.6570788793067714	0.9212926764317577	0.5431688565259928	0.9199236286795979	0.6091835248138027	0.961504084705735	0.8925690734301839	0.9374051567925485	0	0	0.0	0.034983318749222884	0.034983318749222884
4455	0.07836929479317065	0.035032521355955054	0.033806568481333454	0.6814596661773347	-1	0	0	0.2	2	0.9230769230769231	12	0.5357142857142857	0.8461538461538461	13	11	1	1	0	0.14285714285714285	2	14	15	0.25	0	0.6570788793067714	0.9282544713534238	0.5431688565259928	0.8897488247992725	0.6091835248138027	0.9576438021404081	0.8925690734301839	0.9301442002146414	1.0	0.07692307692307693	0.0	0.033806568481333454	0.033806568481333454
22	0.0058909983870489725	0.0012618402648188031	0.0011550285525899248	0.9960971982341024	-1	0	0	0.4	4	0.6923076923076923	9	0.5	0.3076923076923077	6	4	8	2	0	0.8333333333333334	6	5	15	0.1111111111111111	0.6666666666666666	0.7298757434616884	0.944009498699803	0.4992515493365481	0.9316216460611589	0.5543887514594846	0.8704774523153616	0.9356540244576977	0.9203665050187935	0.6666666666666667	0.6666666666666666	0.0	0.0011550285525899248	0.0011550285525899248
3618	0.07661405882462904	0.03975085986886832	0.03460771267534619	0.7091467065299717	-1	0	0	0.2	2	0.9230769230769231	12	0.5357142857142857	0.9230769230769231	13	12	1	0	0	0.14285714285714285	2	14	15	0.0	0	0.6570788793067714	0.9212926764317577	0.5431688565259928	0.9199236286795979	0.5589990894023574	0.9394150791211153	0.8507419851539091	0.927406791785692	0	0	0.0	0.03460771267534619	0.03460771267534619
3995	0.0810489149472811	0.0316716418618619	0.03166504740233335	0.6759080060474545	-1	0	0	0.2	2	0.9230769230769231	12	0.5357142857142857	0.9230769230769231	14	12	0	0	0	0.14285714285714285	2	14	15	0.0	0	0.6570788793067714	0.9167930314214561	0.5431688565259928	0.9314471078133032	0.5195343803175886	0.9428066094435655	0.8622221696887257	0.9310994820543018	0	0	0.0	0.03166504740233335	0.03166504740233335
4006	0.07710691144478396	0.03788505003753004	0.03236034285010797	0.7135826033347841	-1	0	0	0.2	2	0.9230769230769231	12	0.5357142857142857	0.9230769230769231	13	12	1	0	0	0.14285714285714285	2	14	15	0.0	0	0.6570788793067714	0.9212926764317577	0.5431688565259928	0.9199236286795979	0.5589990894023574	0.9394150791211153	0.8507419851539091	0.927406791785692	0	0	0.0	0.03236034285010797	0.03236034285010797
4025	0.06338362205448646	0.005514211068528203	-0.004556805982311774	0.5907130370666098	-1	0	0	0.3	3	0.7692307692307693	10	0.3409090909090909	0.7692307692307693	12	10	2	0	0	0.36363636363636365	4	11	15	0.0	0.5	0.3044923395108022	0.9261996233027681	0.5431688565259928	0.9288245519117665	0.7406348285764264	0.9581148686194513	0.923898902394126	0.939507981634885	0	0	0.0	-0.0004556805982311774	-0.0004556805982311774
1187	0.09938544836670703	0.006137653662677408	0.003222381554791864	0.7496269866541974	-1	0	0	0.1	1	1.0	13	1.0	1.0	14	13	0	0	0	0.06666666666666667	15	1	15	0.0	0	0.33547530809321313	0.9249738055356893	0.5665437275027795	0.9091017944828355	0.6424583071443959	0.9281790208400723	0.877393304281451	0.9211370751179887	0	0	0.0	0.003222381554791864	0.003222381554791864
4236	0.07665056524725206	0.03896832774116777	0.03184278403126524	0.7087113591344272	-1	0	0	0.2	2	0.9230769230769231	12	0.5357142857142857	0.9230769230769231	13	12	1	0	0	0.14285714285714285	2	14	15	0.0	0	0.6570788793067714	0.9212926764317577	0.5431688565259928	0.9199236286795979	0.5589990894023574	0.9394150791211153	0.8507419851539091	0.927406791785692	0	0	0.0	0.03184278403126524	0.03184278403126524
3645	0.08029863596238675	0.03075677845803673	0.03071844938466909	0.68027524181637	-1	0	0	0.2	2	0.9230769230769231	12	0.5357142857142857	0.9230769230769231	14	12	0	0	0	0.14285714285714285	2	14	15	0.0	0	0.6570788793067714	0.9167930314214561	0.5431688565259928	0.9314471078133032	0.5195343803175886	0.9428066094435655	0.8622221696887257	0.9310994820543018	0	0	0.0	0.03071844938466909	0.03071844938466909
2985	0.07117700624971889	0.027316125603818214	0.027275287131173827	0.6317399458342504	-1	0	0	0.3	3	0.7692307692307693	10	0.5769230769230769	0.7692307692307693	13	10	1	0	0	0.15384615384615385	2	13	15	0.0	0	0.6570788793067714	0.8564980706117051	0.5431688565259928	0.8931749117632429	0.5000976538042515	0.8971513687586979	0.8507419851539091	0.8834334044153139	0	0	0.0	0.027275287131173827	0.027275287131173827
4792	0.07357803475531677	0.035474778734571985	0.035317562649826016	0.7119374027614518	-1	0	0	0.2	2	0.9230769230769231	12	0.5357142857142857	0.9230769230769231	13	12	1	0	0	0.14285714285714285	2	14	15	0.0	0	0.6570788793067714	0.9212926764317577	0.5431688565259928	0.9199236286795979	0.6091835248138027	0.961504084705735	0.8925690734301839	0.9374051567925485	0	0	0.0	0.035317562649826016	0.035317562649826016
4023	0.07561884957735535	0.023496156831221256	0.02059710958535785	0.622421195174353	-1	0	0	0.2	2	0.9230769230769231	12	0.5357142857142857	0.9230769230769231	13	12	1	0	0	0.14285714285714285	2	14	15	0.0	0	0.6570788793067714	0.9020549268776746	0.5431688565259928	0.9199236286795979	0.5589990894023574	0.9394150791211153	0.8507419851539091	0.9218387703620362	0	0	0.0	0.02059710958535785	0.02059710958535785
1493	0.06685737141727437	0.018750997757954937	0.00901166688839872	0.7468192411368253	-1	0	0	0.2	2	0.9230769230769231	12	0.5357142857142857	0.9230769230769231	14	12	0	1	0	0.14285714285714285	14	2	15	0.5	0	0.8155134125025736	0.8588269855144063	0.39803463301169073	0.941054163649921	0.6031175255130355	0.9423514283505141	0.902198367941032	0.9210470198223413	1.0	0.07142857142857142	0.0	0.00901166688839872	0.00901166688839872
28	0.059137076337388204	0.0018982816571575835	-0.0011453557959572483	0.9969544806805115	-1	0	0	0.2	2	0.9230769230769231	12	0.5357142857142857	0.9230769230769231	14	12	0	1	0	0.14285714285714285	2	14	15	0.5	0	0.4427140181326873	0.9279136903169936	0.2781331153611468	0.8927799951399921	0.4770057912769482	0.9516650476137785	0.8312394709956501	0.9276762363670837	1.0	0.07142857142857142	0.0	-0.00011453557959572482	-0.00011453557959572482
2780	0.0742433151016386	0.023198640076505066	0.021717729787670153	0.7384617399610116	-1	0	0	0.1	1	1.0	13	1.0	1.0	14	13	0	1	0	0.06666666666666667	15	1	15	0.3333333333333333	0	0.6570788793067714	0.8215290874542196	0.5098458121532243	0.831399588304738	0.6480569778404769	0.9488113845937476	0.8507419851539091	0.8822596416329351	1.0	0.35714285714285715	0.0	0.021717729787670153	0.021717729787670153
3835	0.08124878403294707	0.0311682003810392	0.0309731830463332	0.6762326804556251	-1	0	0	0.2	2	0.9230769230769231	12	0.5357142857142857	0.9230769230769231	14	12	0	0	0	0.14285714285714285	2	14	15	0.0	0	0.6570788793067714	0.9167930314214561	0.5431688565259928	0.9314471078133032	0.5195343803175886	0.9428066094435655	0.8622221696887257	0.9310994820543018	0	0	0.0	0.0309731830463332	0.0309731830463332
636	0.023354408885465406	0.0027677686713537576	0.0025740921194539776	0.9654287175209948	-1	0.25	1	0.4	4	0.6153846153846154	8	0.46875	0.46153846153846156	9	6	5	2	0	0.5	8	4	15	0.18181818181818182	0.5	0.36097584965927776	0.918495797806115	0.4660840171029118	0.9340603734952563	0.6801921005800025	0.9383718848420874	0.8984606935281503	0.9307738379877697	0.5555555555555556	0.3333333333333333	0.0	0.0025740921194539776	0.0025740921194539776
2102	0.07107105254101215	0.01626696823118806	0.016200659134975818	0.661938059568974	-1	0	0	0.1	1	1.0	13	1.0	1.0	14	13	0	2	0	0.06666666666666667	1	15	15	0.6666666666666666	0	0.6957787467935426	0.797124056425852	0.34685277494458894	0.8871074275926556	0.6340981342296186	0.9130555275740642	0.8507419851539091	0.8729344487806645	0.5357142857142857	0.5714285714285714	0.0	0.016200659134975818	0.016200659134975818
2895	0.06876215534600341	0.01585821332380285	0.013096865463771637	0.6640518614095041	-1	0	0	0.1	1	1.0	13	1.0	1.0	14	13	0	1	0	0.06666666666666667	1	15	15	0.3333333333333333	0	0.6570788793067714	0.8215290874542196	0.5098458121532243	0.871179927860657	0.6480569778404769	0.9465206841086939	0.8507419851539091	0.8912807390153764	1.0	0.35714285714285715	0.0	0.013096865463771637	0.013096865463771637
1139	0.09840496870840887	0.01216827675203269	0.011537090813139753	0.729086954548857	-1	0	0	0.1	1	1.0	13	1.0	1.0	14	13	0	0	0	0.06666666666666667	15	1	15	0.0	0	0.33547530809321313	0.9249738055356893	0.5665437275027795	0.8936279482933335	0.7418576411653623	0.9368589501637474	0.877393304281451	0.9202546600172687	0	0	0.0	0.011537090813139753	0.011537090813139753
302	None	None	None	None	None	0	0	0.5	5	0.46153846153846156	6	0.46875	0.23076923076923078	8	3	6	2	0	0.5	8	4	15	0.18181818181818182	0.5	0.6652827196149304	0.9149486354523488	0.748623241117939	0.9605509424008132	0.4052722098239456	0.864278899612588	0.8956169957513858	0.9222368420267407	0.625	0.375	0.0	None	None
1076	0.09932696256098535	0.00472982585939015	0.004712541276623389	0.6817913556973647	-1	0	0	0.1	1	1.0	13	1.0	1.0	14	13	0	0	0	0.06666666666666667	15	1	15	0.0	0	0.33547530809321313	0.9249738055356893	0.5899185984795663	0.8755950923451913	0.7418576411653623	0.9368589501637474	0.877393304281451	0.9158165162804138	0	0	0.0	0.004712541276623389	0.004712541276623389
2005	0.08034805220582572	0.015743160089200996	0.002018472464682826	0.7154419843410104	-1	0	0	0.1	1	1.0	13	1.0	1.0	14	13	0	1	0	0.06666666666666667	1	15	15	0.3333333333333333	0	0.5716940406935553	0.8483665456881899	0.6331362707762087	0.872223974051204	0.7644435785064466	0.8880796502664099	0.8951195120888417	0.8704145764662384	1.0	0.21428571428571427	0.0	0.002018472464682826	0.002018472464682826
4388	0.07556025462900043	0.035786055527007886	0.035712796302714706	0.7158236933555056	-1	0	0	0.2	2	0.9230769230769231	12	0.5357142857142857	0.9230769230769231	13	12	1	0	0	0.14285714285714285	2	14	15	0.0	0	0.6570788793067714	0.9212926764317577	0.5431688565259928	0.9199236286795979	0.6091835248138027	0.9614314819782827	0.8925690734301839	0.9373668158255051	0	0	0.0	0.035712796302714706	0.035712796302714706
2347	0.07055438905050647	0.01603699813912369	0.01310315593312405	0.6653177337788061	-1	0	0	0.1	1	1.0	13	1.0	1.0	14	13	0	1	0	0.06666666666666667	1	15	15	0.3333333333333333	0	0.6570788793067714	0.8215290874542196	0.5098458121532243	0.871179927860657	0.6480569778404769	0.9465206841086939	0.8507419851539091	0.8912807390153764	1.0	0.35714285714285715	0.0	0.01310315593312405	0.01310315593312405
3001	0.07350482959658301	0.024733554348382248	0.019271442616331656	0.7161806274651159	-1	0	0	0.1	1	1.0	13	1.0	1.0	14	13	0	1	0	0.06666666666666667	15	1	15	0.3333333333333333	0	0.6570788793067714	0.8215290874542196	0.5098458121532243	0.831399588304738	0.6480569778404769	0.941587566470204	0.8507419851539091	0.8773372891602389	1.0	0.35714285714285715	0.0	0.019271442616331656	0.019271442616331656
1565	0.06149848062456895	0.01456334806764593	0.0115773059982851	0.6695666841762924	-1	0	0	0.1	1	1.0	13	1.0	1.0	14	13	0	2	0	0.06666666666666667	1	15	15	0.6666666666666666	0	0.6764288130501571	0.9035050515968713	0.4962833251509874	0.9069473777637127	0.35123224606600667	0.8988138711415123	0.8593413138155885	0.9031397600761364	0.5357142857142857	0.5714285714285714	0.0	0.0115773059982851	0.0115773059982851
833	0.07606347583737515	0.009474654222070533	-0.009034427190190281	0.7189346057068668	-1	0	0	0.1	1	1.0	13	1.0	1.0	14	13	0	0	0	0.06666666666666667	15	1	15	0.0	0	0.6570788793067714	0.8345869385273511	0.5023662707807386	0.9208188844464836	0.4197153508322575	0.9591646974128052	0.8843472710782645	0.9175496838022624	0	0	0.0	-0.0009034427190190281	-0.0009034427190190281
2718	0.07181910104998779	0.012265454886250752	0.008808171754846631	0.6976708085083492	-1	0	0	0.1	1	1.0	13	1.0	1.0	14	13	0	1	0	0.06666666666666667	15	1	15	0.3333333333333333	0	0.6570788793067714	0.8215290874542196	0.5098458121532243	0.8532059139027323	0.6480569778404769	0.9488113845937476	0.8557928898416399	0.8878336700299062	1.0	0.35714285714285715	0.0	0.008808171754846631	0.008808171754846631
90	0.0045549540620965535	0.00010567962739766654	1.7808071457545335e-05	0.9926116932274779	-1	0	0	0.6	6	0.3076923076923077	4	0.5	0.15384615384615385	5	2	9	4	0	0.8333333333333334	6	5	15	0.21052631578947367	0	0.46506012766100957	0.950582381456876	0.5743462119396295	0.9513582049697902	0.8956152331913512	0.8825711034495963	0.8681089978471462	0.9339530648451134	0.30000000000000004	0.6	0.0	1.7808071457545335e-05	1.7808071457545335e-05
4126	0.045777791080661254	0.002296627740309582	-0.0022619710332469774	0.6994634923378713	-1	0	0	0.3	3	0.7692307692307693	10	0.26785714285714285	0.6923076923076923	12	9	2	1	0	0.875	7	8	15	0.2	0.18181818181818182	0.6764288130501571	0.9034872091276658	0.6074005052860821	0.8116696739086011	0.5295483716033045	0.8877182528918652	0.84659990830954	0.8723288318045282	1.0	0.08333333333333333	0.0	-0.00022619710332469773	-0.00022619710332469773
1906	0.09316012818323445	0.016917727959445874	0.015912517234542067	0.6911329423425379	-1	0	0	0.1	1	1.0	13	1.0	1.0	14	13	0	0	0	0.06666666666666667	15	1	15	0.0	0	0.33547530809321313	0.9249738055356893	0.5665437275027795	0.9109429143037249	0.7360377245719691	0.9276070385615621	0.877393304281451	0.9214738922825123	0	0	0.0	0.015912517234542067	0.015912517234542067
3752	0.07909368459241226	0.030050622827084532	0.029838646540643887	0.6865481673248299	-1	0	0	0.2	2	0.9230769230769231	12	0.5357142857142857	0.9230769230769231	14	12	0	0	0	0.14285714285714285	2	14	15	0.0	0	0.6570788793067714	0.9167930314214561	0.5431688565259928	0.9314471078133032	0.5195343803175886	0.9428066094435655	0.8622221696887257	0.9310994820543018	0	0	0.0	0.029838646540643887	0.029838646540643887
4451	0.07723186102222755	0.03616527472145517	0.03534859312584925	0.714402458249737	-1	0	0	0.2	2	0.9230769230769231	12	0.5357142857142857	0.9230769230769231	13	12	1	0	0	0.14285714285714285	2	14	15	0.0	0	0.6570788793067714	0.9234774256392094	0.5431688565259928	0.9199236286795979	0.5589990894023574	0.9394150791211153	0.8763107786479518	0.9280887024484771	0	0	0.0	0.03534859312584925	0.03534859312584925
4235	0.07681984505099447	0.03594182392500825	0.03584301620863597	0.7161554532424893	-1	0	0	0.2	2	0.9230769230769231	12	0.5357142857142857	0.9230769230769231	13	12	1	0	0	0.14285714285714285	2	14	15	0.0	0	0.6570788793067714	0.9212926764317577	0.5431688565259928	0.9199236286795979	0.6091835248138027	0.9614314819782827	0.8925690734301839	0.9373668158255051	0	0	0.0	0.03584301620863597	0.03584301620863597
485	0.04091961317240511	0.005137027046023819	0.005054972421268675	0.8884035811699594	-1	0	0	0.1	1	1.0	13	0.4166666666666667	0.7692307692307693	11	10	3	4	0	1.0	6	6	15	0.4444444444444444	0.3076923076923077	0.374164796306209	0.9488750331292771	0.17916717963430567	0.9046178946174466	0.4159468972181057	0.8849996113402813	0.856462739880865	0.9171135097312456	0.40909090909090906	0.45454545454545453	0.0	0.005054972421268675	0.005054972421268675
1945	0.06948324122858512	0.010194845955520667	-0.0020574651668977366	0.7007813207682441	-1	0	0	0.1	1	1.0	13	1.0	1.0	14	13	0	2	0	0.06666666666666667	1	15	15	0.6666666666666666	0	0.6570788793067714	0.820170931280413	0.46744852447671337	0.8658174964631182	0.6480569778404769	0.9496237322133404	0.8795919647894425	0.891501907067589	0.5714285714285714	0.35714285714285715	0.0	-0.00020574651668977365	-0.00020574651668977365
4441	0.07368215437493321	0.027671375199499387	-0.019443245180764197	0.735386022676515	-1	0	0	0.1	1	1.0	13	0.5357142857142857	0.9230769230769231	13	12	1	0	0	0.14285714285714285	14	2	15	0.0	0	0.5735156381004239	0.9043640487280359	0.5854423861958362	0.921930530779816	0.5654673541047404	0.9299375719708179	0.8507419851539091	0.9193658285116917	0	0	0.0	-0.0019443245180764198	-0.0019443245180764198
4419	0.06896359938260954	0.031081126618795953	0.027520301329438713	0.7741182250282724	-1	0	0	0.2	2	0.9230769230769231	12	0.3125	0.8461538461538461	13	11	1	0	0	0.3333333333333333	4	12	15	0.0	0	0.3669767989535904	0.933093340341828	0.6483987266858258	0.8891496116275417	0.6480569778404769	0.932367166320723	0.9049352249302011	0.9203399305575172	0	0	0.0	0.027520301329438713	0.027520301329438713
1079	0.089225043324898	0.00440516207429327	0.00440273169917968	0.7035505479728321	-1	0	0	0.2	2	0.9230769230769231	12	0.5357142857142857	0.9230769230769231	14	12	0	1	0	0.14285714285714285	14	2	15	0.5	0	0.5612576742284632	0.9329367478395555	0.5899185984795663	0.9369194604506296	0.7647909779131085	0.8901673411267301	0.8405504699389235	0.922330853357246	1.0	0.14285714285714285	0.0	0.00440273169917968	0.00440273169917968
687	0.041342450685604555	0.002490228627589308	0.00023191295966861893	0.9341275079262649	-1	0.25	1	0.4	4	0.6923076923076923	9	0.3409090909090909	0.6923076923076923	11	9	3	0	0	0.36363636363636365	11	4	15	0.0	0.18181818181818182	0.7554982596820975	0.9408164224346518	0.32239509551686957	0.9602869725195232	0.4159468972181057	0.9366257046939436	0.8954936967770991	0.9469307051137216	0	0	0.0	0.00023191295966861893	0.00023191295966861893
2523	0.09296320734977435	0.016628089493934205	0.01462880019383682	0.6892246398642625	-1	0	0	0.1	1	1.0	13	1.0	1.0	14	13	0	0	0	0.06666666666666667	15	1	15	0.0	0	0.33547530809321313	0.9249738055356893	0.5665437275027795	0.9109429143037249	0.7360377245719691	0.9276070385615621	0.877393304281451	0.9214738922825123	0	0	0.0	0.01462880019383682	0.01462880019383682
3959	0.07664488206391763	0.03898466476836218	0.0341685282787314	0.710659333605016	-1	0	0	0.2	2	0.9230769230769231	12	0.5357142857142857	0.9230769230769231	13	12	1	0	0	0.14285714285714285	2	14	15	0.0	0	0.6570788793067714	0.9212926764317577	0.5431688565259928	0.9199236286795979	0.5589990894023574	0.9394150791211153	0.8507419851539091	0.927406791785692	0	0	0.0	0.0341685282787314	0.0341685282787314
2063	0.08040040234463786	0.02023772116605413	0.020165220967002892	0.7183094299299154	-1	0	0	0.1	1	1.0	13	1.0	1.0	14	13	0	2	0	0.06666666666666667	1	15	15	0.6666666666666666	0	0.6570788793067714	0.8384171892724344	0.40407608651901006	0.8735783983224095	0.6480569778404769	0.9578477427197666	0.8880152450972915	0.9032869022856387	0.5714285714285714	0.42857142857142855	0.0	0.020165220967002892	0.020165220967002892
1869	0.06022900488666564	0.019331047723440326	0.011021286318634776	0.8035599034189562	-1	0	0	0.3	3	0.8461538461538461	11	0.5357142857142857	0.8461538461538461	13	11	1	0	0	0.14285714285714285	14	2	15	0.0	0.15384615384615385	0.7433387307602628	0.9083517859972636	0.3384512597936151	0.9511781358733759	0.3944772319628132	0.928597210997086	0.8954936967770991	0.9314712418937876	0	0	0.0	0.011021286318634776	0.011021286318634776
2589	0.07562114060799775	0.024732357276381265	0.019159980087796288	0.7171466724582889	-1	0	0	0.1	1	1.0	13	1.0	1.0	14	13	0	1	0	0.06666666666666667	15	1	15	0.3333333333333333	0	0.6570788793067714	0.8215290874542196	0.5098458121532243	0.831399588304738	0.6480569778404769	0.941587566470204	0.8507419851539091	0.8773372891602389	1.0	0.35714285714285715	0.0	0.019159980087796288	0.019159980087796288
2535	0.054099383628468924	0.025135299019508884	0.01930889943321181	0.7412860671932506	-1	0	0	0.3	3	0.8461538461538461	11	0.5357142857142857	0.8461538461538461	13	11	1	0	0	0.14285714285714285	14	2	15	0.0	0.15384615384615385	0.7433387307602628	0.8693161906597836	0.3384512597936151	0.9511781358733759	0.3944772319628132	0.9295204043004637	0.8954936967770991	0.9228179410059683	0	0	0.0	0.01930889943321181	0.01930889943321181
2739	0.07463849788798976	0.024076476816001124	0.018074907028661134	0.7142135983663895	-1	0	0	0.1	1	1.0	13	1.0	1.0	14	13	0	1	0	0.06666666666666667	15	1	15	0.3333333333333333	0	0.6570788793067714	0.8215290874542196	0.5098458121532243	0.831399588304738	0.6480569778404769	0.941587566470204	0.8507419851539091	0.8773372891602389	1.0	0.35714285714285715	0.0	0.018074907028661134	0.018074907028661134
358	0.025637217650368103	0.0014254870581097224	0.001099612145731042	0.9771621143785066	-1	0.5	2	0.6	6	0.38461538461538464	5	0.46875	0.23076923076923078	6	3	8	2	0	0.5	4	8	15	0.11764705882352941	0.5714285714285714	0.7766642911743457	0.878881609813581	0.31239488596448084	0.9338047346662028	0.6218639117430088	0.9585734578007102	0.9582087472784856	0.9302166132632674	0.5833333333333334	0.5	0.0	0.001099612145731042	0.001099612145731042
4022	0.07634158658862736	0.03900998495638474	0.03399808841368008	0.7103347175196177	-1	0	0	0.2	2	0.9230769230769231	12	0.5357142857142857	0.9230769230769231	13	12	1	0	0	0.14285714285714285	2	14	15	0.0	0	0.6570788793067714	0.9212926764317577	0.5431688565259928	0.9199236286795979	0.5589990894023574	0.9336890272780783	0.8507419851539091	0.9252129935173896	0	0	0.0	0.03399808841368008	0.03399808841368008
1795	0.07073224194983904	0.008740756210352304	-0.008725580275751241	0.6754502845498169	-1	0	0	0.2	2	0.9230769230769231	12	0.5357142857142857	0.9230769230769231	14	12	0	0	0	0.14285714285714285	2	14	15	0.0	0	0.6957787467935426	0.7468894934634128	0.5868375786931497	0.9072053627498821	0.27646745999646366	0.8150650878270237	0.8507419851539091	0.8341198693608546	0	0	0.0	-0.0008725580275751241	-0.0008725580275751241
591	0.06429362456832424	0.003620748072557961	-0.002258509027560658	0.7549770961328018	-1	0	0	0.2	2	0.9230769230769231	12	0.5357142857142857	0.9230769230769231	14	12	0	1	0	0.14285714285714285	14	2	15	0.5	0	0.611434852545412	0.8955222429221948	0.46480580143898126	0.9519732033096675	0.5176935990516975	0.9434130734072034	0.8847549048005406	0.9339891454974689	1.0	0	0.0	-0.0002258509027560658	-0.0002258509027560658
2025	0.08745432931058672	0.0005601975599493981	-0.0005253073761187491	0.7198317194395938	-1	0	0	0.1	1	1.0	13	1.0	1.0	14	13	0	0	0	0.06666666666666667	15	1	15	0.0	0	0.6570788793067714	0.9072055780005266	0.5431688565259928	0.9221785494608336	0.5195343803175886	0.9541606305512732	0.8640320362008992	0.9306035521060868	0	0	0.0	-5.253073761187491e-05	-5.253073761187491e-05
2461	0.08731210395283957	0.009966487166182722	0.003644573759867105	0.6903773759867613	-1	0	0	0.1	1	1.0	13	1.0	1.0	14	13	0	2	0	0.06666666666666667	1	15	15	0.6666666666666666	0	0.6570788793067714	0.8402968189052687	0.46744852447671337	0.852579973500311	0.6480569778404769	0.9565306839373958	0.8795919647894425	0.8974210418837839	0.5714285714285714	0.35714285714285715	0.0	0.003644573759867105	0.003644573759867105
2095	0.056385440939795334	0.020469095023796183	0.02043643846273028	0.7636107656051625	-1	0	0	0.1111111111111111	1	1.0	11	1.0	1.0	12	11	0	2	0	0.07692307692307693	1	13	13	0.6666666666666666	0	0.6957787467935426	0.764990350518804	0.6716321540461714	0.9130194210923732	0.45026615149990745	0.9465198598581473	0.7608153390970924	0.894252138264267	0.5833333333333333	0.3333333333333333	0.0	0.02043643846273028	0.02043643846273028
4005	0.0773503788897686	0.03846581755633654	0.033536618317204656	0.7123507571511789	-1	0	0	0.2	2	0.9230769230769231	12	0.5357142857142857	0.9230769230769231	13	12	1	0	0	0.14285714285714285	2	14	15	0.0	0	0.6570788793067714	0.9212926764317577	0.5431688565259928	0.9199236286795979	0.5589990894023574	0.9395457863799631	0.8507419851539091	0.9274583643923118	0	0	0.0	0.033536618317204656	0.033536618317204656
2890	0.07871510534564352	0.03240165796829199	0.026575436375208074	0.6391923211192241	-1	0	0	0.2	2	0.9230769230769231	12	0.5357142857142857	0.9230769230769231	14	12	0	0	0	0.14285714285714285	2	14	15	0.0	0	0.6570788793067714	0.8999898357810141	0.5431688565259928	0.9314471078133032	0.5195343803175886	0.9428066094435655	0.8640320362008992	0.9266424779701267	0	0	0.0	0.026575436375208074	0.026575436375208074
364	0.04055033635440939	0.0007417699912534364	-0.0005245991965316625	0.9114168509866223	-1	0.25	1	0.5	5	0.5384615384615384	7	0.375	0.46153846153846156	8	6	6	0	0	0.4	10	4	15	0.0	0	0.41029435176912427	0.9412674852351645	0.655155679698898	0.8832486779037886	0.6102795613069805	0.9087069022847081	0.8972541926395406	0.9141385569850276	0	0	0.0	-5.245991965316625e-05	-5.245991965316625e-05
1003	0.0643394094372334	0.004311226937456581	-0.003831543395044712	0.6925148094080458	-1	0	0	0.1	1	1.0	13	1.0	1.0	14	13	0	2	0	0.06666666666666667	1	15	15	0.6666666666666666	0	0.6498545411617573	0.9293394602088189	0.46169949593471105	0.9106564725097991	0.4159468972181057	0.9498663683909265	0.8921633796105001	0.9317125063617672	0.5357142857142857	0	0.0	-0.0003831543395044712	-0.0003831543395044712
1777	0.0767641106967846	0.010066587220666234	-0.006050820140669322	0.7451601391543188	-1	0	0	0.1	1	1.0	13	0.25	0.9230769230769231	12	12	2	2	0	0.6	6	10	15	0.25	0	0.6048441234574385	0.9714124597749179	0.5338793759774709	0.9192417156285557	0.7647909779131085	0.8527337010684657	0.8849397237790858	0.9289953160109937	0.5416666666666666	0.25	0.0	-0.0006050820140669321	-0.0006050820140669321
5040	0.076016900595571	0.03552675205052134	0.03524677735518736	0.7119998366234147	-1	0	0	0.2	2	0.9230769230769231	12	0.5357142857142857	0.9230769230769231	13	12	1	0	0	0.14285714285714285	2	14	15	0.0	0	0.6570788793067714	0.9212926764317577	0.5431688565259928	0.9199236286795979	0.6091835248138027	0.9614314819782827	0.8925690734301839	0.9373668158255051	0	0	0.0	0.03524677735518736	0.03524677735518736
1431	0.06399189460277625	0.009358118355465687	-0.003730009756303822	0.7049356313939383	-1	0	0	0.2	2	0.9230769230769231	12	1.0	0.9230769230769231	14	12	0	2	0	0.06666666666666667	1	15	15	1.0	0.14285714285714285	0.6570788793067714	0.8664024269719665	0.3831009362378176	0.8339742151599508	0.47929078615341797	0.9559867142266477	0.8704046214275963	0.8991010962194524	0.5714285714285714	0.5	0.0	-0.0003730009756303822	-0.0003730009756303822
830	0.0679308090574533	0.01601773705198953	0.004003274588466775	0.7485111450537913	-1	0	0	0.2	2	0.9230769230769231	12	0.5357142857142857	0.9230769230769231	14	12	0	1	0	0.14285714285714285	14	2	15	0.5	0	0.8141090778275771	0.8869578917458845	0.3488252738399193	0.9406541146072552	0.5931720405927405	0.9317654643036876	0.9000177298588353	0.9226650327583119	1.0	0.07142857142857142	0.0	0.004003274588466775	0.004003274588466775
1084	0.05625605597462223	0.0054157643974276385	-0.005307379696297341	0.8678707120941962	-1	0	0	0.2	2	0.9230769230769231	12	0.38461538461538464	0.8461538461538461	13	11	1	0	0	0.23076923076923078	13	3	15	0.0	0	0.7342172861626196	0.8743528498273616	0.3384512597936151	0.9509968534312863	0.41388946018682393	0.8685624236608902	0.8954936967770991	0.9059064631316255	0	0	0.0	-0.0005307379696297341	-0.0005307379696297341
4472	0.07776361813786245	0.03805284220928038	0.03412401829647513	0.7124425747263678	-1	0	0	0.2	2	0.9230769230769231	12	0.5357142857142857	0.9230769230769231	13	12	1	0	0	0.14285714285714285	2	14	15	0.0	0	0.6570788793067714	0.9212926764317577	0.5431688565259928	0.9199236286795979	0.5589990894023574	0.9394150791211153	0.8507419851539091	0.927406791785692	0	0	0.0	0.03412401829647513	0.03412401829647513
744	0.06424548876654694	0.013571873334708934	0.013300208269080521	0.6907040843645185	-1	0	0	0.2	2	0.9230769230769231	12	0.5357142857142857	0.9230769230769231	14	12	0	1	0	0.14285714285714285	14	2	15	0.5	0	0.6957787467935426	0.7984416678035119	0.6716321540461714	0.9415520699707168	0.6480569778404769	0.9299535797454288	0.7657999581256001	0.9044189102466065	1.0	0.42857142857142855	0.0	0.013300208269080521	0.013300208269080521
3419	0.07817200664984769	0.021320769306558535	0.01973798509279613	0.7035905897555521	-1	0	0	0.2	2	0.9230769230769231	12	0.38461538461538464	0.8461538461538461	13	11	1	0	0	0.23076923076923078	3	13	15	0.0	0	0.6570788793067714	0.8571261726997677	0.5431688565259928	0.8847231741839837	0.5389711068309258	0.9010162434789484	0.777317860353916	0.8821250707364747	0	0	0.0	0.01973798509279613	0.01973798509279613
3092	0.07799496651635525	0.031546946491943874	0.026683705435022406	0.6416178969862005	-1	0	0	0.2	2	0.9230769230769231	12	0.5357142857142857	0.9230769230769231	14	12	0	0	0	0.14285714285714285	2	14	15	0.0	0	0.6570788793067714	0.8999898357810141	0.5431688565259928	0.9314471078133032	0.5195343803175886	0.9428066094435655	0.8640320362008992	0.9266424779701267	0	0	0.0	0.026683705435022406	0.026683705435022406
3951	0.07622974890584883	0.03665177283192625	0.03150667533661166	0.721418107068664	-1	0	0	0.2	2	0.9230769230769231	12	0.5357142857142857	0.9230769230769231	13	12	1	0	0	0.14285714285714285	2	14	15	0.0	0	0.6570788793067714	0.9212926764317577	0.5431688565259928	0.9199236286795979	0.5589990894023574	0.9394150791211153	0.8507419851539091	0.927406791785692	0	0	0.0	0.03150667533661166	0.03150667533661166
2019	0.05779347809329373	0.020927013287760327	0.020901432817740023	0.7625054960773636	-1	0	0	0.1111111111111111	1	1.0	11	1.0	1.0	12	11	0	2	0	0.07692307692307693	1	13	13	0.6666666666666666	0	0.6957787467935426	0.764990350518804	0.6716321540461714	0.9130194210923732	0.45026615149990745	0.9465198598581473	0.7608153390970924	0.894252138264267	0.5833333333333333	0.3333333333333333	0.0	0.020901432817740023	0.020901432817740023
879	0.0488428431224816	0.003705589847553848	0.0036574724209392584	0.9103105054780668	-1	0	0	0.3	3	0.7692307692307693	10	0.5	0.6923076923076923	11	9	3	1	0	0.3	3	10	15	0.125	0	0.5068571495947183	0.9130215490514408	0.8848805216794968	0.94650992045709	0.386727123367526	0.8997336340560107	0.9008201670574629	0.9222189084541583	1.0	0.5454545454545454	0.0	0.0036574724209392584	0.0036574724209392584
1213	0.0706927132477297	0.01786857906032338	0.01322332441565405	0.6627861566223477	-1	0	0	0.1	1	1.0	13	1.0	1.0	14	13	0	2	0	0.06666666666666667	1	15	15	0.6666666666666666	0	0.6570788793067714	0.8402968189052687	0.5098458121532243	0.8704791152839875	0.6480569778404769	0.9474818716745543	0.868269140391191	0.8959266938381831	0.5357142857142857	0.35714285714285715	0.0	0.01322332441565405	0.01322332441565405
787	0.11359080670092243	0.0074265120453064415	0.007061666063342931	0.6709279588914883	-1	0	0	0.2	2	0.9230769230769231	12	0.5357142857142857	0.9230769230769231	14	12	0	1	0	0.14285714285714285	14	2	15	0.5	0	0.3872118250707667	0.8886584033021144	0.5899185984795663	0.8487914222562204	0.591970730078708	0.947991539156557	0.877393304281451	0.9033546806097441	1.0	0.07142857142857142	0.0	0.007061666063342931	0.007061666063342931
1109	0.07098897967137736	0.015030222429869042	0.008902311320258087	0.6630522052259917	-1	0	0	0.1	1	1.0	13	1.0	1.0	14	13	0	2	0	0.06666666666666667	1	15	15	0.6666666666666666	0	0.6570788793067714	0.8402968189052687	0.5098458121532243	0.8704791152839875	0.6480569778404769	0.9474818716745543	0.868269140391191	0.8959266938381831	0.5357142857142857	0.35714285714285715	0.0	0.008902311320258087	0.008902311320258087
[truncated: 4,066 more rows]
