# Supplementary material for: Environmental influences on evolvable robots
Source: PLoS One. 2020 May 29;15(5):e0233848. doi: 10.1371/journal.pone.0233848 (PMC7259730; doi:10.1371/journal.pone.0233848)
Supplement: S1 Dataset — (ZIP) [file pone.0233848.s003.zip › data_plosone/snapshots_ids_tilted_13.tsv]

generation	robot_id
72	3569
72	3212
72	3678
72	3582
72	3299
72	3342
72	3559
72	3532
72	3558
72	3448
72	3432
72	3607
72	3668
72	3360
72	3608
72	3667
72	3069
72	3685
72	3355
72	2922
72	3525
72	3561
72	3472
72	3531
72	3644
72	2906
72	3498
72	3359
72	3676
72	3661
72	3234
72	3681
72	3596
72	3260
72	3324
72	3679
72	3651
72	3689
72	3041
72	3609
72	3367
72	3633
72	3120
72	3641
72	3612
72	3684
72	3182
72	3482
72	3538
72	3653
72	3516
72	3652
72	3700
72	3594
72	3623
72	3646
72	3597
72	3674
72	3211
72	3604
72	3578
72	3517
72	3115
72	3690
72	3095
72	3695
72	3503
72	3544
72	3123
72	3580
72	3616
72	3593
72	3576
72	3631
72	2916
72	3579
72	3351
72	3699
72	3346
72	3662
72	3659
72	3683
72	3658
72	3696
72	3698
72	3404
72	3475
72	3511
72	3598
72	3562
72	3443
72	3501
72	3546
72	3468
72	3636
72	3552
72	3574
72	3585
72	3512
72	3416
50	2274
50	2507
50	2360
50	2448
50	2579
50	2382
50	2311
50	2288
50	2560
50	2191
50	2554
50	2501
50	2576
50	2442
50	2244
50	2559
50	2541
50	2520
50	2479
50	2566
50	2542
50	2422
50	2597
50	2097
50	2410
50	2571
50	2529
50	2484
50	2600
50	2533
50	2073
50	2581
50	2285
50	2441
50	2413
50	2463
50	1977
50	2345
50	1971
50	2518
50	2334
50	2416
50	2526
50	2476
50	2557
50	2570
50	2524
50	2231
50	2389
50	2227
50	2454
50	2370
50	2578
50	2342
50	2492
50	2569
50	2563
50	1908
50	2532
50	2267
50	2523
50	2575
50	1906
50	2439
50	2470
50	2459
50	2497
50	2555
50	2588
50	2166
50	2521
50	2525
50	2167
50	2522
50	2379
50	2335
50	2599
50	2215
50	2185
50	2574
50	2494
50	2471
50	2262
50	2289
50	2567
50	2363
50	2549
50	2207
50	2456
50	2317
50	2293
50	2268
50	2181
50	2590
50	2452
50	2515
50	2172
50	1947
50	2350
50	2444
74	3734
74	3678
74	3582
74	3731
74	3717
74	3769
74	3299
74	3342
74	3532
74	3730
74	3558
74	3765
74	3607
74	3783
74	3781
74	3069
74	3760
74	3766
74	3525
74	3472
74	3743
74	3531
74	3644
74	2906
74	3676
74	3799
74	3234
74	3773
74	3746
74	3787
74	3260
74	3679
74	3651
74	3751
74	3739
74	3633
74	3120
74	3641
74	3612
74	3752
74	3708
74	3482
74	3763
74	3538
74	3653
74	3758
74	3516
74	3768
74	3755
74	3652
74	3594
74	3733
74	3706
74	3646
74	3736
74	3702
74	3604
74	3578
74	3517
74	3747
74	3793
74	3690
74	3095
74	3503
74	3776
74	3544
74	3784
74	3616
74	3780
74	3576
74	3786
74	2916
74	3579
74	3778
74	3720
74	3662
74	3711
74	3658
74	3696
74	3777
74	3404
74	3727
74	3475
74	3511
74	3759
74	3598
74	3779
74	3443
74	3797
74	3501
74	3546
74	3468
74	3789
74	3800
74	3636
74	3552
74	3574
74	3585
74	3774
74	3512
60	2908
60	3065
60	3070
60	3058
60	3097
60	2982
60	2288
60	2723
60	2803
60	2970
60	3031
60	2991
60	2978
60	3069
60	2922
60	3022
60	3053
60	2906
60	2905
60	3074
60	3086
60	2869
60	2953
60	2980
60	2942
60	2814
60	3054
60	3060
60	2608
60	3036
60	3015
60	2984
60	3057
60	2909
60	3032
60	3041
60	3092
60	2979
60	3039
60	2839
60	2791
60	3011
60	2993
60	2918
60	3100
60	3088
60	2782
60	2950
60	3091
60	2973
60	3063
60	3021
60	3059
60	3028
60	2852
60	2808
60	3024
60	2972
60	2876
60	3077
60	3027
60	2756
60	3068
60	3095
60	2888
60	2994
60	3038
60	3042
60	2936
60	2841
60	2967
60	3002
60	3004
60	2673
60	2904
60	2916
60	2929
60	2891
60	3090
60	3000
60	3066
60	3023
60	2907
60	3085
60	2899
60	3051
60	3052
60	2941
60	2862
60	2963
60	3084
60	3033
60	2695
60	2956
60	2895
60	2912
60	2975
60	2877
60	3075
60	2934
76	3847
76	3876
76	3870
76	3734
76	3814
76	3678
76	3885
76	3582
76	3731
76	3769
76	3805
76	3532
76	3806
76	3607
76	3783
76	3069
76	3760
76	3889
76	3472
76	3743
76	3850
76	3531
76	3644
76	3852
76	2906
76	3676
76	3886
76	3842
76	3234
76	3773
76	3829
76	3856
76	3874
76	3867
76	3746
76	3862
76	3260
76	3868
76	3815
76	3739
76	3633
76	3838
76	3612
76	3752
76	3898
76	3708
76	3482
76	3851
76	3763
76	3538
76	3653
76	3869
76	3516
76	3871
76	3882
76	3866
76	3646
76	3702
76	3604
76	3578
76	3517
76	3825
76	3793
76	3690
76	3095
76	3875
76	3776
76	3544
76	3616
76	3811
76	3897
76	3780
76	3576
76	3872
76	2916
76	3579
76	3778
76	3837
76	3662
76	3696
76	3834
76	3887
76	3895
76	3777
76	3855
76	3404
76	3821
76	3759
76	3598
76	3803
76	3797
76	3864
76	3468
76	3789
76	3636
76	3552
76	3574
76	3585
76	3857
76	3512
30	1429
30	1564
30	1599
30	1517
30	1461
30	1483
30	1531
30	1543
30	1597
30	1452
30	1562
30	1559
30	1317
30	1479
30	1078
30	1577
30	1396
30	1423
30	1463
30	1510
30	1359
30	1266
30	1495
30	1575
30	1417
30	1270
30	1581
30	1576
30	1540
30	1593
30	1498
30	1277
30	1578
30	1376
30	1261
30	1588
30	1563
30	1512
30	1545
30	1455
30	1536
30	1574
30	1579
30	1371
30	1476
30	1538
30	1532
30	1447
30	1504
30	1568
30	1467
30	1425
30	1458
30	1309
30	1481
30	1409
30	1426
30	1582
30	1353
30	1158
30	1215
30	1589
30	1324
30	1169
30	1460
30	1229
30	1535
30	1369
30	1366
30	1554
30	1591
30	1558
30	844
30	1466
30	1560
30	1172
30	1374
30	1024
30	1515
30	1343
30	1444
30	1520
30	1500
30	1571
30	1446
30	1530
30	1595
30	1541
30	1561
30	1462
30	1226
30	1555
30	1598
30	1427
30	1428
30	1318
30	1584
30	1436
30	1496
30	1411
71	3569
71	3212
71	3582
71	3299
71	3342
71	3559
71	2723
71	3532
71	3558
71	3624
71	3448
71	3432
71	3607
71	3360
71	3184
71	3634
71	3608
71	3069
71	3611
71	3542
71	3355
71	2922
71	3525
71	3561
71	3380
71	3148
71	3472
71	3531
71	3644
71	2906
71	3498
71	3359
71	3491
71	3649
71	3510
71	3234
71	3596
71	3260
71	3324
71	3041
71	3609
71	3367
71	3633
71	3120
71	3641
71	3612
71	3554
71	3182
71	3482
71	3538
71	3516
71	3606
71	3594
71	3623
71	3646
71	3377
71	3597
71	3640
71	3211
71	3604
71	3578
71	3517
71	3115
71	3553
71	3095
71	3503
71	3435
71	3544
71	3123
71	3580
71	3616
71	3593
71	3004
71	3576
71	3631
71	3520
71	2916
71	3579
71	3351
71	3481
71	3346
71	3630
71	3540
71	3187
71	3404
71	3475
71	3511
71	3598
71	3562
71	3443
71	3628
71	3501
71	3546
71	3468
71	3636
71	3552
71	3574
71	3585
71	3512
71	3416
54	2274
54	2640
54	2507
54	2360
54	2671
54	2448
54	2382
54	2717
54	2311
54	2785
54	2288
54	2723
54	2560
54	2554
54	2442
54	2771
54	2541
54	2707
54	2622
54	2631
54	2542
54	2422
54	2097
54	2790
54	2571
54	2484
54	2607
54	2413
54	2715
54	2608
54	1977
54	2345
54	2755
54	2764
54	2518
54	2714
54	2334
54	2781
54	2752
54	2526
54	2765
54	2778
54	2718
54	2732
54	2791
54	2798
54	2686
54	2751
54	2782
54	2786
54	2227
54	2741
54	2783
54	2680
54	2711
54	2780
54	2756
54	1908
54	2627
54	2620
54	2770
54	2746
54	2740
54	2745
54	2532
54	2523
54	2575
54	1906
54	2439
54	2470
54	2769
54	2774
54	2750
54	2588
54	2521
54	2522
54	2379
54	2793
54	2673
54	2335
54	2763
54	2626
54	2734
54	2574
54	2729
54	2494
54	2262
54	2567
54	2694
54	2634
54	2630
54	2792
54	2317
54	2293
54	2757
54	2695
54	2762
54	2684
54	2702
54	2350
34	1751
34	1694
34	1599
34	1606
34	1625
34	1531
34	1783
34	1543
34	1608
34	1597
34	1784
34	1562
34	1772
34	1479
34	1793
34	1577
34	1423
34	1759
34	1696
34	1359
34	1495
34	1714
34	1698
34	1666
34	1576
34	1761
34	1662
34	1277
34	1376
34	1261
34	1754
34	1622
34	1770
34	1778
34	1545
34	1724
34	1715
34	1634
34	1579
34	1476
34	1799
34	1692
34	1656
34	1742
34	1791
34	1736
34	1568
34	1638
34	1309
34	1671
34	1764
34	1683
34	1701
34	1481
34	1750
34	1758
34	1781
34	1731
34	1665
34	1766
34	1637
34	1796
34	1776
34	1706
34	1369
34	1774
34	1792
34	1686
34	1744
34	1782
34	1558
34	1655
34	1601
34	1798
34	1691
34	1771
34	1699
34	1617
34	1707
34	1571
34	1729
34	1530
34	1644
34	1595
34	1768
34	1752
34	1657
34	1462
34	1658
34	1800
34	1777
34	1226
34	1745
34	1598
34	1725
34	1427
34	1652
34	1428
34	1436
34	1749
0	67
0	78
0	27
0	40
0	44
0	66
0	95
0	21
0	37
0	58
0	52
0	15
0	92
0	84
0	53
0	12
0	41
0	91
0	77
0	38
0	64
0	19
0	85
0	49
0	45
0	86
0	35
0	88
0	70
0	80
0	17
0	23
0	57
0	39
0	62
0	22
0	29
0	4
0	76
0	25
0	61
0	60
0	81
0	73
0	72
0	89
0	51
0	3
0	11
0	24
0	10
0	33
0	56
0	75
0	59
0	43
0	47
0	32
0	74
0	90
0	99
0	7
0	1
0	5
0	26
0	13
0	71
0	31
0	63
0	54
0	100
0	6
0	96
0	82
0	48
0	83
0	79
0	69
0	87
0	46
0	18
0	20
0	94
0	16
0	36
0	14
0	34
0	9
0	28
0	68
0	98
0	93
0	30
0	97
0	55
0	65
0	50
0	8
0	42
0	2
87	4072
87	4343
87	3901
87	4089
87	4411
87	4320
87	4368
87	4450
87	4384
87	4433
87	4037
87	4295
87	4416
87	4408
87	4448
87	4341
87	4357
87	4219
87	4201
87	4449
87	4331
87	4261
87	4383
87	4209
87	4363
87	4415
87	4336
87	4233
87	4376
87	4030
87	4301
87	4395
87	4403
87	4340
87	4200
87	4432
87	4206
87	4317
87	4152
87	4347
87	4436
87	4430
87	4260
87	4257
87	4431
87	4271
87	4266
87	4379
87	4288
87	4440
87	4304
87	4427
87	4399
87	4407
87	4330
87	4211
87	4010
87	4371
87	4344
87	4387
87	4393
87	4435
87	4405
87	4315
87	4372
87	4420
87	4244
87	4423
87	4356
87	4237
87	4424
87	4351
87	4305
87	4445
87	4249
87	4280
87	4133
87	4406
87	4443
87	4401
87	4270
87	4402
87	4322
87	4421
87	4404
87	4262
87	4181
87	4394
87	4289
87	4229
87	4302
87	4398
87	4204
87	4278
87	3958
87	3585
87	4195
87	4286
87	4097
87	4319
51	2617
51	2274
51	2640
51	2507
51	2360
51	2448
51	2579
51	2382
51	2311
51	2288
51	2560
51	2554
51	2501
51	2576
51	2442
51	2244
51	2559
51	2541
51	2479
51	2566
51	2625
51	2624
51	2622
51	2631
51	2542
51	2422
51	2597
51	2628
51	2097
51	2571
51	2529
51	2484
51	2533
51	2441
51	2641
51	2607
51	2413
51	2635
51	2608
51	2463
51	1977
51	2345
51	1971
51	2518
51	2334
51	2606
51	2416
51	2526
51	2476
51	2623
51	2619
51	2231
51	2389
51	2227
51	2637
51	2454
51	2578
51	2342
51	2647
51	1908
51	2627
51	2620
51	2532
51	2267
51	2523
51	2632
51	2575
51	1906
51	2439
51	2470
51	2497
51	2588
51	2166
51	2521
51	2525
51	2167
51	2522
51	2379
51	2335
51	2185
51	2626
51	2574
51	2494
51	2262
51	2289
51	2567
51	2643
51	2634
51	2207
51	2630
51	2456
51	2317
51	2293
51	2268
51	2181
51	2590
51	2515
51	2172
51	2650
51	2350
79	4045
79	3734
79	3814
79	3678
79	3885
79	3978
79	3582
79	3731
79	3769
79	3901
79	4015
79	3532
79	3806
79	4042
79	3783
79	3915
79	4037
79	3069
79	4039
79	3960
79	3889
79	3472
79	3531
79	3955
79	3644
79	3852
79	4012
79	4038
79	4020
79	3234
79	3829
79	3874
79	3977
79	3966
79	3868
79	4030
79	3979
79	3976
79	3739
79	3633
79	3838
79	4021
79	3932
79	3920
79	3999
79	3516
79	4049
79	4018
79	3953
79	3646
79	3903
79	3931
79	4010
79	3702
79	3961
79	3578
79	3517
79	3921
79	3793
79	3690
79	3095
79	3963
79	4023
79	4004
79	4031
79	3964
79	4046
79	3875
79	3776
79	3544
79	3616
79	3811
79	3897
79	3780
79	3778
79	3837
79	4008
79	3662
79	3696
79	4017
79	3777
79	4036
79	3981
79	3996
79	4016
79	3929
79	3803
79	3937
79	4013
79	3864
79	3468
79	3973
79	3994
79	3552
79	3958
79	3574
79	3995
79	3585
79	4001
79	3512
35	1751
35	1694
35	1599
35	1606
35	1625
35	1814
35	1531
35	1783
35	1543
35	1608
35	1597
35	1842
35	1826
35	1772
35	1479
35	1793
35	1577
35	1759
35	1832
35	1696
35	1359
35	1807
35	1495
35	1847
35	1821
35	1837
35	1834
35	1831
35	1666
35	1761
35	1662
35	1376
35	1823
35	1261
35	1754
35	1622
35	1822
35	1724
35	1715
35	1579
35	1692
35	1656
35	1742
35	1791
35	1638
35	1309
35	1671
35	1764
35	1683
35	1481
35	1750
35	1758
35	1849
35	1824
35	1809
35	1781
35	1731
35	1665
35	1766
35	1637
35	1796
35	1776
35	1850
35	1813
35	1774
35	1792
35	1686
35	1804
35	1744
35	1782
35	1848
35	1558
35	1655
35	1798
35	1812
35	1771
35	1699
35	1617
35	1829
35	1707
35	1729
35	1816
35	1530
35	1644
35	1595
35	1768
35	1752
35	1827
35	1657
35	1840
35	1817
35	1462
35	1777
35	1745
35	1819
35	1427
35	1428
35	1436
35	1835
35	1749
82	4115
82	4045
82	4072
82	4174
82	4179
82	3814
82	3678
82	3901
82	4089
82	3532
82	4150
82	4184
82	3806
82	4123
82	4042
82	4140
82	4187
82	4074
82	4158
82	4178
82	4037
82	4039
82	4067
82	3960
82	3472
82	3531
82	4038
82	4186
82	4020
82	4177
82	4166
82	4175
82	4103
82	4180
82	4198
82	4030
82	4102
82	3739
82	4111
82	4200
82	3633
82	4152
82	4162
82	4173
82	4109
82	4148
82	4126
82	4010
82	4143
82	3578
82	4129
82	3517
82	3793
82	4131
82	4122
82	4107
82	4061
82	3875
82	4191
82	4117
82	3544
82	4189
82	4155
82	4171
82	4071
82	4136
82	4080
82	3616
82	4190
82	3897
82	4069
82	3778
82	4008
82	3662
82	4145
82	4133
82	4194
82	4165
82	3777
82	4036
82	4181
82	4092
82	4137
82	4153
82	4013
82	4116
82	4160
82	4192
82	4169
82	3864
82	3468
82	3994
82	4118
82	3958
82	3995
82	3585
82	4093
82	4195
82	4001
82	4097
38	1900
38	1956
38	1951
38	1814
38	1982
38	1869
38	1783
38	1919
38	1864
38	1988
38	1942
38	1857
38	1904
38	1950
38	1965
38	1959
38	1995
38	1907
38	1934
38	1359
38	1957
38	1993
38	1847
38	1871
38	1913
38	1935
38	1837
38	1920
38	1834
38	1852
38	1831
38	1923
38	1761
38	1977
38	1971
38	1966
38	1985
38	1931
38	1954
38	1822
38	1853
38	1922
38	1724
38	1876
38	1930
38	1997
38	1692
38	1887
38	1980
38	1974
38	1862
38	1867
38	1758
38	1973
38	1908
38	1949
38	1809
38	1781
38	1938
38	1731
38	1665
38	1875
38	1933
38	1906
38	1873
38	1889
38	1804
38	1948
38	1782
38	1979
38	1986
38	1936
38	1944
38	1969
38	1798
38	1960
38	1863
38	1989
38	1955
38	1968
38	1998
38	1877
38	1895
38	1707
38	1958
38	1961
38	1911
38	1953
38	1768
38	1992
38	1967
38	1840
38	1964
38	1941
38	1745
38	1882
38	1893
38	1901
38	1947
38	1892
20	804
20	887
20	1078
20	1093
20	955
20	1056
20	904
20	976
20	1061
20	1070
20	985
20	928
20	1086
20	1002
20	1054
20	903
20	992
20	1052
20	825
20	1065
20	965
20	1050
20	1068
20	983
20	1085
20	1043
20	1040
20	780
20	878
20	1083
20	855
20	959
20	973
20	1026
20	1028
20	324
20	1080
20	1095
20	659
20	890
20	1072
20	1023
20	854
20	1063
20	1077
20	719
20	1058
20	1025
20	1089
20	1067
20	863
20	1069
20	924
20	972
20	940
20	810
20	773
20	980
20	1017
20	1097
20	977
20	956
20	784
20	1090
20	1003
20	951
20	1092
20	996
20	910
20	1079
20	926
20	1039
20	808
20	964
20	1053
20	844
20	1036
20	1096
20	913
20	866
20	1044
20	923
20	1024
20	1088
20	966
20	1018
20	813
20	1034
20	1027
20	631
20	1064
20	963
20	981
20	911
20	1037
20	1029
20	795
20	806
20	915
20	821
64	2908
64	3131
64	3212
64	3058
64	3284
64	3299
64	3201
64	2723
64	3142
64	3184
64	2970
64	3277
64	2991
64	3069
64	2922
64	3148
64	3053
64	2906
64	2869
64	3268
64	2980
64	3234
64	3296
64	2608
64	3272
64	3237
64	3260
64	3222
64	3205
64	3101
64	3144
64	2909
64	3032
64	3041
64	3120
64	2979
64	3290
64	3182
64	3011
64	3213
64	3259
64	3111
64	3295
64	2782
64	3140
64	3229
64	3059
64	3246
64	3028
64	3270
64	3145
64	3300
64	2876
64	3221
64	3027
64	3211
64	2756
64	3294
64	3223
64	3115
64	3241
64	3095
64	3172
64	3236
64	3248
64	3124
64	3123
64	3230
64	3288
64	3135
64	3004
64	3252
64	2904
64	3298
64	3280
64	3267
64	3269
64	3102
64	2916
64	3238
64	2891
64	3263
64	3090
64	3168
64	3000
64	3023
64	3287
64	2907
64	3085
64	3187
64	3256
64	3128
64	2963
64	3286
64	3132
64	2895
64	2975
64	3112
64	3075
64	3159
84	4115
84	4045
84	4072
84	4179
84	3901
84	4089
84	3532
84	4150
84	3806
84	4207
84	4042
84	4240
84	4074
84	4158
84	4037
84	4295
84	4294
84	4276
84	3472
84	4267
84	4254
84	4219
84	4263
84	4038
84	4186
84	4201
84	4020
84	4256
84	4261
84	4175
84	4285
84	4209
84	4291
84	4296
84	4180
84	4233
84	4198
84	4300
84	4030
84	3739
84	4273
84	4200
84	4206
84	4152
84	4260
84	4257
84	4271
84	4252
84	4266
84	4202
84	4288
84	4211
84	4126
84	4010
84	4292
84	3517
84	4259
84	4122
84	4265
84	4107
84	4297
84	4293
84	4248
84	4189
84	4244
84	4071
84	4136
84	4237
84	4249
84	4069
84	4008
84	4298
84	4280
84	4133
84	4231
84	4282
84	4165
84	4270
84	3777
84	4262
84	4181
84	4289
84	4092
84	4137
84	4229
84	4192
84	4169
84	4284
84	4239
84	4204
84	4278
84	4241
84	3958
84	3995
84	3585
84	4195
84	4286
84	4001
84	4097
84	4253
77	3847
77	3876
77	3870
77	3734
77	3814
77	3678
77	3885
77	3582
77	3731
77	3769
77	3901
77	3805
77	3532
77	3806
77	3783
77	3911
77	3915
77	3069
77	3906
77	3760
77	3889
77	3472
77	3743
77	3531
77	3644
77	3852
77	3923
77	3676
77	3941
77	3886
77	3234
77	3829
77	3874
77	3935
77	3910
77	3868
77	3927
77	3739
77	3633
77	3838
77	3752
77	3932
77	3482
77	3920
77	3538
77	3653
77	3939
77	3869
77	3516
77	3871
77	3905
77	3866
77	3646
77	3903
77	3931
77	3944
77	3702
77	3604
77	3578
77	3517
77	3921
77	3793
77	3690
77	3095
77	3909
77	3914
77	3875
77	3776
77	3544
77	3616
77	3811
77	3897
77	3780
77	3579
77	3778
77	3837
77	3926
77	3662
77	3696
77	3834
77	3777
77	3855
77	3945
77	3930
77	3598
77	3940
77	3929
77	3803
77	3937
77	3864
77	3468
77	3908
77	3916
77	3636
77	3552
77	3574
77	3585
77	3933
77	3946
[truncated: 8,001 more rows]
