# Supplementary material for: Environmental influences on evolvable robots
Source: PLoS One. 2020 May 29;15(5):e0233848. doi: 10.1371/journal.pone.0233848 (PMC7259730; doi:10.1371/journal.pone.0233848)
Supplement: S1 Dataset — (ZIP) [file pone.0233848.s003.zip › data_plosone/all_measures_seasonal_plane_3.tsv]

robot_id	velocity	displacement_velocity	displacement_velocity_hill	head_balance	contacts	branching	branching_modules_count	limbs	extremities	length_of_limbs	extensiveness	coverage	joints	hinge_count	active_hinges_count	brick_count	touch_sensor_count	brick_sensor_count	proportion	width	height	absolute_size	sensors	symmetry	avg_period	dev_period	avg_phase_offset	dev_phase_offset	avg_amplitude	dev_amplitude	avg_intra_dev_params	avg_inter_dev_params	sensors_reach	recurrence	synaptic_reception	fitness	cons_fitness
3233	0.08399998681759013	0.014114110380834589	0.01390737003965919	0.6751411228718097	-1	0	0	0.2	2	0.8461538461538461	11	0.2727272727272727	0.8461538461538461	13	11	1	0	0	0.45454545454545453	11	5	15	0.0	0.5	0.4661006406953926	0.8787105286864437	0.7069419839382194	0.921897454182453	0.7521024173334858	0.9199020331845127	0.9099254076726516	0.9085923909714523	0	0	0.0	0.01390737003965919	35
766	0.010428674147738442	0.0014656679147239048	0.0001499474463792352	0.9865920230623898	-1	0	0	0.5	2	0.75	3	1.0	0.75	4	3	1	0	0	0.16666666666666666	6	1	6	0.0	0.8	0.8487572300793034	0.9495186700306792	0.9627146303861368	0.6926556216363173	0.31500787432854216	0.9085042346907138	0.9486623382778455	0.8822738001364254	0	0	0.0	0.0001499474463792352	9
2016	0.08402148698320853	0.014136955314204183	0.014083733591074375	0.6602250073189422	-1	0	0	0.2	2	0.8461538461538461	11	0.2727272727272727	0.8461538461538461	13	11	1	0	0	0.45454545454545453	11	5	15	0.0	0.5	0.4661006406953926	0.8787105286864437	0.7069419839382194	0.921897454182453	0.7521024173334858	0.9199020331845127	0.9099254076726516	0.9085923909714523	0	0	0.0	0.014083733591074375	68
3343	0.08504475550115578	0.014312046795624932	0.014311726456468199	0.6607861729873121	-1	0	0	0.2	2	0.8461538461538461	11	0.2727272727272727	0.8461538461538461	13	11	1	0	0	0.45454545454545453	11	5	15	0.0	0.5	0.4661006406953926	0.8787105286864437	0.7069419839382194	0.921897454182453	0.835862431958067	0.9532009811132901	0.9544821491887243	0.9232644160125516	0	0	0.0	0.014311726456468199	47
184	2.8216525241725298e-06	2.1812945316530174e-08	-1.9038963356012015e-08	0.9999980867441326	-1	0	0	1.0	2	0.0	0	0.75	0	2	0	0	0	0	1.0	2	2	3	0.0	0	0	0	0	0	0	0	0	0	0	0	0	-1.9038963356012014e-09	27
3339	0.05007374022823579	0.012149429180050431	0.0015661981187165086	0.9709703896575824	-1	0	0	0.2	2	0.8461538461538461	11	0.234375	0.7692307692307693	12	10	2	0	0	1.0	8	8	15	0.0	0.25	0.5013067385866184	0.9054787345389851	0.6685006967646272	0.9169563995736282	0.835862431958067	0.9352459788319415	0.9171581807549655	0.920110471746487	0	0	0.0	0.0015661981187165086	1
3489	0.08264117359178311	0.012197838163599102	0.012093735898542571	0.647656546097539	-1	0	0	0.2	2	0.8461538461538461	11	0.2727272727272727	0.8461538461538461	13	11	1	0	0	0.45454545454545453	11	5	15	0.0	0.5	0.4661006406953926	0.8787105286864437	0.7069419839382194	0.921897454182453	0.7103251012945873	0.9258873081887532	0.9099254076726516	0.9108954339027407	0	0	0.0	0.012093735898542571	34
545	0.0006946116045781658	0.00042873930505628083	0.0004287321308728017	0.9857019278354948	-1	0	0	0.5	1	1.0	1	1.0	1.0	1	1	1	1	0	0.3333333333333333	1	3	3	0.16666666666666666	0	0.9458022475035325	0.5	0.9627146303861368	0.5	0.39060943020469	0.5	0.9345001433529245	0.5	1.0	1.0	0.0	0.0004287321308728017	20
4860	0.08394463680698598	0.012152755751335073	0.012072153575558015	0.6507099545515593	-1	0	0	0.2	2	0.8461538461538461	11	0.2727272727272727	0.8461538461538461	13	11	1	0	0	0.45454545454545453	11	5	15	0.0	0.5	0.4661006406953926	0.8787105286864437	0.7069419839382194	0.921897454182453	0.8284485486374276	0.9461748489240226	0.9394874986315931	0.919713283946056	0	0	0.0	0.012072153575558015	23
231	0.0029879283300950177	0.000965091743385238	0.0009650368125196623	0.9694971120858519	-1	0.3333333333333333	1	0.625	5	0.5	5	0.5	0.3	5	3	6	1	0	0.375	3	8	12	0.07142857142857142	0.5	0.9263472257272618	0.9713406446215699	0.5918379209825051	0.8970471503826372	0.4288467352776496	0.5992454417440298	0.8861859915917982	0.8839232782634288	1.0	0	0.0	0.0009650368125196623	16
1511	0.07367095943208483	0.003757830495408871	0.003653590573638681	0.6208355353180897	-1	0	0	0.3	3	0.7692307692307693	10	0.3125	0.7692307692307693	13	10	1	0	0	0.3333333333333333	12	4	15	0.0	0.6666666666666666	0.5337974356462929	0.852906335739227	0.630059409591035	0.9187703630601534	0.835862431958067	0.9221555392594761	0.8731017428928278	0.9018937635096866	0	0	0.0	0.003653590573638681	5
523	0.0011122398963694788	0.0002184061376613818	-2.051478052214973e-06	0.9962894174913194	-1	1.0	1	1.0	4	0.0	0	0.5555555555555556	0	2	0	2	0	0	1.0	3	3	5	0.0	1.0	0	0	0	0	0	0	0	0	0	0	0	-2.051478052214973e-07	5
4227	0.08417037395064746	0.01401568217646744	0.014015230627092255	0.6559812991624965	-1	0	0	0.2	2	0.8461538461538461	11	0.2727272727272727	0.8461538461538461	13	11	1	0	0	0.45454545454545453	11	5	15	0.0	0.5	0.4661006406953926	0.8787105286864437	0.7069419839382194	0.921897454182453	0.835862431958067	0.9532009811132901	0.9544821491887243	0.9232644160125516	0	0	0.0	0.014015230627092255	28
2368	0.07685640227271982	0.012961459393851307	0.012617360016761284	0.9302456845355207	-1	0	0	0.2	2	0.8461538461538461	11	0.2727272727272727	0.8461538461538461	13	11	1	0	0	0.45454545454545453	11	5	15	0.0	0.5	0.4661006406953926	0.8787105286864437	0.7069419839382194	0.921897454182453	0.7521024173334858	0.9199020331845127	0.9099254076726516	0.9085923909714523	0	0	0.0	0.012617360016761284	18
2689	0.08408408376346849	0.013991956859168563	0.013730727074533612	0.6758884902052933	-1	0	0	0.2	2	0.8461538461538461	11	0.2727272727272727	0.8461538461538461	13	11	1	0	0	0.45454545454545453	11	5	15	0.0	0.5	0.4661006406953926	0.8787105286864437	0.7069419839382194	0.921897454182453	0.7521024173334858	0.9199020331845127	0.9099254076726516	0.9085923909714523	0	0	0.0	0.013730727074533612	38
4170	0.05280782468229857	0.0042523646155913945	-0.0001456476264673117	0.6438845317030709	-1	0	0	0.3	3	0.6923076923076923	9	0.26785714285714285	0.6923076923076923	12	9	2	0	0	0.875	8	7	15	0.0	0.25	0.6009528888455951	0.8935181582128626	0.6685006967646272	0.9105979232949815	0.835862431958067	0.909972788188688	0.8507267972325449	0.9049793146528039	0	0	0.0	-1.4564762646731169e-05	4
14	9.038568521370514e-09	8.412844915705699e-09	6.9874411389862895e-09	0.9999987407383555	-1	0	0	1.0	1	0	0	1.0	0	0	0	1	2	0	0.5	1	2	2	0.3333333333333333	0	0	0	0	0	0	0	0	0	0	0	0	-0.1	8
3157	0.06490696563609694	0.006349627158117646	-0.0005072974012291364	0.7175428096156453	-1	0	0	0.2	2	0.8461538461538461	11	0.23809523809523808	0.8461538461538461	13	11	1	0	0	0.7777777777777778	9	7	15	0.0	0.3333333333333333	0.4358580128740515	0.8848323681250044	0.9124739242072766	0.8353055791255224	0.7521024173334857	0.9388896776939959	0.8854148741557615	0.8939346735285397	0	0	0.0	-5.0729740122913635e-05	4
1097	0.008068351853396674	0.00213015497191269	-0.0015968567268668805	0.9775674716899075	-1	0	0	0.4	2	0.8	4	1.0	0.6	5	3	1	0	0	0.14285714285714285	7	1	7	0.0	0.3333333333333333	0.847862824731291	0.9325211412180515	0.8091476871763751	0.8073537800746201	0.8211001626343177	0.9573605955054786	0.9571733181626462	0.916071443006102	0	0	0.0	-0.00015968567268668805	1
4994	0.08361022621359226	0.011999724266984658	0.011483477350411372	0.6696203434935328	-1	0	0	0.2	2	0.8461538461538461	11	0.2727272727272727	0.8461538461538461	13	11	1	0	0	0.45454545454545453	11	5	15	0.0	0.5	0.4661006406953926	0.8787105286864437	0.7069419839382194	0.921897454182453	0.835862431958067	0.9532009811132901	0.9544821491887243	0.9232644160125516	0	0	0.0	0.011483477350411372	19
1251	0.05300368098268325	0.009954355114053058	0.008663717825135626	0.9355478267068238	-1	0	0	0.3	3	0.7692307692307693	10	0.2727272727272727	0.7692307692307693	13	10	1	0	0	0.45454545454545453	11	5	15	0.0	0.5	0.4661006406953926	0.8787105286864437	0.7069419839382194	0.921897454182453	0.7521024173334858	0.9199020331845127	0.9099254076726516	0.9085923909714523	0	0	0.0	0.008663717825135626	18
2998	0.08206843273418875	0.014103073380862904	0.014090964009252738	0.6584341004885237	-1	0	0	0.2	2	0.8461538461538461	11	0.2727272727272727	0.8461538461538461	13	11	1	0	0	0.45454545454545453	11	5	15	0.0	0.5	0.4661006406953926	0.8787105286864437	0.7069419839382194	0.921897454182453	0.7521024173334858	0.9199020331845127	0.9099254076726516	0.9085923909714523	0	0	0.0	0.014090964009252738	51
749	0.0007084008286180539	0.00033834291543853	0.00033819061772726104	0.985867791229401	-1	0	0	0.5	1	1.0	1	1.0	1.0	1	1	1	1	0	0.3333333333333333	1	3	3	0.16666666666666666	0	0.9458022475035325	0.5	0.9627146303861368	0.5	0.29536448957617056	0.5	0.9571733181626462	0.5	1.0	1.0	0.0	0.00033819061772726104	73
3135	0.08502591559239667	0.012152716411896832	0.01214354687322687	0.6512040094063163	-1	0	0	0.2	2	0.8461538461538461	11	0.2727272727272727	0.8461538461538461	13	11	1	0	0	0.45454545454545453	11	5	15	0.0	0.5	0.4661006406953926	0.8787105286864437	0.7069419839382194	0.921897454182453	0.7521024173334858	0.9199020331845127	0.9099254076726516	0.9085923909714523	0	0	0.0	0.01214354687322687	28
3895	0.08416788229352619	0.013045724564285925	0.013043228132254708	0.6564049633240804	-1	0	0	0.2	2	0.8461538461538461	11	0.2727272727272727	0.8461538461538461	13	11	1	0	0	0.45454545454545453	11	5	15	0.0	0.5	0.4661006406953926	0.8787105286864437	0.7069419839382194	0.921897454182453	0.7521024173334858	0.9199020331845127	0.9099254076726516	0.9085923909714523	0	0	0.0	0.013043228132254708	28
4542	0.0840817688462314	0.014530594000331673	0.01453059289375035	0.6621283044519926	-1	0	0	0.2	2	0.8461538461538461	11	0.2727272727272727	0.8461538461538461	13	11	1	0	0	0.45454545454545453	11	5	15	0.0	0.5	0.4661006406953926	0.8787105286864437	0.7069419839382194	0.921897454182453	0.8284485486374276	0.9461748489240226	0.9394874986315931	0.919713283946056	0	0	0.0	0.01453059289375035	37
3848	0.08322542121607768	0.012275809984028075	0.01159158363786453	0.6723223273180152	-1	0	0	0.2	2	0.8461538461538461	11	0.2727272727272727	0.8461538461538461	13	11	1	0	0	0.45454545454545453	11	5	15	0.0	0.5	0.4661006406953926	0.8787105286864437	0.7069419839382194	0.921897454182453	0.7521024173334858	0.9199020331845127	0.9099254076726516	0.9085923909714523	0	0	0.0	0.01159158363786453	25
632	0.0006817128067411549	0.00042406466976223974	0.0004240616573285182	0.9848935697557729	-1	0	0	0.5	1	1.0	1	1.0	1.0	1	1	1	1	0	0.3333333333333333	1	3	3	0.16666666666666666	0	0.9458022475035325	0.5	0.9627146303861368	0.5	0.39060943020469	0.5	0.9345001433529245	0.5	1.0	1.0	0.0	0.0004240616573285182	45
2224	0.08077260971910441	0.009560320868831641	0.003050653173811169	0.9101175970659865	-1	0	0	0.2	2	0.8461538461538461	11	0.2727272727272727	0.8461538461538461	13	11	1	0	0	0.45454545454545453	11	5	15	0.0	0.5	0.4661006406953926	0.8787105286864437	0.7837254555431002	0.9052143062582632	0.7521024173334858	0.9199020331845127	0.8992119139151646	0.9025556129357729	0	0	0.0	0.003050653173811169	4
3439	0.08340343352219168	0.014499985474852008	0.01371772686455365	0.6726643996721762	-1	0	0	0.2	2	0.8461538461538461	11	0.2727272727272727	0.8461538461538461	13	11	1	0	0	0.45454545454545453	11	5	15	0.0	0.5	0.4661006406953926	0.8787105286864437	0.7069419839382194	0.921897454182453	0.7521024173334858	0.9199020331845127	0.9099254076726516	0.9085923909714523	0	0	0.0	0.01371772686455365	69
1784	0.05510053996550531	0.011451170639148108	0.010604680946269218	0.936162959643145	-1	0	0	0.3	3	0.7692307692307693	10	0.2727272727272727	0.7692307692307693	13	10	1	0	0	0.45454545454545453	11	5	15	0.0	0.5	0.5337974356462929	0.8797759581784746	0.7069419839382194	0.921897454182453	0.7521024173334858	0.9199020331845127	0.8898896037612052	0.9088698145410369	0	0	0.0	0.010604680946269218	21
3755	0.07327316146254852	0.01474971906101427	0.0019763141754490015	0.5456693237620803	-1	0	0	0.2	2	0.8461538461538461	11	0.2727272727272727	0.8461538461538461	13	11	1	0	0	0.45454545454545453	11	5	15	0.0	0.5	0.5785280238194457	0.878179929612169	0.630059409591035	0.892788420325853	0.835862431958067	0.9034520967767652	0.8308556211048553	0.8919046167251713	0	0	0.0	0.0019763141754490015	7
3699	0.08371647742285745	0.013829681964539224	0.013755440863808047	0.6606453020520848	-1	0	0	0.2	2	0.8461538461538461	11	0.2727272727272727	0.8461538461538461	13	11	1	0	0	0.45454545454545453	11	5	15	0.0	0.5	0.4661006406953926	0.8787105286864437	0.7069419839382194	0.921897454182453	0.7521024173334858	0.9199020331845127	0.9099254076726516	0.9085923909714523	0	0	0.0	0.013755440863808047	53
1156	0.0021854441020740367	0.0006909314786447635	-9.197202639516612e-05	0.9883924728966762	-1	1.0	1	0.8	4	0.4	2	0.4375	0.4	5	2	1	0	0	1.0	4	4	7	0.0	0.6666666666666666	0.847862824731291	0.9072632626037144	0.7837254555431002	0.9816365268683392	0.39060943020469	0.8940135688768864	0.9521500204791652	0.942530386036077	0	0	0.0	-9.197202639516612e-06	2
4015	0.08304512161471482	0.013880987280068693	0.013879343763888575	0.6563251670236057	-1	0	0	0.2	2	0.8461538461538461	11	0.2727272727272727	0.8461538461538461	13	11	1	0	0	0.45454545454545453	11	5	15	0.0	0.5	0.4661006406953926	0.8787105286864437	0.7069419839382194	0.921897454182453	0.7521024173334858	0.9223934998786104	0.9054469840561503	0.909537639955065	0	0	0.0	0.013879343763888575	15
3934	0.07883026568934752	0.01175765959159372	0.010931933289993439	0.92154253262881	-1	0	0	0.2	2	0.8461538461538461	11	0.2727272727272727	0.8461538461538461	13	11	1	0	0	0.45454545454545453	11	5	15	0.0	0.5	0.4661006406953926	0.8787105286864437	0.7069419839382194	0.921897454182453	0.835862431958067	0.9532009811132901	0.9544821491887243	0.9232644160125516	0	0	0.0	0.010931933289993439	9
1605	0.07265621324008315	0.017717998395486427	0.01658176600894957	0.5275462549159131	-1	0	0	0.3	3	0.7692307692307693	10	0.2727272727272727	0.7692307692307693	13	10	1	1	0	0.45454545454545453	11	5	15	0.3333333333333333	0.5	0.4469325182523928	0.8499940854245793	0.6913097420944547	0.9027458237585612	0.8211001626343177	0.9284610655046667	0.8523328160765711	0.8980110709410488	1.0	0.15384615384615385	0.0	0.01658176600894957	1
1667	0.05473702133985081	0.011987766867119288	0.01056881785416647	0.9376647274366423	-1	0	0	0.3	3	0.7692307692307693	10	0.2727272727272727	0.7692307692307693	13	10	1	0	0	0.45454545454545453	11	5	15	0.0	0.5	0.4661006406953926	0.8787105286864437	0.7069419839382194	0.921897454182453	0.7521024173334858	0.9199020331845127	0.9099254076726516	0.9085923909714523	0	0	0.0	0.01056881785416647	18
1025	0.0011708772343821618	0.00018548378570832217	-1.5630763760456629e-06	0.9974259754881798	-1	0	0	0.5	1	1.0	1	1.0	0	1	0	1	0	0	0.3333333333333333	3	1	3	0.0	0	0	0	0	0	0	0	0	0	0	0	0	-1.5630763760456628e-07	3
4507	0.044402727680839776	0.0077716963802502365	0.0034868781014755954	0.9131377715482929	-1	0	0	0.3	3	0.7692307692307693	10	0.25	0.6923076923076923	12	9	2	0	0	0.6	10	6	15	0.0	0.3333333333333333	0.4903649769493429	0.8529818079788821	0.630059409591035	0.9491540583086117	0.8321554902977473	0.9408495463635258	0.9346360619080194	0.9230042698629166	0	0	0.0	0.0034868781014755954	2
4793	0.08667261455050598	0.00867067455081228	-0.00784775679844783	0.6561562817082944	-1	0	0	0.1	1	1.0	13	1.0	0.9230769230769231	13	12	1	1	0	0.06666666666666667	15	1	15	0.2	0	0.5337974356462929	0.8473917298952134	0.7069419839382194	0.9122172927144022	0.7521024173334858	0.8886129627600718	0.8251965241607582	0.8853383659224968	1.0	0	0.0	-0.0007847756798447829	2
4053	0.0842618571934939	0.012271095737097667	0.011780098251067454	0.6692604952782771	-1	0	0	0.2	2	0.8461538461538461	11	0.2727272727272727	0.8461538461538461	13	11	1	0	0	0.45454545454545453	11	5	15	0.0	0.5	0.4661006406953926	0.8787105286864437	0.630059409591035	0.9211026014596354	0.835862431958067	0.9532009811132901	0.9544821491887243	0.9230045196504555	0	0	0.0	0.011780098251067454	21
400	0.0016246209549401207	0.0002785611787790516	0.00027729646533027687	0.9947691601358004	-1	0	0	1.0	2	0.0	0	0.75	0	2	0	0	0	0	1.0	2	2	3	0.0	0	0	0	0	0	0	0	0	0	0	0	0	0.00027729646533027687	42
3167	0.08129124074163932	0.011443657265884671	0.01106980981154576	0.6629250185372676	-1	0	0	0.2	2	0.8461538461538461	11	0.2727272727272727	0.8461538461538461	13	11	1	0	0	0.45454545454545453	11	5	15	0.0	0.5	0.4661006406953926	0.8787105286864437	0.7069419839382194	0.921897454182453	0.7521024173334858	0.9199020331845127	0.9099254076726516	0.9085923909714523	0	0	0.0	0.01106980981154576	16
5050	0.08427297282884848	0.021302871184490577	0.018391971121856775	0.6633791938839317	-1	0	0	0.2	2	0.8461538461538461	11	0.25	0.8461538461538461	13	11	1	0	0	0.6	10	6	15	0.0	0.4	0.5785280238194457	0.8837834726406089	0.7069419839382194	0.8489543364777639	0.835862431958067	0.9214015684562334	0.8692275075116965	0.8881757779586547	0	0	0.0	0.018391971121856775	11
4405	0.08565583774294099	0.012367915917903573	0.012327429550949046	0.6487458509270878	-1	0	0	0.2	2	0.8461538461538461	11	0.2727272727272727	0.8461538461538461	13	11	1	0	0	0.45454545454545453	11	5	15	0.0	0.5	0.4661006406953926	0.8787105286864437	0.7069419839382194	0.921897454182453	0.835862431958067	0.9532009811132901	0.9544821491887243	0.9232644160125516	0	0	0.0	0.012327429550949046	43
2609	0.0823228691662491	0.010679503060612898	0.010459690093550805	0.6613984809316826	-1	0	0	0.2	2	0.8461538461538461	11	0.2727272727272727	0.8461538461538461	13	11	1	0	0	0.45454545454545453	11	5	15	0.0	0.5	0.4661006406953926	0.8787105286864437	0.7069419839382194	0.921897454182453	0.7521024173334858	0.9199020331845127	0.9099254076726516	0.9085923909714523	0	0	0.0	0.010459690093550805	32
2460	0.08234326258738442	0.009398290007432466	0.009119413261097964	0.6598634247974344	-1	0	0	0.2	2	0.8461538461538461	11	0.2727272727272727	0.8461538461538461	13	11	1	0	0	0.45454545454545453	11	5	15	0.0	0.5	0.4661006406953926	0.8787105286864437	0.7069419839382194	0.921897454182453	0.835862431958067	0.9532009811132901	0.9544821491887243	0.9232644160125516	0	0	0.0	0.009119413261097964	18
3675	0.04590049090455216	0.0032005232537533454	0.0027489158543229715	0.9509898346184474	-1	0	0	0.3	3	0.6923076923076923	9	0.3125	0.6923076923076923	12	9	2	0	0	0.75	8	6	15	0.0	0.25	0.4903649769493429	0.9074983935553941	0.7713162182703075	0.9175800510177451	0.7939824246457764	0.9268147231180597	0.8928984564570657	0.9176405464690846	0	0	0.0	0.0027489158543229715	3
3519	0.08146716949803658	0.008518578134390263	0.008101020796657124	0.6536739923423102	-1	0	0	0.2	2	0.8461538461538461	11	0.2727272727272727	0.8461538461538461	13	11	1	0	0	0.45454545454545453	11	5	15	0.0	0.5	0.4661006406953926	0.8787105286864437	0.7069419839382194	0.921897454182453	0.7103251012945873	0.9258873081887532	0.9099254076726516	0.9108954339027407	0	0	0.0	0.008101020796657124	13
1129	0.0019652706011999573	0.0003190316740570936	0.00029464951183012935	0.986644811296087	-1	0	0	0.5	1	1.0	1	1.0	1.0	1	1	1	1	0	0.3333333333333333	1	3	3	0.16666666666666666	0	1.0	0.5	0.9627146303861368	0.5	0.49327248455846123	0.5	0.9093631406231164	0.5	1.0	1.0	0.0	0.00029464951183012935	9
4481	0.08268385278536228	0.01430607716408336	0.014282226023838872	0.6562604291555665	-1	0	0	0.2	2	0.8461538461538461	11	0.2727272727272727	0.8461538461538461	13	11	1	0	0	0.45454545454545453	11	5	15	0.0	0.5	0.4661006406953926	0.8787105286864437	0.7069419839382194	0.921897454182453	0.835862431958067	0.9532009811132901	0.9544821491887243	0.9232644160125516	0	0	0.0	0.014282226023838872	40
3840	0.08382935695647624	0.012930003846363291	0.012929948590709821	0.63847308055071	-1	0	0	0.2	2	0.8461538461538461	11	0.2727272727272727	0.8461538461538461	13	11	1	0	0	0.45454545454545453	11	5	15	0.0	0.5	0.4661006406953926	0.8787105286864437	0.630059409591035	0.9211026014596354	0.8284485486374276	0.9461748489240226	0.9394874986315931	0.9194424096494419	0	0	0.0	0.012929948590709821	54
3089	0.08482847675704686	0.011074834142904425	0.010608282963680417	0.6653538483693888	-1	0	0	0.2	2	0.8461538461538461	11	0.2727272727272727	0.8461538461538461	13	11	1	0	0	0.45454545454545453	11	5	15	0.0	0.5	0.4661006406953926	0.8787105286864437	0.7069419839382194	0.921897454182453	0.7521024173334858	0.9199020331845127	0.9099254076726516	0.9085923909714523	0	0	0.0	0.010608282963680417	15
2811	0.08641293351912877	0.012820179600388877	0.012809353225390509	0.6532091652726797	-1	0	0	0.2	2	0.8461538461538461	11	0.2727272727272727	0.8461538461538461	13	11	1	0	0	0.45454545454545453	11	5	15	0.0	0.5	0.4661006406953926	0.8787105286864437	0.7069419839382194	0.921897454182453	0.835862431958067	0.9532009811132901	0.9544821491887243	0.9232644160125516	0	0	0.0	0.012809353225390509	37
2174	0.08557169452097127	0.010436056006001409	0.009013942218033493	0.561421169225583	-1	0	0	0.2	2	0.8461538461538461	11	0.2727272727272727	0.8461538461538461	13	11	1	0	0	0.45454545454545453	11	5	15	0.0	0.5	0.4661006406953926	0.8787105286864437	0.6913097420944547	0.8977265363781352	0.7521024173334858	0.9199020331845127	0.8777045482499777	0.9000549988165506	0	0	0.0	0.009013942218033493	5
3153	0.08260261348102245	0.013849628466554118	0.013703039174220671	0.6630866573866077	-1	0	0	0.2	2	0.8461538461538461	11	0.2727272727272727	0.8461538461538461	13	11	1	0	0	0.45454545454545453	11	5	15	0.0	0.5	0.4661006406953926	0.8787105286864437	0.630059409591035	0.9211026014596354	0.7521024173334858	0.9199020331845127	0.9099254076726516	0.9082877380335237	0	0	0.0	0.013703039174220671	63
2116	0.07183858583356893	0.01180635075500752	0.005028915406212086	0.8908050312365223	-1	0	0	0.2	2	0.8461538461538461	11	0.2727272727272727	0.8461538461538461	13	11	1	0	0	0.45454545454545453	11	5	15	0.0	0.5	0.5337974356462929	0.8884606109702403	0.7069419839382194	0.921897454182453	0.7521024173334858	0.9199020331845127	0.8731017428928278	0.9111841741569799	0	0	0.0	0.005028915406212086	1
5026	0.08835964308444248	0.012502927213700886	-0.0019609515293911024	0.8803575741227404	-1	0	0	0.2	2	0.8461538461538461	11	0.3125	0.8461538461538461	13	11	1	0	0	0.3333333333333333	12	4	15	0.0	0.6666666666666666	0.5337974356462929	0.852906335739227	0.630059409591035	0.9028717822332626	0.835862431958067	0.9377714535270706	0.9258950355932974	0.903197964730829	0	0	0.0	-0.00019609515293911024	0
4468	0.08417866963429334	0.013652107434046937	0.01365196927482881	0.6527664440702008	-1	0	0	0.2	2	0.8461538461538461	11	0.2727272727272727	0.8461538461538461	13	11	1	0	0	0.45454545454545453	11	5	15	0.0	0.5	0.4661006406953926	0.8787105286864437	0.7069419839382194	0.921897454182453	0.7521024173334858	0.9223934998786104	0.9054469840561503	0.909537639955065	0	0	0.0	0.01365196927482881	25
2326	0.08019549978598858	0.015795511733270637	0.014144327238122303	0.8100466251081284	-1	0	0	0.2	2	0.8461538461538461	11	0.2727272727272727	0.8461538461538461	13	11	1	0	0	0.45454545454545453	11	5	15	0.0	0.5	0.46936837710808577	0.8776686001955991	0.7069419839382194	0.921897454182453	0.7521024173334858	0.9199020331845127	0.9089898338434798	0.9083223847333932	0	0	0.0	0.014144327238122303	13
4742	0.08496759360492048	0.015002948560008524	0.014964740284121208	0.6633661555671322	-1	0	0	0.2	2	0.8461538461538461	11	0.2727272727272727	0.8461538461538461	13	11	1	0	0	0.45454545454545453	11	5	15	0.0	0.5	0.4661006406953926	0.8787105286864437	0.7069419839382194	0.921897454182453	0.835862431958067	0.9532009811132901	0.9544821491887243	0.9232644160125516	0	0	0.0	0.014964740284121208	56
4463	0.08302430442555625	0.012140695701828758	0.012113712495884561	0.65304927531733	-1	0	0	0.2	2	0.8461538461538461	11	0.2727272727272727	0.8461538461538461	13	11	1	0	0	0.45454545454545453	11	5	15	0.0	0.5	0.4661006406953926	0.8787105286864437	0.7069419839382194	0.921897454182453	0.7521024173334858	0.9199020331845127	0.9099254076726516	0.9085923909714523	0	0	0.0	0.012113712495884561	32
43	0.053470079491823905	0.014058319966034556	-0.013794727068826115	0.6879473375748371	-1	0	0	0.3333333333333333	3	0.8181818181818182	9	0.5416666666666666	0.8181818181818182	11	9	1	1	0	0.16666666666666666	2	12	13	0.25	0.18181818181818182	0.6662733923761174	0.8718832651411839	0.5872113010769737	0.8809029092061108	0.3733330698818721	0.9455135669988491	0.9036096725997056	0.9052954684485225	1.0	0.09090909090909091	0.0	-0.0013794727068826115	24
3414	0.07653832187108577	0.01528930656992809	0.014412247360241806	0.9128697805445616	-1	0	0	0.2	2	0.8461538461538461	11	0.2727272727272727	0.8461538461538461	13	11	1	0	0	0.45454545454545453	11	5	15	0.0	0.5	0.4661006406953926	0.8787105286864437	0.7069419839382194	0.921897454182453	0.7521024173334858	0.9199020331845127	0.9099254076726516	0.9085923909714523	0	0	0.0	0.014412247360241806	82
4172	0.0844820620041864	0.014601022504419896	0.014563761792208819	0.6631474399678137	-1	0	0	0.2	2	0.8461538461538461	11	0.2727272727272727	0.8461538461538461	13	11	1	0	0	0.45454545454545453	11	5	15	0.0	0.5	0.4661006406953926	0.8787105286864437	0.7069419839382194	0.921897454182453	0.835862431958067	0.9532009811132901	0.9544821491887243	0.9232644160125516	0	0	0.0	0.014563761792208819	23
2318	0.07973639556529777	0.008744501777060794	0.008216251728953357	0.6367851916971057	-1	0	0	0.2	2	0.8461538461538461	11	0.2727272727272727	0.8461538461538461	13	11	1	0	0	0.45454545454545453	11	5	15	0.0	0.5	0.4661006406953926	0.8787105286864437	0.7069419839382194	0.921897454182453	0.7521024173334858	0.9199020331845127	0.9099254076726516	0.9085923909714523	0	0	0.0	0.008216251728953357	18
3054	0.08488682700475993	0.014411292824127057	0.014376705809542267	0.6573229574155074	-1	0	0	0.2	2	0.8461538461538461	11	0.2727272727272727	0.8461538461538461	13	11	1	0	0	0.45454545454545453	11	5	15	0.0	0.5	0.4661006406953926	0.8787105286864437	0.7069419839382194	0.921897454182453	0.7521024173334858	0.9223934998786104	0.9054469840561503	0.909537639955065	0	0	0.0	0.014376705809542267	12
3269	0.03844579164129797	0.0037469280742766487	0.0035316143159325364	0.924433042208826	-1	0	0	0.3	3	0.6923076923076923	9	0.2777777777777778	0.6923076923076923	12	9	2	0	0	0.6666666666666666	9	6	15	0.0	0.2857142857142857	0.5634067099087751	0.89068743868387	0.7068924325670676	0.9114797015573297	0.835862431958067	0.9182759822120099	0.8698106043807639	0.9074528400340562	0	0	0.0	0.0035316143159325364	1
3160	0.09478446878114072	0.0019979878487322647	-4.528413214733011e-05	0.640132138021195	-1	0	0	0.2	2	0.8461538461538461	11	0.2727272727272727	0.8461538461538461	13	11	1	0	0	0.45454545454545453	11	5	15	0.0	0.5	0.4661006406953926	0.8547896084277358	0.7150165406801937	0.9215317478224997	0.6035460765627904	0.9515694733652116	0.9099254076726516	0.9171823973680961	0	0	0.0	-4.528413214733011e-06	0
429	0.0	0.0	0.0	1.0	-1	0	0	0	0	0	0	1.0	0	0	0	0	0	0	1.0	1	1	1	0.0	0	0	0	0	0	0	0	0	0	0	0	0	-0.1	1
3498	0.05762327592536961	0.0032693517902691017	-0.0014228251885082355	0.9966100088192662	-1	0	0	0.125	1	1.0	10	1.0	1.0	11	10	0	0	0	0.08333333333333333	12	1	12	0.0	0	0.24272361173246487	0.9114618194337427	0.9124739242072766	0.8238870452918127	0.6494393629797146	0.9129123451967133	0.9436492450511312	0.8884246284730087	0	0	0.0	-0.00014228251885082356	2
4079	0.04780417887642826	0.0048633880239985485	0.0038479852657672775	0.9516389085118546	-1	0	0	0.3	3	0.6923076923076923	9	0.3125	0.6923076923076923	12	9	2	0	0	0.75	8	6	15	0.0	0.25	0.4903649769493429	0.9074983935553941	0.7713162182703075	0.9175800510177451	0.835862431958067	0.9507288584013459	0.9581923693538565	0.9276466733722993	0	0	0.0	0.0038479852657672775	6
1013	0.0006465432459055958	0.000497002717860425	0.0004969868744479328	0.9842568196269671	-1	0	0	0.5	1	1.0	1	1.0	1.0	1	1	1	1	0	0.3333333333333333	1	3	3	0.16666666666666666	0	1.0	0.5	0.9627146303861368	0.5	0.49327248455846123	0.5	0.9093631406231164	0.5	1.0	1.0	0.0	0.0004969868744479328	6
4301	0.08489645736538261	0.013570323166624335	0.013563452185909241	0.6596375026914209	-1	0	0	0.2	2	0.8461538461538461	11	0.2727272727272727	0.8461538461538461	13	11	1	0	0	0.45454545454545453	11	5	15	0.0	0.5	0.4661006406953926	0.8787105286864437	0.7069419839382194	0.921897454182453	0.835862431958067	0.9532009811132901	0.9544821491887243	0.9232644160125516	0	0	0.0	0.013563452185909241	44
4626	0.078782922771944	0.01280723250750658	-0.0016583147651199053	0.9366101178306769	-1	0	0	0.2	2	0.8461538461538461	11	0.2727272727272727	0.8461538461538461	13	11	1	0	0	0.45454545454545453	11	5	15	0.0	0.5	0.4661006406953926	0.8787105286864437	0.7069419839382194	0.9068599931182932	0.835862431958067	0.9532009811132901	0.9516501573632686	0.9185924428754587	0	0	0.0	-0.00016583147651199053	1
154	1.3380419209492117e-08	1.2933629338811808e-08	-7.212203712186091e-09	0.9999975161440597	-1	0	0	0.3333333333333333	1	1.0	2	1.0	0	0	0	3	0	0	1.0	2	2	4	0.0	0	0	0	0	0	0	0	0	0	0	0	0	-0.1	0
595	0.0010210789258858065	0.00014668740660856352	0.000146675697900313	0.9962023709862264	-1	0	0	1.0	1	0	0	1.0	0	1	0	0	1	0	0.5	1	2	2	0.3333333333333333	0	0	0	0	0	0	0	0	0	0	0	0	0.000146675697900313	21
740	0.0006841692787227776	0.00045943925296525103	0.00045918549233823374	0.9856492820273518	-1	0	0	0.5	1	1.0	1	1.0	1.0	1	1	1	1	0	0.3333333333333333	1	3	3	0.16666666666666666	0	0.9458022475035325	0.5	0.9627146303861368	0.5	0.43805175515492323	0.5	0.9194132137557477	0.5	1.0	1.0	0.0	0.00045918549233823374	45
877	0.0007187236382209323	0.0003794591705690024	0.00037932950135895714	0.9857353982910527	-1	0	0	0.5	1	1.0	1	1.0	1.0	1	1	1	1	0	0.3333333333333333	1	3	3	0.16666666666666666	0	0.9458022475035325	0.5	0.9627146303861368	0.5	0.29536448957617056	0.5	0.9571733181626462	0.5	1.0	1.0	0.0	0.00037932950135895714	14
4784	0.07612105211484908	0.013022669328888268	-0.005006319071761428	0.8917201075578337	-1	0	0	0.2	2	0.8461538461538461	11	0.2727272727272727	0.8461538461538461	13	11	1	0	0	0.45454545454545453	11	5	15	0.0	1.0	0.4661006406953926	0.8787105286864437	0.7069419839382194	0.9068599931182932	0.6494393629797146	0.9313348217332934	0.9202398496807758	0.9078653912218033	0	0	0.0	-0.0005006319071761428	1
4196	0.07770196644684306	0.010195072361869006	0.007525593676672139	0.6477604801535497	-1	0	0	0.2	2	0.8461538461538461	11	0.2727272727272727	0.8461538461538461	13	11	1	0	0	0.45454545454545453	11	5	15	0.0	0.5	0.4469325182523928	0.8922166275221308	0.7069419839382194	0.921897454182453	0.7521024173334858	0.9199020331845127	0.9174540649845379	0.9122165592214045	0	0	0.0	0.007525593676672139	8
4136	0.08378748109973276	0.007698080868864052	0.0069300950329484945	0.6506721911946134	-1	0	0	0.2	2	0.8461538461538461	11	0.2727272727272727	0.8461538461538461	13	11	1	0	0	0.45454545454545453	11	5	15	0.0	0.5	0.4661006406953926	0.8787105286864437	0.7069419839382194	0.921897454182453	0.7521024173334858	0.9199020331845127	0.9099254076726516	0.9085923909714523	0	0	0.0	0.0069300950329484945	8
4085	0.07331390979440439	0.013536246419913082	0.011251472720156587	0.9313077885537175	-1	0	0	0.2	2	0.8461538461538461	11	0.2727272727272727	0.8461538461538461	13	11	1	0	0	0.45454545454545453	11	5	15	0.0	0.5	0.4661006406953926	0.8787105286864437	0.630059409591035	0.9211026014596354	0.8284485486374276	0.9461748489240226	0.9394874986315931	0.9194424096494419	0	0	0.0	0.011251472720156587	15
450	0.001021891078761818	4.846546873354393e-05	4.845366711583832e-05	0.9954065107544651	-1	0	0	1.0	2	0.0	0	0.75	0	1	0	1	1	0	1.0	2	2	3	0.2	0	0	0	0	0	0	0	0	0	0	0	0	4.845366711583832e-05	28
1240	0.06598299234749996	0.017985349419640622	0.017025103822298045	0.9367113953780243	-1	0	0	0.3	3	0.7692307692307693	10	0.2727272727272727	0.7692307692307693	13	10	1	0	0	0.45454545454545453	11	5	15	0.0	0.5	0.4661006406953926	0.8787105286864437	0.7069419839382194	0.921897454182453	0.7521024173334858	0.9199020331845127	0.9099254076726516	0.9085923909714523	0	0	0.0	0.017025103822298045	59
498	0.0009475882142943017	9.269564370473548e-05	9.268354771415102e-05	0.9955446236938118	-1	0	0	1.0	1	0	0	1.0	0	1	0	0	1	0	0.5	1	2	2	0.3333333333333333	0	0	0	0	0	0	0	0	0	0	0	0	9.268354771415102e-05	10
1107	0.0693735339548337	0.0046096079544558	-0.003925805838065903	0.8624793918241108	-1	0	0	0.2	2	0.9166666666666666	11	1.0	0.9166666666666666	13	11	0	0	0	0.07142857142857142	14	1	14	0.0	0.15384615384615385	0.34066303450470625	0.9032229759427381	0.9124739242072766	0.8353055791255224	0.6494393629797145	0.9127811942664422	0.9339423001756988	0.887798387177496	0	0	0.0	-0.0003925805838065903	5
3778	0.07648034972961629	0.011097509719767758	0.008725048708282175	0.6654864137203707	-1	0	0	0.2	2	0.8461538461538461	11	0.2727272727272727	0.8461538461538461	13	11	1	0	0	0.45454545454545453	11	5	15	0.0	0.5	0.4469325182523928	0.8922166275221308	0.7069419839382194	0.921897454182453	0.7521024173334858	0.9199020331845127	0.9174540649845379	0.9122165592214045	0	0	0.0	0.008725048708282175	15
4394	0.08276143006125386	0.01206799070587077	0.011465271597417701	0.6716125340991377	-1	0	0	0.2	2	0.8461538461538461	11	0.2727272727272727	0.8461538461538461	13	11	1	0	0	0.45454545454545453	11	5	15	0.0	0.5	0.4661006406953926	0.8787105286864437	0.7069419839382194	0.921897454182453	0.835862431958067	0.9532009811132901	0.9544821491887243	0.9232644160125516	0	0	0.0	0.011465271597417701	23
4069	0.08345544152681537	0.008242470138076866	0.007194317249137945	0.6438752101875567	-1	0	0	0.2	2	0.8461538461538461	11	0.2727272727272727	0.8461538461538461	13	11	1	0	0	0.45454545454545453	11	5	15	0.0	0.5	0.4661006406953926	0.8787105286864437	0.7069419839382194	0.921897454182453	0.7521024173334858	0.9199020331845127	0.9099254076726516	0.9085923909714523	0	0	0.0	0.007194317249137945	7
1478	0.06453093022555602	0.008625435366382215	-0.007534818848490774	0.6098875990632571	-1	0	0	0.2222222222222222	2	0.9090909090909091	10	1.0	0.8181818181818182	11	9	1	1	0	0.07692307692307693	13	1	13	0.25	0.16666666666666666	0.5123694860551564	0.8435094566750843	0.7069419839382194	0.9174567847873928	0.835862431958067	0.9112550180878419	0.8731017428928278	0.8947907165323399	1.0	0	0.0	-0.0007534818848490773	1
2989	0.08442864636761546	0.014238955123144811	0.01392312673077718	0.6748826332273594	-1	0	0	0.2	2	0.8461538461538461	11	0.2727272727272727	0.8461538461538461	13	11	1	0	0	0.45454545454545453	11	5	15	0.0	0.5	0.4661006406953926	0.8787105286864437	0.7069419839382194	0.921897454182453	0.835862431958067	0.9532009811132901	0.9544821491887243	0.9232644160125516	0	0	0.0	0.01392312673077718	90
952	0.0006879695389802476	0.0004686888064468506	0.0004686364842144278	0.9854368138019453	-1	0	0	0.5	1	1.0	1	1.0	1.0	1	1	1	0	0	0.3333333333333333	1	3	3	0.0	0	0.9458022475035325	0.5	0.9627146303861368	0.5	0.43805175515492323	0.5	0.9194132137557477	0.5	0	0	0.0	0.0004686364842144278	34
594	0.0009549822058231289	0.00022140849167145903	0.00022140681484545402	0.9975710935498597	-1	0	0	1.0	2	0.0	0	0.75	0	1	0	1	0	0	1.0	2	2	3	0.0	0	0	0	0	0	0	0	0	0	0	0	0	0.00022140681484545402	23
1045	0.055339686573821156	0.011634916564829557	0.010545991826814838	0.9379685184501072	-1	0	0	0.3	3	0.7692307692307693	10	0.2727272727272727	0.7692307692307693	13	10	1	0	0	0.45454545454545453	11	5	15	0.0	0.5	0.4661006406953926	0.8787105286864437	0.7069419839382194	0.921897454182453	0.7521024173334858	0.9199020331845127	0.9099254076726516	0.9085923909714523	0	0	0.0	0.010545991826814838	74
3192	0.08325095991307195	0.016917249104813452	0.014982518723768682	0.9392506475057602	-1	0	0	0.2	2	0.8461538461538461	11	0.3125	0.8461538461538461	13	11	1	0	0	0.3333333333333333	12	4	15	0.0	0.6666666666666666	0.4469325182523928	0.9166331060573758	0.8356904526023957	0.9167131747092353	0.7521024173334858	0.9299052497633825	0.9099254076726516	0.9213185448613155	0	0	0.0	0.014982518723768682	11
2366	0.04014590276645613	0.005923200353537761	0.0034420383801765	0.9066589285535791	-1	0	0	0.3	3	0.6923076923076923	9	0.2777777777777778	0.6923076923076923	12	9	2	0	0	0.6666666666666666	9	6	15	0.0	0.2857142857142857	0.5634067099087751	0.89068743868387	0.7068924325670676	0.9114797015573297	0.835862431958067	0.9182759822120099	0.8698106043807639	0.9074528400340562	0	0	0.0	0.0034420383801765	7
2173	0.08299591032828957	0.013946489577154803	0.013886673365194628	0.6547713982881482	-1	0	0	0.2	2	0.8461538461538461	11	0.2727272727272727	0.8461538461538461	13	11	1	0	0	0.45454545454545453	11	5	15	0.0	0.5	0.4661006406953926	0.8787105286864437	0.7069419839382194	0.921897454182453	0.7521024173334858	0.9199020331845127	0.9099254076726516	0.9085923909714523	0	0	0.0	0.013886673365194628	14
1698	0.06275542809281706	0.013136758965733238	0.011551223064710221	0.9379282326815721	-1	0	0	0.3	3	0.7692307692307693	10	0.3125	0.7692307692307693	13	10	1	0	0	0.3333333333333333	12	4	15	0.0	0.6666666666666666	0.4469325182523928	0.9098351862217611	0.8356904526023957	0.9167131747092353	0.7521024173334858	0.9324046814526994	0.9099254076726516	0.9201792914211551	0	0	0.0	0.011551223064710221	18
3914	0.07717840488449743	0.016199797385917255	0.013640420045796254	0.92981562035885	-1	0	0	0.2	2	0.8461538461538461	11	0.2727272727272727	0.8461538461538461	13	11	1	0	0	0.45454545454545453	11	5	15	0.0	0.5	0.4661006406953926	0.8787105286864437	0.7069419839382194	0.921897454182453	0.7521024173334858	0.9199020331845127	0.9099254076726516	0.9085923909714523	0	0	0.0	0.013640420045796254	28
550	0.001007804893509488	0.0002921680455665156	0.0002921650912350349	0.9972305756472767	-1	0	0	1.0	1	0	0	1.0	0	1	0	0	1	0	0.5	1	2	2	0.3333333333333333	0	0	0	0	0	0	0	0	0	0	0	0	0.0002921650912350349	61
1447	0.0542429077909655	0.010442067286480977	0.00937817653234777	0.93694101471786	-1	0	0	0.3	3	0.7692307692307693	10	0.2727272727272727	0.7692307692307693	13	10	1	0	0	0.45454545454545453	11	5	15	0.0	0.5	0.4661006406953926	0.8787105286864437	0.7069419839382194	0.921897454182453	0.7521024173334858	0.9199020331845127	0.9099254076726516	0.9085923909714523	0	0	0.0	0.00937817653234777	14
460	6.802142977303572e-09	6.401810817536914e-09	4.0461803651846106e-10	0.9999992188060439	-1	0	0	1.0	1	0	0	1.0	0	0	0	1	0	0	0.5	2	1	2	0.0	0	0	0	0	0	0	0	0	0	0	0	0	-0.1	0
651	0.0006967264815734421	0.0003658519412722405	0.0003656915386662986	0.9840493738916499	-1	0	0	0.5	1	1.0	1	1.0	1.0	1	1	1	1	0	0.3333333333333333	1	3	3	0.16666666666666666	0	0.9458022475035325	0.5	0.9627146303861368	0.5	0.29536448957617056	0.5	0.9571733181626462	0.5	1.0	1.0	0.0	0.0003656915386662986	62
2438	0.08309763295383267	0.013197140831257875	0.01276228558313186	0.6731064926356896	-1	0	0	0.2	2	0.8461538461538461	11	0.2727272727272727	0.8461538461538461	13	11	1	0	0	0.45454545454545453	11	5	15	0.0	0.5	0.4661006406953926	0.8787105286864437	0.7069419839382194	0.921897454182453	0.7521024173334858	0.9199020331845127	0.9099254076726516	0.9085923909714523	0	0	0.0	0.01276228558313186	22
125	6.888725785297338e-09	6.780858933862797e-09	4.79479133454839e-09	0.9999996708420691	-1	0	0	0	0	0	0	1.0	0	0	0	0	2	0	1.0	1	1	1	0.5	0	0	0	0	0	0	0	0	0	0	0	0	-0.1	8
209	2.1477327529076013e-06	8.585153902861939e-09	-8.551659510124112e-09	0.9999992547692441	-1	0	0	1.0	1	0	0	1.0	0	1	0	0	0	0	0.5	2	1	2	0.0	0	0	0	0	0	0	0	0	0	0	0	0	-8.551659510124112e-10	19
657	0.0007140291525034028	0.0004193718142067097	0.00041926877408803254	0.9851515969109613	-1	0	0	0.5	1	1.0	1	1.0	1.0	1	1	1	1	0	0.3333333333333333	1	3	3	0.16666666666666666	0	0.9458022475035325	0.5	0.9627146303861368	0.5	0.29536448957617056	0.5	0.9571733181626462	0.5	1.0	1.0	0.0	0.00041926877408803254	14
4486	0.06816951835062415	0.011885979004591358	-0.010452801540543115	0.7395053825599112	-1	0	0	0.2	2	0.8461538461538461	11	0.3125	0.8461538461538461	13	11	1	0	0	0.3333333333333333	12	4	15	0.0	0.6666666666666666	0.5337974356462929	0.8942010838597662	0.7837254555431002	0.912523675737614	0.835862431958067	0.9468500363619172	0.9217150774992185	0.9207868692336191	0	0	0.0	-0.0010452801540543114	1
841	7.931379891977953e-06	4.5223271800633905e-09	-3.5690235674686955e-09	0.9999992320831083	-1	0	0	1.0	1	0	0	1.0	0	1	0	0	1	0	0.5	2	1	2	0.3333333333333333	0	0	0	0	0	0	0	0	0	0	0	0	-3.5690235674686956e-10	8
3349	0.08200128634153447	0.009767654101733875	0.009510977226864998	0.6565909610724743	-1	0	0	0.2	2	0.8461538461538461	11	0.2727272727272727	0.8461538461538461	13	11	1	0	0	0.45454545454545453	11	5	15	0.0	0.5	0.4661006406953926	0.8787105286864437	0.7069419839382194	0.921897454182453	0.7521024173334858	0.9199020331845127	0.9099254076726516	0.9085923909714523	0	0	0.0	0.009510977226864998	18
2944	0.08495534722224364	0.0007650404462333498	0.0006441712909970222	0.5964870572490429	-1	0	0	0.1	1	1.0	13	0.3125	0.9230769230769231	13	12	1	0	0	0.3333333333333333	12	4	15	0.0	0	0.4469325182523928	0.9079055683745284	0.7589069809975149	0.9094032099347278	0.8211001626343177	0.924636622574094	0.9099254076726516	0.9142962726955198	0	0	0.0	0.0006441712909970222	5
1582	0.055215065313020305	0.010031011234330747	0.009243246550374392	0.9367883967120697	-1	0	0	0.3	3	0.7692307692307693	10	0.2727272727272727	0.7692307692307693	13	10	1	0	0	0.45454545454545453	11	5	15	0.0	0.5	0.4661006406953926	0.8787105286864437	0.7069419839382194	0.921897454182453	0.7521024173334858	0.9199020331845127	0.9099254076726516	0.9085923909714523	0	0	0.0	0.009243246550374392	13
2395	0.08386226985007587	0.013434418975687139	0.01306984806913542	0.665707270965743	-1	0	0	0.2	2	0.8461538461538461	11	0.2727272727272727	0.8461538461538461	13	11	1	0	0	0.45454545454545453	11	5	15	0.0	0.5	0.4661006406953926	0.8787105286864437	0.7069419839382194	0.921897454182453	0.7521024173334858	0.9199020331845127	0.9099254076726516	0.9085923909714523	0	0	0.0	0.01306984806913542	44
923	0.009923710477530816	0.0023194399459512426	-0.0005163891118729395	0.9723996080277703	-1	0	0	0.25	1	1.0	4	1.0	1.0	5	4	0	1	0	0.16666666666666666	6	1	6	0.3333333333333333	0	0.6681083420448971	0.7925500308145262	0.6913097420944547	0.8408790198305401	0.8211001626343177	0.7767109024218488	0.7097313281940952	0.804906905381839	1.0	0	0.0	-5.1638911187293955e-05	3
2320	0.0845212659455202	0.011494882988146231	0.011467155701170215	0.647764902715211	-1	0	0	0.2	2	0.8461538461538461	11	0.2727272727272727	0.8461538461538461	13	11	1	0	0	0.45454545454545453	11	5	15	0.0	0.5	0.4661006406953926	0.8787105286864437	0.7069419839382194	0.921897454182453	0.7521024173334858	0.9199020331845127	0.9099254076726516	0.9085923909714523	0	0	0.0	0.011467155701170215	20
4350	0.08295821173434022	0.013013332874241825	0.012970686971569003	0.6386812227193908	-1	0	0	0.2	2	0.8461538461538461	11	0.2727272727272727	0.8461538461538461	13	11	1	0	0	0.45454545454545453	11	5	15	0.0	0.5	0.4661006406953926	0.8787105286864437	0.7069419839382194	0.921897454182453	0.7521024173334858	0.9223934998786104	0.9054469840561503	0.909537639955065	0	0	0.0	0.012970686971569003	41
4695	0.08439751164648156	0.015000824885047746	0.014828720380923394	0.6746458414161639	-1	0	0	0.2	2	0.8461538461538461	11	0.2727272727272727	0.8461538461538461	13	11	1	0	0	0.45454545454545453	11	5	15	0.0	0.5	0.4661006406953926	0.8787105286864437	0.7069419839382194	0.921897454182453	0.835862431958067	0.9532009811132901	0.9544821491887243	0.9232644160125516	0	0	0.0	0.014828720380923394	116
4721	0.08317414451223488	0.013477419464707624	0.013366040288294455	0.667721671642475	-1	0	0	0.2	2	0.8461538461538461	11	0.2727272727272727	0.8461538461538461	13	11	1	0	0	0.45454545454545453	11	5	15	0.0	0.5	0.4661006406953926	0.8787105286864437	0.630059409591035	0.9211026014596354	0.8284485486374276	0.9461748489240226	0.9394874986315931	0.9194424096494419	0	0	0.0	0.013366040288294455	25
5006	0.08290117519777677	0.01346378677652372	0.013462421867698908	0.6554651717626816	-1	0	0	0.2	2	0.8461538461538461	11	0.2727272727272727	0.8461538461538461	13	11	1	0	0	0.45454545454545453	11	5	15	0.0	0.5	0.4661006406953926	0.8787105286864437	0.7069419839382194	0.921897454182453	0.835862431958067	0.9532009811132901	0.9544821491887243	0.9232644160125516	0	0	0.0	0.013462421867698908	26
2414	0.06815079279414636	0.011855183364458692	-0.010512301140892986	0.7607176552188661	-1	0	0	0.2	2	0.8461538461538461	11	0.3125	0.8461538461538461	13	11	1	0	0	0.3333333333333333	12	4	15	0.0	0.6666666666666666	0.5337974356462929	0.8628855975481098	0.630059409591035	0.9164044930101182	0.835862431958067	0.9111799450421838	0.8731017428928278	0.8991081490974316	0	0	0.0	-0.0010512301140892986	0
4575	0.0831169559619376	0.012203558000033365	0.011797061659340259	0.6731043029127725	-1	0	0	0.2	2	0.8461538461538461	11	0.2727272727272727	0.8461538461538461	13	11	1	0	0	0.45454545454545453	11	5	15	0.0	0.5	0.4661006406953926	0.8787105286864437	0.7069419839382194	0.921897454182453	0.835862431958067	0.9532009811132901	0.9544821491887243	0.9232644160125516	0	0	0.0	0.011797061659340259	23
391	3.656868998044921e-09	3.7191688108297502e-09	-3.44135719065305e-10	0.9999997972993954	-1	0	0	0	0	0	0	1.0	0	0	0	0	1	0	1.0	1	1	1	0.25	0	0	0	0	0	0	0	0	0	0	0	0	-0.1	0
4378	0.08249977966374121	0.013455874806872952	0.012693826144770087	0.6700822322327936	-1	0	0	0.2	2	0.8461538461538461	11	0.2727272727272727	0.8461538461538461	13	11	1	0	0	0.45454545454545453	11	5	15	0.0	0.5	0.4661006406953926	0.8787105286864437	0.7069419839382194	0.921897454182453	0.8284485486374276	0.9500184008556188	0.9436963607222455	0.9216156823682998	0	0	0.0	0.012693826144770087	42
1474	0.05336978677982191	0.011488656317972122	0.010529788883687372	0.9376476510370415	-1	0	0	0.3	3	0.7692307692307693	10	0.2727272727272727	0.7692307692307693	13	10	1	0	0	0.45454545454545453	11	5	15	0.0	0.5	0.4661006406953926	0.8787105286864437	0.7069419839382194	0.921897454182453	0.7521024173334858	0.9199020331845127	0.9099254076726516	0.9085923909714523	0	0	0.0	0.010529788883687372	33
3546	0.0818486577786161	0.012066455529577295	0.011546525207232847	0.6717113281500184	-1	0	0	0.2	2	0.8461538461538461	11	0.2727272727272727	0.8461538461538461	13	11	1	0	0	0.45454545454545453	11	5	15	0.0	0.5	0.4661006406953926	0.8787105286864437	0.7069419839382194	0.921897454182453	0.835862431958067	0.9532009811132901	0.9544821491887243	0.9232644160125516	0	0	0.0	0.011546525207232847	19
757	0.0006883817302242958	0.0004909148052996031	0.0004909113816316137	0.9853369764271032	-1	0	0	0.5	1	1.0	1	1.0	1.0	1	1	1	1	0	0.3333333333333333	1	3	3	0.16666666666666666	0	0.9458022475035325	0.5	0.9627146303861368	0.5	0.39060943020469	0.5	0.9345001433529245	0.5	1.0	1.0	0.0	0.0004909113816316137	31
4081	0.08434757459942557	0.005242291500891752	0.005220495173459929	0.7747825139146562	-1	0	0	0.2	2	0.8461538461538461	11	0.25	0.8461538461538461	13	11	1	2	0	0.6	10	6	15	0.5	0.4	0.4469325182523928	0.8374076739355184	0.6913097420944547	0.9236564232979478	0.835862431958067	0.9638619245509584	0.869989980977635	0.9221497678900547	0.5384615384615385	0.46153846153846156	0.0	0.005220495173459929	0
4457	0.012676604316823489	0.00039163041798713456	-0.00034860182051641944	0.9892122784894922	-1	0	0	0.375	3	0.6666666666666666	6	0.3142857142857143	0.6666666666666666	9	6	1	0	0	0.7142857142857143	5	7	11	0.0	0.3333333333333333	0.5785280238194457	0.8673354561602061	0.9083439290793436	0.8316711013332113	0.7521024173334857	0.90270598290884	0.8251965241607582	0.8699963233465534	0	0	0.0	-3.4860182051641945e-05	1
3725	0.02518344393238832	0.003309292269871988	0.0029711247026503727	0.9624285716550521	-1	0	0	0.25	2	0.8	8	0.5	0.7	9	7	2	1	0	0.6666666666666666	6	4	12	0.16666666666666666	0.3333333333333333	0.6681083420448971	0.8564934354473615	0.630059409591035	0.8726769870962192	1.0	0.898809353523334	0.8660926553496241	0.877086299543698	1.0	0	0.0	0.0029711247026503727	5
2032	0.08198784191327593	0.009180014848919435	0.008805580787588458	0.6550988953481924	-1	0	0	0.2	2	0.8461538461538461	11	0.2727272727272727	0.8461538461538461	13	11	1	0	0	0.45454545454545453	11	5	15	0.0	0.5	0.4661006406953926	0.8787105286864437	0.7069419839382194	0.921897454182453	0.7521024173334858	0.9199020331845127	0.9099254076726516	0.9085923909714523	0	0	0.0	0.008805580787588458	17
2136	0.08280097692299222	0.009722076507536178	0.00030228410729757495	0.7733185308397436	-1	0	0	0.2	2	0.8461538461538461	11	0.25	0.8461538461538461	13	11	1	2	0	0.6	10	6	15	0.5	0.4	0.4469325182523928	0.8374076739355184	0.6913097420944547	0.9236564232979478	0.8211001626343177	0.9469974581431898	0.869989980977635	0.9120055721426849	0.6538461538461539	0.23076923076923078	0.0	0.00030228410729757495	0
1141	0.05593649388855582	0.011861594950645503	0.0022615615705707088	0.9367443476237861	-1	0	0	0.3	3	0.7692307692307693	10	0.2727272727272727	0.7692307692307693	13	10	1	0	0	0.45454545454545453	11	5	15	0.0	0.5	0.4661006406953926	0.8787105286864437	0.7069419839382194	0.9068599931182932	0.7521024173334858	0.9199020331845127	0.9099254076726516	0.9031208596615562	0	0	0.0	0.0022615615705707088	2
3308	0.0857397422650478	0.013828511124902385	0.013667475959307335	0.6668486776661284	-1	0	0	0.2	2	0.8461538461538461	11	0.2727272727272727	0.8461538461538461	13	11	1	0	0	0.45454545454545453	11	5	15	0.0	0.5	0.4661006406953926	0.8787105286864437	0.7069419839382194	0.921897454182453	0.7521024173334858	0.9199020331845127	0.9099254076726516	0.9085923909714523	0	0	0.0	0.013667475959307335	24
1168	0.05634318036283948	0.011315103962427334	0.009687309579358835	0.9357185736803816	-1	0	0	0.3	3	0.7692307692307693	10	0.2727272727272727	0.7692307692307693	13	10	1	0	0	0.45454545454545453	11	5	15	0.0	0.5	0.4661006406953926	0.8787105286864437	0.7069419839382194	0.921897454182453	0.7521024173334858	0.9199020331845127	0.9099254076726516	0.9085923909714523	0	0	0.0	0.009687309579358835	103
2455	0.030854626461599595	0.0027793047678435047	-3.60283172919401e-05	0.989460583840479	-1	0	0	0.4	4	0.6153846153846154	8	0.42857142857142855	0.6153846153846154	12	8	2	0	0	0.7142857142857143	7	5	15	0.0	0.6153846153846154	0.5561627297328693	0.8858094406165369	0.7713162182703075	0.8545577927704028	0.7939824246457764	0.9256985228672634	0.8740389083896254	0.8922518724698848	0	0	0.0	-3.6028317291940098e-06	0
3664	0.07871913979170894	0.013367924673847465	0.013055784099422683	0.7746814869757319	-1	0	0	0.1	1	1.0	13	0.2727272727272727	0.9230769230769231	13	12	1	1	0	0.45454545454545453	11	5	15	0.2	0	0.555680958920844	0.8518979960354924	0.6913097420944547	0.9093923728431039	0.8211001626343177	0.9013492872009129	0.831027234160194	0.8898657368510645	1.0	0	0.0	0.013055784099422683	2
2045	0.03994947815049184	0.006330213833616453	0.0030404755824640036	0.9103619651333618	-1	0	0	0.3	3	0.6923076923076923	9	0.2777777777777778	0.6923076923076923	12	9	2	0	0	0.6666666666666666	9	6	15	0.0	0.2857142857142857	0.5634067099087751	0.89068743868387	0.7068924325670676	0.9114797015573297	0.835862431958067	0.9405778645468156	0.8973289702238447	0.9166096501425078	0	0	0.0	0.0030404755824640036	5
899	0.0006949234558506242	0.0004536573609508303	0.0004536542573852818	0.9849387296344686	-1	0	0	0.5	1	1.0	1	1.0	1.0	1	1	1	1	0	0.3333333333333333	1	3	3	0.16666666666666666	0	0.9458022475035325	0.5	0.9627146303861368	0.5	0.39060943020469	0.5	0.9345001433529245	0.5	1.0	1.0	0.0	0.0004536542573852818	27
2892	0.08365813153698605	0.014140549185128212	0.014135578187200246	0.6577739053307878	-1	0	0	0.2	2	0.8461538461538461	11	0.2727272727272727	0.8461538461538461	13	11	1	0	0	0.45454545454545453	11	5	15	0.0	0.5	0.4661006406953926	0.8787105286864437	0.7069419839382194	0.921897454182453	0.835862431958067	0.9532009811132901	0.9544821491887243	0.9232644160125516	0	0	0.0	0.014135578187200246	56
1265	0.054621548546003484	0.011041207723737508	0.01005359660677167	0.9378653327495914	-1	0	0	0.3	3	0.7692307692307693	10	0.2727272727272727	0.7692307692307693	13	10	1	0	0	0.45454545454545453	11	5	15	0.0	0.5	0.4661006406953926	0.8787105286864437	0.7069419839382194	0.921897454182453	0.7521024173334858	0.9199020331845127	0.9099254076726516	0.9085923909714523	0	0	0.0	0.01005359660677167	24
3222	0.08371337515345739	0.006732761476338847	0.005650727285727433	0.6450639746039815	-1	0	0	0.2	2	0.8461538461538461	11	0.2727272727272727	0.8461538461538461	13	11	1	0	0	0.45454545454545453	11	5	15	0.0	0.5	0.4661006406953926	0.8787105286864437	0.630059409591035	0.9211026014596354	0.7521024173334858	0.9199020331845127	0.9099254076726516	0.9082877380335237	0	0	0.0	0.005650727285727433	7
1263	0.05410107065541385	0.009223870669024989	0.008137635617153152	0.9362762583896079	-1	0	0	0.3	3	0.7692307692307693	10	0.2727272727272727	0.7692307692307693	13	10	1	0	0	0.45454545454545453	11	5	15	0.0	0.5	0.4661006406953926	0.8787105286864437	0.7069419839382194	0.921897454182453	0.7521024173334858	0.9199020331845127	0.9099254076726516	0.9085923909714523	0	0	0.0	0.008137635617153152	8
1143	0.014134028709328738	0.000916198550810122	0.0008082878270658795	0.980382001402479	-1	0	0	0.375	3	0.7	7	0.2857142857142857	0.7	10	7	1	0	0	0.8571428571428571	6	7	12	0.0	0.36363636363636365	0.5857720039953515	0.873873443189668	0.7712666668991558	0.844298201431894	0.7939824246457764	0.8419286155629717	0.8034596307812926	0.8539953303583132	0	0	0.0	0.0008082878270658795	3
4977	0.07540455523442145	0.0067611281134427135	-3.865459054827586e-05	0.8305904298538413	-1	0	0	0.2	2	0.8461538461538461	11	0.2727272727272727	0.8461538461538461	13	11	1	0	0	0.45454545454545453	11	5	15	0.0	0.5	0.4661006406953926	0.8787105286864437	0.7817457221015477	0.9205267521729571	0.835862431958067	0.9532009811132901	0.9544821491887243	0.9228172251128356	0	0	0.0	-3.865459054827586e-06	4
4380	0.08403747073410768	0.012955456215268817	0.012955072772156202	0.6529274994358536	-1	0	0	0.2	2	0.8461538461538461	11	0.2727272727272727	0.8461538461538461	13	11	1	0	0	0.45454545454545453	11	5	15	0.0	0.5	0.4661006406953926	0.8787105286864437	0.7069419839382194	0.921897454182453	0.7521024173334858	0.9199020331845127	0.9099254076726516	0.9085923909714523	0	0	0.0	0.012955072772156202	31
2620	0.06736419072357613	0.016084450155122505	-0.014680711198982165	0.9097585803196462	-1	0	0	0.3	3	0.7692307692307693	10	0.2727272727272727	0.7692307692307693	13	10	1	0	0	0.45454545454545453	11	5	15	0.0	0.5	0.4661006406953926	0.8787105286864437	0.7069419839382194	0.921897454182453	0.835862431958067	0.9532009811132901	0.9544821491887243	0.9232644160125516	0	0	0.0	-0.0014680711198982164	0
4517	0.08312209334321445	0.01371505016146067	0.013674380874295514	0.6561363245954045	-1	0	0	0.2	2	0.8461538461538461	11	0.2727272727272727	0.8461538461538461	13	11	1	0	0	0.45454545454545453	11	5	15	0.0	0.5	0.4661006406953926	0.8787105286864437	0.7069419839382194	0.921897454182453	0.7521024173334858	0.9199020331845127	0.9099254076726516	0.9085923909714523	0	0	0.0	0.013674380874295514	29
3048	0.08332508822251522	0.014806593794542081	0.014423927317728824	0.6731516773934364	-1	0	0	0.2	2	0.8461538461538461	11	0.2727272727272727	0.8461538461538461	13	11	1	0	0	0.45454545454545453	11	5	15	0.0	0.5	0.4661006406953926	0.8787105286864437	0.630059409591035	0.9211026014596354	0.835862431958067	0.9532009811132901	0.9544821491887243	0.9230045196504555	0	0	0.0	0.014423927317728824	75
466	7.936561404524012e-09	7.48333009607206e-09	6.345658674814218e-09	0.9999990237974317	-1	0	0	1.0	1	0	0	1.0	0	0	0	1	1	0	0.5	1	2	2	0.16666666666666666	0	0	0	0	0	0	0	0	0	0	0	0	-0.1	0
341	0.00099461421427496	0.0001982783046126681	0.0001982761974424276	0.9975744089842615	-1	0	0	1.0	2	0.0	0	0.75	0	1	0	1	0	0	1.0	2	2	3	0.0	0	0	0	0	0	0	0	0	0	0	0	0	0.0001982761974424276	26
3438	0.08373006594552553	0.013691291067116952	0.013658378728280724	0.6582666833291317	-1	0	0	0.2	2	0.8461538461538461	11	0.2727272727272727	0.8461538461538461	13	11	1	0	0	0.45454545454545453	11	5	15	0.0	0.5	0.4661006406953926	0.8787105286864437	0.7069419839382194	0.921897454182453	0.7521024173334858	0.9199020331845127	0.9099254076726516	0.9085923909714523	0	0	0.0	0.013658378728280724	31
3408	0.08379255548705268	0.009433113413107723	0.008969593360419496	0.6554722190294728	-1	0	0	0.2	2	0.8461538461538461	11	0.2727272727272727	0.8461538461538461	13	11	1	0	0	0.45454545454545453	11	5	15	0.0	0.5	0.4661006406953926	0.8787105286864437	0.7069419839382194	0.921897454182453	0.7521024173334858	0.9199020331845127	0.9099254076726516	0.9085923909714523	0	0	0.0	0.008969593360419496	7
3443	0.08370807010916673	0.013632638239123952	0.013618880841730104	0.658300855784135	-1	0	0	0.2	2	0.8461538461538461	11	0.2727272727272727	0.8461538461538461	13	11	1	0	0	0.45454545454545453	11	5	15	0.0	0.5	0.4661006406953926	0.8787105286864437	0.7069419839382194	0.921897454182453	0.7521024173334858	0.9199020331845127	0.9099254076726516	0.9085923909714523	0	0	0.0	0.013618880841730104	51
1856	0.0807416633807763	0.012057843444425875	0.012025871300323262	0.6391793678994693	-1	0	0	0.2	2	0.8461538461538461	11	0.2727272727272727	0.8461538461538461	13	11	1	0	0	0.45454545454545453	11	5	15	0.0	0.5	0.4661006406953926	0.8787105286864437	0.7069419839382194	0.921897454182453	0.7521024173334858	0.9199020331845127	0.9099254076726516	0.9085923909714523	0	0	0.0	0.012025871300323262	40
1978	0.07620171231855642	0.013551256873225382	0.012069037341806033	0.9155616917822995	-1	0	0	0.2	2	0.8461538461538461	11	0.2727272727272727	0.8461538461538461	13	11	1	0	0	0.45454545454545453	11	5	15	0.0	0.5	0.4661006406953926	0.8787105286864437	0.7069419839382194	0.921897454182453	0.7521024173334858	0.9199020331845127	0.9099254076726516	0.9085923909714523	0	0	0.0	0.012069037341806033	44
541	0.0007376630871394616	0.00037496254687957527	0.00037363909769222984	0.9977688766494331	-1	0	0	0.5	2	0.6666666666666666	2	0.625	0.3333333333333333	2	1	2	2	0	0.5	2	4	5	0.2857142857142857	0.5	0.1289048041404779	0.503861330070862	0.466156802147209	0.8280225358133162	0.6682873364458869	0.5346751514348218	0.9114608092817337	0.6399964461422094	0.75	0.5	0.07990578859093368	0.00037363909769222984	53
2504	0.08355380500640341	0.014004467825698004	0.013981608665638025	0.6599763319490104	-1	0	0	0.2	2	0.8461538461538461	11	0.2727272727272727	0.8461538461538461	13	11	1	0	0	0.45454545454545453	11	5	15	0.0	0.5	0.4661006406953926	0.8787105286864437	0.7069419839382194	0.921897454182453	0.7521024173334858	0.9199020331845127	0.9099254076726516	0.9085923909714523	0	0	0.0	0.013981608665638025	21
2233	0.08276750011632684	0.010454303464054099	0.01016071174011194	0.661854660798896	-1	0	0	0.2	2	0.8461538461538461	11	0.2727272727272727	0.8461538461538461	13	11	1	0	0	0.45454545454545453	11	5	15	0.0	0.5	0.4661006406953926	0.8787105286864437	0.7069419839382194	0.921897454182453	0.7521024173334858	0.9199020331845127	0.9099254076726516	0.9085923909714523	0	0	0.0	0.01016071174011194	27
3116	0.08431195873244796	0.012664823870926682	0.01261226423853539	0.661424256362396	-1	0	0	0.2	2	0.8461538461538461	11	0.2727272727272727	0.8461538461538461	13	11	1	0	0	0.45454545454545453	11	5	15	0.0	0.5	0.4661006406953926	0.8787105286864437	0.7069419839382194	0.921897454182453	0.7521024173334858	0.9199020331845127	0.9099254076726516	0.9085923909714523	0	0	0.0	0.01261226423853539	15
598	0.0006011433436113174	0.00021815938839105504	0.00021774925036070278	0.9972649676887686	-1	0	0	0.75	3	0.5	2	0.5	0.25	2	1	3	2	0	0.75	3	4	6	0.2222222222222222	0.6666666666666666	0.42276543066990885	0.9260611582929417	0.22492479104961696	0.6986006610831322	0.4336196540124835	0.5297573534502836	0.8394739453111898	0.761787613983468	0.75	1.0	0.19149822668573194	0.00021774925036070278	11
1859	0.06941992563051647	0.005593671546435083	-0.004736773666117821	0.6252942016233327	-1	0	0	0.1111111111111111	1	1.0	11	1.0	0.9090909090909091	11	10	1	1	0	0.07692307692307693	13	1	13	0.2	0	0.5123694860551564	0.8435094566750843	0.7069419839382194	0.9174567847873928	0.835862431958067	0.9112550180878419	0.8731017428928278	0.8947907165323399	1.0	0	0.0	-0.0004736773666117821	0
3139	0.08423754449616849	0.013415036787791833	0.013414704807880595	0.6603987774948377	-1	0	0	0.2	2	0.8461538461538461	11	0.2727272727272727	0.8461538461538461	13	11	1	0	0	0.45454545454545453	11	5	15	0.0	0.5	0.4661006406953926	0.8787105286864437	0.7069419839382194	0.921897454182453	0.835862431958067	0.9532009811132901	0.9544821491887243	0.9232644160125516	0	0	0.0	0.013414704807880595	61
4959	0.08161779403049828	0.007198951829030756	0.006581837258758297	0.6503222020163401	-1	0	0	0.2	2	0.8461538461538461	11	0.2727272727272727	0.8461538461538461	13	11	1	0	0	0.45454545454545453	11	5	15	0.0	0.5	0.4661006406953926	0.8787105286864437	0.7069419839382194	0.921897454182453	0.835862431958067	0.9532009811132901	0.9544821491887243	0.9232644160125516	0	0	0.0	0.006581837258758297	10
1441	0.05516274836006242	0.010366924610218351	0.00939398431607911	0.9360882716597385	-1	0	0	0.3	3	0.7692307692307693	10	0.2727272727272727	0.7692307692307693	13	10	1	0	0	0.45454545454545453	11	5	15	0.0	0.5	0.4661006406953926	0.8787105286864437	0.7069419839382194	0.921897454182453	0.7521024173334858	0.9199020331845127	0.9099254076726516	0.9085923909714523	0	0	0.0	0.00939398431607911	46
2330	0.0541651415769343	0.00875258657154971	-0.006063069801652625	0.6715152184581106	-1	0	0	0.125	1	1.0	10	0.3333333333333333	0.9	10	9	1	1	0	0.4444444444444444	9	4	12	0.2	0	0.34066303450470625	0.7495759037223327	0.9508656600097168	0.9311024343099562	0.6056040617518033	0.9170788709407436	0.9232375093792607	0.8843687550793564	1.0	0.2	0.0	-0.0006063069801652626	0
2613	0.08347949212728403	0.014741608362775398	0.014596281466778804	0.6619629529072893	-1	0	0	0.2	2	0.8461538461538461	11	0.2727272727272727	0.8461538461538461	13	11	1	0	0	0.45454545454545453	11	5	15	0.0	0.5	0.4661006406953926	0.8787105286864437	0.630059409591035	0.9211026014596354	0.835862431958067	0.9532009811132901	0.9544821491887243	0.9230045196504555	0	0	0.0	0.014596281466778804	59
939	0.053150494419646165	0.008748086617890298	0.0076454426704361065	0.9357795702121993	-1	0	0	0.3	3	0.7692307692307693	10	0.2727272727272727	0.7692307692307693	13	10	1	0	0	0.45454545454545453	11	5	15	0.0	0.5	0.4661006406953926	0.8787105286864437	0.7069419839382194	0.921897454182453	0.7521024173334858	0.9199020331845127	0.9099254076726516	0.9085923909714523	0	0	0.0	0.0076454426704361065	136
1688	0.06561340680477311	0.017759202827356393	0.0167814812293478	0.9383107836260404	-1	0	0	0.3	3	0.7692307692307693	10	0.2727272727272727	0.7692307692307693	13	10	1	0	0	0.45454545454545453	11	5	15	0.0	0.5	0.4661006406953926	0.8787105286864437	0.7069419839382194	0.921897454182453	0.7521024173334858	0.9199020331845127	0.9099254076726516	0.9085923909714523	0	0	0.0	0.0167814812293478	24
2595	0.08316322902399918	0.014218686994264948	0.014103573589889316	0.659708574255814	-1	0	0	0.2	2	0.8461538461538461	11	0.2727272727272727	0.8461538461538461	13	11	1	0	0	0.45454545454545453	11	5	15	0.0	0.5	0.4661006406953926	0.8787105286864437	0.630059409591035	0.9211026014596354	0.7521024173334858	0.9199020331845127	0.9099254076726516	0.9082877380335237	0	0	0.0	0.014103573589889316	12
1450	0.060277149855571026	0.015920976090041287	0.013047454154419144	0.8592498112911611	-1	0	0	0.2	2	0.9166666666666666	11	0.3181818181818182	0.8333333333333334	12	10	1	1	0	0.36363636363636365	11	4	14	0.25	0.15384615384615385	0.5447391972835685	0.8525332525154973	0.6685006967646272	0.9167246207784362	0.7939824246457764	0.9039985792031673	0.8823058100170569	0.8939661469141305	1.0	0	0.0	0.013047454154419144	1
3717	0.08025363358122677	0.014313463748707428	0.004575273619262768	0.8619938581156985	-1	0	0	0.1	1	1.0	13	0.2727272727272727	0.9230769230769231	13	12	1	1	0	0.45454545454545453	11	5	15	0.2	0	0.5123694860551564	0.8451907368752228	0.7069419839382194	0.8967318356129453	0.7521024173334858	0.9127271560715573	0.8305946262390562	0.8878266728149153	1.0	0	0.0	0.004575273619262768	7
1799	0.05567254888545743	0.011378828563761403	0.010574978625252883	0.9359195976417711	-1	0	0	0.3	3	0.7692307692307693	10	0.2727272727272727	0.7692307692307693	13	10	1	0	0	0.45454545454545453	11	5	15	0.0	0.5	0.5337974356462929	0.8797759581784746	0.7069419839382194	0.921897454182453	0.7521024173334858	0.9199020331845127	0.8898896037612052	0.9088698145410369	0	0	0.0	0.010574978625252883	43
4302	0.08428145463754039	0.012230550054231685	0.012130471998243745	0.6505813992185976	-1	0	0	0.2	2	0.8461538461538461	11	0.2727272727272727	0.8461538461538461	13	11	1	0	0	0.45454545454545453	11	5	15	0.0	0.5	0.4661006406953926	0.8787105286864437	0.7069419839382194	0.921897454182453	0.835862431958067	0.9532009811132901	0.9544821491887243	0.9232644160125516	0	0	0.0	0.012130471998243745	26
1373	0.05937942625209703	0.010564702109668133	-2.940144522050389e-05	0.9310061473464407	-1	0	0	0.3	3	0.7692307692307693	10	0.2727272727272727	0.7692307692307693	13	10	1	0	0	0.45454545454545453	11	5	15	0.0	0.5	0.5337974356462929	0.8935921482445035	0.7069419839382194	0.921897454182453	0.7521024173334858	0.9223934998786104	0.9142062387141687	0.9135075138572689	0	0	0.0	-2.9401445220503887e-06	3
2520	0.08282152237261184	0.012829527262373654	0.012227059378847481	0.6713651926407743	-1	0	0	0.2	2	0.8461538461538461	11	0.2727272727272727	0.8461538461538461	13	11	1	0	0	0.45454545454545453	11	5	15	0.0	0.5	0.4661006406953926	0.8787105286864437	0.7069419839382194	0.921897454182453	0.7521024173334858	0.9223934998786104	0.9054469840561503	0.909537639955065	0	0	0.0	0.012227059378847481	31
2864	0.08297692046513468	0.01246620982389246	-0.008964653994998517	0.8428656229638991	-1	0	0	0.2	2	0.8461538461538461	11	0.25	0.8461538461538461	13	11	1	2	0	0.6	10	6	15	0.5	0.4	0.4469325182523928	0.9042086735484841	0.6913097420944547	0.9282603843963178	0.8211001626343177	0.9405894871344095	0.8390054427110323	0.9256971345798652	0.6538461538461539	0.15384615384615385	0.0	-0.0008964653994998518	0
4087	0.0853318925428339	0.009553897892614382	0.003074403831139279	0.7850776877029337	-1	0	0	0.1	1	1.0	13	0.3125	0.9230769230769231	13	12	1	1	0	0.3333333333333333	12	4	15	0.2	0	0.4358580128740515	0.848931475230679	0.7138480163503562	0.8993141477944928	0.835862431958067	0.9462360883528294	0.9420870502742591	0.9056168625638343	1.0	0	0.0	0.003074403831139279	2
3368	0.08457404636876854	0.012983528432194398	0.012952157441599456	0.6541349188988435	-1	0	0	0.2	2	0.8461538461538461	11	0.2727272727272727	0.8461538461538461	13	11	1	0	0	0.45454545454545453	11	5	15	0.0	0.5	0.4661006406953926	0.8787105286864437	0.7069419839382194	0.921897454182453	0.7521024173334858	0.9199020331845127	0.9099254076726516	0.9085923909714523	0	0	0.0	0.012952157441599456	38
2815	0.06798070977995309	0.0028583420543219274	0.0016485192236912751	0.6383438034527833	-1	0	0	0.2	2	0.8461538461538461	11	0.25	0.8461538461538461	13	11	1	0	0	0.6	10	6	15	0.0	0.4	0.5785280238194457	0.8506530027397113	0.630059409591035	0.9079980715728067	0.835862431958067	0.9350197789785394	0.8707558674825103	0.9030763115948104	0	0	0.0	0.0016485192236912751	3
1523	0.08068713334513793	0.010278262925685736	-0.007918231556595903	0.8477994112769169	-1	0	0	0.3	3	0.7692307692307693	10	0.38461538461538464	0.7692307692307693	13	10	1	0	0	0.23076923076923078	13	3	15	0.0	0.14285714285714285	0.34066303450470625	0.9156854311191379	0.630059409591035	0.9509426879141301	0.6035460765627904	0.9548888509951075	0.8731017428928278	0.9427127081886151	0	0	0.0	-0.0007918231556595902	1
2568	0.08225598369383584	0.011274033724729618	0.010379678218253278	0.6658949857877118	-1	0	0	0.2	2	0.8461538461538461	11	0.2727272727272727	0.8461538461538461	13	11	1	0	0	0.45454545454545453	11	5	15	0.0	0.5	0.4661006406953926	0.8787105286864437	0.7069419839382194	0.921897454182453	0.7521024173334858	0.9199020331845127	0.9099254076726516	0.9085923909714523	0	0	0.0	0.010379678218253278	13
3040	0.08303793577434698	0.012610167782337419	0.011982118831584808	0.6727485491295313	-1	0	0	0.2	2	0.8461538461538461	11	0.2727272727272727	0.8461538461538461	13	11	1	0	0	0.45454545454545453	11	5	15	0.0	0.5	0.4661006406953926	0.8787105286864437	0.7069419839382194	0.921897454182453	0.7521024173334858	0.9199020331845127	0.9099254076726516	0.9085923909714523	0	0	0.0	0.011982118831584808	22
2551	0.08368919464446455	0.009674187214869344	0.00944314837429008	0.6583368880339772	-1	0	0	0.2	2	0.8461538461538461	11	0.2727272727272727	0.8461538461538461	13	11	1	0	0	0.45454545454545453	11	5	15	0.0	0.5	0.4661006406953926	0.8787105286864437	0.7069419839382194	0.921897454182453	0.7521024173334858	0.9199020331845127	0.9099254076726516	0.9085923909714523	0	0	0.0	0.00944314837429008	12
4686	0.0831169559619376	0.012203558000033365	0.011797061659340259	0.6731043029127725	-1	0	0	0.2	2	0.8461538461538461	11	0.2727272727272727	0.8461538461538461	13	11	1	0	0	0.45454545454545453	11	5	15	0.0	0.5	0.4661006406953926	0.8787105286864437	0.7069419839382194	0.921897454182453	0.835862431958067	0.9532009811132901	0.9544821491887243	0.9232644160125516	0	0	0.0	0.011797061659340259	23
40	0.01791752207524402	0.001355052081070009	0.0011535879520216186	0.9621988663175541	-1	0	0	0.16666666666666666	1	1.0	6	0.6666666666666666	0.6666666666666666	4	4	3	0	0	0.75	4	3	8	0.0	0	0.36745947504802384	0.8454985595133135	0.3770347879066282	0.6359491732124596	0.6507913805840777	0.7711736285272721	0.829366008207337	0.760878047799284	0	0	0.0	0.0011535879520216186	28
3695	0.08200260359992771	0.014565242533941983	0.014399782342411165	0.6610983840073679	-1	0	0	0.2	2	0.8461538461538461	11	0.2727272727272727	0.8461538461538461	13	11	1	0	0	0.45454545454545453	11	5	15	0.0	0.5	0.4661006406953926	0.8787105286864437	0.630059409591035	0.9211026014596354	0.7521024173334858	0.9199020331845127	0.9099254076726516	0.9082877380335237	0	0	0.0	0.014399782342411165	48
4250	0.08477141944874751	0.014700684681291975	0.014690497624781229	0.658993233602429	-1	0	0	0.2	2	0.8461538461538461	11	0.2727272727272727	0.8461538461538461	13	11	1	0	0	0.45454545454545453	11	5	15	0.0	0.5	0.4661006406953926	0.8787105286864437	0.7069419839382194	0.921897454182453	0.835862431958067	0.9532009811132901	0.9544821491887243	0.9232644160125516	0	0	0.0	0.014690497624781229	80
2023	0.08162653348551609	0.013239421701367183	0.013237297828612452	0.6550892881108636	-1	0	0	0.2	2	0.8461538461538461	11	0.2727272727272727	0.8461538461538461	13	11	1	0	0	0.45454545454545453	11	5	15	0.0	0.5	0.4661006406953926	0.8787105286864437	0.7069419839382194	0.921897454182453	0.7521024173334858	0.9223934998786104	0.9054469840561503	0.909537639955065	0	0	0.0	0.013237297828612452	38
4091	0.06620344809512199	0.016361404674664154	0.015066723915997273	0.9095328539324254	-1	0	0	0.3	3	0.7692307692307693	10	0.2727272727272727	0.7692307692307693	13	10	1	0	0	0.45454545454545453	11	5	15	0.0	0.5	0.4661006406953926	0.8787105286864437	0.7069419839382194	0.921897454182453	0.835862431958067	0.9532009811132901	0.9544821491887243	0.9232644160125516	0	0	0.0	0.015066723915997273	13
440	0.0007131682834011343	0.0004309290577301236	0.0004308326168541952	0.9841716029504616	-1	0	0	0.5	1	1.0	1	1.0	1.0	1	1	1	1	0	0.3333333333333333	1	3	3	0.16666666666666666	0	0.9458022475035325	0.5	0.9627146303861368	0.5	0.29536448957617056	0.5	0.9571733181626462	0.5	1.0	1.0	0.0	0.0004308326168541952	52
792	0.0007082490117869255	0.0003205205541176916	0.00032032279880157713	0.9851706461115911	-1	0	0	0.5	1	1.0	1	1.0	1.0	1	1	1	1	0	0.3333333333333333	1	3	3	0.16666666666666666	0	0.9458022475035325	0.5	0.9627146303861368	0.5	0.29536448957617056	0.5	0.9571733181626462	0.5	1.0	1.0	0.0	0.00032032279880157713	30
4581	0.08197141152986485	0.01390381096662163	0.01386325552191549	0.6613149037260678	-1	0	0	0.2	2	0.8461538461538461	11	0.2727272727272727	0.8461538461538461	13	11	1	0	0	0.45454545454545453	11	5	15	0.0	0.5	0.4661006406953926	0.8787105286864437	0.7069419839382194	0.921897454182453	0.7521024173334858	0.9199020331845127	0.9099254076726516	0.9085923909714523	0	0	0.0	0.01386325552191549	61
4013	0.08338910356783195	0.014801726935436306	0.014354035068247386	0.6764239062353781	-1	0	0	0.2	2	0.8461538461538461	11	0.2727272727272727	0.8461538461538461	13	11	1	0	0	0.45454545454545453	11	5	15	0.0	0.5	0.4661006406953926	0.8787105286864437	0.7069419839382194	0.921897454182453	0.7521024173334858	0.9199020331845127	0.9099254076726516	0.9085923909714523	0	0	0.0	0.014354035068247386	34
3559	0.040267750383180666	0.005984525707887763	0.002900371664595078	0.8938500963231519	-1	0	0	0.3	3	0.6923076923076923	9	0.2777777777777778	0.6923076923076923	12	9	2	0	0	0.6666666666666666	9	6	15	0.0	0.2857142857142857	0.5634067099087751	0.89068743868387	0.7068924325670676	0.9114797015573297	0.835862431958067	0.9182759822120099	0.8698106043807639	0.9074528400340562	0	0	0.0	0.002900371664595078	2
1638	0.05560946010656869	0.010955284674476878	0.00975699305285184	0.9358717427524131	-1	0	0	0.3	3	0.7692307692307693	10	0.2727272727272727	0.7692307692307693	13	10	1	0	0	0.45454545454545453	11	5	15	0.0	0.5	0.4661006406953926	0.8787105286864437	0.7069419839382194	0.921897454182453	0.7521024173334858	0.9199020331845127	0.9099254076726516	0.9085923909714523	0	0	0.0	0.00975699305285184	31
2976	0.0847335175335759	0.014550068663732318	0.014532351834745199	0.662193053992845	-1	0	0	0.2	2	0.8461538461538461	11	0.2727272727272727	0.8461538461538461	13	11	1	0	0	0.45454545454545453	11	5	15	0.0	0.5	0.4661006406953926	0.8787105286864437	0.7069419839382194	0.921897454182453	0.835862431958067	0.9532009811132901	0.9544821491887243	0.9232644160125516	0	0	0.0	0.014532351834745199	65
1851	0.082127118620131	0.009950940996491912	0.0018081158114761913	0.7689666987074665	-1	0	0	0.2	2	0.8461538461538461	11	0.25	0.8461538461538461	13	11	1	2	0	0.6	10	6	15	0.5	0.4	0.4469325182523928	0.8374076739355184	0.6913097420944547	0.9236564232979478	0.8211001626343177	0.9469974581431898	0.869989980977635	0.9120055721426849	0.6538461538461539	0.23076923076923078	0.0	0.0018081158114761913	0
4454	0.08071580405211462	0.007206546479235796	0.0065520214871257676	0.6438746438785337	-1	0	0	0.2	2	0.8461538461538461	11	0.2727272727272727	0.8461538461538461	13	11	1	0	0	0.45454545454545453	11	5	15	0.0	0.5	0.4661006406953926	0.8787105286864437	0.7069419839382194	0.921897454182453	0.835862431958067	0.9532009811132901	0.9544821491887243	0.9232644160125516	0	0	0.0	0.0065520214871257676	16
66	0.016229757614902057	0.00010633083484877975	0.00010614618712375461	0.9810126134272417	-1	0	0	0.5	4	0.4444444444444444	4	0.39285714285714285	0.4444444444444444	8	4	2	0	0	0.5714285714285714	7	4	11	0.0	0.4	0.29415079185387016	0.8678149531588407	0.6468981740135511	0.6911740401148767	0.447558544876051	0.8862526220214767	0.8713456633498056	0.8292239432681675	0	0	0.0	0.00010614618712375461	49
3069	0.07681751625784947	0.012988814285992302	0.011845581641217785	0.9209297271645063	-1	0	0	0.2	2	0.8461538461538461	11	0.2727272727272727	0.8461538461538461	13	11	1	0	0	0.45454545454545453	11	5	15	0.0	0.5	0.4661006406953926	0.8787105286864437	0.7069419839382194	0.921897454182453	0.835862431958067	0.9532009811132901	0.9544821491887243	0.9232644160125516	0	0	0.0	0.011845581641217785	21
4909	0.08506250288342668	0.01531843483364846	0.015199508147058297	0.6756143796444378	-1	0	0	0.2	2	0.8461538461538461	11	0.2727272727272727	0.8461538461538461	13	11	1	0	0	0.45454545454545453	11	5	15	0.0	0.5	0.4661006406953926	0.8787105286864437	0.7069419839382194	0.921897454182453	0.7521024173334858	0.9223934998786104	0.9054469840561503	0.909537639955065	0	0	0.0	0.015199508147058297	98
3875	0.08424651278155693	0.012533784234379895	0.012163322330913155	0.6684058012223152	-1	0	0	0.2	2	0.8461538461538461	11	0.2727272727272727	0.8461538461538461	13	11	1	0	0	0.45454545454545453	11	5	15	0.0	0.5	0.4661006406953926	0.8787105286864437	0.7069419839382194	0.921897454182453	0.835862431958067	0.9532009811132901	0.9544821491887243	0.9232644160125516	0	0	0.0	0.012163322330913155	33
1938	0.08646877270193466	0.008539774645830977	0.007410034684859002	0.6220035561882602	-1	0	0	0.1	1	1.0	13	0.2727272727272727	0.9230769230769231	13	12	1	0	0	0.45454545454545453	11	5	15	0.0	0	0.4661006406953926	0.8787105286864437	0.7069419839382194	0.921897454182453	0.7521024173334858	0.9223934998786104	0.9054469840561503	0.909537639955065	0	0	0.0	0.007410034684859002	6
3779	0.05309420181705493	0.01084489354623596	0.0099883179867089	0.93617281313664	-1	0	0	0.3	3	0.7692307692307693	10	0.2727272727272727	0.7692307692307693	13	10	1	0	0	0.45454545454545453	11	5	15	0.0	0.5	0.4661006406953926	0.8787105286864437	0.7069419839382194	0.921897454182453	0.835862431958067	0.9532009811132901	0.9544821491887243	0.9232644160125516	0	0	0.0	0.0099883179867089	18
1595	0.017986201337361223	0.005264502779280835	-0.004994960855309221	0.9602210229926984	-1	0	0	0.375	3	0.6666666666666666	6	0.4583333333333333	0.5555555555555556	8	5	2	1	0	0.6666666666666666	6	4	11	0.2	0.4	0.6594921396675432	0.8666659690472124	0.6222928400403045	0.8979744319563258	0.9314387393366081	0.9173667777375454	0.8696372387758308	0.89578738923839	1.0	0.125	0.0	-0.0004994960855309221	0
3051	0.08654611665899378	0.014292788756094677	0.014250635861449784	0.6600626075925745	-1	0	0	0.2	2	0.8461538461538461	11	0.2727272727272727	0.8461538461538461	13	11	1	0	0	0.45454545454545453	11	5	15	0.0	0.5	0.4661006406953926	0.8787105286864437	0.7069419839382194	0.921897454182453	0.7521024173334858	0.9199020331845127	0.9099254076726516	0.9085923909714523	0	0	0.0	0.014250635861449784	89
1968	0.08067198264081914	0.010157176575443043	0.004177912829437987	0.5807687930003502	-1	0	0	0.2	2	0.8461538461538461	11	0.25	0.8461538461538461	13	11	1	2	0	0.6	10	6	15	0.5	0.4	0.4469325182523928	0.8560954720347064	0.6913097420944547	0.9236564232979478	0.8211001626343177	0.9487628206393663	0.8404407962511024	0.9167006708931973	0.5384615384615384	0.15384615384615385	0.0	0.004177912829437987	1
4805	0.08283134420757254	0.011680058286670222	0.011044411860861188	0.6682001058204899	-1	0	0	0.2	2	0.8461538461538461	11	0.2727272727272727	0.8461538461538461	13	11	1	0	0	0.45454545454545453	11	5	15	0.0	0.5	0.4661006406953926	0.8787105286864437	0.7069419839382194	0.921897454182453	0.7521024173334858	0.9199020331845127	0.9099254076726516	0.9085923909714523	0	0	0.0	0.011044411860861188	22
2799	0.07652140217652907	0.012957422592578045	0.011648116074660413	0.9382548625115653	-1	0	0	0.2	2	0.8461538461538461	11	0.2727272727272727	0.8461538461538461	13	11	1	0	0	0.45454545454545453	11	5	15	0.0	0.5	0.4661006406953926	0.8787105286864437	0.7069419839382194	0.921897454182453	0.835862431958067	0.9532009811132901	0.9544821491887243	0.9232644160125516	0	0	0.0	0.011648116074660413	12
3584	0.08166833537382723	0.014574553874309162	0.013991491571830694	0.6750264066698244	-1	0	0	0.2	2	0.8461538461538461	11	0.2727272727272727	0.8461538461538461	13	11	1	0	0	0.45454545454545453	11	5	15	0.0	0.5	0.4661006406953926	0.8787105286864437	0.7069419839382194	0.921897454182453	0.7521024173334858	0.9199020331845127	0.9099254076726516	0.9085923909714523	0	0	0.0	0.013991491571830694	21
423	6.056845120739828e-09	6.154498907361716e-09	4.698689903046023e-10	0.9999994969061019	-1	0	0	1.0	1	0	0	1.0	0	0	0	1	1	0	0.5	2	1	2	0.16666666666666666	0	0	0	0	0	0	0	0	0	0	0	0	-0.1	1
637	0.05393716961720635	0.00992154011774671	0.008887137798403626	0.9372856772898107	-1	0	0	0.3	3	0.7692307692307693	10	0.2727272727272727	0.7692307692307693	13	10	1	0	0	0.45454545454545453	11	5	15	0.0	0.5	0.4661006406953926	0.8787105286864437	0.7069419839382194	0.921897454182453	0.7521024173334858	0.9199020331845127	0.9099254076726516	0.9085923909714523	0	0	0.0	0.008887137798403626	142
4631	0.0836563603911102	0.014864577002767701	0.014858525853992133	0.6561364101405995	-1	0	0	0.2	2	0.8461538461538461	11	0.2727272727272727	0.8461538461538461	13	11	1	0	0	0.45454545454545453	11	5	15	0.0	0.5	0.4661006406953926	0.8787105286864437	0.7069419839382194	0.921897454182453	0.835862431958067	0.9532009811132901	0.9544821491887243	0.9232644160125516	0	0	0.0	0.014858525853992133	54
1408	0.053424611393625046	0.010259250258108117	0.008977305250718754	0.9367862938001588	-1	0	0	0.3	3	0.7692307692307693	10	0.2727272727272727	0.7692307692307693	13	10	1	0	0	0.45454545454545453	11	5	15	0.0	0.5	0.4661006406953926	0.8787105286864437	0.7069419839382194	0.921897454182453	0.7521024173334858	0.9199020331845127	0.9099254076726516	0.9085923909714523	0	0	0.0	0.008977305250718754	13
1553	0.08424562218764613	0.014667824670905955	0.014456108913344775	0.6764563173756082	-1	0	0	0.2	2	0.8461538461538461	11	0.2727272727272727	0.8461538461538461	13	11	1	0	0	0.45454545454545453	11	5	15	0.0	0.5	0.4661006406953926	0.8787105286864437	0.7069419839382194	0.921897454182453	0.7521024173334858	0.9199020331845127	0.9099254076726516	0.9085923909714523	0	0	0.0	0.014456108913344775	107
4927	0.06786042710642545	0.008439450202061409	-0.0037380440204200062	0.7130863347251497	-1	0	0	0.2	2	0.8461538461538461	11	0.2727272727272727	0.8461538461538461	13	11	1	0	0	0.45454545454545453	11	5	15	0.0	0.5	0.4661006406953926	0.8787105286864437	0.7813525818970153	0.908566810554006	0.835862431958067	0.9532009811132901	0.9544821491887243	0.9190988999556526	0	0	0.0	-0.00037380440204200064	1
675	0.0011477959497082052	0.0001896333484334881	0.0001896127255189013	0.9781534694026824	-1	0	0	0.3333333333333333	1	1.0	2	1.0	1.0	2	2	1	1	0	0.25	1	4	4	0.16666666666666666	0	0.7234662591261964	0.9407737271299275	0.5893705857909464	0.9766479265389042	0.476189095364291	0.7017817069584652	0.8921951485982601	0.9206728875974692	1.0	1.0	0.0	0.0001896127255189013	8
3906	0.08364355775633593	0.014889687220214064	0.014614595821412057	0.6756053073585346	-1	0	0	0.2	2	0.8461538461538461	11	0.2727272727272727	0.8461538461538461	13	11	1	0	0	0.45454545454545453	11	5	15	0.0	0.5	0.4661006406953926	0.8787105286864437	0.7069419839382194	0.921897454182453	0.7521024173334858	0.9199020331845127	0.9099254076726516	0.9085923909714523	0	0	0.0	0.014614595821412057	35
2950	0.08457871637148925	0.013972677295491936	0.013641557810790201	0.6742935664245382	-1	0	0	0.2	2	0.8461538461538461	11	0.2727272727272727	0.8461538461538461	13	11	1	0	0	0.45454545454545453	11	5	15	0.0	0.5	0.4661006406953926	0.8787105286864437	0.630059409591035	0.9211026014596354	0.835862431958067	0.9532009811132901	0.9544821491887243	0.9230045196504555	0	0	0.0	0.013641557810790201	45
1183	0.05406630966066405	0.011894394402368537	0.010784984454061473	0.9379459897171347	-1	0	0	0.3	3	0.7692307692307693	10	0.2727272727272727	0.7692307692307693	13	10	1	0	0	0.45454545454545453	11	5	15	0.0	0.5	0.4661006406953926	0.8787105286864437	0.7069419839382194	0.921897454182453	0.7521024173334858	0.9199020331845127	0.9099254076726516	0.9085923909714523	0	0	0.0	0.010784984454061473	44
1325	0.05348406199706483	0.010477946351214056	0.009636569942766562	0.9380882447414801	-1	0	0	0.3	3	0.7692307692307693	10	0.2727272727272727	0.7692307692307693	13	10	1	0	0	0.45454545454545453	11	5	15	0.0	0.5	0.4661006406953926	0.8787105286864437	0.7069419839382194	0.921897454182453	0.7521024173334858	0.9199020331845127	0.9099254076726516	0.9085923909714523	0	0	0.0	0.009636569942766562	24
1527	0.05420162274131432	0.01009357687473419	0.008700675158649994	0.9356794298678268	-1	0	0	0.3	3	0.7692307692307693	10	0.2727272727272727	0.7692307692307693	13	10	1	0	0	0.45454545454545453	11	5	15	0.0	0.5	0.4661006406953926	0.8787105286864437	0.7069419839382194	0.921897454182453	0.7521024173334858	0.9199020331845127	0.9099254076726516	0.9085923909714523	0	0	0.0	0.008700675158649994	20
1085	5.121341751829959e-06	2.787611366048779e-08	2.7085844181152506e-08	0.9999974164387486	-1	0	0	0.75	3	0.0	0	0.625	0	2	0	2	0	0	0.5	4	2	5	0.0	0.5	0	0	0	0	0	0	0	0	0	0	0	2.7085844181152506e-08	5
3006	0.0838625237979731	0.013713053733493906	0.013694383754318277	0.6562855190044742	-1	0	0	0.2	2	0.8461538461538461	11	0.2727272727272727	0.8461538461538461	13	11	1	0	0	0.45454545454545453	11	5	15	0.0	0.5	0.4661006406953926	0.8787105286864437	0.7069419839382194	0.921897454182453	0.7521024173334858	0.9199020331845127	0.9099254076726516	0.9085923909714523	0	0	0.0	0.013694383754318277	55
1584	0.03861500201018098	0.005745256779529085	0.0032228397251392246	0.9040256649135987	-1	0	0	0.3	3	0.6923076923076923	9	0.2777777777777778	0.6923076923076923	12	9	2	0	0	0.6666666666666666	9	6	15	0.0	0.2857142857142857	0.5634067099087751	0.89068743868387	0.7068924325670676	0.9114797015573297	0.835862431958067	0.9182759822120099	0.8698106043807639	0.9074528400340562	0	0	0.0	0.0032228397251392246	5
3853	0.04898691274971325	0.004661332326277208	0.003399408385720809	0.9508547366362272	-1	0	0	0.3	3	0.6923076923076923	9	0.3125	0.6923076923076923	12	9	2	0	0	0.75	8	6	15	0.0	0.25	0.4903649769493429	0.9074983935553941	0.7713162182703075	0.9175800510177451	0.835862431958067	0.9507288584013459	0.9581923693538565	0.9276466733722993	0	0	0.0	0.003399408385720809	5
1705	0.053871593446355705	0.01044720960303812	0.009131505860325519	0.9355593378846955	-1	0	0	0.3	3	0.7692307692307693	10	0.2727272727272727	0.7692307692307693	13	10	1	0	0	0.45454545454545453	11	5	15	0.0	0.5	0.4661006406953926	0.8787105286864437	0.7069419839382194	0.921897454182453	0.7521024173334858	0.9199020331845127	0.9099254076726516	0.9085923909714523	0	0	0.0	0.009131505860325519	15
2155	0.08603717641755222	0.013043370943371884	0.012844156759657797	0.6681057829541057	-1	0	0	0.2	2	0.8461538461538461	11	0.2727272727272727	0.8461538461538461	13	11	1	0	0	0.45454545454545453	11	5	15	0.0	0.5	0.4661006406953926	0.8787105286864437	0.7069419839382194	0.921897454182453	0.7521024173334858	0.9199020331845127	0.9099254076726516	0.9085923909714523	0	0	0.0	0.012844156759657797	13
4950	0.08051781701094458	0.008234711226103347	-0.0008631087315192711	0.8706949155949444	-1	0	0	0.2	2	0.8461538461538461	11	0.2727272727272727	0.8461538461538461	13	11	1	0	0	0.45454545454545453	11	5	15	0.0	0.5	0.4661006406953926	0.8787105286864437	0.7837254555431002	0.9052143062582632	0.835862431958067	0.9532009811132901	0.9516501573632686	0.9181092807226622	0	0	0.0	-8.631087315192711e-05	1
2647	0.08347492690732239	0.0076209584683441965	0.007268488878632682	0.6489312514943165	-1	0	0	0.2	2	0.8461538461538461	11	0.2727272727272727	0.8461538461538461	13	11	1	0	0	0.45454545454545453	11	5	15	0.0	0.5	0.4661006406953926	0.8787105286864437	0.7069419839382194	0.921897454182453	0.7521024173334858	0.9199020331845127	0.9099254076726516	0.9085923909714523	0	0	0.0	0.007268488878632682	16
1650	0.0606543099922979	0.006406616493098495	0.004643026225104406	0.647255039247427	-1	0	0	0.3	3	0.7692307692307693	10	0.38461538461538464	0.7692307692307693	13	10	1	0	0	0.23076923076923078	13	3	15	0.0	0.14285714285714285	0.555680958920844	0.8669010944133758	0.630059409591035	0.9153125122241222	0.8211001626343177	0.9217175939419885	0.8731017428928278	0.9037857937798243	0	0	0.0	0.004643026225104406	2
3278	0.04685239274956051	0.00448270080011285	0.003424128197802137	0.9507072127122366	-1	0	0	0.3	3	0.6923076923076923	9	0.3125	0.6923076923076923	12	9	2	0	0	0.75	8	6	15	0.0	0.25	0.4903649769493429	0.9074983935553941	0.7713162182703075	0.9175800510177451	0.835862431958067	0.9507288584013459	0.9581923693538565	0.9276466733722993	0	0	0.0	0.003424128197802137	2
3052	0.08306923319566148	0.013773121296757857	0.01375270101588245	0.6560557102555454	-1	0	0	0.2	2	0.8461538461538461	11	0.2727272727272727	0.8461538461538461	13	11	1	0	0	0.45454545454545453	11	5	15	0.0	0.5	0.4661006406953926	0.8787105286864437	0.7069419839382194	0.921897454182453	0.7521024173334858	0.9199020331845127	0.9099254076726516	0.9085923909714523	0	0	0.0	0.01375270101588245	18
4943	0.08457243345548698	0.013886097021912822	0.013850364278759355	0.6589387498238863	-1	0	0	0.2	2	0.8461538461538461	11	0.2727272727272727	0.8461538461538461	13	11	1	0	0	0.45454545454545453	11	5	15	0.0	0.5	0.4661006406953926	0.8787105286864437	0.7069419839382194	0.921897454182453	0.7521024173334858	0.9199020331845127	0.9099254076726516	0.9085923909714523	0	0	0.0	0.013850364278759355	62
3865	0.09317657022092643	0.010903419877440552	0.008456048446394622	0.6405210191903099	-1	0	0	0.2	2	0.8461538461538461	11	0.3125	0.8461538461538461	13	11	1	0	0	0.3333333333333333	12	4	15	0.0	0.6666666666666666	0.5337974356462929	0.852906335739227	0.630059409591035	0.9187703630601534	0.835862431958067	0.946236032353735	0.9275598341207587	0.9129666726046728	0	0	0.0	0.008456048446394622	8
554	0.0007050119780657449	0.0003797007325485083	0.00037957124371015984	0.9857359171604837	-1	0	0	0.5	1	1.0	1	1.0	1.0	1	1	1	1	0	0.3333333333333333	1	3	3	0.16666666666666666	0	0.9458022475035325	0.5	0.9627146303861368	0.5	0.29536448957617056	0.5	0.9571733181626462	0.5	1.0	1.0	0.0	0.00037957124371015984	52
44	9.01574339333162e-09	7.938058160476627e-09	7.938023589266884e-09	0.9999985540669926	-1	0	0	1.0	1	0	0	1.0	0	0	0	1	6	0	0.5	1	2	2	1.0	0	0	0	0	0	0	0	0	0	0	0	0	-0.1	8
4224	0.09021427910953062	0.012474057561796722	0.00868727700853562	0.7420921008458435	-1	0	0	0.1	1	1.0	13	0.3125	0.9230769230769231	13	12	1	1	0	0.3333333333333333	12	4	15	0.2	0	0.555680958920844	0.8329153116868777	0.630059409591035	0.9075900535252551	0.835862431958067	0.9314867291169215	0.8909256953748091	0.8972388379421019	1.0	0	0.0	0.00868727700853562	0
1414	0.053087395062864036	0.009193895447147733	0.00799275686918972	0.9355931841457028	-1	0	0	0.3	3	0.7692307692307693	10	0.2727272727272727	0.7692307692307693	13	10	1	0	0	0.45454545454545453	11	5	15	0.0	0.5	0.4661006406953926	0.8787105286864437	0.7069419839382194	0.921897454182453	0.7521024173334858	0.9199020331845127	0.9099254076726516	0.9085923909714523	0	0	0.0	0.00799275686918972	12
4780	0.05678794953550062	0.013858452694743315	0.008014618108533203	0.9339103645763304	-1	0	0	0.2	2	0.8461538461538461	11	0.25	0.8461538461538461	13	11	1	0	0	0.6	10	6	15	0.0	0.4	0.5785280238194457	0.8489457279369594	0.630059409591035	0.9193705488646373	0.8284485486374276	0.9319118312825773	0.8692275075116965	0.9054130753828187	0	0	0.0	0.008014618108533203	1
1519	0.054194623636379946	0.010912893006054034	0.01013654762158592	0.9380245212136483	-1	0	0	0.3	3	0.7692307692307693	10	0.2727272727272727	0.7692307692307693	13	10	1	0	0	0.45454545454545453	11	5	15	0.0	0.5	0.4661006406953926	0.8787105286864437	0.7069419839382194	0.921897454182453	0.7521024173334858	0.9199020331845127	0.9099254076726516	0.9085923909714523	0	0	0.0	0.01013654762158592	33
4138	0.0863913140413353	0.012534654626152667	0.012433458048499145	0.6483300248656017	-1	0	0	0.2	2	0.8461538461538461	11	0.2727272727272727	0.8461538461538461	13	11	1	0	0	0.45454545454545453	11	5	15	0.0	0.5	0.4661006406953926	0.8787105286864437	0.7069419839382194	0.921897454182453	0.8776397479969656	0.9560676920048653	0.9544821491887243	0.9248136013254729	0	0	0.0	0.012433458048499145	26
3826	0.06521217821588061	0.004938537086136373	0.004137030006117413	0.9865572898145097	-1	0	0	0.2	2	0.8461538461538461	11	0.42857142857142855	0.6923076923076923	11	9	3	4	0	0.7142857142857143	5	7	15	0.5	0	0.34066303450470625	0.8352517576213432	0.9892573958121573	0.920093874559033	0.607662046940816	0.948147262006622	0.9612013205388582	0.9108734458479788	0.18181818181818182	0.09090909090909091	0.0	0.004137030006117413	2
2348	0.08316226064668056	0.01150757365096173	0.011456774309571588	0.6489317577812967	-1	0	0	0.2	2	0.8461538461538461	11	0.2727272727272727	0.8461538461538461	13	11	1	0	0	0.45454545454545453	11	5	15	0.0	0.5	0.4661006406953926	0.8787105286864437	0.7069419839382194	0.921897454182453	0.7521024173334858	0.9199020331845127	0.9099254076726516	0.9085923909714523	0	0	0.0	0.011456774309571588	23
2292	0.08234441519313712	0.009117069634731655	0.008608755828820865	0.6549048291666086	-1	0	0	0.2	2	0.8461538461538461	11	0.2727272727272727	0.8461538461538461	13	11	1	0	0	0.45454545454545453	11	5	15	0.0	0.5	0.4661006406953926	0.8787105286864437	0.7069419839382194	0.921897454182453	0.7521024173334858	0.9199020331845127	0.9099254076726516	0.9085923909714523	0	0	0.0	0.008608755828820865	22
444	0.0009600195438684481	0.000210813100202147	0.0002108098589277642	0.9956495761400631	-1	0	0	1.0	1	0	0	1.0	0	1	0	0	0	0	0.5	1	2	2	0.0	0	0	0	0	0	0	0	0	0	0	0	0	0.0002108098589277642	33
255	1.4527979515423168e-06	1.5441041140601284e-08	-2.5937595534676886e-09	0.9999988839058902	-1	0	0	1.0	1	0	0	1.0	0	1	0	0	1	0	0.5	1	2	2	0.3333333333333333	0	0	0	0	0	0	0	0	0	0	0	0	-2.5937595534676886e-10	6
284	2.279194804301597e-06	1.1956262270045878e-08	1.1787317633762563e-08	0.9999990490151799	-1	0	0	1.0	1	0	0	1.0	0	1	0	0	0	0	0.5	2	1	2	0.0	0	0	0	0	0	0	0	0	0	0	0	0	1.1787317633762563e-08	13
2133	0.08157025524969694	0.01443176858968096	0.014337424824029507	0.6773974648504781	-1	0	0	0.2	2	0.8461538461538461	11	0.2727272727272727	0.8461538461538461	13	11	1	0	0	0.45454545454545453	11	5	15	0.0	0.5	0.4661006406953926	0.8787105286864437	0.7069419839382194	0.921897454182453	0.835862431958067	0.9532009811132901	0.9544821491887243	0.9232644160125516	0	0	0.0	0.014337424824029507	75
221	0.01974123668238055	0.00570087092144081	0.00011186426819292991	0.9617559213143564	-1	0.25	1	0.6	6	0.38461538461538464	5	0.42857142857142855	0.38461538461538464	6	5	8	1	0	0.7142857142857143	5	7	15	0.05263157894736842	0.3076923076923077	0.6778599022644578	0.9159101927115868	0.48357236432744904	0.8238426089453189	0.6093922134946339	0.8968313722920466	0.7826478765438686	0.8840183548824955	1.0	0.3333333333333333	0.0	0.00011186426819292991	11
4917	0.08526677328420948	0.013929854244385104	0.013921244164182892	0.6612784026114618	-1	0	0	0.2	2	0.8461538461538461	11	0.2727272727272727	0.8461538461538461	13	11	1	0	0	0.45454545454545453	11	5	15	0.0	0.5	0.4661006406953926	0.8787105286864437	0.7069419839382194	0.921897454182453	0.835862431958067	0.9532009811132901	0.9544821491887243	0.9232644160125516	0	0	0.0	0.013921244164182892	14
4788	0.05109808891230645	0.004918705121519705	0.0037668829086383243	0.9430950579692775	-1	0	0	0.3	3	0.6923076923076923	9	0.3125	0.6923076923076923	12	9	2	0	0	0.75	8	6	15	0.0	0.25	0.6009528888455951	0.8717819977990837	0.6685006967646272	0.8443171049760667	0.835862431958067	0.9334674343771133	0.8675427622113286	0.8892309547633186	0	0	0.0	0.0037668829086383243	4
3027	0.08378002448567574	0.012678453592767067	0.011900485179602427	0.6724554876156885	-1	0	0	0.2	2	0.8461538461538461	11	0.2727272727272727	0.8461538461538461	13	11	1	0	0	0.45454545454545453	11	5	15	0.0	0.5	0.4661006406953926	0.8787105286864437	0.7069419839382194	0.921897454182453	0.7521024173334858	0.9199020331845127	0.9099254076726516	0.9085923909714523	0	0	0.0	0.011900485179602427	21
1327	0.053258740291363384	0.009860461600571194	0.00864406706054787	0.9362839949345406	-1	0	0	0.3	3	0.7692307692307693	10	0.2727272727272727	0.7692307692307693	13	10	1	0	0	0.45454545454545453	11	5	15	0.0	0.5	0.4661006406953926	0.8787105286864437	0.7069419839382194	0.921897454182453	0.7521024173334858	0.9223934998786104	0.9054469840561503	0.909537639955065	0	0	0.0	0.00864406706054787	11
89	0.012139463532607168	0.00045636859456135183	0.00043605268658236364	0.9474955480812851	-1	0	0	0.4	2	0.8	4	0.5833333333333334	0.8	6	4	0	0	0	0.3333333333333333	2	6	7	0.0	0	0.23437098590106825	0.9591023341211841	0.15242507105155867	0.9177800402735427	0.16463630337771223	0.9432716240014426	0.5892760891710959	0.942288483623044	0	0	0.0	0.00043605268658236364	73
3435	0.08061353376569769	0.009867111141290812	0.009423092026073885	0.6553009749820085	-1	0	0	0.2	2	0.8461538461538461	11	0.2727272727272727	0.8461538461538461	13	11	1	0	0	0.45454545454545453	11	5	15	0.0	0.5	0.4661006406953926	0.8787105286864437	0.7069419839382194	0.921897454182453	0.7521024173334858	0.9199020331845127	0.9099254076726516	0.9085923909714523	0	0	0.0	0.009423092026073885	11
5024	0.08083344643276072	0.014957738326462026	-0.013251665018046878	0.7233234198704633	-1	0	0	0.1	1	1.0	13	0.3125	0.9230769230769231	13	12	1	2	0	0.3333333333333333	12	4	15	0.4	0	0.4469325182523928	0.8499800300705439	0.6913097420944547	0.9145513682803622	0.835862431958067	0.9537887221004417	0.9215295074652917	0.9150871336732019	0.5384615384615385	0	0.0	-0.0013251665018046877	0
563	0.059167031687635055	0.0063210331377700265	0.005794944702244788	0.8375976203605042	-1	0	0	0.2222222222222222	2	0.9090909090909091	10	1.0	0.9090909090909091	12	10	0	0	0	0.07692307692307693	13	1	13	0.0	0.16666666666666666	0.45959552916207597	0.9087474620843374	0.809707954072748	0.8321344423183227	0.7635395554883401	0.8971218300789858	0.9236141901956928	0.8830502495180075	0	0	0.0	0.005794944702244788	38
1467	0.056854299812366865	0.011926139085778394	0.010667958508578523	0.9382546136137653	-1	0	0	0.3	3	0.7692307692307693	10	0.2727272727272727	0.7692307692307693	13	10	1	0	0	0.45454545454545453	11	5	15	0.0	0.5	0.4469325182523928	0.8823868039668702	0.7069419839382194	0.921897454182453	0.6494393629797146	0.9221474415846997	0.9099254076726516	0.910398443333357	0	0	0.0	0.010667958508578523	15
857	0.0011759706964334584	0.0001951212149451424	0.00019509320943709838	0.9780788255507404	-1	0	0	0.3333333333333333	1	1.0	2	1.0	1.0	2	2	1	1	0	0.25	1	4	4	0.16666666666666666	0	0.7234662591261964	0.9407737271299275	0.5893705857909464	0.9766479265389042	0.476189095364291	0.7017817069584652	0.8921951485982601	0.9206728875974692	1.0	1.0	0.0	0.00019509320943709838	8
814	0.0007310562437425246	0.00033862922066542204	0.000338603492652229	0.986486793306014	-1	0	0	0.5	1	1.0	1	1.0	1.0	1	1	1	1	0	0.3333333333333333	1	3	3	0.16666666666666666	0	0.9442209297495878	0.5	0.9627146303861368	0.5	0.29536448957617056	0.5	0.9570264918592754	0.5	1.0	1.0	0.0	0.000338603492652229	39
4271	0.08471320589149517	0.012028046638422807	0.012011976142257682	0.6502048441643674	-1	0	0	0.2	2	0.8461538461538461	11	0.2727272727272727	0.8461538461538461	13	11	1	0	0	0.45454545454545453	11	5	15	0.0	0.5	0.4661006406953926	0.8787105286864437	0.7069419839382194	0.921897454182453	0.8284485486374276	0.9500184008556188	0.9436963607222455	0.9216156823682998	0	0	0.0	0.012011976142257682	31
1665	0.07458888666331265	0.0060846644652795745	-0.005351493250725761	0.6179779034771076	-1	0	0	0.1111111111111111	1	1.0	11	1.0	0.9090909090909091	11	10	1	1	0	0.07692307692307693	13	1	13	0.2	0	0.5123694860551564	0.8435094566750843	0.7069419839382194	0.9174567847873928	0.835862431958067	0.9112550180878419	0.8731017428928278	0.8947907165323399	1.0	0	0.0	-0.0005351493250725761	0
4935	0.08309239292795857	0.013399421067299813	0.013398704015293621	0.6609697943810522	-1	0	0	0.2	2	0.8461538461538461	11	0.2727272727272727	0.8461538461538461	13	11	1	0	0	0.45454545454545453	11	5	15	0.0	0.5	0.4661006406953926	0.8787105286864437	0.7069419839382194	0.921897454182453	0.835862431958067	0.9532009811132901	0.9544821491887243	0.9232644160125516	0	0	0.0	0.013398704015293621	21
3488	0.08503791963790525	0.014471482001647929	0.014471151595266636	0.6601159643354599	-1	0	0	0.2	2	0.8461538461538461	11	0.2727272727272727	0.8461538461538461	13	11	1	0	0	0.45454545454545453	11	5	15	0.0	0.5	0.4661006406953926	0.8787105286864437	0.7069419839382194	0.921897454182453	0.7521024173334858	0.9199020331845127	0.9099254076726516	0.9085923909714523	0	0	0.0	0.014471151595266636	102
344	2.137008898854865e-06	2.0862916423876816e-08	2.0845958800032115e-08	0.999999059181036	-1	0	0	1.0	1	0	0	1.0	0	1	0	0	0	0	0.5	2	1	2	0.0	0	0	0	0	0	0	0	0	0	0	0	0	2.0845958800032115e-08	52
3666	0.07251824792732302	0.018555823386591255	0.013885276215057132	0.574022467789475	-1	0	0	0.2	2	0.8461538461538461	11	0.2727272727272727	0.8461538461538461	13	11	1	0	0	0.45454545454545453	11	5	15	0.0	0.5	0.5785280238194457	0.878179929612169	0.630059409591035	0.8984393167061084	0.835862431958067	0.9034520967767652	0.8652897496258872	0.8938322397705208	0	0	0.0	0.013885276215057132	15
4673	0.08503890874418926	0.013023392325533352	0.013023391428354738	0.6585425886308724	-1	0	0	0.2	2	0.8461538461538461	11	0.2727272727272727	0.8461538461538461	13	11	1	0	0	0.45454545454545453	11	5	15	0.0	0.5	0.4661006406953926	0.8787105286864437	0.630059409591035	0.9211026014596354	0.835862431958067	0.9532009811132901	0.9544821491887243	0.9230045196504555	0	0	0.0	0.013023391428354738	32
4373	0.07411004906227536	0.008040841164403114	0.008010710223889692	0.6983315498143464	-1	0	0	0.3	3	0.6923076923076923	9	0.26785714285714285	0.6923076923076923	12	9	2	0	0	0.875	8	7	15	0.0	0.25	0.6009528888455951	0.9130070591245857	0.7713162182703075	0.825404311178337	0.835862431958067	0.9276185508338947	0.8608240632421125	0.8958240318528177	0	0	0.0	0.008010710223889692	9
2104	0.08490144501210564	0.011928771735827005	0.011755013649494663	0.6505838463381526	-1	0	0	0.2	2	0.8461538461538461	11	0.2727272727272727	0.8461538461538461	13	11	1	0	0	0.45454545454545453	11	5	15	0.0	0.5	0.4661006406953926	0.8787105286864437	0.7069419839382194	0.921897454182453	0.7521024173334858	0.9223934998786104	0.9054469840561503	0.909537639955065	0	0	0.0	0.011755013649494663	20
3599	0.058084707764670666	0.002014514120407571	0.0019064065127327048	0.806822461026132	-1	0	0	0.3	3	0.6923076923076923	9	0.26785714285714285	0.6923076923076923	12	9	2	0	0	0.875	8	7	15	0.0	0.25	0.6009528888455951	0.8935181582128626	0.6685006967646272	0.9105979232949815	0.835862431958067	0.9399814091073398	0.9133122670539306	0.916810918706057	0	0	0.0	0.0019064065127327048	2
4864	0.08488327857137674	0.013636778976588165	0.013594454470803265	0.6437636326697187	-1	0	0	0.2	2	0.8461538461538461	11	0.2727272727272727	0.8461538461538461	13	11	1	0	0	0.45454545454545453	11	5	15	0.0	0.5	0.4661006406953926	0.8787105286864437	0.7069419839382194	0.921897454182453	0.7521024173334858	0.9199020331845127	0.9099254076726516	0.9085923909714523	0	0	0.0	0.013594454470803265	22
4477	0.08340602375225485	0.0077037795629526845	0.007122413884569385	0.6515309745482981	-1	0	0	0.2	2	0.8461538461538461	11	0.2727272727272727	0.8461538461538461	13	11	1	0	0	0.45454545454545453	11	5	15	0.0	0.5	0.4661006406953926	0.8787105286864437	0.7069419839382194	0.921897454182453	0.835862431958067	0.9532009811132901	0.9544821491887243	0.9232644160125516	0	0	0.0	0.007122413884569385	17
3539	0.07147926006820926	0.01224269338169821	0.01118397262009735	0.7552163060604694	-1	0	0	0.2	2	0.8461538461538461	11	0.25	0.8461538461538461	13	11	1	2	0	0.6	10	6	15	0.5	0.4	0.5337974356462929	0.8749203029346244	0.6913097420944547	0.9236564232979478	0.8211001626343177	0.9355379798940038	0.8404407962511024	0.9145974316619497	0.6538461538461539	0.15384615384615385	0.0	0.01118397262009735	5
4667	0.08462336798218861	0.012163634997517547	0.012064977771896357	0.6510596116803328	-1	0	0	0.2	2	0.8461538461538461	11	0.2727272727272727	0.8461538461538461	13	11	1	0	0	0.45454545454545453	11	5	15	0.0	0.5	0.4661006406953926	0.8787105286864437	0.7069419839382194	0.921897454182453	0.835862431958067	0.9532009811132901	0.9544821491887243	0.9232644160125516	0	0	0.0	0.012064977771896357	17
3728	0.0832760271906556	0.014700347332770827	0.014383151201031664	0.6764837326001454	-1	0	0	0.2	2	0.8461538461538461	11	0.2727272727272727	0.8461538461538461	13	11	1	0	0	0.45454545454545453	11	5	15	0.0	0.5	0.4661006406953926	0.8787105286864437	0.7069419839382194	0.921897454182453	0.7521024173334858	0.9199020331845127	0.9099254076726516	0.9085923909714523	0	0	0.0	0.014383151201031664	61
808	0.0007079059181867633	0.0003336782450910647	0.00033350550941916787	0.9854150420828581	-1	0	0	0.5	1	1.0	1	1.0	1.0	1	1	1	1	0	0.3333333333333333	1	3	3	0.16666666666666666	0	0.9458022475035325	0.5	0.9627146303861368	0.5	0.29536448957617056	0.5	0.9571733181626462	0.5	1.0	1.0	0.0	0.00033350550941916787	40
3659	0.0857727866180611	0.012858805762273242	0.012857046765513289	0.652392405247266	-1	0	0	0.2	2	0.8461538461538461	11	0.2727272727272727	0.8461538461538461	13	11	1	0	0	0.45454545454545453	11	5	15	0.0	0.5	0.4661006406953926	0.8787105286864437	0.7069419839382194	0.921897454182453	0.7521024173334858	0.9199020331845127	0.9099254076726516	0.9085923909714523	0	0	0.0	0.012857046765513289	22
4816	0.08479920612874733	0.01082721439293169	0.01076272046630495	0.7843793359612817	-1	0	0	0.1	1	1.0	13	0.2727272727272727	0.9230769230769231	13	12	1	0	0	0.45454545454545453	11	5	15	0.0	0	0.4661006406953926	0.8787105286864437	0.7069419839382194	0.921897454182453	0.835862431958067	0.9532009811132901	0.9544821491887243	0.9232644160125516	0	0	0.0	0.01076272046630495	3
2795	0.08325051153516752	0.014742523309207275	0.01449051328217826	0.6766713572868125	-1	0	0	0.2	2	0.8461538461538461	11	0.2727272727272727	0.8461538461538461	13	11	1	0	0	0.45454545454545453	11	5	15	0.0	0.5	0.4661006406953926	0.8787105286864437	0.7069419839382194	0.921897454182453	0.7521024173334858	0.9199020331845127	0.9099254076726516	0.9085923909714523	0	0	0.0	0.01449051328217826	67
4916	0.08401018675226245	0.0142003877177811	0.014160575338736147	0.6631813679025085	-1	0	0	0.2	2	0.8461538461538461	11	0.2727272727272727	0.8461538461538461	13	11	1	0	0	0.45454545454545453	11	5	15	0.0	0.5	0.4661006406953926	0.8787105286864437	0.7069419839382194	0.921897454182453	0.835862431958067	0.9532009811132901	0.9544821491887243	0.9232644160125516	0	0	0.0	0.014160575338736147	42
768	0.005034797704254708	0.0024246415274266457	-0.001319052330970831	0.9887430056902697	-1	0	0	0.5	2	0.6666666666666666	2	1.0	0.6666666666666666	3	2	1	0	0	0.2	5	1	5	0.0	0.5	0.847862824731291	0.953147994432601	0.9627146303861368	0.7112057530061233	0.29536448957617056	0.9440272465883978	0.949010914664263	0.9043428312722661	0	0	0.0	-0.00013190523309708312	5
2178	0.08551385640608974	0.012107610059506002	0.012028075887634953	0.6495960333988566	-1	0	0	0.2	2	0.8461538461538461	11	0.2727272727272727	0.8461538461538461	13	11	1	0	0	0.45454545454545453	11	5	15	0.0	0.5	0.4661006406953926	0.8787105286864437	0.7069419839382194	0.921897454182453	0.835862431958067	0.9532009811132901	0.9544821491887243	0.9232644160125516	0	0	0.0	0.012028075887634953	20
446	1.6854326143620955e-05	5.669455408481794e-08	5.616680992118591e-08	0.9999967583284998	-1	0	0	0.3333333333333333	1	1.0	2	0.6666666666666666	0.5	1	1	2	0	0	0.6666666666666666	3	2	4	0.0	0	0.8889080171001048	0.5	0.3082753847592136	0.5	0.8688023602283369	0.5	0.9364929520487135	0.5	0	0	0.0	5.616680992118591e-08	8
4320	0.08224634189706223	0.012525352076832296	0.0121565523849244	0.6738963224320127	-1	0	0	0.2	2	0.8461538461538461	11	0.2727272727272727	0.8461538461538461	13	11	1	0	0	0.45454545454545453	11	5	15	0.0	0.5	0.4661006406953926	0.8787105286864437	0.630059409591035	0.9211026014596354	0.7521024173334858	0.9223934998786104	0.9054469840561503	0.9092358227298737	0	0	0.0	0.0121565523849244	21
175	0.018770748964538893	0.0029733317976542387	0.0028483602261141616	0.8758578752404178	-1	0	0	0.375	3	0.6666666666666666	6	0.4074074074074074	0.4444444444444444	5	4	5	1	0	0.3333333333333333	3	9	11	0.07692307692307693	0	0.8787873791044193	0.797819930165994	0.7788831946210314	0.9458327585718518	0.7200973876229382	0.7156595238488456	0.6902519701224323	0.8479460891685716	1.0	0.2	0.0	0.0028483602261141616	13
1014	6.782080536578248e-05	9.857601610702493e-07	-9.433488697197391e-07	0.9999955078330316	-1	0	0	0.5	2	0.75	3	1.0	0.75	5	3	0	0	0	0.16666666666666666	6	1	6	0.0	0.4	0.34066303450470625	0.9438508103583225	0.9851274006842244	0.8115151856737735	0.36326852798233716	0.9408450067242635	0.961612327595366	0.9128933881429442	0	0	0.0	-9.433488697197391e-08	3
1598	0.05497145003890202	0.011265966454822298	0.009819166115012117	0.9356578932922226	-1	0	0	0.3	3	0.7692307692307693	10	0.2727272727272727	0.7692307692307693	13	10	1	0	0	0.45454545454545453	11	5	15	0.0	0.5	0.4661006406953926	0.8787105286864437	0.7069419839382194	0.921897454182453	0.7521024173334858	0.9199020331845127	0.9099254076726516	0.9085923909714523	0	0	0.0	0.009819166115012117	19
1068	0.06686566292581574	0.01605319901280396	0.014818703057389075	0.9093368536198205	-1	0	0	0.3	3	0.7692307692307693	10	0.2727272727272727	0.7692307692307693	13	10	1	0	0	0.45454545454545453	11	5	15	0.0	0.5	0.4661006406953926	0.8787105286864437	0.7069419839382194	0.921897454182453	0.7521024173334858	0.9199020331845127	0.9099254076726516	0.9085923909714523	0	0	0.0	0.014818703057389075	127
3687	0.0845282441294143	0.013621884965106763	0.013114247427850832	0.6725970112807789	-1	0	0	0.2	2	0.8461538461538461	11	0.2727272727272727	0.8461538461538461	13	11	1	0	0	0.45454545454545453	11	5	15	0.0	0.5	0.4661006406953926	0.8787105286864437	0.7069419839382194	0.921897454182453	0.7521024173334858	0.9199020331845127	0.9099254076726516	0.9085923909714523	0	0	0.0	0.013114247427850832	46
2635	0.07115631725879468	0.003910296772950396	0.0012805028034839887	0.5020601792635697	-1	0	0	0.3	3	0.6923076923076923	9	0.35714285714285715	0.6923076923076923	12	9	2	2	0	0.8571428571428571	7	6	15	0.4	0.2222222222222222	0.3937977763785495	0.8541582970589345	0.6913097420944547	0.929569571502318	0.7143811047875669	0.9434679726406944	0.9073116535848124	0.91586775106634	0.6666666666666667	0.3333333333333333	0.0	0.0012805028034839887	1
2349	0.04334019321275083	0.003267129171763562	0.0026867596925362774	0.9510847897774137	-1	0	0	0.3	3	0.6923076923076923	9	0.3125	0.6923076923076923	12	9	2	0	0	0.75	8	6	15	0.0	0.25	0.4903649769493429	0.9074983935553941	0.7713162182703075	0.9175800510177451	0.7939824246457764	0.9268147231180597	0.8928984564570657	0.9176405464690846	0	0	0.0	0.0026867596925362774	4
2159	0.08459272297527219	0.012822418196707078	0.01227091052135403	0.6661356435029245	-1	0	0	0.2	2	0.8461538461538461	11	0.2727272727272727	0.8461538461538461	13	11	1	0	0	0.45454545454545453	11	5	15	0.0	0.5	0.4661006406953926	0.8787105286864437	0.7069419839382194	0.921897454182453	0.7521024173334858	0.9199020331845127	0.9099254076726516	0.9085923909714523	0	0	0.0	0.01227091052135403	36
1370	0.0551259107849254	0.010607796208516443	0.009420528771057967	0.9358546584607499	-1	0	0	0.3	3	0.7692307692307693	10	0.2727272727272727	0.7692307692307693	13	10	1	0	0	0.45454545454545453	11	5	15	0.0	0.5	0.4661006406953926	0.8787105286864437	0.7069419839382194	0.921897454182453	0.7521024173334858	0.9199020331845127	0.9099254076726516	0.9085923909714523	0	0	0.0	0.009420528771057967	12
858	0.0007085442050571808	0.0003381546273507795	0.0003380022250525251	0.9859115830028723	-1	0	0	0.5	1	1.0	1	1.0	1.0	1	1	1	1	0	0.3333333333333333	1	3	3	0.16666666666666666	0	0.9458022475035325	0.5	0.9627146303861368	0.5	0.29536448957617056	0.5	0.9571733181626462	0.5	1.0	1.0	0.0	0.0003380022250525251	24
4854	0.08285079239174543	0.010977910100947081	0.010921149391736194	0.6494694880843606	-1	0	0	0.2	2	0.8461538461538461	11	0.2727272727272727	0.8461538461538461	13	11	1	0	0	0.45454545454545453	11	5	15	0.0	0.5	0.4661006406953926	0.8787105286864437	0.7069419839382194	0.921897454182453	0.835862431958067	0.9532009811132901	0.9544821491887243	0.9232644160125516	0	0	0.0	0.010921149391736194	19
4073	0.0814443079166872	0.012782293162422414	0.012774381431636856	0.6591419943446363	-1	0	0	0.2	2	0.8461538461538461	11	0.2727272727272727	0.8461538461538461	13	11	1	0	0	0.45454545454545453	11	5	15	0.0	0.5	0.4661006406953926	0.8787105286864437	0.630059409591035	0.9211026014596354	0.8284485486374276	0.9461748489240226	0.9394874986315931	0.9194424096494419	0	0	0.0	0.012774381431636856	15
1972	0.08944438221893548	0.006619982752079519	0.006417774682996721	0.6207633784074796	-1	0	0	0.2	2	0.8461538461538461	11	0.3125	0.8461538461538461	13	11	1	0	0	0.3333333333333333	12	4	15	0.0	0.6666666666666666	0.5337974356462929	0.852906335739227	0.630059409591035	0.9187703630601534	0.8211001626343177	0.9336042923864096	0.8561705555513864	0.9068347548200192	0	0	0.0	0.006417774682996721	9
3583	0.03945257320410602	0.005825294097605891	0.003987162818707948	0.9039453501364051	-1	0	0	0.3	3	0.6923076923076923	9	0.2777777777777778	0.6923076923076923	12	9	2	0	0	0.6666666666666666	9	6	15	0.0	0.2857142857142857	0.5634067099087751	0.89068743868387	0.6562358656111591	0.9068573059589246	0.835862431958067	0.921044352889954	0.8495932599848554	0.9069332782655146	0	0	0.0	0.003987162818707948	4
1323	0.053952679384509365	0.010605873413760465	0.009484481462492953	0.9375817002470413	-1	0	0	0.3	3	0.7692307692307693	10	0.2727272727272727	0.7692307692307693	13	10	1	0	0	0.45454545454545453	11	5	15	0.0	0.5	0.4661006406953926	0.8787105286864437	0.7069419839382194	0.921897454182453	0.7521024173334858	0.9199020331845127	0.9099254076726516	0.9085923909714523	0	0	0.0	0.009484481462492953	23
3962	0.08295514018921483	0.01443721381208849	0.014409535610406669	0.6577043327747085	-1	0	0	0.2	2	0.8461538461538461	11	0.2727272727272727	0.8461538461538461	13	11	1	0	0	0.45454545454545453	11	5	15	0.0	0.5	0.4661006406953926	0.8787105286864437	0.7069419839382194	0.921897454182453	0.835862431958067	0.9532009811132901	0.9544821491887243	0.9232644160125516	0	0	0.0	0.014409535610406669	77
3472	0.08331644595385694	0.009050077783827932	0.008884366164973985	0.6585429033209256	-1	0	0	0.2	2	0.8461538461538461	11	0.2727272727272727	0.8461538461538461	13	11	1	0	0	0.45454545454545453	11	5	15	0.0	0.5	0.4661006406953926	0.8787105286864437	0.7069419839382194	0.921897454182453	0.835862431958067	0.9532009811132901	0.9544821491887243	0.9232644160125516	0	0	0.0	0.008884366164973985	13
1387	0.06657338834083971	0.01618496862132504	0.014140892692984646	0.9083253717225663	-1	0	0	0.3	3	0.7692307692307693	10	0.2727272727272727	0.7692307692307693	13	10	1	0	0	0.45454545454545453	11	5	15	0.0	0.5	0.4661006406953926	0.8787105286864437	0.7069419839382194	0.921897454182453	0.7521024173334858	0.9199020331845127	0.9099254076726516	0.9085923909714523	0	0	0.0	0.014140892692984646	5
1997	0.08131538041304501	0.01339011884971722	0.013387336596220628	0.6580932955530175	-1	0	0	0.2	2	0.8461538461538461	11	0.2727272727272727	0.8461538461538461	13	11	1	0	0	0.45454545454545453	11	5	15	0.0	0.5	0.4661006406953926	0.8787105286864437	0.630059409591035	0.9211026014596354	0.835862431958067	0.9532009811132901	0.9544821491887243	0.9230045196504555	0	0	0.0	0.013387336596220628	93
4800	0.07350873520331012	0.00877863235255701	0.008774432775733306	0.701918766737939	-1	0	0	0.2	2	0.8461538461538461	11	0.23809523809523808	0.8461538461538461	13	11	1	0	0	0.7777777777777778	9	7	15	0.0	0.3333333333333333	0.5785280238194457	0.8733556981951122	0.9083439290793436	0.8348562038992736	0.7521024173334857	0.912193720449746	0.8251965241607582	0.8769696093674301	0	0	0.0	0.008774432775733306	3
198	1.597090473737305e-06	1.699715019191044e-08	-2.758624074031097e-09	0.9999990677106367	-1	0	0	1.0	1	0	0	1.0	0	1	0	0	0	0	0.5	1	2	2	0.0	0	0	0	0	0	0	0	0	0	0	0	0	-2.758624074031097e-10	38
2319	0.08179097707676086	0.008733007105067768	0.00831765532797558	0.6535661547024068	-1	0	0	0.2	2	0.8461538461538461	11	0.2727272727272727	0.8461538461538461	13	11	1	0	0	0.45454545454545453	11	5	15	0.0	0.5	0.4661006406953926	0.8787105286864437	0.7069419839382194	0.921897454182453	0.6494393629797146	0.9221474415846997	0.9099254076726516	0.9094434586224284	0	0	0.0	0.00831765532797558	18
1331	0.06640073105350303	0.014618468901146871	0.012584281590382678	0.9041459236690726	-1	0	0	0.3	3	0.7692307692307693	10	0.2727272727272727	0.7692307692307693	13	10	1	0	0	0.45454545454545453	11	5	15	0.0	0.5	0.4661006406953926	0.8787105286864437	0.7069419839382194	0.921897454182453	0.7521024173334858	0.9199020331845127	0.9099254076726516	0.9085923909714523	0	0	0.0	0.012584281590382678	31
3954	0.08166584882578685	0.011697480924765854	0.011313125277976697	0.6674831698133281	-1	0	0	0.2	2	0.8461538461538461	11	0.2727272727272727	0.8461538461538461	13	11	1	0	0	0.45454545454545453	11	5	15	0.0	0.5	0.4661006406953926	0.8787105286864437	0.7069419839382194	0.921897454182453	0.835862431958067	0.9532009811132901	0.9544821491887243	0.9232644160125516	0	0	0.0	0.011313125277976697	22
449	0.001637053213189288	0.0002635760235322557	0.000261725775483116	0.9948255222483166	-1	0	0	1.0	2	0.0	0	0.75	0	2	0	0	0	0	1.0	2	2	3	0.0	0	0	0	0	0	0	0	0	0	0	0	0	0.000261725775483116	20
2492	0.08488274174954465	0.01499410025606194	0.014899949386382384	0.6594694764248525	-1	0	0	0.2	2	0.8461538461538461	11	0.2727272727272727	0.8461538461538461	13	11	1	0	0	0.45454545454545453	11	5	15	0.0	0.5	0.4661006406953926	0.8787105286864437	0.7069419839382194	0.921897454182453	0.7521024173334858	0.9199020331845127	0.9099254076726516	0.9085923909714523	0	0	0.0	0.014899949386382384	19
819	0.0006435230809189593	0.00040942076478500683	0.0004093149532091215	0.9840509881001984	-1	0	0	0.5	1	1.0	1	1.0	1.0	1	1	1	1	0	0.3333333333333333	1	3	3	0.16666666666666666	0	0.9458022475035325	0.5	0.9627146303861368	0.5	0.29536448957617056	0.5	0.9571733181626462	0.5	1.0	1.0	0.0	0.0004093149532091215	38
26	0.0008602368746982648	0.0001094637827932773	2.298103355915875e-07	0.9959760346079928	-1	0	0	1.0	2	0.0	0	0.75	0	2	0	0	1	0	1.0	2	2	3	0.5	0	0	0	0	0	0	0	0	0	0	0	0	2.298103355915875e-07	20
24	2.115275013025582e-06	2.1807677928949125e-09	1.6747591723646388e-09	0.9999991405947938	-1	0	0	1.0	1	0	0	1.0	0	1	0	0	0	0	0.5	2	1	2	0.0	0	0	0	0	0	0	0	0	0	0	0	0	1.6747591723646388e-09	29
2539	0.07719746153178872	0.01133806604803253	0.010619099471818475	0.929366459725939	-1	0	0	0.2	2	0.8461538461538461	11	0.2727272727272727	0.8461538461538461	13	11	1	0	0	0.45454545454545453	11	5	15	0.0	0.5	0.4661006406953926	0.8787105286864437	0.7069419839382194	0.921897454182453	0.835862431958067	0.9532009811132901	0.9544821491887243	0.9232644160125516	0	0	0.0	0.010619099471818475	24
1575	0.05568590304880497	0.012859157694827846	0.011928111558127116	0.9370098716384149	-1	0	0	0.3	3	0.7692307692307693	10	0.2727272727272727	0.7692307692307693	13	10	1	0	0	0.45454545454545453	11	5	15	0.0	0.5	0.5337974356462929	0.8797759581784746	0.7069419839382194	0.921897454182453	0.7521024173334858	0.9199020331845127	0.8898896037612052	0.9088698145410369	0	0	0.0	0.011928111558127116	19
3041	0.053757230853489546	0.0067229871469000665	0.00484505692258713	0.9356332471103227	-1	0	0	0.3	3	0.7692307692307693	10	0.25	0.7692307692307693	13	10	1	0	0	0.6	10	6	15	0.0	0.4	0.5785280238194457	0.8837834726406089	0.7069419839382194	0.8489543364777639	0.835862431958067	0.9214015684562334	0.8692275075116965	0.8881757779586547	0	0	0.0	0.00484505692258713	2
3978	0.08250073255435954	0.014363002620906926	0.014356435418456938	0.6556620276586387	-1	0	0	0.2	2	0.8461538461538461	11	0.2727272727272727	0.8461538461538461	13	11	1	0	0	0.45454545454545453	11	5	15	0.0	0.5	0.4661006406953926	0.8787105286864437	0.630059409591035	0.9211026014596354	0.8284485486374276	0.9461748489240226	0.9394874986315931	0.9194424096494419	0	0	0.0	0.014356435418456938	95
531	0.0009491413002511909	0.00015999436908535318	0.00015999194043456814	0.9978559837659384	-1	0	0	1.0	2	0.0	0	0.75	0	1	0	1	0	0	1.0	2	2	3	0.0	0	0	0	0	0	0	0	0	0	0	0	0	0.00015999194043456814	23
3319	0.08240309013394487	0.015297780679653102	0.014863159790385546	0.6770806941947776	-1	0	0	0.2	2	0.8461538461538461	11	0.2727272727272727	0.8461538461538461	13	11	1	0	0	0.45454545454545453	11	5	15	0.0	0.5	0.4661006406953926	0.8787105286864437	0.7069419839382194	0.921897454182453	0.7521024173334858	0.9199020331845127	0.9099254076726516	0.9085923909714523	0	0	0.0	0.014863159790385546	79
2269	0.08601129267594443	0.01123892424535906	0.01123745744602044	0.6508118554932218	-1	0	0	0.2	2	0.8461538461538461	11	0.2727272727272727	0.8461538461538461	13	11	1	0	0	0.45454545454545453	11	5	15	0.0	0.5	0.4661006406953926	0.8787105286864437	0.7069419839382194	0.921897454182453	0.7521024173334858	0.9199020331845127	0.9099254076726516	0.9085923909714523	0	0	0.0	0.01123745744602044	24
2512	0.08239389884028028	0.013533003891340916	0.013511689771743303	0.6588910624607485	-1	0	0	0.2	2	0.8461538461538461	11	0.2727272727272727	0.8461538461538461	13	11	1	0	0	0.45454545454545453	11	5	15	0.0	0.5	0.4661006406953926	0.8787105286864437	0.7069419839382194	0.921897454182453	0.7521024173334858	0.9199020331845127	0.9099254076726516	0.9085923909714523	0	0	0.0	0.013511689771743303	55
203	0.0009902804279729844	0.00010752659599810456	0.0001075242760377226	0.9956012609440539	-1	0	0	1.0	1	0	0	1.0	0	1	0	0	1	0	0.5	1	2	2	0.3333333333333333	0	0	0	0	0	0	0	0	0	0	0	0	0.0001075242760377226	29
1746	0.06581628236196323	0.01629243365836133	0.014995074647384683	0.9100532363304029	-1	0	0	0.3	3	0.7692307692307693	10	0.2727272727272727	0.7692307692307693	13	10	1	0	0	0.45454545454545453	11	5	15	0.0	0.5	0.4661006406953926	0.8787105286864437	0.7069419839382194	0.921897454182453	0.7521024173334858	0.9199020331845127	0.9099254076726516	0.9085923909714523	0	0	0.0	0.014995074647384683	21
2999	0.08305752018839545	0.011806652214395233	0.01172321003480116	0.6472051755278743	-1	0	0	0.2	2	0.8461538461538461	11	0.2727272727272727	0.8461538461538461	13	11	1	0	0	0.45454545454545453	11	5	15	0.0	0.5	0.4661006406953926	0.8787105286864437	0.7069419839382194	0.921897454182453	0.7521024173334858	0.9199020331845127	0.9099254076726516	0.9085923909714523	0	0	0.0	0.01172321003480116	25
3386	0.08436235787635361	0.011602352728828888	0.011595312947971354	0.6526959417092857	-1	0	0	0.2	2	0.8461538461538461	11	0.2727272727272727	0.8461538461538461	13	11	1	0	0	0.45454545454545453	11	5	15	0.0	0.5	0.4661006406953926	0.8787105286864437	0.7069419839382194	0.921897454182453	0.7521024173334858	0.9199020331845127	0.9099254076726516	0.9085923909714523	0	0	0.0	0.011595312947971354	25
3815	0.08172452621665573	0.012508354553727194	0.012411552190338583	0.649334785457432	-1	0	0	0.2	2	0.8461538461538461	11	0.2727272727272727	0.8461538461538461	13	11	1	0	0	0.45454545454545453	11	5	15	0.0	0.5	0.4661006406953926	0.8787105286864437	0.7069419839382194	0.921897454182453	0.8284485486374276	0.9461748489240226	0.9394874986315931	0.919713283946056	0	0	0.0	0.012411552190338583	20
4638	0.08368387970247479	0.011927109964397636	0.011844891544248918	0.6521794927640416	-1	0	0	0.2	2	0.8461538461538461	11	0.2727272727272727	0.8461538461538461	13	11	1	0	0	0.45454545454545453	11	5	15	0.0	0.5	0.4661006406953926	0.8787105286864437	0.7069419839382194	0.921897454182453	0.835862431958067	0.9532009811132901	0.9544821491887243	0.9232644160125516	0	0	0.0	0.011844891544248918	26
2203	0.09054919048188632	0.009194119647325931	0.006757507790627376	0.620839035978225	-1	0	0	0.2	2	0.8461538461538461	11	0.3125	0.8461538461538461	13	11	1	0	0	0.3333333333333333	12	4	15	0.0	0.6666666666666666	0.5337974356462929	0.852906335739227	0.630059409591035	0.9187703630601534	0.835862431958067	0.946236032353735	0.9275598341207587	0.9129666726046728	0	0	0.0	0.006757507790627376	8
1321	0.05460669425725483	0.010391970316103576	0.009182343130400974	0.9367993589346174	-1	0	0	0.3	3	0.7692307692307693	10	0.2727272727272727	0.7692307692307693	13	10	1	0	0	0.45454545454545453	11	5	15	0.0	0.5	0.4661006406953926	0.8787105286864437	0.7069419839382194	0.921897454182453	0.7521024173334858	0.9199020331845127	0.9099254076726516	0.9085923909714523	0	0	0.0	0.009182343130400974	24
141	3.254390103565651e-06	4.455572961626806e-08	-4.42472303307499e-08	0.9999982010133522	-1	0	0	1.0	2	0.0	0	0.75	0	1	0	1	0	0	1.0	2	2	3	0.0	0	0	0	0	0	0	0	0	0	0	0	0	-4.42472303307499e-09	39
3608	0.06845078869098044	0.003445568222284663	0.0005106133856314166	0.6619015293394863	-1	0	0	0.2	2	0.8461538461538461	11	0.25	0.8461538461538461	13	11	1	0	0	0.6	10	6	15	0.0	0.4	0.5785280238194457	0.8506530027397113	0.630059409591035	0.9079980715728067	0.835862431958067	0.9350197789785394	0.8707558674825103	0.9030763115948104	0	0	0.0	0.0005106133856314166	1
3448	0.08268253598279347	0.01235479525848649	0.012350812725287954	0.6552311487172999	-1	0	0	0.2	2	0.8461538461538461	11	0.2727272727272727	0.8461538461538461	13	11	1	0	0	0.45454545454545453	11	5	15	0.0	0.5	0.4661006406953926	0.8787105286864437	0.7069419839382194	0.921897454182453	0.7521024173334858	0.9199020331845127	0.9099254076726516	0.9085923909714523	0	0	0.0	0.012350812725287954	38
3340	0.06974138668202588	0.010352636331059343	0.010223955175840642	0.6829426207232288	-1	0	0	0.2	2	0.8461538461538461	11	0.375	0.7692307692307693	11	10	3	0	0	0.4	10	4	15	0.0	0	0.5337974356462929	0.906854941206185	0.7069419839382194	0.9172752063426804	0.835862431958067	0.9162276801828104	0.8731017428928278	0.9135647200880793	0	0	0.0	0.010223955175840642	13
1205	0.031064407742731285	0.001710387897408851	0.0015821348530163158	0.9437417066489265	-1	0	0	0.3333333333333333	3	0.7272727272727273	8	0.4642857142857143	0.6363636363636364	10	7	2	1	0	0.5714285714285714	7	4	13	0.2	0.3333333333333333	0.6032784481055167	0.835275889165392	0.630059409591035	0.9076159404288595	0.835862431958067	0.8960201808435584	0.8597027956523022	0.8829541644908002	1.0	0	0.0	0.0015821348530163158	7
3330	0.08508655898742469	0.01338680410375436	0.013386310682683544	0.6583702784471024	-1	0	0	0.2	2	0.8461538461538461	11	0.2727272727272727	0.8461538461538461	13	11	1	0	0	0.45454545454545453	11	5	15	0.0	0.5	0.4661006406953926	0.8787105286864437	0.7069419839382194	0.921897454182453	0.835862431958067	0.9532009811132901	0.9544821491887243	0.9232644160125516	0	0	0.0	0.013386310682683544	62
1868	0.08243784071264713	0.014067043519102644	0.014022553790232014	0.6576448743487578	-1	0	0	0.2	2	0.8461538461538461	11	0.2727272727272727	0.8461538461538461	13	11	1	0	0	0.45454545454545453	11	5	15	0.0	0.5	0.4661006406953926	0.8787105286864437	0.7069419839382194	0.921897454182453	0.7521024173334858	0.9199020331845127	0.9099254076726516	0.9085923909714523	0	0	0.0	0.014022553790232014	14
3582	0.0769336456197224	0.006661580271051964	-0.006096286003019887	0.8124897190043512	-1	0	0	0.2	2	0.8461538461538461	11	0.2727272727272727	0.8461538461538461	13	11	1	0	0	0.45454545454545453	11	5	15	0.0	0.5	0.4661006406953926	0.8787105286864437	0.8887460161155838	0.9152713704087256	0.7521024173334858	0.9199020331845127	0.908868053884046	0.9061085475455032	0	0	0.0	-0.0006096286003019886	2
1028	0.05440990716943867	0.008852467655364422	0.007932479130788383	0.9347348595134114	-1	0	0	0.3	3	0.7692307692307693	10	0.25	0.7692307692307693	13	10	1	0	0	0.6	10	6	15	0.0	0.4	0.5785280238194457	0.8506530027397113	0.630059409591035	0.9079980715728067	0.835862431958067	0.8633392103390366	0.8251965241607582	0.8762610696475415	0	0	0.0	0.007932479130788383	35
447	None	None	None	None	None	0	0	0.6	3	0.6	3	0.7777777777777778	0.2	4	1	2	0	0	1.0	3	3	7	0.0	1.0	0.621174455869318	0.9120768172998223	0.383173982522385	0.8813765990614539	0.4274218391594575	0.7919169578537195	0.739969231496108	0.8691848327500217	0	0	0.0	None	0
3658	0.0814735637317494	0.012496618556597493	0.011555512433055434	0.6704737282857949	-1	0	0	0.2	2	0.8461538461538461	11	0.2727272727272727	0.8461538461538461	13	11	1	0	0	0.45454545454545453	11	5	15	0.0	0.5	0.4661006406953926	0.8787105286864437	0.7069419839382194	0.921897454182453	0.7521024173334858	0.9199020331845127	0.9099254076726516	0.9085923909714523	0	0	0.0	0.011555512433055434	14
4735	0.08472388928177926	0.014315706733439628	0.014166692687245368	0.6741421741788514	-1	0	0	0.2	2	0.8461538461538461	11	0.2727272727272727	0.8461538461538461	13	11	1	0	0	0.45454545454545453	11	5	15	0.0	0.5	0.4661006406953926	0.8787105286864437	0.7069419839382194	0.921897454182453	0.835862431958067	0.9532009811132901	0.9544821491887243	0.9232644160125516	0	0	0.0	0.014166692687245368	55
138	0.0384551205764553	0.005069545666213324	0.0047801538825827895	0.9258330103190607	-1	0	0	0.3	3	0.8461538461538461	11	0.4166666666666667	0.7692307692307693	13	10	1	0	0	0.25	3	12	15	0.0	0.15384615384615385	0.28946840824704634	0.8734447846664509	0.38194373565330997	0.953120888217751	0.5490408340254407	0.9441637393756677	0.8846147652593301	0.9302544128998843	0	0	0.0	0.0047801538825827895	32
2243	0.07991495746692977	0.01702051258166573	0.016412030599577097	0.9420363129687742	-1	0	0	0.2	2	0.8461538461538461	11	0.3125	0.8461538461538461	13	11	1	0	0	0.3333333333333333	12	4	15	0.0	0.6666666666666666	0.4469325182523928	0.9098351862217611	0.8356904526023957	0.9167131747092353	0.7521024173334858	0.9324046814526994	0.9099254076726516	0.9201792914211551	0	0	0.0	0.016412030599577097	10
4476	0.08408615575664467	0.012213106241179345	0.012048347168094995	0.6484700492525235	-1	0	0	0.2	2	0.8461538461538461	11	0.2727272727272727	0.8461538461538461	13	11	1	0	0	0.45454545454545453	11	5	15	0.0	0.5	0.4661006406953926	0.8787105286864437	0.7069419839382194	0.921897454182453	0.835862431958067	0.9532009811132901	0.9544821491887243	0.9232644160125516	0	0	0.0	0.012048347168094995	18
626	3.333214947339632e-06	3.4119139195079785e-08	3.4055703711219994e-08	0.9999993777799335	-1	0	0	1.0	1	0	0	1.0	0	1	0	0	1	0	0.5	2	1	2	0.3333333333333333	0	0	0	0	0	0	0	0	0	0	0	0	3.4055703711219994e-08	9
4802	0.08549757298930513	0.012312967527165597	0.012312954707690397	0.6442678899756022	-1	0	0	0.2	2	0.8461538461538461	11	0.2727272727272727	0.8461538461538461	13	11	1	0	0	0.45454545454545453	11	5	15	0.0	0.5	0.4661006406953926	0.8787105286864437	0.7069419839382194	0.921897454182453	0.835862431958067	0.9532009811132901	0.9544821491887243	0.9232644160125516	0	0	0.0	0.012312954707690397	21
3249	0.08240847600394649	0.011377992674402884	0.011374710105124194	0.6438142790692485	-1	0	0	0.2	2	0.8461538461538461	11	0.2727272727272727	0.8461538461538461	13	11	1	0	0	0.45454545454545453	11	5	15	0.0	0.5	0.4661006406953926	0.8787105286864437	0.630059409591035	0.9211026014596354	0.7521024173334858	0.9199020331845127	0.9099254076726516	0.9082877380335237	0	0	0.0	0.011374710105124194	9
3859	0.07774145482512353	0.013502324567019457	0.013088996081867432	0.9047516612638884	-1	0	0	0.2	2	0.8461538461538461	11	0.2727272727272727	0.8461538461538461	13	11	1	0	0	0.45454545454545453	11	5	15	0.0	0.5	0.5337974356462929	0.8797759581784746	0.7069419839382194	0.921897454182453	0.835862431958067	0.9532009811132901	0.9544821491887243	0.9235010589387064	0	0	0.0	0.013088996081867432	13
414	0.0	0.0	0.0	1.0	-1	0	0	0	0	0	0	1.0	0	0	0	0	2	0	1.0	1	1	1	0.5	0	0	0	0	0	0	0	0	0	0	0	0	-0.1	1
277	0.0010497512765644088	0.00011231347337398126	9.418715733633197e-07	0.997164235138313	-1	0	0	1.0	1	0	0	1.0	0	1	0	0	0	0	0.5	2	1	2	0.0	0	0	0	0	0	0	0	0	0	0	0	0	9.418715733633197e-07	41
2797	0.08552970473955157	0.01233618295643581	0.012151862553280952	0.6503075551059438	-1	0	0	0.2	2	0.8461538461538461	11	0.2727272727272727	0.8461538461538461	13	11	1	0	0	0.45454545454545453	11	5	15	0.0	0.5	0.4661006406953926	0.8787105286864437	0.7069419839382194	0.921897454182453	0.835862431958067	0.9532009811132901	0.9544821491887243	0.9232644160125516	0	0	0.0	0.012151862553280952	27
2590	0.08473403380055095	0.011505769055412701	0.011031504520406115	0.6732610944967925	-1	0	0	0.2	2	0.8461538461538461	11	0.2727272727272727	0.8461538461538461	13	11	1	0	0	0.45454545454545453	11	5	15	0.0	0.5	0.4661006406953926	0.8787105286864437	0.7069419839382194	0.921897454182453	0.7521024173334858	0.9199020331845127	0.9099254076726516	0.9085923909714523	0	0	0.0	0.011031504520406115	11
4505	0.08123175414988863	0.00982315572475025	0.008795657955239856	0.6562963449245984	-1	0	0	0.2	2	0.8461538461538461	11	0.2727272727272727	0.8461538461538461	13	11	1	0	0	0.45454545454545453	11	5	15	0.0	0.5	0.4661006406953926	0.8787105286864437	0.7069419839382194	0.921897454182453	0.7521024173334858	0.9199020331845127	0.9099254076726516	0.9085923909714523	0	0	0.0	0.008795657955239856	14
1480	0.0872469048106715	0.015121241269324131	-0.008049756052506884	0.783917188038391	-1	0	0	0.3	3	0.7692307692307693	10	0.3125	0.7692307692307693	13	10	1	1	0	0.3333333333333333	12	4	15	0.3333333333333333	0.6666666666666666	0.6681083420448971	0.8776306246939419	0.630059409591035	0.8954188294668991	0.835862431958067	0.949347986720044	0.8109225338801187	0.9128893386482881	1.0	0.15384615384615385	0.0	-0.0008049756052506884	0
4493	0.0	0.0	0.0	0.9999999999999998	-1	0	0	0	0	0	0	1.0	0	0	0	0	4	0	1.0	1	1	1	1.0	0	0	0	0	0	0	0	0	0	0	0	0	-0.1	0
3155	0.0840575938374896	0.01214221140300156	0.011661097759711036	0.6723015035958948	-1	0	0	0.2	2	0.8461538461538461	11	0.2727272727272727	0.8461538461538461	13	11	1	0	0	0.45454545454545453	11	5	15	0.0	0.5	0.4661006406953926	0.8787105286864437	0.7069419839382194	0.921897454182453	0.7521024173334858	0.9199020331845127	0.9099254076726516	0.9085923909714523	0	0	0.0	0.011661097759711036	33
2694	0.03803254107446906	0.006566900490712965	0.004363650869343035	0.8920541347991198	-1	0	0	0.3	3	0.6923076923076923	9	0.2777777777777778	0.6923076923076923	12	9	2	0	0	0.6666666666666666	9	6	15	0.0	0.2857142857142857	0.5634067099087751	0.89068743868387	0.7068924325670676	0.9114797015573297	0.835862431958067	0.9405778645468156	0.8973289702238447	0.9166096501425078	0	0	0.0	0.004363650869343035	4
4449	0.08367494024799187	0.012489524398494283	0.01244280949108066	0.6524877177432654	-1	0	0	0.2	2	0.8461538461538461	11	0.2727272727272727	0.8461538461538461	13	11	1	0	0	0.45454545454545453	11	5	15	0.0	0.5	0.4661006406953926	0.8787105286864437	0.7069419839382194	0.921897454182453	0.835862431958067	0.9532009811132901	0.9544821491887243	0.9232644160125516	0	0	0.0	0.01244280949108066	20
2851	0.08310116528759576	0.014049820919142093	0.014010853137031829	0.6529907853239427	-1	0	0	0.2	2	0.8461538461538461	11	0.2727272727272727	0.8461538461538461	13	11	1	0	0	0.45454545454545453	11	5	15	0.0	0.5	0.4661006406953926	0.8787105286864437	0.7069419839382194	0.921897454182453	0.835862431958067	0.9532009811132901	0.9544821491887243	0.9232644160125516	0	0	0.0	0.014010853137031829	78
1669	0.07853190965234226	0.009393809577994855	-0.0009717370526706344	0.7756284429841341	-1	0	0	0.2	2	0.8461538461538461	11	0.25	0.8461538461538461	13	11	1	2	0	0.6	10	6	15	0.5	0.4	0.4469325182523928	0.8401316803866826	0.6913097420944547	0.9227992223001249	0.835862431958067	0.9638619245509584	0.869989980977635	0.9223421621546215	0.6538461538461539	0.23076923076923078	0.0	-9.717370526706345e-05	0
4699	0.08470131220570414	0.013194245808199697	0.012628607138352189	0.6666920516246001	-1	0	0	0.2	2	0.8461538461538461	11	0.2727272727272727	0.8461538461538461	13	11	1	0	0	0.45454545454545453	11	5	15	0.0	0.5	0.4661006406953926	0.8787105286864437	0.7069419839382194	0.921897454182453	0.7521024173334858	0.9199020331845127	0.9099254076726516	0.9085923909714523	0	0	0.0	0.012628607138352189	30
1998	0.05443480477062418	0.011508090835883654	0.010380628710954173	0.9380242887670753	-1	0	0	0.3	3	0.7692307692307693	10	0.2727272727272727	0.7692307692307693	13	10	1	0	0	0.45454545454545453	11	5	15	0.0	0.5	0.4661006406953926	0.8787105286864437	0.7069419839382194	0.921897454182453	0.7521024173334858	0.9199020331845127	0.9099254076726516	0.9085923909714523	0	0	0.0	0.010380628710954173	13
781	0.0011092402809606545	0.000333013516336851	0.0003329179485616507	0.9889088693060692	-1	0	0	0.3333333333333333	1	1.0	2	1.0	0.5	1	1	2	1	0	0.25	1	4	4	0.125	0	0.9458022475035325	0.5	0.9627146303861368	0.5	0.29536448957617056	0.5	0.9571733181626462	0.5	1.0	1.0	0.0	0.0003329179485616507	16
1245	0.054463786946766624	0.01188385484347318	0.010458935889461615	0.9375939956030631	-1	0	0	0.3	3	0.7692307692307693	10	0.2727272727272727	0.7692307692307693	13	10	1	0	0	0.45454545454545453	11	5	15	0.0	0.5	0.4661006406953926	0.8787105286864437	0.7069419839382194	0.921897454182453	0.7521024173334858	0.9199020331845127	0.9099254076726516	0.9085923909714523	0	0	0.0	0.010458935889461615	62
767	0.0007079829883753279	0.00033824932467932617	0.0003380969736493498	0.9858826075057102	-1	0	0	0.5	1	1.0	1	1.0	1.0	1	1	1	1	0	0.3333333333333333	1	3	3	0.16666666666666666	0	0.9458022475035325	0.5	0.9627146303861368	0.5	0.29536448957617056	0.5	0.9571733181626462	0.5	1.0	1.0	0.0	0.0003380969736493498	44
798	0.0007291129523297244	6.819181577083058e-05	6.817774846230949e-05	0.9951448141487401	-1	0	0	0.5	1	1.0	1	1.0	1.0	2	1	0	1	0	0.3333333333333333	1	3	3	0.3333333333333333	0	0.24570235407162738	0.528298147908349	0.15242507105155867	0.5	0.16463630337771223	0.5	0.6020453835555369	0.5094416843249644	1.0	0	0.0	6.817774846230949e-05	8
448	0.0009943425797104607	8.561076437447324e-05	8.560770459072128e-05	0.9956450016664322	-1	0	0	1.0	1	0	0	1.0	0	1	0	0	1	0	0.5	1	2	2	0.3333333333333333	0	0	0	0	0	0	0	0	0	0	0	0	8.560770459072128e-05	14
1353	0.053998496932104637	0.010876102298243295	0.00986605558007057	0.9366537070118467	-1	0	0	0.3	3	0.7692307692307693	10	0.2727272727272727	0.7692307692307693	13	10	1	0	0	0.45454545454545453	11	5	15	0.0	0.5	0.4661006406953926	0.8787105286864437	0.7069419839382194	0.921897454182453	0.7521024173334858	0.9199020331845127	0.9099254076726516	0.9085923909714523	0	0	0.0	0.00986605558007057	14
1492	0.036726538379738695	0.009612263025253273	0.00559412126978193	0.9415766051664591	-1	0	0	0.4	4	0.6153846153846154	8	0.3	0.6153846153846154	12	8	2	0	0	0.5	10	5	15	0.0	0.5	0.6233181829321713	0.888395770625372	0.6685006967646272	0.8435414633237421	0.835862431958067	0.8959794825380519	0.8800025869429552	0.877704377300833	0	0	0.0	0.00559412126978193	10
274	0.000967927086482071	0.00017346573893456093	0.0001734629628654231	0.9979071292164162	-1	0	0	1.0	2	0.0	0	0.75	0	1	0	1	0	0	1.0	2	2	3	0.0	0	0	0	0	0	0	0	0	0	0	0	0	0.0001734629628654231	16
3663	0.08149786931895407	0.010996090929123481	0.010693114964536366	0.6740957651933142	-1	0	0	0.2	2	0.8461538461538461	11	0.2727272727272727	0.8461538461538461	13	11	1	0	0	0.45454545454545453	11	5	15	0.0	0.5	0.4661006406953926	0.8787105286864437	0.7069419839382194	0.921897454182453	0.835862431958067	0.9532009811132901	0.9544821491887243	0.9232644160125516	0	0	0.0	0.010693114964536366	13
1089	0.00519023325170046	0.0006787335847841576	-0.00033584230861006425	0.987735668688204	-1	0	0	0.5	2	0.6666666666666666	2	1.0	0.6666666666666666	3	2	1	0	0	0.2	5	1	5	0.0	0.5	0.8496516354273155	0.9685309825247728	0.9627146303861368	0.7112057530061233	0.49327248455846123	0.9283379662394797	0.949010914664263	0.9085856211478248	0	0	0.0	-3.358423086100643e-05	2
4143	0.0834256389167145	0.012032236673721873	0.011839980962821564	0.6676006107992181	-1	0	0	0.2	2	0.8461538461538461	11	0.2727272727272727	0.8461538461538461	13	11	1	0	0	0.45454545454545453	11	5	15	0.0	0.5	0.4661006406953926	0.8787105286864437	0.7069419839382194	0.921897454182453	0.835862431958067	0.9532009811132901	0.9544821491887243	0.9232644160125516	0	0	0.0	0.011839980962821564	17
2803	0.04853309313584294	0.007581592177385603	0.0049493836869920725	0.9607114794931826	-1	0	0	0.3	3	0.6923076923076923	9	0.42857142857142855	0.6153846153846154	10	8	4	0	0	0.7142857142857143	7	5	15	0.0	0.2222222222222222	0.6009528888455951	0.9064436989408137	0.6685006967646272	0.9303998606523943	0.835862431958067	0.9227241163575867	0.8735084017026465	0.920409254408616	0	0	0.0	0.0049493836869920725	7
3046	0.07503418219356273	0.011621033399119117	0.009982284332245201	0.8533604573739586	-1	0	0	0.1	1	1.0	13	0.2727272727272727	0.9230769230769231	13	12	1	0	0	0.45454545454545453	11	5	15	0.0	0	0.4661006406953926	0.8787105286864437	0.7069419839382194	0.921897454182453	0.7521024173334858	0.9199020331845127	0.9099254076726516	0.9085923909714523	0	0	0.0	0.009982284332245201	19
2926	0.08263593203941279	0.010803286712240005	0.010722613060711591	0.6699671924338249	-1	0	0	0.2	2	0.8461538461538461	11	0.2727272727272727	0.8461538461538461	13	11	1	0	0	0.45454545454545453	11	5	15	0.0	0.5	0.4661006406953926	0.8787105286864437	0.7069419839382194	0.921897454182453	0.835862431958067	0.9532009811132901	0.9544821491887243	0.9232644160125516	0	0	0.0	0.010722613060711591	17
238	0.0014590596289538746	0.00025743406900292074	0.0002504740789205306	0.9941648111111308	-1	0	0	1.0	2	0.0	0	0.75	0	2	0	0	1	0	1.0	2	2	3	0.5	0	0	0	0	0	0	0	0	0	0	0	0	0.0002504740789205306	91
836	3.518678746448575e-05	2.594218718932013e-07	-1.7216779442599254e-07	0.9999962227441315	-1	0	0	0.3333333333333333	1	1.0	2	1.0	1.0	3	2	0	2	0	0.25	4	1	4	0.6666666666666666	0	0.555680958920844	0.7955131733587106	0.630059409591035	0.8955500930260114	0.835862431958067	0.8332467580068775	0.9092063676868217	0.8462312786878937	0.6666666666666666	0	0.0	-1.7216779442599253e-08	4
4734	0.07360189286756746	0.010328829375785704	0.009396784357722298	0.8113083262032483	-1	0	0	0.2	2	0.8461538461538461	11	0.2727272727272727	0.8461538461538461	13	11	1	0	0	0.45454545454545453	11	5	15	0.0	0.5	0.5785280238194457	0.878179929612169	0.630059409591035	0.9153125122241222	0.835862431958067	0.9485836647494768	0.8707558674825103	0.9186047762426411	0	0	0.0	0.009396784357722298	14
4082	0.08629683887346862	0.013837009438732263	0.013728914292931847	0.6654148090578049	-1	0	0	0.2	2	0.8461538461538461	11	0.2727272727272727	0.8461538461538461	13	11	1	0	0	0.45454545454545453	11	5	15	0.0	0.5	0.4661006406953926	0.8787105286864437	0.7069419839382194	0.921897454182453	0.7521024173334858	0.9223934998786104	0.9054469840561503	0.909537639955065	0	0	0.0	0.013728914292931847	56
95	0.004687616116926451	0.002564902102952913	0.0013451449314641657	0.9800914198488065	-1	0	0	0.25	1	1.0	3	0.625	0.6666666666666666	3	2	1	4	0	0.5	4	2	5	0.8	0	0.6617820862249686	0.8845280226858533	0.33962760388559354	0.9282968025846637	0.5214676094739559	0.8553701024579202	0.8881164213433367	0.8932839460933182	0.3333333333333333	0	0.0	0.0013451449314641657	14
2549	0.058984121215846945	0.0030707787124874906	-0.001963660689540344	0.6871495577389126	-1	0	0	0.125	1	1.0	10	0.3333333333333333	0.9	10	9	1	1	0	0.4444444444444444	9	4	12	0.2	0	0.381016543513473	0.8083157863861336	0.8720171908408696	0.927042033053172	0.6524235024075018	0.8844754722456719	0.8967612511711209	0.8813813795974432	1.0	0	0.0	-0.0001963660689540344	2
2905	0.03762435313730552	0.009803017179831163	-0.006628832605714253	0.9882429985766016	-1	0	0	0.25	2	0.8888888888888888	8	0.55	0.8888888888888888	10	8	0	2	0	0.2	10	2	11	1.0	0	0.3937977763785495	0.8454467238571313	0.6606845758427449	0.9245927606173379	0.7143811047875669	0.9433538315171464	0.9073116535848124	0.9120931578113045	0.7	0.3	0.0	-0.0006628832605714253	0
3375	0.08205714724261322	0.011038452133599544	0.010629915951428873	0.6757877538275578	-1	0	0	0.2	2	0.8461538461538461	11	0.2727272727272727	0.8461538461538461	13	11	1	0	0	0.45454545454545453	11	5	15	0.0	0.5	0.4661006406953926	0.8787105286864437	0.7069419839382194	0.921897454182453	0.7521024173334858	0.9199020331845127	0.9099254076726516	0.9085923909714523	0	0	0.0	0.010629915951428873	22
1722	0.07482490848380577	0.014079353607076664	0.013596482350297761	0.9319397871526507	-1	0	0	0.2	2	0.8461538461538461	11	0.2727272727272727	0.8461538461538461	13	11	1	0	0	0.45454545454545453	11	5	15	0.0	0.5	0.5337974356462929	0.8797759581784746	0.7069419839382194	0.921897454182453	0.7521024173334858	0.9199020331845127	0.8898896037612052	0.9088698145410369	0	0	0.0	0.013596482350297761	21
1763	0.03820395556567531	0.00453398079075791	-0.002869497864407011	0.9225171372598409	-1	0	0	0.4	4	0.6153846153846154	8	0.2777777777777778	0.6153846153846154	12	8	2	0	0	0.6666666666666666	9	6	15	0.0	0.2857142857142857	0.5634067099087751	0.8881481311731295	0.7068924325670676	0.9114797015573297	0.835862431958067	0.9182759822120099	0.8698106043807639	0.9067275193917824	0	0	0.0	-0.00028694978644070113	0
4444	0.03978635301099572	0.006182277050325435	0.0019349350552074196	0.9122539931464597	-1	0	0	0.3	3	0.6923076923076923	9	0.2777777777777778	0.6923076923076923	12	9	2	0	0	0.6666666666666666	9	6	15	0.0	0.2857142857142857	0.5634067099087751	0.89068743868387	0.7068924325670676	0.9114797015573297	0.835862431958067	0.9182759822120099	0.8698106043807639	0.9074528400340562	0	0	0.0	0.0019349350552074196	4
3736	0.08102889686636733	0.009884622427162386	0.009714485533398562	0.6610628057137843	-1	0	0	0.2	2	0.8461538461538461	11	0.2727272727272727	0.8461538461538461	13	11	1	0	0	0.45454545454545453	11	5	15	0.0	0.5	0.4661006406953926	0.8787105286864437	0.7069419839382194	0.921897454182453	0.835862431958067	0.9532009811132901	0.9544821491887243	0.9232644160125516	0	0	0.0	0.009714485533398562	18
534	0.0009672182619080191	0.00023223596146166212	0.00023223430632912873	0.9975745096037447	-1	0	0	1.0	2	0.0	0	0.75	0	1	0	1	0	0	1.0	2	2	3	0.0	0	0	0	0	0	0	0	0	0	0	0	0	0.00023223430632912873	24
1922	0.06574941998684018	0.012094460977938124	0.010966823056424565	0.572621144044863	-1	0	0	0.1111111111111111	1	1.0	11	0.3939393939393939	0.9090909090909091	11	10	1	1	0	0.2727272727272727	11	3	13	0.2	0	0.555680958920844	0.8539101347730657	0.6913097420944547	0.9131222915832233	0.8211001626343177	0.8743934957878788	0.8251965241607582	0.8828240849249258	1.0	0.09090909090909091	0.0	0.010966823056424565	11
507	0.0007083855641223188	0.0003125422882164337	0.0003123464504588191	0.9853177547529373	-1	0	0	0.5	1	1.0	1	1.0	1.0	1	1	1	1	0	0.3333333333333333	1	3	3	0.16666666666666666	0	0.9458022475035325	0.5	0.9627146303861368	0.5	0.29536448957617056	0.5	0.9571733181626462	0.5	1.0	1.0	0.0	0.0003123464504588191	59
3215	0.03641720066133968	0.009203696852973163	-0.006381709622369606	0.9880546747863458	-1	0	0	0.25	2	0.8888888888888888	8	0.55	0.8888888888888888	10	8	0	2	0	0.2	10	2	11	1.0	0	0.3937977763785495	0.8454467238571313	0.6606845758427449	0.9245927606173379	0.7217622394494415	0.9514027426524739	0.9073116535848124	0.9163212731627015	0.65	0.3	0.0	-0.0006381709622369605	0
1212	0.06412160476552113	0.006154485695573001	-0.004176568822886496	0.639383911177639	-1	0	0	0.2222222222222222	2	0.9090909090909091	10	1.0	0.8181818181818182	11	9	1	1	0	0.07692307692307693	13	1	13	0.25	0.16666666666666666	0.5123694860551564	0.8435094566750843	0.7069419839382194	0.9174567847873928	0.835862431958067	0.9112550180878419	0.8731017428928278	0.8947907165323399	1.0	0	0.0	-0.0004176568822886496	3
130	0.0009658616554812487	0.00017128085414170265	0.0001712786548240078	0.9978612430334785	-1	0	0	1.0	2	0.0	0	0.75	0	1	0	1	0	0	1.0	2	2	3	0.0	0	0	0	0	0	0	0	0	0	0	0	0	0.0001712786548240078	52
216	1.0810260888500032e-06	2.7980099959470573e-09	1.8127914787157925e-09	0.9999996116710912	-1	0	0	1.0	2	0.0	0	1.0	0	1	0	1	2	0	0.3333333333333333	3	1	3	0.4	1.0	0	0	0	0	0	0	0	0	0	0	0	1.8127914787157925e-09	16
785	0.010199518450110806	0.0017631973023050252	-0.0017573172373859139	0.9876889983319206	-1	0	0	0.5	2	0.75	3	1.0	0.75	5	3	0	0	0	0.16666666666666666	6	1	6	0.0	0.8	0.8496516354273155	0.938172678377299	0.885931158781256	0.7938200056068827	0.7181749566330986	0.9242816292378375	0.7391126576826407	0.8993386084680015	0	0	0.0	-0.0001757317237385914	3
2623	0.08502678824562776	0.009354229040676567	0.008500744904558755	0.6549390906177368	-1	0	0	0.2	2	0.8461538461538461	11	0.2727272727272727	0.8461538461538461	13	11	1	0	0	0.45454545454545453	11	5	15	0.0	0.5	0.4661006406953926	0.8787105286864437	0.7069419839382194	0.921897454182453	0.7521024173334858	0.9199020331845127	0.9099254076726516	0.9085923909714523	0	0	0.0	0.008500744904558755	12
4165	0.08270679810292769	0.013753292255267328	0.013740945847109037	0.6599018064247069	-1	0	0	0.2	2	0.8461538461538461	11	0.2727272727272727	0.8461538461538461	13	11	1	0	0	0.45454545454545453	11	5	15	0.0	0.5	0.4661006406953926	0.8787105286864437	0.7069419839382194	0.921897454182453	0.7521024173334858	0.9199020331845127	0.9099254076726516	0.9085923909714523	0	0	0.0	0.013740945847109037	39
3641	0.08506313797087192	0.014545541947308775	0.014407068161105626	0.6592783812657259	-1	0	0	0.2	2	0.8461538461538461	11	0.2727272727272727	0.8461538461538461	13	11	1	0	0	0.45454545454545453	11	5	15	0.0	0.5	0.4661006406953926	0.8787105286864437	0.7069419839382194	0.921897454182453	0.7521024173334858	0.9199020331845127	0.9099254076726516	0.9085923909714523	0	0	0.0	0.014407068161105626	105
2396	0.08425350956659718	0.011991617616676047	0.011988280210632153	0.6514660592617024	-1	0	0	0.2	2	0.8461538461538461	11	0.2727272727272727	0.8461538461538461	13	11	1	0	0	0.45454545454545453	11	5	15	0.0	0.5	0.4661006406953926	0.8787105286864437	0.630059409591035	0.9211026014596354	0.835862431958067	0.9532009811132901	0.9544821491887243	0.9230045196504555	0	0	0.0	0.011988280210632153	33
3545	0.026442230844423917	0.0035829759113212055	-0.003349185852223799	0.9592138891214466	-1	0	0	0.25	2	0.7777777777777778	7	0.4583333333333333	0.6666666666666666	8	6	2	1	0	0.6666666666666666	6	4	11	0.16666666666666666	0.4	0.6594921396675432	0.8666659690472124	0.6100775602579882	0.8989754571800074	0.9314387393366081	0.9173667777375454	0.8823058100170569	0.8961283812024726	1.0	0	0.0	-0.0003349185852223799	1
2843	0.038537442428386776	0.004055803377193246	0.0029978687665028736	0.9271443785029594	-1	0	0	0.3	3	0.6923076923076923	9	0.2777777777777778	0.6923076923076923	12	9	2	0	0	0.6666666666666666	9	6	15	0.0	0.2857142857142857	0.5634067099087751	0.89068743868387	0.7068924325670676	0.9114797015573297	0.835862431958067	0.9182759822120099	0.8698106043807639	0.9074528400340562	0	0	0.0	0.0029978687665028736	5
721	2.9948174794529445e-05	2.62497421497489e-07	-2.459016477348169e-07	0.9999961946069469	-1	0	0	0.3333333333333333	1	1.0	2	1.0	1.0	3	2	0	1	0	0.25	4	1	4	0.3333333333333333	0	0.555680958920844	0.7955131733587106	0.630059409591035	0.8955500930260114	0.835862431958067	0.8332467580068775	0.9092063676868217	0.8462312786878937	1.0	0	0.0	-2.459016477348169e-08	6
4571	0.0827808356884081	0.008997323759545569	0.0069756616899492455	0.6496877296638195	-1	0	0	0.2	2	0.8461538461538461	11	0.2727272727272727	0.8461538461538461	13	11	1	0	0	0.45454545454545453	11	5	15	0.0	0.5	0.4661006406953926	0.8787105286864437	0.7069419839382194	0.921897454182453	0.7521024173334858	0.9199020331845127	0.9099254076726516	0.9085923909714523	0	0	0.0	0.0069756616899492455	12
2325	0.09221441425913779	0.010241464770725897	0.005670997306742759	0.620115655548412	-1	0	0	0.2	2	0.8461538461538461	11	0.3125	0.8461538461538461	13	11	1	0	0	0.3333333333333333	12	4	15	0.0	0.6666666666666666	0.5337974356462929	0.852906335739227	0.630059409591035	0.9187703630601534	0.835862431958067	0.9221555392594761	0.8731017428928278	0.9018937635096866	0	0	0.0	0.005670997306742759	7
3364	0.08479634558554087	0.014715883737679514	0.014566086740231634	0.6769779830645641	-1	0	0	0.2	2	0.8461538461538461	11	0.2727272727272727	0.8461538461538461	13	11	1	0	0	0.45454545454545453	11	5	15	0.0	0.5	0.4661006406953926	0.8787105286864437	0.7069419839382194	0.921897454182453	0.7521024173334858	0.9199020331845127	0.9099254076726516	0.9085923909714523	0	0	0.0	0.014566086740231634	64
1357	0.0533645088571138	0.011134585014908613	0.010236787752807001	0.938407616360794	-1	0	0	0.3	3	0.7692307692307693	10	0.2727272727272727	0.7692307692307693	13	10	1	0	0	0.45454545454545453	11	5	15	0.0	0.5	0.4661006406953926	0.8787105286864437	0.7069419839382194	0.921897454182453	0.835862431958067	0.9532009811132901	0.9544821491887243	0.9232644160125516	0	0	0.0	0.010236787752807001	28
2284	0.08699092808918615	0.008574756862886643	0.008499447207031979	0.6203946633426881	-1	0	0	0.2	2	0.8461538461538461	11	0.5357142857142857	0.8461538461538461	13	11	1	1	0	0.14285714285714285	14	2	15	0.25	0	0.6247968691792094	0.8276097973378554	0.630059409591035	0.9043223575488392	0.835862431958067	0.8931486280775924	0.8251965241607582	0.8786206239891892	1.0	0	0.0	0.008499447207031979	10
2634	0.08125389244981741	0.008230634238328175	0.0076536447295315205	0.653205837482753	-1	0	0	0.2	2	0.8461538461538461	11	0.2727272727272727	0.8461538461538461	13	11	1	0	0	0.45454545454545453	11	5	15	0.0	0.5	0.4661006406953926	0.8787105286864437	0.7069419839382194	0.921897454182453	0.835862431958067	0.9532009811132901	0.9544821491887243	0.9232644160125516	0	0	0.0	0.0076536447295315205	13
3468	0.08501894240405207	0.012450756630255622	0.012038150166334208	0.6703980556840032	-1	0	0	0.2	2	0.8461538461538461	11	0.2727272727272727	0.8461538461538461	13	11	1	0	0	0.45454545454545453	11	5	15	0.0	0.5	0.4661006406953926	0.8787105286864437	0.7069419839382194	0.921897454182453	0.835862431958067	0.9532009811132901	0.9544821491887243	0.9232644160125516	0	0	0.0	0.012038150166334208	26
4000	0.08431649369650873	0.011831480009012282	0.011656612814387825	0.6510573625039311	-1	0	0	0.2	2	0.8461538461538461	11	0.2727272727272727	0.8461538461538461	13	11	1	0	0	0.45454545454545453	11	5	15	0.0	0.5	0.4661006406953926	0.8787105286864437	0.7069419839382194	0.921897454182453	0.7521024173334858	0.9223934998786104	0.9054469840561503	0.909537639955065	0	0	0.0	0.011656612814387825	17
2861	0.07818418111668676	0.012849996758755497	0.006653278705774887	0.8242135941626297	-1	0	0	0.2	2	0.8461538461538461	11	0.2727272727272727	0.8461538461538461	13	11	1	0	0	0.45454545454545453	11	5	15	0.0	0.5	0.5337974356462929	0.8935921482445035	0.7069419839382194	0.921897454182453	0.7521024173334858	0.9199020331845127	0.9142062387141687	0.9125997603388785	0	0	0.0	0.006653278705774887	13
3430	0.08239628857809074	0.009755397324263783	0.009374661734601317	0.6574550731304181	-1	0	0	0.2	2	0.8461538461538461	11	0.2727272727272727	0.8461538461538461	13	11	1	0	0	0.45454545454545453	11	5	15	0.0	0.5	0.4661006406953926	0.8787105286864437	0.7069419839382194	0.921897454182453	0.7521024173334858	0.9199020331845127	0.9099254076726516	0.9085923909714523	0	0	0.0	0.009374661734601317	14
3999	0.08399956182745792	0.014819392375431601	0.014819212067604608	0.6549524271524735	-1	0	0	0.2	2	0.8461538461538461	11	0.2727272727272727	0.8461538461538461	13	11	1	0	0	0.45454545454545453	11	5	15	0.0	0.5	0.4661006406953926	0.8787105286864437	0.7069419839382194	0.921897454182453	0.8284485486374276	0.9461748489240226	0.9394874986315931	0.919713283946056	0	0	0.0	0.014819212067604608	55
4379	0.0818329210290605	0.007815317918677477	0.007131507277820336	0.6517068021468516	-1	0	0	0.2	2	0.8461538461538461	11	0.2727272727272727	0.8461538461538461	13	11	1	0	0	0.45454545454545453	11	5	15	0.0	0.5	0.4661006406953926	0.8787105286864437	0.7069419839382194	0.921897454182453	0.835862431958067	0.9532009811132901	0.9544821491887243	0.9232644160125516	0	0	0.0	0.007131507277820336	20
961	0.0007420711599334069	0.00038427249767347845	0.00038400604252139184	0.9860406845757979	-1	0	0	0.5	1	1.0	1	1.0	1.0	1	1	1	1	0	0.3333333333333333	1	3	3	0.16666666666666666	0	0.9458022475035325	0.5	0.9627146303861368	0.5	0.29536448957617056	0.5	0.9571733181626462	0.5	1.0	1.0	0.0	0.00038400604252139184	15
4862	0.08453006629034023	0.0113049652342224	0.01089251342367147	0.6670324707772124	-1	0	0	0.2	2	0.8461538461538461	11	0.2727272727272727	0.8461538461538461	13	11	1	0	0	0.45454545454545453	11	5	15	0.0	0.5	0.4661006406953926	0.8787105286864437	0.7069419839382194	0.921897454182453	0.835862431958067	0.9532009811132901	0.9544821491887243	0.9232644160125516	0	0	0.0	0.01089251342367147	16
842	0.0007189003682152945	0.00039082589533642476	0.0003907061028474918	0.983985035173765	-1	0	0	0.5	1	1.0	1	1.0	1.0	1	1	1	1	0	0.3333333333333333	1	3	3	0.16666666666666666	0	0.9458022475035325	0.5	0.9627146303861368	0.5	0.29536448957617056	0.5	0.9571733181626462	0.5	1.0	1.0	0.0	0.0003907061028474918	9
2657	0.0811988898075195	0.009129523452596433	0.008567729412185249	0.6579515344667546	-1	0	0	0.2	2	0.8461538461538461	11	0.2727272727272727	0.8461538461538461	13	11	1	0	0	0.45454545454545453	11	5	15	0.0	0.5	0.4661006406953926	0.8787105286864437	0.7069419839382194	0.921897454182453	0.7521024173334858	0.9199020331845127	0.9099254076726516	0.9085923909714523	0	0	0.0	0.008567729412185249	19
2180	0.09269136416771358	0.007159807700990328	0.006532384349989143	0.6220753448566055	-1	0	0	0.2	2	0.8461538461538461	11	0.3125	0.8461538461538461	13	11	1	0	0	0.3333333333333333	12	4	15	0.0	0.6666666666666666	0.5337974356462929	0.852906335739227	0.630059409591035	0.9163383584567576	0.835862431958067	0.9221555392594761	0.8731017428928278	0.9009414170455899	0	0	0.0	0.006532384349989143	2
1095	0.03350422565011953	0.002408642702549554	0.0024082602808717414	0.9385805705800071	-1	0	0	0.4	4	0.6153846153846154	8	0.3125	0.6153846153846154	12	8	2	0	0	0.75	8	6	15	0.0	0.25	0.4903649769493429	0.9074983935553941	0.7713162182703075	0.9175800510177451	0.7939824246457764	0.9268147231180597	0.8928984564570657	0.9176405464690846	0	0	0.0	0.0024082602808717414	40
1269	0.05602039274427294	0.010150549294221718	0.008910820399647506	0.9359407056852403	-1	0	0	0.3	3	0.7692307692307693	10	0.2727272727272727	0.7692307692307693	13	10	1	0	0	0.45454545454545453	11	5	15	0.0	0.5	0.4661006406953926	0.8787105286864437	0.7069419839382194	0.921897454182453	0.7521024173334858	0.9223934998786104	0.9054469840561503	0.909537639955065	0	0	0.0	0.008910820399647506	27
851	0.0007086478349786897	0.00034107740273476314	0.0003409012175397125	0.9860904748530064	-1	0	0	0.5	1	1.0	1	1.0	1.0	1	1	1	1	0	0.3333333333333333	1	3	3	0.16666666666666666	0	0.9458022475035325	0.5	0.9627146303861368	0.5	0.29536448957617056	0.5	0.9571733181626462	0.5	1.0	1.0	0.0	0.0003409012175397125	25
3591	0.08191351761088962	0.013754649741752532	0.01374157544654297	0.6584458559454842	-1	0	0	0.2	2	0.8461538461538461	11	0.2727272727272727	0.8461538461538461	13	11	1	0	0	0.45454545454545453	11	5	15	0.0	0.5	0.4661006406953926	0.8787105286864437	0.7069419839382194	0.921897454182453	0.7521024173334858	0.9199020331845127	0.9099254076726516	0.9085923909714523	0	0	0.0	0.01374157544654297	28
1999	0.0734780895342359	0.011414603192621088	0.003914022629218332	0.6882117073424705	-1	0	0	0.1	1	1.0	13	1.0	1.0	13	13	1	0	0	0.06666666666666667	15	1	15	0.0	0	0.6681083420448971	0.8783199066870855	0.630059409591035	0.9062829320586575	0.835862431958067	0.8874037037432188	0.8251965241607582	0.8912324870381841	0	0	0.0	0.003914022629218332	2
3821	0.08304664472227573	0.013557711454654833	0.013516758705502141	0.6517664834457013	-1	0	0	0.2	2	0.8461538461538461	11	0.2727272727272727	0.8461538461538461	13	11	1	0	0	0.45454545454545453	11	5	15	0.0	0.5	0.4661006406953926	0.8787105286864437	0.7069419839382194	0.921897454182453	0.7521024173334858	0.9199020331845127	0.9099254076726516	0.9085923909714523	0	0	0.0	0.013516758705502141	28
1047	0.0006752378806055887	0.0005369524245648272	0.0005369128489548723	0.9839200983517794	-1	0	0	0.5	1	1.0	1	1.0	1.0	1	1	1	1	0	0.3333333333333333	1	3	3	0.16666666666666666	0	0.9458022475035325	0.5	0.9627146303861368	0.5	0.5563413335738053	0.5	0.8672741593452731	0.5	1.0	1.0	0.0	0.0005369128489548723	78
2653	0.08110714018708917	0.012592155561927882	0.012210428233728103	0.6654101406897079	-1	0	0	0.2	2	0.8461538461538461	11	0.2727272727272727	0.8461538461538461	13	11	1	0	0	0.45454545454545453	11	5	15	0.0	0.5	0.4661006406953926	0.8787105286864437	0.7069419839382194	0.921897454182453	0.7521024173334858	0.9199020331845127	0.9099254076726516	0.9085923909714523	0	0	0.0	0.012210428233728103	24
4349	0.08107939336503509	0.0071457549298092286	0.006536408299977942	0.6487213840463072	-1	0	0	0.2	2	0.8461538461538461	11	0.2727272727272727	0.8461538461538461	13	11	1	0	0	0.45454545454545453	11	5	15	0.0	0.5	0.4661006406953926	0.8787105286864437	0.7069419839382194	0.921897454182453	0.835862431958067	0.9532009811132901	0.9544821491887243	0.9232644160125516	0	0	0.0	0.006536408299977942	18
2295	0.08498082328422024	0.01495668047842919	0.01476796551595099	0.67639705518752	-1	0	0	0.2	2	0.8461538461538461	11	0.2727272727272727	0.8461538461538461	13	11	1	0	0	0.45454545454545453	11	5	15	0.0	0.5	0.4661006406953926	0.8787105286864437	0.7069419839382194	0.921897454182453	0.7521024173334858	0.9199020331845127	0.9099254076726516	0.9085923909714523	0	0	0.0	0.01476796551595099	26
2230	0.0865641168473446	0.012533838205379106	0.012532856384434049	0.6448600302093186	-1	0	0	0.2	2	0.8461538461538461	11	0.2727272727272727	0.8461538461538461	13	11	1	0	0	0.45454545454545453	11	5	15	0.0	0.5	0.4661006406953926	0.8787105286864437	0.7069419839382194	0.921897454182453	0.7521024173334858	0.9199020331845127	0.9099254076726516	0.9085923909714523	0	0	0.0	0.012532856384434049	39
3004	0.08217937277249135	0.010412242120199514	0.010177317165084783	0.6610335194117807	-1	0	0	0.2	2	0.8461538461538461	11	0.2727272727272727	0.8461538461538461	13	11	1	0	0	0.45454545454545453	11	5	15	0.0	0.5	0.4661006406953926	0.8787105286864437	0.7069419839382194	0.921897454182453	0.7521024173334858	0.9199020331845127	0.9099254076726516	0.9085923909714523	0	0	0.0	0.010177317165084783	18
2542	0.048546326048316504	0.005116235177429469	-0.0027497723112191756	0.9477889352509662	-1	0	0	0.3	3	0.6923076923076923	9	0.2777777777777778	0.6923076923076923	12	9	2	0	0	0.6666666666666666	9	6	15	0.0	0.2857142857142857	0.4903649769493429	0.8896236364766361	0.7590513871168395	0.9168646044052192	0.835862431958067	0.9475267360838137	0.936869778772761	0.9213124564360963	0	0	0.0	-0.00027497723112191754	0
3365	0.08070304140837946	0.01048944419131147	0.010211770691729826	0.6739151540063266	-1	0	0	0.2	2	0.8461538461538461	11	0.2727272727272727	0.8461538461538461	13	11	1	0	0	0.45454545454545453	11	5	15	0.0	0.5	0.4661006406953926	0.8787105286864437	0.7069419839382194	0.921897454182453	0.835862431958067	0.9532009811132901	0.9544821491887243	0.9232644160125516	0	0	0.0	0.010211770691729826	17
3226	0.08468851742476866	0.01263089659451464	0.012599827422755781	0.6507258817260988	-1	0	0	0.2	2	0.8461538461538461	11	0.2727272727272727	0.8461538461538461	13	11	1	0	0	0.45454545454545453	11	5	15	0.0	0.5	0.4661006406953926	0.8787105286864437	0.7069419839382194	0.921897454182453	0.835862431958067	0.9532009811132901	0.9544821491887243	0.9232644160125516	0	0	0.0	0.012599827422755781	24
3107	0.08325955928117448	0.014553650891205304	0.01428597300412811	0.677144279425283	-1	0	0	0.2	2	0.8461538461538461	11	0.2727272727272727	0.8461538461538461	13	11	1	0	0	0.45454545454545453	11	5	15	0.0	0.5	0.4661006406953926	0.8787105286864437	0.7069419839382194	0.921897454182453	0.7521024173334858	0.9199020331845127	0.9099254076726516	0.9085923909714523	0	0	0.0	0.01428597300412811	27
2499	0.08361057464440702	0.011984875181925304	0.01133148609324931	0.6707723627734905	-1	0	0	0.2	2	0.8461538461538461	11	0.2727272727272727	0.8461538461538461	13	11	1	0	0	0.45454545454545453	11	5	15	0.0	0.5	0.4661006406953926	0.8787105286864437	0.7069419839382194	0.921897454182453	0.7521024173334858	0.9199020331845127	0.9099254076726516	0.9085923909714523	0	0	0.0	0.01133148609324931	18
2399	0.07225382966068072	0.007041014956330935	-0.0059442342206183834	0.6103164474597002	-1	0	0	0.1111111111111111	1	1.0	11	1.0	0.9090909090909091	11	10	1	1	0	0.07692307692307693	13	1	13	0.2	0	0.5123694860551564	0.8435094566750843	0.630059409591035	0.9153776506770156	0.835862431958067	0.9112550180878419	0.8731017428928278	0.8939358497189039	1.0	0	0.0	-0.0005944234220618383	1
4037	0.08542419800720068	0.01204914720442066	0.011988060375841996	0.6546010250868072	-1	0	0	0.2	2	0.8461538461538461	11	0.3125	0.8461538461538461	13	11	1	0	0	0.3333333333333333	12	4	15	0.0	0.6666666666666666	0.5337974356462929	0.852906335739227	0.630059409591035	0.9163383584567576	0.835862431958067	0.946236032353735	0.9275598341207587	0.9121113395652861	0	0	0.0	0.011988060375841996	10
539	0.0008443093267082822	0.0001494900352043826	0.00014938110337180764	0.9858487910312544	-1	0	0	0.5	1	1.0	1	1.0	1.0	1	1	1	1	0	0.3333333333333333	1	3	3	0.16666666666666666	0	0.9458022475035325	0.5	0.9627146303861368	0.5	0.20011954894765113	0.5	0.97223213640958	0.5	1.0	1.0	0.0	0.00014938110337180764	38
3374	0.08433129390956494	0.013961417019526972	0.013607475352552537	0.6757443760371099	-1	0	0	0.2	2	0.8461538461538461	11	0.2727272727272727	0.8461538461538461	13	11	1	0	0	0.45454545454545453	11	5	15	0.0	0.5	0.4661006406953926	0.8787105286864437	0.7069419839382194	0.921897454182453	0.835862431958067	0.9532009811132901	0.9544821491887243	0.9232644160125516	0	0	0.0	0.013607475352552537	33
681	0.000691301339188823	0.00042108165496405724	0.00042107625844203323	0.9855509679566297	-1	0	0	0.5	1	1.0	1	1.0	1.0	1	1	1	1	0	0.3333333333333333	1	3	3	0.16666666666666666	0	0.9458022475035325	0.5	0.9627146303861368	0.5	0.39060943020469	0.5	0.9345001433529245	0.5	1.0	1.0	0.0	0.00042107625844203323	6
20	None	None	None	None	None	0.6666666666666666	2	0.75	6	0.3333333333333333	3	0.44	0.2222222222222222	7	2	3	5	0	1.0	5	5	11	1.0	0.2857142857142857	0.6786474596944345	0.8809516558963438	0.48041179251198407	0.9478161742163135	0.7184626576318877	0.8846964587671656	0.8848595734001651	0.9099353528715057	0.14285714285714285	0.14285714285714285	0.0	None	0
1180	0.05430096413259864	0.008734310321636686	0.0011160045399727903	0.9257055569772245	-1	0	0	0.3	3	0.7692307692307693	10	0.23809523809523808	0.7692307692307693	13	10	1	0	0	0.7777777777777778	9	7	15	0.0	0.3333333333333333	0.34066303450470625	0.9032229759427381	0.9124739242072766	0.8353055791255224	0.6968816879299478	0.9098674507622047	0.9339423001756988	0.8865954983753109	0	0	0.0	0.0011160045399727903	7
435	2.8025359873212877e-06	3.6725110266495446e-08	3.4391876638122437e-08	0.9999985539836045	-1	0	0	1.0	2	0.0	0	0.75	0	2	0	0	0	0	1.0	2	2	3	0.0	0	0	0	0	0	0	0	0	0	0	0	0	3.4391876638122437e-08	20
1484	0.054567809497100155	0.010485998249258674	0.009114435448610559	0.9359364017399298	-1	0	0	0.3	3	0.7692307692307693	10	0.2727272727272727	0.7692307692307693	13	10	1	0	0	0.45454545454545453	11	5	15	0.0	0.5	0.4661006406953926	0.8787105286864437	0.7069419839382194	0.921897454182453	0.7521024173334858	0.9199020331845127	0.9099254076726516	0.9085923909714523	0	0	0.0	0.009114435448610559	24
3224	0.09614150055490503	0.012863329348380343	0.01191922569254799	0.6539855148123177	-1	0	0	0.2	2	0.8461538461538461	11	0.3125	0.8461538461538461	13	11	1	0	0	0.3333333333333333	12	4	15	0.0	0.6666666666666666	0.5337974356462929	0.8973241726613708	0.7069419839382194	0.9120501936810205	0.835862431958067	0.9221555392594761	0.8731017428928278	0.9110283955547668	0	0	0.0	0.01191922569254799	8
3812	0.08594694720761285	0.014256630322476451	0.01425043591981967	0.656679031665513	-1	0	0	0.2	2	0.8461538461538461	11	0.2727272727272727	0.8461538461538461	13	11	1	0	0	0.45454545454545453	11	5	15	0.0	0.5	0.4661006406953926	0.8787105286864437	0.7069419839382194	0.921897454182453	0.835862431958067	0.9532009811132901	0.9544821491887243	0.9232644160125516	0	0	0.0	0.01425043591981967	22
2513	0.08432794916306888	0.014168053488126688	0.014156847962433038	0.6598664777591172	-1	0	0	0.2	2	0.8461538461538461	11	0.2727272727272727	0.8461538461538461	13	11	1	0	0	0.45454545454545453	11	5	15	0.0	0.5	0.4661006406953926	0.8787105286864437	0.7069419839382194	0.921897454182453	0.7521024173334858	0.9199020331845127	0.9099254076726516	0.9085923909714523	0	0	0.0	0.014156847962433038	35
1955	0.054718695974536456	0.010473920755200207	0.008847186969218445	0.9357270373842868	-1	0	0	0.3	3	0.7692307692307693	10	0.2727272727272727	0.7692307692307693	13	10	1	0	0	0.45454545454545453	11	5	15	0.0	0.5	0.4661006406953926	0.8787105286864437	0.7069419839382194	0.921897454182453	0.7521024173334858	0.9199020331845127	0.9099254076726516	0.9085923909714523	0	0	0.0	0.008847186969218445	14
1942	0.08231387629178127	0.013008863156546919	0.012947616535693485	0.6437070153761799	-1	0	0	0.2	2	0.8461538461538461	11	0.2727272727272727	0.8461538461538461	13	11	1	0	0	0.45454545454545453	11	5	15	0.0	0.5	0.4661006406953926	0.8787105286864437	0.7069419839382194	0.921897454182453	0.7521024173334858	0.9199020331845127	0.9099254076726516	0.9085923909714523	0	0	0.0	0.012947616535693485	34
293	0.0021244398356902753	7.887944486898386e-05	-1.218761790113551e-06	0.9916275571428472	-1	0	0	0.6666666666666666	2	0.5	1	1.0	0.5	2	1	1	2	0	0.25	4	1	4	0.4	0.6666666666666666	0.5524606610354078	0.5788490329179116	0.10378239531180448	0.5	0.6518232153673287	0.5	0.9159233391466055	0.5264793986589057	0.75	0.5	0.15059075659874233	-1.218761790113551e-07	16
3291	0.07488580332730194	0.010504005856870459	0.009584359934064353	0.8115318082742115	-1	0	0	0.2	2	0.8461538461538461	11	0.2727272727272727	0.8461538461538461	13	11	1	0	0	0.45454545454545453	11	5	15	0.0	0.5	0.5785280238194457	0.878179929612169	0.630059409591035	0.9153125122241222	0.835862431958067	0.9485836647494768	0.8707558674825103	0.9186047762426411	0	0	0.0	0.009584359934064353	10
4555	0.08610004457793308	0.015154567297341	0.015118082297238945	0.6592118346620683	-1	0	0	0.2	2	0.8461538461538461	11	0.2727272727272727	0.8461538461538461	13	11	1	0	0	0.45454545454545453	11	5	15	0.0	0.5	0.4661006406953926	0.8787105286864437	0.7069419839382194	0.921897454182453	0.835862431958067	0.9532009811132901	0.9544821491887243	0.9232644160125516	0	0	0.0	0.015118082297238945	80
2018	0.04428980616318796	0.007622149105659248	-8.858523349243553e-05	0.5034983618986734	-1	0	0	0.25	2	0.8888888888888888	8	0.55	0.8888888888888888	10	8	0	2	0	0.2	10	2	11	1.0	0	0.3937977763785495	0.8410034433067661	0.6606845758427449	0.9245927606173379	0.7352697628070162	0.9229260482841094	0.9067749743224433	0.9018822500944722	0.65	0.3	0.0	-8.858523349243552e-06	1
1358	0.05417146460576672	0.010151005172418636	0.008903355049537116	0.9357688839181262	-1	0	0	0.3	3	0.7692307692307693	10	0.2727272727272727	0.7692307692307693	13	10	1	0	0	0.45454545454545453	11	5	15	0.0	0.5	0.4661006406953926	0.8787105286864437	0.7069419839382194	0.921897454182453	0.835862431958067	0.9349834844663722	0.9142062387141687	0.9146299951651766	0	0	0.0	0.008903355049537116	23
4447	0.07924772446721212	0.012024572845539476	0.01091148533200837	0.9239686170394242	-1	0	0	0.2	2	0.8461538461538461	11	0.2727272727272727	0.8461538461538461	13	11	1	0	0	0.45454545454545453	11	5	15	0.0	0.5	0.4661006406953926	0.8787105286864437	0.7069419839382194	0.921897454182453	0.835862431958067	0.9532009811132901	0.9544821491887243	0.9232644160125516	0	0	0.0	0.01091148533200837	20
4040	0.0849258133462814	0.012301290689180403	0.012264982082084553	0.64755300390576	-1	0	0	0.2	2	0.8461538461538461	11	0.2727272727272727	0.8461538461538461	13	11	1	0	0	0.45454545454545453	11	5	15	0.0	0.5	0.4661006406953926	0.8787105286864437	0.7069419839382194	0.921897454182453	0.835862431958067	0.9532009811132901	0.9544821491887243	0.9232644160125516	0	0	0.0	0.012264982082084553	28
21	0.019548994157622554	0.005367385428396574	0.0008926220890887902	0.9603747343794441	-1	0.25	1	0.6	6	0.38461538461538464	5	0.42857142857142855	0.38461538461538464	6	5	8	1	0	0.7142857142857143	5	7	15	0.05263157894736842	0.3076923076923077	0.6778599022644578	0.9159101927115868	0.48357236432744904	0.8238426089453189	0.6093922134946339	0.8968313722920466	0.7826478765438686	0.8840183548824955	1.0	0.3333333333333333	0.0	0.0008926220890887902	5
4353	0.08167322340466986	0.008303488889313159	0.007780168094979297	0.6522482369993854	-1	0	0	0.2	2	0.8461538461538461	11	0.2727272727272727	0.8461538461538461	13	11	1	0	0	0.45454545454545453	11	5	15	0.0	0.5	0.4661006406953926	0.8787105286864437	0.7069419839382194	0.921897454182453	0.835862431958067	0.9532009811132901	0.9544821491887243	0.9232644160125516	0	0	0.0	0.007780168094979297	16
4423	0.07702435363895696	0.012039689188395314	0.011455846998995448	0.9323215445231589	-1	0	0	0.2	2	0.8461538461538461	11	0.2727272727272727	0.8461538461538461	13	11	1	0	0	0.45454545454545453	11	5	15	0.0	0.5	0.4661006406953926	0.8787105286864437	0.7069419839382194	0.9150608174037695	0.835862431958067	0.9434327050002405	0.9118237398853607	0.9160980743395559	0	0	0.0	0.011455846998995448	23
1239	0.054527467111921295	0.010495932423995439	0.009428246427261385	0.9368141627423269	-1	0	0	0.3	3	0.7692307692307693	10	0.2727272727272727	0.7692307692307693	13	10	1	0	0	0.45454545454545453	11	5	15	0.0	0.5	0.4661006406953926	0.8787105286864437	0.7069419839382194	0.921897454182453	0.7521024173334858	0.9199020331845127	0.9099254076726516	0.9085923909714523	0	0	0.0	0.009428246427261385	41
1986	0.07618221864877366	0.013734999368576464	0.013734916156549409	0.9382731838170745	-1	0	0	0.2	2	0.8461538461538461	11	0.2727272727272727	0.8461538461538461	13	11	1	0	0	0.45454545454545453	11	5	15	0.0	0.5	0.5785280238194457	0.878179929612169	0.630059409591035	0.9153125122241222	0.835862431958067	0.9034520967767652	0.8692275075116965	0.9000034238378516	0	0	0.0	0.013734916156549409	47
2881	0.08751910831057892	0.013568663184575067	0.012349075613330526	0.6704216519988051	-1	0	0	0.2	2	0.8461538461538461	11	0.2727272727272727	0.8461538461538461	13	11	1	0	0	0.45454545454545453	11	5	15	0.0	0.5	0.4661006406953926	0.8787105286864437	0.7069419839382194	0.921897454182453	0.7521024173334858	0.9199020331845127	0.9099254076726516	0.9085923909714523	0	0	0.0	0.012349075613330526	39
1993	0.0813329420357577	0.012314155687293854	0.0116073776898622	0.6646570098446918	-1	0	0	0.2	2	0.8461538461538461	11	0.2727272727272727	0.8461538461538461	13	11	1	0	0	0.45454545454545453	11	5	15	0.0	0.5	0.4661006406953926	0.8787105286864437	0.7069419839382194	0.921897454182453	0.7521024173334858	0.9199020331845127	0.9099254076726516	0.9085923909714523	0	0	0.0	0.0116073776898622	47
1664	0.06711032391755573	0.006010940100362276	0.00202408714737712	0.8870853143388753	-1	0	0	0.2	2	0.8461538461538461	11	0.2727272727272727	0.8461538461538461	13	11	1	0	0	0.45454545454545453	11	5	15	0.0	0.5	0.5337974356462929	0.8835852801952725	0.7069419839382194	0.921897454182453	0.7521024173334858	0.9199020331845127	0.880362781227111	0.9098730314298441	0	0	0.0	0.00202408714737712	6
1769	0.05615279657952761	0.011182903311930429	0.01056582495376284	0.9376337450816872	-1	0	0	0.3	3	0.7692307692307693	10	0.2727272727272727	0.7692307692307693	13	10	1	0	0	0.45454545454545453	11	5	15	0.0	0.5	0.5337974356462929	0.8797759581784746	0.7069419839382194	0.921897454182453	0.7521024173334858	0.9199020331845127	0.8898896037612052	0.9088698145410369	0	0	0.0	0.01056582495376284	16
3573	0.08454237768833316	0.012386106103952419	0.012264786764539562	0.6464458110009512	-1	0	0	0.2	2	0.8461538461538461	11	0.2727272727272727	0.8461538461538461	13	11	1	0	0	0.45454545454545453	11	5	15	0.0	0.5	0.4661006406953926	0.8787105286864437	0.7069419839382194	0.921897454182453	0.835862431958067	0.9532009811132901	0.9544821491887243	0.9232644160125516	0	0	0.0	0.012264786764539562	36
4198	0.0855604589337949	0.01438599333621637	0.01438088787104893	0.6537205105796913	-1	0	0	0.2	2	0.8461538461538461	11	0.2727272727272727	0.8461538461538461	13	11	1	0	0	0.45454545454545453	11	5	15	0.0	0.5	0.4661006406953926	0.8787105286864437	0.7069419839382194	0.921897454182453	0.835862431958067	0.9532009811132901	0.9544821491887243	0.9232644160125516	0	0	0.0	0.01438088787104893	66
350	3.077790039149111e-06	3.432048440681896e-08	2.6210211226713373e-08	0.9999982016078276	-1	0	0	1.0	2	0.0	0	0.75	0	1	0	1	0	0	1.0	2	2	3	0.0	0	0	0	0	0	0	0	0	0	0	0	0	2.6210211226713373e-08	3
2583	0.07224891922172645	0.007524547280059498	0.007355737319771834	0.802990838112609	-1	0	0	0.2	2	0.8461538461538461	11	0.2727272727272727	0.8461538461538461	13	11	1	0	0	0.45454545454545453	11	5	15	0.0	0.5	0.4661006406953926	0.8737740345347419	0.7069419839382194	0.921897454182453	0.7521024173334858	0.9199020331845127	0.9099254076726516	0.907324167290489	0	0	0.0	0.007355737319771834	2
2585	0.08128208938195226	0.008930604807135145	0.00879963588186208	0.6551594996425336	-1	0	0	0.2	2	0.8461538461538461	11	0.2727272727272727	0.8461538461538461	13	11	1	0	0	0.45454545454545453	11	5	15	0.0	0.5	0.4661006406953926	0.8787105286864437	0.7069419839382194	0.8947369289707564	0.835862431958067	0.9532009811132901	0.9308273727161741	0.9151421608275097	0	0	0.0	0.00879963588186208	1
3698	0.0820034368008285	0.012673007799284658	0.012226178724336552	0.670076826427912	-1	0	0	0.2	2	0.8461538461538461	11	0.2727272727272727	0.8461538461538461	13	11	1	0	0	0.45454545454545453	11	5	15	0.0	0.5	0.4661006406953926	0.8787105286864437	0.7069419839382194	0.921897454182453	0.7521024173334858	0.9199020331845127	0.9099254076726516	0.9085923909714523	0	0	0.0	0.012226178724336552	36
3596	0.08400658239141873	0.014311760121709243	0.01400476986071129	0.6751744256397215	-1	0	0	0.2	2	0.8461538461538461	11	0.2727272727272727	0.8461538461538461	13	11	1	0	0	0.45454545454545453	11	5	15	0.0	0.5	0.4661006406953926	0.8787105286864437	0.7069419839382194	0.921897454182453	0.7521024173334858	0.9199020331845127	0.9099254076726516	0.9085923909714523	0	0	0.0	0.01400476986071129	28
4732	0.08284305807492426	0.008984712768112886	0.008533700681531774	0.6558289815592981	-1	0	0	0.2	2	0.8461538461538461	11	0.2727272727272727	0.8461538461538461	13	11	1	0	0	0.45454545454545453	11	5	15	0.0	0.5	0.4661006406953926	0.8787105286864437	0.7069419839382194	0.921897454182453	0.835862431958067	0.9532009811132901	0.9544821491887243	0.9232644160125516	0	0	0.0	0.008533700681531774	14
3685	0.08311120201638089	0.00961359432555208	0.009068178644626473	0.6580982448635567	-1	0	0	0.2	2	0.8461538461538461	11	0.2727272727272727	0.8461538461538461	13	11	1	0	0	0.45454545454545453	11	5	15	0.0	0.5	0.4661006406953926	0.8787105286864437	0.7069419839382194	0.921897454182453	0.7521024173334858	0.9199020331845127	0.9099254076726516	0.9085923909714523	0	0	0.0	0.009068178644626473	12
2684	0.0396076280176454	0.00594646251680188	0.002277948369241789	0.8897508128460988	-1	0	0	0.3	3	0.6923076923076923	9	0.2777777777777778	0.6923076923076923	12	9	2	0	0	0.6666666666666666	9	6	15	0.0	0.2857142857142857	0.5634067099087751	0.89068743868387	0.7068924325670676	0.9114797015573297	0.835862431958067	0.9182759822120099	0.8698106043807639	0.9074528400340562	0	0	0.0	0.002277948369241789	5
4193	0.08350806831197576	0.014090386484205254	0.013923319034451462	0.6617429638589759	-1	0	0	0.2	2	0.8461538461538461	11	0.2727272727272727	0.8461538461538461	13	11	1	0	0	0.45454545454545453	11	5	15	0.0	0.5	0.4661006406953926	0.8787105286864437	0.7069419839382194	0.921897454182453	0.835862431958067	0.9532009811132901	0.9544821491887243	0.9232644160125516	0	0	0.0	0.013923319034451462	55
4020	0.08574275532262166	0.012233221050017529	0.01222668325423844	0.6535435282339306	-1	0	0	0.2	2	0.8461538461538461	11	0.2727272727272727	0.8461538461538461	13	11	1	0	0	0.45454545454545453	11	5	15	0.0	0.5	0.4661006406953926	0.8787105286864437	0.7069419839382194	0.921897454182453	0.7521024173334858	0.9199020331845127	0.9099254076726516	0.9085923909714523	0	0	0.0	0.01222668325423844	15
1395	0.05423563128759346	0.011334415082989269	0.010454351454427597	0.9381616425996488	-1	0	0	0.3	3	0.7692307692307693	10	0.2727272727272727	0.7692307692307693	13	10	1	0	0	0.45454545454545453	11	5	15	0.0	0.5	0.4661006406953926	0.8787105286864437	0.7069419839382194	0.921897454182453	0.7521024173334858	0.9199020331845127	0.9099254076726516	0.9085923909714523	0	0	0.0	0.010454351454427597	15
3492	0.0842064288855615	0.012076962553679934	0.011481748750414364	0.6704882578894652	-1	0	0	0.2	2	0.8461538461538461	11	0.2727272727272727	0.8461538461538461	13	11	1	0	0	0.45454545454545453	11	5	15	0.0	0.5	0.4661006406953926	0.8787105286864437	0.7069419839382194	0.921897454182453	0.7521024173334858	0.9199020331845127	0.9099254076726516	0.9085923909714523	0	0	0.0	0.011481748750414364	14
2928	0.07551539882893707	0.01421093217545752	0.01228698899395135	0.9291056904454152	-1	0	0	0.2	2	0.8461538461538461	11	0.2727272727272727	0.8461538461538461	13	11	1	0	0	0.45454545454545453	11	5	15	0.0	0.5	0.4661006406953926	0.8787105286864437	0.7069419839382194	0.921897454182453	0.7521024173334858	0.9199020331845127	0.9099254076726516	0.9085923909714523	0	0	0.0	0.01228698899395135	16
4592	0.08507929707480337	0.014003465243588524	0.013770105127875897	0.672376211000691	-1	0	0	0.2	2	0.8461538461538461	11	0.2727272727272727	0.8461538461538461	13	11	1	0	0	0.45454545454545453	11	5	15	0.0	0.5	0.4661006406953926	0.8787105286864437	0.7069419839382194	0.921897454182453	0.7521024173334858	0.9223934998786104	0.9054469840561503	0.909537639955065	0	0	0.0	0.013770105127875897	22
2774	0.08322929614549482	0.009550818110456074	0.009064090045543876	0.6565317920543491	-1	0	0	0.2	2	0.8461538461538461	11	0.2727272727272727	0.8461538461538461	13	11	1	0	0	0.45454545454545453	11	5	15	0.0	0.5	0.4661006406953926	0.8787105286864437	0.7069419839382194	0.921897454182453	0.7521024173334858	0.9199020331845127	0.9099254076726516	0.9085923909714523	0	0	0.0	0.009064090045543876	6
1135	0.05450257632485136	0.010271675701645281	0.008961279530308045	0.9358934940614914	-1	0	0	0.3	3	0.7692307692307693	10	0.2727272727272727	0.7692307692307693	13	10	1	0	0	0.45454545454545453	11	5	15	0.0	0.5	0.4661006406953926	0.8787105286864437	0.7069419839382194	0.921897454182453	0.7521024173334858	0.9199020331845127	0.9099254076726516	0.9085923909714523	0	0	0.0	0.008961279530308045	24
2962	0.08143422721746608	0.010731914799535202	0.010406231247691463	0.6632941510878998	-1	0	0	0.2	2	0.8461538461538461	11	0.2727272727272727	0.8461538461538461	13	11	1	0	0	0.45454545454545453	11	5	15	0.0	0.5	0.4661006406953926	0.8787105286864437	0.7069419839382194	0.921897454182453	0.7521024173334858	0.9199020331845127	0.9099254076726516	0.9085923909714523	0	0	0.0	0.010406231247691463	16
3206	0.08316224844561634	0.007455849224764828	0.00699043889524377	0.6428065366700693	-1	0	0	0.2	2	0.8461538461538461	11	0.2727272727272727	0.8461538461538461	13	11	1	0	0	0.45454545454545453	11	5	15	0.0	0.5	0.4661006406953926	0.8787105286864437	0.7069419839382194	0.921897454182453	0.835862431958067	0.9532009811132901	0.9544821491887243	0.9232644160125516	0	0	0.0	0.00699043889524377	7
1954	0.08400696538447615	0.013255194825378229	0.013218237397532513	0.6562316480261903	-1	0	0	0.2	2	0.8461538461538461	11	0.2727272727272727	0.8461538461538461	13	11	1	0	0	0.45454545454545453	11	5	15	0.0	0.5	0.4661006406953926	0.8787105286864437	0.7069419839382194	0.921897454182453	0.7521024173334858	0.9199020331845127	0.9099254076726516	0.9085923909714523	0	0	0.0	0.013218237397532513	46
119	0.0034947734858712053	0.0001713724099024126	7.13672656472356e-05	0.9989499716531691	-1	0.5	1	0.7142857142857143	5	0.375	3	0.5	0.125	3	1	6	2	0	0.8	4	5	10	0.14285714285714285	0.8	0.8486911851457395	0.9120714535792898	0.7536736884397951	0.950177931327641	0.7200973876229382	0.8729158026771533	0.63287955272601	0.9171919458407869	0.6666666666666666	0.3333333333333333	0.0	7.13672656472356e-05	27
3043	0.09627095259965257	0.009964337364162969	0.008731262258030016	0.6293778643808874	-1	0	0	0.2	2	0.8461538461538461	11	0.3125	0.8461538461538461	13	11	1	0	0	0.3333333333333333	12	4	15	0.0	0.6666666666666666	0.5337974356462929	0.852906335739227	0.630059409591035	0.9187703630601534	0.835862431958067	0.946236032353735	0.9275598341207587	0.9129666726046728	0	0	0.0	0.008731262258030016	8
4035	0.0830988466992187	0.014751491583050188	0.014749497626793347	0.6565057655520612	-1	0	0	0.2	2	0.8461538461538461	11	0.2727272727272727	0.8461538461538461	13	11	1	0	0	0.45454545454545453	11	5	15	0.0	0.5	0.4661006406953926	0.8787105286864437	0.7069419839382194	0.921897454182453	0.835862431958067	0.9532009811132901	0.9544821491887243	0.9232644160125516	0	0	0.0	0.014749497626793347	16
4847	0.0840014734351538	0.008051059971348768	0.007372767771216185	0.6528776930942695	-1	0	0	0.2	2	0.8461538461538461	11	0.2727272727272727	0.8461538461538461	13	11	1	0	0	0.45454545454545453	11	5	15	0.0	0.5	0.4661006406953926	0.8787105286864437	0.7069419839382194	0.921897454182453	0.835862431958067	0.9532009811132901	0.9544821491887243	0.9232644160125516	0	0	0.0	0.007372767771216185	8
918	0.04763209922506208	0.011705796097294028	-0.008370535207516783	0.9322765812834132	-1	0	0	0.3	3	0.7692307692307693	10	0.3409090909090909	0.6923076923076923	12	9	2	1	0	0.36363636363636365	4	11	15	0.2	0.18181818181818182	0.5548251844401169	0.8634919478067541	0.630059409591035	0.9214668812130574	0.8284812972961924	0.923420327448408	0.753672968397786	0.9059876975211504	1.0	0.16666666666666666	0.0	-0.0008370535207516784	1
2456	0.08463682403862359	0.014416576774955175	0.013926345983014695	0.6739091070059998	-1	0	0	0.2	2	0.8461538461538461	11	0.2727272727272727	0.8461538461538461	13	11	1	0	0	0.45454545454545453	11	5	15	0.0	0.5	0.4661006406953926	0.8787105286864437	0.7069419839382194	0.921897454182453	0.835862431958067	0.9532009811132901	0.9544821491887243	0.9232644160125516	0	0	0.0	0.013926345983014695	58
1832	0.08385751282448362	0.010245654335737878	0.00999757593763878	0.6623628450423429	-1	0	0	0.2	2	0.8461538461538461	11	0.2727272727272727	0.8461538461538461	13	11	1	0	0	0.45454545454545453	11	5	15	0.0	0.5	0.4661006406953926	0.8787105286864437	0.7069419839382194	0.921897454182453	0.7521024173334858	0.9199020331845127	0.9099254076726516	0.9085923909714523	0	0	0.0	0.00999757593763878	24
217	7.63969331942514e-09	7.330030204284717e-09	6.214315930857082e-09	0.999999022319208	-1	0	0	1.0	1	0	0	1.0	0	0	0	1	1	0	0.5	1	2	2	0.16666666666666666	0	0	0	0	0	0	0	0	0	0	0	0	-0.1	1
845	0.0011959705730285083	0.001024931804847531	0.00102491294987466	0.9776059880952307	-1	0	0	0.3333333333333333	1	1.0	2	1.0	0.5	2	1	1	1	0	0.25	1	4	4	0.2	0	0.9458022475035325	0.5	0.9627146303861368	0.5	0.3429869598904303	0.616855997982785	0.9469691901352174	0.5396022657542858	1.0	0.5	0.0	0.00102491294987466	120
1743	0.0863205812404917	0.012510435037056684	0.011682888908418728	0.649606905386868	-1	0	0	0.2	2	0.8461538461538461	11	0.3125	0.8461538461538461	13	11	1	0	0	0.3333333333333333	12	4	15	0.0	0.6666666666666666	0.4469325182523928	0.9083034442500606	0.7069419839382194	0.9169978207495828	0.7521024173334858	0.9324046814526994	0.9099254076726516	0.9198162742886239	0	0	0.0	0.011682888908418728	90
4283	0.08542056336113436	0.014137404880746383	0.014137389467801829	0.6589259455267831	-1	0	0	0.2	2	0.8461538461538461	11	0.2727272727272727	0.8461538461538461	13	11	1	0	0	0.45454545454545453	11	5	15	0.0	0.5	0.4661006406953926	0.8787105286864437	0.7069419839382194	0.921897454182453	0.835862431958067	0.9532009811132901	0.9544821491887243	0.9232644160125516	0	0	0.0	0.014137389467801829	51
3653	0.08152274425502966	0.012234425134076467	0.011811014268585975	0.6686064599058055	-1	0	0	0.2	2	0.8461538461538461	11	0.2727272727272727	0.8461538461538461	13	11	1	0	0	0.45454545454545453	11	5	15	0.0	0.5	0.4661006406953926	0.8787105286864437	0.7069419839382194	0.921897454182453	0.7521024173334858	0.9199020331845127	0.9099254076726516	0.9085923909714523	0	0	0.0	0.011811014268585975	14
846	0.0009840221810772805	3.9326963784350134e-05	-3.932143035842667e-05	0.9956663852598006	-1	0	0	1.0	1	0	0	1.0	0	1	0	0	1	0	0.5	1	2	2	0.3333333333333333	0	0	0	0	0	0	0	0	0	0	0	0	-3.932143035842667e-06	3
4218	0.08534276874977954	0.014265411514232761	0.014252631523553464	0.6574181156524808	-1	0	0	0.2	2	0.8461538461538461	11	0.2727272727272727	0.8461538461538461	13	11	1	0	0	0.45454545454545453	11	5	15	0.0	0.5	0.4661006406953926	0.8787105286864437	0.7069419839382194	0.921897454182453	0.835862431958067	0.9532009811132901	0.9544821491887243	0.9232644160125516	0	0	0.0	0.014252631523553464	25
4188	0.08187894991570721	0.009812876621924746	0.009635750898302995	0.6593921300733734	-1	0	0	0.2	2	0.8461538461538461	11	0.2727272727272727	0.8461538461538461	13	11	1	0	0	0.45454545454545453	11	5	15	0.0	0.5	0.4661006406953926	0.8787105286864437	0.7069419839382194	0.921897454182453	0.835862431958067	0.9532009811132901	0.9544821491887243	0.9232644160125516	0	0	0.0	0.009635750898302995	25
3044	0.08036999779668409	0.013074305355571875	0.012026406530065653	0.9142123447701825	-1	0	0	0.2	2	0.8461538461538461	11	0.2727272727272727	0.8461538461538461	13	11	1	0	0	0.45454545454545453	11	5	15	0.0	0.5	0.4661006406953926	0.8787105286864437	0.7069419839382194	0.921897454182453	0.835862431958067	0.9532009811132901	0.9544821491887243	0.9232644160125516	0	0	0.0	0.012026406530065653	18
2481	0.05523902364329536	0.009202207685490982	0.007443661283190684	0.9364637305719595	-1	0	0	0.3	3	0.7692307692307693	10	0.2727272727272727	0.7692307692307693	13	10	1	0	0	0.45454545454545453	11	5	15	0.0	0.5	0.5337974356462929	0.8595708638561638	0.630059409591035	0.9236373505922733	0.7521024173334858	0.8969341348323561	0.8481560756940398	0.8962334033242295	0	0	0.0	0.007443661283190684	11
4997	0.08202792583601086	0.01161940970220696	0.011586879486817851	0.6521166972323025	-1	0	0	0.2	2	0.8461538461538461	11	0.2727272727272727	0.8461538461538461	13	11	1	0	0	0.45454545454545453	11	5	15	0.0	0.5	0.4661006406953926	0.8787105286864437	0.7069419839382194	0.921897454182453	0.7521024173334858	0.9223934998786104	0.9054469840561503	0.909537639955065	0	0	0.0	0.011586879486817851	13
3481	0.08449548486933492	0.014142748048405438	0.013729700474629241	0.6740283745765875	-1	0	0	0.2	2	0.8461538461538461	11	0.2727272727272727	0.8461538461538461	13	11	1	0	0	0.45454545454545453	11	5	15	0.0	0.5	0.4661006406953926	0.8787105286864437	0.7069419839382194	0.921897454182453	0.835862431958067	0.9532009811132901	0.9544821491887243	0.9232644160125516	0	0	0.0	0.013729700474629241	72
4924	0.07889334791986255	0.013082710703960313	0.012970122557817952	0.9359362148806546	-1	0	0	0.2	2	0.8461538461538461	11	0.2727272727272727	0.8461538461538461	13	11	1	0	0	0.45454545454545453	11	5	15	0.0	0.5	0.5785280238194457	0.878179929612169	0.630059409591035	0.9153125122241222	0.835862431958067	0.9485836647494768	0.8707558674825103	0.9186047762426411	0	0	0.0	0.012970122557817952	12
1974	0.06572408779878922	0.0158074342624467	0.013431635237904856	0.6957805950907334	-1	0	0	0.2	2	0.9166666666666666	11	0.3181818181818182	0.8333333333333334	12	10	1	1	0	0.36363636363636365	11	4	14	0.25	0.15384615384615385	0.5447391972835685	0.8525332525154973	0.6685006967646272	0.9167246207784362	0.7657126319644526	0.9137358129842288	0.8745757095804653	0.8976268719325508	1.0	0	0.0	0.013431635237904856	3
4210	0.08396008139748574	0.013301694235140233	0.013290463816072589	0.6558606520523632	-1	0	0	0.2	2	0.8461538461538461	11	0.2727272727272727	0.8461538461538461	13	11	1	0	0	0.45454545454545453	11	5	15	0.0	0.5	0.4661006406953926	0.8787105286864437	0.7069419839382194	0.921897454182453	0.835862431958067	0.9532009811132901	0.9544821491887243	0.9232644160125516	0	0	0.0	0.013290463816072589	40
2204	0.07383436619230115	0.016020729074556487	0.013353604115544626	0.930070605522979	-1	0	0	0.2	2	0.8461538461538461	11	0.2727272727272727	0.8461538461538461	13	11	1	0	0	0.45454545454545453	11	5	15	0.0	0.5	0.4661006406953926	0.8787105286864437	0.7069419839382194	0.921897454182453	0.7521024173334858	0.9199020331845127	0.9099254076726516	0.9085923909714523	0	0	0.0	0.013353604115544626	15
4642	0.08483434701599611	0.015304324341581167	0.015115130758812077	0.6757590114601355	-1	0	0	0.2	2	0.8461538461538461	11	0.2727272727272727	0.8461538461538461	13	11	1	0	0	0.45454545454545453	11	5	15	0.0	0.5	0.4661006406953926	0.8787105286864437	0.7069419839382194	0.921897454182453	0.835862431958067	0.9532009811132901	0.9544821491887243	0.9232644160125516	0	0	0.0	0.015115130758812077	20
4632	0.08510028277551493	0.012097010241586669	0.012090599407885183	0.6487379076081352	-1	0	0	0.2	2	0.8461538461538461	11	0.2727272727272727	0.8461538461538461	13	11	1	0	0	0.45454545454545453	11	5	15	0.0	0.5	0.4661006406953926	0.8787105286864437	0.7069419839382194	0.921897454182453	0.8284485486374276	0.9500184008556188	0.9436963607222455	0.9216156823682998	0	0	0.0	0.012090599407885183	27
1695	0.08505899303414045	0.01245014507227009	0.012430339145231464	0.6541677952630711	-1	0	0	0.2	2	0.8461538461538461	11	0.2727272727272727	0.8461538461538461	13	11	1	0	0	0.45454545454545453	11	5	15	0.0	0.5	0.4661006406953926	0.8787105286864437	0.7069419839382194	0.921897454182453	0.7521024173334858	0.9199020331845127	0.9099254076726516	0.9085923909714523	0	0	0.0	0.012430339145231464	101
3741	0.0522097915343645	0.003177501199774255	0.0028881822414858	0.6519598557830326	-1	0	0	0.3	3	0.6923076923076923	9	0.26785714285714285	0.6923076923076923	12	9	2	0	0	0.875	8	7	15	0.0	0.25	0.6009528888455951	0.8935181582128626	0.6685006967646272	0.9105979232949815	0.835862431958067	0.9399814091073398	0.9133122670539306	0.916810918706057	0	0	0.0	0.0028881822414858	3
1883	0.08491888886916643	0.01242193881738175	0.012420179349266631	0.6540563279726301	-1	0	0	0.2	2	0.8461538461538461	11	0.2727272727272727	0.8461538461538461	13	11	1	0	0	0.45454545454545453	11	5	15	0.0	0.5	0.4661006406953926	0.8787105286864437	0.7069419839382194	0.921897454182453	0.7521024173334858	0.9199020331845127	0.9099254076726516	0.9085923909714523	0	0	0.0	0.012420179349266631	58
518	0.0007210033479737108	0.0003442319300508814	0.0003440767887840494	0.9859115830028723	-1	0	0	0.5	1	1.0	1	1.0	1.0	1	1	1	1	0	0.3333333333333333	1	3	3	0.16666666666666666	0	0.9458022475035325	0.5	0.9627146303861368	0.5	0.29536448957617056	0.5	0.9571733181626462	0.5	1.0	1.0	0.0	0.0003440767887840494	64
2688	0.08312140850280021	0.014191326780532781	0.013888962769790044	0.6765803579997057	-1	0	0	0.2	2	0.8461538461538461	11	0.2727272727272727	0.8461538461538461	13	11	1	0	0	0.45454545454545453	11	5	15	0.0	0.5	0.4661006406953926	0.8787105286864437	0.7069419839382194	0.921897454182453	0.7521024173334858	0.9199020331845127	0.9099254076726516	0.9085923909714523	0	0	0.0	0.013888962769790044	22
3793	0.08157340819051308	0.013758451255718193	0.013607212665531195	0.6741609725175846	-1	0	0	0.2	2	0.8461538461538461	11	0.2727272727272727	0.8461538461538461	13	11	1	0	0	0.45454545454545453	11	5	15	0.0	0.5	0.4661006406953926	0.8787105286864437	0.630059409591035	0.9211026014596354	0.7521024173334858	0.9223934998786104	0.9054469840561503	0.9092358227298737	0	0	0.0	0.013607212665531195	37
3950	0.04965709685315087	0.0011984946861112865	0.000617155560600171	0.9027439949360994	-1	0	0	0.2	2	0.8461538461538461	11	0.3125	0.7692307692307693	12	10	2	1	0	0.75	6	8	15	0.16666666666666666	0	0.4903649769493429	0.8257730382825628	0.6540264619278681	0.9511461351968082	0.5104372333470062	0.9346703853134658	0.8252184027215062	0.9164591134057325	1.0	0.25	0.0	0.000617155560600171	6
3819	0.0569594370194242	0.0033415178398189605	-0.003159956672177273	0.8130299109112603	-1	0	0	0.125	1	1.0	10	0.3333333333333333	0.9	10	9	1	1	0	0.4444444444444444	9	4	12	0.2	0	0.381016543513473	0.8083157863861336	0.8720171908408696	0.927042033053172	0.7037550295843875	0.9498560540529155	0.9529686606107481	0.9094998945977995	1.0	0	0.0	-0.00031599566721772726	1
265	0.0014772780607508948	0.00032277200411084603	0.0003197620340053166	0.9951609281531396	-1	0	0	1.0	2	0.0	0	0.75	0	2	0	0	0	0	1.0	2	2	3	0.0	0	0	0	0	0	0	0	0	0	0	0	0	0.0003197620340053166	16
5016	0.08410395306732177	0.01334131139071688	0.012902468106854494	0.6737902846143571	-1	0	0	0.2	2	0.8461538461538461	11	0.2727272727272727	0.8461538461538461	13	11	1	0	0	0.45454545454545453	11	5	15	0.0	0.5	0.4661006406953926	0.8787105286864437	0.7069419839382194	0.921897454182453	0.835862431958067	0.9532009811132901	0.9544821491887243	0.9232644160125516	0	0	0.0	0.012902468106854494	32
1308	None	None	None	None	None	0	0	0.3	3	0.7692307692307693	10	0.5	0.5384615384615384	9	7	5	2	0	0.8333333333333334	6	5	15	0.16666666666666666	0.46153846153846156	0.34066303450470625	0.8300845398608309	0.7069419839382194	0.9227339806933531	0.7103251012945873	0.9345917334630076	0.9347233565485495	0.9039517047423714	0.5555555555555556	0.3333333333333333	0.0	None	0
3969	0.08223812666529834	0.00913168371154524	0.008755090620202594	0.6562664312331731	-1	0	0	0.2	2	0.8461538461538461	11	0.2727272727272727	0.8461538461538461	13	11	1	0	0	0.45454545454545453	11	5	15	0.0	0.5	0.4661006406953926	0.8787105286864437	0.7069419839382194	0.921897454182453	0.8776397479969656	0.9560676920048653	0.9544821491887243	0.9248136013254729	0	0	0.0	0.008755090620202594	14
874	0.0009625658327859946	0.0001693815798881688	0.00016937230616754454	0.995545275675211	-1	0	0	1.0	1	0	0	1.0	0	1	0	0	1	0	0.5	1	2	2	0.3333333333333333	0	0	0	0	0	0	0	0	0	0	0	0	0.00016937230616754454	9
2952	0.08164261182407515	0.004203936860845949	0.002173948865160636	0.9516875301601573	-1	0	0	0.2	2	0.8461538461538461	11	0.2727272727272727	0.8461538461538461	13	11	1	0	0	0.45454545454545453	11	5	15	0.0	0.5	0.4358580128740515	0.9124102874108398	0.7069419839382194	0.921897454182453	0.7521024173334858	0.9199020331845127	0.8898896037612052	0.9181609423924174	0	0	0.0	0.002173948865160636	0
3600	0.08234975708590793	0.010585195278551722	0.010271965126176938	0.6628310366615735	-1	0	0	0.2	2	0.8461538461538461	11	0.2727272727272727	0.8461538461538461	13	11	1	0	0	0.45454545454545453	11	5	15	0.0	0.5	0.4661006406953926	0.8787105286864437	0.7069419839382194	0.921897454182453	0.7521024173334858	0.9199020331845127	0.9099254076726516	0.9085923909714523	0	0	0.0	0.010271965126176938	17
4237	0.08075441748001888	0.01052433164493056	0.010155488424036702	0.6638499579143644	-1	0	0	0.2	2	0.8461538461538461	11	0.2727272727272727	0.8461538461538461	13	11	1	0	0	0.45454545454545453	11	5	15	0.0	0.5	0.4661006406953926	0.8787105286864437	0.630059409591035	0.9211026014596354	0.835862431958067	0.9532009811132901	0.9544821491887243	0.9230045196504555	0	0	0.0	0.010155488424036702	29
3216	0.0796291505163955	0.013283200846510263	0.011719367749034156	0.8951805680312627	-1	0	0	0.2	2	0.8461538461538461	11	0.2727272727272727	0.8461538461538461	13	11	1	0	0	0.45454545454545453	11	5	15	0.0	0.5	0.4661006406953926	0.8787105286864437	0.7069419839382194	0.921897454182453	0.8284485486374276	0.9461748489240226	0.9394874986315931	0.919713283946056	0	0	0.0	0.011719367749034156	27
4433	0.07666189479170588	0.013127193543179478	0.011224835138123994	0.934913140393382	-1	0	0	0.2	2	0.8461538461538461	11	0.2727272727272727	0.8461538461538461	13	11	1	0	0	0.45454545454545453	11	5	15	0.0	0.5	0.4661006406953926	0.8787105286864437	0.7069419839382194	0.921897454182453	0.835862431958067	0.9532009811132901	0.9544821491887243	0.9232644160125516	0	0	0.0	0.011224835138123994	17
4059	0.08315904004475047	0.013066974446086621	0.0130546754801698	0.6549756534038433	-1	0	0	0.2	2	0.8461538461538461	11	0.2727272727272727	0.8461538461538461	13	11	1	0	0	0.45454545454545453	11	5	15	0.0	0.5	0.4661006406953926	0.8787105286864437	0.7069419839382194	0.921897454182453	0.7521024173334858	0.9199020331845127	0.9099254076726516	0.9085923909714523	0	0	0.0	0.0130546754801698	13
2017	0.08517093539724	0.014220065897756602	0.01420815569367919	0.6576232204635548	-1	0	0	0.2	2	0.8461538461538461	11	0.2727272727272727	0.8461538461538461	13	11	1	0	0	0.45454545454545453	11	5	15	0.0	0.5	0.4661006406953926	0.8787105286864437	0.7069419839382194	0.921897454182453	0.7521024173334858	0.9199020331845127	0.9099254076726516	0.9085923909714523	0	0	0.0	0.01420815569367919	83
4483	0.08451504127188653	0.014581226370064775	0.014462341476062448	0.6768264404269644	-1	0	0	0.2	2	0.8461538461538461	11	0.2727272727272727	0.8461538461538461	13	11	1	0	0	0.45454545454545453	11	5	15	0.0	0.5	0.4661006406953926	0.8787105286864437	0.7069419839382194	0.921897454182453	0.835862431958067	0.9532009811132901	0.9544821491887243	0.9232644160125516	0	0	0.0	0.014462341476062448	37
2649	0.08313815796818491	0.012790257751115067	0.012788118946565688	0.6524915145076513	-1	0	0	0.2	2	0.8461538461538461	11	0.2727272727272727	0.8461538461538461	13	11	1	0	0	0.45454545454545453	11	5	15	0.0	0.5	0.4661006406953926	0.8787105286864437	0.7069419839382194	0.921897454182453	0.7521024173334858	0.9199020331845127	0.9099254076726516	0.9085923909714523	0	0	0.0	0.012788118946565688	36
167	0.003327024052403693	0.00010031664456620693	0.00010021975636203696	0.9749661304544207	-1	0	0	0.25	1	1.0	3	1.0	1.0	3	3	1	1	0	0.2	1	5	5	0.16666666666666666	0	0.691874949241776	0.8557958859157037	0.4297644456518688	0.8499868223265827	0.6032572076295198	0.9264565860208772	0.766293734843971	0.8824941159203734	1.0	0.3333333333333333	0.0	0.00010021975636203696	42
1483	0.05442110901112605	0.011031528902598904	0.009610712296298942	0.9357271127205415	-1	0	0	0.3	3	0.7692307692307693	10	0.2727272727272727	0.7692307692307693	13	10	1	0	0	0.45454545454545453	11	5	15	0.0	0.5	0.4661006406953926	0.8787105286864437	0.7069419839382194	0.921897454182453	0.7521024173334858	0.9199020331845127	0.9099254076726516	0.9085923909714523	0	0	0.0	0.009610712296298942	16
1502	0.0661639200616921	0.017832812370208208	0.007152672180226977	0.9356835623644	-1	0	0	0.2	2	0.8461538461538461	11	0.2727272727272727	0.8461538461538461	13	11	1	0	0	0.45454545454545453	11	5	15	0.0	0.5	0.5337974356462929	0.8835662140061535	0.7069419839382194	0.921897454182453	0.7521024173334858	0.9199020331845127	0.880362781227111	0.9098679650009684	0	0	0.0	0.007152672180226977	14
72	0.016156135159443943	0.0012211094545091768	-0.0003496772324510982	0.9497411360597077	-1	0	0	0.4	4	0.6923076923076923	9	0.35714285714285715	0.46153846153846156	8	6	6	5	0	0.8571428571428571	7	6	15	0.35714285714285715	0.3076923076923077	0.6110858656901191	0.8691297914565036	0.2700568568516547	0.803392082683445	0.682030074474101	0.811749625969239	0.8800967450151916	0.8302564179866841	0.25	0.625	0.0	-3.496772324510982e-05	41
1289	0.053389517368243135	0.009569581170941612	0.00860503540306819	0.9382149024729883	-1	0	0	0.3	3	0.7692307692307693	10	0.2727272727272727	0.7692307692307693	13	10	1	0	0	0.45454545454545453	11	5	15	0.0	0.5	0.4661006406953926	0.8787105286864437	0.7069419839382194	0.921897454182453	0.7521024173334858	0.9199020331845127	0.9099254076726516	0.9085923909714523	0	0	0.0	0.00860503540306819	26
4151	0.07231975084821479	0.014860488666042214	0.011927313809139984	0.9306886663267735	-1	0	0	0.2	2	0.8461538461538461	11	0.2727272727272727	0.8461538461538461	13	11	1	0	0	0.45454545454545453	11	5	15	0.0	0.5	0.4661006406953926	0.8787105286864437	0.630059409591035	0.9211026014596354	0.7521024173334858	0.9199020331845127	0.9099254076726516	0.9082877380335237	0	0	0.0	0.011927313809139984	11
1505	0.06537230829653426	0.005825789765765651	-0.0038113544880860697	0.6385161565323745	-1	0	0	0.2222222222222222	2	0.9090909090909091	10	1.0	0.8181818181818182	11	9	1	1	0	0.07692307692307693	13	1	13	0.25	0.16666666666666666	0.5123694860551564	0.8435094566750843	0.7069419839382194	0.9174567847873928	0.835862431958067	0.9165739419378778	0.831027234160194	0.8968940238192102	1.0	0	0.0	-0.000381135448808607	4
3630	0.055377407803346025	0.010754595742638979	0.009191762265929715	0.9353960095436145	-1	0	0	0.3	3	0.7692307692307693	10	0.2727272727272727	0.7692307692307693	13	10	1	0	0	0.45454545454545453	11	5	15	0.0	0.5	0.4661006406953926	0.8787105286864437	0.7069419839382194	0.921897454182453	0.7521024173334858	0.9199020331845127	0.9099254076726516	0.9085923909714523	0	0	0.0	0.009191762265929715	10
2297	0.04598962000754348	0.006797096189803604	-0.0008940250123408144	0.9913419962547325	-1	0	0	0.4	4	0.6153846153846154	8	0.26785714285714285	0.6153846153846154	12	8	2	0	0	0.875	7	8	15	0.0	0.2222222222222222	0.44139526556322217	0.885599300295262	0.7713162182703075	0.9128813989269807	0.835862431958067	0.9309300875607176	0.9117890001653611	0.9115185728887824	0	0	0.0	-8.940250123408143e-05	0
1871	0.06464161049207424	0.010354286671467523	-0.008369275319126276	0.6189185224614823	-1	0	0	0.2222222222222222	2	0.9090909090909091	10	1.0	0.8181818181818182	11	9	1	1	0	0.07692307692307693	13	1	13	0.25	0.16666666666666666	0.5123694860551564	0.8435094566750843	0.7069419839382194	0.9174567847873928	0.835862431958067	0.9112550180878419	0.8731017428928278	0.8947907165323399	1.0	0.09090909090909091	0.0	-0.0008369275319126277	1
273	0.002645203856500056	0.0006960164136413271	0.0006139760547376234	0.9914218040362125	-1	0	0	0.6666666666666666	2	0.5	1	1.0	0.5	3	1	0	0	0	0.25	4	1	4	0.0	0.6666666666666666	0.5590195217151586	0.5650101902026679	0.10378239531180448	0.5044574775297528	0.6518232153673287	0.9309464575692065	0.9118563359051789	0.7231665932368412	0	0	0.0	0.0006139760547376234	49
4478	0.07533984245834995	0.013392302635435708	0.011874777146360023	0.9181442667820953	-1	0	0	0.2	2	0.8461538461538461	11	0.2727272727272727	0.8461538461538461	13	11	1	0	0	0.45454545454545453	11	5	15	0.0	0.5	0.4661006406953926	0.8787105286864437	0.7069419839382194	0.921897454182453	0.835862431958067	0.9532009811132901	0.9544821491887243	0.9232644160125516	0	0	0.0	0.011874777146360023	29
4139	0.08411602462786968	0.012831039498309353	0.01271363272301494	0.6498007164892228	-1	0	0	0.2	2	0.8461538461538461	11	0.2727272727272727	0.8461538461538461	13	11	1	0	0	0.45454545454545453	11	5	15	0.0	0.5	0.4661006406953926	0.8787105286864437	0.7069419839382194	0.921897454182453	0.835862431958067	0.9532009811132901	0.9544821491887243	0.9232644160125516	0	0	0.0	0.01271363272301494	17
1995	0.0972235280247311	0.01342563489662021	0.012733844912850097	0.6515505807676376	-1	0	0	0.2	2	0.8461538461538461	11	0.3125	0.8461538461538461	13	11	1	0	0	0.3333333333333333	12	4	15	0.0	0.6666666666666666	0.5337974356462929	0.8973241726613708	0.7069419839382194	0.9120501936810205	0.835862431958067	0.9221555392594761	0.8731017428928278	0.9110283955547668	0	0	0.0	0.012733844912850097	9
1730	0.05455116666322196	0.010416567675458286	0.009340336288623094	0.9378378738538492	-1	0	0	0.3	3	0.7692307692307693	10	0.2727272727272727	0.7692307692307693	13	10	1	0	0	0.45454545454545453	11	5	15	0.0	0.5	0.4661006406953926	0.8787105286864437	0.7069419839382194	0.921897454182453	0.7521024173334858	0.9199020331845127	0.9099254076726516	0.9085923909714523	0	0	0.0	0.009340336288623094	22
2260	0.08141075150972119	0.00783973831830989	0.007060255690405077	0.6486739364672995	-1	0	0	0.2	2	0.8461538461538461	11	0.2727272727272727	0.8461538461538461	13	11	1	0	0	0.45454545454545453	11	5	15	0.0	0.5	0.4661006406953926	0.8787105286864437	0.7069419839382194	0.921897454182453	0.7521024173334858	0.9199020331845127	0.9099254076726516	0.9085923909714523	0	0	0.0	0.007060255690405077	14
4534	0.07494581894708255	0.006462467433769857	-0.005604197357222282	0.6252163059936113	-1	0	0	0.1111111111111111	1	1.0	11	1.0	0.9090909090909091	11	10	1	1	0	0.07692307692307693	13	1	13	0.2	0	0.5123694860551564	0.8435094566750843	0.7069419839382194	0.9174567847873928	0.835862431958067	0.9112550180878419	0.8731017428928278	0.8947907165323399	1.0	0	0.0	-0.0005604197357222282	1
3901	0.08359761068597739	0.013367101926871905	0.013051836803333442	0.6740712985975217	-1	0	0	0.2	2	0.8461538461538461	11	0.2727272727272727	0.8461538461538461	13	11	1	0	0	0.45454545454545453	11	5	15	0.0	0.5	0.4661006406953926	0.8787105286864437	0.7069419839382194	0.921897454182453	0.7521024173334858	0.9223934998786104	0.9054469840561503	0.909537639955065	0	0	0.0	0.013051836803333442	29
509	0.0007070950978314772	0.0003382679163094327	0.0003381156583290494	0.9858973257876729	-1	0	0	0.5	1	1.0	1	1.0	1.0	1	1	1	1	0	0.3333333333333333	1	3	3	0.16666666666666666	0	0.9458022475035325	0.5	0.9627146303861368	0.5	0.29536448957617056	0.5	0.9571733181626462	0.5	1.0	1.0	0.0	0.0003381156583290494	65
2599	0.08301611096464592	0.014193901375533505	0.014193360342010639	0.6541695441944946	-1	0	0	0.2	2	0.8461538461538461	11	0.2727272727272727	0.8461538461538461	13	11	1	0	0	0.45454545454545453	11	5	15	0.0	0.5	0.4661006406953926	0.8787105286864437	0.7069419839382194	0.921897454182453	0.835862431958067	0.9532009811132901	0.9544821491887243	0.9232644160125516	0	0	0.0	0.014193360342010639	110
330	2.865053255378898e-06	2.3997596148862524e-08	-2.381852284103693e-08	0.9999993731992555	-1	0	0	1.0	1	0	0	1.0	0	1	0	0	1	0	0.5	2	1	2	0.3333333333333333	0	0	0	0	0	0	0	0	0	0	0	0	-2.381852284103693e-09	20
4021	0.08438884838819881	0.015703462051834358	0.015307203553307024	0.6783856169325779	-1	0	0	0.2	2	0.8461538461538461	11	0.2727272727272727	0.8461538461538461	13	11	1	0	0	0.45454545454545453	11	5	15	0.0	0.5	0.4661006406953926	0.8787105286864437	0.7069419839382194	0.921897454182453	0.7521024173334858	0.9199020331845127	0.9099254076726516	0.9085923909714523	0	0	0.0	0.015307203553307024	73
3762	0.0966568084261849	0.009998898172611334	0.00594782673585179	0.656000082363981	-1	0	0	0.1	1	1.0	13	0.5357142857142857	0.9230769230769231	13	12	1	0	0	0.14285714285714285	14	2	15	0.0	0	0.5337974356462929	0.8812147830461153	0.7069419839382194	0.8466859667250747	0.835862431958067	0.9338279808063574	0.8733261239583395	0.8928274806565231	0	0	0.0	0.00594782673585179	3
1222	0.04592585251094109	0.010738770723981035	0.0056563368229786744	0.826338405858813	-1	0	0	0.25	2	0.9	9	0.3333333333333333	0.8	10	8	1	1	0	0.4444444444444444	9	4	12	0.25	0.18181818181818182	0.381016543513473	0.8083157863861336	0.8720171908408696	0.927042033053172	0.6798822321371509	0.9354949439207325	0.8983232590385468	0.9019000654993258	1.0	0	0.0	0.0056563368229786744	3
4812	0.0821723948476817	0.010020623957794772	0.00979698883832201	0.6611807325904275	-1	0	0	0.2	2	0.8461538461538461	11	0.2727272727272727	0.8461538461538461	13	11	1	0	0	0.45454545454545453	11	5	15	0.0	0.5	0.4661006406953926	0.8787105286864437	0.7069419839382194	0.921897454182453	0.835862431958067	0.9532009811132901	0.9544821491887243	0.9232644160125516	0	0	0.0	0.00979698883832201	15
4434	0.05158346466345555	0.004647550308754124	0.003106712037143936	0.9429582049086026	-1	0	0	0.3	3	0.6923076923076923	9	0.3125	0.6923076923076923	12	9	2	0	0	0.75	8	6	15	0.0	0.25	0.6009528888455951	0.8717819977990837	0.6685006967646272	0.8443171049760667	0.835862431958067	0.8949895892049607	0.8900795032420159	0.8717762094985775	0	0	0.0	0.003106712037143936	3
4591	0.07673746358607779	0.0036344690961440354	0.001222495324825292	0.7906511877256857	-1	0	0	0.2	2	0.8461538461538461	11	0.2727272727272727	0.8461538461538461	13	11	1	0	0	0.45454545454545453	11	5	15	0.0	0.5	0.4661006406953926	0.8787105286864437	0.7069419839382194	0.9217662701712411	0.835862431958067	0.9532009811132901	0.9544821491887243	0.923221411629969	0	0	0.0	0.001222495324825292	1
1715	0.08233103296151457	0.014380180598472396	0.014221885702226836	0.6730804697297033	-1	0	0	0.2	2	0.8461538461538461	11	0.2727272727272727	0.8461538461538461	13	11	1	0	0	0.45454545454545453	11	5	15	0.0	0.5	0.4661006406953926	0.8787105286864437	0.7069419839382194	0.921897454182453	0.7521024173334858	0.9199020331845127	0.9099254076726516	0.9085923909714523	0	0	0.0	0.014221885702226836	84
2914	0.08400245754630672	0.012778561091309365	0.012680423700620287	0.6681581284850611	-1	0	0	0.2	2	0.8461538461538461	11	0.2727272727272727	0.8461538461538461	13	11	1	0	0	0.45454545454545453	11	5	15	0.0	0.5	0.4661006406953926	0.8787105286864437	0.7069419839382194	0.921897454182453	0.7521024173334858	0.9223934998786104	0.9054469840561503	0.909537639955065	0	0	0.0	0.012680423700620287	15
622	0.0011758603485250692	0.00028122744438702815	0.0002812273674210524	0.9784551661340822	-1	0	0	0.3333333333333333	1	1.0	2	1.0	1.0	2	2	1	1	0	0.25	1	4	4	0.16666666666666666	0	0.7234662591261964	0.9407737271299275	0.5893705857909464	0.9766479265389042	0.476189095364291	0.7017817069584652	0.8921951485982601	0.9206728875974692	1.0	1.0	0.0	0.0002812273674210524	9
88	None	None	None	None	None	0.25	1	0.5	5	0.46153846153846156	6	0.46875	0.3076923076923077	8	4	6	1	0	0.5	4	8	15	0.08333333333333333	0.2857142857142857	0.7423032471181388	0.8915395683773047	0.14818819036119055	0.884850821518896	0.48543839640903447	0.9504587757824405	0.9205321869765156	0.9142471441273616	1.0	0.125	0.0	None	0
3314	0.08568907161564265	0.012968691245292763	0.012967897999455153	0.6530865297315125	-1	0	0	0.2	2	0.8461538461538461	11	0.2727272727272727	0.8461538461538461	13	11	1	0	0	0.45454545454545453	11	5	15	0.0	0.5	0.4661006406953926	0.8787105286864437	0.7069419839382194	0.921897454182453	0.7521024173334858	0.9199020331845127	0.9099254076726516	0.9085923909714523	0	0	0.0	0.012967897999455153	29
4879	0.08123747839262858	0.0115167851245659	0.011318466166273577	0.6489243607643991	-1	0	0	0.2	2	0.8461538461538461	11	0.2727272727272727	0.8461538461538461	13	11	1	0	0	0.45454545454545453	11	5	15	0.0	0.5	0.4661006406953926	0.8787105286864437	0.630059409591035	0.9211026014596354	0.8284485486374276	0.9461748489240226	0.9394874986315931	0.9194424096494419	0	0	0.0	0.011318466166273577	16
3507	0.041509641101141234	0.005989273958874979	0.005982367887009075	0.9396598313006164	-1	0	0	0.3	3	0.6923076923076923	9	0.2777777777777778	0.6923076923076923	12	9	2	0	0	0.6666666666666666	9	6	15	0.0	0.2857142857142857	0.5634067099087751	0.89068743868387	0.6606845758427449	0.8859197190717514	0.835862431958067	0.9182759822120099	0.8495151900455841	0.8992469670229473	0	0	0.0	0.005982367887009075	9
4108	0.07270188657450716	0.005866780081403825	0.0021880698293592275	0.718333574540701	-1	0	0	0.2	2	0.8461538461538461	11	0.25	0.8461538461538461	13	11	1	2	0	0.6	10	6	15	0.5	0.4	0.5337974356462929	0.8758564444433059	0.6913097420944547	0.9236564232979478	0.8211001626343177	0.9359092224629173	0.8404407962511024	0.9149807992857684	0.5769230769230769	0.15384615384615385	0.0	0.0021880698293592275	1
3990	0.08019606136684133	0.011953236709743511	0.010495275898080875	0.7918272942547794	-1	0	0	0.1	1	1.0	13	0.2727272727272727	0.9230769230769231	13	12	1	0	0	0.45454545454545453	11	5	15	0.0	0	0.4661006406953926	0.8787105286864437	0.7069419839382194	0.921897454182453	0.835862431958067	0.9532009811132901	0.9544821491887243	0.9232644160125516	0	0	0.0	0.010495275898080875	9
2818	0.083058198618465	0.013866427130214982	0.013677623742319671	0.6760614500356494	-1	0	0	0.2	2	0.8461538461538461	11	0.2727272727272727	0.8461538461538461	13	11	1	0	0	0.45454545454545453	11	5	15	0.0	0.5	0.4661006406953926	0.8787105286864437	0.7069419839382194	0.921897454182453	0.7521024173334858	0.9199020331845127	0.9099254076726516	0.9085923909714523	0	0	0.0	0.013677623742319671	64
2088	0.029348102711584056	0.004474267558757717	0.004041624780294382	0.7386704185121967	-1	0	0	0.14285714285714285	1	1.0	8	0.4166666666666667	0.875	8	7	1	1	0	0.375	8	3	10	0.2	0	0.6594921396675432	0.8666659690472124	0.6222928400403045	0.8823177754533343	1.0	0.9225683890623536	0.8696372387758308	0.8929634813655123	1.0	0.125	0.0	0.004041624780294382	6
582	0.0011874422766407697	0.00015979449801788135	0.0001597836037825977	0.9973097293212103	-1	0	0	1.0	2	0.0	0	0.75	0	1	0	1	0	0	1.0	2	2	3	0.0	0	0	0	0	0	0	0	0	0	0	0	0	0.0001597836037825977	15
2820	0.08346986922424898	0.01375904064380012	0.013755453832029866	0.6595586323678669	-1	0	0	0.2	2	0.8461538461538461	11	0.2727272727272727	0.8461538461538461	13	11	1	0	0	0.45454545454545453	11	5	15	0.0	0.5	0.4661006406953926	0.8787105286864437	0.7069419839382194	0.921897454182453	0.7521024173334858	0.9199020331845127	0.9099254076726516	0.9085923909714523	0	0	0.0	0.013755453832029866	35
2372	0.0852353321976628	0.01386517777597785	0.013821662158493257	0.6585340169164902	-1	0	0	0.2	2	0.8461538461538461	11	0.2727272727272727	0.8461538461538461	13	11	1	0	0	0.45454545454545453	11	5	15	0.0	0.5	0.4661006406953926	0.8787105286864437	0.7069419839382194	0.921897454182453	0.7521024173334858	0.9199020331845127	0.9099254076726516	0.9085923909714523	0	0	0.0	0.013821662158493257	18
1429	0.05802241012515487	0.010437825596068297	-0.003807429833736714	0.6257057342500274	-1	0	0	0.3	3	0.7692307692307693	10	0.2727272727272727	0.7692307692307693	13	10	1	0	0	0.45454545454545453	11	5	15	0.0	0.5	0.4487267097153634	0.8826296233536973	0.7069419839382194	0.921897454182453	0.7521024173334858	0.9199020331845127	0.9099254076726516	0.9096196543354754	0	0	0.0	-0.0003807429833736714	1
3171	0.08526025879112684	0.014878625232066126	0.014592617878892286	0.6624922769639658	-1	0	0	0.2	2	0.8461538461538461	11	0.2727272727272727	0.8461538461538461	13	11	1	0	0	0.45454545454545453	11	5	15	0.0	0.5	0.4661006406953926	0.8787105286864437	0.7069419839382194	0.921897454182453	0.7521024173334858	0.9199020331845127	0.9099254076726516	0.9085923909714523	0	0	0.0	0.014592617878892286	33
4786	0.0833807582346958	0.011439658430644071	0.011331071122767463	0.6480624316931498	-1	0	0	0.2	2	0.8461538461538461	11	0.2727272727272727	0.8461538461538461	13	11	1	0	0	0.45454545454545453	11	5	15	0.0	0.5	0.4661006406953926	0.8787105286864437	0.7069419839382194	0.921897454182453	0.835862431958067	0.9532009811132901	0.9544821491887243	0.9232644160125516	0	0	0.0	0.011331071122767463	23
4078	0.08529143342841437	0.014154089047476769	0.01415345219013258	0.6589434456790582	-1	0	0	0.2	2	0.8461538461538461	11	0.2727272727272727	0.8461538461538461	13	11	1	0	0	0.45454545454545453	11	5	15	0.0	0.5	0.4661006406953926	0.8787105286864437	0.7069419839382194	0.921897454182453	0.835862431958067	0.9532009811132901	0.9544821491887243	0.9232644160125516	0	0	0.0	0.01415345219013258	50
75	0.0009854871242788116	0.0001294069281696861	0.0001294050640039866	0.9954829349004025	-1	0	0	1.0	1	0	0	1.0	0	1	0	0	1	0	0.5	1	2	2	0.3333333333333333	0	0	0	0	0	0	0	0	0	0	0	0	0.0001294050640039866	74
2536	0.06683365085711454	0.0005893556997512721	0.0004646759137313506	0.7517600505914745	-1	0	0	0.2	2	0.8461538461538461	11	0.25	0.8461538461538461	13	11	1	0	0	0.6	10	6	15	0.0	0.4	0.4469325182523928	0.8807671350705012	0.630059409591035	0.9208306521486864	0.7521024173334858	0.9209337313608779	0.8731017428928278	0.909111519770887	0	0	0.0	0.0004646759137313506	7
1813	0.054037446199444214	0.011059602434970216	0.009814833321218961	0.9364832954451933	-1	0	0	0.3	3	0.7692307692307693	10	0.2727272727272727	0.7692307692307693	13	10	1	0	0	0.45454545454545453	11	5	15	0.0	0.5	0.4661006406953926	0.8787105286864437	0.7069419839382194	0.921897454182453	0.7521024173334858	0.9199020331845127	0.9099254076726516	0.9085923909714523	0	0	0.0	0.009814833321218961	14
1065	0.058876564971640295	0.005404383738829938	0.005329579233748311	0.8345350186713469	-1	0	0	0.2222222222222222	2	0.9090909090909091	10	1.0	0.9090909090909091	12	10	0	0	0	0.07692307692307693	13	1	13	0.0	0.16666666666666666	0.45959552916207597	0.9087474620843374	0.809707954072748	0.8321344423183227	0.7635395554883401	0.8971218300789858	0.9236141901956928	0.8830502495180075	0	0	0.0	0.005329579233748311	13
4129	0.0835449177782609	0.006862153618850665	0.006630704208500875	0.6455746677514118	-1	0	0	0.2	2	0.8461538461538461	11	0.2727272727272727	0.8461538461538461	13	11	1	0	0	0.45454545454545453	11	5	15	0.0	0.5	0.4661006406953926	0.8787105286864437	0.7069419839382194	0.921897454182453	0.835862431958067	0.9532009811132901	0.9544821491887243	0.9232644160125516	0	0	0.0	0.006630704208500875	5
1834	0.06241484728410621	0.009263810066102642	0.008765986796420122	0.6519507835897685	-1	0	0	0.3	3	0.7692307692307693	10	0.38461538461538464	0.7692307692307693	13	10	1	0	0	0.23076923076923078	13	3	15	0.0	0.14285714285714285	0.5337974356462929	0.8944576492379785	0.7069419839382194	0.9150608174037695	0.8211001626343177	0.9201768137301393	0.8731017428928278	0.9104903914883217	0	0	0.0	0.008765986796420122	13
774	0.0009176294439898038	0.00011583007554152999	0.00011582496456018847	0.9954379908287617	-1	0	0	1.0	1	0	0	1.0	0	1	0	0	1	0	0.5	1	2	2	0.3333333333333333	0	0	0	0	0	0	0	0	0	0	0	0	0.00011582496456018847	13
4443	0.08188472178763384	0.004317710058875804	0.003308095026978057	0.640392310046679	-1	0	0	0.1	1	1.0	13	1.0	1.0	14	13	0	0	0	0.06666666666666667	15	1	15	0.0	0	0.5561627297328693	0.8769811233027216	0.6685006967646272	0.9164350955734221	0.8321554902977473	0.9514735596199677	0.9139896736250881	0.9201930423017302	0	0	0.0	0.003308095026978057	11
3966	0.08172313695934852	0.00808323524527624	0.007697399756700756	0.6533196132147273	-1	0	0	0.2	2	0.8461538461538461	11	0.2727272727272727	0.8461538461538461	13	11	1	0	0	0.45454545454545453	11	5	15	0.0	0.5	0.4661006406953926	0.8787105286864437	0.7069419839382194	0.921897454182453	0.835862431958067	0.9532009811132901	0.9544821491887243	0.9232644160125516	0	0	0.0	0.007697399756700756	12
3445	0.08482578722107487	0.012091600184970668	0.012086846345219294	0.6528102300359429	-1	0	0	0.2	2	0.8461538461538461	11	0.2727272727272727	0.8461538461538461	13	11	1	0	0	0.45454545454545453	11	5	15	0.0	0.5	0.4661006406953926	0.8787105286864437	0.7069419839382194	0.921897454182453	0.7521024173334858	0.9199020331845127	0.9099254076726516	0.9085923909714523	0	0	0.0	0.012086846345219294	18
4133	0.08348117492517008	0.013616431969730402	0.013606255636432753	0.6544461065050311	-1	0	0	0.2	2	0.8461538461538461	11	0.2727272727272727	0.8461538461538461	13	11	1	0	0	0.45454545454545453	11	5	15	0.0	0.5	0.4661006406953926	0.8787105286864437	0.7069419839382194	0.921897454182453	0.835862431958067	0.9532009811132901	0.9544821491887243	0.9232644160125516	0	0	0.0	0.013606255636432753	24
3239	0.08398810485007174	0.013124223277821303	0.01312165706034769	0.6556466441759456	-1	0	0	0.2	2	0.8461538461538461	11	0.2727272727272727	0.8461538461538461	13	11	1	0	0	0.45454545454545453	11	5	15	0.0	0.5	0.4661006406953926	0.8787105286864437	0.7069419839382194	0.921897454182453	0.835862431958067	0.9532009811132901	0.9544821491887243	0.9232644160125516	0	0	0.0	0.01312165706034769	34
2837	0.08633384512926187	0.012436559615575219	0.012108034817687595	0.6700552533045887	-1	0	0	0.2	2	0.8461538461538461	11	0.2727272727272727	0.8461538461538461	13	11	1	0	0	0.45454545454545453	11	5	15	0.0	0.5	0.4661006406953926	0.8787105286864437	0.7069419839382194	0.921897454182453	0.835862431958067	0.9532009811132901	0.9544821491887243	0.9232644160125516	0	0	0.0	0.012108034817687595	19
2175	0.07927658919218518	0.014408512039857114	0.014212122561323053	0.6614241456909384	-1	0	0	0.2	2	0.8461538461538461	11	0.2727272727272727	0.8461538461538461	13	11	1	0	0	0.45454545454545453	11	5	15	0.0	0.5	0.4661006406953926	0.8787105286864437	0.7069419839382194	0.921897454182453	0.7521024173334858	0.9199020331845127	0.9099254076726516	0.9085923909714523	0	0	0.0	0.014212122561323053	51
1209	0.05405703683233638	0.010294687300785785	0.009359539910972926	0.9380526794864673	-1	0	0	0.3	3	0.7692307692307693	10	0.2727272727272727	0.7692307692307693	13	10	1	0	0	0.45454545454545453	11	5	15	0.0	0.5	0.4661006406953926	0.8787105286864437	0.7069419839382194	0.921897454182453	0.7521024173334858	0.9199020331845127	0.9099254076726516	0.9085923909714523	0	0	0.0	0.009359539910972926	49
1588	0.05376830650094852	0.010709650422484814	0.009333157461896415	0.9372347277411884	-1	0	0	0.3	3	0.7692307692307693	10	0.2727272727272727	0.7692307692307693	13	10	1	0	0	0.45454545454545453	11	5	15	0.0	0.5	0.4661006406953926	0.8787105286864437	0.7069419839382194	0.921897454182453	0.7521024173334858	0.9199020331845127	0.9099254076726516	0.9085923909714523	0	0	0.0	0.009333157461896415	33
29	0.0	0.0	0.0	1.0	-1	0	0	0	0	0	0	1.0	0	0	0	0	2	0	1.0	1	1	1	0.5	0	0	0	0	0	0	0	0	0	0	0	0	-0.1	8
2046	0.08449664421870273	0.01461176452514374	0.014607023214030821	0.662937052335886	-1	0	0	0.2	2	0.8461538461538461	11	0.2727272727272727	0.8461538461538461	13	11	1	0	0	0.45454545454545453	11	5	15	0.0	0.5	0.4661006406953926	0.8787105286864437	0.7069419839382194	0.921897454182453	0.7521024173334858	0.9223934998786104	0.9054469840561503	0.909537639955065	0	0	0.0	0.014607023214030821	102
510	3.7233724672420803e-09	3.719826895603886e-09	-3.441966118421624e-10	0.9999998066053244	-1	0	0	0	0	0	0	1.0	0	0	0	0	1	0	1.0	1	1	1	0.25	0	0	0	0	0	0	0	0	0	0	0	0	-0.1	0
3416	0.08251046497769299	0.014292148459758144	0.014164702926186323	0.6646504078217413	-1	0	0	0.2	2	0.8461538461538461	11	0.2727272727272727	0.8461538461538461	13	11	1	0	0	0.45454545454545453	11	5	15	0.0	0.5	0.4661006406953926	0.8787105286864437	0.7069419839382194	0.921897454182453	0.7521024173334858	0.9199020331845127	0.9099254076726516	0.9085923909714523	0	0	0.0	0.014164702926186323	71
2067	0.08042681966552115	0.00843137682295428	0.007944644171102294	0.6394307275542623	-1	0	0	0.2	2	0.8461538461538461	11	0.2727272727272727	0.8461538461538461	13	11	1	0	0	0.45454545454545453	11	5	15	0.0	0.5	0.4661006406953926	0.8787105286864437	0.7069419839382194	0.921897454182453	0.7521024173334858	0.9199020331845127	0.9099254076726516	0.9085923909714523	0	0	0.0	0.007944644171102294	15
4490	0.08037130900744922	0.009296025346025666	0.009070811244923259	0.6562790847009381	-1	0	0	0.2	2	0.8461538461538461	11	0.2727272727272727	0.8461538461538461	13	11	1	0	0	0.45454545454545453	11	5	15	0.0	0.5	0.4661006406953926	0.8787105286864437	0.7069419839382194	0.921897454182453	0.835862431958067	0.9532009811132901	0.9544821491887243	0.9232644160125516	0	0	0.0	0.009070811244923259	15
1098	0.05350238899834441	0.010074051340350897	0.008737152021939922	0.9356930143185536	-1	0	0	0.3	3	0.7692307692307693	10	0.2727272727272727	0.7692307692307693	13	10	1	0	0	0.45454545454545453	11	5	15	0.0	0.5	0.4661006406953926	0.8787105286864437	0.7069419839382194	0.921897454182453	0.7521024173334858	0.9199020331845127	0.9099254076726516	0.9085923909714523	0	0	0.0	0.008737152021939922	33
1754	0.013162340980381122	0.00043855248386258383	-0.00038164483146973605	0.9842497843775845	-1	0	0	0.375	3	0.6666666666666666	6	0.3055555555555556	0.6666666666666666	9	6	1	0	0	1.0	6	6	11	0.0	0.4	0.5930159841712572	0.8738887181911466	0.630059409591035	0.8513537799136771	0.8211001626343177	0.8679502103001173	0.8251965241607582	0.8646741818003209	0	0	0.0	-3.81644831469736e-05	0
1221	0.03178887156218469	0.006622853066262938	0.00544896038653232	0.9241088499353756	-1	0	0	0.4	4	0.6153846153846154	8	0.2777777777777778	0.6153846153846154	12	8	2	0	0	0.6666666666666666	9	6	15	0.0	0.2857142857142857	0.5634067099087751	0.89068743868387	0.7068924325670676	0.9114797015573297	0.835862431958067	0.9182759822120099	0.8698106043807639	0.9074528400340562	0	0	0.0	0.00544896038653232	6
2827	0.0824043589804536	0.012017553984750908	0.011988730718993205	0.6527131985986723	-1	0	0	0.2	2	0.8461538461538461	11	0.2727272727272727	0.8461538461538461	13	11	1	0	0	0.45454545454545453	11	5	15	0.0	0.5	0.4661006406953926	0.8787105286864437	0.630059409591035	0.9211026014596354	0.835862431958067	0.9532009811132901	0.9544821491887243	0.9230045196504555	0	0	0.0	0.011988730718993205	34
2425	0.08420350837560545	0.012653612039784276	0.012627531226890478	0.6551781381238617	-1	0	0	0.2	2	0.8461538461538461	11	0.2727272727272727	0.8461538461538461	13	11	1	0	0	0.45454545454545453	11	5	15	0.0	0.5	0.4661006406953926	0.8787105286864437	0.7069419839382194	0.921897454182453	0.7521024173334858	0.9199020331845127	0.9099254076726516	0.9085923909714523	0	0	0.0	0.012627531226890478	26
2206	0.08506966794625308	0.017784630620289805	0.016482164626367958	0.7992354652735048	-1	0	0	0.2	2	0.8461538461538461	11	0.25	0.8461538461538461	13	11	1	2	0	0.6	10	6	15	0.5	0.4	0.4469325182523928	0.8560954720347064	0.6913097420944547	0.9236564232979478	0.8211001626343177	0.9284610655046667	0.8404407962511024	0.9071962344410754	0.6538461538461539	0.23076923076923078	0.0	0.016482164626367958	5
2048	0.08456177080937753	0.013888567969978392	0.013863308379202487	0.6605496696283861	-1	0	0	0.2	2	0.8461538461538461	11	0.2727272727272727	0.8461538461538461	13	11	1	0	0	0.45454545454545453	11	5	15	0.0	0.5	0.4661006406953926	0.8787105286864437	0.7069419839382194	0.921897454182453	0.7521024173334858	0.9199020331845127	0.9099254076726516	0.9085923909714523	0	0	0.0	0.013863308379202487	53
1537	0.05507912806726347	0.008471179959261098	0.008421783587622281	0.9375467212092602	-1	0	0	0.3	3	0.7692307692307693	10	0.2727272727272727	0.7692307692307693	13	10	1	0	0	0.45454545454545453	11	5	15	0.0	0.5	0.5785280238194457	0.878179929612169	0.630059409591035	0.9153125122241222	0.835862431958067	0.9034520967767652	0.8692275075116965	0.9000034238378516	0	0	0.0	0.008421783587622281	10
4698	0.052837173224266426	0.009038209056761476	0.0018643684250038157	0.6382142898208742	-1	0	0	0.3	3	0.6923076923076923	9	0.26785714285714285	0.6923076923076923	12	9	2	0	0	0.875	8	7	15	0.0	0.25	0.6009528888455951	0.8935181582128626	0.6685006967646272	0.9105979232949815	0.835862431958067	0.9399814091073398	0.9133122670539306	0.916810918706057	0	0	0.0	0.0018643684250038157	3
4535	0.0859185463081223	0.013699509364485838	0.013684000189888978	0.6548790945106374	-1	0	0	0.2	2	0.8461538461538461	11	0.2727272727272727	0.8461538461538461	13	11	1	0	0	0.45454545454545453	11	5	15	0.0	0.5	0.4661006406953926	0.8787105286864437	0.7069419839382194	0.921897454182453	0.835862431958067	0.9558501355168869	0.9544821491887243	0.9246937437004102	0	0	0.0	0.013684000189888978	47
4852	0.08561489216472118	0.013651693067423884	0.01358841610335885	0.6612610255128906	-1	0	0	0.2	2	0.8461538461538461	11	0.2727272727272727	0.8461538461538461	13	11	1	0	0	0.45454545454545453	11	5	15	0.0	0.5	0.4661006406953926	0.8787105286864437	0.7069419839382194	0.921897454182453	0.835862431958067	0.9532009811132901	0.9544821491887243	0.9232644160125516	0	0	0.0	0.01358841610335885	66
3172	0.08350591582253852	0.013969884115127616	0.013967766016568867	0.660433201790283	-1	0	0	0.2	2	0.8461538461538461	11	0.2727272727272727	0.8461538461538461	13	11	1	0	0	0.45454545454545453	11	5	15	0.0	0.5	0.4661006406953926	0.8787105286864437	0.7069419839382194	0.921897454182453	0.835862431958067	0.9532009811132901	0.9544821491887243	0.9232644160125516	0	0	0.0	0.013967766016568867	18
3059	0.07816348063967192	0.011690457233106463	0.010928638269204592	0.9291164232617093	-1	0	0	0.2	2	0.8461538461538461	11	0.2727272727272727	0.8461538461538461	13	11	1	0	0	0.45454545454545453	11	5	15	0.0	0.5	0.4661006406953926	0.8787105286864437	0.7069419839382194	0.921897454182453	0.835862431958067	0.9532009811132901	0.9544821491887243	0.9232644160125516	0	0	0.0	0.010928638269204592	9
4324	0.06532220032968747	0.002689382861678517	0.002110991562320682	0.751372368399594	-1	0	0	0.2	2	0.8461538461538461	11	0.25	0.8461538461538461	13	11	1	0	0	0.6	10	6	15	0.0	0.4	0.4469325182523928	0.8807671350705012	0.7069419839382194	0.9216292146428944	0.835862431958067	0.9574847482764607	0.9544821491887243	0.9259640420462202	0	0	0.0	0.002110991562320682	6
1740	0.05367373824643965	0.010911501864129883	0.009396428261563347	0.9359517811276176	-1	0	0	0.3	3	0.7692307692307693	10	0.2727272727272727	0.7692307692307693	13	10	1	0	0	0.45454545454545453	11	5	15	0.0	0.5	0.4661006406953926	0.8787105286864437	0.7069419839382194	0.921897454182453	0.7521024173334858	0.9199020331845127	0.9099254076726516	0.9085923909714523	0	0	0.0	0.009396428261563347	17
3563	0.0858294742298968	0.014043309746025604	0.014012102784067865	0.6590384058610214	-1	0	0	0.2	2	0.8461538461538461	11	0.2727272727272727	0.8461538461538461	13	11	1	0	0	0.45454545454545453	11	5	15	0.0	0.5	0.4661006406953926	0.8787105286864437	0.7069419839382194	0.921897454182453	0.835862431958067	0.9532009811132901	0.9544821491887243	0.9232644160125516	0	0	0.0	0.014012102784067865	40
4261	0.08600644206383191	0.012337747751544254	0.012264872450567876	0.6493144979661085	-1	0	0	0.2	2	0.8461538461538461	11	0.2727272727272727	0.8461538461538461	13	11	1	0	0	0.45454545454545453	11	5	15	0.0	0.5	0.4661006406953926	0.8787105286864437	0.7069419839382194	0.921897454182453	0.835862431958067	0.9532009811132901	0.9544821491887243	0.9232644160125516	0	0	0.0	0.012264872450567876	25
914	0.0006976146038934928	0.0003164537419079406	0.0003162606479863933	0.9851097404111168	-1	0	0	0.5	1	1.0	1	1.0	1.0	1	1	1	1	0	0.3333333333333333	1	3	3	0.16666666666666666	0	0.9458022475035325	0.5	0.9627146303861368	0.5	0.29536448957617056	0.5	0.9571733181626462	0.5	1.0	1.0	0.0	0.0003162606479863933	20
1572	0.014442921362298723	0.0011626647352980493	0.0010932992275926477	0.9791894629082843	-1	0	0	0.375	3	0.7	7	0.2857142857142857	0.7	10	7	1	0	0	0.8571428571428571	6	7	12	0.0	0.36363636363636365	0.5857720039953515	0.873873443189668	0.7712666668991558	0.844298201431894	0.7939824246457764	0.8419286155629717	0.8034596307812926	0.8539953303583132	0	0	0.0	0.0010932992275926477	1
4121	0.08498229084856726	0.014346693448232771	0.014199015187026232	0.6639737277958524	-1	0	0	0.2	2	0.8461538461538461	11	0.2727272727272727	0.8461538461538461	13	11	1	0	0	0.45454545454545453	11	5	15	0.0	0.5	0.4661006406953926	0.8787105286864437	0.7069419839382194	0.921897454182453	0.835862431958067	0.9532009811132901	0.9544821491887243	0.9232644160125516	0	0	0.0	0.014199015187026232	56
4636	0.08624289138412378	0.013735244535066004	0.013721060856339059	0.657391960279232	-1	0	0	0.2	2	0.8461538461538461	11	0.2727272727272727	0.8461538461538461	13	11	1	0	0	0.45454545454545453	11	5	15	0.0	0.5	0.4661006406953926	0.8787105286864437	0.7069419839382194	0.921897454182453	0.835862431958067	0.9532009811132901	0.9544821491887243	0.9232644160125516	0	0	0.0	0.013721060856339059	55
3684	0.06916548694665739	0.008402439771356619	-0.0030767847943915286	0.5740729065834234	-1	0	0	0.2	2	0.8461538461538461	11	0.25	0.8461538461538461	13	11	1	0	0	0.6	10	6	15	0.0	0.4	0.5785280238194457	0.8506530027397113	0.630059409591035	0.9079980715728067	0.835862431958067	0.8633392103390366	0.8251965241607582	0.8762610696475415	0	0	0.0	-0.00030767847943915285	2
1436	0.05351738972181891	0.011178835215939764	0.010134080541347366	0.9380794035774245	-1	0	0	0.3	3	0.7692307692307693	10	0.2727272727272727	0.7692307692307693	13	10	1	0	0	0.45454545454545453	11	5	15	0.0	0.5	0.4661006406953926	0.8787105286864437	0.7069419839382194	0.921897454182453	0.7521024173334858	0.9199020331845127	0.9099254076726516	0.9085923909714523	0	0	0.0	0.010134080541347366	29
1016	0.04539615896657406	0.010333002074641754	0.0017481325852575674	0.7315543347548349	-1	0	0	0.25	2	0.9	9	0.3333333333333333	0.8	10	8	1	2	0	0.4444444444444444	9	4	12	0.5	0.18181818181818182	0.4827299518419578	0.891108100594547	0.7692512207063411	0.8177147089032013	0.7665236949161274	0.8710228028389594	0.864138180699897	0.8626757980914599	0.55	0	0.0	0.0017481325852575674	8
2160	0.08253969197150346	0.01369105877276856	0.01330038491108924	0.6750174320344258	-1	0	0	0.2	2	0.8461538461538461	11	0.2727272727272727	0.8461538461538461	13	11	1	0	0	0.45454545454545453	11	5	15	0.0	0.5	0.4661006406953926	0.8787105286864437	0.7069419839382194	0.921897454182453	0.7521024173334858	0.9199020331845127	0.9099254076726516	0.9085923909714523	0	0	0.0	0.01330038491108924	22
4743	0.06884008116869914	0.008737442375339622	-0.004077060293233147	0.6599713791325559	-1	0	0	0.2	2	0.8461538461538461	11	0.25	0.8461538461538461	12	11	2	0	0	0.6	10	6	15	0.0	0.4	0.6305621631080772	0.8720679889728803	0.6991258630163371	0.80964808338732	0.835862431958067	0.9036187849846314	0.8912332272965621	0.8662726425947131	0	0	0.0	-0.00040770602932331475	0
2587	0.0842673748559025	0.013917164535052894	0.01353042942781623	0.6724691905774498	-1	0	0	0.2	2	0.8461538461538461	11	0.2727272727272727	0.8461538461538461	13	11	1	0	0	0.45454545454545453	11	5	15	0.0	0.5	0.4661006406953926	0.8787105286864437	0.7069419839382194	0.921897454182453	0.7521024173334858	0.9199020331845127	0.9099254076726516	0.9085923909714523	0	0	0.0	0.01353042942781623	38
540	0.001187618826186784	0.0001676137930427799	0.00016750870231916978	0.9969924948486324	-1	0	0	1.0	2	0.0	0	0.75	0	1	0	1	0	0	1.0	2	2	3	0.0	0	0	0	0	0	0	0	0	0	0	0	0	0.00016750870231916978	29
1317	0.05689823337618829	0.008461008112006738	0.006858181149901603	0.9376808426329781	-1	0	0	0.3	3	0.7692307692307693	10	0.2727272727272727	0.7692307692307693	13	10	1	0	0	0.45454545454545453	11	5	15	0.0	0.5	0.5337974356462929	0.8930723831508229	0.7069419839382194	0.9175254560552288	0.6035460765627904	0.926134531349896	0.8900021976450624	0.9132115013865697	0	0	0.0	0.006858181149901603	15
436	0.0009882043946907693	0.00016735850584896923	0.00016735821609014417	0.9977288959185512	-1	0	0	1.0	2	0.0	0	0.75	0	1	0	1	0	0	1.0	2	2	3	0.0	0	0	0	0	0	0	0	0	0	0	0	0	0.00016735821609014417	33
1765	0.06150755194075074	0.01527049587844698	0.012177198441167875	0.9398389815135597	-1	0	0	0.3	3	0.7692307692307693	10	0.2727272727272727	0.7692307692307693	13	10	1	0	0	0.45454545454545453	11	5	15	0.0	0.5	0.4661006406953926	0.8787105286864437	0.7837254555431002	0.9183202439117689	0.835862431958067	0.8851526607791572	0.8731017428928278	0.895424688613251	0	0	0.0	0.012177198441167875	8
731	0.000708459200339169	0.0003120200300723201	0.0003118418909259607	0.9855781345842667	-1	0	0	0.5	1	1.0	1	1.0	1.0	1	1	1	1	0	0.3333333333333333	1	3	3	0.16666666666666666	0	0.9458022475035325	0.5	0.9627146303861368	0.5	0.29536448957617056	0.5	0.9571733181626462	0.5	1.0	1.0	0.0	0.0003118418909259607	32
1153	0.003970392551259339	0.0007468197944480615	0.0007389959830804074	0.9783312855653997	-1	0	0	0.5	2	0.5	2	0.5	0.5	3	2	2	1	0	0.75	3	4	6	0.14285714285714285	1.0	0.4469325182523928	0.8488794685679613	0.21602654119575604	0.8662853206083967	0.4591057061701206	0.8791814241840871	0.8618664766594428	0.865259907312208	1.0	0.6666666666666666	0.0	0.0007389959830804074	3
597	0.0006960776082330266	0.00033809238315246756	0.0003379400466885373	0.9859485937158212	-1	0	0	0.5	1	1.0	1	1.0	1.0	1	1	1	1	0	0.3333333333333333	1	3	3	0.16666666666666666	0	0.9458022475035325	0.5	0.9627146303861368	0.5	0.29536448957617056	0.5	0.9571733181626462	0.5	1.0	1.0	0.0	0.0003379400466885373	23
930	6.898416389340491e-05	6.806889436041864e-07	6.000370897273885e-07	0.9999950399459937	-1	0	0	0.5	2	0.75	3	1.0	0.75	5	3	0	0	0	0.16666666666666666	6	1	6	0.0	0.4	0.34066303450470625	0.9438508103583225	0.9851274006842244	0.8115151856737735	0.36365115259020453	0.9458586686883512	0.9612013205388582	0.915349809256421	0	0	0.0	6.000370897273885e-07	5
4343	0.08441135938879042	0.014165957877012497	0.014021083826649499	0.660207071112549	-1	0	0	0.2	2	0.8461538461538461	11	0.2727272727272727	0.8461538461538461	13	11	1	0	0	0.45454545454545453	11	5	15	0.0	0.5	0.4661006406953926	0.8787105286864437	0.7069419839382194	0.921897454182453	0.7521024173334858	0.9199020331845127	0.9099254076726516	0.9085923909714523	0	0	0.0	0.014021083826649499	19
1742	0.08455357528564363	0.014365221024871373	0.014160153800292428	0.6768010355335741	-1	0	0	0.2	2	0.8461538461538461	11	0.2727272727272727	0.8461538461538461	13	11	1	0	0	0.45454545454545453	11	5	15	0.0	0.5	0.4661006406953926	0.8787105286864437	0.7069419839382194	0.921897454182453	0.7521024173334858	0.9199020331845127	0.9099254076726516	0.9085923909714523	0	0	0.0	0.014160153800292428	22
3935	0.08231983092327247	0.014163086653011121	0.0141354918294103	0.659445730393078	-1	0	0	0.2	2	0.8461538461538461	11	0.2727272727272727	0.8461538461538461	13	11	1	0	0	0.45454545454545453	11	5	15	0.0	0.5	0.4661006406953926	0.8787105286864437	0.7069419839382194	0.921897454182453	0.835862431958067	0.9532009811132901	0.9544821491887243	0.9232644160125516	0	0	0.0	0.0141354918294103	19
4039	0.07313022170832191	0.006810337986428158	-0.0059888602674206745	0.6178527233298983	-1	0	0	0.1111111111111111	1	1.0	11	1.0	0.9090909090909091	11	10	1	1	0	0.07692307692307693	13	1	13	0.2	0	0.5123694860551564	0.8435094566750843	0.7069419839382194	0.9174567847873928	0.7521024173334858	0.9229622002621947	0.8731017428928278	0.8995333564355781	1.0	0	0.0	-0.0005988860267420674	0
3413	0.08398143027348687	0.013351837076825112	0.013318591663586666	0.6578701114103886	-1	0	0	0.2	2	0.8461538461538461	11	0.2727272727272727	0.8461538461538461	13	11	1	0	0	0.45454545454545453	11	5	15	0.0	0.5	0.4661006406953926	0.8787105286864437	0.7069419839382194	0.921897454182453	0.7521024173334858	0.9199020331845127	0.9099254076726516	0.9085923909714523	0	0	0.0	0.013318591663586666	24
384	0.000959819971017651	0.00019968994236973847	0.00019968797661774497	0.9978722038170642	-1	0	0	1.0	2	0.0	0	0.75	0	1	0	1	0	0	1.0	2	2	3	0.0	0	0	0	0	0	0	0	0	0	0	0	0	0.00019968797661774497	62
2218	0.07486203610816208	0.017725827734540026	-0.013089573965573982	0.8769471843431009	-1	0	0	0.2	2	0.8461538461538461	11	0.2727272727272727	0.8461538461538461	13	11	1	0	0	0.45454545454545453	11	5	15	0.0	1.0	0.4661006406953926	0.8787105286864437	0.630059409591035	0.9035558888797041	0.835862431958067	0.9532009811132901	0.9516501573632686	0.9176273401951295	0	0	0.0	-0.0013089573965573982	0
259	0.0007081250474061299	0.00033627770160073704	0.0003361245413747308	0.9863447865466711	-1	0	0	0.5	1	1.0	1	1.0	1.0	1	1	1	1	0	0.3333333333333333	1	3	3	0.16666666666666666	0	0.9458022475035325	0.5	0.9627146303861368	0.5	0.29536448957617056	0.5	0.9571733181626462	0.5	1.0	1.0	0.0	0.0003361245413747308	21
4247	0.08420980739131366	0.015028634119796363	0.014836944027538749	0.6766678045553227	-1	0	0	0.2	2	0.8461538461538461	11	0.2727272727272727	0.8461538461538461	13	11	1	0	0	0.45454545454545453	11	5	15	0.0	0.5	0.4661006406953926	0.8787105286864437	0.7069419839382194	0.921897454182453	0.835862431958067	0.9532009811132901	0.9544821491887243	0.9232644160125516	0	0	0.0	0.014836944027538749	18
5049	0.08247109156312872	0.013653152265026725	0.013515213054193717	0.6743221904398564	-1	0	0	0.2	2	0.8461538461538461	11	0.2727272727272727	0.8461538461538461	13	11	1	0	0	0.45454545454545453	11	5	15	0.0	0.5	0.4661006406953926	0.8787105286864437	0.7069419839382194	0.921897454182453	0.8284485486374276	0.9461748489240226	0.9394874986315931	0.919713283946056	0	0	0.0	0.013515213054193717	25
2168	0.08151692482025119	0.008105605440559242	-0.006484411269653016	0.700925131014071	-1	0	0	0.1	1	1.0	13	1.0	1.0	14	13	0	0	0	0.06666666666666667	15	1	15	0.0	0	0.44139526556322217	0.877344146764038	0.809707954072748	0.9146956153734859	0.7007708901566001	0.904643237390463	0.8983232590385468	0.8999437058451005	0	0	0.0	-0.0006484411269653016	0
2415	0.0842133723621544	0.01239115380617293	0.011953860350484161	0.6725121110021078	-1	0	0	0.2	2	0.8461538461538461	11	0.2727272727272727	0.8461538461538461	13	11	1	0	0	0.45454545454545453	11	5	15	0.0	0.5	0.4661006406953926	0.8787105286864437	0.7069419839382194	0.921897454182453	0.7521024173334858	0.9199020331845127	0.9099254076726516	0.9085923909714523	0	0	0.0	0.011953860350484161	28
3333	0.08292340177409223	0.01433766205641798	0.014329859081885133	0.6555744710758429	-1	0	0	0.2	2	0.8461538461538461	11	0.2727272727272727	0.8461538461538461	13	11	1	0	0	0.45454545454545453	11	5	15	0.0	0.5	0.4661006406953926	0.8787105286864437	0.7069419839382194	0.921897454182453	0.7521024173334858	0.9223934998786104	0.9054469840561503	0.909537639955065	0	0	0.0	0.014329859081885133	53
2197	0.08445233101153388	0.014330538305929083	0.014327202743840799	0.6598331143810907	-1	0	0	0.2	2	0.8461538461538461	11	0.2727272727272727	0.8461538461538461	13	11	1	0	0	0.45454545454545453	11	5	15	0.0	0.5	0.4661006406953926	0.8787105286864437	0.7069419839382194	0.921897454182453	0.7521024173334858	0.9223934998786104	0.9054469840561503	0.909537639955065	0	0	0.0	0.014327202743840799	129
2090	0.07282875632575929	0.013338851893831967	0.008958084010393847	0.8189556221144378	-1	0	0	0.2	2	0.8461538461538461	11	0.2727272727272727	0.8461538461538461	13	11	1	0	0	0.45454545454545453	11	5	15	0.0	0.5	0.4469325182523928	0.8968134832772882	0.7069419839382194	0.921897454182453	0.7521024173334858	0.9199020331845127	0.9245136685396494	0.9135084513492345	0	0	0.0	0.008958084010393847	8
772	0.000711282115625888	0.0004396671881090644	0.0004395692457863808	0.9845319827139464	-1	0	0	0.5	1	1.0	1	1.0	1.0	1	1	1	1	0	0.3333333333333333	1	3	3	0.16666666666666666	0	0.9458022475035325	0.5	0.9627146303861368	0.5	0.29536448957617056	0.5	0.9571733181626462	0.5	1.0	1.0	0.0	0.0004395692457863808	67
1920	0.055724055118562314	0.010926999816825999	0.01041370064933537	0.9361652832360695	-1	0	0	0.3	3	0.7692307692307693	10	0.2727272727272727	0.7692307692307693	13	10	1	0	0	0.45454545454545453	11	5	15	0.0	0.5	0.5337974356462929	0.8797759581784746	0.7069419839382194	0.921897454182453	0.7521024173334858	0.9199020331845127	0.8898896037612052	0.9088698145410369	0	0	0.0	0.01041370064933537	22
3800	0.08378627572911197	0.014154089047476769	0.01415345219013258	0.6589434456790582	-1	0	0	0.2	2	0.8461538461538461	11	0.2727272727272727	0.8461538461538461	13	11	1	0	0	0.45454545454545453	11	5	15	0.0	0.5	0.4661006406953926	0.8787105286864437	0.7069419839382194	0.921897454182453	0.835862431958067	0.9532009811132901	0.9544821491887243	0.9232644160125516	0	0	0.0	0.01415345219013258	38
73	5.0038888225748744e-06	5.0858311547520735e-08	-1.2108674288410232e-08	0.9999989880035643	-1	0	0	1.0	1	0	0	1.0	0	1	0	0	1	0	0.5	1	2	2	0.3333333333333333	0	0	0	0	0	0	0	0	0	0	0	0	-1.210867428841023e-09	30
634	1.128530778724419e-08	9.650181740642481e-09	5.186189612928867e-09	0.999997743656991	-1	0	0	0.5	1	1.0	1	0.75	0	0	0	2	0	0	1.0	2	2	3	0.0	0	0	0	0	0	0	0	0	0	0	0	0	-0.1	1
3227	0.08282543794892971	0.014005243235843887	0.01335298717926359	0.6750610682833418	-1	0	0	0.2	2	0.8461538461538461	11	0.2727272727272727	0.8461538461538461	13	11	1	0	0	0.45454545454545453	11	5	15	0.0	0.5	0.4661006406953926	0.8787105286864437	0.7069419839382194	0.921897454182453	0.7521024173334858	0.9199020331845127	0.9099254076726516	0.9085923909714523	0	0	0.0	0.01335298717926359	32
2541	0.08230853199633409	0.011646389387264706	0.01157658850275957	0.6506285066354616	-1	0	0	0.2	2	0.8461538461538461	11	0.2727272727272727	0.8461538461538461	13	11	1	0	0	0.45454545454545453	11	5	15	0.0	0.5	0.4661006406953926	0.8787105286864437	0.630059409591035	0.9211026014596354	0.7521024173334858	0.9199020331845127	0.9099254076726516	0.9082877380335237	0	0	0.0	0.01157658850275957	34
1678	0.020587847883467923	0.0028289826035261746	0.0007358864638796358	0.9624992237266154	-1	0	0	0.375	3	0.6666666666666666	6	0.4583333333333333	0.5555555555555556	8	5	2	1	0	0.6666666666666666	6	4	11	0.2	0.4	0.6709156721168439	0.8679877968063779	0.6222928400403045	0.8848392167065382	0.9314387393366081	0.8443105071483765	0.8559328420639496	0.8665745873045324	1.0	0	0.0	0.0007358864638796358	4
2420	0.0836718106751938	0.013513090292206847	0.013229925297646815	0.6753718289947559	-1	0	0	0.2	2	0.8461538461538461	11	0.2727272727272727	0.8461538461538461	13	11	1	0	0	0.45454545454545453	11	5	15	0.0	0.5	0.4661006406953926	0.8787105286864437	0.7069419839382194	0.921897454182453	0.7521024173334858	0.9199020331845127	0.9099254076726516	0.9085923909714523	0	0	0.0	0.013229925297646815	32
1481	0.06646769792484727	0.016132840987108647	0.014109003938780042	0.9134300955490113	-1	0	0	0.3	3	0.7692307692307693	10	0.2727272727272727	0.7692307692307693	13	10	1	0	0	0.45454545454545453	11	5	15	0.0	0.5	0.4661006406953926	0.8787105286864437	0.7069419839382194	0.921897454182453	0.7521024173334858	0.9199020331845127	0.9099254076726516	0.9085923909714523	0	0	0.0	0.014109003938780042	22
3106	0.08493859713319203	0.012126944358942035	0.011667038003341216	0.6710425360342221	-1	0	0	0.2	2	0.8461538461538461	11	0.2727272727272727	0.8461538461538461	13	11	1	0	0	0.45454545454545453	11	5	15	0.0	0.5	0.4661006406953926	0.8787105286864437	0.7069419839382194	0.921897454182453	0.7521024173334858	0.9199020331845127	0.9099254076726516	0.9085923909714523	0	0	0.0	0.011667038003341216	23
1562	0.07596830978180394	0.01276062704267145	0.012438021095151311	0.9313441811485705	-1	0	0	0.2	2	0.8461538461538461	11	0.2727272727272727	0.8461538461538461	13	11	1	0	0	0.45454545454545453	11	5	15	0.0	0.5	0.5337974356462929	0.8797759581784746	0.7069419839382194	0.921897454182453	0.7521024173334858	0.9199020331845127	0.8898896037612052	0.9088698145410369	0	0	0.0	0.012438021095151311	8
1383	0.06758311378801585	0.016577770611364444	0.014435820370182224	0.9110847513092422	-1	0	0	0.3	3	0.7692307692307693	10	0.2727272727272727	0.7692307692307693	13	10	1	0	0	0.45454545454545453	11	5	15	0.0	0.5	0.4661006406953926	0.8787105286864437	0.7069419839382194	0.921897454182453	0.7521024173334858	0.9199020331845127	0.9099254076726516	0.9085923909714523	0	0	0.0	0.014435820370182224	7
701	0.0007386941744777151	0.0003462999521293374	0.0003462885455915703	0.9860354662629498	-1	0	0	0.5	1	1.0	1	1.0	1.0	1	1	1	1	0	0.3333333333333333	1	3	3	0.16666666666666666	0	0.9442209297495878	0.5	0.9627146303861368	0.5	0.29536448957617056	0.5	0.9570264918592754	0.5	1.0	1.0	0.0	0.0003462885455915703	17
4056	0.08039068308569175	0.010083452151009772	0.009980621901477818	0.8964893264428305	-1	0	0	0.2	2	0.8461538461538461	11	0.2727272727272727	0.8461538461538461	13	11	1	0	0	0.45454545454545453	11	5	15	0.0	0.5	0.5820346273656554	0.8843928933906221	0.7069419839382194	0.921897454182453	0.7521024173334858	0.9199020331845127	0.9099254076726516	0.9100880649879034	0	0	0.0	0.009980621901477818	13
1133	0.08298166858289478	0.01379699856238557	0.006051964816789811	0.7583960346070653	-1	0	0	0.3	3	0.7692307692307693	10	0.2727272727272727	0.7692307692307693	13	10	1	1	0	0.45454545454545453	11	5	15	0.3333333333333333	0.5	0.4469325182523928	0.8681939166524858	0.6913097420944547	0.9027458237585612	0.8211001626343177	0.9405894871344095	0.8523328160765711	0.9081909692959403	1.0	0.15384615384615385	0.0	0.006051964816789811	2
529	0.0016167367773573835	0.0002877273588557399	0.0002847479019272194	0.9948020494155293	-1	0	0	1.0	2	0.0	0	0.75	0	2	0	0	0	0	1.0	2	2	3	0.0	0	0	0	0	0	0	0	0	0	0	0	0	0.0002847479019272194	59
4719	0.08368161634160924	0.014111003901618829	0.014108312651571335	0.6546772362377509	-1	0	0	0.2	2	0.8461538461538461	11	0.2727272727272727	0.8461538461538461	13	11	1	0	0	0.45454545454545453	11	5	15	0.0	0.5	0.4661006406953926	0.8787105286864437	0.7069419839382194	0.921897454182453	0.835862431958067	0.9532009811132901	0.9544821491887243	0.9232644160125516	0	0	0.0	0.014108312651571335	28
4748	0.08506808314119858	0.016095583551597743	0.015846201612980153	0.6756032605821554	-1	0	0	0.2	2	0.8461538461538461	11	0.2727272727272727	0.8461538461538461	13	11	1	0	0	0.45454545454545453	11	5	15	0.0	0.5	0.4661006406953926	0.8787105286864437	0.7069419839382194	0.921897454182453	0.8284485486374276	0.9500184008556188	0.9436963607222455	0.9216156823682998	0	0	0.0	0.015846201612980153	17
4515	0.08457572777043715	0.012118365825795363	0.012100787886030435	0.6465828379314462	-1	0	0	0.2	2	0.8461538461538461	11	0.2727272727272727	0.8461538461538461	13	11	1	0	0	0.45454545454545453	11	5	15	0.0	0.5	0.4661006406953926	0.8787105286864437	0.7069419839382194	0.921897454182453	0.7521024173334858	0.9199020331845127	0.9099254076726516	0.9085923909714523	0	0	0.0	0.012100787886030435	37
3621	0.08282628256912293	0.013511583157305598	0.013500069062848369	0.6559020599469647	-1	0	0	0.2	2	0.8461538461538461	11	0.2727272727272727	0.8461538461538461	13	11	1	0	0	0.45454545454545453	11	5	15	0.0	0.5	0.4661006406953926	0.8787105286864437	0.630059409591035	0.9211026014596354	0.7521024173334858	0.9199020331845127	0.9099254076726516	0.9082877380335237	0	0	0.0	0.013500069062848369	61
1924	0.015419366538967381	0.004082282372642783	-0.0036076136259277753	0.9696004085454524	-1	0	0	0.42857142857142855	3	0.625	5	0.4166666666666667	0.5	7	4	2	1	0	0.6666666666666666	6	4	10	0.2	0.5	0.6508759372901892	0.8790475803783221	0.6145262704895739	0.9107016741174487	1.0	0.9369192990174076	0.8731017428928278	0.9117038654301078	1.0	0	0.0	-0.00036076136259277755	1
1185	0.054852086211071724	0.010981813393040055	0.009543854200911011	0.9361883533208198	-1	0	0	0.3	3	0.7692307692307693	10	0.2727272727272727	0.7692307692307693	13	10	1	0	0	0.45454545454545453	11	5	15	0.0	0.5	0.4661006406953926	0.8787105286864437	0.7069419839382194	0.921897454182453	0.7521024173334858	0.9199020331845127	0.9099254076726516	0.9085923909714523	0	0	0.0	0.009543854200911011	45
2074	0.08555771491322149	0.014372490528694324	0.014306735792127713	0.6608420671186701	-1	0	0	0.2	2	0.8461538461538461	11	0.2727272727272727	0.8461538461538461	13	11	1	0	0	0.45454545454545453	11	5	15	0.0	0.5	0.4661006406953926	0.8787105286864437	0.7069419839382194	0.921897454182453	0.835862431958067	0.9532009811132901	0.9544821491887243	0.9232644160125516	0	0	0.0	0.014306735792127713	48
1100	0.053890496514302395	0.010318713549050226	0.009101479647949778	0.9364726214572852	-1	0	0	0.3	3	0.7692307692307693	10	0.2727272727272727	0.7692307692307693	13	10	1	0	0	0.45454545454545453	11	5	15	0.0	0.5	0.4661006406953926	0.8787105286864437	0.7069419839382194	0.921897454182453	0.7521024173334858	0.9199020331845127	0.9099254076726516	0.9085923909714523	0	0	0.0	0.009101479647949778	14
3332	0.08226459334728123	0.010713721002377557	0.010318075926736534	0.6675433958303745	-1	0	0	0.2	2	0.8461538461538461	11	0.2727272727272727	0.8461538461538461	13	11	1	0	0	0.45454545454545453	11	5	15	0.0	0.5	0.4661006406953926	0.8787105286864437	0.630059409591035	0.9211026014596354	0.835862431958067	0.9532009811132901	0.9544821491887243	0.9230045196504555	0	0	0.0	0.010318075926736534	14
1497	0.06685672743954825	0.014999833636769423	0.01324391854377628	0.9084023177195033	-1	0	0	0.3	3	0.7692307692307693	10	0.2727272727272727	0.7692307692307693	13	10	1	0	0	0.45454545454545453	11	5	15	0.0	0.5	0.4661006406953926	0.8787105286864437	0.7069419839382194	0.921897454182453	0.7521024173334858	0.9199020331845127	0.9099254076726516	0.9085923909714523	0	0	0.0	0.01324391854377628	19
1793	0.05590002444290365	0.0115163317001294	0.010603111767039179	0.9364294773669706	-1	0	0	0.3	3	0.7692307692307693	10	0.2727272727272727	0.7692307692307693	13	10	1	0	0	0.45454545454545453	11	5	15	0.0	0.5	0.5337974356462929	0.8797759581784746	0.7069419839382194	0.921897454182453	0.7521024173334858	0.9199020331845127	0.8898896037612052	0.9088698145410369	0	0	0.0	0.010603111767039179	17
2788	0.0833207732264706	0.012492814483110997	0.011713885267380788	0.6723088049952355	-1	0	0	0.2	2	0.8461538461538461	11	0.2727272727272727	0.8461538461538461	13	11	1	0	0	0.45454545454545453	11	5	15	0.0	0.5	0.4661006406953926	0.8787105286864437	0.7069419839382194	0.921897454182453	0.7521024173334858	0.9199020331845127	0.9099254076726516	0.9085923909714523	0	0	0.0	0.011713885267380788	23
2273	0.08261241594882753	0.01407248923714425	0.014028855899011226	0.6615102297684172	-1	0	0	0.2	2	0.8461538461538461	11	0.2727272727272727	0.8461538461538461	13	11	1	0	0	0.45454545454545453	11	5	15	0.0	0.5	0.4661006406953926	0.8787105286864437	0.7069419839382194	0.921897454182453	0.7521024173334858	0.9199020331845127	0.9099254076726516	0.9085923909714523	0	0	0.0	0.014028855899011226	21
4851	0.08443192268355637	0.014712320491593218	0.014484896841712036	0.6651528014477639	-1	0	0	0.2	2	0.8461538461538461	11	0.2727272727272727	0.8461538461538461	13	11	1	0	0	0.45454545454545453	11	5	15	0.0	0.5	0.4661006406953926	0.8787105286864437	0.7069419839382194	0.921897454182453	0.8284485486374276	0.9461748489240226	0.9394874986315931	0.919713283946056	0	0	0.0	0.014484896841712036	57
2808	0.08340108004544894	0.009885656195200602	0.009520149918046245	0.66103376161646	-1	0	0	0.2	2	0.8461538461538461	11	0.2727272727272727	0.8461538461538461	13	11	1	0	0	0.45454545454545453	11	5	15	0.0	0.5	0.4661006406953926	0.8787105286864437	0.7069419839382194	0.921897454182453	0.7521024173334858	0.9199020331845127	0.9099254076726516	0.9085923909714523	0	0	0.0	0.009520149918046245	15
2300	0.04392530666426542	0.004134678955596445	0.0009467272979922635	0.9508707298342386	-1	0	0	0.1111111111111111	1	1.0	11	0.5416666666666666	0.8181818181818182	10	9	2	2	0	0.6666666666666666	6	4	13	0.2857142857142857	0	0.4341512853873163	0.8437463025997555	0.7308594849039006	0.9053794146898233	0.7664210036427352	0.9147358983182147	0.845686686883615	0.8914763325701733	0.55	0.1	0.0	0.0009467272979922635	0
4765	0.08514113372680648	0.014167182755197094	0.014166590206878714	0.6597158606906464	-1	0	0	0.2	2	0.8461538461538461	11	0.2727272727272727	0.8461538461538461	13	11	1	0	0	0.45454545454545453	11	5	15	0.0	0.5	0.4661006406953926	0.8787105286864437	0.7069419839382194	0.921897454182453	0.835862431958067	0.9532009811132901	0.9544821491887243	0.9232644160125516	0	0	0.0	0.014166590206878714	35
4938	0.08392954720183134	0.015738448895243725	0.01570149444930191	0.6614544383835745	-1	0	0	0.2	2	0.8461538461538461	11	0.2727272727272727	0.8461538461538461	13	11	1	0	0	0.45454545454545453	11	5	15	0.0	0.5	0.4661006406953926	0.8787105286864437	0.7069419839382194	0.921897454182453	0.8284485486374276	0.9461748489240226	0.9394874986315931	0.919713283946056	0	0	0.0	0.01570149444930191	73
3592	0.07871684245494912	0.013235472191086308	0.012517316262275171	0.9268414503593714	-1	0	0	0.2	2	0.8461538461538461	11	0.2727272727272727	0.8461538461538461	13	11	1	0	0	0.45454545454545453	11	5	15	0.0	0.5	0.5785280238194457	0.878179929612169	0.630059409591035	0.9153125122241222	0.835862431958067	0.9034520967767652	0.8692275075116965	0.9000034238378516	0	0	0.0	0.012517316262275171	15
4117	0.04483893457378387	0.004947677676452653	0.003894809315081313	0.9506068119525841	-1	0	0	0.3	3	0.6923076923076923	9	0.3125	0.6923076923076923	12	9	2	0	0	0.75	8	6	15	0.0	0.25	0.4903649769493429	0.9074983935553941	0.7206100999432473	0.916878418259192	0.7939824246457764	0.9292017078306435	0.8728167343008505	0.9183054228394719	0	0	0.0	0.003894809315081313	4
4205	0.04615300240386058	0.010582031007404881	0.005443515593337596	0.9623731074130846	-1	0	0	0.3333333333333333	3	0.6363636363636364	7	0.3611111111111111	0.6363636363636364	10	7	2	0	0	1.0	6	6	13	0.0	0.25	0.44139526556322217	0.9190835063500493	0.8075934051376297	0.9445518119212712	0.5788681342546865	0.9609839946558594	0.9614073492471249	0.9439097665353726	0	0	0.0	0.005443515593337596	2
1264	0.05321018647645935	0.010335518392127464	0.009337937456095303	0.9380471985334973	-1	0	0	0.3	3	0.7692307692307693	10	0.2727272727272727	0.7692307692307693	13	10	1	0	0	0.45454545454545453	11	5	15	0.0	0.5	0.4661006406953926	0.8787105286864437	0.7069419839382194	0.921897454182453	0.7521024173334858	0.9199020331845127	0.9099254076726516	0.9085923909714523	0	0	0.0	0.009337937456095303	57
1819	0.08284409869025577	0.011934722975432585	0.011653979375097318	0.6646739129439239	-1	0	0	0.2	2	0.8461538461538461	11	0.2727272727272727	0.8461538461538461	13	11	1	0	0	0.45454545454545453	11	5	15	0.0	0.5	0.4661006406953926	0.8787105286864437	0.7069419839382194	0.921897454182453	0.835862431958067	0.9532009811132901	0.9544821491887243	0.9232644160125516	0	0	0.0	0.011653979375097318	45
266	0.0010036400272464866	0.00014387383472393167	0.0001438637095970642	0.9960322992247178	-1	0	0	1.0	1	0	0	1.0	0	1	0	0	1	0	0.5	1	2	2	0.3333333333333333	0	0	0	0	0	0	0	0	0	0	0	0	0.0001438637095970642	21
1235	0.054274453208402594	0.010922133802471997	0.009714378959863648	0.9368283316389243	-1	0	0	0.3	3	0.7692307692307693	10	0.2727272727272727	0.7692307692307693	13	10	1	0	0	0.45454545454545453	11	5	15	0.0	0.5	0.4661006406953926	0.8787105286864437	0.7069419839382194	0.921897454182453	0.7521024173334858	0.9199020331845127	0.9099254076726516	0.9085923909714523	0	0	0.0	0.009714378959863648	43
3095	0.08237154989778482	0.014397752668606423	0.014302453497183985	0.6754388905314925	-1	0	0	0.2	2	0.8461538461538461	11	0.2727272727272727	0.8461538461538461	13	11	1	0	0	0.45454545454545453	11	5	15	0.0	0.5	0.4661006406953926	0.8787105286864437	0.630059409591035	0.9211026014596354	0.835862431958067	0.9532009811132901	0.9544821491887243	0.9230045196504555	0	0	0.0	0.014302453497183985	25
3733	0.08392757743692875	0.013316688497429804	0.012868785753554194	0.674124380933449	-1	0	0	0.2	2	0.8461538461538461	11	0.2727272727272727	0.8461538461538461	13	11	1	0	0	0.45454545454545453	11	5	15	0.0	0.5	0.4661006406953926	0.8787105286864437	0.7069419839382194	0.921897454182453	0.7521024173334858	0.9223934998786104	0.9054469840561503	0.909537639955065	0	0	0.0	0.012868785753554194	44
4986	0.07698539916145246	0.011459762931205887	0.010593973929152366	0.932676533510324	-1	0	0	0.2	2	0.8461538461538461	11	0.2727272727272727	0.8461538461538461	13	11	1	0	0	0.45454545454545453	11	5	15	0.0	0.5	0.4661006406953926	0.8787105286864437	0.7069419839382194	0.921897454182453	0.835862431958067	0.9532009811132901	0.9544821491887243	0.9232644160125516	0	0	0.0	0.010593973929152366	12
535	0.0010069477191619394	9.089428332770143e-05	9.088546368651409e-05	0.9960795679463178	-1	0	0	1.0	1	0	0	1.0	0	1	0	0	1	0	0.5	1	2	2	0.3333333333333333	0	0	0	0	0	0	0	0	0	0	0	0	9.088546368651409e-05	11
1146	0.06339027422311672	0.002813165968746734	0.002727061315876726	0.69330837383885	-1	0	0	0.2222222222222222	2	0.9090909090909091	10	1.0	0.9090909090909091	12	10	0	0	0	0.07692307692307693	13	1	13	0.0	0.16666666666666666	0.45959552916207597	0.9087474620843374	0.809707954072748	0.8321344423183227	0.7635395554883401	0.8971218300789858	0.9236141901956928	0.8830502495180075	0	0	0.0	0.002727061315876726	8
2022	0.08426166153508245	0.012889810539273927	0.012889806394901046	0.6466265401214062	-1	0	0	0.2	2	0.8461538461538461	11	0.2727272727272727	0.8461538461538461	13	11	1	0	0	0.45454545454545453	11	5	15	0.0	0.5	0.4661006406953926	0.8787105286864437	0.7069419839382194	0.921897454182453	0.7521024173334858	0.9199020331845127	0.9099254076726516	0.9085923909714523	0	0	0.0	0.012889806394901046	50
4720	0.0824351504035995	0.0046371448464748435	0.0034454689493201183	0.64280050148251	-1	0	0	0.1	1	1.0	13	1.0	1.0	14	13	0	0	0	0.06666666666666667	15	1	15	0.0	0	0.5561627297328693	0.8769811233027216	0.6685006967646272	0.9164350955734221	0.8321554902977473	0.947444341423597	0.9109322762471437	0.9181122484154796	0	0	0.0	0.0034454689493201183	4
1628	0.08325546491529204	0.011952727317292971	0.011949449842023905	0.6496987545160751	-1	0	0	0.2	2	0.8461538461538461	11	0.2727272727272727	0.8461538461538461	13	11	1	0	0	0.45454545454545453	11	5	15	0.0	0.5	0.4661006406953926	0.8787105286864437	0.7069419839382194	0.921897454182453	0.7521024173334858	0.9199020331845127	0.9099254076726516	0.9085923909714523	0	0	0.0	0.011949449842023905	75
2753	0.08349046765205347	0.014619705247416901	0.014216303065815524	0.6632992514454539	-1	0	0	0.2	2	0.8461538461538461	11	0.2727272727272727	0.8461538461538461	13	11	1	0	0	0.45454545454545453	11	5	15	0.0	0.5	0.4661006406953926	0.8787105286864437	0.7069419839382194	0.921897454182453	0.7521024173334858	0.9199020331845127	0.9099254076726516	0.9085923909714523	0	0	0.0	0.014216303065815524	51
176	0.0014667986142128627	0.0003922536648822857	0.000391391462821267	0.9943814564679666	-1	0	0	1.0	2	0.0	0	0.75	0	2	0	0	1	0	1.0	2	2	3	0.5	0	0	0	0	0	0	0	0	0	0	0	0	0.000391391462821267	83
2097	0.08240575203769204	0.010853799973750689	0.010840009465557524	0.6516397055790256	-1	0	0	0.2	2	0.8461538461538461	11	0.2727272727272727	0.8461538461538461	13	11	1	0	0	0.45454545454545453	11	5	15	0.0	0.5	0.4661006406953926	0.8787105286864437	0.7069419839382194	0.921897454182453	0.7521024173334858	0.9199020331845127	0.9099254076726516	0.9085923909714523	0	0	0.0	0.010840009465557524	16
4243	0.08119724029256449	0.013743942847658211	0.01352156466878682	0.909445346331686	-1	0	0	0.2	2	0.8461538461538461	11	0.2727272727272727	0.8461538461538461	13	11	1	0	0	0.45454545454545453	11	5	15	0.0	0.5	0.5337974356462929	0.8797759581784746	0.7069419839382194	0.921897454182453	0.835862431958067	0.9532009811132901	0.9544821491887243	0.9235010589387064	0	0	0.0	0.01352156466878682	12
1202	0.05414315113631393	0.010444844963743564	0.009144069379988783	0.9363508870547352	-1	0	0	0.3	3	0.7692307692307693	10	0.2727272727272727	0.7692307692307693	13	10	1	0	0	0.45454545454545453	11	5	15	0.0	0.5	0.4661006406953926	0.8787105286864437	0.7069419839382194	0.921897454182453	0.7521024173334858	0.9199020331845127	0.9099254076726516	0.9085923909714523	0	0	0.0	0.009144069379988783	33
1349	0.06659546290347176	0.015179637521214115	0.012993068498166652	0.9045522975700426	-1	0	0	0.3	3	0.7692307692307693	10	0.2727272727272727	0.7692307692307693	13	10	1	0	0	0.45454545454545453	11	5	15	0.0	0.5	0.4661006406953926	0.8787105286864437	0.7069419839382194	0.921897454182453	0.7521024173334858	0.9199020331845127	0.9099254076726516	0.9085923909714523	0	0	0.0	0.012993068498166652	107
1296	0.0547318813197291	0.010680646488365858	0.00982540398573268	0.937649486868177	-1	0	0	0.3	3	0.7692307692307693	10	0.2727272727272727	0.7692307692307693	13	10	1	0	0	0.45454545454545453	11	5	15	0.0	0.5	0.4661006406953926	0.8787105286864437	0.7069419839382194	0.921897454182453	0.7521024173334858	0.9199020331845127	0.9099254076726516	0.9085923909714523	0	0	0.0	0.00982540398573268	54
1850	0.06629147887582768	0.016202722201964843	0.014754390935243769	0.9099347443344692	-1	0	0	0.3	3	0.7692307692307693	10	0.2727272727272727	0.7692307692307693	13	10	1	0	0	0.45454545454545453	11	5	15	0.0	0.5	0.4661006406953926	0.8787105286864437	0.7069419839382194	0.921897454182453	0.7521024173334858	0.9199020331845127	0.9099254076726516	0.9085923909714523	0	0	0.0	0.014754390935243769	12
2427	0.07917806351534701	0.012609804141504456	0.007016188912976526	0.8233951370667081	-1	0	0	0.2	2	0.8461538461538461	11	0.2727272727272727	0.8461538461538461	13	11	1	0	0	0.45454545454545453	11	5	15	0.0	0.5	0.5337974356462929	0.8935921482445035	0.7069419839382194	0.921897454182453	0.7521024173334858	0.9199020331845127	0.9142062387141687	0.9125997603388785	0	0	0.0	0.007016188912976526	19
2400	0.08426166153508245	0.012889810539273927	0.012889806394901046	0.6466265401214062	-1	0	0	0.2	2	0.8461538461538461	11	0.2727272727272727	0.8461538461538461	13	11	1	0	0	0.45454545454545453	11	5	15	0.0	0.5	0.4661006406953926	0.8787105286864437	0.7069419839382194	0.921897454182453	0.7521024173334858	0.9199020331845127	0.9099254076726516	0.9085923909714523	0	0	0.0	0.012889806394901046	17
1297	0.05840172053295903	0.01044856128003246	0.010407321923326092	0.9381373553269342	-1	0	0	0.3	3	0.7692307692307693	10	0.2727272727272727	0.7692307692307693	13	10	1	0	0	0.45454545454545453	11	5	15	0.0	0.5	0.5785280238194457	0.878179929612169	0.630059409591035	0.9153125122241222	0.835862431958067	0.9034520967767652	0.8692275075116965	0.9000034238378516	0	0	0.0	0.010407321923326092	18
96	2.714254418700513e-06	5.829747716155757e-08	-5.816459233368559e-08	0.9999990099892561	-1	0	0	1.0	1	0	0	1.0	0	1	0	0	1	0	0.5	2	1	2	0.3333333333333333	0	0	0	0	0	0	0	0	0	0	0	0	-5.816459233368559e-09	21
3083	0.0831454335687762	0.010846367554688404	0.010624486993671425	0.6644220489395773	-1	0	0	0.2	2	0.8461538461538461	11	0.2727272727272727	0.8461538461538461	13	11	1	0	0	0.45454545454545453	11	5	15	0.0	0.5	0.4661006406953926	0.8787105286864437	0.7069419839382194	0.921897454182453	0.7521024173334858	0.9223934998786104	0.9054469840561503	0.909537639955065	0	0	0.0	0.010624486993671425	18
2674	0.08379692049987734	0.013868441227930399	0.013834601381363432	0.6641021705734209	-1	0	0	0.2	2	0.8461538461538461	11	0.2727272727272727	0.8461538461538461	13	11	1	0	0	0.45454545454545453	11	5	15	0.0	0.5	0.4661006406953926	0.8787105286864437	0.630059409591035	0.9211026014596354	0.835862431958067	0.9532009811132901	0.9544821491887243	0.9230045196504555	0	0	0.0	0.013834601381363432	32
2655	0.08465711751202508	0.013403680230940924	0.013092756215706155	0.667593660896815	-1	0	0	0.2	2	0.8461538461538461	11	0.2727272727272727	0.8461538461538461	13	11	1	0	0	0.45454545454545453	11	5	15	0.0	0.5	0.4661006406953926	0.8787105286864437	0.7069419839382194	0.921897454182453	0.7521024173334858	0.9199020331845127	0.9099254076726516	0.9085923909714523	0	0	0.0	0.013092756215706155	34
1469	0.06772928405302095	0.01873165183312953	0.017699195460285092	0.9252664134216082	-1	0	0	0.3	3	0.7692307692307693	10	0.2727272727272727	0.7692307692307693	13	10	1	0	0	0.45454545454545453	11	5	15	0.0	0.5	0.4661006406953926	0.8787105286864437	0.7069419839382194	0.921897454182453	0.7521024173334858	0.9199020331845127	0.9099254076726516	0.9085923909714523	0	0	0.0	0.017699195460285092	60
4442	0.04785301575384382	0.004577281286770293	0.0035320996167965114	0.9511736981983661	-1	0	0	0.3	3	0.6923076923076923	9	0.3125	0.6923076923076923	12	9	2	0	0	0.75	8	6	15	0.0	0.25	0.4903649769493429	0.9074983935553941	0.7713162182703075	0.9175800510177451	0.835862431958067	0.9507288584013459	0.9581923693538565	0.9276466733722993	0	0	0.0	0.0035320996167965114	11
4655	0.08481810286994923	0.015148499203813344	0.015057896773238582	0.6624454728544873	-1	0	0	0.2	2	0.8461538461538461	11	0.2727272727272727	0.8461538461538461	13	11	1	0	0	0.45454545454545453	11	5	15	0.0	0.5	0.4661006406953926	0.8787105286864437	0.7069419839382194	0.921897454182453	0.835862431958067	0.9532009811132901	0.9544821491887243	0.9232644160125516	0	0	0.0	0.015057896773238582	24
2875	0.07967601475725745	0.014902159781037257	-0.0021985478453751986	0.9024444635587758	-1	0	0	0.2	2	0.8461538461538461	11	0.2727272727272727	0.8461538461538461	13	11	1	0	0	0.45454545454545453	11	5	15	0.0	0.5	0.5785280238194457	0.878179929612169	0.630059409591035	0.892788420325853	0.835862431958067	0.9485836647494768	0.8707558674825103	0.9118649768462961	0	0	0.0	-0.00021985478453751987	3
4400	0.08450001444608744	0.014011916141545384	0.01377398620979357	0.665347360973506	-1	0	0	0.2	2	0.8461538461538461	11	0.2727272727272727	0.8461538461538461	13	11	1	0	0	0.45454545454545453	11	5	15	0.0	0.5	0.4661006406953926	0.8787105286864437	0.7069419839382194	0.921897454182453	0.835862431958067	0.9532009811132901	0.9544821491887243	0.9232644160125516	0	0	0.0	0.01377398620979357	32
2477	0.08197134160558046	0.007188931308518756	0.0068451029171563964	0.6463014048954219	-1	0	0	0.2	2	0.8461538461538461	11	0.2727272727272727	0.8461538461538461	13	11	1	0	0	0.45454545454545453	11	5	15	0.0	0.5	0.4661006406953926	0.8787105286864437	0.7069419839382194	0.921897454182453	0.7521024173334858	0.9199020331845127	0.9099254076726516	0.9085923909714523	0	0	0.0	0.0068451029171563964	14
3096	0.08443741711037953	0.013995150022174803	0.01331030029075078	0.674400780724143	-1	0	0	0.2	2	0.8461538461538461	11	0.2727272727272727	0.8461538461538461	13	11	1	0	0	0.45454545454545453	11	5	15	0.0	0.5	0.4661006406953926	0.8787105286864437	0.7069419839382194	0.921897454182453	0.6494393629797146	0.9221474415846997	0.9099254076726516	0.9094434586224284	0	0	0.0	0.01331030029075078	35
2922	0.0868379583616122	0.011052386826042784	0.008861686081730491	0.5589313272701365	-1	0	0	0.2	2	0.8461538461538461	11	0.2727272727272727	0.8461538461538461	13	11	1	0	0	0.45454545454545453	11	5	15	0.0	0.5	0.4661006406953926	0.8787105286864437	0.6913097420944547	0.8977265363781352	0.7521024173334858	0.9199020331845127	0.8777045482499777	0.9000549988165506	0	0	0.0	0.008861686081730491	9
4710	0.08362939471741036	0.012120297251279773	0.01211486664301352	0.652467525362772	-1	0	0	0.2	2	0.8461538461538461	11	0.2727272727272727	0.8461538461538461	13	11	1	0	0	0.45454545454545453	11	5	15	0.0	0.5	0.4661006406953926	0.8787105286864437	0.7069419839382194	0.921897454182453	0.8284485486374276	0.9461748489240226	0.9394874986315931	0.919713283946056	0	0	0.0	0.01211486664301352	21
4995	0.08533286556177866	0.014598267783517393	0.014529136556500068	0.6592205614689857	-1	0	0	0.2	2	0.8461538461538461	11	0.2727272727272727	0.8461538461538461	13	11	1	0	0	0.45454545454545453	11	5	15	0.0	0.5	0.4661006406953926	0.8787105286864437	0.7069419839382194	0.921897454182453	0.8284485486374276	0.9461748489240226	0.9394874986315931	0.919713283946056	0	0	0.0	0.014529136556500068	101
1873	0.08214581821579636	0.012239052570342765	0.011447376442252341	0.665681725131732	-1	0	0	0.2	2	0.8461538461538461	11	0.2727272727272727	0.8461538461538461	13	11	1	0	0	0.45454545454545453	11	5	15	0.0	0.5	0.4661006406953926	0.8787105286864437	0.7069419839382194	0.921897454182453	0.7521024173334858	0.9199020331845127	0.9099254076726516	0.9085923909714523	0	0	0.0	0.011447376442252341	26
1900	0.07613102338821337	0.0134899119654568	0.012207995307987302	0.9070332250129719	-1	0	0	0.2	2	0.8461538461538461	11	0.2727272727272727	0.8461538461538461	13	11	1	0	0	0.45454545454545453	11	5	15	0.0	0.5	0.4661006406953926	0.8787105286864437	0.7069419839382194	0.921897454182453	0.835862431958067	0.9532009811132901	0.9544821491887243	0.9232644160125516	0	0	0.0	0.012207995307987302	84
4715	0.08403186770597017	0.015115906962383166	0.014970689872602506	0.6764959333142138	-1	0	0	0.2	2	0.8461538461538461	11	0.2727272727272727	0.8461538461538461	13	11	1	0	0	0.45454545454545453	11	5	15	0.0	0.5	0.4661006406953926	0.8787105286864437	0.7069419839382194	0.921897454182453	0.835862431958067	0.9532009811132901	0.9544821491887243	0.9232644160125516	0	0	0.0	0.014970689872602506	51
1169	0.05485909585273258	0.010465956992789672	0.009289719513762455	0.9366183999881094	-1	0	0	0.3	3	0.7692307692307693	10	0.2727272727272727	0.7692307692307693	13	10	1	0	0	0.45454545454545453	11	5	15	0.0	0.5	0.4661006406953926	0.8787105286864437	0.7069419839382194	0.921897454182453	0.7521024173334858	0.9199020331845127	0.9099254076726516	0.9085923909714523	0	0	0.0	0.009289719513762455	15
4281	0.08519531272738573	0.012045176605244273	0.011988341057133709	0.6528250280336699	-1	0	0	0.2	2	0.8461538461538461	11	0.2727272727272727	0.8461538461538461	13	11	1	0	0	0.45454545454545453	11	5	15	0.0	0.5	0.4661006406953926	0.8787105286864437	0.7069419839382194	0.921897454182453	0.835862431958067	0.9532009811132901	0.9544821491887243	0.9232644160125516	0	0	0.0	0.011988341057133709	22
1430	0.05526604652104547	0.010591916035382986	0.009404737667280134	0.9362889664326354	-1	0	0	0.3	3	0.7692307692307693	10	0.2727272727272727	0.7692307692307693	13	10	1	0	0	0.45454545454545453	11	5	15	0.0	0.5	0.4661006406953926	0.8787105286864437	0.7069419839382194	0.921897454182453	0.6494393629797146	0.9221474415846997	0.9099254076726516	0.9094434586224284	0	0	0.0	0.009404737667280134	25
3133	0.08328640617675218	0.014154579620446903	0.014149321867367073	0.6589560301129747	-1	0	0	0.2	2	0.8461538461538461	11	0.2727272727272727	0.8461538461538461	13	11	1	0	0	0.45454545454545453	11	5	15	0.0	0.5	0.4661006406953926	0.8787105286864437	0.7069419839382194	0.921897454182453	0.7521024173334858	0.9223934998786104	0.9054469840561503	0.909537639955065	0	0	0.0	0.014149321867367073	96
4225	0.08390676105290454	0.013126634301532174	0.01312593683014719	0.6560829641639234	-1	0	0	0.2	2	0.8461538461538461	11	0.2727272727272727	0.8461538461538461	13	11	1	0	0	0.45454545454545453	11	5	15	0.0	0.5	0.4661006406953926	0.8787105286864437	0.7069419839382194	0.921897454182453	0.7521024173334858	0.9199020331845127	0.9099254076726516	0.9085923909714523	0	0	0.0	0.01312593683014719	30
4609	0.02970846535855789	0.007145018843983492	0.005375340829971679	0.956113842077034	-1	0	0	0.14285714285714285	1	1.0	8	0.4166666666666667	0.875	8	7	1	1	0	0.375	8	3	10	0.2	0	0.6594921396675432	0.8666659690472124	0.6100775602579882	0.8822980879177744	1.0	0.9119331838901642	0.9014406277394388	0.888404581921352	1.0	0	0.0	0.005375340829971679	16
477	0.00014284036949058714	1.1040739610578907e-05	-7.490155935685454e-06	0.9999141527514156	-1	0	0	1.0	3	0.0	0	0.6666666666666666	0	2	0	1	1	0	0.6666666666666666	2	3	4	0.25	1.0	0	0	0	0	0	0	0	0	0	0	0	-7.490155935685453e-07	7
4509	0.0844908947693473	0.014143498496362015	0.014089534368197744	0.6564485206710959	-1	0	0	0.2	2	0.8461538461538461	11	0.2727272727272727	0.8461538461538461	13	11	1	0	0	0.45454545454545453	11	5	15	0.0	0.5	0.4661006406953926	0.8787105286864437	0.7069419839382194	0.921897454182453	0.7521024173334858	0.9199020331845127	0.9099254076726516	0.9085923909714523	0	0	0.0	0.014089534368197744	49
1531	0.053244800401630245	0.00953213968604615	0.00855260657500874	0.9377526716534114	-1	0	0	0.3	3	0.7692307692307693	10	0.2727272727272727	0.7692307692307693	13	10	1	0	0	0.45454545454545453	11	5	15	0.0	0.5	0.4661006406953926	0.8787105286864437	0.7069419839382194	0.921897454182453	0.7521024173334858	0.9199020331845127	0.9099254076726516	0.9085923909714523	0	0	0.0	0.00855260657500874	12
993	0.0006975061351118235	0.00048691884543430744	0.00048665017164417753	0.9850812573302551	-1	0	0	0.5	1	1.0	1	1.0	1.0	1	1	1	1	0	0.3333333333333333	1	3	3	0.16666666666666666	0	0.9458022475035325	0.5	0.9627146303861368	0.5	0.43805175515492323	0.5	0.9194132137557477	0.5	1.0	1.0	0.0	0.00048665017164417753	62
1956	0.0545001593929276	0.01050329672409015	0.009539101935291769	0.9371969333184584	-1	0	0	0.3	3	0.7692307692307693	10	0.2727272727272727	0.7692307692307693	13	10	1	0	0	0.45454545454545453	11	5	15	0.0	0.5	0.4661006406953926	0.8787105286864437	0.7069419839382194	0.921897454182453	0.7521024173334858	0.9199020331845127	0.9099254076726516	0.9085923909714523	0	0	0.0	0.009539101935291769	14
2125	0.06713701141091255	0.0024268118805917645	0.0016181701537506708	0.7494984271748577	-1	0	0	0.2	2	0.8461538461538461	11	0.25	0.8461538461538461	13	11	1	0	0	0.6	10	6	15	0.0	0.4	0.4469325182523928	0.8807671350705012	0.7069419839382194	0.9216292146428944	0.7521024173334858	0.9209337313608779	0.8854148741557615	0.9094141665622735	0	0	0.0	0.0016181701537506708	5
329	0.004109583874175132	0.0004458456323912259	0.0004297744557460162	0.9841272529293789	-1	0	0	0.5	2	0.75	3	0.6	0.5	4	2	1	0	0	0.4	2	5	6	0.0	0	0.32249026422548505	0.7675559988253176	0.5263332356622198	0.8899557441342403	0.839471689673913	0.9483449133402397	0.9005131722714025	0.887453894528232	0	0	0.0	0.0004297744557460162	9
4923	0.08290060026228666	0.014834545723673766	0.014830220815373274	0.6592069607964425	-1	0	0	0.2	2	0.8461538461538461	11	0.2727272727272727	0.8461538461538461	13	11	1	0	0	0.45454545454545453	11	5	15	0.0	0.5	0.4661006406953926	0.8787105286864437	0.7069419839382194	0.921897454182453	0.8284485486374276	0.9461748489240226	0.9394874986315931	0.919713283946056	0	0	0.0	0.014830220815373274	108
4100	0.0827888600781141	0.009351817689897969	0.009103038348576096	0.6582266780396142	-1	0	0	0.2	2	0.8461538461538461	11	0.2727272727272727	0.8461538461538461	13	11	1	0	0	0.45454545454545453	11	5	15	0.0	0.5	0.4661006406953926	0.8787105286864437	0.7069419839382194	0.921897454182453	0.835862431958067	0.9532009811132901	0.9544821491887243	0.9232644160125516	0	0	0.0	0.009103038348576096	16
3651	0.06828905608868109	0.01719014480003403	0.0034825813164316307	0.9279965629820452	-1	0	0	0.2	2	0.8461538461538461	11	0.2727272727272727	0.8461538461538461	13	11	1	0	0	0.45454545454545453	11	5	15	0.0	0.5	0.5337974356462929	0.8835662140061535	0.630059409591035	0.9211026014596354	0.7521024173334858	0.9223934998786104	0.8670367049540358	0.9105033022345665	0	0	0.0	0.0034825813164316307	6
3017	0.08493592528853522	0.008466328306186696	0.00819933762395182	0.6576062291466569	-1	0	0	0.2	2	0.8461538461538461	11	0.3125	0.8461538461538461	13	11	1	0	0	0.3333333333333333	12	4	15	0.0	0.6666666666666666	0.5337974356462929	0.852906335739227	0.630059409591035	0.9187703630601534	0.835862431958067	0.9221555392594761	0.8731017428928278	0.9018937635096866	0	0	0.0	0.00819933762395182	6
3318	0.04678478205620631	0.01331903320900231	0.004208823450932753	0.9609395588357209	-1	0	0	0.3333333333333333	3	0.6363636363636364	7	0.3611111111111111	0.6363636363636364	10	7	2	0	0	1.0	6	6	13	0.0	0.25	0.44139526556322217	0.9190835063500493	0.8460346923112219	0.9373772928576616	0.6056040617518033	0.9455358214308094	0.9405461916694017	0.9348305974315645	0	0	0.0	0.004208823450932753	3
166	2.3592450442988016e-06	3.9469878318653235e-08	2.4128583275341325e-09	0.9999982602075542	-1	0	0	0.75	3	0.3333333333333333	1	0.8333333333333334	0	1	0	3	1	0	0.6666666666666666	2	3	5	0.1111111111111111	0.6666666666666666	0	0	0	0	0	0	0	0	0	0	0	2.4128583275341325e-09	27
668	0.0009554709867989208	0.00011059721895039433	0.00011058712123465101	0.9954008668216141	-1	0	0	1.0	1	0	0	1.0	0	1	0	0	1	0	0.5	1	2	2	0.3333333333333333	0	0	0	0	0	0	0	0	0	0	0	0	0.00011058712123465101	11
4556	0.08487279461110252	0.01495469144719661	0.014951278950452732	0.6562371465672632	-1	0	0	0.2	2	0.8461538461538461	11	0.2727272727272727	0.8461538461538461	13	11	1	0	0	0.45454545454545453	11	5	15	0.0	0.5	0.4661006406953926	0.8787105286864437	0.7069419839382194	0.921897454182453	0.8284485486374276	0.9461748489240226	0.9394874986315931	0.919713283946056	0	0	0.0	0.014951278950452732	19
3250	0.07477238519067317	0.014850789208054672	0.013304681327085573	0.929431003749992	-1	0	0	0.2	2	0.8461538461538461	11	0.2727272727272727	0.8461538461538461	13	11	1	0	0	0.45454545454545453	11	5	15	0.0	0.5	0.4661006406953926	0.8787105286864437	0.7069419839382194	0.921897454182453	0.7521024173334858	0.9199020331845127	0.9099254076726516	0.9085923909714523	0	0	0.0	0.013304681327085573	17
394	2.5125039333598862e-05	3.89769190162668e-06	3.897691869115274e-06	0.9989018323830243	-1	0	0	1.0	1	0	0	1.0	0	1	0	0	3	0	0.5	1	2	2	1.0	0	0	0	0	0	0	0	0	0	0	0	0	3.897691869115274e-06	29
4182	0.08357984836214398	0.013067257541091962	0.012893246684003904	0.6677000382280592	-1	0	0	0.2	2	0.8461538461538461	11	0.2727272727272727	0.8461538461538461	13	11	1	0	0	0.45454545454545453	11	5	15	0.0	0.5	0.4661006406953926	0.8787105286864437	0.7069419839382194	0.921897454182453	0.835862431958067	0.9532009811132901	0.9544821491887243	0.9232644160125516	0	0	0.0	0.012893246684003904	32
3029	0.08261634851381217	0.013602666478412797	0.012921531338626934	0.6643535410256669	-1	0	0	0.2	2	0.8461538461538461	11	0.2727272727272727	0.8461538461538461	13	11	1	0	0	0.45454545454545453	11	5	15	0.0	0.5	0.4661006406953926	0.8787105286864437	0.630059409591035	0.9211026014596354	0.7521024173334858	0.9245326251827547	0.9099254076726516	0.9100650019407998	0	0	0.0	0.012921531338626934	34
532	0.0011016879347686944	0.0007449861176877829	0.0007444785204465843	0.9954900482425026	-1	0	0	0.5	2	0.6666666666666666	2	0.625	0.3333333333333333	2	1	2	2	0	0.5	2	4	5	0.2857142857142857	0.5	0.25024532271912836	0.5038613300708621	0.466156802147209	0.8280225358133162	0.6682873364458869	0.5346751514348218	0.864026521750758	0.6399964461422094	0.75	1.0	0.07990578859093368	0.0007444785204465843	20
4249	0.0837047949748799	0.011934225501619145	0.011911776710655275	0.6467859821763697	-1	0	0	0.2	2	0.8461538461538461	11	0.2727272727272727	0.8461538461538461	13	11	1	0	0	0.45454545454545453	11	5	15	0.0	0.5	0.4661006406953926	0.8787105286864437	0.7069419839382194	0.921897454182453	0.7521024173334858	0.9199020331845127	0.9099254076726516	0.9085923909714523	0	0	0.0	0.011911776710655275	16
229	0.002586093822393631	0.0006616086555697616	0.0006419803894377179	0.9914122997960015	-1	0	0	0.6666666666666666	2	0.5	1	1.0	0.5	3	1	0	0	0	0.25	4	1	4	0.0	0.6666666666666666	0.5590195217151586	0.5650101902026679	0.10378239531180448	0.5044574775297528	0.6518232153673287	0.9309464575692065	0.9118563359051789	0.7231665932368412	0	0	0.0	0.0006419803894377179	12
3794	0.08354450885294194	0.014718678076607811	0.014705827560415023	0.6624844428772139	-1	0	0	0.2	2	0.8461538461538461	11	0.2727272727272727	0.8461538461538461	13	11	1	0	0	0.45454545454545453	11	5	15	0.0	0.5	0.4661006406953926	0.8787105286864437	0.7069419839382194	0.921897454182453	0.835862431958067	0.9532009811132901	0.9544821491887243	0.9232644160125516	0	0	0.0	0.014705827560415023	33
742	0.0009371279892493694	9.193220164351779e-05	9.191436125234923e-05	0.9954564448227764	-1	0	0	1.0	1	0	0	1.0	0	1	0	0	1	0	0.5	1	2	2	0.3333333333333333	0	0	0	0	0	0	0	0	0	0	0	0	9.191436125234923e-05	11
386	1.45287489687084e-06	1.8760649674536543e-08	-7.1680571562827255e-09	0.9999987595711386	-1	0	0	1.0	1	0	0	1.0	0	1	0	0	1	0	0.5	1	2	2	0.3333333333333333	0	0	0	0	0	0	0	0	0	0	0	0	-7.168057156282726e-10	22
3891	0.08364528506788063	0.014330880655519077	0.014302415629007454	0.657671947684173	-1	0	0	0.2	2	0.8461538461538461	11	0.2727272727272727	0.8461538461538461	13	11	1	0	0	0.45454545454545453	11	5	15	0.0	0.5	0.4661006406953926	0.8787105286864437	0.7069419839382194	0.921897454182453	0.835862431958067	0.9532009811132901	0.9544821491887243	0.9232644160125516	0	0	0.0	0.014302415629007454	49
4628	0.083525133277608	0.01380478759451933	0.013804730895377319	0.656764219319157	-1	0	0	0.2	2	0.8461538461538461	11	0.2727272727272727	0.8461538461538461	13	11	1	0	0	0.45454545454545453	11	5	15	0.0	0.5	0.4661006406953926	0.8787105286864437	0.7069419839382194	0.921897454182453	0.835862431958067	0.9532009811132901	0.9544821491887243	0.9232644160125516	0	0	0.0	0.013804730895377319	41
2241	0.07481858828192298	0.014255498534411801	0.013002157945789166	0.9092418776174329	-1	0	0	0.2	2	0.8461538461538461	11	0.2727272727272727	0.8461538461538461	13	11	1	0	0	0.45454545454545453	11	5	15	0.0	0.5	0.4661006406953926	0.8787105286864437	0.7069419839382194	0.921897454182453	0.7521024173334858	0.9199020331845127	0.9099254076726516	0.9085923909714523	0	0	0.0	0.013002157945789166	37
1841	0.07771209564623378	0.013542199376593197	0.012703667973814121	0.9304473951433372	-1	0	0	0.2	2	0.8461538461538461	11	0.2727272727272727	0.8461538461538461	13	11	1	0	0	0.45454545454545453	11	5	15	0.0	0.5	0.5337974356462929	0.8797759581784746	0.7069419839382194	0.921897454182453	0.7521024173334858	0.9199020331845127	0.8898896037612052	0.9088698145410369	0	0	0.0	0.012703667973814121	12
4315	0.08761362801656769	0.013046753656445559	0.009707548166197726	0.5680866020020483	-1	0	0	0.2	2	0.8461538461538461	11	0.2727272727272727	0.8461538461538461	13	11	1	0	0	0.45454545454545453	11	5	15	0.0	0.5	0.4661006406953926	0.8787105286864437	0.6913097420944547	0.8977265363781352	0.7521024173334858	0.9223934998786104	0.8757982239394748	0.90107892135192	0	0	0.0	0.009707548166197726	11
1603	0.055123288128604626	0.011470338124969517	0.010930737421520191	0.9373510708385595	-1	0	0	0.3	3	0.7692307692307693	10	0.2727272727272727	0.7692307692307693	13	10	1	0	0	0.45454545454545453	11	5	15	0.0	0.5	0.5337974356462929	0.8797759581784746	0.7069419839382194	0.921897454182453	0.7521024173334858	0.9199020331845127	0.8898896037612052	0.9088698145410369	0	0	0.0	0.010930737421520191	20
41	0.04741825640081812	0.002825568668493032	0.00019953372701958744	0.9800525034932579	-1	0	0	0.4	4	0.6153846153846154	8	0.4166666666666667	0.5384615384615384	11	7	3	1	0	0.25	3	12	15	0.16666666666666666	0	0.653386525859211	0.9438514935773429	0.48473976994978984	0.8928516305884234	0.5938880190965172	0.9164125161203475	0.8023024156576644	0.9202378065019509	1.0	0.09090909090909091	0.0	0.00019953372701958744	12
3266	0.08573091468312366	0.012279785237948768	0.012272589450199009	0.653325529584732	-1	0	0	0.2	2	0.8461538461538461	11	0.2727272727272727	0.8461538461538461	13	11	1	0	0	0.45454545454545453	11	5	15	0.0	0.5	0.4661006406953926	0.8787105286864437	0.7069419839382194	0.921897454182453	0.7521024173334858	0.9199020331845127	0.9099254076726516	0.9085923909714523	0	0	0.0	0.012272589450199009	36
4306	0.08351716854854413	0.012906248086072039	0.012593703313978431	0.6687972492458802	-1	0	0	0.2	2	0.8461538461538461	11	0.2727272727272727	0.8461538461538461	13	11	1	0	0	0.45454545454545453	11	5	15	0.0	0.5	0.4661006406953926	0.8787105286864437	0.7069419839382194	0.921897454182453	0.8284485486374276	0.9461748489240226	0.9394874986315931	0.919713283946056	0	0	0.0	0.012593703313978431	18
2913	0.08419082694613576	0.014279959988358112	0.014273182951150522	0.6548308376469797	-1	0	0	0.2	2	0.8461538461538461	11	0.2727272727272727	0.8461538461538461	13	11	1	0	0	0.45454545454545453	11	5	15	0.0	0.5	0.4661006406953926	0.8787105286864437	0.7069419839382194	0.921897454182453	0.7521024173334858	0.9199020331845127	0.9099254076726516	0.9085923909714523	0	0	0.0	0.014273182951150522	38
4334	0.08402384623272573	0.012265915783945567	0.012232859031732823	0.6471546151985805	-1	0	0	0.2	2	0.8461538461538461	11	0.2727272727272727	0.8461538461538461	13	11	1	0	0	0.45454545454545453	11	5	15	0.0	0.5	0.4661006406953926	0.8787105286864437	0.7069419839382194	0.921897454182453	0.835862431958067	0.9532009811132901	0.9544821491887243	0.9232644160125516	0	0	0.0	0.012232859031732823	21
2727	0.08371804309435224	0.01380053944335869	0.013427322154411302	0.6651853872695115	-1	0	0	0.2	2	0.8461538461538461	11	0.2727272727272727	0.8461538461538461	13	11	1	0	0	0.45454545454545453	11	5	15	0.0	0.5	0.4661006406953926	0.8787105286864437	0.630059409591035	0.9211026014596354	0.835862431958067	0.9532009811132901	0.9544821491887243	0.9230045196504555	0	0	0.0	0.013427322154411302	38
4041	0.08470830488896407	0.01265905838707063	0.012647743347417478	0.6531557793786089	-1	0	0	0.2	2	0.8461538461538461	11	0.2727272727272727	0.8461538461538461	13	11	1	0	0	0.45454545454545453	11	5	15	0.0	0.5	0.4661006406953926	0.8787105286864437	0.7069419839382194	0.921897454182453	0.7521024173334858	0.9223934998786104	0.9054469840561503	0.909537639955065	0	0	0.0	0.012647743347417478	31
2643	0.07878781525234034	0.007659377700271679	0.0065227064219920885	0.6498886643338226	-1	0	0	0.2	2	0.8461538461538461	11	0.2727272727272727	0.8461538461538461	13	11	1	0	0	0.45454545454545453	11	5	15	0.0	0.5	0.4661006406953926	0.8787105286864437	0.7069419839382194	0.921897454182453	0.7521024173334858	0.9199020331845127	0.9099254076726516	0.9085923909714523	0	0	0.0	0.0065227064219920885	12
4960	0.06858520435764763	0.00210313965090087	0.0017813274774925174	0.653279545490902	-1	0	0	0.2	2	0.8461538461538461	11	0.25	0.8461538461538461	13	11	1	0	0	0.6	10	6	15	0.0	0.4	0.5785280238194457	0.8506530027397113	0.630059409591035	0.9079980715728067	0.835862431958067	0.9350197789785394	0.8707558674825103	0.9030763115948104	0	0	0.0	0.0017813274774925174	6
2984	0.08358117951343948	0.009151868676167796	0.008864438359781452	0.65745032604691	-1	0	0	0.2	2	0.8461538461538461	11	0.2727272727272727	0.8461538461538461	13	11	1	0	0	0.45454545454545453	11	5	15	0.0	0.5	0.4661006406953926	0.8787105286864437	0.7069419839382194	0.921897454182453	0.7521024173334858	0.9199020331845127	0.9099254076726516	0.9085923909714523	0	0	0.0	0.008864438359781452	12
1128	None	None	None	None	None	0.25	1	0.6	6	0.46153846153846156	6	0.5357142857142857	0.3076923076923077	7	4	7	0	0	0.5714285714285714	7	4	15	0.0	0.6666666666666666	0.26064353197984325	0.9076508996055841	0.7906314879552371	0.7281024656475488	0.8882178701597823	0.9619856482119499	0.9518054154033849	0.8972570404247743	0	0	0.0	None	0
2141	0.08529181270016274	0.014316317281254353	0.014221777232096642	0.6650813895030778	-1	0	0	0.2	2	0.8461538461538461	11	0.2727272727272727	0.8461538461538461	13	11	1	0	0	0.45454545454545453	11	5	15	0.0	0.5	0.4661006406953926	0.8787105286864437	0.7069419839382194	0.921897454182453	0.7521024173334858	0.9199020331845127	0.9099254076726516	0.9085923909714523	0	0	0.0	0.014221777232096642	104
3247	0.08498229084856726	0.014346693448232771	0.014199015187026232	0.6639737277958524	-1	0	0	0.2	2	0.8461538461538461	11	0.2727272727272727	0.8461538461538461	13	11	1	0	0	0.45454545454545453	11	5	15	0.0	0.5	0.4661006406953926	0.8787105286864437	0.7069419839382194	0.921897454182453	0.835862431958067	0.9532009811132901	0.9544821491887243	0.9232644160125516	0	0	0.0	0.014199015187026232	32
779	0.0006979865849469506	0.0004289724886230525	0.00042887495944414326	0.9847995775124939	-1	0	0	0.5	1	1.0	1	1.0	1.0	1	1	1	1	0	0.3333333333333333	1	3	3	0.16666666666666666	0	0.9458022475035325	0.5	0.9627146303861368	0.5	0.29536448957617056	0.5	0.9571733181626462	0.5	1.0	1.0	0.0	0.00042887495944414326	23
3768	0.08402957680814963	0.009801398039013224	0.009422618659135195	0.6577864513047289	-1	0	0	0.2	2	0.8461538461538461	11	0.2727272727272727	0.8461538461538461	13	11	1	0	0	0.45454545454545453	11	5	15	0.0	0.5	0.4661006406953926	0.8787105286864437	0.7069419839382194	0.921897454182453	0.7521024173334858	0.9199020331845127	0.9099254076726516	0.9085923909714523	0	0	0.0	0.009422618659135195	20
996	0.0006738856986831475	0.0004920458856231547	0.0004919916005211883	0.9843589366525974	-1	0	0	0.5	1	1.0	1	1.0	1.0	1	1	1	1	0	0.3333333333333333	1	3	3	0.16666666666666666	0	1.0	0.5	0.9627146303861368	0.5	0.49327248455846123	0.5	0.9093631406231164	0.5	1.0	1.0	0.0	0.0004919916005211883	91
2850	0.08590111656998671	0.012880789912456359	0.01251767006408066	0.667939086813593	-1	0	0	0.2	2	0.8461538461538461	11	0.2727272727272727	0.8461538461538461	13	11	1	0	0	0.45454545454545453	11	5	15	0.0	0.5	0.4661006406953926	0.8787105286864437	0.7069419839382194	0.921897454182453	0.7521024173334858	0.9223934998786104	0.9054469840561503	0.909537639955065	0	0	0.0	0.01251767006408066	40
2182	0.08317070732322017	0.012621413076976833	0.012242328190385237	0.6680040277507098	-1	0	0	0.2	2	0.8461538461538461	11	0.2727272727272727	0.8461538461538461	13	11	1	0	0	0.45454545454545453	11	5	15	0.0	0.5	0.4661006406953926	0.8787105286864437	0.7069419839382194	0.921897454182453	0.7521024173334858	0.9199020331845127	0.9099254076726516	0.9085923909714523	0	0	0.0	0.012242328190385237	25
4622	0.08326026638251696	0.013650607699323879	0.013614576326042861	0.6606756387432973	-1	0	0	0.2	2	0.8461538461538461	11	0.2727272727272727	0.8461538461538461	13	11	1	0	0	0.45454545454545453	11	5	15	0.0	0.5	0.4661006406953926	0.8787105286864437	0.7069419839382194	0.921897454182453	0.7521024173334858	0.9199020331845127	0.9099254076726516	0.9085923909714523	0	0	0.0	0.013614576326042861	56
627	0.0006961012766023281	0.0003164500030152961	0.0003162746443580831	0.9856989794632722	-1	0	0	0.5	1	1.0	1	1.0	1.0	1	1	1	1	0	0.3333333333333333	1	3	3	0.16666666666666666	0	0.9458022475035325	0.5	0.9627146303861368	0.5	0.29536448957617056	0.5	0.9571733181626462	0.5	1.0	1.0	0.0	0.0003162746443580831	34
3440	0.08116058624264097	0.010437469733328009	0.01021703136833674	0.652563050634321	-1	0	0	0.2	2	0.8461538461538461	11	0.2727272727272727	0.8461538461538461	13	11	1	0	0	0.45454545454545453	11	5	15	0.0	0.5	0.4661006406953926	0.8787105286864437	0.7069419839382194	0.921897454182453	0.7521024173334858	0.9338616242373972	0.9142062387141687	0.9141522686806739	0	0	0.0	0.01021703136833674	10
4597	0.08276376340883057	0.014882312740870091	0.014833862926715893	0.6577430680482192	-1	0	0	0.2	2	0.8461538461538461	11	0.2727272727272727	0.8461538461538461	13	11	1	0	0	0.45454545454545453	11	5	15	0.0	0.5	0.4661006406953926	0.8787105286864437	0.7069419839382194	0.921897454182453	0.7521024173334858	0.9199020331845127	0.9099254076726516	0.9085923909714523	0	0	0.0	0.014833862926715893	52
3783	0.07818888099458811	0.013646652294719994	0.012429288153771211	0.9160681100555851	-1	0	0	0.2	2	0.8461538461538461	11	0.2727272727272727	0.8461538461538461	13	11	1	0	0	0.45454545454545453	11	5	15	0.0	0.5	0.4661006406953926	0.8787105286864437	0.7069419839382194	0.921897454182453	0.8284485486374276	0.9461748489240226	0.9394874986315931	0.919713283946056	0	0	0.0	0.012429288153771211	32
360	0.0017194904596654545	0.0005330242875656698	0.0005306189342931773	0.9895873010595027	-1	0	0	0.5	2	0.6666666666666666	2	0.625	0.3333333333333333	1	1	3	2	0	0.5	2	4	5	0.2	0.5	0.7065186641886259	0.5	0.30898910963502246	0.5	0.6543949756304829	0.5	0.8537096090008254	0.5	1.0	1.0	0.4140104416620532	0.0005306189342931773	15
520	0.0015262665288350871	0.00014661242306540252	0.0001465585223400433	0.9862783426704896	-1	0	0	0.5	1	1.0	1	1.0	1.0	2	1	0	1	0	0.3333333333333333	1	3	3	0.3333333333333333	0	0.642909099200945	0.9538641732001085	0.901712938017296	0.6479446625931028	0.534776404776258	0.8087130879615124	0.9146771936335742	0.8446890564332633	1.0	0.5	0.0	0.0001465585223400433	14
3326	0.07779011262620035	0.01502471659876562	0.003444839771250368	0.684034321677303	-1	0	0	0.2	2	0.8461538461538461	11	0.25	0.8461538461538461	13	11	1	2	0	0.6	10	6	15	0.5	0.4	0.4469325182523928	0.8560954720347064	0.6913097420944547	0.9236564232979478	0.8211001626343177	0.9345569243084514	0.8404407962511024	0.9098446830063477	0.5384615384615385	0.15384615384615385	0.0	0.003444839771250368	0
1404	0.053360789073712674	0.012384390585916512	0.011065506541333571	0.9371459069559622	-1	0	0	0.3	3	0.7692307692307693	10	0.2727272727272727	0.7692307692307693	13	10	1	0	0	0.45454545454545453	11	5	15	0.0	0.5	0.4661006406953926	0.8787105286864437	0.7069419839382194	0.921897454182453	0.7521024173334858	0.9199020331845127	0.9099254076726516	0.9085923909714523	0	0	0.0	0.011065506541333571	17
928	0.0007223938324533799	0.00035387240691323404	0.00035369485729108794	0.9852639274974336	-1	0	0	0.5	1	1.0	1	1.0	1.0	1	1	1	1	0	0.3333333333333333	1	3	3	0.16666666666666666	0	0.9458022475035325	0.5	0.9627146303861368	0.5	0.29536448957617056	0.5	0.9571733181626462	0.5	1.0	0	0.0	0.00035369485729108794	31
3781	0.08479674270096756	0.014424397438053141	0.014333008481150855	0.6570410266185027	-1	0	0	0.2	2	0.8461538461538461	11	0.2727272727272727	0.8461538461538461	13	11	1	0	0	0.45454545454545453	11	5	15	0.0	0.5	0.4661006406953926	0.8787105286864437	0.7069419839382194	0.921897454182453	0.835862431958067	0.9532009811132901	0.9544821491887243	0.9232644160125516	0	0	0.0	0.014333008481150855	33
3403	0.08292028572853995	0.01231775755708962	0.012277978168854467	0.6513649566219676	-1	0	0	0.2	2	0.8461538461538461	11	0.2727272727272727	0.8461538461538461	13	11	1	0	0	0.45454545454545453	11	5	15	0.0	0.5	0.4661006406953926	0.8787105286864437	0.630059409591035	0.9211026014596354	0.835862431958067	0.9532009811132901	0.9544821491887243	0.9230045196504555	0	0	0.0	0.012277978168854467	40
1557	0.05436328845314594	0.010500689970958012	0.00955535191665251	0.9377493766692226	-1	0	0	0.3	3	0.7692307692307693	10	0.2727272727272727	0.7692307692307693	13	10	1	0	0	0.45454545454545453	11	5	15	0.0	0.5	0.4661006406953926	0.8787105286864437	0.7069419839382194	0.921897454182453	0.7521024173334858	0.9199020331845127	0.9099254076726516	0.9085923909714523	0	0	0.0	0.00955535191665251	23
3509	0.08437615476333296	0.014606021085305352	0.01448887940330175	0.6748090549633559	-1	0	0	0.2	2	0.8461538461538461	11	0.2727272727272727	0.8461538461538461	13	11	1	0	0	0.45454545454545453	11	5	15	0.0	0.5	0.4661006406953926	0.8787105286864437	0.7069419839382194	0.921897454182453	0.835862431958067	0.9532009811132901	0.9544821491887243	0.9232644160125516	0	0	0.0	0.01448887940330175	65
4754	0.08519472349544294	0.012269655303932273	0.0121025214747937	0.6468279389882161	-1	0	0	0.2	2	0.8461538461538461	11	0.2727272727272727	0.8461538461538461	13	11	1	0	0	0.45454545454545453	11	5	15	0.0	0.5	0.4661006406953926	0.8787105286864437	0.7069419839382194	0.921897454182453	0.7521024173334858	0.9223934998786104	0.9054469840561503	0.909537639955065	0	0	0.0	0.0121025214747937	14
4605	0.08468229103844878	0.013595180293906788	0.013366901570921809	0.6660459434015396	-1	0	0	0.2	2	0.8461538461538461	11	0.2727272727272727	0.8461538461538461	13	11	1	0	0	0.45454545454545453	11	5	15	0.0	0.5	0.4661006406953926	0.8787105286864437	0.7069419839382194	0.921897454182453	0.835862431958067	0.9532009811132901	0.9544821491887243	0.9232644160125516	0	0	0.0	0.013366901570921809	35
4430	0.08277961303786045	0.012565599072211468	0.012261855500618254	0.6680212810459933	-1	0	0	0.2	2	0.8461538461538461	11	0.2727272727272727	0.8461538461538461	13	11	1	0	0	0.45454545454545453	11	5	15	0.0	0.5	0.4661006406953926	0.8787105286864437	0.7069419839382194	0.921897454182453	0.835862431958067	0.9532009811132901	0.9544821491887243	0.9232644160125516	0	0	0.0	0.012261855500618254	27
2809	0.08414014382514882	0.011626810670462952	0.01104325420552444	0.6665278584636354	-1	0	0	0.2	2	0.8461538461538461	11	0.2727272727272727	0.8461538461538461	13	11	1	0	0	0.45454545454545453	11	5	15	0.0	0.5	0.4661006406953926	0.8787105286864437	0.7069419839382194	0.921897454182453	0.7521024173334858	0.9199020331845127	0.9099254076726516	0.9085923909714523	0	0	0.0	0.01104325420552444	17
832	0.000710708432586731	0.0004264328450900821	0.00042633390803816624	0.9849173565022186	-1	0	0	0.5	1	1.0	1	1.0	1.0	1	1	1	1	0	0.3333333333333333	1	3	3	0.16666666666666666	0	0.9458022475035325	0.5	0.9627146303861368	0.5	0.29536448957617056	0.5	0.9571733181626462	0.5	1.0	1.0	0.0	0.00042633390803816624	19
1258	0.06539909239064085	0.007182710775769881	-0.006380419526468364	0.6085660358144918	-1	0	0	0.2222222222222222	2	0.9090909090909091	10	1.0	0.8181818181818182	11	9	1	1	0	0.07692307692307693	13	1	13	0.25	0.16666666666666666	0.5123694860551564	0.8435094566750843	0.7069419839382194	0.9174567847873928	0.835862431958067	0.9112550180878419	0.8731017428928278	0.8947907165323399	1.0	0	0.0	-0.0006380419526468364	2
2662	0.07383751674726349	0.01028316261600669	0.009251114079804033	0.81014929841013	-1	0	0	0.2	2	0.8461538461538461	11	0.2727272727272727	0.8461538461538461	13	11	1	0	0	0.45454545454545453	11	5	15	0.0	0.5	0.5785280238194457	0.878179929612169	0.630059409591035	0.9153125122241222	0.835862431958067	0.9034520967767652	0.8692275075116965	0.9000034238378516	0	0	0.0	0.009251114079804033	13
3947	0.08066290744057193	0.012406031870845867	0.011614661504708565	0.6694196344528869	-1	0	0	0.2	2	0.8461538461538461	11	0.2727272727272727	0.8461538461538461	13	11	1	0	0	0.45454545454545453	11	5	15	0.0	0.5	0.4661006406953926	0.8787105286864437	0.7069419839382194	0.921897454182453	0.7521024173334858	0.9199020331845127	0.9099254076726516	0.9085923909714523	0	0	0.0	0.011614661504708565	27
308	0.003226441943499881	0.00035830902483235147	0.00035824956995789375	0.9784951217256076	-1	0	0	0.25	1	1.0	3	1.0	1.0	4	3	0	3	0	0.2	1	5	5	1.0	0	0.7950878746105842	0.9530157408327532	0.9434343837884656	0.7902951352035081	0.3780161386919931	0.7679470967271642	0.9163405344658184	0.8634713844838644	0.25	0.25	0.0	0.00035824956995789375	8
970	0.0006072139499875018	0.0004799089099540858	0.00047988601786930543	0.9847665852095819	-1	0	0	0.5	1	1.0	1	1.0	1.0	1	1	1	1	0	0.3333333333333333	1	3	3	0.16666666666666666	0	1.0	0.5	0.9627146303861368	0.5	0.49327248455846123	0.5	0.9093631406231164	0.5	1.0	1.0	0.0	0.00047988601786930543	36
2010	0.08605584182361486	0.014191215248074542	0.014164616908882625	0.6623852974394963	-1	0	0	0.2	2	0.8461538461538461	11	0.2727272727272727	0.8461538461538461	13	11	1	0	0	0.45454545454545453	11	5	15	0.0	0.5	0.4661006406953926	0.8787105286864437	0.7069419839382194	0.921897454182453	0.7521024173334858	0.9199020331845127	0.9099254076726516	0.9085923909714523	0	0	0.0	0.014164616908882625	24
579	0.0009961717009800968	6.992170351372544e-05	6.991810501855698e-05	0.9956638763990197	-1	0	0	1.0	1	0	0	1.0	0	1	0	0	1	0	0.5	1	2	2	0.3333333333333333	0	0	0	0	0	0	0	0	0	0	0	0	6.991810501855698e-05	13
1087	0.06391267243029343	0.0110049410252914	-0.00977721908285095	0.6232743863393393	-1	0	0	0.2222222222222222	2	0.9090909090909091	10	1.0	0.8181818181818182	11	9	1	1	0	0.07692307692307693	13	1	13	0.25	0.16666666666666666	0.5123694860551564	0.8435094566750843	0.7069419839382194	0.9174567847873928	0.835862431958067	0.9112550180878419	0.8731017428928278	0.8947907165323399	1.0	0	0.0	-0.0009777219082850951	0
3142	0.08176217596554673	0.012411505845070572	0.012410950220418309	0.6519185669505605	-1	0	0	0.2	2	0.8461538461538461	11	0.2727272727272727	0.8461538461538461	13	11	1	0	0	0.45454545454545453	11	5	15	0.0	0.5	0.4661006406953926	0.8787105286864437	0.7069419839382194	0.921897454182453	0.835862431958067	0.9532009811132901	0.9544821491887243	0.9232644160125516	0	0	0.0	0.012410950220418309	16
2724	0.0826250602878304	0.014677722490006215	0.014459779518549917	0.6754838142545769	-1	0	0	0.2	2	0.8461538461538461	11	0.2727272727272727	0.8461538461538461	13	11	1	0	0	0.45454545454545453	11	5	15	0.0	0.5	0.4661006406953926	0.8787105286864437	0.7069419839382194	0.921897454182453	0.7521024173334858	0.9199020331845127	0.9099254076726516	0.9085923909714523	0	0	0.0	0.014459779518549917	53
3405	0.08310023631441117	0.012344247138378091	0.011734560832187811	0.6718966064258404	-1	0	0	0.2	2	0.8461538461538461	11	0.2727272727272727	0.8461538461538461	13	11	1	0	0	0.45454545454545453	11	5	15	0.0	0.5	0.4661006406953926	0.8787105286864437	0.7069419839382194	0.921897454182453	0.7521024173334858	0.9199020331845127	0.9099254076726516	0.9085923909714523	0	0	0.0	0.011734560832187811	22
2605	0.014118475809732495	0.0008750315252915537	0.0008176645920655001	0.9792190105085508	-1	0	0	0.375	3	0.7	7	0.2857142857142857	0.7	10	7	1	0	0	0.8571428571428571	6	7	12	0.0	0.36363636363636365	0.5857720039953515	0.873873443189668	0.7712666668991558	0.844298201431894	0.7939824246457764	0.8419286155629717	0.8034596307812926	0.8539953303583132	0	0	0.0	0.0008176645920655001	2
3823	0.08608452255754577	0.013616585855310124	0.013008953811627045	0.6650819279529241	-1	0	0	0.2	2	0.8461538461538461	11	0.2727272727272727	0.8461538461538461	13	11	1	0	0	0.45454545454545453	11	5	15	0.0	0.5	0.4661006406953926	0.8787105286864437	0.630059409591035	0.9211026014596354	0.835862431958067	0.9532009811132901	0.9544821491887243	0.9230045196504555	0	0	0.0	0.013008953811627045	33
2915	0.08386226985007587	0.013434418975687139	0.01306984806913542	0.665707270965743	-1	0	0	0.2	2	0.8461538461538461	11	0.2727272727272727	0.8461538461538461	13	11	1	0	0	0.45454545454545453	11	5	15	0.0	0.5	0.4661006406953926	0.8787105286864437	0.7069419839382194	0.921897454182453	0.7521024173334858	0.9199020331845127	0.9099254076726516	0.9085923909714523	0	0	0.0	0.01306984806913542	22
630	0.0007086236149526949	0.0003354713818930873	0.00033528321420069193	0.9845957488792284	-1	0	0	0.5	1	1.0	1	1.0	1.0	1	1	1	1	0	0.3333333333333333	1	3	3	0.16666666666666666	0	0.9458022475035325	0.5	0.9627146303861368	0.5	0.29536448957617056	0.5	0.9571733181626462	0.5	1.0	1.0	0.0	0.00033528321420069193	63
3650	0.06951309644178834	0.0060987857167752665	0.0052434368139273714	0.639000524495409	-1	0	0	0.1111111111111111	1	1.0	11	0.325	0.9090909090909091	11	10	1	2	0	0.4	10	4	13	0.4	0	0.6247968691792094	0.8557844494867349	0.7069419839382194	0.8278210487957357	0.835862431958067	0.8424834646457074	0.7385744532592047	0.8423650970635573	0.5454545454545454	0.09090909090909091	0.0	0.0052434368139273714	6
2957	0.08183222324659516	0.0107171064522007	0.010238167536648262	0.6756926237011331	-1	0	0	0.2	2	0.8461538461538461	11	0.2727272727272727	0.8461538461538461	13	11	1	0	0	0.45454545454545453	11	5	15	0.0	0.5	0.4661006406953926	0.8787105286864437	0.7069419839382194	0.921897454182453	0.7521024173334858	0.9199020331845127	0.9099254076726516	0.9085923909714523	0	0	0.0	0.010238167536648262	12
4774	0.08406487175222123	0.014980405269700365	0.014809318811526688	0.6771735522621718	-1	0	0	0.2	2	0.8461538461538461	11	0.2727272727272727	0.8461538461538461	13	11	1	0	0	0.45454545454545453	11	5	15	0.0	0.5	0.4661006406953926	0.8787105286864437	0.7069419839382194	0.921897454182453	0.835862431958067	0.9532009811132901	0.9544821491887243	0.9232644160125516	0	0	0.0	0.014809318811526688	105
2579	0.08216522688918541	0.013722005962303071	0.01368764915929749	0.6604768235140175	-1	0	0	0.2	2	0.8461538461538461	11	0.2727272727272727	0.8461538461538461	13	11	1	0	0	0.45454545454545453	11	5	15	0.0	0.5	0.4661006406953926	0.8787105286864437	0.7069419839382194	0.921897454182453	0.7521024173334858	0.9199020331845127	0.9099254076726516	0.9085923909714523	0	0	0.0	0.01368764915929749	38
4654	0.08248708411102466	0.007265112796771588	0.00653684668661656	0.6418469340556101	-1	0	0	0.2	2	0.8461538461538461	11	0.2727272727272727	0.8461538461538461	13	11	1	0	0	0.45454545454545453	11	5	15	0.0	0.5	0.4661006406953926	0.8787105286864437	0.630059409591035	0.9211026014596354	0.835862431958067	0.9532009811132901	0.9544821491887243	0.9230045196504555	0	0	0.0	0.00653684668661656	12
1144	0.003236192150071275	0.0019982677333463374	-0.00036143159440874066	0.9965339209780683	-1	0	0	0.6666666666666666	2	0.5	1	1.0	0.5	3	1	0	0	0	0.25	4	1	4	0.0	0.6666666666666666	0.847862824731291	0.953147994432601	0.9627146303861368	0.7112057530061233	0.5563413335738053	0.9271937743239252	0.949010914664263	0.8959296630406924	0	0	0.0	-3.614315944087407e-05	4
4503	0.08412782387699191	0.005507853922479024	0.0030642698380594193	0.6396222602211283	-1	0	0	0.1	1	1.0	13	1.0	1.0	14	13	0	0	0	0.06666666666666667	15	1	15	0.0	0	0.5561627297328693	0.8769811233027216	0.6685006967646272	0.9164350955734221	0.835862431958067	0.9538122271446566	0.9223964143858252	0.9214530770102805	0	0	0.0	0.0030642698380594193	5
1629	0.0531524234947806	0.010303975306834797	0.009302578375298192	0.936419414443903	-1	0	0	0.3	3	0.7692307692307693	10	0.2727272727272727	0.7692307692307693	13	10	1	0	0	0.45454545454545453	11	5	15	0.0	0.5	0.4661006406953926	0.8787105286864437	0.7069419839382194	0.921897454182453	0.7521024173334858	0.9199020331845127	0.9099254076726516	0.9085923909714523	0	0	0.0	0.009302578375298192	27
1318	0.054543661899612926	0.010365398456692815	0.009189979652878258	0.9371692181293247	-1	0	0	0.3	3	0.7692307692307693	10	0.2727272727272727	0.7692307692307693	13	10	1	0	0	0.45454545454545453	11	5	15	0.0	0.5	0.4661006406953926	0.8787105286864437	0.7069419839382194	0.921897454182453	0.7521024173334858	0.9223934998786104	0.9054469840561503	0.909537639955065	0	0	0.0	0.009189979652878258	22
4345	0.08238568765367059	0.014143166012354743	0.014042890469681773	0.6633791547527765	-1	0	0	0.2	2	0.8461538461538461	11	0.2727272727272727	0.8461538461538461	13	11	1	0	0	0.45454545454545453	11	5	15	0.0	0.5	0.4661006406953926	0.8787105286864437	0.7069419839382194	0.921897454182453	0.7521024173334858	0.9199020331845127	0.9099254076726516	0.9085923909714523	0	0	0.0	0.014042890469681773	60
4084	0.06340501795613979	0.0033345170599894326	-0.003325460922042106	0.524357041664864	-1	0	0	0.3	3	0.7692307692307693	10	0.2727272727272727	0.7692307692307693	13	10	1	0	0	0.45454545454545453	11	5	15	0.0	0.5	0.5337974356462929	0.8687939466926317	0.630059409591035	0.9236373505922733	0.7521024173334858	0.8932410037363497	0.8481560756940398	0.8974446165729145	0	0	0.0	-0.0003325460922042106	0
3708	0.08456076792955539	0.014461739556752269	0.014023288279368993	0.9418896567988134	-1	0	0	0.2	2	0.8461538461538461	11	0.25	0.8461538461538461	13	11	1	0	0	0.6	10	6	15	0.0	0.4	0.5337974356462929	0.8968018167508869	0.9124739242072766	0.8258168477954293	0.7521024173334858	0.9098630352786078	0.8786979911502714	0.8818573675849031	0	0	0.0	0.014023288279368993	17
264	0.00023173153285348678	8.236546810710554e-06	8.2364806821438e-06	0.9987152239635383	-1	0	0	1.0	1	0	0	1.0	0	1	0	0	1	0	0.5	1	2	2	0.3333333333333333	0	0	0	0	0	0	0	0	0	0	0	0	8.2364806821438e-06	36
2057	0.08365503227304362	0.01440145117934974	0.014119236099603237	0.665573710790542	-1	0	0	0.2	2	0.8461538461538461	11	0.2727272727272727	0.8461538461538461	13	11	1	0	0	0.45454545454545453	11	5	15	0.0	0.5	0.4661006406953926	0.8787105286864437	0.7069419839382194	0.921897454182453	0.7521024173334858	0.9199020331845127	0.9099254076726516	0.9085923909714523	0	0	0.0	0.014119236099603237	30
3476	0.08433481586340498	0.01353812283391279	0.012761369203719376	0.6751705952970167	-1	0	0	0.2	2	0.8461538461538461	11	0.2727272727272727	0.8461538461538461	13	11	1	0	0	0.45454545454545453	11	5	15	0.0	0.5	0.4661006406953926	0.8787105286864437	0.7069419839382194	0.921897454182453	0.7521024173334858	0.9199020331845127	0.9099254076726516	0.9085923909714523	0	0	0.0	0.012761369203719376	18
4617	0.06781874617994393	0.01169425018489107	-0.010200210900015268	0.7353946091899717	-1	0	0	0.2	2	0.8461538461538461	11	0.3125	0.8461538461538461	13	11	1	0	0	0.3333333333333333	12	4	15	0.0	0.6666666666666666	0.5337974356462929	0.8942010838597662	0.7837254555431002	0.912523675737614	0.835862431958067	0.9468500363619172	0.9217150774992185	0.9207868692336191	0	0	0.0	-0.001020021090001527	0
1282	0.06723284870000422	0.014734488473060475	0.012029150926695731	0.9012640712257473	-1	0	0	0.3	3	0.7692307692307693	10	0.2727272727272727	0.7692307692307693	13	10	1	0	0	0.45454545454545453	11	5	15	0.0	0.5	0.4661006406953926	0.8787105286864437	0.7069419839382194	0.921897454182453	0.7521024173334858	0.9199020331845127	0.9099254076726516	0.9085923909714523	0	0	0.0	0.012029150926695731	27
2226	0.07338880097484717	0.012024521241535439	-0.011484348211067924	0.6186880289977418	-1	0	0	0.2	2	0.8461538461538461	11	0.3125	0.8461538461538461	13	11	1	0	0	0.3333333333333333	12	4	15	0.0	0.6666666666666666	0.5337974356462929	0.9077374221660798	0.7069419839382194	0.9113982782459351	0.835862431958067	0.929525043005642	0.8731017428928278	0.9167398622591331	0	0	0.0	-0.0011484348211067924	1
4002	0.08099395647195919	0.011399915766575192	0.011347364549693135	0.6437565681923569	-1	0	0	0.2	2	0.8461538461538461	11	0.2727272727272727	0.8461538461538461	13	11	1	0	0	0.45454545454545453	11	5	15	0.0	0.5	0.4661006406953926	0.8787105286864437	0.630059409591035	0.9211026014596354	0.835862431958067	0.9532009811132901	0.9544821491887243	0.9230045196504555	0	0	0.0	0.011347364549693135	11
4115	0.08241105217951047	0.009365473731399565	0.0013210753647403424	0.7759115402078635	-1	0	0	0.2	2	0.8461538461538461	11	0.25	0.8461538461538461	13	11	1	2	0	0.6	10	6	15	0.5	0.4	0.4469325182523928	0.8374076739355184	0.6913097420944547	0.9236564232979478	0.8211001626343177	0.9469974581431898	0.869989980977635	0.9120055721426849	0.6923076923076923	0.23076923076923078	0.0	0.0013210753647403424	0
2709	0.08440835921371698	0.013459178679561788	0.013445651577129202	0.6557708306757594	-1	0	0	0.2	2	0.8461538461538461	11	0.2727272727272727	0.8461538461538461	13	11	1	0	0	0.45454545454545453	11	5	15	0.0	0.5	0.4661006406953926	0.8787105286864437	0.7069419839382194	0.921897454182453	0.835862431958067	0.9532009811132901	0.9544821491887243	0.9232644160125516	0	0	0.0	0.013445651577129202	48
2933	0.08533199104755071	0.013652362185568924	0.013634155546895609	0.6561436384866468	-1	0	0	0.2	2	0.8461538461538461	11	0.2727272727272727	0.8461538461538461	13	11	1	0	0	0.45454545454545453	11	5	15	0.0	0.5	0.4661006406953926	0.8787105286864437	0.7069419839382194	0.921897454182453	0.835862431958067	0.9532009811132901	0.9544821491887243	0.9232644160125516	0	0	0.0	0.013634155546895609	40
1086	0.0006708785649659025	0.0004768299863041583	0.00047675364450109876	0.9847810038244758	-1	0	0	0.5	1	1.0	1	1.0	1.0	1	1	1	1	0	0.3333333333333333	1	3	3	0.16666666666666666	0	1.0	0.5	0.9627146303861368	0.5	0.49327248455846123	0.5	0.9093631406231164	0.5	1.0	1.0	0.0	0.00047675364450109876	1
1288	0.05428833561426313	0.011057153934750806	0.009791245466735495	0.937197190339451	-1	0	0	0.3	3	0.7692307692307693	10	0.2727272727272727	0.7692307692307693	13	10	1	0	0	0.45454545454545453	11	5	15	0.0	0.5	0.4661006406953926	0.8787105286864437	0.7069419839382194	0.921897454182453	0.7521024173334858	0.9199020331845127	0.9099254076726516	0.9085923909714523	0	0	0.0	0.009791245466735495	48
289	3.7080062663412507e-09	3.7017859522011994e-09	-1.8843472679239942e-10	0.9999998060177798	-1	0	0	0	0	0	0	1.0	0	0	0	0	1	0	1.0	1	1	1	0.25	0	0	0	0	0	0	0	0	0	0	0	0	-0.1	1
2470	0.05631033035170431	0.0055870332608734885	-0.004787283431566934	0.6251039885637573	-1	0	0	0.125	1	1.0	10	0.3333333333333333	0.9	10	9	1	1	0	0.4444444444444444	9	4	12	0.2	0	0.34066303450470625	0.7495759037223327	0.9488006624457505	0.9337102451409378	0.4886407391932976	0.9515919009501294	0.9579699276550385	0.9037830568899285	1.0	0	0.0	-0.00047872834315669337	1
557	0.005134638286879806	0.0008761601215818119	-0.0006495310343438277	0.987118742066136	-1	0	0	0.5	2	0.6666666666666666	2	1.0	0.6666666666666666	3	2	1	0	0	0.2	5	1	5	0.0	0.5	0.8496516354273155	0.9685309825247728	0.9627146303861368	0.7112057530061233	0.49327248455846123	0.9283379662394797	0.949010914664263	0.9085856211478248	0	0	0.0	-6.495310343438276e-05	1
124	0.015123806122241554	0.0008928123173214965	-0.0007247805323534667	0.9376330608474711	-1	0	0	0.16666666666666666	1	1.0	7	0.36	0.8571428571428571	7	6	1	1	0	1.0	5	5	9	0.2	0	0.7360175983259489	0.8159025042307494	0.30334516218703594	0.9410419453646958	0.7093393096253743	0.9208667771636916	0.894729383258263	0.9035864009454742	1.0	0.2857142857142857	0.0	-7.247805323534667e-05	18
4933	0.08093019035252605	0.011530880948064945	0.011361787376470185	0.651196749813095	-1	0	0	0.2	2	0.8461538461538461	11	0.2727272727272727	0.8461538461538461	13	11	1	0	0	0.45454545454545453	11	5	15	0.0	0.5	0.4661006406953926	0.8787105286864437	0.7069419839382194	0.921897454182453	0.835862431958067	0.9532009811132901	0.9544821491887243	0.9232644160125516	0	0	0.0	0.011361787376470185	13
4570	0.039327061622576515	0.006346270763234341	0.0024923226402106067	0.9132034942110884	-1	0	0	0.3	3	0.6923076923076923	9	0.2777777777777778	0.6923076923076923	12	9	2	0	0	0.6666666666666666	9	6	15	0.0	0.2857142857142857	0.5634067099087751	0.89068743868387	0.7068924325670676	0.9114797015573297	0.835862431958067	0.9405778645468156	0.8973289702238447	0.9166096501425078	0	0	0.0	0.0024923226402106067	2
1843	0.0845739277698852	0.012494911667332178	0.01202832150295801	0.6725695973536112	-1	0	0	0.2	2	0.8461538461538461	11	0.2727272727272727	0.8461538461538461	13	11	1	0	0	0.45454545454545453	11	5	15	0.0	0.5	0.4661006406953926	0.8787105286864437	0.7069419839382194	0.921897454182453	0.7521024173334858	0.9199020331845127	0.9099254076726516	0.9085923909714523	0	0	0.0	0.01202832150295801	83
1462	0.05440419526264536	0.010547225716099166	0.009455370901291098	0.9363738339413746	-1	0	0	0.3	3	0.7692307692307693	10	0.2727272727272727	0.7692307692307693	13	10	1	0	0	0.45454545454545453	11	5	15	0.0	0.5	0.4661006406953926	0.8787105286864437	0.7069419839382194	0.921897454182453	0.7521024173334858	0.9199020331845127	0.9099254076726516	0.9085923909714523	0	0	0.0	0.009455370901291098	39
2028	0.08373442623182553	0.012279019547533236	0.012278745911222834	0.6443202835163633	-1	0	0	0.2	2	0.8461538461538461	11	0.2727272727272727	0.8461538461538461	13	11	1	0	0	0.45454545454545453	11	5	15	0.0	0.5	0.4661006406953926	0.8787105286864437	0.7069419839382194	0.921897454182453	0.7521024173334858	0.9199020331845127	0.9099254076726516	0.9085923909714523	0	0	0.0	0.012278745911222834	42
610	0.001500793494343818	0.00029570119045041926	0.0002956730115783435	0.9952560797384463	-1	0	0	1.0	2	0.0	0	0.75	0	2	0	0	0	0	1.0	2	2	3	0.0	0	0	0	0	0	0	0	0	0	0	0	0	0.0002956730115783435	25
4980	0.08504854610914242	0.014656642415649006	0.014577760093965995	0.6624570305110469	-1	0	0	0.2	2	0.8461538461538461	11	0.2727272727272727	0.8461538461538461	13	11	1	0	0	0.45454545454545453	11	5	15	0.0	0.5	0.4661006406953926	0.8787105286864437	0.7069419839382194	0.921897454182453	0.835862431958067	0.9532009811132901	0.9544821491887243	0.9232644160125516	0	0	0.0	0.014577760093965995	13
4291	0.0846274725918881	0.013629999845996622	0.013537892084402862	0.666352667337017	-1	0	0	0.2	2	0.8461538461538461	11	0.2727272727272727	0.8461538461538461	13	11	1	0	0	0.45454545454545453	11	5	15	0.0	0.5	0.4661006406953926	0.8787105286864437	0.7069419839382194	0.921897454182453	0.835862431958067	0.9532009811132901	0.9544821491887243	0.9232644160125516	0	0	0.0	0.013537892084402862	23
1646	0.08242229512617155	0.007527825135178362	0.006671662207228468	0.6463377746699652	-1	0	0	0.2	2	0.8461538461538461	11	0.2727272727272727	0.8461538461538461	13	11	1	0	0	0.45454545454545453	11	5	15	0.0	0.5	0.4661006406953926	0.8787105286864437	0.7069419839382194	0.921897454182453	0.7521024173334858	0.9199020331845127	0.9099254076726516	0.9085923909714523	0	0	0.0	0.006671662207228468	5
3974	0.07930166851004009	0.008906710143213132	0.00808951517332596	0.6549168115171413	-1	0	0	0.2	2	0.8461538461538461	11	0.2727272727272727	0.8461538461538461	13	11	1	0	0	0.45454545454545453	11	5	15	0.0	0.5	0.4661006406953926	0.8787105286864437	0.7069419839382194	0.921897454182453	0.6035460765627904	0.9296170460741333	0.8900021976450624	0.912389768837638	0	0	0.0	0.00808951517332596	14
2086	0.05642766192869803	0.01482384229461913	0.007658224924875186	0.9331131345644992	-1	0	0	0.2	2	0.8461538461538461	11	0.25	0.8461538461538461	13	11	1	0	0	0.6	10	6	15	0.0	0.4	0.5785280238194457	0.8489457279369594	0.630059409591035	0.9193705488646373	0.835862431958067	0.941421075678451	0.8692275075116965	0.9098987226981976	0	0	0.0	0.007658224924875186	0
4440	0.08303894444987504	0.01286823859900897	0.012326713280141321	0.6734795639561312	-1	0	0	0.2	2	0.8461538461538461	11	0.2727272727272727	0.8461538461538461	13	11	1	0	0	0.45454545454545453	11	5	15	0.0	0.5	0.4661006406953926	0.8787105286864437	0.7069419839382194	0.921897454182453	0.7521024173334858	0.9199020331845127	0.9099254076726516	0.9085923909714523	0	0	0.0	0.012326713280141321	48
4561	0.04856414043560658	0.00502931566831543	0.0038848307310159766	0.9515237402583855	-1	0	0	0.3	3	0.6923076923076923	9	0.3125	0.6923076923076923	12	9	2	0	0	0.75	8	6	15	0.0	0.25	0.4903649769493429	0.9074983935553941	0.7713162182703075	0.9175800510177451	0.8321554902977473	0.9425084935577951	0.941627502144258	0.9239145077378924	0	0	0.0	0.0038848307310159766	5
677	0.0006787592153104165	0.0003417083243801205	0.0003415564193853308	0.9859712841623476	-1	0	0	0.5	1	1.0	1	1.0	1.0	1	1	1	1	0	0.3333333333333333	1	3	3	0.16666666666666666	0	0.9458022475035325	0.5	0.9627146303861368	0.5	0.29536448957617056	0.5	0.9571733181626462	0.5	1.0	1.0	0.0	0.0003415564193853308	20
967	3.512809802844286e-05	1.5539462364145573e-07	-2.9639747115449636e-08	0.9999968010251504	-1	0	0	0.3333333333333333	1	1.0	2	1.0	1.0	3	2	0	2	0	0.25	4	1	4	0.6666666666666666	0	0.555680958920844	0.7955131733587106	0.630059409591035	0.8955500930260114	0.835862431958067	0.8332467580068775	0.9092063676868217	0.8462312786878937	0.6666666666666666	0	0.0	-2.9639747115449634e-09	4
750	0.0006948284219947169	0.0003290941106787696	0.0003289213537890681	0.985445559084369	-1	0	0	0.5	1	1.0	1	1.0	1.0	1	1	1	1	0	0.3333333333333333	1	3	3	0.16666666666666666	0	0.9458022475035325	0.5	0.9627146303861368	0.5	0.29536448957617056	0.5	0.9571733181626462	0.5	1.0	1.0	0.0	0.0003289213537890681	22
1346	0.055303363900510216	0.011921018445330816	0.010622828073268906	0.9378076268348473	-1	0	0	0.3	3	0.7692307692307693	10	0.2727272727272727	0.7692307692307693	13	10	1	0	0	0.45454545454545453	11	5	15	0.0	0.5	0.4661006406953926	0.8787105286864437	0.7069419839382194	0.921897454182453	0.7521024173334858	0.9199020331845127	0.9099254076726516	0.9085923909714523	0	0	0.0	0.010622828073268906	30
251	9.980596780599358e-06	3.085771002095822e-08	-1.5683832443330298e-09	0.9999975701709153	-1	0	0	0.5	1	1.0	1	1.0	1.0	1	1	1	0	0	0.3333333333333333	1	3	3	0.0	0	0.7712174817776429	0.5	0.12017353661318855	0.5	0.8913890845629208	0.5	0.9673275953336411	0.5	0	0	0.0	-1.56838324433303e-10	21
2459	0.08532498925865663	0.010043247654325458	0.009798077954423185	0.6614372001028963	-1	0	0	0.2	2	0.8461538461538461	11	0.2727272727272727	0.8461538461538461	13	11	1	0	0	0.45454545454545453	11	5	15	0.0	0.5	0.4661006406953926	0.8787105286864437	0.7069419839382194	0.921897454182453	0.7521024173334858	0.9199020331845127	0.9099254076726516	0.9085923909714523	0	0	0.0	0.009798077954423185	15
3461	0.08487582477576341	0.013140743960328272	0.013115174435738229	0.655119935011086	-1	0	0	0.2	2	0.8461538461538461	11	0.2727272727272727	0.8461538461538461	13	11	1	0	0	0.45454545454545453	11	5	15	0.0	0.5	0.4661006406953926	0.8787105286864437	0.7069419839382194	0.921897454182453	0.7521024173334858	0.9199020331845127	0.9099254076726516	0.9085923909714523	0	0	0.0	0.013115174435738229	17
2993	0.084451429360198	0.01416649402147659	0.014034590697098743	0.6621607142618582	-1	0	0	0.2	2	0.8461538461538461	11	0.2727272727272727	0.8461538461538461	13	11	1	0	0	0.45454545454545453	11	5	15	0.0	0.5	0.4661006406953926	0.8787105286864437	0.7069419839382194	0.921897454182453	0.7521024173334858	0.9199020331845127	0.9099254076726516	0.9085923909714523	0	0	0.0	0.014034590697098743	44
1827	0.06866154232232688	0.009067822586743853	-0.005619166159885988	0.5689861342011284	-1	0	0	0.2	2	0.8461538461538461	11	0.25	0.8461538461538461	13	11	1	0	0	0.6	10	6	15	0.0	0.4	0.5785280238194457	0.8506530027397113	0.630059409591035	0.9079980715728067	0.835862431958067	0.8633392103390366	0.8251965241607582	0.8762610696475415	0	0	0.0	-0.0005619166159885989	0
5001	0.0845672852754684	0.014830058706802336	0.014800934275623442	0.6595983826269793	-1	0	0	0.2	2	0.8461538461538461	11	0.2727272727272727	0.8461538461538461	13	11	1	0	0	0.45454545454545453	11	5	15	0.0	0.5	0.4661006406953926	0.8787105286864437	0.7069419839382194	0.921897454182453	0.835862431958067	0.9532009811132901	0.9544821491887243	0.9232644160125516	0	0	0.0	0.014800934275623442	57
3636	0.08489965626061771	0.015322992415570004	0.015036141789536118	0.6773707634627725	-1	0	0	0.2	2	0.8461538461538461	11	0.2727272727272727	0.8461538461538461	13	11	1	0	0	0.45454545454545453	11	5	15	0.0	0.5	0.4661006406953926	0.8787105286864437	0.7069419839382194	0.921897454182453	0.7521024173334858	0.9223934998786104	0.9054469840561503	0.909537639955065	0	0	0.0	0.015036141789536118	58
2503	0.047073780377977326	0.0033603079282905836	0.0027516966762899217	0.9251628300280159	-1	0	0	0.2	2	0.8461538461538461	11	0.25	0.7692307692307693	12	10	2	0	0	0.6	10	6	15	0.0	0.3333333333333333	0.4903649769493429	0.8529818079788821	0.630059409591035	0.945981236955583	0.835862431958067	0.9240989984209174	0.8731017428928278	0.9147831219884521	0	0	0.0	0.0027516966762899217	3
573	0.02987360375656273	0.0013256628384366786	6.798609274565631e-05	0.9825526467654581	-1	0	0	0.2222222222222222	2	0.9090909090909091	10	0.43333333333333335	0.7272727272727273	10	8	2	2	0	0.8333333333333334	6	5	13	0.3333333333333333	0.5454545454545454	0.34066303450470625	0.7617700118097448	0.9508656600097168	0.9161296616528621	0.43525122682739903	0.9257494747440873	0.9469583257055276	0.8834469055487809	0.55	0.1	0.0	6.798609274565631e-05	1
4467	0.08346789339450192	0.012075793396876009	0.01207491014790062	0.6437411277744811	-1	0	0	0.2	2	0.8461538461538461	11	0.2727272727272727	0.8461538461538461	13	11	1	0	0	0.45454545454545453	11	5	15	0.0	0.5	0.4661006406953926	0.8787105286864437	0.7069419839382194	0.921897454182453	0.7521024173334858	0.9199020331845127	0.9099254076726516	0.9085923909714523	0	0	0.0	0.01207491014790062	29
3814	0.08513422327123693	0.011750722848982556	0.01169745787495793	0.6520259989614569	-1	0	0	0.2	2	0.8461538461538461	11	0.2727272727272727	0.8461538461538461	13	11	1	0	0	0.45454545454545453	11	5	15	0.0	0.5	0.4661006406953926	0.8787105286864437	0.7069419839382194	0.921897454182453	0.835862431958067	0.9532009811132901	0.9544821491887243	0.9232644160125516	0	0	0.0	0.01169745787495793	29
3248	0.08327787798805071	0.012893624015844145	0.012883432071518644	0.6557168440182906	-1	0	0	0.2	2	0.8461538461538461	11	0.2727272727272727	0.8461538461538461	13	11	1	0	0	0.45454545454545453	11	5	15	0.0	0.5	0.4661006406953926	0.8787105286864437	0.7069419839382194	0.921897454182453	0.7521024173334858	0.9199020331845127	0.9099254076726516	0.9085923909714523	0	0	0.0	0.012883432071518644	22
1247	0.05411163692689706	0.01023449496826366	0.009356456923510201	0.9366752412212364	-1	0	0	0.3	3	0.7692307692307693	10	0.2727272727272727	0.7692307692307693	13	10	1	0	0	0.45454545454545453	11	5	15	0.0	0.5	0.4661006406953926	0.8787105286864437	0.7069419839382194	0.921897454182453	0.7521024173334858	0.9199020331845127	0.9099254076726516	0.9085923909714523	0	0	0.0	0.009356456923510201	58
839	0.0006703450475819158	0.00048594986576435913	0.0004859340249083724	0.9848842136808953	-1	0	0	0.5	1	1.0	1	1.0	1.0	1	1	1	1	0	0.3333333333333333	1	3	3	0.16666666666666666	0	1.0	0.5	0.9627146303861368	0.5	0.49327248455846123	0.5	0.9093631406231164	0.5	1.0	1.0	0.0	0.0004859340249083724	57
2464	0.09122471529819273	0.0088887372611557	0.005513485306063423	0.6350137880573163	-1	0	0	0.2	2	0.8461538461538461	11	0.5357142857142857	0.8461538461538461	13	11	1	1	0	0.14285714285714285	14	2	15	0.25	0	0.6247968691792094	0.8276097973378554	0.630059409591035	0.9043223575488392	0.835862431958067	0.9311725249905048	0.8251965241607582	0.8947250863614068	1.0	0	0.0	0.005513485306063423	9
4192	0.08261668470971704	0.008884265708984014	0.00869157621858707	0.6567828613691646	-1	0	0	0.2	2	0.8461538461538461	11	0.2727272727272727	0.8461538461538461	13	11	1	0	0	0.45454545454545453	11	5	15	0.0	0.5	0.4661006406953926	0.8787105286864437	0.7069419839382194	0.921897454182453	0.835862431958067	0.9532009811132901	0.9544821491887243	0.9232644160125516	0	0	0.0	0.00869157621858707	13
4827	0.0854198751159488	0.013932924772381316	0.01393102548609921	0.6605284431638294	-1	0	0	0.2	2	0.8461538461538461	11	0.2727272727272727	0.8461538461538461	13	11	1	0	0	0.45454545454545453	11	5	15	0.0	0.5	0.4661006406953926	0.8787105286864437	0.7069419839382194	0.921897454182453	0.8284485486374276	0.9461748489240226	0.9394874986315931	0.919713283946056	0	0	0.0	0.01393102548609921	18
680	0.0011557154104946058	0.00025663249424882006	0.00025649693595469183	0.9869233827765957	-1	0	0	0.5	1	1.0	1	1.0	1.0	1	1	1	1	0	0.3333333333333333	1	3	3	0.16666666666666666	0	0.9458022475035325	0.5	0.9627146303861368	0.5	0.29536448957617056	0.5	0.9571733181626462	0.5	1.0	1.0	0.0	0.00025649693595469183	37
653	0.0007211998845056975	0.00034879406516297564	0.000348616759182824	0.9851566225750613	-1	0	0	0.5	1	1.0	1	1.0	1.0	1	1	1	1	0	0.3333333333333333	1	3	3	0.16666666666666666	0	0.9458022475035325	0.5	0.9627146303861368	0.5	0.29536448957617056	0.5	0.9571733181626462	0.5	1.0	1.0	0.0	0.000348616759182824	23
1835	0.0821770922370152	0.011153702891300016	0.004086236788859515	0.5900488005103209	-1	0	0	0.2	2	0.8461538461538461	11	0.25	0.8461538461538461	13	11	1	2	0	0.6	10	6	15	0.5	0.4	0.4469325182523928	0.8560954720347064	0.6913097420944547	0.9236564232979478	0.8211001626343177	0.9487628206393663	0.8404407962511024	0.9167006708931973	0.5384615384615385	0.15384615384615385	0.0	0.004086236788859515	0
98	0.05462283905477073	0.010215649394985652	0.009064556878704022	0.9362505953615324	-1	0	0	0.3	3	0.7692307692307693	10	0.2727272727272727	0.7692307692307693	13	10	1	0	0	0.45454545454545453	11	5	15	0.0	0.5	0.4661006406953926	0.8787105286864437	0.7069419839382194	0.921897454182453	0.7521024173334858	0.9199020331845127	0.9099254076726516	0.9085923909714523	0	0	0.0	0.009064556878704022	148
590	0.0012122993018141672	0.0001696016321610373	0.0001694020958859476	0.9971939831908762	-1	0	0	1.0	2	0.0	0	0.75	0	1	0	1	0	0	1.0	2	2	3	0.0	0	0	0	0	0	0	0	0	0	0	0	0	0.0001694020958859476	15
1456	0.05460489029857671	0.01047901968371141	0.009239208632604206	0.9363951064896545	-1	0	0	0.3	3	0.7692307692307693	10	0.2727272727272727	0.7692307692307693	13	10	1	0	0	0.45454545454545453	11	5	15	0.0	0.5	0.4661006406953926	0.8787105286864437	0.7069419839382194	0.921897454182453	0.7521024173334858	0.9199020331845127	0.9099254076726516	0.9085923909714523	0	0	0.0	0.009239208632604206	15
570	0.0009101449192307707	7.945987700304409e-05	7.944485843795643e-05	0.9954123731313462	-1	0	0	1.0	1	0	0	1.0	0	1	0	0	1	0	0.5	1	2	2	0.3333333333333333	0	0	0	0	0	0	0	0	0	0	0	0	7.944485843795643e-05	12
2941	0.055077259927805225	0.010048190761880004	0.008724791831004025	0.9380039816867002	-1	0	0	0.3	3	0.7692307692307693	10	0.2727272727272727	0.7692307692307693	13	10	1	0	0	0.45454545454545453	11	5	15	0.0	0.5	0.5337974356462929	0.8595708638561638	0.630059409591035	0.9236373505922733	0.7521024173334858	0.8932410037363497	0.8664471658001268	0.8950077839301183	0	0	0.0	0.008724791831004025	9
4968	0.08604700650703584	0.014725106942151645	0.014636494444398981	0.6631485740692865	-1	0	0	0.2	2	0.8461538461538461	11	0.2727272727272727	0.8461538461538461	13	11	1	0	0	0.45454545454545453	11	5	15	0.0	0.5	0.4661006406953926	0.8787105286864437	0.7069419839382194	0.921897454182453	0.835862431958067	0.9532009811132901	0.9544821491887243	0.9232644160125516	0	0	0.0	0.014636494444398981	47
1559	0.06497209080998037	0.014438510555838273	0.012832202489260683	0.9379871069696459	-1	0	0	0.3	3	0.7692307692307693	10	0.3125	0.7692307692307693	13	10	1	0	0	0.3333333333333333	12	4	15	0.0	0.6666666666666666	0.4469325182523928	0.9098351862217611	0.8356904526023957	0.9167131747092353	0.7521024173334858	0.9343900822146755	0.9054469840561503	0.9209577663116064	0	0	0.0	0.012832202489260683	10
1351	0.0531016079906894	0.010410286678677745	0.009304517428299658	0.9377348114721945	-1	0	0	0.3	3	0.7692307692307693	10	0.2727272727272727	0.7692307692307693	13	10	1	0	0	0.45454545454545453	11	5	15	0.0	0.5	0.4661006406953926	0.8787105286864437	0.7069419839382194	0.921897454182453	0.7521024173334858	0.9199020331845127	0.9099254076726516	0.9085923909714523	0	0	0.0	0.009304517428299658	20
2594	0.08367400823455683	0.013509201482354086	0.012728480779647923	0.6689243713477097	-1	0	0	0.2	2	0.8461538461538461	11	0.2727272727272727	0.8461538461538461	13	11	1	0	0	0.45454545454545453	11	5	15	0.0	0.5	0.4661006406953926	0.8787105286864437	0.630059409591035	0.9211026014596354	0.7521024173334858	0.9199020331845127	0.9099254076726516	0.9082877380335237	0	0	0.0	0.012728480779647923	25
4269	0.08308508398203493	0.012274468757046339	0.012130241186283348	0.647602659617061	-1	0	0	0.2	2	0.8461538461538461	11	0.2727272727272727	0.8461538461538461	13	11	1	0	0	0.45454545454545453	11	5	15	0.0	0.5	0.4661006406953926	0.8787105286864437	0.7069419839382194	0.921897454182453	0.7521024173334858	0.9199020331845127	0.9099254076726516	0.9085923909714523	0	0	0.0	0.012130241186283348	24
707	0.0015474167223403581	0.0001368582351437483	0.00013679759044232288	0.9863707304033972	-1	0	0	0.5	1	1.0	1	1.0	1.0	2	1	0	1	0	0.3333333333333333	1	3	3	0.3333333333333333	0	0.642909099200945	0.9538641732001085	0.901712938017296	0.6479446625931028	0.534776404776258	0.8087130879615124	0.9146771936335742	0.8446890564332633	1.0	0.5	0.0	0.00013679759044232288	10
1627	0.054474962967665456	0.010422139098023055	0.00922894580252209	0.9369039327317379	-1	0	0	0.3	3	0.7692307692307693	10	0.2727272727272727	0.7692307692307693	13	10	1	0	0	0.45454545454545453	11	5	15	0.0	0.5	0.4661006406953926	0.8787105286864437	0.7069419839382194	0.921897454182453	0.7521024173334858	0.9199020331845127	0.9099254076726516	0.9085923909714523	0	0	0.0	0.00922894580252209	16
4452	0.08264119882052468	0.014164479356682348	0.014157543263464514	0.6581116873519782	-1	0	0	0.2	2	0.8461538461538461	11	0.2727272727272727	0.8461538461538461	13	11	1	0	0	0.45454545454545453	11	5	15	0.0	0.5	0.4661006406953926	0.8787105286864437	0.7069419839382194	0.921897454182453	0.835862431958067	0.9532009811132901	0.9544821491887243	0.9232644160125516	0	0	0.0	0.014157543263464514	89
3208	0.07539245707225319	0.015491013847792242	0.013182248328069631	0.9308462805475268	-1	0	0	0.2	2	0.8461538461538461	11	0.2727272727272727	0.8461538461538461	13	11	1	0	0	0.45454545454545453	11	5	15	0.0	0.5	0.4661006406953926	0.8787105286864437	0.630059409591035	0.9211026014596354	0.7521024173334858	0.9223934998786104	0.9054469840561503	0.9092358227298737	0	0	0.0	0.013182248328069631	40
2192	0.08282973186896818	0.011907296187375944	0.011841160841756605	0.6478416651927226	-1	0	0	0.2	2	0.8461538461538461	11	0.2727272727272727	0.8461538461538461	13	11	1	0	0	0.45454545454545453	11	5	15	0.0	0.5	0.4661006406953926	0.8787105286864437	0.7069419839382194	0.921897454182453	0.7521024173334858	0.9199020331845127	0.9099254076726516	0.9085923909714523	0	0	0.0	0.011841160841756605	32
2142	0.08344943180287792	0.012709753340468895	0.01270622054070831	0.6449695648203329	-1	0	0	0.2	2	0.8461538461538461	11	0.2727272727272727	0.8461538461538461	13	11	1	0	0	0.45454545454545453	11	5	15	0.0	0.5	0.4661006406953926	0.8787105286864437	0.7069419839382194	0.921897454182453	0.7521024173334858	0.9199020331845127	0.9099254076726516	0.9085923909714523	0	0	0.0	0.01270622054070831	16
2245	0.08379969425437205	0.008735470129938392	0.008267937360552797	0.6547255790619888	-1	0	0	0.2	2	0.8461538461538461	11	0.2727272727272727	0.8461538461538461	13	11	1	0	0	0.45454545454545453	11	5	15	0.0	0.5	0.4661006406953926	0.8787105286864437	0.7069419839382194	0.921897454182453	0.835862431958067	0.9532009811132901	0.9544821491887243	0.9232644160125516	0	0	0.0	0.008267937360552797	19
931	0.0007065442686722335	0.0003211654226618067	0.000320975390584476	0.9848923676140052	-1	0	0	0.5	1	1.0	1	1.0	1.0	1	1	1	1	0	0.3333333333333333	1	3	3	0.16666666666666666	0	0.9458022475035325	0.5	0.9627146303861368	0.5	0.29536448957617056	0.5	0.9571733181626462	0.5	1.0	1.0	0.0	0.000320975390584476	21
1550	0.0552021646637515	0.011254046213796762	0.009657514239537209	0.9361149089214804	-1	0	0	0.3	3	0.7692307692307693	10	0.2727272727272727	0.7692307692307693	13	10	1	0	0	0.45454545454545453	11	5	15	0.0	0.5	0.4661006406953926	0.8787105286864437	0.7069419839382194	0.921897454182453	0.7521024173334858	0.9199020331845127	0.9099254076726516	0.9085923909714523	0	0	0.0	0.009657514239537209	27
120	0.041324208053877036	0.0053167398825437195	0.005186564361789741	0.7649044174857748	-1	0	0	0.2	2	0.8461538461538461	11	0.23809523809523808	0.8461538461538461	13	11	1	1	0	0.7777777777777778	9	7	15	0.25	0	0.6861513646339683	0.934255049382466	0.8754836858932441	0.9479142681507403	0.31862116047924566	0.8946897525775145	0.9261348689748924	0.9285727069999237	1.0	0.5384615384615384	0.0	0.005186564361789741	30
1186	0.05470924975265028	0.010098600280463587	0.0089562056058427	0.9364331045788343	-1	0	0	0.3	3	0.7692307692307693	10	0.2727272727272727	0.7692307692307693	13	10	1	0	0	0.45454545454545453	11	5	15	0.0	0.5	0.4661006406953926	0.8787105286864437	0.7069419839382194	0.921897454182453	0.7521024173334858	0.9199020331845127	0.9099254076726516	0.9085923909714523	0	0	0.0	0.0089562056058427	53
83	9.815792882989479e-06	1.0382309549569418e-07	-7.234978606280227e-08	0.999998043765372	-1	0	0	0.5	1	1.0	1	1.0	1.0	1	1	1	0	0	0.3333333333333333	1	3	3	0.0	0	0.7712174817776429	0.5	0.12017353661318855	0.5	0.8913890845629208	0.5	0.9673275953336411	0.5	0	0	0.0	-7.234978606280226e-09	17
4835	0.08472493915088918	0.004715724387745404	0.001102083593550306	0.9330979621342446	-1	0	0	0.2	2	0.8461538461538461	11	0.25	0.8461538461538461	13	11	1	1	0	0.6	10	6	15	0.25	0.4	0.4469325182523928	0.8359681267976513	0.6913097420944547	0.9236564232979478	0.835862431958067	0.9586673386983335	0.8499148843314245	0.9184775512492966	1.0	0.07692307692307693	0.0	0.001102083593550306	1
4455	0.08505887194006942	0.012101239623606609	0.012060763470616541	0.6462745593759573	-1	0	0	0.2	2	0.8461538461538461	11	0.2727272727272727	0.8461538461538461	13	11	1	0	0	0.45454545454545453	11	5	15	0.0	0.5	0.4661006406953926	0.8787105286864437	0.7069419839382194	0.921897454182453	0.835862431958067	0.9532009811132901	0.9544821491887243	0.9232644160125516	0	0	0.0	0.012060763470616541	32
22	9.213145326184556e-09	8.699476975804623e-09	4.526117824973355e-09	0.9999987508366054	-1	0	0	1.0	1	0	0	1.0	0	0	0	1	2	0	0.5	2	1	2	0.3333333333333333	0	0	0	0	0	0	0	0	0	0	0	0	-0.1	8
3618	0.06835793440786567	0.011931562329313524	0.0029202300849148185	0.9104231025613946	-1	0	0	0.2	2	0.8461538461538461	11	0.2727272727272727	0.8461538461538461	13	11	1	0	0	0.45454545454545453	11	5	15	0.0	0.5	0.5337974356462929	0.8835662140061535	0.7069419839382194	0.921897454182453	0.7521024173334858	0.9199020331845127	0.880362781227111	0.9098679650009684	0	0	0.0	0.0029202300849148185	2
3995	0.08492639427014864	0.01459320166992289	0.014587450503526979	0.6580998448801867	-1	0	0	0.2	2	0.8461538461538461	11	0.2727272727272727	0.8461538461538461	13	11	1	0	0	0.45454545454545453	11	5	15	0.0	0.5	0.4661006406953926	0.8787105286864437	0.7069419839382194	0.921897454182453	0.835862431958067	0.9532009811132901	0.9544821491887243	0.9232644160125516	0	0	0.0	0.014587450503526979	73
4006	0.08603622271915105	0.013870210164152746	0.013869635812502818	0.6560674441079558	-1	0	0	0.2	2	0.8461538461538461	11	0.2727272727272727	0.8461538461538461	13	11	1	0	0	0.45454545454545453	11	5	15	0.0	0.5	0.4661006406953926	0.8787105286864437	0.7069419839382194	0.921897454182453	0.835862431958067	0.9532009811132901	0.9544821491887243	0.9232644160125516	0	0	0.0	0.013869635812502818	53
4025	0.08380655422757688	0.012417491042197852	0.011976548162793487	0.6727959179039822	-1	0	0	0.2	2	0.8461538461538461	11	0.2727272727272727	0.8461538461538461	13	11	1	0	0	0.45454545454545453	11	5	15	0.0	0.5	0.4661006406953926	0.8787105286864437	0.630059409591035	0.9211026014596354	0.835862431958067	0.9532009811132901	0.9544821491887243	0.9230045196504555	0	0	0.0	0.011976548162793487	12
1187	0.07140539762214733	0.00236419590114347	0.001846162267445549	0.6214995041378424	-1	0	0	0.3	3	0.7692307692307693	10	0.3125	0.7692307692307693	13	10	1	0	0	0.3333333333333333	12	4	15	0.0	0.6666666666666666	0.5337974356462929	0.852906335739227	0.630059409591035	0.9187703630601534	0.835862431958067	0.9221555392594761	0.8731017428928278	0.9018937635096866	0	0	0.0	0.001846162267445549	17
4236	0.08386205058779937	0.014005627567666105	0.014005564954204734	0.6579895378949658	-1	0	0	0.2	2	0.8461538461538461	11	0.2727272727272727	0.8461538461538461	13	11	1	0	0	0.45454545454545453	11	5	15	0.0	0.5	0.4661006406953926	0.8787105286864437	0.7069419839382194	0.921897454182453	0.835862431958067	0.9532009811132901	0.9544821491887243	0.9232644160125516	0	0	0.0	0.014005564954204734	19
3645	0.0833683850931123	0.014020989592465304	0.014013106032156183	0.6617233276837133	-1	0	0	0.2	2	0.8461538461538461	11	0.2727272727272727	0.8461538461538461	13	11	1	0	0	0.45454545454545453	11	5	15	0.0	0.5	0.4661006406953926	0.8787105286864437	0.7069419839382194	0.921897454182453	0.7521024173334858	0.9206097438389134	0.9055788875706349	0.9088590221228593	0	0	0.0	0.014013106032156183	33
2985	0.08481324487776642	0.012334498909038006	0.011786864988048333	0.6727590704884335	-1	0	0	0.2	2	0.8461538461538461	11	0.2727272727272727	0.8461538461538461	13	11	1	0	0	0.45454545454545453	11	5	15	0.0	0.5	0.4661006406953926	0.8787105286864437	0.7069419839382194	0.921897454182453	0.7521024173334858	0.9199020331845127	0.9099254076726516	0.9085923909714523	0	0	0.0	0.011786864988048333	17
4792	0.03751778693866165	0.0059822045411582255	0.005500860496528007	0.9594084174714923	-1	0	0	0.2222222222222222	2	0.8181818181818182	9	0.4642857142857143	0.7272727272727273	10	8	2	1	0	0.5714285714285714	7	4	13	0.16666666666666666	0.3333333333333333	0.6032784481055167	0.835275889165392	0.630059409591035	0.9076159404288595	0.835862431958067	0.9052247512257804	0.838207761717985	0.8864529369318703	1.0	0	0.0	0.005500860496528007	12
4023	0.083070976360861	0.009884622427162386	0.009714485533398562	0.6610628057137843	-1	0	0	0.2	2	0.8461538461538461	11	0.2727272727272727	0.8461538461538461	13	11	1	0	0	0.45454545454545453	11	5	15	0.0	0.5	0.4661006406953926	0.8787105286864437	0.7069419839382194	0.921897454182453	0.835862431958067	0.9532009811132901	0.9544821491887243	0.9232644160125516	0	0	0.0	0.009714485533398562	7
1493	0.05597307329153244	0.012396837614255094	0.002418348493732775	0.9360390135194845	-1	0	0	0.3	3	0.7692307692307693	10	0.2727272727272727	0.7692307692307693	13	10	1	0	0	0.45454545454545453	11	5	15	0.0	0.5	0.4661006406953926	0.8787105286864437	0.7069419839382194	0.9068599931182932	0.7521024173334858	0.9199020331845127	0.9099254076726516	0.9031208596615562	0	0	0.0	0.002418348493732775	1
28	0.03374956376845467	0.0007362890507648144	-4.7831417394712485e-05	0.9212723612548226	-1	0	0	0.4	4	0.6923076923076923	9	0.4166666666666667	0.46153846153846156	8	6	6	6	0	0.4444444444444444	4	9	15	0.42857142857142855	0.18181818181818182	0.1722998832673977	0.8890452251386912	0.2293949778211423	0.8813780258132982	0.4970818658926791	0.9185839922244585	0.8586383702921112	0.8975178075196009	0.125	0.25	0.0	-4.783141739471248e-06	17
2780	0.08395072543695031	0.01399937995640428	0.013945859181541644	0.661949853357565	-1	0	0	0.2	2	0.8461538461538461	11	0.2727272727272727	0.8461538461538461	13	11	1	0	0	0.45454545454545453	11	5	15	0.0	0.5	0.4661006406953926	0.8787105286864437	0.7069419839382194	0.921897454182453	0.7521024173334858	0.9199020331845127	0.9099254076726516	0.9085923909714523	0	0	0.0	0.013945859181541644	32
3835	0.0829623865789256	0.01391546930673354	0.013826754491586303	0.6660571087641557	-1	0	0	0.2	2	0.8461538461538461	11	0.2727272727272727	0.8461538461538461	13	11	1	0	0	0.45454545454545453	11	5	15	0.0	0.5	0.4661006406953926	0.8787105286864437	0.7069419839382194	0.921897454182453	0.8284485486374276	0.9461748489240226	0.9394874986315931	0.919713283946056	0	0	0.0	0.013826754491586303	47
636	0.0015279878826554344	0.000593671029724356	0.0005678828519547814	0.9877728018751345	-1	0	0	0.6666666666666666	2	0.5	1	0.6666666666666666	0.5	2	1	1	0	0	0.6666666666666666	2	3	4	0.0	0	0.5751993049722465	0.7829035642279276	0.3681421493905806	0.8207086564544817	0.553830973366525	0.5194561201014555	0.7546337524168925	0.7232344292007956	0	0	0.0	0.0005678828519547814	45
2102	0.08329437337729484	0.014728292083824975	0.014632482627340203	0.6780093840851027	-1	0	0	0.2	2	0.8461538461538461	11	0.2727272727272727	0.8461538461538461	13	11	1	0	0	0.45454545454545453	11	5	15	0.0	0.5	0.4661006406953926	0.8787105286864437	0.7069419839382194	0.921897454182453	0.7521024173334858	0.9199020331845127	0.9099254076726516	0.9085923909714523	0	0	0.0	0.014632482627340203	106
2895	0.09637399191179588	0.0074026041536769125	0.005621325684582255	0.6375069702092129	-1	0	0	0.2	2	0.8461538461538461	11	0.3125	0.8461538461538461	13	11	1	0	0	0.3333333333333333	12	4	15	0.0	0.6666666666666666	0.5337974356462929	0.852906335739227	0.630059409591035	0.9187703630601534	0.835862431958067	0.9221555392594761	0.8731017428928278	0.9018937635096866	0	0	0.0	0.005621325684582255	10
1139	0.05594574721051983	0.010562620745564615	0.009220315608683543	0.936134087544178	-1	0	0	0.3	3	0.7692307692307693	10	0.2727272727272727	0.7692307692307693	13	10	1	0	0	0.45454545454545453	11	5	15	0.0	0.5	0.4661006406953926	0.8787105286864437	0.7069419839382194	0.921897454182453	0.7521024173334858	0.9223934998786104	0.9054469840561503	0.909537639955065	0	0	0.0	0.009220315608683543	6
302	0.0009332487894766054	0.00016998341671918695	0.00016998068842032392	0.9977683977594586	-1	0	0	1.0	2	0.0	0	0.75	0	1	0	1	0	0	1.0	2	2	3	0.0	0	0	0	0	0	0	0	0	0	0	0	0	0.00016998068842032392	61
1076	3.5244296516606567e-05	1.934208713412798e-07	-1.8975370427142017e-07	0.9999957509696732	-1	0	0	0.3333333333333333	1	1.0	2	1.0	1.0	3	2	0	2	0	0.25	4	1	4	0.6666666666666666	0	0.555680958920844	0.7955131733587106	0.630059409591035	0.8955500930260114	0.835862431958067	0.8332467580068775	0.9092063676868217	0.8462312786878937	0.6666666666666666	0	0.0	-1.8975370427142018e-08	4
2005	0.08459406729116498	0.013993646335834192	0.013992986712977027	0.656960563057108	-1	0	0	0.2	2	0.8461538461538461	11	0.2727272727272727	0.8461538461538461	13	11	1	0	0	0.45454545454545453	11	5	15	0.0	0.5	0.4661006406953926	0.8787105286864437	0.7069419839382194	0.921897454182453	0.8284485486374276	0.9461748489240226	0.9394874986315931	0.919713283946056	0	0	0.0	0.013992986712977027	41
4388	0.08321471425872737	0.01224906751756024	0.01216925239067148	0.6517963911174314	-1	0	0	0.2	2	0.8461538461538461	11	0.2727272727272727	0.8461538461538461	13	11	1	0	0	0.45454545454545453	11	5	15	0.0	0.5	0.4661006406953926	0.8787105286864437	0.7069419839382194	0.921897454182453	0.835862431958067	0.9532009811132901	0.9544821491887243	0.9232644160125516	0	0	0.0	0.01216925239067148	24
2347	0.08405245376010098	0.014337618137805545	0.014082772707031661	0.6771609652820515	-1	0	0	0.2	2	0.8461538461538461	11	0.2727272727272727	0.8461538461538461	13	11	1	0	0	0.45454545454545453	11	5	15	0.0	0.5	0.4661006406953926	0.8787105286864437	0.7069419839382194	0.921897454182453	0.7521024173334858	0.9199020331845127	0.9099254076726516	0.9085923909714523	0	0	0.0	0.014082772707031661	74
3001	0.08256593767260702	0.013099004447758696	0.013054546266863578	0.6616978929810572	-1	0	0	0.2	2	0.8461538461538461	11	0.2727272727272727	0.8461538461538461	13	11	1	0	0	0.45454545454545453	11	5	15	0.0	0.5	0.4661006406953926	0.8787105286864437	0.630059409591035	0.9211026014596354	0.7521024173334858	0.9199020331845127	0.9099254076726516	0.9082877380335237	0	0	0.0	0.013054546266863578	21
1565	0.05446217947075794	0.010421953575631152	0.009424465883596212	0.9376602887720379	-1	0	0	0.3	3	0.7692307692307693	10	0.2727272727272727	0.7692307692307693	13	10	1	0	0	0.45454545454545453	11	5	15	0.0	0.5	0.4661006406953926	0.8787105286864437	0.7069419839382194	0.921897454182453	0.7521024173334858	0.9199020331845127	0.9099254076726516	0.9085923909714523	0	0	0.0	0.009424465883596212	18
833	3.653523159330006e-05	3.689126981113305e-07	-3.6434208706482014e-07	0.9999963690223912	-1	0	0	0.3333333333333333	1	1.0	2	1.0	1.0	3	2	0	1	0	0.25	4	1	4	0.3333333333333333	0	0.5650694003984392	0.7900149131711651	0.630059409591035	0.844654440455685	0.6592716101618985	0.9104062577483275	0.7097313281940952	0.8555690715145071	1.0	0	0.0	-3.643420870648201e-08	4
2718	0.024721142733946343	0.0034562969295333563	-0.0031251128292151755	0.9578139635035537	-1	0	0	0.25	2	0.7777777777777778	7	0.4583333333333333	0.6666666666666666	8	6	2	1	0	0.6666666666666666	6	4	11	0.16666666666666666	0.4	0.6594921396675432	0.8666659690472124	0.6222928400403045	0.8979744319563258	0.9314387393366081	0.9173667777375454	0.8696372387758308	0.89578738923839	1.0	0	0.0	-0.00031251128292151756	1
90	0.03715234681532407	0.0032768578997704996	0.0004059916486193553	0.940785567053616	-1	0	0	0.3	3	0.6923076923076923	9	0.3333333333333333	0.5384615384615384	10	7	4	4	0	0.5555555555555556	5	9	15	0.4444444444444444	0	0.3754755151568673	0.8880363797994769	0.3160605333207653	0.933522360953032	0.22493541482070012	0.9810557834729702	0.9432960658258189	0.9471845175097928	0.15000000000000002	0.5	0.0	0.0004059916486193553	32
4126	0.07393589434678562	0.015028878222444557	0.012579754083502667	0.9306586909347976	-1	0	0	0.2	2	0.8461538461538461	11	0.2727272727272727	0.8461538461538461	13	11	1	0	0	0.45454545454545453	11	5	15	0.0	0.5	0.4661006406953926	0.8787105286864437	0.7069419839382194	0.921897454182453	0.6494393629797146	0.9221474415846997	0.9099254076726516	0.9094434586224284	0	0	0.0	0.012579754083502667	15
1906	0.08313216168573445	0.009154728110835831	0.008980376766495225	0.6570893626079923	-1	0	0	0.2	2	0.8461538461538461	11	0.2727272727272727	0.8461538461538461	13	11	1	0	0	0.45454545454545453	11	5	15	0.0	0.5	0.4661006406953926	0.8787105286864437	0.7069419839382194	0.921897454182453	0.835862431958067	0.9532009811132901	0.9544821491887243	0.9232644160125516	0	0	0.0	0.008980376766495225	20
3752	0.0857360021695654	0.012890704462210563	0.012434126184079212	0.6684979450963175	-1	0	0	0.2	2	0.8461538461538461	11	0.2727272727272727	0.8461538461538461	13	11	1	0	0	0.45454545454545453	11	5	15	0.0	0.5	0.4661006406953926	0.8787105286864437	0.7069419839382194	0.921897454182453	0.8284485486374276	0.9461748489240226	0.9394874986315931	0.919713283946056	0	0	0.0	0.012434126184079212	22
4451	0.07586741060295182	0.01690737731018075	0.013706236940640689	0.9288749480812101	-1	0	0	0.2	2	0.8461538461538461	11	0.2727272727272727	0.8461538461538461	13	11	1	0	0	0.45454545454545453	11	5	15	0.0	0.5	0.4661006406953926	0.8787105286864437	0.7069419839382194	0.921897454182453	0.7412449318969823	0.9281945788974011	0.9099254076726516	0.9118141302511996	0	0	0.0	0.013706236940640689	45
4235	0.08246907947445667	0.014334679504176757	0.014325923638592244	0.6617866153493713	-1	0	0	0.2	2	0.8461538461538461	11	0.2727272727272727	0.8461538461538461	13	11	1	0	0	0.45454545454545453	11	5	15	0.0	0.5	0.4661006406953926	0.8787105286864437	0.7069419839382194	0.921897454182453	0.7521024173334858	0.9223934998786104	0.9054469840561503	0.909537639955065	0	0	0.0	0.014325923638592244	19
485	0.001631717480234501	0.00020225185487614603	0.0001555832787055929	0.9947889502817873	-1	0	0	1.0	2	0.0	0	0.75	0	2	0	0	0	0	1.0	2	2	3	0.0	0	0	0	0	0	0	0	0	0	0	0	0	0.0001555832787055929	36
1945	0.08240998137804831	0.011367395801722874	0.010892308849914654	0.6751149335102555	-1	0	0	0.2	2	0.8461538461538461	11	0.2727272727272727	0.8461538461538461	13	11	1	0	0	0.45454545454545453	11	5	15	0.0	0.5	0.4661006406953926	0.8787105286864437	0.7069419839382194	0.921897454182453	0.7521024173334858	0.9199020331845127	0.9099254076726516	0.9085923909714523	0	0	0.0	0.010892308849914654	55
4441	0.07893818326029771	0.009875566861358369	-0.0016312423665825854	0.8525700984336513	-1	0	0	0.2	2	0.8461538461538461	11	0.2727272727272727	0.8461538461538461	13	11	1	0	0	0.45454545454545453	11	5	15	0.0	0.5	0.4661006406953926	0.8787105286864437	0.7837254555431002	0.9052143062582632	0.8284485486374276	0.9461748489240226	0.9258950355932974	0.9143417154769232	0	0	0.0	-0.00016312423665825853	2
4419	0.08278757656835103	0.01422730773423352	0.014170539286857322	0.6568070663342906	-1	0	0	0.2	2	0.8461538461538461	11	0.2727272727272727	0.8461538461538461	13	11	1	0	0	0.45454545454545453	11	5	15	0.0	0.5	0.4661006406953926	0.8787105286864437	0.7069419839382194	0.921897454182453	0.835862431958067	0.9532009811132901	0.9544821491887243	0.9232644160125516	0	0	0.0	0.014170539286857322	40
1079	0.00012566134223048305	4.931492642219905e-06	-1.2846163594423698e-06	0.9999941457181694	-1	0	0	0.5	2	0.75	3	1.0	0.75	5	3	0	0	0	0.16666666666666666	6	1	6	0.0	0.4	0.34066303450470625	0.9438508103583225	0.9851274006842244	0.8115151856737735	0.36365115259020453	0.9458586686883512	0.9612013205388582	0.915349809256421	0	0	0.0	-1.28461635944237e-07	2
687	0.0007174184949713563	0.0003495647821493613	0.0003494161861195851	0.9859230470155974	-1	0	0	0.5	1	1.0	1	1.0	1.0	1	1	1	1	0	0.3333333333333333	1	3	3	0.16666666666666666	0	0.9458022475035325	0.5	0.9627146303861368	0.5	0.29536448957617056	0.5	0.9571733181626462	0.5	1.0	1.0	0.0	0.0003494161861195851	23
2523	0.08645183490916011	0.013401457100609334	0.013342359852795967	0.6560163272577976	-1	0	0	0.2	2	0.8461538461538461	11	0.2727272727272727	0.8461538461538461	13	11	1	0	0	0.45454545454545453	11	5	15	0.0	0.5	0.4661006406953926	0.8787105286864437	0.7069419839382194	0.921897454182453	0.7521024173334858	0.9199020331845127	0.9099254076726516	0.9085923909714523	0	0	0.0	0.013342359852795967	48
3959	0.05379463671798087	0.0013230561227523857	-0.00020683803430264532	0.6098341112228952	-1	0	0	0.2	2	0.8333333333333334	10	0.25925925925925924	0.8333333333333334	12	10	1	0	0	0.6666666666666666	9	6	14	0.0	0.4	0.6681083420448971	0.8675258742367824	0.630059409591035	0.8877280467411651	0.8702586133350909	0.9287600621246146	0.8537321076178294	0.8976699171820794	0	0	0.0	-2.0683803430264533e-05	1
2063	0.08417935301629959	0.013210298359105829	0.01320469659024008	0.6429213603158865	-1	0	0	0.2	2	0.8461538461538461	11	0.2727272727272727	0.8461538461538461	13	11	1	0	0	0.45454545454545453	11	5	15	0.0	0.5	0.4661006406953926	0.8787105286864437	0.7069419839382194	0.921897454182453	0.7521024173334858	0.9223934998786104	0.9054469840561503	0.909537639955065	0	0	0.0	0.01320469659024008	31
1869	0.08457073446556641	0.013748223909761218	0.013744108335127967	0.6610452419434865	-1	0	0	0.2	2	0.8461538461538461	11	0.2727272727272727	0.8461538461538461	13	11	1	0	0	0.45454545454545453	11	5	15	0.0	0.5	0.4661006406953926	0.8787105286864437	0.7069419839382194	0.921897454182453	0.7521024173334858	0.9199020331845127	0.9099254076726516	0.9085923909714523	0	0	0.0	0.013744108335127967	73
2589	0.06838810405187841	0.0019428346014249399	-0.00043101685599134735	0.6621377527731138	-1	0	0	0.2	2	0.8461538461538461	11	0.25	0.8461538461538461	13	11	1	0	0	0.6	10	6	15	0.0	0.4	0.5785280238194457	0.8506530027397113	0.630059409591035	0.9079980715728067	0.835862431958067	0.8633392103390366	0.8251965241607582	0.8762610696475415	0	0	0.0	-4.3101685599134735e-05	4
2535	0.07899856209160996	0.00798388439073502	5.174110813208991e-05	0.6105067074034058	-1	0	0	0.2	2	0.8461538461538461	11	0.2727272727272727	0.8461538461538461	13	11	1	0	0	0.45454545454545453	11	5	15	0.0	0.5	0.4661006406953926	0.8934979829599498	0.7069419839382194	0.921897454182453	0.7521024173334858	0.9199020331845127	0.880362781227111	0.9125734370930727	0	0	0.0	5.174110813208991e-05	4
2739	0.08215154025786975	0.0043137587391192415	0.0030773942746529165	0.643479770179451	-1	0	0	0.1	1	1.0	13	1.0	1.0	14	13	0	0	0	0.06666666666666667	15	1	15	0.0	0	0.5561627297328693	0.8769811233027216	0.6685006967646272	0.9164350955734221	0.7939824246457764	0.9190970147616094	0.8511355700518647	0.9057704497163978	0	0	0.0	0.0030773942746529165	8
358	1.272367164126377e-06	1.3440612876990104e-08	2.3621424312326916e-09	0.9999988906608434	-1	0	0	1.0	1	0	0	1.0	0	1	0	0	1	0	0.5	1	2	2	0.3333333333333333	0	0	0	0	0	0	0	0	0	0	0	0	2.3621424312326916e-09	31
4022	0.08368503614051942	0.013139035999869151	0.013128544017701404	0.6553799018581432	-1	0	0	0.2	2	0.8461538461538461	11	0.2727272727272727	0.8461538461538461	13	11	1	0	0	0.45454545454545453	11	5	15	0.0	0.5	0.4661006406953926	0.8787105286864437	0.7069419839382194	0.921897454182453	0.7521024173334858	0.9199020331845127	0.9099254076726516	0.9085923909714523	0	0	0.0	0.013128544017701404	46
1795	0.05490050509483927	0.010617237845585813	0.00927001854423022	0.9354061350202881	-1	0	0	0.3	3	0.7692307692307693	10	0.2727272727272727	0.7692307692307693	13	10	1	0	0	0.45454545454545453	11	5	15	0.0	0.5	0.4661006406953926	0.8787105286864437	0.7069419839382194	0.921897454182453	0.7521024173334858	0.9199020331845127	0.9099254076726516	0.9085923909714523	0	0	0.0	0.00927001854423022	19
591	0.0014084680788473657	0.00019665932960087352	0.00019220971256161452	0.9945861415248307	-1	0	0	0.75	3	0.5	2	0.5	0	2	0	3	0	0	0.75	4	3	6	0.0	0.5	0	0	0	0	0	0	0	0	0	0	0	0.00019220971256161452	5
2025	0.051202852637854776	0.005593640660910463	0.0028341945634804883	0.9428582952097284	-1	0	0	0.3	3	0.6923076923076923	9	0.3125	0.6923076923076923	12	9	2	0	0	0.75	8	6	15	0.0	0.25	0.6009528888455951	0.8717819977990837	0.6685006967646272	0.8443171049760667	0.835862431958067	0.8947222703761029	0.8802059073190871	0.871670309213677	0	0	0.0	0.0028341945634804883	6
2461	0.07802950582219635	0.012729050651398897	0.012196446512174384	0.5137933094557046	-1	0	0	0.2	2	0.8461538461538461	11	0.3125	0.8461538461538461	13	11	1	0	0	0.3333333333333333	12	4	15	0.0	0.6666666666666666	0.4634235179978322	0.8997325731354405	0.7069419839382194	0.9165048435775366	0.7921498325548333	0.9195340017445334	0.8731017428928278	0.9122980471976261	0	0	0.0	0.012196446512174384	7
2095	0.0816709755780556	0.008693680610953719	0.007894585931447992	0.6531852780327064	-1	0	0	0.2	2	0.8461538461538461	11	0.2727272727272727	0.8461538461538461	13	11	1	0	0	0.45454545454545453	11	5	15	0.0	0.5	0.4661006406953926	0.8787105286864437	0.7069419839382194	0.921897454182453	0.7521024173334858	0.9199020331845127	0.9099254076726516	0.9085923909714523	0	0	0.0	0.007894585931447992	11
4005	0.08676806922856495	0.010797093992778653	0.010692843386461143	0.6551828799272914	-1	0	0	0.2	2	0.8461538461538461	11	0.3125	0.8461538461538461	13	11	1	0	0	0.3333333333333333	12	4	15	0.0	0.6666666666666666	0.5337974356462929	0.852906335739227	0.630059409591035	0.9187703630601534	0.835862431958067	0.946236032353735	0.9275598341207587	0.9129666726046728	0	0	0.0	0.010692843386461143	3
2890	0.055929378398105016	0.004742537760755308	-0.00471032488919711	0.6638630502916438	-1	0	0	0.125	1	1.0	10	0.3333333333333333	0.9	10	9	1	1	0	0.4444444444444444	9	4	12	0.2	0	0.34066303450470625	0.7495759037223327	0.9508656600097168	0.9311024343099562	0.6056040617518033	0.9170788709407436	0.9232375093792607	0.8843687550793564	1.0	0	0.0	-0.000471032488919711	1
364	0.0010411229790528145	7.239886322845234e-05	-4.1405183873469174e-07	0.9973286484106978	-1	0	0	1.0	2	0.0	0	0.75	0	2	0	0	0	0	1.0	2	2	3	0.0	0	0	0	0	0	0	0	0	0	0	0	0	-4.140518387346917e-08	14
1003	0.05424028003816485	0.010444418924192587	0.009150295180436073	0.936040824468427	-1	0	0	0.3	3	0.7692307692307693	10	0.2727272727272727	0.7692307692307693	13	10	1	0	0	0.45454545454545453	11	5	15	0.0	0.5	0.4661006406953926	0.8787105286864437	0.7069419839382194	0.921897454182453	0.7521024173334858	0.9199020331845127	0.9099254076726516	0.9085923909714523	0	0	0.0	0.009150295180436073	22
1777	0.0825452482562256	0.007696027779343251	0.006466425712233771	0.6498856940589213	-1	0	0	0.2	2	0.8461538461538461	11	0.2727272727272727	0.8461538461538461	13	11	1	0	0	0.45454545454545453	11	5	15	0.0	0.5	0.4661006406953926	0.8787105286864437	0.7069419839382194	0.921897454182453	0.7521024173334858	0.9199020331845127	0.9099254076726516	0.9085923909714523	0	0	0.0	0.006466425712233771	12
5040	0.08420173389053863	0.013135052310632354	0.012695117724910573	0.6669558151072981	-1	0	0	0.2	2	0.8461538461538461	11	0.2727272727272727	0.8461538461538461	13	11	1	0	0	0.45454545454545453	11	5	15	0.0	0.5	0.4661006406953926	0.8787105286864437	0.7069419839382194	0.921897454182453	0.835862431958067	0.9532009811132901	0.9544821491887243	0.9232644160125516	0	0	0.0	0.012695117724910573	30
1431	0.0670792882343862	0.016117225311967284	-0.01463400078931811	0.913303985396036	-1	0	0	0.3	3	0.7692307692307693	10	0.2727272727272727	0.7692307692307693	13	10	1	0	0	0.45454545454545453	11	5	15	0.0	0.5	0.4661006406953926	0.8787105286864437	0.7069419839382194	0.921897454182453	0.7521024173334858	0.9199020331845127	0.9099254076726516	0.9085923909714523	0	0	0.0	-0.001463400078931811	0
830	0.0007090227664189323	0.00033609523813843347	0.0003359419475854255	0.9863769393954626	-1	0	0	0.5	1	1.0	1	1.0	1.0	1	1	1	1	0	0.3333333333333333	1	3	3	0.16666666666666666	0	0.9458022475035325	0.5	0.9627146303861368	0.5	0.29536448957617056	0.5	0.9571733181626462	0.5	1.0	1.0	0.0	0.0003359419475854255	28
1084	0.05486015516425462	0.010279509005311441	0.00895167959328909	0.9353717164344908	-1	0	0	0.3	3	0.7692307692307693	10	0.2727272727272727	0.7692307692307693	13	10	1	0	0	0.45454545454545453	11	5	15	0.0	0.5	0.4661006406953926	0.8787105286864437	0.7069419839382194	0.921897454182453	0.7521024173334858	0.9223934998786104	0.9054469840561503	0.909537639955065	0	0	0.0	0.00895167959328909	8
4472	0.08229890057439788	0.015049562843253579	0.015035909790025379	0.6554860226603697	-1	0	0	0.2	2	0.8461538461538461	11	0.2727272727272727	0.8461538461538461	13	11	1	0	0	0.45454545454545453	11	5	15	0.0	0.5	0.4661006406953926	0.8787105286864437	0.7069419839382194	0.921897454182453	0.7521024173334858	0.9223934998786104	0.9054469840561503	0.909537639955065	0	0	0.0	0.015035909790025379	74
744	0.0007000231607714954	0.00042438860272862026	0.0004242884087479483	0.984966204086013	-1	0	0	0.5	1	1.0	1	1.0	1.0	1	1	1	1	0	0.3333333333333333	1	3	3	0.16666666666666666	0	0.9458022475035325	0.5	0.9627146303861368	0.5	0.29536448957617056	0.5	0.9571733181626462	0.5	1.0	1.0	0.0	0.0004242884087479483	28
3419	0.08345041422659137	0.009390098307209898	0.008909668019255905	0.6583711224015985	-1	0	0	0.2	2	0.8461538461538461	11	0.2727272727272727	0.8461538461538461	13	11	1	0	0	0.45454545454545453	11	5	15	0.0	0.5	0.4661006406953926	0.8787105286864437	0.7069419839382194	0.921897454182453	0.7521024173334858	0.9199020331845127	0.9099254076726516	0.9085923909714523	0	0	0.0	0.008909668019255905	10
3092	0.014299526552104262	0.0010647362870223095	0.0009990893320883708	0.9793979008610951	-1	0	0	0.375	3	0.7	7	0.2857142857142857	0.7	10	7	1	0	0	0.8571428571428571	6	7	12	0.0	0.36363636363636365	0.5857720039953515	0.873873443189668	0.7712666668991558	0.844298201431894	0.7939824246457764	0.8419286155629717	0.8034596307812926	0.8539953303583132	0	0	0.0	0.0009990893320883708	3
3951	0.08428892858730604	0.01332006414973275	0.01331968979948125	0.6557503266024188	-1	0	0	0.2	2	0.8461538461538461	11	0.2727272727272727	0.8461538461538461	13	11	1	0	0	0.45454545454545453	11	5	15	0.0	0.5	0.4661006406953926	0.8787105286864437	0.7069419839382194	0.921897454182453	0.835862431958067	0.9532009811132901	0.9544821491887243	0.9232644160125516	0	0	0.0	0.01331968979948125	40
2019	0.08238568765367059	0.014143166012354743	0.014042890469681773	0.6633791547527765	-1	0	0	0.2	2	0.8461538461538461	11	0.2727272727272727	0.8461538461538461	13	11	1	0	0	0.45454545454545453	11	5	15	0.0	0.5	0.4661006406953926	0.8787105286864437	0.7069419839382194	0.921897454182453	0.7521024173334858	0.9199020331845127	0.9099254076726516	0.9085923909714523	0	0	0.0	0.014042890469681773	43
879	0.0015017113985794563	0.0004168337612033337	0.0004078552775174374	0.985536205616197	-1	0	0	0.6666666666666666	2	0.5	1	0.6666666666666666	0.5	2	1	1	1	0	0.6666666666666666	2	3	4	0.2	0	0.7234662591261964	0.9407737271299275	0.5893705857909464	0.9766479265389042	0.476189095364291	0.7017817069584652	0.8921951485982601	0.9206728875974692	1.0	1.0	0.0	0.0004078552775174374	14
1213	0.053201838400106276	0.010354966105452012	0.009046970691252532	0.9362363742901529	-1	0	0	0.3	3	0.7692307692307693	10	0.2727272727272727	0.7692307692307693	13	10	1	0	0	0.45454545454545453	11	5	15	0.0	0.5	0.4661006406953926	0.8787105286864437	0.7069419839382194	0.921897454182453	0.7521024173334858	0.9199020331845127	0.9099254076726516	0.9085923909714523	0	0	0.0	0.009046970691252532	61
787	0.0007149584741745931	0.00042795191608309847	0.00042785350405567856	0.9841652423988712	-1	0	0	0.5	1	1.0	1	1.0	1.0	1	1	1	1	0	0.3333333333333333	1	3	3	0.16666666666666666	0	0.9458022475035325	0.5	0.9627146303861368	0.5	0.29536448957617056	0.5	0.9571733181626462	0.5	1.0	1.0	0.0	0.00042785350405567856	7
1109	3.5719459430933335e-05	1.0930709550675341e-07	-8.09266606159833e-08	0.9999961377499775	-1	0	0	0.3333333333333333	1	1.0	2	1.0	1.0	3	2	0	2	0	0.25	4	1	4	0.6666666666666666	0	0.555680958920844	0.7955131733587106	0.630059409591035	0.8241094058351339	0.835862431958067	0.8332467580068775	0.8909256953748091	0.8181573943369287	0.6666666666666666	0	0.0	-8.09266606159833e-09	4
2906	0.08474791161263692	0.013735244535066004	0.013721060856339059	0.657391960279232	-1	0	0	0.2	2	0.8461538461538461	11	0.2727272727272727	0.8461538461538461	13	11	1	0	0	0.45454545454545453	11	5	15	0.0	0.5	0.4661006406953926	0.8787105286864437	0.7069419839382194	0.921897454182453	0.835862431958067	0.9532009811132901	0.9544821491887243	0.9232644160125516	0	0	0.0	0.013721060856339059	13
2658	0.08563841135030816	0.01239316734819242	0.012373210128940873	0.6546654614661835	-1	0	0	0.2	2	0.8461538461538461	11	0.2727272727272727	0.8461538461538461	13	11	1	0	0	0.45454545454545453	11	5	15	0.0	0.5	0.4661006406953926	0.8787105286864437	0.7069419839382194	0.921897454182453	0.7521024173334858	0.9199020331845127	0.9099254076726516	0.9085923909714523	0	0	0.0	0.012373210128940873	19
813	0.0011650796493709455	0.00020728209595481686	0.00020727900522166624	0.9973682333950836	-1	0	0	0.5	1	1.0	1	1.0	0	1	0	1	1	0	0.3333333333333333	1	3	3	0.2	0	0	0	0	0	0	0	0	0	0	0	0	0.00020727900522166624	12
806	0.053589314472457	0.009317423279654726	0.0010712948967004177	0.9260248000885923	-1	0	0	0.3	3	0.7692307692307693	10	0.23809523809523808	0.7692307692307693	13	10	1	0	0	0.7777777777777778	9	7	15	0.0	0.3333333333333333	0.34066303450470625	0.9032229759427381	0.9124739242072766	0.8353055791255224	0.6494393629797145	0.9127811942664422	0.9339423001756988	0.887798387177496	0	0	0.0	0.0010712948967004177	123
764	0.0007094153294132519	0.0003571331610200283	0.00035696383952752694	0.9841171125523448	-1	0	0	0.5	1	1.0	1	1.0	1.0	1	1	1	1	0	0.3333333333333333	1	3	3	0.16666666666666666	0	0.9458022475035325	0.5	0.9627146303861368	0.5	0.29536448957617056	0.5	0.9571733181626462	0.5	1.0	1.0	0.0	0.00035696383952752694	39
3543	0.08419776810493215	0.014526386009577095	0.014335890219838813	0.6767554667477547	-1	0	0	0.2	2	0.8461538461538461	11	0.2727272727272727	0.8461538461538461	13	11	1	0	0	0.45454545454545453	11	5	15	0.0	0.5	0.4661006406953926	0.8787105286864437	0.7069419839382194	0.921897454182453	0.7521024173334858	0.9199020331845127	0.9099254076726516	0.9085923909714523	0	0	0.0	0.014335890219838813	36
1786	0.08562018364697818	0.014898103134773365	0.014448375141402889	0.676254561957967	-1	0	0	0.2	2	0.8461538461538461	11	0.2727272727272727	0.8461538461538461	13	11	1	0	0	0.45454545454545453	11	5	15	0.0	0.5	0.4661006406953926	0.8787105286864437	0.7069419839382194	0.921897454182453	0.7521024173334858	0.9199020331845127	0.9099254076726516	0.9085923909714523	0	0	0.0	0.014448375141402889	95
2137	0.08198952172307511	0.012506687657949609	0.012497804161913062	0.6410931986644264	-1	0	0	0.2	2	0.8461538461538461	11	0.2727272727272727	0.8461538461538461	13	11	1	0	0	0.45454545454545453	11	5	15	0.0	0.5	0.4661006406953926	0.8787105286864437	0.7069419839382194	0.921897454182453	0.7521024173334858	0.9199020331845127	0.9099254076726516	0.9085923909714523	0	0	0.0	0.012497804161913062	32
1304	0.061041089911564934	0.002157025883601748	0.0011780318436028822	0.8732752949018945	-1	0	0	0.3	3	0.7692307692307693	10	0.3125	0.7692307692307693	13	10	1	0	0	0.3333333333333333	12	4	15	0.0	0.6666666666666666	0.5337974356462929	0.8942010838597662	0.7837254555431002	0.912523675737614	0.835862431958067	0.929525043005642	0.8731017428928278	0.913163205671051	0	0	0.0	0.0011780318436028822	6
298	2.9079896414012437e-06	9.394046784143561e-09	8.996399066354693e-09	0.9999991447326024	-1	0	0	1.0	1	0	0	1.0	0	1	0	0	1	0	0.5	2	1	2	0.3333333333333333	0	0	0	0	0	0	0	0	0	0	0	0	8.996399066354693e-09	34
4181	0.08300243509542564	0.00920017787480398	0.009045654522166487	0.6575849902885109	-1	0	0	0.2	2	0.8461538461538461	11	0.2727272727272727	0.8461538461538461	13	11	1	0	0	0.45454545454545453	11	5	15	0.0	0.5	0.4661006406953926	0.8787105286864437	0.7069419839382194	0.921897454182453	0.835862431958067	0.9532009811132901	0.9544821491887243	0.9232644160125516	0	0	0.0	0.009045654522166487	16
762	0.0007101453280968851	0.0004343680635298245	0.00043427346746236655	0.984438704131497	-1	0	0	0.5	1	1.0	1	1.0	1.0	1	1	1	1	0	0.3333333333333333	1	3	3	0.16666666666666666	0	0.9458022475035325	0.5	0.9627146303861368	0.5	0.29536448957617056	0.5	0.9571733181626462	0.5	1.0	1.0	0.0	0.00043427346746236655	6
2917	0.0837119763196468	0.00931623798073995	0.008740610842423157	0.6568433579259398	-1	0	0	0.2	2	0.8461538461538461	11	0.2727272727272727	0.8461538461538461	13	11	1	0	0	0.45454545454545453	11	5	15	0.0	0.5	0.4661006406953926	0.8787105286864437	0.7069419839382194	0.921897454182453	0.7521024173334858	0.9199020331845127	0.9099254076726516	0.9085923909714523	0	0	0.0	0.008740610842423157	13
517	0.0014347090503605527	7.30301604237858e-05	4.967660441276505e-05	0.9979625069879251	-1	0	0	1.0	4	0.0	0	0.6666666666666666	0	2	0	3	1	0	1.0	3	3	6	0.125	0.6666666666666666	0	0	0	0	0	0	0	0	0	0	0	4.967660441276505e-05	4
1641	0.06493431752506107	0.016293084441668198	0.014544126871551787	0.913301839260199	-1	0	0	0.3	3	0.7692307692307693	10	0.2727272727272727	0.7692307692307693	13	10	1	0	0	0.45454545454545453	11	5	15	0.0	0.5	0.4661006406953926	0.8787105286864437	0.7069419839382194	0.921897454182453	0.7521024173334858	0.9199020331845127	0.9099254076726516	0.9085923909714523	0	0	0.0	0.014544126871551787	16
2236	0.08235535514531497	0.00737634342720723	0.006933294393140851	0.6455722319813836	-1	0	0	0.2	2	0.8461538461538461	11	0.2727272727272727	0.8461538461538461	13	11	1	0	0	0.45454545454545453	11	5	15	0.0	0.5	0.4661006406953926	0.8787105286864437	0.7069419839382194	0.921897454182453	0.7521024173334858	0.9199020331845127	0.9099254076726516	0.9085923909714523	0	0	0.0	0.006933294393140851	12
4804	0.08553802992996327	0.013552845228039899	0.013552226636149863	0.6552310656213645	-1	0	0	0.2	2	0.8461538461538461	11	0.2727272727272727	0.8461538461538461	13	11	1	0	0	0.45454545454545453	11	5	15	0.0	0.5	0.4661006406953926	0.8787105286864437	0.7069419839382194	0.921897454182453	0.8284485486374276	0.9461748489240226	0.9394874986315931	0.919713283946056	0	0	0.0	0.013552226636149863	53
4046	0.06967631819488018	0.008196377176303523	-0.0019711185092523764	0.5942764448479255	-1	0	0	0.2	2	0.8461538461538461	11	0.25	0.8461538461538461	13	11	1	0	0	0.6	10	6	15	0.0	0.4	0.5785280238194457	0.8506530027397113	0.630059409591035	0.9079980715728067	0.8776397479969656	0.9402414163527572	0.8707558674825103	0.9056518075170611	0	0	0.0	-0.00019711185092523764	0
4369	0.08512191533534967	0.012489810779413496	0.012488187362164352	0.6530953645454702	-1	0	0	0.2	2	0.8461538461538461	11	0.2727272727272727	0.8461538461538461	13	11	1	0	0	0.45454545454545453	11	5	15	0.0	0.5	0.4661006406953926	0.8787105286864437	0.7069419839382194	0.921897454182453	0.6494393629797146	0.9221474415846997	0.9099254076726516	0.9094434586224284	0	0	0.0	0.012488187362164352	44
3270	0.08446648599371431	0.011933674868116556	0.011766969334972155	0.6483603033425127	-1	0	0	0.2	2	0.8461538461538461	11	0.2727272727272727	0.8461538461538461	13	11	1	0	0	0.45454545454545453	11	5	15	0.0	0.5	0.4661006406953926	0.8787105286864437	0.7069419839382194	0.921897454182453	0.835862431958067	0.9532009811132901	0.9544821491887243	0.9232644160125516	0	0	0.0	0.011766969334972155	15
2534	0.08563326445489398	0.02024077156479852	0.01655885479847959	0.6614707100753958	-1	0	0	0.2	2	0.8461538461538461	11	0.25	0.8461538461538461	13	11	1	0	0	0.6	10	6	15	0.0	0.4	0.5785280238194457	0.8837834726406089	0.7069419839382194	0.8489543364777639	0.835862431958067	0.9214015684562334	0.8692275075116965	0.8881757779586547	0	0	0.0	0.01655885479847959	5
3756	0.07733640218319986	0.012233033002727763	0.01078648942403652	0.9327159330292648	-1	0	0	0.2	2	0.8461538461538461	11	0.2727272727272727	0.8461538461538461	13	11	1	0	0	0.45454545454545453	11	5	15	0.0	0.5	0.4661006406953926	0.8787105286864437	0.7069419839382194	0.921897454182453	0.835862431958067	0.9532009811132901	0.9544821491887243	0.9232644160125516	0	0	0.0	0.01078648942403652	20
2282	0.08506857801255906	0.014008295475217215	0.013741535423834068	0.6662176961462416	-1	0	0	0.2	2	0.8461538461538461	11	0.2727272727272727	0.8461538461538461	13	11	1	0	0	0.45454545454545453	11	5	15	0.0	0.5	0.4661006406953926	0.8787105286864437	0.7069419839382194	0.921897454182453	0.7521024173334858	0.9199020331845127	0.9099254076726516	0.9085923909714523	0	0	0.0	0.013741535423834068	28
4223	0.06316323952305128	0.004724252327745085	-0.0037230280841104376	0.7811356164578017	-1	0	0	0.2	2	0.8461538461538461	11	0.25	0.8461538461538461	13	11	1	2	0	0.6	10	6	15	0.5	0.4	0.5337974356462929	0.8944775643418552	0.6913097420944547	0.9282603843963178	0.8211001626343177	0.9462041788514085	0.8214066993382805	0.9256433566567054	0.5384615384615385	0.15384615384615385	0.0	-0.00037230280841104376	0
4928	0.0826766608234905	0.014747764696656382	0.01473875545452363	0.6594311110089507	-1	0	0	0.2	2	0.8461538461538461	11	0.2727272727272727	0.8461538461538461	13	11	1	0	0	0.45454545454545453	11	5	15	0.0	0.5	0.4661006406953926	0.8787105286864437	0.7069419839382194	0.921897454182453	0.8284485486374276	0.9461748489240226	0.9394874986315931	0.919713283946056	0	0	0.0	0.01473875545452363	19
2992	0.08537280237746693	0.009141649827329172	0.0063345987811030124	0.7779174263031015	-1	0	0	0.2	2	0.8461538461538461	11	0.25	0.8461538461538461	13	11	1	2	0	0.6	10	6	15	0.5	0.4	0.4469325182523928	0.8374076739355184	0.6913097420944547	0.9236564232979478	0.8211001626343177	0.9355379798940038	0.869989980977635	0.9062827385103839	0.6538461538461539	0.23076923076923078	0.0	0.0063345987811030124	0
4989	0.07850447143676811	0.014356396215094503	0.01259021273256563	0.9139114524558632	-1	0	0	0.2	2	0.8461538461538461	11	0.2727272727272727	0.8461538461538461	13	11	1	0	0	0.45454545454545453	11	5	15	0.0	0.5	0.4661006406953926	0.8787105286864437	0.7069419839382194	0.921897454182453	0.835862431958067	0.9532009811132901	0.9544821491887243	0.9232644160125516	0	0	0.0	0.01259021273256563	18
980	0.000672138598740518	0.00047747972122560626	0.00047746431847026197	0.9848744556605569	-1	0	0	0.5	1	1.0	1	1.0	1.0	1	1	1	1	0	0.3333333333333333	1	3	3	0.16666666666666666	0	1.0	0.5	0.9627146303861368	0.5	0.49327248455846123	0.5	0.9093631406231164	0.5	1.0	1.0	0.0	0.00047746431847026197	32
3514	0.08128909335108785	0.01079568206189292	0.010565294829636439	0.6755033737485838	-1	0	0	0.2	2	0.8461538461538461	11	0.2727272727272727	0.8461538461538461	13	11	1	0	0	0.45454545454545453	11	5	15	0.0	0.5	0.4661006406953926	0.8787105286864437	0.7069419839382194	0.921897454182453	0.7521024173334858	0.9223934998786104	0.9054469840561503	0.909537639955065	0	0	0.0	0.010565294829636439	18
4450	0.0835874848055546	0.013049460743964481	0.012598773279923429	0.6718241200585293	-1	0	0	0.2	2	0.8461538461538461	11	0.2727272727272727	0.8461538461538461	13	11	1	0	0	0.45454545454545453	11	5	15	0.0	0.5	0.4661006406953926	0.8787105286864437	0.7069419839382194	0.921897454182453	0.7521024173334858	0.9223934998786104	0.9054469840561503	0.909537639955065	0	0	0.0	0.012598773279923429	46
2327	0.08342735287843366	0.013863026838196776	0.013816695251197216	0.6600284389682862	-1	0	0	0.2	2	0.8461538461538461	11	0.2727272727272727	0.8461538461538461	13	11	1	0	0	0.45454545454545453	11	5	15	0.0	0.5	0.4661006406953926	0.8787105286864437	0.7069419839382194	0.921897454182453	0.7521024173334858	0.9199020331845127	0.9099254076726516	0.9085923909714523	0	0	0.0	0.013816695251197216	35
3032	0.08393365456699801	0.009134526137872212	0.008730225153662527	0.658392177328794	-1	0	0	0.2	2	0.8461538461538461	11	0.2727272727272727	0.8461538461538461	13	11	1	0	0	0.45454545454545453	11	5	15	0.0	0.5	0.4661006406953926	0.8787105286864437	0.7069419839382194	0.921897454182453	0.7521024173334858	0.9199020331845127	0.9099254076726516	0.9085923909714523	0	0	0.0	0.008730225153662527	10
3164	0.08389164231616496	0.011432966289684298	0.01095634029280191	0.6738049130808614	-1	0	0	0.2	2	0.8461538461538461	11	0.2727272727272727	0.8461538461538461	13	11	1	0	0	0.45454545454545453	11	5	15	0.0	0.5	0.4661006406953926	0.8787105286864437	0.7069419839382194	0.921897454182453	0.7521024173334858	0.9199020331845127	0.9099254076726516	0.9085923909714523	0	0	0.0	0.01095634029280191	12
1080	0.0006651274944508276	0.0004777208967539012	0.00047770567296535774	0.9848059211964892	-1	0	0	0.5	1	1.0	1	1.0	1.0	1	1	1	1	0	0.3333333333333333	1	3	3	0.16666666666666666	0	1.0	0.5	0.9627146303861368	0.5	0.49327248455846123	0.5	0.9093631406231164	0.5	1.0	1.0	0.0	0.00047770567296535774	16
1475	0.05407399767113854	0.010836275102276699	0.009963763861798026	0.9378702068571636	-1	0	0	0.3	3	0.7692307692307693	10	0.2727272727272727	0.7692307692307693	13	10	1	0	0	0.45454545454545453	11	5	15	0.0	0.5	0.4661006406953926	0.8787105286864437	0.7069419839382194	0.921897454182453	0.7521024173334858	0.9199020331845127	0.9099254076726516	0.9085923909714523	0	0	0.0	0.009963763861798026	20
576	3.830133701748443e-05	5.342387441515679e-06	5.342062466690955e-06	0.998474932510916	-1	0	0	1.0	3	0.0	0	0.6666666666666666	0	1	0	2	2	0	0.6666666666666666	2	3	4	0.2857142857142857	1.0	0	0	0	0	0	0	0	0	0	0	0	5.342062466690955e-06	4
4492	0.08491543498397262	0.01375001942248501	0.013738595006710645	0.6603970066913591	-1	0	0	0.2	2	0.8461538461538461	11	0.2727272727272727	0.8461538461538461	13	11	1	0	0	0.45454545454545453	11	5	15	0.0	0.5	0.4661006406953926	0.8787105286864437	0.7069419839382194	0.921897454182453	0.7521024173334858	0.9199020331845127	0.9099254076726516	0.9085923909714523	0	0	0.0	0.013738595006710645	50
1285	0.05369717540458904	0.01009429720469147	0.008963423754192734	0.9362905553620054	-1	0	0	0.3	3	0.7692307692307693	10	0.2727272727272727	0.7692307692307693	13	10	1	0	0	0.45454545454545453	11	5	15	0.0	0.5	0.4661006406953926	0.8787105286864437	0.7069419839382194	0.921897454182453	0.7521024173334858	0.9199020331845127	0.9099254076726516	0.9085923909714523	0	0	0.0	0.008963423754192734	26
1261	0.08222103416463263	0.010945201869660914	0.0012575541685787772	0.7726806570405598	-1	0	0	0.2	2	0.8461538461538461	11	0.25	0.8461538461538461	13	11	1	2	0	0.6	10	6	15	0.5	0.4	0.4469325182523928	0.8374076739355184	0.6913097420944547	0.9236564232979478	0.8211001626343177	0.9525650869116503	0.869989980977635	0.9150814410247748	0.6538461538461539	0.23076923076923078	0.0	0.0012575541685787772	0
1379	0.05458807501823107	0.011493823068802082	0.010439641433519576	0.9378926375543868	-1	0	0	0.3	3	0.7692307692307693	10	0.2727272727272727	0.7692307692307693	13	10	1	0	0	0.45454545454545453	11	5	15	0.0	0.5	0.4661006406953926	0.8787105286864437	0.7069419839382194	0.921897454182453	0.7521024173334858	0.9199020331845127	0.9099254076726516	0.9085923909714523	0	0	0.0	0.010439641433519576	31
2355	0.09429828322438528	0.006700203458377691	0.006327380869659928	0.6228500376453436	-1	0	0	0.2	2	0.8461538461538461	11	0.3125	0.8461538461538461	13	11	1	0	0	0.3333333333333333	12	4	15	0.0	0.6666666666666666	0.5337974356462929	0.852906335739227	0.630059409591035	0.9187703630601534	0.835862431958067	0.9221555392594761	0.8731017428928278	0.9018937635096866	0	0	0.0	0.006327380869659928	9
3117	0.0532449626805454	0.00523036168393908	0.004330324731460219	0.9433630787940203	-1	0	0	0.3	3	0.6923076923076923	9	0.3125	0.6923076923076923	12	9	2	0	0	0.75	8	6	15	0.0	0.25	0.6009528888455951	0.8717819977990837	0.6685006967646272	0.8443171049760667	0.835862431958067	0.8949895892049607	0.8900795032420159	0.8717762094985775	0	0	0.0	0.004330324731460219	6
943	0.000693908715697016	0.00043255840746541854	0.00043255541133239284	0.9845165451915296	-1	0	0	0.5	1	1.0	1	1.0	1.0	1	1	1	1	0	0.3333333333333333	1	3	3	0.16666666666666666	0	0.9458022475035325	0.5	0.9627146303861368	0.5	0.39060943020469	0.5	0.9345001433529245	0.5	1.0	1.0	0.0	0.00043255541133239284	25
4672	0.0840199399737571	0.011826047866588028	0.01168475329526798	0.649842371374868	-1	0	0	0.2	2	0.8461538461538461	11	0.2727272727272727	0.8461538461538461	13	11	1	0	0	0.45454545454545453	11	5	15	0.0	0.5	0.4661006406953926	0.8787105286864437	0.7069419839382194	0.921897454182453	0.8284485486374276	0.9461748489240226	0.9394874986315931	0.919713283946056	0	0	0.0	0.01168475329526798	17
4599	0.08217280016524593	0.014195298497159305	0.014096444319389598	0.6762198412343016	-1	0	0	0.2	2	0.8461538461538461	11	0.2727272727272727	0.8461538461538461	13	11	1	0	0	0.45454545454545453	11	5	15	0.0	0.5	0.4661006406953926	0.8787105286864437	0.7069419839382194	0.921897454182453	0.8284485486374276	0.9461748489240226	0.9394874986315931	0.919713283946056	0	0	0.0	0.014096444319389598	34
1293	0.05398038688227292	0.010775859598888765	0.0096512726214554	0.9359996105656372	-1	0	0	0.3	3	0.7692307692307693	10	0.2727272727272727	0.7692307692307693	13	10	1	0	0	0.45454545454545453	11	5	15	0.0	0.5	0.4661006406953926	0.8787105286864437	0.7069419839382194	0.921897454182453	0.6035460765627904	0.9296170460741333	0.8900021976450624	0.912389768837638	0	0	0.0	0.0096512726214554	28
953	0.0007090224264032172	0.0003381520424108381	0.00033799963984138784	0.9859158235825002	-1	0	0	0.5	1	1.0	1	1.0	1.0	1	1	1	1	0	0.3333333333333333	1	3	3	0.16666666666666666	0	0.9458022475035325	0.5	0.9627146303861368	0.5	0.29536448957617056	0.5	0.9571733181626462	0.5	1.0	1.0	0.0	0.00033799963984138784	18
1656	0.06561356226946181	0.016560634874129714	0.014528213864144076	0.9077538272786251	-1	0	0	0.3	3	0.7692307692307693	10	0.2727272727272727	0.7692307692307693	13	10	1	0	0	0.45454545454545453	11	5	15	0.0	0.5	0.4661006406953926	0.8787105286864437	0.7069419839382194	0.921897454182453	0.7521024173334858	0.9199020331845127	0.9099254076726516	0.9085923909714523	0	0	0.0	0.014528213864144076	22
3510	0.08289815401153895	0.013514185075794615	0.013504609273305681	0.6589307478836309	-1	0	0	0.2	2	0.8461538461538461	11	0.2727272727272727	0.8461538461538461	13	11	1	0	0	0.45454545454545453	11	5	15	0.0	0.5	0.4661006406953926	0.8787105286864437	0.7069419839382194	0.921897454182453	0.7521024173334858	0.9199020331845127	0.9099254076726516	0.9085923909714523	0	0	0.0	0.013504609273305681	24
4573	0.0853803888313713	0.014347267918239566	0.01432555258304754	0.6570634998666909	-1	0	0	0.2	2	0.8461538461538461	11	0.2727272727272727	0.8461538461538461	13	11	1	0	0	0.45454545454545453	11	5	15	0.0	0.5	0.4661006406953926	0.8787105286864437	0.7069419839382194	0.921897454182453	0.7521024173334858	0.9199020331845127	0.9099254076726516	0.9085923909714523	0	0	0.0	0.01432555258304754	35
468	0.0007752397934286028	1.5487102550676585e-05	1.0581988351682772e-05	0.9989702071007238	-1	0	0	0.6666666666666666	2	0.5	1	0.6666666666666666	0	2	0	1	0	0	0.6666666666666666	3	2	4	0.0	0.6666666666666666	0	0	0	0	0	0	0	0	0	0	0	1.0581988351682772e-05	11
667	0.05973177885765779	0.004158255592399128	0.0035394884284871255	0.8330645893110418	-1	0	0	0.2222222222222222	2	0.9090909090909091	10	1.0	0.9090909090909091	12	10	0	0	0	0.07692307692307693	13	1	13	0.0	0.16666666666666666	0.45959552916207597	0.9087474620843374	0.809707954072748	0.8321344423183227	0.7635395554883401	0.8971218300789858	0.9236141901956928	0.8830502495180075	0	0	0.0	0.0035394884284871255	15
4849	0.0863424640538545	0.012921635627009912	0.012892093747349882	0.6393451765194996	-1	0	0	0.2	2	0.8461538461538461	11	0.2727272727272727	0.8461538461538461	13	11	1	0	0	0.45454545454545453	11	5	15	0.0	0.5	0.4661006406953926	0.8787105286864437	0.7069419839382194	0.921897454182453	0.8776397479969656	0.9560676920048653	0.9544821491887243	0.9248136013254729	0	0	0.0	0.012892093747349882	32
4208	0.08222636945548863	0.00912553713642717	0.008619425053207603	0.6589883487521131	-1	0	0	0.2	2	0.8461538461538461	11	0.2727272727272727	0.8461538461538461	13	11	1	0	0	0.45454545454545453	11	5	15	0.0	0.5	0.4661006406953926	0.8787105286864437	0.7069419839382194	0.921897454182453	0.7521024173334858	0.9199020331845127	0.9099254076726516	0.9085923909714523	0	0	0.0	0.008619425053207603	14
933	0.0006804455970866525	0.00034886113318953655	0.00034871223150326376	0.9859222652692371	-1	0	0	0.5	1	1.0	1	1.0	1.0	1	1	1	1	0	0.3333333333333333	1	3	3	0.16666666666666666	0	0.9458022475035325	0.5	0.9627146303861368	0.5	0.29536448957617056	0.5	0.9571733181626462	0.5	1.0	1.0	0.0	0.00034871223150326376	24
1717	0.07089695631069798	0.0041599083849140385	0.0036318119086496815	0.6231828208193466	-1	0	0	0.3	3	0.7692307692307693	10	0.3125	0.7692307692307693	13	10	1	0	0	0.3333333333333333	12	4	15	0.0	0.6666666666666666	0.5337974356462929	0.852906335739227	0.630059409591035	0.9187703630601534	0.835862431958067	0.946236032353735	0.9275598341207587	0.9129666726046728	0	0	0.0	0.0036318119086496815	10
519	0.0011243556278281654	0.0007353086775900679	0.0007348835915045332	0.9954460295427429	-1	0	0	0.5	2	0.6666666666666666	2	0.625	0.3333333333333333	2	1	2	2	0	0.5	2	4	5	0.2857142857142857	0.5	0.25024532271912836	0.5038613300708621	0.466156802147209	0.8280225358133162	0.6682873364458869	0.5346751514348218	0.864026521750758	0.6399964461422094	0.75	0.5	0.07990578859093368	0.0007348835915045332	25
3073	0.08126298109413643	0.010832854070818404	0.010580112751227565	0.6752360627371996	-1	0	0	0.2	2	0.8461538461538461	11	0.2727272727272727	0.8461538461538461	13	11	1	0	0	0.45454545454545453	11	5	15	0.0	0.5	0.4661006406953926	0.8787105286864437	0.7069419839382194	0.921897454182453	0.7521024173334858	0.9199020331845127	0.9099254076726516	0.9085923909714523	0	0	0.0	0.010580112751227565	12
234	0.0037249302497462822	0.0002611958589549454	0.00018221628110510593	0.9861654491365893	-1	0	0	0.75	3	0.3333333333333333	1	0.625	0.3333333333333333	3	1	1	2	0	0.5	4	2	5	0.5	0.6666666666666666	0.519148148765787	0.9510812660943518	0.3067721753205792	0.920874716393627	0.8594508394805688	0.6980554895006417	0.9555923915540505	0.8895934714604106	0.6666666666666666	1.0	0.0	0.00018221628110510593	11
1676	0.055906430739252555	0.01110000773760715	0.010358091904462114	0.9367800348788466	-1	0	0	0.3	3	0.7692307692307693	10	0.2727272727272727	0.7692307692307693	13	10	1	0	0	0.45454545454545453	11	5	15	0.0	0.5	0.5337974356462929	0.8797759581784746	0.7069419839382194	0.921897454182453	0.7521024173334858	0.9199020331845127	0.8898896037612052	0.9088698145410369	0	0	0.0	0.010358091904462114	21
1931	0.08065640727079837	0.007739892758015322	0.007264980817742683	0.6409526193216102	-1	0	0	0.2	2	0.8461538461538461	11	0.2727272727272727	0.8461538461538461	13	11	1	0	0	0.45454545454545453	11	5	15	0.0	0.5	0.4661006406953926	0.8787105286864437	0.7069419839382194	0.921897454182453	0.7521024173334858	0.9199020331845127	0.9099254076726516	0.9085923909714523	0	0	0.0	0.007264980817742683	19
2832	0.08306396480573051	0.014010718954644754	0.013794575875478797	0.6609717543460847	-1	0	0	0.2	2	0.8461538461538461	11	0.2727272727272727	0.8461538461538461	13	11	1	0	0	0.45454545454545453	11	5	15	0.0	0.5	0.4661006406953926	0.8787105286864437	0.630059409591035	0.9211026014596354	0.7521024173334858	0.9199020331845127	0.9099254076726516	0.9082877380335237	0	0	0.0	0.013794575875478797	22
3899	0.0854050215244775	0.014190134634131886	0.014026430169852033	0.6575827580547459	-1	0	0	0.2	2	0.8461538461538461	11	0.2727272727272727	0.8461538461538461	13	11	1	0	0	0.45454545454545453	11	5	15	0.0	0.5	0.4661006406953926	0.8787105286864437	0.630059409591035	0.9211026014596354	0.835862431958067	0.9532009811132901	0.9544821491887243	0.9230045196504555	0	0	0.0	0.014026430169852033	45
2690	0.0472191419735403	0.0046904266786067005	0.0036907789995889485	0.9516694566086419	-1	0	0	0.3	3	0.6923076923076923	9	0.3125	0.6923076923076923	12	9	2	0	0	0.75	8	6	15	0.0	0.25	0.4903649769493429	0.9074983935553941	0.7713162182703075	0.9175800510177451	0.7939824246457764	0.9268147231180597	0.8928984564570657	0.9176405464690846	0	0	0.0	0.0036907789995889485	4
4118	0.08432627134018085	0.014047746285088428	0.013960510194490716	0.659792447937973	-1	0	0	0.2	2	0.8461538461538461	11	0.2727272727272727	0.8461538461538461	13	11	1	0	0	0.45454545454545453	11	5	15	0.0	0.5	0.4661006406953926	0.8787105286864437	0.630059409591035	0.9211026014596354	0.835862431958067	0.9532009811132901	0.9544821491887243	0.9230045196504555	0	0	0.0	0.013960510194490716	13
4996	0.08418083662660843	0.015070053263613232	0.014865060788525331	0.6747904662685218	-1	0	0	0.2	2	0.8461538461538461	11	0.2727272727272727	0.8461538461538461	13	11	1	0	0	0.45454545454545453	11	5	15	0.0	0.5	0.4661006406953926	0.8787105286864437	0.7069419839382194	0.921897454182453	0.8284485486374276	0.9461748489240226	0.9394874986315931	0.919713283946056	0	0	0.0	0.014865060788525331	73
3056	0.08244056573752462	0.014569944508754906	0.014409280575421896	0.6756074556896422	-1	0	0	0.2	2	0.8461538461538461	11	0.2727272727272727	0.8461538461538461	13	11	1	0	0	0.45454545454545453	11	5	15	0.0	0.5	0.4661006406953926	0.8787105286864437	0.7069419839382194	0.921897454182453	0.6494393629797146	0.9354393793407305	0.9142062387141687	0.9148256254407147	0	0	0.0	0.014409280575421896	117
2752	0.08440174590246856	0.014444734093304828	0.014178198887147353	0.6763833889986979	-1	0	0	0.2	2	0.8461538461538461	11	0.2727272727272727	0.8461538461538461	13	11	1	0	0	0.45454545454545453	11	5	15	0.0	0.5	0.4661006406953926	0.8787105286864437	0.7069419839382194	0.921897454182453	0.7521024173334858	0.9199020331845127	0.9099254076726516	0.9085923909714523	0	0	0.0	0.014178198887147353	30
1252	0.05425769990476962	0.01191576694581544	0.010712021140658742	0.9378795094470979	-1	0	0	0.3	3	0.7692307692307693	10	0.2727272727272727	0.7692307692307693	13	10	1	0	0	0.45454545454545453	11	5	15	0.0	0.5	0.4661006406953926	0.8787105286864437	0.7069419839382194	0.921897454182453	0.7521024173334858	0.9199020331845127	0.9099254076726516	0.9085923909714523	0	0	0.0	0.010712021140658742	94
776	0.0006440528345684224	0.000462675851701964	0.00046267161006059455	0.9860407519996531	-1	0	0	0.5	1	1.0	1	1.0	1.0	1	1	1	1	0	0.3333333333333333	1	3	3	0.16666666666666666	0	0.9458022475035325	0.5	0.9627146303861368	0.5	0.39060943020469	0.5	0.9345001433529245	0.5	1.0	1.0	0.0	0.00046267161006059455	17
3286	0.08385802984185964	0.014090378085297107	0.013985312835091298	0.6547764538731358	-1	0	0	0.2	2	0.8461538461538461	11	0.2727272727272727	0.8461538461538461	13	11	1	0	0	0.45454545454545453	11	5	15	0.0	0.5	0.4661006406953926	0.8787105286864437	0.7069419839382194	0.921897454182453	0.835862431958067	0.9532009811132901	0.9544821491887243	0.9232644160125516	0	0	0.0	0.013985312835091298	36
4340	0.08027972100699778	0.018377019602595957	0.012561753488693619	0.6816193987996291	-1	0	0	0.2	2	0.8461538461538461	11	0.25	0.8461538461538461	13	11	1	0	0	0.6	10	6	15	0.0	0.4	0.5785280238194457	0.8837834726406089	0.7069419839382194	0.8489543364777639	0.835862431958067	0.9453432926267736	0.8707558674825103	0.9004186993038154	0	0	0.0	0.012561753488693619	15
4317	0.08550128255440867	0.012195234250372038	0.011777780136016495	0.6700048594014698	-1	0	0	0.2	2	0.8461538461538461	11	0.2727272727272727	0.8461538461538461	13	11	1	0	0	0.45454545454545453	11	5	15	0.0	0.5	0.4661006406953926	0.8787105286864437	0.7069419839382194	0.921897454182453	0.7521024173334858	0.9199020331845127	0.9099254076726516	0.9085923909714523	0	0	0.0	0.011777780136016495	25
1973	0.0739976621280275	0.006168002103035289	-0.0055572082274766	0.6105029538174258	-1	0	0	0.1111111111111111	1	1.0	11	1.0	0.9090909090909091	11	10	1	1	0	0.07692307692307693	13	1	13	0.2	0	0.5123694860551564	0.8435094566750843	0.7069419839382194	0.9174567847873928	0.835862431958067	0.9112550180878419	0.8731017428928278	0.8947907165323399	1.0	0	0.0	-0.00055572082274766	0
5029	0.08414810739195627	0.012580532773108678	0.012566951855561708	0.651480443341315	-1	0	0	0.2	2	0.8461538461538461	11	0.2727272727272727	0.8461538461538461	13	11	1	0	0	0.45454545454545453	11	5	15	0.0	0.5	0.4661006406953926	0.8787105286864437	0.7069419839382194	0.921897454182453	0.835862431958067	0.9532009811132901	0.9544821491887243	0.9232644160125516	0	0	0.0	0.012566951855561708	15
3219	0.08288869871619035	0.011994577330363139	0.011990652045505845	0.6468164050149782	-1	0	0	0.2	2	0.8461538461538461	11	0.2727272727272727	0.8461538461538461	13	11	1	0	0	0.45454545454545453	11	5	15	0.0	0.5	0.4661006406953926	0.8787105286864437	0.7069419839382194	0.921897454182453	0.7521024173334858	0.9199020331845127	0.9099254076726516	0.9085923909714523	0	0	0.0	0.011990652045505845	21
4576	0.08101765888159623	0.006801899110083739	0.006493571160349338	0.6449825635406367	-1	0	0	0.2	2	0.8461538461538461	11	0.2727272727272727	0.8461538461538461	13	11	1	0	0	0.45454545454545453	11	5	15	0.0	0.5	0.4661006406953926	0.8787105286864437	0.7069419839382194	0.921897454182453	0.7521024173334858	0.9199020331845127	0.9099254076726516	0.9085923909714523	0	0	0.0	0.006493571160349338	12
3175	0.08055359451640463	0.009767654101733875	0.009510977226864998	0.6565909610724743	-1	0	0	0.2	2	0.8461538461538461	11	0.2727272727272727	0.8461538461538461	13	11	1	0	0	0.45454545454545453	11	5	15	0.0	0.5	0.4661006406953926	0.8787105286864437	0.7069419839382194	0.921897454182453	0.7521024173334858	0.9199020331845127	0.9099254076726516	0.9085923909714523	0	0	0.0	0.009510977226864998	17
2862	0.08324247992564564	0.01386517777597785	0.013821662158493257	0.6585340169164902	-1	0	0	0.2	2	0.8461538461538461	11	0.2727272727272727	0.8461538461538461	13	11	1	0	0	0.45454545454545453	11	5	15	0.0	0.5	0.4661006406953926	0.8787105286864437	0.7069419839382194	0.921897454182453	0.7521024173334858	0.9199020331845127	0.9099254076726516	0.9085923909714523	0	0	0.0	0.013821662158493257	43
4572	0.08520136218992998	0.012468221487546316	0.012462470071583064	0.6490490267877849	-1	0	0	0.2	2	0.8461538461538461	11	0.2727272727272727	0.8461538461538461	13	11	1	0	0	0.45454545454545453	11	5	15	0.0	0.5	0.4661006406953926	0.8787105286864437	0.7069419839382194	0.921897454182453	0.7521024173334858	0.9223934998786104	0.9054469840561503	0.909537639955065	0	0	0.0	0.012462470071583064	17
533	0.0009875593798139585	2.2375309145656003e-05	2.235715014562502e-05	0.9954122676915782	-1	0	0	1.0	1	0	0	1.0	0	1	0	0	0	0	0.5	1	2	2	0.0	0	0	0	0	0	0	0	0	0	0	0	0	2.235715014562502e-05	20
4974	0.08498389774218593	0.013305357351195281	0.012753656211680843	0.6702836048766019	-1	0	0	0.2	2	0.8461538461538461	11	0.2727272727272727	0.8461538461538461	13	11	1	0	0	0.45454545454545453	11	5	15	0.0	0.5	0.4661006406953926	0.8787105286864437	0.7069419839382194	0.921897454182453	0.835862431958067	0.9532009811132901	0.9544821491887243	0.9232644160125516	0	0	0.0	0.012753656211680843	37
4513	0.08375590617578862	0.008077647094014285	0.00749583239104784	0.6538286544662439	-1	0	0	0.2	2	0.8461538461538461	11	0.2727272727272727	0.8461538461538461	13	11	1	0	0	0.45454545454545453	11	5	15	0.0	0.5	0.4661006406953926	0.8787105286864437	0.7069419839382194	0.921897454182453	0.7521024173334858	0.9223934998786104	0.9054469840561503	0.909537639955065	0	0	0.0	0.00749583239104784	13
1126	3.87352862282018e-06	3.110843810190036e-08	-2.073840902872997e-08	0.9999991743395619	-1	0	0	1.0	1	0	0	1.0	0	1	0	0	1	0	0.5	2	1	2	0.3333333333333333	0	0	0	0	0	0	0	0	0	0	0	0	-2.073840902872997e-09	8
2990	0.0827804249988917	0.012233067575669151	0.011838906611689988	0.6699337371365433	-1	0	0	0.2	2	0.8461538461538461	11	0.2727272727272727	0.8461538461538461	13	11	1	0	0	0.45454545454545453	11	5	15	0.0	0.5	0.4661006406953926	0.8787105286864437	0.7069419839382194	0.921897454182453	0.7521024173334858	0.9223934998786104	0.9054469840561503	0.909537639955065	0	0	0.0	0.011838906611689988	14
2286	0.08270353627687825	0.011777716109797309	0.01138587643047568	0.6735064511580579	-1	0	0	0.2	2	0.8461538461538461	11	0.2727272727272727	0.8461538461538461	13	11	1	0	0	0.45454545454545453	11	5	15	0.0	0.5	0.4661006406953926	0.8787105286864437	0.7069419839382194	0.921897454182453	0.7521024173334858	0.9199020331845127	0.9099254076726516	0.9085923909714523	0	0	0.0	0.01138587643047568	26
1073	0.0009835691116007624	3.641330637109985e-05	3.640773686619766e-05	0.9955328411721626	-1	0	0	1.0	1	0	0	1.0	0	1	0	0	1	0	0.5	1	2	2	0.3333333333333333	0	0	0	0	0	0	0	0	0	0	0	0	3.640773686619766e-05	9
1287	0.06621343196372968	0.017169733754358506	0.01608402202472322	0.9209990954121307	-1	0	0	0.3	3	0.7692307692307693	10	0.2727272727272727	0.7692307692307693	13	10	1	0	0	0.45454545454545453	11	5	15	0.0	0.5	0.4661006406953926	0.8787105286864437	0.7069419839382194	0.921897454182453	0.7521024173334858	0.9199020331845127	0.9099254076726516	0.9085923909714523	0	0	0.0	0.01608402202472322	4
4290	0.07862311002705762	0.014952375908867062	-0.012536788176609675	0.700555144412023	-1	0	0	0.1111111111111111	1	1.0	11	1.0	0.9090909090909091	11	10	1	1	0	0.07692307692307693	13	1	13	0.2	0	0.5123694860551564	0.8435094566750843	0.7069419839382194	0.9174567847873928	0.835862431958067	0.9428580081743084	0.8831088462750382	0.9087730601700839	1.0	0.09090909090909091	0.0	-0.0012536788176609674	1
2124	0.0596576623363456	0.008062307634834613	-0.005066766806482035	0.7552018291258744	-1	0	0	0.125	1	1.0	10	0.3333333333333333	0.9	10	9	1	2	0	0.4444444444444444	9	4	12	0.4	0	0.381016543513473	0.8083157863861336	0.8720171908408696	0.927042033053172	0.6524235024075018	0.8951101399015763	0.8983232590385468	0.8851115088888701	0.55	0	0.0	-0.0005066766806482036	0
1950	0.08154572850553266	0.008601816593392334	0.007480727145321853	0.6410427008629138	-1	0	0	0.2	2	0.8461538461538461	11	0.2727272727272727	0.8461538461538461	13	11	1	0	0	0.45454545454545453	11	5	15	0.0	0.5	0.4661006406953926	0.8787105286864437	0.7069419839382194	0.921897454182453	0.7521024173334858	0.9199020331845127	0.9099254076726516	0.9085923909714523	0	0	0.0	0.007480727145321853	15
3724	0.07745863385684948	0.01647548014781185	0.013773901636857887	0.9300719258308964	-1	0	0	0.2	2	0.8461538461538461	11	0.2727272727272727	0.8461538461538461	13	11	1	0	0	0.45454545454545453	11	5	15	0.0	0.5	0.4661006406953926	0.8787105286864437	0.7069419839382194	0.921897454182453	0.7521024173334858	0.9199020331845127	0.9099254076726516	0.9085923909714523	0	0	0.0	0.013773901636857887	63
2841	0.06124044948152017	0.011727533871278836	0.010007795990925	0.7856648469268203	-1	0	0	0.3	3	0.7692307692307693	10	0.2727272727272727	0.7692307692307693	13	10	1	0	0	0.45454545454545453	11	5	15	0.0	0.5	0.5337974356462929	0.8981433339403501	0.7837254555431002	0.8493846636245447	0.835862431958067	0.9276447365240365	0.8786979911502714	0.8959054792909776	0	0	0.0	0.010007795990925	13
3105	0.08234421321680739	0.00942480301714677	0.009194126383652136	0.6608491601302169	-1	0	0	0.2	2	0.8461538461538461	11	0.2727272727272727	0.8461538461538461	13	11	1	0	0	0.45454545454545453	11	5	15	0.0	0.5	0.4661006406953926	0.8787105286864437	0.7069419839382194	0.921897454182453	0.835862431958067	0.9532009811132901	0.9544821491887243	0.9232644160125516	0	0	0.0	0.009194126383652136	14
2852	0.07419889986219497	0.009581966683556807	0.009429803637342502	0.7226616620930488	-1	0	0	0.2	2	0.8461538461538461	11	0.2727272727272727	0.8461538461538461	13	11	1	0	0	0.45454545454545453	11	5	15	0.0	0.5	0.5273278101250997	0.880646725571239	0.630059409591035	0.9211026014596354	0.835862431958067	0.9532009811132901	0.9544821491887243	0.9234367533859535	0	0	0.0	0.009429803637342502	18
4254	0.0848933389028527	0.014408925014278722	0.014375869780171628	0.6596218974688324	-1	0	0	0.2	2	0.8461538461538461	11	0.2727272727272727	0.8461538461538461	13	11	1	0	0	0.45454545454545453	11	5	15	0.0	0.5	0.4661006406953926	0.8787105286864437	0.7069419839382194	0.921897454182453	0.835862431958067	0.9532009811132901	0.9544821491887243	0.9232644160125516	0	0	0.0	0.014375869780171628	75
54	0.02077110830481836	0.003517695707321596	0.0026402419282172624	0.8075537357784691	-1	0	0	0.16666666666666666	1	1.0	6	1.0	1.0	7	6	0	0	0	0.125	8	1	8	0.0	0	0.723849570259804	0.9174464067905255	0.7293632780983108	0.6711255383852782	0.26654525203546575	0.9300816580996636	0.8973934415819919	0.8702446527628724	0	0	0.0	0.0026402419282172624	29
2682	0.044212645855615525	0.0062456363735578935	0.005635057325543639	0.6802500857273773	-1	0	0	0.16666666666666666	1	1.0	7	1.0	1.0	7	7	1	2	0	0.1111111111111111	9	1	9	0.3333333333333333	0	0.4213700525222398	0.7830901194137271	0.8315604574744627	0.9414644396612051	0.7521024173334858	0.90651093864568	0.8854148741557615	0.8919782227607174	0.5714285714285714	0.14285714285714285	0.0	0.005635057325543639	8
1960	0.08339940231083408	0.012618504439302534	0.01192421757794232	0.668445762269223	-1	0	0	0.2	2	0.8461538461538461	11	0.2727272727272727	0.8461538461538461	13	11	1	0	0	0.45454545454545453	11	5	15	0.0	0.5	0.4661006406953926	0.8787105286864437	0.7069419839382194	0.921897454182453	0.7521024173334858	0.9199020331845127	0.9099254076726516	0.9085923909714523	0	0	0.0	0.01192421757794232	43
4761	0.08091708996869114	0.010670489228611994	0.010560026912680098	0.6608110605591899	-1	0	0	0.2	2	0.8461538461538461	11	0.2727272727272727	0.8461538461538461	13	11	1	0	0	0.45454545454545453	11	5	15	0.0	0.5	0.4661006406953926	0.8787105286864437	0.7069419839382194	0.921897454182453	0.7521024173334858	0.9223934998786104	0.9054469840561503	0.909537639955065	0	0	0.0	0.010560026912680098	19
[truncated: 3,966 more rows]
