# Supplementary material for: Environmental influences on evolvable robots
Source: PLoS One. 2020 May 29;15(5):e0233848. doi: 10.1371/journal.pone.0233848 (PMC7259730; doi:10.1371/journal.pone.0233848)
Supplement: S1 Dataset — (ZIP) [file pone.0233848.s003.zip › data_plosone/all_measures_seasonal_plane_12.tsv]

robot_id	velocity	displacement_velocity	displacement_velocity_hill	head_balance	contacts	branching	branching_modules_count	limbs	extremities	length_of_limbs	extensiveness	coverage	joints	hinge_count	active_hinges_count	brick_count	touch_sensor_count	brick_sensor_count	proportion	width	height	absolute_size	sensors	symmetry	avg_period	dev_period	avg_phase_offset	dev_phase_offset	avg_amplitude	dev_amplitude	avg_intra_dev_params	avg_inter_dev_params	sensors_reach	recurrence	synaptic_reception	fitness	cons_fitness
3233	0.03270712672787772	0.0141182800263895	0.014109676993398693	0.9460714788362539	-1	0	0	0.3	3	0.8461538461538461	11	0.375	0.46153846153846156	9	6	5	1	0	0.4	4	10	15	0.09090909090909091	0.15384615384615385	0.47552018901731496	0.8469688521728439	0.5172954321521781	0.9273993755168191	0.7988654768317844	0.8037777334572006	0.8038443128553198	0.8686988131600271	1.0	0.1111111111111111	0.0	0.014109676993398693	58
766	0.018159257617505423	0.0011213716989449658	0.0010902247303785314	0.9463138993913499	-1	0	0	0.16666666666666666	1	1.0	7	0.375	0.5714285714285714	5	4	3	1	0	0.6666666666666666	6	4	9	0.1111111111111111	0	0.21892147784833652	0.9710923273916529	0.48165344288780504	0.8136662081304258	0.3393036772325623	0.7613573345305267	0.7453279684966422	0.8858957581952187	1.0	0.2	0.0	0.0010902247303785314	10
2016	0.030503624991255127	0.013934640175461485	0.013896673260109195	0.9467581947201805	-1	0	0	0.3	3	0.8461538461538461	11	0.375	0.46153846153846156	9	6	5	1	0	0.4	4	10	15	0.09090909090909091	0.15384615384615385	0.47552018901731496	0.8469688521728439	0.5172954321521781	0.9273993755168191	0.7271540374076457	0.9410962640129711	0.8038443128553198	0.9123915181816223	1.0	0.1111111111111111	0.0	0.013896673260109195	22
3343	0.03932131720687882	0.0072609382334554206	0.006244696631674279	0.9552633930356222	-1	0	0	0.3	3	0.8461538461538461	11	0.5	0.5384615384615384	9	7	5	1	0	0.8333333333333334	5	6	15	0.08333333333333333	0.5	0.4131481224680799	0.8870824174562529	0.5675012445879493	0.9375249840978803	0.6270266947396613	0.7430299489561943	0.760247477749911	0.8747738830049681	1.0	0.2222222222222222	0.0	0.006244696631674279	9
184	0.03027991230934697	0.0039420937713312764	-0.0038182925947350343	0.9816361369027294	-1	0	0	0.125	1	1.0	9	0.4074074074074074	0.7777777777777778	8	7	2	2	0	0.3333333333333333	9	3	11	0.2857142857142857	0	0.49294601123301424	0.9288767174119457	0.7267944290813573	0.9084704154301605	0.31776502585924205	0.8815935652745909	0.9163448638605866	0.9081085954191906	0.5625	0.25	0.0	-0.0003818292594735034	3
3339	0.03159537871979935	0.014433974127433462	0.014432103252569977	0.9513415647217586	-1	0	0	0.3	3	0.8461538461538461	11	0.375	0.46153846153846156	9	6	5	1	0	0.4	4	10	15	0.09090909090909091	0.15384615384615385	0.47552018901731496	0.8469688521728439	0.5172954321521781	0.9273993755168191	0.7271540374076457	0.7824790565308848	0.8038443128553198	0.8636805271786615	1.0	0.1111111111111111	0.0	0.014432103252569977	38
3489	0.03159583681966326	0.012249749840360221	0.012196406918953379	0.9237986173054085	-1	0	0	0.3	3	0.8461538461538461	11	0.375	0.46153846153846156	9	6	5	1	0	0.4	4	10	15	0.09090909090909091	0.15384615384615385	0.47552018901731496	0.8469688521728439	0.5172954321521781	0.9273993755168191	0.7271540374076457	0.9025301282466662	0.8038443128553198	0.8967259338317248	1.0	0.1111111111111111	0.0	0.012196406918953379	22
545	0.0007745262368137596	0.0005143499292923827	0.0005143424329860173	0.9943567673838006	-1	0	0	0.6666666666666666	2	0.5	1	0.6666666666666666	0.5	1	1	2	0	0	0.6666666666666666	2	3	4	0.0	0	0.2849358601194291	0.5	0.5051874283378428	0.5	0.3393036772325623	0.5	0.7184534792834724	0.5	0	0	0.0	0.0005143424329860173	40
4860	0.030227197211735907	0.011025452888248322	0.010999937036132302	0.9477757638238368	-1	0	0	0.3	3	0.8461538461538461	11	0.375	0.46153846153846156	9	6	5	1	0	0.4	4	10	15	0.09090909090909091	0.15384615384615385	0.47552018901731496	0.9223701640522349	0.5172954321521781	0.9279077677981306	0.7271540374076457	0.9283570084165178	0.8038443128553198	0.9262571110815522	1.0	0.1111111111111111	0.0	0.010999937036132302	11
231	1.7743874645713894e-05	1.3187675211676017e-07	1.3135808668523494e-07	0.9999968771852019	-1	0	0	0.6666666666666666	2	0.5	1	0.6666666666666666	0.5	3	1	0	0	0	0.6666666666666666	3	2	4	0.0	0	0.28920307777409493	0.9177642751547523	0.795272863058587	0.8968942920656242	0.8804556892936652	0.8900968458687263	0.9314824809143858	0.9022449843615301	0	0	0.0	1.3135808668523494e-07	26
1511	0.02957515600047818	0.005283638907609804	0.0036026260839068154	0.9532645233515894	-1	0	0	0.3	3	0.8461538461538461	11	0.375	0.46153846153846156	8	6	6	1	0	0.4	4	10	15	0.07142857142857142	0.15384615384615385	0.5763629202848828	0.8980158774304284	0.5172954321521781	0.9262964468597986	0.7630097571197151	0.8767339097923048	0.8378051446301648	0.9022775359830756	1.0	0.25	0.0	0.0036026260839068154	7
523	0.0010520975036363825	0.00019429567450303284	1.14148438913778e-06	0.9961221972527289	-1	0	0	1.0	1	0	0	1.0	0	1	0	0	0	0	0.5	2	1	2	0.0	0	0	0	0	0	0	0	0	0	0	0	0	1.14148438913778e-06	15
4227	0.03155458756546221	0.014141269626608643	0.013930117903959469	0.9473022438225231	-1	0	0	0.3	3	0.8461538461538461	11	0.375	0.46153846153846156	9	6	5	1	0	0.4	4	10	15	0.09090909090909091	0.15384615384615385	0.47552018901731496	0.8469688521728439	0.5172954321521781	0.9273993755168191	0.7271540374076457	0.8858060046887595	0.8038443128553198	0.8911308096785113	1.0	0.1111111111111111	0.0	0.013930117903959469	63
2368	0.031703802691675866	0.009911780142586453	0.009266827740951729	0.9643833609248911	-1	0	0	0.3	3	0.7692307692307693	10	0.42857142857142855	0.5384615384615384	8	7	6	0	0	0.7142857142857143	7	5	15	0.0	0.16666666666666666	0.4443341557426974	0.8588781770070194	0.5581998727091882	0.8832577371569558	0.7665786830292446	0.8448981583609856	0.7905512963676747	0.8631372816988029	0	0	0.0	0.009266827740951729	11
2689	0.034624810392607556	0.010617468500803034	0.008031530281146853	0.9529441577650802	-1	0	0	0.3	3	0.7692307692307693	10	0.4166666666666667	0.46153846153846156	8	6	6	1	0	0.4444444444444444	4	9	15	0.07142857142857142	0	0.47552018901731496	0.8512534560183108	0.5172954321521781	0.9262964468597986	0.7271540374076457	0.8872138832740234	0.8325193048373644	0.8921347172886007	1.0	0.125	0.0	0.008031530281146853	14
4170	0.031209006095562583	0.011986679852873416	0.011948008539474636	0.9192804597750392	-1	0	0	0.3	3	0.8461538461538461	11	0.375	0.46153846153846156	9	6	5	1	0	0.4	4	10	15	0.09090909090909091	0.15384615384615385	0.47552018901731496	0.8469688521728439	0.5172954321521781	0.9273993755168191	0.7271540374076457	0.8858060046887595	0.8038443128553198	0.8911308096785113	1.0	0.1111111111111111	0.0	0.011948008539474636	15
14	0.0029185755059407013	0.00035979632517126167	0.0002603486917480455	0.9969949364293376	-1	0	0	0.75	3	0.3333333333333333	1	0.625	0.3333333333333333	3	1	1	2	0	0.5	2	4	5	0.5	0.6666666666666666	0.3925907762445485	0.7846402799021381	0.5208223771653095	0.9106782319255767	0.19041746251183145	0.6209596546978123	0.8533519493606324	0.7972984698426798	0.6666666666666666	0.6666666666666666	0.0	0.0002603486917480455	12
3157	0.029890589374591225	0.013905908182979682	0.013369467965588936	0.955151764142442	-1	0	0	0.4	4	0.6923076923076923	9	0.4166666666666667	0.38461538461538464	7	5	7	1	0	0.4444444444444444	4	9	15	0.0625	0.15384615384615385	0.47552018901731496	0.8575283871444653	0.5172954321521781	0.9453569674296549	0.7988654768317844	0.905194534439485	0.8668601184985557	0.9089315530039445	1.0	0.14285714285714285	0.0	0.013369467965588936	11
1097	0.04021396713843954	0.0035613746479840743	0.0035612582371633643	0.9145260026765307	-1	0	0	0.2	2	0.8461538461538461	11	0.25	0.6923076923076923	11	9	3	1	0	0.6	6	10	15	0.125	0.2222222222222222	0.48308699493433255	0.8924987441898123	0.288798956074884	0.8816514590110122	0.4762882074464815	0.9173534167184321	0.8038443128553198	0.8981834403964776	1.0	0.09090909090909091	0.0	0.0035612582371633643	112
4994	0.031132050745669538	0.014738900603533202	0.014473678158261541	0.9499995678196964	-1	0	0	0.3	3	0.8461538461538461	11	0.375	0.46153846153846156	9	6	5	1	0	0.4	4	10	15	0.09090909090909091	0.15384615384615385	0.47552018901731496	0.8863601493159673	0.5172954321521781	0.9279077677981306	0.7988654768317844	0.8905983322929957	0.8038443128553198	0.9033762165035489	1.0	0.1111111111111111	0.0	0.014473678158261541	35
1251	0.0008470835543278817	0.00012170988223930275	0.00012169279211570686	0.9956959009661859	-1	0	0	0.5	1	1.0	1	1.0	1.0	2	1	0	0	0	0.3333333333333333	1	3	3	0.0	0	0.30431634599840435	0.7013948119634202	0.3969931922063634	0.7468613811655712	0.37465507907579065	0.7342573622401842	0.7318365963845752	0.7279158601867249	0	0	0.0	0.00012169279211570686	13
2998	0.03172986242991538	0.013927970289925162	0.013927289140857625	0.9513182232738298	-1	0	0	0.3	3	0.8461538461538461	11	0.375	0.46153846153846156	9	6	5	1	0	0.4	4	10	15	0.09090909090909091	0.15384615384615385	0.47552018901731496	0.8469688521728439	0.5172954321521781	0.9273993755168191	0.7271540374076457	0.9336565371634991	0.8038443128553198	0.9089514559418537	1.0	0.1111111111111111	0.0	0.013927289140857625	21
749	0.0007943974076589808	0.0005156455385534729	0.0005156234093282215	0.9945013782286263	-1	0	0	0.6666666666666666	2	0.5	1	0.6666666666666666	0.5	1	1	2	0	0	0.6666666666666666	2	3	4	0.0	0	0.2849358601194291	0.5	0.5051874283378428	0.5	0.3393036772325623	0.5	0.7184534792834724	0.5	0	0	0.0	0.0005156234093282215	42
3135	0.03133271946026225	0.011677947761291975	0.01164684743038901	0.9205436617454403	-1	0	0	0.3	3	0.8461538461538461	11	0.375	0.46153846153846156	9	6	5	1	0	0.4	4	10	15	0.09090909090909091	0.15384615384615385	0.47552018901731496	0.8469688521728439	0.5172954321521781	0.9273993755168191	0.7271540374076457	0.9155731083799239	0.8038443128553198	0.901502574375279	1.0	0.1111111111111111	0.0	0.01164684743038901	16
3895	0.0273725339682951	0.013491639456028168	0.00588231184785506	0.9559071392885251	-1	0	0	0.4	4	0.6923076923076923	9	0.4166666666666667	0.38461538461538464	8	5	6	1	0	0.4444444444444444	4	9	15	0.07692307692307693	0.15384615384615385	0.4443341557426974	0.7716013079224366	0.49070081055802606	0.9370322955945598	0.7782598213227103	0.8943518441164146	0.8378051446301648	0.8826552653772395	1.0	0.125	0.0	0.00588231184785506	7
4542	0.031379545299452236	0.013074466521685972	0.012740605293686019	0.9385183087400991	-1	0	0	0.3	3	0.8461538461538461	11	0.375	0.46153846153846156	9	6	5	1	0	0.4	4	10	15	0.09090909090909091	0.15384615384615385	0.47552018901731496	0.8469688521728439	0.5172954321521781	0.9273993755168191	0.7271540374076457	0.7793310727560981	0.8038443128553198	0.8629568146963262	1.0	0.1111111111111111	0.0	0.012740605293686019	17
3848	0.031835665618874694	0.01361762279208472	0.01359272435158151	0.9494015999013132	-1	0	0	0.3	3	0.8461538461538461	11	0.375	0.46153846153846156	9	6	5	1	0	0.4	4	10	15	0.09090909090909091	0.15384615384615385	0.47552018901731496	0.8469688521728439	0.5172954321521781	0.9273993755168191	0.7271540374076457	0.9025301282466662	0.8038443128553198	0.8967259338317248	1.0	0.1111111111111111	0.0	0.01359272435158151	29
632	0.0007957501907941262	0.000515854264726449	0.0005158528475639373	0.9944116766991498	-1	0	0	0.6666666666666666	2	0.5	1	0.6666666666666666	0.5	1	1	2	0	0	0.6666666666666666	2	3	4	0.0	0	0.2849358601194291	0.5	0.5051874283378428	0.5	0.3393036772325623	0.5	0.7184534792834724	0.5	0	0	0.0	0.0005158528475639373	25
2224	0.03236529281776479	0.013264661767157116	0.013145097940251402	0.9489752077682507	-1	0	0	0.4	4	0.6923076923076923	9	0.375	0.46153846153846156	8	6	6	1	0	0.4	4	10	15	0.07142857142857142	0.15384615384615385	0.47552018901731496	0.8527935691475838	0.5172954321521781	0.9362279949153441	0.7630097571197151	0.9502852406263876	0.8378051446301648	0.921619857638745	1.0	0.125	0.0	0.013145097940251402	19
3439	0.031200193245023652	0.013401982986728303	0.013112888386014862	0.9466723188488436	-1	0	0	0.3	3	0.8461538461538461	11	0.375	0.46153846153846156	9	6	5	1	0	0.4	4	10	15	0.09090909090909091	0.15384615384615385	0.47552018901731496	0.8469688521728439	0.5172954321521781	0.9273993755168191	0.7271540374076457	0.9025301282466662	0.8038443128553198	0.8967259338317248	1.0	0.1111111111111111	0.0	0.013112888386014862	16
1784	0.0351261282306266	0.012497130452176281	0.012480829071853997	0.9201567668895456	-1	0	0	0.4	4	0.6923076923076923	9	0.375	0.46153846153846156	8	6	6	1	0	0.4	4	10	15	0.07142857142857142	0.15384615384615385	0.47552018901731496	0.8527935691475838	0.5172954321521781	0.9362279949153441	0.7630097571197151	0.9255683916779943	0.8378051446301648	0.9106218299754915	1.0	0.125	0.0	0.012480829071853997	23
3755	0.03137464190463674	0.012019260939731536	0.011978534098741693	0.9152422719314293	-1	0	0	0.3	3	0.8461538461538461	11	0.375	0.46153846153846156	9	6	5	1	0	0.4	4	10	15	0.09090909090909091	0.15384615384615385	0.47552018901731496	0.8469688521728439	0.5172954321521781	0.9273993755168191	0.754856612457468	0.8809496645488168	0.8038443128553198	0.8895967898647605	1.0	0.1111111111111111	0.0	0.011978534098741693	16
3699	0.03657805346272046	0.010430532671878184	0.0032461510338038023	0.8577119116371074	-1	0	0	0.4	4	0.6923076923076923	9	0.3	0.46153846153846156	8	6	6	1	0	0.5	5	10	15	0.07142857142857142	0.15384615384615385	0.47930359197582373	0.844619644700114	0.5172954321521781	0.9262964468597986	0.7630097571197151	0.9180813234284964	0.8378051446301648	0.9014615788771043	1.0	0.125	0.0	0.0032461510338038023	9
1156	0.0006995153077610655	0.0005655400740978691	0.0005653860348673179	0.9943536598249941	-1	0	0	0.5	1	1.0	1	1.0	1.0	1	1	1	0	0	0.3333333333333333	1	3	3	0.0	0	0.2849358601194291	0.5	0.5051874283378428	0.5	0.3393036772325623	0.5	0.7184534792834724	0.5	0	0	0.0	0.0005653860348673179	14
4015	0.03168691376053596	0.013098040933535168	0.012861230530548409	0.9426279060653803	-1	0	0	0.3	3	0.8461538461538461	11	0.375	0.46153846153846156	9	6	5	1	0	0.4	4	10	15	0.09090909090909091	0.15384615384615385	0.47552018901731496	0.8469688521728439	0.5172954321521781	0.9273993755168191	0.7988654768317844	0.8996293466169801	0.8038443128553198	0.8957169288490242	1.0	0.1111111111111111	0.0	0.012861230530548409	31
3934	0.03123341703345008	0.014701399001899377	0.014343631980085841	0.9500115171597783	-1	0	0	0.3	3	0.8461538461538461	11	0.375	0.46153846153846156	9	6	5	1	0	0.4	4	10	15	0.09090909090909091	0.15384615384615385	0.47552018901731496	0.8863601493159673	0.5172954321521781	0.9279077677981306	0.7271540374076457	0.9283570084165178	0.8038443128553198	0.9160819727541347	1.0	0.1111111111111111	0.0	0.014343631980085841	51
1605	0.03074944298497919	0.010308302994066428	0.009075607670671702	0.9495530666496205	-1	0	0	0.3	3	0.8461538461538461	11	0.4166666666666667	0.5384615384615384	9	7	5	1	0	0.4444444444444444	4	9	15	0.08333333333333333	0.15384615384615385	0.48308699493433255	0.8528799140605859	0.5172954321521781	0.9315173564539482	0.7271540374076457	0.8666396493232252	0.8038443128553198	0.8889167985390521	1.0	0.3333333333333333	0.0	0.009075607670671702	64
1667	None	None	None	None	None	0	0	0.3	3	0.8461538461538461	11	0.625	0.5384615384615384	8	7	6	1	0	0.6666666666666666	4	6	15	0.06666666666666667	0.18181818181818182	0.47930359197582373	0.8213777343186851	0.5172954321521781	0.940700390954283	0.7271540374076457	0.9016615678508914	0.8378051446301648	0.8973866422770962	1.0	0.125	0.0	None	0
1025	0.008458774283779502	0.00024258267147682505	7.2491259207534745e-06	0.9527637290092524	-1	0	0	0.42857142857142855	3	0.625	5	0.7142857142857143	0.375	6	3	3	4	0	0.2857142857142857	2	7	10	0.5714285714285714	0	0.6682659608041506	0.8793767451309165	0.5619066029180815	0.8531522797644386	0.7981591221197815	0.8816781720143908	0.752465253390275	0.8719339310566525	0.16666666666666666	0.3333333333333333	0.0	7.2491259207534745e-06	8
4507	0.02553782522418599	0.009281977315472973	0.008914932312434324	0.9584823896382074	-1	0.25	1	0.5	5	0.6153846153846154	8	0.35714285714285715	0.46153846153846156	10	6	4	1	0	0.8571428571428571	6	7	15	0.125	0.15384615384615385	0.47552018901731496	0.8599302943175093	0.5172954321521781	0.9416440082794271	0.6770903660736535	0.9178696764834599	0.7974877090684415	0.9118558334202692	1.0	0.1	0.0	0.008914932312434324	7
4793	0.03471482721718101	0.012354491128595659	0.008988580917263348	0.9493340030315913	-1	0	0	0.3	3	0.8461538461538461	11	0.2777777777777778	0.6153846153846154	10	8	4	1	0	0.6666666666666666	6	9	15	0.1	0.15384615384615385	0.47552018901731496	0.8941330171987574	0.5172954321521781	0.93489535220955	0.7271540374076457	0.9192111805005535	0.8038443128553198	0.9175813148989788	1.0	0.1	0.0	0.008988580917263348	11
4053	0.023620913034917368	0.011126638217571446	0.004586786135576088	0.9574971740455015	-1	0.25	1	0.5	5	0.6153846153846154	8	0.375	0.38461538461538464	9	5	5	1	0	0.625	5	8	15	0.1	0.15384615384615385	0.47552018901731496	0.8263029919940837	0.5172954321521781	0.9299918948880961	0.7271540374076457	0.8856755745649351	0.8345606411336931	0.8874053965083891	1.0	0.1111111111111111	0.0	0.004586786135576088	4
400	2.3660382244162602e-05	1.1595422317609207e-07	-3.714877725965901e-08	0.9999976446838628	-1	0	0	0.5	1	1.0	1	1.0	1.0	2	1	0	1	0	0.3333333333333333	1	3	3	0.3333333333333333	0	0.3892723971445972	0.8516876315864614	0.5275749685510623	0.9415645597160652	0.5968007850873872	0.7702567264871802	0.7461237134242834	0.8712915604965474	1.0	0.5	0.0	-3.7148777259659013e-09	8
3167	0.030621804170605144	0.011610166618609296	0.01158003982636086	0.9120763974191467	-1	0	0	0.3	3	0.8461538461538461	11	0.375	0.46153846153846156	9	6	5	1	0	0.4	4	10	15	0.09090909090909091	0.15384615384615385	0.47552018901731496	0.8469688521728439	0.5172954321521781	0.9273993755168191	0.7271540374076457	0.9219668472162251	0.8038443128553198	0.9040105639898132	1.0	0.1111111111111111	0.0	0.01158003982636086	19
5050	0.03130587028230833	0.014417467165173191	0.01428954665780358	0.9491302757031588	-1	0	0	0.3	3	0.8461538461538461	11	0.375	0.46153846153846156	9	6	5	1	0	0.4	4	10	15	0.09090909090909091	0.15384615384615385	0.47552018901731496	0.8863601493159673	0.5172954321521781	0.9279077677981306	0.7271540374076457	0.9388983337183242	0.8038443128553198	0.9203477330762694	1.0	0.1111111111111111	0.0	0.01428954665780358	53
4405	0.024673540842050673	0.007632824813574913	-0.0032275758200657205	0.9623814650528046	-1	0.25	1	0.5	5	0.6153846153846154	8	0.42857142857142855	0.38461538461538464	8	5	6	1	0	0.7142857142857143	7	5	15	0.07692307692307693	0.15384615384615385	0.4073943430592867	0.9220479578982695	0.46410618896387384	0.9450546983596484	0.6770903660736535	0.9467568717055983	0.7974877090684415	0.9388424227403996	1.0	0.25	0.0	-0.0003227575820065721	3
2609	0.03161471516102169	0.014018344346142608	0.013804428317004592	0.9462905656504979	-1	0	0	0.3	3	0.8461538461538461	11	0.375	0.46153846153846156	9	6	5	1	0	0.4	4	10	15	0.09090909090909091	0.15384615384615385	0.47552018901731496	0.8469688521728439	0.5172954321521781	0.9273993755168191	0.7271540374076457	0.9336565371634991	0.8038443128553198	0.9089514559418537	1.0	0.2222222222222222	0.0	0.013804428317004592	28
2460	0.03294496499642749	0.011707619900340067	0.008402467542606169	0.9510566762064337	-1	0	0	0.4	4	0.6923076923076923	9	0.3333333333333333	0.46153846153846156	8	6	6	1	0	0.5555555555555556	5	9	15	0.07142857142857142	0.15384615384615385	0.47552018901731496	0.8527935691475838	0.5172954321521781	0.9362279949153441	0.7630097571197151	0.9331376186212407	0.8378051446301648	0.9137032714170105	1.0	0.125	0.0	0.008402467542606169	9
3675	0.03154291557814538	0.014536485028100558	0.014383605045855657	0.9473610489288615	-1	0	0	0.3	3	0.8461538461538461	11	0.375	0.46153846153846156	9	6	5	1	0	0.4	4	10	15	0.09090909090909091	0.15384615384615385	0.47552018901731496	0.8469688521728439	0.5172954321521781	0.9273993755168191	0.7271540374076457	0.7793310727560981	0.8038443128553198	0.8629568146963262	1.0	0.1111111111111111	0.0	0.014383605045855657	27
3519	0.0320588879119115	0.012886569692862743	0.012717989464061214	0.9303222711211768	-1	0	0	0.3	3	0.8461538461538461	11	0.375	0.46153846153846156	9	6	5	1	0	0.4	4	10	15	0.09090909090909091	0.15384615384615385	0.47552018901731496	0.8469688521728439	0.5172954321521781	0.9273993755168191	0.7271540374076457	0.9239330662753749	0.8038443128553198	0.904807385552969	1.0	0.1111111111111111	0.0	0.012717989464061214	19
1129	0.0	0.0	0.0	1.0	-1	0	0	0	0	0	0	1.0	0	0	0	0	0	0	1.0	1	1	1	0.0	0	0	0	0	0	0	0	0	0	0	0	0	-0.1	4
4481	0.03442549684228876	0.011199340327870944	0.008550827173652305	0.9507428704777665	-1	0	0	0.3	3	0.8461538461538461	11	0.2777777777777778	0.6153846153846154	10	8	4	1	0	0.6666666666666666	6	9	15	0.1	0.15384615384615385	0.47552018901731496	0.8941330171987574	0.5172954321521781	0.93489535220955	0.7271540374076457	0.9192111805005535	0.8038443128553198	0.9175813148989788	1.0	0.1	0.0	0.008550827173652305	7
3840	0.032305037634862824	0.014793355025763571	0.014657098858009152	0.9463715876802556	-1	0	0	0.3	3	0.8461538461538461	11	0.375	0.46153846153846156	9	6	5	1	0	0.4	4	10	15	0.09090909090909091	0.15384615384615385	0.47552018901731496	0.8469688521728439	0.5172954321521781	0.9273993755168191	0.7271540374076457	0.8858060046887595	0.8038443128553198	0.8911308096785113	1.0	0.1111111111111111	0.0	0.014657098858009152	37
3089	0.026660729891728244	0.007322234410221301	0.0066557703082102465	0.9646519227193937	-1	0	0	0.3	3	0.8461538461538461	11	0.3333333333333333	0.46153846153846156	8	6	6	1	0	0.5555555555555556	9	5	15	0.07142857142857142	0.15384615384615385	0.4073943430592867	0.8652193960710601	0.46410618896387384	0.944336048635338	0.6770903660736535	0.8439406757620028	0.7974877090684415	0.8934151558029415	1.0	0.25	0.0	0.0066557703082102465	3
2811	0.030270634618354286	0.013289785440644204	0.013078916833356042	0.9361647615205675	-1	0	0	0.3	3	0.8461538461538461	11	0.4166666666666667	0.5384615384615384	10	7	4	1	0	0.4444444444444444	4	9	15	0.1111111111111111	0.15384615384615385	0.47552018901731496	0.8587097648409218	0.5172954321521781	0.9344385222263971	0.7630097571197151	0.780608237667947	0.8038443128553198	0.8710486077658686	1.0	0.1	0.0	0.013078916833356042	14
2174	0.034607150908653954	0.01234596483120468	0.012334296313395743	0.9479207325904615	-1	0	0	0.4	4	0.6923076923076923	9	0.375	0.46153846153846156	8	6	6	1	0	0.4	4	10	15	0.07142857142857142	0.15384615384615385	0.47552018901731496	0.8527935691475838	0.5172954321521781	0.9362279949153441	0.7630097571197151	0.9313139039634325	0.8378051446301648	0.9129415384779425	1.0	0.125	0.0	0.012334296313395743	30
3153	0.03550223050468279	0.011687699175820168	0.011683188313379481	0.9047047156906955	-1	0	0	0.4	4	0.6923076923076923	9	0.375	0.46153846153846156	8	6	6	1	0	0.4	4	10	15	0.07142857142857142	0.15384615384615385	0.47552018901731496	0.8527935691475838	0.5172954321521781	0.9362279949153441	0.7630097571197151	0.9221096738921094	0.8378051446301648	0.909278983785676	1.0	0.125	0.0	0.011683188313379481	15
2116	0.03486197566981776	0.012433040825971837	0.01243240447517958	0.9467546951864808	-1	0	0	0.4	4	0.6923076923076923	9	0.375	0.46153846153846156	8	6	6	1	0	0.4	4	10	15	0.07142857142857142	0.15384615384615385	0.47552018901731496	0.8527935691475838	0.5172954321521781	0.9362279949153441	0.7630097571197151	0.9221096738921094	0.8378051446301648	0.909278983785676	1.0	0.125	0.0	0.01243240447517958	23
5026	0.031100788028795595	0.014017346757767201	0.013998147079928944	0.951381261868359	-1	0	0	0.3	3	0.8461538461538461	11	0.375	0.46153846153846156	9	6	5	1	0	0.4	4	10	15	0.09090909090909091	0.15384615384615385	0.47552018901731496	0.8863601493159673	0.5172954321521781	0.9279077677981306	0.7271540374076457	0.9283570084165178	0.8038443128553198	0.9160819727541347	1.0	0.1111111111111111	0.0	0.013998147079928944	26
4468	0.03180628494317777	0.013740598774201439	0.013740058951112884	0.9533313975093022	-1	0	0	0.3	3	0.8461538461538461	11	0.375	0.46153846153846156	9	6	5	1	0	0.4	4	10	15	0.09090909090909091	0.15384615384615385	0.47552018901731496	0.8469688521728439	0.5172954321521781	0.9273993755168191	0.7271540374076457	0.7974787096926649	0.8038443128553198	0.8671910611737544	1.0	0.1111111111111111	0.0	0.013740058951112884	29
2326	0.03357848050892088	0.011699461258104003	0.011032682926491118	0.9210503720262742	-1	0	0	0.4	4	0.6923076923076923	9	0.375	0.46153846153846156	8	6	6	1	0	0.4	4	10	15	0.07142857142857142	0.15384615384615385	0.47552018901731496	0.8805792151302034	0.5423983383700637	0.9259282185016074	0.7630097571197151	0.9503400269163425	0.8668601184985557	0.9235628322412558	1.0	0.125	0.0	0.011032682926491118	22
4742	0.03195439347579684	0.013934575233870946	0.013856614700390405	0.9476920114874892	-1	0	0	0.3	3	0.8461538461538461	11	0.375	0.46153846153846156	9	6	5	1	0	0.4	4	10	15	0.09090909090909091	0.15384615384615385	0.47552018901731496	0.8469688521728439	0.5172954321521781	0.9273993755168191	0.7271540374076457	0.9120790472269829	0.8038443128553198	0.9001812936110091	1.0	0.1111111111111111	0.0	0.013856614700390405	28
4463	0.03120820941334298	0.013544443516733989	0.01347430401442249	0.9483209425641618	-1	0	0	0.3	3	0.8461538461538461	11	0.4166666666666667	0.5384615384615384	10	7	4	1	0	0.4444444444444444	4	9	15	0.1111111111111111	0.15384615384615385	0.47552018901731496	0.8587097648409218	0.5172954321521781	0.9344385222263971	0.7271540374076457	0.790650922265916	0.8038443128553198	0.8732651298035544	1.0	0.1	0.0	0.01347430401442249	14
43	6.912334388617887e-09	6.780257766893836e-09	4.794366245265476e-09	0.9999995851491269	-1	0	0	0	0	0	0	1.0	0	0	0	0	2	0	1.0	1	1	1	0.5	0	0	0	0	0	0	0	0	0	0	0	0	-0.1	8
3414	0.02145440733854758	0.008309317699997485	0.004603846339019169	0.9600469868162576	-1	0.25	1	0.6	6	0.46153846153846156	6	0.35714285714285715	0.3076923076923077	8	4	6	1	0	0.8571428571428571	6	7	15	0.08333333333333333	0.15384615384615385	0.4443341557426974	0.8210985193092658	0.49070081055802606	0.9107529819759723	0.7630097571197151	0.784942420749487	0.8378051446301648	0.8473274816985593	1.0	0.125	0.0	0.004603846339019169	13
4172	0.031325417364290065	0.01468373883714869	0.014660365225190663	0.9463381082450721	-1	0	0	0.3	3	0.8461538461538461	11	0.375	0.46153846153846156	9	6	5	1	0	0.4	4	10	15	0.09090909090909091	0.15384615384615385	0.47552018901731496	0.8469688521728439	0.5172954321521781	0.9273993755168191	0.754856612457468	0.8809496645488168	0.8038443128553198	0.8895967898647605	1.0	0.1111111111111111	0.0	0.014660365225190663	64
2318	0.022268180641261553	0.006644508709418385	-0.004446214487866269	0.9766774305862143	-1	0	0	0.4	4	0.6923076923076923	9	0.42857142857142855	0.46153846153846156	9	6	5	1	0	0.7142857142857143	5	7	15	0.09090909090909091	0.3076923076923077	0.47552018901731496	0.9043811308591791	0.5675012445879493	0.9175513636436388	0.7271540374076457	0.942129821553462	0.8038443128553198	0.9228786936574381	1.0	0.2222222222222222	0.0	-0.00044462144878662686	1
3054	0.03186025058490324	0.014546372909131614	0.014186945901926816	0.9472124601875465	-1	0	0	0.3	3	0.8461538461538461	11	0.375	0.46153846153846156	9	6	5	1	0	0.4	4	10	15	0.09090909090909091	0.15384615384615385	0.47552018901731496	0.8469688521728439	0.5172954321521781	0.9273993755168191	0.7271540374076457	0.8858060046887595	0.8038443128553198	0.8911308096785113	1.0	0.1111111111111111	0.0	0.014186945901926816	41
3269	0.030988241083646315	0.013909640718697741	0.01311430644609072	0.9521751029479621	-1	0	0	0.3	3	0.8461538461538461	11	0.3333333333333333	0.5384615384615384	9	7	5	1	0	0.5555555555555556	5	9	15	0.08333333333333333	0.15384615384615385	0.47552018901731496	0.8783994572133887	0.5172954321521781	0.9264545765851976	0.7988654768317844	0.8005204655964139	0.8038443128553198	0.8772659908216454	1.0	0.2222222222222222	0.0	0.01311430644609072	15
3160	0.02981677153482071	0.011068206484507981	0.008173115442657598	0.9556766515015199	-1	0	0	0.4	4	0.6923076923076923	9	0.26785714285714285	0.46153846153846156	9	6	5	1	0	0.875	7	8	15	0.09090909090909091	0.15384615384615385	0.47552018901731496	0.8469688521728439	0.5172954321521781	0.9273993755168191	0.7271540374076457	0.8845239649311883	0.8038443128553198	0.8907222587182115	1.0	0.1111111111111111	0.0	0.008173115442657598	12
429	0.0009479352132713282	8.387846494439781e-05	8.386748643478057e-05	0.9955203511722143	-1	0	0	0.6666666666666666	2	0.5	1	0.6666666666666666	0.5	2	1	1	0	0	0.6666666666666666	2	3	4	0.0	0	0.30431634599840435	0.7013948119634202	0.3969931922063634	0.7468613811655712	0.37465507907579065	0.7342573622401842	0.7318365963845752	0.7279158601867249	0	0	0.0	8.386748643478057e-05	15
3498	0.03190148290710263	0.014405329004451085	0.014161091772032716	0.9470302842629917	-1	0	0	0.3	3	0.8461538461538461	11	0.375	0.46153846153846156	9	6	5	1	0	0.4	4	10	15	0.09090909090909091	0.15384615384615385	0.47552018901731496	0.8469688521728439	0.5172954321521781	0.9273993755168191	0.7271540374076457	0.7974787096926649	0.8038443128553198	0.8671910611737544	1.0	0.1111111111111111	0.0	0.014161091772032716	20
4079	0.031142600220186355	0.01409473480621025	0.013854621473547171	0.9475473391594286	-1	0	0	0.3	3	0.8461538461538461	11	0.375	0.46153846153846156	9	6	5	1	0	0.4	4	10	15	0.09090909090909091	0.15384615384615385	0.47552018901731496	0.8469688521728439	0.5172954321521781	0.9273993755168191	0.7271540374076457	0.8845239649311883	0.8038443128553198	0.8907222587182115	1.0	0.1111111111111111	0.0	0.013854621473547171	23
1013	6.756900620112059e-09	6.115497797688422e-09	5.748414240923473e-10	0.9999991443037842	-1	0	0	1.0	1	0	0	1.0	0	0	0	1	0	0	0.5	2	1	2	0.0	0	0	0	0	0	0	0	0	0	0	0	0	-0.1	3
4301	None	None	None	None	None	0	0	0.3	3	0.6923076923076923	9	0.5	0.46153846153846156	8	6	6	0	0	0.8333333333333334	5	6	15	0.0	0.5	0.47552018901731496	0.8512534560183108	0.6318091913832908	0.8913632804493871	0.8535414827386617	0.7052489621023934	0.8630874124238548	0.8283354856986679	0	0	0.0	None	0
4626	0.031186017042370832	0.014202307723543412	0.013841499066690889	0.9499997768266266	-1	0	0	0.3	3	0.8461538461538461	11	0.375	0.46153846153846156	9	6	5	1	0	0.4	4	10	15	0.09090909090909091	0.15384615384615385	0.47552018901731496	0.8863601493159673	0.5172954321521781	0.9279077677981306	0.7988654768317844	0.8845305853966555	0.8038443128553198	0.9015921950067405	1.0	0.1111111111111111	0.0	0.013841499066690889	22
154	0.0009854087464665142	0.0002160013971775958	1.2278905784980726e-06	0.9960505105975316	-1	0	0	1.0	2	0.0	0	1.0	0	1	0	1	0	0	0.3333333333333333	3	1	3	0.0	1.0	0	0	0	0	0	0	0	0	0	0	0	1.2278905784980726e-06	34
595	0.0013861462194162263	0.0002802165530386146	0.0002801960232841946	0.9935405026101878	-1	0	0	0.75	3	0.3333333333333333	1	0.5555555555555556	0.3333333333333333	3	1	1	0	0	1.0	3	3	5	0.0	1.0	0.5432353796964382	0.8785464064240786	0.5051874283378428	0.5901551255492714	0.7772657686161842	0.8309953936108971	0.7257922062223907	0.7878499457834396	0	0	0.0	0.0002801960232841946	12
740	0.0007693809958593534	0.0005212068300778509	0.0005211919097324515	0.994425347630067	-1	0	0	0.6666666666666666	2	0.5	1	0.6666666666666666	0.5	1	1	2	0	0	0.6666666666666666	2	3	4	0.0	0	0.2849358601194291	0.5	0.5051874283378428	0.5	0.3393036772325623	0.5	0.7184534792834724	0.5	0	0	0.0	0.0005211919097324515	62
877	0.0007170589300816142	0.0005611802388437487	0.0005609874714079003	0.994119081393651	-1	0	0	0.5	1	1.0	1	1.0	1.0	1	1	1	0	0	0.3333333333333333	1	3	3	0.0	0	0.2849358601194291	0.5	0.5051874283378428	0.5	0.3393036772325623	0.5	0.7184534792834724	0.5	0	0	0.0	0.0005609874714079003	70
4784	0.03174883185464246	0.014347164245039111	0.014249451337204918	0.9487938463132733	-1	0	0	0.3	3	0.8461538461538461	11	0.375	0.46153846153846156	9	6	5	1	0	0.4	4	10	15	0.09090909090909091	0.15384615384615385	0.47552018901731496	0.8863601493159673	0.5172954321521781	0.9279077677981306	0.7271540374076457	0.9283570084165178	0.8038443128553198	0.9160819727541347	1.0	0.1111111111111111	0.0	0.014249451337204918	52
4196	0.03155437524594173	0.013095349835561992	0.013047609871707208	0.9273423518493702	-1	0	0	0.3	3	0.8461538461538461	11	0.375	0.46153846153846156	9	6	5	1	0	0.4	4	10	15	0.09090909090909091	0.15384615384615385	0.47552018901731496	0.8469688521728439	0.5172954321521781	0.9273993755168191	0.7271540374076457	0.8608443434016553	0.8038443128553198	0.8835944448596482	1.0	0.1111111111111111	0.0	0.013047609871707208	21
4136	0.03068782678391677	0.013491353754087648	0.013489917260829987	0.9523898623762832	-1	0	0	0.3	3	0.8461538461538461	11	0.4166666666666667	0.5384615384615384	10	7	4	1	0	0.4444444444444444	4	9	15	0.1111111111111111	0.15384615384615385	0.47552018901731496	0.8587097648409218	0.5172954321521781	0.9344385222263971	0.7630097571197151	0.8028729707550595	0.8038443128553198	0.8760241467374111	1.0	0.1	0.0	0.013489917260829987	15
4085	0.031443930201374114	0.013822878544206246	0.013492321341088754	0.9461899472783901	-1	0	0	0.3	3	0.8461538461538461	11	0.375	0.46153846153846156	9	6	5	1	0	0.4	4	10	15	0.09090909090909091	0.15384615384615385	0.47552018901731496	0.8469688521728439	0.5172954321521781	0.9273993755168191	0.7988654768317844	0.7815427932512033	0.8038443128553198	0.8634648372442809	1.0	0.1111111111111111	0.0	0.013492321341088754	25
450	0.001041373537985273	0.00025252769097439137	-1.2118387836261201e-06	0.9958120966724313	-1	0	0	1.0	2	0.0	0	1.0	0	2	0	0	0	0	0.3333333333333333	3	1	3	0.0	1.0	0	0	0	0	0	0	0	0	0	0	0	-1.2118387836261201e-07	12
1240	0.0007150684764976477	0.0005630270005681343	0.0005628400116439905	0.9940151619640863	-1	0	0	0.5	1	1.0	1	1.0	1.0	1	1	1	0	0	0.3333333333333333	1	3	3	0.0	0	0.2849358601194291	0.5	0.5051874283378428	0.5	0.3393036772325623	0.5	0.7184534792834724	0.5	0	0	0.0	0.0005628400116439905	41
498	0.000728412850761169	0.0005238334502961064	0.0005238177817248363	0.9945571671004025	-1	0	0	0.6666666666666666	2	0.5	1	0.6666666666666666	0.5	1	1	2	0	0	0.6666666666666666	2	3	4	0.0	0	0.2849358601194291	0.5	0.5051874283378428	0.5	0.3393036772325623	0.5	0.7184534792834724	0.5	0	0	0.0	0.0005238177817248363	37
1107	0.038438336919686664	0.009668849639252325	-0.0036718691300811138	0.940650855864331	-1	0.25	1	0.5	5	0.5384615384615384	7	0.4166666666666667	0.5384615384615384	10	7	4	2	0	0.4444444444444444	4	9	15	0.2222222222222222	0.16666666666666666	0.6345406203747579	0.8988423548421617	0.5172954321521781	0.930934707594299	0.8089589762275816	0.7350414163524648	0.8648417581880603	0.8738355391201855	0.55	0.4	0.0	-0.00036718691300811137	7
3778	0.031752446650648414	0.014012195320010214	0.01397275211281611	0.9486417506236183	-1	0	0	0.3	3	0.8461538461538461	11	0.375	0.46153846153846156	9	6	5	1	0	0.4	4	10	15	0.09090909090909091	0.15384615384615385	0.47552018901731496	0.8469688521728439	0.5172954321521781	0.9273993755168191	0.7271540374076457	0.8845239649311883	0.8038443128553198	0.8907222587182115	1.0	0.1111111111111111	0.0	0.01397275211281611	18
4394	0.034204376962743525	0.011216388284068254	0.009538680290688752	0.9517995495769311	-1	0	0	0.3	3	0.7692307692307693	10	0.4166666666666667	0.46153846153846156	8	6	6	1	0	0.4444444444444444	4	9	15	0.07142857142857142	0	0.47552018901731496	0.8512534560183108	0.5172954321521781	0.9262964468597986	0.7410053249325569	0.7523000565289099	0.8325193048373644	0.8576013511511004	1.0	0.125	0.0	0.009538680290688752	9
4069	0.03085456243251321	0.012899119507230954	0.012795378427123433	0.9330014071243912	-1	0	0	0.3	3	0.8461538461538461	11	0.4166666666666667	0.46153846153846156	8	6	6	1	0	0.4444444444444444	4	9	15	0.07142857142857142	0.15384615384615385	0.47552018901731496	0.8527935691475838	0.5172954321521781	0.9362279949153441	0.8141300087058612	0.9113945998576454	0.8378051446301648	0.9053386396149335	1.0	0.125	0.0	0.012795378427123433	11
1478	0.000623002476524126	0.00056197736629931	0.000561799830658718	0.9927706569032981	-1	0	0	0.5	1	1.0	1	1.0	1.0	1	1	1	0	0	0.3333333333333333	1	3	3	0.0	0	0.2849358601194291	0.5	0.48165344288780504	0.5	0.3393036772325623	0.5	0.6962361656023228	0.5	0	0	0.0	0.000561799830658718	17
2989	0.03130583567708556	0.01357054624650822	0.01357026324149986	0.9532353691773363	-1	0	0	0.3	3	0.8461538461538461	11	0.375	0.46153846153846156	9	6	5	1	0	0.4	4	10	15	0.09090909090909091	0.15384615384615385	0.47552018901731496	0.8469688521728439	0.5172954321521781	0.9273993755168191	0.7271540374076457	0.8845239649311883	0.8038443128553198	0.8907222587182115	1.0	0.1111111111111111	0.0	0.01357026324149986	51
952	0.0007223429546861095	0.0006012152388316434	0.0006010205451717262	0.9937589668529111	-1	0	0	0.5	1	1.0	1	1.0	1.0	1	1	1	0	0	0.3333333333333333	1	3	3	0.0	0	0.2849358601194291	0.5	0.5051874283378428	0.5	0.3393036772325623	0.5	0.7184534792834724	0.5	0	0	0.0	0.0006010205451717262	48
594	0.01484053902174671	0.0013791198471670893	-6.414496754459303e-05	0.9957871871831849	-1	0	0	0.375	3	0.6	6	0.5714285714285714	0.3	4	3	7	0	0	0.42857142857142855	7	3	12	0.0	0	0.4016405636504935	0.840814418077078	0.5473478272756568	0.8495348794841507	0.712268947759368	0.6008639539077413	0.7823605858321799	0.7804187069311423	0	0	0.0	-6.414496754459303e-06	8
1045	0.0007276516310470231	0.0005745410137749412	0.0005743540342730937	0.9942291549392264	-1	0	0	0.5	1	1.0	1	1.0	1.0	1	1	1	0	0	0.3333333333333333	1	3	3	0.0	0	0.2849358601194291	0.5	0.5051874283378428	0.5	0.3393036772325623	0.5	0.7184534792834724	0.5	0	0	0.0	0.0005743540342730937	20
3192	0.03119483167760188	0.014967626503848181	0.01472746743867099	0.9464929959828571	-1	0	0	0.3	3	0.8461538461538461	11	0.375	0.46153846153846156	9	6	5	1	0	0.4	4	10	15	0.09090909090909091	0.15384615384615385	0.47552018901731496	0.8469688521728439	0.5172954321521781	0.9273993755168191	0.7271540374076457	0.7974787096926649	0.8038443128553198	0.8671910611737544	1.0	0.1111111111111111	0.0	0.01472746743867099	46
2366	0.026184854938602037	0.006122513576761508	-0.0035347914571047263	0.9681375480094269	-1	0	0	0.4	4	0.6923076923076923	9	0.5	0.46153846153846156	8	6	6	1	0	0.8333333333333334	6	5	15	0.07142857142857142	0.16666666666666666	0.44811755870120623	0.8781322722196337	0.5158037167759115	0.9503253128955198	0.6770903660736535	0.9299062985677514	0.7974877090684415	0.9244082680882757	1.0	0.25	0.0	-0.0003534791457104726	2
2173	0.03489568419567741	0.011176484546588648	0.010928504627486214	0.9216020635672664	-1	0	0	0.3	3	0.8461538461538461	11	0.3409090909090909	0.5384615384615384	9	7	5	1	0	0.36363636363636365	4	11	15	0.08333333333333333	0.15384615384615385	0.47552018901731496	0.8904987925409524	0.5675012445879493	0.9169494615660462	0.7271540374076457	0.957730618905676	0.8668601184985557	0.9268525750951809	1.0	0.1111111111111111	0.0	0.010928504627486214	21
1698	0.03351530776136946	0.011710903646051162	0.011508062579644672	0.9307819023750605	-1	0	0	0.4	4	0.6923076923076923	9	0.375	0.46153846153846156	8	6	6	1	0	0.4	4	10	15	0.07142857142857142	0.15384615384615385	0.47552018901731496	0.8527935691475838	0.5172954321521781	0.9362279949153441	0.7630097571197151	0.9255683916779943	0.8378051446301648	0.9106218299754915	1.0	0.125	0.0	0.011508062579644672	36
3914	0.03226770776032548	0.014227375818042181	0.014227137411722924	0.946061965554843	-1	0	0	0.3	3	0.8461538461538461	11	0.375	0.46153846153846156	9	6	5	1	0	0.4	4	10	15	0.09090909090909091	0.15384615384615385	0.47552018901731496	0.8469688521728439	0.5172954321521781	0.9273993755168191	0.7271540374076457	0.8845239649311883	0.8038443128553198	0.8907222587182115	1.0	0.1111111111111111	0.0	0.014227137411722924	46
550	0.012332583437971499	0.00676823868684721	-0.001746351563601955	0.9844846736444145	-1	0	0	0.375	3	0.5555555555555556	5	0.55	0.3333333333333333	5	3	5	1	0	0.8	5	4	11	0.08333333333333333	0	0.47552018901731496	0.9053103045484389	0.48165344288780504	0.8049556032909542	0.3393036772325623	0.9545498930535175	0.8668601184985557	0.9037803200852192	1.0	0	0.0	-0.00017463515636019549	3
1447	0.016417627850760192	0.004903071645545872	0.0028299882149583956	0.9935171659831298	-1	0	0	0.4	4	0.6923076923076923	9	0.46875	0.38461538461538464	8	5	6	1	0	0.5	4	8	15	0.07692307692307693	0.15384615384615385	0.5801463232433915	0.859108069510208	0.5423983383700637	0.9397294812511795	0.7271540374076457	0.8653872940748073	0.8038443128553198	0.8945869154978405	1.0	0.375	0.0	0.0028299882149583956	14
460	0.0013778463790580125	0.0002359223182668517	-1.4901694537538432e-06	0.9823236893387622	-1	0	0	0.3333333333333333	1	1.0	2	1.0	0.5	2	1	1	0	0	0.25	4	1	4	0.0	0	0.603965950719769	0.9791727269883425	0.7196237587530026	0.9152664159311991	0.23170835654728714	0.745727401677417	0.9268655581037646	0.919484763331538	0	0	0.0	-1.4901694537538433e-07	8
651	0.0011789460727338998	0.0006445840334441614	0.0006436901625130145	0.9948967124737326	-1	0	0	0.5	2	0.6666666666666666	2	0.5555555555555556	0.3333333333333333	1	1	3	0	0	1.0	3	3	5	0.0	0	0.2849358601194291	0.5	0.5287214137878806	0.5	0.3393036772325623	0.5	0.7397973189214077	0.5	0	0	0.0	0.0006436901625130145	22
2438	0.03477016607861675	0.012585904112713415	0.01246227894027225	0.9343873602302655	-1	0	0	0.4	4	0.6923076923076923	9	0.375	0.46153846153846156	8	6	6	1	0	0.4	4	10	15	0.07142857142857142	0.15384615384615385	0.47552018901731496	0.8527935691475838	0.5172954321521781	0.9362279949153441	0.7630097571197151	0.9113629063905548	0.8378051446301648	0.9053274292805131	1.0	0.125	0.0	0.01246227894027225	38
125	0.00505203200225749	0.00021456716727879342	0.0001370502041318108	0.9927954277202398	-1	0	0	0.6	3	0.4	2	0.7	0.4	4	2	2	5	0	0.4	2	5	7	0.8333333333333334	0.4	0.4724379716734658	0.9521451094380474	0.48428816596608415	0.9548485082685345	0.7731032565155121	0.8214647121557969	0.8030593034425881	0.9257242628846006	0.25	0.5	0.0	0.0001370502041318108	4
209	0.0028199575748422525	8.425892134172182e-05	9.074078640508664e-06	0.9982671310691148	-1	0	0	0.3333333333333333	1	1.0	2	1.0	1.0	3	2	0	1	0	0.25	4	1	4	0.3333333333333333	0	0.28920307777409493	0.7265855586242657	0.795272863058587	0.9472870817682921	0.8311928603300343	0.5714702695077145	0.9314824809143858	0.7997373855288615	1.0	0.3333333333333333	0.0	9.074078640508664e-06	6
657	0.0007641602421370421	0.000530781774432605	0.000530766594658477	0.9944236592624927	-1	0	0	0.6666666666666666	2	0.5	1	0.6666666666666666	0.5	1	1	2	0	0	0.6666666666666666	2	3	4	0.0	0	0.2849358601194291	0.5	0.5051874283378428	0.5	0.3393036772325623	0.5	0.7184534792834724	0.5	0	0	0.0	0.000530766594658477	22
4486	0.032300347634510534	0.014559746270095826	0.01433174690373875	0.9468687238712539	-1	0	0	0.3	3	0.8461538461538461	11	0.375	0.46153846153846156	9	6	5	1	0	0.4	4	10	15	0.09090909090909091	0.15384615384615385	0.47552018901731496	0.8469688521728439	0.5172954321521781	0.9273993755168191	0.7271540374076457	0.8812825238012431	0.8038443128553198	0.8897007768809004	1.0	0.1111111111111111	0.0	0.01433174690373875	32
841	0.017923645504607243	0.005411863604664871	0.005102876078597053	0.9931349861274009	-1	0	0	0.5	5	0.46153846153846156	6	0.3333333333333333	0.3076923076923077	8	4	6	2	0	0.5555555555555556	5	9	15	0.16666666666666666	0.15384615384615385	0.5131611873153854	0.8674102013003602	0.5172954321521781	0.925048704475529	0.8089589762275816	0.7540280958948161	0.8354299402213726	0.8626121648942733	0.5625	0.25	0.0	0.005102876078597053	24
3349	None	None	None	None	None	0.25	1	0.5	5	0.46153846153846156	6	0.42857142857142855	0.38461538461538464	9	5	5	1	0	0.7142857142857143	5	7	15	0.1	0.25	0.4131481224680799	0.8132127040394552	0.46410618896387384	0.9075258341862724	0.7988654768317844	0.8223600953991407	0.8038443128553198	0.853511438167993	1.0	0.1111111111111111	0.0	None	0
2944	0.0322907439376443	0.014379549634533062	0.014202694818353255	0.9464345868436543	-1	0	0	0.3	3	0.8461538461538461	11	0.375	0.46153846153846156	9	6	5	1	0	0.4	4	10	15	0.09090909090909091	0.15384615384615385	0.47552018901731496	0.8469688521728439	0.5172954321521781	0.9273993755168191	0.7271540374076457	0.9335688916647158	0.8038443128553198	0.9089124389157884	1.0	0.1111111111111111	0.0	0.014202694818353255	15
1582	0.030902742831265203	0.010625641956021985	0.00971887727443517	0.9486747892461016	-1	0	0	0.3	3	0.8461538461538461	11	0.4166666666666667	0.5384615384615384	9	7	5	1	0	0.4444444444444444	4	9	15	0.08333333333333333	0.15384615384615385	0.48308699493433255	0.8528799140605859	0.5172954321521781	0.9315173564539482	0.7271540374076457	0.8927742251553444	0.8038443128553198	0.8968157043134342	1.0	0.1111111111111111	0.0	0.00971887727443517	61
2395	0.023696141283838255	0.006852579410150094	0.005391352992864639	0.9661419220559337	-1	0	0	0.4	4	0.6923076923076923	9	0.5	0.38461538461538464	8	5	6	1	0	0.8333333333333334	5	6	15	0.07692307692307693	0.15384615384615385	0.4443341557426974	0.8210985193092658	0.49070081055802606	0.9107529819759723	0.7630097571197151	0.9510722166095551	0.8378051446301648	0.9064725164647501	1.0	0.125	0.0	0.005391352992864639	9
923	0.0007779257429121329	0.0005223440137619514	0.0005223334136338361	0.9944833354389143	-1	0	0	0.6666666666666666	2	0.5	1	0.6666666666666666	0.5	1	1	2	0	0	0.6666666666666666	2	3	4	0.0	0	0.2849358601194291	0.5	0.5051874283378428	0.5	0.3393036772325623	0.5	0.7184534792834724	0.5	0	0	0.0	0.0005223334136338361	38
2320	0.03097945478294941	0.014017261530564257	0.014012349239521488	0.9511003714555696	-1	0	0	0.3	3	0.8461538461538461	11	0.375	0.46153846153846156	9	6	5	1	0	0.4	4	10	15	0.09090909090909091	0.15384615384615385	0.47552018901731496	0.8469688521728439	0.5172954321521781	0.9273993755168191	0.7271540374076457	0.9336565371634991	0.8038443128553198	0.9089514559418537	1.0	0.1111111111111111	0.0	0.014012349239521488	42
4350	0.031115243092162116	0.014811870788049943	0.014686491827811867	0.945516722146043	-1	0	0	0.3	3	0.8461538461538461	11	0.375	0.46153846153846156	9	6	5	1	0	0.4	4	10	15	0.09090909090909091	0.15384615384615385	0.47552018901731496	0.8469688521728439	0.5172954321521781	0.9273993755168191	0.7271540374076457	0.8858060046887595	0.8038443128553198	0.8911308096785113	1.0	0.1111111111111111	0.0	0.014686491827811867	37
4695	0.03181246387330125	0.014583414784195376	0.014505039758235702	0.9487382883364235	-1	0	0	0.3	3	0.8461538461538461	11	0.375	0.46153846153846156	9	6	5	1	0	0.4	4	10	15	0.09090909090909091	0.15384615384615385	0.47552018901731496	0.8863601493159673	0.5172954321521781	0.9279077677981306	0.7271540374076457	0.9283570084165178	0.8038443128553198	0.9160819727541347	1.0	0.1111111111111111	0.0	0.014505039758235702	83
4721	0.03168414529848989	0.011053742990215247	0.011046727383671979	0.9053871175444005	-1	0	0	0.3	3	0.8461538461538461	11	0.375	0.46153846153846156	9	6	5	1	0	0.4	4	10	15	0.09090909090909091	0.15384615384615385	0.47552018901731496	0.8469688521728439	0.5172954321521781	0.9273993755168191	0.7271540374076457	0.9239330662753749	0.8038443128553198	0.904807385552969	1.0	0.1111111111111111	0.0	0.011046727383671979	11
5006	0.030575285216400096	0.014335514537168656	0.014259313103822497	0.9490419476217662	-1	0	0	0.3	3	0.8461538461538461	11	0.375	0.46153846153846156	9	6	5	1	0	0.4	4	10	15	0.09090909090909091	0.15384615384615385	0.47552018901731496	0.8863601493159673	0.5172954321521781	0.9279077677981306	0.7271540374076457	0.9153875315428229	0.8038443128553198	0.9113405219175811	1.0	0.1111111111111111	0.0	0.014259313103822497	49
2414	0.029531937555667683	0.013005392982496172	0.01295111115411517	0.9257549075550828	-1	0	0	0.3	3	0.8461538461538461	11	0.4166666666666667	0.5384615384615384	10	7	4	1	0	0.4444444444444444	4	9	15	0.1111111111111111	0.15384615384615385	0.47552018901731496	0.8587097648409218	0.5172954321521781	0.9344385222263971	0.7271540374076457	0.9060062190807522	0.8038443128553198	0.9039984493487011	1.0	0.1	0.0	0.01295111115411517	11
4575	0.03209274017063773	0.014275519184132921	0.014230201705298935	0.9454475474501922	-1	0	0	0.3	3	0.8461538461538461	11	0.375	0.46153846153846156	9	6	5	1	0	0.4	4	10	15	0.09090909090909091	0.15384615384615385	0.47552018901731496	0.8469688521728439	0.5172954321521781	0.9273993755168191	0.7271540374076457	0.7824790565308848	0.8038443128553198	0.8636805271786615	1.0	0.1111111111111111	0.0	0.014230201705298935	25
391	0.026835121296480264	0.00508166518119611	0.001569316048868061	0.9874470216046592	-1	0	0	0.5	5	0.46153846153846156	6	0.5	0.3076923076923077	9	4	5	3	0	0.8333333333333334	6	5	15	0.3333333333333333	0.15384615384615385	0.5432353796964382	0.9199508182373934	0.5172954321521781	0.9161228077412105	0.8190524756233787	0.7158887268375513	0.8496252087928785	0.872013281069113	0.2222222222222222	0.2222222222222222	0.0	0.001569316048868061	53
4378	0.0343474109142844	0.01246614706423285	0.012433335378572528	0.9145812334672978	-1	0	0	0.4	4	0.6923076923076923	9	0.375	0.46153846153846156	8	6	6	1	0	0.4	4	10	15	0.07142857142857142	0.15384615384615385	0.47552018901731496	0.8527935691475838	0.5172954321521781	0.9362279949153441	0.7630097571197151	0.942119319867607	0.8378051446301648	0.9176616326609751	1.0	0.125	0.0	0.012433335378572528	14
1474	0.0388681098649541	0.0033457385873149966	0.0033326027523348637	0.9157539504840939	-1	0	0	0.2	2	0.8461538461538461	11	0.25	0.6923076923076923	11	9	3	1	0	0.6	6	10	15	0.125	0.2222222222222222	0.48308699493433255	0.8924987441898123	0.288798956074884	0.8816514590110122	0.4762882074464815	0.9173534167184321	0.8038443128553198	0.8981834403964776	1.0	0.09090909090909091	0.0	0.0033326027523348637	57
3546	0.03432581404173311	0.0016779675058573088	-0.0003791022071428944	0.9950099260660635	-1	0	0	0.3	3	0.8461538461538461	11	0.375	0.46153846153846156	9	6	5	1	0	0.4	4	10	15	0.09090909090909091	0.15384615384615385	0.4131481224680799	0.8901910648201262	0.46410618896387384	0.93549125063197	0.7271540374076457	0.7864216074791226	0.7909786771301801	0.8832408591290117	1.0	0.2222222222222222	0.0	-3.791022071428944e-05	5
757	0.042195534123478214	0.003966206083818217	0.003966088837945162	0.9070754255676254	-1	0	0	0.1	1	1.0	13	0.23809523809523808	0.6923076923076923	10	9	4	3	0	0.7777777777777778	7	9	15	0.2727272727272727	0	0.5510431604569147	0.8746488270461814	0.866307161641567	0.9525067442013609	0.6770903660736535	0.9461176792045358	0.9203753623353539	0.9310068297678527	0.2	0.1	0.0	0.003966088837945162	19
4081	0.032579222969485885	0.014181076957196176	0.014103364047451293	0.9461994753842093	-1	0	0	0.3	3	0.8461538461538461	11	0.375	0.46153846153846156	9	6	5	1	0	0.4	4	10	15	0.09090909090909091	0.15384615384615385	0.47552018901731496	0.8469688521728439	0.5172954321521781	0.9273993755168191	0.7271540374076457	0.9155731083799239	0.8038443128553198	0.901502574375279	1.0	0.1111111111111111	0.0	0.014103364047451293	13
4457	0.031169171774397274	0.014330501111681744	0.014118097930570183	0.9452801876641407	-1	0	0	0.3	3	0.8461538461538461	11	0.375	0.46153846153846156	9	6	5	1	0	0.4	4	10	15	0.09090909090909091	0.15384615384615385	0.47552018901731496	0.8469688521728439	0.5172954321521781	0.9273993755168191	0.7988654768317844	0.8946266304442293	0.8038443128553198	0.8940167305409055	1.0	0.1111111111111111	0.0	0.014118097930570183	47
3725	0.03211119419756326	0.014481435977000292	0.014440828618835642	0.9446620290326562	-1	0	0	0.3	3	0.8461538461538461	11	0.375	0.46153846153846156	9	6	5	1	0	0.4	4	10	15	0.09090909090909091	0.15384615384615385	0.47552018901731496	0.8469688521728439	0.5172954321521781	0.9273993755168191	0.7271540374076457	0.7824790565308848	0.8038443128553198	0.8636805271786615	1.0	0.1111111111111111	0.0	0.014440828618835642	73
2032	0.03143272421817033	0.01113432252421112	0.010433815587697374	0.9487360892224989	-1	0	0	0.4	4	0.6923076923076923	9	0.3125	0.46153846153846156	8	6	6	1	0	0.75	8	6	15	0.07142857142857142	0.15384615384615385	0.47552018901731496	0.8658508112414596	0.49947443751999165	0.8987316056875488	0.7158007678212082	0.9165098685367957	0.8323195035848001	0.8954759512124276	1.0	0.125	0.0	0.010433815587697374	20
2136	0.03283747916665299	0.010911978939642377	0.010899945152761097	0.8984302750545246	-1	0	0	0.4	4	0.6923076923076923	9	0.375	0.46153846153846156	8	6	6	1	0	0.4	4	10	15	0.07142857142857142	0.15384615384615385	0.47552018901731496	0.8527935691475838	0.5172954321521781	0.9362279949153441	0.7630097571197151	0.948944629775339	0.8378051446301648	0.9209424894596293	1.0	0.125	0.0	0.010899945152761097	13
1141	0.0007317782142010528	0.0005475571585305541	0.0005473673295912607	0.9940037544822213	-1	0	0	0.5	1	1.0	1	1.0	1.0	1	1	1	0	0	0.3333333333333333	1	3	3	0.0	0	0.2849358601194291	0.5	0.5051874283378428	0.5	0.3393036772325623	0.5	0.7184534792834724	0.5	0	0	0.0	0.0005473673295912607	17
3308	0.03169735351826454	0.01451425177107457	0.014425794156922862	0.9453326411096279	-1	0	0	0.3	3	0.8461538461538461	11	0.375	0.46153846153846156	9	6	5	1	0	0.4	4	10	15	0.09090909090909091	0.15384615384615385	0.47552018901731496	0.8469688521728439	0.5172954321521781	0.9273993755168191	0.7271540374076457	0.8845239649311883	0.8038443128553198	0.8907222587182115	1.0	0.1111111111111111	0.0	0.014425794156922862	40
1168	0.0007072438618356608	0.000574579621571427	0.0005744203279638996	0.9942941544319388	-1	0	0	0.5	1	1.0	1	1.0	1.0	1	1	1	0	0	0.3333333333333333	1	3	3	0.0	0	0.2849358601194291	0.5	0.5051874283378428	0.5	0.3393036772325623	0.5	0.7184534792834724	0.5	0	0	0.0	0.0005744203279638996	23
2455	0.01906480254175952	0.009049589716549667	-0.006486025013068226	0.9642564873491277	-1	0.25	1	0.6	6	0.46153846153846156	6	0.46875	0.3076923076923077	8	4	6	1	0	0.5	4	8	15	0.08333333333333333	0.25	0.4443341557426974	0.8620452278103252	0.5172954321521781	0.9112700443815854	0.7630097571197151	0.9353822510277501	0.8484089754264005	0.9070410665123088	1.0	0.125	0.0	-0.0006486025013068225	1
3664	0.02881330636723365	0.008663586718661588	0.0026054178619034614	0.9616290269764997	-1	0	0	0.3	3	0.8461538461538461	11	0.375	0.46153846153846156	9	6	5	1	0	0.4	4	10	15	0.09090909090909091	0.15384615384615385	0.47552018901731496	0.8469688521728439	0.5172954321521781	0.9274207706336077	0.7271540374076457	0.8592882802582952	0.8038443128553198	0.8831613589947843	1.0	0.1111111111111111	0.0	0.0026054178619034614	6
2045	0.022657713932697207	0.004909137105338556	0.001373472668498911	0.964946439782143	-1	0.25	1	0.5	5	0.6153846153846154	8	0.42857142857142855	0.38461538461538464	9	5	5	1	0	0.7142857142857143	5	7	15	0.1	0.15384615384615385	0.47552018901731496	0.8482341606543609	0.5172954321521781	0.9348129011048373	0.7271540374076457	0.9206692577233904	0.8038443128553198	0.907077265279021	1.0	0.1111111111111111	0.0	0.001373472668498911	3
899	0.000787114503241358	0.0005354233331761188	0.0005354026429482783	0.9945135689830167	-1	0	0	0.6666666666666666	2	0.5	1	0.6666666666666666	0.5	1	1	2	0	0	0.6666666666666666	2	3	4	0.0	0	0.2849358601194291	0.5	0.5051874283378428	0.5	0.3393036772325623	0.5	0.7184534792834724	0.5	0	0	0.0	0.0005354026429482783	47
2892	0.03095513117242118	0.012876701754158384	0.012724273616091037	0.9293292882577506	-1	0	0	0.3	3	0.8461538461538461	11	0.375	0.46153846153846156	9	6	5	1	0	0.4	4	10	15	0.09090909090909091	0.15384615384615385	0.47552018901731496	0.8469688521728439	0.5172954321521781	0.9273993755168191	0.7271540374076457	0.9025301282466662	0.8038443128553198	0.8967259338317248	1.0	0.1111111111111111	0.0	0.012724273616091037	18
1265	0.0008433176336131115	9.017526276565019e-05	9.01505272950359e-05	0.9958247405321353	-1	0	0	0.5	1	1.0	1	1.0	1.0	2	1	0	0	0	0.3333333333333333	1	3	3	0.0	0	0.30431634599840435	0.7013948119634202	0.3969931922063634	0.7468613811655712	0.37465507907579065	0.7342573622401842	0.7318365963845752	0.7279158601867249	0	0	0.0	9.01505272950359e-05	12
3222	0.031118953743140283	0.01425301974921193	0.013888384580168467	0.9468636462838629	-1	0	0	0.3	3	0.8461538461538461	11	0.4166666666666667	0.5384615384615384	9	7	5	1	0	0.4444444444444444	4	9	15	0.08333333333333333	0.15384615384615385	0.47552018901731496	0.8580886743910182	0.5172954321521781	0.9276947685985552	0.7271540374076457	0.8842659859540104	0.8389086414508216	0.8936195418987062	1.0	0.1111111111111111	0.0	0.013888384580168467	25
1263	0.039916447286135796	0.005412132669804796	0.005395356592990363	0.9150314529560513	-1	0	0	0.2	2	0.8461538461538461	11	0.25	0.6923076923076923	11	9	3	1	0	0.6	6	10	15	0.125	0.2222222222222222	0.48308699493433255	0.8924987441898123	0.288798956074884	0.8816514590110122	0.4762882074464815	0.9173534167184321	0.8038443128553198	0.8981834403964776	1.0	0.09090909090909091	0.0	0.005395356592990363	80
1143	0.03135379393853436	0.0009218719342234614	0.00021609910674026924	0.9118639113205775	-1	0	0	0.3	3	0.6923076923076923	9	0.375	0.46153846153846156	7	6	7	1	0	0.625	8	5	15	0.058823529411764705	0	0.48308699493433255	0.9166461448859061	0.46410618896387384	0.8153691074239937	0.7271540374076457	0.9284152166264057	0.8668601184985557	0.8955286938740177	1.0	0.14285714285714285	0.0	0.00021609910674026924	8
4977	0.03991168898212614	0.00960853647842342	0.0001685860898228943	0.7954775392225266	-1	0	0	0.1	1	1.0	13	0.4166666666666667	0.6923076923076923	9	9	5	1	0	0.25	3	12	15	0.07142857142857142	0	0.47552018901731496	0.8469688521728439	0.5172954321521781	0.9273993755168191	0.7271540374076457	0.7974787096926649	0.8038443128553198	0.8671910611737544	1.0	0.1111111111111111	0.0	0.0001685860898228943	4
4380	0.03986753226818786	0.005071053484676953	0.0032198198119284655	0.7191512945288442	-1	0	0	0.3	3	0.8461538461538461	11	0.375	0.5384615384615384	10	7	4	1	0	0.625	5	8	15	0.1111111111111111	0.18181818181818182	0.47552018901731496	0.9060551744398944	0.5172954321521781	0.918733429767625	0.7988654768317844	0.8740042789129407	0.8038443128553198	0.9010991132987828	1.0	0.2	0.0	0.0032198198119284655	0
2620	0.03210618523403439	0.014656911341061687	0.014528807695290682	0.946312741429738	-1	0	0	0.3	3	0.8461538461538461	11	0.375	0.46153846153846156	9	6	5	1	0	0.4	4	10	15	0.09090909090909091	0.15384615384615385	0.47552018901731496	0.8469688521728439	0.5172954321521781	0.9273993755168191	0.7271540374076457	0.8807372634734889	0.8038443128553198	0.8895305212344501	1.0	0.1111111111111111	0.0	0.014528807695290682	46
4517	0.0326424567992269	0.01383634328256409	0.013160830356554047	0.948166834834709	-1	0	0	0.3	3	0.8461538461538461	11	0.375	0.46153846153846156	9	6	5	1	0	0.4	4	10	15	0.09090909090909091	0.15384615384615385	0.47552018901731496	0.8838313707296683	0.5172954321521781	0.9270907626209548	0.7995787170334356	0.9145746473902279	0.8668601184985557	0.9100537926005969	1.0	0.1111111111111111	0.0	0.013160830356554047	13
3048	0.05816655115488539	0.01060353535958812	0.0009795333824001331	0.8423266827360526	-1	0	0	0.3	3	0.8461538461538461	11	0.3409090909090909	0.6153846153846154	11	8	3	1	0	0.36363636363636365	4	11	15	0.14285714285714285	0.15384615384615385	0.47552018901731496	0.8614692576484323	0.5172954321521781	0.9293869910201196	0.7988654768317844	0.9396560327124978	0.8668601184985557	0.9155555366968462	1.0	0.09090909090909091	0.0	0.0009795333824001331	5
466	0.0007696271626976446	0.000505856406498761	0.0005058545182602662	0.9943092234220523	-1	0	0	0.6666666666666666	2	0.5	1	0.6666666666666666	0.5	1	1	2	0	0	0.6666666666666666	2	3	4	0.0	0	0.2849358601194291	0.5	0.5051874283378428	0.5	0.3393036772325623	0.5	0.7184534792834724	0.5	0	0	0.0	0.0005058545182602662	48
341	0.0008121217989798053	0.00013041000008070255	-2.84865946693875e-06	0.9958164915032952	-1	0	0	0.6666666666666666	2	0.5	1	0.6666666666666666	0	1	0	2	0	0	0.6666666666666666	3	2	4	0.0	0.6666666666666666	0	0	0	0	0	0	0	0	0	0	0	-2.8486594669387504e-07	9
3438	0.03092184924261278	0.013629358973651211	0.013628766896256505	0.9532597581562859	-1	0	0	0.3	3	0.8461538461538461	11	0.375	0.46153846153846156	9	6	5	1	0	0.4	4	10	15	0.09090909090909091	0.15384615384615385	0.47552018901731496	0.8469688521728439	0.5172954321521781	0.9273993755168191	0.7271540374076457	0.7826432154178896	0.8038443128553198	0.8637183843314439	1.0	0.1111111111111111	0.0	0.013628766896256505	24
3408	0.03145436017630041	0.014966220444390322	0.01481725394603536	0.945581256518397	-1	0	0	0.3	3	0.8461538461538461	11	0.375	0.46153846153846156	9	6	5	1	0	0.4	4	10	15	0.09090909090909091	0.15384615384615385	0.47552018901731496	0.8469688521728439	0.5172954321521781	0.9273993755168191	0.7988654768317844	0.8946266304442293	0.8038443128553198	0.8940167305409055	1.0	0.1111111111111111	0.0	0.01481725394603536	57
3443	0.03161522917982285	0.013679330835551055	0.013660832383500066	0.9475499207577442	-1	0	0	0.3	3	0.8461538461538461	11	0.375	0.46153846153846156	9	6	5	1	0	0.4	4	10	15	0.09090909090909091	0.15384615384615385	0.47552018901731496	0.8469688521728439	0.5172954321521781	0.9273993755168191	0.7988654768317844	0.8037777334572006	0.8038443128553198	0.8686988131600271	1.0	0.1111111111111111	0.0	0.013660832383500066	49
1856	0.0394251457128332	0.0006663343403007511	-0.0006476736795962897	0.9393186775707688	-1	0	0	0.2	2	0.8461538461538461	11	0.4166666666666667	0.6153846153846154	8	8	6	1	0	0.4444444444444444	9	4	15	0.0625	0.2222222222222222	0.6113323565180091	0.8654109701787182	0.5423983383700637	0.8943521993266366	0.7271540374076457	0.890508636798178	0.8038443128553198	0.8840107269626385	1.0	0.125	0.0	-6.476736795962896e-05	5
1978	0.04423448024622279	0.009962807018252747	0.009962760022844573	0.9381904955854647	-1	0	0	0.3	3	0.8461538461538461	11	0.2777777777777778	0.5384615384615384	10	7	4	1	0	0.6666666666666666	9	6	15	0.1111111111111111	0.15384615384615385	0.4014296683082761	0.8759704383958807	0.48165344288780504	0.8884234539882013	0.40779594233952193	0.9400220866427359	0.768941018923727	0.9055517482039587	1.0	0.1	0.0	0.009962760022844573	13
541	0.001052494053745665	0.0001981399263818526	1.0834507230857699e-06	0.9963941545186712	-1	0	0	1.0	1	0	0	1.0	0	1	0	0	0	0	0.5	2	1	2	0.0	0	0	0	0	0	0	0	0	0	0	0	0	1.0834507230857699e-06	14
2504	0.03189857954187322	0.012870999468789002	0.012695316342585616	0.930279128897525	-1	0	0	0.3	3	0.8461538461538461	11	0.375	0.46153846153846156	9	6	5	1	0	0.4	4	10	15	0.09090909090909091	0.15384615384615385	0.47552018901731496	0.8469688521728439	0.5172954321521781	0.9273993755168191	0.7271540374076457	0.8608443434016553	0.8038443128553198	0.8835944448596482	1.0	0.1111111111111111	0.0	0.012695316342585616	38
2233	0.03432412184978471	0.00046977079771919603	-0.0004424496946416786	0.995994582625309	-1	0	0	0.3	3	0.8461538461538461	11	0.375	0.46153846153846156	9	6	5	1	0	0.4	4	10	15	0.09090909090909091	0.15384615384615385	0.4131481224680799	0.9217162143975003	0.5675012445879493	0.9179835176350882	0.7271540374076457	0.9377932424904637	0.8038443128553198	0.9263144688460727	1.0	0.2222222222222222	0.0	-4.424496946416786e-05	1
3116	0.03363317802858455	0.01222731340352552	0.012108371275164459	0.9267156273883768	-1	0	0	0.4	4	0.6923076923076923	9	0.375	0.46153846153846156	8	6	6	1	0	0.4	4	10	15	0.07142857142857142	0.15384615384615385	0.47552018901731496	0.8527935691475838	0.5172954321521781	0.9362279949153441	0.7630097571197151	0.9255683916779943	0.8378051446301648	0.9106218299754915	1.0	0.125	0.0	0.012108371275164459	15
598	0.0008737320631136407	0.0005407176799139634	0.0005406066827848267	0.9930429056111489	-1	0	0	0.6666666666666666	2	0.5	1	0.6666666666666666	0.5	1	1	2	0	0	0.6666666666666666	2	3	4	0.0	0	0.2849358601194291	0.5	0.5051874283378428	0.5	0.3393036772325623	0.5	0.7184534792834724	0.5	0	0	0.0	0.0005406066827848267	54
1859	0.043971208847754704	0.010179840630550607	0.009046635502971771	0.9382226342030044	-1	0	0	0.3	3	0.8461538461538461	11	0.2777777777777778	0.5384615384615384	9	7	5	1	0	0.6666666666666666	9	6	15	0.08333333333333333	0.15384615384615385	0.4131481224680799	0.876583231206742	0.48165344288780504	0.8990218949572267	0.4762882074464815	0.9436643814396999	0.7909786771301801	0.9106640960587211	1.0	0.1111111111111111	0.0	0.009046635502971771	22
3139	0.03151592641714358	0.01439150033676639	0.01436247919863282	0.9454066858723204	-1	0	0	0.3	3	0.8461538461538461	11	0.375	0.46153846153846156	9	6	5	1	0	0.4	4	10	15	0.09090909090909091	0.15384615384615385	0.47552018901731496	0.8469688521728439	0.5172954321521781	0.9273993755168191	0.7271540374076457	0.8845239649311883	0.8038443128553198	0.8907222587182115	1.0	0.1111111111111111	0.0	0.01436247919863282	23
4959	0.030366818815747824	0.013306538729338062	0.013202626702915065	0.9268947055097038	-1	0	0	0.3	3	0.8461538461538461	11	0.4166666666666667	0.5384615384615384	10	7	4	1	0	0.4444444444444444	4	9	15	0.1111111111111111	0.15384615384615385	0.47552018901731496	0.8587097648409218	0.5172954321521781	0.9344385222263971	0.7271540374076457	0.7933904624427919	0.8038443128553198	0.87387740716955	1.0	0.1	0.0	0.013202626702915065	10
1441	0.027288008643471136	0.00251253813379839	0.0023268164447172294	0.9961051630662172	-1	0	0	0.125	1	1.0	10	0.5	0.6	6	6	5	0	0	0.6666666666666666	4	6	12	0.0	0	0.5938174047328383	0.8723355047100824	0.7420179069125298	0.8779212817668215	0.6622052764253757	0.6134428825569158	0.7656134804771847	0.8103299610763814	0	0	0.0	0.0023268164447172294	82
2330	0.031096539259480055	0.012745605695844271	0.012281818286504695	0.9492117724539496	-1	0	0	0.3	3	0.8461538461538461	11	0.375	0.46153846153846156	9	6	5	1	0	0.4	4	10	15	0.09090909090909091	0.15384615384615385	0.47552018901731496	0.8469688521728439	0.5172954321521781	0.9273993755168191	0.7271540374076457	0.9166618397094117	0.8038443128553198	0.9019211276362753	1.0	0.1111111111111111	0.0	0.012281818286504695	32
2613	0.03124077758570671	0.013971576325947964	0.013619985326566868	0.9473684796698285	-1	0	0	0.3	3	0.8461538461538461	11	0.375	0.46153846153846156	9	6	5	1	0	0.4	4	10	15	0.09090909090909091	0.15384615384615385	0.47552018901731496	0.8469688521728439	0.5172954321521781	0.9273993755168191	0.7271540374076457	0.8979312623077154	0.8038443128553198	0.8951343128681758	1.0	0.1111111111111111	0.0	0.013619985326566868	41
939	0.0013945855562811334	0.0003590997251933985	0.00035908484661318713	0.9940601459824217	-1	0	0	0.75	3	0.3333333333333333	1	0.5555555555555556	0.3333333333333333	3	1	1	0	0	1.0	3	3	5	0.0	1.0	0.5432353796964382	0.8785464064240786	0.5051874283378428	0.5901551255492714	0.7772657686161842	0.8309953936108971	0.7257922062223907	0.7878499457834396	0	0	0.0	0.00035908484661318713	16
1688	0.039983582720647795	0.004771911968371558	0.004697279228065552	0.8981773935485943	-1	0	0	0.2222222222222222	2	0.8181818181818182	9	0.3939393939393939	0.7272727272727273	9	8	3	0	0	0.2727272727272727	3	11	13	0.0	0	0.5187115439024147	0.8711205663371987	0.2781192719588249	0.9028319504140944	0.4762882074464815	0.8936731876204785	0.760247477749911	0.8898888963545251	0	0	0.0	0.004697279228065552	9
2595	0.030747221202839226	0.012103885862922936	0.012067837997879194	0.9204736575151379	-1	0	0	0.3	3	0.8461538461538461	11	0.375	0.46153846153846156	9	6	5	1	0	0.4	4	10	15	0.09090909090909091	0.15384615384615385	0.47552018901731496	0.8469688521728439	0.5172954321521781	0.9273993755168191	0.7271540374076457	0.8845239649311883	0.8038443128553198	0.8907222587182115	1.0	0.1111111111111111	0.0	0.012067837997879194	12
1450	0.04844475430822932	0.01094000753719566	0.005461954219033217	0.8833964873084248	-1	0	0	0.4	4	0.6153846153846154	8	0.3125	0.5384615384615384	10	7	4	2	0	0.75	6	8	15	0.2222222222222222	0.14285714285714285	0.5094523505184295	0.9138030288444956	0.5172954321521781	0.8871178598658309	0.8242235081016585	0.9092464680505106	0.8390440680001382	0.9039895531911074	0.6	0.1	0.0	0.005461954219033217	16
3717	0.03880883538255023	0.008752413268111646	0.000562299104109668	0.903357214453922	-1	0	0	0.3	3	0.8461538461538461	11	0.375	0.5384615384615384	10	7	4	1	0	0.625	5	8	15	0.1111111111111111	0.18181818181818182	0.47552018901731496	0.875215023003018	0.5172954321521781	0.9181898473863427	0.7630097571197151	0.8774162506538354	0.8038443128553198	0.8920020126804549	1.0	0.2	0.0	0.000562299104109668	3
1799	0.03118893304741374	0.011357765542028955	0.009280483702953875	0.9493703301285376	-1	0	0	0.3	3	0.8461538461538461	11	0.4166666666666667	0.5384615384615384	9	7	5	1	0	0.4444444444444444	4	9	15	0.08333333333333333	0.15384615384615385	0.48308699493433255	0.8528799140605859	0.5172954321521781	0.9315173564539482	0.7271540374076457	0.8927742251553444	0.8038443128553198	0.8968157043134342	1.0	0.1111111111111111	0.0	0.009280483702953875	41
4302	0.029311507319535274	0.010727682526123454	-0.004682989521252731	0.9609299161303654	-1	0	0	0.4	4	0.6923076923076923	9	0.375	0.38461538461538464	6	5	8	1	0	0.625	8	5	15	0.05263157894736842	0.15384615384615385	0.4073943430592867	0.886822081367757	0.5158037167759115	0.9272819019877193	0.6770903660736535	0.8968051491319041	0.7974877090684415	0.9051259107814	1.0	0.3333333333333333	0.0	-0.0004682989521252731	2
1373	0.032330608543876656	0.004518463407546347	0.003632127272049804	0.921445824012693	-1	0	0	0.3	3	0.6923076923076923	9	0.234375	0.6153846153846154	9	8	5	1	0	1.0	8	8	15	0.07692307692307693	0	0.48308699493433255	0.8952966279764997	0.46410618896387384	0.9236913495599913	0.4762882074464815	0.9248080359275997	0.8668601184985557	0.9155258029531931	1.0	0.1111111111111111	0.0	0.003632127272049804	10
2520	0.032299984458238805	0.011410552045834419	0.011385811390954362	0.8979767157882328	-1	0	0	0.4	4	0.6923076923076923	9	0.375	0.46153846153846156	8	6	6	1	0	0.4	4	10	15	0.07142857142857142	0.15384615384615385	0.47552018901731496	0.8527935691475838	0.5172954321521781	0.9362279949153441	0.7630097571197151	0.948944629775339	0.8378051446301648	0.9209424894596293	1.0	0.125	0.0	0.011385811390954362	11
2864	0.03130261527301288	0.013881857883479303	0.013881624931244183	0.9530117630322807	-1	0	0	0.3	3	0.8461538461538461	11	0.375	0.46153846153846156	9	6	5	1	0	0.4	4	10	15	0.09090909090909091	0.15384615384615385	0.47552018901731496	0.8469688521728439	0.5172954321521781	0.9273993755168191	0.7271540374076457	0.9025301282466662	0.8038443128553198	0.8967259338317248	1.0	0.1111111111111111	0.0	0.013881624931244183	39
4087	0.031552570931706346	0.01226616927979717	0.01221499651426815	0.9213580640400858	-1	0	0	0.3	3	0.8461538461538461	11	0.375	0.46153846153846156	9	6	5	1	0	0.4	4	10	15	0.09090909090909091	0.15384615384615385	0.47552018901731496	0.8469688521728439	0.5172954321521781	0.9273993755168191	0.7271540374076457	0.7826432154178896	0.8038443128553198	0.8637183843314439	1.0	0.1111111111111111	0.0	0.01221499651426815	12
3368	0.031184700331538445	0.012436132010706391	0.012367842155465937	0.9238469327473324	-1	0	0	0.3	3	0.8461538461538461	11	0.375	0.46153846153846156	9	6	5	1	0	0.4	4	10	15	0.09090909090909091	0.15384615384615385	0.47552018901731496	0.8469688521728439	0.5172954321521781	0.9273993755168191	0.7271540374076457	0.8393619535439668	0.8038443128553198	0.8776798947729774	1.0	0.1111111111111111	0.0	0.012367842155465937	19
2815	0.031040953310212404	0.01359837787303792	0.013594528765949732	0.9529799523764355	-1	0	0	0.3	3	0.8461538461538461	11	0.375	0.46153846153846156	9	6	5	1	0	0.4	4	10	15	0.09090909090909091	0.15384615384615385	0.47552018901731496	0.8469688521728439	0.5172954321521781	0.9273993755168191	0.7271540374076457	0.9336565371634991	0.8038443128553198	0.9089514559418537	1.0	0.1111111111111111	0.0	0.013594528765949732	48
1523	0.026558309751025844	0.0017501663997368916	0.001748056835519332	0.773129350266796	-1	0	0	0.16666666666666666	1	1.0	7	1.0	1.0	8	7	0	1	0	0.1111111111111111	1	9	9	0.3333333333333333	0	0.38971121414847226	0.901483396180665	0.288798956074884	0.7734589680621273	0.40481102678391495	0.7878777623087229	0.7174556876089312	0.8298617488887701	1.0	0	0.0	0.001748056835519332	11
2568	0.0355553796819012	0.012772109650321228	0.012761335479109683	0.9466238919888381	-1	0	0	0.4	4	0.6923076923076923	9	0.375	0.46153846153846156	8	6	6	1	0	0.4	4	10	15	0.07142857142857142	0.15384615384615385	0.47552018901731496	0.8527935691475838	0.5172954321521781	0.9362279949153441	0.7630097571197151	0.8961204911418449	0.8378051446301648	0.9001917115800139	1.0	0.125	0.0	0.012761335479109683	18
3040	0.031163436425418713	0.011788024720882747	0.011145489246299446	0.9497227838571811	-1	0	0	0.3	3	0.8461538461538461	11	0.375	0.46153846153846156	9	6	5	1	0	0.4	4	10	15	0.09090909090909091	0.15384615384615385	0.47552018901731496	0.8469688521728439	0.5172954321521781	0.9386666392764454	0.7271540374076457	0.9155731083799239	0.8038443128553198	0.9067239260222829	1.0	0.2222222222222222	0.0	0.011145489246299446	9
2551	0.032258047456528	0.014401626369944291	0.014101707393900105	0.9467546701421112	-1	0	0	0.3	3	0.8461538461538461	11	0.375	0.46153846153846156	9	6	5	1	0	0.4	4	10	15	0.09090909090909091	0.15384615384615385	0.47552018901731496	0.8469688521728439	0.5172954321521781	0.9273993755168191	0.7271540374076457	0.942569487407675	0.8038443128553198	0.9131054220511676	1.0	0.1111111111111111	0.0	0.014101707393900105	13
4686	0.030889074621109333	0.014710013166707728	0.01449706143219416	0.9484883664956444	-1	0	0	0.3	3	0.8461538461538461	11	0.375	0.46153846153846156	9	6	5	1	0	0.4	4	10	15	0.09090909090909091	0.15384615384615385	0.47552018901731496	0.8863601493159673	0.5172954321521781	0.9279077677981306	0.7271540374076457	0.9257895907819592	0.8038443128553198	0.9151036240965102	1.0	0.1111111111111111	0.0	0.01449706143219416	87
40	0.009000127258661794	0.0009597222411577564	-0.000638849815606164	0.9683747509190423	-1	0	0	0.2	1	1.0	5	1.0	1.0	6	5	0	1	0	0.14285714285714285	1	7	7	0.3333333333333333	0	0.8839051447229131	0.9720787552107074	0.5823414920472364	0.9151061799187575	0.4385243272656149	0.9318299897381427	0.9325156379987487	0.9451950680244704	1.0	0.16666666666666666	0.0	-6.38849815606164e-05	6
3695	0.03962858522273389	0.009739823526194269	0.0007444568029021468	0.8767625123662313	-1	0	0	0.3	3	0.8461538461538461	11	0.375	0.5384615384615384	10	7	4	1	0	0.625	5	8	15	0.1111111111111111	0.18181818181818182	0.47552018901731496	0.875215023003018	0.5172954321521781	0.9181898473863427	0.7630097571197151	0.8764491785646934	0.8038443128553198	0.8917139276765776	1.0	0.2	0.0	0.0007444568029021468	2
4250	0.027065192335744902	0.013258803737547162	0.0063375785116208784	0.9568199903490424	-1	0	0	0.4	4	0.6923076923076923	9	0.4166666666666667	0.38461538461538464	8	5	6	1	0	0.4444444444444444	4	9	15	0.07692307692307693	0.15384615384615385	0.4443341557426974	0.7716013079224366	0.49070081055802606	0.9370322955945598	0.7782598213227103	0.7928501883123432	0.8378051446301648	0.8523586052314157	1.0	0.125	0.0	0.0063375785116208784	9
2023	0.0208397621105278	0.009460871233153043	0.0060378665101070185	0.9579545039146145	-1	0.25	1	0.5	5	0.6153846153846154	8	0.375	0.38461538461538464	9	5	5	1	0	0.625	5	8	15	0.1	0.15384615384615385	0.47552018901731496	0.8617592776036447	0.5172954321521781	0.9411487855736739	0.7271540374076457	0.915277248400492	0.8038443128553198	0.9111132151320165	1.0	0.1111111111111111	0.0	0.0060378665101070185	9
4091	0.03134090319247531	0.013502489540005148	0.01312524903988831	0.948244500101924	-1	0	0	0.3	3	0.8461538461538461	11	0.375	0.46153846153846156	9	6	5	1	0	0.4	4	10	15	0.09090909090909091	0.15384615384615385	0.47552018901731496	0.8469688521728439	0.5172954321521781	0.9273993755168191	0.7271540374076457	0.8845239649311883	0.8038443128553198	0.8907222587182115	1.0	0.1111111111111111	0.0	0.01312524903988831	30
440	0.0007837053655192496	0.0005063524739689002	0.0005063501719056097	0.9943187811266582	-1	0	0	0.6666666666666666	2	0.5	1	0.6666666666666666	0.5	1	1	2	0	0	0.6666666666666666	2	3	4	0.0	0	0.2849358601194291	0.5	0.5051874283378428	0.5	0.3393036772325623	0.5	0.7184534792834724	0.5	0	0	0.0	0.0005063501719056097	29
792	0.0007082107686552751	0.0005651288382055945	0.0005649496946612166	0.9942759171860924	-1	0	0	0.5	1	1.0	1	1.0	1.0	1	1	1	0	0	0.3333333333333333	1	3	3	0.0	0	0.2849358601194291	0.5	0.5051874283378428	0.5	0.3393036772325623	0.5	0.7184534792834724	0.5	0	0	0.0	0.0005649496946612166	107
4581	0.02730240975339831	0.013758426253144227	0.006528676025185082	0.9566174783207194	-1	0	0	0.4	4	0.6923076923076923	9	0.4166666666666667	0.38461538461538464	8	5	6	1	0	0.4444444444444444	4	9	15	0.07692307692307693	0.15384615384615385	0.4443341557426974	0.7716013079224366	0.49070081055802606	0.9370322955945598	0.7271540374076457	0.7922003498015793	0.8378051446301648	0.8521927465476132	1.0	0.125	0.0	0.006528676025185082	9
4013	None	None	None	None	None	0.25	1	0.7	7	0.3076923076923077	4	0.5357142857142857	0.23076923076923078	8	3	6	1	0	0.5714285714285714	4	7	15	0.09090909090909091	0.5	0.4443341557426974	0.8210985193092658	0.49070081055802606	0.9107529819759723	0.7630097571197151	0.9337567114902635	0.8378051446301648	0.8969868392096896	1.0	0.125	0.0	None	0
3559	0.03399947267037925	0.01292799996009456	0.012835068536817998	0.9298637775409663	-1	0	0	0.3	3	0.8461538461538461	11	0.375	0.46153846153846156	9	6	5	1	0	0.4	4	10	15	0.09090909090909091	0.15384615384615385	0.47552018901731496	0.8469688521728439	0.5172954321521781	0.9273993755168191	0.7988654768317844	0.8037777334572006	0.8038443128553198	0.8686988131600271	1.0	0.1111111111111111	0.0	0.012835068536817998	33
1638	0.009107665774356196	0.001454835135431517	0.0010087464085453256	0.9537466002355608	-1	0	0	0.2	1	1.0	5	1.0	0.8	5	4	1	1	0	0.14285714285714285	1	7	7	0.2	0	0.38971121414847226	0.9421534290978453	0.288798956074884	0.7627558929956889	0.47031837633526763	0.8114180614842433	0.7453279684966422	0.85885645849613	1.0	0	0.0	0.0010087464085453256	8
2976	0.03149691592546202	0.014672554959499968	0.014497110608625324	0.9453403444383095	-1	0	0	0.3	3	0.8461538461538461	11	0.375	0.46153846153846156	9	6	5	1	0	0.4	4	10	15	0.09090909090909091	0.15384615384615385	0.47552018901731496	0.8469688521728439	0.5172954321521781	0.9273993755168191	0.7271540374076457	0.9336565371634991	0.8038443128553198	0.9089514559418537	1.0	0.1111111111111111	0.0	0.014497110608625324	77
1851	0.033840866510492625	0.010577049673226452	0.01054257118167294	0.8881453317850412	-1	0	0	0.4	4	0.6923076923076923	9	0.375	0.46153846153846156	8	6	6	1	0	0.4	4	10	15	0.07142857142857142	0.15384615384615385	0.47552018901731496	0.8527935691475838	0.5172954321521781	0.9362279949153441	0.7630097571197151	0.9255683916779943	0.8378051446301648	0.9106218299754915	1.0	0.125	0.0	0.01054257118167294	23
4454	0.03026244891120744	0.011448992857613503	0.01142228078951909	0.9132350670370237	-1	0	0	0.3	3	0.8461538461538461	11	0.375	0.46153846153846156	9	6	5	1	0	0.4	4	10	15	0.09090909090909091	0.15384615384615385	0.47552018901731496	0.8469688521728439	0.5172954321521781	0.9273993755168191	0.7271540374076457	0.7974787096926649	0.8038443128553198	0.8671910611737544	1.0	0.1111111111111111	0.0	0.01142228078951909	13
66	0.006614682685854316	0.0017964684013997343	-0.0013324611844814287	0.9778631321528392	-1	0	0	0.5	3	0.7142857142857143	5	0.42857142857142855	0.5714285714285714	6	4	2	1	0	0.42857142857142855	3	7	9	0.16666666666666666	0.6666666666666666	0.6359131225760006	0.8837586486759944	0.38940721684322954	0.7345768272621148	0.5209294934592841	0.6309344635881375	0.773242756394698	0.7674980677782992	1.0	0.5	0.0	-0.00013324611844814287	12
3069	0.030861031833534575	0.010873070245607465	0.010856152520250099	0.9112999359027327	-1	0	0	0.3	3	0.8461538461538461	11	0.375	0.46153846153846156	9	6	5	1	0	0.4	4	10	15	0.09090909090909091	0.15384615384615385	0.47552018901731496	0.8469688521728439	0.5172954321521781	0.9273993755168191	0.7271540374076457	0.9336565371634991	0.8038443128553198	0.9089514559418537	1.0	0.1111111111111111	0.0	0.010856152520250099	13
4909	0.030870673363594236	0.014968046113198248	0.014676167348339035	0.9492481747854485	-1	0	0	0.3	3	0.8461538461538461	11	0.375	0.46153846153846156	9	6	5	1	0	0.4	4	10	15	0.09090909090909091	0.15384615384615385	0.47552018901731496	0.8863601493159673	0.5172954321521781	0.9279077677981306	0.7271540374076457	0.9257895907819592	0.8038443128553198	0.9151036240965102	1.0	0.1111111111111111	0.0	0.014676167348339035	44
3875	0.031029485972490153	0.013913053566131907	0.013907444048288494	0.9514798110296558	-1	0	0	0.3	3	0.8461538461538461	11	0.375	0.46153846153846156	9	6	5	1	0	0.4	4	10	15	0.09090909090909091	0.15384615384615385	0.47552018901731496	0.8469688521728439	0.5172954321521781	0.9273993755168191	0.7271540374076457	0.9239330662753749	0.8038443128553198	0.904807385552969	1.0	0.1111111111111111	0.0	0.013907444048288494	47
1938	0.023202481973693203	0.007826952612064068	0.006073740089437824	0.9645191946405548	-1	0	0	0.4	4	0.6923076923076923	9	0.5	0.38461538461538464	8	5	6	1	0	0.8333333333333334	5	6	15	0.07692307692307693	0.15384615384615385	0.4443341557426974	0.8210985193092658	0.49070081055802606	0.9107529819759723	0.7630097571197151	0.9497215182375338	0.8378051446301648	0.9056596327680003	1.0	0.125	0.0	0.006073740089437824	5
3779	None	None	None	None	None	0	0	0.3	3	0.6923076923076923	9	0.5	0.46153846153846156	8	6	6	0	0	0.8333333333333334	5	6	15	0.0	0.5	0.47552018901731496	0.8512534560183108	0.7270554663050474	0.9338054756686114	0.7711440237427551	0.849067155214777	0.8423060565502597	0.8848803004681517	0	0	0.0	None	0
1595	0.028634345200596857	0.004110186338248533	0.0014703177111667952	0.9316366266047998	-1	0	0	0.3	3	0.6923076923076923	9	0.4166666666666667	0.6153846153846154	9	8	5	1	0	0.4444444444444444	4	9	15	0.07692307692307693	0	0.5358177061025264	0.912615679747751	0.2781192719588249	0.7776668882787243	0.3393036772325623	0.9316557394196044	0.8421066291548782	0.8879704136502771	1.0	0	0.0	0.0014703177111667952	6
3051	0.031215529952842422	0.014523770986099473	0.014354218922934826	0.9473623624637106	-1	0	0	0.3	3	0.8461538461538461	11	0.375	0.46153846153846156	9	6	5	1	0	0.4	4	10	15	0.09090909090909091	0.15384615384615385	0.47552018901731496	0.8469688521728439	0.5172954321521781	0.9273993755168191	0.7271540374076457	0.9336565371634991	0.8038443128553198	0.9089514559418537	1.0	0.1111111111111111	0.0	0.014354218922934826	16
1968	0.03442810822401717	0.012362014709084622	0.012294713910244713	0.9221698180885313	-1	0	0	0.4	4	0.6923076923076923	9	0.375	0.46153846153846156	8	6	6	1	0	0.4	4	10	15	0.07142857142857142	0.15384615384615385	0.47552018901731496	0.8527935691475838	0.5172954321521781	0.9362279949153441	0.7630097571197151	0.9255683916779943	0.8378051446301648	0.9106218299754915	1.0	0.25	0.0	0.012294713910244713	27
4805	0.031357904527138346	0.013787384981924793	0.013298700086377927	0.9505503732832918	-1	0	0	0.3	3	0.8461538461538461	11	0.375	0.46153846153846156	9	6	5	1	0	0.4	4	10	15	0.09090909090909091	0.15384615384615385	0.47552018901731496	0.8863601493159673	0.5172954321521781	0.9279077677981306	0.7271540374076457	0.9287058041230487	0.8038443128553198	0.9162165624635867	1.0	0.1111111111111111	0.0	0.013298700086377927	20
2799	0.030006845699823766	0.003128161791616806	-0.0008681770155388794	0.9364821095917382	-1	0	0	0.3	3	0.8461538461538461	11	0.45454545454545453	0.5384615384615384	9	7	5	1	0	0.2727272727272727	3	11	15	0.08333333333333333	0.15384615384615385	0.47552018901731496	0.8469688521728439	0.5172954321521781	0.9273993755168191	0.7271540374076457	0.807484656581693	0.8038443128553198	0.8695962711876732	1.0	0.1111111111111111	0.0	-8.681770155388793e-05	2
3584	0.030649128766218715	0.013548279543918804	0.013547233861595703	0.9534793685497018	-1	0	0	0.3	3	0.8461538461538461	11	0.375	0.46153846153846156	9	6	5	1	0	0.4	4	10	15	0.09090909090909091	0.15384615384615385	0.47552018901731496	0.8469688521728439	0.5172954321521781	0.9273993755168191	0.7271540374076457	0.9410962640129711	0.8038443128553198	0.9123915181816223	1.0	0.2222222222222222	0.0	0.013547233861595703	18
423	0.00047705444792783976	4.763386946568768e-05	4.7626063438954815e-05	0.9975100316901787	-1	0	0	0.6666666666666666	2	0.5	1	0.6666666666666666	0	2	0	1	0	0	0.6666666666666666	3	2	4	0.0	0	0	0	0	0	0	0	0	0	0	0	0	4.7626063438954815e-05	15
637	0.01000904697885837	0.0011700643247639763	-0.0006342797014671812	0.952037149987028	-1	0	0	0.2	1	1.0	5	0.4375	0.6	4	3	2	2	0	1.0	4	4	7	0.2857142857142857	0	0.780932384751573	0.9521221833813646	0.275627855035261	0.7943913765891095	0.2851286321786445	0.7738161873455192	0.9259648875362771	0.8649713895440905	0.625	0	0.0	-6.342797014671812e-05	10
4631	0.030556803597785974	0.01496738800905439	0.014698129398908315	0.9489144761448107	-1	0	0	0.3	3	0.8461538461538461	11	0.375	0.46153846153846156	9	6	5	1	0	0.4	4	10	15	0.09090909090909091	0.15384615384615385	0.47552018901731496	0.8863601493159673	0.5172954321521781	0.9279077677981306	0.7271540374076457	0.9283570084165178	0.8038443128553198	0.9160819727541347	1.0	0.1111111111111111	0.0	0.014698129398908315	26
1408	0.0006925842574032986	0.0005512257060735464	0.0005510350777958825	0.994174101150295	-1	0	0	0.5	1	1.0	1	1.0	1.0	1	1	1	0	0	0.3333333333333333	1	3	3	0.0	0	0.2849358601194291	0.5	0.5051874283378428	0.5	0.3393036772325623	0.5	0.7184534792834724	0.5	0	0	0.0	0.0005510350777958825	16
1553	0.030424069191211826	0.009845472798956817	0.00626885663683651	0.9510769684324858	-1	0	0	0.4	4	0.6923076923076923	9	0.35714285714285715	0.46153846153846156	8	6	6	1	0	0.8571428571428571	7	6	15	0.07142857142857142	0.15384615384615385	0.47930359197582373	0.8984708104205099	0.5172954321521781	0.898544260629401	0.7434225706537256	0.9034376328562796	0.7810430326480716	0.9001752272642849	1.0	0.25	0.0	0.00626885663683651	15
4927	0.03129844146369756	0.014420145311675245	0.014123075422758329	0.949580898744727	-1	0	0	0.3	3	0.8461538461538461	11	0.375	0.46153846153846156	9	6	5	1	0	0.4	4	10	15	0.09090909090909091	0.15384615384615385	0.47552018901731496	0.8863601493159673	0.5172954321521781	0.9279077677981306	0.7271540374076457	0.9403782752378618	0.8038443128553198	0.9209830405905337	1.0	0.1111111111111111	0.0	0.014123075422758329	35
675	0.0007551673751530489	0.0005212068300835986	0.0005211919097382056	0.9944224774792941	-1	0	0	0.6666666666666666	2	0.5	1	0.6666666666666666	0.5	1	1	2	0	0	0.6666666666666666	2	3	4	0.0	0	0.2849358601194291	0.5	0.5051874283378428	0.5	0.3393036772325623	0.5	0.7184534792834724	0.5	0	0	0.0	0.0005211919097382056	55
3906	0.030792924639545704	0.012701312361662198	0.0125918528073204	0.9398088388082728	-1	0	0	0.3	3	0.8461538461538461	11	0.4166666666666667	0.46153846153846156	8	6	6	1	0	0.4444444444444444	4	9	15	0.07142857142857142	0.15384615384615385	0.47552018901731496	0.8527935691475838	0.5172954321521781	0.9362279949153441	0.7630097571197151	0.9333656992385521	0.8378051446301648	0.9137994566729504	1.0	0.125	0.0	0.0125918528073204	9
2950	0.03018840503251683	0.0028162550503156723	-0.0010248425515457947	0.9314293684892212	-1	0	0	0.3	3	0.7692307692307693	10	0.3409090909090909	0.6153846153846154	9	8	5	1	0	0.36363636363636365	4	11	15	0.07692307692307693	0	0.47552018901731496	0.8482341606543609	0.5172954321521781	0.9348129011048373	0.7271540374076457	0.9358568297073365	0.8038443128553198	0.9133109806576314	1.0	0.1111111111111111	0.0	-0.00010248425515457948	3
1183	0.0007001097879622315	0.0005608354518073902	0.0005606426435961576	0.9941656736034381	-1	0	0	0.5	1	1.0	1	1.0	1.0	1	1	1	0	0	0.3333333333333333	1	3	3	0.0	0	0.2849358601194291	0.5	0.5051874283378428	0.5	0.3393036772325623	0.5	0.7184534792834724	0.5	0	0	0.0	0.0005606426435961576	33
1325	0.03763060611924484	0.0055237066281626	0.0053468632038265905	0.9179575415558859	-1	0	0	0.3	3	0.6923076923076923	9	0.2777777777777778	0.6153846153846154	11	8	3	1	0	0.6666666666666666	6	9	15	0.14285714285714285	0.2222222222222222	0.48308699493433255	0.8924987441898123	0.288798956074884	0.8816514590110122	0.4762882074464815	0.9173534167184321	0.8038443128553198	0.8981834403964776	1.0	0.18181818181818182	0.0	0.0053468632038265905	12
1527	0.016506474616586247	0.004679835062306005	0.002624850197348451	0.9938111563999469	-1	0	0	0.4	4	0.6923076923076923	9	0.46875	0.38461538461538464	8	5	6	1	0	0.5	4	8	15	0.07692307692307693	0.15384615384615385	0.5801463232433915	0.859108069510208	0.5423983383700637	0.9397294812511795	0.7271540374076457	0.8934600060818472	0.8038443128553198	0.9026548396271492	1.0	0.25	0.0	0.002624850197348451	12
1085	0.000711096427551788	0.0005611840784972334	0.0005609913084901226	0.9941237179427266	-1	0	0	0.5	1	1.0	1	1.0	1.0	1	1	1	0	0	0.3333333333333333	1	3	3	0.0	0	0.2849358601194291	0.5	0.5051874283378428	0.5	0.3393036772325623	0.5	0.7184534792834724	0.5	0	0	0.0	0.0005609913084901226	47
3006	0.03127787086717942	0.013885742404182177	0.013884410154605203	0.9518161765566043	-1	0	0	0.3	3	0.8461538461538461	11	0.375	0.46153846153846156	9	6	5	1	0	0.4	4	10	15	0.09090909090909091	0.15384615384615385	0.47552018901731496	0.8469688521728439	0.5172954321521781	0.9273993755168191	0.7271540374076457	0.9239330662753749	0.8038443128553198	0.904807385552969	1.0	0.1111111111111111	0.0	0.013884410154605203	47
1584	0.03222641746933038	0.008784421251087414	0.008251913054084964	0.9494271532334062	-1	0	0	0.3	3	0.8461538461538461	11	0.4166666666666667	0.5384615384615384	9	7	5	1	0	0.4444444444444444	4	9	15	0.08333333333333333	0.15384615384615385	0.48308699493433255	0.8528799140605859	0.5172954321521781	0.9315173564539482	0.7271540374076457	0.8927742251553444	0.8038443128553198	0.8968157043134342	1.0	0.1111111111111111	0.0	0.008251913054084964	25
3853	0.03129698547842468	0.01472085135462787	0.014714730109886451	0.9465684593238151	-1	0	0	0.3	3	0.8461538461538461	11	0.375	0.46153846153846156	9	6	5	1	0	0.4	4	10	15	0.09090909090909091	0.15384615384615385	0.47552018901731496	0.8469688521728439	0.5172954321521781	0.9273993755168191	0.7271540374076457	0.8826177097550411	0.8038443128553198	0.8901195780521867	1.0	0.1111111111111111	0.0	0.014714730109886451	74
1705	0.03491587567814943	0.011814911743870378	0.011811489158643476	0.9094382083137409	-1	0	0	0.4	4	0.6923076923076923	9	0.375	0.46153846153846156	8	6	6	1	0	0.4	4	10	15	0.07142857142857142	0.15384615384615385	0.47552018901731496	0.8527935691475838	0.5172954321521781	0.9362279949153441	0.7630097571197151	0.8961204911418449	0.8378051446301648	0.9001917115800139	1.0	0.125	0.0	0.011811489158643476	36
2155	0.030589401564315256	0.012512453343441386	0.012445152071134677	0.9251724403778575	-1	0	0	0.3	3	0.8461538461538461	11	0.375	0.46153846153846156	9	6	5	1	0	0.4	4	10	15	0.09090909090909091	0.15384615384615385	0.47552018901731496	0.8469688521728439	0.5172954321521781	0.9273993755168191	0.7271540374076457	0.9155731083799239	0.8038443128553198	0.901502574375279	1.0	0.1111111111111111	0.0	0.012445152071134677	27
4950	0.030798252695636706	0.013103230870504032	0.012752106167166984	0.9390628322636674	-1	0	0	0.3	3	0.8461538461538461	11	0.375	0.46153846153846156	9	6	5	1	0	0.4	4	10	15	0.09090909090909091	0.15384615384615385	0.47552018901731496	0.8469688521728439	0.5172954321521781	0.9273993755168191	0.7271540374076457	0.9146242297425202	0.8038443128553198	0.9011404874511666	1.0	0.1111111111111111	0.0	0.012752106167166984	15
2647	0.03415051211090383	0.011567126614306276	0.011528706420969457	0.9145912719760505	-1	0	0	0.4	4	0.6923076923076923	9	0.375	0.46153846153846156	9	6	5	1	0	0.4	4	10	15	0.09090909090909091	0.15384615384615385	0.47552018901731496	0.8482341606543609	0.5172954321521781	0.9348129011048373	0.7271540374076457	0.9426206815899234	0.8038443128553198	0.9163911761253295	1.0	0.1111111111111111	0.0	0.011528706420969457	15
1650	0.05740459284078985	0.013300787631245602	0.010253354082897204	0.8900053504947353	-1	0	0	0.3	3	0.6923076923076923	9	0.42857142857142855	0.5384615384615384	8	7	6	1	0	0.7142857142857143	5	7	15	0.06666666666666667	0	0.6392090124197111	0.8844712577965118	0.5172954321521781	0.8848040519196522	0.8141300087058612	0.9300882462399491	0.8930123903839844	0.9020973946715337	1.0	0.125	0.0	0.010253354082897204	56
3278	0.03015658120200536	0.012448669708184172	0.012394699246884787	0.9297050474270637	-1	0	0	0.3	3	0.8461538461538461	11	0.4166666666666667	0.46153846153846156	8	6	6	1	0	0.4444444444444444	4	9	15	0.07142857142857142	0.15384615384615385	0.47552018901731496	0.8527935691475838	0.5172954321521781	0.9362279949153441	0.7630097571197151	0.8732541369393642	0.8378051446301648	0.8932543999394787	1.0	0.125	0.0	0.012394699246884787	12
3052	0.03117368185487882	0.014063337453816476	0.01406262307232394	0.9517508894940185	-1	0	0	0.3	3	0.8461538461538461	11	0.375	0.46153846153846156	9	6	5	1	0	0.4	4	10	15	0.09090909090909091	0.15384615384615385	0.47552018901731496	0.8469688521728439	0.5172954321521781	0.9273993755168191	0.7988654768317844	0.8037777334572006	0.8038443128553198	0.8686988131600271	1.0	0.1111111111111111	0.0	0.01406262307232394	26
4943	0.015319168940417485	0.0029161742299342506	0.002851439452973212	0.9755770554460442	-1	0	0	0.5	5	0.5384615384615384	7	0.46875	0.3076923076923077	8	4	6	1	0	0.5	4	8	15	0.08333333333333333	0.3076923076923077	0.4073943430592867	0.869630366215987	0.46410618896387384	0.9446871570527177	0.6770903660736535	0.951765198430743	0.8038443128553198	0.9290767861665804	1.0	0.125	0.0	0.002851439452973212	4
3865	0.030758544917978112	0.01121402864271501	0.011171582978924371	0.912926070659005	-1	0	0	0.3	3	0.8461538461538461	11	0.375	0.46153846153846156	9	6	5	1	0	0.4	4	10	15	0.09090909090909091	0.15384615384615385	0.47552018901731496	0.8469688521728439	0.5172954321521781	0.9273993755168191	0.7271540374076457	0.8845239649311883	0.8038443128553198	0.8907222587182115	1.0	0.1111111111111111	0.0	0.011171582978924371	15
554	0.0018029870404587692	0.0001980893207384087	0.00013704431016348069	0.9967127373041904	-1	0	0	1.0	2	0.0	0	0.75	0	2	0	0	0	0	1.0	2	2	3	0.0	0	0	0	0	0	0	0	0	0	0	0	0	0.00013704431016348069	43
44	6.036916146005341e-05	1.158214214061327e-07	-5.3204588271800935e-08	0.9999964375870406	-1	0	0	0.3333333333333333	1	1.0	2	1.0	1.0	3	2	0	0	0	0.25	4	1	4	0.0	0	0.5769998113245582	0.8342811510320999	0.76490809369818	0.934176266191791	0.11211097635474836	0.9773131797795243	0.9520690638148853	0.935675520724248	0	0	0.0	-5.320458827180093e-09	4
4224	0.030694129919018848	0.013443960678936146	0.013441708999422094	0.9530476991344285	-1	0	0	0.3	3	0.8461538461538461	11	0.375	0.46153846153846156	9	6	5	1	0	0.4	4	10	15	0.09090909090909091	0.15384615384615385	0.47552018901731496	0.8469688521728439	0.5172954321521781	0.9273993755168191	0.7271540374076457	0.7974787096926649	0.8038443128553198	0.8671910611737544	1.0	0.1111111111111111	0.0	0.013441708999422094	26
1414	0.037407882383993694	0.00046924585663570695	-0.00010347125112700398	0.735874110084485	-1	0	0	0.3	3	0.7692307692307693	10	0.30612244897959184	0.6153846153846154	9	8	5	0	0	1.0	7	7	15	0.0	0.2	0.5081852273290257	0.8022585448566364	0.5821710508239575	0.9199245322372457	0.7772657686161842	0.6909701808609245	0.7965579523809221	0.8247428297455658	0	0	0.0	-1.0347125112700398e-05	5
4780	0.03163118570950496	0.015130554204567397	0.014755296416528488	0.9490340813576351	-1	0	0	0.3	3	0.8461538461538461	11	0.375	0.46153846153846156	9	6	5	1	0	0.4	4	10	15	0.09090909090909091	0.15384615384615385	0.47552018901731496	0.8863601493159673	0.5172954321521781	0.9279077677981306	0.7271540374076457	0.9283570084165178	0.8038443128553198	0.9160819727541347	1.0	0.1111111111111111	0.0	0.014755296416528488	28
1519	0.0007235076995331716	0.0005643977695728524	0.000564214090498027	0.9942258053241855	-1	0	0	0.5	1	1.0	1	1.0	1.0	1	1	1	0	0	0.3333333333333333	1	3	3	0.0	0	0.2849358601194291	0.5	0.5051874283378428	0.5	0.3393036772325623	0.5	0.7184534792834724	0.5	0	0	0.0	0.000564214090498027	16
4138	0.03946669226059657	0.01228689671027304	0.006691707109113177	0.9290444913933898	-1	0	0	0.2	2	0.8461538461538461	11	0.45454545454545453	0.6153846153846154	9	8	5	1	0	0.2727272727272727	3	11	15	0.07692307692307693	0	0.47552018901731496	0.8469688521728439	0.5172954321521781	0.9273993755168191	0.7271540374076457	0.8040673440498447	0.8038443128553198	0.868768651062313	1.0	0.1111111111111111	0.0	0.006691707109113177	4
3826	0.03148014885621589	0.014311777119507645	0.014278681065660302	0.946623632222806	-1	0	0	0.3	3	0.8461538461538461	11	0.375	0.46153846153846156	9	6	5	1	0	0.4	4	10	15	0.09090909090909091	0.15384615384615385	0.47552018901731496	0.8469688521728439	0.5172954321521781	0.9273993755168191	0.7271540374076457	0.7974787096926649	0.8038443128553198	0.8671910611737544	1.0	0.1111111111111111	0.0	0.014278681065660302	34
2348	0.03911743811744827	0.010168864650049634	0.0012373050819792634	0.8850259615478508	-1	0	0	0.3	3	0.8461538461538461	11	0.375	0.5384615384615384	10	7	4	1	0	0.625	5	8	15	0.1111111111111111	0.18181818181818182	0.47552018901731496	0.875215023003018	0.5172954321521781	0.9181898473863427	0.7630097571197151	0.7889174171240788	0.8038443128553198	0.8692977860578156	1.0	0.2	0.0	0.0012373050819792634	3
2292	0.03164995612835874	0.011851998709747475	0.011797763134122686	0.9136832251355774	-1	0	0	0.3	3	0.8461538461538461	11	0.375	0.46153846153846156	9	6	5	1	0	0.4	4	10	15	0.09090909090909091	0.15384615384615385	0.47552018901731496	0.8469688521728439	0.5172954321521781	0.9273993755168191	0.7271540374076457	0.9239330662753749	0.8038443128553198	0.904807385552969	1.0	0.1111111111111111	0.0	0.011797763134122686	16
444	0.03465591584161394	0.007551925406923659	-0.000362916196824333	0.8981906541839543	-1	0	0	0.2	2	0.8461538461538461	11	0.35714285714285715	0.6923076923076923	11	9	3	1	0	0.8571428571428571	6	7	15	0.125	0	0.48308699493433255	0.9342804134792089	0.2751003753339262	0.9406371935236706	0.461413567479256	0.8919718003137304	0.9113171040830077	0.9248007573520587	1.0	0.09090909090909091	0.0	-3.62916196824333e-05	7
255	0.01774542021922505	0.002350003532762603	0.0022731481352171465	0.969513026637637	-1	0	0	0.5	4	0.4444444444444444	4	0.44	0.3333333333333333	7	3	3	0	0	1.0	5	5	11	0.0	0.2857142857142857	0.47552018901731496	0.7240601957612001	0.5172954321521781	0.8637280384498934	0.7434225706537256	0.8524834282110489	0.8041060872723185	0.8208087986612821	0	0	0.0	0.0022731481352171465	3
284	0.0009101801177163724	0.00028033992716711224	-1.09923010991132e-06	0.9958157293711437	-1	0	0	0.75	3	0.0	0	0.5555555555555556	0	3	0	1	0	0	1.0	3	3	5	0.0	1.0	0	0	0	0	0	0	0	0	0	0	0	-1.09923010991132e-07	6
2133	0.033487059898530354	0.011822078664092132	0.011821659399178943	0.9128712059017852	-1	0	0	0.4	4	0.6923076923076923	9	0.375	0.46153846153846156	8	6	6	1	0	0.4	4	10	15	0.07142857142857142	0.15384615384615385	0.47552018901731496	0.8527935691475838	0.5172954321521781	0.9362279949153441	0.7630097571197151	0.9502852406263876	0.8378051446301648	0.921619857638745	1.0	0.125	0.0	0.011821659399178943	29
221	0.0018037071015167784	0.00023806230828740354	9.885765063841656e-05	0.9969980649858146	-1	0	0	1.0	2	0.0	0	0.75	0	2	0	0	0	0	1.0	2	2	3	0.0	0	0	0	0	0	0	0	0	0	0	0	0	9.885765063841656e-05	26
4917	0.0401784835964692	0.005097072084558774	0.0050004673111389885	0.793620865453508	-1	0	0	0.3	3	0.8461538461538461	11	0.375	0.5384615384615384	10	7	4	1	0	0.625	5	8	15	0.1111111111111111	0.18181818181818182	0.47552018901731496	0.9060551744398944	0.5172954321521781	0.918733429767625	0.7988654768317844	0.8740042789129407	0.8038443128553198	0.9010991132987828	1.0	0.2	0.0	0.0050004673111389885	4
4788	0.021397757995888705	0.010015960832201052	0.0074277430630902835	0.9583032312368251	-1	0.25	1	0.6	6	0.46153846153846156	6	0.375	0.3076923076923077	8	4	6	1	0	0.625	5	8	15	0.08333333333333333	0.15384615384615385	0.4443341557426974	0.8685923334368159	0.49070081055802606	0.9113734697828265	0.7630097571197151	0.9356953451245112	0.8378051446301648	0.9087872470387665	1.0	0.125	0.0	0.0074277430630902835	12
3027	0.031040447772742095	0.014215070980605747	0.014009597536881342	0.947194310540718	-1	0	0	0.3	3	0.8461538461538461	11	0.375	0.46153846153846156	9	6	5	1	0	0.4	4	10	15	0.09090909090909091	0.15384615384615385	0.47552018901731496	0.8469688521728439	0.5172954321521781	0.9273993755168191	0.7271540374076457	0.9336565371634991	0.8038443128553198	0.9089514559418537	1.0	0.1111111111111111	0.0	0.014009597536881342	22
1327	0.017156063226290708	0.005167802004582452	0.0047855251028289005	0.9931482254186991	-1	0	0	0.5	5	0.46153846153846156	6	0.3333333333333333	0.3076923076923077	8	4	6	2	0	0.5555555555555556	5	9	15	0.16666666666666666	0.15384615384615385	0.5131611873153854	0.8674102013003602	0.5172954321521781	0.925048704475529	0.8089589762275816	0.7988337691139316	0.8378051446301648	0.872520102307658	0.5625	0.25	0.0	0.0047855251028289005	13
89	0.07511223668301374	0.0029964395581640233	-0.0029029252630002104	0.7469883467254828	-1	0	0	0.2	2	0.8461538461538461	11	0.5357142857142857	0.7692307692307693	11	10	3	1	0	0.14285714285714285	14	2	15	0.1111111111111111	0	0.3530800313620971	0.8964562794262458	0.4424740512507358	0.9212985494124576	0.5453001196560393	0.8555355256584363	0.8228988497330965	0.8940149112721844	1.0	0.45454545454545453	0.0	-0.000290292526300021	24
3435	0.03129998621750089	0.013083819283719097	0.012647424891183553	0.9492782297392748	-1	0	0	0.3	3	0.8461538461538461	11	0.375	0.46153846153846156	9	6	5	1	0	0.4	4	10	15	0.09090909090909091	0.15384615384615385	0.47552018901731496	0.8469688521728439	0.5172954321521781	0.9273993755168191	0.7271540374076457	0.88132253134893	0.8038443128553198	0.8897132866427223	1.0	0.1111111111111111	0.0	0.012647424891183553	17
5024	0.03015830774916948	0.014638716640005366	0.014217151090342323	0.9501348382922442	-1	0	0	0.3	3	0.8461538461538461	11	0.375	0.46153846153846156	9	6	5	1	0	0.4	4	10	15	0.09090909090909091	0.15384615384615385	0.47552018901731496	0.8863601493159673	0.5172954321521781	0.9279077677981306	0.7271540374076457	0.9283570084165178	0.8038443128553198	0.9160819727541347	1.0	0.1111111111111111	0.0	0.014217151090342323	22
563	3.7049480490560197e-09	3.712586541750412e-09	-3.435266599014969e-10	0.9999998090346374	-1	0	0	0	0	0	0	1.0	0	0	0	0	1	0	1.0	1	1	1	0.25	0	0	0	0	0	0	0	0	0	0	0	0	-0.1	1
1467	0.03755496627793227	0.0011346100871351852	0.0001912763342471711	0.9208071580968455	-1	0	0	0.2	2	0.8461538461538461	11	0.5	0.6153846153846154	9	8	5	1	0	0.8333333333333334	6	5	15	0.07692307692307693	0	0.6732999662012411	0.9120654356528322	0.46410618896387384	0.8977855900270145	0.7271540374076457	0.9315742025265874	0.8668601184985557	0.9148517190199467	1.0	0.1111111111111111	0.0	0.0001912763342471711	10
857	0.0007216530122433679	0.0005381518729819163	0.0005379588321203759	0.9942106438453723	-1	0	0	0.5	1	1.0	1	1.0	1.0	1	1	1	0	0	0.3333333333333333	1	3	3	0.0	0	0.2849358601194291	0.5	0.5051874283378428	0.5	0.3393036772325623	0.5	0.7184534792834724	0.5	0	0	0.0	0.0005379588321203759	16
814	0.0007729748891793422	0.0005265881419204853	0.0005265863998539343	0.9942040043584986	-1	0	0	0.6666666666666666	2	0.5	1	0.6666666666666666	0.5	1	1	2	0	0	0.6666666666666666	2	3	4	0.0	0	0.2849358601194291	0.5	0.5051874283378428	0.5	0.3393036772325623	0.5	0.7184534792834724	0.5	0	0	0.0	0.0005265863998539343	57
4271	0.03283424641769135	0.01283837333150353	0.012763186520912705	0.9287006244524686	-1	0	0	0.3	3	0.8461538461538461	11	0.375	0.46153846153846156	9	6	5	1	0	0.4	4	10	15	0.09090909090909091	0.15384615384615385	0.47552018901731496	0.8469688521728439	0.5172954321521781	0.9273993755168191	0.7271540374076457	0.7793310727560981	0.8038443128553198	0.8629568146963262	1.0	0.1111111111111111	0.0	0.012763186520912705	14
1665	0.029552311656148963	0.008048725654841092	0.004329322022207314	0.9145424186784761	-1	0	0	0.2	2	0.9230769230769231	12	0.5	0.6153846153846154	10	8	4	3	0	0.3	3	10	15	0.3	0	0.48308699493433255	0.8658104155135371	0.5172954321521781	0.9344680757659328	0.8141300087058612	0.8428414803546126	0.8668601184985557	0.8876666453715538	0.3	0.1	0.0	0.004329322022207314	35
4935	0.031197382756630743	0.01470574275338752	0.014451106105249426	0.9498988536558282	-1	0	0	0.3	3	0.8461538461538461	11	0.375	0.46153846153846156	9	6	5	1	0	0.4	4	10	15	0.09090909090909091	0.15384615384615385	0.47552018901731496	0.8863601493159673	0.5172954321521781	0.9279077677981306	0.7271540374076457	0.9283570084165178	0.8038443128553198	0.9160819727541347	1.0	0.1111111111111111	0.0	0.014451106105249426	79
3488	0.03037147866303201	0.014284984755279168	0.014027631103654964	0.9468505041033874	-1	0	0	0.3	3	0.8461538461538461	11	0.4166666666666667	0.5384615384615384	10	7	4	1	0	0.4444444444444444	4	9	15	0.1111111111111111	0.15384615384615385	0.47552018901731496	0.8587097648409218	0.5172954321521781	0.9344385222263971	0.7271540374076457	0.7914837770822936	0.8038443128553198	0.8734509096818713	1.0	0.1	0.0	0.014027631103654964	41
344	0.027348319577161093	0.006062024362011853	0.002385118400060901	0.9876323489988758	-1	0	0	0.5	5	0.46153846153846156	6	0.5	0.3076923076923077	9	4	5	3	0	0.8333333333333334	6	5	15	0.3333333333333333	0.15384615384615385	0.5432353796964382	0.9199508182373934	0.5172954321521781	0.9161228077412105	0.8190524756233787	0.7158887268375513	0.8496252087928785	0.872013281069113	0.2222222222222222	0.2222222222222222	0.0	0.002385118400060901	27
3666	0.03155692629336756	0.012139012591249228	0.01208437577155826	0.9186518744216723	-1	0	0	0.3	3	0.8461538461538461	11	0.375	0.46153846153846156	9	6	5	1	0	0.4	4	10	15	0.09090909090909091	0.15384615384615385	0.47552018901731496	0.8469688521728439	0.5172954321521781	0.9273993755168191	0.7271540374076457	0.7974787096926649	0.8038443128553198	0.8671910611737544	1.0	0.1111111111111111	0.0	0.01208437577155826	22
4673	0.031483980354974496	0.014771169569262948	0.014656297538303586	0.9455892124351791	-1	0	0	0.3	3	0.8461538461538461	11	0.375	0.46153846153846156	9	6	5	1	0	0.4	4	10	15	0.09090909090909091	0.15384615384615385	0.47552018901731496	0.8469688521728439	0.5172954321521781	0.9273993755168191	0.7271540374076457	0.7826432154178896	0.8038443128553198	0.8637183843314439	1.0	0.1111111111111111	0.0	0.014656297538303586	65
4373	0.03151922161811493	0.01437149476054386	0.014042984637350266	0.9481795577337893	-1	0	0	0.3	3	0.8461538461538461	11	0.375	0.46153846153846156	9	6	5	1	0	0.4	4	10	15	0.09090909090909091	0.15384615384615385	0.47552018901731496	0.8469688521728439	0.5172954321521781	0.9273993755168191	0.7988654768317844	0.8037777334572006	0.8038443128553198	0.8686988131600271	1.0	0.1111111111111111	0.0	0.014042984637350266	50
2104	0.03084252821651364	0.01396718252588586	0.01369388321927517	0.94721082985147	-1	0	0	0.3	3	0.8461538461538461	11	0.375	0.46153846153846156	9	6	5	1	0	0.4	4	10	15	0.09090909090909091	0.15384615384615385	0.47552018901731496	0.8469688521728439	0.5172954321521781	0.9273993755168191	0.7271540374076457	0.8845239649311883	0.8038443128553198	0.8907222587182115	1.0	0.1111111111111111	0.0	0.01369388321927517	126
3599	0.03154992282107146	0.012459520877613225	0.01239456555961869	0.9217590188540075	-1	0	0	0.3	3	0.8461538461538461	11	0.375	0.46153846153846156	9	6	5	1	0	0.4	4	10	15	0.09090909090909091	0.15384615384615385	0.47552018901731496	0.8469688521728439	0.5172954321521781	0.9273993755168191	0.7988654768317844	0.789441271540488	0.8038443128553198	0.8652967168079134	1.0	0.1111111111111111	0.0	0.01239456555961869	21
4864	0.03125005361285046	0.015090352043046656	0.014799597627150905	0.9493052243364625	-1	0	0	0.3	3	0.8461538461538461	11	0.375	0.46153846153846156	9	6	5	1	0	0.4	4	10	15	0.09090909090909091	0.15384615384615385	0.47552018901731496	0.8863601493159673	0.5172954321521781	0.9279077677981306	0.7271540374076457	0.9284677764436654	0.8038443128553198	0.9161246703758417	1.0	0.1111111111111111	0.0	0.014799597627150905	28
4477	0.03189102510956234	0.013752438990680366	0.013750472381891931	0.9525425792621149	-1	0	0	0.3	3	0.8461538461538461	11	0.375	0.46153846153846156	9	6	5	1	0	0.4	4	10	15	0.09090909090909091	0.15384615384615385	0.47552018901731496	0.8469688521728439	0.5172954321521781	0.9273993755168191	0.7988654768317844	0.8840044314435634	0.8038443128553198	0.890557440840055	1.0	0.1111111111111111	0.0	0.013750472381891931	22
3539	0.0344635398015748	0.012810547973910312	0.012730928753304937	0.919516053980865	-1	0	0	0.4	4	0.6923076923076923	9	0.375	0.46153846153846156	8	6	6	1	0	0.4	4	10	15	0.07142857142857142	0.15384615384615385	0.47552018901731496	0.8527935691475838	0.5172954321521781	0.9362279949153441	0.7630097571197151	0.8961204911418449	0.8378051446301648	0.9001917115800139	1.0	0.125	0.0	0.012730928753304937	17
4667	0.03235912057018395	0.014980711152191416	0.014657634579142115	0.9494881676536655	-1	0	0	0.3	3	0.8461538461538461	11	0.375	0.46153846153846156	9	6	5	1	0	0.4	4	10	15	0.09090909090909091	0.15384615384615385	0.47552018901731496	0.8863601493159673	0.5172954321521781	0.9279077677981306	0.7271540374076457	0.9146832458369222	0.8038443128553198	0.9110962355547797	1.0	0.1111111111111111	0.0	0.014657634579142115	76
3728	0.03129907181031759	0.013814127670998709	0.01358454799414123	0.9474561477721697	-1	0	0	0.3	3	0.8461538461538461	11	0.375	0.46153846153846156	9	6	5	1	0	0.4	4	10	15	0.09090909090909091	0.15384615384615385	0.47552018901731496	0.8469688521728439	0.5172954321521781	0.9273993755168191	0.7271540374076457	0.8858060046887595	0.8038443128553198	0.8911308096785113	1.0	0.1111111111111111	0.0	0.01358454799414123	37
808	0.004091344604930493	0.001507216412789231	-0.0007439763358824246	0.9764816296418759	-1	0	0	0.25	1	1.0	3	1.0	1.0	3	3	1	3	0	0.2	1	5	5	0.5	0	0.8903681347660353	0.6950874549693011	0.22606846721162147	0.8771218306107266	0.47031837633526763	0.811421069698826	0.9395431972571222	0.8047491110871091	0.3333333333333333	0	0.699460790934992	-7.439763358824246e-05	7
3659	0.03138230899121558	0.012161503920601412	0.012128491868991202	0.9182559001117625	-1	0	0	0.3	3	0.8461538461538461	11	0.375	0.46153846153846156	9	6	5	1	0	0.4	4	10	15	0.09090909090909091	0.15384615384615385	0.47552018901731496	0.8469688521728439	0.5172954321521781	0.9273993755168191	0.7271540374076457	0.9239330662753749	0.8038443128553198	0.904807385552969	1.0	0.1111111111111111	0.0	0.012128491868991202	20
4816	0.030764034796281637	0.01498659736122846	0.01468005955891536	0.9494672687367525	-1	0	0	0.3	3	0.8461538461538461	11	0.375	0.46153846153846156	9	6	5	1	0	0.4	4	10	15	0.09090909090909091	0.15384615384615385	0.47552018901731496	0.8863601493159673	0.5172954321521781	0.9279077677981306	0.7988654768317844	0.8835641310557371	0.8038443128553198	0.9013130088165395	1.0	0.1111111111111111	0.0	0.01468005955891536	51
2795	0.04045506867843283	0.012377187471737968	0.007011887439851506	0.9291740356291953	-1	0	0	0.2	2	0.8461538461538461	11	0.45454545454545453	0.6153846153846154	9	8	5	1	0	0.2727272727272727	3	11	15	0.07692307692307693	0	0.47552018901731496	0.8469688521728439	0.5172954321521781	0.9273993755168191	0.7271540374076457	0.9025301282466662	0.8038443128553198	0.8967259338317248	1.0	0.1111111111111111	0.0	0.007011887439851506	9
4916	0.03083142136186184	0.01506972376017278	0.014819540385724129	0.9490981601093968	-1	0	0	0.3	3	0.8461538461538461	11	0.375	0.46153846153846156	9	6	5	1	0	0.4	4	10	15	0.09090909090909091	0.15384615384615385	0.47552018901731496	0.8863601493159673	0.5172954321521781	0.9279077677981306	0.7271540374076457	0.9283570084165178	0.8038443128553198	0.9160819727541347	1.0	0.1111111111111111	0.0	0.014819540385724129	36
768	None	None	None	None	None	0	0	0.2	2	0.8333333333333334	10	0.7	0.5833333333333334	7	7	6	0	0	0.8	5	4	14	0.0	0.4	0.5358177061025264	0.8311539751604757	0.5196006145050625	0.9129554410247059	0.6270266947396613	0.8910936425739266	0.7924703148943212	0.8823995362647448	0	0	0.0	None	0
2178	0.02986546541421859	0.01265159449374104	0.004762117890133416	0.9487765866821364	-1	0	0	0.4	4	0.6923076923076923	9	0.4166666666666667	0.38461538461538464	8	5	6	1	0	0.4444444444444444	4	9	15	0.07692307692307693	0.15384615384615385	0.47552018901731496	0.8229790429160687	0.5172954321521781	0.9497408949855644	0.6770903660736535	0.934826728210079	0.8378051446301648	0.9152628578262906	1.0	0.125	0.0	0.004762117890133416	8
446	None	None	None	None	None	0	0	0.2	2	0.8333333333333334	10	0.7	0.5833333333333334	7	7	6	0	0	0.8	5	4	14	0.0	0.4	0.5358177061025264	0.8311539751604757	0.5196006145050625	0.9129554410247059	0.6270266947396613	0.8910936425739266	0.7924703148943212	0.8823995362647448	0	0	0.0	None	0
4320	0.020641014133776402	0.009988958077610764	0.006490707527094591	0.9584178940094366	-1	0.25	1	0.5	5	0.6153846153846154	8	0.375	0.3076923076923077	8	4	6	1	0	0.625	5	8	15	0.08333333333333333	0.15384615384615385	0.4443341557426974	0.8210985193092658	0.49070081055802606	0.9107529819759723	0.7630097571197151	0.9097271520979469	0.8378051446301648	0.8861824886098002	1.0	0.125	0.0	0.006490707527094591	11
175	0.049929750943756464	0.011253752235728842	-0.009099119523525693	0.7238647776056056	-1	0	0	0.2222222222222222	2	0.8181818181818182	9	0.5416666666666666	0.8181818181818182	10	9	2	0	0	0.16666666666666666	12	2	13	0.0	0	0.8177565031207703	0.8923077951157828	0.5456644590339408	0.897814728185383	0.26737093350240027	0.8138076929228162	0.9200092010700189	0.8722370584647042	0	0	0.0	-0.0009099119523525692	7
1014	0.0007038411593062614	0.0005444357356347562	0.0005442524419023504	0.9942527085065893	-1	0	0	0.5	1	1.0	1	1.0	1.0	1	1	1	0	0	0.3333333333333333	1	3	3	0.0	0	0.2849358601194291	0.5	0.5051874283378428	0.5	0.3393036772325623	0.5	0.7184534792834724	0.5	0	0	0.0	0.0005442524419023504	35
1598	0.017545762860700937	0.005115637737930749	0.0047061274019895745	0.9934057449103634	-1	0	0	0.5	5	0.46153846153846156	6	0.3333333333333333	0.3076923076923077	8	4	6	2	0	0.5555555555555556	5	9	15	0.16666666666666666	0.15384615384615385	0.6345406203747579	0.902820895375811	0.5172954321521781	0.925048704475529	0.8089589762275816	0.7540280958948161	0.8648417581880603	0.875888983093946	0.5625	0.375	0.0	0.0047061274019895745	53
1068	0.01585819537117326	0.0010414468117888832	0.0005656809846387964	0.9888479067084462	-1	0	0	0.5	5	0.46153846153846156	6	0.5	0.3076923076923077	8	4	6	2	0	0.8333333333333334	6	5	15	0.16666666666666666	0.15384615384615385	0.5131611873153854	0.9256982212254247	0.5172954321521781	0.8956081825940305	0.8242235081016585	0.8452257032131353	0.796683694981634	0.8931313966472192	0.5625	0.25	0.0	0.0005656809846387964	9
3687	0.043628609036761065	0.010828322171739744	0.002381594428036008	0.6702978160527591	-1	0	0	0.3	3	0.8461538461538461	11	0.4166666666666667	0.6153846153846154	11	8	3	1	0	0.4444444444444444	4	9	15	0.14285714285714285	0.18181818181818182	0.48308699493433255	0.8715491603766149	0.5172954321521781	0.9437232814963004	0.7988654768317844	0.9121381885730737	0.8038443128553198	0.9135760226736641	1.0	0.18181818181818182	0.0	0.002381594428036008	1
2635	0.046163545397107465	0.002123376837923332	-0.0014067757781772569	0.964974144328057	-1	0	0	0.3	3	0.7692307692307693	10	0.5	0.5384615384615384	8	7	6	2	0	0.8333333333333334	5	6	15	0.13333333333333333	0.46153846153846156	0.442363779292413	0.8807120473177559	0.5158037167759115	0.9378739857643494	0.6770903660736535	0.9008787893180702	0.7974877090684415	0.9094460176656151	0.5625	0.25	0.0	-0.00014067757781772568	3
2349	0.03158247769522282	0.011008379606403386	0.011006682630286086	0.9024568569051439	-1	0	0	0.3	3	0.8461538461538461	11	0.375	0.46153846153846156	9	6	5	1	0	0.4	4	10	15	0.09090909090909091	0.15384615384615385	0.47552018901731496	0.8469688521728439	0.5172954321521781	0.9273993755168191	0.7271540374076457	0.7974787096926649	0.8038443128553198	0.8671910611737544	1.0	0.1111111111111111	0.0	0.011006682630286086	22
2159	0.029867215159721218	0.012204881385276825	0.011357640586529548	0.9447954461300555	-1	0	0	0.3	3	0.8461538461538461	11	0.375	0.46153846153846156	9	6	5	1	0	0.4	4	10	15	0.09090909090909091	0.15384615384615385	0.47552018901731496	0.8398467740962202	0.5172954321521781	0.9163723175297038	0.7271540374076457	0.9349612192076003	0.8455343168181392	0.9036875411529214	1.0	0.1111111111111111	0.0	0.011357640586529548	30
1370	0.039648959100153966	0.0037915091041778315	0.003637872702105726	0.9155185760617629	-1	0	0	0.2	2	0.8461538461538461	11	0.25	0.6923076923076923	11	9	3	1	0	0.6	6	10	15	0.125	0.2222222222222222	0.48308699493433255	0.8924987441898123	0.288798956074884	0.8816514590110122	0.4762882074464815	0.9173534167184321	0.8038443128553198	0.8981834403964776	1.0	0.09090909090909091	0.0	0.003637872702105726	89
858	0.0006645132373246923	0.0005620703940415881	0.0005618774792725847	0.9940445708152554	-1	0	0	0.5	1	1.0	1	1.0	1.0	1	1	1	0	0	0.3333333333333333	1	3	3	0.0	0	0.2849358601194291	0.5	0.5051874283378428	0.5	0.3393036772325623	0.5	0.7184534792834724	0.5	0	0	0.0	0.0005618774792725847	81
4854	None	None	None	None	None	0	0	0.4	4	0.6923076923076923	9	0.4166666666666667	0.38461538461538464	9	5	5	1	0	1.0	6	6	15	0.1	0.15384615384615385	0.4131481224680799	0.8971531010117672	0.5172954321521781	0.9352434921155937	0.6270266947396613	0.9222233997942113	0.8038443128553198	0.9195588525189378	1.0	0.1111111111111111	0.0	None	0
4073	0.03142903257154435	0.013768012005913979	0.013685936411281786	0.9475179525779126	-1	0	0	0.3	3	0.8461538461538461	11	0.375	0.46153846153846156	9	6	5	1	0	0.4	4	10	15	0.09090909090909091	0.15384615384615385	0.47552018901731496	0.8469688521728439	0.5172954321521781	0.9273993755168191	0.7271540374076457	0.7974787096926649	0.8038443128553198	0.8671910611737544	1.0	0.1111111111111111	0.0	0.013685936411281786	36
1972	0.04181772315850861	0.011560978735746661	0.006117552899339951	0.941974575679485	-1	0	0	0.3	3	0.8461538461538461	11	0.2777777777777778	0.5384615384615384	9	7	5	1	0	0.6666666666666666	9	6	15	0.08333333333333333	0.15384615384615385	0.4131481224680799	0.876583231206742	0.48165344288780504	0.9206297688810543	0.4762882074464815	0.9462198629282361	0.7453279684966422	0.9188126907526991	1.0	0.1111111111111111	0.0	0.006117552899339951	12
3583	0.03164890983520207	0.012959456349581039	0.012855581879844579	0.9283326210383462	-1	0	0	0.3	3	0.8461538461538461	11	0.375	0.46153846153846156	9	6	5	1	0	0.4	4	10	15	0.09090909090909091	0.15384615384615385	0.47552018901731496	0.8469688521728439	0.5172954321521781	0.9273993755168191	0.7271540374076457	0.8826177097550411	0.8038443128553198	0.8901195780521867	1.0	0.1111111111111111	0.0	0.012855581879844579	15
1323	None	None	None	None	None	0	0	0.2	2	0.8333333333333334	10	0.7	0.5833333333333334	7	7	6	0	0	0.8	5	4	14	0.0	0.4	0.5358177061025264	0.8311539751604757	0.5196006145050625	0.9129554410247059	0.6270266947396613	0.8910936425739266	0.7924703148943212	0.8823995362647448	0	0	0.0	None	0
3962	0.031969769670552824	0.011921237261042057	0.01189950448134907	0.9207468132013181	-1	0	0	0.3	3	0.8461538461538461	11	0.375	0.46153846153846156	9	6	5	1	0	0.4	4	10	15	0.09090909090909091	0.15384615384615385	0.47552018901731496	0.8469688521728439	0.5172954321521781	0.9273993755168191	0.7271540374076457	0.8845239649311883	0.8038443128553198	0.8907222587182115	1.0	0.2222222222222222	0.0	0.01189950448134907	12
3472	0.0331063512569097	0.012148485009965704	0.0104890331031461	0.9488979169901851	-1	0	0	0.4	4	0.6923076923076923	9	0.3333333333333333	0.46153846153846156	9	6	5	1	0	0.5555555555555556	5	9	15	0.09090909090909091	0.15384615384615385	0.47552018901731496	0.8617592776036447	0.5172954321521781	0.9411487855736739	0.7271540374076457	0.8822229933733704	0.8038443128553198	0.9007190787421938	1.0	0.1111111111111111	0.0	0.0104890331031461	15
1387	0.028755164573224072	0.0067791475775660906	0.002522065516857881	0.9570101027011316	-1	0	0	0.3	3	0.7692307692307693	10	0.2777777777777778	0.6153846153846154	11	8	3	1	0	0.6666666666666666	9	6	15	0.14285714285714285	0.18181818181818182	0.48308699493433255	0.8383247823537531	0.288798956074884	0.8877069789020943	0.4762882074464815	0.9263482942518939	0.7924703148943212	0.8891166500823197	1.0	0.09090909090909091	0.0	0.002522065516857881	8
1997	0.0316307278135516	0.014252008988129172	0.014091587678617358	0.945962262749543	-1	0	0	0.3	3	0.8461538461538461	11	0.375	0.46153846153846156	9	6	5	1	0	0.4	4	10	15	0.09090909090909091	0.15384615384615385	0.47552018901731496	0.8469688521728439	0.5172954321521781	0.9273993755168191	0.7271540374076457	0.9155731083799239	0.8038443128553198	0.901502574375279	1.0	0.1111111111111111	0.0	0.014091587678617358	34
4800	0.03763182087588343	0.011996132937982016	0.0006292530141909942	0.9261207089871877	-1	0	0	0.2	2	0.8461538461538461	11	0.5	0.6153846153846154	9	8	5	1	0	0.3	3	10	15	0.07692307692307693	0	0.47552018901731496	0.8602734608327359	0.5172954321521781	0.9315173564539482	0.7271540374076457	0.8756117116138212	0.8038443128553198	0.893446326913645	1.0	0.1111111111111111	0.0	0.0006292530141909942	6
198	2.257318417275445e-06	9.616513624877377e-09	1.8423012801367646e-09	0.9999992350025605	-1	0	0	1.0	1	0	0	1.0	0	1	0	0	3	0	0.5	1	2	2	1.0	0	0	0	0	0	0	0	0	0	0	0	0	1.8423012801367646e-09	11
2319	0.03437529575903317	0.012558963019384401	0.01251363235848243	0.9219271048593112	-1	0	0	0.4	4	0.6923076923076923	9	0.375	0.46153846153846156	8	6	6	1	0	0.4	4	10	15	0.07142857142857142	0.15384615384615385	0.47552018901731496	0.8527935691475838	0.5172954321521781	0.9362279949153441	0.7630097571197151	0.9255683916779943	0.8378051446301648	0.9106218299754915	1.0	0.25	0.0	0.01251363235848243	36
1331	0.0007304664679840947	0.0005560145279103204	0.0005558473716477671	0.9943370491603247	-1	0	0	0.5	1	1.0	1	1.0	1.0	1	1	1	0	0	0.3333333333333333	1	3	3	0.0	0	0.2849358601194291	0.5	0.5051874283378428	0.5	0.3393036772325623	0.5	0.7184534792834724	0.5	0	0	0.0	0.0005558473716477671	26
3954	0.037902978780156985	0.006207202855867757	-0.0001265767607052299	0.7144718912632558	-1	0	0	0.3	3	0.8461538461538461	11	0.46875	0.6153846153846154	11	8	3	1	0	0.5	4	8	15	0.14285714285714285	0.18181818181818182	0.47552018901731496	0.8774498162579194	0.5172954321521781	0.9264557874561323	0.754856612457468	0.8637891549270291	0.8038443128553198	0.8924838936127021	1.0	0.18181818181818182	0.0	-1.265767607052299e-05	4
449	0.0007345423007338954	4.91029592538815e-05	4.908971382686531e-05	0.9979880418772306	-1	0	0	1.0	1	0	0	1.0	0	1	0	0	1	0	0.5	1	2	2	0.3333333333333333	0	0	0	0	0	0	0	0	0	0	0	0	4.908971382686531e-05	24
2492	0.030969806455210656	0.013473829212552453	0.013472324956806883	0.9535976114590015	-1	0	0	0.3	3	0.8461538461538461	11	0.375	0.46153846153846156	9	6	5	1	0	0.4	4	10	15	0.09090909090909091	0.15384615384615385	0.47552018901731496	0.8469688521728439	0.5172954321521781	0.9273993755168191	0.7271540374076457	0.9155731083799239	0.8038443128553198	0.901502574375279	1.0	0.1111111111111111	0.0	0.013472324956806883	22
819	0.0007731816564324778	0.0005211633811305523	0.0005211485156393548	0.994401442921991	-1	0	0	0.6666666666666666	2	0.5	1	0.6666666666666666	0.5	1	1	2	0	0	0.6666666666666666	2	3	4	0.0	0	0.2849358601194291	0.5	0.5051874283378428	0.5	0.3393036772325623	0.5	0.7184534792834724	0.5	0	0	0.0	0.0005211485156393548	31
26	2.6856480066249007e-06	2.5489444072829944e-08	3.0015211330446104e-09	0.9999988005246302	-1	0	0	1.0	1	0	0	1.0	0	1	0	0	1	0	0.5	1	2	2	0.3333333333333333	0	0	0	0	0	0	0	0	0	0	0	0	3.0015211330446104e-09	30
24	0.003107990541561444	0.00022467490446381492	0.00021411354363917216	0.9858233583552103	-1	0	0	0.42857142857142855	3	0.5	4	0.5	0.25	4	2	5	6	0	0.8	4	5	10	0.5	0	0.338588814327317	0.905202451195712	0.35034869697527943	0.6611468004720595	0.749700276305173	0.8268955236874964	0.8636723543664537	0.8170073860658423	0.25	0.5	0.0	0.00021411354363917216	35
2539	0.034301596305778836	0.010590982359677521	0.008956033019368367	0.9533463439013183	-1	0	0	0.3	3	0.7692307692307693	10	0.4166666666666667	0.46153846153846156	8	6	6	1	0	0.4444444444444444	4	9	15	0.07142857142857142	0	0.47552018901731496	0.8512534560183108	0.5172954321521781	0.9262964468597986	0.7271540374076457	0.9030202998588662	0.8325193048373644	0.8974264370412403	1.0	0.125	0.0	0.008956033019368367	17
1575	0.012264069581332412	0.004062309886270524	0.003690063886670199	0.9881650383535922	-1	0	0	0.4	4	0.6923076923076923	9	0.46875	0.38461538461538464	7	5	7	1	0	0.5	4	8	15	0.0625	0.15384615384615385	0.48308699493433255	0.8696205006898482	0.5675012445879493	0.9461813791079207	0.7271540374076457	0.9209752475461384	0.8038443128553198	0.9173366427709684	1.0	0.2857142857142857	0.0	0.003690063886670199	9
3041	0.029906223637294473	0.013270672262980709	0.013253635182217447	0.9534638527464501	-1	0	0	0.3	3	0.8461538461538461	11	0.4166666666666667	0.5384615384615384	10	7	4	1	0	0.4444444444444444	4	9	15	0.1111111111111111	0.15384615384615385	0.47552018901731496	0.8587097648409218	0.5172954321521781	0.9344385222263971	0.7271540374076457	0.9060062190807522	0.8038443128553198	0.9039984493487011	1.0	0.1	0.0	0.013253635182217447	10
3978	0.03167524010067196	0.014679106913559453	0.01443474249272788	0.9451534923354429	-1	0	0	0.3	3	0.8461538461538461	11	0.375	0.46153846153846156	9	6	5	1	0	0.4	4	10	15	0.09090909090909091	0.15384615384615385	0.47552018901731496	0.8469688521728439	0.5172954321521781	0.9273993755168191	0.7271540374076457	0.9025301282466662	0.8038443128553198	0.8967259338317248	1.0	0.1111111111111111	0.0	0.01443474249272788	31
531	0.0012717605693879832	0.0001960434639356499	3.5459147165484606e-05	0.9977731194429236	-1	0	0	1.0	2	0.0	0	0.75	0	2	0	0	0	0	1.0	2	2	3	0.0	0	0	0	0	0	0	0	0	0	0	0	0	3.5459147165484606e-05	14
3319	0.03163167723725747	0.012972011388553608	0.012638969667657795	0.9369268149157352	-1	0	0	0.3	3	0.8461538461538461	11	0.375	0.46153846153846156	9	6	5	1	0	0.4	4	10	15	0.09090909090909091	0.15384615384615385	0.47552018901731496	0.8469688521728439	0.5172954321521781	0.9273993755168191	0.7271540374076457	0.8845239649311883	0.8038443128553198	0.8907222587182115	1.0	0.1111111111111111	0.0	0.012638969667657795	18
2269	0.03250031114756596	0.013152933533232984	0.013113203329472852	0.9277722736450873	-1	0	0	0.3	3	0.8461538461538461	11	0.4166666666666667	0.46153846153846156	8	6	6	1	0	0.4444444444444444	4	9	15	0.07142857142857142	0.15384615384615385	0.47552018901731496	0.8527935691475838	0.5172954321521781	0.9362279949153441	0.7630097571197151	0.9221096738921094	0.8378051446301648	0.909278983785676	1.0	0.125	0.0	0.013113203329472852	17
2512	0.034195934167547	0.01263649815808345	0.012415696524982017	0.9233332822755059	-1	0	0	0.3	3	0.8461538461538461	11	0.375	0.46153846153846156	9	6	5	1	0	0.4	4	10	15	0.09090909090909091	0.15384615384615385	0.47552018901731496	0.8617592776036447	0.5172954321521781	0.9411487855736739	0.7271540374076457	0.8848995057786528	0.8038443128553198	0.9014918955880139	1.0	0.1111111111111111	0.0	0.012415696524982017	35
203	0.0030132276802633203	0.00013753660365109973	-1.9531711496232275e-05	0.989731345767222	-1	1.0	1	1.0	4	0.25	1	0.5	0.25	4	1	1	0	0	0.75	4	3	6	0.0	1.0	0.7597201706178934	0.9169982069038357	0.8082885046625968	0.9688778864579778	0.47813376593958345	0.8686895041474959	0.8268084507966955	0.929342173003771	0	0	0.0	-1.9531711496232274e-06	16
1746	0.025970002252501487	0.01004898534081701	0.006978697591604163	0.9547243418233325	-1	0	0	0.5	5	0.5384615384615384	7	0.30612244897959184	0.46153846153846156	8	6	6	1	0	1.0	7	7	15	0.07142857142857142	0.15384615384615385	0.47552018901731496	0.8812099601950405	0.49947443751999165	0.8987316056875488	0.5690845770321734	0.9431546226775874	0.8323195035848001	0.9114939939276502	1.0	0.125	0.0	0.006978697591604163	63
2999	0.030366279008614293	0.0140521737068403	0.013323354819642873	0.9530116572062062	-1	0	0	0.3	3	0.8461538461538461	11	0.3333333333333333	0.5384615384615384	9	7	5	1	0	0.5555555555555556	5	9	15	0.08333333333333333	0.15384615384615385	0.47552018901731496	0.8783994572133887	0.5172954321521781	0.9264545765851976	0.7988654768317844	0.9177198795412319	0.8038443128553198	0.9094986020318769	1.0	0.2222222222222222	0.0	0.013323354819642873	25
3386	0.032044655471034744	0.012722034475919766	0.012649809952519523	0.9273388448281666	-1	0	0	0.3	3	0.8461538461538461	11	0.375	0.46153846153846156	9	6	5	1	0	0.4	4	10	15	0.09090909090909091	0.15384615384615385	0.47552018901731496	0.8469688521728439	0.5172954321521781	0.9273993755168191	0.7271540374076457	0.9025301282466662	0.8038443128553198	0.8967259338317248	1.0	0.1111111111111111	0.0	0.012649809952519523	16
3815	0.031245178454199857	0.014289687335416662	0.014242587127826181	0.9463890683975733	-1	0	0	0.3	3	0.8461538461538461	11	0.375	0.46153846153846156	9	6	5	1	0	0.4	4	10	15	0.09090909090909091	0.15384615384615385	0.47552018901731496	0.8469688521728439	0.5172954321521781	0.9273993755168191	0.7271540374076457	0.8995552493247687	0.8038443128553198	0.8956913842004283	1.0	0.1111111111111111	0.0	0.014242587127826181	64
4638	0.030419781651514363	0.014103370751108643	0.012146023623299152	0.9469885392886362	-1	0	0	0.3	3	0.8461538461538461	11	0.4166666666666667	0.46153846153846156	8	6	6	1	0	0.4444444444444444	4	9	15	0.07142857142857142	0.15384615384615385	0.47552018901731496	0.8956281789705363	0.5172954321521781	0.9367266619350539	0.7630097571197151	0.9372321701719498	0.8378051446301648	0.9252554678388628	1.0	0.125	0.0	0.012146023623299152	8
2203	0.032867878263153745	0.012938132840340167	0.012901174255073318	0.9502800152876351	-1	0	0	0.4	4	0.6923076923076923	9	0.375	0.46153846153846156	8	6	6	1	0	0.4	4	10	15	0.07142857142857142	0.15384615384615385	0.47552018901731496	0.8527935691475838	0.5172954321521781	0.9362279949153441	0.7630097571197151	0.948944629775339	0.8378051446301648	0.9209424894596293	1.0	0.125	0.0	0.012901174255073318	50
1321	0.03225894368862513	0.002708924172909235	0.0026991564477359593	0.922270459021755	-1	0	0	0.3	3	0.8461538461538461	11	0.5	0.6153846153846154	9	8	5	1	0	0.3	3	10	15	0.07692307692307693	0.15384615384615385	0.6772056515524506	0.8912349726863257	0.5172954321521781	0.9315173564539482	0.7271540374076457	0.8666396493232252	0.8038443128553198	0.8998062559107957	1.0	0.2222222222222222	0.0	0.0026991564477359593	3
141	0.004720910899477902	0.0002391586017107519	0.00018428742899971386	0.9796403492636921	-1	0	0	0.5	3	0.6666666666666666	4	0.5333333333333333	0.3333333333333333	3	2	4	8	0	0.6	5	3	8	0.7272727272727273	0.3333333333333333	0.8082644483723309	0.6803429167362985	0.4870735195400596	0.8438376336287057	0.6613755973184257	0.8440117772189131	0.7879892494855156	0.7984979167484341	0.3333333333333333	0.6666666666666666	0.0	0.00018428742899971386	10
3608	0.03151328810793307	0.012823698379171605	0.012664961249353533	0.9320331130729081	-1	0	0	0.3	3	0.8461538461538461	11	0.375	0.46153846153846156	9	6	5	1	0	0.4	4	10	15	0.09090909090909091	0.15384615384615385	0.47552018901731496	0.8469688521728439	0.5172954321521781	0.9273993755168191	0.7271540374076457	0.9153925886343619	0.8038443128553198	0.9014334969721445	1.0	0.1111111111111111	0.0	0.012664961249353533	18
3448	0.03116830053809691	0.014692541353031838	0.014548955170629872	0.9472425505001553	-1	0	0	0.3	3	0.8461538461538461	11	0.375	0.46153846153846156	9	6	5	1	0	0.4	4	10	15	0.09090909090909091	0.15384615384615385	0.47552018901731496	0.8469688521728439	0.5172954321521781	0.9273993755168191	0.7271540374076457	0.8845239649311883	0.8038443128553198	0.8907222587182115	1.0	0.1111111111111111	0.0	0.014548955170629872	26
3340	0.029920669627336305	0.002755040634303217	-0.0017183742040690927	0.9349635181750068	-1	0	0	0.3	3	0.8461538461538461	11	0.45454545454545453	0.5384615384615384	9	7	5	1	0	0.2727272727272727	3	11	15	0.08333333333333333	0.15384615384615385	0.47552018901731496	0.8469688521728439	0.5172954321521781	0.9273993755168191	0.754856612457468	0.8809496645488168	0.8038443128553198	0.8895967898647605	1.0	0.1111111111111111	0.0	-0.00017183742040690928	5
1205	0.0006914725445167081	0.0005381981927715088	0.0005380046772092634	0.9941687907007901	-1	0	0	0.5	1	1.0	1	1.0	1.0	1	1	1	0	0	0.3333333333333333	1	3	3	0.0	0	0.2849358601194291	0.5	0.5051874283378428	0.5	0.3393036772325623	0.5	0.7184534792834724	0.5	0	0	0.0	0.0005380046772092634	21
3330	0.03354889251258073	0.014370870351712934	0.014173618086430891	0.9475036297136423	-1	0	0	0.3	3	0.8461538461538461	11	0.375	0.46153846153846156	9	6	5	1	0	0.4	4	10	15	0.09090909090909091	0.15384615384615385	0.47552018901731496	0.8469688521728439	0.5172954321521781	0.9273993755168191	0.7271540374076457	0.7974787096926649	0.8038443128553198	0.8671910611737544	1.0	0.1111111111111111	0.0	0.014173618086430891	69
1868	0.034907976915798306	0.012584364466010306	0.012583611244076944	0.9441412066029571	-1	0	0	0.4	4	0.6923076923076923	9	0.375	0.46153846153846156	8	6	6	1	0	0.4	4	10	15	0.07142857142857142	0.15384615384615385	0.47552018901731496	0.8527935691475838	0.5172954321521781	0.9362279949153441	0.7630097571197151	0.9255683916779943	0.8378051446301648	0.9106218299754915	1.0	0.25	0.0	0.012583611244076944	33
3582	0.029138538284751485	0.0026188527700694597	0.002145959839568971	0.99441479127344	-1	0	0	0.5	5	0.5384615384615384	7	0.4166666666666667	0.38461538461538464	9	5	5	1	0	0.4444444444444444	4	9	15	0.1	0.3076923076923077	0.47552018901731496	0.8852740439916909	0.5172954321521781	0.9350444478248444	0.7271540374076457	0.8849933333663251	0.7909786771301801	0.9046744493103617	1.0	0.2222222222222222	0.0	0.002145959839568971	5
1028	0.015120729449253223	0.0054961884077350046	0.005440077160097985	0.992477615593591	-1	0	0	0.6	6	0.3076923076923077	4	0.375	0.23076923076923078	8	3	6	2	0	0.625	5	8	15	0.18181818181818182	0.15384615384615385	0.5131611873153854	0.8674102013003602	0.5172954321521781	0.925048704475529	0.8089589762275816	0.7988337691139316	0.8378051446301648	0.872520102307658	0.5625	0.375	0.0	0.005440077160097985	111
447	0.01661613235675835	0.005109073662888438	0.004516972098165117	0.9738549751483314	-1	0.3333333333333333	1	0.5	4	0.6666666666666666	6	0.4074074074074074	0.5555555555555556	7	5	3	1	0	0.3333333333333333	9	3	11	0.125	1.0	0.4472423976703558	0.8027234918032001	0.7395517562827871	0.830558634790778	0.5635898513120701	0.933237904673473	0.8565433005460718	0.8672477494860632	1.0	0.2857142857142857	0.0	0.004516972098165117	36
3658	0.0308489953805615	0.014486952171403302	0.014308709323957529	0.947752905978354	-1	0	0	0.3	3	0.8461538461538461	11	0.375	0.46153846153846156	9	6	5	1	0	0.4	4	10	15	0.09090909090909091	0.15384615384615385	0.47552018901731496	0.8469688521728439	0.5172954321521781	0.9273993755168191	0.7271540374076457	0.7974787096926649	0.8038443128553198	0.8671910611737544	1.0	0.1111111111111111	0.0	0.014308709323957529	41
4735	0.04070639031927652	0.004209248449812073	0.002785379909063588	0.6576019998561771	-1	0	0	0.4	4	0.6923076923076923	9	0.375	0.5384615384615384	9	7	5	1	0	0.625	5	8	15	0.08333333333333333	0.18181818181818182	0.47552018901731496	0.9123488188165544	0.5172954321521781	0.9269950568242703	0.7988654768317844	0.9304727592686083	0.8038443128553198	0.9236273601680501	1.0	0.2222222222222222	0.0	0.002785379909063588	1
138	0.0014989442651005174	0.0003026713566993603	0.0002603064378006115	0.9884192305487466	-1	0	0	0.3333333333333333	1	1.0	2	0.6666666666666666	0.5	2	1	1	0	0	0.6666666666666666	3	2	4	0.0	0	0.8854487314204145	0.5706909401639267	0.5691268857800311	0.9867279119459088	0.3723560093739034	0.9229008630713721	0.9711729291386089	0.9136162095584868	0	0	0.0	0.0002603064378006115	17
2243	0.03352366491447713	0.007876655170945223	-0.006495509071240432	0.950029550569329	-1	0	0	0.3	3	0.7692307692307693	10	0.3125	0.6153846153846154	9	8	5	2	0	0.75	6	8	15	0.15384615384615385	0.14285714285714285	0.48308699493433255	0.8734740640140749	0.5675012445879493	0.9259268447435777	0.7271540374076457	0.9048360550967823	0.8038443128553198	0.9034920508215807	0.611111111111111	0.2222222222222222	0.0	-0.0006495509071240432	0
4476	None	None	None	None	None	0.25	1	0.5	5	0.46153846153846156	6	0.42857142857142855	0.38461538461538464	9	5	5	1	0	0.7142857142857143	5	7	15	0.1	0.25	0.4131481224680799	0.8132127040394552	0.46410618896387384	0.9075258341862724	0.7271540374076457	0.822389344793212	0.8038443128553198	0.8535197831212131	1.0	0.1111111111111111	0.0	None	0
626	0.01759458178565556	0.005451108146467016	0.0049912682730056	0.9931286967987079	-1	0	0	0.5	5	0.46153846153846156	6	0.3333333333333333	0.3076923076923077	8	4	6	2	0	0.5555555555555556	5	9	15	0.16666666666666666	0.15384615384615385	0.5131611873153854	0.8674102013003602	0.5423983383700637	0.9294940902154128	0.8089589762275816	0.7540280958948161	0.8354299402213726	0.8651962130438147	0.5625	0.25	0.0	0.0049912682730056	14
4802	0.030865141898062436	0.014116764896873963	0.013685809199497431	0.950726130688118	-1	0	0	0.3	3	0.8461538461538461	11	0.375	0.46153846153846156	9	6	5	1	0	0.4	4	10	15	0.09090909090909091	0.15384615384615385	0.47552018901731496	0.8863601493159673	0.5172954321521781	0.9279077677981306	0.7271540374076457	0.9283570084165178	0.8038443128553198	0.9160819727541347	1.0	0.1111111111111111	0.0	0.013685809199497431	31
3249	0.032295712839442985	0.014310520083383649	0.014138309604160357	0.9480374247769192	-1	0	0	0.3	3	0.8461538461538461	11	0.375	0.46153846153846156	9	6	5	1	0	0.4	4	10	15	0.09090909090909091	0.15384615384615385	0.47552018901731496	0.8469688521728439	0.5172954321521781	0.9273993755168191	0.7271540374076457	0.7793310727560981	0.8038443128553198	0.8629568146963262	1.0	0.1111111111111111	0.0	0.014138309604160357	84
3859	0.031650627721517215	0.012833711111568039	0.012807022821425687	0.9241033517805067	-1	0	0	0.3	3	0.8461538461538461	11	0.375	0.46153846153846156	9	6	5	1	0	0.4	4	10	15	0.09090909090909091	0.15384615384615385	0.47552018901731496	0.8469688521728439	0.5172954321521781	0.9273993755168191	0.7988654768317844	0.8037777334572006	0.8038443128553198	0.8686988131600271	1.0	0.1111111111111111	0.0	0.012807022821425687	24
414	0.0014485001172436665	0.00018609025254087412	1.4513660941579102e-05	0.9977741288509084	-1	0	0	1.0	2	0.0	0	0.75	0	2	0	0	0	0	1.0	2	2	3	0.0	0	0	0	0	0	0	0	0	0	0	0	0	1.4513660941579102e-05	31
277	0.0009525804309562261	9.585187939396214e-05	9.29260257979861e-05	0.9971500029865751	-1	0	0	0.75	3	0.25	1	0.6666666666666666	0	2	0	3	1	0	1.0	3	3	6	0.125	0.5	0	0	0	0	0	0	0	0	0	0	0	9.29260257979861e-05	10
2797	0.031031150713448544	0.011941607313239202	0.011894138147266043	0.919756689303294	-1	0	0	0.3	3	0.8461538461538461	11	0.375	0.46153846153846156	9	6	5	1	0	0.4	4	10	15	0.09090909090909091	0.15384615384615385	0.47552018901731496	0.8469688521728439	0.5172954321521781	0.9273993755168191	0.7271540374076457	0.9005305755546882	0.8038443128553198	0.8960285259136609	1.0	0.1111111111111111	0.0	0.011894138147266043	18
2590	0.04049200738053524	0.007390622671765252	0.005579090968341643	0.9584666765810989	-1	0	0	0.4	4	0.6923076923076923	9	0.4166666666666667	0.5384615384615384	8	7	6	1	0	1.0	6	6	15	0.06666666666666667	0.5454545454545454	0.4073943430592867	0.8857242858254297	0.5158037167759115	0.936798244379729	0.6270266947396613	0.767408861586671	0.7759877085508516	0.878598169751127	1.0	0.25	0.0	0.005579090968341643	2
4505	0.031408498748672	0.01477009027315813	0.014456107878514323	0.9462039627283864	-1	0	0	0.3	3	0.8461538461538461	11	0.375	0.46153846153846156	9	6	5	1	0	0.4	4	10	15	0.09090909090909091	0.15384615384615385	0.47552018901731496	0.8469688521728439	0.5172954321521781	0.9273993755168191	0.7988654768317844	0.8891746574017556	0.8038443128553198	0.8922171004284655	1.0	0.1111111111111111	0.0	0.014456107878514323	56
1480	0.0006332275798915032	0.000560416929206203	0.0005602273999372197	0.9938960427145321	-1	0	0	0.5	1	1.0	1	1.0	1.0	1	1	1	0	0	0.3333333333333333	1	3	3	0.0	0	0.2849358601194291	0.5	0.5051874283378428	0.5	0.3393036772325623	0.5	0.7184534792834724	0.5	0	0	0.0	0.0005602273999372197	18
4493	0.03135068309862295	0.013701231651292804	0.013701038187261877	0.9528960531291124	-1	0	0	0.3	3	0.8461538461538461	11	0.375	0.46153846153846156	9	6	5	1	0	0.4	4	10	15	0.09090909090909091	0.15384615384615385	0.47552018901731496	0.8469688521728439	0.5172954321521781	0.9273993755168191	0.754856612457468	0.7769432141158752	0.8038443128553198	0.8624106507197946	1.0	0.1111111111111111	0.0	0.013701038187261877	40
3155	0.03125827607923901	0.01356519918738044	0.013563627483306726	0.9529273399686491	-1	0	0	0.3	3	0.8461538461538461	11	0.375	0.46153846153846156	9	6	5	1	0	0.4	4	10	15	0.09090909090909091	0.15384615384615385	0.47552018901731496	0.8469688521728439	0.5172954321521781	0.9273993755168191	0.7271540374076457	0.9241741746577093	0.8038443128553198	0.9049059783526443	1.0	0.1111111111111111	0.0	0.013563627483306726	38
2694	0.0307219505257282	0.008775203373252967	0.007959674374103663	0.953468015483787	-1	0	0	0.3	3	0.8461538461538461	11	0.375	0.46153846153846156	9	6	5	1	0	0.4	4	10	15	0.09090909090909091	0.15384615384615385	0.47552018901731496	0.8473061354229275	0.5172954321521781	0.9273993755168191	0.7271540374076457	0.8845239649311883	0.8038443128553198	0.8908067370792665	1.0	0.1111111111111111	0.0	0.007959674374103663	10
4449	0.031324113975712956	0.013881242511118065	0.01388052614765555	0.9531633020351427	-1	0	0	0.3	3	0.8461538461538461	11	0.375	0.46153846153846156	9	6	5	1	0	0.4	4	10	15	0.09090909090909091	0.15384615384615385	0.47552018901731496	0.8469688521728439	0.5172954321521781	0.9273993755168191	0.7271540374076457	0.9239330662753749	0.8038443128553198	0.904807385552969	1.0	0.1111111111111111	0.0	0.01388052614765555	37
2851	0.031692657342108986	0.014353835812909577	0.014295563553559269	0.9484434024837871	-1	0	0	0.3	3	0.8461538461538461	11	0.375	0.46153846153846156	9	6	5	1	0	0.4	4	10	15	0.09090909090909091	0.15384615384615385	0.47552018901731496	0.8469688521728439	0.5172954321521781	0.9273993755168191	0.7271540374076457	0.8331469470282957	0.8038443128553198	0.8760462001157324	1.0	0.1111111111111111	0.0	0.014295563553559269	33
1669	0.03972239568263599	0.003956950606570908	0.003915491770385503	0.9142999031112656	-1	0	0	0.2	2	0.8461538461538461	11	0.25	0.6923076923076923	11	9	3	1	0	0.6	6	10	15	0.125	0.2222222222222222	0.48308699493433255	0.8924987441898123	0.288798956074884	0.8816514590110122	0.4762882074464815	0.9173534167184321	0.8038443128553198	0.8981834403964776	1.0	0.09090909090909091	0.0	0.003915491770385503	31
4699	None	None	None	None	None	0	0	0.2	2	0.9230769230769231	12	0.5	0.6153846153846154	10	8	4	1	0	0.8333333333333334	6	5	15	0.1	0.3333333333333333	0.47552018901731496	0.8941330171987574	0.5172954321521781	0.9348953522095501	0.7271540374076457	0.9192111805005536	0.8038443128553198	0.9175813148989788	1.0	0.2	0.0	None	0
1998	0.03768108680314317	0.01062401630086027	0.010395525576121294	0.9447748717423187	-1	0	0	0.4	4	0.6153846153846154	8	0.3125	0.5384615384615384	8	7	6	1	0	0.75	8	6	15	0.06666666666666667	0.15384615384615385	0.4443341557426974	0.8885858568070155	0.49947443751999165	0.8987316056875488	0.5690845770321734	0.9431546226775874	0.8323195035848001	0.9134226768806358	1.0	0.125	0.0	0.010395525576121294	8
781	0.0009250720127779419	9.85133279893742e-05	9.847774019975995e-05	0.9953413578603435	-1	0	0	0.6666666666666666	2	0.5	1	0.6666666666666666	0.5	2	1	1	0	0	0.6666666666666666	2	3	4	0.0	0	0.30431634599840435	0.7013948119634202	0.3969931922063634	0.7468613811655712	0.37465507907579065	0.7342573622401842	0.7318365963845752	0.7279158601867249	0	0	0.0	9.847774019975995e-05	11
1245	0.0006913205473288469	0.0005622116482467473	0.0005620532709185428	0.9942818870907274	-1	0	0	0.5	1	1.0	1	1.0	1.0	1	1	1	0	0	0.3333333333333333	1	3	3	0.0	0	0.2849358601194291	0.5	0.5051874283378428	0.5	0.3393036772325623	0.5	0.7184534792834724	0.5	0	0	0.0	0.0005620532709185428	35
767	0.030006118627565862	0.00547386138075782	0.0054127914723494	0.9304028952354393	-1	0.25	1	0.4	4	0.6153846153846154	8	0.26785714285714285	0.5384615384615384	9	7	5	1	0	0.875	7	8	15	0.08333333333333333	0.2857142857142857	0.48308699493433255	0.8952966279764997	0.46410618896387384	0.9236913495599913	0.4762882074464815	0.9248080359275997	0.8668601184985557	0.9155258029531931	1.0	0.1111111111111111	0.0	0.0054127914723494	12
798	0.02543704019339238	0.0012110958630971206	0.0010181613420192162	0.9391464717069414	-1	0	0	0.3	3	0.6923076923076923	9	0.375	0.6153846153846154	10	8	4	1	0	0.4	4	10	15	0.1	0.36363636363636365	0.5094523505184295	0.8396474976818352	0.288798956074884	0.8947113740558919	0.4762882074464815	0.9343445130572717	0.7982171888830452	0.8956945484131269	1.0	0.1	0.0	0.0010181613420192162	8
448	0.0014737142434723617	0.00021578775928674475	4.01901395479922e-05	0.9987493410094603	-1	0	0	1.0	2	0.0	0	0.75	0	2	0	0	0	0	1.0	2	2	3	0.0	0	0	0	0	0	0	0	0	0	0	0	0	4.01901395479922e-05	22
1353	0.03997330133194833	0.0047837736076245365	-0.004242473450399411	0.9183083173450451	-1	0	0	0.2	2	0.9230769230769231	12	0.25	0.6153846153846154	9	8	5	1	0	0.6	6	10	15	0.07692307692307693	0	0.47552018901731496	0.8921327009388531	0.48165344288780504	0.8872071951594231	0.3393036772325623	0.9400280180189903	0.7909786771301801	0.9096271122256065	1.0	0.1111111111111111	0.0	-0.00042424734503994116	3
1492	0.04964778740694115	0.00945452686839577	0.0028025621850211115	0.6618546418974238	-1	0	0	0.1	1	1.0	12	1.0	1.0	13	12	0	1	0	0.07142857142857142	1	14	14	0.3333333333333333	0	0.7984172437353256	0.8792940699311471	0.5675012445879493	0.8453759335708843	0.7988654768317844	0.892495064379882	0.8668601184985557	0.8736558493807187	1.0	0.07692307692307693	0.0	0.0028025621850211115	75
274	0.0020529488472251518	0.0007683014939128727	1.4720768508909848e-05	0.9915245609772952	-1	0	0	0.25	1	1.0	3	1.0	0.6666666666666666	3	2	1	0	0	0.2	5	1	5	0.0	0	0.21892147784833652	0.5376843873377257	0.5051874283378428	0.502670494987799	0.32441858758428455	0.5376375285501832	0.7653190776062867	0.5260215909347769	0	0	0.0	1.4720768508909848e-05	18
3663	0.03164567869411141	0.012197941617828726	0.008821179383994033	0.9503502264008807	-1	0	0	0.4	4	0.6923076923076923	9	0.3333333333333333	0.46153846153846156	8	6	6	1	0	0.5555555555555556	5	9	15	0.07142857142857142	0.15384615384615385	0.47552018901731496	0.8527935691475838	0.5172954321521781	0.9362279949153441	0.7630097571197151	0.8105744846861468	0.8378051446301648	0.8771439635400843	1.0	0.125	0.0	0.008821179383994033	16
1089	0.0007124539381754033	0.0005660571843841827	0.0005658762482676197	0.994289288940356	-1	0	0	0.5	1	1.0	1	1.0	1.0	1	1	1	0	0	0.3333333333333333	1	3	3	0.0	0	0.2849358601194291	0.5	0.5051874283378428	0.5	0.3393036772325623	0.5	0.7184534792834724	0.5	0	0	0.0	0.0005658762482676197	59
4143	0.03100185797515953	0.014102267992565401	0.013408254696947881	0.9468419823835024	-1	0	0	0.3	3	0.8461538461538461	11	0.4166666666666667	0.46153846153846156	8	6	6	1	0	0.4444444444444444	4	9	15	0.07142857142857142	0.15384615384615385	0.47552018901731496	0.8527935691475838	0.5172954321521781	0.9362279949153441	0.7630097571197151	0.8961204911418449	0.8378051446301648	0.9001917115800139	1.0	0.125	0.0	0.013408254696947881	9
2803	0.03543711693724672	0.012551267640101784	0.012335626490799034	0.9268709277244576	-1	0	0	0.4	4	0.6923076923076923	9	0.375	0.46153846153846156	8	6	6	1	0	0.4	4	10	15	0.07142857142857142	0.15384615384615385	0.47552018901731496	0.8527935691475838	0.5172954321521781	0.9362279949153441	0.7630097571197151	0.8924858377427709	0.8378051446301648	0.8990341008065386	1.0	0.125	0.0	0.012335626490799034	17
3046	0.031419762515184566	0.014207828875651972	0.014170720765715903	0.9453303061617406	-1	0	0	0.3	3	0.8461538461538461	11	0.375	0.46153846153846156	9	6	5	1	0	0.4	4	10	15	0.09090909090909091	0.15384615384615385	0.47552018901731496	0.8469688521728439	0.5172954321521781	0.9273993755168191	0.7271540374076457	0.9336565371634991	0.8038443128553198	0.9089514559418537	1.0	0.1111111111111111	0.0	0.014170720765715903	60
2926	0.032309131043747365	0.014172663498083857	0.014172386894372847	0.9463167436724542	-1	0	0	0.3	3	0.8461538461538461	11	0.375	0.46153846153846156	9	6	5	1	0	0.4	4	10	15	0.09090909090909091	0.15384615384615385	0.47552018901731496	0.8469688521728439	0.5172954321521781	0.9273993755168191	0.7271540374076457	0.8845239649311883	0.8038443128553198	0.8907222587182115	1.0	0.1111111111111111	0.0	0.014172386894372847	82
238	0.020900363242644743	0.0021516675087134224	0.0016571523440174355	0.9815789605717591	-1	0	0	0.16666666666666666	1	1.0	6	1.0	1.0	7	6	0	1	0	0.125	8	1	8	0.3333333333333333	0	0.658529121058265	0.9386334066305074	0.8114120087780481	0.9250155083031617	0.2763379158203629	0.689446897120424	0.9244601675129426	0.8821075391705632	1.0	0.2857142857142857	0.0	0.0016571523440174355	5
836	0.039742467830666005	0.00423596636920102	0.004169991111117703	0.9143627622401437	-1	0	0	0.2	2	0.8461538461538461	11	0.25	0.6923076923076923	11	9	3	1	0	0.6	6	10	15	0.125	0.2222222222222222	0.48308699493433255	0.8924987441898123	0.288798956074884	0.8816514590110122	0.4762882074464815	0.9173534167184321	0.8038443128553198	0.8981834403964776	1.0	0.09090909090909091	0.0	0.004169991111117703	96
4734	0.030712060779715313	0.012040825033998752	0.009831838520263049	0.950787400333316	-1	0	0	0.4	4	0.6923076923076923	9	0.3333333333333333	0.46153846153846156	9	6	5	1	0	0.5555555555555556	5	9	15	0.09090909090909091	0.15384615384615385	0.47552018901731496	0.8617592776036447	0.5172954321521781	0.9411487855736739	0.7271540374076457	0.8059278797931597	0.8038443128553198	0.881698204374748	1.0	0.1111111111111111	0.0	0.009831838520263049	7
4082	0.03440595694674388	0.01110475440983504	0.009361468312229997	0.953008494286783	-1	0	0	0.3	3	0.7692307692307693	10	0.4166666666666667	0.46153846153846156	8	6	6	1	0	0.4444444444444444	4	9	15	0.07142857142857142	0	0.47552018901731496	0.8512534560183108	0.5172954321521781	0.9262964468597986	0.7630097571197151	0.7862341455786295	0.8378051446301648	0.865218554476505	1.0	0.125	0.0	0.009361468312229997	8
95	2.1829602908934604e-06	4.761242781147847e-09	4.184403423599758e-09	0.9999988469156244	-1	0	0	1.0	1	0	0	1.0	0	1	0	0	1	0	0.5	2	1	2	0.3333333333333333	0	0	0	0	0	0	0	0	0	0	0	0	4.184403423599758e-09	19
2549	0.027706277157812542	0.012297464002800969	0.008588158363103494	0.9553325335672096	-1	0	0	0.4	4	0.6923076923076923	9	0.46875	0.38461538461538464	8	5	6	1	0	0.5	4	8	15	0.07692307692307693	0.15384615384615385	0.47552018901731496	0.8527935691475838	0.5172954321521781	0.9362279949153441	0.7630097571197151	0.9255683916779943	0.8378051446301648	0.9106218299754915	1.0	0.125	0.0	0.008588158363103494	13
2905	0.03462163505615247	0.012559784215400315	0.012451793911811443	0.9220088823000419	-1	0	0	0.4	4	0.6923076923076923	9	0.375	0.46153846153846156	8	6	6	1	0	0.4	4	10	15	0.07142857142857142	0.15384615384615385	0.47552018901731496	0.8527935691475838	0.5172954321521781	0.9362279949153441	0.8141300087058612	0.8018166121858499	0.8378051446301648	0.8751160013112438	1.0	0.125	0.0	0.012451793911811443	19
3375	0.0318002760877271	0.014627195634946433	0.014461083241112954	0.9469895641856299	-1	0	0	0.3	3	0.8461538461538461	11	0.375	0.46153846153846156	9	6	5	1	0	0.4	4	10	15	0.09090909090909091	0.15384615384615385	0.47552018901731496	0.8469688521728439	0.5172954321521781	0.9273993755168191	0.7271540374076457	0.8858060046887595	0.8038443128553198	0.8911308096785113	1.0	0.1111111111111111	0.0	0.014461083241112954	34
1722	0.03413456690486729	0.014536082485101093	0.01452956878628903	0.9481432587784909	-1	0	0	0.4	4	0.6923076923076923	9	0.375	0.46153846153846156	8	6	6	1	0	0.4	4	10	15	0.07142857142857142	0.15384615384615385	0.47552018901731496	0.8527935691475838	0.5172954321521781	0.9362279949153441	0.7630097571197151	0.8868504881528783	0.8378051446301648	0.8972833587079687	1.0	0.125	0.0	0.01452956878628903	132
1763	0.03132165448441737	0.009681771780146304	0.009392497241455166	0.9481535811480758	-1	0	0	0.4	4	0.6923076923076923	9	0.3125	0.46153846153846156	8	6	6	1	0	0.75	8	6	15	0.07142857142857142	0.15384615384615385	0.47552018901731496	0.8658508112414596	0.49947443751999165	0.8987316056875488	0.5690845770321734	0.9431546226775874	0.8323195035848001	0.9076792244181048	1.0	0.125	0.0	0.009392497241455166	13
4444	0.031246919062209992	0.014336863542718839	0.014000918894160993	0.949805958305224	-1	0	0	0.3	3	0.8461538461538461	11	0.375	0.46153846153846156	9	6	5	1	0	0.4	4	10	15	0.09090909090909091	0.15384615384615385	0.47552018901731496	0.8863601493159673	0.5172954321521781	0.9279077677981306	0.7271540374076457	0.9146832458369222	0.8038443128553198	0.9110962355547797	1.0	0.1111111111111111	0.0	0.014000918894160993	51
3736	0.03201754360687073	0.014209435564335193	0.014035326875011831	0.9478380014722718	-1	0	0	0.3	3	0.8461538461538461	11	0.375	0.46153846153846156	9	6	5	1	0	0.4	4	10	15	0.09090909090909091	0.15384615384615385	0.47552018901731496	0.8469688521728439	0.5172954321521781	0.9273993755168191	0.7271540374076457	0.7793310727560981	0.8038443128553198	0.8629568146963262	1.0	0.1111111111111111	0.0	0.014035326875011831	40
534	0.006928717278624701	0.002494886841627072	0.002262116947914539	0.9964242785381403	-1	0.3333333333333333	1	0.625	5	0.3	3	0.48	0.2	5	2	6	0	0	1.0	5	5	12	0.0	0.2	0.4016405636504935	0.9276630652853755	0.5196006145050625	0.9191538493783681	0.7271540374076457	0.6470631550652133	0.8038443128553198	0.8656227465766334	0	0	0.0	0.002262116947914539	4
1922	0.03046417967168746	0.009852445696818663	0.004967598491079432	0.9514975265465926	-1	0	0	0.4	4	0.6923076923076923	9	0.35714285714285715	0.5384615384615384	10	7	4	1	0	0.8571428571428571	7	6	15	0.1111111111111111	0.15384615384615385	0.3192760174922709	0.8822143976615325	0.5423983383700637	0.8909775477096847	0.3318611324084234	0.9534540896338762	0.8841571769235735	0.9151338885621642	1.0	0.1	0.0	0.004967598491079432	8
507	0.0008004111806569506	3.6674777994944937e-06	2.7638011657692555e-08	0.9971771028575109	-1	0	0	1.0	1	0	0	1.0	0	1	0	0	0	0	0.5	2	1	2	0.0	0	0	0	0	0	0	0	0	0	0	0	0	2.7638011657692555e-08	14
3215	0.031604504876065524	0.01425739605046661	0.014216476840675249	0.9463337370633421	-1	0	0	0.3	3	0.8461538461538461	11	0.375	0.46153846153846156	9	6	5	1	0	0.4	4	10	15	0.09090909090909091	0.15384615384615385	0.47552018901731496	0.8469688521728439	0.5172954321521781	0.9273993755168191	0.7271540374076457	0.9025301282466662	0.8038443128553198	0.8967259338317248	1.0	0.1111111111111111	0.0	0.014216476840675249	41
1212	0.0006508401129241381	0.000567129573091485	0.000566950965505592	0.9944233817947026	-1	0	0	0.5	1	1.0	1	1.0	1.0	1	1	1	0	0	0.3333333333333333	1	3	3	0.0	0	0.2849358601194291	0.5	0.5051874283378428	0.5	0.3393036772325623	0.5	0.7184534792834724	0.5	0	0	0.0	0.000566950965505592	53
130	8.213931774811022e-09	7.670428762215175e-09	4.603171404981574e-09	0.9999989639430297	-1	0	0	1.0	1	0	0	1.0	0	0	0	1	1	0	0.5	2	1	2	0.16666666666666666	0	0	0	0	0	0	0	0	0	0	0	0	-0.1	8
216	0.018019256453566532	0.0056737010493482795	0.005304174248582958	0.9931835843431913	-1	0	0	0.5	5	0.46153846153846156	6	0.3333333333333333	0.3076923076923077	8	4	6	2	0	0.5555555555555556	5	9	15	0.16666666666666666	0.15384615384615385	0.5131611873153854	0.8674102013003602	0.5172954321521781	0.925048704475529	0.8089589762275816	0.8152225276468773	0.8378051446301648	0.8763730037001959	0.5625	0.25	0.0	0.005304174248582958	139
785	0.02817287965977363	0.0015318035706142013	0.00027271492026211837	0.9960806531401666	-1	0	0	0.125	1	1.0	10	0.5	0.6	6	6	5	0	0	0.6666666666666666	4	6	12	0.0	0	0.5938174047328383	0.8723355047100824	0.7420179069125298	0.8779212817668215	0.6622052764253757	0.6134428825569158	0.7656134804771847	0.8103299610763814	0	0	0.0	0.00027271492026211837	28
2623	0.031402562654064166	0.01188867858350048	0.010257541993305867	0.951672896587627	-1	0	0	0.3	3	0.8461538461538461	11	0.375	0.46153846153846156	9	6	5	1	0	0.4	4	10	15	0.09090909090909091	0.15384615384615385	0.47552018901731496	0.8469688521728439	0.5172954321521781	0.9192101730035932	0.7271540374076457	0.9180235213653821	0.8038443128553198	0.89899967547377	1.0	0.1111111111111111	0.0	0.010257541993305867	14
4165	0.033915254731474755	0.01415055547448506	0.013958744601157603	0.9477399534856372	-1	0	0	0.3	3	0.8461538461538461	11	0.375	0.46153846153846156	9	6	5	1	0	0.4	4	10	15	0.09090909090909091	0.15384615384615385	0.47552018901731496	0.8469688521728439	0.5172954321521781	0.9273993755168191	0.7271540374076457	0.7793310727560981	0.8038443128553198	0.8629568146963262	1.0	0.1111111111111111	0.0	0.013958744601157603	45
3641	0.031731144247930734	0.013880688250144315	0.013408588996069249	0.9513461316191869	-1	0	0	0.3	3	0.8461538461538461	11	0.375	0.46153846153846156	9	6	5	1	0	0.4	4	10	15	0.09090909090909091	0.15384615384615385	0.47552018901731496	0.8469688521728439	0.5172954321521781	0.924431627577482	0.7271540374076457	0.7793310727560981	0.8038443128553198	0.8612421496047531	1.0	0.1111111111111111	0.0	0.013408588996069249	15
2396	0.03048846292217788	0.013872814483270008	0.013630089268969602	0.946691272855455	-1	0	0	0.3	3	0.8461538461538461	11	0.375	0.46153846153846156	9	6	5	1	0	0.4	4	10	15	0.09090909090909091	0.15384615384615385	0.47552018901731496	0.8469688521728439	0.5172954321521781	0.9273993755168191	0.7271540374076457	0.9155731083799239	0.8038443128553198	0.901502574375279	1.0	0.1111111111111111	0.0	0.013630089268969602	51
3545	0.03125797250985956	0.01275163338571414	0.012687767786353497	0.9274549588394487	-1	0	0	0.3	3	0.8461538461538461	11	0.375	0.46153846153846156	9	6	5	1	0	0.4	4	10	15	0.09090909090909091	0.15384615384615385	0.47552018901731496	0.8469688521728439	0.5172954321521781	0.9273993755168191	0.7271540374076457	0.9336565371634991	0.8038443128553198	0.9089514559418537	1.0	0.1111111111111111	0.0	0.012687767786353497	19
2843	0.031057060584377877	0.012502855789339861	0.012453470842521843	0.9242810950406545	-1	0	0	0.3	3	0.8461538461538461	11	0.375	0.46153846153846156	9	6	5	1	0	0.4	4	10	15	0.09090909090909091	0.15384615384615385	0.47552018901731496	0.8469688521728439	0.5172954321521781	0.9273993755168191	0.7271540374076457	0.9025301282466662	0.8038443128553198	0.8967259338317248	1.0	0.1111111111111111	0.0	0.012453470842521843	19
721	0.0007065865567749042	0.0005219079158966697	0.0005219059584252856	0.9943954874193025	-1	0	0	0.6666666666666666	2	0.5	1	0.6666666666666666	0.5	1	1	2	0	0	0.6666666666666666	2	3	4	0.0	0	0.2849358601194291	0.5	0.5051874283378428	0.5	0.3393036772325623	0.5	0.7184534792834724	0.5	0	0	0.0	0.0005219059584252856	26
4571	0.04619766885030627	0.01281176443070881	0.00483804590136084	0.7723751057670079	-1	0	0	0.3	3	0.8461538461538461	11	0.4166666666666667	0.6153846153846154	10	8	4	1	0	0.4444444444444444	4	9	15	0.1	0.18181818181818182	0.47930359197582373	0.8695195759586212	0.5172954321521781	0.9372059770414707	0.7988654768317844	0.8811098859354702	0.8378051446301648	0.9003316038847573	1.0	0.2	0.0	0.00483804590136084	2
2325	0.031042111644176747	0.013982092065505606	0.013723563816535899	0.9469385485474433	-1	0	0	0.3	3	0.8461538461538461	11	0.375	0.46153846153846156	9	6	5	1	0	0.4	4	10	15	0.09090909090909091	0.15384615384615385	0.47552018901731496	0.8469688521728439	0.5172954321521781	0.9273993755168191	0.7271540374076457	0.9155731083799239	0.8038443128553198	0.901502574375279	1.0	0	0.0	0.013723563816535899	83
3364	0.0330037898563697	0.010978190538275711	0.0085453413215088	0.9474560245488243	-1	0	0	0.3	3	0.8461538461538461	11	0.375	0.46153846153846156	9	6	5	1	0	0.4	4	10	15	0.09090909090909091	0.15384615384615385	0.47552018901731496	0.8132512118649309	0.46410618896387384	0.9084949285834696	0.7988654768317844	0.7839795339319812	0.8668601184985557	0.8435954054168442	1.0	0.1111111111111111	0.0	0.0085453413215088	8
1357	0.03187057871857223	0.011018230029180471	0.010634594326708621	0.9482528491101673	-1	0	0	0.4	4	0.6923076923076923	9	0.3125	0.46153846153846156	8	6	6	1	0	0.75	8	6	15	0.07142857142857142	0.15384615384615385	0.47552018901731496	0.8658508112414596	0.49947443751999165	0.8987316056875488	0.5690845770321734	0.9431546226775874	0.8323195035848001	0.9076792244181048	1.0	0.125	0.0	0.010634594326708621	30
2284	0.03074914176390947	0.014193715565461704	0.013943133571423648	0.9474222365029075	-1	0	0	0.3	3	0.8461538461538461	11	0.375	0.46153846153846156	9	6	5	1	0	0.4	4	10	15	0.09090909090909091	0.15384615384615385	0.47552018901731496	0.8469688521728439	0.5172954321521781	0.9273993755168191	0.7271540374076457	0.9410962640129711	0.8038443128553198	0.9123915181816223	1.0	0.1111111111111111	0.0	0.013943133571423648	28
2634	0.031068267887560227	0.014588224348609473	0.014388192288587653	0.9469947790602256	-1	0	0	0.3	3	0.8461538461538461	11	0.375	0.46153846153846156	9	6	5	1	0	0.4	4	10	15	0.09090909090909091	0.15384615384615385	0.47552018901731496	0.8469688521728439	0.5172954321521781	0.9273993755168191	0.7271540374076457	0.9336565371634991	0.8038443128553198	0.9089514559418537	1.0	0.1111111111111111	0.0	0.014388192288587653	47
3468	0.03363303274908925	0.01292340878140576	0.012609825983071497	0.9344677144459148	-1	0	0	0.3	3	0.8461538461538461	11	0.375	0.46153846153846156	9	6	5	1	0	0.4	4	10	15	0.09090909090909091	0.15384615384615385	0.47552018901731496	0.8469688521728439	0.5172954321521781	0.9273993755168191	0.7271540374076457	0.8845239649311883	0.8038443128553198	0.8907222587182115	1.0	0.1111111111111111	0.0	0.012609825983071497	19
4000	0.03194602338763716	0.012064973606221599	0.011661628076173979	0.9503513950755943	-1	0	0	0.3	3	0.8461538461538461	11	0.375	0.46153846153846156	9	6	5	1	0	0.4	4	10	15	0.09090909090909091	0.15384615384615385	0.47552018901731496	0.8469688521728439	0.5172954321521781	0.9192101730035932	0.7271540374076457	0.9240914507661999	0.8038443128553198	0.9014987395949562	1.0	0.1111111111111111	0.0	0.011661628076173979	11
2861	0.022053613666204067	0.008664077106703288	-0.007332135577544894	0.9655785262109168	-1	0	0	0.5	5	0.5384615384615384	7	0.375	0.3076923076923077	7	4	7	1	0	0.625	5	8	15	0.06666666666666667	0.4444444444444444	0.47552018901731496	0.8304962874138809	0.5172954321521781	0.922736809939684	0.7988654768317844	0.9081969927584177	0.8668601184985557	0.8928667302770077	1.0	0.14285714285714285	0.0	-0.0007332135577544894	1
3430	0.042228699658432615	0.006723688681962315	-0.002868867562241867	0.6653751329090383	-1	0	0	0.3	3	0.8461538461538461	11	0.4166666666666667	0.6153846153846154	10	8	4	1	0	0.4444444444444444	4	9	15	0.1	0.18181818181818182	0.47930359197582373	0.8695195759586212	0.5172954321521781	0.9372059770414707	0.7988654768317844	0.9302793912393891	0.8378051446301648	0.916591877467747	1.0	0.2	0.0	-0.0002868867562241867	0
3999	0.03154077817839868	0.013871183563616272	0.01384063698070251	0.9491774905937556	-1	0	0	0.3	3	0.8461538461538461	11	0.375	0.46153846153846156	9	6	5	1	0	0.4	4	10	15	0.09090909090909091	0.15384615384615385	0.47552018901731496	0.8469688521728439	0.5172954321521781	0.9273993755168191	0.7271540374076457	0.8845239649311883	0.8038443128553198	0.8907222587182115	1.0	0.1111111111111111	0.0	0.01384063698070251	18
4379	0.03127809947670837	0.014484697445082365	0.014466664216919257	0.9459813498481973	-1	0	0	0.3	3	0.8461538461538461	11	0.375	0.46153846153846156	9	6	5	1	0	0.4	4	10	15	0.09090909090909091	0.15384615384615385	0.47552018901731496	0.8469688521728439	0.5172954321521781	0.9273993755168191	0.7271540374076457	0.7974787096926649	0.8038443128553198	0.8671910611737544	1.0	0.1111111111111111	0.0	0.014466664216919257	70
961	0.0007701253693627988	0.0005267643465193283	0.0005267481051276745	0.994538195904849	-1	0	0	0.6666666666666666	2	0.5	1	0.6666666666666666	0.5	1	1	2	0	0	0.6666666666666666	2	3	4	0.0	0	0.2849358601194291	0.5	0.5051874283378428	0.5	0.3393036772325623	0.5	0.7184534792834724	0.5	0	0	0.0	0.0005267481051276745	20
4862	0.0318203008886872	0.014903656681312192	0.014717670187630993	0.9457434958372154	-1	0	0	0.3	3	0.8461538461538461	11	0.375	0.46153846153846156	9	6	5	1	0	0.4	4	10	15	0.09090909090909091	0.15384615384615385	0.47552018901731496	0.8469688521728439	0.5172954321521781	0.9273993755168191	0.7271540374076457	0.8845239649311883	0.8038443128553198	0.8907222587182115	1.0	0.1111111111111111	0.0	0.014717670187630993	25
842	0.0007727342998730659	0.0005345615050906828	0.0005345501215166203	0.9945618641527779	-1	0	0	0.6666666666666666	2	0.5	1	0.6666666666666666	0.5	1	1	2	0	0	0.6666666666666666	2	3	4	0.0	0	0.2849358601194291	0.5	0.5051874283378428	0.5	0.3393036772325623	0.5	0.7184534792834724	0.5	0	0	0.0	0.0005345501215166203	28
2657	0.031438563693823016	0.014206514894076797	0.0141934241864245	0.9509825197338457	-1	0	0	0.3	3	0.8461538461538461	11	0.375	0.46153846153846156	9	6	5	1	0	0.4	4	10	15	0.09090909090909091	0.15384615384615385	0.47552018901731496	0.8469688521728439	0.5172954321521781	0.9273993755168191	0.7271540374076457	0.9239330662753749	0.8038443128553198	0.904807385552969	1.0	0.1111111111111111	0.0	0.0141934241864245	39
2180	0.0325164961430291	0.011355801900318421	0.008858404711407447	0.9509285023302906	-1	0	0	0.3	3	0.7692307692307693	10	0.375	0.5384615384615384	9	7	5	2	0	0.625	8	5	15	0.16666666666666666	0.14285714285714285	0.4016405636504935	0.8769317203625799	0.46410618896387384	0.9498831038643949	0.6270266947396613	0.8190061213777602	0.8038443128553198	0.8945829234791277	0.5555555555555556	0.2222222222222222	0.0	0.008858404711407447	11
1095	0.0006599462587896093	0.0005613780771383793	0.0005611886069757537	0.9938897770862879	-1	0	0	0.5	1	1.0	1	1.0	1.0	1	1	1	0	0	0.3333333333333333	1	3	3	0.0	0	0.2849358601194291	0.5	0.5051874283378428	0.5	0.3393036772325623	0.5	0.7184534792834724	0.5	0	0	0.0	0.0005611886069757537	41
1269	0.031641007499971625	0.011271245252228316	0.008762239898225185	0.9521954824200347	-1	0	0	0.3	3	0.8461538461538461	11	0.4166666666666667	0.5384615384615384	9	7	5	1	0	0.4444444444444444	4	9	15	0.08333333333333333	0.15384615384615385	0.48308699493433255	0.8528799140605859	0.5172954321521781	0.9315173564539482	0.7271540374076457	0.8927742251553444	0.8038443128553198	0.8968157043134342	1.0	0.1111111111111111	0.0	0.008762239898225185	132
851	0.0007894102264595948	0.0005156190815650018	0.0005156001688463122	0.9945792722734798	-1	0	0	0.6666666666666666	2	0.5	1	0.6666666666666666	0.5	1	1	2	0	0	0.6666666666666666	2	3	4	0.0	0	0.2849358601194291	0.5	0.5051874283378428	0.5	0.3393036772325623	0.5	0.7184534792834724	0.5	0	0	0.0	0.0005156001688463122	30
3591	0.031399641941280206	0.013153783864194366	0.012879606389252798	0.9341014042436155	-1	0	0	0.3	3	0.8461538461538461	11	0.375	0.46153846153846156	9	6	5	1	0	0.4	4	10	15	0.09090909090909091	0.15384615384615385	0.47552018901731496	0.8469688521728439	0.5172954321521781	0.9273993755168191	0.7271540374076457	0.9239330662753749	0.8038443128553198	0.904807385552969	1.0	0.1111111111111111	0.0	0.012879606389252798	28
1999	0.03544222740062019	0.010694127833067113	0.010619129602318282	0.8956841083474323	-1	0	0	0.3	3	0.8461538461538461	11	0.3409090909090909	0.5384615384615384	9	7	5	1	0	0.36363636363636365	4	11	15	0.08333333333333333	0.15384615384615385	0.47552018901731496	0.8904987925409524	0.5675012445879493	0.9169494615660462	0.7271540374076457	0.9624910221783453	0.8668601184985557	0.929615492603184	1.0	0.1111111111111111	0.0	0.010619129602318282	20
3821	0.031220354683995973	0.013840656694230721	0.013815429575239457	0.9477453933686185	-1	0	0	0.3	3	0.8461538461538461	11	0.375	0.46153846153846156	9	6	5	1	0	0.4	4	10	15	0.09090909090909091	0.15384615384615385	0.47552018901731496	0.8469688521728439	0.5172954321521781	0.9273993755168191	0.7271540374076457	0.9239330662753749	0.8038443128553198	0.904807385552969	1.0	0.1111111111111111	0.0	0.013815429575239457	18
1047	0.014856512824396463	0.0008052202885387661	-0.00010700793850209554	0.9957182478986084	-1	0	0	0.375	3	0.6	6	0.5714285714285714	0.3	4	3	7	0	0	0.42857142857142855	7	3	12	0.0	0	0.4016405636504935	0.840814418077078	0.5473478272756568	0.8495348794841507	0.712268947759368	0.6008639539077413	0.7823605858321799	0.7804187069311423	0	0	0.0	-1.0700793850209553e-05	8
2653	0.03489550898058495	0.012033357675021483	0.008931756944706675	0.9521866803371561	-1	0	0	0.3	3	0.8461538461538461	11	0.2777777777777778	0.6153846153846154	10	8	4	1	0	0.6666666666666666	6	9	15	0.1	0.15384615384615385	0.47552018901731496	0.8587097648409218	0.5172954321521781	0.9344385222263971	0.7271540374076457	0.9189843804352843	0.8038443128553198	0.9086061198598666	1.0	0.1	0.0	0.008931756944706675	14
4349	0.031068980230834695	0.014341267040954698	0.014072083893486855	0.946929192265525	-1	0	0	0.3	3	0.8461538461538461	11	0.375	0.46153846153846156	9	6	5	1	0	0.4	4	10	15	0.09090909090909091	0.15384615384615385	0.47552018901731496	0.8469688521728439	0.5172954321521781	0.9273993755168191	0.7271540374076457	0.7974787096926649	0.8038443128553198	0.8671910611737544	1.0	0.1111111111111111	0.0	0.014072083893486855	40
2295	0.030435801386213702	0.013390905190347992	0.010057694256384688	0.9480056646216721	-1	0	0	0.3	3	0.8461538461538461	11	0.375	0.46153846153846156	9	6	5	1	0	0.4	4	10	15	0.09090909090909091	0.15384615384615385	0.4131481224680799	0.8264802403611692	0.5172954321521781	0.9201943434395407	0.7271540374076457	0.955751892949566	0.8668601184985557	0.9136879799921247	1.0	0.1111111111111111	0.0	0.010057694256384688	17
2230	0.03063017704863215	0.011972278596318782	0.011934639053160312	0.9193923618726382	-1	0	0	0.3	3	0.8461538461538461	11	0.375	0.46153846153846156	9	6	5	1	0	0.4	4	10	15	0.09090909090909091	0.15384615384615385	0.47552018901731496	0.8469688521728439	0.5172954321521781	0.9273993755168191	0.7271540374076457	0.9025301282466662	0.8038443128553198	0.8967259338317248	1.0	0.1111111111111111	0.0	0.011934639053160312	27
3004	0.03087753981302467	0.013435357597240273	0.013434860465401533	0.9527286807521793	-1	0	0	0.3	3	0.8461538461538461	11	0.375	0.46153846153846156	9	6	5	1	0	0.4	4	10	15	0.09090909090909091	0.15384615384615385	0.47552018901731496	0.8469688521728439	0.5172954321521781	0.9273993755168191	0.7271540374076457	0.9410962640129711	0.8038443128553198	0.9123915181816223	1.0	0.1111111111111111	0.0	0.013434860465401533	32
2542	0.03137594272859349	0.014109581257602357	0.01410922688079511	0.9513739214444302	-1	0	0	0.3	3	0.8461538461538461	11	0.375	0.46153846153846156	9	6	5	1	0	0.4	4	10	15	0.09090909090909091	0.15384615384615385	0.47552018901731496	0.8469688521728439	0.5172954321521781	0.9273993755168191	0.7271540374076457	0.9336565371634991	0.8038443128553198	0.9089514559418537	1.0	0.1111111111111111	0.0	0.01410922688079511	88
3365	0.032153505003511086	0.012932870020546161	0.012821748885221564	0.9306927931612827	-1	0	0	0.3	3	0.8461538461538461	11	0.375	0.46153846153846156	9	6	5	1	0	0.4	4	10	15	0.09090909090909091	0.15384615384615385	0.47552018901731496	0.8469688521728439	0.5172954321521781	0.9273993755168191	0.7271540374076457	0.8858060046887595	0.8038443128553198	0.8911308096785113	1.0	0.1111111111111111	0.0	0.012821748885221564	17
3226	0.031508637603689285	0.01504306125576115	0.01488648796120651	0.9464054641829108	-1	0	0	0.3	3	0.8461538461538461	11	0.375	0.46153846153846156	9	6	5	1	0	0.4	4	10	15	0.09090909090909091	0.15384615384615385	0.47552018901731496	0.8469688521728439	0.5172954321521781	0.9273993755168191	0.7271540374076457	0.7974787096926649	0.8038443128553198	0.8671910611737544	1.0	0.1111111111111111	0.0	0.01488648796120651	39
3107	0.03434143110845386	0.011956497785798489	0.011944586842410647	0.948359156164956	-1	0	0	0.4	4	0.6923076923076923	9	0.375	0.46153846153846156	8	6	6	1	0	0.4	4	10	15	0.07142857142857142	0.15384615384615385	0.47552018901731496	0.8527935691475838	0.5172954321521781	0.9362279949153441	0.7630097571197151	0.9313139039634325	0.8378051446301648	0.9129415384779425	1.0	0.125	0.0	0.011944586842410647	14
2499	0.033502642176085375	0.01123595545818104	0.011216123046363893	0.907531956358362	-1	0	0	0.3	3	0.8461538461538461	11	0.375	0.46153846153846156	9	6	5	1	0	0.4	4	10	15	0.09090909090909091	0.15384615384615385	0.47552018901731496	0.8469688521728439	0.5172954321521781	0.9273993755168191	0.7271540374076457	0.9259027888215668	0.8038443128553198	0.9056186538061152	1.0	0.1111111111111111	0.0	0.011216123046363893	24
2399	0.03393917269556942	0.011119373418400262	0.007043918127114293	0.9492297367461994	-1	0	0	0.3	3	0.8461538461538461	11	0.2777777777777778	0.6153846153846154	10	8	4	1	0	0.6666666666666666	6	9	15	0.1	0.15384615384615385	0.47552018901731496	0.8587097648409218	0.5172954321521781	0.9344385222263971	0.7271540374076457	0.7914837770822936	0.8038443128553198	0.8734509096818713	1.0	0.1	0.0	0.007043918127114293	12
4037	0.03188584133874174	0.013928362826968535	0.013925458985890732	0.9520691009074075	-1	0	0	0.3	3	0.8461538461538461	11	0.375	0.46153846153846156	9	6	5	1	0	0.4	4	10	15	0.09090909090909091	0.15384615384615385	0.47552018901731496	0.8469688521728439	0.5172954321521781	0.9273993755168191	0.7988654768317844	0.8037777334572006	0.8038443128553198	0.8686988131600271	1.0	0.1111111111111111	0.0	0.013925458985890732	48
539	0.0007674451769441609	0.0005130717031365471	0.0005130571254692834	0.9944721592852677	-1	0	0	0.6666666666666666	2	0.5	1	0.6666666666666666	0.5	1	1	2	0	0	0.6666666666666666	2	3	4	0.0	0	0.2849358601194291	0.5	0.5051874283378428	0.5	0.3393036772325623	0.5	0.7184534792834724	0.5	0	0	0.0	0.0005130571254692834	33
3374	0.037730470728578616	0.0015459911653360082	-0.0014255086115232756	0.7241149769353501	-1	0	0	0.2	2	0.9230769230769231	12	0.3333333333333333	0.6923076923076923	10	9	4	2	0	0.5555555555555556	5	9	15	0.18181818181818182	0.4444444444444444	0.4385803763339043	0.867002768020703	0.49070081055802606	0.9423406952136036	0.6270266947396613	0.8949189456774225	0.8038443128553198	0.9063767875415466	0.55	0.1	0.0	-0.00014255086115232756	0
681	0.006499768568323397	0.00183627430571587	0.0016964769607741683	0.9780491056272682	-1	0	0	0.5	2	0.75	3	0.6	0.75	4	3	1	0	0	0.4	5	2	6	0.0	0	0.703409207028405	0.7590407230033182	0.677509687227025	0.8522744953232578	0.5861718515133933	0.9483128373667106	0.7739180082192849	0.8739654859409198	0	0	0.0	0.0016964769607741683	24
20	0.11139824305738091	0.01940037342737184	-0.016958938667155848	0.7270942022837303	-1	0	0	0.1	1	1.0	13	1.0	0.9230769230769231	12	12	2	1	0	0.06666666666666667	15	1	15	0.125	0	0.34602863605491196	0.8221873024088715	0.4381790597281407	0.9499949348586073	0.8334538590510249	0.7990388986804219	0.9551906909561327	0.8756597711209757	1.0	0.25	0.0	-0.0016958938667155847	6
1180	0.0007086473975941689	0.0005467571134583977	0.0005465657183009394	0.9940805014960901	-1	0	0	0.5	1	1.0	1	1.0	1.0	1	1	1	0	0	0.3333333333333333	1	3	3	0.0	0	0.2849358601194291	0.5	0.5051874283378428	0.5	0.3393036772325623	0.5	0.7184534792834724	0.5	0	0	0.0	0.0005465657183009394	25
435	0.0007276181965091922	0.0005175074731466745	0.0005175069491623199	0.9942066091043398	-1	0	0	0.6666666666666666	2	0.5	1	0.6666666666666666	0.5	1	1	2	0	0	0.6666666666666666	2	3	4	0.0	0	0.2849358601194291	0.5	0.5051874283378428	0.5	0.3393036772325623	0.5	0.7184534792834724	0.5	0	0	0.0	0.0005175069491623199	73
1484	0.03461405174885208	0.012703928499430764	0.012646032314255434	0.9184303150564701	-1	0	0	0.4	4	0.6923076923076923	9	0.375	0.46153846153846156	8	6	6	1	0	0.4	4	10	15	0.07142857142857142	0.15384615384615385	0.47552018901731496	0.8527935691475838	0.5172954321521781	0.9362279949153441	0.7630097571197151	0.9255683916779943	0.8378051446301648	0.9106218299754915	1.0	0.125	0.0	0.012646032314255434	141
3224	0.03172631061556724	0.013180059843555037	0.013080829814613469	0.9281802667180734	-1	0	0	0.3	3	0.8461538461538461	11	0.375	0.46153846153846156	9	6	5	1	0	0.4	4	10	15	0.09090909090909091	0.15384615384615385	0.47552018901731496	0.8469688521728439	0.5172954321521781	0.9273993755168191	0.7271540374076457	0.9239330662753749	0.8038443128553198	0.904807385552969	1.0	0.1111111111111111	0.0	0.013080829814613469	28
3812	0.025959691982516866	0.00846126363315116	0.007251131515077715	0.9572403657806083	-1	0.25	1	0.5	5	0.6153846153846154	8	0.42857142857142855	0.38461538461538464	8	5	6	1	0	0.7142857142857143	5	7	15	0.07692307692307693	0.15384615384615385	0.4443341557426974	0.8210985193092658	0.49070081055802606	0.9107529819759723	0.7630097571197151	0.895368107804097	0.8378051446301648	0.8805679339229324	1.0	0.125	0.0	0.007251131515077715	2
2513	0.031134475432674	0.011622310581692987	0.008176040211950134	0.9506835305943667	-1	0	0	0.4	4	0.6923076923076923	9	0.3333333333333333	0.46153846153846156	8	6	6	1	0	0.5555555555555556	5	9	15	0.07142857142857142	0.15384615384615385	0.47552018901731496	0.8527935691475838	0.5172954321521781	0.9362279949153441	0.7630097571197151	0.942119319867607	0.8378051446301648	0.9176616326609751	1.0	0.125	0.0	0.008176040211950134	13
1955	0.032865087544131914	0.013691306082952529	0.013421262532489611	0.9479369863402718	-1	0	0	0.3	3	0.8461538461538461	11	0.375	0.46153846153846156	9	6	5	1	0	0.4	4	10	15	0.09090909090909091	0.15384615384615385	0.47552018901731496	0.8469688521728439	0.5172954321521781	0.9273993755168191	0.7271540374076457	0.9155731083799239	0.8038443128553198	0.901502574375279	1.0	0.1111111111111111	0.0	0.013421262532489611	17
1942	0.029531421000828628	0.011626444354753806	0.009843840214510135	0.9540549882807583	-1	0	0	0.3	3	0.7692307692307693	10	0.375	0.46153846153846156	8	6	6	1	0	0.4	4	10	15	0.07142857142857142	0.15384615384615385	0.47552018901731496	0.8512534560183108	0.5172954321521781	0.9262964468597986	0.7630097571197151	0.9031047675546454	0.8378051446301648	0.8974560402450296	1.0	0.125	0.0	0.009843840214510135	59
293	0.006617163559527982	0.00016633382325568843	0.00010047734385581426	0.9968470037278685	-1	0	0	0.6	3	0.6	3	0.5833333333333334	0.6	5	3	1	1	0	0.3333333333333333	2	6	7	0.25	0.4	0.5045900533103342	0.9238637043693125	0.9301639543871341	0.9532895589934607	0.2582602934332261	0.9643370344507781	0.9501669838496383	0.9496186543619775	1.0	0.4	0.0	0.00010047734385581426	2
3291	0.03126271643336056	0.013766978492881813	0.013736897182028442	0.9482746458528443	-1	0	0	0.3	3	0.8461538461538461	11	0.375	0.46153846153846156	9	6	5	1	0	0.4	4	10	15	0.09090909090909091	0.15384615384615385	0.47552018901731496	0.8469688521728439	0.5172954321521781	0.9273993755168191	0.7271540374076457	0.88132253134893	0.8038443128553198	0.8897132866427223	1.0	0.1111111111111111	0.0	0.013736897182028442	45
4555	0.030387832037135996	0.0011250962336190298	0.0009736329417461434	0.9946244786707794	-1	0	0	0.4	4	0.6923076923076923	9	0.4166666666666667	0.38461538461538464	8	5	6	1	0	0.4444444444444444	4	9	15	0.07692307692307693	0.15384615384615385	0.44811755870120623	0.8935149429866752	0.5158037167759115	0.9369922882068609	0.7630097571197151	0.8916863083984353	0.7974877090684415	0.9098293483891756	1.0	0.25	0.0	0.0009736329417461434	1
2018	0.030412107119139508	0.013182135621779037	0.012650900470752726	0.9481724319220828	-1	0	0	0.3	3	0.8461538461538461	11	0.375	0.46153846153846156	9	6	5	1	0	0.4	4	10	15	0.09090909090909091	0.15384615384615385	0.47552018901731496	0.8469688521728439	0.5172954321521781	0.9273993755168191	0.7271540374076457	0.9410962640129711	0.8038443128553198	0.9123915181816223	1.0	0.1111111111111111	0.0	0.012650900470752726	76
1358	0.03543989891817519	0.003926024481862086	0.0008927777843975514	0.9139235495147736	-1	0	0	0.3	3	0.6923076923076923	9	0.46875	0.46153846153846156	7	6	7	1	0	0.5	8	4	15	0.058823529411764705	0	0.48308699493433255	0.9166461448859061	0.46410618896387384	0.8153691074239937	0.7271540374076457	0.9284152166264057	0.8668601184985557	0.8955286938740177	1.0	0.14285714285714285	0.0	0.0008927777843975514	5
4447	0.031701931504842254	0.013414389644004324	0.013352588047664251	0.9461286368867496	-1	0	0	0.3	3	0.8461538461538461	11	0.375	0.46153846153846156	9	6	5	1	0	0.4	4	10	15	0.09090909090909091	0.15384615384615385	0.47552018901731496	0.8469688521728439	0.5172954321521781	0.9273993755168191	0.7988654768317844	0.8946266304442293	0.8038443128553198	0.8940167305409055	1.0	0.1111111111111111	0.0	0.013352588047664251	31
4040	0.03136001468415758	0.013994828767889654	0.013974252728239548	0.9443483362081915	-1	0	0	0.3	3	0.8461538461538461	11	0.375	0.46153846153846156	9	6	5	1	0	0.4	4	10	15	0.09090909090909091	0.15384615384615385	0.47552018901731496	0.8469688521728439	0.5172954321521781	0.9273993755168191	0.7271540374076457	0.7974787096926649	0.8038443128553198	0.8671910611737544	1.0	0.1111111111111111	0.0	0.013974252728239548	44
21	0.01797101792098113	0.0013930579854796773	0.0010272000707138855	0.9415830645947818	-1	0	0	0.4	4	0.6923076923076923	9	0.26785714285714285	0.46153846153846156	9	6	5	5	0	0.875	7	8	15	0.45454545454545453	0.15384615384615385	0.6732052331672198	0.8916704244319057	0.7120170695224772	0.8887890425824072	0.35832689857342825	0.9619401339869562	0.8936337648561871	0.9221588354961118	0.1111111111111111	0.5555555555555556	0.0	0.0010272000707138855	13
4353	0.030856901586573556	0.012254696149306908	0.012188211734393932	0.9209477753455049	-1	0	0	0.3	3	0.8461538461538461	11	0.375	0.46153846153846156	9	6	5	1	0	0.4	4	10	15	0.09090909090909091	0.15384615384615385	0.47552018901731496	0.8469688521728439	0.5172954321521781	0.9273993755168191	0.7271540374076457	0.9239330662753749	0.8038443128553198	0.904807385552969	1.0	0.1111111111111111	0.0	0.012188211734393932	15
4423	0.03173558588712218	0.013631166740947748	0.01334819901621503	0.9467952945211179	-1	0	0	0.3	3	0.8461538461538461	11	0.375	0.46153846153846156	9	6	5	1	0	0.4	4	10	15	0.09090909090909091	0.15384615384615385	0.47552018901731496	0.8469688521728439	0.5172954321521781	0.9273993755168191	0.7271540374076457	0.7974787096926649	0.8038443128553198	0.8671910611737544	1.0	0.1111111111111111	0.0	0.01334819901621503	24
1239	0.015762450053284922	0.002553664154274562	0.0025149182046150203	0.9810587570536542	-1	0	0	0.5	5	0.46153846153846156	6	0.375	0.38461538461538464	7	5	7	1	0	0.625	8	5	15	0.0625	0.15384615384615385	0.47552018901731496	0.8949037184899592	0.48165344288780504	0.9116395045980119	0.3393036772325623	0.938218338154271	0.7909786771301801	0.9167264640381599	1.0	0.2857142857142857	0.0	0.0025149182046150203	9
1986	0.034328287383976426	0.012016191879951328	0.011945841820795949	0.8947542648684953	-1	0	0	0.4	4	0.6923076923076923	9	0.375	0.46153846153846156	8	6	6	1	0	0.4	4	10	15	0.07142857142857142	0.15384615384615385	0.47552018901731496	0.8527935691475838	0.5172954321521781	0.9362279949153441	0.7630097571197151	0.8942725383705492	0.8378051446301648	0.899600247619187	1.0	0.125	0.0	0.011945841820795949	41
2881	0.03289008282899359	0.010664618108269679	0.009151679080561385	0.9484301951274211	-1	0	0	0.4	4	0.6923076923076923	9	0.3333333333333333	0.46153846153846156	9	6	5	1	0	0.5555555555555556	5	9	15	0.09090909090909091	0.15384615384615385	0.47552018901731496	0.8647207282240048	0.5172954321521781	0.9411487855736739	0.7271540374076457	0.9328014222717479	0.8038443128553198	0.9182820898991287	1.0	0.1111111111111111	0.0	0.009151679080561385	10
1993	0.030457690223123213	0.01108033912700475	0.011065579936499046	0.9126002358381345	-1	0	0	0.3	3	0.8461538461538461	11	0.375	0.46153846153846156	9	6	5	1	0	0.4	4	10	15	0.09090909090909091	0.15384615384615385	0.47552018901731496	0.8469688521728439	0.5172954321521781	0.9273993755168191	0.7271540374076457	0.9155731083799239	0.8038443128553198	0.901502574375279	1.0	0.1111111111111111	0.0	0.011065579936499046	36
1664	0.03173204753614891	0.0119245894371904	0.009696910544682014	0.9192106760482287	-1	0	0	0.3	3	0.8461538461538461	11	0.4166666666666667	0.5384615384615384	9	7	5	1	0	0.4444444444444444	4	9	15	0.08333333333333333	0.15384615384615385	0.48308699493433255	0.8584782482080215	0.5172954321521781	0.9315173564539482	0.7271540374076457	0.8927742251553444	0.8038443128553198	0.8982058365179877	1.0	0.1111111111111111	0.0	0.009696910544682014	35
1769	0.03363256028880534	0.009596257742984443	0.00927505483038146	0.9486250400631752	-1	0	0	0.4	4	0.6923076923076923	9	0.3125	0.46153846153846156	8	6	6	1	0	0.75	8	6	15	0.07142857142857142	0.15384615384615385	0.47552018901731496	0.8658508112414596	0.49947443751999165	0.8987316056875488	0.7158007678212082	0.9165098685367957	0.8323195035848001	0.8954759512124276	1.0	0.125	0.0	0.00927505483038146	13
3573	0.04006262937644473	0.007856489350118073	0.005739197151548909	0.6178018576936237	-1	0	0	0.2	2	0.9230769230769231	12	0.3125	0.6153846153846154	9	8	5	1	0	0.3333333333333333	12	4	15	0.07692307692307693	0	0.47552018901731496	0.8482341606543609	0.5172954321521781	0.9348129011048373	0.7271540374076457	0.8942165767857007	0.8038443128553198	0.8977819528328018	1.0	0.1111111111111111	0.0	0.005739197151548909	8
4198	0.02217444559378756	0.01047693202777982	0.006464475972369819	0.9579956651022409	-1	0.25	1	0.5	5	0.6153846153846154	8	0.375	0.38461538461538464	10	5	4	1	0	0.625	5	8	15	0.14285714285714285	0.15384615384615385	0.47552018901731496	0.8599302943175093	0.5172954321521781	0.9416440082794271	0.6770903660736535	0.8196055459256741	0.7974877090684415	0.8845748196892987	1.0	0.1	0.0	0.006464475972369819	9
350	0.0009522560501215471	0.00020316080888675779	2.098837185434628e-06	0.9972667693932188	-1	0	0	1.0	2	0.0	0	0.75	0	2	0	0	0	0	1.0	2	2	3	0.0	0	0	0	0	0	0	0	0	0	0	0	0	2.098837185434628e-06	14
2583	0.03036483845964153	0.013153423215524094	0.01312318391525678	0.9466880906650357	-1	0	0	0.3	3	0.8461538461538461	11	0.375	0.46153846153846156	9	6	5	1	0	0.4	4	10	15	0.09090909090909091	0.15384615384615385	0.47552018901731496	0.8469688521728439	0.5172954321521781	0.9273993755168191	0.7271540374076457	0.9155731083799239	0.8038443128553198	0.901502574375279	1.0	0.1111111111111111	0.0	0.01312318391525678	30
2585	0.031234441955199314	0.014278292798325537	0.0142486005789667	0.9464940160099693	-1	0	0	0.3	3	0.8461538461538461	11	0.375	0.46153846153846156	9	6	5	1	0	0.4	4	10	15	0.09090909090909091	0.15384615384615385	0.47552018901731496	0.8469688521728439	0.5172954321521781	0.9273993755168191	0.7271540374076457	0.8845239649311883	0.8038443128553198	0.8907222587182115	1.0	0.1111111111111111	0.0	0.0142486005789667	61
3698	0.029950867644237388	0.013362853249792939	0.005834796864023421	0.9482228144463956	-1	0	0	0.4	4	0.6923076923076923	9	0.4166666666666667	0.38461538461538464	8	5	6	1	0	0.4444444444444444	4	9	15	0.07692307692307693	0.15384615384615385	0.47552018901731496	0.8229790429160687	0.5172954321521781	0.9497408949855644	0.6770903660736535	0.8944658130823977	0.8378051446301648	0.9006335511865917	1.0	0.125	0.0	0.005834796864023421	13
3596	0.032118185491718576	0.013684580210736654	0.01368081644819858	0.9464846166051692	-1	0	0	0.3	3	0.8461538461538461	11	0.375	0.46153846153846156	9	6	5	1	0	0.4	4	10	15	0.09090909090909091	0.15384615384615385	0.47552018901731496	0.8469688521728439	0.5172954321521781	0.9273993755168191	0.7988654768317844	0.8037777334572006	0.8038443128553198	0.8686988131600271	1.0	0.1111111111111111	0.0	0.01368081644819858	32
4732	0.030970266050861013	0.012650609019684088	0.012611565265059254	0.9236156869671083	-1	0	0	0.3	3	0.8461538461538461	11	0.375	0.46153846153846156	9	6	5	1	0	0.4	4	10	15	0.09090909090909091	0.15384615384615385	0.47552018901731496	0.8469688521728439	0.5172954321521781	0.9273993755168191	0.7271540374076457	0.7826432154178896	0.8038443128553198	0.8637183843314439	1.0	0.1111111111111111	0.0	0.012611565265059254	20
3685	0.032139474464043895	0.014121018372615693	0.013933311764889527	0.9470376666650604	-1	0	0	0.3	3	0.8461538461538461	11	0.375	0.46153846153846156	9	6	5	1	0	0.4	4	10	15	0.09090909090909091	0.15384615384615385	0.47552018901731496	0.8469688521728439	0.5172954321521781	0.9273993755168191	0.7988654768317844	0.8146754293899856	0.8038443128553198	0.8713600771774304	1.0	0.1111111111111111	0.0	0.013933311764889527	45
2684	0.027263478378186413	0.011169930445061314	0.010244076479010345	0.9528518493930337	-1	0.25	1	0.5	5	0.6153846153846154	8	0.35714285714285715	0.38461538461538464	9	5	5	1	0	0.8571428571428571	6	7	15	0.1	0.15384615384615385	0.47552018901731496	0.8617592776036447	0.5172954321521781	0.9486396231494318	0.7271540374076457	0.9231684522982285	0.8038443128553198	0.9176455923204326	1.0	0.1111111111111111	0.0	0.010244076479010345	17
4193	0.02295910072140781	0.004721389944694979	-0.002303843972138143	0.9601456627038041	-1	0.25	1	0.5	5	0.6153846153846154	8	0.42857142857142855	0.38461538461538464	8	5	6	1	0	0.7142857142857143	7	5	15	0.07692307692307693	0.15384615384615385	0.4073943430592867	0.8652193960710601	0.46410618896387384	0.944336048635338	0.7271540374076457	0.8414839150765496	0.7974877090684415	0.8928253904159331	1.0	0.25	0.0	-0.00023038439721381429	2
4020	0.034728354696567154	0.011144591352747554	0.009816737159242903	0.9521786360180857	-1	0	0	0.3	3	0.7692307692307693	10	0.4166666666666667	0.46153846153846156	8	6	6	1	0	0.4444444444444444	4	9	15	0.07142857142857142	0	0.47552018901731496	0.8512534560183108	0.5172954321521781	0.9262964468597986	0.7271540374076457	0.8787361546451522	0.8325193048373644	0.8894735715587698	1.0	0.125	0.0	0.009816737159242903	15
1395	0.02574146000958261	0.009770638996373374	0.006050316617365961	0.9577726666770672	-1	0	0	0.5	5	0.5384615384615384	7	0.4166666666666667	0.38461538461538464	7	5	7	1	0	1.0	6	6	15	0.0625	0.15384615384615385	0.47552018901731496	0.8697317567893901	0.5172954321521781	0.9111572762164243	0.7988654768317844	0.9450281477291157	0.8668601184985557	0.9134845513186877	1.0	0.14285714285714285	0.0	0.006050316617365961	92
3492	0.031695126805751976	0.01354264890198102	0.01350486297012874	0.9474349957224389	-1	0	0	0.3	3	0.8461538461538461	11	0.375	0.46153846153846156	9	6	5	1	0	0.4	4	10	15	0.09090909090909091	0.15384615384615385	0.47552018901731496	0.8469688521728439	0.5172954321521781	0.9273993755168191	0.7988654768317844	0.8946266304442293	0.8038443128553198	0.8940167305409055	1.0	0.1111111111111111	0.0	0.01350486297012874	45
2928	0.031924617893810736	0.013431383612661817	0.013139231949759536	0.948695038984985	-1	0	0	0.3	3	0.8461538461538461	11	0.375	0.46153846153846156	9	6	5	1	0	0.4	4	10	15	0.09090909090909091	0.15384615384615385	0.47552018901731496	0.8469688521728439	0.5172954321521781	0.9273993755168191	0.7271540374076457	0.7826432154178896	0.8038443128553198	0.8637183843314439	1.0	0.1111111111111111	0.0	0.013139231949759536	30
4592	0.030937907606500725	0.013617795881244938	0.013589694492273242	0.9528917667179887	-1	0	0	0.3	3	0.8461538461538461	11	0.375	0.46153846153846156	9	6	5	1	0	0.4	4	10	15	0.09090909090909091	0.15384615384615385	0.47552018901731496	0.8863601493159673	0.5172954321521781	0.9279077677981306	0.7271540374076457	0.9283570084165178	0.8038443128553198	0.9160819727541347	1.0	0.1111111111111111	0.0	0.013589694492273242	21
2774	0.02295500536662373	0.007494710218034111	0.0008159731902287615	0.9554717314963832	-1	0	0	0.4	4	0.6923076923076923	9	0.30612244897959184	0.46153846153846156	9	6	5	1	0	1.0	7	7	15	0.09090909090909091	0.15384615384615385	0.47552018901731496	0.8469688521728439	0.5172954321521781	0.9273993755168191	0.7271540374076457	0.7974787096926649	0.8038443128553198	0.8671910611737544	1.0	0.1111111111111111	0.0	0.0008159731902287615	6
1135	0.001342253192339021	0.00038010672528650746	0.00038010190495653406	0.9940087798745499	-1	0	0	0.6666666666666666	2	0.5	1	0.6666666666666666	0.5	3	1	0	1	0	0.6666666666666666	2	3	4	0.5	0	0.5432353796964382	0.8785464064240786	0.5051874283378428	0.5901551255492714	0.7772657686161842	0.8309953936108971	0.7257922062223907	0.7878499457834396	1.0	0	0.0	0.00038010190495653406	13
2962	0.03113980439847909	0.012133930651446238	0.012070382215014216	0.920413936744543	-1	0	0	0.3	3	0.8461538461538461	11	0.375	0.46153846153846156	9	6	5	1	0	0.4	4	10	15	0.09090909090909091	0.15384615384615385	0.47552018901731496	0.8469688521728439	0.5172954321521781	0.9273993755168191	0.7271540374076457	0.9005305755546882	0.8038443128553198	0.8960285259136609	1.0	0.1111111111111111	0.0	0.012070382215014216	12
3206	0.031377349402020145	0.01472277527212349	0.014645186231934759	0.94608501475491	-1	0	0	0.3	3	0.8461538461538461	11	0.375	0.46153846153846156	9	6	5	1	0	0.4	4	10	15	0.09090909090909091	0.15384615384615385	0.47552018901731496	0.8469688521728439	0.5172954321521781	0.9273993755168191	0.7271540374076457	0.9336565371634991	0.8038443128553198	0.9089514559418537	1.0	0.1111111111111111	0.0	0.014645186231934759	33
1954	0.03237941545148099	0.009974770232304433	0.009097821159463148	0.94936419105185	-1	0	0	0.3	3	0.8461538461538461	11	0.4166666666666667	0.5384615384615384	9	7	5	1	0	0.4444444444444444	4	9	15	0.08333333333333333	0.15384615384615385	0.48308699493433255	0.8528799140605859	0.5172954321521781	0.9315173564539482	0.7271540374076457	0.8927742251553444	0.8038443128553198	0.8968157043134342	1.0	0.2222222222222222	0.0	0.009097821159463148	9
119	0.0017198161177086355	0.00018540648534436482	-9.214482277011781e-05	0.9949746524790736	-1	0	0	0.6666666666666666	2	0.5	1	0.6666666666666666	0	2	0	1	1	0	0.6666666666666666	3	2	4	0.25	0.6666666666666666	0	0	0	0	0	0	0	0	0	0	0	-9.214482277011782e-06	16
3043	0.03111927077615542	0.014400031377227685	0.014371555018467866	0.9465013749094104	-1	0	0	0.3	3	0.8461538461538461	11	0.375	0.46153846153846156	9	6	5	1	0	0.4	4	10	15	0.09090909090909091	0.15384615384615385	0.47552018901731496	0.8469688521728439	0.5172954321521781	0.9273993755168191	0.7271540374076457	0.9025301282466662	0.8038443128553198	0.8967259338317248	1.0	0.1111111111111111	0.0	0.014371555018467866	52
4035	0.031790225552796404	0.014864456914964358	0.014769882598459695	0.9455619855370638	-1	0	0	0.3	3	0.8461538461538461	11	0.375	0.46153846153846156	9	6	5	1	0	0.4	4	10	15	0.09090909090909091	0.15384615384615385	0.47552018901731496	0.8469688521728439	0.5172954321521781	0.9273993755168191	0.7271540374076457	0.7974787096926649	0.8038443128553198	0.8671910611737544	1.0	0.1111111111111111	0.0	0.014769882598459695	21
4847	0.03074141195840392	0.01362918090036731	0.013384815334569984	0.9490768358601249	-1	0	0	0.3	3	0.8461538461538461	11	0.375	0.46153846153846156	9	6	5	1	0	0.4	4	10	15	0.09090909090909091	0.15384615384615385	0.47552018901731496	0.8863601493159673	0.5172954321521781	0.9279077677981306	0.7271540374076457	0.949368159259994	0.8038443128553198	0.9250779935245568	1.0	0.1111111111111111	0.0	0.013384815334569984	15
918	0.0007866496015512424	0.0005240582563002162	0.0005240425919640379	0.9945308550048365	-1	0	0	0.6666666666666666	2	0.5	1	0.6666666666666666	0.5	1	1	2	0	0	0.6666666666666666	2	3	4	0.0	0	0.2849358601194291	0.5	0.5051874283378428	0.5	0.3393036772325623	0.5	0.7184534792834724	0.5	0	0	0.0	0.0005240425919640379	37
2456	0.02942304728458521	0.0031142704009490714	-0.002407536285329151	0.9369122218609797	-1	0	0	0.3	3	0.8461538461538461	11	0.45454545454545453	0.5384615384615384	9	7	5	1	0	0.2727272727272727	3	11	15	0.08333333333333333	0.15384615384615385	0.47552018901731496	0.8469688521728439	0.5172954321521781	0.9273993755168191	0.7271540374076457	0.8845239649311883	0.8038443128553198	0.8907222587182115	1.0	0.1111111111111111	0.0	-0.0002407536285329151	2
1832	0.04458137173025428	0.010113661055129529	0.00889862882001021	0.9408374096036409	-1	0	0	0.3	3	0.8461538461538461	11	0.2777777777777778	0.5384615384615384	9	7	5	1	0	0.6666666666666666	9	6	15	0.08333333333333333	0.15384615384615385	0.4131481224680799	0.876583231206742	0.48165344288780504	0.8990218949572267	0.4762882074464815	0.9350687641589961	0.7909786771301801	0.9064793971276358	1.0	0.1111111111111111	0.0	0.00889862882001021	31
217	5.9535841902229e-05	1.0211635495324473e-06	9.838711927489763e-07	0.9999958342195051	-1	0	0	0.3333333333333333	1	1.0	2	1.0	1.0	3	2	0	0	0	0.25	4	1	4	0.0	0	0.5769998113245582	0.8342811510320999	0.76490809369818	0.934176266191791	0.11211097635474836	0.9773131797795243	0.9520690638148853	0.935675520724248	0	0	0.0	9.838711927489763e-07	12
845	0.0007834759432433034	0.000567673545143285	0.0005676681010467665	0.993877607896388	-1	0	0	0.6666666666666666	2	0.5	1	0.6666666666666666	0.5	1	1	2	0	0	0.6666666666666666	2	3	4	0.0	0	0.2849358601194291	0.5	0.5051874283378428	0.5	0.3393036772325623	0.5	0.7184534792834724	0.5	0	0	0.0	0.0005676681010467665	25
1743	0.03329226076223669	0.012797704904810837	0.012681454942659496	0.9338270755329684	-1	0	0	0.4	4	0.6923076923076923	9	0.375	0.46153846153846156	8	6	6	1	0	0.4	4	10	15	0.07142857142857142	0.15384615384615385	0.47552018901731496	0.8527935691475838	0.5172954321521781	0.9362279949153441	0.7630097571197151	0.9265667696784567	0.8378051446301648	0.9110166552725917	1.0	0.125	0.0	0.012681454942659496	32
4283	0.03148837773423474	0.013844382990480561	0.01384296582213351	0.9529587505450707	-1	0	0	0.3	3	0.8461538461538461	11	0.375	0.46153846153846156	9	6	5	1	0	0.4	4	10	15	0.09090909090909091	0.15384615384615385	0.47552018901731496	0.8469688521728439	0.5172954321521781	0.9273993755168191	0.7271540374076457	0.9025301282466662	0.8038443128553198	0.8967259338317248	1.0	0.1111111111111111	0.0	0.01384296582213351	36
3653	0.035262201064709994	0.012721847363135095	0.012613566046208618	0.933853281341427	-1	0	0	0.4	4	0.6923076923076923	9	0.375	0.46153846153846156	8	6	6	1	0	0.4	4	10	15	0.07142857142857142	0.15384615384615385	0.47552018901731496	0.8527935691475838	0.5172954321521781	0.9362279949153441	0.8141300087058612	0.9062125198644047	0.8378051446301648	0.9035368891721086	1.0	0.125	0.0	0.012613566046208618	28
846	0.0006896676331066873	0.0006012806693897605	0.0006010859425911659	0.9937314057045936	-1	0	0	0.5	1	1.0	1	1.0	1.0	1	1	1	0	0	0.3333333333333333	1	3	3	0.0	0	0.2849358601194291	0.5	0.5051874283378428	0.5	0.3393036772325623	0.5	0.7184534792834724	0.5	0	0	0.0	0.0006010859425911659	48
4218	0.032099380031613015	0.014110012549532532	0.014088043322132171	0.9485693917771457	-1	0	0	0.3	3	0.8461538461538461	11	0.375	0.46153846153846156	9	6	5	1	0	0.4	4	10	15	0.09090909090909091	0.15384615384615385	0.47552018901731496	0.8469688521728439	0.5172954321521781	0.9273993755168191	0.7988654768317844	0.8146754293899856	0.8038443128553198	0.8713600771774304	1.0	0.1111111111111111	0.0	0.014088043322132171	46
4188	0.03232790091304756	0.014976032256937102	0.014617874603768026	0.9503102210920711	-1	0	0	0.3	3	0.8461538461538461	11	0.375	0.46153846153846156	9	6	5	1	0	0.4	4	10	15	0.09090909090909091	0.15384615384615385	0.47552018901731496	0.8863601493159673	0.5172954321521781	0.9279077677981306	0.7271540374076457	0.9283570084165178	0.8038443128553198	0.9160819727541347	1.0	0.1111111111111111	0.0	0.014617874603768026	60
3044	0.032948244152233415	0.010962950443949463	0.010754898948324529	0.9484876139709355	-1	0	0	0.3	3	0.7692307692307693	10	0.4166666666666667	0.46153846153846156	8	6	6	3	0	0.4444444444444444	4	9	15	0.21428571428571427	0	0.47552018901731496	0.843894168671632	0.5172954321521781	0.9247498623469425	0.8141300087058612	0.9241807464799842	0.8668601184985557	0.9031085333808481	0.25	0.125	0.0	0.010754898948324529	9
2481	0.03207797699978689	0.012319773935212823	0.012263692346959435	0.9272050393200446	-1	0	0	0.3	3	0.8461538461538461	11	0.375	0.46153846153846156	9	6	5	1	0	0.4	4	10	15	0.09090909090909091	0.15384615384615385	0.47552018901731496	0.8469688521728439	0.5172954321521781	0.9273993755168191	0.7271540374076457	0.9155731083799239	0.8038443128553198	0.901502574375279	1.0	0.1111111111111111	0.0	0.012263692346959435	17
4997	0.031524722129881895	0.014635299713932338	0.01427714169720164	0.9503825808441457	-1	0	0	0.3	3	0.8461538461538461	11	0.375	0.46153846153846156	9	6	5	1	0	0.4	4	10	15	0.09090909090909091	0.15384615384615385	0.47552018901731496	0.8863601493159673	0.5172954321521781	0.9279077677981306	0.7271540374076457	0.9283570084165178	0.8038443128553198	0.9160819727541347	1.0	0.1111111111111111	0.0	0.01427714169720164	37
3481	0.03186202601952009	0.013829381145777869	0.013811951402181291	0.9466552677907035	-1	0	0	0.3	3	0.8461538461538461	11	0.375	0.46153846153846156	9	6	5	1	0	0.4	4	10	15	0.09090909090909091	0.15384615384615385	0.47552018901731496	0.8469688521728439	0.5172954321521781	0.9273993755168191	0.7271540374076457	0.88132253134893	0.8038443128553198	0.8897132866427223	1.0	0.1111111111111111	0.0	0.013811951402181291	45
4924	0.030909779866517096	0.014792484876779375	0.014414670473967679	0.9499666702635852	-1	0	0	0.3	3	0.8461538461538461	11	0.375	0.46153846153846156	9	6	5	1	0	0.4	4	10	15	0.09090909090909091	0.15384615384615385	0.47552018901731496	0.8863601493159673	0.5172954321521781	0.9279077677981306	0.7271540374076457	0.9284677764436654	0.8038443128553198	0.9161246703758417	1.0	0.1111111111111111	0.0	0.014414670473967679	34
1974	0.03151803722954598	0.013201474957225125	0.013067853066341532	0.9450773975155365	-1	0	0	0.3	3	0.8461538461538461	11	0.375	0.46153846153846156	9	6	5	1	0	0.4	4	10	15	0.09090909090909091	0.15384615384615385	0.47552018901731496	0.8469688521728439	0.5172954321521781	0.9273993755168191	0.7271540374076457	0.9155731083799239	0.8038443128553198	0.901502574375279	1.0	0.1111111111111111	0.0	0.013067853066341532	59
4210	0.031169508306674587	0.014998900719070628	0.014585692629053465	0.9494197537982103	-1	0	0	0.3	3	0.8461538461538461	11	0.375	0.46153846153846156	9	6	5	1	0	0.4	4	10	15	0.09090909090909091	0.15384615384615385	0.47552018901731496	0.8863601493159673	0.5172954321521781	0.9279077677981306	0.7271540374076457	0.9257895907819592	0.8038443128553198	0.9151036240965102	1.0	0.1111111111111111	0.0	0.014585692629053465	85
2204	0.03060169161538685	0.013355060224302575	0.013306030621864438	0.9476886333346958	-1	0	0	0.3	3	0.8461538461538461	11	0.375	0.46153846153846156	9	6	5	1	0	0.4	4	10	15	0.09090909090909091	0.15384615384615385	0.47552018901731496	0.8469688521728439	0.5172954321521781	0.9273993755168191	0.7271540374076457	0.9155731083799239	0.8038443128553198	0.901502574375279	1.0	0.1111111111111111	0.0	0.013306030621864438	86
4642	0.031216103299556017	0.014704545278700463	0.014632738120064014	0.9489444000032147	-1	0	0	0.3	3	0.8461538461538461	11	0.375	0.46153846153846156	9	6	5	1	0	0.4	4	10	15	0.09090909090909091	0.15384615384615385	0.47552018901731496	0.8863601493159673	0.5172954321521781	0.9279077677981306	0.7271540374076457	0.9283570084165178	0.8038443128553198	0.9160819727541347	1.0	0.1111111111111111	0.0	0.014632738120064014	68
4632	0.03179508398176981	0.014587359709835221	0.014152172615324535	0.950426543090463	-1	0	0	0.3	3	0.8461538461538461	11	0.375	0.46153846153846156	9	6	5	1	0	0.4	4	10	15	0.09090909090909091	0.15384615384615385	0.47552018901731496	0.8863601493159673	0.5172954321521781	0.9279077677981306	0.7988654768317844	0.9088828224172983	0.8038443128553198	0.9091291857600184	1.0	0.1111111111111111	0.0	0.014152172615324535	36
1695	0.0007353134992128905	0.0005561579397702301	0.0005559723767325573	0.9941995728983478	-1	0	0	0.5	1	1.0	1	1.0	1.0	1	1	1	0	0	0.3333333333333333	1	3	3	0.0	0	0.2849358601194291	0.5	0.5051874283378428	0.5	0.3393036772325623	0.5	0.7184534792834724	0.5	0	0	0.0	0.0005559723767325573	7
3741	0.021990673012370274	0.01022998933702448	0.00641324320994408	0.9603975635240236	-1	0.25	1	0.6	6	0.46153846153846156	6	0.375	0.3076923076923077	8	4	6	1	0	0.625	5	8	15	0.08333333333333333	0.15384615384615385	0.4443341557426974	0.8210985193092658	0.49070081055802606	0.9107529819759723	0.7630097571197151	0.8030325342145715	0.8378051446301648	0.85203805335768	1.0	0.125	0.0	0.00641324320994408	13
1883	0.03535275570172403	0.012256719648620306	0.012228800497086302	0.9144399973414248	-1	0	0	0.4	4	0.6923076923076923	9	0.375	0.46153846153846156	8	6	6	1	0	0.4	4	10	15	0.07142857142857142	0.15384615384615385	0.47552018901731496	0.8527935691475838	0.5172954321521781	0.9362279949153441	0.7630097571197151	0.9265667696784567	0.8378051446301648	0.9110166552725917	1.0	0.125	0.0	0.012228800497086302	33
518	0.0014657229254083704	0.00022071361171040917	5.141601370845334e-05	0.9987730103112535	-1	0	0	1.0	2	0.0	0	0.75	0	2	0	0	0	0	1.0	2	2	3	0.0	0	0	0	0	0	0	0	0	0	0	0	0	5.141601370845334e-05	21
2688	0.035081586129709866	0.012358588641309927	0.012331759177830937	0.913017498803937	-1	0	0	0.4	4	0.6923076923076923	9	0.375	0.46153846153846156	8	6	6	1	0	0.4	4	10	15	0.07142857142857142	0.15384615384615385	0.47552018901731496	0.8527935691475838	0.5172954321521781	0.9362279949153441	0.7630097571197151	0.8961204911418449	0.8378051446301648	0.9001917115800139	1.0	0.125	0.0	0.012331759177830937	14
3793	0.030468981950244906	0.0008614419494017305	-4.465053746591528e-05	0.9948444519415603	-1	0	0	0.4	4	0.6923076923076923	9	0.4166666666666667	0.38461538461538464	8	5	6	1	0	0.4444444444444444	4	9	15	0.07692307692307693	0.15384615384615385	0.44811755870120623	0.8935149429866752	0.5158037167759115	0.9369922882068609	0.7630097571197151	0.8995302837405748	0.7974877090684415	0.9120984820317872	1.0	0.25	0.0	-4.465053746591528e-06	1
3950	0.031399033634181665	0.014418037515990273	0.014147470316209648	0.9474439545559453	-1	0	0	0.3	3	0.8461538461538461	11	0.375	0.46153846153846156	9	6	5	1	0	0.4	4	10	15	0.09090909090909091	0.15384615384615385	0.47552018901731496	0.8469688521728439	0.5172954321521781	0.9273993755168191	0.7988654768317844	0.795793275676603	0.8038443128553198	0.8667911592197755	1.0	0.1111111111111111	0.0	0.014147470316209648	28
3819	0.026066565443889866	0.013836258001695025	0.004590849045309054	0.9563226019596919	-1	0	0	0.4	4	0.6923076923076923	9	0.4166666666666667	0.38461538461538464	8	5	6	1	0	0.4444444444444444	4	9	15	0.07692307692307693	0.15384615384615385	0.4443341557426974	0.836057025349105	0.49070081055802606	0.9374988117198778	0.7271540374076457	0.9347938575835127	0.8378051446301648	0.9115997976678385	1.0	0.125	0.0	0.004590849045309054	3
265	0.00048466169921083783	6.611120049755445e-05	6.608823289136531e-05	0.9982390272429443	-1	0	0	1.0	1	0	0	1.0	0	1	0	0	1	0	0.5	1	2	2	0.3333333333333333	0	0	0	0	0	0	0	0	0	0	0	0	6.608823289136531e-05	36
5016	0.03742921020612938	0.005712113247011103	-0.0007231129095213188	0.7374532345723632	-1	0	0	0.3	3	0.8461538461538461	11	0.46875	0.6153846153846154	11	8	3	1	0	0.5	4	8	15	0.14285714285714285	0.18181818181818182	0.47552018901731496	0.9070640052793265	0.5172954321521781	0.9269388051562981	0.7271540374076457	0.9134643167492728	0.8038443128553198	0.9162044683812194	1.0	0.18181818181818182	0.0	-7.231129095213187e-05	1
1308	0.04013979130983264	0.005141892520488371	0.005141113270160909	0.9154634618110197	-1	0	0	0.2	2	0.8461538461538461	11	0.25	0.6923076923076923	11	9	3	1	0	0.6	6	10	15	0.125	0.2222222222222222	0.48308699493433255	0.8924987441898123	0.288798956074884	0.8816514590110122	0.4762882074464815	0.9173534167184321	0.8038443128553198	0.8981834403964776	1.0	0.09090909090909091	0.0	0.005141113270160909	95
3969	0.03118478293568716	0.014742876426094046	0.014659737797074156	0.946004677052666	-1	0	0	0.3	3	0.8461538461538461	11	0.375	0.46153846153846156	9	6	5	1	0	0.4	4	10	15	0.09090909090909091	0.15384615384615385	0.47552018901731496	0.8469688521728439	0.5172954321521781	0.9273993755168191	0.7271540374076457	0.7793310727560981	0.8038443128553198	0.8629568146963262	1.0	0.1111111111111111	0.0	0.014659737797074156	105
874	6.625891801014572e-09	4.9006631663514066e-09	4.73759643674594e-09	0.9999988737491334	-1	0	0	1.0	1	0	0	1.0	0	0	0	1	0	0	0.5	1	2	2	0.0	0	0	0	0	0	0	0	0	0	0	0	0	-0.1	4
2952	0.03327718230098144	0.014498997155982225	0.014413251330734298	0.9450096850976013	-1	0	0	0.3	3	0.8461538461538461	11	0.375	0.46153846153846156	9	6	5	1	0	0.4	4	10	15	0.09090909090909091	0.15384615384615385	0.47552018901731496	0.8469688521728439	0.5172954321521781	0.9273993755168191	0.7271540374076457	0.7974787096926649	0.8038443128553198	0.8671910611737544	1.0	0.1111111111111111	0.0	0.014413251330734298	43
3600	0.03449729176628092	0.011939982376663976	0.011938689391685306	0.9050061386565562	-1	0	0	0.4	4	0.6923076923076923	9	0.375	0.46153846153846156	8	6	6	1	0	0.4	4	10	15	0.07142857142857142	0.15384615384615385	0.47552018901731496	0.8527935691475838	0.5172954321521781	0.9362279949153441	0.7630097571197151	0.8974830102031409	0.8378051446301648	0.9006317665001099	1.0	0.125	0.0	0.011938689391685306	15
4237	0.029195242126146555	0.012310928223118073	0.009328190869283227	0.9609895896788143	-1	0	0	0.4	4	0.6153846153846154	8	0.375	0.46153846153846156	8	6	6	2	0	0.625	8	5	15	0.14285714285714285	0.14285714285714285	0.4016405636504935	0.8673170296371764	0.46410618896387384	0.944336048635338	0.6770903660736535	0.9048100258703426	0.7974877090684415	0.9105319354390392	0.5625	0.25	0.0	0.009328190869283227	11
3216	0.049206825902023965	0.002049623659669834	0.000106438602841896	0.720560771737639	-1	0	0	0.3	3	0.8461538461538461	11	0.4166666666666667	0.6923076923076923	11	9	3	1	0	0.4444444444444444	4	9	15	0.125	0.18181818181818182	0.48308699493433255	0.8596535906398591	0.5172954321521781	0.9495731842868382	0.8065850644014194	0.7626507511333085	0.8668601184985557	0.877796196381774	1.0	0.2727272727272727	0.0	0.000106438602841896	5
4433	0.03122775255546296	0.013596622549284525	0.013596554337829886	0.9531297606292118	-1	0	0	0.3	3	0.8461538461538461	11	0.375	0.46153846153846156	9	6	5	1	0	0.4	4	10	15	0.09090909090909091	0.15384615384615385	0.47552018901731496	0.8469688521728439	0.5172954321521781	0.9273993755168191	0.7271540374076457	0.8845239649311883	0.8038443128553198	0.8907222587182115	1.0	0.1111111111111111	0.0	0.013596554337829886	24
4059	0.03121852827963198	0.012906232086541692	0.012747648551764372	0.9295544855209368	-1	0	0	0.3	3	0.8461538461538461	11	0.375	0.46153846153846156	9	6	5	1	0	0.4	4	10	15	0.09090909090909091	0.15384615384615385	0.47552018901731496	0.8469688521728439	0.5172954321521781	0.9273993755168191	0.7271540374076457	0.9336565371634991	0.8038443128553198	0.9089514559418537	1.0	0.1111111111111111	0.0	0.012747648551764372	10
2017	0.024426714914854226	0.006326509060582234	-0.00460523955552297	0.9678264848033274	-1	0	0	0.4	4	0.6923076923076923	9	0.5	0.46153846153846156	8	6	6	1	0	0.8333333333333334	6	5	15	0.07142857142857142	0.16666666666666666	0.44811755870120623	0.8781322722196337	0.5158037167759115	0.9503253128955198	0.6770903660736535	0.9008787893180702	0.7974877090684415	0.9151134487639822	1.0	0.25	0.0	-0.000460523955552297	0
4483	0.022857847547443747	0.0022054923256913726	0.002161500415961407	0.9706326497353064	-1	0	0	0.4	4	0.6923076923076923	9	0.4166666666666667	0.3076923076923077	6	4	8	1	0	0.4444444444444444	4	9	15	0.05555555555555555	0.15384615384615385	0.4073943430592867	0.8030579928439048	0.49070081055802606	0.92878973543022	0.6770903660736535	0.9118358754712568	0.8038443128553198	0.8912274797387597	1.0	0.16666666666666666	0.0	0.002161500415961407	3
2649	0.030490066362263413	0.013055786728001662	0.01304545794347532	0.953617446143607	-1	0	0	0.3	3	0.8461538461538461	11	0.375	0.46153846153846156	9	6	5	1	0	0.4	4	10	15	0.09090909090909091	0.15384615384615385	0.47552018901731496	0.8469688521728439	0.5172954321521781	0.9273993755168191	0.7271540374076457	0.9155731083799239	0.8038443128553198	0.901502574375279	1.0	0.1111111111111111	0.0	0.01304545794347532	12
167	0.0011080307814319002	0.0005918216947631085	-2.866118092394128e-06	0.9899537518952285	-1	0	0	0.5	1	1.0	1	1.0	1.0	2	1	0	0	0	0.3333333333333333	3	1	3	0.0	0	0.6878006624343367	0.7983870559221399	0.549835708950113	0.5528947973766328	0.4607692081371086	0.5	0.7371020047865418	0.629375630924116	0	0	0.0	-2.866118092394128e-07	44
1483	0.042819787456304416	0.0058622952818176595	0.005782971609852943	0.8017024536555264	-1	0	0	0.125	1	1.0	9	1.0	0.7777777777777778	8	7	2	1	0	0.09090909090909091	1	11	11	0.14285714285714285	0	0.47930359197582373	0.9249906367593494	0.32704242330248745	0.8037711500555673	0.4762882074464815	0.9277305854431809	0.8323195035848001	0.8964308218604283	1.0	0	0.0	0.005782971609852943	8
1502	0.03901270706326684	0.0037423617183827756	0.0037091820670939516	0.9141499995096853	-1	0	0	0.2	2	0.8461538461538461	11	0.25	0.6923076923076923	11	9	3	1	0	0.6	6	10	15	0.125	0.2222222222222222	0.48308699493433255	0.8924987441898123	0.288798956074884	0.8816514590110122	0.4762882074464815	0.9173534167184321	0.8038443128553198	0.8981834403964776	1.0	0.09090909090909091	0.0	0.0037091820670939516	42
72	1.994659305234203e-05	3.477759952650313e-07	7.417302997796739e-08	0.9999978433998348	-1	0	0	0.5	1	1.0	1	1.0	1.0	1	1	1	0	0	0.3333333333333333	1	3	3	0.0	0	0.21448247884063107	0.5	0.14779003058495782	0.5	0.475824646396042	0.5	0.8046484597331447	0.5	0	0	0.0	7.417302997796739e-08	24
1289	0.010928754688412846	0.0016624639791395224	0.0016573865790653535	0.7431585778096421	-1	0	0	0.2	1	1.0	5	0.5833333333333334	0.6	4	3	2	4	0	0.3333333333333333	2	6	7	0.5714285714285714	0	0.8992086218676629	0.7326116744608312	0.4158867517428083	0.883665696430685	0.7050096878860288	0.7801187124807081	0.8870659340101646	0.8075177317945044	0.375	0	0.0	0.0016573865790653535	8
4151	0.040539214483217983	0.010340802796413228	0.006285823087576717	0.9278597194185669	-1	0	0	0.2	2	0.8461538461538461	11	0.45454545454545453	0.6153846153846154	9	8	5	1	0	0.2727272727272727	3	11	15	0.07692307692307693	0	0.47552018901731496	0.8469688521728439	0.5172954321521781	0.9273993755168191	0.7271540374076457	0.8007857837241659	0.8038443128553198	0.8679800091427349	1.0	0.1111111111111111	0.0	0.006285823087576717	7
1505	0.01629631295323968	0.0047024100813678775	0.0026148627275098045	0.9937999946148168	-1	0	0	0.4	4	0.6923076923076923	9	0.46875	0.38461538461538464	8	5	6	1	0	0.5	4	8	15	0.07692307692307693	0.15384615384615385	0.5801463232433915	0.859108069510208	0.5423983383700637	0.9397294812511795	0.7271540374076457	0.8934600060818472	0.8038443128553198	0.9026548396271492	1.0	0.25	0.0	0.0026148627275098045	20
3630	0.03155503601900155	0.014746279606814874	0.014594397640444384	0.9459856232208532	-1	0	0	0.3	3	0.8461538461538461	11	0.375	0.46153846153846156	9	6	5	1	0	0.4	4	10	15	0.09090909090909091	0.15384615384615385	0.47552018901731496	0.8469688521728439	0.5172954321521781	0.9273993755168191	0.754856612457468	0.7769432141158752	0.8038443128553198	0.8624106507197946	1.0	0.1111111111111111	0.0	0.014594397640444384	69
2297	0.0343683708061059	0.001488667741417053	0.0006771240772813592	0.9501481394447334	-1	0	0	0.4	4	0.6923076923076923	9	0.375	0.46153846153846156	9	6	5	1	0	0.4	4	10	15	0.09090909090909091	0.15384615384615385	0.4016405636504935	0.9138470568177511	0.5172954321521781	0.9264186735950324	0.7271540374076457	0.95351202733269	0.8212679765368742	0.9332972459234127	1.0	0.1111111111111111	0.0	0.0006771240772813592	5
1871	0.04364914889697486	0.003661852697879307	0.0028201994942811427	0.6495259180947286	-1	0	0	0.3	3	0.8461538461538461	11	0.4166666666666667	0.6923076923076923	9	9	5	1	0	0.25	3	12	15	0.07142857142857142	0.15384615384615385	0.48308699493433255	0.8528799140605859	0.5172954321521781	0.9315173564539482	0.7271540374076457	0.8927742251553444	0.8038443128553198	0.8968157043134342	1.0	0.1111111111111111	0.0	0.0028201994942811427	3
273	0.0007946916351591967	0.000299172298419724	0.0002990947010633535	0.9960040479699833	-1	0	0	0.6666666666666666	2	0.5	1	0.6666666666666666	0.5	1	1	2	2	0	0.6666666666666666	2	3	4	0.25	0	0.21892147784833652	0.5	0.5051874283378428	0.5	0.3393036772325623	0.5	0.7637926913245184	0.5	1.0	0	0.0	0.0002990947010633535	30
4478	0.031034635795612393	0.01292869177404559	0.01292790128956894	0.9467939644350415	-1	0	0	0.3	3	0.8461538461538461	11	0.4166666666666667	0.46153846153846156	8	6	6	1	0	0.4444444444444444	4	9	15	0.07142857142857142	0.15384615384615385	0.47552018901731496	0.8527935691475838	0.5172954321521781	0.9362279949153441	0.8141300087058612	0.8156504072245742	0.8378051446301648	0.8783388527785746	1.0	0.125	0.0	0.01292790128956894	7
4139	0.031046652299651183	0.012930905018021436	0.01264191396111859	0.941406152159637	-1	0	0	0.3	3	0.8461538461538461	11	0.375	0.46153846153846156	9	6	5	1	0	0.4	4	10	15	0.09090909090909091	0.15384615384615385	0.47552018901731496	0.8469688521728439	0.5172954321521781	0.9273993755168191	0.7988654768317844	0.8996293466169801	0.8038443128553198	0.8957169288490242	1.0	0.1111111111111111	0.0	0.01264191396111859	15
1995	0.034603930468270094	0.012058623078640552	0.012057245226720439	0.9147275247488273	-1	0	0	0.4	4	0.6923076923076923	9	0.375	0.46153846153846156	8	6	6	1	0	0.4	4	10	15	0.07142857142857142	0.15384615384615385	0.47552018901731496	0.8527935691475838	0.5172954321521781	0.9362279949153441	0.7630097571197151	0.9255683916779943	0.8378051446301648	0.9106218299754915	1.0	0.125	0.0	0.012057245226720439	29
1730	0.034950186993767285	0.011324841155296557	0.011296345509470632	0.898302471581275	-1	0	0	0.4	4	0.6923076923076923	9	0.375	0.46153846153846156	8	6	6	1	0	0.4	4	10	15	0.07142857142857142	0.15384615384615385	0.47552018901731496	0.8527935691475838	0.5172954321521781	0.9362279949153441	0.7630097571197151	0.9255683916779943	0.8378051446301648	0.9106218299754915	1.0	0.125	0.0	0.011296345509470632	21
2260	0.03291297219507113	0.012437913809326207	0.012044706518807955	0.9227408251264947	-1	0	0	0.3	3	0.8461538461538461	11	0.375	0.5384615384615384	9	7	5	1	0	0.4	4	10	15	0.08333333333333333	0.15384615384615385	0.47552018901731496	0.8904987925409524	0.5675012445879493	0.9169494615660462	0.7271540374076457	0.9456739829110273	0.8668601184985557	0.9206672719866485	1.0	0.1111111111111111	0.0	0.012044706518807955	22
4534	0.0317356916518445	0.010841550516922557	0.01082749398192246	0.9069453482304558	-1	0	0	0.3	3	0.8461538461538461	11	0.375	0.46153846153846156	9	6	5	1	0	0.4	4	10	15	0.09090909090909091	0.15384615384615385	0.47552018901731496	0.8469688521728439	0.5172954321521781	0.9273993755168191	0.7271540374076457	0.9120790472269829	0.8038443128553198	0.9001812936110091	1.0	0.1111111111111111	0.0	0.01082749398192246	10
3901	0.03172842507876443	0.011894037565329557	0.011869023572148805	0.9164457192753365	-1	0	0	0.3	3	0.8461538461538461	11	0.375	0.46153846153846156	9	6	5	1	0	0.4	4	10	15	0.09090909090909091	0.15384615384615385	0.47552018901731496	0.8469688521728439	0.5172954321521781	0.9273993755168191	0.7271540374076457	0.8845239649311883	0.8038443128553198	0.8907222587182115	1.0	0.1111111111111111	0.0	0.011869023572148805	18
509	None	None	None	None	None	0	0	0.2	2	0.8333333333333334	10	0.7	0.5833333333333334	7	7	6	0	0	0.8	5	4	14	0.0	0.4	0.5358177061025264	0.8311539751604757	0.5196006145050625	0.9129554410247059	0.6270266947396613	0.8910936425739266	0.7924703148943212	0.8823995362647448	0	0	0.0	None	0
2599	0.030672107227524434	0.013962466438603187	0.013731051649072476	0.9474045064341106	-1	0	0	0.3	3	0.8461538461538461	11	0.375	0.46153846153846156	9	6	5	1	0	0.4	4	10	15	0.09090909090909091	0.15384615384615385	0.47552018901731496	0.8469688521728439	0.5172954321521781	0.9273993755168191	0.7271540374076457	0.9155731083799239	0.8038443128553198	0.901502574375279	1.0	0.1111111111111111	0.0	0.013731051649072476	24
330	0.010013455772717486	0.0018072927633544455	-0.001334226207482274	0.9534081971552395	-1	0	0	0.5	3	0.5	3	0.5714285714285714	0.5	6	3	1	2	0	0.2857142857142857	2	7	8	0.6666666666666666	0.2857142857142857	0.604311951242583	0.9531587172426378	0.5796913186191908	0.9629738597125735	0.40035862235590913	0.861623456171311	0.940171274345075	0.9370317267018279	0.6666666666666666	0.16666666666666666	0.0	-0.0001334226207482274	0
4021	0.031096819199662045	0.012717320955910699	0.012611478655331352	0.9285526993803291	-1	0	0	0.3	3	0.8461538461538461	11	0.375	0.46153846153846156	9	6	5	1	0	0.4	4	10	15	0.09090909090909091	0.15384615384615385	0.47552018901731496	0.8469688521728439	0.5172954321521781	0.9273993755168191	0.7271540374076457	0.9336565371634991	0.8038443128553198	0.9089514559418537	1.0	0.1111111111111111	0.0	0.012611478655331352	13
3762	0.03170736164956883	0.014677901652902177	0.014594138410890129	0.9465807868869711	-1	0	0	0.3	3	0.8461538461538461	11	0.375	0.46153846153846156	9	6	5	1	0	0.4	4	10	15	0.09090909090909091	0.15384615384615385	0.47552018901731496	0.8469688521728439	0.5172954321521781	0.9273993755168191	0.7271540374076457	0.8845239649311883	0.8038443128553198	0.8907222587182115	1.0	0.1111111111111111	0.0	0.014594138410890129	57
1222	0.06488467984567187	0.012823593791100261	0.011540963184569151	0.7278407337787958	-1	0	0	0.1	1	1.0	13	0.38461538461538464	0.9230769230769231	13	12	1	1	0	0.23076923076923078	3	13	15	0.2	0	0.6072855839301484	0.8936880706211725	0.5172954321521781	0.8553103151838288	0.7988654768317844	0.9340360738869891	0.8668601184985557	0.8989325401649582	1.0	0	0.0	0.011540963184569151	10
4812	0.03191980667483135	0.014641364733019429	0.014214325448509717	0.9501359561882199	-1	0	0	0.3	3	0.8461538461538461	11	0.375	0.46153846153846156	9	6	5	1	0	0.4	4	10	15	0.09090909090909091	0.15384615384615385	0.47552018901731496	0.8863601493159673	0.5172954321521781	0.9279077677981306	0.7988654768317844	0.8896759645375856	0.8038443128553198	0.9031014392398294	1.0	0.1111111111111111	0.0	0.014214325448509717	27
4434	0.032498978051415627	0.013826261563216482	0.013754642474235322	0.9490511864839124	-1	0	0	0.3	3	0.8461538461538461	11	0.375	0.46153846153846156	9	6	5	1	0	0.4	4	10	15	0.09090909090909091	0.15384615384615385	0.47552018901731496	0.8469688521728439	0.5172954321521781	0.9273993755168191	0.7271540374076457	0.8858060046887595	0.8038443128553198	0.8911308096785113	1.0	0.1111111111111111	0.0	0.013754642474235322	29
4591	0.03217567832329536	0.01178439906961117	0.011781349447203271	0.9119276949723704	-1	0	0	0.3	3	0.8461538461538461	11	0.375	0.46153846153846156	9	6	5	1	0	0.4	4	10	15	0.09090909090909091	0.15384615384615385	0.47552018901731496	0.8469688521728439	0.5172954321521781	0.9273993755168191	0.7988654768317844	0.8146754293899856	0.8038443128553198	0.8713600771774304	1.0	0.1111111111111111	0.0	0.011781349447203271	12
1715	0.031370995527874444	0.010242752463013366	0.009940645534913748	0.9497880647074607	-1	0	0	0.4	4	0.6923076923076923	9	0.3125	0.46153846153846156	8	6	6	1	0	0.75	8	6	15	0.07142857142857142	0.15384615384615385	0.47552018901731496	0.8658508112414596	0.49947443751999165	0.8987316056875488	0.5690845770321734	0.9431546226775874	0.8323195035848001	0.9076792244181048	1.0	0.125	0.0	0.009940645534913748	62
2914	0.03438825007477287	0.010947348141714263	0.010038241415632138	0.9522242935429502	-1	0	0	0.3	3	0.7692307692307693	10	0.4166666666666667	0.46153846153846156	8	6	6	1	0	0.4444444444444444	4	9	15	0.07142857142857142	0	0.47552018901731496	0.8512534560183108	0.5172954321521781	0.9262964468597986	0.7271540374076457	0.9030202998588662	0.8325193048373644	0.8974264370412403	1.0	0.125	0.0	0.010038241415632138	14
622	0.03857944991358099	0.0034133296386761364	0.0032899855411118893	0.915612627392053	-1	0	0	0.2	2	0.8461538461538461	11	0.25	0.6923076923076923	11	9	3	1	0	0.6	6	10	15	0.125	0.2222222222222222	0.48308699493433255	0.8924987441898123	0.288798956074884	0.8816514590110122	0.4762882074464815	0.9173534167184321	0.8038443128553198	0.8981834403964776	1.0	0.09090909090909091	0.0	0.0032899855411118893	121
88	2.0444720475309424e-05	1.6831396820962948e-07	-8.390609808636697e-08	0.9999951694696826	-1	0	0	0.75	3	0.25	1	0.5	0.25	1	1	4	1	0	0.75	4	3	6	0.08333333333333333	1.0	0.5774345515097202	0.5	0.2670480033898429	0.5	0.1	0.5	0.8784872987724698	0.5	1.0	0	0.0	-8.390609808636697e-09	16
3314	0.03590721718649679	0.012722299064520451	0.01261754356015415	0.9209403016921247	-1	0	0	0.4	4	0.6923076923076923	9	0.375	0.46153846153846156	8	6	6	1	0	0.4	4	10	15	0.07142857142857142	0.15384615384615385	0.47552018901731496	0.8527935691475838	0.5172954321521781	0.9362279949153441	0.7630097571197151	0.8105744846861468	0.8378051446301648	0.8771439635400843	1.0	0.125	0.0	0.01261754356015415	16
4879	0.031028908374680912	0.013769066509043781	0.013113217958697474	0.9512169712378262	-1	0	0	0.3	3	0.8461538461538461	11	0.375	0.46153846153846156	9	6	5	1	0	0.4	4	10	15	0.09090909090909091	0.15384615384615385	0.47552018901731496	0.8863601493159673	0.5172954321521781	0.9279077677981306	0.7271540374076457	0.9146832458369222	0.8038443128553198	0.9110962355547797	1.0	0.1111111111111111	0.0	0.013113217958697474	21
3507	None	None	None	None	None	0	0	0.3	3	0.6923076923076923	9	0.5	0.46153846153846156	8	6	6	0	0	0.8333333333333334	5	6	15	0.0	0.5	0.47552018901731496	0.8512534560183108	0.7270554663050474	0.9338054756686114	0.7434225706537256	0.8838383960176341	0.7996761367377867	0.8947440592419221	0	0	0.0	None	0
4108	0.031465371961128995	0.014050028988442733	0.013857512299825578	0.9475743647191137	-1	0	0	0.3	3	0.8461538461538461	11	0.375	0.46153846153846156	9	6	5	1	0	0.4	4	10	15	0.09090909090909091	0.15384615384615385	0.47552018901731496	0.8469688521728439	0.5172954321521781	0.9273993755168191	0.754856612457468	0.7769432141158752	0.8038443128553198	0.8624106507197946	1.0	0.1111111111111111	0.0	0.013857512299825578	36
3990	0.03134525180491366	0.014349917875021826	0.014291172611330403	0.9447384051183381	-1	0	0	0.3	3	0.8461538461538461	11	0.375	0.46153846153846156	9	6	5	1	0	0.4	4	10	15	0.09090909090909091	0.15384615384615385	0.47552018901731496	0.8469688521728439	0.5172954321521781	0.9273993755168191	0.7271540374076457	0.9336565371634991	0.8038443128553198	0.9089514559418537	1.0	0.1111111111111111	0.0	0.014291172611330403	14
2818	0.030399385244579063	0.013868682129600475	0.013855387128570488	0.9506989100357799	-1	0	0	0.3	3	0.8461538461538461	11	0.4166666666666667	0.5384615384615384	10	7	4	1	0	0.4444444444444444	4	9	15	0.1111111111111111	0.15384615384615385	0.47552018901731496	0.8587097648409218	0.5172954321521781	0.9344385222263971	0.7271540374076457	0.8744123736330774	0.8038443128553198	0.8941679517360486	1.0	0.1	0.0	0.013855387128570488	27
2088	0.03362476088371956	0.0070504442430856535	0.0024885625287887586	0.9543549108009336	-1	0	0	0.3	3	0.7692307692307693	10	0.6	0.5384615384615384	8	7	6	0	0	1.0	5	5	15	0.0	0.16666666666666666	0.47930359197582373	0.8695433967480534	0.7740112052064939	0.9286420786201841	0.6787954592620575	0.7499775221774523	0.7623214713100875	0.8645740175622095	0	0	0.0	0.0024885625287887586	2
582	0.0007701143346983086	0.0005221341259997944	0.0005221321612293206	0.994345176093148	-1	0	0	0.6666666666666666	2	0.5	1	0.6666666666666666	0.5	1	1	2	0	0	0.6666666666666666	2	3	4	0.0	0	0.2849358601194291	0.5	0.5051874283378428	0.5	0.3393036772325623	0.5	0.7184534792834724	0.5	0	0	0.0	0.0005221321612293206	39
2820	0.03171116180050933	0.013976019021649994	0.013651612083118733	0.9474895673116762	-1	0	0	0.3	3	0.8461538461538461	11	0.375	0.46153846153846156	9	6	5	1	0	0.4	4	10	15	0.09090909090909091	0.15384615384615385	0.47552018901731496	0.8469688521728439	0.5172954321521781	0.9273993755168191	0.7271540374076457	0.9155731083799239	0.8038443128553198	0.901502574375279	1.0	0.1111111111111111	0.0	0.013651612083118733	15
2372	0.03285625845574289	0.012788924390700502	0.012779320915377914	0.9261138392542354	-1	0	0	0.4	4	0.6923076923076923	9	0.375	0.46153846153846156	9	6	5	1	0	0.4	4	10	15	0.09090909090909091	0.15384615384615385	0.47552018901731496	0.8723735908836776	0.5172954321521781	0.9293042944562181	0.7271540374076457	0.9151966164809295	0.8405541678647325	0.9082391323896768	1.0	0.1111111111111111	0.0	0.012779320915377914	62
1429	0.014902066241485308	0.0013226638786547626	-0.00032859214192845234	0.9958134097495848	-1	0	0	0.375	3	0.6	6	0.5714285714285714	0.3	4	3	7	0	0	0.42857142857142855	7	3	12	0.0	0	0.4016405636504935	0.840814418077078	0.5473478272756568	0.8495348794841507	0.712268947759368	0.6008639539077413	0.7823605858321799	0.7804187069311423	0	0	0.0	-3.2859214192845235e-05	6
3171	0.02957260584914752	0.00026390404025206766	0.00023885477220964867	0.9946588964701711	-1	0	0	0.4	4	0.6923076923076923	9	0.4166666666666667	0.38461538461538464	8	5	6	1	0	0.4444444444444444	4	9	15	0.07692307692307693	0.15384615384615385	0.44811755870120623	0.8935149429866752	0.5158037167759115	0.9369922882068609	0.7271540374076457	0.871020589731926	0.7974877090684415	0.9042642395517925	1.0	0.25	0.0	0.00023885477220964867	2
4786	0.03216272851113973	0.01501316661564261	0.014827934378302928	0.9487076434553317	-1	0	0	0.3	3	0.8461538461538461	11	0.375	0.46153846153846156	9	6	5	1	0	0.4	4	10	15	0.09090909090909091	0.15384615384615385	0.47552018901731496	0.8863601493159673	0.5172954321521781	0.9279077677981306	0.7271540374076457	0.9257895907819592	0.8038443128553198	0.9151036240965102	1.0	0.1111111111111111	0.0	0.014827934378302928	36
4078	0.04211641205879613	0.009228861182949447	0.008551355058163781	0.899463723829459	-1	0	0	0.3	3	0.8461538461538461	11	0.3409090909090909	0.6153846153846154	11	8	3	1	0	0.36363636363636365	4	11	15	0.14285714285714285	0.15384615384615385	0.47552018901731496	0.8558011918630306	0.5172954321521781	0.9349894866230137	0.7271540374076457	0.8068479272743969	0.8038443128553198	0.876406232817858	1.0	0.09090909090909091	0.0	0.008551355058163781	8
75	None	None	None	None	None	0.5	2	0.6	6	0.38461538461538464	5	0.42857142857142855	0.3076923076923077	8	4	6	1	0	0.7142857142857143	5	7	15	0.08333333333333333	0.2	0.5433897750897354	0.9503616021154285	0.6225479974085368	0.9210792306688493	0.49406810859141326	0.9632923252343121	0.886713870188525	0.9474586850109947	1.0	0.25	0.0	None	0
2536	0.037231364695392066	0.00313000143723162	0.0023257719783337932	0.8461936322110054	-1	0	0	0.3	3	0.7692307692307693	10	0.2727272727272727	0.5384615384615384	9	7	5	1	0	0.45454545454545453	11	5	15	0.08333333333333333	0	0.47552018901731496	0.8482341606543609	0.5172954321521781	0.9348129011048373	0.7271540374076457	0.9173896812687874	0.8038443128553198	0.9058314363797216	1.0	0.1111111111111111	0.0	0.0023257719783337932	3
1813	0.03265013975059942	0.008696292397117292	0.008354699872002732	0.9492651242229072	-1	0	0	0.4	4	0.6923076923076923	9	0.3125	0.46153846153846156	8	6	6	1	0	0.75	8	6	15	0.07142857142857142	0.15384615384615385	0.47552018901731496	0.8658508112414596	0.49947443751999165	0.8987316056875488	0.5690845770321734	0.9431546226775874	0.8323195035848001	0.9076792244181048	1.0	0.125	0.0	0.008354699872002732	35
1065	0.0009273620019263996	0.0001039196600813574	0.00010388850461140376	0.9957221767263856	-1	0	0	0.6666666666666666	2	0.5	1	0.6666666666666666	0.5	2	1	1	0	0	0.6666666666666666	2	3	4	0.0	0	0.30431634599840435	0.7013948119634202	0.3969931922063634	0.7468613811655712	0.37465507907579065	0.7342573622401842	0.7318365963845752	0.7279158601867249	0	0	0.0	0.00010388850461140376	5
4129	0.031959921622569124	0.014736524330952072	0.014627489054551118	0.9455101538737	-1	0	0	0.3	3	0.8461538461538461	11	0.375	0.46153846153846156	9	6	5	1	0	0.4	4	10	15	0.09090909090909091	0.15384615384615385	0.47552018901731496	0.8469688521728439	0.5172954321521781	0.9273993755168191	0.7271540374076457	0.8848948334299084	0.8038443128553198	0.8908401747422879	1.0	0.1111111111111111	0.0	0.014627489054551118	23
1834	0.03281123773975679	0.00921477223205491	0.008800490060737888	0.9495925866498993	-1	0	0	0.3	3	0.8461538461538461	11	0.4166666666666667	0.5384615384615384	9	7	5	1	0	0.4444444444444444	4	9	15	0.08333333333333333	0.15384615384615385	0.48308699493433255	0.8528799140605859	0.5172954321521781	0.9315173564539482	0.7271540374076457	0.8948891793921786	0.8038443128553198	0.8975011583869699	1.0	0.1111111111111111	0.0	0.008800490060737888	15
774	0.0007116231393258239	0.0005092519709480413	0.0005092513816845923	0.9941938493876786	-1	0	0	0.6666666666666666	2	0.5	1	0.6666666666666666	0.5	1	1	2	0	0	0.6666666666666666	2	3	4	0.0	0	0.2849358601194291	0.5	0.5051874283378428	0.5	0.3393036772325623	0.5	0.7184534792834724	0.5	0	0	0.0	0.0005092513816845923	44
4443	0.028285386000908287	0.013575418259441741	0.0029311030099499168	0.9501095027067152	-1	0	0	0.4	4	0.6923076923076923	9	0.4166666666666667	0.46153846153846156	10	6	4	1	0	0.4444444444444444	4	9	15	0.125	0.15384615384615385	0.4443341557426974	0.8756680725644153	0.571989050332353	0.9222021482532958	0.7010842941173934	0.7850800030100741	0.8664989082934162	0.8706518108205272	1.0	0.1	0.0	0.0029311030099499168	7
3966	0.03508817548926825	0.011066669707754596	0.009309356227028569	0.9522071139582279	-1	0	0	0.3	3	0.7692307692307693	10	0.4166666666666667	0.46153846153846156	8	6	6	1	0	0.4444444444444444	4	9	15	0.07142857142857142	0	0.47552018901731496	0.8512534560183108	0.5172954321521781	0.9262964468597986	0.7630097571197151	0.8860493177437253	0.8378051446301648	0.8917625136309911	1.0	0.125	0.0	0.009309356227028569	10
3445	0.031444954904599684	0.014062951498748477	0.013910461417744328	0.9480638834617476	-1	0	0	0.3	3	0.8461538461538461	11	0.375	0.46153846153846156	9	6	5	1	0	0.4	4	10	15	0.09090909090909091	0.15384615384615385	0.47552018901731496	0.8469688521728439	0.5172954321521781	0.9273993755168191	0.7271540374076457	0.8858060046887595	0.8038443128553198	0.8911308096785113	1.0	0.1111111111111111	0.0	0.013910461417744328	23
4133	0.03127406187649131	0.014552276227012818	0.014311075529085837	0.9465320055317664	-1	0	0	0.3	3	0.8461538461538461	11	0.375	0.46153846153846156	9	6	5	1	0	0.4	4	10	15	0.09090909090909091	0.15384615384615385	0.47552018901731496	0.8469688521728439	0.5172954321521781	0.9273993755168191	0.7697417021057458	0.7835108539050932	0.8038443128553198	0.8639186693527482	1.0	0.1111111111111111	0.0	0.014311075529085837	52
3239	0.03190617318577423	0.013817880729664804	0.013804804024319963	0.950476288251573	-1	0	0	0.3	3	0.8461538461538461	11	0.375	0.46153846153846156	9	6	5	1	0	0.4	4	10	15	0.09090909090909091	0.15384615384615385	0.47552018901731496	0.8469688521728439	0.5172954321521781	0.9273993755168191	0.7271540374076457	0.9005305755546882	0.8038443128553198	0.8960285259136609	1.0	0.1111111111111111	0.0	0.013804804024319963	27
2837	0.03216413955058896	0.012371417402680206	0.0123410328165226	0.918611953764901	-1	0	0	0.3	3	0.8461538461538461	11	0.375	0.46153846153846156	9	6	5	1	0	0.4	4	10	15	0.09090909090909091	0.15384615384615385	0.47552018901731496	0.8469688521728439	0.5172954321521781	0.9273993755168191	0.7271540374076457	0.8858060046887595	0.8038443128553198	0.8911308096785113	1.0	0.1111111111111111	0.0	0.0123410328165226	15
2175	0.03522473542470096	0.011613461916104476	0.011608782662035971	0.8947494354060272	-1	0	0	0.4	4	0.6923076923076923	9	0.375	0.46153846153846156	8	6	6	1	0	0.4	4	10	15	0.07142857142857142	0.15384615384615385	0.47552018901731496	0.8527935691475838	0.5172954321521781	0.9362279949153441	0.7630097571197151	0.8961204911418449	0.8378051446301648	0.9001917115800139	1.0	0.125	0.0	0.011608782662035971	21
1209	0.0006857467165995629	0.0005501378450560053	0.0005499591246922065	0.9943060753814004	-1	0	0	0.5	1	1.0	1	1.0	1.0	1	1	1	0	0	0.3333333333333333	1	3	3	0.0	0	0.2849358601194291	0.5	0.5051874283378428	0.5	0.3393036772325623	0.5	0.7184534792834724	0.5	0	0	0.0	0.0005499591246922065	17
1588	0.014763598262061793	0.0010434865383016933	-0.0002227601513095629	0.9958688571447983	-1	0	0	0.375	3	0.6	6	0.5714285714285714	0.3	4	3	7	0	0	0.42857142857142855	7	3	12	0.0	0	0.4016405636504935	0.840814418077078	0.5933146227663408	0.8482769158748549	0.712268947759368	0.6008639539077413	0.7919936513431265	0.779857965244543	0	0	0.0	-2.227601513095629e-05	4
29	0.0014641533885249084	0.00022438502036377202	5.361467957645199e-05	0.998752577816845	-1	0	0	1.0	2	0.0	0	0.75	0	2	0	0	0	0	1.0	2	2	3	0.0	0	0	0	0	0	0	0	0	0	0	0	0	5.361467957645199e-05	53
2046	0.030892622464836313	0.014272342601948188	0.013992165734008325	0.9468456516064566	-1	0	0	0.3	3	0.8461538461538461	11	0.375	0.46153846153846156	9	6	5	1	0	0.4	4	10	15	0.09090909090909091	0.15384615384615385	0.47552018901731496	0.8469688521728439	0.5172954321521781	0.9273993755168191	0.7271540374076457	0.9410962640129711	0.8038443128553198	0.9123915181816223	1.0	0.1111111111111111	0.0	0.013992165734008325	60
510	0.0007068079045582408	0.0005659463187885396	0.0005657574288940494	0.9942012652924823	-1	0	0	0.5	1	1.0	1	1.0	1.0	1	1	1	0	0	0.3333333333333333	1	3	3	0.0	0	0.2849358601194291	0.5	0.5051874283378428	0.5	0.3393036772325623	0.5	0.7184534792834724	0.5	0	0	0.0	0.0005657574288940494	70
3416	0.030332227402742364	0.01078107471598471	0.008035833683156758	0.9485123972320056	-1	0	0	0.4	4	0.6923076923076923	9	0.3333333333333333	0.46153846153846156	8	6	6	1	0	0.5555555555555556	5	9	15	0.07142857142857142	0.15384615384615385	0.47552018901731496	0.8527935691475838	0.5417832579665027	0.9240605206710983	0.7630097571197151	0.9391512722085017	0.8378051446301648	0.9113881042291784	1.0	0.125	0.0	0.008035833683156758	9
2067	0.03551733710032804	0.012763895773421564	0.012722803649346007	0.9228567866960125	-1	0	0	0.4	4	0.6923076923076923	9	0.375	0.46153846153846156	8	6	6	1	0	0.4	4	10	15	0.07142857142857142	0.15384615384615385	0.47552018901731496	0.8527935691475838	0.5172954321521781	0.9362279949153441	0.7630097571197151	0.942119319867607	0.8378051446301648	0.9176616326609751	1.0	0.125	0.0	0.012722803649346007	67
4490	0.031215719979213585	0.012861601994964045	0.012625606721689634	0.933847825452492	-1	0	0	0.3	3	0.8461538461538461	11	0.375	0.46153846153846156	9	6	5	1	0	0.4	4	10	15	0.09090909090909091	0.15384615384615385	0.47552018901731496	0.8469688521728439	0.5172954321521781	0.9273993755168191	0.7271540374076457	0.9336565371634991	0.8038443128553198	0.9089514559418537	1.0	0.1111111111111111	0.0	0.012625606721689634	11
1098	None	None	None	None	None	0	0	0.7	7	0.23076923076923078	3	0.6	0.23076923076923078	7	3	7	3	0	1.0	5	5	15	0.21428571428571427	0.4	0.4016405636504935	0.8426825314793471	0.46410618896387384	0.9143778845304945	0.7271540374076457	0.6473806118449598	0.8038443128553198	0.8251143952665411	0.2857142857142857	0.42857142857142855	0.0	None	0
1754	0.02284759815875695	0.010635875455506849	0.0012328199286314452	0.9578427657573835	-1	0	0	0.5	5	0.5384615384615384	7	0.3125	0.3076923076923077	7	4	7	1	0	0.75	6	8	15	0.06666666666666667	0.15384615384615385	0.47552018901731496	0.8359600981395416	0.5172954321521781	0.9120914112001055	0.7988654768317844	0.914080210755783	0.8668601184985557	0.891949037877831	1.0	0.14285714285714285	0.0	0.0012328199286314452	5
1221	0.0007207229526606648	0.0005636262583596376	0.0005634497396005056	0.9944013308199541	-1	0	0	0.5	1	1.0	1	1.0	1.0	1	1	1	0	0	0.3333333333333333	1	3	3	0.0	0	0.2849358601194291	0.5	0.5051874283378428	0.5	0.3393036772325623	0.5	0.7184534792834724	0.5	0	0	0.0	0.0005634497396005056	26
2827	0.031649044947985386	0.014301479517257633	0.014113617246421689	0.94706714527346	-1	0	0	0.3	3	0.8461538461538461	11	0.375	0.46153846153846156	9	6	5	1	0	0.4	4	10	15	0.09090909090909091	0.15384615384615385	0.47552018901731496	0.8469688521728439	0.5172954321521781	0.9273993755168191	0.7271540374076457	0.9005305755546882	0.8038443128553198	0.8960285259136609	1.0	0.1111111111111111	0.0	0.014113617246421689	87
2425	0.030900653333112756	0.014063412707281744	0.013918894786693161	0.9475277031715461	-1	0	0	0.3	3	0.8461538461538461	11	0.375	0.46153846153846156	9	6	5	1	0	0.4	4	10	15	0.09090909090909091	0.15384615384615385	0.47552018901731496	0.8469688521728439	0.5172954321521781	0.9273993755168191	0.7271540374076457	0.9336565371634991	0.8038443128553198	0.9089514559418537	1.0	0.1111111111111111	0.0	0.013918894786693161	46
2206	0.028437386960941644	0.002628599856501933	0.002393106182800913	0.9445266100424324	-1	0	0	0.3	3	0.8461538461538461	11	0.3409090909090909	0.5384615384615384	10	7	4	1	0	0.36363636363636365	11	4	15	0.1111111111111111	0.25	0.4443341557426974	0.8428955387865004	0.49070081055802606	0.9322035669764048	0.6770903660736535	0.9153774292146374	0.7974877090684415	0.9026805379268279	1.0	0.1	0.0	0.002393106182800913	2
2048	0.030386555604096494	0.01278334964514032	0.012697191516089083	0.9317767787359583	-1	0	0	0.3	3	0.8461538461538461	11	0.4166666666666667	0.46153846153846156	8	6	6	1	0	0.4444444444444444	4	9	15	0.07142857142857142	0.15384615384615385	0.47552018901731496	0.8527935691475838	0.5172954321521781	0.9362279949153441	0.7630097571197151	0.948944629775339	0.8378051446301648	0.9209424894596293	1.0	0.125	0.0	0.012697191516089083	20
1537	0.03958724428706002	0.00897918143165449	0.008371308247946135	0.5916823473286512	-1	0	0	0.2	2	0.9230769230769231	12	0.3125	0.6153846153846154	9	8	5	1	0	0.3333333333333333	12	4	15	0.07692307692307693	0	0.47552018901731496	0.8482341606543609	0.5172954321521781	0.9348129011048373	0.7271540374076457	0.9206692577233904	0.8038443128553198	0.907077265279021	1.0	0.1111111111111111	0.0	0.008371308247946135	12
4698	0.031206074283499825	0.011943875241095915	0.011898178290181917	0.9192653225395857	-1	0	0	0.3	3	0.8461538461538461	11	0.375	0.46153846153846156	9	6	5	1	0	0.4	4	10	15	0.09090909090909091	0.15384615384615385	0.47552018901731496	0.8469688521728439	0.5172954321521781	0.9273993755168191	0.7271540374076457	0.7994952247504138	0.8038443128553198	0.8676714445689441	1.0	0.1111111111111111	0.0	0.011898178290181917	11
4535	0.04516210630780665	0.006660930661998478	-0.0038958926617060317	0.6419820495011832	-1	0	0	0.3	3	0.8461538461538461	11	0.4166666666666667	0.6153846153846154	10	8	4	1	0	0.4444444444444444	4	9	15	0.1	0.18181818181818182	0.47930359197582373	0.9030345953007325	0.5172954321521781	0.9375394007386584	0.79922209693261	0.9023012717515271	0.8378051446301648	0.9158868403121723	1.0	0.2	0.0	-0.00038958926617060316	0
4852	0.03162755830090056	0.013936769518020467	0.013032621183078708	0.9511347455670252	-1	0	0	0.3	3	0.8461538461538461	11	0.375	0.46153846153846156	9	6	5	1	0	0.4	4	10	15	0.09090909090909091	0.15384615384615385	0.47552018901731496	0.8863601493159673	0.5172954321521781	0.9279077677981306	0.7988654768317844	0.8905983322929957	0.8038443128553198	0.9033762165035489	1.0	0.1111111111111111	0.0	0.013032621183078708	14
3172	0.03583478459231961	0.013051019273614394	0.009071649312066941	0.9485530277458502	-1	0	0	0.3	3	0.8461538461538461	11	0.2777777777777778	0.6153846153846154	10	8	4	1	0	0.6666666666666666	6	9	15	0.1	0.15384615384615385	0.47552018901731496	0.8587097648409218	0.5172954321521781	0.9344385222263971	0.7271540374076457	0.9074956718801688	0.8038443128553198	0.9045068394313607	1.0	0.1	0.0	0.009071649312066941	13
3059	0.026613871486964633	0.013084411300977006	0.0055260701832175905	0.9557859133018841	-1	0	0	0.4	4	0.6923076923076923	9	0.4166666666666667	0.38461538461538464	8	5	6	1	0	0.4444444444444444	4	9	15	0.07692307692307693	0.15384615384615385	0.4443341557426974	0.7716013079224366	0.49070081055802606	0.9370322955945598	0.7271540374076457	0.892842788247289	0.8378051446301648	0.8821061925615251	1.0	0.125	0.0	0.0055260701832175905	7
4324	0.030657282840724668	0.010876840942907678	0.01007552219837999	0.9062809034462376	-1	0	0	0.4	4	0.6923076923076923	9	0.3333333333333333	0.46153846153846156	8	6	6	1	0	0.5555555555555556	5	9	15	0.07142857142857142	0.15384615384615385	0.47552018901731496	0.8956281789705363	0.5172954321521781	0.9367266619350539	0.7630097571197151	0.9482907514452594	0.8378051446301648	0.9298577222194685	1.0	0.125	0.0	0.01007552219837999	11
1740	0.031545366566546953	0.01032568341448435	0.009454551305500042	0.9495737081865833	-1	0	0	0.3	3	0.8461538461538461	11	0.4166666666666667	0.5384615384615384	9	7	5	1	0	0.4444444444444444	4	9	15	0.08333333333333333	0.15384615384615385	0.48308699493433255	0.8528799140605859	0.5172954321521781	0.9315173564539482	0.7271540374076457	0.8927742251553444	0.8038443128553198	0.8968157043134342	1.0	0.1111111111111111	0.0	0.009454551305500042	8
3563	0.03228510564989642	0.012989291012777774	0.012926069714053481	0.9265844642549375	-1	0	0	0.3	3	0.8461538461538461	11	0.4166666666666667	0.5384615384615384	10	7	4	1	0	0.4444444444444444	4	9	15	0.1111111111111111	0.15384615384615385	0.47552018901731496	0.8587097648409218	0.5172954321521781	0.9344385222263971	0.7271540374076457	0.8744123736330774	0.8038443128553198	0.8941679517360486	1.0	0.1	0.0	0.012926069714053481	23
4261	0.022649450431758603	0.011404056696888779	0.0076901746404183	0.9588515281311237	-1	0.25	1	0.5	5	0.6153846153846154	8	0.375	0.38461538461538464	9	5	5	1	0	0.625	5	8	15	0.1	0.15384615384615385	0.47552018901731496	0.8617592776036447	0.5172954321521781	0.9411487855736739	0.7271540374076457	0.8825783271060392	0.8038443128553198	0.9008211024928539	1.0	0.1111111111111111	0.0	0.0076901746404183	10
914	0.0007804895814993272	0.0005345461148551019	0.0005345347568768219	0.994566723303888	-1	0	0	0.6666666666666666	2	0.5	1	0.6666666666666666	0.5	1	1	2	0	0	0.6666666666666666	2	3	4	0.0	0	0.2849358601194291	0.5	0.5051874283378428	0.5	0.3393036772325623	0.5	0.7184534792834724	0.5	0	0	0.0	0.0005345347568768219	42
1572	0.023239342063693214	0.007813101953541514	-0.0020383565857867493	0.9601331513651834	-1	0	0	0.4	4	0.6923076923076923	9	0.4166666666666667	0.38461538461538464	7	5	7	2	0	1.0	6	6	15	0.125	0.15384615384615385	0.48308699493433255	0.8525992655947187	0.5172954321521781	0.9372757294458605	0.8293945405799381	0.9492457756007211	0.8668601184985557	0.9214837022823462	0.5714285714285714	0.14285714285714285	0.0	-0.00020383565857867491	2
4121	0.03524520768575778	0.013313550371645192	0.01289963459513579	0.9474454920590807	-1	0	0	0.4	4	0.6923076923076923	9	0.3	0.46153846153846156	9	6	5	1	0	0.5	5	10	15	0.09090909090909091	0.15384615384615385	0.47552018901731496	0.8482341606543609	0.5172954321521781	0.9348129011048373	0.7271540374076457	0.8291387941349945	0.8038443128553198	0.879511562533942	1.0	0.1111111111111111	0.0	0.01289963459513579	11
4636	None	None	None	None	None	0	0	0.3	3	0.6923076923076923	9	0.46875	0.38461538461538464	7	5	7	0	0	0.5	4	8	15	0.0	0.3076923076923077	0.4131481224680799	0.7860510114967312	0.5991043132661983	0.8682714157719409	0.7897347954047639	0.797473570490265	0.8298366376068983	0.8204217810522222	0	0	0.0	None	0
3684	0.03152738396156555	0.014086836314651466	0.013824308401238676	0.9462781011052694	-1	0	0	0.3	3	0.8461538461538461	11	0.4166666666666667	0.5384615384615384	10	7	4	1	0	0.4444444444444444	4	9	15	0.1111111111111111	0.15384615384615385	0.47552018901731496	0.8587097648409218	0.5172954321521781	0.9344385222263971	0.7271540374076457	0.8759050305141103	0.8038443128553198	0.8945981363255551	1.0	0.1	0.0	0.013824308401238676	26
1436	None	None	None	None	None	0	0	0.2	2	0.8333333333333334	10	0.7	0.5833333333333334	7	7	6	0	0	0.8	5	4	14	0.0	0.4	0.5358177061025264	0.8311539751604757	0.5196006145050625	0.9129554410247059	0.6270266947396613	0.8910936425739266	0.7924703148943212	0.8823995362647448	0	0	0.0	None	0
1016	0.0006251588376198902	0.00043613842749189337	0.00043586752183157897	0.9959147798854465	-1	0	0	0.6666666666666666	2	0.5	1	0.6666666666666666	0.5	1	1	2	0	0	0.6666666666666666	2	3	4	0.0	0	0.22155446752286506	0.5	0.5051874283378428	0.5	0.3393036772325623	0.5	0.76196294762219	0.5	0	0	0.0	0.00043586752183157897	21
2160	0.032852393906465424	0.010087334077982785	0.010085405113274638	0.9317959567947542	-1	0	0	0.3	3	0.8461538461538461	11	0.3333333333333333	0.6153846153846154	10	8	4	1	0	0.5555555555555556	9	5	15	0.1	0.2222222222222222	0.4443341557426974	0.8557446363898334	0.49070081055802606	0.9280524802686011	0.6770903660736535	0.908976377640435	0.7974877090684415	0.9014031031718559	1.0	0.1	0.0	0.010085405113274638	10
4743	0.03722040594177344	0.007371436938512492	0.005166400655628202	0.5726933289714067	-1	0	0	0.3	3	0.7692307692307693	10	0.3409090909090909	0.5384615384615384	9	7	5	1	0	0.36363636363636365	11	4	15	0.08333333333333333	0	0.47552018901731496	0.8482341606543609	0.5172954321521781	0.9348129011048373	0.7271540374076457	0.9093878996356752	0.8038443128553198	0.9029138931638901	1.0	0.1111111111111111	0.0	0.005166400655628202	3
2587	0.030575189385075474	0.012654802230931681	0.012654742348666042	0.9146044450260502	-1	0	0	0.3	3	0.8461538461538461	11	0.4166666666666667	0.46153846153846156	8	6	6	1	0	0.4444444444444444	4	9	15	0.07142857142857142	0.15384615384615385	0.47552018901731496	0.8527935691475838	0.5172954321521781	0.9362279949153441	0.7630097571197151	0.8126070605115537	0.8378051446301648	0.8776206482572975	1.0	0.125	0.0	0.012654742348666042	12
540	0.0017714210006238088	0.00022318497626322987	0.00013134596390690714	0.9966434097896373	-1	0	0	1.0	2	0.0	0	0.75	0	2	0	0	0	0	1.0	2	2	3	0.0	0	0	0	0	0	0	0	0	0	0	0	0	0.00013134596390690714	21
1317	0.0008580989957230227	6.334354711940696e-05	6.331551521570925e-05	0.9957169037230627	-1	0	0	0.5	1	1.0	1	1.0	1.0	2	1	0	0	0	0.3333333333333333	1	3	3	0.0	0	0.30431634599840435	0.7013948119634202	0.3969931922063634	0.7468613811655712	0.37465507907579065	0.7342573622401842	0.7318365963845752	0.7279158601867249	0	0	0.0	6.331551521570925e-05	5
436	0.03061453872617851	0.0026952073359502106	-0.0012006036443422804	0.9426122429157402	-1	0	0	0.3	3	0.6923076923076923	9	0.35714285714285715	0.46153846153846156	7	6	7	1	0	0.8571428571428571	7	6	15	0.058823529411764705	0	0.7859942458151832	0.8834433574138918	0.4847011962535812	0.9413567479885063	0.6270266947396613	0.9104670711281921	0.8038443128553198	0.9147880135009726	1.0	0.14285714285714285	0.0	-0.00012006036443422805	7
1765	0.031147100437303128	0.0069577357571949175	0.004521018790130664	0.9483607754468764	-1	0	0	0.4	4	0.6923076923076923	9	0.3125	0.46153846153846156	8	6	6	1	0	0.75	8	6	15	0.07142857142857142	0.15384615384615385	0.47552018901731496	0.8658508112414596	0.5112414302450106	0.8974553813264142	0.5690845770321734	0.9431546226775874	0.8323195035848001	0.9072889750253126	1.0	0.125	0.0	0.004521018790130664	20
731	0.0007568411470470401	0.0005214614710492774	0.000521460992013947	0.9941923895888551	-1	0	0	0.6666666666666666	2	0.5	1	0.6666666666666666	0.5	1	1	2	0	0	0.6666666666666666	2	3	4	0.0	0	0.2849358601194291	0.5	0.5051874283378428	0.5	0.3393036772325623	0.5	0.7184534792834724	0.5	0	0	0.0	0.000521460992013947	48
1153	0.0	0.0	0.0	1.0	-1	0	0	0	0	0	0	1.0	0	0	0	0	0	0	1.0	1	1	1	0.0	0	0	0	0	0	0	0	0	0	0	0	0	-0.1	2
597	0.0007733289135383304	0.0005088452114206561	0.0005088446954406023	0.9942299515861526	-1	0	0	0.6666666666666666	2	0.5	1	0.6666666666666666	0.5	1	1	2	0	0	0.6666666666666666	2	3	4	0.0	0	0.2849358601194291	0.5	0.5051874283378428	0.5	0.3393036772325623	0.5	0.7184534792834724	0.5	0	0	0.0	0.0005088446954406023	78
930	0.017669415408735043	0.0012798740969227236	8.132317221899222e-05	0.9958935006792008	-1	0	0	0.3333333333333333	3	0.6363636363636364	7	0.5416666666666666	0.45454545454545453	5	5	7	0	0	0.6666666666666666	6	4	13	0.0	0.2222222222222222	0.4016405636504935	0.8679485482565714	0.5750950400462511	0.8742853940909686	0.7271540374076457	0.6202293468346749	0.7908174277540045	0.8080855738390738	0	0	0.0	8.132317221899222e-05	10
4343	0.03087101569569472	0.014253537315203412	0.014240134308245948	0.9512733313808576	-1	0	0	0.3	3	0.8461538461538461	11	0.375	0.46153846153846156	9	6	5	1	0	0.4	4	10	15	0.09090909090909091	0.15384615384615385	0.47552018901731496	0.8863601493159673	0.5172954321521781	0.9279077677981306	0.7271540374076457	0.9283570084165178	0.8038443128553198	0.9160819727541347	1.0	0.1111111111111111	0.0	0.014240134308245948	56
1742	0.034978186970772325	0.012455612625685265	0.012454972589637885	0.9443853396437254	-1	0	0	0.4	4	0.6923076923076923	9	0.375	0.46153846153846156	8	6	6	1	0	0.4	4	10	15	0.07142857142857142	0.15384615384615385	0.47552018901731496	0.8527935691475838	0.5172954321521781	0.9362279949153441	0.7630097571197151	0.9255683916779943	0.8378051446301648	0.9106218299754915	1.0	0.125	0.0	0.012454972589637885	104
3935	0.03134383709941882	0.014964723679020181	0.014660226548980982	0.9491590910146047	-1	0	0	0.3	3	0.8461538461538461	11	0.375	0.46153846153846156	9	6	5	1	0	0.4	4	10	15	0.09090909090909091	0.15384615384615385	0.47552018901731496	0.8863601493159673	0.5172954321521781	0.9279077677981306	0.7271540374076457	0.9283570084165178	0.8038443128553198	0.9160819727541347	1.0	0.1111111111111111	0.0	0.014660226548980982	44
4039	0.030881841257389048	0.013803592296968328	0.013792352676665455	0.9521698287761986	-1	0	0	0.3	3	0.8461538461538461	11	0.375	0.46153846153846156	9	6	5	1	0	0.4	4	10	15	0.09090909090909091	0.15384615384615385	0.47552018901731496	0.8469688521728439	0.5172954321521781	0.9273993755168191	0.7271540374076457	0.8845239649311883	0.8038443128553198	0.8907222587182115	1.0	0.1111111111111111	0.0	0.013792352676665455	19
3413	0.031000617836509436	0.013854550136065978	0.013847875576639168	0.9528999855498486	-1	0	0	0.3	3	0.8461538461538461	11	0.375	0.46153846153846156	9	6	5	1	0	0.4	4	10	15	0.09090909090909091	0.15384615384615385	0.47552018901731496	0.8469688521728439	0.5172954321521781	0.9273993755168191	0.7271540374076457	0.8845239649311883	0.8038443128553198	0.8907222587182115	1.0	0.1111111111111111	0.0	0.013847875576639168	46
384	0.035493069171633584	0.0016609020481763996	0.0015092265969870388	0.991550083586059	-1	0.25	1	0.5	5	0.46153846153846156	6	0.46875	0.38461538461538464	6	5	8	0	0	0.5	8	4	15	0.0	0	0.6412336526944796	0.877726006086062	0.7884304237787304	0.8336669276875154	0.5218903117044503	0.9019491300200839	0.7975513511808968	0.8736908923223272	0	0	0.0	0.0015092265969870388	10
2218	0.029478374890446486	0.012505605541733137	0.011486471900374244	0.9507204783885868	-1	0	0	0.3	3	0.8461538461538461	11	0.375	0.46153846153846156	9	6	5	1	0	0.4	4	10	15	0.09090909090909091	0.15384615384615385	0.47552018901731496	0.8398467740962202	0.5172954321521781	0.9163723175297038	0.7271540374076457	0.9349612192076003	0.8455343168181392	0.9036875411529214	1.0	0.1111111111111111	0.0	0.011486471900374244	37
259	0.001881176172160739	0.0003198349690889086	-0.0003193903708848921	0.997383856925488	-1	0	0	1.0	3	0.0	0	0.6666666666666666	0	3	0	0	1	0	0.6666666666666666	2	3	4	1.0	1.0	0	0	0	0	0	0	0	0	0	0	0	-3.193903708848921e-05	5
4247	0.029010810221947493	0.013108031874816085	0.012912343784824046	0.9394788574828632	-1	0	0	0.3	3	0.8461538461538461	11	0.4166666666666667	0.5384615384615384	10	7	4	1	0	0.4444444444444444	4	9	15	0.1111111111111111	0.15384615384615385	0.47930359197582373	0.8570071638388805	0.5172954321521781	0.9344385222263971	0.7410053249325569	0.7751470212498287	0.8327587886176951	0.8693327273004174	1.0	0.1	0.0	0.012912343784824046	18
5049	0.030943826187854972	0.014594582002216121	0.014205214064691734	0.9499499314870555	-1	0	0	0.3	3	0.8461538461538461	11	0.375	0.46153846153846156	9	6	5	1	0	0.4	4	10	15	0.09090909090909091	0.15384615384615385	0.47552018901731496	0.8863601493159673	0.5172954321521781	0.9279077677981306	0.7271540374076457	0.9283570084165178	0.8038443128553198	0.9160819727541347	1.0	0.1111111111111111	0.0	0.014205214064691734	28
2168	0.03682142991329183	0.0053876602206091905	0.003683217917256103	0.5802660730731029	-1	0	0	0.3	3	0.7692307692307693	10	0.3409090909090909	0.5384615384615384	9	7	5	1	0	0.36363636363636365	11	4	15	0.08333333333333333	0	0.47552018901731496	0.8482341606543609	0.5172954321521781	0.9348129011048373	0.7271540374076457	0.9206692577233904	0.8038443128553198	0.907077265279021	1.0	0.1111111111111111	0.0	0.003683217917256103	4
2415	0.031185445146259032	0.013191431089174435	0.013166919625701528	0.9483840667429679	-1	0	0	0.3	3	0.8461538461538461	11	0.375	0.46153846153846156	9	6	5	1	0	0.4	4	10	15	0.09090909090909091	0.15384615384615385	0.47552018901731496	0.8469688521728439	0.5172954321521781	0.9273993755168191	0.7271540374076457	0.9410962640129711	0.8038443128553198	0.9123915181816223	1.0	0.1111111111111111	0.0	0.013166919625701528	18
3333	0.028188403721682995	0.006844048452698247	0.0023570979963199283	0.9548681827379796	-1	0	0	0.4	4	0.6923076923076923	9	0.30612244897959184	0.5384615384615384	10	7	4	1	0	1.0	7	7	15	0.1111111111111111	0.15384615384615385	0.4443341557426974	0.9011147705933035	0.49070081055802606	0.9316351198999869	0.8141300087058612	0.933908605187745	0.8668601184985557	0.9234400360518228	1.0	0.1	0.0	0.0023570979963199283	9
2197	0.03473853607860823	0.012550984364070612	0.012475624526885762	0.9182071801279696	-1	0	0	0.4	4	0.6923076923076923	9	0.375	0.46153846153846156	8	6	6	1	0	0.4	4	10	15	0.07142857142857142	0.15384615384615385	0.47552018901731496	0.8527935691475838	0.5172954321521781	0.9362279949153441	0.7630097571197151	0.9255683916779943	0.8378051446301648	0.9106218299754915	1.0	0.125	0.0	0.012475624526885762	13
2090	0.034353917873334604	0.011727330154137112	0.011727139931426074	0.9115543625014395	-1	0	0	0.4	4	0.6923076923076923	9	0.375	0.46153846153846156	8	6	6	1	0	0.4	4	10	15	0.07142857142857142	0.15384615384615385	0.47552018901731496	0.8527935691475838	0.5172954321521781	0.9362279949153441	0.7630097571197151	0.9255683916779943	0.8378051446301648	0.9106218299754915	1.0	0.125	0.0	0.011727139931426074	25
772	0.0007610473986582988	0.0005244644569732458	0.000524449942757513	0.9944705709765513	-1	0	0	0.6666666666666666	2	0.5	1	0.6666666666666666	0.5	1	1	2	0	0	0.6666666666666666	2	3	4	0.0	0	0.2849358601194291	0.5	0.5051874283378428	0.5	0.3393036772325623	0.5	0.7184534792834724	0.5	0	0	0.0	0.000524449942757513	20
1920	0.039859837705869434	0.007498537047145593	0.0022154446759916242	0.9315806631532771	-1	0	0	0.3	3	0.8461538461538461	11	0.26785714285714285	0.6153846153846154	9	8	5	1	0	0.875	8	7	15	0.07692307692307693	0.15384615384615385	0.4131481224680799	0.876583231206742	0.48165344288780504	0.8990218949572267	0.4762882074464815	0.9436643814396999	0.7909786771301801	0.9106640960587211	1.0	0.1111111111111111	0.0	0.0022154446759916242	3
3800	0.02187904142373642	0.0002840577536728817	0.00013506354478587753	0.9943248831735194	-1	0	0	0.5	5	0.5384615384615384	7	0.4166666666666667	0.38461538461538464	9	5	5	1	0	0.4444444444444444	4	9	15	0.1	0.3076923076923077	0.47552018901731496	0.8852740439916909	0.5172954321521781	0.9359509632907033	0.754856612457468	0.8054535219528609	0.7909786771301801	0.885812805213765	1.0	0.2222222222222222	0.0	0.00013506354478587753	0
73	0.017442785996159026	0.005363945968749066	0.005245943612048549	0.9929329337080737	-1	0	0	0.5	5	0.46153846153846156	6	0.3333333333333333	0.3076923076923077	8	4	6	2	0	0.5555555555555556	5	9	15	0.16666666666666666	0.15384615384615385	0.5131611873153854	0.8674102013003602	0.5172954321521781	0.925048704475529	0.8089589762275816	0.7540280958948161	0.8354299402213726	0.8626121648942733	0.5625	0.25	0.0	0.005245943612048549	17
634	None	None	None	None	None	0	0	0.4444444444444444	4	0.45454545454545453	5	0.7222222222222222	0.2727272727272727	4	3	8	0	0	0.5	6	3	13	0.0	0	0.4016405636504935	0.840814418077078	0.5473478272756568	0.8495348794841507	0.712268947759368	0.6008639539077413	0.7823605858321799	0.7804187069311423	0	0	0.0	None	0
3227	0.03250584222523779	0.014135737731235783	0.0141306179404715	0.9460221106823063	-1	0	0	0.3	3	0.8461538461538461	11	0.375	0.46153846153846156	9	6	5	1	0	0.4	4	10	15	0.09090909090909091	0.15384615384615385	0.47552018901731496	0.8469688521728439	0.5172954321521781	0.9273993755168191	0.7271540374076457	0.8845239649311883	0.8038443128553198	0.8907222587182115	1.0	0.1111111111111111	0.0	0.0141306179404715	65
2541	0.03156462716758926	0.012911163825183675	0.012663196548077505	0.9325004976108854	-1	0	0	0.3	3	0.8461538461538461	11	0.375	0.46153846153846156	9	6	5	1	0	0.4	4	10	15	0.09090909090909091	0.15384615384615385	0.47552018901731496	0.8469688521728439	0.5172954321521781	0.9273993755168191	0.7271540374076457	0.8845239649311883	0.8038443128553198	0.8907222587182115	1.0	0.1111111111111111	0.0	0.012663196548077505	20
1678	0.031704974758640626	0.010121658365199748	0.009306076261593863	0.9496703755760189	-1	0	0	0.3	3	0.8461538461538461	11	0.4166666666666667	0.5384615384615384	9	7	5	1	0	0.4444444444444444	4	9	15	0.08333333333333333	0.15384615384615385	0.48308699493433255	0.8528799140605859	0.5172954321521781	0.9315173564539482	0.7271540374076457	0.8666396493232252	0.8038443128553198	0.8889167985390521	1.0	0.1111111111111111	0.0	0.009306076261593863	30
2420	0.03447891648930319	0.012469740536335976	0.012468323360072938	0.9108997936038029	-1	0	0	0.4	4	0.6923076923076923	9	0.375	0.46153846153846156	8	6	6	1	0	0.4	4	10	15	0.07142857142857142	0.15384615384615385	0.47552018901731496	0.8527935691475838	0.5172954321521781	0.9362279949153441	0.7630097571197151	0.9132791185721416	0.8378051446301648	0.90600964082762	1.0	0.125	0.0	0.012468323360072938	32
1481	0.0006642741121271279	0.0005894411162354842	0.0005892502432676993	0.9937949185856566	-1	0	0	0.5	1	1.0	1	1.0	1.0	1	1	1	0	0	0.3333333333333333	1	3	3	0.0	0	0.2849358601194291	0.5	0.5051874283378428	0.5	0.3393036772325623	0.5	0.7184534792834724	0.5	0	0	0.0	0.0005892502432676993	17
3106	0.028405996347371988	0.013777492965072968	0.008073790253817196	0.9548180574802898	-1	0	0	0.3	3	0.8461538461538461	11	0.46875	0.5384615384615384	8	7	6	1	0	0.5	4	8	15	0.06666666666666667	0.15384615384615385	0.47552018901731496	0.8211059775171675	0.5172954321521781	0.940700390954283	0.6770903660736535	0.8739897718662556	0.823363141586873	0.8884357883369419	1.0	0.125	0.0	0.008073790253817196	10
1562	0.03716523874309266	0.0008652154328132375	-0.0002860009759204509	0.5276713816362035	-1	0	0	0.25	2	0.8	8	0.3	0.6	7	6	4	1	0	0.625	8	5	12	0.09090909090909091	0	0.48308699493433255	0.9522446005461999	0.48165344288780504	0.8594606830136132	0.47031837633526763	0.9433583412057088	0.8668601184985557	0.9268140635360311	1.0	0	0.0	-2.8600097592045092e-05	8
1383	0.021251522015231065	0.0006304554371911088	0.0006165677276086716	0.9362086373186883	-1	0.25	1	0.4	4	0.6153846153846154	8	0.42857142857142855	0.46153846153846156	9	6	5	1	0	0.7142857142857143	7	5	15	0.09090909090909091	0.4	0.5358177061025264	0.8627500492221466	0.2781192719588249	0.8981231353825218	0.47031837633526763	0.9426328024312474	0.8421066291548782	0.9064768011069594	1.0	0.1111111111111111	0.0	0.0006165677276086716	12
701	0.0006026564111451458	0.00041286299816678177	0.0004128384813668621	0.9955336202916865	-1	0	0	0.6666666666666666	2	0.5	1	0.6666666666666666	0.5	1	1	2	0	0	0.6666666666666666	2	3	4	0.0	0	0.21892147784833652	0.5	0.5051874283378428	0.5	0.3393036772325623	0.5	0.7637926913245184	0.5	0	0	0.0	0.0004128384813668621	37
4056	0.03131831703101192	0.012965453626008955	0.012555798672224361	0.94302574568138	-1	0	0	0.3	3	0.8461538461538461	11	0.375	0.46153846153846156	9	6	5	1	0	0.4	4	10	15	0.09090909090909091	0.15384615384615385	0.47552018901731496	0.8469688521728439	0.5172954321521781	0.9273993755168191	0.7271540374076457	0.7826432154178896	0.8038443128553198	0.8637183843314439	1.0	0.1111111111111111	0.0	0.012555798672224361	13
1133	0.003342194863415188	8.54795364890459e-05	7.134895320706761e-05	0.9768039647846826	-1	0	0	0.4	2	0.8	4	0.5833333333333334	0.6	4	3	2	4	0	0.3333333333333333	2	6	7	0.5714285714285714	0	0.6682659608041506	0.9010501272961533	0.5383726174680438	0.8883785485867467	0.7981591221197815	0.9188761458535635	0.7686497431132807	0.9035060213116688	0.25	0.5	0.0	7.134895320706761e-05	13
529	0.002856187995106737	0.0014567926360770501	0.001444148196798207	0.9830261262849797	-1	0	0	0.5	2	0.6666666666666666	2	0.625	0.6666666666666666	3	2	1	0	0	0.5	4	2	5	0.0	0	0.6552646620071628	0.7039756043982751	0.6825006837076267	0.8206533114779287	0.6034232130011401	0.9713326411674017	0.834675504118019	0.8776108149859372	0	0	0.0	0.001444148196798207	20
4719	0.03209918669962609	0.014448327216958635	0.013927932544303058	0.9501490477050735	-1	0	0	0.3	3	0.8461538461538461	11	0.375	0.46153846153846156	9	6	5	1	0	0.4	4	10	15	0.09090909090909091	0.15384615384615385	0.47552018901731496	0.8863601493159673	0.5172954321521781	0.9279077677981306	0.7271540374076457	0.9281823584931301	0.8038443128553198	0.9160147342528033	1.0	0.1111111111111111	0.0	0.013927932544303058	35
4748	0.031143710369231272	0.01319486534206309	0.012980793806177187	0.9343409155177074	-1	0	0	0.3	3	0.8461538461538461	11	0.375	0.46153846153846156	9	6	5	1	0	0.4	4	10	15	0.09090909090909091	0.15384615384615385	0.47552018901731496	0.8469688521728439	0.5172954321521781	0.9273993755168191	0.7271540374076457	0.9120790472269829	0.8038443128553198	0.9001812936110091	1.0	0.1111111111111111	0.0	0.012980793806177187	13
4515	0.03262363109917322	0.01229274423793952	0.012288631094741398	0.913284961919165	-1	0	0	0.3	3	0.8461538461538461	11	0.375	0.46153846153846156	9	6	5	1	0	0.4	4	10	15	0.09090909090909091	0.15384615384615385	0.47552018901731496	0.9008519548401379	0.5172954321521781	0.9416073606665877	0.7988654768317844	0.8856900628145487	0.8038443128553198	0.9125247753688268	1.0	0.1111111111111111	0.0	0.012288631094741398	22
3621	0.03535894581438496	0.006946571233236715	-0.0005969208469994699	0.936681468686493	-1	0	0	0.3	3	0.8461538461538461	11	0.46875	0.5384615384615384	10	7	4	1	0	0.5	4	8	15	0.1111111111111111	0.18181818181818182	0.47552018901731496	0.8762968795121313	0.5172954321521781	0.9262321890267713	0.7630097571197151	0.821789862271838	0.7974877090684415	0.8813748756609773	1.0	0.2	0.0	-5.969208469994699e-05	4
1924	0.03593113216082229	0.011838911240510177	0.011647107894837626	0.9166794028012017	-1	0	0	0.3	3	0.8461538461538461	11	0.3409090909090909	0.5384615384615384	9	7	5	1	0	0.36363636363636365	4	11	15	0.08333333333333333	0.15384615384615385	0.47552018901731496	0.8904987925409524	0.5675012445879493	0.9169494615660462	0.7271540374076457	0.9593788923533896	0.8668601184985557	0.9277847931890433	1.0	0.1111111111111111	0.0	0.011647107894837626	34
1185	0.0007014754074922842	0.0005720318036936471	0.0005718426750180275	0.9940878489934039	-1	0	0	0.5	1	1.0	1	1.0	1.0	1	1	1	0	0	0.3333333333333333	1	3	3	0.0	0	0.2849358601194291	0.5	0.5051874283378428	0.5	0.3393036772325623	0.5	0.7184534792834724	0.5	0	0	0.0	0.0005718426750180275	29
2074	0.03359251199881729	0.006054572614827867	-0.006046274386729463	0.9507152283808655	-1	0	0	0.3	3	0.6923076923076923	9	0.3125	0.6153846153846154	9	8	5	1	0	0.3333333333333333	4	12	15	0.07692307692307693	0.4	0.47552018901731496	0.8469688521728439	0.5172954321521781	0.9273993755168191	0.7271540374076457	0.9158623779530395	0.8038443128553198	0.9016134556231012	1.0	0.1111111111111111	0.0	-0.0006046274386729462	1
1100	0.0008706909919750268	0.00040113126329160926	0.00040091669176695624	0.9906964847777312	-1	0	0	0.5	1	1.0	1	1.0	1.0	1	1	1	0	0	0.3333333333333333	1	3	3	0.0	0	0.2849358601194291	0.5	0.5051874283378428	0.5	0.3393036772325623	0.5	0.7184534792834724	0.5	0	0	0.0	0.00040091669176695624	16
3332	0.033059377421070124	0.0010073192235161266	-0.0007943214753107656	0.9949506244724321	-1	0	0	0.3	3	0.8461538461538461	11	0.375	0.46153846153846156	8	6	6	1	0	0.4	4	10	15	0.07142857142857142	0.15384615384615385	0.44811755870120623	0.8935149429866752	0.5158037167759115	0.9369922882068609	0.7630097571197151	0.7523774161156739	0.7974877090684415	0.8786068294474001	1.0	0.25	0.0	-7.943214753107657e-05	3
1497	0.03897774626538437	0.004732227883609616	0.004698704545494397	0.9167040170059294	-1	0	0	0.2	2	0.8461538461538461	11	0.25	0.6923076923076923	11	9	3	1	0	0.6	6	10	15	0.125	0.2222222222222222	0.48308699493433255	0.8924987441898123	0.288798956074884	0.8816514590110122	0.4762882074464815	0.9173534167184321	0.8038443128553198	0.8981834403964776	1.0	0.09090909090909091	0.0	0.004698704545494397	84
1793	0.029978235988352652	0.013682105167318135	0.013314986483279183	0.9455096658481191	-1	0	0	0.3	3	0.8461538461538461	11	0.375	0.46153846153846156	9	6	5	1	0	0.4	4	10	15	0.09090909090909091	0.15384615384615385	0.47552018901731496	0.8469688521728439	0.5172954321521781	0.9273993755168191	0.7271540374076457	0.9155731083799239	0.8038443128553198	0.901502574375279	1.0	0.1111111111111111	0.0	0.013314986483279183	74
2788	0.03201031712161838	0.01388020709739561	0.013842452863662024	0.9490870619335563	-1	0	0	0.3	3	0.8461538461538461	11	0.375	0.46153846153846156	9	6	5	1	0	0.4	4	10	15	0.09090909090909091	0.15384615384615385	0.47552018901731496	0.8469688521728439	0.5172954321521781	0.9273993755168191	0.7271540374076457	0.8845239649311883	0.8038443128553198	0.8907222587182115	1.0	0.1111111111111111	0.0	0.013842452863662024	16
2273	0.03491058752977461	0.012524573127233034	0.012524342466702138	0.9442404335590849	-1	0	0	0.4	4	0.6923076923076923	9	0.375	0.46153846153846156	8	6	6	1	0	0.4	4	10	15	0.07142857142857142	0.15384615384615385	0.47552018901731496	0.8527935691475838	0.5172954321521781	0.9362279949153441	0.7630097571197151	0.9255683916779943	0.8378051446301648	0.9106218299754915	1.0	0.125	0.0	0.012524342466702138	27
4851	0.032220058240621324	0.014926665753248402	0.014810939613076425	0.948953764158612	-1	0	0	0.3	3	0.8461538461538461	11	0.375	0.46153846153846156	9	6	5	1	0	0.4	4	10	15	0.09090909090909091	0.15384615384615385	0.47552018901731496	0.8863601493159673	0.5172954321521781	0.9279077677981306	0.7988654768317844	0.8905983322929957	0.8038443128553198	0.9033762165035489	1.0	0.1111111111111111	0.0	0.014810939613076425	21
2808	0.02123616598119052	0.0022307663963859465	0.0007832973437085391	0.9546899665503626	-1	0	0	0.3	3	0.8461538461538461	11	0.4166666666666667	0.5384615384615384	9	7	5	1	0	0.4444444444444444	4	9	15	0.08333333333333333	0.15384615384615385	0.47552018901731496	0.8842682667352944	0.5172954321521781	0.9308390318069559	0.754856612457468	0.7928801390329986	0.8668601184985557	0.879937302563354	1.0	0.2222222222222222	0.0	0.0007832973437085391	0
2300	0.030791167245060126	0.0041147854885620365	-0.003833116584687091	0.906268972453663	-1	0	0	0.4	4	0.6923076923076923	9	0.45454545454545453	0.5384615384615384	8	7	6	1	0	0.2727272727272727	3	11	15	0.06666666666666667	0.15384615384615385	0.47552018901731496	0.8527935691475838	0.5172954321521781	0.9362279949153441	0.7630097571197151	0.9255683916779943	0.8378051446301648	0.9106218299754915	1.0	0.125	0.0	-0.0003833116584687091	1
4765	0.031551829498801906	0.014685472319027006	0.014677682343217192	0.9462133854389602	-1	0	0	0.3	3	0.8461538461538461	11	0.375	0.46153846153846156	9	6	5	1	0	0.4	4	10	15	0.09090909090909091	0.15384615384615385	0.47552018901731496	0.8469688521728439	0.5172954321521781	0.9273993755168191	0.7271540374076457	0.7974787096926649	0.8038443128553198	0.8671910611737544	1.0	0.1111111111111111	0.0	0.014677682343217192	27
4938	0.037765493956842165	0.005689240355233471	4.52634982917021e-05	0.7415140855686374	-1	0	0	0.3	3	0.8461538461538461	11	0.46875	0.6153846153846154	11	8	3	1	0	0.5	4	8	15	0.14285714285714285	0.18181818181818182	0.47552018901731496	0.9070640052793265	0.5172954321521781	0.9269388051562981	0.7271540374076457	0.9118957321049241	0.8038443128553198	0.9156993833817003	1.0	0.18181818181818182	0.0	4.52634982917021e-05	4
3592	0.030735775574240416	0.014459530321502165	0.014397022625589381	0.9453915944533928	-1	0	0	0.3	3	0.8461538461538461	11	0.375	0.46153846153846156	9	6	5	1	0	0.4	4	10	15	0.09090909090909091	0.15384615384615385	0.47552018901731496	0.8469688521728439	0.5172954321521781	0.9273993755168191	0.7271540374076457	0.8845239649311883	0.8038443128553198	0.8907222587182115	1.0	0.1111111111111111	0.0	0.014397022625589381	81
4117	0.029889959897411333	0.002603756771409912	-0.0017578577394802544	0.9355889390018324	-1	0	0	0.3	3	0.8461538461538461	11	0.45454545454545453	0.5384615384615384	9	7	5	1	0	0.2727272727272727	3	11	15	0.08333333333333333	0.15384615384615385	0.47552018901731496	0.8469688521728439	0.5172954321521781	0.9273993755168191	0.7271540374076457	0.7974787096926649	0.8038443128553198	0.8671910611737544	1.0	0.1111111111111111	0.0	-0.00017578577394802543	0
4205	0.02441201806463727	0.010552499730193654	-0.0028840479995416437	0.9577811709470183	-1	0	0	0.4	4	0.6923076923076923	9	0.4166666666666667	0.38461538461538464	9	5	5	1	0	0.4444444444444444	4	9	15	0.1	0.3076923076923077	0.47552018901731496	0.8469688521728439	0.5172954321521781	0.9273993755168191	0.7988654768317844	0.7815427932512033	0.8038443128553198	0.8634648372442809	1.0	0.1111111111111111	0.0	-0.00028840479995416435	1
1264	0.015190213359551761	0.0007720063010842117	-0.0003435276985470798	0.9956759530814331	-1	0	0	0.375	3	0.6	6	0.5714285714285714	0.3	4	3	7	0	0	0.42857142857142855	7	3	12	0.0	0	0.4016405636504935	0.840814418077078	0.5473478272756568	0.8495348794841507	0.712268947759368	0.6008639539077413	0.7823605858321799	0.7804187069311423	0	0	0.0	-3.435276985470798e-05	3
1819	0.03148058774774439	0.01041133260634818	0.009559302889022616	0.9498262357332946	-1	0	0	0.3	3	0.8461538461538461	11	0.4166666666666667	0.5384615384615384	9	7	5	1	0	0.4444444444444444	4	9	15	0.08333333333333333	0.15384615384615385	0.48308699493433255	0.8528799140605859	0.5172954321521781	0.9315173564539482	0.7271540374076457	0.8666396493232252	0.8038443128553198	0.8889167985390521	1.0	0.1111111111111111	0.0	0.009559302889022616	12
266	0.0005432906054329047	3.9663115085633395e-05	9.96866579414947e-06	0.9954057008871825	-1	0	0	0.75	3	0.25	1	0.75	0.25	4	1	1	0	0	0.5	4	2	6	0.0	0.5	0.8598595527231861	0.9564750731299425	0.6309058882937324	0.9817123993143583	0.6120110979434674	0.7502037072693037	0.9141132281655886	0.938441448608618	0	0	0.0	9.96866579414947e-06	10
1235	0.0574933842701736	0.010232625997706019	-3.517523520339838e-05	0.6198930043028409	-1	0	0	0.2222222222222222	2	0.8181818181818182	9	0.3939393939393939	0.7272727272727273	9	8	3	1	0	0.2727272727272727	3	11	13	0.1111111111111111	0	0.4016405636504935	0.9007495472229613	0.288798956074884	0.8868443428128016	0.4762882074464815	0.8779307373346517	0.8038443128553198	0.8888605843435292	1.0	0.1111111111111111	0.0	-3.5175235203398376e-06	5
3095	0.03385487826680135	0.0073452905294815116	-0.0016735492172549732	0.9257380312781243	-1	0	0	0.3	3	0.8461538461538461	11	0.375	0.46153846153846156	9	6	5	1	0	0.4	4	10	15	0.09090909090909091	0.15384615384615385	0.47552018901731496	0.8469688521728439	0.5172954321521781	0.9273993755168191	0.7271540374076457	0.8326029249256685	0.8038443128553198	0.8759046618587908	1.0	0.1111111111111111	0.0	-0.00016735492172549732	2
3733	0.031748344857309915	0.012945427818648686	0.012743789738434862	0.9317330901177322	-1	0	0	0.3	3	0.8461538461538461	11	0.375	0.46153846153846156	9	6	5	1	0	0.4	4	10	15	0.09090909090909091	0.15384615384615385	0.47552018901731496	0.8469688521728439	0.5172954321521781	0.9273993755168191	0.7271540374076457	0.7974787096926649	0.8038443128553198	0.8671910611737544	1.0	0.1111111111111111	0.0	0.012743789738434862	22
4986	0.03170587860901487	0.014683158202354564	0.014322876735938874	0.9503819900977909	-1	0	0	0.3	3	0.8461538461538461	11	0.375	0.46153846153846156	9	6	5	1	0	0.4	4	10	15	0.09090909090909091	0.15384615384615385	0.47552018901731496	0.8863601493159673	0.5172954321521781	0.9279077677981306	0.7271540374076457	0.9388983337183242	0.8038443128553198	0.9203477330762694	1.0	0.1111111111111111	0.0	0.014322876735938874	54
535	0.0009230475022468851	0.00014160159241196198	-9.302191865727994e-07	0.9955818970032253	-1	0	0	0.75	3	0.0	0	0.5555555555555556	0	3	0	1	0	0	1.0	3	3	5	0.0	1.0	0	0	0	0	0	0	0	0	0	0	0	-9.302191865727994e-08	6
1146	0.04453998903620258	0.007850618539684688	-0.007275535654041625	0.9206160306265492	-1	0	0	0.2	2	0.9230769230769231	12	0.25	0.6153846153846154	8	8	6	1	0	0.6	6	10	15	0.0625	0	0.47552018901731496	0.8812099601950405	0.49947443751999165	0.8987316056875488	0.5690845770321734	0.9431546226775874	0.8323195035848001	0.9114939939276502	1.0	0.125	0.0	-0.0007275535654041625	5
2022	0.030532677577035948	0.010622934039175032	0.010619878792083304	0.9017005636493239	-1	0	0	0.3	3	0.8461538461538461	11	0.375	0.46153846153846156	9	6	5	1	0	0.4	4	10	15	0.09090909090909091	0.15384615384615385	0.47552018901731496	0.8469688521728439	0.5172954321521781	0.9273993755168191	0.7271540374076457	0.9155731083799239	0.8038443128553198	0.901502574375279	1.0	0.1111111111111111	0.0	0.010619878792083304	34
4720	0.03159014747657216	0.014415989600263772	0.014189954444178665	0.9476368567865148	-1	0	0	0.3	3	0.8461538461538461	11	0.375	0.46153846153846156	9	6	5	1	0	0.4	4	10	15	0.09090909090909091	0.15384615384615385	0.47552018901731496	0.8469688521728439	0.5172954321521781	0.9273993755168191	0.7271540374076457	0.9025301282466662	0.8038443128553198	0.8967259338317248	1.0	0.1111111111111111	0.0	0.014189954444178665	32
1628	0.044255521430523054	0.01441358419006019	0.013474081085551497	0.6594167542921123	-1	0	0	0.4	4	0.5384615384615384	7	0.35714285714285715	0.46153846153846156	10	6	4	1	0	0.8571428571428571	6	7	15	0.125	0.2222222222222222	0.48665079930627986	0.906586222665088	0.3977073520555015	0.8788966224519948	0.7880656227239843	0.9418277971269624	0.8668601184985557	0.9126445950731723	1.0	0.1	0.0	0.013474081085551497	31
2753	0.03260183211257062	0.013394929898097043	0.01271770006865807	0.9496983302957299	-1	0	0	0.3	3	0.7692307692307693	10	0.375	0.5384615384615384	9	7	5	1	0	0.625	5	8	15	0.08333333333333333	0	0.47552018901731496	0.8602734608327359	0.5172954321521781	0.9315173564539482	0.7271540374076457	0.9063914234769652	0.8038443128553198	0.9031491554594314	1.0	0.1111111111111111	0.0	0.01271770006865807	20
176	0.01765198534592664	0.0007798557297331066	9.887698959105708e-05	0.9823155745505546	-1	0	0	0.5	5	0.38461538461538464	5	0.5	0.38461538461538464	8	5	6	1	0	0.8333333333333334	6	5	15	0.07692307692307693	0.18181818181818182	0.24375766314761843	0.8723678150938613	0.4174450940718238	0.9409198146714152	0.27132423618794754	0.9296890242961822	0.8493778360600274	0.9186377936601964	1.0	0.25	0.0	9.887698959105708e-05	15
2097	0.03545208880042037	0.01298503830490472	0.012825175765787561	0.9270733526052358	-1	0	0	0.4	4	0.6923076923076923	9	0.375	0.46153846153846156	8	6	6	1	0	0.4	4	10	15	0.07142857142857142	0.15384615384615385	0.47552018901731496	0.8527935691475838	0.5172954321521781	0.9362279949153441	0.7630097571197151	0.8126070605115537	0.8378051446301648	0.8776206482572975	1.0	0.125	0.0	0.012825175765787561	62
4243	0.044809198713197926	0.006551007533958399	-0.002196866775066685	0.7143281978750917	-1	0	0	0.3	3	0.8461538461538461	11	0.4166666666666667	0.6923076923076923	11	9	3	1	0	0.4444444444444444	4	9	15	0.125	0.18181818181818182	0.47552018901731496	0.894596691201644	0.5172954321521781	0.9295968244615085	0.7988654768317844	0.8879790760630063	0.8287170698471094	0.9057760780588637	1.0	0.2727272727272727	0.0	-0.0002196866775066685	3
1202	None	None	None	None	None	0	0	0.5	5	0.5384615384615384	7	0.4166666666666667	0.3076923076923077	8	4	6	1	0	1.0	6	6	15	0.08333333333333333	0.2	0.47552018901731496	0.7654117786511188	0.49070081055802606	0.9528282642610569	0.7782742889937919	0.9270535746825497	0.8668601184985557	0.9040886161938142	1.0	0.25	0.0	None	0
1349	0.000724606507846743	0.0005611187807407741	0.0005609260394119159	0.9941208908021788	-1	0	0	0.5	1	1.0	1	1.0	1.0	1	1	1	0	0	0.3333333333333333	1	3	3	0.0	0	0.2849358601194291	0.5	0.5051874283378428	0.5	0.3393036772325623	0.5	0.7184534792834724	0.5	0	0	0.0	0.0005609260394119159	28
1296	0.0008609562367485102	0.0001068859920272206	0.00010686340071240074	0.9957136783037633	-1	0	0	0.5	1	1.0	1	1.0	1.0	2	1	0	0	0	0.3333333333333333	1	3	3	0.0	0	0.30431634599840435	0.7013948119634202	0.3969931922063634	0.7468613811655712	0.37465507907579065	0.7342573622401842	0.7318365963845752	0.7279158601867249	0	0	0.0	0.00010686340071240074	12
1850	0.04366495351009301	0.010656101605101713	0.010082395986807042	0.938944732998121	-1	0	0	0.3	3	0.8461538461538461	11	0.2777777777777778	0.5384615384615384	9	7	5	1	0	0.6666666666666666	9	6	15	0.08333333333333333	0.15384615384615385	0.4131481224680799	0.876583231206742	0.48165344288780504	0.8990218949572267	0.4762882074464815	0.9436643814396999	0.7909786771301801	0.9106640960587211	1.0	0.1111111111111111	0.0	0.010082395986807042	14
2427	0.03546440834939115	0.011055857754880594	0.011050854112774853	0.9043331038388759	-1	0	0	0.4	4	0.6923076923076923	9	0.375	0.46153846153846156	8	6	6	1	0	0.4	4	10	15	0.07142857142857142	0.15384615384615385	0.47552018901731496	0.8527935691475838	0.5172954321521781	0.9362279949153441	0.7630097571197151	0.9255683916779943	0.8378051446301648	0.9106218299754915	1.0	0.25	0.0	0.011050854112774853	19
2400	0.03146665563634456	0.014046914372518463	0.014030885516380822	0.9504452319747466	-1	0	0	0.3	3	0.8461538461538461	11	0.375	0.46153846153846156	9	6	5	1	0	0.4	4	10	15	0.09090909090909091	0.15384615384615385	0.47552018901731496	0.8469688521728439	0.5172954321521781	0.9273993755168191	0.7271540374076457	0.9336565371634991	0.8038443128553198	0.9089514559418537	1.0	0.1111111111111111	0.0	0.014030885516380822	85
1297	0.04469882395169176	0.010025431433248314	0.004488504102016718	0.9009051696072541	-1	0	0	0.4	4	0.5384615384615384	7	0.35714285714285715	0.5384615384615384	10	7	4	1	0	0.8571428571428571	6	7	15	0.1111111111111111	0.2222222222222222	0.5715516450163374	0.8921772346724324	0.3977073520555015	0.8788966224519948	0.7880656227239843	0.9418277971269624	0.8668601184985557	0.9083126742521817	1.0	0.1	0.0	0.004488504102016718	29
96	6.802647634659103e-09	6.667412908147107e-09	4.2583428394117116e-10	0.9999993470778386	-1	0	0	1.0	1	0	0	1.0	0	0	0	1	0	0	0.5	2	1	2	0.0	0	0	0	0	0	0	0	0	0	0	0	0	-0.1	8
3083	0.03159026507062994	0.013825379689295567	0.013819543879143512	0.9528632412661789	-1	0	0	0.3	3	0.8461538461538461	11	0.375	0.46153846153846156	9	6	5	1	0	0.4	4	10	15	0.09090909090909091	0.15384615384615385	0.47552018901731496	0.8469688521728439	0.5172954321521781	0.9273993755168191	0.7271540374076457	0.7974787096926649	0.8038443128553198	0.8671910611737544	1.0	0.1111111111111111	0.0	0.013819543879143512	20
2674	0.03291638833544843	0.010548018395079052	0.010547279002064525	0.9077714300882265	-1	0	0	0.3	3	0.8461538461538461	11	0.375	0.46153846153846156	9	6	5	1	0	0.4	4	10	15	0.09090909090909091	0.15384615384615385	0.47552018901731496	0.8469688521728439	0.5172954321521781	0.9273993755168191	0.7271540374076457	0.942569487407675	0.8038443128553198	0.9131054220511676	1.0	0.1111111111111111	0.0	0.010547279002064525	17
2655	0.03138211369395927	0.014025240695095047	0.0140250290119223	0.9511668496892256	-1	0	0	0.3	3	0.8461538461538461	11	0.375	0.46153846153846156	9	6	5	1	0	0.4	4	10	15	0.09090909090909091	0.15384615384615385	0.47552018901731496	0.8469688521728439	0.5172954321521781	0.9273993755168191	0.7271540374076457	0.9025301282466662	0.8038443128553198	0.8967259338317248	1.0	0.1111111111111111	0.0	0.0140250290119223	59
1469	0.031184954802813865	0.009620310177086045	0.009557424615179793	0.9510428698852984	-1	0	0	0.3	3	0.7692307692307693	10	0.375	0.46153846153846156	9	6	5	2	0	0.4	4	10	15	0.18181818181818182	0.15384615384615385	0.48308699493433255	0.8612536281325824	0.5172954321521781	0.9150425643011701	0.8190524756233787	0.797184307586823	0.8668601184985557	0.8649605138935897	0.5555555555555556	0.1111111111111111	0.0	0.009557424615179793	13
4442	0.03040609693472867	0.013937721799614155	0.013923864000248962	0.9521653680603492	-1	0	0	0.3	3	0.8461538461538461	11	0.375	0.46153846153846156	9	6	5	1	0	0.4	4	10	15	0.09090909090909091	0.15384615384615385	0.47552018901731496	0.8469688521728439	0.5172954321521781	0.9273993755168191	0.7271540374076457	0.9336565371634991	0.8038443128553198	0.9089514559418537	1.0	0.1111111111111111	0.0	0.013923864000248962	14
4655	0.03118874412976782	0.014748219534276083	0.01461314802828702	0.9456095161455005	-1	0	0	0.3	3	0.8461538461538461	11	0.375	0.46153846153846156	9	6	5	1	0	0.4	4	10	15	0.09090909090909091	0.15384615384615385	0.47552018901731496	0.8469688521728439	0.5172954321521781	0.9273993755168191	0.7271540374076457	0.8845239649311883	0.8038443128553198	0.8907222587182115	1.0	0.1111111111111111	0.0	0.01461314802828702	11
2875	0.03084942669184511	0.0135603051635713	0.01356018216645896	0.9527195825003338	-1	0	0	0.3	3	0.8461538461538461	11	0.375	0.46153846153846156	9	6	5	1	0	0.4	4	10	15	0.09090909090909091	0.15384615384615385	0.47552018901731496	0.8469688521728439	0.5172954321521781	0.9273993755168191	0.7271540374076457	0.8326029249256685	0.8038443128553198	0.8759046618587908	1.0	0.1111111111111111	0.0	0.01356018216645896	49
4400	0.031118277597663887	0.011790848872827287	0.01175365212907758	0.9138677575677756	-1	0	0	0.3	3	0.8461538461538461	11	0.375	0.46153846153846156	9	6	5	1	0	0.4	4	10	15	0.09090909090909091	0.15384615384615385	0.47552018901731496	0.8469688521728439	0.5172954321521781	0.9273993755168191	0.7271540374076457	0.7824790565308848	0.8038443128553198	0.8636805271786615	1.0	0.1111111111111111	0.0	0.01175365212907758	17
2477	0.030015031928220928	0.0007820860057290656	9.769082136827444e-05	0.9954924094459771	-1	0	0	0.4	4	0.6923076923076923	9	0.4166666666666667	0.38461538461538464	8	5	6	1	0	0.4444444444444444	4	9	15	0.07692307692307693	0.15384615384615385	0.44811755870120623	0.8935149429866752	0.5158037167759115	0.9369922882068609	0.7271540374076457	0.9361641108756801	0.7974877090684415	0.924422960110821	1.0	0.25	0.0	9.769082136827444e-05	3
3096	0.03150439439403131	0.012677715300306416	0.012625918923568114	0.9255421907410971	-1	0	0	0.3	3	0.8461538461538461	11	0.375	0.46153846153846156	9	6	5	1	0	0.4	4	10	15	0.09090909090909091	0.15384615384615385	0.47552018901731496	0.8469688521728439	0.5172954321521781	0.9273993755168191	0.7271540374076457	0.9025301282466662	0.8038443128553198	0.8967259338317248	1.0	0.1111111111111111	0.0	0.012625918923568114	17
2922	0.03161121001693739	0.015297160148264974	0.015205614808424315	0.9445536287107134	-1	0	0	0.3	3	0.8461538461538461	11	0.375	0.46153846153846156	9	6	5	1	0	0.4	4	10	15	0.09090909090909091	0.15384615384615385	0.47552018901731496	0.8469688521728439	0.5172954321521781	0.9273993755168191	0.7271540374076457	0.9239330662753749	0.8038443128553198	0.904807385552969	1.0	0.1111111111111111	0.0	0.015205614808424315	106
4710	0.03141109190071808	0.014309075836959236	0.014168448860746283	0.9478521258443333	-1	0	0	0.3	3	0.8461538461538461	11	0.375	0.46153846153846156	9	6	5	1	0	0.4	4	10	15	0.09090909090909091	0.15384615384615385	0.47552018901731496	0.8469688521728439	0.5172954321521781	0.9273993755168191	0.7271540374076457	0.7935030234798444	0.8038443128553198	0.8662500501629476	1.0	0.1111111111111111	0.0	0.014168448860746283	19
4995	0.031036339007357864	0.015210995706193919	0.014939450355628159	0.9492127098973888	-1	0	0	0.3	3	0.8461538461538461	11	0.375	0.46153846153846156	9	6	5	1	0	0.4	4	10	15	0.09090909090909091	0.15384615384615385	0.47552018901731496	0.8863601493159673	0.5172954321521781	0.9279077677981306	0.7271540374076457	0.913496636203867	0.8038443128553198	0.9106874046999397	1.0	0.1111111111111111	0.0	0.014939450355628159	109
1873	0.03496359883576943	0.0014340313730095138	-0.0011570124002894268	0.9947491046100425	-1	0	0	0.4	4	0.6923076923076923	9	0.4166666666666667	0.38461538461538464	8	5	6	1	0	0.4444444444444444	4	9	15	0.07692307692307693	0.15384615384615385	0.6345406203747579	0.8913077711062665	0.5675012445879493	0.9485598659263819	0.6770903660736535	0.8132437283397732	0.7909786771301801	0.8969057702466959	1.0	0.25	0.0	-0.00011570124002894268	3
1900	0.03444435646094883	0.012237036116037525	0.012199992878296427	0.9476534663046384	-1	0	0	0.4	4	0.6923076923076923	9	0.375	0.46153846153846156	8	6	6	1	0	0.4	4	10	15	0.07142857142857142	0.15384615384615385	0.47552018901731496	0.8527935691475838	0.5172954321521781	0.9362279949153441	0.7630097571197151	0.9255683916779943	0.8378051446301648	0.9106218299754915	1.0	0.125	0.0	0.012199992878296427	60
4715	0.05205862094993821	0.014208701207055726	0.00040515086935844077	0.8784460497492227	-1	0	0	0.2	2	0.9230769230769231	12	0.375	0.6153846153846154	10	8	4	0	0	0.625	5	8	15	0.0	0.16666666666666666	0.47930359197582373	0.8682830133761215	0.6110499916976682	0.911035477423534	0.7711440237427551	0.8617577708527714	0.7984964602797213	0.8822651632322057	0	0	0.0	0.00040515086935844077	3
1169	0.0019337215060486225	0.0004961213642357534	0.0004943737330272524	0.9922783279768168	-1	0	0	0.5	2	0.6666666666666666	2	0.5555555555555556	0.3333333333333333	2	1	2	0	0	1.0	3	3	5	0.0	0	0.47647888019231666	0.7782136169020962	0.4765256287677776	0.5711679614206057	0.5316072062095716	0.872476525756305	0.7196593326862817	0.760419337937145	0	0	0.0	0.0004943737330272524	19
4281	0.029720907534756313	0.012453777813306416	0.01237170980810785	0.9508289996110934	-1	0	0	0.3	3	0.8461538461538461	11	0.375	0.46153846153846156	9	6	5	1	0	0.4	4	10	15	0.09090909090909091	0.15384615384615385	0.47552018901731496	0.8477960615465178	0.5172954321521781	0.9273993755168191	0.7271540374076457	0.7826432154178896	0.8038443128553198	0.8639691590687975	1.0	0.1111111111111111	0.0	0.01237170980810785	17
1430	0.03955245300465301	0.003266977143103833	0.0032374401324423057	0.9156252434278546	-1	0	0	0.2	2	0.8461538461538461	11	0.25	0.6923076923076923	11	9	3	1	0	0.6	6	10	15	0.125	0.2222222222222222	0.48308699493433255	0.8924987441898123	0.288798956074884	0.8816514590110122	0.4762882074464815	0.9173534167184321	0.8038443128553198	0.8981834403964776	1.0	0.09090909090909091	0.0	0.0032374401324423057	71
3133	0.029526988292803032	0.013892465223690371	0.012878104029072017	0.9548452631958717	-1	0	0	0.4	4	0.6923076923076923	9	0.4166666666666667	0.38461538461538464	7	5	7	1	0	0.4444444444444444	4	9	15	0.0625	0.15384615384615385	0.47552018901731496	0.8575283871444653	0.5172954321521781	0.9453569674296549	0.7988654768317844	0.9410406752043559	0.8668601184985557	0.9221504536775031	1.0	0.14285714285714285	0.0	0.012878104029072017	9
4225	0.028463538305722777	0.01078797047585702	0.008268985194340004	0.9320553675337829	-1	0	0	0.4	4	0.6923076923076923	9	0.3333333333333333	0.46153846153846156	9	6	5	1	0	0.5555555555555556	5	9	15	0.09090909090909091	0.15384615384615385	0.47552018901731496	0.9105905335487723	0.5172954321521781	0.9356217671201568	0.7271540374076457	0.9498109395137523	0.8038443128553198	0.9337592484148423	1.0	0.1111111111111111	0.0	0.008268985194340004	11
4609	0.031028545983440386	0.01203475273159891	0.01197603514449017	0.9238924191871134	-1	0	0	0.3	3	0.8461538461538461	11	0.375	0.46153846153846156	9	6	5	1	0	0.4	4	10	15	0.09090909090909091	0.15384615384615385	0.47552018901731496	0.8469688521728439	0.5172954321521781	0.9273993755168191	0.7271540374076457	0.9251962623481893	0.8038443128553198	0.9053261195970742	1.0	0.1111111111111111	0.0	0.01197603514449017	10
477	0.0021279269851595373	0.0005663157684905251	4.314682089006222e-05	0.9882360073707002	-1	0	0	0.5	1	1.0	1	1.0	1.0	2	1	0	0	0	0.3333333333333333	3	1	3	0.0	0	0.5096902155995581	0.8018692017964373	0.7408558888691987	0.8448580373138054	0.5494459073294007	0.836675852494123	0.82411160604762	0.8285684408676951	0	0	0.0	4.314682089006222e-05	12
4509	0.030870979527975517	0.01466934286377052	0.014545121588344296	0.9461186607520542	-1	0	0	0.3	3	0.8461538461538461	11	0.375	0.46153846153846156	9	6	5	1	0	0.4	4	10	15	0.09090909090909091	0.15384615384615385	0.47552018901731496	0.8469688521728439	0.5172954321521781	0.9273993755168191	0.7271540374076457	0.7824790565308848	0.8038443128553198	0.8636805271786615	1.0	0.1111111111111111	0.0	0.014545121588344296	48
1531	0.0035571740366861183	0.000579625260511965	0.0005436130967743301	0.9824738910027363	-1	0	0	0.25	1	1.0	3	1.0	1.0	3	3	1	2	0	0.2	1	5	5	0.3333333333333333	0	0.7953310299050896	0.9165656131916813	0.22606846721162147	0.6640027151454662	0.47031837633526763	0.8532018139366269	0.9114756998079796	0.8337671352498661	0.6666666666666666	0	0.0	0.0005436130967743301	6
993	0.0007398856726970631	0.0005238210264994501	0.000523805388744402	0.9945595003422125	-1	0	0	0.6666666666666666	2	0.5	1	0.6666666666666666	0.5	1	1	2	0	0	0.6666666666666666	2	3	4	0.0	0	0.2849358601194291	0.5	0.5051874283378428	0.5	0.3393036772325623	0.5	0.7184534792834724	0.5	0	0	0.0	0.000523805388744402	25
1956	0.02934435013783852	0.0006491138946338436	-0.0005781563438446288	0.9953142193411566	-1	0	0	0.4	4	0.6923076923076923	9	0.4166666666666667	0.38461538461538464	8	5	6	1	0	0.4444444444444444	4	9	15	0.07692307692307693	0.15384615384615385	0.44811755870120623	0.8935149429866752	0.5158037167759115	0.9369922882068609	0.7271540374076457	0.908142221137583	0.7974877090684415	0.9147122424713122	1.0	0.25	0.0	-5.781563438446288e-05	1
2125	0.030854066530908993	0.013566803609729259	0.013565519035071687	0.9504664716029929	-1	0	0	0.3	3	0.8461538461538461	11	0.375	0.46153846153846156	9	6	5	1	0	0.4	4	10	15	0.09090909090909091	0.15384615384615385	0.47552018901731496	0.8469688521728439	0.5172954321521781	0.9273993755168191	0.7271540374076457	0.9410962640129711	0.8038443128553198	0.9123915181816223	1.0	0.1111111111111111	0.0	0.013565519035071687	43
329	0.01825149316957591	0.0053163189222871785	0.00501278647196704	0.9931331772475465	-1	0	0	0.5	5	0.46153846153846156	6	0.3333333333333333	0.3076923076923077	8	4	6	2	0	0.5555555555555556	5	9	15	0.16666666666666666	0.15384615384615385	0.5131611873153854	0.8674102013003602	0.5172954321521781	0.925048704475529	0.8089589762275816	0.7540280958948161	0.8354299402213726	0.8626121648942733	0.5625	0.25	0.0	0.00501278647196704	6
4923	0.03215505174717327	0.001661415319183899	0.0006825527369360381	0.9949719553496684	-1	0	0	0.4	4	0.6923076923076923	9	0.4166666666666667	0.38461538461538464	8	5	6	1	0	0.4444444444444444	4	9	15	0.07692307692307693	0.15384615384615385	0.44811755870120623	0.9249837442020008	0.5158037167759115	0.9374823543320167	0.7271540374076457	0.9206069803793754	0.7974877090684415	0.9280299799191494	1.0	0.25	0.0	0.0006825527369360381	1
4100	0.02130707428548722	0.009224740231656882	0.005689094588438709	0.958240876743854	-1	0.25	1	0.6	6	0.46153846153846156	6	0.35714285714285715	0.3076923076923077	8	4	6	1	0	0.8571428571428571	6	7	15	0.08333333333333333	0.15384615384615385	0.4443341557426974	0.8210985193092658	0.49070081055802606	0.9107529819759723	0.8141300087058612	0.8130495430415153	0.8378051446301648	0.8547318743757748	1.0	0.125	0.0	0.005689094588438709	5
3651	0.030391516881314955	0.014681150114736146	0.01460266399194966	0.9467057671031238	-1	0	0	0.3	3	0.8461538461538461	11	0.4166666666666667	0.46153846153846156	9	6	5	1	0	0.4444444444444444	4	9	15	0.09090909090909091	0.15384615384615385	0.47552018901731496	0.8617592776036447	0.5172954321521781	0.9411487855736739	0.7271540374076457	0.8359646737863399	0.8038443128553198	0.8886334268967283	1.0	0.1111111111111111	0.0	0.01460266399194966	16
3017	0.029499153427255686	0.01280470513538094	0.012638225269949108	0.9322138889274755	-1	0	0	0.3	3	0.8461538461538461	11	0.4166666666666667	0.5384615384615384	10	7	4	1	0	0.4444444444444444	4	9	15	0.1111111111111111	0.15384615384615385	0.47552018901731496	0.8587097648409218	0.5172954321521781	0.9344385222263971	0.7271540374076457	0.9060062190807522	0.8038443128553198	0.9039984493487011	1.0	0.1	0.0	0.012638225269949108	11
3318	0.027857023775792418	0.003727957714381511	-0.0036338310227739803	0.9474678887137348	-1	0.25	1	0.4	4	0.6153846153846154	8	0.3409090909090909	0.5384615384615384	9	7	5	1	0	0.36363636363636365	4	11	15	0.08333333333333333	0.4	0.47552018901731496	0.8469688521728439	0.5172954321521781	0.9273993755168191	0.7271540374076457	0.930671889869081	0.8668601184985557	0.9076407831986034	1.0	0.1111111111111111	0.0	-0.00036338310227739803	2
166	0.028735812614459733	0.0049149298920911485	-0.0017123778290283806	0.9966821438794451	-1	0	0	0.2	2	0.8333333333333334	10	0.25925925925925924	0.5	8	6	5	2	0	0.6666666666666666	9	6	14	0.16666666666666666	0.3333333333333333	0.8440385525679425	0.7900664686669999	0.9268727478818922	0.9292220961947558	0.2924650173402847	0.957901072098874	0.9532534062898109	0.9122655453006562	0.5625	0.375	0.0	-0.00017123778290283807	11
668	0.002026967213315421	7.852461683564656e-05	2.4926417966595135e-07	0.9950360850401683	-1	0	0	1.0	2	0.0	0	1.0	0	2	0	0	0	0	0.3333333333333333	3	1	3	0.0	1.0	0	0	0	0	0	0	0	0	0	0	0	2.4926417966595135e-07	15
4556	0.031614582850773114	0.014829381537988979	0.014645902641260788	0.946124850940332	-1	0	0	0.3	3	0.8461538461538461	11	0.375	0.46153846153846156	9	6	5	1	0	0.4	4	10	15	0.09090909090909091	0.15384615384615385	0.47552018901731496	0.8469688521728439	0.5172954321521781	0.9273993755168191	0.7271540374076457	0.7974787096926649	0.8038443128553198	0.8671910611737544	1.0	0.1111111111111111	0.0	0.014645902641260788	15
3250	0.032152062396645045	0.012050258486336991	0.012001973375040567	0.9164127754498357	-1	0	0	0.3	3	0.8461538461538461	11	0.375	0.46153846153846156	9	6	5	1	0	0.4	4	10	15	0.09090909090909091	0.15384615384615385	0.47552018901731496	0.8469688521728439	0.5172954321521781	0.9273993755168191	0.754856612457468	0.8809496645488168	0.8038443128553198	0.8895967898647605	1.0	0.1111111111111111	0.0	0.012001973375040567	18
394	0.0007848499897927234	0.0005034947600454287	0.0005034684306039878	0.994435181923938	-1	0	0	0.6666666666666666	2	0.5	1	0.6666666666666666	0.5	1	1	2	0	0	0.6666666666666666	2	3	4	0.0	0	0.2849358601194291	0.5	0.5051874283378428	0.5	0.3393036772325623	0.5	0.7184534792834724	0.5	0	0	0.0	0.0005034684306039878	83
4182	0.031591973972908624	0.014221652237999826	0.013961369145669218	0.9472858179235047	-1	0	0	0.3	3	0.8461538461538461	11	0.375	0.46153846153846156	9	6	5	1	0	0.4	4	10	15	0.09090909090909091	0.15384615384615385	0.47552018901731496	0.8469688521728439	0.5172954321521781	0.9273993755168191	0.754856612457468	0.8809496645488168	0.8038443128553198	0.8895967898647605	1.0	0.1111111111111111	0.0	0.013961369145669218	52
3029	0.03045955132155855	0.013480525411297361	0.013477093250366163	0.9528797966345295	-1	0	0	0.3	3	0.8461538461538461	11	0.375	0.46153846153846156	9	6	5	1	0	0.4	4	10	15	0.09090909090909091	0.15384615384615385	0.47552018901731496	0.8469688521728439	0.5172954321521781	0.9273993755168191	0.7271540374076457	0.8845239649311883	0.8038443128553198	0.8907222587182115	1.0	0.1111111111111111	0.0	0.013477093250366163	26
532	0.00137556855754118	0.00011012979691474764	9.109065228663673e-05	0.998845404325979	-1	0	0	0.6666666666666666	2	0.5	1	0.6666666666666666	0	2	0	1	0	0	0.6666666666666666	3	2	4	0.0	0	0	0	0	0	0	0	0	0	0	0	0	9.109065228663673e-05	13
4249	0.03458298601418734	0.0116498708129607	0.009664341558859039	0.7513279146933771	-1	0	0	0.4	4	0.6923076923076923	9	0.30612244897959184	0.46153846153846156	9	6	5	1	0	1.0	7	7	15	0.09090909090909091	0.15384615384615385	0.47552018901731496	0.8469688521728439	0.5196006145050625	0.925569121170141	0.7271540374076457	0.9239330662753749	0.7934056128035674	0.9040330544866246	1.0	0.1111111111111111	0.0	0.009664341558859039	10
229	0.0012017908650527383	2.9628751916510726e-05	4.026100407507859e-06	0.9892627756848323	-1	0	0	0.3333333333333333	1	1.0	2	0.6666666666666666	0.5	2	1	1	1	0	0.6666666666666666	3	2	4	0.2	0	0.6927792684780771	0.8378101425079534	0.5622290869675652	0.9763003506334622	0.5620111543044379	0.9876171318092223	0.9702539823103924	0.9625449194161126	1.0	0	0.0	4.026100407507859e-06	28
3794	0.031004153264041618	0.014449552016569974	0.014427108380786594	0.9452374638301632	-1	0	0	0.3	3	0.8461538461538461	11	0.375	0.46153846153846156	9	6	5	1	0	0.4	4	10	15	0.09090909090909091	0.15384615384615385	0.47552018901731496	0.8469688521728439	0.5172954321521781	0.9273993755168191	0.7271540374076457	0.9239330662753749	0.8038443128553198	0.904807385552969	1.0	0.1111111111111111	0.0	0.014427108380786594	49
742	0.0007930131369044633	8.821962988687201e-05	6.983361531675695e-07	0.9977010818593491	-1	0	0	1.0	2	0.0	0	1.0	0	1	0	1	0	0	0.3333333333333333	3	1	3	0.0	1.0	0	0	0	0	0	0	0	0	0	0	0	6.983361531675695e-07	13
386	0.01686634517758686	0.0021900753202480894	0.00047240766481382584	0.9732499306118825	-1	0	0	0.5	5	0.46153846153846156	6	0.5	0.3076923076923077	8	4	6	3	0	0.8333333333333334	6	5	15	0.25	0.15384615384615385	0.6809753941458062	0.8848613386381514	0.5147458537215475	0.8862308021514689	0.8089589762275816	0.7440676720347038	0.8655969989704847	0.8480995658910323	0.125	0.25	0.0	0.00047240766481382584	8
3891	0.032259033713465904	0.01288777364578401	0.012575074456138664	0.9445031043993638	-1	0	0	0.3	3	0.8461538461538461	11	0.375	0.46153846153846156	9	6	5	1	0	0.4	4	10	15	0.09090909090909091	0.15384615384615385	0.47552018901731496	0.8469688521728439	0.5172954321521781	0.9273993755168191	0.7271540374076457	0.9025301282466662	0.8038443128553198	0.8967259338317248	1.0	0.1111111111111111	0.0	0.012575074456138664	19
4628	0.03054789452121781	0.013677470517678429	0.013670298385845138	0.9529125401746998	-1	0	0	0.3	3	0.8461538461538461	11	0.375	0.46153846153846156	9	6	5	1	0	0.4	4	10	15	0.09090909090909091	0.15384615384615385	0.47552018901731496	0.8863601493159673	0.5172954321521781	0.9279077677981306	0.7271540374076457	0.9283570084165178	0.8038443128553198	0.9160819727541347	1.0	0.1111111111111111	0.0	0.013670298385845138	16
2241	0.022378090668750378	0.001449572344805061	-0.00030591983309654995	0.9441846819707316	-1	0	0	0.5	5	0.5384615384615384	7	0.42857142857142855	0.38461538461538464	7	5	7	1	0	0.7142857142857143	7	5	15	0.0625	0.3076923076923077	0.48308699493433255	0.8581198399611127	0.5172954321521781	0.9368330373102837	0.7988654768317844	0.7332080769288501	0.8038443128553198	0.8624530086730007	1.0	0.2857142857142857	0.0	-3.059198330965499e-05	4
1841	0.031076212677393578	0.010863430322284207	0.010009256932506084	0.9486626398863538	-1	0	0	0.3	3	0.8461538461538461	11	0.4166666666666667	0.5384615384615384	9	7	5	1	0	0.4444444444444444	4	9	15	0.08333333333333333	0.15384615384615385	0.48308699493433255	0.8528799140605859	0.5172954321521781	0.9315173564539482	0.7271540374076457	0.8948891793921786	0.8038443128553198	0.8975011583869699	1.0	0.1111111111111111	0.0	0.010009256932506084	9
4315	0.031226490651208808	0.012755306509296408	0.012725047027451024	0.9241351830904756	-1	0	0	0.3	3	0.8461538461538461	11	0.375	0.46153846153846156	9	6	5	1	0	0.4	4	10	15	0.09090909090909091	0.15384615384615385	0.47552018901731496	0.8469688521728439	0.5172954321521781	0.9273993755168191	0.7271540374076457	0.9240914507661999	0.8038443128553198	0.9048721292468559	1.0	0.1111111111111111	0.0	0.012725047027451024	29
1603	0.0317403441973351	0.0018734575105002593	0.0008444048531668879	0.9944374704116433	-1	0	0	0.3	3	0.8461538461538461	11	0.46875	0.5384615384615384	8	7	6	1	0	0.5	4	8	15	0.06666666666666667	0.15384615384615385	0.6655855664127243	0.8763429136454561	0.5675012445879493	0.9386543632384056	0.7271540374076457	0.8835743550819194	0.7974877090684415	0.9035782010016384	1.0	0.25	0.0	0.0008444048531668879	3
41	0.021954856018222797	0.0006242841824157538	0.0006064048500753539	0.976230464210437	-1	0.5	2	0.5	5	0.5384615384615384	7	0.4166666666666667	0.46153846153846156	9	6	5	1	0	1.0	6	6	15	0.09090909090909091	0.6666666666666666	0.7633162717695703	0.9516260784350299	0.4634568178604724	0.964051696331577	0.725479421931374	0.872840526678217	0.8882821107313269	0.9388616273150924	1.0	0.2222222222222222	0.0	0.0006064048500753539	47
3266	0.03223670576763985	0.014924738471289839	0.014804306484344255	0.9465831444560007	-1	0	0	0.3	3	0.8461538461538461	11	0.375	0.46153846153846156	9	6	5	1	0	0.4	4	10	15	0.09090909090909091	0.15384615384615385	0.47552018901731496	0.8469688521728439	0.5172954321521781	0.9273993755168191	0.7271540374076457	0.7974787096926649	0.8038443128553198	0.8671910611737544	1.0	0.1111111111111111	0.0	0.014804306484344255	52
4306	0.03068149863504432	0.014345472122113198	0.01432771170091648	0.9453679713035142	-1	0	0	0.3	3	0.8461538461538461	11	0.375	0.46153846153846156	9	6	5	1	0	0.4	4	10	15	0.09090909090909091	0.15384615384615385	0.47552018901731496	0.8469688521728439	0.5172954321521781	0.9273993755168191	0.7271540374076457	0.8845239649311883	0.8038443128553198	0.8907222587182115	1.0	0.1111111111111111	0.0	0.01432771170091648	28
2913	0.031469270776612	0.014113769496718985	0.014107691855416268	0.9503418545287615	-1	0	0	0.3	3	0.8461538461538461	11	0.375	0.46153846153846156	9	6	5	1	0	0.4	4	10	15	0.09090909090909091	0.15384615384615385	0.47552018901731496	0.8469688521728439	0.5172954321521781	0.9273993755168191	0.7271540374076457	0.8331469470282957	0.8038443128553198	0.8760462001157324	1.0	0.1111111111111111	0.0	0.014107691855416268	37
4334	0.030876308653773915	0.013168806169941278	0.01314202046426782	0.9271757614300459	-1	0	0	0.3	3	0.8461538461538461	11	0.375	0.46153846153846156	9	6	5	1	0	0.4	4	10	15	0.09090909090909091	0.15384615384615385	0.47552018901731496	0.8469688521728439	0.5172954321521781	0.9273993755168191	0.7988654768317844	0.8996293466169801	0.8038443128553198	0.8957169288490242	1.0	0.1111111111111111	0.0	0.01314202046426782	24
2727	0.03093970306900746	0.012186369510326579	0.012165118679159453	0.9266062325072134	-1	0	0	0.3	3	0.8461538461538461	11	0.375	0.46153846153846156	9	6	5	1	0	0.4	4	10	15	0.09090909090909091	0.15384615384615385	0.47552018901731496	0.8469688521728439	0.5172954321521781	0.9273993755168191	0.7271540374076457	0.942569487407675	0.8038443128553198	0.9131054220511676	1.0	0.1111111111111111	0.0	0.012165118679159453	11
4041	0.028016005028632	0.007831146731357527	0.0067788270674245905	0.9594827772077625	-1	0	0	0.3	3	0.8461538461538461	11	0.4166666666666667	0.6153846153846154	10	8	4	1	0	1.0	6	6	15	0.1	0.15384615384615385	0.47552018901731496	0.8587097648409218	0.5172954321521781	0.9427140082338253	0.7271540374076457	0.9060062190807522	0.8038443128553198	0.9080771523583255	1.0	0.1	0.0	0.0067788270674245905	8
2643	0.031095003603213017	0.012082945054090969	0.012048988615858725	0.9152513899961823	-1	0	0	0.3	3	0.8461538461538461	11	0.375	0.46153846153846156	9	6	5	1	0	0.4	4	10	15	0.09090909090909091	0.15384615384615385	0.47552018901731496	0.8469688521728439	0.5172954321521781	0.9273993755168191	0.7271540374076457	0.8845239649311883	0.8038443128553198	0.8907222587182115	1.0	0.1111111111111111	0.0	0.012048988615858725	29
4960	0.03240692827433927	0.012887572373415052	0.012530782957782044	0.9440030832034313	-1	0	0	0.3	3	0.8461538461538461	11	0.375	0.46153846153846156	9	6	5	1	0	0.4	4	10	15	0.09090909090909091	0.15384615384615385	0.47552018901731496	0.8469688521728439	0.5172954321521781	0.9273993755168191	0.7399715228091903	0.7769200781472299	0.8038443128553198	0.8624053705049899	1.0	0.1111111111111111	0.0	0.012530782957782044	13
2984	0.03091876811108747	0.013802166867827141	0.013569335264695136	0.9479500434599377	-1	0	0	0.3	3	0.8461538461538461	11	0.375	0.46153846153846156	9	6	5	1	0	0.4	4	10	15	0.09090909090909091	0.15384615384615385	0.47552018901731496	0.8469688521728439	0.5172954321521781	0.9273993755168191	0.7271540374076457	0.9410962640129711	0.8038443128553198	0.9123915181816223	1.0	0.1111111111111111	0.0	0.013569335264695136	42
1128	0.03747802317788485	0.002337444244450794	0.0020829708980687448	0.7327522623094641	-1	0	0	0.4	4	0.6923076923076923	9	0.375	0.5384615384615384	8	7	6	1	0	0.4	4	10	15	0.06666666666666667	0.3076923076923077	0.47930359197582373	0.9108510136165666	0.5172954321521781	0.898544260629401	0.7988654768317844	0.9318285456123039	0.8323195035848001	0.9147801105937532	1.0	0.25	0.0	0.0020829708980687448	11
2141	0.03043158386095904	0.013608665202302158	0.013607192603264314	0.9512289832537868	-1	0	0	0.3	3	0.8461538461538461	11	0.375	0.46153846153846156	9	6	5	1	0	0.4	4	10	15	0.09090909090909091	0.15384615384615385	0.47552018901731496	0.8469688521728439	0.5172954321521781	0.9273993755168191	0.7271540374076457	0.9410962640129711	0.8038443128553198	0.9123915181816223	1.0	0.1111111111111111	0.0	0.013607192603264314	50
3247	0.03129106098197498	0.013906734494320349	0.013906733117927741	0.9527028285135954	-1	0	0	0.3	3	0.8461538461538461	11	0.375	0.46153846153846156	9	6	5	1	0	0.4	4	10	15	0.09090909090909091	0.15384615384615385	0.47552018901731496	0.8469688521728439	0.5172954321521781	0.9273993755168191	0.7271540374076457	0.7974787096926649	0.8038443128553198	0.8671910611737544	1.0	0.1111111111111111	0.0	0.013906733117927741	22
779	0.0007951113206660526	0.0005275521710478607	0.0005275403784404129	0.99460145776074	-1	0	0	0.6666666666666666	2	0.5	1	0.6666666666666666	0.5	1	1	2	0	0	0.6666666666666666	2	3	4	0.0	0	0.2849358601194291	0.5	0.5051874283378428	0.5	0.3393036772325623	0.5	0.7184534792834724	0.5	0	0	0.0	0.0005275403784404129	71
3768	0.030794814777494614	0.012789659512338656	0.01276453090569196	0.9291168692217082	-1	0	0	0.3	3	0.8461538461538461	11	0.4166666666666667	0.46153846153846156	8	6	6	1	0	0.4444444444444444	4	9	15	0.07142857142857142	0.15384615384615385	0.47552018901731496	0.8527935691475838	0.5172954321521781	0.9362279949153441	0.7630097571197151	0.8961204911418449	0.8378051446301648	0.9001917115800139	1.0	0.125	0.0	0.01276453090569196	9
996	0.03895768173511008	0.005083719848775606	0.005064492505442455	0.9154758789859792	-1	0	0	0.2	2	0.8461538461538461	11	0.25	0.6923076923076923	11	9	3	1	0	0.6	6	10	15	0.125	0.2222222222222222	0.48308699493433255	0.8924987441898123	0.288798956074884	0.8816514590110122	0.4762882074464815	0.9173534167184321	0.8038443128553198	0.8981834403964776	1.0	0.09090909090909091	0.0	0.005064492505442455	17
2850	0.03219957933106102	0.014589719071880246	0.014544681791479571	0.9465372035215708	-1	0	0	0.3	3	0.8461538461538461	11	0.375	0.46153846153846156	9	6	5	1	0	0.4	4	10	15	0.09090909090909091	0.15384615384615385	0.47552018901731496	0.8469688521728439	0.5172954321521781	0.9273993755168191	0.7271540374076457	0.8845239649311883	0.8038443128553198	0.8907222587182115	1.0	0.1111111111111111	0.0	0.014544681791479571	114
2182	None	None	None	None	None	0.25	1	0.6	6	0.46153846153846156	6	0.5357142857142857	0.3076923076923077	9	4	5	1	0	0.5714285714285714	4	7	15	0.1111111111111111	0.6666666666666666	0.47552018901731496	0.8469688521728439	0.5172954321521781	0.9273993755168191	0.7271540374076457	0.9336565371634991	0.8038443128553198	0.9089514559418537	1.0	0.1111111111111111	0.0	None	0
4622	0.02206621505844983	0.011934444284309231	0.0073333280798051435	0.927816827763333	-1	0	0	0.2	2	0.8461538461538461	11	0.45454545454545453	0.6153846153846154	9	8	5	1	0	0.2727272727272727	3	11	15	0.07692307692307693	0	0.47552018901731496	0.8469688521728439	0.5172954321521781	0.9273993755168191	0.7271540374076457	0.8845239649311883	0.8038443128553198	0.8907222587182115	1.0	0.1111111111111111	0.0	0.0073333280798051435	6
627	None	None	None	None	None	0	0	0.375	3	0.6	6	0.8	0.3	4	3	7	1	0	0.6	5	3	12	0.058823529411764705	0	0.4016405636504935	0.840814418077078	0.5473478272756568	0.8495348794841507	0.6822622281106007	0.616846325487763	0.77590295174126	0.7842285212811204	1.0	0.25	0.0	None	0
3440	0.031291132140133515	0.013848252565120707	0.01382033897810269	0.947603797449457	-1	0	0	0.3	3	0.8461538461538461	11	0.375	0.46153846153846156	9	6	5	1	0	0.4	4	10	15	0.09090909090909091	0.15384615384615385	0.47552018901731496	0.8469688521728439	0.5172954321521781	0.9273993755168191	0.7271540374076457	0.9239330662753749	0.8038443128553198	0.904807385552969	1.0	0.1111111111111111	0.0	0.01382033897810269	56
4597	0.03564143322042267	0.004915402162582224	-0.001996554453574041	0.5606994143111645	-1	0	0	0.3	3	0.7692307692307693	10	0.3409090909090909	0.5384615384615384	9	7	5	1	0	0.36363636363636365	11	4	15	0.08333333333333333	0	0.47552018901731496	0.9105905335487723	0.5172954321521781	0.9356217671201568	0.7271540374076457	0.9483827010450797	0.8038443128553198	0.9331470838880211	1.0	0.1111111111111111	0.0	-0.00019965544535740408	1
3783	0.031238021953956543	0.014442182168552873	0.014357534742141896	0.9467612034187014	-1	0	0	0.3	3	0.8461538461538461	11	0.375	0.46153846153846156	9	6	5	1	0	0.4	4	10	15	0.09090909090909091	0.15384615384615385	0.47552018901731496	0.8469688521728439	0.5172954321521781	0.9273993755168191	0.7271540374076457	0.7974787096926649	0.8038443128553198	0.8671910611737544	1.0	0.1111111111111111	0.0	0.014357534742141896	46
360	0.0010568737177304003	0.00022529916573366004	1.2058505254827628e-06	0.9961059930712086	-1	0	0	1.0	2	0.0	0	1.0	0	1	0	1	0	0	0.3333333333333333	3	1	3	0.0	1.0	0	0	0	0	0	0	0	0	0	0	0	1.2058505254827628e-06	18
520	0.0012578125313098937	0.00025637114582630825	2.3060437608419434e-05	0.9978546793034871	-1	0	0	1.0	3	0.0	0	0.6666666666666666	0	2	0	1	0	0	0.6666666666666666	3	2	4	0.0	1.0	0	0	0	0	0	0	0	0	0	0	0	2.3060437608419434e-05	8
3326	0.031816473718221036	0.014169289250324988	0.014154153039428003	0.9454249818921503	-1	0	0	0.3	3	0.8461538461538461	11	0.375	0.46153846153846156	9	6	5	1	0	0.4	4	10	15	0.09090909090909091	0.15384615384615385	0.47552018901731496	0.8469688521728439	0.5172954321521781	0.9273993755168191	0.7271540374076457	0.9025301282466662	0.8038443128553198	0.8967259338317248	1.0	0.1111111111111111	0.0	0.014154153039428003	74
1404	0.031455288439303834	0.0042029186882943485	0.0016793075255043248	0.918334853334578	-1	0	0	0.2	2	0.8461538461538461	11	0.25	0.6923076923076923	11	9	3	1	0	0.6	6	10	15	0.125	0.2222222222222222	0.5358177061025264	0.9049745408144255	0.288798956074884	0.885396579733486	0.4762882074464815	0.9073381397391607	0.7924703148943212	0.8996455773393184	1.0	0.09090909090909091	0.0	0.0016793075255043248	7
928	0.0	0.0	0.0	0.9999999999999999	-1	0	0	1.0	2	0.0	0	1.0	0	0	0	2	0	0	0.3333333333333333	3	1	3	0.0	1.0	0	0	0	0	0	0	0	0	0	0	0	-0.1	4
3781	0.031116051248589422	0.013678791508086456	0.01367170236091994	0.9530632677601267	-1	0	0	0.3	3	0.8461538461538461	11	0.375	0.46153846153846156	9	6	5	1	0	0.4	4	10	15	0.09090909090909091	0.15384615384615385	0.47552018901731496	0.8469688521728439	0.5172954321521781	0.9273993755168191	0.7988654768317844	0.8946266304442293	0.8038443128553198	0.8940167305409055	1.0	0.1111111111111111	0.0	0.01367170236091994	26
3403	0.03234003408074683	0.013826329441990031	0.01350597926288718	0.9469249933857062	-1	0	0	0.3	3	0.8461538461538461	11	0.375	0.46153846153846156	9	6	5	1	0	0.4	4	10	15	0.09090909090909091	0.15384615384615385	0.47552018901731496	0.8469688521728439	0.5172954321521781	0.9273993755168191	0.7271540374076457	0.7974787096926649	0.8038443128553198	0.8671910611737544	1.0	0.1111111111111111	0.0	0.01350597926288718	26
1557	0.029722531362970008	0.0014500840281629194	-0.00010900446958705926	0.9414541795833848	-1	0	0	0.3	3	0.8461538461538461	11	0.3125	0.6153846153846154	10	8	4	1	0	0.75	8	6	15	0.1	0.15384615384615385	0.5056689475599206	0.8755866153746269	0.48165344288780504	0.8989247055264351	0.3393036772325623	0.9431183415103257	0.7924703148943212	0.9101072831758372	1.0	0.2	0.0	-1.0900446958705926e-05	3
3509	0.03169402623058255	0.014729939848703525	0.014714611834022376	0.9462258243610958	-1	0	0	0.3	3	0.8461538461538461	11	0.375	0.46153846153846156	9	6	5	1	0	0.4	4	10	15	0.09090909090909091	0.15384615384615385	0.47552018901731496	0.8469688521728439	0.5172954321521781	0.9273993755168191	0.7271540374076457	0.7793310727560981	0.8038443128553198	0.8629568146963262	1.0	0.1111111111111111	0.0	0.014714611834022376	76
4754	0.03174003763867344	0.013947591070654972	0.013945898739369945	0.9531326633728378	-1	0	0	0.3	3	0.8461538461538461	11	0.375	0.46153846153846156	9	6	5	1	0	0.4	4	10	15	0.09090909090909091	0.15384615384615385	0.47552018901731496	0.8469688521728439	0.5172954321521781	0.9273993755168191	0.7271540374076457	0.7824790565308848	0.8038443128553198	0.8636805271786615	1.0	0.1111111111111111	0.0	0.013945898739369945	20
4605	0.03486215558830442	0.006355248701842734	0.006254258584217905	0.9357343740322314	-1	0	0	0.3	3	0.7692307692307693	10	0.3409090909090909	0.5384615384615384	9	7	5	1	0	0.36363636363636365	11	4	15	0.08333333333333333	0	0.47552018901731496	0.8482341606543609	0.5172954321521781	0.9348129011048373	0.7271540374076457	0.8942165767857007	0.8038443128553198	0.8977819528328018	1.0	0.1111111111111111	0.0	0.006254258584217905	3
4430	0.03232939558732316	0.013191389587396171	0.012986477726514272	0.9431190804987829	-1	0	0	0.3	3	0.8461538461538461	11	0.375	0.46153846153846156	9	6	5	1	0	0.4	4	10	15	0.09090909090909091	0.15384615384615385	0.47552018901731496	0.8469688521728439	0.5172954321521781	0.9273993755168191	0.7271540374076457	0.7974787096926649	0.8038443128553198	0.8671910611737544	1.0	0.1111111111111111	0.0	0.012986477726514272	12
2809	0.03491233347321852	0.012479657404000541	0.012332800021890402	0.9261650361191816	-1	0	0	0.4	4	0.6923076923076923	9	0.375	0.46153846153846156	8	6	6	1	0	0.4	4	10	15	0.07142857142857142	0.15384615384615385	0.47552018901731496	0.8527935691475838	0.5172954321521781	0.9362279949153441	0.7630097571197151	0.8455790852075369	0.8378051446301648	0.8857307313598028	1.0	0.125	0.0	0.012332800021890402	14
832	0.0	0.0	0.0	1.0	-1	0	0	0	0	0	0	1.0	0	0	0	0	0	0	1.0	1	1	1	0.0	0	0	0	0	0	0	0	0	0	0	0	0	-0.1	3
1258	0.0007068293678791406	0.0005420171727374621	0.0005418231874544368	0.9939891151252126	-1	0	0	0.5	1	1.0	1	1.0	1.0	1	1	1	0	0	0.3333333333333333	1	3	3	0.0	0	0.2849358601194291	0.5	0.5051874283378428	0.5	0.3393036772325623	0.5	0.7184534792834724	0.5	0	0	0.0	0.0005418231874544368	22
2662	0.03150668315280482	0.010860882766051454	0.010859522503938885	0.9001406564664309	-1	0	0	0.3	3	0.8461538461538461	11	0.375	0.46153846153846156	9	6	5	1	0	0.4	4	10	15	0.09090909090909091	0.15384615384615385	0.47552018901731496	0.8469688521728439	0.5172954321521781	0.9273993755168191	0.7271540374076457	0.9025301282466662	0.8038443128553198	0.8967259338317248	1.0	0.1111111111111111	0.0	0.010859522503938885	18
3947	0.007561373988939747	0.00044406360511225503	0.0002355355126368852	0.9640847178268854	-1	0	0	0.6	6	0.3076923076923077	4	0.625	0.23076923076923078	8	3	6	2	0	0.6666666666666666	4	6	15	0.18181818181818182	0.7272727272727273	0.4016405636504935	0.5663960425442233	0.46410618896387384	0.898835224612685	0.6017211224270635	0.8784705269282119	0.8038443128553198	0.8140451924995261	0.5625	0.125	0.0	0.0002355355126368852	0
308	0.009712103758556119	0.001056871439634973	0.0003640855500243178	0.9480105317456495	-1	0	0	0.5	3	0.5	3	0.6666666666666666	0.5	4	3	3	0	0	0.3333333333333333	6	2	8	0.0	0	0.5356517749872554	0.922073115661032	0.5952529020346402	0.8721942658249501	0.2537929309340331	0.9664935128142489	0.7381386413834958	0.9298527695032	0	0	0.0	0.0003640855500243178	6
970	0.0006564158654279745	0.0005470812664883866	0.0005468896239600564	0.9941176408001731	-1	0	0	0.5	1	1.0	1	1.0	1.0	1	1	1	0	0	0.3333333333333333	1	3	3	0.0	0	0.2849358601194291	0.5	0.5051874283378428	0.5	0.3393036772325623	0.5	0.7184534792834724	0.5	0	0	0.0	0.0005468896239600564	40
2010	0.0224131835239814	0.009431930886701325	0.007493218736324053	0.9583400196180286	-1	0	0	0.5	5	0.5384615384615384	7	0.30612244897959184	0.38461538461538464	8	5	6	1	0	1.0	7	7	15	0.07692307692307693	0.15384615384615385	0.47552018901731496	0.8527935691475838	0.5172954321521781	0.9362279949153441	0.7630097571197151	0.9255683916779943	0.8378051446301648	0.9106218299754915	1.0	0.125	0.0	0.007493218736324053	15
579	0.009341134711489178	0.0023606886601285795	0.0010661111482169452	0.9531286950236738	-1	0	0	0.2	1	1.0	5	0.4375	0.6	4	3	2	2	0	1.0	4	4	7	0.2857142857142857	0	0.780932384751573	0.9521221833813646	0.2873948477602799	0.794301360540665	0.2851286321786445	0.7738161873455192	0.9232568738356113	0.8649499355057514	0.625	0	0.0	0.0010661111482169452	10
1087	0.0006831648945416885	0.0005616138967116285	0.0005614542413135774	0.9941873174195084	-1	0	0	0.5	1	1.0	1	1.0	1.0	1	1	1	0	0	0.3333333333333333	1	3	3	0.0	0	0.2849358601194291	0.5	0.5051874283378428	0.5	0.3393036772325623	0.5	0.7184534792834724	0.5	0	0	0.0	0.0005614542413135774	57
3142	0.03949310092024867	0.0042527937799557184	-0.0034240098303400827	0.9304932164400371	-1	0	0	0.2	2	0.8461538461538461	11	0.35714285714285715	0.6153846153846154	10	8	4	1	0	0.8571428571428571	6	7	15	0.1	0.3076923076923077	0.47552018901731496	0.8587097648409218	0.5172954321521781	0.9344385222263971	0.7271540374076457	0.7914837770822936	0.8038443128553198	0.8734509096818713	1.0	0.1	0.0	-0.0003424009830340083	0
2724	0.0307596963773939	0.013746198689380701	0.013525697022511617	0.9478136012191387	-1	0	0	0.3	3	0.8461538461538461	11	0.375	0.46153846153846156	9	6	5	1	0	0.4	4	10	15	0.09090909090909091	0.15384615384615385	0.47552018901731496	0.8469688521728439	0.5172954321521781	0.9273993755168191	0.7271540374076457	0.942569487407675	0.8038443128553198	0.9131054220511676	1.0	0.1111111111111111	0.0	0.013525697022511617	21
3405	0.03218532629265784	0.014266335120990339	0.014263118100264184	0.952375783618542	-1	0	0	0.3	3	0.8461538461538461	11	0.375	0.46153846153846156	9	6	5	1	0	0.4	4	10	15	0.09090909090909091	0.15384615384615385	0.47552018901731496	0.8469688521728439	0.5172954321521781	0.9273993755168191	0.7271540374076457	0.88132253134893	0.8038443128553198	0.8897132866427223	1.0	0.1111111111111111	0.0	0.014263118100264184	36
2605	0.03171697941077335	0.012592788780170248	0.012289870885754568	0.9381591480017698	-1	0	0	0.3	3	0.8461538461538461	11	0.375	0.46153846153846156	9	6	5	1	0	0.4	4	10	15	0.09090909090909091	0.15384615384615385	0.47552018901731496	0.8469688521728439	0.5172954321521781	0.9273993755168191	0.7271540374076457	0.9155731083799239	0.8038443128553198	0.901502574375279	1.0	0.1111111111111111	0.0	0.012289870885754568	25
3823	0.023257181527415773	0.00900905077754984	0.005546508873041146	0.9577637408191917	-1	0.25	1	0.5	5	0.6153846153846154	8	0.35714285714285715	0.38461538461538464	9	5	5	1	0	0.8571428571428571	6	7	15	0.1	0.15384615384615385	0.47552018901731496	0.8617592776036447	0.5172954321521781	0.9488024214222087	0.7988654768317844	0.8863223259411618	0.8038443128553198	0.9061692791883496	1.0	0.1111111111111111	0.0	0.005546508873041146	4
2915	0.035693670705099934	0.005031293470663305	0.003825722377918416	0.8369844609555255	-1	0	0	0.3	3	0.7692307692307693	10	0.2727272727272727	0.5384615384615384	9	7	5	1	0	0.45454545454545453	11	5	15	0.08333333333333333	0	0.47552018901731496	0.8482341606543609	0.5172954321521781	0.9348129011048373	0.7271540374076457	0.9529937564614985	0.8038443128553198	0.9216088766524569	1.0	0.1111111111111111	0.0	0.003825722377918416	6
630	0.004593623134624489	0.0005683885675023275	0.0005300646277245165	0.9836077965000185	-1	0	0	0.3333333333333333	1	1.0	2	1.0	1.0	3	2	0	0	0	0.25	4	1	4	0.0	0	0.8569816590490162	0.9346213357609203	0.9910972058766194	0.8896907623047471	0.6034232130011401	0.9489450725159208	0.8836714720759694	0.92801968090884	0	0	0.0	0.0005300646277245165	12
3650	0.02899393113721359	0.0042155360572957755	-0.0041145194535818	0.9611608330773902	-1	0	0	0.3	3	0.8461538461538461	11	0.4166666666666667	0.6153846153846154	9	8	5	1	0	0.25	3	12	15	0.07692307692307693	0.15384615384615385	0.47552018901731496	0.8617592776036447	0.5172954321521781	0.9411487855736739	0.7271540374076457	0.91580902597123	0.8038443128553198	0.9112986949088433	1.0	0.1111111111111111	0.0	-0.00041145194535818005	1
2957	0.03185817380975967	0.01289725472045223	0.012599170505410871	0.9424842254194066	-1	0	0	0.3	3	0.8461538461538461	11	0.375	0.46153846153846156	9	6	5	1	0	0.4	4	10	15	0.09090909090909091	0.15384615384615385	0.47552018901731496	0.8469688521728439	0.5172954321521781	0.9273993755168191	0.7271540374076457	0.886629880626744	0.8038443128553198	0.8913947536386128	1.0	0.1111111111111111	0.0	0.012599170505410871	33
4774	0.030229370460602506	0.012843406920672356	0.012797353968618834	0.9192281583436971	-1	0	0	0.3	3	0.8461538461538461	11	0.4166666666666667	0.5384615384615384	10	7	4	1	0	0.4444444444444444	4	9	15	0.1111111111111111	0.15384615384615385	0.47552018901731496	0.8587097648409218	0.5172954321521781	0.9344385222263971	0.7271540374076457	0.7914837770822936	0.8038443128553198	0.8734509096818713	1.0	0.1	0.0	0.012797353968618834	18
2579	0.026018816291519056	0.012660604082732098	0.003026248777064552	0.9572897579319076	-1	0	0	0.4	4	0.6923076923076923	9	0.4166666666666667	0.38461538461538464	8	5	6	1	0	0.4444444444444444	4	9	15	0.07692307692307693	0.15384615384615385	0.4443341557426974	0.7716013079224366	0.49070081055802606	0.9370322955945598	0.7271540374076457	0.9230730145546877	0.8378051446301648	0.8941743204531951	1.0	0.125	0.0	0.003026248777064552	5
4654	0.03226560831602878	0.014207871538418123	0.013491603009801754	0.9513108136948127	-1	0	0	0.3	3	0.8461538461538461	11	0.375	0.46153846153846156	9	6	5	1	0	0.4	4	10	15	0.09090909090909091	0.15384615384615385	0.47552018901731496	0.8863601493159673	0.5172954321521781	0.9279077677981306	0.7988654768317844	0.8905983322929957	0.8038443128553198	0.9033762165035489	1.0	0.1111111111111111	0.0	0.013491603009801754	31
1144	0.01472961072483369	0.002475111918563814	0.0024570398099612745	0.951205106145879	-1	0.3333333333333333	1	0.5555555555555556	5	0.36363636363636365	4	0.65	0.2727272727272727	7	3	5	1	0	0.8	4	5	13	0.1	0	0.48308699493433255	0.9391300705290754	0.46410618896387384	0.9088144888707865	0.6270266947396613	0.929496710055127	0.8668601184985557	0.9267732310093251	1.0	0.14285714285714285	0.0	0.0024570398099612745	14
4503	0.03241277837180563	0.012695593775005627	0.010391240180471828	0.9491798723264689	-1	0	0	0.4	4	0.6923076923076923	9	0.3333333333333333	0.46153846153846156	8	6	6	1	0	0.5555555555555556	5	9	15	0.07142857142857142	0.15384615384615385	0.47552018901731496	0.8527935691475838	0.5172954321521781	0.9362279949153441	0.7630097571197151	0.8105744846861468	0.8378051446301648	0.8771439635400843	1.0	0.125	0.0	0.010391240180471828	10
1629	0.04903859564211567	0.006885128427402423	0.00593414429240373	0.6968506983779481	-1	0	0	0.1	1	1.0	13	0.25	0.8461538461538461	11	11	3	1	0	0.6	6	10	15	0.1	0	0.7953310299050896	0.8883983910609577	0.5172954321521781	0.864986266443985	0.7988654768317844	0.9080510010466031	0.8668601184985557	0.8883466253266518	1.0	0.09090909090909091	0.0	0.00593414429240373	3
1318	0.0007190438932892806	0.0005631908675399778	0.0005630315536365891	0.9942414848613385	-1	0	0	0.5	1	1.0	1	1.0	1.0	1	1	1	0	0	0.3333333333333333	1	3	3	0.0	0	0.2849358601194291	0.5	0.5051874283378428	0.5	0.3393036772325623	0.5	0.7184534792834724	0.5	0	0	0.0	0.0005630315536365891	23
4345	0.03074989448271938	0.01483119860753369	0.014677480908873095	0.9463798659110795	-1	0	0	0.3	3	0.8461538461538461	11	0.375	0.46153846153846156	9	6	5	1	0	0.4	4	10	15	0.09090909090909091	0.15384615384615385	0.47552018901731496	0.8469688521728439	0.5172954321521781	0.9273993755168191	0.7271540374076457	0.7974787096926649	0.8038443128553198	0.8671910611737544	1.0	0.1111111111111111	0.0	0.014677480908873095	54
4084	0.0390993121590511	0.004365561225136847	-0.003098051731659415	0.9295285254339752	-1	0	0	0.2	2	0.8461538461538461	11	0.35714285714285715	0.6153846153846154	10	8	4	1	0	0.8571428571428571	6	7	15	0.1	0.3076923076923077	0.47552018901731496	0.8587097648409218	0.5172954321521781	0.9344385222263971	0.7271540374076457	0.84885525382196	0.8378051446301648	0.8871953557714439	1.0	0.1	0.0	-0.0003098051731659415	1
3708	0.03100284324257575	0.014410463329980696	0.014128287141731918	0.9466845316344699	-1	0	0	0.3	3	0.8461538461538461	11	0.375	0.46153846153846156	9	6	5	1	0	0.4	4	10	15	0.09090909090909091	0.15384615384615385	0.47552018901731496	0.8469688521728439	0.5172954321521781	0.9273993755168191	0.754856612457468	0.7769432141158752	0.8038443128553198	0.8624106507197946	1.0	0.1111111111111111	0.0	0.014128287141731918	42
264	3.2963412484372933e-06	3.674603055419124e-08	-3.0373491619471425e-10	0.9999992328504569	-1	0	0	1.0	1	0	0	1.0	0	1	0	0	2	0	0.5	1	2	2	0.6666666666666666	0	0	0	0	0	0	0	0	0	0	0	0	-3.0373491619471425e-11	18
2057	0.026230073777767256	0.008840916580388524	0.007822348892432215	0.949776057577995	-1	0	0	0.4	4	0.6923076923076923	9	0.26785714285714285	0.46153846153846156	9	6	5	1	0	0.875	8	7	15	0.09090909090909091	0.15384615384615385	0.4131481224680799	0.8154389957302863	0.288798956074884	0.9175913645795353	0.4762882074464815	0.9259193028998272	0.7909786771301801	0.8947758298325376	1.0	0.1111111111111111	0.0	0.007822348892432215	14
3476	0.03235192848245682	0.014132026011923753	0.013829394762051505	0.9462206805002304	-1	0	0	0.3	3	0.8461538461538461	11	0.375	0.46153846153846156	9	6	5	1	0	0.4	4	10	15	0.09090909090909091	0.15384615384615385	0.47552018901731496	0.8469688521728439	0.5172954321521781	0.9273993755168191	0.7271540374076457	0.9239330662753749	0.8038443128553198	0.904807385552969	1.0	0.1111111111111111	0.0	0.013829394762051505	22
4617	0.03052005550796006	0.013432374585143599	0.013395562268886196	0.952644105595631	-1	0	0	0.3	3	0.8461538461538461	11	0.4166666666666667	0.5384615384615384	10	7	4	1	0	0.4444444444444444	4	9	15	0.1111111111111111	0.15384615384615385	0.47552018901731496	0.8587097648409218	0.5172954321521781	0.9344385222263971	0.7271540374076457	0.9145699278905474	0.8038443128553198	0.9069915432178512	1.0	0.1	0.0	0.013395562268886196	18
1282	0.0006972970714796106	0.0005619417705421004	0.0005617559764291194	0.994093758439887	-1	0	0	0.5	1	1.0	1	1.0	1.0	1	1	1	0	0	0.3333333333333333	1	3	3	0.0	0	0.2849358601194291	0.5	0.5051874283378428	0.5	0.3393036772325623	0.5	0.7184534792834724	0.5	0	0	0.0	0.0005617559764291194	37
2226	0.03172414299981265	0.014729575596189213	0.014494968706121885	0.9463532732369808	-1	0	0	0.3	3	0.8461538461538461	11	0.375	0.46153846153846156	9	6	5	1	0	0.4	4	10	15	0.09090909090909091	0.15384615384615385	0.47552018901731496	0.8469688521728439	0.5172954321521781	0.9273993755168191	0.7271540374076457	0.9336565371634991	0.8038443128553198	0.9089514559418537	1.0	0.1111111111111111	0.0	0.014494968706121885	135
4002	0.021639988034649525	0.00963799236928531	0.006716797885300063	0.9605211005523167	-1	0.25	1	0.6	6	0.46153846153846156	6	0.42857142857142855	0.3076923076923077	8	4	6	1	0	0.7142857142857143	5	7	15	0.08333333333333333	0.15384615384615385	0.47930359197582373	0.8630329058916207	0.5423983383700637	0.9479399205076245	0.7129460857857228	0.932133944393409	0.8323195035848001	0.9208667189854761	1.0	0.125	0.0	0.006716797885300063	9
4115	0.031338209338121	0.013641732379107643	0.013640991132743653	0.9532462427610666	-1	0	0	0.3	3	0.8461538461538461	11	0.375	0.46153846153846156	9	6	5	1	0	0.4	4	10	15	0.09090909090909091	0.15384615384615385	0.47552018901731496	0.8469688521728439	0.5172954321521781	0.9273993755168191	0.7271540374076457	0.9025301282466662	0.8038443128553198	0.8967259338317248	1.0	0.1111111111111111	0.0	0.013640991132743653	38
2709	0.030575212890814864	0.013647993359562733	0.013627644612826851	0.9472417388864925	-1	0	0	0.3	3	0.8461538461538461	11	0.4166666666666667	0.5384615384615384	10	7	4	1	0	0.4444444444444444	4	9	15	0.1111111111111111	0.15384615384615385	0.47552018901731496	0.8587097648409218	0.5172954321521781	0.9344385222263971	0.7630097571197151	0.780608237667947	0.8038443128553198	0.8710486077658686	1.0	0.1	0.0	0.013627644612826851	24
2933	0.030824382788887647	0.001061845337674477	0.0003234029448068744	0.994831002976551	-1	0	0	0.4	4	0.6923076923076923	9	0.4166666666666667	0.38461538461538464	8	5	6	1	0	0.4444444444444444	4	9	15	0.07692307692307693	0.15384615384615385	0.44811755870120623	0.8935149429866752	0.5158037167759115	0.9369922882068609	0.7271540374076457	0.871020589731926	0.7974877090684415	0.9042642395517925	1.0	0.25	0.0	0.0003234029448068744	1
1086	0.0006937582885845049	0.0005611613095070559	0.0005610044819074994	0.9935510539247892	-1	0	0	0.5	1	1.0	1	1.0	1.0	1	1	1	0	0	0.3333333333333333	1	3	3	0.0	0	0.2849358601194291	0.5	0.48165344288780504	0.5	0.3393036772325623	0.5	0.6962361656023228	0.5	0	0	0.0	0.0005610044819074994	21
1288	0.03484766344263283	0.0055640385193061566	0.005475034318289157	0.9117068766486726	-1	0	0	0.2	2	0.8461538461538461	11	0.25	0.6923076923076923	11	9	3	1	0	0.6	6	10	15	0.125	0.2222222222222222	0.48308699493433255	0.8924987441898123	0.288798956074884	0.8816514590110122	0.4762882074464815	0.9173534167184321	0.8038443128553198	0.8981834403964776	1.0	0.09090909090909091	0.0	0.005475034318289157	67
289	0.005982837205457324	0.0013393716884501396	0.0012696721099446394	0.977454704406997	-1	0	0	0.5	2	0.75	3	0.6	0.75	4	3	1	0	0	0.4	5	2	6	0.0	0	0.703409207028405	0.7590407230033182	0.677509687227025	0.8522744953232578	0.4576599325474315	0.9618436820329099	0.8096489049105494	0.8851754224991829	0	0	0.0	0.0012696721099446394	29
2470	0.03219009014013987	0.01243960499755354	0.01239988279693881	0.9222898534540728	-1	0	0	0.3	3	0.8461538461538461	11	0.375	0.46153846153846156	9	6	5	1	0	0.4	4	10	15	0.09090909090909091	0.15384615384615385	0.47552018901731496	0.8469688521728439	0.5172954321521781	0.9273993755168191	0.7271540374076457	0.8845239649311883	0.8038443128553198	0.8907222587182115	1.0	0.1111111111111111	0.0	0.01239988279693881	34
557	0.0032746488223944405	3.3045732840199704e-05	2.9905964950825416e-05	0.9930877381010148	-1	0	0	0.5	2	0.6666666666666666	2	0.625	0.6666666666666666	3	2	1	0	0	0.5	2	4	5	0.0	0	0.47028843757226035	0.8845290828975678	0.5687927231200907	0.6015576710094683	0.31189665209372286	0.7434944028861558	0.8101999152544156	0.763277970591799	0	0	0.0	2.9905964950825416e-05	11
124	0.00480234920814446	0.0004674301495687649	-1.6004984972822614e-07	0.9820025559493377	-1	0	0	0.42857142857142855	3	0.75	6	0.7142857142857143	0.375	5	3	4	4	0	0.2857142857142857	7	2	10	0.4	0.5	0.6281196025946935	0.9301288034337041	0.2346537579102983	0.9213970105828253	0.7583124821225684	0.8294079240148754	0.9161093895103111	0.9011910648318103	0.2	0.4	0.0	-1.6004984972822612e-08	52
4933	0.030913344301346356	0.01470834277660686	0.01460196238310438	0.9490691955049778	-1	0	0	0.3	3	0.8461538461538461	11	0.375	0.46153846153846156	9	6	5	1	0	0.4	4	10	15	0.09090909090909091	0.15384615384615385	0.47552018901731496	0.8863601493159673	0.5172954321521781	0.9279077677981306	0.7271540374076457	0.9257895907819592	0.8038443128553198	0.9151036240965102	1.0	0.1111111111111111	0.0	0.01460196238310438	36
4570	0.033030928813255374	0.01290329545556685	0.012591078018935588	0.9340836865933002	-1	0	0	0.3	3	0.8461538461538461	11	0.375	0.46153846153846156	9	6	5	1	0	0.4	4	10	15	0.09090909090909091	0.15384615384615385	0.47552018901731496	0.8469688521728439	0.5172954321521781	0.9273993755168191	0.7271540374076457	0.7974787096926649	0.8038443128553198	0.8671910611737544	1.0	0.1111111111111111	0.0	0.012591078018935588	11
1843	0.03165742465157815	0.009863155248536691	0.009340445723783494	0.9496987903113132	-1	0	0	0.4	4	0.6923076923076923	9	0.3125	0.46153846153846156	8	6	6	1	0	0.75	8	6	15	0.07142857142857142	0.15384615384615385	0.47552018901731496	0.8658508112414596	0.49947443751999165	0.8987316056875488	0.5690845770321734	0.9431546226775874	0.8323195035848001	0.9076792244181048	1.0	0.125	0.0	0.009340445723783494	22
1462	0.0007254189693507576	0.0005671459610904417	0.0005669973452777047	0.9944098474397489	-1	0	0	0.5	1	1.0	1	1.0	1.0	1	1	1	0	0	0.3333333333333333	1	3	3	0.0	0	0.2849358601194291	0.5	0.5051874283378428	0.5	0.3393036772325623	0.5	0.7184534792834724	0.5	0	0	0.0	0.0005669973452777047	15
2028	0.020181235752453532	0.01098823977736723	0.0020450835948703436	0.9656591291936896	-1	0	0	0.5	5	0.5	6	0.4666666666666667	0.3333333333333333	5	4	8	1	0	0.8333333333333334	5	6	14	0.05263157894736842	0.16666666666666666	0.48308699493433255	0.8338983917119416	0.5172954321521781	0.9388378917817819	0.8293945405799381	0.9357679968203341	0.8668601184985557	0.912229350234055	1.0	0.2	0.0	0.0020450835948703436	4
610	0.0017420028339795756	0.00024651144655920475	0.00011523319912292076	0.9969661800600967	-1	0	0	1.0	2	0.0	0	0.75	0	2	0	0	0	0	1.0	2	2	3	0.0	0	0	0	0	0	0	0	0	0	0	0	0	0.00011523319912292076	22
4980	0.01904786386048768	0.0009841897558980942	0.0009747902765602365	0.9955512286722852	-1	0	0	0.5	5	0.5384615384615384	7	0.42857142857142855	0.38461538461538464	8	5	6	1	0	0.7142857142857143	5	7	15	0.07692307692307693	0.18181818181818182	0.44811755870120623	0.9249837442020008	0.5158037167759115	0.9374823543320167	0.7271540374076457	0.9342548839655644	0.7981693710734782	0.9324277816644921	1.0	0.25	0.0	0.0009747902765602365	3
4291	0.031083451547431352	0.014866708272988215	0.014634664209948665	0.9488366657651613	-1	0	0	0.3	3	0.8461538461538461	11	0.375	0.46153846153846156	9	6	5	1	0	0.4	4	10	15	0.09090909090909091	0.15384615384615385	0.47552018901731496	0.8863601493159673	0.5172954321521781	0.9279077677981306	0.7271540374076457	0.9283570084165178	0.8038443128553198	0.9160819727541347	1.0	0.1111111111111111	0.0	0.014634664209948665	124
1646	0.032675169619295154	0.0019112984687192876	0.001257666899142455	0.9411938968850395	-1	0	0	0.2	2	0.8461538461538461	11	0.4166666666666667	0.5384615384615384	9	7	5	1	0	1.0	6	6	15	0.08333333333333333	0	0.6732999662012411	0.8932388005302057	0.46410618896387384	0.9343163552365875	0.6270266947396613	0.935746232566388	0.8668601184985557	0.9231481010618066	1.0	0.1111111111111111	0.0	0.001257666899142455	11
3974	0.03129514133379647	0.013633927921532892	0.013568620457044834	0.9469288080054513	-1	0	0	0.3	3	0.8461538461538461	11	0.375	0.46153846153846156	9	6	5	1	0	0.4	4	10	15	0.09090909090909091	0.15384615384615385	0.47552018901731496	0.8469688521728439	0.5172954321521781	0.9273993755168191	0.7271540374076457	0.9025301282466662	0.8038443128553198	0.8967259338317248	1.0	0.1111111111111111	0.0	0.013568620457044834	19
2086	0.04042708794831565	0.009014128631543399	0.006783069257427223	0.603394239333247	-1	0	0	0.2	2	0.9230769230769231	12	0.3125	0.6153846153846154	9	8	5	1	0	0.3333333333333333	12	4	15	0.07692307692307693	0	0.47552018901731496	0.8482341606543609	0.5172954321521781	0.9348129011048373	0.7271540374076457	0.9206692577233904	0.8038443128553198	0.907077265279021	1.0	0.1111111111111111	0.0	0.006783069257427223	8
4440	0.0312632621202714	0.014509612823285865	0.014423796740966222	0.9486451156909146	-1	0	0	0.3	3	0.8461538461538461	11	0.375	0.46153846153846156	9	6	5	1	0	0.4	4	10	15	0.09090909090909091	0.15384615384615385	0.47552018901731496	0.8863601493159673	0.5172954321521781	0.9279077677981306	0.7271540374076457	0.9302849917388377	0.8038443128553198	0.9168311292025093	1.0	0.1111111111111111	0.0	0.014423796740966222	49
4561	0.031137577951283683	0.014609739347431107	0.014195311527529052	0.9500170521219723	-1	0	0	0.3	3	0.8461538461538461	11	0.375	0.46153846153846156	9	6	5	1	0	0.4	4	10	15	0.09090909090909091	0.15384615384615385	0.47552018901731496	0.8863601493159673	0.5172954321521781	0.9279077677981306	0.7988654768317844	0.8835641310557371	0.8038443128553198	0.9013130088165395	1.0	0.1111111111111111	0.0	0.014195311527529052	61
677	0.0014042939275477227	0.00028603119899048003	0.0002860138263503402	0.994120905161737	-1	0	0	0.75	3	0.3333333333333333	1	0.5555555555555556	0.3333333333333333	3	1	1	0	0	1.0	3	3	5	0.0	1.0	0.5432353796964382	0.8785464064240786	0.5051874283378428	0.5901551255492714	0.7772657686161842	0.8309953936108971	0.7257922062223907	0.7878499457834396	0	0	0.0	0.0002860138263503402	13
967	0.0007249774637678696	0.0005661171287768016	0.0005659362202860409	0.9942985274302848	-1	0	0	0.5	1	1.0	1	1.0	1.0	1	1	1	0	0	0.3333333333333333	1	3	3	0.0	0	0.2849358601194291	0.5	0.5051874283378428	0.5	0.3393036772325623	0.5	0.7184534792834724	0.5	0	0	0.0	0.0005659362202860409	18
750	0.0007184412646285926	0.0005619170311607549	0.0005617309077012952	0.9940908871975407	-1	0	0	0.5	1	1.0	1	1.0	1.0	1	1	1	0	0	0.3333333333333333	1	3	3	0.0	0	0.2849358601194291	0.5	0.5051874283378428	0.5	0.3393036772325623	0.5	0.7184534792834724	0.5	0	0	0.0	0.0005617309077012952	37
1346	0.035303099340484374	0.0044365476588596525	-0.001245037842886246	0.733693823532491	-1	0	0	0.2	2	0.8461538461538461	11	0.45454545454545453	0.46153846153846156	8	6	6	2	0	0.2727272727272727	3	11	15	0.14285714285714285	0	0.4385803763339043	0.8613276974493007	0.49070081055802606	0.9370553267159579	0.7271540374076457	0.9162776449380758	0.8038443128553198	0.909418358462595	0.5625	0.25	0.0	-0.00012450378428862462	2
251	0.0015167166124640113	0.00014643581250952932	5.822240935737981e-07	0.980864386695847	-1	0	0	0.3333333333333333	1	1.0	2	1.0	1.0	3	2	0	0	0	0.25	4	1	4	0.0	0	0.36087856456850853	0.8157196613951172	0.28122251842575785	0.8765840634133016	0.4530253236573102	0.6328659161513268	0.6686309693748668	0.7909848575991347	0	0	0.0	5.822240935737981e-07	8
2459	0.02987084627430702	0.012888889569156264	0.004904153757747415	0.9487363500704974	-1	0	0	0.4	4	0.6923076923076923	9	0.4166666666666667	0.38461538461538464	8	5	6	1	0	0.4444444444444444	4	9	15	0.07692307692307693	0.15384615384615385	0.47552018901731496	0.8229790429160687	0.5172954321521781	0.9497408949855644	0.6770903660736535	0.8924103495584271	0.8378051446301648	0.8999876381109252	1.0	0.125	0.0	0.004904153757747415	9
3461	None	None	None	None	None	0	0	0.3	3	0.6923076923076923	9	0.46875	0.38461538461538464	7	5	7	0	0	0.5	4	8	15	0.0	0.3076923076923077	0.4131481224680799	0.7860510114967312	0.792993419890168	0.8471265475642169	0.7434225706537256	0.9262241480272561	0.8567103815585759	0.8638767634484186	0	0	0.0	None	0
2993	0.031663751239783024	0.012063097790438642	0.009722043291530952	0.948998462413182	-1	0	0	0.4	4	0.6923076923076923	9	0.3333333333333333	0.46153846153846156	9	6	5	1	0	0.5555555555555556	5	9	15	0.09090909090909091	0.15384615384615385	0.47552018901731496	0.8617592776036447	0.5172954321521781	0.9411487855736739	0.7271540374076457	0.8864935186356233	0.8038443128553198	0.9019570005791234	1.0	0.1111111111111111	0.0	0.009722043291530952	17
1827	0.03422614844628216	0.012324412796645744	0.012196284072720557	0.9304102101681948	-1	0	0	0.4	4	0.6923076923076923	9	0.375	0.46153846153846156	8	6	6	1	0	0.4	4	10	15	0.07142857142857142	0.15384615384615385	0.47552018901731496	0.8527935691475838	0.5172954321521781	0.9362279949153441	0.7630097571197151	0.9255683916779943	0.8378051446301648	0.9106218299754915	1.0	0.125	0.0	0.012196284072720557	31
5001	0.03098302599390726	0.015199728970115099	0.015051532377095942	0.949222386320574	-1	0	0	0.3	3	0.8461538461538461	11	0.375	0.46153846153846156	9	6	5	1	0	0.4	4	10	15	0.09090909090909091	0.15384615384615385	0.47552018901731496	0.8863601493159673	0.5172954321521781	0.9279077677981306	0.7271540374076457	0.9283570084165178	0.8038443128553198	0.9160819727541347	1.0	0.1111111111111111	0.0	0.015051532377095942	138
3636	0.031624264627340325	0.013784301355131439	0.013652963793488078	0.9504000334063503	-1	0	0	0.3	3	0.8461538461538461	11	0.375	0.46153846153846156	9	6	5	1	0	0.4	4	10	15	0.09090909090909091	0.15384615384615385	0.47552018901731496	0.8469688521728439	0.5172954321521781	0.9161705868983344	0.7271540374076457	0.7994952247504138	0.8038443128553198	0.8615862594415578	1.0	0.1111111111111111	0.0	0.013652963793488078	18
2503	0.021022153719699913	0.006106477654616393	0.005680899602610952	0.9655487611741087	-1	0	0	0.2	2	0.9230769230769231	12	0.5	0.5384615384615384	9	7	5	2	0	0.8333333333333334	5	6	15	0.16666666666666666	0.16666666666666666	0.4131481224680799	0.855692359958763	0.5172954321521781	0.9387074893516412	0.6270266947396613	0.891418594296123	0.760247477749911	0.9006714862861747	0.5555555555555556	0.2222222222222222	0.0	0.005680899602610952	9
573	0.0007562598637062763	0.0005309192036912194	0.0005309186620562589	0.9939978089323562	-1	0	0	0.6666666666666666	2	0.5	1	0.6666666666666666	0.5	1	1	2	0	0	0.6666666666666666	2	3	4	0.0	0	0.2849358601194291	0.5	0.5051874283378428	0.5	0.3393036772325623	0.5	0.7184534792834724	0.5	0	0	0.0	0.0005309186620562589	66
4467	0.031157991412760048	0.014899251925126176	0.014520292846236306	0.9492519839882979	-1	0	0	0.3	3	0.8461538461538461	11	0.375	0.46153846153846156	9	6	5	1	0	0.4	4	10	15	0.09090909090909091	0.15384615384615385	0.47552018901731496	0.8863601493159673	0.5172954321521781	0.9279077677981306	0.7271540374076457	0.9403782752378618	0.8038443128553198	0.9209830405905337	1.0	0.1111111111111111	0.0	0.014520292846236306	82
3814	0.03151747741063558	0.013074945811080407	0.012942542582582893	0.9301603113266217	-1	0	0	0.3	3	0.8461538461538461	11	0.375	0.46153846153846156	9	6	5	1	0	0.4	4	10	15	0.09090909090909091	0.15384615384615385	0.47552018901731496	0.8469688521728439	0.5172954321521781	0.9273993755168191	0.7271540374076457	0.7974787096926649	0.8038443128553198	0.8671910611737544	1.0	0.1111111111111111	0.0	0.012942542582582893	14
3248	0.043132710406582016	0.006298335728652637	-0.0016849312482165996	0.6731881206714904	-1	0	0	0.3	3	0.8461538461538461	11	0.4166666666666667	0.6153846153846154	10	8	4	1	0	0.4444444444444444	4	9	15	0.1	0.18181818181818182	0.47930359197582373	0.8695195759586212	0.5172954321521781	0.9372059770414707	0.7988654768317844	0.8804674450747443	0.8378051446301648	0.9001484407314204	1.0	0.2	0.0	-0.00016849312482165995	1
1247	0.04386997716856777	0.0026495101240687075	0.002553802420060323	0.898557475114176	-1	0	0	0.3	3	0.6923076923076923	9	0.4166666666666667	0.5384615384615384	7	7	7	3	0	1.0	6	6	15	0.16666666666666666	0.15384615384615385	0.6732999662012411	0.9168422970447913	0.46410618896387384	0.8962311272002671	0.6270266947396613	0.908755704505546	0.8038443128553198	0.9076205283471762	0.42857142857142855	0.14285714285714285	0.0	0.002553802420060323	14
839	0.0007866419031279535	0.0005156521161375385	0.0005156421203204591	0.9944952557811674	-1	0	0	0.6666666666666666	2	0.5	1	0.6666666666666666	0.5	1	1	2	0	0	0.6666666666666666	2	3	4	0.0	0	0.2849358601194291	0.5	0.5051874283378428	0.5	0.3393036772325623	0.5	0.7184534792834724	0.5	0	0	0.0	0.0005156421203204591	18
2464	0.031054474690685452	0.013756857800998078	0.01345748358045915	0.9473771850125001	-1	0	0	0.3	3	0.8461538461538461	11	0.375	0.46153846153846156	9	6	5	1	0	0.4	4	10	15	0.09090909090909091	0.15384615384615385	0.47552018901731496	0.8469688521728439	0.5172954321521781	0.9273993755168191	0.7271540374076457	0.9118099899198482	0.8038443128553198	0.9000808933001173	1.0	0.1111111111111111	0.0	0.01345748358045915	24
4192	0.03206198794938371	0.01302484409179188	0.0126803090805363	0.9420986596615879	-1	0	0	0.3	3	0.8461538461538461	11	0.375	0.46153846153846156	9	6	5	1	0	0.4	4	10	15	0.09090909090909091	0.15384615384615385	0.47552018901731496	0.8469688521728439	0.5172954321521781	0.9273993755168191	0.754856612457468	0.7769432141158752	0.8038443128553198	0.8624106507197946	1.0	0.1111111111111111	0.0	0.0126803090805363	20
4827	0.0326664695779102	0.013151405669269754	0.013005540455317368	0.9459761225042034	-1	0	0	0.3	3	0.8461538461538461	11	0.375	0.46153846153846156	9	6	5	1	0	0.4	4	10	15	0.09090909090909091	0.15384615384615385	0.47552018901731496	0.8469688521728439	0.5172954321521781	0.9273993755168191	0.7271540374076457	0.8845239649311883	0.8038443128553198	0.8907222587182115	1.0	0.1111111111111111	0.0	0.013005540455317368	13
680	0.0016295861065263565	0.0011586572481722826	-4.743403193116937e-06	0.9896167697521642	-1	0	0	0.5	2	0.75	3	1.0	0.5	2	2	3	0	0	0.16666666666666666	6	1	6	0.0	0.4	0.2849358601194291	0.5	0.5051874283378428	0.5	0.3393036772325623	0.5	0.7184534792834724	0.5	0	0	0.0	-4.743403193116937e-07	10
653	0.0007110177367401554	0.0005744024681696071	0.0005742154143034208	0.9942606800147841	-1	0	0	0.5	1	1.0	1	1.0	1.0	1	1	1	0	0	0.3333333333333333	1	3	3	0.0	0	0.2849358601194291	0.5	0.5051874283378428	0.5	0.3393036772325623	0.5	0.7184534792834724	0.5	0	0	0.0	0.0005742154143034208	107
1835	0.03157211282015995	0.010023892846183878	0.009022810414614698	0.9491283475452968	-1	0	0	0.3	3	0.8461538461538461	11	0.4166666666666667	0.5384615384615384	9	7	5	1	0	0.4444444444444444	4	9	15	0.08333333333333333	0.15384615384615385	0.48308699493433255	0.8528799140605859	0.5172954321521781	0.9315173564539482	0.7271540374076457	0.8877215605670288	0.8038443128553198	0.8952093878573245	1.0	0.1111111111111111	0.0	0.009022810414614698	26
98	0.0003208477725166116	7.67095550420657e-05	7.670771619949321e-05	0.9981810886346477	-1	0	0	1.0	2	0.0	0	0.75	0	1	0	1	0	0	1.0	2	2	3	0.0	0	0	0	0	0	0	0	0	0	0	0	0	7.670771619949321e-05	79
590	0.000691116412273695	0.0005516341231006698	0.0005514498583111427	0.9942206466020465	-1	0	0	0.5	1	1.0	1	1.0	1.0	1	1	1	0	0	0.3333333333333333	1	3	3	0.0	0	0.2849358601194291	0.5	0.5051874283378428	0.5	0.3393036772325623	0.5	0.7184534792834724	0.5	0	0	0.0	0.0005514498583111427	66
1456	0.017308852710646527	0.004537207765506188	0.0005714677807680323	0.993609605098147	-1	0	0	0.5	5	0.46153846153846156	6	0.375	0.23076923076923078	8	3	6	2	0	0.625	5	8	15	0.18181818181818182	0.15384615384615385	0.6646148127558107	0.8718794934443792	0.5423983383700637	0.9225654232725863	0.8089589762275816	0.752461869411305	0.8486506272017753	0.8624429393239335	0.5625	0.25	0.0	0.0005714677807680323	11
570	7.249802326207609e-05	1.513902016259831e-06	1.5117234114472956e-06	0.9999845653034831	-1	0	0	0.2857142857142857	2	0.75	6	0.6666666666666666	0.25	2	2	7	0	0	0.6	5	3	10	0.0	0.5	0.5938174047328383	0.8723355047100824	0.7142706941419354	0.8750864514131849	0.6770903660736535	0.622608949529326	0.7772664474316163	0.8109766393451595	0	0	0.0	1.5117234114472956e-06	7
2941	0.0331369193992494	0.01408302683644332	0.014075850718965355	0.946058505022426	-1	0	0	0.3	3	0.8461538461538461	11	0.375	0.46153846153846156	9	6	5	1	0	0.4	4	10	15	0.09090909090909091	0.15384615384615385	0.47552018901731496	0.8469688521728439	0.5172954321521781	0.9273993755168191	0.7271540374076457	0.7974787096926649	0.8038443128553198	0.8671910611737544	1.0	0.1111111111111111	0.0	0.014075850718965355	51
4968	0.031241671677826446	0.014194053970795975	0.013550691427036481	0.9500911333351747	-1	0	0	0.3	3	0.8461538461538461	11	0.375	0.46153846153846156	9	6	5	1	0	0.4	4	10	15	0.09090909090909091	0.15384615384615385	0.47552018901731496	0.8863601493159673	0.5172954321521781	0.9279077677981306	0.7988654768317844	0.8835641310557371	0.8038443128553198	0.9013130088165395	1.0	0.1111111111111111	0.0	0.013550691427036481	24
1559	0.03778077492587544	0.00608421603634402	0.004478494554480163	0.9039688253179278	-1	0	0	0.3	3	0.6923076923076923	9	0.26785714285714285	0.6153846153846154	8	8	6	1	0	0.875	7	8	15	0.0625	0	0.4385803763339043	0.8858138858731825	0.288798956074884	0.7682096281796422	0.4762882074464815	0.9149308665511481	0.8378051446301648	0.8669316105572086	1.0	0.125	0.0	0.004478494554480163	11
1351	0.03873358246838876	0.005179836946724959	0.005094129230144699	0.9146438827004804	-1	0	0	0.2	2	0.8461538461538461	11	0.25	0.6923076923076923	11	9	3	1	0	0.6	6	10	15	0.125	0.2222222222222222	0.48308699493433255	0.8924987441898123	0.288798956074884	0.8816514590110122	0.4762882074464815	0.9173534167184321	0.8038443128553198	0.8981834403964776	1.0	0.09090909090909091	0.0	0.005094129230144699	73
2594	0.021123381548639672	0.008823617880717907	0.004432503817522139	0.9583255084090476	-1	0.25	1	0.6	6	0.46153846153846156	6	0.35714285714285715	0.3076923076923077	8	4	6	1	0	0.8571428571428571	6	7	15	0.08333333333333333	0.15384615384615385	0.4443341557426974	0.8210985193092658	0.49070081055802606	0.9107529819759723	0.7630097571197151	0.891568411618885	0.8378051446301648	0.879161260915506	1.0	0.125	0.0	0.004432503817522139	6
4269	0.030532038534781678	0.013829985856869158	0.013695078954244318	0.9330228088344672	-1	0	0	0.3	3	0.8461538461538461	11	0.4166666666666667	0.5384615384615384	10	7	4	1	0	0.4444444444444444	4	9	15	0.1111111111111111	0.15384615384615385	0.47552018901731496	0.8587097648409218	0.5172954321521781	0.9344385222263971	0.7271540374076457	0.8744123736330774	0.8038443128553198	0.8941679517360486	1.0	0.1	0.0	0.013695078954244318	18
707	None	None	None	None	None	0	0	0.4444444444444444	4	0.45454545454545453	5	0.7222222222222222	0.2727272727272727	4	3	8	0	0	0.5	6	3	13	0.0	0	0.4016405636504935	0.840814418077078	0.5473478272756568	0.8495348794841507	0.712268947759368	0.6008639539077413	0.7823605858321799	0.7804187069311423	0	0	0.0	None	0
1627	0.04636930792634778	0.004723088065479042	-0.0006615779528284997	0.8328677703129734	-1	0	0	0.3	3	0.8461538461538461	11	0.26785714285714285	0.6153846153846154	11	8	3	2	0	0.875	8	7	15	0.2857142857142857	0.15384615384615385	0.47552018901731496	0.8682066424762939	0.5172954321521781	0.9202957129771397	0.8293945405799381	0.9282174570901427	0.8668601184985557	0.9086335589185487	0.5454545454545454	0.09090909090909091	0.0	-6.615779528284997e-05	5
4452	0.03149124499927655	0.013189799879259742	0.012978366264142999	0.9299869350069225	-1	0	0	0.3	3	0.8461538461538461	11	0.375	0.46153846153846156	9	6	5	1	0	0.4	4	10	15	0.09090909090909091	0.15384615384615385	0.47552018901731496	0.8469688521728439	0.5172954321521781	0.9273993755168191	0.754856612457468	0.7769432141158752	0.8038443128553198	0.8624106507197946	1.0	0.1111111111111111	0.0	0.012978366264142999	18
3208	0.03135937858806241	0.011898839711470096	0.011870064603956036	0.9187604179570806	-1	0	0	0.3	3	0.8461538461538461	11	0.375	0.46153846153846156	9	6	5	1	0	0.4	4	10	15	0.09090909090909091	0.15384615384615385	0.47552018901731496	0.8469688521728439	0.5172954321521781	0.9273993755168191	0.7271540374076457	0.7974787096926649	0.8038443128553198	0.8671910611737544	1.0	0.1111111111111111	0.0	0.011870064603956036	16
2192	0.0320481997155039	0.003416218853757649	0.00027841521000091613	0.9161521685364206	-1	0	0	0.3	3	0.7692307692307693	10	0.35714285714285715	0.5384615384615384	8	7	6	1	0	0.8571428571428571	6	7	15	0.06666666666666667	0	0.47552018901731496	0.8812099601950405	0.5172954321521781	0.9004498996340083	0.5690845770321734	0.9431546226775874	0.8577800811536207	0.9120042173794721	1.0	0.125	0.0	0.00027841521000091613	2
2142	0.031185807480028475	0.012989373248762658	0.012191546139769026	0.9488678123103891	-1	0	0	0.3	3	0.8461538461538461	11	0.375	0.46153846153846156	9	6	5	1	0	0.4	4	10	15	0.09090909090909091	0.15384615384615385	0.47552018901731496	0.8469688521728439	0.5172954321521781	0.9273993755168191	0.7271540374076457	0.9155731083799239	0.8038443128553198	0.901502574375279	1.0	0.1111111111111111	0.0	0.012191546139769026	45
2245	0.030507880339185313	0.011215379628942491	0.01120319176855497	0.9141035902381711	-1	0	0	0.3	3	0.8461538461538461	11	0.375	0.46153846153846156	9	6	5	1	0	0.4	4	10	15	0.09090909090909091	0.15384615384615385	0.47552018901731496	0.8469688521728439	0.5172954321521781	0.9273993755168191	0.7271540374076457	0.9410962640129711	0.8038443128553198	0.9123915181816223	1.0	0.1111111111111111	0.0	0.01120319176855497	20
931	0.0006523135254822294	0.0005316568890332995	0.0005315730805027085	0.9939099929879864	-1	0	0	0.6666666666666666	2	0.5	1	0.6666666666666666	0.5	1	1	2	0	0	0.6666666666666666	2	3	4	0.0	0	0.2849358601194291	0.5	0.48165344288780504	0.5	0.3393036772325623	0.5	0.6962361656023228	0.5	0	0	0.0	0.0005315730805027085	22
1550	0.0007095856215104107	0.0005529385033724464	0.0005527473317959874	0.9940592398414343	-1	0	0	0.5	1	1.0	1	1.0	1.0	1	1	1	0	0	0.3333333333333333	1	3	3	0.0	0	0.2849358601194291	0.5	0.5051874283378428	0.5	0.3393036772325623	0.5	0.7184534792834724	0.5	0	0	0.0	0.0005527473317959874	19
120	0.012254011446362286	0.0016155487170710556	0.0016149414942234154	0.9440403354415907	-1	0	0	0.5	3	0.5714285714285714	4	0.42857142857142855	0.5714285714285714	4	4	4	0	0	0.42857142857142855	7	3	9	0.0	0	0.5939648152555075	0.9341214667220178	0.5952529020346402	0.8985811014982533	0.2537929309340331	0.9664935128142489	0.7381386413834958	0.9388750510113977	0	0	0.0	0.0016149414942234154	18
1186	0.044819474346523995	0.008763590701109662	0.005947751456612713	0.9043493569258189	-1	0	0	0.4	4	0.5384615384615384	7	0.35714285714285715	0.5384615384615384	10	7	4	1	0	0.8571428571428571	6	7	15	0.1111111111111111	0.2222222222222222	0.5715516450163374	0.8921772346724324	0.3977073520555015	0.8788966224519948	0.7880656227239843	0.9418277971269624	0.8668601184985557	0.9083126742521817	1.0	0.1	0.0	0.005947751456612713	29
83	0.029461892895695247	0.008409880211147957	0.004505288975587648	0.9407524921980122	-1	0	0	0.3	3	0.6923076923076923	9	0.30612244897959184	0.6153846153846154	9	8	5	1	0	1.0	7	7	15	0.07692307692307693	0	0.705819877284542	0.8908471802302284	0.2019020063675768	0.9062265039896011	0.2963622801592724	0.8594382288130691	0.9010629709081124	0.8869027869360614	1.0	0	0.0	0.004505288975587648	31
4835	0.03145041868190698	0.01401320848723406	0.013530924281012744	0.9504637131594825	-1	0	0	0.3	3	0.8461538461538461	11	0.375	0.46153846153846156	9	6	5	1	0	0.4	4	10	15	0.09090909090909091	0.15384615384615385	0.47552018901731496	0.8863601493159673	0.5172954321521781	0.9279077677981306	0.7271540374076457	0.9284679723342848	0.8038443128553198	0.9161247459221095	1.0	0.1111111111111111	0.0	0.013530924281012744	24
4455	0.03121142317076333	0.014771483050132246	0.014623916698495398	0.9458625076853828	-1	0	0	0.3	3	0.8461538461538461	11	0.375	0.46153846153846156	9	6	5	1	0	0.4	4	10	15	0.09090909090909091	0.15384615384615385	0.47552018901731496	0.8469688521728439	0.5172954321521781	0.9273993755168191	0.7271540374076457	0.8845239649311883	0.8038443128553198	0.8907222587182115	1.0	0.1111111111111111	0.0	0.014623916698495398	57
22	0.014151453086909885	0.0008648321988428361	0.0008570284978806354	0.9197758071075604	-1	0	0	0.25	2	0.7777777777777778	7	0.4074074074074074	0.4444444444444444	6	4	4	2	0	0.3333333333333333	3	9	11	0.2	0	0.3572813123773051	0.9434528447547159	0.8718044123748931	0.9756430598608323	0.5781022008299092	0.6808078376442824	0.9054666019946601	0.9183956771022601	0.5833333333333334	0.16666666666666666	0.0	0.0008570284978806354	53
3618	0.056707278898563945	0.014476774004378903	-0.01440929873849653	0.7899239363128379	-1	0	0	0.3	3	0.7692307692307693	10	0.45454545454545453	0.6153846153846154	10	8	4	0	0	0.2727272727272727	3	11	15	0.0	0.18181818181818182	0.47930359197582373	0.8682830133761215	0.5833027789270738	0.8851915474744982	0.7988654768317844	0.7569615672899546	0.7992234923972155	0.8439826421171499	0	0	0.0	-0.001440929873849653	1
3995	0.0319336517867253	0.014598933891893972	0.01442841685267362	0.9458747568123378	-1	0	0	0.3	3	0.8461538461538461	11	0.375	0.46153846153846156	9	6	5	1	0	0.4	4	10	15	0.09090909090909091	0.15384615384615385	0.47552018901731496	0.8469688521728439	0.5172954321521781	0.9273993755168191	0.7271540374076457	0.7974787096926649	0.8038443128553198	0.8671910611737544	1.0	0.1111111111111111	0.0	0.01442841685267362	48
4006	0.03130061427062144	0.014633202465711405	0.014548205072394882	0.9453447803198696	-1	0	0	0.3	3	0.8461538461538461	11	0.375	0.46153846153846156	9	6	5	1	0	0.4	4	10	15	0.09090909090909091	0.15384615384615385	0.47552018901731496	0.8469688521728439	0.5172954321521781	0.9273993755168191	0.754856612457468	0.7769432141158752	0.8038443128553198	0.8624106507197946	1.0	0.1111111111111111	0.0	0.014548205072394882	60
4025	0.03184383846618392	0.013857785961632783	0.01384191416148792	0.9467394579032756	-1	0	0	0.3	3	0.8461538461538461	11	0.375	0.46153846153846156	9	6	5	1	0	0.4	4	10	15	0.09090909090909091	0.15384615384615385	0.47552018901731496	0.8469688521728439	0.5172954321521781	0.9273993755168191	0.7271540374076457	0.7974787096926649	0.8038443128553198	0.8671910611737544	1.0	0.1111111111111111	0.0	0.01384191416148792	23
1187	0.013190753353797081	0.00171522130920719	0.001491108319802379	0.9798859220239248	-1	0.25	1	0.5	5	0.4166666666666667	5	0.5	0.25	5	3	8	0	0	0.5714285714285714	7	4	14	0.0	0.16666666666666666	0.4016405636504935	0.6586605953785389	0.46410618896387384	0.7297415598503768	0.7271540374076457	0.9191516410270114	0.7934056128035674	0.7958419589728222	0	0	0.0	0.001491108319802379	10
4236	0.03151140425528495	0.012241268462200684	0.012188988962996498	0.9209756069231634	-1	0	0	0.3	3	0.8461538461538461	11	0.375	0.46153846153846156	9	6	5	1	0	0.4	4	10	15	0.09090909090909091	0.15384615384615385	0.47552018901731496	0.8469688521728439	0.5172954321521781	0.9273993755168191	0.7271540374076457	0.8858060046887595	0.8038443128553198	0.8911308096785113	1.0	0.1111111111111111	0.0	0.012188988962996498	19
3645	0.031401860548489875	0.014655409588304335	0.014461485031824624	0.9469184739832138	-1	0	0	0.3	3	0.8461538461538461	11	0.375	0.46153846153846156	9	6	5	1	0	0.4	4	10	15	0.09090909090909091	0.15384615384615385	0.47552018901731496	0.8469688521728439	0.5172954321521781	0.9273993755168191	0.7271540374076457	0.8845239649311883	0.8038443128553198	0.8907222587182115	1.0	0.1111111111111111	0.0	0.014461485031824624	24
2985	0.01852113680291369	0.0032478484059258587	0.0032211337320260896	0.9711939918173016	-1	0	0	0.5	5	0.5384615384615384	7	0.42857142857142855	0.23076923076923078	7	3	7	1	0	0.7142857142857143	5	7	15	0.07142857142857142	0.15384615384615385	0.4016405636504935	0.7920591649259828	0.46410618896387384	0.9325064311482067	0.6270266947396613	0.8982297754157886	0.8038443128553198	0.8856419253166978	1.0	0.14285714285714285	0.0	0.0032211337320260896	2
4792	0.03485640217386094	0.009994456763597129	0.006587795741957924	0.9520645128566039	-1	0	0	0.3	3	0.8461538461538461	11	0.2777777777777778	0.5384615384615384	10	7	4	1	0	0.6666666666666666	6	9	15	0.1111111111111111	0.15384615384615385	0.4443341557426974	0.8418224103341205	0.5184480233286204	0.9254875765597819	0.7271540374076457	0.8090230839729701	0.7934056128035674	0.8674149882381587	1.0	0.1	0.0	0.006587795741957924	9
4023	0.0348652571725354	0.01309202364270375	0.013025288952757674	0.9184739967831912	-1	0	0	0.4	4	0.6923076923076923	9	0.375	0.46153846153846156	8	6	6	1	0	0.4	4	10	15	0.07142857142857142	0.15384615384615385	0.47552018901731496	0.8527935691475838	0.5172954321521781	0.9362279949153441	0.7630097571197151	0.8105744846861468	0.8378051446301648	0.8771439635400843	1.0	0.125	0.0	0.013025288952757674	19
1493	0.000839155473146975	0.00010853921487004878	0.00010851713126358428	0.9957095382030148	-1	0	0	0.5	1	1.0	1	1.0	1.0	2	1	0	0	0	0.3333333333333333	1	3	3	0.0	0	0.30431634599840435	0.7013948119634202	0.3969931922063634	0.7468613811655712	0.37465507907579065	0.7342573622401842	0.7318365963845752	0.7279158601867249	0	0	0.0	0.00010851713126358428	9
28	0.003801791302838194	0.00023344850598634254	-0.00022987972948721605	0.9955197372628519	-1	0.3333333333333333	1	0.625	5	0.5	5	0.34285714285714286	0.5	8	5	3	0	0	0.7142857142857143	7	5	12	0.0	0.5714285714285714	0.7618515573048337	0.91769769816159	0.693340760161381	0.9374255951268596	0.6738274548344219	0.8568933912179808	0.7415751450934384	0.9090969249999251	0	0	0.0	-2.2987972948721605e-05	36
2780	0.031648467873379764	0.014506058731826177	0.01448317932526447	0.9471493779284139	-1	0	0	0.3	3	0.8461538461538461	11	0.375	0.46153846153846156	9	6	5	1	0	0.4	4	10	15	0.09090909090909091	0.15384615384615385	0.47552018901731496	0.8469688521728439	0.5172954321521781	0.9273993755168191	0.7271540374076457	0.9025301282466662	0.8038443128553198	0.8967259338317248	1.0	0.1111111111111111	0.0	0.01448317932526447	54
3835	0.030723327112070476	0.013014282173787467	0.0128338060144918	0.9402113264160655	-1	0	0	0.3	3	0.8461538461538461	11	0.375	0.46153846153846156	9	6	5	1	0	0.4	4	10	15	0.09090909090909091	0.15384615384615385	0.47552018901731496	0.8469688521728439	0.5172954321521781	0.9273993755168191	0.7271540374076457	0.7974787096926649	0.8038443128553198	0.8671910611737544	1.0	0.1111111111111111	0.0	0.0128338060144918	29
636	0.001232414782620265	0.00014435275645215693	6.767195622679145e-06	0.995770385836147	-1	0	0	0.5	2	0.6666666666666666	2	0.625	0.3333333333333333	3	1	1	2	0	0.5	2	4	5	0.5	0	0.17458686465083295	0.9036734770096362	0.5093501086451665	0.5994849179819599	0.45177733171869716	0.5026854040619964	0.8117487484169525	0.7077045991239113	0.6666666666666666	0.3333333333333333	0.0	6.767195622679145e-06	9
2102	0.034198808685382304	0.011101945601094926	0.01108287433151443	0.8997125170583827	-1	0	0	0.4	4	0.6923076923076923	9	0.375	0.46153846153846156	8	6	6	1	0	0.4	4	10	15	0.07142857142857142	0.15384615384615385	0.47552018901731496	0.8527935691475838	0.5172954321521781	0.9362279949153441	0.7630097571197151	0.9265667696784567	0.8378051446301648	0.9110166552725917	1.0	0.125	0.0	0.01108287433151443	16
2895	0.03166699079711075	0.014427325755721011	0.014388808169996532	0.946840525405025	-1	0	0	0.3	3	0.8461538461538461	11	0.375	0.46153846153846156	9	6	5	1	0	0.4	4	10	15	0.09090909090909091	0.15384615384615385	0.47552018901731496	0.8469688521728439	0.5172954321521781	0.9273993755168191	0.7271540374076457	0.9336565371634991	0.8038443128553198	0.9089514559418537	1.0	0.1111111111111111	0.0	0.014388808169996532	27
1139	0.0007172404012359064	0.0005621284597723398	0.0005619418826235588	0.994172980721646	-1	0	0	0.5	1	1.0	1	1.0	1.0	1	1	1	0	0	0.3333333333333333	1	3	3	0.0	0	0.2849358601194291	0.5	0.5051874283378428	0.5	0.3393036772325623	0.5	0.7184534792834724	0.5	0	0	0.0	0.0005619418826235588	41
302	3.4325906603695706e-06	4.399039996254963e-08	2.9052887001746578e-08	0.9999985042678864	-1	0	0	1.0	2	0.0	0	0.75	0	2	0	0	1	0	1.0	2	2	3	0.5	0	0	0	0	0	0	0	0	0	0	0	0	2.9052887001746578e-08	18
1076	0.04020050972085448	0.005584425712923984	0.005518540979652638	0.9160932266972519	-1	0	0	0.2	2	0.8461538461538461	11	0.25	0.6923076923076923	11	9	3	1	0	0.6	6	10	15	0.125	0.2222222222222222	0.48308699493433255	0.8924987441898123	0.288798956074884	0.8816514590110122	0.4762882074464815	0.9173534167184321	0.8038443128553198	0.8981834403964776	1.0	0.09090909090909091	0.0	0.005518540979652638	50
2005	0.024577307749928567	0.007174121329134755	0.006758043304326727	0.9724825135051792	-1	0	0	0.3	3	0.8461538461538461	11	0.3333333333333333	0.46153846153846156	8	6	6	1	0	0.5555555555555556	9	5	15	0.07142857142857142	0.15384615384615385	0.4073943430592867	0.8652193960710601	0.46410618896387384	0.944336048635338	0.6770903660736535	0.9048100258703426	0.7974877090684415	0.9100390245162415	1.0	0.25	0.0	0.006758043304326727	3
4388	0.03205031799016978	0.014579988355225545	0.01448915397579521	0.9488172964197558	-1	0	0	0.3	3	0.8461538461538461	11	0.375	0.46153846153846156	9	6	5	1	0	0.4	4	10	15	0.09090909090909091	0.15384615384615385	0.47552018901731496	0.8863601493159673	0.5172954321521781	0.9279077677981306	0.7271540374076457	0.9283570084165178	0.8038443128553198	0.9160819727541347	1.0	0.1111111111111111	0.0	0.01448915397579521	48
2347	0.0340140944759663	0.012359811650215503	0.012292289582053466	0.9483021424157354	-1	0	0	0.4	4	0.6923076923076923	9	0.375	0.46153846153846156	8	6	6	1	0	0.4	4	10	15	0.07142857142857142	0.15384615384615385	0.47552018901731496	0.8527935691475838	0.5172954321521781	0.9362279949153441	0.7630097571197151	0.942119319867607	0.8378051446301648	0.9176616326609751	1.0	0.125	0.0	0.012292289582053466	37
3001	0.03366420480849923	0.0043381326296459384	-0.004098116013682004	0.9098609134703664	-1	0	0	0.3	3	0.7692307692307693	10	0.4166666666666667	0.6153846153846154	9	8	5	2	0	0.25	3	12	15	0.15384615384615385	0.14285714285714285	0.47552018901731496	0.8482341606543609	0.5172954321521781	0.9348129011048373	0.7271540374076457	0.9318656182637641	0.8038443128553198	0.9115898303847267	0.5555555555555556	0.1111111111111111	0.0	-0.0004098116013682004	1
1565	0.03430020548956156	0.012133563558063443	0.012097308630918886	0.9474989288049199	-1	0	0	0.4	4	0.6923076923076923	9	0.375	0.46153846153846156	8	6	6	1	0	0.4	4	10	15	0.07142857142857142	0.15384615384615385	0.47552018901731496	0.8527935691475838	0.5172954321521781	0.9362279949153441	0.7630097571197151	0.9255683916779943	0.8378051446301648	0.9106218299754915	1.0	0.125	0.0	0.012097308630918886	100
833	0.0007763753383579425	0.000525102633185695	0.0005250915090309154	0.9945540881559664	-1	0	0	0.6666666666666666	2	0.5	1	0.6666666666666666	0.5	1	1	2	0	0	0.6666666666666666	2	3	4	0.0	0	0.2849358601194291	0.5	0.5051874283378428	0.5	0.3393036772325623	0.5	0.7184534792834724	0.5	0	0	0.0	0.0005250915090309154	24
2718	0.03150301993623647	0.013148888949270632	0.01307291021986839	0.9295299904117172	-1	0	0	0.3	3	0.8461538461538461	11	0.375	0.46153846153846156	9	6	5	1	0	0.4	4	10	15	0.09090909090909091	0.15384615384615385	0.47552018901731496	0.8469688521728439	0.5172954321521781	0.9273993755168191	0.7271540374076457	0.7974787096926649	0.8038443128553198	0.8671910611737544	1.0	0.1111111111111111	0.0	0.01307291021986839	40
90	0.001302821307105822	0.00018044736170149143	-7.485920386433067e-07	0.9895934869722326	-1	0	0	0.5	1	1.0	1	1.0	1.0	2	1	0	0	0	0.3333333333333333	3	1	3	0.0	0	0.634766783594477	0.6997074143042092	0.7738039726668957	0.8836346436589846	0.2924411219995603	0.8433384826432202	0.8833172014566033	0.8203663563163696	0	0	0.0	-7.485920386433067e-08	46
4126	0.03081079275074997	0.013223897169260243	0.01314980496987109	0.9302559883745773	-1	0	0	0.3	3	0.8461538461538461	11	0.4166666666666667	0.5384615384615384	10	7	4	1	0	0.4444444444444444	4	9	15	0.1111111111111111	0.15384615384615385	0.47552018901731496	0.8587097648409218	0.5172954321521781	0.9344385222263971	0.7271540374076457	0.9145699278905474	0.8038443128553198	0.9069915432178512	1.0	0.1	0.0	0.01314980496987109	16
1906	0.035165303881412945	0.012390367358287128	0.012374915344778505	0.9488656947812014	-1	0	0	0.4	4	0.6923076923076923	9	0.375	0.46153846153846156	8	6	6	1	0	0.4	4	10	15	0.07142857142857142	0.15384615384615385	0.47552018901731496	0.8527935691475838	0.5172954321521781	0.9362279949153441	0.7630097571197151	0.8906071160764601	0.8378051446301648	0.8984446650528424	1.0	0.125	0.0	0.012374915344778505	34
3752	0.031493922200254994	0.013991652490934751	0.013986695027279278	0.9501021021737713	-1	0	0	0.3	3	0.8461538461538461	11	0.375	0.46153846153846156	9	6	5	1	0	0.4	4	10	15	0.09090909090909091	0.15384615384615385	0.47552018901731496	0.8469688521728439	0.5172954321521781	0.9273993755168191	0.7271540374076457	0.8807372634734889	0.8038443128553198	0.8895305212344501	1.0	0.1111111111111111	0.0	0.013986695027279278	47
4451	0.0308636276812571	0.015236203121130306	0.014924945235447734	0.9497911014389804	-1	0	0	0.3	3	0.8461538461538461	11	0.375	0.46153846153846156	9	6	5	1	0	0.4	4	10	15	0.09090909090909091	0.15384615384615385	0.47552018901731496	0.8863601493159673	0.5172954321521781	0.9279077677981306	0.7271540374076457	0.9283570084165178	0.8038443128553198	0.9160819727541347	1.0	0.1111111111111111	0.0	0.014924945235447734	72
4235	0.03360743748047872	0.012393002561289206	0.012343923139779436	0.9218084515915406	-1	0	0	0.3	3	0.8461538461538461	11	0.375	0.46153846153846156	9	6	5	1	0	0.4	4	10	15	0.09090909090909091	0.15384615384615385	0.47552018901731496	0.8469688521728439	0.5172954321521781	0.9273993755168191	0.7271540374076457	0.9239330662753749	0.8038443128553198	0.904807385552969	1.0	0.1111111111111111	0.0	0.012343923139779436	16
485	0.04617630777806801	0.008530576383896805	0.0047117545635342924	0.9435037154971232	-1	0.25	1	0.4	4	0.6923076923076923	9	0.26785714285714285	0.5384615384615384	8	7	6	5	0	0.875	8	7	15	0.3333333333333333	0	0.6207474083736777	0.8416664571300488	0.7344526711441459	0.9242172251786916	0.7271540374076457	0.7509588119122378	0.8012878499219117	0.8530212193538486	0.125	0.25	0.0	0.0047117545635342924	5
1945	0.0335845155738281	0.010471334224882195	0.010343507712238102	0.8829474561130382	-1	0	0	0.4	4	0.6923076923076923	9	0.375	0.46153846153846156	8	6	6	1	0	0.4	4	10	15	0.07142857142857142	0.15384615384615385	0.47552018901731496	0.8527935691475838	0.5172954321521781	0.9362279949153441	0.7630097571197151	0.9255683916779943	0.8378051446301648	0.9106218299754915	1.0	0.125	0.0	0.010343507712238102	30
4441	0.03135151857458541	0.01277186821663998	0.012684293287668966	0.9266810601612989	-1	0	0	0.3	3	0.8461538461538461	11	0.375	0.46153846153846156	9	6	5	1	0	0.4	4	10	15	0.09090909090909091	0.15384615384615385	0.47552018901731496	0.8469688521728439	0.5172954321521781	0.9273993755168191	0.754856612457468	0.8809496645488168	0.8038443128553198	0.8895967898647605	1.0	0.1111111111111111	0.0	0.012684293287668966	18
4419	0.0319535964236036	0.01249618314327875	0.012233303678285045	0.9188071180009995	-1	0	0	0.4	4	0.6923076923076923	9	0.3333333333333333	0.46153846153846156	8	6	6	1	0	0.5555555555555556	5	9	15	0.07142857142857142	0.15384615384615385	0.47552018901731496	0.8956281789705363	0.5172954321521781	0.9367266619350539	0.7630097571197151	0.9482907514452594	0.8378051446301648	0.9298577222194685	1.0	0.125	0.0	0.012233303678285045	14
1079	0.0007032418149768261	0.0005266742480693433	0.0005265667032614691	0.994595004579106	-1	0	0	0.6666666666666666	2	0.5	1	0.6666666666666666	0.5	1	1	2	0	0	0.6666666666666666	2	3	4	0.0	0	0.2849358601194291	0.5	0.6245727140021008	0.5	0.3393036772325623	0.5	0.8160102428795155	0.5	0	0	0.0	0.0005265667032614691	16
687	0.0007576089170602044	0.0005403362890751177	0.0005403356001108027	0.9939786580919117	-1	0	0	0.6666666666666666	2	0.5	1	0.6666666666666666	0.5	1	1	2	0	0	0.6666666666666666	2	3	4	0.0	0	0.2849358601194291	0.5	0.5051874283378428	0.5	0.3393036772325623	0.5	0.7184534792834724	0.5	0	0	0.0	0.0005403356001108027	54
2523	0.027931623919593064	0.005884657308538261	-0.00561520762636223	0.9403788440058592	-1	0	0	0.3	3	0.7692307692307693	10	0.3125	0.6153846153846154	9	8	5	2	0	0.75	6	8	15	0.15384615384615385	0.14285714285714285	0.47552018901731496	0.8841329778464925	0.5172954321521781	0.9309935067974622	0.7271540374076457	0.8763918128702763	0.8038443128553198	0.900037156553766	0.5555555555555556	0.2222222222222222	0.0	-0.000561520762636223	2
3959	0.04015946624259043	0.008565315399024451	0.007375787168946758	0.6203907727177953	-1	0	0	0.2	2	0.9230769230769231	12	0.3125	0.6153846153846154	9	8	5	1	0	0.3333333333333333	12	4	15	0.07692307692307693	0	0.47552018901731496	0.8482341606543609	0.5172954321521781	0.9348129011048373	0.7271540374076457	0.8851561947313068	0.8038443128553198	0.8949217801477605	1.0	0.1111111111111111	0.0	0.007375787168946758	6
2063	0.030502170822432124	0.013792751121734125	0.013521768419050709	0.9457407021694202	-1	0	0	0.3	3	0.8461538461538461	11	0.375	0.46153846153846156	9	6	5	1	0	0.4	4	10	15	0.09090909090909091	0.15384615384615385	0.47552018901731496	0.8469688521728439	0.5172954321521781	0.9273993755168191	0.7271540374076457	0.9155731083799239	0.8038443128553198	0.901502574375279	1.0	0.1111111111111111	0.0	0.013521768419050709	26
1869	0.0406102933144077	0.011127500833262104	0.010729526828915741	0.9019201506440113	-1	0	0	0.3	3	0.8461538461538461	11	0.3409090909090909	0.6153846153846154	9	8	5	1	0	0.36363636363636365	4	11	15	0.07692307692307693	0.15384615384615385	0.48308699493433255	0.8528799140605859	0.5172954321521781	0.9315173564539482	0.7271540374076457	0.8927742251553444	0.8038443128553198	0.8968157043134342	1.0	0.1111111111111111	0.0	0.010729526828915741	13
2589	0.03332962621184344	0.013235967850404137	0.013130736002473045	0.9438345155615905	-1	0	0	0.4	4	0.6923076923076923	9	0.375	0.46153846153846156	8	6	6	1	0	0.4	4	10	15	0.07142857142857142	0.15384615384615385	0.47552018901731496	0.8527935691475838	0.5172954321521781	0.9362279949153441	0.7630097571197151	0.948944629775339	0.8378051446301648	0.9209424894596293	1.0	0.125	0.0	0.013130736002473045	20
2535	0.03081089148471378	0.01066202017689748	0.010656904418456884	0.906028785542604	-1	0	0	0.3	3	0.8461538461538461	11	0.375	0.46153846153846156	9	6	5	1	0	0.4	4	10	15	0.09090909090909091	0.15384615384615385	0.47552018901731496	0.8469688521728439	0.5172954321521781	0.9273993755168191	0.7271540374076457	0.9155731083799239	0.8038443128553198	0.901502574375279	1.0	0.1111111111111111	0.0	0.010656904418456884	19
2739	0.03051506531256208	0.011855612924469863	0.011804397943511454	0.9230482941389968	-1	0	0	0.3	3	0.8461538461538461	11	0.375	0.46153846153846156	9	6	5	1	0	0.4	4	10	15	0.09090909090909091	0.15384615384615385	0.47552018901731496	0.8469688521728439	0.5172954321521781	0.9273993755168191	0.7271540374076457	0.9155731083799239	0.8038443128553198	0.901502574375279	1.0	0.1111111111111111	0.0	0.011804397943511454	9
358	0.04388962066281924	0.010346530851704502	0.0042695922040247546	0.9007630148578487	-1	0	0	0.4	4	0.5384615384615384	7	0.35714285714285715	0.5384615384615384	10	7	4	1	0	0.8571428571428571	6	7	15	0.1111111111111111	0.2222222222222222	0.5715516450163374	0.8921772346724324	0.3977073520555015	0.8788966224519948	0.7880656227239843	0.9418277971269624	0.8668601184985557	0.9083126742521817	1.0	0.1	0.0	0.0042695922040247546	87
4022	0.03586555541842469	0.008462466427909284	0.008269273973336443	0.9487109777934235	-1	0	0	0.3	3	0.8461538461538461	11	0.3333333333333333	0.6153846153846154	11	8	3	1	0	0.5555555555555556	5	9	15	0.14285714285714285	0.18181818181818182	0.47552018901731496	0.8679877738944156	0.5172954321521781	0.9400341900043772	0.7489396311073733	0.9025415806151234	0.8038443128553198	0.9078006091523741	1.0	0.18181818181818182	0.0	0.008269273973336443	5
1795	0.03441233477561277	0.010441503680159094	0.010441502371591454	0.9020043924110577	-1	0	0	0.4	4	0.6923076923076923	9	0.375	0.46153846153846156	8	6	6	1	0	0.4	4	10	15	0.07142857142857142	0.15384615384615385	0.47552018901731496	0.8527935691475838	0.5172954321521781	0.9362279949153441	0.7630097571197151	0.9265667696784567	0.8378051446301648	0.9110166552725917	1.0	0.125	0.0	0.010441502371591454	82
591	0.0013868593345943132	0.0003525682457455747	0.00035242798734539765	0.9931945070250829	-1	0	0	0.5	2	0.6666666666666666	2	0.8333333333333334	0.3333333333333333	3	1	1	0	0	0.6666666666666666	2	3	5	0.0	0	0.30154692333679567	0.67172789082438	0.5051874283378428	0.9500962363532914	0.461413567479256	0.8012362624550708	0.9082325014598094	0.8436321665208537	0	0	0.0	0.00035242798734539765	16
2025	0.027431817278342166	0.00839483679027075	0.005660801549086032	0.9588952899134824	-1	0	0	0.4	4	0.6923076923076923	9	0.375	0.46153846153846156	7	6	7	1	0	0.625	8	5	15	0.058823529411764705	0.15384615384615385	0.4016405636504935	0.8789572002370687	0.46410618896387384	0.9321110668759512	0.6270266947396613	0.8624833111266212	0.7909786771301801	0.8953019449285364	1.0	0.2857142857142857	0.0	0.005660801549086032	0
2461	0.03116764407161431	0.01274151955179518	0.01153096551150105	0.9503673705860303	-1	0	0	0.3	3	0.8461538461538461	11	0.375	0.46153846153846156	9	6	5	1	0	0.4	4	10	15	0.09090909090909091	0.15384615384615385	0.47552018901731496	0.8719944351967746	0.5172954321521781	0.9183736281608679	0.7271540374076457	0.9505428912336646	0.8668601184985557	0.9192125860901451	1.0	0.1111111111111111	0.0	0.01153096551150105	22
2095	0.03136135437614036	0.01409859357516681	0.013844842201998026	0.9475538885818215	-1	0	0	0.3	3	0.8461538461538461	11	0.375	0.46153846153846156	9	6	5	1	0	0.4	4	10	15	0.09090909090909091	0.15384615384615385	0.47552018901731496	0.8469688521728439	0.5172954321521781	0.9273993755168191	0.7271540374076457	0.9336565371634991	0.8038443128553198	0.9089514559418537	1.0	0.1111111111111111	0.0	0.013844842201998026	61
4005	0.03203206277714002	0.014802218991623914	0.014682785456715025	0.9462065344982757	-1	0	0	0.3	3	0.8461538461538461	11	0.375	0.46153846153846156	9	6	5	1	0	0.4	4	10	15	0.09090909090909091	0.15384615384615385	0.47552018901731496	0.8469688521728439	0.5172954321521781	0.9273993755168191	0.7271540374076457	0.9336565371634991	0.8038443128553198	0.9089514559418537	1.0	0.1111111111111111	0.0	0.014682785456715025	27
2890	0.03140063934435237	0.014215371417436597	0.014038845846916293	0.9464648903878257	-1	0	0	0.3	3	0.8461538461538461	11	0.375	0.46153846153846156	9	6	5	1	0	0.4	4	10	15	0.09090909090909091	0.15384615384615385	0.47552018901731496	0.8469688521728439	0.5172954321521781	0.9273993755168191	0.7271540374076457	0.7974787096926649	0.8038443128553198	0.8671910611737544	1.0	0.1111111111111111	0.0	0.014038845846916293	96
364	0.006481389218716048	0.0010438100346634718	0.0009458029998863305	0.978952501765306	-1	0	0	0.5	2	0.75	3	0.6	0.75	4	3	1	0	0	0.4	5	2	6	0.0	0	0.703409207028405	0.7590407230033182	0.677509687227025	0.8522744953232578	0.5861718515133933	0.9483128373667106	0.7739180082192849	0.8739654859409198	0	0	0.0	0.0009458029998863305	48
1003	0.0007011792147101571	0.0005622848754802368	0.0005620918721619903	0.9940489663455353	-1	0	0	0.5	1	1.0	1	1.0	1.0	1	1	1	0	0	0.3333333333333333	1	3	3	0.0	0	0.2849358601194291	0.5	0.5051874283378428	0.5	0.3393036772325623	0.5	0.7184534792834724	0.5	0	0	0.0	0.0005620918721619903	22
1777	0.03321237291102345	0.01000905429456458	0.009781991775975718	0.9485074224673615	-1	0	0	0.4	4	0.6153846153846154	8	0.3125	0.5384615384615384	8	7	6	1	0	0.75	8	6	15	0.06666666666666667	0.15384615384615385	0.47552018901731496	0.8812099601950405	0.49947443751999165	0.8987316056875488	0.5690845770321734	0.9431546226775874	0.8323195035848001	0.9114939939276502	1.0	0.125	0.0	0.009781991775975718	32
5040	0.03580012749437018	0.005679989673243568	0.00543322093796713	0.9512358364816728	-1	0	0	0.2	2	0.8461538461538461	11	0.375	0.6153846153846154	8	8	6	1	0	0.625	8	5	15	0.0625	0.15384615384615385	0.4385803763339043	0.9216478537763316	0.49070081055802606	0.8749360473322911	0.6770903660736535	0.9303588939344819	0.7954334244541018	0.9116672082153731	1.0	0.25	0.0	0.00543322093796713	5
1431	0.05468035202680216	0.011611059875299581	0.00924787961309342	0.8899268065200625	-1	0	0	0.3	3	0.6923076923076923	9	0.42857142857142855	0.5384615384615384	8	7	6	1	0	0.7142857142857143	5	7	15	0.06666666666666667	0	0.6392090124197111	0.8844712577965118	0.5172954321521781	0.8848040519196522	0.8141300087058612	0.9300882462399491	0.8930123903839844	0.9020973946715337	1.0	0.125	0.0	0.00924787961309342	19
830	0.04483160949338661	0.007819667717371666	0.004684972894591725	0.9003136337646619	-1	0	0	0.4	4	0.5384615384615384	7	0.35714285714285715	0.5384615384615384	10	7	4	1	0	0.8571428571428571	6	7	15	0.1111111111111111	0.2222222222222222	0.5715516450163374	0.8921772346724324	0.3977073520555015	0.8788966224519948	0.7880656227239843	0.9418277971269624	0.8668601184985557	0.9083126742521817	1.0	0.1	0.0	0.004684972894591725	126
1084	0.0007580205561314778	0.00010430988200958504	0.00010430495224850601	0.9981225496079248	-1	0	0	1.0	2	0.0	0	0.75	0	1	0	1	0	0	1.0	2	2	3	0.0	0	0	0	0	0	0	0	0	0	0	0	0	0.00010430495224850601	12
4472	0.031415938321405296	0.01438043702025623	0.014226955366744681	0.9490614702520975	-1	0	0	0.3	3	0.8461538461538461	11	0.375	0.46153846153846156	9	6	5	1	0	0.4	4	10	15	0.09090909090909091	0.15384615384615385	0.47552018901731496	0.8863601493159673	0.5172954321521781	0.9279077677981306	0.7271540374076457	0.9403782752378618	0.8038443128553198	0.9209830405905337	1.0	0.1111111111111111	0.0	0.014226955366744681	50
744	0.0006213278370858391	0.000422308340335352	0.00042230602267523865	0.995825782839479	-1	0	0	0.6666666666666666	2	0.5	1	0.6666666666666666	0.5	1	1	2	0	0	0.6666666666666666	2	3	4	0.0	0	0.21892147784833652	0.5	0.5051874283378428	0.5	0.3393036772325623	0.5	0.7637926913245184	0.5	0	0	0.0	0.00042230602267523865	38
3419	0.03132156195539427	0.013127192266332159	0.012863446212511027	0.9340554453666765	-1	0	0	0.3	3	0.8461538461538461	11	0.375	0.46153846153846156	9	6	5	1	0	0.4	4	10	15	0.09090909090909091	0.15384615384615385	0.47552018901731496	0.8469688521728439	0.5172954321521781	0.9273993755168191	0.7271540374076457	0.8826177097550411	0.8038443128553198	0.8901195780521867	1.0	0.1111111111111111	0.0	0.012863446212511027	27
3092	0.03183080590287105	0.013970287369901765	0.013968077454617278	0.9514718530836305	-1	0	0	0.3	3	0.8461538461538461	11	0.375	0.46153846153846156	9	6	5	1	0	0.4	4	10	15	0.09090909090909091	0.15384615384615385	0.47552018901731496	0.8469688521728439	0.5172954321521781	0.9273993755168191	0.7271540374076457	0.8845239649311883	0.8038443128553198	0.8907222587182115	1.0	0.1111111111111111	0.0	0.013968077454617278	77
3951	0.031019555669186245	0.014731908649549026	0.014605568317068959	0.945478945460835	-1	0	0	0.3	3	0.8461538461538461	11	0.375	0.46153846153846156	9	6	5	1	0	0.4	4	10	15	0.09090909090909091	0.15384615384615385	0.47552018901731496	0.8469688521728439	0.5172954321521781	0.9273993755168191	0.7271540374076457	0.8858060046887595	0.8038443128553198	0.8911308096785113	1.0	0.1111111111111111	0.0	0.014605568317068959	59
2019	0.0321720827146027	0.013038188812217433	0.012969523904739058	0.9289028308757881	-1	0	0	0.3	3	0.8461538461538461	11	0.4166666666666667	0.5384615384615384	10	7	4	1	0	0.4444444444444444	4	9	15	0.1111111111111111	0.15384615384615385	0.47552018901731496	0.8587097648409218	0.5172954321521781	0.9344385222263971	0.7271540374076457	0.9060062190807522	0.8038443128553198	0.9039984493487011	1.0	0.1	0.0	0.012969523904739058	75
879	0.0	0.0	0.0	1.0	-1	0	0	0	0	0	0	1.0	0	0	0	0	0	0	1.0	1	1	1	0.0	0	0	0	0	0	0	0	0	0	0	0	0	-0.1	4
1213	0.012066854659522279	0.0009951306993307774	-0.00031365725640306686	0.9954705454871822	-1	0	0	0.375	3	0.5555555555555556	5	0.6111111111111112	0.3333333333333333	4	3	6	0	0	0.5	6	3	11	0.0	0	0.4016405636504935	0.840814418077078	0.5473478272756568	0.8495348794841507	0.7271540374076457	0.6067244234951782	0.7921144910505991	0.7818148655954187	0	0	0.0	-3.136572564030669e-05	5
787	0.06528027856942295	0.010621785307086051	0.008019121953270078	0.7175324622294273	-1	0	0	0.1	1	1.0	13	1.0	1.0	14	13	0	1	0	0.06666666666666667	1	15	15	0.3333333333333333	0	0.7028514138327371	0.8918051824853771	0.5172954321521781	0.8634838571185447	0.7988654768317844	0.926276533086957	0.8550996160340466	0.8967446474680452	1.0	0.07142857142857142	0.0	0.008019121953270078	145
1109	0.0007264225616637906	0.0005583781307555651	0.0005582142676009951	0.9944305325848033	-1	0	0	0.5	1	1.0	1	1.0	1.0	1	1	1	0	0	0.3333333333333333	1	3	3	0.0	0	0.2849358601194291	0.5	0.5051874283378428	0.5	0.3393036772325623	0.5	0.7184534792834724	0.5	0	0	0.0	0.0005582142676009951	33
2906	0.026712800164768524	0.007687714010220387	-0.0067420538419573055	0.9713474189878768	-1	0	0	0.3	3	0.8461538461538461	11	0.375	0.46153846153846156	9	6	5	1	0	0.4	4	10	15	0.09090909090909091	0.15384615384615385	0.47552018901731496	0.8841329778464925	0.5172954321521781	0.9273802631805393	0.7271540374076457	0.9093505277284678	0.8038443128553198	0.9084626973606885	1.0	0.1111111111111111	0.0	-0.0006742053841957306	0
2658	0.03134433630465311	0.014225517548645773	0.013921009768042825	0.9455539372419473	-1	0	0	0.3	3	0.8461538461538461	11	0.375	0.46153846153846156	9	6	5	1	0	0.4	4	10	15	0.09090909090909091	0.15384615384615385	0.47552018901731496	0.8469688521728439	0.5172954321521781	0.9273993755168191	0.7271540374076457	0.9239330662753749	0.8038443128553198	0.904807385552969	1.0	0.1111111111111111	0.0	0.013921009768042825	46
813	0.0007169956406658767	0.0005452770615966579	0.0005450851771461261	0.9941677424093268	-1	0	0	0.5	1	1.0	1	1.0	1.0	1	1	1	0	0	0.3333333333333333	1	3	3	0.0	0	0.2849358601194291	0.5	0.5051874283378428	0.5	0.3393036772325623	0.5	0.7184534792834724	0.5	0	0	0.0	0.0005450851771461261	33
806	0.022378352411608023	0.002323336307247803	-0.0015892891035120618	0.9416261253468122	-1	0	0	0.25	2	0.7777777777777778	7	0.55	0.6666666666666666	6	6	4	3	0	0.8	5	4	11	0.25	0.2857142857142857	0.7859942458151832	0.9061938416300588	0.46410618896387384	0.9482028929939352	0.6270266947396613	0.8942534235195757	0.8038443128553198	0.9195858732790644	0.3333333333333333	0.16666666666666666	0.0	-0.00015892891035120617	6
764	0.0007186030593992258	3.9771697066669505e-05	3.9765051705207244e-05	0.9982046313763467	-1	0	0	1.0	1	0	0	1.0	0	1	0	0	1	0	0.5	1	2	2	0.3333333333333333	0	0	0	0	0	0	0	0	0	0	0	0	3.9765051705207244e-05	15
3543	None	None	None	None	None	0	0	0.3	3	0.6923076923076923	9	0.5555555555555556	0.46153846153846156	9	6	5	0	0	0.3333333333333333	3	9	15	0.0	0.6153846153846154	0.47552018901731496	0.8469688521728439	0.6229956701291379	0.9138277690439203	0.7434225706537256	0.8626786531338083	0.7949079151096226	0.87761236848129	0	0	0.0	None	0
1786	0.0442880298371034	0.004759374095619914	-0.0033850108933297473	0.5742927134497076	-1	0	0	0.2	2	0.8461538461538461	11	0.3	0.7692307692307693	11	10	3	1	0	0.5	5	10	15	0.1111111111111111	0	0.48308699493433255	0.8924987441898123	0.288798956074884	0.8816514590110122	0.4762882074464815	0.9173534167184321	0.8038443128553198	0.8981834403964776	1.0	0.09090909090909091	0.0	-0.0003385010893329747	1
2137	0.035483104811297565	0.011756775093608266	0.011754317416647052	0.9029580812638183	-1	0	0	0.4	4	0.6923076923076923	9	0.375	0.46153846153846156	8	6	6	1	0	0.4	4	10	15	0.07142857142857142	0.15384615384615385	0.47552018901731496	0.8527935691475838	0.5172954321521781	0.9362279949153441	0.7630097571197151	0.9331376186212407	0.8378051446301648	0.9137032714170105	1.0	0.125	0.0	0.011754317416647052	22
1304	0.0013634688318370234	0.00030539281898178097	0.0003053838287077942	0.9934633293706814	-1	0	0	0.6666666666666666	2	0.5	1	0.6666666666666666	0.5	3	1	0	1	0	0.6666666666666666	2	3	4	0.5	0	0.5432353796964382	0.8785464064240786	0.5051874283378428	0.5901551255492714	0.7772657686161842	0.8309953936108971	0.7257922062223907	0.7878499457834396	1.0	0	0.0	0.0003053838287077942	8
298	0.012803019985351822	0.0022725524633373457	0.0003112185394280152	0.8783502200742251	-1	0	0	0.25	1	1.0	4	1.0	1.0	5	4	0	1	0	0.16666666666666666	1	6	6	0.3333333333333333	0	0.7541062048573286	0.9222673071876463	0.5966205052267984	0.8560853643610831	0.4071772744084458	0.925997872688228	0.9272374218048183	0.9056090372184042	1.0	0.2	0.0	0.0003112185394280152	3
4181	0.02731058627026517	0.013640733883868718	0.005708194811753835	0.9559887935551216	-1	0	0	0.4	4	0.6923076923076923	9	0.4166666666666667	0.38461538461538464	8	5	6	1	0	0.4444444444444444	4	9	15	0.07692307692307693	0.15384615384615385	0.4443341557426974	0.7716013079224366	0.49070081055802606	0.9370322955945598	0.7271540374076457	0.890640692469105	0.8378051446301648	0.8813131406591665	1.0	0.125	0.0	0.005708194811753835	8
762	0.0007743256668819383	0.0005056719976830584	0.0005056565946908047	0.9946397138309586	-1	0	0	0.6666666666666666	2	0.5	1	0.6666666666666666	0.5	1	1	2	0	0	0.6666666666666666	2	3	4	0.0	0	0.2849358601194291	0.5	0.5051874283378428	0.5	0.3393036772325623	0.5	0.7184534792834724	0.5	0	0	0.0	0.0005056565946908047	20
2917	0.02257457323351533	0.01123049437518891	0.0075588174193550305	0.958655093844146	-1	0.25	1	0.5	5	0.6153846153846154	8	0.375	0.38461538461538464	9	5	5	1	0	0.625	5	8	15	0.1	0.15384615384615385	0.47552018901731496	0.8617592776036447	0.5172954321521781	0.9411487855736739	0.7271540374076457	0.8848995057786528	0.8038443128553198	0.9014918955880139	1.0	0.1111111111111111	0.0	0.0075588174193550305	7
517	0.0013926591504453563	0.0007149372966231716	0.0007140184030235921	0.9939180146759684	-1	0	0	0.5	2	0.6666666666666666	2	0.5555555555555556	0.3333333333333333	1	1	3	0	0	1.0	3	3	5	0.0	0	0.35095024239052175	0.5	0.5051874283378428	0.5	0.3393036772325623	0.5	0.6804909417430179	0.5	0	0	0.0	0.0007140184030235921	25
1641	0.03239753717280618	0.011038341005173752	0.010923005237128669	0.9500683608934447	-1	0	0	0.3	3	0.8461538461538461	11	0.4166666666666667	0.5384615384615384	9	7	5	1	0	0.4444444444444444	4	9	15	0.08333333333333333	0.15384615384615385	0.48308699493433255	0.8858258659390189	0.5172954321521781	0.9354532223992311	0.7271540374076457	0.9396063046061784	0.8668601184985557	0.9233673743675848	1.0	0.2222222222222222	0.0	0.010923005237128669	24
2236	0.030521358966746123	0.012838028177615996	0.0120043447116942	0.9487059264343845	-1	0	0	0.3	3	0.8461538461538461	11	0.375	0.46153846153846156	9	6	5	1	0	0.4	4	10	15	0.09090909090909091	0.15384615384615385	0.47552018901731496	0.8469688521728439	0.5172954321521781	0.9273993755168191	0.7271540374076457	0.9155731083799239	0.8038443128553198	0.901502574375279	1.0	0.1111111111111111	0.0	0.0120043447116942	38
4804	None	None	None	None	None	0.25	1	0.4	4	0.6153846153846154	8	0.42857142857142855	0.46153846153846156	9	6	5	0	0	0.7142857142857143	5	7	15	0.0	0.6153846153846154	0.47552018901731496	0.8863601493159673	0.5675012445879493	0.8991301765981379	0.7434225706537256	0.879119670299716	0.7923726553663968	0.8884760876845947	0	0	0.0	None	0
4046	0.03130307960761712	0.014794635490171407	0.014769270926128652	0.9449451172829402	-1	0	0	0.3	3	0.8461538461538461	11	0.375	0.46153846153846156	9	6	5	1	0	0.4	4	10	15	0.09090909090909091	0.15384615384615385	0.47552018901731496	0.8469688521728439	0.5172954321521781	0.9273993755168191	0.7271540374076457	0.8845239649311883	0.8038443128553198	0.8907222587182115	1.0	0.1111111111111111	0.0	0.014769270926128652	40
4369	0.030630388603086738	0.014309695263652411	0.014233324778914345	0.9485537083313025	-1	0	0	0.3	3	0.8461538461538461	11	0.375	0.46153846153846156	9	6	5	1	0	0.4	4	10	15	0.09090909090909091	0.15384615384615385	0.47552018901731496	0.8863601493159673	0.5172954321521781	0.9279077677981306	0.7271540374076457	0.9403782752378618	0.8038443128553198	0.9209830405905337	1.0	0.1111111111111111	0.0	0.014233324778914345	34
3270	0.03258367588941879	0.013028857495674562	0.012925971314248538	0.9303579329428335	-1	0	0	0.3	3	0.8461538461538461	11	0.375	0.46153846153846156	9	6	5	1	0	0.4	4	10	15	0.09090909090909091	0.15384615384615385	0.47552018901731496	0.8469688521728439	0.5172954321521781	0.9273993755168191	0.7271540374076457	0.8845239649311883	0.8038443128553198	0.8907222587182115	1.0	0.1111111111111111	0.0	0.012925971314248538	29
2534	0.0304710670554166	0.012456205870792905	0.012371380506687889	0.9285451165516344	-1	0	0	0.3	3	0.8461538461538461	11	0.375	0.46153846153846156	9	6	5	1	0	0.4	4	10	15	0.09090909090909091	0.15384615384615385	0.47552018901731496	0.8469688521728439	0.5172954321521781	0.9273993755168191	0.7271540374076457	0.9155731083799239	0.8038443128553198	0.901502574375279	1.0	0.1111111111111111	0.0	0.012371380506687889	21
3756	0.04510425718526965	0.012178719825356642	0.005160923501609135	0.7359022942729432	-1	0	0	0.4	4	0.6923076923076923	9	0.6818181818181818	0.6153846153846154	11	8	3	1	0	0.18181818181818182	2	11	15	0.14285714285714285	0.3076923076923077	0.48308699493433255	0.8715491603766149	0.5172954321521781	0.9437232814963001	0.7988654768317844	0.8046271072275478	0.8038443128553198	0.885939097821957	1.0	0.18181818181818182	0.0	0.005160923501609135	1
2282	0.033753025277228954	0.01327148539724619	0.012807601901731995	0.9479999240946407	-1	0	0	0.3	3	0.8461538461538461	11	0.375	0.46153846153846156	9	6	5	1	0	0.4	4	10	15	0.09090909090909091	0.15384615384615385	0.47552018901731496	0.8469688521728439	0.5172954321521781	0.9273993755168191	0.7271540374076457	0.9336565371634991	0.8038443128553198	0.9089514559418537	1.0	0.1111111111111111	0.0	0.012807601901731995	52
4223	0.031065496657169553	0.012130956767704653	0.012072786543300454	0.9206558579967254	-1	0	0	0.3	3	0.8461538461538461	11	0.375	0.46153846153846156	9	6	5	1	0	0.4	4	10	15	0.09090909090909091	0.15384615384615385	0.47552018901731496	0.8469688521728439	0.5172954321521781	0.9273993755168191	0.7271540374076457	0.9239330662753749	0.8038443128553198	0.904807385552969	1.0	0.1111111111111111	0.0	0.012072786543300454	19
4928	0.031311216957697764	0.014124587274544532	0.014109471726476797	0.9488501343596805	-1	0	0	0.3	3	0.8461538461538461	11	0.375	0.46153846153846156	9	6	5	1	0	0.4	4	10	15	0.09090909090909091	0.15384615384615385	0.47552018901731496	0.8863601493159673	0.5172954321521781	0.9279077677981306	0.7271540374076457	0.9283570084165178	0.8038443128553198	0.9160819727541347	1.0	0.1111111111111111	0.0	0.014109471726476797	33
2992	0.03130893378116428	0.015001530478807708	0.014924234669444179	0.9449933498968297	-1	0	0	0.3	3	0.8461538461538461	11	0.375	0.46153846153846156	9	6	5	1	0	0.4	4	10	15	0.09090909090909091	0.15384615384615385	0.47552018901731496	0.8469688521728439	0.5172954321521781	0.9273993755168191	0.7271540374076457	0.8845239649311883	0.8038443128553198	0.8907222587182115	1.0	0.1111111111111111	0.0	0.014924234669444179	84
4989	0.030985082753874564	0.013894869062675036	0.013485476693732703	0.9509212536338006	-1	0	0	0.3	3	0.8461538461538461	11	0.375	0.46153846153846156	9	6	5	1	0	0.4	4	10	15	0.09090909090909091	0.15384615384615385	0.47552018901731496	0.8863601493159673	0.5172954321521781	0.9279077677981306	0.7271540374076457	0.9283570084165178	0.8038443128553198	0.9160819727541347	1.0	0.1111111111111111	0.0	0.013485476693732703	23
980	0.0007149850743583565	0.0006020233395244558	0.0006018310277162983	0.9937442820634638	-1	0	0	0.5	1	1.0	1	1.0	1.0	1	1	1	0	0	0.3333333333333333	1	3	3	0.0	0	0.2849358601194291	0.5	0.5051874283378428	0.5	0.3393036772325623	0.5	0.7184534792834724	0.5	0	0	0.0	0.0006018310277162983	104
3514	0.03153377204356656	0.012627629109468042	0.0119732449890118	0.9211116218610389	-1	0	0	0.4	4	0.6923076923076923	9	0.3333333333333333	0.46153846153846156	9	6	5	1	0	0.5555555555555556	5	9	15	0.09090909090909091	0.15384615384615385	0.47552018901731496	0.8804422780118305	0.5172954321521781	0.9381656090011551	0.757386147591726	0.9033153167802139	0.8038443128553198	0.9102672846796547	1.0	0.1111111111111111	0.0	0.0119732449890118	13
4450	0.031466036283067454	0.014524390606124173	0.014491647194824037	0.9462508842841177	-1	0	0	0.3	3	0.8461538461538461	11	0.375	0.46153846153846156	9	6	5	1	0	0.4	4	10	15	0.09090909090909091	0.15384615384615385	0.47552018901731496	0.8469688521728439	0.5172954321521781	0.9273993755168191	0.7988654768317844	0.8037777334572006	0.8038443128553198	0.8686988131600271	1.0	0.1111111111111111	0.0	0.014491647194824037	41
2327	0.032356526051528715	0.01116420149355645	0.010742767976581453	0.9506980097074357	-1	0	0	0.3	3	0.7692307692307693	10	0.4166666666666667	0.46153846153846156	8	6	6	3	0	0.4444444444444444	4	9	15	0.21428571428571427	0	0.47552018901731496	0.843894168671632	0.5172954321521781	0.9247498623469425	0.7630097571197151	0.9253923241832928	0.86236561002478	0.9036154196881298	0.125	0.125	0.0	0.010742767976581453	12
3032	0.031535596651451205	0.011136207852135909	0.011133660291463099	0.9087454561002859	-1	0	0	0.3	3	0.8461538461538461	11	0.375	0.46153846153846156	9	6	5	1	0	0.4	4	10	15	0.09090909090909091	0.15384615384615385	0.47552018901731496	0.8469688521728439	0.5172954321521781	0.9273993755168191	0.7271540374076457	0.9250432155762338	0.8038443128553198	0.9052629798807486	1.0	0.1111111111111111	0.0	0.011133660291463099	10
3164	0.03597148989998463	0.004853480193733351	0.002359064593926137	0.7439509295588558	-1	0	0	0.3	3	0.8461538461538461	11	0.46875	0.6153846153846154	11	8	3	1	0	0.5	4	8	15	0.14285714285714285	0.18181818181818182	0.47552018901731496	0.8774498162579194	0.5172954321521781	0.9264557874561323	0.7271540374076457	0.8675998664564654	0.8038443128553198	0.8935278034053926	1.0	0.18181818181818182	0.0	0.002359064593926137	7
1080	0.0007057130626046364	0.0005626662900467478	0.0005624756633933689	0.994048005847444	-1	0	0	0.5	1	1.0	1	1.0	1.0	1	1	1	0	0	0.3333333333333333	1	3	3	0.0	0	0.2849358601194291	0.5	0.5051874283378428	0.5	0.3393036772325623	0.5	0.7184534792834724	0.5	0	0	0.0	0.0005624756633933689	9
1475	0.022554586629976163	0.009858781465761296	0.007876304763627261	0.9579528124630692	-1	0	0	0.5	5	0.5384615384615384	7	0.30612244897959184	0.38461538461538464	8	5	6	1	0	1.0	7	7	15	0.07692307692307693	0.15384615384615385	0.47552018901731496	0.8527935691475838	0.5172954321521781	0.9362279949153441	0.7630097571197151	0.9255683916779943	0.8378051446301648	0.9106218299754915	1.0	0.125	0.0	0.007876304763627261	13
576	0.0007259039183150953	0.0005219720094256632	0.0005219700330648267	0.9943200582387939	-1	0	0	0.6666666666666666	2	0.5	1	0.6666666666666666	0.5	1	1	2	0	0	0.6666666666666666	2	3	4	0.0	0	0.2849358601194291	0.5	0.5051874283378428	0.5	0.3393036772325623	0.5	0.7184534792834724	0.5	0	0	0.0	0.0005219700330648267	46
4492	0.03091420011296994	0.014506817942000861	0.014440677060729556	0.9485653866159248	-1	0	0	0.3	3	0.8461538461538461	11	0.375	0.46153846153846156	9	6	5	1	0	0.4	4	10	15	0.09090909090909091	0.15384615384615385	0.47552018901731496	0.8863601493159673	0.5172954321521781	0.9279077677981306	0.7271540374076457	0.9283570084165178	0.8038443128553198	0.9160819727541347	1.0	0.1111111111111111	0.0	0.014440677060729556	41
1285	0.0006734608500699656	0.0005659469624624009	0.0005657659965575	0.9943855420508254	-1	0	0	0.5	1	1.0	1	1.0	1.0	1	1	1	0	0	0.3333333333333333	1	3	3	0.0	0	0.2849358601194291	0.5	0.5051874283378428	0.5	0.3393036772325623	0.5	0.7184534792834724	0.5	0	0	0.0	0.0005657659965575	32
1261	0.01487913532725695	0.0013706773731632488	-0.0003541596351630226	0.9958127611030456	-1	0	0	0.375	3	0.6	6	0.5714285714285714	0.3	4	3	7	0	0	0.42857142857142855	7	3	12	0.0	0	0.4016405636504935	0.840814418077078	0.5473478272756568	0.8495348794841507	0.712268947759368	0.6008639539077413	0.7823605858321799	0.7804187069311423	0	0	0.0	-3.541596351630226e-05	8
1379	0.030877193272790305	0.0014136465477332368	0.0008609447573581903	0.9873473155654395	-1	0	0	0.25	2	0.7777777777777778	7	0.55	0.5555555555555556	5	5	5	0	0	0.8	5	4	11	0.0	0.2857142857142857	0.5358177061025264	0.8027822560181532	0.5196006145050625	0.9011416619320304	0.6270266947396613	0.9085997934727776	0.7924703148943212	0.8776256722020203	0	0	0.0	0.0008609447573581903	8
2355	0.030961342943320487	0.01122127081135138	0.011206081424937234	0.9149316687256275	-1	0	0	0.3	3	0.8461538461538461	11	0.375	0.46153846153846156	9	6	5	1	0	0.4	4	10	15	0.09090909090909091	0.15384615384615385	0.47552018901731496	0.8469688521728439	0.5172954321521781	0.9273993755168191	0.7271540374076457	0.9155731083799239	0.8038443128553198	0.901502574375279	1.0	0.1111111111111111	0.0	0.011206081424937234	16
3117	0.03897088768906128	0.006710876808575344	-0.0001377440539270577	0.7962798829871344	-1	0	0	0.1	1	1.0	13	0.4166666666666667	0.6923076923076923	9	9	5	1	0	0.25	3	12	15	0.07142857142857142	0	0.47552018901731496	0.8469688521728439	0.5172954321521781	0.9273993755168191	0.7988654768317844	0.795793275676603	0.8038443128553198	0.8667911592197755	1.0	0.1111111111111111	0.0	-1.377440539270577e-05	3
943	0.0008476582865807149	0.00010810392539538522	0.00010809850726195116	0.997878647452559	-1	0	0	1.0	2	0.0	0	0.75	0	1	0	1	0	0	1.0	2	2	3	0.0	0	0	0	0	0	0	0	0	0	0	0	0	0.00010809850726195116	16
[truncated: 4,023 more rows]
