# Supplementary material for: Environmental influences on evolvable robots
Source: PLoS One. 2020 May 29;15(5):e0233848. doi: 10.1371/journal.pone.0233848 (PMC7259730; doi:10.1371/journal.pone.0233848)
Supplement: S1 Dataset — (ZIP) [file pone.0233848.s003.zip › data_plosone/snapshots_ids_flat_5.tsv]

generation	robot_id
72	3369
72	3654
72	3558
72	3624
72	3541
72	3484
72	3607
72	3668
72	3360
72	3629
72	3566
72	3551
72	3561
72	3691
72	3531
72	3657
72	3644
72	3188
72	3498
72	3676
72	3110
72	3563
72	3666
72	3356
72	3471
72	2687
72	3639
72	3522
72	3189
72	3679
72	3651
72	3689
72	3635
72	3590
72	3609
72	3612
72	3554
72	3371
72	3195
72	3538
72	3653
72	3399
72	3652
72	3700
72	3606
72	3648
72	3242
72	3122
72	3623
72	3339
72	3321
72	3620
72	3655
72	3079
72	3675
72	3690
72	3233
72	3547
72	3677
72	3663
72	3682
72	3412
72	3688
72	3055
72	3186
72	3580
72	3656
72	3174
72	2967
72	3165
72	3697
72	3673
72	3037
72	2763
72	3699
72	3476
72	3662
72	3671
72	3283
72	3630
72	3696
72	3632
72	3540
72	3698
72	2643
72	2941
72	3492
72	3431
72	3598
72	3286
72	3499
72	3515
72	3686
72	3518
72	3185
72	3628
72	3084
72	3548
72	3552
72	2990
50	2093
50	2360
50	2579
50	2560
50	2554
50	2576
50	2035
50	2451
50	2558
50	2559
50	1927
50	2592
50	2502
50	2137
50	2405
50	2468
50	2204
50	2577
50	2542
50	2597
50	2487
50	2571
50	2469
50	2504
50	2272
50	1935
50	2426
50	2529
50	2600
50	2533
50	2431
50	2356
50	2151
50	2596
50	2463
50	2553
50	2518
50	1687
50	2526
50	2528
50	1822
50	1512
50	2587
50	2557
50	2524
50	2398
50	2355
50	2370
50	2582
50	2578
50	2546
50	2580
50	2569
50	2055
50	2545
50	2532
50	2523
50	2575
50	2439
50	2499
50	2509
50	2459
50	2497
50	2234
50	2475
50	2421
50	2521
50	2051
50	2411
50	2330
50	2430
50	2574
50	2547
50	2393
50	2493
50	2471
50	2289
50	2466
50	2567
50	2527
50	1958
50	2586
50	2549
50	2591
50	1967
50	2593
50	2543
50	2313
50	2293
50	2477
50	2537
50	1970
50	2328
50	2152
50	2409
50	1882
50	2562
50	2149
50	2511
50	2123
74	3369
74	3734
74	3654
74	3762
74	3731
74	3769
74	3624
74	3541
74	3753
74	3761
74	3360
74	3783
74	3629
74	3566
74	3551
74	3766
74	3743
74	3531
74	3657
74	3644
74	3188
74	3799
74	3356
74	3772
74	3746
74	3471
74	3714
74	3522
74	3189
74	3679
74	3651
74	3689
74	3754
74	3721
74	3554
74	3195
74	3763
74	3756
74	3755
74	3652
74	3606
74	3732
74	3648
74	3242
74	3122
74	3792
74	3623
74	3733
74	3706
74	3748
74	3339
74	3796
74	3736
74	3795
74	3747
74	3793
74	3705
74	3690
74	3677
74	3412
74	3055
74	3580
74	3656
74	3174
74	2967
74	3165
74	3780
74	3697
74	3673
74	3723
74	3786
74	3037
74	3476
74	3662
74	3671
74	3707
74	3283
74	3711
74	3630
74	3696
74	3632
74	3540
74	3777
74	3698
74	2643
74	3492
74	3759
74	3431
74	3598
74	3499
74	3515
74	3686
74	3518
74	3185
74	3628
74	3084
74	3548
74	2990
74	3774
74	3782
60	2093
60	3070
60	2962
60	3097
60	3067
60	3094
60	2723
60	2986
60	3069
60	3080
60	2880
60	2597
60	3053
60	2906
60	3074
60	2858
60	3086
60	2869
60	2953
60	3087
60	3078
60	2942
60	2825
60	3054
60	3060
60	2983
60	2687
60	3015
60	2553
60	2952
60	2909
60	3032
60	2988
60	3092
60	3072
60	2864
60	3076
60	2957
60	2611
60	3083
60	3019
60	2749
60	2924
60	2948
60	2831
60	3059
60	3071
60	2961
60	2794
60	3005
60	3003
60	2972
60	3027
60	2797
60	3079
60	2746
60	2861
60	3068
60	2945
60	2523
60	2685
60	2977
60	2841
60	3055
60	2901
60	2923
60	2967
60	3002
60	3004
60	2976
60	2673
60	3037
60	2763
60	2330
60	3035
60	3016
60	2693
60	3099
60	2393
60	2708
60	2827
60	3051
60	2643
60	3052
60	2941
60	2944
60	2963
60	3044
60	2822
60	3084
60	2668
60	2956
60	2892
60	2807
60	2990
60	3075
60	2934
60	2884
60	3082
60	2738
76	3369
76	3876
76	3734
76	3885
76	3808
76	3541
76	3753
76	3823
76	3761
76	3360
76	3783
76	3843
76	3629
76	3551
76	3888
76	3889
76	3850
76	3802
76	3531
76	3644
76	3188
76	3886
76	3799
76	3865
76	3827
76	3829
76	3856
76	3874
76	3471
76	3862
76	3714
76	3189
76	3651
76	3754
76	3721
76	3554
76	3898
76	3890
76	3826
76	3869
76	3755
76	3652
76	3892
76	3648
76	3242
76	3122
76	3792
76	3882
76	3623
76	3883
76	3748
76	3861
76	3796
76	3736
76	3795
76	3747
76	3825
76	3810
76	3705
76	3690
76	3875
76	3893
76	3833
76	3412
76	3055
76	3656
76	3880
76	3174
76	2967
76	3165
76	3811
76	3879
76	3897
76	3697
76	3673
76	3723
76	3037
76	3476
76	3662
76	3707
76	3283
76	3630
76	3632
76	3834
76	3777
76	3698
76	2643
76	3855
76	3759
76	3824
76	3515
76	3686
76	3518
76	3803
76	3863
76	3628
76	3864
76	3548
76	3900
76	3782
30	1433
30	1528
30	1564
30	1599
30	1597
30	1452
30	1062
30	1360
30	1562
30	1550
30	1317
30	1548
30	1577
30	1497
30	1420
30	1338
30	1148
30	1510
30	1537
30	1487
30	1551
30	1575
30	985
30	1310
30	1553
30	1556
30	1540
30	1593
30	1291
30	1509
30	1544
30	1578
30	634
30	1470
30	1588
30	1312
30	1389
30	1501
30	1418
30	1512
30	1536
30	1574
30	1454
30	1023
30	726
30	1447
30	1539
30	1504
30	1469
30	1568
30	1329
30	1425
30	1552
30	1458
30	1403
30	1357
30	1522
30	1580
30	1507
30	1585
30	1220
30	1566
30	1569
30	1401
30	1109
30	1472
30	1514
30	1456
30	1490
30	1560
30	1304
30	1505
30	1515
30	1355
30	1440
30	1438
30	1473
30	1586
30	1508
30	1530
30	1596
30	1511
30	1519
30	1516
30	1534
30	1322
30	1314
30	1565
30	1257
30	1513
30	1598
30	1573
30	1356
30	871
30	1592
30	1457
30	1428
30	1584
30	1436
30	1411
71	3369
71	3559
71	3558
71	3624
71	3541
71	3306
71	3484
71	3607
71	3360
71	3629
71	3566
71	3542
71	3551
71	3626
71	3561
71	3531
71	3644
71	3188
71	3498
71	3110
71	3563
71	2942
71	3356
71	3494
71	3471
71	2687
71	3613
71	3639
71	3522
71	3189
71	3635
71	2909
71	3590
71	3609
71	3612
71	3554
71	3642
71	3371
71	3505
71	3496
71	3195
71	3538
71	3399
71	3348
71	3606
71	3648
71	3242
71	3122
71	3623
71	3339
71	3603
71	3646
71	3321
71	3620
71	3495
71	3470
71	3079
71	3602
71	3233
71	3547
71	3412
71	3506
71	3055
71	3186
71	3580
71	3174
71	2967
71	3165
71	3616
71	3625
71	3631
71	3037
71	2763
71	3476
71	3283
71	3630
71	3568
71	3632
71	3540
71	3567
71	2643
71	2941
71	3492
71	3475
71	3431
71	3598
71	3286
71	3499
71	3515
71	3518
71	3185
71	3628
71	3084
71	3573
71	3627
71	3548
71	3552
71	2990
71	3574
71	3619
54	2093
54	2360
54	2579
54	2723
54	2672
54	2035
54	2710
54	2771
54	2615
54	2451
54	2728
54	2703
54	2137
54	2405
54	2724
54	2758
54	2622
54	2597
54	2790
54	2571
54	2272
54	2426
54	2664
54	2687
54	2730
54	2755
54	2553
54	2767
54	2764
54	2653
54	2781
54	2528
54	1822
54	2713
54	2718
54	2587
54	2791
54	2656
54	2712
54	2655
54	2686
54	2751
54	2782
54	2786
54	2611
54	2742
54	2637
54	2799
54	2749
54	2794
54	2582
54	2754
54	2711
54	2797
54	2780
54	2726
54	2746
54	2740
54	2745
54	2523
54	2685
54	2795
54	2692
54	2769
54	2774
54	2678
54	2705
54	2654
54	2673
54	2051
54	2763
54	2330
54	2604
54	2704
54	2626
54	2693
54	2574
54	2729
54	2788
54	2393
54	2493
54	2652
54	2708
54	2567
54	2643
54	2549
54	2634
54	2789
54	2761
54	2638
54	2792
54	1967
54	2722
54	2665
54	2777
54	2668
54	2152
54	2684
54	2738
54	2796
34	1751
34	1433
34	1787
34	1528
34	1733
34	1606
34	1676
34	1760
34	1629
34	1784
34	1360
34	1562
34	1772
34	1610
34	1723
34	1577
34	1718
34	1148
34	1767
34	1726
34	1487
34	1551
34	1630
34	1666
34	1553
34	1660
34	1593
34	1291
34	1717
34	1754
34	1687
34	1622
34	1770
34	1773
34	1613
34	1418
34	1512
34	1574
34	1634
34	1746
34	1763
34	1689
34	1799
34	726
34	1656
34	1674
34	1742
34	1791
34	1504
34	1736
34	1682
34	1659
34	1748
34	1552
34	1403
34	1671
34	1685
34	1664
34	1673
34	1522
34	1769
34	1797
34	1781
34	1766
34	1697
34	1663
34	1774
34	1792
34	1686
34	1705
34	1794
34	1472
34	1601
34	1456
34	1490
34	1798
34	1304
34	1515
34	1440
34	1730
34	1707
34	1732
34	1473
34	1508
34	1530
34	1711
34	1752
34	1511
34	1800
34	1565
34	1745
34	1257
34	1679
34	1592
34	1652
34	1457
34	1436
34	1709
34	1628
34	1762
0	67
0	78
0	27
0	40
0	44
0	66
0	95
0	21
0	37
0	58
0	52
0	15
0	92
0	84
0	53
0	12
0	41
0	91
0	77
0	38
0	64
0	19
0	85
0	49
0	45
0	86
0	35
0	88
0	70
0	80
0	17
0	23
0	57
0	39
0	62
0	22
0	29
0	4
0	76
0	25
0	61
0	60
0	81
0	73
0	72
0	89
0	51
0	3
0	11
0	24
0	10
0	33
0	56
0	75
0	59
0	43
0	47
0	32
0	74
0	90
0	99
0	7
0	1
0	5
0	26
0	13
0	71
0	31
0	63
0	54
0	100
0	6
0	96
0	82
0	48
0	83
0	79
0	69
0	87
0	46
0	18
0	20
0	94
0	16
0	36
0	14
0	34
0	9
0	28
0	68
0	98
0	93
0	30
0	97
0	55
0	65
0	50
0	8
0	42
0	2
87	4115
87	4345
87	4368
87	3753
87	4342
87	4346
87	4384
87	4279
87	3629
87	4324
87	4408
87	4389
87	4276
87	4448
87	3531
87	4339
87	4267
87	3188
87	4397
87	4254
87	4381
87	4449
87	3856
87	4415
87	4336
87	4376
87	4426
87	4198
87	4163
87	4275
87	4030
87	4055
87	4340
87	4412
87	4078
87	4206
87	4396
87	4208
87	4130
87	4436
87	4392
87	4255
87	4271
87	4128
87	4444
87	4440
87	4230
87	4304
87	4360
87	4375
87	4407
87	4446
87	4409
87	4371
87	4193
87	3795
87	4380
87	4438
87	4435
87	4423
87	4032
87	3954
87	4269
87	4350
87	4156
87	4318
87	3723
87	4358
87	3912
87	4247
87	4422
87	3926
87	4145
87	4280
87	4414
87	4447
87	3632
87	4401
87	4390
87	4434
87	4218
87	4299
87	4402
87	3777
87	4404
87	4262
87	4394
87	4196
87	3940
87	3686
87	4087
87	4349
87	3628
87	4169
87	4284
87	4204
87	4278
87	4418
87	4001
87	3900
51	2601
51	2093
51	2640
51	2360
51	2579
51	2035
51	2602
51	2615
51	2451
51	2559
51	2502
51	2137
51	2621
51	2405
51	2468
51	2624
51	2204
51	2622
51	2631
51	2542
51	2645
51	2597
51	2487
51	2571
51	2504
51	2272
51	2426
51	2600
51	2431
51	2646
51	2608
51	2596
51	2463
51	2613
51	2553
51	2518
51	1687
51	2528
51	1822
51	2636
51	2587
51	2623
51	2619
51	2398
51	2611
51	2637
51	2355
51	2582
51	2603
51	2546
51	2580
51	2569
51	2627
51	2620
51	2545
51	2532
51	2523
51	2632
51	2439
51	2509
51	2459
51	2497
51	2234
51	2521
51	2051
51	2411
51	2330
51	2648
51	2604
51	2626
51	2574
51	2393
51	2493
51	2471
51	2466
51	2567
51	2527
51	2643
51	1958
51	2586
51	2549
51	2634
51	2630
51	2638
51	1967
51	2593
51	2543
51	2313
51	2618
51	2477
51	2537
51	1970
51	2328
51	2152
51	2409
51	1882
51	2562
51	2149
51	2650
51	2123
79	4045
79	3369
79	3978
79	3753
79	4042
79	3360
79	4005
79	3980
79	4027
79	3915
79	3629
79	3965
79	3551
79	3960
79	3888
79	3889
79	3850
79	4003
79	3802
79	3531
79	3188
79	4012
79	4020
79	3856
79	3874
79	3969
79	3471
79	3997
79	3966
79	3189
79	4030
79	4014
79	4002
79	3920
79	3939
79	3869
79	3999
79	3755
79	3652
79	4049
79	3907
79	3122
79	4009
79	3882
79	3924
79	3748
79	3861
79	3796
79	4007
79	4044
79	3922
79	3962
79	3795
79	3921
79	3747
79	4033
79	3959
79	3705
79	3690
79	4023
79	4031
79	3964
79	4046
79	3412
79	4032
79	3055
79	3656
79	3954
79	3174
79	3165
79	3673
79	3723
79	3912
79	3983
79	4008
79	3926
79	3476
79	3632
79	3777
79	2643
79	4034
79	3981
79	3989
79	4006
79	3945
79	4043
79	3759
79	3940
79	3686
79	3950
79	3518
79	3937
79	4013
79	3628
79	3908
79	3995
79	4001
79	3933
79	3943
79	3900
35	1751
35	1433
35	1830
35	1787
35	1528
35	1733
35	1606
35	1676
35	1814
35	1629
35	1360
35	1562
35	1610
35	1723
35	1577
35	1718
35	1836
35	1832
35	1726
35	1487
35	1551
35	1821
35	1630
35	1834
35	1831
35	1846
35	1666
35	1717
35	1823
35	1754
35	1687
35	1820
35	1622
35	1770
35	1613
35	1822
35	1418
35	1512
35	1810
35	1574
35	1634
35	1746
35	1763
35	1808
35	1801
35	1689
35	1799
35	1811
35	726
35	1656
35	1674
35	1742
35	1682
35	1659
35	1748
35	1552
35	1403
35	1671
35	1685
35	1673
35	1522
35	1769
35	1849
35	1797
35	1824
35	1781
35	1766
35	1833
35	1663
35	1850
35	1774
35	1792
35	1705
35	1794
35	1844
35	1456
35	1838
35	1490
35	1812
35	1515
35	1802
35	1730
35	1707
35	1732
35	1473
35	1508
35	1711
35	1752
35	1511
35	1840
35	1800
35	1565
35	1825
35	1745
35	1257
35	1592
35	1652
35	1457
35	1709
35	1762
82	4115
82	4072
82	4123
82	4132
82	4142
82	3753
82	3360
82	4005
82	4187
82	3915
82	3629
82	4178
82	4099
82	3551
82	3888
82	3850
82	3531
82	3188
82	4197
82	4177
82	4081
82	3856
82	3874
82	3969
82	4147
82	4149
82	3471
82	4198
82	4163
82	3189
82	4168
82	4030
82	4055
82	4111
82	4078
82	4058
82	4073
82	4152
82	4130
82	4002
82	4086
82	3920
82	4173
82	4144
82	3939
82	3999
82	4128
82	4146
82	3122
82	3924
82	4148
82	4054
82	4193
82	3795
82	3921
82	3959
82	3690
82	4167
82	3412
82	4157
82	4032
82	4071
82	3954
82	4190
82	4124
82	4176
82	4156
82	3723
82	3912
82	4108
82	3926
82	3476
82	4145
82	4194
82	3632
82	3777
82	4161
82	4181
82	4196
82	3989
82	4138
82	3945
82	4043
82	3940
82	3686
82	4137
82	4087
82	4153
82	4013
82	4116
82	4160
82	3628
82	4169
82	3908
82	4118
82	4195
82	4001
82	3943
82	3900
82	4100
38	1751
38	1528
38	1900
38	1733
38	1606
38	1956
38	1951
38	1814
38	1982
38	1629
38	1987
38	1942
38	1975
38	1927
38	1914
38	1965
38	1959
38	1723
38	1577
38	1726
38	1487
38	1957
38	1551
38	1913
38	1935
38	1962
38	1852
38	1666
38	1902
38	1952
38	1977
38	1717
38	1687
38	1622
38	1770
38	1613
38	1931
38	1954
38	1822
38	1853
38	1874
38	1512
38	1856
38	1930
38	1859
38	1981
38	1742
38	1659
38	1552
38	1991
38	1403
38	1974
38	1973
38	1908
38	1849
38	1933
38	1928
38	1663
38	1873
38	1850
38	1792
38	1986
38	1972
38	1918
38	1705
38	1978
38	1844
38	1456
38	1960
38	1896
38	1989
38	1994
38	1968
38	1515
38	1877
38	1915
38	1730
38	1707
38	1958
38	1732
38	1894
38	1961
38	1508
38	1946
38	1976
38	1924
38	1711
38	1967
38	1970
38	1565
38	1990
38	1882
38	1893
38	1652
38	1457
38	1888
38	1709
38	1947
38	1892
38	1762
20	557
20	952
20	1091
20	935
20	1059
20	869
20	1066
20	1035
20	1062
20	993
20	1078
20	824
20	1093
20	895
20	1071
20	700
20	1056
20	1008
20	1014
20	1070
20	985
20	933
20	1086
20	1054
20	903
20	1052
20	1065
20	823
20	1051
20	1068
20	941
20	1081
20	1085
20	1057
20	1040
20	962
20	984
20	634
20	809
20	1028
20	982
20	1016
20	927
20	1072
20	1032
20	633
20	839
20	1023
20	860
20	726
20	845
20	765
20	1058
20	819
20	1025
20	1089
20	1067
20	1069
20	968
20	1082
20	885
20	940
20	971
20	810
20	877
20	485
20	772
20	1076
20	814
20	908
20	1092
20	996
20	710
20	906
20	1079
20	970
20	926
20	1039
20	1053
20	913
20	1021
20	929
20	1044
20	923
20	834
20	787
20	994
20	943
20	1027
20	1064
20	559
20	981
20	911
20	975
20	871
20	1029
20	777
20	936
20	915
20	947
64	3232
64	3284
64	3094
64	2723
64	3107
64	3129
64	3239
64	3184
64	3277
64	3274
64	3262
64	3053
64	3188
64	2906
64	3074
64	2858
64	3268
64	3110
64	3247
64	2942
64	3264
64	3234
64	3104
64	3191
64	3054
64	2687
64	3272
64	3015
64	3189
64	3144
64	2952
64	3226
64	2909
64	2988
64	3244
64	3199
64	3290
64	3213
64	3195
64	2864
64	3261
64	3271
64	3076
64	2957
64	2611
64	3292
64	3251
64	3242
64	3122
64	3281
64	2749
64	2794
64	3114
64	2972
64	3211
64	2797
64	3079
64	3218
64	3219
64	3250
64	3278
64	2945
64	3236
64	2523
64	3233
64	2977
64	3055
64	3186
64	3230
64	3288
64	3174
64	2967
64	3165
64	3267
64	3037
64	2763
64	2330
64	3035
64	3204
64	2693
64	3283
64	3263
64	3224
64	3099
64	3231
64	2827
64	3243
64	2643
64	2941
64	3198
64	3258
64	2963
64	3286
64	3185
64	3208
64	3084
64	2668
64	3143
64	2990
64	3289
84	4115
84	4235
84	4123
84	4207
84	4132
84	3753
84	3360
84	4279
84	4187
84	3915
84	3629
84	4214
84	4276
84	4242
84	3531
84	4267
84	3188
84	4254
84	4197
84	4203
84	3856
84	3969
84	3471
84	4296
84	4198
84	4163
84	3189
84	4275
84	4030
84	4055
84	4273
84	4225
84	4078
84	4058
84	4073
84	4206
84	4152
84	4208
84	4130
84	4257
84	4002
84	4255
84	4271
84	4144
84	3939
84	3999
84	4266
84	4128
84	3122
84	4230
84	3924
84	4264
84	4258
84	4193
84	3795
84	3690
84	4293
84	3412
84	4157
84	4032
84	3954
84	4269
84	4156
84	3723
84	3912
84	4247
84	4213
84	4108
84	3926
84	4145
84	4280
84	4236
84	4231
84	4194
84	3632
84	4282
84	4218
84	4299
84	3777
84	4262
84	4196
84	3989
84	3945
84	3940
84	3686
84	4087
84	4013
84	4229
84	4160
84	3628
84	4169
84	4284
84	4204
84	3908
84	4278
84	4286
84	4001
84	3943
84	3900
84	4100
77	3369
77	3734
77	3885
77	3808
77	3753
77	3823
77	3928
77	3360
77	3915
77	3629
77	3918
77	3551
77	3888
77	3889
77	3850
77	3802
77	3531
77	3188
77	3941
77	3886
77	3799
77	3827
77	3856
77	3874
77	3471
77	3714
77	3189
77	3927
77	3754
77	3721
77	3554
77	3890
77	3920
77	3939
77	3869
77	3755
77	3652
77	3892
77	3648
77	3907
77	3242
77	3122
77	3882
77	3924
77	3623
77	3748
77	3861
77	3903
77	3931
77	3796
77	3736
77	3922
77	3795
77	3921
77	3747
77	3825
77	3705
77	3690
77	3909
77	3412
77	3055
77	3656
77	3174
77	2967
77	3165
77	3811
77	3879
77	3897
77	3673
77	3723
77	3912
77	3037
77	3926
77	3476
77	3662
77	3949
77	3707
77	3283
77	3630
77	3632
77	3777
77	2643
77	3855
77	3945
77	3759
77	3824
77	3515
77	3940
77	3686
77	3950
77	3518
77	3803
77	3937
77	3628
77	3908
77	3947
77	3933
77	3943
77	3900
[truncated: 8,001 more rows]
