# Supplementary material for: Environmental influences on evolvable robots
Source: PLoS One. 2020 May 29;15(5):e0233848. doi: 10.1371/journal.pone.0233848 (PMC7259730; doi:10.1371/journal.pone.0233848)
Supplement: S1 Dataset — (ZIP) [file pone.0233848.s003.zip › data_plosone/snapshots_ids_flat_4.tsv]

generation	robot_id
72	3216
72	2448
72	3654
72	3094
72	3480
72	2629
72	3541
72	3618
72	2969
72	3509
72	2728
72	3184
72	3665
72	2651
72	3608
72	3667
72	3166
72	3566
72	3551
72	3685
72	3561
72	3459
72	3498
72	3601
72	3692
72	3523
72	3666
72	3661
72	3583
72	3621
72	3693
72	3645
72	3522
72	2180
72	3679
72	3651
72	3635
72	3609
72	2053
72	3641
72	3554
72	3549
72	3271
72	3652
72	3700
72	3504
72	3687
72	3648
72	3413
72	3603
72	3620
72	3571
72	3674
72	3640
72	2434
72	2135
72	3602
72	3604
72	3215
72	2737
72	3675
72	1781
72	3690
72	3157
72	3677
72	3415
72	3311
72	3615
72	3302
72	3688
72	3656
72	3461
72	3593
72	3576
72	3697
72	2105
72	3466
72	3351
72	3659
72	3565
72	3683
72	3658
72	3696
72	3632
72	3141
72	3698
72	3694
72	3475
72	3451
72	3515
72	3390
72	3402
72	3422
72	2933
72	3548
72	3636
72	1654
72	3193
72	3487
72	3508
50	2598
50	2360
50	2448
50	1625
50	2554
50	2498
50	2451
50	2556
50	2233
50	2321
50	2502
50	2404
50	2359
50	2223
50	2341
50	2542
50	2597
50	2373
50	2552
50	2571
50	2469
50	2338
50	1913
50	2453
50	2484
50	2600
50	2367
50	2533
50	2301
50	2581
50	2340
50	1902
50	2108
50	2461
50	2463
50	2345
50	2039
50	2180
50	1661
50	2526
50	2486
50	2476
50	2053
50	2394
50	2587
50	2503
50	2398
50	1861
50	2455
50	1504
50	1659
50	2582
50	2401
50	2580
50	1862
50	2434
50	2569
50	2135
50	2358
50	2063
50	1781
50	2532
50	2575
50	2564
50	2497
50	2555
50	2323
50	2279
50	2525
50	2167
50	2522
50	2460
50	2599
50	2449
50	2105
50	2513
50	1844
50	1863
50	2494
50	2565
50	2380
50	2493
50	2530
50	2143
50	2253
50	2586
50	1596
50	2591
50	2593
50	2543
50	1840
50	2102
50	2152
50	2590
50	2583
50	1654
50	2511
50	1947
50	1892
50	2350
74	3216
74	3709
74	2448
74	3654
74	3762
74	3731
74	3769
74	2629
74	3730
74	3753
74	2969
74	3509
74	2728
74	3184
74	3665
74	3781
74	2651
74	3667
74	3566
74	3760
74	3561
74	3459
74	3498
74	3601
74	3523
74	3666
74	3773
74	3772
74	3693
74	3645
74	3522
74	2180
74	3635
74	3609
74	2053
74	3554
74	3735
74	3752
74	3749
74	3763
74	3756
74	3549
74	3271
74	3768
74	3700
74	3732
74	3504
74	3648
74	3413
74	3733
74	3706
74	3603
74	3620
74	3796
74	2434
74	3702
74	2135
74	3602
74	3604
74	3215
74	3770
74	3725
74	2737
74	3793
74	3690
74	3715
74	3157
74	3677
74	3784
74	3738
74	3461
74	3593
74	3780
74	3576
74	3697
74	3716
74	3786
74	2105
74	3778
74	3351
74	3720
74	3659
74	3696
74	3764
74	3141
74	3741
74	3759
74	3451
74	3515
74	3402
74	3797
74	2933
74	3789
74	3800
74	3548
74	1654
74	3774
74	3718
74	3782
74	3508
60	2683
60	3065
60	3058
60	2448
60	3067
60	3094
60	2785
60	2629
60	2986
60	2930
60	2960
60	2969
60	2728
60	2651
60	3080
60	3008
60	2887
60	3029
60	2801
60	2996
60	3053
60	2338
60	2484
60	2858
60	3086
60	2869
60	2893
60	3064
60	2301
60	3054
60	2943
60	3060
60	2461
60	2463
60	2697
60	3036
60	2767
60	2984
60	2180
60	2952
60	2909
60	3092
60	2053
60	3072
60	3034
60	2503
60	2998
60	3076
60	3088
60	3014
60	3010
60	2782
60	2950
60	2857
60	3091
60	3083
60	2871
60	3019
60	3021
60	3059
60	3071
60	2838
60	3061
60	3003
60	3024
60	2434
60	2135
60	2987
60	2737
60	2770
60	1781
60	3095
60	2685
60	2820
60	2832
60	2923
60	3002
60	3004
60	2460
60	2599
60	3093
60	2105
60	3098
60	2873
60	2704
60	3090
60	3099
60	3062
60	2253
60	2840
60	2899
60	2827
60	3051
60	1596
60	3084
60	2933
60	2990
60	3075
60	1654
60	1947
76	3877
76	3876
76	3870
76	2448
76	3654
76	3731
76	3769
76	3730
76	3753
76	3823
76	2969
76	3509
76	2728
76	2651
76	3667
76	3566
76	3854
76	3888
76	3889
76	3561
76	3459
76	3498
76	3601
76	3523
76	3886
76	3842
76	3827
76	3822
76	3874
76	3867
76	3693
76	3645
76	3522
76	2180
76	3815
76	3635
76	3609
76	2053
76	3554
76	3752
76	3749
76	3851
76	3756
76	3549
76	3826
76	3271
76	3700
76	3504
76	3871
76	3892
76	3648
76	3882
76	3413
76	3706
76	3866
76	3883
76	3873
76	3848
76	3603
76	3796
76	2434
76	3702
76	3602
76	3725
76	3825
76	3793
76	3690
76	3157
76	3677
76	3832
76	3893
76	3880
76	3461
76	3593
76	3897
76	3576
76	2105
76	3837
76	3351
76	3720
76	3659
76	3696
76	3834
76	3764
76	3141
76	3887
76	3741
76	3840
76	3759
76	3515
76	3863
76	3816
76	3864
76	2933
76	3853
76	3548
76	1654
76	3774
76	3857
76	3508
30	1433
30	1492
30	1564
30	1599
30	1517
30	1336
30	1531
30	1543
30	1381
30	593
30	1597
30	1499
30	1562
30	1370
30	1550
30	1479
30	1577
30	1423
30	1271
30	1575
30	1379
30	1581
30	760
30	1391
30	1576
30	1570
30	1556
30	1540
30	1593
30	1498
30	1544
30	1527
30	1376
30	962
30	1588
30	1389
30	1313
30	1512
30	1367
30	1455
30	1459
30	1354
30	1477
30	1237
30	1579
30	1476
30	1485
30	1538
30	1447
30	1075
30	1504
30	1425
30	1552
30	1267
30	1282
30	1567
30	1410
30	1400
30	1572
30	1580
30	1231
30	1229
30	1585
30	1421
30	1434
30	1566
30	1547
30	1558
30	564
30	808
30	991
30	1327
30	1524
30	1466
30	1456
30	1465
30	1505
30	1587
30	1440
30	1473
30	1586
30	1227
30	1508
30	1395
30	1596
30	1595
30	1511
30	1594
30	1475
30	1478
30	1555
30	1118
30	1281
30	1598
30	1573
30	1592
30	1318
30	1584
30	1474
30	1557
71	3216
71	2448
71	3094
71	3480
71	2629
71	3532
71	3541
71	3618
71	2969
71	3509
71	2728
71	3184
71	2651
71	3608
71	3166
71	3566
71	3551
71	3561
71	3459
71	3498
71	3601
71	3536
71	3523
71	3575
71	3583
71	3054
71	3621
71	3613
71	3645
71	3522
71	2180
71	3635
71	3609
71	2053
71	3633
71	3641
71	3554
71	3642
71	3496
71	3549
71	3271
71	3504
71	3594
71	3648
71	3413
71	3623
71	3603
71	3620
71	3571
71	3640
71	2434
71	2135
71	3602
71	3604
71	3215
71	2737
71	1781
71	3157
71	3415
71	3311
71	3615
71	3302
71	3580
71	3461
71	3616
71	3593
71	3004
71	3638
71	3576
71	3338
71	3631
71	2105
71	3579
71	3466
71	3351
71	3565
71	3632
71	3529
71	3141
71	3540
71	3643
71	3555
71	3617
71	3475
71	3511
71	3560
71	3451
71	3515
71	3390
71	3402
71	3422
71	2933
71	3627
71	3548
71	3636
71	3552
71	1654
71	3193
71	3487
71	3508
54	2598
54	2683
54	2448
54	2717
54	2785
54	2776
54	2629
54	2554
54	2677
54	2710
54	2451
54	2233
54	2321
54	2728
54	2759
54	2651
54	2502
54	2359
54	2724
54	2758
54	2682
54	2719
54	2338
54	1913
54	2453
54	2484
54	2600
54	2301
54	2340
54	2607
54	2670
54	2461
54	2463
54	2697
54	2730
54	2767
54	2180
54	2653
54	2781
54	2486
54	2775
54	2053
54	2765
54	2394
54	2718
54	2587
54	2732
54	2656
54	2798
54	2706
54	2503
54	2751
54	2782
54	2741
54	2794
54	1659
54	2582
54	2612
54	2434
54	2797
54	2135
54	2756
54	2063
54	2737
54	2770
54	1781
54	2709
54	2685
54	2769
54	2774
54	2750
54	2698
54	2167
54	2460
54	2599
54	2657
54	2105
54	1844
54	2704
54	2784
54	1863
54	2380
54	2253
54	2659
54	2789
54	1596
54	2699
54	2787
54	2543
54	2757
54	2695
54	2762
54	2102
54	2731
54	1654
54	2684
54	2702
54	2650
54	1947
54	2667
34	1433
34	1599
34	1606
34	1625
34	1760
34	1381
34	1608
34	1597
34	1784
34	1499
34	1370
34	1479
34	1723
34	1577
34	1775
34	1605
34	1741
34	1765
34	1708
34	1616
34	1593
34	1498
34	1376
34	962
34	1661
34	1693
34	1770
34	1728
34	1737
34	1778
34	1389
34	1648
34	1512
34	1367
34	1716
34	1354
34	1763
34	1603
34	1799
34	1538
34	1447
34	1757
34	1674
34	1791
34	1504
34	1659
34	1748
34	1664
34	1701
34	1769
34	1282
34	1740
34	1781
34	1731
34	1779
34	1796
34	1677
34	1663
34	1776
34	1231
34	1618
34	1735
34	1686
34	1434
34	1744
34	1782
34	1566
34	1705
34	1795
34	1547
34	1719
34	1668
34	1794
34	1739
34	1771
34	1699
34	1587
34	1713
34	1753
34	1227
34	1508
34	1644
34	1620
34	1596
34	1768
34	1752
34	1594
34	1611
34	1800
34	1777
34	1281
34	1725
34	1679
34	1652
34	1654
34	1640
34	1584
34	1709
34	1628
34	1762
0	67
0	78
0	27
0	40
0	44
0	66
0	95
0	21
0	37
0	58
0	52
0	15
0	92
0	84
0	53
0	12
0	41
0	91
0	77
0	38
0	64
0	19
0	85
0	49
0	45
0	86
0	35
0	88
0	70
0	80
0	17
0	23
0	57
0	39
0	62
0	22
0	29
0	4
0	76
0	25
0	61
0	60
0	81
0	73
0	72
0	89
0	51
0	3
0	11
0	24
0	10
0	33
0	56
0	75
0	59
0	43
0	47
0	32
0	74
0	90
0	99
0	7
0	1
0	5
0	26
0	13
0	71
0	31
0	63
0	54
0	100
0	6
0	96
0	82
0	48
0	83
0	79
0	69
0	87
0	46
0	18
0	20
0	94
0	16
0	36
0	14
0	34
0	9
0	28
0	68
0	98
0	93
0	30
0	97
0	55
0	65
0	50
0	8
0	42
0	2
87	4385
87	3876
87	4370
87	4411
87	4361
87	4184
87	4268
87	3509
87	3928
87	4450
87	4384
87	4441
87	4040
87	4187
87	2651
87	4408
87	4389
87	4154
87	3498
87	3601
87	4357
87	3951
87	4020
87	4449
87	4261
87	4175
87	4383
87	3904
87	3935
87	4426
87	4365
87	4429
87	3522
87	4251
87	3635
87	4403
87	4225
87	2053
87	4432
87	4287
87	3554
87	4431
87	4362
87	4335
87	4202
87	4329
87	4109
87	4360
87	3413
87	4427
87	3706
87	3603
87	4366
87	4274
87	4409
87	4041
87	4413
87	4051
87	4387
87	4393
87	4435
87	4439
87	4405
87	3957
87	3157
87	4244
87	4171
87	4356
87	4351
87	3461
87	4303
87	4112
87	4298
87	4145
87	4280
87	4231
87	4406
87	3764
87	4434
87	4270
87	4402
87	4404
87	4394
87	4138
87	4028
87	3515
87	4314
87	4349
87	4228
87	4169
87	4398
87	4239
87	4391
87	4307
87	4418
87	4241
87	4083
87	4369
87	1654
87	4319
51	2617
51	2598
51	2601
51	2360
51	2448
51	1625
51	2629
51	2554
51	2498
51	2615
51	2451
51	2556
51	2233
51	2321
51	2502
51	2404
51	2359
51	2625
51	2223
51	2341
51	2645
51	2597
51	2552
51	2571
51	2469
51	2338
51	1913
51	2453
51	2484
51	2600
51	2367
51	2301
51	2340
51	2641
51	1902
51	2108
51	2607
51	2646
51	2461
51	2608
51	2463
51	2345
51	2613
51	2180
51	1661
51	2526
51	2486
51	2476
51	2053
51	2394
51	2587
51	2503
51	2611
51	1861
51	1504
51	1659
51	2582
51	2612
51	2401
51	1862
51	2434
51	2649
51	2135
51	2620
51	2063
51	1781
51	2532
51	2564
51	2323
51	2279
51	2525
51	2167
51	2522
51	2460
51	2599
51	2449
51	2105
51	1844
51	2644
51	1863
51	2494
51	2565
51	2380
51	2493
51	2530
51	2143
51	2253
51	1596
51	2591
51	2543
51	2618
51	2102
51	2152
51	2590
51	2583
51	1654
51	2511
51	2650
51	1947
51	1892
79	3876
79	2448
79	3654
79	3978
79	3731
79	3753
79	3823
79	2969
79	3509
79	3928
79	2728
79	4040
79	4027
79	2651
79	3667
79	3918
79	3566
79	4039
79	3854
79	3889
79	3561
79	4003
79	3498
79	3601
79	3941
79	4012
79	4038
79	3951
79	3886
79	4020
79	3827
79	3904
79	3874
79	3935
79	3970
79	3645
79	3522
79	4022
79	4030
79	3976
79	3815
79	3635
79	3609
79	2053
79	4014
79	3554
79	3752
79	3990
79	3700
79	3504
79	4018
79	3648
79	3907
79	3924
79	3413
79	3706
79	3953
79	3603
79	3903
79	3796
79	4010
79	4041
79	2434
79	3702
79	3602
79	4044
79	3961
79	3998
79	3922
79	3690
79	4023
79	3957
79	3157
79	3677
79	4032
79	3954
79	3461
79	3576
79	3974
79	4048
79	2105
79	3837
79	4008
79	3720
79	3696
79	3764
79	3141
79	3741
79	4028
79	3515
79	4016
79	3988
79	4013
79	3863
79	3816
79	3864
79	2933
79	3548
79	3995
79	1654
35	1433
35	1599
35	1606
35	1625
35	1814
35	1760
35	1803
35	1381
35	1608
35	1597
35	1784
35	1842
35	1826
35	1479
35	1577
35	1832
35	1807
35	1741
35	1815
35	1837
35	1765
35	1834
35	1708
35	1831
35	1846
35	1616
35	1593
35	1498
35	1376
35	1823
35	1661
35	1737
35	1778
35	1389
35	1648
35	1512
35	1367
35	1716
35	1354
35	1763
35	1808
35	1603
35	1799
35	1538
35	1447
35	1757
35	1674
35	1504
35	1659
35	1748
35	1805
35	1818
35	1701
35	1282
35	1849
35	1740
35	1781
35	1779
35	1833
35	1677
35	1663
35	1618
35	1735
35	1686
35	1566
35	1705
35	1795
35	1547
35	1668
35	1794
35	1844
35	1812
35	1771
35	1699
35	1587
35	1713
35	1839
35	1227
35	1508
35	1816
35	1620
35	1845
35	1596
35	1768
35	1752
35	1594
35	1840
35	1817
35	1611
35	1800
35	1825
35	1281
35	1819
35	1725
35	1679
35	1652
35	1654
35	1640
35	1584
35	1709
82	3876
82	4174
82	4179
82	2448
82	4114
82	4150
82	4184
82	4123
82	3753
82	3823
82	2969
82	3509
82	3928
82	2728
82	4040
82	4027
82	4187
82	2651
82	4074
82	3566
82	3561
82	4154
82	3498
82	3601
82	4197
82	3941
82	3951
82	4186
82	4020
82	4166
82	3827
82	4175
82	3904
82	3935
82	4079
82	4180
82	4198
82	4163
82	3522
82	4102
82	4055
82	3635
82	3609
82	2053
82	4152
82	3554
82	4162
82	4199
82	3990
82	3700
82	4075
82	3504
82	4018
82	3648
82	4106
82	4109
82	4052
82	4148
82	3413
82	3706
82	4091
82	3603
82	4041
82	4143
82	4051
82	4129
82	3690
82	4023
82	4068
82	4077
82	3957
82	4167
82	3157
82	4191
82	4171
82	4157
82	4135
82	3461
82	4190
82	4112
82	4156
82	3720
82	4145
82	4120
82	4182
82	3764
82	4064
82	4181
82	4196
82	4138
82	4028
82	3515
82	4153
82	3863
82	4169
82	2933
82	4083
82	4183
82	4057
82	1654
38	1433
38	1900
38	1606
38	1625
38	1951
38	1869
38	1803
38	1988
38	1608
38	1597
38	1975
38	1950
38	1479
38	1965
38	1959
38	1577
38	1995
38	1807
38	1993
38	1741
38	1913
38	1935
38	1920
38	1834
38	1846
38	1902
38	1952
38	1983
38	1616
38	1593
38	1498
38	1971
38	1898
38	1985
38	1661
38	1932
38	1778
38	1865
38	1354
38	1763
38	1997
38	1799
38	1538
38	1861
38	1757
38	1674
38	1504
38	1980
38	1659
38	1862
38	1282
38	1949
38	1740
38	1854
38	1943
38	1781
38	1875
38	1779
38	1906
38	1677
38	1939
38	1979
38	1986
38	1566
38	1972
38	1918
38	1978
38	1547
38	1936
38	1921
38	1969
38	1844
38	1960
38	1896
38	1863
38	1994
38	1955
38	1915
38	1895
38	1958
38	1961
38	1508
38	1620
38	1924
38	1845
38	1596
38	1768
38	1903
38	1594
38	1992
38	1840
38	1817
38	1970
38	1990
38	1882
38	1872
38	1652
38	1654
38	1947
38	1892
20	952
20	655
20	1091
20	945
20	1059
20	835
20	864
20	974
20	593
20	1035
20	1094
20	409
20	1078
20	934
20	955
20	1071
20	987
20	969
20	1056
20	1008
20	1009
20	717
20	540
20	617
20	1061
20	1070
20	888
20	1002
20	1054
20	1052
20	334
20	1065
20	823
20	570
20	1051
20	760
20	1068
20	757
20	983
20	1085
20	796
20	1012
20	1083
20	962
20	984
20	1004
20	973
20	879
20	982
20	1060
20	1080
20	927
20	1072
20	961
20	1001
20	1075
20	990
20	766
20	644
20	735
20	1017
20	803
20	1076
20	131
20	995
20	997
20	1092
20	647
20	818
20	998
20	1038
20	910
20	1020
20	978
20	926
20	564
20	789
20	808
20	964
20	1053
20	991
20	1096
20	94
20	751
20	866
20	1046
20	1099
20	921
20	424
20	868
20	943
20	1027
20	953
20	963
20	981
20	902
20	871
20	425
20	1098
20	957
64	3216
64	3253
64	2448
64	3151
64	3299
64	3094
64	2629
64	2969
64	3282
64	2728
64	3184
64	2651
64	3166
64	2887
64	3262
64	3214
64	3053
64	2338
64	3275
64	2484
64	2858
64	3264
64	3104
64	3054
64	3180
64	2943
64	2461
64	3190
64	3237
64	2697
64	3036
64	3101
64	2180
64	2952
64	2909
64	2053
64	3072
64	3244
64	3034
64	3261
64	3259
64	3240
64	3271
64	2782
64	2950
64	3083
64	3192
64	3003
64	3300
64	2434
64	2135
64	3215
64	3250
64	2737
64	2770
64	1781
64	3294
64	3223
64	3115
64	3241
64	3172
64	3236
64	3248
64	3150
64	2685
64	3157
64	3176
64	2820
64	3124
64	2832
64	3230
64	3004
64	3252
64	2460
64	3298
64	3202
64	3267
64	3269
64	3238
64	2105
64	3098
64	3204
64	3263
64	3090
64	3141
64	3291
64	3126
64	2253
64	3134
64	2840
64	3258
64	3286
64	1596
64	3265
64	3208
64	2933
64	3143
64	1654
64	3193
64	1947
84	3876
84	4174
84	4179
84	4235
84	4184
84	4268
84	3753
84	3509
84	3928
84	4040
84	4187
84	2651
84	4295
84	4272
84	4276
84	4154
84	3498
84	3601
84	3951
84	4186
84	4020
84	4226
84	4256
84	4261
84	4277
84	4175
84	4285
84	3904
84	4291
84	3935
84	4296
84	3522
84	4251
84	4300
84	3635
84	4225
84	2053
84	4287
84	4208
84	3554
84	4162
84	4260
84	4271
84	3700
84	4266
84	3504
84	4018
84	4202
84	3648
84	4109
84	4148
84	3413
84	4264
84	3706
84	3603
84	4274
84	4041
84	4143
84	4051
84	4246
84	4129
84	4259
84	4023
84	4068
84	3957
84	4248
84	3157
84	4244
84	4171
84	4135
84	3461
84	4112
84	4238
84	4249
84	4247
84	3720
84	4298
84	4145
84	4280
84	4231
84	3764
84	4270
84	4299
84	4064
84	4262
84	4138
84	4028
84	3515
84	4153
84	4228
84	4169
84	4284
84	4239
84	4204
84	2933
84	4241
84	4083
84	4183
84	1654
84	4243
77	3876
77	3870
77	2448
77	3654
77	3731
77	3730
77	3753
77	3823
77	2969
77	3509
77	3928
77	2728
77	3911
77	3915
77	2651
77	3667
77	3918
77	3566
77	3906
77	3854
77	3902
77	3888
77	3889
77	3561
77	3498
77	3601
77	3941
77	3886
77	3827
77	3904
77	3874
77	3935
77	3910
77	3693
77	3645
77	3522
77	2180
77	3815
77	3635
77	3609
77	2053
77	3554
77	3752
77	3932
77	3749
77	3851
77	3756
77	3826
77	3271
77	3700
77	3504
77	3871
77	3648
77	3907
77	3882
77	3924
77	3413
77	3706
77	3866
77	3603
77	3903
77	3796
77	2434
77	3702
77	3602
77	3922
77	3690
77	3157
77	3677
77	3832
77	3893
77	3880
77	3461
77	3593
77	3897
77	3576
77	2105
77	3837
77	3351
77	3720
77	3659
77	3936
77	3696
77	3764
77	3141
77	3741
77	3917
77	3930
77	3515
77	3950
77	3863
77	3816
77	3864
77	2933
77	3548
77	3947
77	1654
77	3933
77	3946
[truncated: 8,001 more rows]
