# Supplementary material for: Environmental influences on evolvable robots
Source: PLoS One. 2020 May 29;15(5):e0233848. doi: 10.1371/journal.pone.0233848 (PMC7259730; doi:10.1371/journal.pone.0233848)
Supplement: S1 Dataset — (ZIP) [file pone.0233848.s003.zip › data_plosone/all_measures_seasonal_plane_13.tsv]

robot_id	velocity	displacement_velocity	displacement_velocity_hill	head_balance	contacts	branching	branching_modules_count	limbs	extremities	length_of_limbs	extensiveness	coverage	joints	hinge_count	active_hinges_count	brick_count	touch_sensor_count	brick_sensor_count	proportion	width	height	absolute_size	sensors	symmetry	avg_period	dev_period	avg_phase_offset	dev_phase_offset	avg_amplitude	dev_amplitude	avg_intra_dev_params	avg_inter_dev_params	sensors_reach	recurrence	synaptic_reception	fitness	cons_fitness
3233	0.011664422983775319	0.007383867614038135	0.007101722132304806	0.9562540876965361	-1	0	0	0.2	1	1.0	5	0.5833333333333334	0.8	5	4	1	0	0	0.3333333333333333	6	2	7	0.0	0	0.8171191907671659	0.584701098855593	0.1653401491190826	0.9657116585783758	0.575834688562918	0.8180110357277953	0.933852619803776	0.8491176448391673	0	0	0.0	0.007101722132304806	24
766	0.03717112460672451	0.0012484285128988848	-0.0009341054737869763	0.903672339356917	-1	0.5	2	0.5	5	0.5384615384615384	7	0.42857142857142855	0.46153846153846156	9	6	5	2	0	0.7142857142857143	5	7	15	0.18181818181818182	0.3076923076923077	0.5559598619648913	0.8960523676635982	0.840335430027114	0.9362070268136353	0.8896662464075297	0.9148619773762294	0.8649906706414376	0.91720284062632	0.5555555555555556	0.6666666666666666	0.0	-9.341054737869763e-05	7
2016	0.0117245501971468	0.007463818064028542	0.0071661217228566314	0.9559588692922597	-1	0	0	0.2	1	1.0	5	0.5833333333333334	0.8	5	4	1	0	0	0.3333333333333333	6	2	7	0.0	0	0.8171191907671659	0.584701098855593	0.1653401491190826	0.9657116585783758	0.575834688562918	0.8180110357277953	0.933852619803776	0.8491176448391673	0	0	0.0	0.0071661217228566314	18
3343	0.015508070325611117	0.009069064929229289	0.008873306844788634	0.9579407937438673	-1	0	0	0.3333333333333333	2	0.8333333333333334	5	0.5714285714285714	0.6666666666666666	5	4	2	0	0	0.2857142857142857	7	2	8	0.0	0.2857142857142857	0.8171191907671659	0.584701098855593	0.1653401491190826	0.9657116585783758	0.575834688562918	0.8180110357277953	0.933852619803776	0.8491176448391673	0	0	0.0	0.008873306844788634	19
184	0.004246781961200212	0.00043763258812030433	-4.181292912128517e-05	0.9822903783944654	-1	0	0	0.6	3	0.6	3	0.5833333333333334	0.4	3	2	3	2	0	0.75	3	4	7	0.2222222222222222	0.5	0.7815285613716553	0.9488931992881333	0.3247595475004087	0.5634360979019706	0.8614662711857217	0.9537941215270579	0.9238370043625753	0.8877484626739545	0.6666666666666666	0.3333333333333333	0.0	-4.181292912128517e-06	8
3339	0.015315864146433496	0.008225539291873168	0.007343152901698647	0.9515109102897451	-1	0	0	0.2	1	1.0	5	1.0	1.0	6	5	0	0	0	0.14285714285714285	7	1	7	0.0	0	0.8167353986483155	0.5802765475702385	0.27114233815583866	0.9547011314036172	0.5830908139305648	0.8516762016683163	0.9224478360095092	0.8463962301857637	0	0	0.0	0.007343152901698647	19
3489	0.011659845291944113	0.0076145107814473995	0.007321350793332762	0.9556133702946515	-1	0	0	0.2	1	1.0	5	0.5833333333333334	0.8	5	4	1	0	0	0.3333333333333333	6	2	7	0.0	0	0.8171191907671659	0.584701098855593	0.1653401491190826	0.9657116585783758	0.575834688562918	0.8180110357277953	0.933852619803776	0.8491176448391673	0	0	0.0	0.007321350793332762	41
545	0.006376364131232608	0.001407566302666694	-0.0005437957844045095	0.9780908191848441	-1	0	0	0.25	1	1.0	4	0.6	0.75	4	3	1	0	0	0.4	5	2	6	0.0	0	0.8167353986483155	0.5755695917984837	0.27114233815583866	0.9705368923710159	0.5830908139305648	0.8262893138908507	0.9224478360095092	0.8564720790916226	0	0	0.0	-5.437957844045095e-05	4
4860	0.03278361402025274	0.012044711753209552	0.012020269595367325	0.8922148322738549	-1	0	0	0.2857142857142857	2	0.75	6	0.4166666666666667	0.75	8	6	1	0	0	0.375	8	3	10	0.0	1.0	0.8167353986483155	0.5755695917984837	0.27114233815583866	0.9705368923710159	0.5660108153974436	0.8301479608410822	0.9215194775700495	0.8575798686500592	0	0	0.0	0.012020269595367325	78
231	0.001609969454705238	0.00022610854590680686	8.344702333959144e-05	0.9941442095596021	-1	0	0	0.6666666666666666	2	0.5	1	0.6666666666666666	0.5	3	1	0	0	0	0.6666666666666666	2	3	4	0.0	0	0.3260343834428515	0.9474352810670064	0.2094404056390175	0.7842574004738979	0.5352097938152769	0.8923468488508851	0.9157195264472902	0.8908158393801496	0	0	0.0	8.344702333959144e-05	19
1511	0.010700844551260422	0.005005641561804026	0.004093212519103346	0.9559799104280945	-1	0	0	0.25	1	1.0	4	1.0	1.0	5	4	0	0	0	0.16666666666666666	6	1	6	0.0	0	0.8171191907671659	0.584701098855593	0.1653401491190826	0.9654064107604952	0.575834688562918	0.8180110357277953	0.933852619803776	0.8487252258160631	0	0	0.0	0.004093212519103346	26
523	0.0040691862791910945	0.0019405837635018113	0.001454521333855664	0.9970807603240062	-1	0	0	0.6666666666666666	2	0.5	1	1.0	0.5	3	1	0	0	0	0.25	4	1	4	0.0	0.6666666666666666	0.8163516065294651	0.6239581647370233	0.3531296658352077	0.7587864228889857	0.8394740771058291	0.853901645884333	0.9092677483264241	0.7575545527061449	0	0	0.0	0.001454521333855664	24
4227	0.029422484172378804	0.00947058214083433	0.009470507484368625	0.8932771583814133	-1	0	0	0.16666666666666666	1	1.0	7	0.5625	0.8571428571428571	7	6	1	0	0	0.25	8	2	9	0.0	0	0.8171191907671659	0.5797049636848298	0.1653401491190826	0.9766316336890594	0.575834688562918	0.7784739328745562	0.9322401211600931	0.8545025965154563	0	0	0.0	0.009470507484368625	34
2368	0.01196973047912105	0.007326652093167532	0.0070754826950404845	0.9564539281838766	-1	0	0	0.2	1	1.0	5	0.5833333333333334	0.8	5	4	1	0	0	0.3333333333333333	6	2	7	0.0	0	0.8171191907671659	0.584701098855593	0.1653401491190826	0.9657116585783758	0.575834688562918	0.8180110357277953	0.933852619803776	0.8491176448391673	0	0	0.0	0.0070754826950404845	27
2689	0.011734937679144908	0.007195399176382126	0.006908265129906297	0.9564632180091619	-1	0	0	0.2	1	1.0	5	0.5833333333333334	0.8	5	4	1	0	0	0.3333333333333333	6	2	7	0.0	0	0.8171191907671659	0.584701098855593	0.1653401491190826	0.9657116585783758	0.575834688562918	0.8180110357277953	0.933852619803776	0.8491176448391673	0	0	0.0	0.006908265129906297	22
4170	0.029972159503347924	0.008492488102042612	0.008463969976960627	0.8760997815738413	-1	0	0	0.16666666666666666	1	1.0	7	0.5625	0.8571428571428571	7	6	1	0	0	0.25	8	2	9	0.0	0	0.8171191907671659	0.5797049636848298	0.1653401491190826	0.9766316336890594	0.575834688562918	0.7784739328745562	0.9322401211600931	0.8545025965154563	0	0	0.0	0.008463969976960627	28
14	0.005320555481596722	0.0004481368123439577	0.00017150999086314558	0.9966558315137575	-1	0	0	0.25	1	1.0	4	1.0	0.25	1	1	4	4	0	0.16666666666666666	6	1	6	0.3333333333333333	0	0.4483084879968125	0.5	0.1	0.5	0.9931503381352424	0.5	0.9752912453586055	0.5	1.0	1.0	0.4686471059925969	0.00017150999086314558	17
3157	0.011955423642339147	0.007037418516588677	0.0067752634567676715	0.9556651970962396	-1	0	0	0.2	1	1.0	5	0.5833333333333334	0.8	5	4	1	0	0	0.3333333333333333	6	2	7	0.0	0	0.8171191907671659	0.584701098855593	0.1653401491190826	0.9657116585783758	0.575834688562918	0.8180110357277953	0.933852619803776	0.8491176448391673	0	0	0.0	0.0067752634567676715	16
1097	0.01101228886606275	0.004819699878588784	0.0037195235680928455	0.9601328227432738	-1	0	0	0.3333333333333333	2	0.7142857142857143	5	0.42857142857142855	0.42857142857142855	4	3	4	1	0	0.42857142857142855	7	3	9	0.09090909090909091	0	0.80744867119129	0.5138690376010664	0.8353369213352378	0.9648540942154666	0.5703320374762191	0.6970207099156267	0.8878720295629875	0.8022425855451785	1.0	0	0.0	0.0037195235680928455	58
4994	0.035971835143603206	0.013452314156926012	0.005536731579809953	0.8520938987259303	-1	0	0	0.16666666666666666	1	1.0	7	1.0	1.0	8	7	0	0	0	0.1111111111111111	9	1	9	0.0	0	0.8167353986483155	0.5755695917984837	0.27114233815583866	0.9705368923710159	0.5660108153974436	0.8301479608410822	0.9215194775700495	0.8575798686500592	0	0	0.0	0.005536731579809953	4
1251	0.006465000087816605	0.0012414989939328778	-7.619705952341663e-05	0.9710371138421285	-1	0	0	0.25	1	1.0	4	0.5	0.75	4	3	1	0	0	0.75	4	3	6	0.0	0	0.8487444855379023	0.6856584063438973	0.7100299163028247	0.958889863779777	0.7431927816412325	0.8429077665200972	0.8389984884169573	0.8664368786157753	0	0	0.0	-7.619705952341663e-06	3
2998	0.010647050425972278	0.003038469425377732	-0.003038445702560428	0.976554517059525	-1	0	0	0.4	2	0.8	4	1.0	0.8	5	4	1	0	0	0.14285714285714285	7	1	7	0.0	0.3333333333333333	0.8171191907671659	0.584701098855593	0.1653401491190826	0.9657116585783758	0.575834688562918	0.8180110357277953	0.933852619803776	0.8491176448391673	0	0	0.0	-0.0003038445702560428	2
749	0.010535985451049296	0.0046619001690405325	0.0021543339128799895	0.9583472072374156	-1	0.5	1	0.5	3	0.5714285714285714	4	0.5	0.42857142857142855	4	3	4	0	0	0.5	6	3	9	0.0	0	0.8130508525270583	0.5778214980599052	0.5596581495556499	0.9846931225150215	0.5472429114434334	0.5977074019581555	0.9027953445534106	0.8354279190204317	0	0	0.0	0.0021543339128799895	25
3135	0.01136510125567567	0.0075958321564351915	0.007286110619875405	0.9557650748624069	-1	0	0	0.2	1	1.0	5	0.5833333333333334	0.8	5	4	1	0	0	0.3333333333333333	6	2	7	0.0	0	0.8171191907671659	0.584701098855593	0.1653401491190826	0.9657116585783758	0.5561869422319692	0.8204459171312809	0.9322401211600931	0.8498184575984212	0	0	0.0	0.007286110619875405	51
3895	0.03125120799345054	0.009177357294029138	0.00907900229208239	0.8715885567751476	-1	0	0	0.2857142857142857	2	0.875	7	0.5555555555555556	0.75	7	6	2	0	0	0.2222222222222222	9	2	10	0.0	0.2222222222222222	0.8171191907671659	0.5797049636848298	0.1653401491190826	0.9766316336890594	0.575834688562918	0.7839660748475539	0.9322401211600931	0.8558293071375324	0	0	0.0	0.00907900229208239	24
4542	0.031664722881949395	0.010512404144948143	0.010501929945610425	0.883190556461131	-1	0	0	0.2857142857142857	2	0.75	6	0.4166666666666667	0.75	8	6	1	0	0	0.375	8	3	10	0.0	1.0	0.8167353986483155	0.5755695917984837	0.27114233815583866	0.9705368923710159	0.575834688562918	0.8381445462916125	0.9252113220903069	0.8599172893998022	0	0	0.0	0.010501929945610425	41
3848	0.029682079801109443	0.007396608431565362	0.007333869125024762	0.8733676324582784	-1	0	0	0.16666666666666666	1	1.0	7	0.5625	0.8571428571428571	7	6	1	0	0	0.25	8	2	9	0.0	0	0.8171191907671659	0.5797049636848298	0.1653401491190826	0.9766316336890594	0.575834688562918	0.7839660748475539	0.9322401211600931	0.8558293071375324	0	0	0.0	0.007333869125024762	26
632	0.023012061164680814	0.005634887913805727	0.005541241212269427	0.9248435210231853	-1	0	0	0.2	2	0.8461538461538461	11	0.4166666666666667	0.7692307692307693	12	10	2	1	0	0.4444444444444444	4	9	15	0.16666666666666666	0.46153846153846156	0.9346433766044726	0.8363741807081422	0.6263147269314076	0.8841292076561081	0.4421428452294512	0.9747188879818346	0.9046412329503731	0.9197216407630758	1.0	0.4166666666666667	0.0	0.005541241212269427	26
2224	0.011583195765041104	0.00710285319833993	0.006779357849801668	0.9564373196170339	-1	0	0	0.2	1	1.0	5	0.5833333333333334	0.8	5	4	1	0	0	0.3333333333333333	6	2	7	0.0	0	0.8171191907671659	0.584701098855593	0.1653401491190826	0.9657116585783758	0.575834688562918	0.811163888344494	0.933852619803776	0.847171174441733	0	0	0.0	0.006779357849801668	14
3439	0.011766496415458204	0.007382570547530947	0.007099101664507437	0.9562692410191026	-1	0	0	0.2	1	1.0	5	0.5833333333333334	0.8	5	4	1	0	0	0.3333333333333333	6	2	7	0.0	0	0.8171191907671659	0.584701098855593	0.1653401491190826	0.9657116585783758	0.575834688562918	0.8180110357277953	0.933852619803776	0.8491176448391673	0	0	0.0	0.007099101664507437	6
1784	0.007287819764760808	0.00219097647457207	0.002063158549758717	0.9538348179876261	-1	0	0	0.25	1	1.0	4	1.0	1.0	5	4	0	0	0	0.16666666666666666	6	1	6	0.0	0	0.8171191907671659	0.584701098855593	0.1653401491190826	0.9677813640953612	0.575834688562918	0.8180110357277953	0.933852619803776	0.8518473776572313	0	0	0.0	0.002063158549758717	10
3755	0.02892495200046037	0.007982498074295158	0.007950056610402692	0.8743423636641547	-1	0	0	0.16666666666666666	1	1.0	7	0.5625	0.8571428571428571	7	6	1	0	0	0.25	8	2	9	0.0	0	0.8171191907671659	0.5797049636848298	0.1653401491190826	0.9766316336890594	0.575834688562918	0.7839660748475539	0.9322401211600931	0.8558293071375324	0	0	0.0	0.007950056610402692	58
3699	0.011911313651992331	0.007062961613704671	0.0067871955726070314	0.9568310330757319	-1	0	0	0.2	1	1.0	5	0.5833333333333334	0.8	5	4	1	0	0	0.3333333333333333	6	2	7	0.0	0	0.8171191907671659	0.584701098855593	0.1653401491190826	0.9657116585783758	0.575834688562918	0.8180110357277953	0.933852619803776	0.8491176448391673	0	0	0.0	0.0067871955726070314	14
1156	0.005838087922863622	0.0026806426657860812	0.001704465771489746	0.9725114917707574	-1	0	0	0.25	1	1.0	4	0.5	0.75	4	3	1	0	0	0.75	4	3	6	0.0	0	0.848956636322076	0.6375384007051703	0.5771355757186848	0.9859171911511468	0.5830908139305648	0.819319085763557	0.8991232706238715	0.8917122563037759	0	0	0.0	0.001704465771489746	19
4015	0.03010635182209957	0.008321619564658536	0.008313027674477865	0.8758733482534207	-1	0	0	0.16666666666666666	1	1.0	7	0.5625	0.8571428571428571	7	6	1	0	0	0.25	8	2	9	0.0	0	0.8171191907671659	0.5797049636848298	0.1653401491190826	0.9766316336890594	0.575834688562918	0.7832578343350537	0.9319865907825542	0.8556574352754115	0	0	0.0	0.008313027674477865	32
3934	0.031040674310723288	0.00838190357802323	0.008239231997477791	0.871203831948101	-1	0	0	0.2857142857142857	2	0.875	7	0.5555555555555556	0.75	7	6	2	0	0	0.2222222222222222	9	2	10	0.0	0.2222222222222222	0.8171191907671659	0.5797049636848298	0.1653401491190826	0.9766316336890594	0.575834688562918	0.8237152155314863	0.9322401211600931	0.8659178742021671	0	0	0.0	0.008239231997477791	14
1605	0.010964614613826563	0.005299700980102361	0.003885035335720114	0.9552396126464854	-1	0	0	0.25	1	1.0	4	1.0	1.0	5	4	0	0	0	0.16666666666666666	6	1	6	0.0	0	0.8171191907671659	0.584701098855593	0.1653401491190826	0.9657116585783758	0.575834688562918	0.8180110357277953	0.933852619803776	0.8491176448391673	0	0	0.0	0.003885035335720114	21
1667	0.011902351228392345	0.007572243472143665	0.007320338976488199	0.9551079271911204	-1	0	0	0.2	1	1.0	5	0.5833333333333334	0.8	5	4	1	0	0	0.3333333333333333	6	2	7	0.0	0	0.8171191907671659	0.584701098855593	0.1653401491190826	0.9657116585783758	0.575834688562918	0.8180110357277953	0.933852619803776	0.8491176448391673	0	0	0.0	0.007320338976488199	75
1025	0.010900160986301623	0.005300483230099503	0.0038961408190396753	0.9552417332932869	-1	0	0	0.25	1	1.0	4	1.0	1.0	5	4	0	0	0	0.16666666666666666	6	1	6	0.0	0	0.8171191907671659	0.584701098855593	0.1653401491190826	0.9657116585783758	0.575834688562918	0.8180110357277953	0.933852619803776	0.8491176448391673	0	0	0.0	0.0038961408190396753	24
4507	0.032587450216378724	0.0011787579373313457	-0.000845553321821392	0.891090359542466	-1	0	0	0.25	2	0.7777777777777778	7	0.3142857142857143	0.7777777777777778	9	7	1	0	0	0.7142857142857143	5	7	11	0.0	0.3333333333333333	0.8163516065294651	0.571986315274514	0.37694452719259475	0.9643288567930351	0.575834688562918	0.8503816423386894	0.9175179279231342	0.8550638153894534	0	0	0.0	-8.45553321821392e-05	2
4793	0.03307340759185527	0.010606191763778038	0.010470384327015123	0.8704246980800503	-1	0	0	0.2857142857142857	2	0.75	6	0.4166666666666667	0.75	8	6	1	0	0	0.375	8	3	10	0.0	1.0	0.8167353986483155	0.5755695917984837	0.27114233815583866	0.9705368923710159	0.5660108153974436	0.8301479608410822	0.9215194775700495	0.8575798686500592	0	0	0.0	0.010470384327015123	31
4053	0.02898781962732441	0.008158838307960404	0.008158788608504214	0.8784448388669783	-1	0	0	0.16666666666666666	1	1.0	7	0.5625	0.8571428571428571	7	6	1	0	0	0.25	8	2	9	0.0	0	0.8171191907671659	0.5797049636848298	0.1653401491190826	0.9766316336890594	0.575834688562918	0.7839660748475539	0.9322401211600931	0.8558293071375324	0	0	0.0	0.008158788608504214	19
400	0.0007239709756446924	0.0006675206101578224	0.0006674930280903206	0.9867110836177034	-1	0	0	0.6666666666666666	2	0.5	1	0.6666666666666666	0.5	2	1	1	0	0	0.6666666666666666	2	3	4	0.0	0	0.8569688814942176	0.605967169814041	0.46682285870850676	0.6086534181207743	0.8188116218989325	0.5196058299684105	0.8532084235567294	0.5785531769088718	0	0	0.0	0.0006674930280903206	98
3167	0.011956221733498366	0.0071478176238790716	0.006829489157229474	0.9555021993471162	-1	0	0	0.2	1	1.0	5	0.5833333333333334	0.8	5	4	1	0	0	0.3333333333333333	6	2	7	0.0	0	0.8171191907671659	0.584701098855593	0.1653401491190826	0.9657116585783758	0.575834688562918	0.8180110357277953	0.933852619803776	0.8491176448391673	0	0	0.0	0.006829489157229474	25
5050	0.02513851569240182	0.001989576292414066	-0.000653524387739971	0.8878851213243886	-1	0	0	0.375	3	0.6666666666666666	6	0.4583333333333333	0.6666666666666666	9	6	1	0	0	0.375	8	3	11	0.0	0.6666666666666666	0.8171191907671659	0.5715325078575408	0.22979296946113212	0.9659808878860289	0.575834688562918	0.8279263683770239	0.9239005456146165	0.8500648704360352	0	0	0.0	-6.535243877399711e-05	0
4405	0.03302458834197982	0.008703376889232024	0.008633218560756346	0.8679490306897499	-1	0	0	0.2857142857142857	2	0.75	6	0.4166666666666667	0.75	8	6	1	0	0	0.375	8	3	10	0.0	1.0	0.8167353986483155	0.5755695917984837	0.27114233815583866	0.9705368923710159	0.575834688562918	0.8381445462916125	0.9252113220903069	0.8599172893998022	0	0	0.0	0.008633218560756346	32
2609	0.011866986857306186	0.007118437571804876	0.006919302616391056	0.9562653550317742	-1	0	0	0.2	1	1.0	5	0.5833333333333334	0.8	5	4	1	0	0	0.3333333333333333	6	2	7	0.0	0	0.8171191907671659	0.584701098855593	0.1653401491190826	0.9657116585783758	0.575834688562918	0.8180110357277953	0.933852619803776	0.8491176448391673	0	0	0.0	0.006919302616391056	21
2460	0.010309804166137818	0.0010621002824451166	0.0001015853702723579	0.9824798152908126	-1	0	0	0.4	2	0.8	4	0.4666666666666667	0.6	5	3	1	0	0	0.6	5	3	7	0.0	0	0.8363741406002564	0.5802987330274487	0.1653401491190826	0.9668266593196697	0.5561869422319692	0.602377671625352	0.9322401211600931	0.7974692409612995	0	0	0.0	0.0001015853702723579	2
3675	0.02883607238146509	0.007343739678984904	0.007264561794831889	0.873044737664344	-1	0	0	0.16666666666666666	1	1.0	7	0.5625	0.8571428571428571	7	6	1	0	0	0.25	8	2	9	0.0	0	0.8171191907671659	0.5797049636848298	0.1653401491190826	0.9766316336890594	0.575834688562918	0.8237152155314863	0.9322401211600931	0.8659178742021671	0	0	0.0	0.007264561794831889	38
3519	0.009356336161138274	0.0027359259742175956	0.0023117407126561434	0.9499366222492931	-1	0	0	0.2	1	1.0	5	1.0	1.0	6	5	0	0	0	0.14285714285714285	7	1	7	0.0	0	0.8267466656837111	0.5714833630051118	0.30336874832686345	0.9520405126191163	0.5846628758455467	0.8516134530301298	0.916876477020279	0.8421734844242287	0	0	0.0	0.0023117407126561434	6
1129	1.4437465942117122e-05	7.290398803877145e-08	7.151573054455093e-08	0.9999963955184976	-1	0	0	0.5	2	0.6666666666666666	2	0.625	0.3333333333333333	3	1	1	1	0	0.5	4	2	5	0.25	0	0.9381064869378903	0.7503276011427625	0.9210113684009397	0.952534376253576	0.2450957297518143	0.967287378563863	0.9618504547200692	0.9238190737180116	1.0	0.6666666666666666	0.0	7.151573054455093e-08	11
4481	0.04604744253655181	0.016443589728481388	0.012975385675595435	0.8060112229965272	-1	0	0	0.125	1	1.0	9	1.0	1.0	10	9	0	0	0	0.09090909090909091	11	1	11	0.0	0	0.8171191907671659	0.5680782216073662	0.22979296946113212	0.9613192501651462	0.5710010811779208	0.8181697390922682	0.9233609452520499	0.8407284942194567	0	0	0.0	0.012975385675595435	2
3840	0.03135819376550892	0.010556228104082077	0.010555832259167279	0.8807936358724924	-1	0	0	0.2857142857142857	2	0.875	7	0.5555555555555556	0.75	7	6	2	0	0	0.2222222222222222	9	2	10	0.0	0.2222222222222222	0.8171191907671659	0.5797049636848298	0.1653401491190826	0.9766316336890594	0.575834688562918	0.7839660748475539	0.9322401211600931	0.8558293071375324	0	0	0.0	0.010555832259167279	12
3089	0.009091365689241055	0.0010205071379664717	-2.295065657653168e-05	0.9847699377639355	-1	0	0	0.25	1	1.0	4	0.6	0.75	4	3	1	0	0	0.4	5	2	6	0.0	0	0.8585841112386212	0.5820177366534621	0.14407118334403038	0.6077349366349529	0.5286692485568965	0.6064663667706753	0.9457335780741535	0.598795427764649	0	0	0.0	-2.295065657653168e-06	2
2811	0.01151167430857746	0.007817383914996189	0.0075297048039297005	0.9554021188529809	-1	0	0	0.2	1	1.0	5	0.5833333333333334	0.8	5	4	1	0	0	0.3333333333333333	6	2	7	0.0	0	0.8171191907671659	0.584701098855593	0.1653401491190826	0.9657116585783758	0.575834688562918	0.8180110357277953	0.933852619803776	0.8491176448391673	0	0	0.0	0.0075297048039297005	100
2174	0.011958599549599738	0.007500643107530015	0.007254140729550209	0.9558285577701641	-1	0	0	0.2	1	1.0	5	0.5833333333333334	0.8	5	4	1	0	0	0.3333333333333333	6	2	7	0.0	0	0.8171191907671659	0.584701098855593	0.1653401491190826	0.9657116585783758	0.575834688562918	0.811163888344494	0.933852619803776	0.847171174441733	0	0	0.0	0.007254140729550209	17
3153	0.0410141537517421	0.004580416846041608	-0.004544543594111797	0.5374609806762093	-1	0	0	0.125	1	1.0	9	0.55	0.8888888888888888	9	8	1	0	0	0.2	2	10	11	0.0	0	0.8171191907671659	0.5817595178435452	0.1653401491190826	0.9683536409118677	0.5561869422319692	0.831916785791554	0.9322401211600931	0.856118163086267	0	0	0.0	-0.0004544543594111797	1
2116	0.01198056304406278	0.007542046867081297	0.007290669473267791	0.9550289833101837	-1	0	0	0.2	1	1.0	5	0.5833333333333334	0.8	5	4	1	0	0	0.3333333333333333	6	2	7	0.0	0	0.8171191907671659	0.584701098855593	0.1653401491190826	0.9657116585783758	0.575834688562918	0.8180110357277953	0.933852619803776	0.8491176448391673	0	0	0.0	0.007290669473267791	10
5026	0.03294898648679472	0.009547886398421716	0.009203102757967797	0.8668417994964773	-1	0	0	0.2857142857142857	2	0.75	6	0.4166666666666667	0.75	8	6	1	0	0	0.375	8	3	10	0.0	1.0	0.8167353986483155	0.5755695917984837	0.27114233815583866	0.9705368923710159	0.5660108153974436	0.8301479608410822	0.9215194775700495	0.8575798686500592	0	0	0.0	0.009203102757967797	25
4468	0.02987563229948161	0.008304223872624101	0.008304223174543494	0.8787210659799313	-1	0	0	0.16666666666666666	1	1.0	7	0.5625	0.8571428571428571	7	6	1	0	0	0.25	8	2	9	0.0	0	0.8171191907671659	0.5797049636848298	0.1653401491190826	0.9766316336890594	0.6408085839975062	0.764197546253628	0.9425004285773795	0.8511150597551338	0	0	0.0	0.008304223174543494	22
2326	0.010385775318636067	0.007485909311477704	0.007061766579585078	0.9560244993284173	-1	0	0	0.2	1	1.0	5	0.5833333333333334	0.8	5	4	1	0	0	0.3333333333333333	6	2	7	0.0	0	0.8171191907671659	0.584701098855593	0.1653401491190826	0.9657116585783758	0.5561869422319692	0.8204459171312809	0.9322401211600931	0.8498184575984212	0	0	0.0	0.007061766579585078	34
4742	0.035267250119891146	0.021927076509738224	-0.021818605295562482	0.7459720246272258	-1	0	0	0.16666666666666666	1	1.0	7	0.5625	0.8571428571428571	7	6	1	0	0	0.25	8	2	9	0.0	0	0.8163516065294651	0.516543165927457	0.37694452719259475	0.96457431162833	0.5903469392982119	0.8429144592820556	0.9092677483264241	0.8433683778854005	0	0	0.0	-0.002181860529556248	0
4463	0.03266621184705624	0.010872692306427354	0.010832498069067257	0.8791081305053987	-1	0	0	0.2857142857142857	2	0.75	6	0.4166666666666667	0.75	8	6	1	0	0	0.375	8	3	10	0.0	1.0	0.8167353986483155	0.5755695917984837	0.27114233815583866	0.9705368923710159	0.5660108153974436	0.8301479608410822	0.9215194775700495	0.8575798686500592	0	0	0.0	0.010832498069067257	78
43	0.0008376565546771401	0.00010915851852906623	-1.8415330479900502e-06	0.9973269121458497	-1	0	0	1.0	1	0	0	1.0	0	1	0	0	1	0	0.5	2	1	2	0.3333333333333333	0	0	0	0	0	0	0	0	0	0	0	0	-1.8415330479900503e-07	20
3414	0.01179036410850913	0.007121451691811856	0.006922196879067774	0.9562512271979512	-1	0	0	0.2	1	1.0	5	0.5833333333333334	0.8	5	4	1	0	0	0.3333333333333333	6	2	7	0.0	0	0.8171191907671659	0.584701098855593	0.1653401491190826	0.9657116585783758	0.575834688562918	0.8180110357277953	0.933852619803776	0.8491176448391673	0	0	0.0	0.006922196879067774	29
4172	0.029865719551109664	0.007641081450355355	0.0074593233213640165	0.8717933142613945	-1	0	0	0.16666666666666666	1	1.0	7	0.5625	0.8571428571428571	7	6	1	0	0	0.25	8	2	9	0.0	0	0.8171191907671659	0.5797049636848298	0.1653401491190826	0.9766316336890594	0.575834688562918	0.7784739328745562	0.9322401211600931	0.8545025965154563	0	0	0.0	0.0074593233213640165	21
2318	0.012059301033082587	0.007383522141110165	0.007161240494173435	0.9564804487279616	-1	0	0	0.2	1	1.0	5	0.5833333333333334	0.8	5	4	1	0	0	0.3333333333333333	6	2	7	0.0	0	0.8171191907671659	0.584701098855593	0.1653401491190826	0.9657116585783758	0.575834688562918	0.8180110357277953	0.933852619803776	0.8491176448391673	0	0	0.0	0.007161240494173435	37
3054	0.011675029132018629	0.007216925284617242	0.006971847163161005	0.9558957332853152	-1	0	0	0.2	1	1.0	5	0.5833333333333334	0.8	5	4	1	0	0	0.3333333333333333	6	2	7	0.0	0	0.8171191907671659	0.584701098855593	0.1653401491190826	0.9657116585783758	0.575834688562918	0.8180110357277953	0.933852619803776	0.8491176448391673	0	0	0.0	0.006971847163161005	18
3269	0.011253160905235933	0.003017622814845868	0.0003199114614089787	0.9708492555411953	-1	0	0	0.16666666666666666	1	1.0	6	0.6666666666666666	0.6666666666666666	5	4	2	0	0	0.3333333333333333	6	2	8	0.0	0	0.8171191907671659	0.584701098855593	0.1653401491190826	0.9657116585783758	0.575834688562918	0.8180110357277953	0.933852619803776	0.8491176448391673	0	0	0.0	0.0003199114614089787	0
3160	0.0	0.0	0.0	1.0	-1	0	0	0	0	0	0	1.0	0	0	0	0	0	0	1.0	1	1	1	0.0	0	0	0	0	0	0	0	0	0	0	0	0	-0.1	0
429	0.0016375037638081196	1.503755834011596e-06	-9.180997385255819e-07	0.9875249144724383	-1	0	0	0.5	1	1.0	1	1.0	1.0	2	1	0	0	0	0.3333333333333333	1	3	3	0.0	0	0.5839276315999442	0.9287990872049953	0.5626005429672915	0.6561260592106365	0.5816698561296929	0.8909741782163069	0.8719628682498614	0.8546729009425776	0	0	0.0	-9.180997385255819e-08	9
3498	0.011826952752265408	0.007208034197228364	0.0069307195384741335	0.9555400903134669	-1	0	0	0.2	1	1.0	5	0.5833333333333334	0.8	5	4	1	0	0	0.3333333333333333	6	2	7	0.0	0	0.8171191907671659	0.584701098855593	0.1653401491190826	0.9657116585783758	0.575834688562918	0.8180110357277953	0.933852619803776	0.8491176448391673	0	0	0.0	0.0069307195384741335	15
4079	0.032070135109102865	0.007057295230037498	0.0018805001168141124	0.8368527777377728	-1	0	0	0.16666666666666666	1	1.0	7	0.5625	0.8571428571428571	7	6	1	0	0	0.25	8	2	9	0.0	0	0.8163516065294651	0.5621111676244286	0.37694452719259475	0.9719046023350904	0.575834688562918	0.8407114619885521	0.9175179279231342	0.8604427971756051	0	0	0.0	0.0018805001168141124	8
1013	0.010530217578879668	0.004963299528475641	0.0023648595322131698	0.9587247551616721	-1	0.5	1	0.5	3	0.5714285714285714	4	0.5	0.42857142857142855	4	3	4	0	0	0.5	6	3	9	0.0	0	0.8130508525270583	0.5778214980599052	0.5596581495556499	0.9846931225150215	0.5472429114434334	0.5977074019581555	0.9027953445534106	0.8354279190204317	0	0	0.0	0.0023648595322131698	20
4301	0.029369960138376373	0.008379926755444436	0.008375506198140772	0.8783095666176293	-1	0	0	0.16666666666666666	1	1.0	7	0.5625	0.8571428571428571	7	6	1	0	0	0.25	8	2	9	0.0	0	0.8171191907671659	0.5797049636848298	0.1653401491190826	0.9766316336890594	0.5903469392982119	0.8092894803827655	0.9322401211600931	0.8621460093969763	0	0	0.0	0.008375506198140772	27
4626	0.032432037503888234	0.011895533568258492	0.01174355920890198	0.8873241596613102	-1	0	0	0.2857142857142857	2	0.75	6	0.4166666666666667	0.75	8	6	1	0	0	0.375	8	3	10	0.0	1.0	0.8167353986483155	0.5755695917984837	0.27114233815583866	0.9705368923710159	0.5660108153974436	0.8301479608410822	0.9215194775700495	0.8575798686500592	0	0	0.0	0.01174355920890198	83
154	0.001018912839552653	0.0002970537803138713	1.450378239026859e-06	0.9965552097340344	-1	0	0	1.0	2	0.0	0	1.0	0	2	0	0	0	0	0.3333333333333333	3	1	3	0.0	1.0	0	0	0	0	0	0	0	0	0	0	0	1.450378239026859e-06	25
595	0.0038323907148118124	0.001623736245009068	0.0008168803899980228	0.9854001097744302	-1	1.0	1	1.0	4	0.25	1	0.5	0.25	4	1	1	2	0	0.75	3	4	6	0.6666666666666666	1.0	0.6983630872386574	0.9055043060166056	0.3540006201926308	0.9124994505332554	0.8365735192165538	0.9029413438957736	0.8923653926613033	0.9070616535222686	0.625	0.75	0.0	0.0008168803899980228	14
740	None	None	None	None	None	0	0	0.3333333333333333	3	0.6363636363636364	7	0.5416666666666666	0.45454545454545453	7	5	5	2	0	0.375	3	8	13	0.16666666666666666	0	0.5853781824552037	0.9529555556650291	0.6857519989750761	0.844240599842587	0.40843305427749516	0.9350998306251884	0.9115453972396066	0.9209603860561684	0.6428571428571428	0.42857142857142855	0.0	None	0
877	3.3556113590756764e-05	1.353175409914704e-07	-1.2807117274424648e-07	0.9999966531604355	-1	0	0	0.3333333333333333	1	1.0	2	0.6666666666666666	0.5	2	1	1	0	0	0.6666666666666666	3	2	4	0.0	0	0.37609132003997825	0.8810944759293949	0.6658349792339113	0.9284770449450234	0.5839901222203749	0.9191466732814499	0.9211913848167386	0.9115243225317917	0	0	0.0	-1.2807117274424647e-08	15
4784	0.032959001016037937	0.010815330201258013	0.01081354355614699	0.8759979123264637	-1	0	0	0.2857142857142857	2	0.75	6	0.4166666666666667	0.75	8	6	1	0	0	0.375	8	3	10	0.0	1.0	0.8167353986483155	0.5755695917984837	0.27114233815583866	0.9705368923710159	0.575834688562918	0.8229464647339613	0.9215194775700495	0.8555223268071039	0	0	0.0	0.01081354355614699	67
4196	0.021506376671892223	0.009609397429622456	0.007797711057497534	0.8962571956088284	-1	0	0	0.16666666666666666	1	1.0	6	0.5714285714285714	0.8333333333333334	6	5	1	0	0	0.2857142857142857	7	2	8	0.0	0	0.8167353986483155	0.5846710416215607	0.1653401491190826	0.9581088491054536	0.5660108153974436	0.8003128317233423	0.9330508767171846	0.8348004614949562	0	0	0.0	0.007797711057497534	3
4136	0.02984584642964384	0.00926725063033799	0.00925821284794285	0.8911588246055632	-1	0	0	0.16666666666666666	1	1.0	7	0.5625	0.8571428571428571	7	6	1	0	0	0.25	8	2	9	0.0	0	0.8171191907671659	0.5797049636848298	0.1653401491190826	0.9766316336890594	0.575834688562918	0.7784739328745562	0.9322401211600931	0.8545025965154563	0	0	0.0	0.00925821284794285	13
4085	0.02933676497822136	0.00954838265735527	0.00954803581398761	0.8948544607077609	-1	0	0	0.16666666666666666	1	1.0	7	0.5625	0.8571428571428571	7	6	1	0	0	0.25	8	2	9	0.0	0	0.8171191907671659	0.5797049636848298	0.1653401491190826	0.9766316336890594	0.575834688562918	0.7784739328745562	0.9322401211600931	0.8545025965154563	0	0	0.0	0.00954803581398761	97
450	0.0009521840187466614	9.950471359901805e-05	9.949985557771369e-05	0.995547815349468	-1	0	0	1.0	1	0	0	1.0	0	1	0	0	0	0	0.5	1	2	2	0.0	0	0	0	0	0	0	0	0	0	0	0	0	9.949985557771369e-05	42
1240	0.017030130845749097	0.004237360912064799	0.0040502020494503485	0.9243881339150286	-1	0.5	1	0.42857142857142855	3	0.625	5	0.4166666666666667	0.5	5	4	4	0	0	0.6666666666666666	6	4	10	0.0	0.25	0.8803697803086387	0.6803155974068696	0.5797244025785355	0.9537338864856121	0.575834688562918	0.869582774635877	0.8632289803202994	0.8690771940647949	0	0	0.0	0.0040502020494503485	20
498	0.01135897006185778	0.004381534336677014	0.001404412764138534	0.9591222577237342	-1	0.5	1	0.42857142857142855	3	0.625	5	0.5555555555555556	0.375	5	3	4	0	0	0.5	6	3	10	0.0	0	0.8171191907671659	0.6606793394954413	0.5018958376879047	0.9579548073907984	0.5186511343239488	0.7602840444839636	0.9292687438551397	0.8387385396062437	0	0	0.0	0.001404412764138534	68
1107	0.009424096548601957	0.004445460344314754	0.003791921386986426	0.9568879431145746	-1	0	0	0.3333333333333333	2	0.6666666666666666	4	0.5714285714285714	0.5	4	3	3	0	0	0.2857142857142857	7	2	8	0.0	0	0.80744867119129	0.5138690376010664	0.8353369213352378	0.9648540942154666	0.5703320374762191	0.6970207099156267	0.8878720295629875	0.8022425855451785	0	0	0.0	0.003791921386986426	67
3778	0.029121255220113208	0.00816972918138521	0.008160984262229169	0.8760147922977628	-1	0	0	0.16666666666666666	1	1.0	7	0.5625	0.8571428571428571	7	6	1	0	0	0.25	8	2	9	0.0	0	0.8171191907671659	0.5797049636848298	0.1653401491190826	0.9766316336890594	0.575834688562918	0.7839660748475539	0.9322401211600931	0.8558293071375324	0	0	0.0	0.008160984262229169	46
4394	0.02897051971757545	0.0075995666097423776	0.007501789730148245	0.8724323843807733	-1	0	0	0.16666666666666666	1	1.0	7	0.5625	0.8571428571428571	7	6	1	0	0	0.25	8	2	9	0.0	0	0.8171191907671659	0.5797049636848298	0.1653401491190826	0.9766316336890594	0.5561869422319692	0.785489555147511	0.9322401211600931	0.856199825368637	0	0	0.0	0.007501789730148245	9
4069	0.030353127810112894	0.008229123441159331	0.00815535198941141	0.8746342259020208	-1	0	0	0.16666666666666666	1	1.0	7	0.5625	0.8571428571428571	7	6	1	0	0	0.25	8	2	9	0.0	0	0.8171191907671659	0.5797049636848298	0.1653401491190826	0.9766316336890594	0.575834688562918	0.7784739328745562	0.9322401211600931	0.8545025965154563	0	0	0.0	0.00815535198941141	20
1478	0.010862906852821713	0.005292469337234394	0.0033688054033272647	0.9549109019323928	-1	0	0	0.25	1	1.0	4	1.0	1.0	5	4	0	0	0	0.16666666666666666	6	1	6	0.0	0	0.8171191907671659	0.584701098855593	0.1653401491190826	0.9657116585783758	0.575834688562918	0.8180110357277953	0.933852619803776	0.8491176448391673	0	0	0.0	0.0033688054033272647	19
2989	0.011722582772729799	0.007485592778540354	0.007188840041634087	0.9559297980170174	-1	0	0	0.2	1	1.0	5	0.5833333333333334	0.8	5	4	1	0	0	0.3333333333333333	6	2	7	0.0	0	0.8171191907671659	0.584701098855593	0.1653401491190826	0.9657116585783758	0.575834688562918	0.8180110357277953	0.933852619803776	0.8491176448391673	0	0	0.0	0.007188840041634087	32
952	0.010388167567860868	0.00456473725895621	0.004086790959775858	0.9616661505739164	-1	0	0	0.3333333333333333	2	0.7142857142857143	5	0.42857142857142855	0.42857142857142855	5	3	3	0	0	0.42857142857142855	7	3	9	0.0	0	0.8059148280956293	0.6797103474648127	0.9242268429694322	0.9827538333823197	0.575834688562918	0.8202513598893733	0.8942801153669402	0.8913320754043752	0	0	0.0	0.004086790959775858	50
594	0.02366319739294895	0.0024921903393330335	-0.00044361555117569077	0.943455055868381	-1	0.25	1	0.3	3	0.7692307692307693	10	0.3333333333333333	0.5384615384615384	10	7	4	5	0	0.5555555555555556	9	5	15	0.5555555555555556	0.2	0.8640134870727539	0.9190471909114021	0.6725158085422274	0.9086898364375845	0.67383131713788	0.9528486132018053	0.8941827208016587	0.9294170190384156	0.1	0.3	0.0	-4.436155511756908e-05	2
1045	0.01265324465460751	0.002444296266205208	0.001441063472993567	0.9192861531475847	-1	0	0	0.3333333333333333	2	0.7142857142857143	5	0.42857142857142855	0.42857142857142855	4	3	4	1	0	0.42857142857142855	7	3	9	0.09090909090909091	0	0.80744867119129	0.5138690376010664	0.817965273205367	0.9627060438674512	0.5703320374762191	0.6970207099156267	0.8822155984261101	0.7989673309213474	1.0	0	0.0	0.001441063472993567	23
3192	0.029243467569306705	0.008615471178648143	0.00859454701697908	0.8838434288043798	-1	0	0	0.16666666666666666	1	1.0	7	0.5625	0.8571428571428571	7	6	1	0	0	0.25	8	2	9	0.0	0	0.8171191907671659	0.5797049636848298	0.1653401491190826	0.9766316336890594	0.575834688562918	0.7839660748475539	0.9322401211600931	0.8558293071375324	0	0	0.0	0.00859454701697908	87
2366	0.011878407331824402	0.007204284485532951	0.006881187909339965	0.9557218249199391	-1	0	0	0.2	1	1.0	5	0.5833333333333334	0.8	5	4	1	0	0	0.3333333333333333	6	2	7	0.0	0	0.8171191907671659	0.584701098855593	0.1653401491190826	0.9657116585783758	0.575834688562918	0.8180110357277953	0.933852619803776	0.8491176448391673	0	0	0.0	0.006881187909339965	18
2173	0.011435853002725314	0.007411393132009112	0.007151648559768801	0.9560512047298855	-1	0	0	0.2	1	1.0	5	0.5833333333333334	0.8	5	4	1	0	0	0.3333333333333333	6	2	7	0.0	0	0.8171191907671659	0.584701098855593	0.1653401491190826	0.9657116585783758	0.575834688562918	0.803012862126346	0.933852619803776	0.8448978092423021	0	0	0.0	0.007151648559768801	42
1698	0.011725325769632563	0.0077628184905297794	0.007491307598755055	0.9555102432403589	-1	0	0	0.2	1	1.0	5	0.5833333333333334	0.8	5	4	1	0	0	0.3333333333333333	6	2	7	0.0	0	0.8171191907671659	0.584701098855593	0.1653401491190826	0.9657116585783758	0.575834688562918	0.8180110357277953	0.933852619803776	0.8491176448391673	0	0	0.0	0.007491307598755055	96
3914	0.01507142288321834	0.003561910551241675	0.00214509853015488	0.9429212953556108	-1	0	0	0.3333333333333333	2	0.8333333333333334	5	0.5714285714285714	0.6666666666666666	5	4	2	0	0	0.2857142857142857	7	2	8	0.0	0.2857142857142857	0.8171191907671659	0.5619437425614517	0.37694452719259475	0.9543048093824669	0.6003274708591663	0.8450760275604877	0.9092677483264241	0.8404408922494349	0	0	0.0	0.00214509853015488	4
550	0.0010210276760921435	0.0001260091353804253	0.00012600685715030734	0.9959456244941693	-1	0	0	1.0	1	0	0	1.0	0	1	0	0	0	0	0.5	1	2	2	0.0	0	0	0	0	0	0	0	0	0	0	0	0	0.00012600685715030734	24
1447	0.008467217727458232	0.0011193368014299197	9.36653489480818e-05	0.9760651411800783	-1	0	0	0.2	1	1.0	5	0.5833333333333334	0.8	5	4	1	0	0	0.3333333333333333	6	2	7	0.0	0	0.8171191907671659	0.584701098855593	0.1653401491190826	0.9657116585783758	0.575834688562918	0.8180110357277953	0.933852619803776	0.8491176448391673	0	0	0.0	9.36653489480818e-05	1
460	0.04978738243035827	0.005703464484272145	-0.0037609431300935276	0.9212545243207971	-1	0	0	0.1	1	1.0	13	0.3125	0.7692307692307693	11	10	3	4	0	0.75	6	8	15	0.4444444444444444	0	0.9227593545716347	0.9386421562284966	0.6840410363359536	0.8291903637398675	0.40843305427749516	0.9519688363924937	0.9255759106702466	0.9191929027395641	0.09090909090909091	0.2727272727272727	0.0	-0.00037609431300935275	1
651	0.003977302852361652	0.0006469355078006689	0.0006397016512707565	0.9925050971187549	-1	0	0	0.5	2	0.6666666666666666	2	0.625	0.6666666666666666	3	2	1	0	0	0.5	2	4	5	0.0	0	0.4504056873229823	0.9397583144125314	0.5484567928914958	0.962913233097132	0.7114125505777177	0.7377106626432371	0.9149357146706112	0.9126174808244939	0	0	0.0	0.0006397016512707565	22
2438	0.011829326665159968	0.007149988259305324	0.006831689776669493	0.9555016709841919	-1	0	0	0.2	1	1.0	5	0.5833333333333334	0.8	5	4	1	0	0	0.3333333333333333	6	2	7	0.0	0	0.8171191907671659	0.584701098855593	0.1653401491190826	0.9657116585783758	0.575834688562918	0.8180110357277953	0.933852619803776	0.8491176448391673	0	0	0.0	0.006831689776669493	16
125	2.316268283995549e-06	2.5332132045450257e-08	1.659423871971167e-08	0.9999989033415356	-1	0	0	1.0	1	0	0	1.0	0	1	0	0	1	0	0.5	1	2	2	0.3333333333333333	0	0	0	0	0	0	0	0	0	0	0	0	1.659423871971167e-08	18
209	0.010843996398098682	0.0004248997887691193	0.0004248101138202542	0.9443978102656002	-1	0	0	0.3333333333333333	2	0.8333333333333334	5	0.5714285714285714	0.8333333333333334	7	5	0	0	0	0.2857142857142857	2	7	8	0.0	0	0.2261559188389905	0.9050362510861494	0.8536135933356214	0.8368945647865531	0.37159678661951734	0.8268394773317013	0.9428238488358305	0.8602928235338195	0	0	0.0	0.0004248101138202542	49
657	0.006669045534297641	0.0011458951647208087	0.0010799457117886217	0.9785574288014618	-1	0	0	0.2	1	1.0	5	0.5833333333333334	0.6	4	3	2	0	0	0.75	4	3	7	0.0	0.4	0.8487444855379023	0.6856584063438973	0.7843277024484113	0.9686928516266312	0.7431927816412325	0.8429077665200972	0.8389984884169573	0.8769660862684568	0	0	0.0	0.0010799457117886217	20
4486	0.03493887796705583	0.006440438398477797	-0.00572180815038859	0.7963796205396512	-1	0	0	0.2857142857142857	2	0.75	6	0.4166666666666667	0.75	8	6	1	0	0	0.375	8	3	10	0.0	1.0	0.8167353986483155	0.6706688114458371	0.4270696145780143	0.955316825261523	0.6607485347424406	0.796364390614672	0.8975114801801307	0.8471551823482518	0	0	0.0	-0.0005721808150388589	1
841	0.010411706915747767	0.00565709982408791	0.005188429093366334	0.961880687692684	-1	0	0	0.3333333333333333	2	0.7142857142857143	5	0.42857142857142855	0.42857142857142855	5	3	3	0	0	0.42857142857142855	7	3	9	0.0	0	0.8059148280956293	0.6797103474648127	0.9242268429694322	0.9755383710144181	0.575834688562918	0.8202513598893733	0.8491062531876403	0.8792618631332441	0	0	0.0	0.005188429093366334	35
3349	0.011703267441752643	0.0071815012936145076	0.0069268124633708955	0.9568520618504319	-1	0	0	0.2	1	1.0	5	0.5833333333333334	0.8	5	4	1	0	0	0.3333333333333333	6	2	7	0.0	0	0.8171191907671659	0.584701098855593	0.1653401491190826	0.9657116585783758	0.575834688562918	0.8180110357277953	0.933852619803776	0.8491176448391673	0	0	0.0	0.0069268124633708955	33
2944	0.010282958720911735	0.0019183341065192121	0.0018515878194387719	0.9566266245486585	-1	0	0	0.2	1	1.0	5	0.5833333333333334	0.8	5	4	1	0	0	0.3333333333333333	6	2	7	0.0	0	0.8171191907671659	0.6790613781204309	0.1653401491190826	0.9657116585783758	0.575834688562918	0.8180110357277953	0.9092677483264241	0.8657024930651864	0	0	0.0	0.0018515878194387719	5
1582	0.010741323379455546	0.005422718582163024	0.0036632038232685417	0.9562798888487146	-1	0	0	0.25	1	1.0	4	1.0	1.0	5	4	0	0	0	0.16666666666666666	6	1	6	0.0	0	0.8171191907671659	0.584701098855593	0.1653401491190826	0.9657116585783758	0.575834688562918	0.8180110357277953	0.933852619803776	0.8491176448391673	0	0	0.0	0.0036632038232685417	18
2395	0.011967051464136335	0.007325891391554571	0.007075003406482073	0.956455850421509	-1	0	0	0.2	1	1.0	5	0.5833333333333334	0.8	5	4	1	0	0	0.3333333333333333	6	2	7	0.0	0	0.8171191907671659	0.584701098855593	0.1653401491190826	0.9657116585783758	0.575834688562918	0.8180110357277953	0.933852619803776	0.8491176448391673	0	0	0.0	0.007075003406482073	53
923	0.029662477865367833	0.0027776375221466526	0.00041833726169967567	0.9503123849015451	-1	0	0	0.2	2	0.8461538461538461	11	0.234375	0.6153846153846154	10	8	4	4	0	1.0	8	8	15	0.4	0.2	0.8171191907671659	0.7545594973780337	0.5114282734209705	0.9605907265952024	0.5108523865599727	0.8677342189202876	0.9322401211600931	0.8875443570996294	0.35	0.3	0.0	0.00041833726169967567	21
2320	0.011497847432014131	0.0076142953086386495	0.0073750066860154805	0.9552642072840476	-1	0	0	0.2	1	1.0	5	0.5833333333333334	0.8	5	4	1	0	0	0.3333333333333333	6	2	7	0.0	0	0.8171191907671659	0.584701098855593	0.1653401491190826	0.9657116585783758	0.575834688562918	0.8180110357277953	0.933852619803776	0.8491176448391673	0	0	0.0	0.0073750066860154805	40
4350	0.03206609160702904	0.008554409545968769	0.008508761728596345	0.8678888698894489	-1	0	0	0.2857142857142857	2	0.75	6	0.4166666666666667	0.75	8	6	1	0	0	0.375	8	3	10	0.0	1.0	0.8167353986483155	0.5755695917984837	0.27114233815583866	0.9705368923710159	0.575834688562918	0.8381445462916125	0.9252113220903069	0.8599172893998022	0	0	0.0	0.008508761728596345	11
4695	0.04598215480463636	0.01657356891547072	0.013360456131408275	0.7796591878757678	-1	0	0	0.125	1	1.0	9	1.0	1.0	10	9	0	0	0	0.09090909090909091	11	1	11	0.0	0	0.8171191907671659	0.5680782216073662	0.22979296946113212	0.9613192501651462	0.5710010811779208	0.8181697390922682	0.9233609452520499	0.8407284942194567	0	0	0.0	0.013360456131408275	3
4721	0.033096789424260684	0.0120592040976701	0.01195007211285211	0.8899849713763496	-1	0	0	0.2857142857142857	2	0.75	6	0.4166666666666667	0.75	8	6	1	0	0	0.375	8	3	10	0.0	1.0	0.8167353986483155	0.5755695917984837	0.27114233815583866	0.9705368923710159	0.5660108153974436	0.8301479608410822	0.9215194775700495	0.8575798686500592	0	0	0.0	0.01195007211285211	92
5006	0.032902097890094434	0.009773357022500812	0.009757169210918668	0.8707772120091577	-1	0	0	0.2857142857142857	2	0.75	6	0.4166666666666667	0.75	8	6	1	0	0	0.375	8	3	10	0.0	1.0	0.8167353986483155	0.5755695917984837	0.27114233815583866	0.9705368923710159	0.575834688562918	0.8277616579066659	0.9215194775700495	0.8568932977412618	0	0	0.0	0.009757169210918668	32
2414	0.011453136325801732	0.0031181841186569757	0.0013578417207677914	0.9709945851684026	-1	0	0	0.16666666666666666	1	1.0	6	0.6666666666666666	0.6666666666666666	5	4	2	0	0	0.3333333333333333	6	2	8	0.0	0	0.8171191907671659	0.584701098855593	0.1653401491190826	0.9657116585783758	0.575834688562918	0.8180110357277953	0.933852619803776	0.8491176448391673	0	0	0.0	0.0013578417207677914	0
4575	0.032650042267214324	0.009768600295283031	0.009747831705560933	0.8706628203792516	-1	0	0	0.2857142857142857	2	0.75	6	0.4166666666666667	0.75	8	6	1	0	0	0.375	8	3	10	0.0	1.0	0.8167353986483155	0.5755695917984837	0.27114233815583866	0.9705368923710159	0.575834688562918	0.8381445462916125	0.9252113220903069	0.8599172893998022	0	0	0.0	0.009747831705560933	24
391	0.0011457327188487357	0.0001998854873780417	2.7278247425404347e-06	0.9966212588306999	-1	0	0	1.0	2	0.0	0	0.75	0	1	0	1	1	0	1.0	2	2	3	0.2	0	0	0	0	0	0	0	0	0	0	0	0	2.7278247425404347e-06	18
4378	0.03274052563969924	0.00995723413099595	0.009948322000551886	0.8726015447686783	-1	0	0	0.2857142857142857	2	0.75	6	0.4166666666666667	0.75	8	6	1	0	0	0.375	8	3	10	0.0	1.0	0.8167353986483155	0.5755695917984837	0.27114233815583866	0.9705368923710159	0.575834688562918	0.8381445462916125	0.9252113220903069	0.8599172893998022	0	0	0.0	0.009948322000551886	30
1474	0.01082754646826105	0.005337098987960445	0.003511980457286653	0.9555404824067472	-1	0	0	0.25	1	1.0	4	1.0	1.0	5	4	0	0	0	0.16666666666666666	6	1	6	0.0	0	0.8171191907671659	0.584701098855593	0.1653401491190826	0.9657116585783758	0.575834688562918	0.811163888344494	0.933852619803776	0.847171174441733	0	0	0.0	0.003511980457286653	24
3546	0.029174732412275358	0.007892790301028785	0.00786735672492103	0.8752910877525948	-1	0	0	0.16666666666666666	1	1.0	7	0.5625	0.8571428571428571	7	6	1	0	0	0.25	8	2	9	0.0	0	0.8171191907671659	0.5797049636848298	0.1653401491190826	0.9766316336890594	0.575834688562918	0.7839660748475539	0.9322401211600931	0.8558293071375324	0	0	0.0	0.00786735672492103	51
757	0.011079103598263562	0.004551750459813314	0.003563449762429682	0.9579014143746625	-1	0.5	1	0.5	3	0.5714285714285714	4	0.5	0.42857142857142855	4	3	4	0	0	0.5	6	3	9	0.0	0	0.8130508525270583	0.6433330388896661	0.7279359938400609	0.9685556736479727	0.5472429114434334	0.7402859065803951	0.9006290808690456	0.8440005747835194	0	0	0.0	0.003563449762429682	33
4081	0.011952839085666054	0.006987218832786416	0.006732093139612707	0.9568954427700909	-1	0	0	0.2	1	1.0	5	0.5833333333333334	0.8	5	4	1	0	0	0.3333333333333333	6	2	7	0.0	0	0.8171191907671659	0.584701098855593	0.1653401491190826	0.9657116585783758	0.575834688562918	0.8196443891568957	0.933852619803776	0.8495872434231817	0	0	0.0	0.006732093139612707	9
4457	0.031134790255155177	0.015991475317939742	0.015550422808447604	0.8261558960616705	-1	0	0	0.375	3	0.6666666666666666	6	0.4583333333333333	0.6666666666666666	8	6	2	0	0	0.375	8	3	11	0.0	0.6666666666666666	0.8167353986483155	0.5755695917984837	0.27114233815583866	0.9705368923710159	0.575834688562918	0.8377558644698679	0.9250725844962486	0.8598023161508411	0	0	0.0	0.015550422808447604	21
3725	0.022387581465028245	0.009287112993161125	0.007191515897135018	0.913096081963067	-1	0	0	0.16666666666666666	1	1.0	6	0.5714285714285714	0.8333333333333334	6	5	1	0	0	0.2857142857142857	7	2	8	0.0	0	0.8167353986483155	0.5846710416215607	0.1653401491190826	0.9581088491054536	0.5660108153974436	0.8003128317233423	0.9330508767171846	0.8348004614949562	0	0	0.0	0.007191515897135018	4
2032	0.011600278483672354	0.006942246715474197	0.006669481555879408	0.9567343202844654	-1	0	0	0.2	1	1.0	5	0.5833333333333334	0.8	5	4	1	0	0	0.3333333333333333	6	2	7	0.0	0	0.8171191907671659	0.584701098855593	0.1653401491190826	0.9657116585783758	0.575834688562918	0.8180110357277953	0.933852619803776	0.8491176448391673	0	0	0.0	0.006669481555879408	21
2136	0.011796372910322617	0.007245624190328951	0.006969698789361493	0.9563724845380212	-1	0	0	0.2	1	1.0	5	0.5833333333333334	0.8	5	4	1	0	0	0.3333333333333333	6	2	7	0.0	0	0.8171191907671659	0.584701098855593	0.1653401491190826	0.9657116585783758	0.575834688562918	0.8180110357277953	0.933852619803776	0.8491176448391673	0	0	0.0	0.006969698789361493	32
1141	0.03682676455305244	0.0044945128015836	0.0004749334120209454	0.9080795171077864	-1	0	0	0.4	4	0.5384615384615384	7	0.5	0.46153846153846156	6	6	8	0	0	0.8333333333333334	5	6	15	0.0	0	0.8114670907374549	0.8587257062086767	0.9267505864795446	0.7697573415008903	0.4972961167235265	0.8109918549740174	0.8816046303793333	0.8159859786692656	0	0	0.0	0.0004749334120209454	4
3308	0.015760269451830306	0.009497812347079726	0.009185302222338538	0.9574309725908636	-1	0	0	0.3333333333333333	2	0.8333333333333334	5	0.5714285714285714	0.6666666666666666	5	4	2	0	0	0.2857142857142857	7	2	8	0.0	0.2857142857142857	0.8171191907671659	0.584701098855593	0.1653401491190826	0.9657116585783758	0.575834688562918	0.8180110357277953	0.933852619803776	0.8491176448391673	0	0	0.0	0.009185302222338538	13
1168	0.012723437641320522	0.0048264712724978235	0.004493930271002997	0.9575005590966357	-1	0	0	0.375	3	0.8	8	0.375	0.6	9	6	2	2	0	0.5	4	8	12	0.4	0.2222222222222222	0.8139516671879589	0.8147507612086574	0.8469811874921632	0.9213301858995747	0.575834688562918	0.8973221567606947	0.7997220104836489	0.8845783571216728	0.6111111111111112	0.2222222222222222	0.0	0.004493930271002997	14
2455	0.01175621344340996	0.007583170557947208	0.007315716829297434	0.9557159396049084	-1	0	0	0.2	1	1.0	5	0.5833333333333334	0.8	5	4	1	0	0	0.3333333333333333	6	2	7	0.0	0	0.8171191907671659	0.584701098855593	0.1653401491190826	0.9657116585783758	0.575834688562918	0.8180110357277953	0.933852619803776	0.8491176448391673	0	0	0.0	0.007315716829297434	53
3664	0.02780063822634209	0.00867386194933603	0.0029098517841452476	0.8528789860898837	-1	0	0	0.16666666666666666	1	1.0	6	1.0	1.0	7	6	0	0	0	0.125	8	1	8	0.0	0	0.8171191907671659	0.5797049636848298	0.1653401491190826	0.9766316336890594	0.575834688562918	0.7839660748475539	0.9322401211600931	0.8558293071375324	0	0	0.0	0.0029098517841452476	9
2045	0.011890727410005644	0.00757224347213675	0.007320338976479864	0.9551150646391509	-1	0	0	0.2	1	1.0	5	0.5833333333333334	0.8	5	4	1	0	0	0.3333333333333333	6	2	7	0.0	0	0.8171191907671659	0.584701098855593	0.1653401491190826	0.9657116585783758	0.575834688562918	0.8180110357277953	0.933852619803776	0.8491176448391673	0	0	0.0	0.007320338976479864	106
899	0.008826962708545287	0.0040584686931938755	0.002305747116923698	0.9617281174286518	-1	0	0	0.3333333333333333	2	0.6666666666666666	4	0.4444444444444444	0.5	3	3	4	0	0	0.5	6	3	8	0.0	0	0.8089825142869508	0.5154189503520379	0.9539761499922171	0.9786371715739903	0.575834688562918	0.5844776369992758	0.8629967496405216	0.8036284745378092	0	0	0.0	0.002305747116923698	35
2892	0.01548206996067773	0.00905363287484912	0.008785599959787773	0.9572624620457857	-1	0	0	0.3333333333333333	2	0.8333333333333334	5	0.5714285714285714	0.6666666666666666	5	4	2	0	0	0.2857142857142857	7	2	8	0.0	0.2857142857142857	0.8171191907671659	0.584701098855593	0.1653401491190826	0.9657116585783758	0.575834688562918	0.8180110357277953	0.933852619803776	0.8491176448391673	0	0	0.0	0.008785599959787773	19
1265	0.012628050839599872	0.004569168147340442	0.0018011452728768263	0.9640939322807947	-1	0	0	0.16666666666666666	1	1.0	7	0.5	0.5714285714285714	5	4	3	0	0	0.5	6	3	9	0.0	0.2857142857142857	0.8171191907671659	0.5873766088048368	0.1653401491190826	0.9839270671475827	0.5186511343239488	0.5974379489316938	0.933852619803776	0.8349030036527351	0	0	0.0	0.0018011452728768263	6
3222	0.011098026787545965	0.0021096708742914232	-0.0011647620347543352	0.9755901799988193	-1	0	0	0.4	2	0.8	4	1.0	0.8	5	4	1	0	0	0.14285714285714285	7	1	7	0.0	0.3333333333333333	0.8171191907671659	0.584701098855593	0.1653401491190826	0.9657116585783758	0.575834688562918	0.8180110357277953	0.933852619803776	0.8491176448391673	0	0	0.0	-0.00011647620347543352	1
1263	0.011727961954302365	0.00723557716491915	0.0070325636900299155	0.9562213069846459	-1	0	0	0.2	1	1.0	5	0.5833333333333334	0.8	5	4	1	0	0	0.3333333333333333	6	2	7	0.0	0	0.8171191907671659	0.584701098855593	0.1653401491190826	0.9657116585783758	0.575834688562918	0.8180110357277953	0.933852619803776	0.8491176448391673	0	0	0.0	0.0070325636900299155	115
1143	0.004331292656452966	0.00042681109380976966	-0.00040442206576018726	0.9797298004772722	-1	0	0	0.25	1	1.0	3	0.625	0.6666666666666666	3	2	1	2	0	0.5	4	2	5	0.4	0	0.8163516065294651	0.5127734260681442	0.8469811874921632	0.962442705125375	0.697746219550778	0.81019155755742	0.9076556455866176	0.8294860280181988	0.6666666666666666	0	0.0	-4.0442206576018725e-05	4
4977	0.031998698588019424	0.010594974439596507	0.010162669934215496	0.8673854914225514	-1	0	0	0.2857142857142857	2	0.75	6	0.4166666666666667	0.75	8	6	1	0	0	0.375	8	3	10	0.0	1.0	0.8167353986483155	0.5755695917984837	0.27114233815583866	0.9705368923710159	0.5660108153974436	0.8301479608410822	0.9215194775700495	0.8575798686500592	0	0	0.0	0.010162669934215496	20
4380	0.032366900871028136	0.010112954780043584	0.010112909448533455	0.8734423088338269	-1	0	0	0.2857142857142857	2	0.75	6	0.4166666666666667	0.75	8	6	1	0	0	0.375	8	3	10	0.0	1.0	0.8167353986483155	0.5755695917984837	0.27114233815583866	0.9705368923710159	0.575834688562918	0.8381445462916125	0.9252113220903069	0.8599172893998022	0	0	0.0	0.010112909448533455	99
2620	0.012041278288564041	0.007421263958886534	0.007182679334378511	0.9565174565497062	-1	0	0	0.2	1	1.0	5	0.5833333333333334	0.8	5	4	1	0	0	0.3333333333333333	6	2	7	0.0	0	0.8171191907671659	0.584701098855593	0.1653401491190826	0.9657116585783758	0.575834688562918	0.8180110357277953	0.933852619803776	0.8491176448391673	0	0	0.0	0.007182679334378511	63
4517	0.016598300801731167	0.0026860754797806106	-0.0008765916326334227	0.9768781757784832	-1	0	0	0.3333333333333333	2	0.6666666666666666	4	0.4444444444444444	0.6666666666666666	6	4	1	1	0	0.5	6	3	8	0.25	1.0	0.8163516065294651	0.5636136530376283	0.37694452719259475	0.9457948409272385	0.7362999644938073	0.8652311265821165	0.9134818225145885	0.8399929124957043	1.0	0	0.0	-8.765916326334227e-05	3
3048	0.011681555162372357	0.007184348798979685	0.00692996135831581	0.9568591989204043	-1	0	0	0.2	1	1.0	5	0.5833333333333334	0.8	5	4	1	0	0	0.3333333333333333	6	2	7	0.0	0	0.8171191907671659	0.584701098855593	0.1653401491190826	0.9657116585783758	0.575834688562918	0.8180110357277953	0.933852619803776	0.8491176448391673	0	0	0.0	0.00692996135831581	23
466	0.03311895465116862	0.0005929938614194417	4.1656724067748944e-05	0.934501770635602	-1	0.25	1	0.3	3	0.7692307692307693	10	0.3	0.6153846153846154	10	8	4	3	0	0.5	10	5	15	0.3	0.2	0.9287013655880536	0.9240713761325059	0.5114282734209705	0.8934367739407513	0.4605633425942804	0.9665498098944795	0.9445350059279295	0.9348078950418915	0.2	0.3	0.0	4.1656724067748944e-05	17
341	0.008456033067035615	0.001168107590945275	0.0007760043181885572	0.9521384897692249	-1	0	0	0.16666666666666666	1	1.0	6	0.4	0.3333333333333333	2	2	5	0	0	0.8	4	5	8	0.0	0	0.7879399709771568	0.5648752407658983	0.6181065891066592	0.952764967618675	0.7853030121055132	0.5492751010916535	0.8054313134804474	0.7602982934215746	0	0	0.0	0.0007760043181885572	23
3438	0.012015038118698033	0.00735396803885138	0.007106383642604717	0.9562637049921886	-1	0	0	0.2	1	1.0	5	0.5833333333333334	0.8	5	4	1	0	0	0.3333333333333333	6	2	7	0.0	0	0.8171191907671659	0.584701098855593	0.1653401491190826	0.9657116585783758	0.575834688562918	0.8180110357277953	0.933852619803776	0.8491176448391673	0	0	0.0	0.007106383642604717	30
3408	0.011499169853334731	0.006528947518422983	0.005861563144446471	0.9510266208156836	-1	0	0	0.2	1	1.0	5	1.0	1.0	6	5	0	0	0	0.14285714285714285	7	1	7	0.0	0	0.8167353986483155	0.5802765475702385	0.27114233815583866	0.9553488774815162	0.5830908139305648	0.8516762016683163	0.9224478360095092	0.8470486451759299	0	0	0.0	0.005861563144446471	9
3443	0.012912413811638252	0.003908354832701756	-0.0009742296582513624	0.9856307648588993	-1	0	0	0.3333333333333333	2	0.8333333333333334	5	0.5714285714285714	0.6666666666666666	5	4	2	0	0	0.2857142857142857	7	2	8	0.0	0.2857142857142857	0.8363741406002564	0.5806051681749808	0.1653401491190826	0.7213895820349769	0.5561869422319692	0.8194639380595484	0.9322401211600931	0.7170308445908853	0	0	0.0	-9.742296582513625e-05	0
1856	0.010520470627155741	0.005160256747260469	0.0037863887466637464	0.9552670731244713	-1	0	0	0.25	1	1.0	4	1.0	1.0	5	4	0	0	0	0.16666666666666666	6	1	6	0.0	0	0.8171191907671659	0.5846563393127193	0.1653401491190826	0.9657116585783758	0.5561869422319692	0.8204459171312809	0.930879044128488	0.8498106158127036	0	0	0.0	0.0037863887466637464	21
1978	0.011711818978913071	0.0073606414581337066	0.007079608712449082	0.9563300563380067	-1	0	0	0.2	1	1.0	5	0.5833333333333334	0.8	5	4	1	0	0	0.3333333333333333	6	2	7	0.0	0	0.8171191907671659	0.584701098855593	0.1653401491190826	0.9657116585783758	0.575834688562918	0.8180110357277953	0.933852619803776	0.8491176448391673	0	0	0.0	0.007079608712449082	50
541	0.0008864164894929065	0.0008813061564508258	0.0008812300299858498	0.9805353186902593	-1	0	0	0.5	2	0.75	3	0.5	0.5	3	2	2	0	0	0.75	3	4	6	0.0	0	0.7532960827497394	0.7042212766425674	0.4226573147374066	0.6897661291286641	0.8266579769353676	0.7998033859188016	0.8429225040421352	0.7344250883369542	0	0	0.0	0.0008812300299858498	25
2504	0.011584050147079432	0.007658770563038974	0.0073544797908182	0.9555493851522475	-1	0	0	0.2	1	1.0	5	0.5833333333333334	0.8	5	4	1	0	0	0.3333333333333333	6	2	7	0.0	0	0.8171191907671659	0.584701098855593	0.1653401491190826	0.9657116585783758	0.575834688562918	0.811163888344494	0.933852619803776	0.847171174441733	0	0	0.0	0.0073544797908182	68
2233	0.010618020022317015	0.00541535862138786	0.004222623471864205	0.9566673441140987	-1	0	0	0.25	1	1.0	4	1.0	1.0	5	4	0	0	0	0.16666666666666666	6	1	6	0.0	0	0.8171191907671659	0.584701098855593	0.1653401491190826	0.9657116585783758	0.575834688562918	0.8180110357277953	0.933852619803776	0.8491176448391673	0	0	0.0	0.004222623471864205	6
3116	0.011606289919802478	0.007379805461375639	0.007132976302440299	0.9562463071979128	-1	0	0	0.2	1	1.0	5	0.5833333333333334	0.8	5	4	1	0	0	0.3333333333333333	6	2	7	0.0	0	0.8171191907671659	0.584701098855593	0.1653401491190826	0.9657116585783758	0.575834688562918	0.8180110357277953	0.933852619803776	0.8491176448391673	0	0	0.0	0.007132976302440299	42
598	0.001104545821334049	0.00018838284948519487	7.873656142346092e-07	0.9966260157938932	-1	0	0	0.6666666666666666	2	0.5	1	0.6666666666666666	0	2	0	1	1	0	0.6666666666666666	3	2	4	0.25	0	0	0	0	0	0	0	0	0	0	0	0	7.873656142346092e-07	11
1859	0.01054700137510505	0.006828940488416382	0.006491525977981626	0.9622131563718305	-1	0	0	0.3333333333333333	2	0.6666666666666666	4	0.5	0.5	4	3	3	0	0	1.0	4	4	8	0.0	0	0.8120980514829419	0.5776340812452387	0.5596581495556499	0.9846931225150215	0.5521549163899968	0.5754247021206599	0.9033941434661144	0.8311367492261724	0	0	0.0	0.006491525977981626	47
3139	0.015485625970350234	0.009376714325500893	0.009186926073193413	0.9576133722989758	-1	0	0	0.3333333333333333	2	0.8333333333333334	5	0.5714285714285714	0.6666666666666666	5	4	2	0	0	0.2857142857142857	7	2	8	0.0	0.2857142857142857	0.8171191907671659	0.584701098855593	0.1653401491190826	0.9657116585783758	0.5561869422319692	0.8204459171312809	0.9322401211600931	0.8498184575984212	0	0	0.0	0.009186926073193413	90
4959	0.028343469864272046	0.006999484949543982	0.006884040215873794	0.8719733172537997	-1	0	0	0.16666666666666666	1	1.0	7	0.5625	0.8571428571428571	7	6	1	0	0	0.25	8	2	9	0.0	0	0.8171191907671659	0.5797049636848298	0.1653401491190826	0.9766316336890594	0.5561869422319692	0.785489555147511	0.9322401211600931	0.856199825368637	0	0	0.0	0.006884040215873794	13
1441	0.01866115011895916	0.006772177641284638	0.006702143177578699	0.911123984471715	-1	0.5	1	0.42857142857142855	3	0.625	5	0.4166666666666667	0.5	5	4	4	0	0	0.6666666666666666	6	4	10	0.0	0.25	0.8171191907671659	0.5873766088048368	0.1653401491190826	0.9856671137598334	0.5186511343239488	0.5974379489316938	0.933852619803776	0.8401795620822375	0	0	0.0	0.006702143177578699	83
2330	0.011742585797913117	0.007335633141741224	0.007040135331938475	0.9562953508647764	-1	0	0	0.2	1	1.0	5	0.5833333333333334	0.8	5	4	1	0	0	0.3333333333333333	6	2	7	0.0	0	0.8171191907671659	0.584701098855593	0.1653401491190826	0.9657116585783758	0.575834688562918	0.8180110357277953	0.933852619803776	0.8491176448391673	0	0	0.0	0.007040135331938475	21
2613	0.01213587476707511	0.000527878180495273	-0.0005273494895681033	0.9474747092054815	-1	0	0	0.2	1	1.0	5	0.5833333333333334	0.8	5	4	1	0	0	0.3333333333333333	6	2	7	0.0	0	0.802022245393076	0.9664402587295338	0.37768683994175956	0.943484301058113	0.575834688562918	0.8670222557943291	0.8491062531876403	0.9360407080951852	0	0	0.0	-5.273494895681033e-05	3
939	0.008791224783923576	0.004108651025077883	0.002550395528933793	0.96072890479376	-1	0	0	0.3333333333333333	2	0.6666666666666666	4	0.4444444444444444	0.5	3	3	4	0	0	0.5	6	3	8	0.0	0	0.8089825142869508	0.5154189503520379	0.9539761499922171	0.9786371715739903	0.575834688562918	0.5844776369992758	0.8629967496405216	0.8036284745378092	0	0	0.0	0.002550395528933793	30
1688	0.010855745854847436	0.005328474837808485	0.0036229063085374377	0.9562223247470121	-1	0	0	0.25	1	1.0	4	1.0	1.0	5	4	0	0	0	0.16666666666666666	6	1	6	0.0	0	0.8171191907671659	0.584701098855593	0.1653401491190826	0.9657116585783758	0.575834688562918	0.8180110357277953	0.933852619803776	0.8491176448391673	0	0	0.0	0.0036229063085374377	15
2595	0.01078432456979347	0.0024730148212302214	-0.001621942699700988	0.9787352224578457	-1	0	0	0.4	2	0.8	4	1.0	0.8	5	4	1	0	0	0.14285714285714285	7	1	7	0.0	0.3333333333333333	0.8171191907671659	0.584701098855593	0.1653401491190826	0.9657116585783758	0.575834688562918	0.8180110357277953	0.933852619803776	0.8491176448391673	0	0	0.0	-0.0001621942699700988	1
1450	0.003979920713327226	0.0013841626936733908	-0.0007791048969180984	0.9795382799845936	-1	0	0	0.25	1	1.0	3	1.0	1.0	4	3	0	0	0	0.2	5	1	5	0.0	0	0.848956636322076	0.5890633472388547	0.14407118334403038	0.9765787870899856	0.538493121722371	0.6060024677455995	0.9463921668308678	0.8186185249994089	0	0	0.0	-7.791048969180984e-05	0
3717	0.032409251728379204	0.00588041509965553	0.004502394999214123	0.5228223122928137	-1	0	0	0.14285714285714285	1	1.0	8	0.5555555555555556	0.875	8	7	1	0	0	0.2222222222222222	9	2	10	0.0	0	0.8167353986483155	0.5755695917984837	0.27114233815583866	0.9705368923710159	0.575834688562918	0.8231306258644062	0.9215194775700495	0.8555744156731575	0	0	0.0	0.004502394999214123	7
1799	0.011697105399700872	0.00731531218757099	0.007073681120145295	0.9563984890110904	-1	0	0	0.2	1	1.0	5	0.5833333333333334	0.8	5	4	1	0	0	0.3333333333333333	6	2	7	0.0	0	0.8171191907671659	0.584701098855593	0.1653401491190826	0.9657116585783758	0.575834688562918	0.8180110357277953	0.933852619803776	0.8491176448391673	0	0	0.0	0.007073681120145295	87
4302	0.03167363992431469	0.010016293422458482	0.009970419533581668	0.8719778130335032	-1	0	0	0.2857142857142857	2	0.75	6	0.4166666666666667	0.75	8	6	1	0	0	0.375	8	3	10	0.0	1.0	0.8167353986483155	0.5755695917984837	0.27114233815583866	0.9705368923710159	0.575834688562918	0.8381445462916125	0.9252113220903069	0.8599172893998022	0	0	0.0	0.009970419533581668	72
1373	0.010762458467210112	0.0054810518123779356	0.0046252209265419805	0.9552257347206751	-1	0	0	0.25	1	1.0	4	1.0	1.0	5	4	0	0	0	0.16666666666666666	6	1	6	0.0	0	0.8171191907671659	0.584701098855593	0.1653401491190826	0.9657116585783758	0.575834688562918	0.8180110357277953	0.933852619803776	0.8491176448391673	0	0	0.0	0.0046252209265419805	61
2520	0.011969065072322423	0.007822381869485298	0.007537434667682055	0.9555788561547293	-1	0	0	0.2	1	1.0	5	0.5833333333333334	0.8	5	4	1	0	0	0.3333333333333333	6	2	7	0.0	0	0.8171191907671659	0.584701098855593	0.1653401491190826	0.9657116585783758	0.575834688562918	0.811163888344494	0.933852619803776	0.847171174441733	0	0	0.0	0.007537434667682055	88
2864	0.011748977703942133	0.007191299794905729	0.006985249528755888	0.9562872156946285	-1	0	0	0.2	1	1.0	5	0.5833333333333334	0.8	5	4	1	0	0	0.3333333333333333	6	2	7	0.0	0	0.8171191907671659	0.584701098855593	0.1653401491190826	0.9657116585783758	0.575834688562918	0.8180110357277953	0.933852619803776	0.8491176448391673	0	0	0.0	0.006985249528755888	29
4087	0.03130545662744426	0.008213287262336595	0.008155984734432974	0.8822142829448936	-1	0	0	0.2857142857142857	2	0.875	7	0.4166666666666667	0.75	7	6	2	0	0	0.375	8	3	10	0.0	0	0.8171191907671659	0.5797049636848298	0.1653401491190826	0.9766316336890594	0.575834688562918	0.7839660748475539	0.9322401211600931	0.8558293071375324	0	0	0.0	0.008155984734432974	16
3368	0.011923349120890589	0.007392793730953841	0.007149748026118023	0.9565665308894198	-1	0	0	0.2	1	1.0	5	0.5833333333333334	0.8	5	4	1	0	0	0.3333333333333333	6	2	7	0.0	0	0.8171191907671659	0.584701098855593	0.1653401491190826	0.9657116585783758	0.575834688562918	0.811163888344494	0.933852619803776	0.847171174441733	0	0	0.0	0.007149748026118023	22
2815	0.01085176206064901	0.005227333926270944	0.0037575995956044294	0.9555718476527437	-1	0	0	0.25	1	1.0	4	1.0	1.0	5	4	0	0	0	0.16666666666666666	6	1	6	0.0	0	0.8171191907671659	0.584701098855593	0.1653401491190826	0.9657116585783758	0.575834688562918	0.8180110357277953	0.933852619803776	0.8491176448391673	0	0	0.0	0.0037575995956044294	6
1523	0.011950987997043097	0.0068316184807317845	0.005738376735179558	0.9326352094808515	-1	0.5	1	0.5	3	0.5714285714285714	4	0.375	0.5714285714285714	5	4	3	0	0	0.6666666666666666	6	4	9	0.0	0.6666666666666666	0.8171191907671659	0.5873766088048368	0.1653401491190826	0.9856671137598334	0.5186511343239488	0.5974379489316938	0.933852619803776	0.8401795620822375	0	0	0.0	0.005738376735179558	116
2568	0.011824167949771812	0.007528646907816718	0.00730145016662629	0.9558292570454843	-1	0	0	0.2	1	1.0	5	0.5833333333333334	0.8	5	4	1	0	0	0.3333333333333333	6	2	7	0.0	0	0.8171191907671659	0.584701098855593	0.1653401491190826	0.9657116585783758	0.575834688562918	0.8180110357277953	0.933852619803776	0.8491176448391673	0	0	0.0	0.00730145016662629	21
3040	0.0157277747162875	0.009478274136675194	0.00916516654719364	0.9575976153966113	-1	0	0	0.3333333333333333	2	0.8333333333333334	5	0.5714285714285714	0.6666666666666666	5	4	2	0	0	0.2857142857142857	7	2	8	0.0	0.2857142857142857	0.8171191907671659	0.584701098855593	0.1653401491190826	0.9657116585783758	0.575834688562918	0.8180110357277953	0.933852619803776	0.8491176448391673	0	0	0.0	0.00916516654719364	128
2551	0.011587438758180356	0.007122200053149771	0.006785109372132727	0.956137806938807	-1	0	0	0.2	1	1.0	5	0.5833333333333334	0.8	5	4	1	0	0	0.3333333333333333	6	2	7	0.0	0	0.8171191907671659	0.584701098855593	0.1653401491190826	0.9657116585783758	0.5561869422319692	0.8204459171312809	0.9322401211600931	0.8498184575984212	0	0	0.0	0.006785109372132727	19
4686	0.03243054823937973	0.008821210620042581	0.008718806885670982	0.8683084813739581	-1	0	0	0.2857142857142857	2	0.75	6	0.4166666666666667	0.75	8	6	1	0	0	0.375	8	3	10	0.0	1.0	0.8167353986483155	0.5755695917984837	0.27114233815583866	0.9705368923710159	0.575834688562918	0.8381445462916125	0.9252113220903069	0.8599172893998022	0	0	0.0	0.008718806885670982	13
40	5.159693049035341e-05	1.7441115611744287e-06	-1.680805489426199e-06	0.9999944078720123	-1	0	0	0.3333333333333333	1	1.0	2	1.0	1.0	2	2	1	4	0	0.25	4	1	4	0.6666666666666666	0	0.4522221012024361	0.8888275014961025	0.7699888817540621	0.7435839225494955	0.49888130588500273	0.9590355971586166	0.9275407312771649	0.8907970318401951	0.75	1.0	0.10103171529635654	-1.680805489426199e-07	7
3695	0.03084962796875611	0.008611247207800708	0.00857314400548206	0.8740356679994139	-1	0	0	0.2857142857142857	2	0.875	7	0.5555555555555556	0.75	7	6	2	0	0	0.2222222222222222	9	2	10	0.0	0.2222222222222222	0.8171191907671659	0.5797049636848298	0.1653401491190826	0.9766316336890594	0.575834688562918	0.8237152155314863	0.9322401211600931	0.8659178742021671	0	0	0.0	0.00857314400548206	70
4250	0.031746354974563115	0.02298867840135191	-0.021116674375890692	0.7320407280535002	-1	0	0	0.16666666666666666	1	1.0	6	1.0	1.0	6	6	1	0	0	0.125	8	1	8	0.0	0	0.8163516065294651	0.5173503367588091	0.37694452719259475	0.9715737077893922	0.5903469392982119	0.8169910095913215	0.9084353862888347	0.8454095153168238	0	0	0.0	-0.0021116674375890694	0
2023	0.011914446767526893	0.007121399681272988	0.00692212546892018	0.9562578775870051	-1	0	0	0.2	1	1.0	5	0.5833333333333334	0.8	5	4	1	0	0	0.3333333333333333	6	2	7	0.0	0	0.8171191907671659	0.584701098855593	0.1653401491190826	0.9657116585783758	0.575834688562918	0.8180110357277953	0.933852619803776	0.8491176448391673	0	0	0.0	0.00692212546892018	22
4091	0.01967052421713068	0.0002924792388802962	1.365664795985608e-05	0.9523047174436348	-1	0	0	0.16666666666666666	1	1.0	7	0.5625	0.8571428571428571	7	6	1	0	0	0.25	8	2	9	0.0	0	0.8171191907671659	0.5885000784936905	0.1653401491190826	0.9517979504991166	0.5561869422319692	0.7915518768357458	0.933852619803776	0.8261152490277055	0	0	0.0	1.365664795985608e-05	4
440	0.0009597681552276412	0.00011129332725841269	8.41121842499703e-07	0.996039545047816	-1	0	0	1.0	2	0.0	0	0.75	0	1	0	1	0	0	1.0	2	2	3	0.0	0	0	0	0	0	0	0	0	0	0	0	0	8.41121842499703e-07	12
792	0.007585297391201668	0.002786292906550164	0.002612180149838185	0.9726045453674939	-1	0	0	0.3333333333333333	2	0.6666666666666666	4	0.4444444444444444	0.3333333333333333	3	2	4	0	0	0.5	6	3	8	0.0	0	0.8070769121987178	0.5125731065541168	0.8652932649694316	0.9784758445072121	0.5648293863895202	0.6672614949781871	0.8491062531876403	0.8206831582562506	0	0	0.0	0.002612180149838185	9
4581	0.03233153449448493	0.010267196332699548	0.010264010441030178	0.8806841381774567	-1	0	0	0.2857142857142857	2	0.75	6	0.4166666666666667	0.75	8	6	1	0	0	0.375	8	3	10	0.0	1.0	0.8167353986483155	0.5755695917984837	0.27114233815583866	0.9705368923710159	0.575834688562918	0.8381445462916125	0.9252113220903069	0.8599172893998022	0	0	0.0	0.010264010441030178	48
4013	0.0290894045031306	0.007392419925826166	0.0073334408218316315	0.872292067931964	-1	0	0	0.16666666666666666	1	1.0	7	0.5625	0.8571428571428571	7	6	1	0	0	0.25	8	2	9	0.0	0	0.8171191907671659	0.5797049636848298	0.1653401491190826	0.9766316336890594	0.575834688562918	0.7839660748475539	0.9322401211600931	0.8558293071375324	0	0	0.0	0.0073334408218316315	27
3559	0.028831051164189363	0.00816331369517373	0.008155004406230322	0.876009274625192	-1	0	0	0.16666666666666666	1	1.0	7	0.5625	0.8571428571428571	7	6	1	0	0	0.25	8	2	9	0.0	0	0.8171191907671659	0.5797049636848298	0.1653401491190826	0.9766316336890594	0.575834688562918	0.7839660748475539	0.9322401211600931	0.8558293071375324	0	0	0.0	0.008155004406230322	90
1638	0.009260698280739459	0.0003793384098175676	-7.390966977679954e-06	0.9885675541701552	-1	0	0	0.25	1	1.0	3	1.0	1.0	4	3	0	0	0	0.2	5	1	5	0.0	0	0.8585841112386212	0.5820177366534621	0.14407118334403038	0.6077349366349529	0.5286692485568965	0.6064663667706753	0.9457335780741535	0.598795427764649	0	0	0.0	-7.390966977679954e-07	1
2976	0.01178273838445371	0.0073097377868956825	0.007053486634698544	0.9553675287408934	-1	0	0	0.2	1	1.0	5	0.5833333333333334	0.8	5	4	1	0	0	0.3333333333333333	6	2	7	0.0	0	0.8171191907671659	0.584701098855593	0.1653401491190826	0.9657116585783758	0.575834688562918	0.8180110357277953	0.933852619803776	0.8491176448391673	0	0	0.0	0.007053486634698544	31
1851	0.013604938587090403	0.007024357410105986	0.00701143261632449	0.9425194677041997	-1	0	0	0.3333333333333333	2	0.7142857142857143	5	0.5625	0.5714285714285714	5	4	3	0	0	1.0	4	4	9	0.0	0	0.8171191907671659	0.5872442825361158	0.1653401491190826	0.9839270671475827	0.5353115519480666	0.5881070799185826	0.9349584775665131	0.8330939343569458	0	0	0.0	0.00701143261632449	37
4454	0.029314307045633595	0.008737652210774707	0.008734852409361653	0.8878147071431378	-1	0	0	0.16666666666666666	1	1.0	7	0.5625	0.8571428571428571	7	6	1	0	0	0.25	8	2	9	0.0	0	0.8171191907671659	0.5797049636848298	0.1653401491190826	0.9766316336890594	0.5561869422319692	0.785489555147511	0.9322401211600931	0.856199825368637	0	0	0.0	0.008734852409361653	17
66	0.001790810253637332	0.0004659896951160992	-9.46667773950388e-05	0.9942702248165666	-1	0	0	0.6666666666666666	2	0.5	1	0.6666666666666666	0.5	2	1	1	5	0	0.6666666666666666	3	2	4	1.0	0	0.3750461455701398	0.7671471508883654	0.20397738956844486	0.5060416741455602	0.8966734873461351	0.6819776276899637	0.9516557270444812	0.6592090889058774	0.5	1.0	0.4445332332385828	-9.466677739503879e-06	9
3069	0.011570673004384923	0.007793129725342975	0.007512826883262769	0.955377387966971	-1	0	0	0.2	1	1.0	5	0.5833333333333334	0.8	5	4	1	0	0	0.3333333333333333	6	2	7	0.0	0	0.8171191907671659	0.584701098855593	0.1653401491190826	0.9657116585783758	0.575834688562918	0.8180110357277953	0.933852619803776	0.8491176448391673	0	0	0.0	0.007512826883262769	108
4909	0.03356203862761382	0.012107623962644297	0.012040742254580041	0.8895466451283254	-1	0	0	0.2857142857142857	2	0.75	6	0.4166666666666667	0.75	8	6	1	0	0	0.375	8	3	10	0.0	1.0	0.8167353986483155	0.5755695917984837	0.27114233815583866	0.9705368923710159	0.5660108153974436	0.8301479608410822	0.9215194775700495	0.8575798686500592	0	0	0.0	0.012040742254580041	90
3875	0.033053860416106876	0.010103083435732612	0.01008630257388202	0.870903738718912	-1	0	0	0.2857142857142857	2	0.75	6	0.4166666666666667	0.75	8	6	1	0	0	0.375	8	3	10	0.0	1.0	0.8167353986483155	0.5755695917984837	0.27114233815583866	0.9705368923710159	0.575834688562918	0.8381445462916125	0.9252113220903069	0.8599172893998022	0	0	0.0	0.01008630257388202	82
1938	0.011824685571488969	0.007188842692688577	0.0069337882843770494	0.955752005844657	-1	0	0	0.2	1	1.0	5	0.5833333333333334	0.8	5	4	1	0	0	0.3333333333333333	6	2	7	0.0	0	0.8171191907671659	0.584701098855593	0.1653401491190826	0.9657116585783758	0.575834688562918	0.8180110357277953	0.933852619803776	0.8491176448391673	0	0	0.0	0.0069337882843770494	44
3779	0.027874848648319715	0.003860078567190311	-0.003840707548036786	0.5852673730313354	-1	0	0	0.3333333333333333	2	0.8571428571428571	6	1.0	0.8571428571428571	7	6	1	0	0	0.1111111111111111	9	1	9	0.0	0.25	0.8171191907671659	0.5797049636848298	0.1653401491190826	0.9766316336890594	0.575834688562918	0.7839660748475539	0.9322401211600931	0.8558293071375324	0	0	0.0	-0.0003840707548036786	2
1595	0.01080568571161848	0.005219676747339727	0.0044859690765922215	0.9560234669297083	-1	0	0	0.25	1	1.0	4	1.0	1.0	5	4	0	0	0	0.16666666666666666	6	1	6	0.0	0	0.8171191907671659	0.584701098855593	0.1653401491190826	0.9657116585783758	0.575834688562918	0.8180110357277953	0.933852619803776	0.8491176448391673	0	0	0.0	0.0044859690765922215	21
3051	0.01182844925368526	0.0075030897041684745	0.00724698368655401	0.955169078850981	-1	0	0	0.2	1	1.0	5	0.5833333333333334	0.8	5	4	1	0	0	0.3333333333333333	6	2	7	0.0	0	0.8171191907671659	0.584701098855593	0.1653401491190826	0.9657116585783758	0.575834688562918	0.8180110357277953	0.933852619803776	0.8491176448391673	0	0	0.0	0.00724698368655401	44
1968	0.012502508408995474	0.004064622784807182	0.004033130531129997	0.9558192371939691	-1	0	0	0.2	1	1.0	5	0.5833333333333334	0.8	5	4	1	0	0	0.3333333333333333	6	2	7	0.0	0	0.8171191907671659	0.584701098855593	0.20249599461562867	0.9625628508446111	0.575834688562918	0.8180110357277953	0.9229080843224123	0.8451847321759336	0	0	0.0	0.004033130531129997	10
4805	0.03157967419494054	0.007793185694679905	0.007774488270741516	0.8676107309190225	-1	0	0	0.2857142857142857	2	0.75	6	0.4166666666666667	0.75	8	6	1	0	0	0.375	8	3	10	0.0	1.0	0.8167353986483155	0.5755695917984837	0.27114233815583866	0.9705368923710159	0.575834688562918	0.8381445462916125	0.9252113220903069	0.8599172893998022	0	0	0.0	0.007774488270741516	8
2799	0.01153971061711805	0.007577755033160077	0.007317207524571767	0.9552678357055523	-1	0	0	0.2	1	1.0	5	0.5833333333333334	0.8	5	4	1	0	0	0.3333333333333333	6	2	7	0.0	0	0.8171191907671659	0.584701098855593	0.1653401491190826	0.9657116585783758	0.575834688562918	0.811163888344494	0.933852619803776	0.847171174441733	0	0	0.0	0.007317207524571767	50
3584	0.015589761562360768	0.008890108657611263	0.007727379258293827	0.9532623063144029	-1	0	0	0.2	1	1.0	5	1.0	1.0	6	5	0	0	0	0.14285714285714285	7	1	7	0.0	0	0.8167353986483155	0.5802765475702385	0.27114233815583866	0.9547011314036172	0.5660108153974436	0.8551275301326466	0.9215194775700495	0.8475879976521893	0	0	0.0	0.007727379258293827	24
423	0.011523290166127282	0.004290952486024555	0.002430150154048767	0.9571070769303843	-1	0.5	1	0.42857142857142855	3	0.625	5	0.5555555555555556	0.375	5	3	4	0	0	0.5	6	3	10	0.0	0	0.8171191907671659	0.6606793394954413	0.5018958376879047	0.9579548073907984	0.5186511343239488	0.7602840444839636	0.9292687438551397	0.8387385396062437	0	0	0.0	0.002430150154048767	26
637	0.0013568796829678603	0.0003159187053515244	0.000315692687535114	0.990134590134378	-1	1.0	1	0.8	4	0.4	2	0.4375	0.4	4	2	2	0	0	1.0	4	4	7	0.0	0.6666666666666666	0.41078351420016057	0.9647895196965974	0.7165880514498831	0.869892475974929	0.5588572470780057	0.9283032509398409	0.9181698647096239	0.9302474002084302	0	0	0.0	0.000315692687535114	17
4631	0.033143348182397954	0.009822364379469865	0.00979657283407758	0.8705032857609704	-1	0	0	0.2857142857142857	2	0.75	6	0.4166666666666667	0.75	8	6	1	0	0	0.375	8	3	10	0.0	1.0	0.8167353986483155	0.5755695917984837	0.27114233815583866	0.9705368923710159	0.575834688562918	0.8381445462916125	0.9252113220903069	0.8599172893998022	0	0	0.0	0.00979657283407758	33
1408	0.008366691541935806	0.0016272857930791737	0.0012137606684272657	0.9738395530941982	-1	0	0	0.2	1	1.0	5	0.5833333333333334	0.8	5	4	1	0	0	0.3333333333333333	6	2	7	0.0	0	0.8171191907671659	0.584701098855593	0.1653401491190826	0.9657116585783758	0.575834688562918	0.8180110357277953	0.933852619803776	0.8491176448391673	0	0	0.0	0.0012137606684272657	5
1553	0.017202247900160398	0.0023422623225991695	-0.0010757762966166543	0.9491337778694691	-1	0	0	0.2857142857142857	2	0.75	6	0.4166666666666667	0.5	5	4	4	0	0	0.375	8	3	10	0.0	0	0.8089825142869508	0.5304644551926045	0.7276149173742554	0.9722210326742632	0.5648293863895202	0.6832299559165641	0.9203367409089072	0.8148728876003889	0	0	0.0	-0.00010757762966166542	3
4927	0.03228247101543183	0.009741277179692127	0.009729396479572324	0.8701625647861693	-1	0	0	0.2857142857142857	2	0.75	6	0.4166666666666667	0.75	8	6	1	0	0	0.375	8	3	10	0.0	1.0	0.8167353986483155	0.5755695917984837	0.27114233815583866	0.9705368923710159	0.575834688562918	0.8381445462916125	0.9252113220903069	0.8599172893998022	0	0	0.0	0.009729396479572324	25
675	0.0115747615776248	0.002800384755769784	-0.0019328579250918333	0.9382127542225555	-1	0	0	0.375	3	0.7777777777777778	7	0.4074074074074074	0.6666666666666666	8	6	2	1	0	0.3333333333333333	3	9	11	0.16666666666666666	0.6666666666666666	0.9346433766044726	0.7435705700795973	0.5299425331562333	0.9002256489683865	0.856739105687568	0.9588836479721118	0.9041975885181383	0.894532913940451	1.0	0.625	0.0	-0.00019328579250918332	3
3906	0.03151958455513133	0.009299008009704728	0.009252623753821776	0.8750105478994368	-1	0	0	0.2857142857142857	2	0.875	7	0.5555555555555556	0.75	7	6	2	0	0	0.2222222222222222	9	2	10	0.0	0.2222222222222222	0.8171191907671659	0.5797049636848298	0.1653401491190826	0.9766316336890594	0.575834688562918	0.7839660748475539	0.9322401211600931	0.8558293071375324	0	0	0.0	0.009252623753821776	7
2950	0.010257065667547902	0.0046573597042691905	0.004241081937951093	0.9540396864571165	-1	0	0	0.2	1	1.0	5	0.5833333333333334	0.8	5	4	1	0	0	0.3333333333333333	6	2	7	0.0	0	0.8171191907671659	0.904209710867132	0.1653401491190826	0.9751984840927544	0.5011515548818238	0.6292279836022063	0.933852619803776	0.8955298506688756	0	0	0.0	0.004241081937951093	10
1183	0.011424950478532795	0.0014618003320704892	0.0008454984222970382	0.9500552463816682	-1	0.5	2	0.6	6	0.5	6	0.4	0.4166666666666667	11	5	2	0	0	0.7142857142857143	5	7	14	0.0	0.5714285714285714	0.9262224649050526	0.8917734572634971	0.7269411215916287	0.9305149214793398	0.8995613141239016	0.9573199181887722	0.9194636541442228	0.9311616750999733	0	0	0.0	0.0008454984222970382	5
1325	0.010775467655215315	0.005474406224935067	0.0045424598589259915	0.95509715906646	-1	0	0	0.25	1	1.0	4	1.0	1.0	5	4	0	0	0	0.16666666666666666	6	1	6	0.0	0	0.8171191907671659	0.584701098855593	0.1653401491190826	0.9657116585783758	0.575834688562918	0.8180110357277953	0.933852619803776	0.8491176448391673	0	0	0.0	0.0045424598589259915	26
1527	0.010538099407494346	0.005404881769893108	0.004161485619528463	0.9553369421742182	-1	0	0	0.25	1	1.0	4	1.0	1.0	5	4	0	0	0	0.16666666666666666	6	1	6	0.0	0	0.8171191907671659	0.584701098855593	0.1653401491190826	0.9657116585783758	0.575834688562918	0.8180110357277953	0.933852619803776	0.8491176448391673	0	0	0.0	0.004161485619528463	52
1085	0.008600887097403611	0.001267729979187578	0.00017714919839056792	0.9768299055604309	-1	0	0	0.2	1	1.0	5	0.5833333333333334	0.8	5	4	1	0	0	0.3333333333333333	6	2	7	0.0	0	0.8171191907671659	0.584701098855593	0.1653401491190826	0.9657116585783758	0.575834688562918	0.8180110357277953	0.933852619803776	0.8491176448391673	0	0	0.0	0.00017714919839056792	14
3006	0.011696337144146406	0.007479901077292639	0.007228353541930095	0.9559318926134206	-1	0	0	0.2	1	1.0	5	0.5833333333333334	0.8	5	4	1	0	0	0.3333333333333333	6	2	7	0.0	0	0.8171191907671659	0.584701098855593	0.1653401491190826	0.9657116585783758	0.575834688562918	0.8180110357277953	0.933852619803776	0.8491176448391673	0	0	0.0	0.007228353541930095	13
1584	0.010574810723492112	0.004981598723829379	0.0027763480739037266	0.9554127451700464	-1	0	0	0.25	1	1.0	4	1.0	1.0	5	4	0	0	0	0.16666666666666666	6	1	6	0.0	0	0.8171191907671659	0.584701098855593	0.1653401491190826	0.9657116585783758	0.575834688562918	0.8180110357277953	0.933852619803776	0.8491176448391673	0	0	0.0	0.0027763480739037266	10
3853	0.02943607382771734	0.009468737000363686	0.009466291798564761	0.8970355515322628	-1	0	0	0.16666666666666666	1	1.0	7	0.5625	0.8571428571428571	7	6	1	0	0	0.25	8	2	9	0.0	0	0.8171191907671659	0.5797049636848298	0.1653401491190826	0.9766316336890594	0.575834688562918	0.7784739328745562	0.9322401211600931	0.8545025965154563	0	0	0.0	0.009466291798564761	52
1705	0.012672678748437874	0.0016607837960176271	-0.0008556642737425412	0.9854520251379512	-1	0	0	0.4	2	0.8	4	0.5833333333333334	0.8	6	4	0	0	0	0.3333333333333333	6	2	7	0.0	0	0.8267466656837111	0.577495593769731	0.19756655929010736	0.9562247630277892	0.5660108153974436	0.8001390774629207	0.9281819369926831	0.8312524628997624	0	0	0.0	-8.556642737425412e-05	2
2155	0.01187207634702879	0.007187149413230875	0.006932476846883224	0.9557439021910031	-1	0	0	0.2	1	1.0	5	0.5833333333333334	0.8	5	4	1	0	0	0.3333333333333333	6	2	7	0.0	0	0.8171191907671659	0.584701098855593	0.1653401491190826	0.9657116585783758	0.575834688562918	0.8180110357277953	0.933852619803776	0.8491176448391673	0	0	0.0	0.006932476846883224	28
4950	0.03141516151801791	0.008790335271822098	0.008567555093740095	0.8746232004376798	-1	0	0	0.16666666666666666	1	1.0	7	0.5625	0.8571428571428571	7	6	1	0	0	0.25	8	2	9	0.0	0	0.8171191907671659	0.5742686269652455	0.1653401491190826	0.9766316336890594	0.575834688562918	0.7784739328745562	0.9322401211600931	0.8535770860962839	0	0	0.0	0.008567555093740095	17
2647	0.011952966561411675	0.007254468097554199	0.006988447639172449	0.9556229081867587	-1	0	0	0.2	1	1.0	5	0.5833333333333334	0.8	5	4	1	0	0	0.3333333333333333	6	2	7	0.0	0	0.8171191907671659	0.584701098855593	0.1653401491190826	0.9657116585783758	0.575834688562918	0.8180110357277953	0.933852619803776	0.8491176448391673	0	0	0.0	0.006988447639172449	13
1650	0.011019776449022032	0.005272085632089961	0.004507933251005715	0.9555913457211698	-1	0	0	0.25	1	1.0	4	1.0	1.0	5	4	0	0	0	0.16666666666666666	6	1	6	0.0	0	0.8171191907671659	0.584701098855593	0.1653401491190826	0.9657116585783758	0.575834688562918	0.8180110357277953	0.933852619803776	0.8491176448391673	0	0	0.0	0.004507933251005715	38
3278	0.015265693264974223	0.00916396961722488	0.008893763433732355	0.9576485041138253	-1	0	0	0.3333333333333333	2	0.8333333333333334	5	0.5714285714285714	0.6666666666666666	5	4	2	0	0	0.2857142857142857	7	2	8	0.0	0.2857142857142857	0.8171191907671659	0.584701098855593	0.1653401491190826	0.9657116585783758	0.575834688562918	0.8180110357277953	0.933852619803776	0.8491176448391673	0	0	0.0	0.008893763433732355	17
3052	0.028947363524841865	0.00846665760633518	0.008449947740256519	0.8810106771635721	-1	0	0	0.16666666666666666	1	1.0	7	0.5625	0.8571428571428571	7	6	1	0	0	0.25	8	2	9	0.0	0	0.8171191907671659	0.5797049636848298	0.1653401491190826	0.9766316336890594	0.575834688562918	0.7839660748475539	0.9322401211600931	0.8558293071375324	0	0	0.0	0.008449947740256519	119
4943	0.032955613042712426	0.009038749949258304	0.008969834769325336	0.8690028908891371	-1	0	0	0.2857142857142857	2	0.75	6	0.4166666666666667	0.75	8	6	1	0	0	0.375	8	3	10	0.0	1.0	0.8167353986483155	0.5755695917984837	0.27114233815583866	0.9705368923710159	0.575834688562918	0.8381445462916125	0.9252113220903069	0.8599172893998022	0	0	0.0	0.008969834769325336	17
3865	0.012023946827818358	0.007126208613146833	0.006839746756572396	0.9554126749740737	-1	0	0	0.2	1	1.0	5	0.5833333333333334	0.8	5	4	1	0	0	0.3333333333333333	6	2	7	0.0	0	0.8171191907671659	0.584701098855593	0.1653401491190826	0.9657116585783758	0.678735751070338	0.8023901617457384	0.9455308602272243	0.8447259793388893	0	0	0.0	0.006839746756572396	12
554	0.0007421885258729718	0.0006754614931392397	0.0006753877149673353	0.9876920673273609	-1	0	0	0.6666666666666666	2	0.5	1	0.6666666666666666	0.5	2	1	1	0	0	0.6666666666666666	2	3	4	0.0	0	0.8150450829516098	0.7004894292188933	0.46682285870850676	0.6086534181207743	0.8188116218989325	0.5196058299684105	0.8433063133931364	0.6122032210788392	0	0	0.0	0.0006753877149673353	54
44	0.010891301541590804	0.00018111995233750992	0.0001019759782673731	0.9773959118577603	-1	0	0	0.5	3	0.7142857142857143	5	0.75	0.42857142857142855	5	3	3	1	0	0.3333333333333333	2	6	9	0.125	0.2857142857142857	0.6113207273414429	0.9479706821415208	0.40778061913052355	0.9134816781287578	0.47636153976165635	0.9115626816911049	0.9095703533968201	0.9262704930900165	1.0	0.8	0.0	0.0001019759782673731	2
4224	0.027307725236214542	0.007854663773644383	0.0037245358758826357	0.8715883116296632	-1	0	0	0.16666666666666666	1	1.0	6	1.0	1.0	7	6	0	0	0	0.125	8	1	8	0.0	0	0.8171191907671659	0.5797049636848298	0.1653401491190826	0.9766316336890594	0.575834688562918	0.7784739328745562	0.9322401211600931	0.8545025965154563	0	0	0.0	0.0037245358758826357	8
1414	0.010560770757069515	0.005508348516888966	0.0046075522446685805	0.955093097427322	-1	0	0	0.25	1	1.0	4	1.0	1.0	5	4	0	0	0	0.16666666666666666	6	1	6	0.0	0	0.8171191907671659	0.584701098855593	0.1653401491190826	0.9657116585783758	0.575834688562918	0.8180110357277953	0.933852619803776	0.8491176448391673	0	0	0.0	0.0046075522446685805	96
4780	0.03271363041439079	0.010038710673470067	0.010038017890737822	0.8745172059620309	-1	0	0	0.2857142857142857	2	0.75	6	0.4166666666666667	0.75	8	6	1	0	0	0.375	8	3	10	0.0	1.0	0.8167353986483155	0.5755695917984837	0.27114233815583866	0.9705368923710159	0.575834688562918	0.8381445462916125	0.9252113220903069	0.8599172893998022	0	0	0.0	0.010038017890737822	18
1519	0.010800199830705497	0.005510633506789307	0.004592737000540618	0.9552010920677902	-1	0	0	0.25	1	1.0	4	1.0	1.0	5	4	0	0	0	0.16666666666666666	6	1	6	0.0	0	0.8171191907671659	0.584701098855593	0.1653401491190826	0.9657116585783758	0.618437348163161	0.8002602246509326	0.9436272809096536	0.8441401388098402	0	0	0.0	0.004592737000540618	27
4138	0.03265253390923854	0.010099074641677926	0.01009408961460874	0.8712922259112288	-1	0	0	0.2857142857142857	2	0.75	6	0.4166666666666667	0.75	8	6	1	0	0	0.375	8	3	10	0.0	1.0	0.8167353986483155	0.5755695917984837	0.27114233815583866	0.9705368923710159	0.575834688562918	0.8381445462916125	0.9252113220903069	0.8599172893998022	0	0	0.0	0.01009408961460874	24
3826	0.025983347237004694	0.0019705022950478293	0.001776839190729463	0.9421237239157265	-1	0	0	0.2857142857142857	2	0.875	7	0.5555555555555556	0.75	7	6	2	0	0	0.2222222222222222	9	2	10	0.0	0.2222222222222222	0.8163516065294651	0.5798220113942241	0.1653401491190826	0.9480132241755854	0.575834688562918	0.8369510392149314	0.9322401211600931	0.8348473871649933	0	0	0.0	0.001776839190729463	4
2348	0.010724621555616282	0.0053884157577427354	0.004192100665273447	0.9554814446371843	-1	0	0	0.25	1	1.0	4	1.0	1.0	5	4	0	0	0	0.16666666666666666	6	1	6	0.0	0	0.8171191907671659	0.584701098855593	0.1653401491190826	0.9657116585783758	0.575834688562918	0.8180110357277953	0.933852619803776	0.8491176448391673	0	0	0.0	0.004192100665273447	7
2292	0.011764214685032982	0.007435515618239127	0.007155523063203151	0.9559292370908213	-1	0	0	0.2	1	1.0	5	0.5833333333333334	0.8	5	4	1	0	0	0.3333333333333333	6	2	7	0.0	0	0.8171191907671659	0.584701098855593	0.1653401491190826	0.9657116585783758	0.575834688562918	0.8180110357277953	0.933852619803776	0.8491176448391673	0	0	0.0	0.007155523063203151	26
444	0.001580417245028518	0.00044463785608092344	0.0004350716328340396	0.994108750131819	-1	0	0	0.6666666666666666	2	0.5	1	0.6666666666666666	0.5	2	1	1	0	0	0.6666666666666666	2	3	4	0.0	0	0.5355855138036075	0.9653955758491922	0.32852724625119617	0.9001862256883596	0.6580578330535911	0.7735524967325287	0.9394967079263217	0.9048324488947395	0	0	0.0	0.0004350716328340396	83
255	5.07681529090651e-06	8.735853333756772e-08	-4.518828802830785e-08	0.9999984908121572	-1	0	0	1.0	2	0.0	0	0.75	0	2	0	0	0	0	1.0	2	2	3	0.0	0	0	0	0	0	0	0	0	0	0	0	0	-4.518828802830785e-09	14
284	0.03345813864006095	0.000932497802971597	0.0005073460609213943	0.9318269359190678	-1	0.25	1	0.3	3	0.7692307692307693	10	0.3	0.6153846153846154	10	8	4	3	0	0.5	10	5	15	0.3	0.2	0.9287013655880536	0.9240713761325059	0.5114282734209705	0.8934367739407513	0.4605633425942804	0.9665498098944795	0.9445350059279295	0.9348078950418915	0.2	0.3	0.0	0.0005073460609213943	51
2133	0.011874770523888483	0.007013743269320096	0.006803984187370201	0.955947193908502	-1	0	0	0.2	1	1.0	5	0.5833333333333334	0.8	5	4	1	0	0	0.3333333333333333	6	2	7	0.0	0	0.8171191907671659	0.584701098855593	0.1653401491190826	0.9657116585783758	0.575834688562918	0.8180110357277953	0.933852619803776	0.8491176448391673	0	0	0.0	0.006803984187370201	19
221	4.555762175858838e-06	7.3405933740945565e-09	5.512469328224694e-09	0.9999993445922792	-1	0	0	1.0	1	0	0	1.0	0	1	0	0	1	0	0.5	2	1	2	0.3333333333333333	0	0	0	0	0	0	0	0	0	0	0	0	5.512469328224694e-09	45
4917	0.03279063528129473	0.009456089126579073	0.009425360386920927	0.8695587476228569	-1	0	0	0.2857142857142857	2	0.75	6	0.4166666666666667	0.75	8	6	1	0	0	0.375	8	3	10	0.0	1.0	0.8167353986483155	0.5755695917984837	0.27114233815583866	0.9705368923710159	0.575834688562918	0.8381445462916125	0.9252113220903069	0.8599172893998022	0	0	0.0	0.009425360386920927	18
4788	0.033202963199029566	0.009913986079548503	0.009898197698232034	0.8725076735597272	-1	0	0	0.2857142857142857	2	0.75	6	0.4166666666666667	0.75	8	6	1	0	0	0.375	8	3	10	0.0	1.0	0.8167353986483155	0.5755695917984837	0.27114233815583866	0.9705368923710159	0.575834688562918	0.8381445462916125	0.9252113220903069	0.8599172893998022	0	0	0.0	0.009898197698232034	29
3027	0.012512402268390711	0.00021908186155608544	0.0001639598035651765	0.9544586406366564	-1	0	0	0.25	1	1.0	4	1.0	1.0	5	4	0	0	0	0.16666666666666666	6	1	6	0.0	0	0.8163516065294651	0.5688507081872597	0.37694452719259475	0.9580972490601188	0.5903469392982119	0.8514619765651941	0.9092677483264241	0.8478226805549002	0	0	0.0	0.0001639598035651765	3
1327	0.009229056970416627	0.0042034115397172585	0.004202914478604494	0.9592487945218524	-1	0	0	0.3333333333333333	2	0.6666666666666666	4	0.4444444444444444	0.5	3	3	4	1	0	0.5	6	3	8	0.08333333333333333	0	0.8089825142869508	0.5154189503520379	0.9539761499922171	0.9786371715739903	0.5561869422319692	0.5665474678919912	0.8629967496405216	0.7997385064529644	1.0	0.3333333333333333	0.0	0.004202914478604494	14
89	None	None	None	None	None	0	0	0.625	5	0.4	4	0.42857142857142855	0.3	7	3	4	4	0	0.5714285714285714	7	4	12	0.5	0.4444444444444444	0.2810657452811224	0.8812412965267321	0.4979791663460465	0.8634062781631199	0.6666316018338355	0.9368509369472983	0.8817830175673568	0.8985952486936106	0.42857142857142855	0.2857142857142857	0.0	None	0
3435	0.02006427241985	0.0038095936134348806	-0.003182924395135248	0.9462737546982084	-1	0	0	0.3333333333333333	2	0.8333333333333334	5	0.5714285714285714	0.6666666666666666	5	4	2	0	0	0.2857142857142857	7	2	8	0.0	0.2857142857142857	0.8163516065294651	0.63390009200248	0.1653401491190826	0.9657116585783758	0.575834688562918	0.8180110357277953	0.9187068333864271	0.8577416598750492	0	0	0.0	-0.0003182924395135248	0
5024	0.03282495200694664	0.010718449271701232	0.010613486214884454	0.8703062564031172	-1	0	0	0.2857142857142857	2	0.75	6	0.4166666666666667	0.75	8	6	1	0	0	0.375	8	3	10	0.0	1.0	0.8167353986483155	0.5755695917984837	0.27114233815583866	0.9705368923710159	0.5660108153974436	0.8301479608410822	0.9215194775700495	0.8575798686500592	0	0	0.0	0.010613486214884454	35
563	0.026143820598336674	0.0033165165205943418	0.0012483775220141415	0.9421752405873918	-1	0	0	0.25	2	0.7777777777777778	7	0.34375	0.7777777777777778	9	7	1	0	0	0.5	8	4	11	0.0	0.2857142857142857	0.940273758769635	0.8609813361214915	0.7412011804418446	0.951323687959205	0.5569240874539098	0.9426649062796258	0.8788088293577366	0.9263531952544419	0	0	0.0	0.0012483775220141415	97
1467	0.010732244903281776	0.005433898465266015	0.003690252368701923	0.956330591398088	-1	0	0	0.25	1	1.0	4	1.0	1.0	5	4	0	0	0	0.16666666666666666	6	1	6	0.0	0	0.8171191907671659	0.584701098855593	0.1653401491190826	0.9657116585783758	0.575834688562918	0.8180110357277953	0.933852619803776	0.8491176448391673	0	0	0.0	0.003690252368701923	16
857	0.004103936352812716	0.0015333817685100582	0.001000197261677997	0.9969987674978388	-1	0	0	0.6666666666666666	2	0.5	1	1.0	0.5	3	1	0	0	0	0.25	4	1	4	0.0	0.6666666666666666	0.8163516065294651	0.6239581647370233	0.3531296658352077	0.7587864228889857	0.8394740771058291	0.853901645884333	0.9092677483264241	0.7575545527061449	0	0	0.0	0.001000197261677997	27
814	0.001155222689005728	2.2270541464286214e-05	-2.2270463415567776e-05	0.9968306424815493	-1	0	0	0.5	2	0.75	3	0.75	0.5	3	2	2	3	0	0.5	4	2	6	0.42857142857142855	0	0.9346433766044726	0.9158678083528459	0.5183665705561609	0.639633253440825	0.1706524066799137	0.9803451783564231	0.9579133591414525	0.908068758459929	0.3333333333333333	0.6666666666666666	0.0	-2.2270463415567775e-06	3
4271	0.029300550808406243	0.009829604579915545	0.00978850615936392	0.902038150066203	-1	0	0	0.16666666666666666	1	1.0	7	0.5625	0.8571428571428571	7	6	1	0	0	0.25	8	2	9	0.0	0	0.8171191907671659	0.5797049636848298	0.1653401491190826	0.9766316336890594	0.575834688562918	0.7784739328745562	0.9322401211600931	0.8545025965154563	0	0	0.0	0.00978850615936392	26
1665	0.011683182565314776	0.007322322526377114	0.007059125620209223	0.9554705480998406	-1	0	0	0.2	1	1.0	5	0.5833333333333334	0.8	5	4	1	0	0	0.3333333333333333	6	2	7	0.0	0	0.8171191907671659	0.584701098855593	0.1653401491190826	0.9657116585783758	0.575834688562918	0.8180110357277953	0.933852619803776	0.8491176448391673	0	0	0.0	0.007059125620209223	50
4935	0.012506291054032753	0.002595192640922016	-0.0016363131387227023	0.9368123655609012	-1	0	0	0.2857142857142857	2	0.75	6	0.4166666666666667	0.75	8	6	1	0	0	0.375	8	3	10	0.0	1.0	0.8167353986483155	0.5755695917984837	0.35034743308897326	0.9676072078317518	0.575834688562918	0.8381445462916125	0.8938585644446387	0.8559432093034767	0	0	0.0	-0.00016363131387227024	2
3488	0.029268486952406185	0.008258691884686703	0.008258104824847696	0.8775488824719492	-1	0	0	0.16666666666666666	1	1.0	7	0.5625	0.8571428571428571	7	6	1	0	0	0.25	8	2	9	0.0	0	0.8171191907671659	0.5797049636848298	0.1653401491190826	0.9766316336890594	0.575834688562918	0.7839660748475539	0.9322401211600931	0.8558293071375324	0	0	0.0	0.008258104824847696	17
344	0.0010907977272107052	0.00013313078138077182	9.015005978752441e-07	0.9957555716462161	-1	0	0	1.0	2	0.0	0	0.75	0	2	0	0	0	0	1.0	2	2	3	0.0	0	0	0	0	0	0	0	0	0	0	0	0	9.015005978752441e-07	16
3666	0.015426536787821302	0.009119531702209005	0.00897012124924769	0.9566243734419619	-1	0	0	0.3333333333333333	2	0.8333333333333334	5	0.5714285714285714	0.6666666666666666	5	4	2	0	0	0.2857142857142857	7	2	8	0.0	0.2857142857142857	0.8171191907671659	0.584701098855593	0.1653401491190826	0.9657116585783758	0.575834688562918	0.8180110357277953	0.933852619803776	0.8491176448391673	0	0	0.0	0.00897012124924769	18
4673	0.02579484454068634	0.0023434835410393235	-0.0010858884632453621	0.8694091103673857	-1	0	0	0.375	3	0.6666666666666666	6	0.4583333333333333	0.6666666666666666	9	6	1	0	0	0.375	8	3	11	0.0	0.6666666666666666	0.8171191907671659	0.5715325078575408	0.22979296946113212	0.9659808878860289	0.575834688562918	0.8279263683770239	0.9239005456146165	0.8500648704360352	0	0	0.0	-0.00010858884632453621	2
4373	0.03332112765791768	0.011368275924246878	0.011361070022315805	0.8930519565847269	-1	0	0	0.2857142857142857	2	0.75	6	0.4166666666666667	0.75	8	6	1	0	0	0.375	8	3	10	0.0	1.0	0.8167353986483155	0.5755695917984837	0.27114233815583866	0.9705368923710159	0.575834688562918	0.8381445462916125	0.9252113220903069	0.8599172893998022	0	0	0.0	0.011361070022315805	47
2104	0.011751187905246744	0.0073541284590133245	0.007087773676741777	0.955667754425479	-1	0	0	0.2	1	1.0	5	0.5833333333333334	0.8	5	4	1	0	0	0.3333333333333333	6	2	7	0.0	0	0.8171191907671659	0.584701098855593	0.1653401491190826	0.9657116585783758	0.575834688562918	0.8180110357277953	0.933852619803776	0.8491176448391673	0	0	0.0	0.007087773676741777	39
3599	0.028814702535717364	0.006934604022151691	0.006836528643942179	0.8712624901747459	-1	0	0	0.16666666666666666	1	1.0	7	0.5625	0.8571428571428571	7	6	1	0	0	0.25	8	2	9	0.0	0	0.8171191907671659	0.5797049636848298	0.1653401491190826	0.9766316336890594	0.575834688562918	0.7839660748475539	0.9322401211600931	0.8558293071375324	0	0	0.0	0.006836528643942179	13
4864	0.03251929190449698	0.01125659053065955	0.011239234141910377	0.894202729410544	-1	0	0	0.2857142857142857	2	0.75	6	0.4166666666666667	0.75	8	6	1	0	0	0.375	8	3	10	0.0	1.0	0.8167353986483155	0.5755695917984837	0.27114233815583866	0.9705368923710159	0.575834688562918	0.8277616579066659	0.9215194775700495	0.8568932977412618	0	0	0.0	0.011239234141910377	72
4477	0.03257638974895445	0.010147803148745254	0.010147794739799338	0.8723106059762824	-1	0	0	0.2857142857142857	2	0.75	6	0.4166666666666667	0.75	8	6	1	0	0	0.375	8	3	10	0.0	1.0	0.8167353986483155	0.5755695917984837	0.27114233815583866	0.9705368923710159	0.575834688562918	0.8277616579066659	0.9215194775700495	0.8568932977412618	0	0	0.0	0.010147794739799338	43
3539	0.015221344053320224	0.00968891798469341	0.009553375487973756	0.9570823917586223	-1	0	0	0.3333333333333333	2	0.8333333333333334	5	0.5714285714285714	0.6666666666666666	5	4	2	0	0	0.2857142857142857	7	2	8	0.0	0.2857142857142857	0.8171191907671659	0.584701098855593	0.1653401491190826	0.9657116585783758	0.575834688562918	0.8180110357277953	0.933852619803776	0.8491176448391673	0	0	0.0	0.009553375487973756	34
4667	0.03282878549809359	0.009159810779129293	0.009114647964652197	0.8695936063680214	-1	0	0	0.2857142857142857	2	0.75	6	0.4166666666666667	0.75	8	6	1	0	0	0.375	8	3	10	0.0	1.0	0.8167353986483155	0.5755695917984837	0.27114233815583866	0.9705368923710159	0.575834688562918	0.8381445462916125	0.9252113220903069	0.8599172893998022	0	0	0.0	0.009114647964652197	19
3728	0.030783540757517786	0.011424382573533978	0.009681253842064835	0.5742503332492666	-1	0	0	0.2857142857142857	2	0.875	7	1.0	0.875	8	7	1	0	0	0.1	10	1	10	0.0	0.2222222222222222	0.8171191907671659	0.5849431881504841	0.1653401491190826	0.974128903121744	0.5660108153974436	0.7771060425264469	0.9330508767171846	0.8507038841490595	0	0	0.0	0.009681253842064835	4
808	0.008512984657616624	0.003996473975958455	0.0023527637386996287	0.9597279198834283	-1	0	0	0.3333333333333333	2	0.6666666666666666	4	0.4444444444444444	0.5	3	3	4	0	0	0.5	6	3	8	0.0	0	0.8089825142869508	0.5154189503520379	0.9539761499922171	0.9786371715739903	0.575834688562918	0.5844776369992758	0.8629967496405216	0.8036284745378092	0	0	0.0	0.0023527637386996287	92
3659	0.011919854483171918	0.00717838195037553	0.006861187738684315	0.9555247800846496	-1	0	0	0.2	1	1.0	5	0.5833333333333334	0.8	5	4	1	0	0	0.3333333333333333	6	2	7	0.0	0	0.8171191907671659	0.584701098855593	0.1653401491190826	0.9657116585783758	0.575834688562918	0.8180110357277953	0.933852619803776	0.8491176448391673	0	0	0.0	0.006861187738684315	14
4816	0.033014385969321366	0.010587180336787518	0.010574281413055596	0.87667044280872	-1	0	0	0.2857142857142857	2	0.75	6	0.4166666666666667	0.75	8	6	1	0	0	0.375	8	3	10	0.0	1.0	0.8167353986483155	0.5755695917984837	0.27114233815583866	0.9705368923710159	0.575834688562918	0.8381445462916125	0.9252113220903069	0.8599172893998022	0	0	0.0	0.010574281413055596	66
2795	0.011691643211116213	0.007170203191818011	0.006869767509803658	0.956540783176466	-1	0	0	0.2	1	1.0	5	0.5833333333333334	0.8	5	4	1	0	0	0.3333333333333333	6	2	7	0.0	0	0.8171191907671659	0.584701098855593	0.1653401491190826	0.9657116585783758	0.575834688562918	0.811163888344494	0.933852619803776	0.847171174441733	0	0	0.0	0.006869767509803658	15
4916	0.03420554974865653	0.009937947929215823	0.005259888029087828	0.8768489831568662	-1	0	0	0.25	2	0.8888888888888888	8	0.6111111111111112	0.7777777777777778	9	7	1	0	0	0.2222222222222222	9	2	11	0.0	0	0.8163516065294651	0.8579833350624093	0.22979296946113212	0.8713905434468239	0.5661674737929235	0.8613549820454137	0.9322401211600931	0.8636779692369692	0	0	0.0	0.005259888029087828	7
768	0.009762706774719536	0.00451972214440388	0.003851445627395262	0.9604551964995591	-1	0	0	0.4	2	0.6	3	0.5833333333333334	0.6	3	3	3	0	0	0.3333333333333333	6	2	7	0.0	0	0.8089825142869508	0.5154189503520379	0.9539761499922171	0.9786371715739903	0.575834688562918	0.6900626215423157	0.9074516899591091	0.8266695753207388	0	0	0.0	0.003851445627395262	77
2178	0.01348983779364797	0.0009647617538518103	-0.0006820507488272975	0.9834293091780011	-1	0	0	0.3333333333333333	2	0.8333333333333334	5	0.4444444444444444	0.6666666666666666	6	4	1	0	0	0.5	6	3	8	0.0	0	0.8267466656837111	0.577495593769731	0.19756655929010736	0.9562247630277892	0.5660108153974436	0.8001390774629207	0.9281819369926831	0.8312524628997624	0	0	0.0	-6.820507488272975e-05	2
446	0.0037109165065593187	0.001098114791363686	-6.841780364991988e-05	0.9854874173233417	-1	1.0	1	1.0	4	0.25	1	0.5	0.25	4	1	1	2	0	0.75	3	4	6	0.6666666666666666	1.0	0.6983630872386574	0.9055043060166056	0.41651877762946315	0.9146134381278881	0.8365735192165538	0.8849992768079877	0.8754462376127539	0.9023811441821903	0.75	0.75	0.0	-6.841780364991988e-06	5
4320	0.03181836919854832	0.008611634988488812	0.008489704423229794	0.868115328646881	-1	0	0	0.2857142857142857	2	0.75	6	0.4166666666666667	0.75	8	6	1	0	0	0.375	8	3	10	0.0	1.0	0.8167353986483155	0.5755695917984837	0.27114233815583866	0.9705368923710159	0.575834688562918	0.8381445462916125	0.9252113220903069	0.8599172893998022	0	0	0.0	0.008489704423229794	36
175	0.001841039102760141	0.0002749187759154183	-5.3737234066586714e-05	0.9861420260606691	-1	0	0	0.5	1	1.0	1	1.0	1.0	2	1	0	0	0	0.3333333333333333	3	1	3	0.0	0	0.8464134415281993	0.8084015000839413	0.8538779451088498	0.8117192835802067	0.4879513203736531	0.9048195626206685	0.8517403822309834	0.8478210972472588	0	0	0.0	-5.373723406658672e-06	35
1014	0.008844483862823637	0.0041131320498617435	0.0023080514997650243	0.9618892755845699	-1	0	0	0.3333333333333333	2	0.6666666666666666	4	0.4444444444444444	0.5	3	3	4	0	0	0.5	6	3	8	0.0	0	0.8089825142869508	0.5154189503520379	0.9539761499922171	0.9786371715739903	0.575834688562918	0.5844776369992758	0.8629967496405216	0.8036284745378092	0	0	0.0	0.0023080514997650243	25
1598	0.010884875436189233	0.005301470713419175	0.004298840264935535	0.9556281859463662	-1	0	0	0.25	1	1.0	4	1.0	1.0	5	4	0	0	0	0.16666666666666666	6	1	6	0.0	0	0.8171191907671659	0.584701098855593	0.1653401491190826	0.9657116585783758	0.575834688562918	0.8180110357277953	0.933852619803776	0.8491176448391673	0	0	0.0	0.004298840264935535	25
1068	0.014416393476482447	0.005240877869801532	0.0046134401915500335	0.9342259279741648	-1	0	0	0.16666666666666666	1	1.0	7	0.36	0.42857142857142855	4	3	4	0	0	1.0	5	5	9	0.0	0	0.8487444855379023	0.6856584063438973	0.7668502762853764	0.9663230936464013	0.5660108153974436	0.8467647169930691	0.8769917064286212	0.8753024024546817	0	0	0.0	0.0046134401915500335	119
3687	0.01185121239383786	0.007772072382945315	0.007501398603286245	0.9554289784806639	-1	0	0	0.2	1	1.0	5	0.5833333333333334	0.8	5	4	1	0	0	0.3333333333333333	6	2	7	0.0	0	0.8171191907671659	0.584701098855593	0.1653401491190826	0.9657116585783758	0.575834688562918	0.8180110357277953	0.933852619803776	0.8491176448391673	0	0	0.0	0.007501398603286245	10
2635	0.011802961605193524	0.007210244195450397	0.00695002598235201	0.9556931539706007	-1	0	0	0.2	1	1.0	5	0.5833333333333334	0.8	5	4	1	0	0	0.3333333333333333	6	2	7	0.0	0	0.8171191907671659	0.584701098855593	0.1653401491190826	0.9657116585783758	0.575834688562918	0.8180110357277953	0.933852619803776	0.8491176448391673	0	0	0.0	0.00695002598235201	17
2349	0.011754060379712836	0.007280245677534166	0.006997124016273175	0.9561906079628234	-1	0	0	0.2	1	1.0	5	0.5833333333333334	0.8	5	4	1	0	0	0.3333333333333333	6	2	7	0.0	0	0.8171191907671659	0.584701098855593	0.1653401491190826	0.9657116585783758	0.575834688562918	0.811163888344494	0.933852619803776	0.847171174441733	0	0	0.0	0.006997124016273175	33
2159	0.011952716115664551	0.007098000243749615	0.006839682368127235	0.9569137451953432	-1	0	0	0.2	1	1.0	5	0.5833333333333334	0.8	5	4	1	0	0	0.3333333333333333	6	2	7	0.0	0	0.8171191907671659	0.584701098855593	0.1653401491190826	0.9657116585783758	0.575834688562918	0.8180110357277953	0.933852619803776	0.8491176448391673	0	0	0.0	0.006839682368127235	12
1370	0.01475020056334628	0.0057993887627729125	0.0057716253321482645	0.9084181423994027	-1	0.5	1	0.5	3	0.5714285714285714	4	0.5	0.42857142857142855	4	3	4	0	0	0.5	6	3	9	0.0	0	0.8130508525270583	0.5778214980599052	0.5826700745595412	0.9863770905105416	0.5472429114434334	0.5977074019581555	0.9099653974370127	0.84077620042267	0	0	0.0	0.0057716253321482645	14
858	0.015600608592372901	0.0013487236873538963	0.0013056732412130665	0.9303868554887076	-1	0.25	1	0.5	5	0.46153846153846156	6	0.4166666666666667	0.3076923076923077	6	4	8	0	0	0.4444444444444444	4	9	15	0.0	0.3333333333333333	0.8089825142869508	0.8248209080318907	0.9245862065559525	0.6810621041731615	0.4670558724854589	0.8269313781741351	0.8780486147428465	0.784262720080631	0	0	0.0	0.0013056732412130665	7
4854	0.032936368529764753	0.01056569178875998	0.01055699406815715	0.8770378188882032	-1	0	0	0.2857142857142857	2	0.75	6	0.4166666666666667	0.75	8	6	1	0	0	0.375	8	3	10	0.0	1.0	0.8167353986483155	0.5755695917984837	0.27114233815583866	0.9705368923710159	0.575834688562918	0.8381445462916125	0.9252113220903069	0.8599172893998022	0	0	0.0	0.01055699406815715	23
4073	0.032535579246933656	0.011601591069801243	0.01153843437443752	0.8973438670634595	-1	0	0	0.2857142857142857	2	0.75	6	0.4166666666666667	0.75	8	6	1	0	0	0.375	8	3	10	0.0	1.0	0.8167353986483155	0.5755695917984837	0.27114233815583866	0.9705368923710159	0.575834688562918	0.8381445462916125	0.9252113220903069	0.8599172893998022	0	0	0.0	0.01153843437443752	101
1972	0.011676398649507612	0.0071913268756319156	0.006903181309612754	0.9564497104330644	-1	0	0	0.2	1	1.0	5	0.5833333333333334	0.8	5	4	1	0	0	0.3333333333333333	6	2	7	0.0	0	0.8171191907671659	0.584701098855593	0.1653401491190826	0.9657116585783758	0.575834688562918	0.8180110357277953	0.933852619803776	0.8491176448391673	0	0	0.0	0.006903181309612754	23
3583	0.012031240363439154	0.00774720216183819	0.0074756844145558365	0.9556170520847811	-1	0	0	0.2	1	1.0	5	0.5833333333333334	0.8	5	4	1	0	0	0.3333333333333333	6	2	7	0.0	0	0.8171191907671659	0.584701098855593	0.1653401491190826	0.9657116585783758	0.575834688562918	0.8180110357277953	0.933852619803776	0.8491176448391673	0	0	0.0	0.0074756844145558365	47
1323	0.009348222449645553	0.004367221289261056	0.00323299570586622	0.9597549059595858	-1	0	0	0.3333333333333333	2	0.6666666666666666	4	0.5714285714285714	0.5	4	3	3	0	0	0.2857142857142857	7	2	8	0.0	0	0.80744867119129	0.5138690376010664	0.8353369213352378	0.9648540942154666	0.5605081643107447	0.6861155712516807	0.8878720295629875	0.7995247659784077	0	0	0.0	0.00323299570586622	18
3962	0.01534145061028992	0.005174372555567662	0.004482624159276106	0.9418002222509019	-1	0	0	0.16666666666666666	1	1.0	6	0.5714285714285714	0.8333333333333334	6	5	1	0	0	0.2857142857142857	7	2	8	0.0	0	0.8171191907671659	0.58452089779733	0.1653401491190826	0.9824859361391048	0.5660108153974436	0.5929013099213347	0.9330508767171846	0.8294128107255737	0	0	0.0	0.004482624159276106	14
3472	0.011604612318420355	0.00694037000825086	0.0066692016239081236	0.956817520520399	-1	0	0	0.2	1	1.0	5	0.5833333333333334	0.8	5	4	1	0	0	0.3333333333333333	6	2	7	0.0	0	0.8171191907671659	0.584701098855593	0.1653401491190826	0.9657116585783758	0.575834688562918	0.8180110357277953	0.933852619803776	0.8491176448391673	0	0	0.0	0.0066692016239081236	17
1387	0.01073535262981956	0.005590685910779646	0.004703347426895346	0.955086035591408	-1	0	0	0.25	1	1.0	4	1.0	1.0	5	4	0	0	0	0.16666666666666666	6	1	6	0.0	0	0.8171191907671659	0.584701098855593	0.1653401491190826	0.9657116585783758	0.575834688562918	0.8180110357277953	0.933852619803776	0.8491176448391673	0	0	0.0	0.004703347426895346	33
1997	0.014789503597178996	0.0012748049880743437	-0.0005101236839915736	0.9520907335962221	-1	0	0	0.25	1	1.0	4	1.0	1.0	4	4	1	0	0	0.16666666666666666	6	1	6	0.0	0	0.8163516065294651	0.5158031248163379	0.37694452719259475	0.9575036070666034	0.7519253815552481	0.8303131351023008	0.9096424636724844	0.8304280533614022	0	0	0.0	-5.101236839915736e-05	3
4800	0.032060114565505414	0.01139143616269711	0.011172224520915168	0.8828069932596185	-1	0	0	0.2857142857142857	2	0.75	6	0.4166666666666667	0.75	8	6	1	0	0	0.375	8	3	10	0.0	1.0	0.8167353986483155	0.5755695917984837	0.27114233815583866	0.9705368923710159	0.5660108153974436	0.8301479608410822	0.9215194775700495	0.8575798686500592	0	0	0.0	0.011172224520915168	99
198	0.018680977972721606	0.0038677919200465023	0.0002541212758285628	0.9899033839926771	-1	0.25	1	0.6	6	0.46153846153846156	6	0.375	0.46153846153846156	10	6	4	2	0	0.625	8	5	15	0.25	0.36363636363636365	0.4280898447572527	0.9524229737787155	0.3192655745778052	0.8931591175218041	0.4673671410455672	0.9480968791431297	0.8327810152901364	0.9355384727601879	0.6499999999999999	0.3	0.0	0.0002541212758285628	24
2319	0.012096576570002375	0.007426920795237921	0.007155875471519222	0.9555040847476767	-1	0	0	0.2	1	1.0	5	0.5833333333333334	0.8	5	4	1	0	0	0.3333333333333333	6	2	7	0.0	0	0.8171191907671659	0.584701098855593	0.1653401491190826	0.9657116585783758	0.575834688562918	0.8180110357277953	0.933852619803776	0.8491176448391673	0	0	0.0	0.007155875471519222	11
1331	0.006765785727233424	0.0024665891684025306	-0.00029054386582581245	0.9707050748764924	-1	0	0	0.2	1	1.0	5	0.5833333333333334	0.8	5	4	1	0	0	0.3333333333333333	6	2	7	0.0	0	0.8803697803086387	0.6828720461399199	0.5797244025785355	0.9401876405897565	0.9036016481556877	0.8428678135403558	0.8632289803202994	0.849906003779294	0	0	0.0	-2.9054386582581244e-05	2
3954	0.028411535455338432	0.008138410796161623	0.008103928665374776	0.8759412732750018	-1	0	0	0.16666666666666666	1	1.0	7	0.5625	0.8571428571428571	7	6	1	0	0	0.25	8	2	9	0.0	0	0.8171191907671659	0.5797049636848298	0.1653401491190826	0.9766316336890594	0.575834688562918	0.7819986787720857	0.9325172844898324	0.8553524521114922	0	0	0.0	0.008103928665374776	23
449	1.1268670942082457e-08	9.80491530434424e-09	8.262892425756245e-09	0.9999978534101734	-1	0	0	0.5	1	1.0	1	0.75	0	0	0	2	0	0	1.0	2	2	3	0.0	0	0	0	0	0	0	0	0	0	0	0	0	-0.1	0
2492	0.010635251248733497	0.004973352159916607	0.0029177573054614664	0.9556413042587474	-1	0	0	0.25	1	1.0	4	1.0	1.0	5	4	0	0	0	0.16666666666666666	6	1	6	0.0	0	0.8171191907671659	0.584701098855593	0.1653401491190826	0.9657116585783758	0.575834688562918	0.8180110357277953	0.933852619803776	0.8491176448391673	0	0	0.0	0.0029177573054614664	5
819	0.01100712536923252	0.0045488546778433515	0.0028987536934847505	0.9612318445870336	-1	0	0	0.3333333333333333	2	0.7142857142857143	5	0.42857142857142855	0.42857142857142855	4	3	4	1	0	0.42857142857142855	7	3	9	0.09090909090909091	0	0.80744867119129	0.5138690376010664	0.8353369213352378	0.9648540942154666	0.5605081643107447	0.6861155712516807	0.8878720295629875	0.7995247659784077	1.0	0	0.0	0.0028987536934847505	79
26	None	None	None	None	None	0.3333333333333333	1	0.5555555555555556	5	0.45454545454545453	5	0.52	0.36363636363636365	7	4	5	2	0	1.0	5	5	13	0.18181818181818182	0	0.6167290055651696	0.9617128667943535	0.569867693575746	0.892713502619817	0.8718718731421262	0.9378309919858764	0.9555230824922971	0.9361571857415762	0.6428571428571428	0.2857142857142857	0.0	None	0
24	None	None	None	None	None	0.3333333333333333	1	0.625	5	0.4444444444444444	4	0.55	0.2222222222222222	5	2	5	5	0	0.8	4	5	11	0.45454545454545453	0.3333333333333333	0.5760668512906891	0.8548763127047797	0.2946517953065798	0.8775452009348069	0.7383322359350335	0.9266390605099373	0.9027220206473565	0.8902186514334482	0.2	0.2	0.0	None	0
2539	0.013794718606346361	0.005300708865651614	0.005186469016818673	0.9494063011576899	-1	0	0	0.2	1	1.0	5	1.0	0.8	5	4	1	0	0	0.14285714285714285	7	1	7	0.0	0	0.8171191907671659	0.584701098855593	0.1653401491190826	0.9657116585783758	0.575834688562918	0.8180110357277953	0.933852619803776	0.8491176448391673	0	0	0.0	0.005186469016818673	14
1575	0.010717962532760703	0.005256361469253621	0.0033037086549993983	0.9549599640534181	-1	0	0	0.25	1	1.0	4	1.0	1.0	5	4	0	0	0	0.16666666666666666	6	1	6	0.0	0	0.8171191907671659	0.584701098855593	0.1653401491190826	0.9657116585783758	0.575834688562918	0.8180110357277953	0.933852619803776	0.8491176448391673	0	0	0.0	0.0033037086549993983	12
3041	0.011833446134075842	0.007581679185271956	0.00733001579971315	0.955112529936396	-1	0	0	0.2	1	1.0	5	0.5833333333333334	0.8	5	4	1	0	0	0.3333333333333333	6	2	7	0.0	0	0.8171191907671659	0.584701098855593	0.1653401491190826	0.9657116585783758	0.575834688562918	0.8180110357277953	0.933852619803776	0.8491176448391673	0	0	0.0	0.00733001579971315	16
3978	0.029755550965677804	0.00832152402100774	0.008301242217355278	0.8810217679250725	-1	0	0	0.16666666666666666	1	1.0	7	0.5625	0.8571428571428571	7	6	1	0	0	0.25	8	2	9	0.0	0	0.8171191907671659	0.5797049636848298	0.1653401491190826	0.9766316336890594	0.575834688562918	0.7839660748475539	0.9322401211600931	0.8558293071375324	0	0	0.0	0.008301242217355278	16
531	0.0019142446138500815	0.0003089926607870524	-0.0003089888002965722	0.996862185041325	-1	0	0	1.0	3	0.0	0	0.6666666666666666	0	3	0	0	1	0	0.6666666666666666	2	3	4	1.0	1.0	0	0	0	0	0	0	0	0	0	0	0	-3.089888002965722e-05	6
3319	0.011788713389036228	0.0071836144013628185	0.006862848143222623	0.9555546293812689	-1	0	0	0.2	1	1.0	5	0.5833333333333334	0.8	5	4	1	0	0	0.3333333333333333	6	2	7	0.0	0	0.8171191907671659	0.584701098855593	0.1653401491190826	0.9657116585783758	0.575834688562918	0.8180110357277953	0.933852619803776	0.8491176448391673	0	0	0.0	0.006862848143222623	11
2269	0.011908398818868623	0.007410355768603447	0.0071641307352586754	0.9560650666082864	-1	0	0	0.2	1	1.0	5	0.5833333333333334	0.8	5	4	1	0	0	0.3333333333333333	6	2	7	0.0	0	0.8171191907671659	0.584701098855593	0.1653401491190826	0.9657116585783758	0.575834688562918	0.8180110357277953	0.933852619803776	0.8491176448391673	0	0	0.0	0.0071641307352586754	56
2512	0.011478618568755414	0.007116502630314078	0.0068731664727253745	0.955841644114896	-1	0	0	0.2	1	1.0	5	0.5833333333333334	0.8	5	4	1	0	0	0.3333333333333333	6	2	7	0.0	0	0.8171191907671659	0.584701098855593	0.1653401491190826	0.9657116585783758	0.575834688562918	0.8180110357277953	0.933852619803776	0.8491176448391673	0	0	0.0	0.0068731664727253745	25
203	0.0015448577609969256	0.00032742265679424346	0.0003219116863157581	0.9943714834045542	-1	0	0	0.5	2	0.6666666666666666	2	0.5555555555555556	0.3333333333333333	3	1	1	0	0	1.0	3	3	5	0.0	0	0.7866297920530622	0.9509321269609372	0.5484567928914958	0.9724925213369577	0.5352097938152769	0.9223841337120325	0.9572970827326492	0.9526468466335992	0	0	0.0	0.0003219116863157581	24
1746	0.016389847695469292	0.006768436821033036	0.004935661397723192	0.9540178221855783	-1	0	0	0.16666666666666666	1	1.0	6	0.5714285714285714	0.8333333333333334	6	5	1	0	0	0.2857142857142857	7	2	8	0.0	0	0.8167353986483155	0.8881620675024713	0.27114233815583866	0.966345603927653	0.538493121722371	0.8182839252323514	0.9224478360095092	0.9098180284080988	0	0	0.0	0.004935661397723192	18
2999	0.011935081456226423	0.007467719085906581	0.007191508322999475	0.9558621331203117	-1	0	0	0.2	1	1.0	5	0.5833333333333334	0.8	5	4	1	0	0	0.3333333333333333	6	2	7	0.0	0	0.8171191907671659	0.584701098855593	0.1653401491190826	0.9657116585783758	0.575834688562918	0.8180110357277953	0.933852619803776	0.8491176448391673	0	0	0.0	0.007191508322999475	50
3386	0.011850708351085756	0.007236323476499173	0.006943587194370958	0.9566337626532209	-1	0	0	0.2	1	1.0	5	0.5833333333333334	0.8	5	4	1	0	0	0.3333333333333333	6	2	7	0.0	0	0.8171191907671659	0.584701098855593	0.1653401491190826	0.9657116585783758	0.575834688562918	0.8180110357277953	0.933852619803776	0.8491176448391673	0	0	0.0	0.006943587194370958	33
3815	0.02229769036872194	0.009749613124604675	0.008159160840248404	0.8857577905766867	-1	0	0	0.16666666666666666	1	1.0	6	0.5714285714285714	0.8333333333333334	6	5	1	0	0	0.2857142857142857	7	2	8	0.0	0	0.8167353986483155	0.5846710416215607	0.1653401491190826	0.9581088491054536	0.5660108153974436	0.8003128317233423	0.9330508767171846	0.8348004614949562	0	0	0.0	0.008159160840248404	4
4638	0.03292547934386768	0.011266863325204414	0.011262121142737362	0.8953176280604047	-1	0	0	0.2857142857142857	2	0.75	6	0.4166666666666667	0.75	8	6	1	0	0	0.375	8	3	10	0.0	1.0	0.8167353986483155	0.5755695917984837	0.27114233815583866	0.9705368923710159	0.575834688562918	0.8381445462916125	0.9252113220903069	0.8599172893998022	0	0	0.0	0.011262121142737362	42
2203	0.006771376594428095	0.0015482159209994932	-0.0012661880026275869	0.9788565531456033	-1	0	0	0.25	1	1.0	3	1.0	1.0	3	3	1	0	0	0.2	5	1	5	0.0	0	0.8163516065294651	0.5173503367588091	0.37694452719259475	0.9715737077893922	0.575834688562918	0.8265331005573416	0.9075961643041899	0.8482269189284456	0	0	0.0	-0.00012661880026275867	0
1321	0.011109323524012352	0.0032690263737137526	0.001645258493941196	0.9593737032849915	-1	0.5	1	0.5	3	0.5714285714285714	4	0.375	0.5714285714285714	5	4	3	0	0	0.6666666666666666	6	4	9	0.0	0.6666666666666666	0.8171191907671659	0.5873766088048368	0.1653401491190826	0.9839270671475827	0.5186511343239488	0.5974379489316938	0.933852619803776	0.8349030036527351	0	0	0.0	0.001645258493941196	8
141	0.012986497426842073	0.002502639528926604	-0.0017125058078018016	0.9583892952262558	-1	0.6666666666666666	2	0.7777777777777778	7	0.2727272727272727	3	0.4642857142857143	0.2727272727272727	7	3	5	1	0	0.5714285714285714	4	7	13	0.1	0.6666666666666666	0.40732684425960386	0.9346121696675779	0.7340104376313038	0.9276803571393388	0.5771776542379621	0.9180548218912133	0.9224116047600608	0.9270701485883251	1.0	0	0.0	-0.00017125058078018015	28
3608	0.011834622755788952	0.007127427667966053	0.006844012828620184	0.9555458642134261	-1	0	0	0.2	1	1.0	5	0.5833333333333334	0.8	5	4	1	0	0	0.3333333333333333	6	2	7	0.0	0	0.8171191907671659	0.584701098855593	0.1653401491190826	0.9657116585783758	0.575834688562918	0.8180110357277953	0.933852619803776	0.8491176448391673	0	0	0.0	0.006844012828620184	15
3448	0.01206042419719521	0.007624578204479566	0.007327559738551875	0.9555006355313769	-1	0	0	0.2	1	1.0	5	0.5833333333333334	0.8	5	4	1	0	0	0.3333333333333333	6	2	7	0.0	0	0.8171191907671659	0.584701098855593	0.1653401491190826	0.9657116585783758	0.575834688562918	0.8180110357277953	0.933852619803776	0.8491176448391673	0	0	0.0	0.007327559738551875	24
3340	0.028424316419651457	0.008379679202372864	0.008359797920044175	0.8810932094510122	-1	0	0	0.16666666666666666	1	1.0	7	0.5625	0.8571428571428571	7	6	1	0	0	0.25	8	2	9	0.0	0	0.8171191907671659	0.5797049636848298	0.1653401491190826	0.9766316336890594	0.575834688562918	0.7839660748475539	0.9322401211600931	0.8558293071375324	0	0	0.0	0.008359797920044175	102
1205	0.016692333158609084	0.005309334675743949	0.005227405112730193	0.9657000944638024	-1	0	0	0.2857142857142857	2	0.75	6	0.4166666666666667	0.5	5	4	4	0	0	0.375	8	3	10	0.0	0	0.8089825142869508	0.5304644551926045	0.7166976926782584	0.9714586035323268	0.5648293863895202	0.6832299559165641	0.9176445300034599	0.8134678030167783	0	0	0.0	0.005227405112730193	60
3330	0.015227873320884848	0.0010219812793510873	-0.0002000599867751062	0.9216052512704743	-1	0	0	0.25	1	1.0	4	1.0	1.0	4	4	1	1	0	0.16666666666666666	6	1	6	0.16666666666666666	0	0.8167353986483155	0.5755695917984837	0.27114233815583866	0.9705368923710159	0.5830908139305648	0.8152395210359035	0.9224478360095092	0.8533659069095918	1.0	0	0.0	-2.0005998677510618e-05	7
1868	0.011624765232827163	0.006975710800311335	0.006698630738814262	0.956502959527151	-1	0	0	0.2	1	1.0	5	0.5833333333333334	0.8	5	4	1	0	0	0.3333333333333333	6	2	7	0.0	0	0.8171191907671659	0.584701098855593	0.1653401491190826	0.9657116585783758	0.575834688562918	0.8180110357277953	0.933852619803776	0.8491176448391673	0	0	0.0	0.006698630738814262	70
3582	0.029339561781691056	0.009711144350290187	0.009685735621890765	0.897505517380539	-1	0	0	0.16666666666666666	1	1.0	7	0.5625	0.8571428571428571	7	6	1	0	0	0.25	8	2	9	0.0	0	0.8171191907671659	0.5797049636848298	0.1653401491190826	0.9766316336890594	0.575834688562918	0.8237152155314863	0.9322401211600931	0.8659178742021671	0	0	0.0	0.009685735621890765	19
1028	0.005586005079723408	0.0010912037887038852	0.0002730787282615942	0.9867716693125694	-1	0	0	0.3333333333333333	1	1.0	2	1.0	1.0	3	2	0	1	0	0.25	4	1	4	0.3333333333333333	0	0.8258356892207968	0.6390194106524483	0.6689601163459541	0.6010799589964703	0.4759410991231043	0.9087543213204533	0.8070534646967471	0.7489836205382001	1.0	0.6666666666666666	0.0	0.0002730787282615942	12
447	0.0011096852523918585	0.00031263775614221345	0.00031263087367625005	0.9878550107531353	-1	0	0	0.5	2	0.75	3	0.5	0.5	4	2	1	2	0	0.75	4	3	6	0.5	0	0.9173257079596343	0.6832106730485501	0.4763985138463539	0.732506271173943	0.568609991251934	0.9500761348785215	0.9169298046942798	0.8283523839582287	0.625	0.25	0.0	0.00031263087367625005	12
3658	0.030624745768175813	0.011140155357103875	0.011113535190759931	0.9014097710308668	-1	0	0	0.2857142857142857	2	0.875	7	0.5555555555555556	0.75	7	6	2	0	0	0.2222222222222222	9	2	10	0.0	0.2222222222222222	0.8171191907671659	0.5797049636848298	0.1653401491190826	0.9766316336890594	0.575834688562918	0.7839660748475539	0.9322401211600931	0.8558293071375324	0	0	0.0	0.011113535190759931	106
4735	0.033018564015192965	0.011658491236299738	0.011639799498480697	0.8944198743210832	-1	0	0	0.2857142857142857	2	0.75	6	0.4166666666666667	0.75	8	6	1	0	0	0.375	8	3	10	0.0	1.0	0.8167353986483155	0.5755695917984837	0.27114233815583866	0.9705368923710159	0.5660108153974436	0.8301479608410822	0.9215194775700495	0.8575798686500592	0	0	0.0	0.011639799498480697	39
138	0.019909745363017	0.003947114812251391	0.00024970580884581197	0.8658654880854902	-1	0	0	0.25	2	0.8888888888888888	8	0.6111111111111112	0.5555555555555556	6	5	4	5	0	0.2222222222222222	9	2	11	0.45454545454545453	0	0.4943173987597236	0.8721955784348252	0.2905618257103118	0.8748464450896002	0.7085260806641713	0.9062444723360422	0.8718181710339643	0.8853953607792451	0.16666666666666666	0.6666666666666666	0.0	0.00024970580884581197	13
2243	0.012008998394727279	0.007730275483079891	0.007442499521991646	0.9556070998923201	-1	0	0	0.2	1	1.0	5	0.5833333333333334	0.8	5	4	1	0	0	0.3333333333333333	6	2	7	0.0	0	0.8171191907671659	0.584701098855593	0.1653401491190826	0.9657116585783758	0.5561869422319692	0.8204459171312809	0.9322401211600931	0.8498184575984212	0	0	0.0	0.007442499521991646	56
4476	0.03388573177936106	0.010989142447007072	0.010753752622712725	0.8621565758922696	-1	0	0	0.25	2	0.7777777777777778	7	0.4583333333333333	0.6666666666666666	8	6	2	0	0	0.375	8	3	11	0.0	0	0.8167353986483155	0.5755695917984837	0.27114233815583866	0.9705368923710159	0.575834688562918	0.8277616579066659	0.9215194775700495	0.8568932977412618	0	0	0.0	0.010753752622712725	14
626	0.03315220592061545	0.0011713963259963177	0.001035505632029885	0.9310507418214454	-1	0.25	1	0.3	3	0.7692307692307693	10	0.3	0.6153846153846154	10	8	4	3	0	0.5	10	5	15	0.3	0.2	0.9287013655880536	0.9240713761325059	0.5114282734209705	0.8934367739407513	0.4605633425942804	0.9665498098944795	0.9445350059279295	0.9348078950418915	0.2	0.3	0.0	0.001035505632029885	33
4802	0.032077211053886036	0.011969279541681681	0.011906741523640366	0.8926710909066515	-1	0	0	0.2857142857142857	2	0.75	6	0.4166666666666667	0.75	8	6	1	0	0	0.375	8	3	10	0.0	1.0	0.8167353986483155	0.5755695917984837	0.27114233815583866	0.9705368923710159	0.5660108153974436	0.8301479608410822	0.9215194775700495	0.8575798686500592	0	0	0.0	0.011906741523640366	32
3249	0.01183469247640456	0.00751797163025806	0.007244235430045849	0.9556971775280526	-1	0	0	0.2	1	1.0	5	0.5833333333333334	0.8	5	4	1	0	0	0.3333333333333333	6	2	7	0.0	0	0.8171191907671659	0.584701098855593	0.1653401491190826	0.9657116585783758	0.575834688562918	0.8180110357277953	0.933852619803776	0.8491176448391673	0	0	0.0	0.007244235430045849	20
3859	0.024212555334571676	0.002874116834240122	-0.0011518867582553305	0.876021083129159	-1	0	0	0.2857142857142857	2	0.875	7	0.4166666666666667	0.75	8	6	1	0	0	0.375	8	3	10	0.0	0	0.8171191907671659	0.5747701966291429	0.19756655929010736	0.9720382464985337	0.5660108153974436	0.771052010121373	0.9281819369926831	0.8439679413484192	0	0	0.0	-0.00011518867582553305	0
414	0.0358898776763651	0.0035245144603505826	0.002317667146749699	0.92574383086181	-1	0	0	0.2	2	0.8461538461538461	11	0.375	0.6923076923076923	9	9	5	2	0	0.625	5	8	15	0.14285714285714285	0	0.6594917134756293	0.963921818740263	0.6857519989750761	0.8566038143935741	0.40843305427749516	0.9407004675594755	0.9255759106702466	0.9316449589747632	0.5555555555555556	0.3333333333333333	0.0	0.002317667146749699	3
277	0.0006703898071824241	3.071343650564095e-05	1.4762006419375328e-05	0.9947329165880229	-1	0	0	0.6666666666666666	2	0.0	0	0.6666666666666666	0	1	0	2	0	0	0.6666666666666666	2	3	4	0.0	1.0	0	0	0	0	0	0	0	0	0	0	0	1.4762006419375328e-05	23
2797	0.011585921569685152	0.007242037248917803	0.006961610259500514	0.9562476699550095	-1	0	0	0.2	1	1.0	5	0.5833333333333334	0.8	5	4	1	0	0	0.3333333333333333	6	2	7	0.0	0	0.8171191907671659	0.584701098855593	0.1653401491190826	0.9657116585783758	0.575834688562918	0.8180110357277953	0.933852619803776	0.8491176448391673	0	0	0.0	0.006961610259500514	34
2590	0.012021462692386962	0.007390306211653623	0.007135531311950031	0.9561824796153402	-1	0	0	0.2	1	1.0	5	0.5833333333333334	0.8	5	4	1	0	0	0.3333333333333333	6	2	7	0.0	0	0.8171191907671659	0.584701098855593	0.1653401491190826	0.9657116585783758	0.575834688562918	0.8180110357277953	0.933852619803776	0.8491176448391673	0	0	0.0	0.007135531311950031	23
4505	0.0	0.0	0.0	1.0	-1	0	0	0	0	0	0	1.0	0	0	0	0	0	0	1.0	1	1	1	0.0	0	0	0	0	0	0	0	0	0	0	0	0	-0.1	0
1480	0.01070589867476593	0.005226685120675985	0.004527625172023779	0.956127198174259	-1	0	0	0.25	1	1.0	4	1.0	1.0	5	4	0	0	0	0.16666666666666666	6	1	6	0.0	0	0.8171191907671659	0.584701098855593	0.1653401491190826	0.9657116585783758	0.575834688562918	0.8180110357277953	0.933852619803776	0.8491176448391673	0	0	0.0	0.004527625172023779	30
4493	0.029422649270236346	0.009513261817081372	0.009511462425982772	0.8933698924583711	-1	0	0	0.16666666666666666	1	1.0	7	0.5625	0.8571428571428571	7	6	1	0	0	0.25	8	2	9	0.0	0	0.8171191907671659	0.5797049636848298	0.1653401491190826	0.9766316336890594	0.575834688562918	0.7784739328745562	0.9322401211600931	0.8545025965154563	0	0	0.0	0.009511462425982772	39
3155	0.007272264686988098	0.000851181979032502	0.0006122081718801098	0.9488412295015439	-1	0	0	0.25	1	1.0	4	1.0	1.0	5	4	0	0	0	0.16666666666666666	6	1	6	0.0	0	0.8171191907671659	0.5619437425614517	0.37694452719259475	0.9543048093824669	0.6003274708591663	0.8471633901589263	0.9092677483264241	0.8411562212630922	0	0	0.0	0.0006122081718801098	7
2694	0.011570673004384923	0.007793129725342975	0.007512826883262769	0.955377387966971	-1	0	0	0.2	1	1.0	5	0.5833333333333334	0.8	5	4	1	0	0	0.3333333333333333	6	2	7	0.0	0	0.8171191907671659	0.584701098855593	0.1653401491190826	0.9657116585783758	0.575834688562918	0.8180110357277953	0.933852619803776	0.8491176448391673	0	0	0.0	0.007512826883262769	20
4449	0.032447676492388285	0.010180842899451278	0.010180082994602498	0.8739251632149752	-1	0	0	0.2857142857142857	2	0.75	6	0.4166666666666667	0.75	8	6	1	0	0	0.375	8	3	10	0.0	1.0	0.8167353986483155	0.5755695917984837	0.27114233815583866	0.9705368923710159	0.575834688562918	0.8277616579066659	0.9215194775700495	0.8568932977412618	0	0	0.0	0.010180082994602498	23
2851	0.05015798549309636	0.009630744207082938	0.009436838285856081	0.8783315810656347	-1	0	0	0.1111111111111111	1	1.0	11	0.325	0.8181818181818182	10	9	2	0	0	0.625	8	5	13	0.0	0	0.8171191907671659	0.584701098855593	0.1653401491190826	0.9657116585783758	0.5660108153974436	0.8161335497499109	0.9330508767171846	0.8485804156178236	0	0	0.0	0.009436838285856081	4
1669	0.011603967446327905	0.007196674255609053	0.00690985769899658	0.9564798641021514	-1	0	0	0.2	1	1.0	5	0.5833333333333334	0.8	5	4	1	0	0	0.3333333333333333	6	2	7	0.0	0	0.8171191907671659	0.584701098855593	0.1653401491190826	0.9657116585783758	0.575834688562918	0.8180110357277953	0.933852619803776	0.8491176448391673	0	0	0.0	0.00690985769899658	39
4699	0.03222268825435568	0.010356655969920012	0.010166878814866017	0.86849088961109	-1	0	0	0.2857142857142857	2	0.75	6	0.4166666666666667	0.75	8	6	1	0	0	0.375	8	3	10	0.0	1.0	0.8167353986483155	0.5755695917984837	0.27114233815583866	0.9705368923710159	0.5660108153974436	0.8301479608410822	0.9215194775700495	0.8575798686500592	0	0	0.0	0.010166878814866017	38
1998	0.011977372169344377	0.007528441924742885	0.007286943824222305	0.9552245070116794	-1	0	0	0.2	1	1.0	5	0.5833333333333334	0.8	5	4	1	0	0	0.3333333333333333	6	2	7	0.0	0	0.8171191907671659	0.584701098855593	0.1653401491190826	0.9657116585783758	0.575834688562918	0.8180110357277953	0.933852619803776	0.8491176448391673	0	0	0.0	0.007286943824222305	111
781	0.011744073625722886	0.0020013197852289445	0.0017858361316302938	0.9258305890816286	-1	0.5	1	0.5	3	0.5714285714285714	4	0.5	0.42857142857142855	3	3	5	1	0	0.5	6	3	9	0.07142857142857142	0	0.8221738575728077	0.5331523477555725	0.9621032493248354	0.9492727519392865	0.5590942219025152	0.5688903530251486	0.8566997105896054	0.752710470540099	1.0	0.3333333333333333	0.0	0.0017858361316302938	12
1245	0.013630299894207944	0.0034689265906845718	0.0021488570955864954	0.9601119278250642	-1	0.5	1	0.42857142857142855	3	0.625	5	0.4166666666666667	0.5	5	4	4	0	0	0.6666666666666666	6	4	10	0.0	0.25	0.8171191907671659	0.5873766088048368	0.1653401491190826	0.9839270671475827	0.5186511343239488	0.5974379489316938	0.933852619803776	0.8349030036527351	0	0	0.0	0.0021488570955864954	17
767	0.014853561932998176	0.005132766673976401	0.005014001766871387	0.9304964147880523	-1	0.5	1	0.42857142857142855	3	0.625	5	0.4166666666666667	0.5	5	4	4	0	0	0.6666666666666666	6	4	10	0.0	0.25	0.8803697803086387	0.6586539604666475	0.6689601163459541	0.9565937233565048	0.575834688562918	0.8396758425423588	0.8815643390936402	0.8583879422283308	0	0	0.0	0.005014001766871387	130
798	3.0049190899864296e-05	1.9780949657976538e-07	-6.846156579443974e-08	0.9999951963545349	-1	0	0	0.5	2	0.6666666666666666	2	0.5555555555555556	0.3333333333333333	1	1	3	1	0	1.0	3	3	5	0.1	0	0.42818179997725964	0.5	0.5819929888493509	0.5	0.9635306423481877	0.5	0.9046935964711568	0.5	1.0	1.0	0.0	-6.846156579443974e-09	14
448	0.011074858104300297	0.0016225752708023265	-0.001605669561923301	0.9837071865301443	-1	0	0	0.4	2	0.6	3	0.4666666666666667	0.6	4	3	2	1	0	0.6	5	3	7	0.14285714285714285	0	0.5982863565604247	0.8853695780580803	0.6488534777485183	0.8715645321167296	0.7155765840265124	0.9064637505339551	0.8735714306776735	0.8886263171422236	1.0	0.25	0.0	-0.0001605669561923301	3
1353	0.010724140010544688	0.005194080198763832	0.0033077690372322623	0.9549775171906587	-1	0	0	0.25	1	1.0	4	1.0	1.0	5	4	0	0	0	0.16666666666666666	6	1	6	0.0	0	0.8171191907671659	0.584701098855593	0.1653401491190826	0.9657116585783758	0.575834688562918	0.8180110357277953	0.933852619803776	0.8491176448391673	0	0	0.0	0.0033077690372322623	25
1492	0.019489208508417438	0.006046908864755571	0.005259646141173876	0.9325879761873803	-1	0.5	1	0.42857142857142855	3	0.625	5	0.4166666666666667	0.5	5	4	4	0	0	0.6666666666666666	6	4	10	0.0	0.25	0.8171191907671659	0.8593926919118968	0.1653401491190826	0.9665712914288825	0.5011515548818238	0.672746778463574	0.9322401211600931	0.8770813059470383	0	0	0.0	0.005259646141173876	41
274	0.0010167077683311569	0.00015471070970971812	0.00015470629886953934	0.9959553596408482	-1	0	0	1.0	1	0	0	1.0	0	1	0	0	0	0	0.5	1	2	2	0.0	0	0	0	0	0	0	0	0	0	0	0	0	0.00015470629886953934	86
3663	0.029035161211721793	0.007393471994128453	0.007341791314425127	0.8733632847489332	-1	0	0	0.16666666666666666	1	1.0	7	0.5625	0.8571428571428571	7	6	1	0	0	0.25	8	2	9	0.0	0	0.8171191907671659	0.5797049636848298	0.1653401491190826	0.9766316336890594	0.575834688562918	0.7839660748475539	0.9322401211600931	0.8558293071375324	0	0	0.0	0.007341791314425127	31
1089	0.01036501855793605	0.0046340642537693695	0.0022661353926023108	0.9593357714120642	-1	0.5	1	0.5	3	0.5714285714285714	4	0.5	0.42857142857142855	4	3	4	0	0	0.5	6	3	9	0.0	0	0.8130508525270583	0.5778214980599052	0.5596581495556499	0.9846931225150215	0.5472429114434334	0.5977074019581555	0.9027953445534106	0.8354279190204317	0	0	0.0	0.0022661353926023108	24
4143	0.02449224371213398	0.0031259549106096114	0.0011012370670012508	0.9725954632406852	-1	0	0	0.375	3	0.5555555555555556	5	0.4583333333333333	0.5555555555555556	8	5	2	0	0	0.375	3	8	11	0.0	0.4444444444444444	0.8163516065294651	0.5756640849931335	0.27114233815583866	0.938186756605203	0.5830908139305648	0.8520238242858681	0.9215194775700495	0.8308688956803683	0	0	0.0	0.0011012370670012508	1
2803	0.010685221964668989	0.005282557234570635	0.0041933842196573146	0.9557328086719714	-1	0	0	0.25	1	1.0	4	1.0	1.0	5	4	0	0	0	0.16666666666666666	6	1	6	0.0	0	0.8171191907671659	0.584701098855593	0.1653401491190826	0.9657116585783758	0.575834688562918	0.811163888344494	0.933852619803776	0.847171174441733	0	0	0.0	0.0041933842196573146	10
3046	0.015697784894792753	0.009145227065818771	0.009022222845408191	0.9574896606708502	-1	0	0	0.3333333333333333	2	0.8333333333333334	5	0.5714285714285714	0.6666666666666666	5	4	2	0	0	0.2857142857142857	7	2	8	0.0	0.2857142857142857	0.8171191907671659	0.584701098855593	0.1653401491190826	0.9657116585783758	0.575834688562918	0.8180110357277953	0.933852619803776	0.8491176448391673	0	0	0.0	0.009022222845408191	16
2926	0.011755552962528825	0.007029207589882322	0.006825968380687853	0.9559246362965497	-1	0	0	0.2	1	1.0	5	0.5833333333333334	0.8	5	4	1	0	0	0.3333333333333333	6	2	7	0.0	0	0.8171191907671659	0.584701098855593	0.1653401491190826	0.9657116585783758	0.575834688562918	0.8180110357277953	0.933852619803776	0.8491176448391673	0	0	0.0	0.006825968380687853	14
238	0.02053760054133217	0.004571321478930787	0.0006756368769136896	0.9773339551812665	-1	0	0	0.2222222222222222	2	0.8181818181818182	9	0.325	0.7272727272727273	10	8	2	3	0	0.625	8	5	13	0.5	0.18181818181818182	0.9346433766044726	0.8807349761533085	0.5114282734209705	0.7576864554011536	0.28751026302706295	0.9052282126082748	0.8971719409073221	0.8579930945533853	0.3	0.3	0.0	0.0006756368769136896	1
836	0.011338271645170322	0.004217057181911125	-0.00034547796256062226	0.9365373374880522	-1	0	0	0.3333333333333333	2	0.7142857142857143	5	0.5	0.42857142857142855	4	3	4	1	0	0.5	6	3	9	0.09090909090909091	0	0.8130508525270583	0.6329874570178983	0.7421937752300305	0.9695031821008198	0.5438247075779378	0.8466769630071489	0.907040381765993	0.8703807431446077	1.0	0.25	0.0	-3.4547796256062225e-05	5
4734	0.03243122576414974	0.01118543881801883	0.011182032679858758	0.8949072181084657	-1	0	0	0.2857142857142857	2	0.75	6	0.4166666666666667	0.75	8	6	1	0	0	0.375	8	3	10	0.0	1.0	0.8167353986483155	0.5755695917984837	0.27114233815583866	0.9705368923710159	0.575834688562918	0.8381445462916125	0.9252113220903069	0.8599172893998022	0	0	0.0	0.011182032679858758	35
4082	0.02871569101597355	0.007359110185354083	0.0072913705843586874	0.8734198776113116	-1	0	0	0.16666666666666666	1	1.0	7	0.5625	0.8571428571428571	7	6	1	0	0	0.25	8	2	9	0.0	0	0.8171191907671659	0.5797049636848298	0.1653401491190826	0.9766316336890594	0.575834688562918	0.7839660748475539	0.9322401211600931	0.8558293071375324	0	0	0.0	0.0072913705843586874	20
95	0.02315838578318968	0.0022075087913498805	-0.0018633754614460194	0.9790387426721961	-1	0	0	0.25	2	0.8888888888888888	8	0.55	0.7777777777777778	9	7	1	0	0	0.2	10	2	11	0.0	0	0.3919736452569087	0.8958262083797053	0.4203341822500791	0.9282771211991924	0.5515068282628264	0.9546873908616649	0.9224116047600608	0.9299986317895469	0	0	0.0	-0.00018633754614460194	10
2549	0.011740387859110935	0.007228923034533633	0.006966461148508153	0.9569347604228352	-1	0	0	0.2	1	1.0	5	0.5833333333333334	0.8	5	4	1	0	0	0.3333333333333333	6	2	7	0.0	0	0.8171191907671659	0.584701098855593	0.1653401491190826	0.9657116585783758	0.575834688562918	0.8180110357277953	0.933852619803776	0.8491176448391673	0	0	0.0	0.006966461148508153	23
2905	0.011927013880892443	0.00725350313955477	0.007035273680349649	0.9564039080733371	-1	0	0	0.2	1	1.0	5	0.5833333333333334	0.8	5	4	1	0	0	0.3333333333333333	6	2	7	0.0	0	0.8171191907671659	0.584701098855593	0.1653401491190826	0.9657116585783758	0.575834688562918	0.8180110357277953	0.933852619803776	0.8491176448391673	0	0	0.0	0.007035273680349649	49
3375	0.01569356835268543	0.010023064250585271	0.009890235663360974	0.9568517392120917	-1	0	0	0.3333333333333333	2	0.8333333333333334	5	0.5714285714285714	0.6666666666666666	5	4	2	0	0	0.2857142857142857	7	2	8	0.0	0.2857142857142857	0.8171191907671659	0.584701098855593	0.1653401491190826	0.9657116585783758	0.575834688562918	0.8180110357277953	0.933852619803776	0.8491176448391673	0	0	0.0	0.009890235663360974	13
1722	0.01808946642895704	0.007095555118247082	0.007052409887335614	0.909374621020745	-1	0.5	1	0.42857142857142855	3	0.625	5	0.4166666666666667	0.5	5	4	4	0	0	0.6666666666666666	6	4	10	0.0	0.25	0.8171191907671659	0.5873766088048368	0.1653401491190826	0.9856671137598334	0.5186511343239488	0.5974379489316938	0.933852619803776	0.8401795620822375	0	0	0.0	0.007052409887335614	57
1763	0.008212823301455513	0.00154351256836149	0.001240520167031894	0.9731444025187143	-1	0	0	0.2	1	1.0	5	0.5833333333333334	0.8	5	4	1	0	0	0.3333333333333333	6	2	7	0.0	0	0.8171191907671659	0.584701098855593	0.1653401491190826	0.9657116585783758	0.575834688562918	0.8180110357277953	0.933852619803776	0.8491176448391673	0	0	0.0	0.001240520167031894	7
4444	0.015179214578390802	0.007965358965446043	0.007835132506684305	0.9555032352920387	-1	0	0	0.3333333333333333	2	0.6666666666666666	4	0.4444444444444444	0.6666666666666666	6	4	1	0	0	0.5	6	3	8	0.0	1.0	0.8167353986483155	0.5802765475702385	0.27114233815583866	0.9547011314036172	0.5830908139305648	0.8516762016683163	0.9224478360095092	0.8463962301857637	0	0	0.0	0.007835132506684305	11
3736	0.029199760959117676	0.007948500199681454	0.007927138660645714	0.8745589510901263	-1	0	0	0.16666666666666666	1	1.0	7	0.5625	0.8571428571428571	7	6	1	0	0	0.25	8	2	9	0.0	0	0.8171191907671659	0.5797049636848298	0.1653401491190826	0.9766316336890594	0.575834688562918	0.7839660748475539	0.9322401211600931	0.8558293071375324	0	0	0.0	0.007927138660645714	42
534	0.04207238152673651	0.006366811505660863	0.004046713533412888	0.7281697222314636	-1	0	0	0.1	1	1.0	12	1.0	1.0	13	12	0	0	0	0.07142857142857142	1	14	14	0.0	0	0.8807940818769862	0.7938406460461132	0.43120873290034056	0.9196901559448913	0.5011515548818238	0.9550423179429954	0.9566649035597788	0.907274705587727	0	0	0.0	0.004046713533412888	6
1922	0.015286867868600434	0.007178236322439473	0.0041133040644266	0.953045624186263	-1	0	0	0.3333333333333333	2	0.6666666666666666	4	0.5714285714285714	0.6666666666666666	6	4	1	0	0	0.2857142857142857	7	2	8	0.0	0	0.8167353986483155	0.5802765475702385	0.27114233815583866	0.9547011314036172	0.5830908139305648	0.8516762016683163	0.9224478360095092	0.8463962301857637	0	0	0.0	0.0041133040644266	13
507	0.0010687581207241192	0.00017441291936219999	0.00017441291640215973	0.9958591575535531	-1	0	0	1.0	2	0.0	0	0.75	0	2	0	0	0	0	1.0	2	2	3	0.0	0	0	0	0	0	0	0	0	0	0	0	0	0.00017441291640215973	19
3215	0.011967575672789253	0.007332847172763828	0.006997777705381667	0.9559311536741262	-1	0	0	0.2	1	1.0	5	0.5833333333333334	0.8	5	4	1	0	0	0.3333333333333333	6	2	7	0.0	0	0.8171191907671659	0.584701098855593	0.1653401491190826	0.9657116585783758	0.575834688562918	0.8180110357277953	0.933852619803776	0.8491176448391673	0	0	0.0	0.006997777705381667	17
1212	0.009110025329108299	0.0022243418060050165	-0.0007659956925539663	0.9484663604797186	-1	0	0	0.25	1	1.0	4	1.0	1.0	5	4	0	0	0	0.16666666666666666	6	1	6	0.0	0	0.8803697803086387	0.6828720461399199	0.5797244025785355	0.9401876405897565	0.9036016481556877	0.851366150764438	0.8632289803202994	0.8526755618002966	0	0	0.0	-7.659956925539664e-05	1
130	0.002178743085884014	0.000207085383327402	0.00010569615214191959	0.9846918402237471	-1	0	0	0.3333333333333333	1	1.0	2	0.6666666666666666	0.5	2	1	1	2	0	0.6666666666666666	3	2	4	0.4	0	0.7472785698697401	0.6868795897818015	0.7226213667931295	0.6081772990329188	0.6725973245137159	0.8771559277401599	0.7730363865407066	0.7433904435903507	0.75	0	0.0	0.00010569615214191959	6
216	0.0012124095416247173	0.0003356372652008774	-4.613604900530128e-05	0.9974676411994097	-1	0	0	0.6666666666666666	2	0.5	1	1.0	0.5	2	1	1	1	0	0.25	4	1	4	0.2	0.6666666666666666	0.810537792095982	0.6312299597178966	0.36503709651390126	0.5297334532100062	0.9197370385529146	0.6905366999752179	0.9168264491085355	0.6192580692726505	1.0	0	0.0	-4.613604900530128e-06	9
785	0.04192889956736203	0.012545890793443834	-0.000707394908711203	0.6642892427681094	-1	0	0	0.125	1	1.0	10	1.0	1.0	11	10	0	0	0	0.08333333333333333	1	12	12	0.0	0	0.8803697803086387	0.853296333906205	0.5797244025785355	0.907365485017865	0.5569240874539098	0.9777284552859734	0.8769552923420045	0.931385281356438	0	0	0.0	-7.073949087112031e-05	6
2623	0.015530420866038216	0.009723511176692875	0.009537571083733813	0.9566700800255372	-1	0	0	0.3333333333333333	2	0.8333333333333334	5	0.5714285714285714	0.6666666666666666	5	4	2	0	0	0.2857142857142857	7	2	8	0.0	0.2857142857142857	0.8171191907671659	0.584701098855593	0.1653401491190826	0.9657116585783758	0.575834688562918	0.8180110357277953	0.933852619803776	0.8491176448391673	0	0	0.0	0.009537571083733813	27
4165	0.03530970101605043	0.011180470875862023	0.011105729300983276	0.8499561058510311	-1	0	0	0.14285714285714285	1	1.0	8	1.0	1.0	9	8	0	0	0	0.1	10	1	10	0.0	0	0.8171191907671659	0.5706507603068238	0.22979296946113212	0.9672881054117783	0.5661674737929235	0.7592375536193463	0.9239005456146165	0.8329373363853283	0	0	0.0	0.011105729300983276	6
3641	0.012131769873485892	0.007642269977719047	0.007094827625445935	0.9556735721555132	-1	0	0	0.2	1	1.0	5	0.5833333333333334	0.8	5	4	1	0	0	0.3333333333333333	6	2	7	0.0	0	0.8171191907671659	0.584701098855593	0.1653401491190826	0.9657116585783758	0.575834688562918	0.8180110357277953	0.933852619803776	0.8491176448391673	0	0	0.0	0.007094827625445935	10
2396	0.010832919371347463	0.005344036970697597	0.0039020158153870795	0.9552971623815345	-1	0	0	0.25	1	1.0	4	1.0	1.0	5	4	0	0	0	0.16666666666666666	6	1	6	0.0	0	0.8171191907671659	0.584701098855593	0.1653401491190826	0.9657116585783758	0.575834688562918	0.811163888344494	0.933852619803776	0.847171174441733	0	0	0.0	0.0039020158153870795	8
3545	0.011897126960731851	0.006993297924965798	0.006694492025690728	0.9565298189732394	-1	0	0	0.2	1	1.0	5	0.5833333333333334	0.8	5	4	1	0	0	0.3333333333333333	6	2	7	0.0	0	0.8171191907671659	0.584701098855593	0.1653401491190826	0.9657116585783758	0.5561869422319692	0.8204459171312809	0.9322401211600931	0.8498184575984212	0	0	0.0	0.006694492025690728	6
2843	0.012020555105722681	0.007644888414928169	0.007363146188549002	0.9557428890517733	-1	0	0	0.2	1	1.0	5	0.5833333333333334	0.8	5	4	1	0	0	0.3333333333333333	6	2	7	0.0	0	0.8171191907671659	0.584701098855593	0.1653401491190826	0.9657116585783758	0.575834688562918	0.8180110357277953	0.933852619803776	0.8491176448391673	0	0	0.0	0.007363146188549002	50
721	0.010540811653037727	0.00411585416960991	0.0013464932497006107	0.9574458155463915	-1	0.5	1	0.5	3	0.5714285714285714	4	0.5	0.42857142857142855	5	3	3	0	0	0.5	6	3	9	0.0	0.6666666666666666	0.8171191907671659	0.6606793394954413	0.5018958376879047	0.9579548073907984	0.5186511343239488	0.7602840444839636	0.9292687438551397	0.8387385396062437	0	0	0.0	0.0013464932497006107	28
4571	0.03010387474848138	0.003895646899483319	-0.002898380252501103	0.8818343032283522	-1	0	0	0.25	2	0.9	9	0.3333333333333333	0.8	10	8	1	0	0	0.4444444444444444	9	4	12	0.0	0	0.8167353986483155	0.5686437923338679	0.30336874832686345	0.959881296013146	0.575834688562918	0.8429270458976116	0.920767956251247	0.8468992670399387	0	0	0.0	-0.00028983802525011027	2
2325	0.011907339123086594	0.007482575898385798	0.007231019012491956	0.9559094838180964	-1	0	0	0.2	1	1.0	5	0.5833333333333334	0.8	5	4	1	0	0	0.3333333333333333	6	2	7	0.0	0	0.8171191907671659	0.584701098855593	0.1653401491190826	0.9657116585783758	0.575834688562918	0.8180110357277953	0.933852619803776	0.8491176448391673	0	0	0.0	0.007231019012491956	24
3364	0.011718748433664664	0.007281682046070556	0.007011756858621387	0.9562171546830456	-1	0	0	0.2	1	1.0	5	0.5833333333333334	0.8	5	4	1	0	0	0.3333333333333333	6	2	7	0.0	0	0.8171191907671659	0.584701098855593	0.1653401491190826	0.9657116585783758	0.575834688562918	0.8180110357277953	0.933852619803776	0.8491176448391673	0	0	0.0	0.007011756858621387	12
1357	0.016822360131314523	0.005488109031302267	0.005302782089462984	0.9619105398174863	-1	0	0	0.2857142857142857	2	0.75	6	0.4166666666666667	0.5	5	4	4	0	0	0.375	8	3	10	0.0	0	0.8089825142869508	0.5304644551926045	0.7166976926782584	0.9714586035323268	0.5648293863895202	0.6832299559165641	0.9176445300034599	0.8134678030167783	0	0	0.0	0.005302782089462984	24
2284	0.007499105384711577	0.0009041590775672275	0.0002661361263555089	0.9482188863094533	-1	0	0	0.25	1	1.0	4	1.0	1.0	5	4	0	0	0	0.16666666666666666	6	1	6	0.0	0	0.8171191907671659	0.5619437425614517	0.37694452719259475	0.9543048093824669	0.6003274708591663	0.8471633901589263	0.9092677483264241	0.8411562212630922	0	0	0.0	0.0002661361263555089	5
2634	0.01196634829847997	0.007279230148688186	0.006979134443185309	0.9564541282269585	-1	0	0	0.2	1	1.0	5	0.5833333333333334	0.8	5	4	1	0	0	0.3333333333333333	6	2	7	0.0	0	0.8171191907671659	0.584701098855593	0.1653401491190826	0.9657116585783758	0.575834688562918	0.8180110357277953	0.933852619803776	0.8491176448391673	0	0	0.0	0.006979134443185309	22
3468	0.01181317005179537	0.007225271318012302	0.006974325661642023	0.9568019788940831	-1	0	0	0.2	1	1.0	5	0.5833333333333334	0.8	5	4	1	0	0	0.3333333333333333	6	2	7	0.0	0	0.8171191907671659	0.584701098855593	0.1653401491190826	0.9657116585783758	0.575834688562918	0.8180110357277953	0.933852619803776	0.8491176448391673	0	0	0.0	0.006974325661642023	18
4000	0.029158696128160848	0.008197118031877318	0.008195711025053447	0.8771461595594273	-1	0	0	0.16666666666666666	1	1.0	7	0.5625	0.8571428571428571	7	6	1	0	0	0.25	8	2	9	0.0	0	0.8171191907671659	0.5797049636848298	0.1653401491190826	0.9766316336890594	0.575834688562918	0.7839660748475539	0.9322401211600931	0.8558293071375324	0	0	0.0	0.008195711025053447	26
2861	0.01573787771776688	0.009261166929563388	0.009114590192956901	0.9566682344446189	-1	0	0	0.3333333333333333	2	0.8333333333333334	5	0.5714285714285714	0.6666666666666666	5	4	2	0	0	0.2857142857142857	7	2	8	0.0	0.2857142857142857	0.8171191907671659	0.584701098855593	0.1653401491190826	0.9657116585783758	0.575834688562918	0.8180110357277953	0.933852619803776	0.8491176448391673	0	0	0.0	0.009114590192956901	27
3430	0.011674510750692495	0.006972280521827676	0.006733848477064071	0.9558048574490808	-1	0	0	0.2	1	1.0	5	0.5833333333333334	0.8	5	4	1	0	0	0.3333333333333333	6	2	7	0.0	0	0.8171191907671659	0.584701098855593	0.1653401491190826	0.9657116585783758	0.575834688562918	0.8180110357277953	0.933852619803776	0.8491176448391673	0	0	0.0	0.006733848477064071	12
3999	0.029273245395346988	0.0073139794857076616	0.007252812743653545	0.8736501269291452	-1	0	0	0.16666666666666666	1	1.0	7	0.5625	0.8571428571428571	7	6	1	0	0	0.25	8	2	9	0.0	0	0.8171191907671659	0.5797049636848298	0.1653401491190826	0.9766316336890594	0.575834688562918	0.7839660748475539	0.9322401211600931	0.8558293071375324	0	0	0.0	0.007252812743653545	15
4379	0.032535136320812064	0.011472801691665141	0.011469184430408777	0.8940488707434634	-1	0	0	0.2857142857142857	2	0.75	6	0.4166666666666667	0.75	8	6	1	0	0	0.375	8	3	10	0.0	1.0	0.8167353986483155	0.5755695917984837	0.27114233815583866	0.9705368923710159	0.575834688562918	0.8229464647339613	0.9215194775700495	0.8555223268071039	0	0	0.0	0.011469184430408777	92
961	0.004324976246479045	0.002721455954897948	0.001286465027542056	0.9765938521528608	-1	0	0	0.25	1	1.0	4	0.75	0.5	3	2	2	0	0	0.5	4	2	6	0.0	0	0.8171191907671659	0.6544563413489884	0.840335430027114	0.9736614077977901	0.5903469392982119	0.814034156158986	0.8491062531876403	0.8708375478386823	0	0	0.0	0.001286465027542056	19
4862	0.03236751281494379	0.011816609510384242	0.011746832319038988	0.8926432029810105	-1	0	0	0.2857142857142857	2	0.75	6	0.4166666666666667	0.75	8	6	1	0	0	0.375	8	3	10	0.0	1.0	0.8167353986483155	0.5755695917984837	0.27114233815583866	0.9705368923710159	0.5660108153974436	0.8301479608410822	0.9215194775700495	0.8575798686500592	0	0	0.0	0.011746832319038988	61
842	0.033924466432084674	0.005689499699615791	0.001885888415544183	0.7847012216887759	-1	0	0	0.2	2	0.8461538461538461	11	0.4166666666666667	0.7692307692307693	12	10	2	1	0	0.4444444444444444	4	9	15	0.16666666666666666	0.46153846153846156	0.9287013655880536	0.8356496343071004	0.6263147269314076	0.9296547092255446	0.4453942708137011	0.9563361734094967	0.9292687438551397	0.9191904808536798	1.0	0.25	0.0	0.001885888415544183	2
2657	0.011959162090985825	0.0075436117870077484	0.007292053293719945	0.9550450537996132	-1	0	0	0.2	1	1.0	5	0.5833333333333334	0.8	5	4	1	0	0	0.3333333333333333	6	2	7	0.0	0	0.8171191907671659	0.584701098855593	0.1653401491190826	0.9657116585783758	0.575834688562918	0.8180110357277953	0.933852619803776	0.8491176448391673	0	0	0.0	0.007292053293719945	47
2180	0.011849026589673692	0.007082333936018861	0.006882911478540612	0.9561075897524075	-1	0	0	0.2	1	1.0	5	0.5833333333333334	0.8	5	4	1	0	0	0.3333333333333333	6	2	7	0.0	0	0.8171191907671659	0.584701098855593	0.1653401491190826	0.9657116585783758	0.575834688562918	0.8180110357277953	0.933852619803776	0.8491176448391673	0	0	0.0	0.006882911478540612	19
1095	0.011433517014853643	0.004743643715267147	0.0029292319251010713	0.962888184777908	-1	0	0	0.3333333333333333	2	0.7142857142857143	5	0.5	0.42857142857142855	5	3	3	0	0	0.5	6	3	9	0.0	0	0.8171191907671659	0.5785486322092748	0.8041370877438861	0.9526421663193368	0.5186511343239488	0.704353953347888	0.8920403739061131	0.8014658320417046	0	0	0.0	0.0029292319251010713	21
1269	0.01029337860587793	0.004577093191317546	0.0039838174861892865	0.9625663654070322	-1	0	0	0.3333333333333333	2	0.7142857142857143	5	0.42857142857142855	0.42857142857142855	5	3	3	0	0	0.42857142857142855	7	3	9	0.0	0	0.8059148280956293	0.6797103474648127	0.9242268429694322	0.9827538333823197	0.5561869422319692	0.8156050651249058	0.8942801153669402	0.8903206000482918	0	0	0.0	0.0039838174861892865	33
851	0.010454550385070076	0.004589285718726646	0.004095936805534577	0.9614850360859243	-1	0	0	0.3333333333333333	2	0.7142857142857143	5	0.42857142857142855	0.42857142857142855	5	3	3	1	0	0.42857142857142855	7	3	9	0.125	0	0.8059148280956293	0.6797103474648127	0.9242268429694322	0.9827538333823197	0.575834688562918	0.8202513598893733	0.8942801153669402	0.8913320754043752	1.0	0	0.0	0.004095936805534577	29
3591	0.01573046338857971	0.009536970348966093	0.009260080654824041	0.9577674856782671	-1	0	0	0.3333333333333333	2	0.8333333333333334	5	0.5714285714285714	0.6666666666666666	5	4	2	0	0	0.2857142857142857	7	2	8	0.0	0.2857142857142857	0.8171191907671659	0.584701098855593	0.1653401491190826	0.9657116585783758	0.575834688562918	0.8180110357277953	0.933852619803776	0.8491176448391673	0	0	0.0	0.009260080654824041	78
1999	0.011772919186480081	0.007572181370382349	0.007317980224728458	0.9550559572312863	-1	0	0	0.2	1	1.0	5	0.5833333333333334	0.8	5	4	1	0	0	0.3333333333333333	6	2	7	0.0	0	0.8171191907671659	0.584701098855593	0.1653401491190826	0.9657116585783758	0.575834688562918	0.8180110357277953	0.933852619803776	0.8491176448391673	0	0	0.0	0.007317980224728458	42
3821	0.031242659228126406	0.009205173803197856	0.008056736447826427	0.5721297762342366	-1	0	0	0.2857142857142857	2	0.875	7	1.0	0.875	8	7	1	0	0	0.1	10	1	10	0.0	0.2222222222222222	0.8167353986483155	0.6298613348160204	0.174733810627722	0.9728428901439039	0.5660108153974436	0.8747215969586773	0.9295432304610809	0.8826593012253598	0	0	0.0	0.008056736447826427	0
1047	0.009877351333325329	0.004484019099207918	0.004475282712250016	0.9581669183075305	-1	0	0	0.3333333333333333	2	0.6666666666666666	4	0.4444444444444444	0.5	3	3	4	1	0	0.5	6	3	8	0.08333333333333333	0	0.8089825142869508	0.5154189503520379	0.9539761499922171	0.9786371715739903	0.575834688562918	0.5844776369992758	0.8629967496405216	0.8036284745378092	1.0	0.3333333333333333	0.0	0.004475282712250016	69
2653	0.01162515326050229	0.0076822275444495495	0.0074242401266341905	0.955051030584098	-1	0	0	0.2	1	1.0	5	0.5833333333333334	0.8	5	4	1	0	0	0.3333333333333333	6	2	7	0.0	0	0.8171191907671659	0.584701098855593	0.1653401491190826	0.9657116585783758	0.575834688562918	0.8180110357277953	0.933852619803776	0.8491176448391673	0	0	0.0	0.0074242401266341905	39
4349	0.02786770413628949	0.013244090482450411	0.0030436415963854303	0.920692175688065	-1	0	0	0.25	2	0.7777777777777778	7	0.39285714285714285	0.6666666666666666	8	6	2	0	0	0.5714285714285714	7	4	11	0.0	0	0.8167353986483155	0.5755695917984837	0.27114233815583866	0.9705368923710159	0.575834688562918	0.8381445462916125	0.9252113220903069	0.8599172893998022	0	0	0.0	0.0030436415963854303	6
2295	0.008889753023938959	0.0024006486706599954	0.002389781484709032	0.947446537859803	-1	0	0	0.2	1	1.0	5	0.5833333333333334	0.8	5	4	1	0	0	0.3333333333333333	6	2	7	0.0	0	0.8807940818769862	0.6334457911334797	0.1653401491190826	0.9657116585783758	0.5561869422319692	0.8204459171312809	0.9322401211600931	0.8583297871384369	0	0	0.0	0.002389781484709032	7
2230	0.006556563406782258	0.0009607440612567968	-0.0008634492964656946	0.9770542053528635	-1	0	0	0.25	1	1.0	3	1.0	1.0	3	3	1	0	0	0.2	5	1	5	0.0	0	0.8163516065294651	0.5173503367588091	0.37694452719259475	0.9715737077893922	0.5903469392982119	0.8145517137662477	0.9075961643041899	0.8447011063600404	0	0	0.0	-8.634492964656947e-05	1
3004	0.011745327171882978	0.006973231976989629	0.006708326916723522	0.9568950074982122	-1	0	0	0.2	1	1.0	5	0.5833333333333334	0.8	5	4	1	0	0	0.3333333333333333	6	2	7	0.0	0	0.8171191907671659	0.584701098855593	0.1653401491190826	0.9657116585783758	0.575834688562918	0.8180110357277953	0.933852619803776	0.8491176448391673	0	0	0.0	0.006708326916723522	14
2542	0.011861106056861031	0.007580493061147629	0.007318723167355262	0.9552938105006484	-1	0	0	0.2	1	1.0	5	0.5833333333333334	0.8	5	4	1	0	0	0.3333333333333333	6	2	7	0.0	0	0.8171191907671659	0.584701098855593	0.1653401491190826	0.9657116585783758	0.5561869422319692	0.8204459171312809	0.9322401211600931	0.8498184575984212	0	0	0.0	0.007318723167355262	55
3365	0.011811359017895236	0.007063938635195831	0.006787926111582742	0.9568183336481131	-1	0	0	0.2	1	1.0	5	0.5833333333333334	0.8	5	4	1	0	0	0.3333333333333333	6	2	7	0.0	0	0.8171191907671659	0.584701098855593	0.1653401491190826	0.9657116585783758	0.575834688562918	0.8180110357277953	0.933852619803776	0.8491176448391673	0	0	0.0	0.006787926111582742	14
3226	0.011726110132985185	0.006960807886219675	0.006666090908958957	0.9567086513956108	-1	0	0	0.2	1	1.0	5	0.5833333333333334	0.8	5	4	1	0	0	0.3333333333333333	6	2	7	0.0	0	0.8171191907671659	0.584701098855593	0.1653401491190826	0.9657116585783758	0.5561869422319692	0.8204459171312809	0.9322401211600931	0.8498184575984212	0	0	0.0	0.006666090908958957	16
3107	0.011737648940208508	0.007052732128634706	0.006760049820564403	0.9563612270982838	-1	0	0	0.2	1	1.0	5	0.5833333333333334	0.8	5	4	1	0	0	0.3333333333333333	6	2	7	0.0	0	0.8171191907671659	0.584701098855593	0.1653401491190826	0.9657116585783758	0.575834688562918	0.8180110357277953	0.933852619803776	0.8491176448391673	0	0	0.0	0.006760049820564403	16
2499	0.02105470449279969	0.012977753566408793	0.006426807047798539	0.9447183433698096	-1	0	0	0.16666666666666666	1	1.0	7	0.375	0.8571428571428571	7	6	1	0	0	0.6666666666666666	6	4	9	0.0	0	0.8171191907671659	0.5797049636848298	0.1653401491190826	0.9766316336890594	0.575834688562918	0.7839660748475539	0.9322401211600931	0.8558293071375324	0	0	0.0	0.006426807047798539	7
2399	0.013376977556610294	0.00558787595104468	0.005388147652295139	0.9520994897637598	-1	0	0	0.2	1	1.0	5	1.0	0.8	5	4	1	0	0	0.14285714285714285	7	1	7	0.0	0	0.8171191907671659	0.584701098855593	0.1653401491190826	0.9657116585783758	0.575834688562918	0.8180110357277953	0.933852619803776	0.8491176448391673	0	0	0.0	0.005388147652295139	12
4037	0.029110556218851516	0.007537033421561788	0.007438729861363205	0.8727144860889354	-1	0	0	0.16666666666666666	1	1.0	7	0.5625	0.8571428571428571	7	6	1	0	0	0.25	8	2	9	0.0	0	0.8171191907671659	0.5797049636848298	0.1653401491190826	0.9766316336890594	0.575834688562918	0.7839660748475539	0.9322401211600931	0.8558293071375324	0	0	0.0	0.007438729861363205	26
539	0.0014158929106388657	0.0006258297729623671	0.0006169994001832613	0.9871806859289525	-1	0	0	0.75	3	0.3333333333333333	1	0.5555555555555556	0.3333333333333333	3	1	1	1	0	1.0	3	3	5	0.25	1.0	0.7532960827497394	0.9270394958756805	0.3466460052417549	0.8996791802311778	0.809454790839426	0.5371129506022077	0.9187847145453912	0.8359168835553481	1.0	0.3333333333333333	0.0	0.0006169994001832613	29
3374	0.012108088731271477	0.007079402649967928	0.006807685795965468	0.9555380429877987	-1	0	0	0.2	1	1.0	5	0.5833333333333334	0.8	5	4	1	0	0	0.3333333333333333	6	2	7	0.0	0	0.8171191907671659	0.584701098855593	0.1653401491190826	0.9657116585783758	0.575834688562918	0.8180110357277953	0.933852619803776	0.8491176448391673	0	0	0.0	0.006807685795965468	21
681	0.01197729457500962	0.0035522806126842394	0.002762945438348582	0.9237943915383483	-1	0	0	0.3333333333333333	2	0.6666666666666666	4	0.4444444444444444	0.5	3	3	4	2	0	0.5	6	3	8	0.16666666666666666	0	0.803927847481309	0.5226938494936046	0.9621032493248354	0.9785845995039909	0.5530479755496087	0.5294137473119903	0.8566997105896054	0.7930718039190171	0.6666666666666666	0.3333333333333333	0.0	0.002762945438348582	38
20	0.0007809372695197303	0.00012740736325761229	3.1662483962010125e-05	0.996162710283923	-1	0	0	0.5	1	1.0	1	0.75	0	1	0	1	1	0	1.0	2	2	3	0.2	0	0	0	0	0	0	0	0	0	0	0	0	3.1662483962010125e-05	11
1180	0.008460210271699752	0.001594020205081179	0.0012776104443411132	0.9733143093601058	-1	0	0	0.2	1	1.0	5	0.5833333333333334	0.8	5	4	1	0	0	0.3333333333333333	6	2	7	0.0	0	0.8171191907671659	0.584701098855593	0.1653401491190826	0.9657116585783758	0.575834688562918	0.8180110357277953	0.933852619803776	0.8491176448391673	0	0	0.0	0.0012776104443411132	8
435	0.03307114085448558	0.0011224769113837363	0.0010100538929603275	0.9318521545886509	-1	0.25	1	0.3	3	0.7692307692307693	10	0.3	0.6153846153846154	10	8	4	3	0	0.5	10	5	15	0.3	0.2	0.9287013655880536	0.9240713761325059	0.5114282734209705	0.8934367739407513	0.4605633425942804	0.9665498098944795	0.9445350059279295	0.9348078950418915	0.2	0.3	0.0	0.0010100538929603275	45
1484	0.010763211787183676	0.005407431976425609	0.0036925753992902086	0.955991229558054	-1	0	0	0.25	1	1.0	4	1.0	1.0	5	4	0	0	0	0.16666666666666666	6	1	6	0.0	0	0.8171191907671659	0.584701098855593	0.1653401491190826	0.9657116585783758	0.575834688562918	0.8180110357277953	0.933852619803776	0.8491176448391673	0	0	0.0	0.0036925753992902086	13
3224	0.011709548384273218	0.0073300191313968345	0.007050617690399499	0.9561288308785876	-1	0	0	0.2	1	1.0	5	0.5833333333333334	0.8	5	4	1	0	0	0.3333333333333333	6	2	7	0.0	0	0.8171191907671659	0.584701098855593	0.1653401491190826	0.9657116585783758	0.575834688562918	0.811163888344494	0.933852619803776	0.847171174441733	0	0	0.0	0.007050617690399499	19
3812	0.010909820044785301	0.005417217861950412	0.005342210220055475	0.9618457345674757	-1	0	0	0.2	1	1.0	5	0.5833333333333334	0.6	4	3	2	0	0	0.75	4	3	7	0.0	0	0.848956636322076	0.5890633472388547	0.14407118334403038	0.9765787870899856	0.5286692485568965	0.5864285311167247	0.9457335780741535	0.814558906035334	0	0	0.0	0.005342210220055475	8
2513	0.015689591561459906	0.009887081403538679	0.009690385594457639	0.9566630365846369	-1	0	0	0.3333333333333333	2	0.8333333333333334	5	0.5714285714285714	0.6666666666666666	5	4	2	0	0	0.2857142857142857	7	2	8	0.0	0.2857142857142857	0.8171191907671659	0.584701098855593	0.1653401491190826	0.9657116585783758	0.575834688562918	0.8180110357277953	0.933852619803776	0.8491176448391673	0	0	0.0	0.009690385594457639	131
1955	0.011580602388431277	0.0074130533964219735	0.007138732727692394	0.9559638589207519	-1	0	0	0.2	1	1.0	5	0.5833333333333334	0.8	5	4	1	0	0	0.3333333333333333	6	2	7	0.0	0	0.8171191907671659	0.584701098855593	0.1653401491190826	0.9657116585783758	0.575834688562918	0.8180110357277953	0.933852619803776	0.8491176448391673	0	0	0.0	0.007138732727692394	54
1942	0.011753655530256974	0.007189290711114363	0.006934092887719763	0.9557511531044562	-1	0	0	0.2	1	1.0	5	0.5833333333333334	0.8	5	4	1	0	0	0.3333333333333333	6	2	7	0.0	0	0.8171191907671659	0.584701098855593	0.1653401491190826	0.9657116585783758	0.575834688562918	0.8180110357277953	0.933852619803776	0.8491176448391673	0	0	0.0	0.006934092887719763	21
293	0.030493445139781698	0.002288789507683916	0.0021184640890692945	0.9356083468170877	-1	0.25	1	0.3	3	0.7692307692307693	10	0.3	0.6153846153846154	10	8	4	3	0	0.5	10	5	15	0.3	0.2	0.9287013655880536	0.9240713761325059	0.5114282734209705	0.8934367739407513	0.36034430708587706	0.9738847188797554	0.951157424687995	0.939802277589763	0.2	0.3	0.0	0.0021184640890692945	25
3291	0.015226234126364542	0.009197436971761203	0.008994377363226282	0.9574673116164377	-1	0	0	0.3333333333333333	2	0.8333333333333334	5	0.5714285714285714	0.6666666666666666	5	4	2	0	0	0.2857142857142857	7	2	8	0.0	0.2857142857142857	0.8171191907671659	0.584701098855593	0.1653401491190826	0.9657116585783758	0.575834688562918	0.8180110357277953	0.933852619803776	0.8491176448391673	0	0	0.0	0.008994377363226282	12
4555	0.03204976824971698	0.010814978636941575	0.010789386051497993	0.8742110648613263	-1	0	0	0.2857142857142857	2	0.75	6	0.4166666666666667	0.75	8	6	1	0	0	0.375	8	3	10	0.0	1.0	0.8167353986483155	0.5755695917984837	0.27114233815583866	0.9705368923710159	0.5660108153974436	0.8301479608410822	0.9215194775700495	0.8575798686500592	0	0	0.0	0.010789386051497993	55
2018	0.011715207952224992	0.0075076355674618	0.007271280007685553	0.9558297438465567	-1	0	0	0.2	1	1.0	5	0.5833333333333334	0.8	5	4	1	0	0	0.3333333333333333	6	2	7	0.0	0	0.8171191907671659	0.584701098855593	0.1653401491190826	0.9657116585783758	0.575834688562918	0.8180110357277953	0.933852619803776	0.8491176448391673	0	0	0.0	0.007271280007685553	69
1358	0.011770928837649719	0.007291331162696426	0.007056619206245805	0.9565120976749341	-1	0	0	0.2	1	1.0	5	0.5833333333333334	0.8	5	4	1	0	0	0.3333333333333333	6	2	7	0.0	0	0.8171191907671659	0.584701098855593	0.1653401491190826	0.9657116585783758	0.575834688562918	0.8180110357277953	0.933852619803776	0.8491176448391673	0	0	0.0	0.007056619206245805	142
4447	0.030074327957606964	0.009492919213854431	0.009492421535868753	0.8968818530262647	-1	0	0	0.16666666666666666	1	1.0	7	0.5625	0.8571428571428571	7	6	1	0	0	0.25	8	2	9	0.0	0	0.8171191907671659	0.5797049636848298	0.1653401491190826	0.9766316336890594	0.575834688562918	0.7784739328745562	0.9322401211600931	0.8545025965154563	0	0	0.0	0.009492421535868753	20
4040	0.029141919634213156	0.00842624096197783	0.008397981249135626	0.8820674143001792	-1	0	0	0.16666666666666666	1	1.0	7	0.5625	0.8571428571428571	7	6	1	0	0	0.25	8	2	9	0.0	0	0.8171191907671659	0.5797049636848298	0.1653401491190826	0.9766316336890594	0.575834688562918	0.7839660748475539	0.9322401211600931	0.8558293071375324	0	0	0.0	0.008397981249135626	35
21	0.0011947547564886548	0.00027818653128466934	0.00025580302226855227	0.9934835129451663	-1	0.5	1	0.6666666666666666	4	0.5	3	0.5333333333333333	0.16666666666666666	4	1	3	1	0	0.6	5	3	8	0.14285714285714285	0.6666666666666666	0.8430083658653258	0.9349437514364098	0.34022761422857284	0.9346509000771069	0.6255307583854313	0.7184471686687933	0.8718548397301764	0.8896801883513045	1.0	0.75	0.0	0.00025580302226855227	7
4353	0.02968093767485975	0.008298730731298809	0.008291486150983353	0.8802062444688168	-1	0	0	0.16666666666666666	1	1.0	7	0.5625	0.8571428571428571	7	6	1	0	0	0.25	8	2	9	0.0	0	0.8171191907671659	0.5797049636848298	0.1653401491190826	0.9766316336890594	0.575834688562918	0.7839660748475539	0.9322401211600931	0.8558293071375324	0	0	0.0	0.008291486150983353	32
4423	0.03320872256951051	0.007969321138565336	0.007959968578587285	0.8677086358975088	-1	0	0	0.2857142857142857	2	0.75	6	0.4166666666666667	0.75	8	6	1	0	0	0.375	8	3	10	0.0	1.0	0.8167353986483155	0.5755695917984837	0.27114233815583866	0.9705368923710159	0.575834688562918	0.8277616579066659	0.9215194775700495	0.8568932977412618	0	0	0.0	0.007959968578587285	23
1239	0.011133606397788163	0.0037359096199771936	0.0027783759416129044	0.9669831795477906	-1	0	0	0.3333333333333333	2	0.7142857142857143	5	0.5	0.5714285714285714	5	4	3	0	0	0.5	6	3	9	0.0	0.2857142857142857	0.8171191907671659	0.5873766088048368	0.1653401491190826	0.9839270671475827	0.5186511343239488	0.5974379489316938	0.933852619803776	0.8349030036527351	0	0	0.0	0.0027783759416129044	24
1986	0.010632749787775465	0.00549053046043172	0.004559045252010746	0.9550700241942903	-1	0	0	0.25	1	1.0	4	1.0	1.0	5	4	0	0	0	0.16666666666666666	6	1	6	0.0	0	0.8171191907671659	0.584701098855593	0.1653401491190826	0.9657116585783758	0.575834688562918	0.8180110357277953	0.933852619803776	0.8491176448391673	0	0	0.0	0.004559045252010746	9
2881	0.011708357921871594	0.007193496988393256	0.00698721713888876	0.9562939683004836	-1	0	0	0.2	1	1.0	5	0.5833333333333334	0.8	5	4	1	0	0	0.3333333333333333	6	2	7	0.0	0	0.8171191907671659	0.584701098855593	0.1653401491190826	0.9657116585783758	0.575834688562918	0.8180110357277953	0.933852619803776	0.8491176448391673	0	0	0.0	0.00698721713888876	19
1993	0.011893527847465111	0.007277465108936416	0.006978055329528639	0.9565568930365614	-1	0	0	0.2	1	1.0	5	0.5833333333333334	0.8	5	4	1	0	0	0.3333333333333333	6	2	7	0.0	0	0.8171191907671659	0.584701098855593	0.1653401491190826	0.9657116585783758	0.575834688562918	0.8180110357277953	0.933852619803776	0.8491176448391673	0	0	0.0	0.006978055329528639	45
1664	0.010770688943483873	0.005389909091047562	0.0040949679951941	0.9551065088759465	-1	0	0	0.25	1	1.0	4	1.0	1.0	5	4	0	0	0	0.16666666666666666	6	1	6	0.0	0	0.8171191907671659	0.584701098855593	0.1653401491190826	0.9657116585783758	0.575834688562918	0.8180110357277953	0.933852619803776	0.8491176448391673	0	0	0.0	0.0040949679951941	16
1769	0.01325268555329367	0.003904144405471016	0.0038690781447527976	0.9543246805570298	-1	0	0	0.2857142857142857	2	0.75	6	0.5	0.5	5	4	4	0	0	0.8	5	4	10	0.0	0.5	0.8171191907671659	0.5904320283519002	0.1653401491190826	0.9845411760676095	0.5186511343239488	0.6181979349685222	0.933852619803776	0.8412045453680331	0	0	0.0	0.0038690781447527976	14
3573	0.011736956860589766	0.007131443062728463	0.006816464976057634	0.9561528357933284	-1	0	0	0.2	1	1.0	5	0.5833333333333334	0.8	5	4	1	0	0	0.3333333333333333	6	2	7	0.0	0	0.8171191907671659	0.584701098855593	0.1653401491190826	0.9657116585783758	0.575834688562918	0.8180110357277953	0.933852619803776	0.8491176448391673	0	0	0.0	0.006816464976057634	17
4198	0.032207266817069105	0.009921352892701924	0.009870871349762429	0.870187666485662	-1	0	0	0.2857142857142857	2	0.75	6	0.4166666666666667	0.75	8	6	1	0	0	0.375	8	3	10	0.0	1.0	0.8167353986483155	0.5755695917984837	0.27114233815583866	0.9705368923710159	0.575834688562918	0.8381445462916125	0.9252113220903069	0.8599172893998022	0	0	0.0	0.009870871349762429	76
350	0.0012021756670827864	0.000444053369655376	0.0002983012385650948	0.9973506215421227	-1	0	0	0.6666666666666666	2	0.5	1	1.0	0.5	2	1	1	1	0	0.25	4	1	4	0.2	0.6666666666666666	0.810537792095982	0.6312299597178966	0.36503709651390126	0.5297334532100062	0.9197370385529146	0.6905366999752179	0.9168264491085355	0.6192580692726505	1.0	0	0.0	0.0002983012385650948	18
2583	0.011728190503275436	0.007543454580674053	0.007291854710468988	0.9550561202511695	-1	0	0	0.2	1	1.0	5	0.5833333333333334	0.8	5	4	1	0	0	0.3333333333333333	6	2	7	0.0	0	0.8171191907671659	0.584701098855593	0.1653401491190826	0.9657116585783758	0.575834688562918	0.8180110357277953	0.933852619803776	0.8491176448391673	0	0	0.0	0.007291854710468988	42
2585	0.015505261459886949	0.0005206361123123162	0.00042963909436564453	0.9215786055194306	-1	0	0	0.25	1	1.0	4	1.0	1.0	4	4	1	0	0	0.16666666666666666	6	1	6	0.0	0	0.8167353986483155	0.5755695917984837	0.27114233815583866	0.9705368923710159	0.5830908139305648	0.8152395210359035	0.9224478360095092	0.8533659069095918	0	0	0.0	0.00042963909436564453	4
3698	0.015941299743371516	0.010279789906142516	0.010123612681671142	0.9565520825834579	-1	0	0	0.3333333333333333	2	0.8333333333333334	5	0.5714285714285714	0.6666666666666666	5	4	2	0	0	0.2857142857142857	7	2	8	0.0	0.2857142857142857	0.8171191907671659	0.584701098855593	0.1653401491190826	0.9657116585783758	0.575834688562918	0.8180110357277953	0.933852619803776	0.8491176448391673	0	0	0.0	0.010123612681671142	8
3596	0.011771017165869787	0.00760675748753866	0.0073576275558613685	0.955110177515107	-1	0	0	0.2	1	1.0	5	0.5833333333333334	0.8	5	4	1	0	0	0.3333333333333333	6	2	7	0.0	0	0.8171191907671659	0.584701098855593	0.1653401491190826	0.9657116585783758	0.575834688562918	0.8180110357277953	0.933852619803776	0.8491176448391673	0	0	0.0	0.0073576275558613685	42
4732	0.03165888942548135	0.011919745704473147	0.011857478617579813	0.8919962484188028	-1	0	0	0.2857142857142857	2	0.75	6	0.4166666666666667	0.75	8	6	1	0	0	0.375	8	3	10	0.0	1.0	0.8167353986483155	0.5755695917984837	0.27114233815583866	0.9705368923710159	0.5660108153974436	0.8301479608410822	0.9215194775700495	0.8575798686500592	0	0	0.0	0.011857478617579813	54
3685	0.01081421496226067	0.002378960884169075	0.00024368846015937319	0.9770187887862664	-1	0	0	0.4	2	0.8	4	1.0	0.8	5	4	1	0	0	0.14285714285714285	7	1	7	0.0	0.3333333333333333	0.8171191907671659	0.584701098855593	0.1653401491190826	0.9657116585783758	0.575834688562918	0.8180110357277953	0.933852619803776	0.8491176448391673	0	0	0.0	0.00024368846015937319	5
2684	0.011693172012141262	0.007315647598683223	0.007073729194778284	0.9564036441355723	-1	0	0	0.2	1	1.0	5	0.5833333333333334	0.8	5	4	1	0	0	0.3333333333333333	6	2	7	0.0	0	0.8171191907671659	0.584701098855593	0.1653401491190826	0.9657116585783758	0.575834688562918	0.8180110357277953	0.933852619803776	0.8491176448391673	0	0	0.0	0.007073729194778284	18
4193	0.02925795468043254	0.008423316114768873	0.0083797787117461	0.8810728854006836	-1	0	0	0.16666666666666666	1	1.0	7	0.5625	0.8571428571428571	7	6	1	0	0	0.25	8	2	9	0.0	0	0.8171191907671659	0.5797049636848298	0.1653401491190826	0.9766316336890594	0.575834688562918	0.7839660748475539	0.9322401211600931	0.8558293071375324	0	0	0.0	0.0083797787117461	15
4020	0.01597149704878335	0.007920715277850963	-0.0013318274494519993	0.9525773873479944	-1	0	0	0.16666666666666666	1	1.0	7	0.45	0.7142857142857143	6	5	2	0	0	0.8	4	5	9	0.0	0	0.8095707180801209	0.5884468802440377	0.1653401491190826	0.9597122252944996	0.5561869422319692	0.5888741903965155	0.9330508767171846	0.7851299387860309	0	0	0.0	-0.00013318274494519993	5
1395	0.004721319486870445	0.0018487339406093822	0.001848440169159013	0.9749719244979551	-1	0	0	0.2	1	1.0	5	0.5833333333333334	0.8	5	4	1	0	0	0.3333333333333333	6	2	7	0.0	0	0.8171191907671659	0.584701098855593	0.1653401491190826	0.9677813640953612	0.575834688562918	0.8180110357277953	0.933852619803776	0.8518473776572313	0	0	0.0	0.001848440169159013	7
3492	0.009178868816573845	0.0019131373753303825	-0.0014321517942871287	0.9845068538731437	-1	0	0	0.25	1	1.0	4	0.6	0.75	4	3	1	0	0	0.4	5	2	6	0.0	0	0.8585841112386212	0.5820177366534621	0.14407118334403038	0.6077349366349529	0.5457492470900178	0.5943767552179657	0.9457386984523569	0.5947532632511342	0	0	0.0	-0.00014321517942871286	3
2928	0.011985631518712554	0.00758140208536467	0.007318962320787118	0.9552762775007555	-1	0	0	0.2	1	1.0	5	0.5833333333333334	0.8	5	4	1	0	0	0.3333333333333333	6	2	7	0.0	0	0.8171191907671659	0.584701098855593	0.1653401491190826	0.9657116585783758	0.5561869422319692	0.8204459171312809	0.9322401211600931	0.8498184575984212	0	0	0.0	0.007318962320787118	49
4592	0.04393364773233348	0.015264664804078436	0.013671508662421977	0.7284926911778062	-1	0	0	0.25	2	0.8	8	0.3333333333333333	0.8	10	8	1	0	0	0.4444444444444444	9	4	12	0.0	0.6666666666666666	0.8167353986483155	0.5788197568586824	0.27114233815583866	0.9625101362261786	0.575834688562918	0.8508424021628106	0.9252113220903069	0.8542348313993834	0	0	0.0	0.013671508662421977	7
2774	0.011684079810079346	0.0072861367349910874	0.0069838448555849236	0.9564128639033633	-1	0	0	0.2	1	1.0	5	0.5833333333333334	0.8	5	4	1	0	0	0.3333333333333333	6	2	7	0.0	0	0.8171191907671659	0.584701098855593	0.1653401491190826	0.9657116585783758	0.575834688562918	0.8180110357277953	0.933852619803776	0.8491176448391673	0	0	0.0	0.0069838448555849236	29
1135	0.01528936351025098	0.0020773820848066886	-5.683516958581113e-05	0.9704697358467506	-1	0	0	0.5	3	0.5714285714285714	4	0.6428571428571429	0.42857142857142855	6	3	2	0	0	0.2857142857142857	7	2	9	0.0	0	0.80744867119129	0.6745524370437671	0.5770099062152821	0.9816513374668824	0.5660108153974436	0.8032360957404697	0.9066157183363797	0.8847692837227251	0	0	0.0	-5.6835169585811135e-06	0
2962	0.013210729805895953	0.0028056544706909488	-0.001161437208447105	0.9830647774203016	-1	0	0	0.3333333333333333	2	0.8333333333333334	5	0.4444444444444444	0.6666666666666666	6	4	1	0	0	0.5	6	3	8	0.0	0	0.8267466656837111	0.577495593769731	0.19756655929010736	0.9562247630277892	0.5660108153974436	0.8001390774629207	0.9281819369926831	0.8312524628997624	0	0	0.0	-0.0001161437208447105	2
3206	0.015582241725153623	0.009761324496041364	0.009632990668025454	0.9566350645290969	-1	0	0	0.3333333333333333	2	0.8333333333333334	5	0.5714285714285714	0.6666666666666666	5	4	2	0	0	0.2857142857142857	7	2	8	0.0	0.2857142857142857	0.8171191907671659	0.584701098855593	0.1653401491190826	0.9657116585783758	0.575834688562918	0.8180110357277953	0.933852619803776	0.8491176448391673	0	0	0.0	0.009632990668025454	23
1954	0.011851774760465774	0.0071115727474849	0.006894003826406802	0.9562685841173119	-1	0	0	0.2	1	1.0	5	0.5833333333333334	0.8	5	4	1	0	0	0.3333333333333333	6	2	7	0.0	0	0.8171191907671659	0.584701098855593	0.1653401491190826	0.9657116585783758	0.5561869422319692	0.8204459171312809	0.9322401211600931	0.8498184575984212	0	0	0.0	0.006894003826406802	26
119	0.002574731375943123	0.0001389559871874861	-0.00010555708298527855	0.9965943000178118	-1	0.5	2	0.7	7	0.3333333333333333	4	0.4666666666666667	0.25	6	3	7	0	0	0.8333333333333334	6	5	14	0.0	0.6666666666666666	0.8561063487956722	0.7329656934584913	0.6556619748749805	0.8236317736288225	0.40607551504622846	0.9187346982657199	0.8992571702406443	0.8400656363548646	0	0	0.0	-1.0555708298527855e-05	7
3043	0.029306367875831612	0.008287280276199885	0.008286899142765512	0.8776973538543098	-1	0	0	0.16666666666666666	1	1.0	7	0.5625	0.8571428571428571	7	6	1	0	0	0.25	8	2	9	0.0	0	0.8171191907671659	0.5797049636848298	0.1653401491190826	0.9766316336890594	0.575834688562918	0.7839660748475539	0.9322401211600931	0.8558293071375324	0	0	0.0	0.008286899142765512	108
4035	0.028009938603783823	0.00785324059525775	0.007043368624702694	0.5626698218641621	-1	0	0	0.3333333333333333	2	0.8571428571428571	6	1.0	0.8571428571428571	7	6	1	0	0	0.1111111111111111	9	1	9	0.0	0.25	0.8363741406002564	0.5661405220380298	0.22979296946113212	0.9738150681727301	0.5689982808319269	0.783858585715965	0.9228178383665119	0.848577167119348	0	0	0.0	0.007043368624702694	9
4847	0.034919723894993926	0.00811628243388931	0.007705160081943225	0.9057089122373493	-1	0	0	0.125	1	1.0	9	0.4074074074074074	0.8888888888888888	9	8	1	0	0	0.3333333333333333	9	3	11	0.0	0	0.8163516065294651	0.571986315274514	0.37694452719259475	0.9643288567930351	0.575834688562918	0.8458444542864031	0.9092677483264241	0.8536026360010657	0	0	0.0	0.007705160081943225	5
918	0.009593878272774643	0.0005463638071049921	0.0002214412130683737	0.9759679475001356	-1	0	0	0.2	1	1.0	5	0.5833333333333334	0.8	5	4	1	0	0	0.3333333333333333	6	2	7	0.0	0	0.8171191907671659	0.658088101432017	0.5018958376879047	0.9391255652308915	0.575834688562918	0.8920746726310019	0.9292687438551397	0.8622784033878127	0	0	0.0	0.0002214412130683737	5
2456	0.01171611215090982	0.007813657964292583	0.007536031848819427	0.9554487927934173	-1	0	0	0.2	1	1.0	5	0.5833333333333334	0.8	5	4	1	0	0	0.3333333333333333	6	2	7	0.0	0	0.8171191907671659	0.584701098855593	0.1653401491190826	0.9657116585783758	0.575834688562918	0.8180110357277953	0.933852619803776	0.8491176448391673	0	0	0.0	0.007536031848819427	37
1832	0.010928886486690432	0.0054973475839083475	0.004337363978875751	0.9563882830632091	-1	0	0	0.25	1	1.0	4	1.0	1.0	5	4	0	0	0	0.16666666666666666	6	1	6	0.0	0	0.8171191907671659	0.584701098855593	0.1653401491190826	0.9657116585783758	0.575834688562918	0.8180110357277953	0.933852619803776	0.8491176448391673	0	0	0.0	0.004337363978875751	13
217	0.0007994283408359936	0.0006377292681113137	0.0006377158487538634	0.9875320999296339	-1	0	0	0.6666666666666666	2	0.5	1	0.6666666666666666	0.5	2	1	1	1	0	0.6666666666666666	2	3	4	0.2	0	0.8361379299866819	0.6544597819765137	0.46682285870850676	0.6086534181207743	0.8188116218989325	0.5196058299684105	0.8475567278964217	0.5953852658835168	1.0	0	0.0	0.0006377158487538634	26
845	0.008727814261373205	0.003961561807744325	0.002309124723616935	0.9625062562925152	-1	0	0	0.3333333333333333	2	0.6666666666666666	4	0.4444444444444444	0.5	3	3	4	0	0	0.5	6	3	8	0.0	0	0.8089825142869508	0.5154189503520379	0.9539761499922171	0.9786371715739903	0.575834688562918	0.5844776369992758	0.8629967496405216	0.8036284745378092	0	0	0.0	0.002309124723616935	53
1743	0.010756309967656122	0.005284684583389484	0.004634049354611441	0.9560710076540982	-1	0	0	0.25	1	1.0	4	1.0	1.0	5	4	0	0	0	0.16666666666666666	6	1	6	0.0	0	0.8171191907671659	0.584701098855593	0.1653401491190826	0.9657116585783758	0.575834688562918	0.8180110357277953	0.933852619803776	0.8491176448391673	0	0	0.0	0.004634049354611441	19
4283	0.031934179805410474	0.010111204978993706	0.010098450746694427	0.8715821243111813	-1	0	0	0.2857142857142857	2	0.75	6	0.4166666666666667	0.75	8	6	1	0	0	0.375	8	3	10	0.0	1.0	0.8167353986483155	0.5755695917984837	0.27114233815583866	0.9705368923710159	0.575834688562918	0.8381445462916125	0.9252113220903069	0.8599172893998022	0	0	0.0	0.010098450746694427	103
3653	0.024084190781219258	0.007384054930469945	-0.003336984991920659	0.9334595073041179	-1	0	0	0.3333333333333333	2	0.8333333333333334	5	0.5714285714285714	0.6666666666666666	5	4	2	0	0	0.2857142857142857	7	2	8	0.0	0.2857142857142857	0.8171191907671659	0.584701098855593	0.29352661012086034	0.9594455599500822	0.575834688562918	0.8180110357277953	0.919615327053608	0.8415199208532138	0	0	0.0	-0.00033369849919206594	1
846	0.00874688451551689	0.00401187571215123	0.002261599303015456	0.959330629671495	-1	0	0	0.3333333333333333	2	0.6666666666666666	4	0.4444444444444444	0.5	3	3	4	0	0	0.5	6	3	8	0.0	0	0.8089825142869508	0.5154189503520379	0.9539761499922171	0.9786371715739903	0.5561869422319692	0.5665474678919912	0.8629967496405216	0.7997385064529644	0	0	0.0	0.002261599303015456	53
4218	0.03276852270599848	0.00977898812127271	0.009753205858895086	0.8698994832652313	-1	0	0	0.2857142857142857	2	0.75	6	0.4166666666666667	0.75	8	6	1	0	0	0.375	8	3	10	0.0	1.0	0.8167353986483155	0.5755695917984837	0.27114233815583866	0.9705368923710159	0.575834688562918	0.8381445462916125	0.9252113220903069	0.8599172893998022	0	0	0.0	0.009753205858895086	24
4188	0.0327635117617059	0.010786626543251025	0.01075407003839968	0.8742663583507149	-1	0	0	0.2857142857142857	2	0.75	6	0.4166666666666667	0.75	8	6	1	0	0	0.375	8	3	10	0.0	1.0	0.8167353986483155	0.5755695917984837	0.27114233815583866	0.9705368923710159	0.5660108153974436	0.8301479608410822	0.9215194775700495	0.8575798686500592	0	0	0.0	0.01075407003839968	39
3044	0.011585510293309296	0.006985293303365827	0.0067187490497506415	0.955737490747399	-1	0	0	0.2	1	1.0	5	0.5833333333333334	0.8	5	4	1	0	0	0.3333333333333333	6	2	7	0.0	0	0.8171191907671659	0.584701098855593	0.1653401491190826	0.9657116585783758	0.5561869422319692	0.8204459171312809	0.9322401211600931	0.8498184575984212	0	0	0.0	0.0067187490497506415	15
2481	0.010870201848778153	0.005444837550766039	0.004035320497026219	0.9551677397017386	-1	0	0	0.25	1	1.0	4	1.0	1.0	5	4	0	0	0	0.16666666666666666	6	1	6	0.0	0	0.8171191907671659	0.584701098855593	0.1653401491190826	0.9657116585783758	0.575834688562918	0.8180110357277953	0.933852619803776	0.8491176448391673	0	0	0.0	0.004035320497026219	9
4997	0.03328534579258978	0.010672670888965627	0.010672118907458906	0.8846818085544108	-1	0	0	0.2857142857142857	2	0.75	6	0.4166666666666667	0.75	8	6	1	0	0	0.375	8	3	10	0.0	1.0	0.8167353986483155	0.5755695917984837	0.27114233815583866	0.9705368923710159	0.575834688562918	0.8381445462916125	0.9252113220903069	0.8599172893998022	0	0	0.0	0.010672118907458906	61
3481	0.0205569273291357	0.008343464396484396	0.0030421099062121855	0.4803017357447915	-1	0	0	0.3333333333333333	2	0.8333333333333334	5	1.0	0.8333333333333334	6	5	1	0	0	0.125	8	1	8	0.0	0.2857142857142857	0.8167353986483155	0.5802765475702385	0.27114233815583866	0.9547011314036172	0.5830908139305648	0.8516762016683163	0.9224478360095092	0.8463962301857637	0	0	0.0	0.0030421099062121855	5
4924	0.02406035359346844	0.007722889806048537	0.003361248737470931	0.871124381078603	-1	0	0	0.3333333333333333	2	0.7142857142857143	5	0.42857142857142855	0.7142857142857143	7	5	1	0	0	0.42857142857142855	7	3	9	0.0	1.0	0.8163516065294651	0.5798220113942241	0.1653401491190826	0.9480132241755854	0.575834688562918	0.8503893979035767	0.9322401211600931	0.839479459094414	0	0	0.0	0.003361248737470931	2
1974	0.00792431778367887	0.0006184255663433632	0.0006118026990471298	0.954658859263303	-1	0	0	0.2	1	1.0	5	0.5833333333333334	0.8	5	4	1	0	0	0.3333333333333333	6	2	7	0.0	0	0.8363741406002564	0.5721784972175361	0.22979296946113212	0.9635028531808368	0.5689982808319269	0.818209000299005	0.9239005456146165	0.8441516594644508	0	0	0.0	0.0006118026990471298	5
4210	0.03249871395608195	0.008101230148303506	0.008044280216311895	0.8677460540904764	-1	0	0	0.2857142857142857	2	0.75	6	0.4166666666666667	0.75	8	6	1	0	0	0.375	8	3	10	0.0	1.0	0.8167353986483155	0.5755695917984837	0.27114233815583866	0.9705368923710159	0.575834688562918	0.8381445462916125	0.9252113220903069	0.8599172893998022	0	0	0.0	0.008044280216311895	25
2204	0.011738639888037326	0.007133809302714012	0.006818284057043219	0.9561453145332541	-1	0	0	0.2	1	1.0	5	0.5833333333333334	0.8	5	4	1	0	0	0.3333333333333333	6	2	7	0.0	0	0.8171191907671659	0.584701098855593	0.1653401491190826	0.9657116585783758	0.575834688562918	0.8180110357277953	0.933852619803776	0.8491176448391673	0	0	0.0	0.006818284057043219	11
4642	0.03276317908641257	0.011228066704089101	0.011210367866747274	0.8951944391561593	-1	0	0	0.2857142857142857	2	0.75	6	0.4166666666666667	0.75	8	6	1	0	0	0.375	8	3	10	0.0	1.0	0.8167353986483155	0.5755695917984837	0.27114233815583866	0.9705368923710159	0.575834688562918	0.8381445462916125	0.9252113220903069	0.8599172893998022	0	0	0.0	0.011210367866747274	22
4632	0.03279680731063568	0.010338283983791332	0.01033825264335013	0.8744950102983855	-1	0	0	0.2857142857142857	2	0.75	6	0.4166666666666667	0.75	8	6	1	0	0	0.375	8	3	10	0.0	1.0	0.8167353986483155	0.5755695917984837	0.27114233815583866	0.9705368923710159	0.575834688562918	0.8381445462916125	0.9252113220903069	0.8599172893998022	0	0	0.0	0.01033825264335013	37
1695	0.010294689943068421	0.006912944450057058	0.006558498725538052	0.9625859813387411	-1	0	0	0.3333333333333333	2	0.6666666666666666	4	0.5	0.5	4	3	3	0	0	1.0	4	4	8	0.0	0	0.8120980514829419	0.5776340812452387	0.5596581495556499	0.9846931225150215	0.5472429114434334	0.5977074019581555	0.9033941434661144	0.835392708374497	0	0	0.0	0.006558498725538052	115
3741	0.07904895254475759	0.010972769192688364	-0.009171951072852461	0.6936697442484452	-1	0	0	0.2	2	0.8461538461538461	11	0.25	0.8461538461538461	13	11	1	0	0	0.6	10	6	15	0.0	0.8	0.8171191907671659	0.5730704934224714	0.37694452719259475	0.9758340439767967	0.575834688562918	0.816498981577015	0.9092677483264241	0.8615846441524672	0	0	0.0	-0.0009171951072852461	1
1883	0.011755854822822268	0.007175220880135258	0.006853267823505872	0.9556523108385203	-1	0	0	0.2	1	1.0	5	0.5833333333333334	0.8	5	4	1	0	0	0.3333333333333333	6	2	7	0.0	0	0.8171191907671659	0.584701098855593	0.1653401491190826	0.9657116585783758	0.575834688562918	0.8180110357277953	0.933852619803776	0.8491176448391673	0	0	0.0	0.006853267823505872	60
518	0.06140562758470677	0.003251237058550672	0.0031952675334392063	0.9168894951566487	-1	0	0	0.2	2	0.8461538461538461	11	0.4166666666666667	0.7692307692307693	11	10	3	1	0	0.4444444444444444	4	9	15	0.1111111111111111	0.46153846153846156	0.8493675926871583	0.9314519352657592	0.6840410363359536	0.8601097087267917	0.7923759133378794	0.9552878474093985	0.8717409941492086	0.9238416589773478	1.0	0.45454545454545453	0.0	0.0031952675334392063	24
2688	0.0	0.0	0.0	1.0	-1	0	0	0	0	0	0	1.0	0	0	0	0	0	0	1.0	1	1	1	0.0	0	0	0	0	0	0	0	0	0	0	0	0	-0.1	0
3793	0.012670970474901951	0.003700742361811996	-0.0011050529049803457	0.9856280872658021	-1	0	0	0.3333333333333333	2	0.8333333333333334	5	0.5714285714285714	0.6666666666666666	5	4	2	0	0	0.2857142857142857	7	2	8	0.0	0.2857142857142857	0.8363741406002564	0.5806051681749808	0.1653401491190826	0.7213895820349769	0.5561869422319692	0.9326166081033045	0.9327941758142732	0.7860715516466592	0	0	0.0	-0.00011050529049803456	2
3950	0.029140568356405286	0.008147769358133833	0.00543553848871769	0.5957507707008263	-1	0	0	0.3333333333333333	2	0.8571428571428571	6	1.0	0.8571428571428571	6	6	2	0	0	0.1111111111111111	9	1	9	0.0	0.25	0.8167353986483155	0.5667780984376513	0.27114233815583866	0.9783542936923535	0.575834688562918	0.7896430999834702	0.9215194775700495	0.8582526983682948	0	0	0.0	0.00543553848871769	6
3819	0.011884166478966892	0.007343034656110848	0.007036972283335428	0.9562209516477336	-1	0	0	0.2	1	1.0	5	0.5833333333333334	0.8	5	4	1	0	0	0.3333333333333333	6	2	7	0.0	0	0.8171191907671659	0.584701098855593	0.1653401491190826	0.9657116585783758	0.575834688562918	0.8180110357277953	0.933852619803776	0.8491176448391673	0	0	0.0	0.007036972283335428	10
265	0.0009992139396208647	0.00012601815135147653	0.0001260140819262575	0.9961293263147767	-1	0	0	1.0	1	0	0	1.0	0	1	0	0	0	0	0.5	1	2	2	0.0	0	0	0	0	0	0	0	0	0	0	0	0	0.0001260140819262575	20
5016	0.032572212914739405	0.011243493696818992	0.011206198157699434	0.8973132675811014	-1	0	0	0.2857142857142857	2	0.75	6	0.4166666666666667	0.75	8	6	1	0	0	0.375	8	3	10	0.0	1.0	0.8167353986483155	0.5755695917984837	0.27114233815583866	0.9705368923710159	0.575834688562918	0.8381445462916125	0.9252113220903069	0.8599172893998022	0	0	0.0	0.011206198157699434	33
1308	0.010627771750011984	0.004986672582852902	0.003050390388434668	0.9554576616966983	-1	0	0	0.25	1	1.0	4	1.0	1.0	5	4	0	0	0	0.16666666666666666	6	1	6	0.0	0	0.8171191907671659	0.584701098855593	0.1653401491190826	0.9657116585783758	0.575834688562918	0.8180110357277953	0.933852619803776	0.8491176448391673	0	0	0.0	0.003050390388434668	26
3969	0.02150889112123972	0.005651407280198074	0.005376406145796677	0.932930860911936	-1	0	0	0.16666666666666666	1	1.0	7	0.5625	0.8571428571428571	7	6	1	0	0	0.25	8	2	9	0.0	0	0.8807940818769862	0.6582537136327364	0.1653401491190826	0.9766316336890594	0.5903469392982119	0.8092894803827655	0.9594411668403388	0.8748510898035495	0	0	0.0	0.005376406145796677	12
874	0.00365162150328848	0.00017618938621031039	0.00011235065655134902	0.9815658317425864	-1	0	0	0.5714285714285714	4	0.5	4	0.6666666666666666	0.25	6	2	3	3	0	0.6	3	5	10	0.5	0.8	0.9035082733910194	0.8913219827130219	0.7907683052344792	0.9623999829496803	0.5290378211678668	0.9364172289735833	0.9316333747952793	0.9357652405201639	0.16666666666666666	0.6666666666666666	0.0	0.00011235065655134902	6
2952	0.011668701319727994	0.007480452599404576	0.007232767036437848	0.9567200698091981	-1	0	0	0.2	1	1.0	5	0.5833333333333334	0.8	5	4	1	0	0	0.3333333333333333	6	2	7	0.0	0	0.8171191907671659	0.584701098855593	0.1653401491190826	0.9657116585783758	0.575834688562918	0.8180110357277953	0.933852619803776	0.8491176448391673	0	0	0.0	0.007232767036437848	40
3600	0.029279872223294028	0.008393242261841039	0.008393177295932102	0.877499494512015	-1	0	0	0.16666666666666666	1	1.0	7	0.5625	0.8571428571428571	7	6	1	0	0	0.25	8	2	9	0.0	0	0.8171191907671659	0.5797049636848298	0.1653401491190826	0.9766316336890594	0.575834688562918	0.7839660748475539	0.9322401211600931	0.8558293071375324	0	0	0.0	0.008393177295932102	84
4237	0.02950461913255128	0.007360725863999632	0.00720546760877109	0.8716612136361024	-1	0	0	0.16666666666666666	1	1.0	7	0.5625	0.8571428571428571	7	6	1	0	0	0.25	8	2	9	0.0	0	0.8171191907671659	0.5797049636848298	0.1653401491190826	0.9766316336890594	0.575834688562918	0.7784739328745562	0.9322401211600931	0.8545025965154563	0	0	0.0	0.00720546760877109	11
3216	0.011646048856077734	0.0071861639763846925	0.006920880679385622	0.9568648540730036	-1	0	0	0.2	1	1.0	5	0.5833333333333334	0.8	5	4	1	0	0	0.3333333333333333	6	2	7	0.0	0	0.8171191907671659	0.584701098855593	0.1653401491190826	0.9657116585783758	0.575834688562918	0.811163888344494	0.933852619803776	0.847171174441733	0	0	0.0	0.006920880679385622	22
4433	0.03313487150244447	0.01100828476925887	0.010999897990802613	0.8873300589605634	-1	0	0	0.2857142857142857	2	0.75	6	0.4166666666666667	0.75	8	6	1	0	0	0.375	8	3	10	0.0	1.0	0.8167353986483155	0.5755695917984837	0.27114233815583866	0.9705368923710159	0.575834688562918	0.8381445462916125	0.9252113220903069	0.8599172893998022	0	0	0.0	0.010999897990802613	18
4059	0.03587023632425799	0.013231041404672503	0.013209181172932094	0.9016622374659082	-1	0	0	0.375	3	0.6666666666666666	6	0.4074074074074074	0.6666666666666666	8	6	2	0	0	0.3333333333333333	9	3	11	0.0	1.0	0.8167353986483155	0.5755695917984837	0.27114233815583866	0.9705368923710159	0.575834688562918	0.8277616579066659	0.9215194775700495	0.8568932977412618	0	0	0.0	0.013209181172932094	15
2017	0.011595324498215398	0.007143922193120407	0.006849360932214659	0.9565842380432416	-1	0	0	0.2	1	1.0	5	0.5833333333333334	0.8	5	4	1	0	0	0.3333333333333333	6	2	7	0.0	0	0.8171191907671659	0.584701098855593	0.1653401491190826	0.9657116585783758	0.575834688562918	0.8180110357277953	0.933852619803776	0.8491176448391673	0	0	0.0	0.006849360932214659	26
4483	0.032849074422300804	0.010506486209057848	0.010505797331354823	0.8804877809683263	-1	0	0	0.2857142857142857	2	0.75	6	0.4166666666666667	0.75	8	6	1	0	0	0.375	8	3	10	0.0	1.0	0.8167353986483155	0.5755695917984837	0.27114233815583866	0.9705368923710159	0.575834688562918	0.8381445462916125	0.9252113220903069	0.8599172893998022	0	0	0.0	0.010505797331354823	60
2649	0.011608741594509201	0.007013613841347367	0.006793089092185943	0.955911825622877	-1	0	0	0.2	1	1.0	5	0.5833333333333334	0.8	5	4	1	0	0	0.3333333333333333	6	2	7	0.0	0	0.8171191907671659	0.584701098855593	0.1653401491190826	0.9657116585783758	0.575834688562918	0.8180110357277953	0.933852619803776	0.8491176448391673	0	0	0.0	0.006793089092185943	15
167	9.919654132680323e-06	1.1625027230783793e-07	-1.1623801018235519e-07	0.9999981409020401	-1	0	0	0.5	1	1.0	1	1.0	1.0	1	1	1	1	0	0.3333333333333333	3	1	3	0.16666666666666666	0	0.7679829204188113	0.5	0.8146231962580549	0.5	0.7063379448929326	0.5	0.6090891491033537	0.5	1.0	1.0	0.0	-1.1623801018235519e-08	42
1483	0.010512790756117146	0.0049835508323411	0.00296093871086205	0.9555390417113591	-1	0	0	0.25	1	1.0	4	1.0	1.0	5	4	0	0	0	0.16666666666666666	6	1	6	0.0	0	0.8171191907671659	0.584701098855593	0.1653401491190826	0.9657116585783758	0.575834688562918	0.8180110357277953	0.933852619803776	0.8491176448391673	0	0	0.0	0.00296093871086205	14
1502	0.010800046492703984	0.005293253297812143	0.003607685524047441	0.9557811780274436	-1	0	0	0.25	1	1.0	4	1.0	1.0	5	4	0	0	0	0.16666666666666666	6	1	6	0.0	0	0.8171191907671659	0.584701098855593	0.1653401491190826	0.9657116585783758	0.575834688562918	0.8180110357277953	0.933852619803776	0.8491176448391673	0	0	0.0	0.003607685524047441	22
72	0.004995146472351186	0.00024975292226422176	0.00019411161444049627	0.9464262273884451	-1	0	0	0.16666666666666666	1	1.0	6	0.5333333333333333	0.3333333333333333	2	2	5	7	0	0.6	5	3	8	0.5	0	0.6439421067963592	0.9337503576956896	0.5137568884006214	0.8971851962630027	0.5962093861828757	0.9782069771319511	0.9309300204712933	0.9464489252550123	0.5	1.0	0.12508220668538714	0.00019411161444049627	27
1289	0.012503569452124271	0.004157434004046231	0.00027636883495082986	0.9597248482944103	-1	0	0	0.3333333333333333	2	0.7142857142857143	5	0.42857142857142855	0.42857142857142855	4	3	4	0	0	0.42857142857142855	7	3	9	0.0	0	0.80744867119129	0.5138690376010664	0.9096347074808243	0.9671853720222098	0.5605081643107447	0.6861155712516807	0.8878720295629875	0.803293776660861	0	0	0.0	0.00027636883495082986	4
4151	0.02939493088672055	0.009640953059896597	0.00962401073494218	0.8979378041113992	-1	0	0	0.16666666666666666	1	1.0	7	0.5625	0.8571428571428571	7	6	1	0	0	0.25	8	2	9	0.0	0	0.8171191907671659	0.5797049636848298	0.1653401491190826	0.9766316336890594	0.5561869422319692	0.785489555147511	0.9322401211600931	0.856199825368637	0	0	0.0	0.00962401073494218	41
1505	0.010940149790436417	0.0055202451256440264	0.0037289415021276684	0.9562853608845158	-1	0	0	0.25	1	1.0	4	1.0	1.0	5	4	0	0	0	0.16666666666666666	6	1	6	0.0	0	0.8171191907671659	0.584701098855593	0.1653401491190826	0.9657116585783758	0.575834688562918	0.8180110357277953	0.933852619803776	0.8491176448391673	0	0	0.0	0.0037289415021276684	22
3630	0.026391265948947154	0.002086375356128384	0.0014858106309830715	0.8074139936229561	-1	0	0	0.2857142857142857	2	0.875	7	0.5555555555555556	0.75	7	6	2	0	0	0.2222222222222222	9	2	10	0.0	0.2222222222222222	0.8171191907671659	0.5797049636848298	0.2142770294126021	0.975463088614287	0.575834688562918	0.7839660748475539	0.9175958895578695	0.8537609718417487	0	0	0.0	0.0014858106309830715	2
2297	0.011867731965981804	0.007008055076615639	0.006795797114520126	0.9558777243776143	-1	0	0	0.2	1	1.0	5	0.5833333333333334	0.8	5	4	1	0	0	0.3333333333333333	6	2	7	0.0	0	0.8171191907671659	0.584701098855593	0.1653401491190826	0.9657116585783758	0.575834688562918	0.8180110357277953	0.933852619803776	0.8491176448391673	0	0	0.0	0.006795797114520126	22
1871	0.006272441082744666	0.0014244205376462483	-0.0005404762900087363	0.9783281706393138	-1	0	0	0.25	1	1.0	4	0.6	0.75	4	3	1	0	0	0.4	5	2	6	0.0	0	0.8167353986483155	0.5755695917984837	0.27114233815583866	0.9705368923710159	0.5830908139305648	0.8262893138908507	0.9224478360095092	0.8564720790916226	0	0	0.0	-5.4047629000873637e-05	6
273	0.0024473662275297345	0.000298996489632093	0.0002449660532592519	0.9950269374473041	-1	0	0	0.6666666666666666	2	0.5	1	0.6666666666666666	0.5	3	1	0	0	0	0.6666666666666666	2	3	4	0.0	0	0.20272987370527007	0.9643007015391811	0.7132567170634811	0.9724747152738307	0.6969006989650455	0.7348997792794513	0.9572970827326492	0.9325715678365738	0	0	0.0	0.0002449660532592519	35
4478	0.03025699258965387	0.009161232048886801	0.009152249895500552	0.8910418692493032	-1	0	0	0.16666666666666666	1	1.0	7	0.5625	0.8571428571428571	7	6	1	0	0	0.25	8	2	9	0.0	0	0.8171191907671659	0.5797049636848298	0.1653401491190826	0.9766316336890594	0.575834688562918	0.7784739328745562	0.9322401211600931	0.8545025965154563	0	0	0.0	0.009152249895500552	24
4139	0.029311762713110406	0.008448771521956232	0.008446043996068579	0.8777559950821495	-1	0	0	0.16666666666666666	1	1.0	7	0.5625	0.8571428571428571	7	6	1	0	0	0.25	8	2	9	0.0	0	0.8171191907671659	0.5797049636848298	0.1653401491190826	0.9766316336890594	0.575834688562918	0.7784739328745562	0.9322401211600931	0.8545025965154563	0	0	0.0	0.008446043996068579	28
1995	0.011980969245013311	0.007250753918572715	0.007033083912320553	0.9565076369597437	-1	0	0	0.2	1	1.0	5	0.5833333333333334	0.8	5	4	1	0	0	0.3333333333333333	6	2	7	0.0	0	0.8171191907671659	0.584701098855593	0.1653401491190826	0.9657116585783758	0.575834688562918	0.8180110357277953	0.933852619803776	0.8491176448391673	0	0	0.0	0.007033083912320553	35
1730	0.016028757232023877	0.008152706740996841	0.007451400179673552	0.9080110286133454	-1	0	0	0.2857142857142857	2	0.75	6	0.4166666666666667	0.5	5	4	4	0	0	0.6666666666666666	6	4	10	0.0	0.25	0.8171191907671659	0.5873766088048368	0.1653401491190826	0.9856671137598334	0.5186511343239488	0.5974379489316938	0.933852619803776	0.8401795620822375	0	0	0.0	0.007451400179673552	56
2260	0.01161869207111845	0.006983472738294179	0.006760691925891139	0.9559304888285611	-1	0	0	0.2	1	1.0	5	0.5833333333333334	0.8	5	4	1	0	0	0.3333333333333333	6	2	7	0.0	0	0.8171191907671659	0.584701098855593	0.1653401491190826	0.9657116585783758	0.575834688562918	0.8180110357277953	0.933852619803776	0.8491176448391673	0	0	0.0	0.006760691925891139	14
4534	0.0	0.0	0.0	1.0	-1	0	0	0	0	0	0	1.0	0	0	0	0	0	0	1.0	1	1	1	0.0	0	0	0	0	0	0	0	0	0	0	0	0	-0.1	0
3901	0.028849560217629834	0.00831161816483591	0.008292692724531533	0.8808932966070155	-1	0	0	0.16666666666666666	1	1.0	7	0.5625	0.8571428571428571	7	6	1	0	0	0.25	8	2	9	0.0	0	0.8171191907671659	0.5797049636848298	0.1653401491190826	0.9766316336890594	0.575834688562918	0.7839660748475539	0.9322401211600931	0.8558293071375324	0	0	0.0	0.008292692724531533	13
509	0.036156292419010146	0.002682902999960128	0.0005610978024205226	0.7893519307421534	-1	0	0	0.2	2	0.8461538461538461	11	0.4166666666666667	0.7692307692307693	12	10	2	1	0	0.4444444444444444	4	9	15	0.16666666666666666	0.46153846153846156	0.9287013655880536	0.8458421323178255	0.5114282734209705	0.9130627105018247	0.5382509000902015	0.950692032796565	0.8897380898795648	0.9119509789379195	1.0	0.3333333333333333	0.0	0.0005610978024205226	80
2599	0.011776832705163788	0.0071136651130805206	0.006841761859978863	0.9557354905509696	-1	0	0	0.2	1	1.0	5	0.5833333333333334	0.8	5	4	1	0	0	0.3333333333333333	6	2	7	0.0	0	0.8171191907671659	0.584701098855593	0.1653401491190826	0.9657116585783758	0.5561869422319692	0.8204459171312809	0.9322401211600931	0.8498184575984212	0	0	0.0	0.006841761859978863	16
330	0.05326696902388467	0.006029062878286085	-0.0018473570404897025	0.6743363393937808	-1	0	0	0.25	2	0.8888888888888888	8	0.4074074074074074	0.7777777777777778	9	7	1	3	0	0.3333333333333333	3	9	11	0.75	0.2	0.7606019514846104	0.9378428386534906	0.9142012647877318	0.9847894830924407	0.8064976715189867	0.9743677218233715	0.9590575208220437	0.9708984704525568	0.1111111111111111	0.3333333333333333	0.0	-0.00018473570404897025	5
4021	0.0	0.0	0.0	1.0	-1	0	0	0	0	0	0	1.0	0	0	0	0	0	0	1.0	1	1	1	0.0	0	0	0	0	0	0	0	0	0	0	0	0	-0.1	0
3762	0.028879880476620528	0.009263416154866868	0.009204136063449437	0.9006010654304694	-1	0	0	0.16666666666666666	1	1.0	7	0.5625	0.8571428571428571	7	6	1	0	0	0.25	8	2	9	0.0	0	0.8171191907671659	0.5797049636848298	0.1653401491190826	0.9766316336890594	0.575834688562918	0.7839660748475539	0.9322401211600931	0.8558293071375324	0	0	0.0	0.009204136063449437	98
1222	0.010491956862606837	0.004695151180778083	0.00371904392080311	0.9592834182800654	-1	0	0	0.3333333333333333	2	0.7142857142857143	5	0.42857142857142855	0.42857142857142855	4	3	4	1	0	0.42857142857142855	7	3	9	0.09090909090909091	0	0.80744867119129	0.5138690376010664	0.8353369213352378	0.9648540942154666	0.5703320374762191	0.6970207099156267	0.8878720295629875	0.8022425855451785	1.0	0	0.0	0.00371904392080311	48
4812	0.03269984352553691	0.010601245367653042	0.010421199764382709	0.8695085279070269	-1	0	0	0.2857142857142857	2	0.75	6	0.4166666666666667	0.75	8	6	1	0	0	0.375	8	3	10	0.0	1.0	0.8167353986483155	0.5755695917984837	0.27114233815583866	0.9705368923710159	0.5660108153974436	0.8301479608410822	0.9215194775700495	0.8575798686500592	0	0	0.0	0.010421199764382709	50
4434	0.0286415382163631	0.00940505280455044	0.00938996938489664	0.8972491350602412	-1	0	0	0.16666666666666666	1	1.0	7	0.5625	0.8571428571428571	7	6	1	0	0	0.25	8	2	9	0.0	0	0.8171191907671659	0.5797049636848298	0.1653401491190826	0.9766316336890594	0.575834688562918	0.7839660748475539	0.9322401211600931	0.8558293071375324	0	0	0.0	0.00938996938489664	42
4591	0.03284671777254599	0.01172412711908658	0.011719940842034126	0.8918363683872605	-1	0	0	0.2857142857142857	2	0.75	6	0.4166666666666667	0.75	8	6	1	0	0	0.375	8	3	10	0.0	1.0	0.8167353986483155	0.5755695917984837	0.27114233815583866	0.9705368923710159	0.575834688562918	0.8381445462916125	0.9252113220903069	0.8599172893998022	0	0	0.0	0.011719940842034126	34
1715	0.011748165065245267	0.007686399874463751	0.007416819022677411	0.9555843011577458	-1	0	0	0.2	1	1.0	5	0.5833333333333334	0.8	5	4	1	0	0	0.3333333333333333	6	2	7	0.0	0	0.8171191907671659	0.584701098855593	0.1653401491190826	0.9657116585783758	0.575834688562918	0.8180110357277953	0.933852619803776	0.8491176448391673	0	0	0.0	0.007416819022677411	127
2914	0.011893804437661833	0.007619718560316776	0.007342381907419717	0.9555573833203479	-1	0	0	0.2	1	1.0	5	0.5833333333333334	0.8	5	4	1	0	0	0.3333333333333333	6	2	7	0.0	0	0.8171191907671659	0.584701098855593	0.1653401491190826	0.9657116585783758	0.575834688562918	0.8180110357277953	0.933852619803776	0.8491176448391673	0	0	0.0	0.007342381907419717	85
622	0.012551022641109823	0.0015905735018536284	0.00040791600559294514	0.9415237731342695	-1	0	0	0.5555555555555556	5	0.45454545454545453	5	0.40625	0.45454545454545453	9	5	3	2	0	0.5	4	8	13	0.3333333333333333	0.3333333333333333	0.868441153901945	0.8990752376727229	0.5114282734209705	0.9033547322211424	0.5808786913880603	0.9393993385964262	0.8429225040421352	0.9158818321069889	0.7222222222222222	0.5555555555555556	0.0	0.00040791600559294514	9
88	0.027095411482882303	0.0020071150599474236	-0.0019118013629366717	0.9493164497962429	-1	0.25	1	0.3	3	0.7692307692307693	10	0.4166666666666667	0.5384615384615384	8	7	6	0	0	0.4444444444444444	4	9	15	0.0	0.16666666666666666	0.6156699018084029	0.9396379379776242	0.5729102578609722	0.8173545164864706	0.8036647026185199	0.6833965076293003	0.8799510379751289	0.8417128669590207	0	0	0.0	-0.00019118013629366716	26
3314	0.0	0.0	0.0	1.0	-1	0	0	0	0	0	0	1.0	0	0	0	0	0	0	1.0	1	1	1	0.0	0	0	0	0	0	0	0	0	0	0	0	0	-0.1	0
4879	0.03238336511689553	0.010652142078771638	0.01048044237166348	0.8693458529036445	-1	0	0	0.2857142857142857	2	0.75	6	0.4166666666666667	0.75	8	6	1	0	0	0.375	8	3	10	0.0	1.0	0.8167353986483155	0.5755695917984837	0.27114233815583866	0.9705368923710159	0.5660108153974436	0.8301479608410822	0.9215194775700495	0.8575798686500592	0	0	0.0	0.01048044237166348	66
3507	0.015782021315965605	0.010180943127974847	0.010074039541124182	0.9564226019930171	-1	0	0	0.3333333333333333	2	0.8333333333333334	5	0.5714285714285714	0.6666666666666666	5	4	2	0	0	0.2857142857142857	7	2	8	0.0	0.2857142857142857	0.8171191907671659	0.584701098855593	0.1653401491190826	0.9657116585783758	0.575834688562918	0.8180110357277953	0.933852619803776	0.8491176448391673	0	0	0.0	0.010074039541124182	18
4108	0.02932941201289878	0.008503797619997902	0.008458267512719555	0.875448922349383	-1	0	0	0.16666666666666666	1	1.0	7	0.5625	0.8571428571428571	7	6	1	0	0	0.25	8	2	9	0.0	0	0.8171191907671659	0.5797049636848298	0.1653401491190826	0.9766316336890594	0.575834688562918	0.7784739328745562	0.9322401211600931	0.8545025965154563	0	0	0.0	0.008458267512719555	11
3990	0.02448987868753243	0.0027049321112954214	-3.786240344751298e-05	0.8998114963158912	-1	0	0	0.2857142857142857	2	0.875	7	0.4166666666666667	0.75	8	6	1	0	0	0.375	8	3	10	0.0	0	0.8171191907671659	0.5747701966291429	0.19756655929010736	0.9720382464985337	0.5660108153974436	0.771052010121373	0.9281819369926831	0.8439679413484192	0	0	0.0	-3.786240344751298e-06	0
2818	0.011854595358309754	0.007232749858583137	0.0069409341312937295	0.9566748450488137	-1	0	0	0.2	1	1.0	5	0.5833333333333334	0.8	5	4	1	0	0	0.3333333333333333	6	2	7	0.0	0	0.8171191907671659	0.584701098855593	0.1653401491190826	0.9657116585783758	0.575834688562918	0.8180110357277953	0.933852619803776	0.8491176448391673	0	0	0.0	0.0069409341312937295	24
2088	0.01198153198487802	0.007781924455889665	0.007488443545494389	0.9553481112476611	-1	0	0	0.2	1	1.0	5	0.5833333333333334	0.8	5	4	1	0	0	0.3333333333333333	6	2	7	0.0	0	0.8171191907671659	0.584701098855593	0.1653401491190826	0.9657116585783758	0.575834688562918	0.8180110357277953	0.933852619803776	0.8491176448391673	0	0	0.0	0.007488443545494389	43
582	0.011527750649312826	0.004274907451329569	0.0023354789453330985	0.9577407279652602	-1	0.5	1	0.42857142857142855	3	0.625	5	0.5555555555555556	0.375	5	3	4	0	0	0.5	6	3	10	0.0	0	0.8171191907671659	0.6606793394954413	0.5018958376879047	0.9579548073907984	0.5186511343239488	0.7602840444839636	0.9292687438551397	0.8387385396062437	0	0	0.0	0.0023354789453330985	85
2820	0.011833996514781326	0.0074265253684242605	0.0071229200661114414	0.9563593783889329	-1	0	0	0.2	1	1.0	5	0.5833333333333334	0.8	5	4	1	0	0	0.3333333333333333	6	2	7	0.0	0	0.8171191907671659	0.584701098855593	0.1653401491190826	0.9657116585783758	0.575834688562918	0.8180110357277953	0.933852619803776	0.8491176448391673	0	0	0.0	0.0071229200661114414	27
2372	0.011751328453391456	0.007457961033612704	0.007202308829570022	0.9564536281516961	-1	0	0	0.2	1	1.0	5	0.5833333333333334	0.8	5	4	1	0	0	0.3333333333333333	6	2	7	0.0	0	0.8171191907671659	0.584701098855593	0.1653401491190826	0.9657116585783758	0.575834688562918	0.8180110357277953	0.933852619803776	0.8491176448391673	0	0	0.0	0.007202308829570022	28
1429	0.008368678017161143	0.001624380596979596	0.0013016108377878674	0.9733188948568926	-1	0	0	0.2	1	1.0	5	0.5833333333333334	0.8	5	4	1	0	0	0.3333333333333333	6	2	7	0.0	0	0.8171191907671659	0.584701098855593	0.1653401491190826	0.9657116585783758	0.575834688562918	0.8180110357277953	0.933852619803776	0.8491176448391673	0	0	0.0	0.0013016108377878674	0
3171	0.015171036065272751	0.009763891992040492	0.008842450588256274	0.9521522513810728	-1	0	0	0.2	1	1.0	5	1.0	1.0	6	5	0	0	0	0.14285714285714285	7	1	7	0.0	0	0.8167353986483155	0.5802765475702385	0.27114233815583866	0.9547011314036172	0.5830908139305648	0.8516762016683163	0.9224478360095092	0.8463962301857637	0	0	0.0	0.008842450588256274	16
4786	0.03296320552793593	0.010692820743169656	0.010656401237145027	0.8728493102503838	-1	0	0	0.2857142857142857	2	0.75	6	0.4166666666666667	0.75	8	6	1	0	0	0.375	8	3	10	0.0	1.0	0.8167353986483155	0.5755695917984837	0.27114233815583866	0.9705368923710159	0.5660108153974436	0.8301479608410822	0.9215194775700495	0.8575798686500592	0	0	0.0	0.010656401237145027	44
4078	0.029330586786442195	0.008180246223423202	0.008154020179406153	0.8746030216238089	-1	0	0	0.16666666666666666	1	1.0	7	0.5625	0.8571428571428571	7	6	1	0	0	0.25	8	2	9	0.0	0	0.8171191907671659	0.5797049636848298	0.1653401491190826	0.9766316336890594	0.575834688562918	0.7839660748475539	0.9322401211600931	0.8558293071375324	0	0	0.0	0.008154020179406153	14
75	None	None	None	None	None	0	0	0.3	3	0.8461538461538461	11	0.7142857142857143	0.5384615384615384	10	7	4	3	0	0.42857142857142855	3	7	15	0.3333333333333333	0.16666666666666666	0.24678236691514427	0.9558447492579749	0.17409147863366267	0.920891487575244	0.46628904405077753	0.9344032403151835	0.9380454752842403	0.9386930728676347	0.5	0.2	0.0	None	0
2536	0.0117246319588871	0.007672147564148493	0.007403834104677378	0.9556104643162324	-1	0	0	0.2	1	1.0	5	0.5833333333333334	0.8	5	4	1	0	0	0.3333333333333333	6	2	7	0.0	0	0.8171191907671659	0.584701098855593	0.1653401491190826	0.9657116585783758	0.575834688562918	0.8180110357277953	0.933852619803776	0.8491176448391673	0	0	0.0	0.007403834104677378	46
1813	0.011812295242040423	0.007355831058019524	0.007088344454959157	0.956025650949593	-1	0	0	0.2	1	1.0	5	0.5833333333333334	0.8	5	4	1	0	0	0.3333333333333333	6	2	7	0.0	0	0.8171191907671659	0.584701098855593	0.1653401491190826	0.9657116585783758	0.575834688562918	0.8180110357277953	0.933852619803776	0.8491176448391673	0	0	0.0	0.007088344454959157	98
1065	0.01634356729865428	0.004656022601086353	0.004441856055253953	0.9438136094563315	-1	0.5	1	0.42857142857142855	3	0.625	5	0.47619047619047616	0.5	6	4	3	0	0	0.42857142857142855	7	3	10	0.0	0.6666666666666666	0.8267466656837111	0.6494666923717834	0.5018958376879047	0.9612041124898872	0.537419038277959	0.7537510103296077	0.9266298406756268	0.8386786242518671	0	0	0.0	0.004441856055253953	80
4129	0.03136956109927029	0.012946748553610676	0.012750367244302965	0.8433810466081055	-1	0	0	0.16666666666666666	1	1.0	7	0.5625	0.8571428571428571	7	6	1	0	0	0.25	8	2	9	0.0	0	0.8171191907671659	0.5797049636848298	0.2596109747027171	0.9746125019241734	0.6408085839975062	0.774723501142097	0.913563274550622	0.8500305957703328	0	0	0.0	0.012750367244302965	8
1834	0.01176016729524436	0.007435297660586874	0.00716250980803683	0.956554264952184	-1	0	0	0.2	1	1.0	5	0.5833333333333334	0.8	5	4	1	0	0	0.3333333333333333	6	2	7	0.0	0	0.8171191907671659	0.584701098855593	0.1653401491190826	0.9657116585783758	0.575834688562918	0.8180110357277953	0.933852619803776	0.8491176448391673	0	0	0.0	0.00716250980803683	22
774	0.010857195688988939	0.004773996671590681	0.0037520457237729355	0.9596974310027001	-1	0	0	0.3333333333333333	2	0.7142857142857143	5	0.42857142857142855	0.42857142857142855	4	3	4	1	0	0.42857142857142855	7	3	9	0.09090909090909091	0	0.80744867119129	0.5138690376010664	0.8353369213352378	0.9648540942154666	0.5703320374762191	0.6970207099156267	0.8878720295629875	0.8022425855451785	1.0	0	0.0	0.0037520457237729355	28
4443	0.032494372562083235	0.011634289640471463	0.011571920192442542	0.8973118787377439	-1	0	0	0.2857142857142857	2	0.75	6	0.4166666666666667	0.75	8	6	1	0	0	0.375	8	3	10	0.0	1.0	0.8167353986483155	0.5755695917984837	0.27114233815583866	0.9705368923710159	0.575834688562918	0.8277616579066659	0.9215194775700495	0.8568932977412618	0	0	0.0	0.011571920192442542	75
3966	0.029498762311742678	0.006436691106976583	0.006180716648554083	0.8724536498152499	-1	0	0	0.16666666666666666	1	1.0	7	0.5625	0.8571428571428571	7	6	1	0	0	0.25	8	2	9	0.0	0	0.8171191907671659	0.5797049636848298	0.1653401491190826	0.9766316336890594	0.575834688562918	0.7819986787720857	0.9325172844898324	0.8553524521114922	0	0	0.0	0.006180716648554083	12
3445	0.015936545495684632	0.00962281111226818	0.009417227501911096	0.957701232089287	-1	0	0	0.3333333333333333	2	0.8333333333333334	5	0.5714285714285714	0.6666666666666666	5	4	2	0	0	0.2857142857142857	7	2	8	0.0	0.2857142857142857	0.8171191907671659	0.584701098855593	0.1653401491190826	0.9657116585783758	0.575834688562918	0.8180110357277953	0.933852619803776	0.8491176448391673	0	0	0.0	0.009417227501911096	38
4133	0.029873311289051938	0.007402735245900356	0.007253899406708535	0.8715045718698062	-1	0	0	0.16666666666666666	1	1.0	7	0.5625	0.8571428571428571	7	6	1	0	0	0.25	8	2	9	0.0	0	0.8171191907671659	0.5797049636848298	0.1653401491190826	0.9766316336890594	0.575834688562918	0.7784739328745562	0.9322401211600931	0.8545025965154563	0	0	0.0	0.007253899406708535	10
3239	0.01549083404455827	0.009061658328947252	0.00891984204747753	0.9572189020214704	-1	0	0	0.3333333333333333	2	0.8333333333333334	5	0.5714285714285714	0.6666666666666666	5	4	2	0	0	0.2857142857142857	7	2	8	0.0	0.2857142857142857	0.8171191907671659	0.584701098855593	0.1653401491190826	0.9657116585783758	0.575834688562918	0.8180110357277953	0.933852619803776	0.8491176448391673	0	0	0.0	0.00891984204747753	17
2837	0.011533625553693057	0.006938311324303762	0.006667467016205387	0.9568407712087464	-1	0	0	0.2	1	1.0	5	0.5833333333333334	0.8	5	4	1	0	0	0.3333333333333333	6	2	7	0.0	0	0.8171191907671659	0.584701098855593	0.1653401491190826	0.9657116585783758	0.575834688562918	0.8180110357277953	0.933852619803776	0.8491176448391673	0	0	0.0	0.006667467016205387	19
2175	0.011816098671885376	0.00782665804369696	0.007537469922809569	0.955406671513215	-1	0	0	0.2	1	1.0	5	0.5833333333333334	0.8	5	4	1	0	0	0.3333333333333333	6	2	7	0.0	0	0.8171191907671659	0.584701098855593	0.1653401491190826	0.9657116585783758	0.575834688562918	0.8180110357277953	0.933852619803776	0.8491176448391673	0	0	0.0	0.007537469922809569	30
1209	0.011094847752480283	0.0045514755799113	0.0029051781562903765	0.9611807434552456	-1	0	0	0.3333333333333333	2	0.7142857142857143	5	0.42857142857142855	0.42857142857142855	4	3	4	1	0	0.42857142857142855	7	3	9	0.09090909090909091	0	0.80744867119129	0.5138690376010664	0.8353369213352378	0.9648540942154666	0.5703320374762191	0.6970207099156267	0.8878720295629875	0.8022425855451785	1.0	0	0.0	0.0029051781562903765	19
1588	0.010608349467876877	0.004988637052549398	0.0029753975541711238	0.9554935418210867	-1	0	0	0.25	1	1.0	4	1.0	1.0	5	4	0	0	0	0.16666666666666666	6	1	6	0.0	0	0.8171191907671659	0.584701098855593	0.1653401491190826	0.9657116585783758	0.575834688562918	0.8180110357277953	0.933852619803776	0.8491176448391673	0	0	0.0	0.0029753975541711238	12
29	0.053173178773302486	0.0007090750176804735	-0.00044525676362078834	0.8316683267354772	-1	0	0	0.1	1	1.0	13	0.42857142857142855	0.7692307692307693	11	10	3	1	0	0.7142857142857143	5	7	15	0.1111111111111111	0	0.7311796393541481	0.9310207494033765	0.4341665239380763	0.8916411945482376	0.47937112282860905	0.9566155472637604	0.943178974495504	0.9309343134937363	1.0	0.09090909090909091	0.0	-4.452567636207884e-05	25
2046	0.011347077270037828	0.002559297689580694	6.228446094218836e-05	0.9729520824282714	-1	0	0	0.16666666666666666	1	1.0	6	0.6666666666666666	0.6666666666666666	5	4	2	0	0	0.3333333333333333	6	2	8	0.0	0	0.8171191907671659	0.584701098855593	0.1653401491190826	0.9657116585783758	0.575834688562918	0.8180110357277953	0.933852619803776	0.8491176448391673	0	0	0.0	6.228446094218836e-05	2
510	0.000989529595655088	0.0006400648611330588	0.0006397335705421717	0.9870244427578727	-1	0	0	0.5	2	0.6666666666666666	2	0.8333333333333334	0.3333333333333333	2	1	2	0	0	0.6666666666666666	2	3	5	0.0	0	0.8828767218808149	0.5427238556238734	0.5192232846539211	0.551206490887472	0.8289561153047437	0.5057450930726313	0.8325108950430997	0.5332708604030246	0	0	0.0	0.0006397335705421717	34
3416	0.015969652205073195	0.00901226004825931	0.00874351276502793	0.9571304069295552	-1	0	0	0.3333333333333333	2	0.8333333333333334	5	0.5714285714285714	0.6666666666666666	5	4	2	0	0	0.2857142857142857	7	2	8	0.0	0.2857142857142857	0.8171191907671659	0.584701098855593	0.1653401491190826	0.9657116585783758	0.575834688562918	0.8180110357277953	0.933852619803776	0.8491176448391673	0	0	0.0	0.00874351276502793	18
2067	0.011953397806381058	0.006976224835943532	0.006700192808229304	0.956681174221478	-1	0	0	0.2	1	1.0	5	0.5833333333333334	0.8	5	4	1	0	0	0.3333333333333333	6	2	7	0.0	0	0.8171191907671659	0.584701098855593	0.1653401491190826	0.9657116585783758	0.575834688562918	0.8180110357277953	0.933852619803776	0.8491176448391673	0	0	0.0	0.006700192808229304	11
4490	0.03248524639969512	0.011422788031690728	0.011396261297982555	0.897197338919073	-1	0	0	0.2857142857142857	2	0.75	6	0.4166666666666667	0.75	8	6	1	0	0	0.375	8	3	10	0.0	1.0	0.8167353986483155	0.5755695917984837	0.27114233815583866	0.9705368923710159	0.575834688562918	0.8381445462916125	0.9252113220903069	0.8599172893998022	0	0	0.0	0.011396261297982555	46
1098	0.00609667330990405	0.0017303139348938197	0.0007623553648977013	0.9771275601536331	-1	0	0	0.25	1	1.0	4	0.6	0.75	4	3	1	0	0	0.4	5	2	6	0.0	0	0.8167353986483155	0.5755695917984837	0.27114233815583866	0.9705368923710159	0.5660108153974436	0.831169719962163	0.9215194775700495	0.8578753384177543	0	0	0.0	0.0007623553648977013	3
1754	0.01153518289493133	0.0029212115422788563	0.000224954804407014	0.9740946392846662	-1	0	0	0.16666666666666666	1	1.0	6	0.6666666666666666	0.6666666666666666	5	4	2	0	0	0.3333333333333333	6	2	8	0.0	0	0.8171191907671659	0.584701098855593	0.1653401491190826	0.9657116585783758	0.575834688562918	0.791401824255698	0.933852619803776	0.8417338910168704	0	0	0.0	0.000224954804407014	2
1221	0.00939684726759127	0.0029149187710170218	0.001403142697014998	0.9403988639757026	-1	0	0	0.3333333333333333	2	0.6666666666666666	4	0.5714285714285714	0.5	4	3	3	0	0	0.2857142857142857	7	2	8	0.0	0	0.8487444855379023	0.6856584063438973	0.7668502762853764	0.9663230936464013	0.5830908139305648	0.8416658681423003	0.8769917064286212	0.873884887689033	0	0	0.0	0.001403142697014998	9
2827	0.010790288737211178	0.005331079370458628	0.0046620728827691076	0.9560894176274947	-1	0	0	0.25	1	1.0	4	1.0	1.0	5	4	0	0	0	0.16666666666666666	6	1	6	0.0	0	0.8171191907671659	0.584701098855593	0.1653401491190826	0.9657116585783758	0.575834688562918	0.8180110357277953	0.933852619803776	0.8491176448391673	0	0	0.0	0.0046620728827691076	11
2425	0.011302716745344424	0.003106291571943456	0.0014922646944987136	0.970773480501319	-1	0	0	0.16666666666666666	1	1.0	6	0.6666666666666666	0.6666666666666666	5	4	2	0	0	0.3333333333333333	6	2	8	0.0	0	0.8171191907671659	0.584701098855593	0.1653401491190826	0.9657116585783758	0.575834688562918	0.811163888344494	0.933852619803776	0.847171174441733	0	0	0.0	0.0014922646944987136	5
2206	0.011734344775490842	0.007134605096152213	0.006919189319298999	0.9561612005779305	-1	0	0	0.2	1	1.0	5	0.5833333333333334	0.8	5	4	1	0	0	0.3333333333333333	6	2	7	0.0	0	0.8171191907671659	0.584701098855593	0.1653401491190826	0.9657116585783758	0.575834688562918	0.8180110357277953	0.933852619803776	0.8491176448391673	0	0	0.0	0.006919189319298999	18
2048	0.011839905852357807	0.006956248612665455	0.006717761411716272	0.9559885299237693	-1	0	0	0.2	1	1.0	5	0.5833333333333334	0.8	5	4	1	0	0	0.3333333333333333	6	2	7	0.0	0	0.8171191907671659	0.584701098855593	0.1653401491190826	0.9657116585783758	0.5660891178885659	0.817410457559411	0.932649148400699	0.848945498507229	0	0	0.0	0.006717761411716272	13
1537	0.010714488589270618	0.005382850920706295	0.0036908150358403967	0.9562327331822323	-1	0	0	0.25	1	1.0	4	1.0	1.0	5	4	0	0	0	0.16666666666666666	6	1	6	0.0	0	0.8171191907671659	0.584701098855593	0.1653401491190826	0.9657116585783758	0.575834688562918	0.8180110357277953	0.933852619803776	0.8491176448391673	0	0	0.0	0.0036908150358403967	13
4698	0.032833377643083875	0.011522235347988349	0.011510759401250514	0.8977933510120135	-1	0	0	0.2857142857142857	2	0.75	6	0.4166666666666667	0.75	8	6	1	0	0	0.375	8	3	10	0.0	1.0	0.8167353986483155	0.5755695917984837	0.27114233815583866	0.9705368923710159	0.575834688562918	0.8381445462916125	0.9252113220903069	0.8599172893998022	0	0	0.0	0.011510759401250514	102
4535	0.03215413297732928	0.00967206698961047	0.009642706479755602	0.8697868481972757	-1	0	0	0.2857142857142857	2	0.75	6	0.4166666666666667	0.75	8	6	1	0	0	0.375	8	3	10	0.0	1.0	0.8167353986483155	0.5755695917984837	0.27114233815583866	0.9705368923710159	0.575834688562918	0.8381445462916125	0.9252113220903069	0.8599172893998022	0	0	0.0	0.009642706479755602	37
4852	0.03225882490206841	0.00952276871896728	0.009512483461771332	0.8700162060111882	-1	0	0	0.2857142857142857	2	0.75	6	0.4166666666666667	0.75	8	6	1	0	0	0.375	8	3	10	0.0	1.0	0.8167353986483155	0.5755695917984837	0.27114233815583866	0.9705368923710159	0.5660108153974436	0.8167810070420835	0.9207574034428259	0.8537936432326932	0	0	0.0	0.009512483461771332	25
3172	0.015592337359607645	0.009554472700497297	0.009330244488435148	0.9575285125135621	-1	0	0	0.3333333333333333	2	0.8333333333333334	5	0.5714285714285714	0.6666666666666666	5	4	2	0	0	0.2857142857142857	7	2	8	0.0	0.2857142857142857	0.8171191907671659	0.584701098855593	0.1653401491190826	0.9657116585783758	0.5561869422319692	0.8204459171312809	0.9322401211600931	0.8498184575984212	0	0	0.0	0.009330244488435148	16
3059	0.01192064112798178	0.00781420870933761	0.007522353640158048	0.9553273091086952	-1	0	0	0.2	1	1.0	5	0.5833333333333334	0.8	5	4	1	0	0	0.3333333333333333	6	2	7	0.0	0	0.8171191907671659	0.584701098855593	0.1653401491190826	0.9657116585783758	0.575834688562918	0.8180110357277953	0.933852619803776	0.8491176448391673	0	0	0.0	0.007522353640158048	37
4324	0.028958947559554568	0.006439763077133154	0.006227710464376675	0.8718728775289104	-1	0	0	0.16666666666666666	1	1.0	7	0.5625	0.8571428571428571	7	6	1	0	0	0.25	8	2	9	0.0	0	0.8171191907671659	0.5797049636848298	0.1653401491190826	0.9766316336890594	0.575834688562918	0.7784739328745562	0.9322401211600931	0.8545025965154563	0	0	0.0	0.006227710464376675	7
1740	0.011907384792612542	0.007767460103628562	0.007464856418835729	0.9553543528648364	-1	0	0	0.2	1	1.0	5	0.5833333333333334	0.8	5	4	1	0	0	0.3333333333333333	6	2	7	0.0	0	0.8171191907671659	0.584701098855593	0.1653401491190826	0.9657116585783758	0.575834688562918	0.8180110357277953	0.933852619803776	0.8491176448391673	0	0	0.0	0.007464856418835729	32
3563	0.011960296373647102	0.007263870423324956	0.007005324278572411	0.9566929836928703	-1	0	0	0.2	1	1.0	5	0.5833333333333334	0.8	5	4	1	0	0	0.3333333333333333	6	2	7	0.0	0	0.8171191907671659	0.584701098855593	0.1653401491190826	0.9657116585783758	0.575834688562918	0.8180110357277953	0.933852619803776	0.8491176448391673	0	0	0.0	0.007005324278572411	9
4261	0.03272899412955894	0.010007289733396912	0.010004073341025375	0.8721816417352641	-1	0	0	0.2857142857142857	2	0.75	6	0.4166666666666667	0.75	8	6	1	0	0	0.375	8	3	10	0.0	1.0	0.8167353986483155	0.5755695917984837	0.27114233815583866	0.9705368923710159	0.575834688562918	0.8381445462916125	0.9252113220903069	0.8599172893998022	0	0	0.0	0.010004073341025375	52
914	0.004315839246018582	0.0026383759601001757	0.0008155393159572711	0.9758221130881312	-1	0	0	0.25	1	1.0	4	0.75	0.5	3	2	2	0	0	0.5	4	2	6	0.0	0	0.8171191907671659	0.6544563413489884	0.840335430027114	0.9736614077977901	0.5903469392982119	0.814034156158986	0.8491062531876403	0.8708375478386823	0	0	0.0	0.0008155393159572711	24
1572	0.01143708053576378	0.007674637520812743	0.007387185972015036	0.9554754621366107	-1	0	0	0.2	1	1.0	5	0.5833333333333334	0.8	5	4	1	0	0	0.3333333333333333	6	2	7	0.0	0	0.8171191907671659	0.584701098855593	0.1653401491190826	0.9657116585783758	0.575834688562918	0.8180110357277953	0.933852619803776	0.8491176448391673	0	0	0.0	0.007387185972015036	118
4121	0.032561570175381534	0.008831468882740084	0.008752067113286452	0.868496549548321	-1	0	0	0.2857142857142857	2	0.75	6	0.4166666666666667	0.75	8	6	1	0	0	0.375	8	3	10	0.0	1.0	0.8167353986483155	0.5755695917984837	0.27114233815583866	0.9705368923710159	0.575834688562918	0.8277616579066659	0.9215194775700495	0.8568932977412618	0	0	0.0	0.008752067113286452	22
4636	0.02970364056518147	0.007388599378204376	0.007310238345634662	0.8724427414789792	-1	0	0	0.16666666666666666	1	1.0	7	0.5625	0.8571428571428571	7	6	1	0	0	0.25	8	2	9	0.0	0	0.8171191907671659	0.5797049636848298	0.1653401491190826	0.9766316336890594	0.575834688562918	0.7839660748475539	0.9322401211600931	0.8558293071375324	0	0	0.0	0.007310238345634662	15
3684	0.010742233774011583	0.0027188387425901655	-0.0004077409758523415	0.9882475545808846	-1	0	0	0.5	3	0.5	3	0.4	0.5	5	3	2	0	0	0.8	5	4	8	0.0	0.6666666666666666	0.8363741406002564	0.5806051681749808	0.1653401491190826	0.7213895820349769	0.5561869422319692	0.8194639380595484	0.9322401211600931	0.7170308445908853	0	0	0.0	-4.077409758523415e-05	6
1436	0.014008709772166337	0.005021848894388333	0.004526090070052231	0.9700669175282782	-1	0	0	0.3333333333333333	2	0.7142857142857143	5	0.5625	0.5714285714285714	6	4	2	0	0	0.25	8	2	9	0.0	0	0.80744867119129	0.6745524370437671	0.5770099062152821	0.9816513374668824	0.5660108153974436	0.8032360957404697	0.9066157183363797	0.8847692837227251	0	0	0.0	0.004526090070052231	41
1016	0.016694788873773316	0.005860736237707191	0.005068840757437543	0.9451671971688999	-1	0	0	0.2857142857142857	2	0.75	6	0.4166666666666667	0.625	7	5	2	0	0	0.6666666666666666	6	4	10	0.0	0.3333333333333333	0.9444241422653766	0.8881730646840994	0.840335430027114	0.9164078687326155	0.9028750317152442	0.9382062402083561	0.762058135118321	0.9164935564342919	0	0	0.0	0.005068840757437543	36
2160	0.011695439645361337	0.007234805910253473	0.0070059091026422665	0.9564668574295601	-1	0	0	0.2	1	1.0	5	0.5833333333333334	0.8	5	4	1	0	0	0.3333333333333333	6	2	7	0.0	0	0.8171191907671659	0.584701098855593	0.1653401491190826	0.9657116585783758	0.575834688562918	0.811163888344494	0.933852619803776	0.847171174441733	0	0	0.0	0.0070059091026422665	35
4743	0.032418514413481536	0.009561308418098621	0.009477131662549645	0.8700690118702652	-1	0	0	0.2857142857142857	2	0.75	6	0.4166666666666667	0.75	8	6	1	0	0	0.375	8	3	10	0.0	1.0	0.8167353986483155	0.5755695917984837	0.27114233815583866	0.9705368923710159	0.575834688562918	0.8381445462916125	0.9252113220903069	0.8599172893998022	0	0	0.0	0.009477131662549645	17
2587	0.015445471806273552	0.009098293269838046	0.008836714894212614	0.957408187175018	-1	0	0	0.3333333333333333	2	0.8333333333333334	5	0.5714285714285714	0.6666666666666666	5	4	2	0	0	0.2857142857142857	7	2	8	0.0	0.2857142857142857	0.8171191907671659	0.584701098855593	0.1653401491190826	0.9657116585783758	0.575834688562918	0.8180110357277953	0.933852619803776	0.8491176448391673	0	0	0.0	0.008836714894212614	120
540	0.0010182511766456414	0.0001772896878320676	1.0317533233923653e-06	0.9957159713993066	-1	0	0	1.0	1	0	0	1.0	0	1	0	0	0	0	0.5	2	1	2	0.0	0	0	0	0	0	0	0	0	0	0	0	0	1.0317533233923653e-06	19
1317	0.00908175105260583	0.004401178338502863	0.004344314518180532	0.9584755367045308	-1	0	0	0.3333333333333333	2	0.6666666666666666	4	0.4444444444444444	0.5	3	3	4	1	0	0.5	6	3	8	0.08333333333333333	0	0.8089825142869508	0.5154189503520379	0.9539761499922171	0.9786371715739903	0.575834688562918	0.5844776369992758	0.8629967496405216	0.8036284745378092	1.0	0.6666666666666666	0.0	0.004344314518180532	24
436	0.0018919050082654622	0.0006353120646943477	-0.0002789065296078032	0.9873486785250974	-1	0	0	0.5	1	1.0	1	1.0	1.0	2	1	0	1	0	0.3333333333333333	3	1	3	0.3333333333333333	0	0.7454591614645207	0.6907793338409906	0.5592476607953192	0.8386677422063021	0.42993298932118745	0.6130334146673461	0.7998644665980832	0.7252653128248658	1.0	0	0.0	-2.789065296078032e-05	5
1765	0.011949592358208461	0.007533577748621526	0.007242609579168948	0.955703391301757	-1	0	0	0.2	1	1.0	5	0.5833333333333334	0.8	5	4	1	0	0	0.3333333333333333	6	2	7	0.0	0	0.8171191907671659	0.584701098855593	0.1653401491190826	0.9657116585783758	0.575834688562918	0.8180110357277953	0.933852619803776	0.8491176448391673	0	0	0.0	0.007242609579168948	94
731	0.05001071443958682	0.007214662847727776	0.00683239853355366	0.7989849255103691	-1	0	0	0.2	2	0.8461538461538461	11	0.3409090909090909	0.7692307692307693	12	10	2	1	0	0.36363636363636365	4	11	15	0.16666666666666666	0.5	0.8803697803086387	0.7838349235137123	0.5797244025785355	0.8468922111360049	0.8365735192165538	0.968975444702136	0.8283505186962817	0.8953583652242281	1.0	0.25	0.0	0.00683239853355366	3
1153	0.010798260678483542	0.0052782589135651915	0.003811122320903421	0.9554153032279966	-1	0	0	0.25	1	1.0	4	1.0	1.0	5	4	0	0	0	0.16666666666666666	6	1	6	0.0	0	0.8171191907671659	0.584701098855593	0.1653401491190826	0.9657116585783758	0.575834688562918	0.8180110357277953	0.933852619803776	0.8491176448391673	0	0	0.0	0.003811122320903421	20
597	0.0007823024118611748	0.0005011309931795138	0.0005011112787606429	0.9868633690841472	-1	0	0	0.5	2	0.6666666666666666	2	0.5555555555555556	0.3333333333333333	3	1	1	0	0	1.0	3	3	5	0.0	0	0.8139297236736389	0.9710966127384658	0.5109884026796069	0.8981365799289032	0.8109652668624975	0.9179440630485761	0.8907900830697465	0.9371424298296607	0	0	0.0	0.0005011112787606429	30
930	0.00400845650650702	0.00023246812896459117	-0.00014301473299127467	0.9972017833010219	-1	0	0	0.5	2	0.3333333333333333	1	0.625	0.3333333333333333	2	1	2	1	0	0.5	4	2	5	0.14285714285714285	0	0.7925273035195083	0.7064956879843035	0.43226312342276996	0.8137574953745014	0.9513033675549369	0.5305301593776736	0.898928795974235	0.6953185827305433	1.0	0.5	0.0	-1.4301473299127467e-05	4
4343	0.03248504079001452	0.010763665102011847	0.010757564896838524	0.8852298995912803	-1	0	0	0.2857142857142857	2	0.75	6	0.4166666666666667	0.75	8	6	1	0	0	0.375	8	3	10	0.0	1.0	0.8167353986483155	0.5755695917984837	0.27114233815583866	0.9705368923710159	0.575834688562918	0.8381445462916125	0.9252113220903069	0.8599172893998022	0	0	0.0	0.010757564896838524	55
1742	0.010613340945328674	0.005414923134535327	0.004221831435309229	0.9566662008687878	-1	0	0	0.25	1	1.0	4	1.0	1.0	5	4	0	0	0	0.16666666666666666	6	1	6	0.0	0	0.8171191907671659	0.584701098855593	0.1653401491190826	0.9657116585783758	0.575834688562918	0.8180110357277953	0.933852619803776	0.8491176448391673	0	0	0.0	0.004221831435309229	24
3935	0.03070688654521095	0.009151715654462962	0.008989305683684404	0.8711712013862729	-1	0	0	0.2857142857142857	2	0.875	7	0.5555555555555556	0.75	7	6	2	0	0	0.2222222222222222	9	2	10	0.0	0.2222222222222222	0.8171191907671659	0.5797049636848298	0.1653401491190826	0.9766316336890594	0.575834688562918	0.7839660748475539	0.9322401211600931	0.8558293071375324	0	0	0.0	0.008989305683684404	15
4039	0.022921740850608753	0.0018500394838450306	-0.0014575834238143477	0.9724645180715967	-1	0	0	0.2857142857142857	2	0.75	6	0.4166666666666667	0.625	7	5	2	0	0	0.375	3	8	10	0.0	0.5	0.8163516065294651	0.5798220113942241	0.1653401491190826	0.9480132241755854	0.575834688562918	0.8369510392149314	0.9322401211600931	0.8348473871649933	0	0	0.0	-0.00014575834238143476	4
3413	0.01172890008956436	0.007008952929688061	0.006729394779832088	0.9565399394733749	-1	0	0	0.2	1	1.0	5	0.5833333333333334	0.8	5	4	1	0	0	0.3333333333333333	6	2	7	0.0	0	0.8171191907671659	0.584701098855593	0.1653401491190826	0.9657116585783758	0.575834688562918	0.8180110357277953	0.933852619803776	0.8491176448391673	0	0	0.0	0.006729394779832088	19
384	0.015990722046605014	0.0011567408124997657	-0.0007730769367672629	0.9962300758217156	-1	0	0	0.3333333333333333	2	0.7142857142857143	5	0.6428571428571429	0.5714285714285714	6	4	2	2	0	0.2857142857142857	2	7	9	0.3333333333333333	0	0.805267619573873	0.620367112552967	0.7390722217177108	0.870978931166214	0.5162123131632187	0.939847210319776	0.8781019241593768	0.8476808343789148	0.5833333333333334	0.3333333333333333	0.0	-7.730769367672629e-05	7
2218	0.011589964667799964	0.007575323829701864	0.007322853286459604	0.9550498013050006	-1	0	0	0.2	1	1.0	5	0.5833333333333334	0.8	5	4	1	0	0	0.3333333333333333	6	2	7	0.0	0	0.8171191907671659	0.584701098855593	0.1653401491190826	0.9657116585783758	0.575834688562918	0.8180110357277953	0.933852619803776	0.8491176448391673	0	0	0.0	0.007322853286459604	37
259	0.00193447043358531	0.0005840249151332139	4.7665686239087194e-05	0.9871383654865623	-1	0	0	0.5	1	1.0	1	1.0	1.0	2	1	0	1	0	0.3333333333333333	3	1	3	0.3333333333333333	0	0.7454591614645207	0.6907793338409906	0.5592476607953192	0.8386677422063021	0.42993298932118745	0.6130334146673461	0.7998644665980832	0.7252653128248658	1.0	0	0.0	4.7665686239087194e-05	7
4247	0.02541094195706626	0.004085493274483445	0.002419005353405128	0.9187721910069648	-1	0	0	0.16666666666666666	1	1.0	7	0.5625	0.8571428571428571	7	6	1	0	0	0.25	8	2	9	0.0	0	0.8163516065294651	0.5798220113942241	0.1653401491190826	0.9480132241755854	0.575834688562918	0.8369510392149314	0.9322401211600931	0.8348473871649933	0	0	0.0	0.002419005353405128	5
5049	0.031780197365999206	0.009072376023214526	0.00867298275777686	0.8674581169154952	-1	0	0	0.2857142857142857	2	0.75	6	0.4166666666666667	0.75	8	6	1	0	0	0.375	8	3	10	0.0	1.0	0.8167353986483155	0.5755695917984837	0.27114233815583866	0.9705368923710159	0.5830908139305648	0.8622504537544892	0.9328147303799795	0.8673594234767509	0	0	0.0	0.00867298275777686	16
2168	0.011821486676322568	0.007085495705468871	0.006886075901507866	0.9561034524759816	-1	0	0	0.2	1	1.0	5	0.5833333333333334	0.8	5	4	1	0	0	0.3333333333333333	6	2	7	0.0	0	0.8171191907671659	0.584701098855593	0.1653401491190826	0.9657116585783758	0.575834688562918	0.8180110357277953	0.933852619803776	0.8491176448391673	0	0	0.0	0.006886075901507866	10
2415	0.01185507964166895	0.007052785587025775	0.006852466762878467	0.956120046955331	-1	0	0	0.2	1	1.0	5	0.5833333333333334	0.8	5	4	1	0	0	0.3333333333333333	6	2	7	0.0	0	0.8171191907671659	0.584701098855593	0.1653401491190826	0.9657116585783758	0.575834688562918	0.8180110357277953	0.933852619803776	0.8491176448391673	0	0	0.0	0.006852466762878467	13
3333	0.011677312530636301	0.007736031858249913	0.007432900985350064	0.9553936170986375	-1	0	0	0.2	1	1.0	5	0.5833333333333334	0.8	5	4	1	0	0	0.3333333333333333	6	2	7	0.0	0	0.8171191907671659	0.584701098855593	0.1653401491190826	0.9657116585783758	0.575834688562918	0.8180110357277953	0.933852619803776	0.8491176448391673	0	0	0.0	0.007432900985350064	41
2197	0.011826153308221237	0.007364701326906733	0.007076712074202531	0.9561577880600777	-1	0	0	0.2	1	1.0	5	0.5833333333333334	0.8	5	4	1	0	0	0.3333333333333333	6	2	7	0.0	0	0.8171191907671659	0.584701098855593	0.1653401491190826	0.9657116585783758	0.575834688562918	0.8180110357277953	0.933852619803776	0.8491176448391673	0	0	0.0	0.007076712074202531	29
2090	0.011949050679388873	0.007244555036772381	0.0069679859939398335	0.9566959305593276	-1	0	0	0.2	1	1.0	5	0.5833333333333334	0.8	5	4	1	0	0	0.3333333333333333	6	2	7	0.0	0	0.8171191907671659	0.584701098855593	0.1653401491190826	0.9657116585783758	0.5561869422319692	0.8204459171312809	0.9322401211600931	0.8498184575984212	0	0	0.0	0.0069679859939398335	18
772	0.01119784885175624	0.004374205845255971	0.0021759155099424637	0.9585730087480138	-1	0.5	1	0.42857142857142855	3	0.625	5	0.4166666666666667	0.5	5	4	4	0	0	0.6666666666666666	6	4	10	0.0	0.25	0.8171191907671659	0.6606793394954413	0.6504914099790778	0.9554586442420431	0.5186511343239488	0.7602840444839636	0.9255924683429216	0.8360021604535363	0	0	0.0	0.0021759155099424637	43
1920	0.011736166871480293	0.007179549882628052	0.006881637977595508	0.9563649916840896	-1	0	0	0.2	1	1.0	5	0.5833333333333334	0.8	5	4	1	0	0	0.3333333333333333	6	2	7	0.0	0	0.8171191907671659	0.584701098855593	0.1653401491190826	0.9657116585783758	0.575834688562918	0.8180110357277953	0.933852619803776	0.8491176448391673	0	0	0.0	0.006881637977595508	27
3800	0.02909391260793714	0.007523550318832174	0.007419768071029573	0.8725815859909625	-1	0	0	0.16666666666666666	1	1.0	7	0.5625	0.8571428571428571	7	6	1	0	0	0.25	8	2	9	0.0	0	0.8171191907671659	0.5797049636848298	0.1653401491190826	0.9766316336890594	0.575834688562918	0.7839660748475539	0.9322401211600931	0.8558293071375324	0	0	0.0	0.007419768071029573	33
73	0.006443575490285302	0.002692638566621654	0.0007911047811330006	0.995895755530953	-1	0	0	0.5	2	0.5	2	0.6	0.5	4	2	1	1	0	0.4	5	2	6	0.25	0	0.5982863565604247	0.7799154857125963	0.5801895729148884	0.9676357651703054	0.7418826384701142	0.9622466587408032	0.9213873455544073	0.9330007255037212	1.0	0	0.0	0.0007911047811330006	18
634	0.026306005981314707	0.003037508740166649	0.0008684234690502926	0.9431553749528729	-1	0	0	0.25	2	0.7777777777777778	7	0.34375	0.7777777777777778	9	7	1	0	0	0.5	8	4	11	0.0	0.2857142857142857	0.940273758769635	0.8609813361214915	0.7412011804418446	0.951323687959205	0.5569240874539098	0.9386068882738257	0.8769552923420045	0.924682774489098	0	0	0.0	0.0008684234690502926	27
3227	0.015363855695491133	0.009077049880988806	0.00894996649762931	0.9569951686213833	-1	0	0	0.3333333333333333	2	0.8333333333333334	5	0.5714285714285714	0.6666666666666666	5	4	2	0	0	0.2857142857142857	7	2	8	0.0	0.2857142857142857	0.8171191907671659	0.584701098855593	0.1653401491190826	0.9657116585783758	0.575834688562918	0.8180110357277953	0.933852619803776	0.8491176448391673	0	0	0.0	0.00894996649762931	25
2541	0.011961349201905136	0.00731924249222548	0.007063108571216653	0.9569128843552406	-1	0	0	0.2	1	1.0	5	0.5833333333333334	0.8	5	4	1	0	0	0.3333333333333333	6	2	7	0.0	0	0.8171191907671659	0.584701098855593	0.1653401491190826	0.9657116585783758	0.575834688562918	0.8180110357277953	0.933852619803776	0.8491176448391673	0	0	0.0	0.007063108571216653	14
1678	0.010947192467607484	0.005222989566736476	0.003333400861432883	0.9549142173842589	-1	0	0	0.25	1	1.0	4	1.0	1.0	5	4	0	0	0	0.16666666666666666	6	1	6	0.0	0	0.8171191907671659	0.584701098855593	0.1653401491190826	0.9657116585783758	0.575834688562918	0.8180110357277953	0.933852619803776	0.8491176448391673	0	0	0.0	0.003333400861432883	8
2420	0.011910277929418211	0.007629394292788814	0.007379282569983144	0.9550925341957418	-1	0	0	0.2	1	1.0	5	0.5833333333333334	0.8	5	4	1	0	0	0.3333333333333333	6	2	7	0.0	0	0.8171191907671659	0.584701098855593	0.1653401491190826	0.9657116585783758	0.575834688562918	0.8180110357277953	0.933852619803776	0.8491176448391673	0	0	0.0	0.007379282569983144	38
1481	0.011562258929912599	0.007401704087729661	0.007164531860699068	0.9552021239955342	-1	0	0	0.2	1	1.0	5	0.5833333333333334	0.8	5	4	1	0	0	0.3333333333333333	6	2	7	0.0	0	0.8171191907671659	0.584701098855593	0.1653401491190826	0.9657116585783758	0.575834688562918	0.8180110357277953	0.933852619803776	0.8491176448391673	0	0	0.0	0.007164531860699068	117
3106	0.015480993136994943	0.010039414374159878	0.009901149262478448	0.9565713975690292	-1	0	0	0.3333333333333333	2	0.8333333333333334	5	0.5714285714285714	0.6666666666666666	5	4	2	0	0	0.2857142857142857	7	2	8	0.0	0.2857142857142857	0.8171191907671659	0.584701098855593	0.1653401491190826	0.9657116585783758	0.575834688562918	0.8180110357277953	0.933852619803776	0.8491176448391673	0	0	0.0	0.009901149262478448	20
1562	0.014414736121963204	0.006772304926479647	0.00671810950244842	0.9730438122366699	-1	0	0	0.3333333333333333	2	0.7142857142857143	5	0.45	0.5714285714285714	5	4	3	0	0	0.8	5	4	9	0.0	0	0.8171191907671659	0.5925434749221652	0.1653401491190826	0.9839270671475827	0.5118147265929578	0.6002018279018304	0.9325172844898324	0.8364074624632285	0	0	0.0	0.00671810950244842	132
1383	0.010940667669256637	0.005546229038148423	0.004653902687285335	0.9550884112356959	-1	0	0	0.25	1	1.0	4	1.0	1.0	5	4	0	0	0	0.16666666666666666	6	1	6	0.0	0	0.8171191907671659	0.584701098855593	0.1653401491190826	0.9657116585783758	0.575834688562918	0.8180110357277953	0.933852619803776	0.8491176448391673	0	0	0.0	0.004653902687285335	23
701	0.02609614712387136	0.003983872806511375	0.0006566526053874392	0.9439469145050962	-1	0	0	0.25	2	0.7777777777777778	7	0.34375	0.7777777777777778	9	7	1	0	0	0.5	8	4	11	0.0	0.2857142857142857	0.940273758769635	0.8609813361214915	0.7412011804418446	0.951323687959205	0.5569240874539098	0.9386068882738257	0.8769552923420045	0.924682774489098	0	0	0.0	0.0006566526053874392	32
4056	0.00913470466796217	0.0012209232669172562	0.0011763335447590958	0.9444109529991535	-1	0	0	0.3333333333333333	2	0.8571428571428571	6	0.42857142857142855	0.7142857142857143	6	5	2	0	0	0.42857142857142855	7	3	9	0.0	0	0.8267466656837111	0.5712148585346939	0.30336874832686345	0.9780030259612644	0.5689982808319269	0.7995131515830826	0.916876477020279	0.8607528762284767	0	0	0.0	0.0011763335447590958	4
1133	0.010164326543870042	0.004606905917055215	0.004210538759382801	0.963874044627522	-1	0	0	0.3333333333333333	2	0.6666666666666666	4	0.4444444444444444	0.5	4	3	3	1	0	0.5	6	3	8	0.1111111111111111	0	0.8130508525270583	0.6364479119931403	0.9374937591965784	0.9689595483680262	0.5438247075779378	0.8009742929246806	0.9041247784515317	0.857877118437597	1.0	0.25	0.0	0.004210538759382801	36
529	0.0007808432403770916	0.0006481877999476666	0.0006481749640236771	0.9871114963964708	-1	0	0	0.6666666666666666	2	0.5	1	0.6666666666666666	0.5	2	1	1	1	0	0.6666666666666666	2	3	4	0.2	0	0.8361379299866819	0.6544597819765137	0.46682285870850676	0.6086534181207743	0.8188116218989325	0.5196058299684105	0.8475567278964217	0.5953852658835168	1.0	0	0.0	0.0006481749640236771	14
4719	0.043247024478191544	0.011383519067710943	0.006179833428976061	0.8879851144040969	-1	0	0	0.25	2	0.7777777777777778	7	0.4074074074074074	0.7777777777777778	9	7	1	0	0	0.3333333333333333	9	3	11	0.0	1.0	0.8163516065294651	0.571986315274514	0.37694452719259475	0.9643288567930351	0.575834688562918	0.8525952380824641	0.9175179279231342	0.8557854547263617	0	0	0.0	0.006179833428976061	7
4748	0.03495074746328555	0.007589018462560843	0.0010584464008745152	0.8543018081349747	-1	0	0	0.16666666666666666	1	1.0	7	1.0	1.0	8	7	0	0	0	0.1111111111111111	9	1	9	0.0	0	0.8167353986483155	0.5755695917984837	0.27114233815583866	0.9705368923710159	0.575834688562918	0.8381445462916125	0.9252113220903069	0.8599172893998022	0	0	0.0	0.0010584464008745152	3
4515	0.03202782713794268	0.011660441103121831	0.011655390385367411	0.8892078745085072	-1	0	0	0.2857142857142857	2	0.75	6	0.4166666666666667	0.75	8	6	1	0	0	0.375	8	3	10	0.0	1.0	0.8167353986483155	0.5755695917984837	0.27114233815583866	0.9705368923710159	0.575834688562918	0.8381445462916125	0.9252113220903069	0.8599172893998022	0	0	0.0	0.011655390385367411	100
3621	0.03060653358911035	0.008848166045711625	0.008814988751377432	0.8764847698940229	-1	0	0	0.2857142857142857	2	0.875	7	0.5555555555555556	0.75	7	6	2	0	0	0.2222222222222222	9	2	10	0.0	0.2222222222222222	0.8171191907671659	0.5797049636848298	0.1653401491190826	0.9766316336890594	0.575834688562918	0.7839660748475539	0.9322401211600931	0.8558293071375324	0	0	0.0	0.008814988751377432	78
1924	0.011893104357540254	0.007101172524424056	0.006871110881325925	0.9559381759440487	-1	0	0	0.2	1	1.0	5	0.5833333333333334	0.8	5	4	1	0	0	0.3333333333333333	6	2	7	0.0	0	0.8171191907671659	0.584701098855593	0.1653401491190826	0.9657116585783758	0.575834688562918	0.8180110357277953	0.933852619803776	0.8491176448391673	0	0	0.0	0.006871110881325925	69
1185	0.009499110821737553	0.004394526971452345	0.003878109108180399	0.9631994125831277	-1	0	0	0.3333333333333333	2	0.6666666666666666	4	0.5714285714285714	0.5	5	3	2	0	0	0.2857142857142857	7	2	8	0.0	0	0.8059148280956293	0.6797103474648127	0.9242268429694322	0.9827538333823197	0.575834688562918	0.8202513598893733	0.8942801153669402	0.8913320754043752	0	0	0.0	0.003878109108180399	35
2074	0.028441544294598324	0.011151507304616528	0.010079423136550863	0.635465270773032	-1	0	0	0.16666666666666666	1	1.0	6	0.5714285714285714	0.8333333333333334	6	5	1	0	0	0.2857142857142857	7	2	8	0.0	0	0.8485728442032257	0.5864660320185575	0.14407118334403038	0.7609176385229509	0.5457492470900178	0.8616509438307056	0.9463921668308678	0.7525118720605611	0	0	0.0	0.010079423136550863	6
1100	0.008595521232899734	0.00377375410224873	0.002420389452699837	0.9629025383539143	-1	0	0	0.3333333333333333	2	0.6666666666666666	4	0.4444444444444444	0.5	3	3	4	0	0	0.5	6	3	8	0.0	0	0.8089825142869508	0.5154189503520379	0.9539761499922171	0.9786371715739903	0.575834688562918	0.5844776369992758	0.8629967496405216	0.8036284745378092	0	0	0.0	0.002420389452699837	43
3332	0.011847126049734433	0.007365841927423455	0.007091166294440866	0.9562087267880963	-1	0	0	0.2	1	1.0	5	0.5833333333333334	0.8	5	4	1	0	0	0.3333333333333333	6	2	7	0.0	0	0.8171191907671659	0.584701098855593	0.1653401491190826	0.9657116585783758	0.575834688562918	0.8180110357277953	0.933852619803776	0.8491176448391673	0	0	0.0	0.007091166294440866	17
1497	0.010938346873035201	0.005106164299283172	0.003163518347844316	0.9550750853861237	-1	0	0	0.25	1	1.0	4	1.0	1.0	5	4	0	0	0	0.16666666666666666	6	1	6	0.0	0	0.8171191907671659	0.584701098855593	0.1653401491190826	0.9657116585783758	0.575834688562918	0.8180110357277953	0.933852619803776	0.8491176448391673	0	0	0.0	0.003163518347844316	20
1793	0.01167207703833089	0.007248394941830508	0.007050456689815567	0.9563835629933921	-1	0	0	0.2	1	1.0	5	0.5833333333333334	0.8	5	4	1	1	0	0.3333333333333333	6	2	7	0.2	0	0.8171191907671659	0.584701098855593	0.1653401491190826	0.9657116585783758	0.575834688562918	0.8180110357277953	0.933852619803776	0.8491176448391673	1.0	0	0.0	0.007050456689815567	99
2788	0.011866986110081409	0.007203153345783957	0.006950138950975744	0.9567533411612165	-1	0	0	0.2	1	1.0	5	0.5833333333333334	0.8	5	4	1	0	0	0.3333333333333333	6	2	7	0.0	0	0.8171191907671659	0.584701098855593	0.1653401491190826	0.9657116585783758	0.575834688562918	0.8180110357277953	0.933852619803776	0.8491176448391673	0	0	0.0	0.006950138950975744	22
2273	0.01193942923655192	0.006968756271030082	0.00672618467743933	0.9559438129441427	-1	0	0	0.2	1	1.0	5	0.5833333333333334	0.8	5	4	1	0	0	0.3333333333333333	6	2	7	0.0	0	0.8171191907671659	0.584701098855593	0.1653401491190826	0.9657116585783758	0.5561869422319692	0.8204459171312809	0.9322401211600931	0.8498184575984212	0	0	0.0	0.00672618467743933	13
4851	0.03284103744927559	0.009640552954980884	0.009609889722335363	0.8706261331663281	-1	0	0	0.2857142857142857	2	0.75	6	0.4166666666666667	0.75	8	6	1	0	0	0.375	8	3	10	0.0	1.0	0.8167353986483155	0.5755695917984837	0.27114233815583866	0.9705368923710159	0.575834688562918	0.8381445462916125	0.9252113220903069	0.8599172893998022	0	0	0.0	0.009609889722335363	30
2808	0.015583231388271612	0.009806777332275833	0.009604180722914928	0.9565703691131848	-1	0	0	0.3333333333333333	2	0.8333333333333334	5	0.5714285714285714	0.6666666666666666	5	4	2	0	0	0.2857142857142857	7	2	8	0.0	0.2857142857142857	0.8171191907671659	0.584701098855593	0.1653401491190826	0.9657116585783758	0.575834688562918	0.8180110357277953	0.933852619803776	0.8491176448391673	0	0	0.0	0.009604180722914928	28
2300	0.011983412859081138	0.007804128681225697	0.0075092968249150915	0.9553065835332295	-1	0	0	0.2	1	1.0	5	0.5833333333333334	0.8	5	4	1	0	0	0.3333333333333333	6	2	7	0.0	0	0.8171191907671659	0.584701098855593	0.1653401491190826	0.9657116585783758	0.575834688562918	0.8180110357277953	0.933852619803776	0.8491176448391673	0	0	0.0	0.0075092968249150915	46
4765	0.03354026168860635	0.010060362606591279	0.010049454311167175	0.870523099034695	-1	0	0	0.2857142857142857	2	0.75	6	0.4166666666666667	0.75	8	6	1	0	0	0.375	8	3	10	0.0	1.0	0.8167353986483155	0.5755695917984837	0.27114233815583866	0.9705368923710159	0.575834688562918	0.8277616579066659	0.9215194775700495	0.8568932977412618	0	0	0.0	0.010049454311167175	15
4938	0.03253486377527799	0.012276544113543151	0.012124220187323656	0.8909496597479517	-1	0	0	0.2857142857142857	2	0.75	6	0.4166666666666667	0.75	8	6	1	0	0	0.375	8	3	10	0.0	1.0	0.8167353986483155	0.5755695917984837	0.27114233815583866	0.9705368923710159	0.5660108153974436	0.8301479608410822	0.9215194775700495	0.8575798686500592	0	0	0.0	0.012124220187323656	27
3592	0.03255035196350519	0.01287380891053246	0.012621474073315458	0.8525871983840568	-1	0	0	0.16666666666666666	1	1.0	7	1.0	1.0	8	7	0	0	0	0.1111111111111111	9	1	9	0.0	0	0.8171191907671659	0.5747701966291429	0.19756655929010736	0.9720382464985339	0.569429019262939	0.7703916964335427	0.9277567941843792	0.8438038465605492	0	0	0.0	0.012621474073315458	23
4117	0.029020214596657868	0.00818279136850043	0.008171419177838642	0.8762589317932594	-1	0	0	0.16666666666666666	1	1.0	7	0.5625	0.8571428571428571	7	6	1	0	0	0.25	8	2	9	0.0	0	0.8171191907671659	0.5797049636848298	0.1653401491190826	0.9766316336890594	0.575834688562918	0.7839660748475539	0.9322401211600931	0.8558293071375324	0	0	0.0	0.008171419177838642	17
4205	0.029664615091241263	0.008839821118776847	0.00883976730430743	0.886423871579114	-1	0	0	0.16666666666666666	1	1.0	7	0.5625	0.8571428571428571	7	6	1	0	0	0.25	8	2	9	0.0	0	0.8171191907671659	0.5797049636848298	0.1653401491190826	0.9766316336890594	0.575834688562918	0.7784739328745562	0.9322401211600931	0.8545025965154563	0	0	0.0	0.00883976730430743	14
1264	0.013394716361274251	0.0037606705455756843	0.002112270894630441	0.9597314010515186	-1	0.5	1	0.42857142857142855	3	0.625	5	0.4166666666666667	0.5	5	4	4	0	0	0.6666666666666666	6	4	10	0.0	0.25	0.8171191907671659	0.5873766088048368	0.1653401491190826	0.9839270671475827	0.5186511343239488	0.5974379489316938	0.933852619803776	0.8349030036527351	0	0	0.0	0.002112270894630441	12
1819	0.010904541745078692	0.005279387209142716	0.003679402671350387	0.955820395974256	-1	0	0	0.25	1	1.0	4	1.0	1.0	5	4	0	0	0	0.16666666666666666	6	1	6	0.0	0	0.8171191907671659	0.584701098855593	0.1653401491190826	0.9657116585783758	0.575834688562918	0.8386590171598115	0.9513889612095098	0.8552206669426572	0	0	0.0	0.003679402671350387	14
266	5.652835875960816e-06	4.853374793691228e-08	-4.784914080811436e-08	0.9999975555495926	-1	0	0	0.5	1	1.0	1	0.75	0	1	0	1	0	0	1.0	2	2	3	0.0	0	0	0	0	0	0	0	0	0	0	0	0	-4.784914080811437e-09	13
1235	0.017269106693333494	0.006540136072037116	-0.004144990034717459	0.8881825837797179	-1	0	0	0.25	1	1.0	4	1.0	1.0	5	4	0	0	0	0.16666666666666666	6	1	6	0.0	0	0.8171191907671659	0.6874053790139172	0.1653401491190826	0.9657116585783758	0.575834688562918	0.8180110357277953	0.933852619803776	0.8671896533023239	0	0	0.0	-0.0004144990034717459	0
3095	0.011010139395760258	0.0021369578356892145	-0.001117734893096758	0.9749764952579526	-1	0	0	0.4	2	0.8	4	1.0	0.8	5	4	1	0	0	0.14285714285714285	7	1	7	0.0	0.3333333333333333	0.8171191907671659	0.584701098855593	0.1653401491190826	0.9657116585783758	0.575834688562918	0.8180110357277953	0.933852619803776	0.8491176448391673	0	0	0.0	-0.0001117734893096758	2
3733	0.015095535189675038	0.008416066351099784	0.007758546466114729	0.9536933704751467	-1	0	0	0.2	1	1.0	5	1.0	1.0	6	5	0	0	0	0.14285714285714285	7	1	7	0.0	0	0.8167353986483155	0.5802765475702385	0.27114233815583866	0.9547011314036172	0.5830908139305648	0.8516762016683163	0.9224478360095092	0.8463962301857637	0	0	0.0	0.007758546466114729	42
4986	0.03276373742757221	0.01014297784454566	0.01014295533730482	0.8730078597761265	-1	0	0	0.2857142857142857	2	0.75	6	0.4166666666666667	0.75	8	6	1	0	0	0.375	8	3	10	0.0	1.0	0.8167353986483155	0.5755695917984837	0.27114233815583866	0.9705368923710159	0.575834688562918	0.8381445462916125	0.9252113220903069	0.8599172893998022	0	0	0.0	0.01014295533730482	39
535	0.0010306960178209184	0.00011879754014957643	0.00011875421029643248	0.9962683084801062	-1	0	0	1.0	2	0.0	0	0.75	0	1	0	1	1	0	1.0	2	2	3	0.2	0	0	0	0	0	0	0	0	0	0	0	0	0.00011875421029643248	14
1146	0.007152922746474869	0.0024267651645682774	0.002413048684415288	0.9547938773425915	-1	0	0	0.25	1	1.0	4	1.0	1.0	5	4	0	0	0	0.16666666666666666	6	1	6	0.0	0	0.8171191907671659	0.584701098855593	0.1653401491190826	0.9677813640953612	0.575834688562918	0.8180110357277953	0.933852619803776	0.8518473776572313	0	0	0.0	0.002413048684415288	27
2022	0.011993468024574563	0.0077920472175623265	0.0075122120706740975	0.955399165630948	-1	0	0	0.2	1	1.0	5	0.5833333333333334	0.8	5	4	1	0	0	0.3333333333333333	6	2	7	0.0	0	0.8171191907671659	0.584701098855593	0.1653401491190826	0.9657116585783758	0.575834688562918	0.8180110357277953	0.933852619803776	0.8491176448391673	0	0	0.0	0.0075122120706740975	114
4720	0.03270795499764913	0.009987238747051081	0.009981022844790589	0.8724687628034704	-1	0	0	0.2857142857142857	2	0.75	6	0.4166666666666667	0.75	8	6	1	0	0	0.375	8	3	10	0.0	1.0	0.8167353986483155	0.5755695917984837	0.27114233815583866	0.9705368923710159	0.575834688562918	0.8381445462916125	0.9252113220903069	0.8599172893998022	0	0	0.0	0.009981022844790589	33
1628	0.0108181256026371	0.005538853716468241	0.0046660649151021825	0.955156743568005	-1	0	0	0.25	1	1.0	4	1.0	1.0	5	4	0	0	0	0.16666666666666666	6	1	6	0.0	0	0.8171191907671659	0.584701098855593	0.1653401491190826	0.9657116585783758	0.575834688562918	0.8180110357277953	0.933852619803776	0.8491176448391673	0	0	0.0	0.0046660649151021825	47
2753	0.010950302210875066	0.005305224650093562	0.004082289983933883	0.9564441917590015	-1	0	0	0.25	1	1.0	4	1.0	1.0	5	4	0	0	0	0.16666666666666666	6	1	6	0.0	0	0.8171191907671659	0.584701098855593	0.1653401491190826	0.9657116585783758	0.575834688562918	0.8180110357277953	0.933852619803776	0.8491176448391673	0	0	0.0	0.004082289983933883	4
176	0.0015300355250517982	0.0010298455239960143	-0.0002873538672939857	0.9709087675347127	-1	0.5	1	0.6666666666666666	4	0.2857142857142857	2	0.5	0.14285714285714285	4	1	4	0	0	0.5	6	3	9	0.0	0.6666666666666666	0.9447245075504075	0.6074001854956128	0.7709508619698886	0.9564122761184484	0.4410935028395261	0.9576858190564778	0.9409227262058302	0.9015650276067909	0	0	0.0	-2.873538672939857e-05	28
2097	0.011592356566730952	0.007555240568516747	0.007330412048429241	0.955437460852454	-1	0	0	0.2	1	1.0	5	0.5833333333333334	0.8	5	4	1	0	0	0.3333333333333333	6	2	7	0.0	0	0.8171191907671659	0.584701098855593	0.1653401491190826	0.9657116585783758	0.575834688562918	0.8180110357277953	0.933852619803776	0.8491176448391673	0	0	0.0	0.007330412048429241	47
4243	0.029367588356698525	0.007216549521087161	0.007056086607055688	0.8712479508087267	-1	0	0	0.16666666666666666	1	1.0	7	0.5625	0.8571428571428571	7	6	1	0	0	0.25	8	2	9	0.0	0	0.8171191907671659	0.5797049636848298	0.1653401491190826	0.9766316336890594	0.575834688562918	0.7784739328745562	0.9322401211600931	0.8545025965154563	0	0	0.0	0.007056086607055688	11
1202	0.003275607820180822	0.0004285985365668026	-0.0002447225224020414	0.9768832938997868	-1	0	0	0.5	3	0.5	3	0.4444444444444444	0.16666666666666666	4	1	3	3	0	0.5	6	3	8	0.42857142857142855	0	0.7133619726643146	0.7246976696527739	0.5536917303240159	0.9682441796814031	0.420174756240716	0.7520020091168687	0.8278913506869758	0.8619447380045898	0.5	0.25	0.0	-2.447225224020414e-05	6
1349	0.013313059554511848	0.002811334291274923	-0.0012452252703545495	0.9830283832620534	-1	0	0	0.3333333333333333	2	0.8333333333333334	5	0.4444444444444444	0.6666666666666666	6	4	1	0	0	0.5	6	3	8	0.0	0	0.8267466656837111	0.577495593769731	0.19756655929010736	0.9562247630277892	0.5660108153974436	0.8001390774629207	0.9281819369926831	0.8312524628997624	0	0	0.0	-0.00012452252703545495	1
1296	0.010521198085932519	0.005385872782431756	0.004203255819335861	0.9555980716799174	-1	0	0	0.25	1	1.0	4	1.0	1.0	5	4	0	0	0	0.16666666666666666	6	1	6	0.0	0	0.8171191907671659	0.584701098855593	0.1653401491190826	0.9657116585783758	0.575834688562918	0.8180110357277953	0.933852619803776	0.8491176448391673	0	0	0.0	0.004203255819335861	39
1850	0.013311336667600808	0.001910208468699991	-0.0006204681130314715	0.9840218723576288	-1	0	0	0.3333333333333333	2	0.8333333333333334	5	0.4444444444444444	0.6666666666666666	6	4	1	0	0	0.5	6	3	8	0.0	0	0.8267466656837111	0.577495593769731	0.19756655929010736	0.9562247630277892	0.5660108153974436	0.8001390774629207	0.9281819369926831	0.8312524628997624	0	0	0.0	-6.204681130314715e-05	1
2427	0.011758544521900033	0.007148902210522718	0.006830588533827924	0.9554991579118766	-1	0	0	0.2	1	1.0	5	0.5833333333333334	0.8	5	4	1	0	0	0.3333333333333333	6	2	7	0.0	0	0.8171191907671659	0.584701098855593	0.1653401491190826	0.9657116585783758	0.575834688562918	0.8180110357277953	0.933852619803776	0.8491176448391673	0	0	0.0	0.006830588533827924	17
2400	0.012025373588205067	0.006979734599813152	0.006755382093405096	0.9559396588107347	-1	0	0	0.2	1	1.0	5	0.5833333333333334	0.8	5	4	1	0	0	0.3333333333333333	6	2	7	0.0	0	0.8171191907671659	0.584701098855593	0.1653401491190826	0.9657116585783758	0.575834688562918	0.8180110357277953	0.933852619803776	0.8491176448391673	0	0	0.0	0.006755382093405096	15
1297	0.02221593346536253	0.002884884531815184	0.0028078006472144635	0.926321867009128	-1	0	0	0.2857142857142857	2	0.75	6	0.4166666666666667	0.5	5	4	4	0	0	0.375	8	3	10	0.0	0	0.8363741406002564	0.6713645563968352	0.5797244025785355	0.9703730259114692	0.5661674737929235	0.8266036875500447	0.9003287860905919	0.8723280389105295	0	0	0.0	0.0028078006472144635	18
96	0.02276369835534764	0.0019974969963843727	0.001017663305173608	0.9612543668987773	-1	0	0	0.3	3	0.7692307692307693	10	0.3	0.5384615384615384	10	7	4	1	0	0.5	5	10	15	0.1111111111111111	0.3333333333333333	0.43551566570048184	0.9219478929798495	0.4735048496508174	0.9393174320098565	0.6132997530928923	0.9493251098317685	0.8446971621836837	0.9377880360151298	1.0	0.1	0.0	0.001017663305173608	29
3083	0.00793297889198385	0.0006132036943317483	0.0005349694970685651	0.954835735739013	-1	0	0	0.2	1	1.0	5	0.5833333333333334	0.8	5	4	1	0	0	0.3333333333333333	6	2	7	0.0	0	0.8363741406002564	0.5721784972175361	0.22979296946113212	0.9635028531808368	0.5661674737929235	0.8200195928746118	0.9228178383665119	0.8446867994498806	0	0	0.0	0.0005349694970685651	7
2674	0.011895175464925946	0.007556241828051765	0.007304607781951059	0.9549812186964476	-1	0	0	0.2	1	1.0	5	0.5833333333333334	0.8	5	4	1	0	0	0.3333333333333333	6	2	7	0.0	0	0.8171191907671659	0.584701098855593	0.1653401491190826	0.9657116585783758	0.575834688562918	0.8180110357277953	0.933852619803776	0.8491176448391673	0	0	0.0	0.007304607781951059	22
2655	0.011735222086738132	0.007094517669470661	0.0068247390955747675	0.9568875344778349	-1	0	0	0.2	1	1.0	5	0.5833333333333334	0.8	5	4	1	0	0	0.3333333333333333	6	2	7	0.0	0	0.8171191907671659	0.584701098855593	0.1653401491190826	0.9657116585783758	0.575834688562918	0.8180110357277953	0.933852619803776	0.8491176448391673	0	0	0.0	0.0068247390955747675	9
1469	0.010730863414630818	0.005338608530818111	0.00413049072857775	0.9560005916548521	-1	0	0	0.25	1	1.0	4	1.0	1.0	5	4	0	0	0	0.16666666666666666	6	1	6	0.0	0	0.8171191907671659	0.584701098855593	0.1653401491190826	0.9657116585783758	0.575834688562918	0.8180110357277953	0.933852619803776	0.8491176448391673	0	0	0.0	0.00413049072857775	22
4442	0.03256991909126026	0.009713180421531565	0.009683593502566172	0.8707514845898403	-1	0	0	0.2857142857142857	2	0.75	6	0.4166666666666667	0.75	8	6	1	0	0	0.375	8	3	10	0.0	1.0	0.8167353986483155	0.5755695917984837	0.27114233815583866	0.9705368923710159	0.575834688562918	0.8381445462916125	0.9252113220903069	0.8599172893998022	0	0	0.0	0.009683593502566172	24
4655	0.03320391186767732	0.009571814573020615	0.009343397115129408	0.8676732087720542	-1	0	0	0.2857142857142857	2	0.75	6	0.4166666666666667	0.75	8	6	1	0	0	0.375	8	3	10	0.0	1.0	0.8167353986483155	0.5755695917984837	0.27114233815583866	0.9705368923710159	0.5660108153974436	0.8301479608410822	0.9215194775700495	0.8575798686500592	0	0	0.0	0.009343397115129408	16
2875	0.011706121204874426	0.007264806413036378	0.0070432969705163445	0.9563691779480877	-1	0	0	0.2	1	1.0	5	0.5833333333333334	0.8	5	4	1	0	0	0.3333333333333333	6	2	7	0.0	0	0.8171191907671659	0.584701098855593	0.1653401491190826	0.9657116585783758	0.575834688562918	0.8180110357277953	0.933852619803776	0.8491176448391673	0	0	0.0	0.0070432969705163445	29
4400	0.03303374236755545	0.006612366763888755	0.0020994510646474814	0.8376770628488548	-1	0	0	0.16666666666666666	1	1.0	7	0.5625	0.8571428571428571	7	6	1	0	0	0.25	8	2	9	0.0	0	0.8163516065294651	0.5621111676244286	0.37694452719259475	0.9719046023350904	0.575834688562918	0.8407114619885521	0.9175179279231342	0.8604427971756051	0	0	0.0	0.0020994510646474814	10
2477	0.015706870477178222	0.002509466939168253	-0.0016930635517411596	0.8825800974314761	-1	0	0	0.25	1	1.0	4	1.0	1.0	4	4	1	1	0	0.16666666666666666	6	1	6	0.16666666666666666	0	0.8167353986483155	0.5755695917984837	0.27114233815583866	0.9705368923710159	0.5830908139305648	0.8262893138908507	0.9224478360095092	0.8564720790916226	1.0	0	0.0	-0.00016930635517411596	2
3096	0.010782615234708698	0.002798364253575492	-0.002013815976983247	0.9778287284397442	-1	0	0	0.4	2	0.8	4	1.0	0.8	5	4	1	0	0	0.14285714285714285	7	1	7	0.0	0.3333333333333333	0.8171191907671659	0.584701098855593	0.1653401491190826	0.9657116585783758	0.575834688562918	0.8180110357277953	0.933852619803776	0.8491176448391673	0	0	0.0	-0.0002013815976983247	1
2922	0.011572016660142471	0.006963826329070087	0.006728864495844943	0.9560120137835713	-1	0	0	0.2	1	1.0	5	0.5833333333333334	0.8	5	4	1	0	0	0.3333333333333333	6	2	7	0.0	0	0.8171191907671659	0.584701098855593	0.1653401491190826	0.9657116585783758	0.575834688562918	0.811163888344494	0.933852619803776	0.847171174441733	0	0	0.0	0.006728864495844943	18
4710	0.023431087116095605	0.00959426191542164	0.005113194159304303	0.8876651936931609	-1	0	0	0.3333333333333333	2	0.7142857142857143	5	0.42857142857142855	0.7142857142857143	7	5	1	0	0	0.42857142857142855	7	3	9	0.0	1.0	0.8163516065294651	0.5798220113942241	0.1653401491190826	0.9480132241755854	0.575834688562918	0.8401802747784153	0.9322401211600931	0.8359408226070746	0	0	0.0	0.005113194159304303	3
4995	0.03256383394195669	0.010660356332879262	0.010505186941373184	0.8697131584283194	-1	0	0	0.2857142857142857	2	0.75	6	0.4166666666666667	0.75	8	6	1	0	0	0.375	8	3	10	0.0	1.0	0.8167353986483155	0.5755695917984837	0.27114233815583866	0.9705368923710159	0.5660108153974436	0.8301479608410822	0.9215194775700495	0.8575798686500592	0	0	0.0	0.010505186941373184	55
1873	0.011713747619168045	0.007396782560111496	0.007113125179631791	0.9561873264880961	-1	0	0	0.2	1	1.0	5	0.5833333333333334	0.8	5	4	1	0	0	0.3333333333333333	6	2	7	0.0	0	0.8171191907671659	0.584701098855593	0.1653401491190826	0.9657116585783758	0.575834688562918	0.8180110357277953	0.933852619803776	0.8491176448391673	0	0	0.0	0.007113125179631791	23
1900	0.013298922160767196	0.005467563258730275	0.00546529561970379	0.940203733218854	-1	0	0	0.3333333333333333	2	0.7142857142857143	5	0.5625	0.5714285714285714	5	4	3	0	0	1.0	4	4	9	0.0	0	0.8171191907671659	0.5872442825361158	0.1653401491190826	0.9839270671475827	0.5186511343239488	0.5974379489316938	0.9349584775665131	0.8348779174298012	0	0	0.0	0.00546529561970379	39
4715	0.03216716431704438	0.011234556015288985	0.011234470333548977	0.8905115988039016	-1	0	0	0.2857142857142857	2	0.75	6	0.4166666666666667	0.75	8	6	1	0	0	0.375	8	3	10	0.0	1.0	0.8167353986483155	0.5755695917984837	0.27114233815583866	0.9705368923710159	0.575834688562918	0.8381445462916125	0.9252113220903069	0.8599172893998022	0	0	0.0	0.011234470333548977	12
1169	0.023288811039571262	0.014751809613799054	-0.009895363586152624	0.6918802615624315	-1	0	0	0.25	1	1.0	4	1.0	1.0	5	4	0	0	0	0.16666666666666666	6	1	6	0.0	0	0.8171191907671659	0.584701098855593	0.2713977898601513	0.9600202711526705	0.575834688562918	0.8395211731398999	0.9253625211153715	0.8487868848582855	0	0	0.0	-0.0009895363586152623	0
4281	0.02947006530102709	0.00854466875011368	0.008529765802473476	0.8777516505575544	-1	0	0	0.16666666666666666	1	1.0	7	0.5625	0.8571428571428571	7	6	1	0	0	0.25	8	2	9	0.0	0	0.8171191907671659	0.5797049636848298	0.1653401491190826	0.9766316336890594	0.575834688562918	0.7784739328745562	0.9322401211600931	0.8545025965154563	0	0	0.0	0.008529765802473476	17
1430	0.009654457242751801	0.002842787492168798	0.0007355748362078012	0.9483442266260738	-1	0	0	0.16666666666666666	1	1.0	6	0.4	0.5	4	3	3	0	0	0.8	5	4	8	0.0	0	0.8487444855379023	0.6856584063438973	0.7668502762853764	0.9663230936464013	0.5830908139305648	0.8416658681423003	0.8769917064286212	0.873884887689033	0	0	0.0	0.0007355748362078012	7
3133	0.01179157407008276	0.007243956916435063	0.006967547069074841	0.9563476559648527	-1	0	0	0.2	1	1.0	5	0.5833333333333334	0.8	5	4	1	0	0	0.3333333333333333	6	2	7	0.0	0	0.8171191907671659	0.584701098855593	0.1653401491190826	0.9657116585783758	0.575834688562918	0.8180110357277953	0.933852619803776	0.8491176448391673	0	0	0.0	0.006967547069074841	18
4225	0.033169829077264394	0.008376670185038902	0.00835430104781897	0.8673439887434169	-1	0	0	0.2857142857142857	2	0.75	6	0.4166666666666667	0.75	8	6	1	0	0	0.375	8	3	10	0.0	1.0	0.8167353986483155	0.5755695917984837	0.27114233815583866	0.9705368923710159	0.575834688562918	0.8381445462916125	0.9252113220903069	0.8599172893998022	0	0	0.0	0.00835430104781897	36
4609	0.03254713919872848	0.009883123839322836	0.009867315826721283	0.8706842307902707	-1	0	0	0.2857142857142857	2	0.75	6	0.4166666666666667	0.75	8	6	1	0	0	0.375	8	3	10	0.0	1.0	0.8167353986483155	0.5755695917984837	0.27114233815583866	0.9705368923710159	0.575834688562918	0.8381445462916125	0.9252113220903069	0.8599172893998022	0	0	0.0	0.009867315826721283	19
477	0.0010035186644331278	9.325428112658586e-05	4.692164746689957e-05	0.9769758791428879	-1	0	0	0.4	2	0.6	3	0.5833333333333334	0.4	3	2	3	1	0	0.75	4	3	7	0.1111111111111111	0.4	0.9450370085194985	0.6408792659308751	0.5018958376879047	0.8974713147891228	0.33460159939543305	0.7540446054906003	0.9292687438551397	0.7840863801193735	1.0	0.3333333333333333	0.0	4.692164746689957e-05	10
4509	0.032479610651984965	0.010347100212123879	0.01034585379452973	0.8764093503855512	-1	0	0	0.2857142857142857	2	0.75	6	0.4166666666666667	0.75	8	6	1	0	0	0.375	8	3	10	0.0	1.0	0.8167353986483155	0.5755695917984837	0.27114233815583866	0.9705368923710159	0.575834688562918	0.8381445462916125	0.9252113220903069	0.8599172893998022	0	0	0.0	0.01034585379452973	83
1531	0.010973690068465852	0.005344203062224135	0.004556347798303782	0.9554569176181418	-1	0	0	0.25	1	1.0	4	1.0	1.0	5	4	0	0	0	0.16666666666666666	6	1	6	0.0	0	0.8171191907671659	0.584701098855593	0.1653401491190826	0.9657116585783758	0.575834688562918	0.8180110357277953	0.933852619803776	0.8491176448391673	0	0	0.0	0.004556347798303782	27
993	0.0041146119997398966	0.0017361626017763697	0.0013567736762774261	0.9968927013846036	-1	0	0	0.6666666666666666	2	0.5	1	1.0	0.5	3	1	0	0	0	0.25	4	1	4	0.0	0.6666666666666666	0.8163516065294651	0.6239581647370233	0.3531296658352077	0.7587864228889857	0.8394740771058291	0.853901645884333	0.9092677483264241	0.7575545527061449	0	0	0.0	0.0013567736762774261	23
1956	None	None	None	None	None	0	0	0.25	2	0.7777777777777778	7	0.6875	0.4444444444444444	5	4	5	0	0	1.0	4	4	11	0.0	0	0.8171191907671659	0.5903045612555106	0.1653401491190826	0.9845411760676095	0.5186511343239488	0.6181979349685222	0.9349584775665131	0.8411810746722627	0	0	0.0	None	0
2125	0.01171587094551816	0.007533145076697192	0.007261364329133657	0.9557154798831948	-1	0	0	0.2	1	1.0	5	0.5833333333333334	0.8	5	4	1	0	0	0.3333333333333333	6	2	7	0.0	0	0.8171191907671659	0.584701098855593	0.1653401491190826	0.9657116585783758	0.575834688562918	0.8180110357277953	0.933852619803776	0.8491176448391673	0	0	0.0	0.007261364329133657	84
329	0.0007593832638089765	0.00011007128776519175	3.3418227394362675e-05	0.9964394088913491	-1	0	0	0.5	1	1.0	1	0.75	0	1	0	1	1	0	1.0	2	2	3	0.2	0	0	0	0	0	0	0	0	0	0	0	0	3.3418227394362675e-05	23
4923	0.032701283875732394	0.010708510645787437	0.010601377354203002	0.8708186490186369	-1	0	0	0.2857142857142857	2	0.75	6	0.4166666666666667	0.75	8	6	1	0	0	0.375	8	3	10	0.0	1.0	0.8167353986483155	0.5755695917984837	0.27114233815583866	0.9705368923710159	0.5660108153974436	0.8301479608410822	0.9215194775700495	0.8575798686500592	0	0	0.0	0.010601377354203002	32
4100	0.03085737045655849	0.010382164222511765	0.010382128449584726	0.8797031118397245	-1	0	0	0.2857142857142857	2	0.875	7	0.5555555555555556	0.75	7	6	2	0	0	0.2222222222222222	9	2	10	0.0	0.2222222222222222	0.8171191907671659	0.5797049636848298	0.1653401491190826	0.9766316336890594	0.575834688562918	0.7839660748475539	0.9322401211600931	0.8558293071375324	0	0	0.0	0.010382128449584726	17
3651	0.03190401087230408	0.011250246318631679	0.007571876446914853	0.6251056408806498	-1	0	0	0.2857142857142857	2	0.875	7	1.0	0.875	7	7	2	0	0	0.1	10	1	10	0.0	0.2222222222222222	0.8171191907671659	0.578545972035672	0.1653401491190826	0.9486732740493081	0.5661674737929235	0.7844716847232066	0.9322401211600931	0.8188426749765987	0	0	0.0	0.007571876446914853	8
3017	0.011229066276715504	0.007215286340419979	0.006889793825188728	0.955837348283303	-1	0	0	0.2	1	1.0	5	0.5833333333333334	0.8	5	4	1	0	0	0.3333333333333333	6	2	7	0.0	0	0.8171191907671659	0.584701098855593	0.1653401491190826	0.9657116585783758	0.575834688562918	0.8180110357277953	0.933852619803776	0.8491176448391673	0	0	0.0	0.006889793825188728	12
3318	0.012185174748005395	0.00037766618531416085	-0.0003765408395841421	0.9467393819641517	-1	0	0	0.2	1	1.0	5	0.5833333333333334	0.8	5	4	1	0	0	0.3333333333333333	6	2	7	0.0	0	0.802022245393076	0.9587001560197189	0.8373741292812346	0.9594159389979912	0.6608995329961205	0.764612934702141	0.933852619803776	0.9238095032028061	0	0	0.0	-3.765408395841421e-05	4
166	3.363133085724775e-05	7.412479467043719e-07	2.3026993841846122e-07	0.999994708498964	-1	0	0	0.3333333333333333	1	1.0	2	1.0	1.0	2	2	1	4	0	0.25	4	1	4	0.6666666666666666	0	0.5890064538492783	0.6706169207715795	0.826686087900358	0.653011932871688	0.46482709745998213	0.9705098948941662	0.9023778008006054	0.8337373254263689	0.75	1.0	0.10103171529635654	2.3026993841846122e-07	19
668	0.011404338334737484	0.004177705878647658	0.0014200574885772147	0.9577636810087257	-1	0.5	1	0.42857142857142855	3	0.625	5	0.5555555555555556	0.375	5	3	4	0	0	0.5	6	3	10	0.0	0	0.8171191907671659	0.6606793394954413	0.5018958376879047	0.9579548073907984	0.5186511343239488	0.7602840444839636	0.9292687438551397	0.8387385396062437	0	0	0.0	0.0014200574885772147	45
4556	0.032659741355508504	0.009484464111645429	0.009434991511264812	0.8699232300512173	-1	0	0	0.2857142857142857	2	0.75	6	0.4166666666666667	0.75	8	6	1	0	0	0.375	8	3	10	0.0	1.0	0.8167353986483155	0.5755695917984837	0.27114233815583866	0.9705368923710159	0.575834688562918	0.8277616579066659	0.9215194775700495	0.8568932977412618	0	0	0.0	0.009434991511264812	18
3250	0.012157071351121861	0.007702051132891033	0.007432742098223936	0.9555113690202914	-1	0	0	0.2	1	1.0	5	0.5833333333333334	0.8	5	4	1	0	0	0.3333333333333333	6	2	7	0.0	0	0.8171191907671659	0.584701098855593	0.1653401491190826	0.9657116585783758	0.575834688562918	0.8180110357277953	0.933852619803776	0.8491176448391673	0	0	0.0	0.007432742098223936	24
394	0.0012044003703503214	0.0007725955356877183	0.0007724073631108289	0.9888665232142941	-1	0	0	0.5	2	0.6666666666666666	2	0.5555555555555556	0.3333333333333333	2	1	2	0	0	1.0	3	3	5	0.0	0	0.8266520610322677	0.6755859558009686	0.46682285870850676	0.6086534181207743	0.8188116218989325	0.5196058299684105	0.8454377877044139	0.6029789353785234	0	0	0.0	0.0007724073631108289	13
4182	0.029026189211596568	0.006971275961437364	0.0068720966702046325	0.8716232451089097	-1	0	0	0.16666666666666666	1	1.0	7	0.5625	0.8571428571428571	7	6	1	0	0	0.25	8	2	9	0.0	0	0.8171191907671659	0.5797049636848298	0.1653401491190826	0.9766316336890594	0.575834688562918	0.7839660748475539	0.9322401211600931	0.8558293071375324	0	0	0.0	0.0068720966702046325	6
3029	0.011706468190381698	0.0071676106482182565	0.006903687899096624	0.9569932743460465	-1	0	0	0.2	1	1.0	5	0.5833333333333334	0.8	5	4	1	0	0	0.3333333333333333	6	2	7	0.0	0	0.8171191907671659	0.584701098855593	0.1653401491190826	0.9657116585783758	0.575834688562918	0.811163888344494	0.933852619803776	0.847171174441733	0	0	0.0	0.006903687899096624	32
532	0.0056827620226558	0.0003293451769044426	6.422494548876545e-05	0.9705139242181685	-1	0.5	1	0.8333333333333334	5	0.2857142857142857	2	0.6	0.2857142857142857	6	2	2	0	0	0.6	3	5	9	0.0	0.6666666666666666	0.8925952273889	0.8224215656411015	0.6317674130726856	0.965051952660839	0.5660108153974436	0.9021510280582019	0.8923653926613033	0.9135289669908147	0	0	0.0	6.422494548876545e-05	6
4249	0.033224779773414044	0.009020151874570588	0.008978335335237009	0.8686298434425638	-1	0	0	0.2857142857142857	2	0.75	6	0.4166666666666667	0.75	8	6	1	0	0	0.375	8	3	10	0.0	1.0	0.8167353986483155	0.5755695917984837	0.27114233815583866	0.9705368923710159	0.575834688562918	0.8277616579066659	0.9215194775700495	0.8568932977412618	0	0	0.0	0.008978335335237009	49
229	1.9956051403066242e-06	4.206894019844666e-09	4.1548410243396865e-09	0.9999989238558522	-1	0	0	1.0	1	0	0	1.0	0	1	0	0	1	0	0.5	2	1	2	0.3333333333333333	0	0	0	0	0	0	0	0	0	0	0	0	4.1548410243396865e-09	18
3794	0.01599970304911995	0.0014992422269061135	0.0014559242553147706	0.9353789200105757	-1	0	0	0.16666666666666666	1	1.0	7	0.45	0.7142857142857143	5	5	3	0	0	0.8	5	4	9	0.0	0	0.8163516065294651	0.5181820218839879	0.37694452719259475	0.9783441828263036	0.575834688562918	0.7847267903084162	0.9075961643041899	0.8488476877653524	0	0	0.0	0.0014559242553147706	6
742	0.0010329790827028962	0.00014924558548639596	0.00014924527206754688	0.9961799187088133	-1	0	0	1.0	2	0.0	0	0.75	0	2	0	0	0	0	1.0	2	2	3	0.0	0	0	0	0	0	0	0	0	0	0	0	0	0.00014924527206754688	21
386	0.03791250485122706	0.004470896706798443	0.0041188984390302975	0.9212103508977467	-1	0	0	0.1	1	1.0	13	0.25	0.8461538461538461	11	11	3	3	0	0.6	6	10	15	0.3	0	0.9227593545716347	0.9514802041957121	0.5114282734209705	0.876274472671398	0.40843305427749516	0.9580904888865773	0.9305337519879827	0.9362967406038536	0.18181818181818182	0.36363636363636365	0.0	0.0041188984390302975	5
3891	0.011948051748440724	0.007498220571419907	0.0072186084779377645	0.95620968728011	-1	0	0	0.2	1	1.0	5	0.5833333333333334	0.8	5	4	1	0	0	0.3333333333333333	6	2	7	0.0	0	0.8171191907671659	0.584701098855593	0.1653401491190826	0.9657116585783758	0.575834688562918	0.8180110357277953	0.933852619803776	0.8491176448391673	0	0	0.0	0.0072186084779377645	13
4628	0.030739803548845087	0.010994118069234211	0.010951722449522867	0.9031504445084813	-1	0	0	0.16666666666666666	1	1.0	7	0.5625	0.8571428571428571	7	6	1	0	0	0.25	8	2	9	0.0	0	0.8171191907671659	0.5742686269652455	0.1653401491190826	0.9766316336890594	0.575834688562918	0.7784739328745562	0.9322401211600931	0.8535770860962839	0	0	0.0	0.010951722449522867	43
2241	0.01163113833665282	0.007721817886621962	0.007450083804383633	0.955497805167563	-1	0	0	0.2	1	1.0	5	0.5833333333333334	0.8	5	4	1	0	0	0.3333333333333333	6	2	7	0.0	0	0.8171191907671659	0.584701098855593	0.1653401491190826	0.9657116585783758	0.575834688562918	0.8180110357277953	0.933852619803776	0.8491176448391673	0	0	0.0	0.007450083804383633	58
1841	0.01084331280491456	0.005447235160198033	0.0036840512471945875	0.9562395465936865	-1	0	0	0.25	1	1.0	4	1.0	1.0	5	4	0	0	0	0.16666666666666666	6	1	6	0.0	0	0.8171191907671659	0.584701098855593	0.1653401491190826	0.9657116585783758	0.575834688562918	0.8180110357277953	0.933852619803776	0.8491176448391673	0	0	0.0	0.0036840512471945875	11
4315	0.03242150064970593	0.010087828524783893	0.01007879711962445	0.8717311024557666	-1	0	0	0.2857142857142857	2	0.75	6	0.4166666666666667	0.75	8	6	1	0	0	0.375	8	3	10	0.0	1.0	0.8167353986483155	0.5755695917984837	0.27114233815583866	0.9705368923710159	0.575834688562918	0.8381445462916125	0.9252113220903069	0.8599172893998022	0	0	0.0	0.01007879711962445	51
1603	0.010793559754036685	0.0053478481715548065	0.004272166863568987	0.95610499811811	-1	0	0	0.25	1	1.0	4	1.0	1.0	5	4	0	0	0	0.16666666666666666	6	1	6	0.0	0	0.8171191907671659	0.584701098855593	0.1653401491190826	0.9657116585783758	0.575834688562918	0.8180110357277953	0.933852619803776	0.8491176448391673	0	0	0.0	0.004272166863568987	20
41	None	None	None	None	None	0.5	1	0.7142857142857143	5	0.25	2	0.625	0.125	6	1	3	2	0	1.0	4	4	10	0.4	0.6666666666666666	0.7058190166842114	0.9274367214476043	0.7915212322543248	0.9389649175788034	0.9684647297420301	0.9196357864834505	0.8466850619128178	0.9290970528760703	0.5833333333333334	0.5	0.0	None	0
3266	0.011918293580141947	0.007051815332183456	0.006775934528356695	0.9556539315669831	-1	0	0	0.2	1	1.0	5	0.5833333333333334	0.8	5	4	1	0	0	0.3333333333333333	6	2	7	0.0	0	0.8171191907671659	0.584701098855593	0.1653401491190826	0.9657116585783758	0.5561869422319692	0.8204459171312809	0.9322401211600931	0.8498184575984212	0	0	0.0	0.006775934528356695	19
4306	0.032617859568827845	0.010045936928268887	0.010013226268048559	0.8714065925100092	-1	0	0	0.2857142857142857	2	0.75	6	0.4166666666666667	0.75	8	6	1	0	0	0.375	8	3	10	0.0	1.0	0.8167353986483155	0.5755695917984837	0.27114233815583866	0.9705368923710159	0.575834688562918	0.8381445462916125	0.9252113220903069	0.8599172893998022	0	0	0.0	0.010013226268048559	33
2913	0.011986806218218857	0.007782343382042518	0.007489142430153023	0.955360120358155	-1	0	0	0.2	1	1.0	5	0.5833333333333334	0.8	5	4	1	0	0	0.3333333333333333	6	2	7	0.0	0	0.8171191907671659	0.584701098855593	0.1653401491190826	0.9657116585783758	0.575834688562918	0.8180110357277953	0.933852619803776	0.8491176448391673	0	0	0.0	0.007489142430153023	49
4334	0.03274564687862558	0.011101897503112601	0.011080184905495599	0.8958513870613252	-1	0	0	0.2857142857142857	2	0.75	6	0.4166666666666667	0.75	8	6	1	0	0	0.375	8	3	10	0.0	1.0	0.8167353986483155	0.5755695917984837	0.27114233815583866	0.9705368923710159	0.575834688562918	0.8381445462916125	0.9252113220903069	0.8599172893998022	0	0	0.0	0.011080184905495599	98
2727	0.011694411890554403	0.007561863736733746	0.007277067035120987	0.9556325421707865	-1	0	0	0.2	1	1.0	5	0.5833333333333334	0.8	5	4	1	0	0	0.3333333333333333	6	2	7	0.0	0	0.8171191907671659	0.584701098855593	0.1653401491190826	0.9657116585783758	0.575834688562918	0.8180110357277953	0.933852619803776	0.8491176448391673	0	0	0.0	0.007277067035120987	40
4041	0.03302708293363094	0.008451376886647625	0.008388914295953738	0.8682332578531728	-1	0	0	0.2857142857142857	2	0.75	6	0.4166666666666667	0.75	8	6	1	0	0	0.375	8	3	10	0.0	1.0	0.8167353986483155	0.5755695917984837	0.27114233815583866	0.9705368923710159	0.575834688562918	0.8381445462916125	0.9252113220903069	0.8599172893998022	0	0	0.0	0.008388914295953738	33
2643	0.011984424853152684	0.007051150304497348	0.006850729791084274	0.9561276789964028	-1	0	0	0.2	1	1.0	5	0.5833333333333334	0.8	5	4	1	0	0	0.3333333333333333	6	2	7	0.0	0	0.8171191907671659	0.584701098855593	0.1653401491190826	0.9657116585783758	0.575834688562918	0.8180110357277953	0.933852619803776	0.8491176448391673	0	0	0.0	0.006850729791084274	10
4960	0.03244866016368286	0.01082547554766712	0.010824265006580196	0.8846816226751905	-1	0	0	0.2857142857142857	2	0.75	6	0.4166666666666667	0.75	8	6	1	0	0	0.375	8	3	10	0.0	1.0	0.8167353986483155	0.5755695917984837	0.27114233815583866	0.9705368923710159	0.575834688562918	0.8381445462916125	0.9252113220903069	0.8599172893998022	0	0	0.0	0.010824265006580196	68
2984	0.011220037768807284	0.0032639105528874546	-0.00013871893642109547	0.9740084858440544	-1	0	0	0.16666666666666666	1	1.0	6	0.6666666666666666	0.6666666666666666	5	4	2	0	0	0.3333333333333333	6	2	8	0.0	0	0.8171191907671659	0.584701098855593	0.1653401491190826	0.9657116585783758	0.575834688562918	0.8180110357277953	0.933852619803776	0.8491176448391673	0	0	0.0	-1.3871893642109547e-05	3
1128	0.010697989424363391	0.005280932225306641	0.004626122876540545	0.9562355368989116	-1	0	0	0.25	1	1.0	4	1.0	1.0	5	4	0	0	0	0.16666666666666666	6	1	6	0.0	0	0.8171191907671659	0.584701098855593	0.1653401491190826	0.9657116585783758	0.575834688562918	0.8180110357277953	0.933852619803776	0.8491176448391673	0	0	0.0	0.004626122876540545	31
2141	0.011301604845854475	0.0030330139859467836	0.001274635912441306	0.9708990323966125	-1	0	0	0.16666666666666666	1	1.0	6	0.6666666666666666	0.6666666666666666	5	4	2	0	0	0.3333333333333333	6	2	8	0.0	0	0.8171191907671659	0.584701098855593	0.1653401491190826	0.9657116585783758	0.575834688562918	0.811163888344494	0.933852619803776	0.847171174441733	0	0	0.0	0.001274635912441306	4
3247	0.010903620996009757	0.005384867631833078	0.004555897836988958	0.9554312585322478	-1	0	0	0.25	1	1.0	4	1.0	1.0	5	4	0	0	0	0.16666666666666666	6	1	6	0.0	0	0.8171191907671659	0.584701098855593	0.1653401491190826	0.9657116585783758	0.575834688562918	0.8180110357277953	0.933852619803776	0.8491176448391673	0	0	0.0	0.004555897836988958	15
779	0.025018507621259508	0.0040897592821231175	0.004083844765063807	0.9389051917747783	-1	0.25	1	0.4	4	0.6153846153846154	8	0.3333333333333333	0.5384615384615384	11	7	3	3	0	0.5555555555555556	9	5	15	0.5	0.2	0.9227593545716347	0.9177889872735401	0.5114282734209705	0.9114878086607945	0.7395996777450435	0.9677425971712369	0.955848139157654	0.9379221812912488	0.18181818181818182	0.2727272727272727	0.0	0.004083844765063807	106
3768	0.031446512042214506	0.009516590883086939	0.009430912648273643	0.8710844295885716	-1	0	0	0.2857142857142857	2	0.875	7	0.5555555555555556	0.75	7	6	2	0	0	0.2222222222222222	9	2	10	0.0	0.2222222222222222	0.8171191907671659	0.5797049636848298	0.1653401491190826	0.9766316336890594	0.575834688562918	0.7839660748475539	0.9322401211600931	0.8558293071375324	0	0	0.0	0.009430912648273643	55
996	0.0038339627502653253	0.0003180246599720753	6.068591552263472e-06	0.9773230720488632	-1	0	0	0.25	1	1.0	4	0.75	0.5	3	2	2	2	0	0.5	4	2	6	0.2857142857142857	0	0.8171191907671659	0.7725312348967054	0.840335430027114	0.9736614077977901	0.5835105315672209	0.8211139745336153	0.8491062531876403	0.8927234698924787	0.6666666666666666	0.3333333333333333	0.0	6.068591552263472e-06	6
2850	0.011729797440975505	0.007326064299759863	0.007034091026920702	0.9564335075470211	-1	0	0	0.2	1	1.0	5	0.5833333333333334	0.8	5	4	1	0	0	0.3333333333333333	6	2	7	0.0	0	0.8171191907671659	0.584701098855593	0.1653401491190826	0.9657116585783758	0.575834688562918	0.8180110357277953	0.933852619803776	0.8491176448391673	0	0	0.0	0.007034091026920702	30
2182	0.013470373374396109	0.0010396809221871798	-0.001031945614732514	0.9832806098444645	-1	0	0	0.3333333333333333	2	0.8333333333333334	5	0.4444444444444444	0.6666666666666666	6	4	1	0	0	0.5	6	3	8	0.0	0	0.8267466656837111	0.577495593769731	0.19756655929010736	0.9562247630277892	0.5660108153974436	0.8001390774629207	0.9281819369926831	0.8312524628997624	0	0	0.0	-0.00010319456147325141	1
4622	0.03227231388304817	0.011137761439105097	0.011132907708059425	0.8893953035925233	-1	0	0	0.2857142857142857	2	0.75	6	0.4166666666666667	0.75	8	6	1	0	0	0.375	8	3	10	0.0	1.0	0.8167353986483155	0.5755695917984837	0.27114233815583866	0.9705368923710159	0.575834688562918	0.8381445462916125	0.9252113220903069	0.8599172893998022	0	0	0.0	0.011132907708059425	30
627	0.001569075687338495	0.00040938113790402306	0.00038579803537909833	0.9943241898808851	-1	0	0	0.6666666666666666	2	0.5	1	0.6666666666666666	0.5	2	1	1	0	0	0.6666666666666666	2	3	4	0.0	0	0.5355855138036075	0.9653955758491922	0.32852724625119617	0.9001862256883596	0.6580578330535911	0.7735524967325287	0.9394967079263217	0.9048324488947395	0	0	0.0	0.00038579803537909833	28
3440	0.016380613716065424	0.002132214199269339	-0.00023738137036614918	0.9580697990768996	-1	0	0	0.3333333333333333	2	0.8571428571428571	6	0.5625	0.7142857142857143	7	5	1	0	0	0.25	8	2	9	0.0	0.25	0.8171191907671659	0.5839650996019419	0.1653401491190826	0.9498808065016385	0.575834688562918	0.8471796591302115	0.933852619803776	0.8408480346711688	0	0	0.0	-2.3738137036614917e-05	6
4597	0.029590637819366418	0.00866782687717769	0.008666729467288215	0.8848898557291313	-1	0	0	0.16666666666666666	1	1.0	7	0.5625	0.8571428571428571	7	6	1	0	0	0.25	8	2	9	0.0	0	0.8171191907671659	0.5797049636848298	0.1653401491190826	0.9766316336890594	0.575834688562918	0.7784739328745562	0.9322401211600931	0.8545025965154563	0	0	0.0	0.008666729467288215	12
3783	0.028647726798295498	0.008447130829600823	0.00843644572174404	0.8794582631806522	-1	0	0	0.16666666666666666	1	1.0	7	0.5625	0.8571428571428571	7	6	1	0	0	0.25	8	2	9	0.0	0	0.8171191907671659	0.5797049636848298	0.1653401491190826	0.9766316336890594	0.575834688562918	0.7839660748475539	0.9322401211600931	0.8558293071375324	0	0	0.0	0.00843644572174404	35
360	0.0018735562794818881	2.7247058890346093e-05	-4.3584379408668436e-07	0.9969139611918015	-1	0	0	1.0	2	0.0	0	1.0	0	2	0	0	0	0	0.3333333333333333	3	1	3	0.0	1.0	0	0	0	0	0	0	0	0	0	0	0	-4.3584379408668436e-08	10
520	0.00153150082333481	0.00040793566480475763	0.0003860086864453411	0.9944042578963413	-1	0	0	0.6666666666666666	2	0.5	1	0.6666666666666666	0.5	2	1	1	0	0	0.6666666666666666	2	3	4	0.0	0	0.5355855138036075	0.9653955758491922	0.32852724625119617	0.9001862256883596	0.6580578330535911	0.7735524967325287	0.9394967079263217	0.9048324488947395	0	0	0.0	0.0003860086864453411	53
3326	0.011874669253242352	0.006988244043158739	0.006766101257306478	0.9558592429384044	-1	0	0	0.2	1	1.0	5	0.5833333333333334	0.8	5	4	1	0	0	0.3333333333333333	6	2	7	0.0	0	0.8171191907671659	0.584701098855593	0.1653401491190826	0.9657116585783758	0.575834688562918	0.8180110357277953	0.933852619803776	0.8491176448391673	0	0	0.0	0.006766101257306478	13
1404	0.008031198152665476	0.0004380189775894452	0.00025695218165309243	0.9554949539806825	-1	0	0	0.25	1	1.0	4	1.0	1.0	5	4	0	0	0	0.16666666666666666	6	1	6	0.0	0	0.8363741406002564	0.5721784972175361	0.22979296946113212	0.9635028531808368	0.5689982808319269	0.818209000299005	0.9239005456146165	0.8441516594644508	0	0	0.0	0.00025695218165309243	0
928	0.012927325163716733	0.003723511876289593	0.0032326652205805	0.9752039856488613	-1	0	0	0.2	1	1.0	5	0.5833333333333334	0.6	4	3	2	0	0	0.3333333333333333	6	2	7	0.0	0	0.8585841112386212	0.5849953848934903	0.14407118334403038	0.6210488626565496	0.5286692485568965	0.6302391880169476	0.9457335780741535	0.6122674246445485	0	0	0.0	0.0032326652205805	9
3781	0.03090411117954832	0.010686129326021978	0.010581736654266654	0.9021059384337645	-1	0	0	0.2857142857142857	2	0.875	7	0.5555555555555556	0.75	7	6	2	0	0	0.2222222222222222	9	2	10	0.0	0.2222222222222222	0.8171191907671659	0.5797049636848298	0.1653401491190826	0.9766316336890594	0.575834688562918	0.7832578343350537	0.9319865907825542	0.8556574352754115	0	0	0.0	0.010581736654266654	36
3403	0.015709228934860084	0.00993390521969916	0.009758373857342767	0.9564879126859619	-1	0	0	0.3333333333333333	2	0.8333333333333334	5	0.5714285714285714	0.6666666666666666	5	4	2	0	0	0.2857142857142857	7	2	8	0.0	0.2857142857142857	0.8171191907671659	0.584701098855593	0.1653401491190826	0.9657116585783758	0.575834688562918	0.8180110357277953	0.933852619803776	0.8491176448391673	0	0	0.0	0.009758373857342767	11
1557	0.01970046860316671	0.00626078909920306	0.0060427551461065595	0.9325717150539548	-1	0.5	1	0.42857142857142855	3	0.625	5	0.4166666666666667	0.5	5	4	4	0	0	0.6666666666666666	6	4	10	0.0	0.25	0.8171191907671659	0.8593926919118968	0.1653401491190826	0.9665712914288825	0.5011515548818238	0.672746778463574	0.9322401211600931	0.8770813059470383	0	0	0.0	0.0060427551461065595	72
3509	0.029362438036296193	0.008694630678081966	0.0086853465185791	0.88561062664387	-1	0	0	0.16666666666666666	1	1.0	7	0.5625	0.8571428571428571	7	6	1	0	0	0.25	8	2	9	0.0	0	0.8171191907671659	0.5797049636848298	0.1653401491190826	0.9766316336890594	0.575834688562918	0.8237152155314863	0.9322401211600931	0.8659178742021671	0	0	0.0	0.0086853465185791	87
4754	0.03571982447814766	0.007693166046807484	-5.244873423587665e-05	0.852108838288353	-1	0	0	0.16666666666666666	1	1.0	7	1.0	1.0	8	7	0	0	0	0.1111111111111111	9	1	9	0.0	0	0.8167353986483155	0.5755695917984837	0.27114233815583866	0.9705368923710159	0.575834688562918	0.8381445462916125	0.9252113220903069	0.8599172893998022	0	0	0.0	-5.244873423587665e-06	4
4605	0.03543744316346277	0.014168998186100413	0.013672584049807151	0.9098556313847483	-1	0	0	0.25	2	0.7777777777777778	7	0.4074074074074074	0.7777777777777778	9	7	1	0	0	0.3333333333333333	9	3	11	0.0	1.0	0.8163516065294651	0.571986315274514	0.37694452719259475	0.9643288567930351	0.575834688562918	0.8385316955996345	0.9092677483264241	0.8512954647323367	0	0	0.0	0.013672584049807151	9
4430	0.029155776865855205	0.008378294112792341	0.008375500893075608	0.8784811976897741	-1	0	0	0.16666666666666666	1	1.0	7	0.5625	0.8571428571428571	7	6	1	0	0	0.25	8	2	9	0.0	0	0.8171191907671659	0.5797049636848298	0.1653401491190826	0.9766316336890594	0.575834688562918	0.7839660748475539	0.9322401211600931	0.8558293071375324	0	0	0.0	0.008375500893075608	15
2809	0.01761787418070121	0.006832630449123861	0.006709472654911729	0.9187327725118778	-1	0	0	0.16666666666666666	1	1.0	6	0.5714285714285714	0.8333333333333334	6	5	1	0	0	0.2857142857142857	7	2	8	0.0	0	0.8167353986483155	0.5802765475702385	0.27114233815583866	0.9547011314036172	0.5660108153974436	0.8517689813558459	0.9216782936743831	0.8464280646293559	0	0	0.0	0.006709472654911729	6
832	0.012309613086537673	0.0034585360811585208	0.0029070629636543757	0.9298251756873462	-1	0	0	0.3333333333333333	2	0.6666666666666666	4	0.4444444444444444	0.5	3	3	4	1	0	0.5	6	3	8	0.08333333333333333	0	0.8089825142869508	0.5154189503520379	0.8236926551783125	0.9798986403650045	0.4984620612994132	0.6606116158587833	0.8872946455327363	0.8231921363016897	1.0	0	0.0	0.0029070629636543757	32
1258	0.006421755839495973	0.0012881989716181687	-0.0012618102739048668	0.9802363801728038	-1	0	0	0.6	3	0.6	3	0.5833333333333334	0.6	5	3	1	2	0	0.3333333333333333	6	2	7	0.5	0.4	0.8059148280956293	0.6814452798328969	0.37694452719259475	0.9698197253151376	0.575834688562918	0.7567196981245427	0.8491062531876403	0.8567278067353772	0.6	0	0.0	-0.0001261810273904867	1
2662	0.011745407611013886	0.007634421280711703	0.007324447716824657	0.955538216564422	-1	0	0	0.2	1	1.0	5	0.5833333333333334	0.8	5	4	1	0	0	0.3333333333333333	6	2	7	0.0	0	0.8171191907671659	0.584701098855593	0.1653401491190826	0.9657116585783758	0.575834688562918	0.811163888344494	0.933852619803776	0.847171174441733	0	0	0.0	0.007324447716824657	16
3947	0.02961078754339205	0.009509836056727674	0.009413604054829022	0.9021474612899582	-1	0	0	0.16666666666666666	1	1.0	7	0.5625	0.8571428571428571	7	6	1	0	0	0.25	8	2	9	0.0	0	0.8171191907671659	0.5797049636848298	0.1653401491190826	0.9766316336890594	0.575834688562918	0.7839660748475539	0.9322401211600931	0.8558293071375324	0	0	0.0	0.009413604054829022	69
308	0.0048279206937337305	0.0003858623973050849	0.0003842167231948953	0.9923268008797056	-1	0	0	0.5	2	0.6666666666666666	2	0.625	0.6666666666666666	3	2	1	1	0	0.5	2	4	5	0.2	0	0.2357745554316418	0.955352326106116	0.6692986558522792	0.9712785870687779	0.7809058722919053	0.8166453203003667	0.9572970827326492	0.9365931419707135	1.0	0	0.0	0.0003842167231948953	19
970	0.011063246523125762	0.0047937290005764435	0.0033697371710931286	0.9602160286296253	-1	0	0	0.3333333333333333	2	0.7142857142857143	5	0.42857142857142855	0.42857142857142855	4	3	4	1	0	0.42857142857142855	7	3	9	0.09090909090909091	0	0.80744867119129	0.5138690376010664	0.8353369213352378	0.9648540942154666	0.5703320374762191	0.6970207099156267	0.8878720295629875	0.8022425855451785	1.0	0	0.0	0.0033697371710931286	55
2010	0.011989396092483187	0.007774128535054007	0.007503147414167647	0.9554165666543263	-1	0	0	0.2	1	1.0	5	0.5833333333333334	0.8	5	4	1	0	0	0.3333333333333333	6	2	7	0.0	0	0.8171191907671659	0.584701098855593	0.1653401491190826	0.9657116585783758	0.575834688562918	0.8180110357277953	0.933852619803776	0.8491176448391673	0	0	0.0	0.007503147414167647	71
579	0.020459826918024615	0.0007224444204057548	0.0006998311358359285	0.9605180460311196	-1	0	0	0.2	2	0.9166666666666666	11	0.5384615384615384	0.9166666666666666	13	11	0	0	0	0.15384615384615385	2	13	14	0.0	0	0.20272987370527007	0.8583642431231572	0.8536135933356214	0.8992818816744927	0.4285825635475781	0.8895755791251976	0.9428238488358305	0.8834812588457404	0	0	0.0	0.0006998311358359285	57
1087	0.010836645755002495	0.005300729667612995	0.0034960718439542627	0.9556132957415114	-1	0	0	0.25	1	1.0	4	1.0	1.0	5	4	0	0	0	0.16666666666666666	6	1	6	0.0	0	0.8171191907671659	0.584701098855593	0.1653401491190826	0.9657116585783758	0.575834688562918	0.8180110357277953	0.933852619803776	0.8491176448391673	0	0	0.0	0.0034960718439542627	29
3142	0.01196215318859299	0.00724791474630934	0.007002339353622672	0.9558641842168244	-1	0	0	0.2	1	1.0	5	0.5833333333333334	0.8	5	4	1	0	0	0.3333333333333333	6	2	7	0.0	0	0.8171191907671659	0.584701098855593	0.1653401491190826	0.9657116585783758	0.575834688562918	0.8180110357277953	0.933852619803776	0.8491176448391673	0	0	0.0	0.007002339353622672	26
2724	0.013457067334638301	0.002216971875155486	1.4747339499201358e-05	0.9866915730314663	-1	0	0	0.3333333333333333	2	0.8333333333333334	5	0.5714285714285714	0.6666666666666666	5	4	2	0	0	0.2857142857142857	7	2	8	0.0	0.2857142857142857	0.8363741406002564	0.5806051681749808	0.1653401491190826	0.7213895820349769	0.5561869422319692	0.8194639380595484	0.9322401211600931	0.7170308445908853	0	0	0.0	1.4747339499201358e-05	1
3405	0.011733607212470982	0.0069414215188395275	0.0066701182030643475	0.9567978188034341	-1	0	0	0.2	1	1.0	5	0.5833333333333334	0.8	5	4	1	0	0	0.3333333333333333	6	2	7	0.0	0	0.8171191907671659	0.584701098855593	0.1653401491190826	0.9657116585783758	0.575834688562918	0.8180110357277953	0.933852619803776	0.8491176448391673	0	0	0.0	0.0066701182030643475	13
2605	0.011483276223904349	0.007555731092293251	0.007334715621153145	0.9555331360400546	-1	0	0	0.2	1	1.0	5	0.5833333333333334	0.8	5	4	1	0	0	0.3333333333333333	6	2	7	0.0	0	0.8171191907671659	0.584701098855593	0.1653401491190826	0.9657116585783758	0.575834688562918	0.8180110357277953	0.933852619803776	0.8491176448391673	0	0	0.0	0.007334715621153145	86
3823	0.029150100224687444	0.009583778172592324	0.00952113446294149	0.8999790764959587	-1	0	0	0.16666666666666666	1	1.0	7	0.5625	0.8571428571428571	7	6	1	0	0	0.25	8	2	9	0.0	0	0.8171191907671659	0.5797049636848298	0.1653401491190826	0.9766316336890594	0.575834688562918	0.7839660748475539	0.9322401211600931	0.8558293071375324	0	0	0.0	0.00952113446294149	17
2915	0.01165480880719422	0.007038568476909788	0.00672871116085934	0.956325770037159	-1	0	0	0.2	1	1.0	5	0.5833333333333334	0.8	5	4	1	0	0	0.3333333333333333	6	2	7	0.0	0	0.8171191907671659	0.584701098855593	0.1653401491190826	0.9657116585783758	0.575834688562918	0.811163888344494	0.933852619803776	0.847171174441733	0	0	0.0	0.00672871116085934	17
630	0.011219367273803401	0.004385716276540059	0.0021084111276326693	0.9577787365859652	-1	0.5	1	0.42857142857142855	3	0.625	5	0.5555555555555556	0.375	5	3	4	0	0	0.5	6	3	10	0.0	0	0.8171191907671659	0.6606793394954413	0.5018958376879047	0.9579548073907984	0.5186511343239488	0.7481765961852239	0.9292687438551397	0.8357715033961537	0	0	0.0	0.0021084111276326693	86
3650	0.011994226822374604	0.007060307174266332	0.0067766700118906415	0.9556166536365284	-1	0	0	0.2	1	1.0	5	0.5833333333333334	0.8	5	4	1	0	0	0.3333333333333333	6	2	7	0.0	0	0.8171191907671659	0.584701098855593	0.1653401491190826	0.9657116585783758	0.575834688562918	0.811163888344494	0.933852619803776	0.847171174441733	0	0	0.0	0.0067766700118906415	15
2957	0.015345214656502492	0.009867502804641609	0.00969152745000564	0.9569090632235561	-1	0	0	0.3333333333333333	2	0.8333333333333334	5	0.5714285714285714	0.6666666666666666	5	4	2	0	0	0.2857142857142857	7	2	8	0.0	0.2857142857142857	0.8171191907671659	0.584701098855593	0.1653401491190826	0.9657116585783758	0.575834688562918	0.8180110357277953	0.933852619803776	0.8491176448391673	0	0	0.0	0.00969152745000564	19
4774	0.0325956764647633	0.010723515097335521	0.010473411818897247	0.8696311768548202	-1	0	0	0.2857142857142857	2	0.75	6	0.4166666666666667	0.75	8	6	1	0	0	0.375	8	3	10	0.0	1.0	0.8167353986483155	0.5755695917984837	0.27114233815583866	0.9705368923710159	0.5660108153974436	0.8301479608410822	0.9215194775700495	0.8575798686500592	0	0	0.0	0.010473411818897247	58
2579	0.01588469573485497	0.009980252635808299	0.009592405780053735	0.9566478638188578	-1	0	0	0.3333333333333333	2	0.8333333333333334	5	0.5714285714285714	0.6666666666666666	5	4	2	0	0	0.2857142857142857	7	2	8	0.0	0.2857142857142857	0.8171191907671659	0.584701098855593	0.1653401491190826	0.9657116585783758	0.575834688562918	0.8180110357277953	0.933852619803776	0.8491176448391673	0	0	0.0	0.009592405780053735	76
4654	0.03228176434428856	0.009899609700344656	0.009868933838104778	0.8712816098660053	-1	0	0	0.2857142857142857	2	0.75	6	0.4166666666666667	0.75	8	6	1	0	0	0.375	8	3	10	0.0	1.0	0.8167353986483155	0.5755695917984837	0.27114233815583866	0.9705368923710159	0.575834688562918	0.8381445462916125	0.9252113220903069	0.8599172893998022	0	0	0.0	0.009868933838104778	24
1144	0.010770614611152304	0.005302822121107554	0.004637322184451544	0.956147990254343	-1	0	0	0.25	1	1.0	4	1.0	1.0	5	4	0	0	0	0.16666666666666666	6	1	6	0.0	0	0.8171191907671659	0.584701098855593	0.1653401491190826	0.9657116585783758	0.575834688562918	0.8180110357277953	0.933852619803776	0.8491176448391673	0	0	0.0	0.004637322184451544	33
4503	0.032409246162098414	0.009145162999358693	0.009093455594448905	0.8687647703148331	-1	0	0	0.2857142857142857	2	0.75	6	0.4166666666666667	0.75	8	6	1	0	0	0.375	8	3	10	0.0	1.0	0.8167353986483155	0.5755695917984837	0.27114233815583866	0.9705368923710159	0.575834688562918	0.8381445462916125	0.9252113220903069	0.8599172893998022	0	0	0.0	0.009093455594448905	17
1629	0.010592521494745318	0.005305656468213188	0.004082585842337056	0.9564646603235996	-1	0	0	0.25	1	1.0	4	1.0	1.0	5	4	0	0	0	0.16666666666666666	6	1	6	0.0	0	0.8171191907671659	0.584701098855593	0.1653401491190826	0.9657116585783758	0.575834688562918	0.8180110357277953	0.933852619803776	0.8491176448391673	0	0	0.0	0.004082585842337056	24
1318	0.010375769501392304	0.005359453105462158	0.004325228665871413	0.9554036117883271	-1	0	0	0.25	1	1.0	4	1.0	1.0	5	4	0	0	0	0.16666666666666666	6	1	6	0.0	0	0.8171191907671659	0.584701098855593	0.1653401491190826	0.9657116585783758	0.575834688562918	0.8180110357277953	0.933852619803776	0.8491176448391673	0	0	0.0	0.004325228665871413	25
4345	0.017910047195563515	0.0017607053833967618	0.0001403103608442255	0.9196024778265218	-1	0	0	0.16666666666666666	1	1.0	6	1.0	1.0	7	6	0	0	0	0.125	8	1	8	0.0	0	0.8171191907671659	0.5544734864390078	0.37694452719259475	0.9677331650183879	0.5689982808319269	0.8290282284754052	0.9092677483264241	0.8497716863701714	0	0	0.0	0.0001403103608442255	4
4084	0.029484844716591907	0.008292231340302979	0.008230313615411445	0.8741566141315149	-1	0	0	0.16666666666666666	1	1.0	7	0.5625	0.8571428571428571	7	6	1	0	0	0.25	8	2	9	0.0	0	0.8171191907671659	0.5797049636848298	0.1653401491190826	0.9766316336890594	0.575834688562918	0.7784739328745562	0.9322401211600931	0.8545025965154563	0	0	0.0	0.008230313615411445	22
3708	0.03031488686016665	0.008910719349421907	0.008385532823916023	0.8705327331908361	-1	0	0	0.2857142857142857	2	0.875	7	0.5555555555555556	0.75	7	6	2	0	0	0.2222222222222222	9	2	10	0.0	0.2222222222222222	0.8171191907671659	0.5797049636848298	0.1653401491190826	0.9766316336890594	0.575834688562918	0.7839660748475539	0.9322401211600931	0.8558293071375324	0	0	0.0	0.008385532823916023	42
264	0.0011354634677142655	0.0001357203510378796	-0.00013571209307305633	0.9793363181953981	-1	0	0	0.3333333333333333	1	1.0	2	1.0	1.0	3	2	0	1	0	0.25	1	4	4	0.3333333333333333	0	0.8407663125124234	0.8419767783300098	0.6242854391408936	0.8319835644591438	0.8166433489591922	0.8994778599552393	0.8187798340268946	0.8607339415732171	1.0	0.3333333333333333	0.0	-1.3571209307305633e-05	5
2057	0.0117168523453502	0.007323039197509864	0.007057462123444289	0.9555858165150788	-1	0	0	0.2	1	1.0	5	0.5833333333333334	0.8	5	4	1	0	0	0.3333333333333333	6	2	7	0.0	0	0.8171191907671659	0.584701098855593	0.1653401491190826	0.9657116585783758	0.575834688562918	0.8180110357277953	0.933852619803776	0.8491176448391673	0	0	0.0	0.007057462123444289	11
3476	0.011740234325003892	0.007008843846419456	0.00672920944126588	0.956532120060152	-1	0	0	0.2	1	1.0	5	0.5833333333333334	0.8	5	4	1	0	0	0.3333333333333333	6	2	7	0.0	0	0.8171191907671659	0.584701098855593	0.1653401491190826	0.9657116585783758	0.575834688562918	0.8180110357277953	0.933852619803776	0.8491176448391673	0	0	0.0	0.00672920944126588	15
4617	0.03215834000809299	0.010246329612683637	0.010245423370052522	0.8754635275504017	-1	0	0	0.2857142857142857	2	0.75	6	0.4166666666666667	0.75	8	6	1	0	0	0.375	8	3	10	0.0	1.0	0.8167353986483155	0.5755695917984837	0.27114233815583866	0.9705368923710159	0.575834688562918	0.8381445462916125	0.9252113220903069	0.8599172893998022	0	0	0.0	0.010245423370052522	17
1282	0.010846984688877823	0.005500672055951436	0.0037471660379189593	0.9562328831214659	-1	0	0	0.25	1	1.0	4	1.0	1.0	5	4	0	0	0	0.16666666666666666	6	1	6	0.0	0	0.8171191907671659	0.584701098855593	0.1653401491190826	0.9657116585783758	0.575834688562918	0.8180110357277953	0.933852619803776	0.8491176448391673	0	0	0.0	0.0037471660379189593	60
2226	0.011462471433098198	0.007171552743548945	0.006920071664082147	0.9557028541845208	-1	0	0	0.2	1	1.0	5	0.5833333333333334	0.8	5	4	1	0	0	0.3333333333333333	6	2	7	0.0	0	0.8171191907671659	0.584701098855593	0.1653401491190826	0.9657116585783758	0.575834688562918	0.8180110357277953	0.933852619803776	0.8491176448391673	0	0	0.0	0.006920071664082147	31
4002	0.0239930377851685	0.009639638042819377	0.005767074171711718	0.909487169677682	-1	0	0	0.3333333333333333	2	0.7142857142857143	5	0.42857142857142855	0.7142857142857143	7	5	1	0	0	0.42857142857142855	7	3	9	0.0	1.0	0.8163516065294651	0.5798220113942241	0.1653401491190826	0.9480132241755854	0.575834688562918	0.8503893979035767	0.9322401211600931	0.839479459094414	0	0	0.0	0.005767074171711718	13
4115	0.030540869592382586	0.0071237910857300845	0.0069193950884877545	0.8715024932770212	-1	0	0	0.16666666666666666	1	1.0	7	0.5625	0.8571428571428571	7	6	1	0	0	0.25	8	2	9	0.0	0	0.8171191907671659	0.5797049636848298	0.1653401491190826	0.9766316336890594	0.575834688562918	0.7784739328745562	0.9322401211600931	0.8545025965154563	0	0	0.0	0.0069193950884877545	9
2709	0.015821952892155104	0.0025435012226728147	-0.0015654720448278583	0.8555859956564925	-1	0	0	0.25	1	1.0	4	1.0	1.0	4	4	1	0	0	0.16666666666666666	6	1	6	0.0	0	0.8167353986483155	0.5755695917984837	0.27114233815583866	0.9705368923710159	0.5830908139305648	0.8262893138908507	0.9224478360095092	0.8564720790916226	0	0	0.0	-0.00015654720448278584	1
2933	0.011849253133453584	0.007054463291128481	0.006854266271461767	0.9561131851465465	-1	0	0	0.2	1	1.0	5	0.5833333333333334	0.8	5	4	1	0	0	0.3333333333333333	6	2	7	0.0	0	0.8171191907671659	0.584701098855593	0.1653401491190826	0.9657116585783758	0.575834688562918	0.8180110357277953	0.933852619803776	0.8491176448391673	0	0	0.0	0.006854266271461767	17
1086	0.012381766670522725	0.004562590696332343	0.00450461520713931	0.9572848942437442	-1	0	0	0.3333333333333333	2	0.7142857142857143	5	0.45	0.5714285714285714	5	4	3	0	0	0.8	5	4	9	0.0	0.2857142857142857	0.8171191907671659	0.5872442825361158	0.2713977898601513	0.9801427207902261	0.5186511343239488	0.5974379489316938	0.9253625211153715	0.824745823889109	0	0	0.0	0.00450461520713931	36
1288	0.011109478050001401	0.0044469116634411245	0.0028442818319122255	0.9603150535463004	-1	0	0	0.3333333333333333	2	0.7142857142857143	5	0.42857142857142855	0.42857142857142855	4	3	4	1	0	0.42857142857142855	7	3	9	0.09090909090909091	0	0.80744867119129	0.5138690376010664	0.8353369213352378	0.9648540942154666	0.5703320374762191	0.6970207099156267	0.8878720295629875	0.8022425855451785	1.0	0	0.0	0.0028442818319122255	31
289	0.006458053850482407	0.00016658961759570816	-0.00013918522517902932	0.9886547941530803	-1	0	0	0.5	2	0.75	3	0.6	0.5	4	2	1	0	0	0.4	2	5	6	0.0	0	0.4932052485627091	0.9139749326211488	0.4475284549719505	0.9202267538087606	0.7163638394952978	0.842626055273074	0.8650429959537197	0.896800085219357	0	0	0.0	-1.3918522517902931e-05	8
2470	0.011000945839378475	0.0027538482898981993	0.0004956349729901236	0.969648597120224	-1	0	0	0.16666666666666666	1	1.0	6	0.6666666666666666	0.6666666666666666	5	4	2	0	0	0.3333333333333333	6	2	8	0.0	0	0.8171191907671659	0.584701098855593	0.1653401491190826	0.9657116585783758	0.575834688562918	0.8180110357277953	0.933852619803776	0.8491176448391673	0	0	0.0	0.0004956349729901236	2
557	0.004132753315278917	0.001972329491890156	-0.0009681256476055904	0.979872765483283	-1	0.3333333333333333	1	0.625	5	0.4	4	0.42857142857142855	0.3	8	3	3	0	0	0.5714285714285714	4	7	12	0.0	0.4	0.8059148280956293	0.6978327007108017	0.5802106499923336	0.9753443438725682	0.5660108153974436	0.8054109225946618	0.8480956552545774	0.8785121121160626	0	0	0.0	-9.681256476055903e-05	2
124	0.010560500880722381	0.0012000212915641566	0.0011732941154022935	0.9788882968119926	-1	0.5	1	0.6666666666666666	4	0.5	3	0.4444444444444444	0.5	3	3	4	0	0	0.5	6	3	8	0.0	1.0	0.5788190448366172	0.6447506250385433	0.7194344940224974	0.8944429248692518	0.8825055696762124	0.6385557874749108	0.8520560957571783	0.7503908815689042	0	0	0.0	0.0011732941154022935	71
4933	0.036281116911027374	0.01539652694883371	0.015028107447970923	0.9247558477124309	-1	0	0	0.25	2	0.7777777777777778	7	0.4074074074074074	0.7777777777777778	9	7	1	0	0	0.3333333333333333	9	3	11	0.0	1.0	0.8163516065294651	0.571986315274514	0.37694452719259475	0.9643288567930351	0.575834688562918	0.8503816423386894	0.9175179279231342	0.8550638153894534	0	0	0.0	0.015028107447970923	13
4570	0.03190922670198148	0.010146727775567023	0.01014621011087247	0.8743997571089552	-1	0	0	0.2857142857142857	2	0.75	6	0.4166666666666667	0.75	8	6	1	0	0	0.375	8	3	10	0.0	1.0	0.8167353986483155	0.5755695917984837	0.27114233815583866	0.9705368923710159	0.575834688562918	0.8381445462916125	0.9252113220903069	0.8599172893998022	0	0	0.0	0.01014621011087247	22
1843	0.01638693007068019	0.0082620105104435	0.00752158986742138	0.9090621116651622	-1	0	0	0.2857142857142857	2	0.75	6	0.4166666666666667	0.5	5	4	4	0	0	0.6666666666666666	6	4	10	0.0	0.25	0.8171191907671659	0.5873766088048368	0.1653401491190826	0.9856671137598334	0.5186511343239488	0.5974379489316938	0.933852619803776	0.8401795620822375	0	0	0.0	0.00752158986742138	30
1462	0.010976475538140936	0.005103958776232007	0.0031959026716045745	0.9550660438319538	-1	0	0	0.25	1	1.0	4	1.0	1.0	5	4	0	0	0	0.16666666666666666	6	1	6	0.0	0	0.8171191907671659	0.584701098855593	0.1653401491190826	0.9657116585783758	0.575834688562918	0.8180110357277953	0.933852619803776	0.8491176448391673	0	0	0.0	0.0031959026716045745	7
2028	0.01150196456745926	0.007367566952899648	0.007072956429100297	0.9562551750932022	-1	0	0	0.2	1	1.0	5	0.5833333333333334	0.8	5	4	1	0	0	0.3333333333333333	6	2	7	0.0	0	0.8171191907671659	0.584701098855593	0.1653401491190826	0.9657116585783758	0.575834688562918	0.811163888344494	0.933852619803776	0.847171174441733	0	0	0.0	0.007072956429100297	49
610	0.001170752722968226	0.0007985880381972738	0.0007976286334193477	0.988676577171857	-1	0	0	0.5	2	0.6666666666666666	2	0.5555555555555556	0.3333333333333333	2	1	2	1	0	1.0	3	3	5	0.14285714285714285	0	0.7897101904537435	0.7508177685548081	0.46682285870850676	0.689371596984548	0.8188116218989325	0.5196058299684105	0.8418660732398294	0.659157433227636	1.0	0	0.0	0.0007976286334193477	29
4980	0.029366477698661554	0.012812945686097386	0.009266961938198258	0.8915419221389813	-1	0	0	0.2857142857142857	2	0.75	6	0.4166666666666667	0.625	6	5	3	0	0	0.6666666666666666	6	4	10	0.0	0	0.8163516065294651	0.5173503367588091	0.37694452719259475	0.9715737077893922	0.575834688562918	0.8288457853808422	0.9084353862888347	0.8489214799224667	0	0	0.0	0.009266961938198258	9
4291	0.02222592564361861	0.009311771026583732	0.007316979899914321	0.8871729463208101	-1	0	0	0.16666666666666666	1	1.0	6	0.5714285714285714	0.8333333333333334	6	5	1	0	0	0.2857142857142857	7	2	8	0.0	0	0.8167353986483155	0.5846710416215607	0.1653401491190826	0.9581088491054536	0.5660108153974436	0.7943911348113211	0.9330508767171846	0.8331087604843672	0	0	0.0	0.007316979899914321	9
1646	0.010026762004483753	0.006794604804439403	0.006490336250121	0.9621069388980776	-1	0	0	0.3333333333333333	2	0.6666666666666666	4	0.5	0.5	4	3	3	0	0	1.0	4	4	8	0.0	0	0.8120980514829419	0.5776340812452387	0.5596581495556499	0.9846931225150215	0.5472429114434334	0.5977074019581555	0.9033941434661144	0.835392708374497	0	0	0.0	0.006490336250121	33
3974	0.02928575245789271	0.008370594578713681	0.008361965487482333	0.8796943843679919	-1	0	0	0.16666666666666666	1	1.0	7	0.5625	0.8571428571428571	7	6	1	0	0	0.25	8	2	9	0.0	0	0.8171191907671659	0.5797049636848298	0.1653401491190826	0.9766316336890594	0.575834688562918	0.7839660748475539	0.9322401211600931	0.8558293071375324	0	0	0.0	0.008361965487482333	26
2086	0.007920072373714242	0.003625446344312748	0.00360303761388617	0.9602307494378043	-1	0	0	0.25	1	1.0	4	0.6	0.75	4	3	1	0	0	0.4	5	2	6	0.0	0	0.848956636322076	0.5890633472388547	0.14407118334403038	0.9765787870899856	0.538493121722371	0.6060024677455995	0.9463921668308678	0.8186185249994089	0	0	0.0	0.00360303761388617	4
4440	0.03352934900785433	0.011896224233277835	0.0118809013259967	0.8946124570716212	-1	0	0	0.2857142857142857	2	0.75	6	0.4166666666666667	0.75	8	6	1	0	0	0.375	8	3	10	0.0	1.0	0.8167353986483155	0.5755695917984837	0.27114233815583866	0.9705368923710159	0.5660108153974436	0.8301479608410822	0.9215194775700495	0.8575798686500592	0	0	0.0	0.0118809013259967	100
4561	0.032780528843729485	0.011392036568298274	0.011374046867702612	0.897741644528021	-1	0	0	0.2857142857142857	2	0.75	6	0.4166666666666667	0.75	8	6	1	0	0	0.375	8	3	10	0.0	1.0	0.8167353986483155	0.5755695917984837	0.27114233815583866	0.9705368923710159	0.575834688562918	0.8381445462916125	0.9252113220903069	0.8599172893998022	0	0	0.0	0.011374046867702612	59
677	5.4028447994478996e-05	9.728084110893395e-07	-6.253162018261163e-07	0.9999937256530264	-1	0	0	0.5	2	0.6666666666666666	2	0.625	0.6666666666666666	2	2	2	3	0	0.5	4	2	5	0.375	0	0.681412588290866	0.9263759142630464	0.5774155794253981	0.643477586895147	0.5853262033399569	0.9844303243124893	0.9441192402209374	0.9185778003629063	0.5	1.0	0.4001061077595801	-6.253162018261163e-08	8
967	0.008833793345245094	0.004018824269788855	0.002314984705350783	0.9630946164108436	-1	0	0	0.3333333333333333	2	0.6666666666666666	4	0.4444444444444444	0.5	3	3	4	0	0	0.5	6	3	8	0.0	0	0.8089825142869508	0.5154189503520379	0.9539761499922171	0.9786371715739903	0.575834688562918	0.5844776369992758	0.8629967496405216	0.8036284745378092	0	0	0.0	0.002314984705350783	26
750	0.01125703685579345	0.00026237812329627257	0.00025306668730055564	0.9452913365909642	-1	0	0	0.3333333333333333	2	0.8333333333333334	5	0.5714285714285714	0.8333333333333334	7	5	0	0	0	0.2857142857142857	2	7	8	0.0	0	0.2261559188389905	0.9050362510861494	0.8536135933356214	0.8368945647865531	0.37159678661951734	0.8268394773317013	0.9428238488358305	0.8602928235338195	0	0	0.0	0.00025306668730055564	23
1346	0.007160934484048302	0.0021587373022832327	0.0020722207746979673	0.9536565874918409	-1	0	0	0.25	1	1.0	4	1.0	1.0	5	4	0	0	0	0.16666666666666666	6	1	6	0.0	0	0.8171191907671659	0.584701098855593	0.1653401491190826	0.9677813640953612	0.575834688562918	0.8180110357277953	0.933852619803776	0.8518473776572313	0	0	0.0	0.0020722207746979673	13
251	0.0008488517544519381	0.0001042411735837701	-1.3077091857258411e-06	0.9980552430590388	-1	0	0	1.0	2	0.0	0	0.75	0	2	0	0	0	0	1.0	2	2	3	0.0	0	0	0	0	0	0	0	0	0	0	0	0	-1.307709185725841e-07	8
2459	0.01190430168387579	0.007688338950730747	0.007424130341221235	0.9554732914285403	-1	0	0	0.2	1	1.0	5	0.5833333333333334	0.8	5	4	1	0	0	0.3333333333333333	6	2	7	0.0	0	0.8171191907671659	0.584701098855593	0.1653401491190826	0.9657116585783758	0.575834688562918	0.8180110357277953	0.933852619803776	0.8491176448391673	0	0	0.0	0.007424130341221235	27
3461	0.006333245986027668	0.0027680196035635776	0.001202334260279089	0.9835831464594131	-1	0	0	0.4	2	0.8	4	0.5833333333333334	0.6	4	3	2	0	0	0.3333333333333333	6	2	7	0.0	0.3333333333333333	0.848956636322076	0.5890633472388547	0.14407118334403038	0.9765787870899856	0.538493121722371	0.6060024677455995	0.9463921668308678	0.8186185249994089	0	0	0.0	0.001202334260279089	9
2993	0.011682414536262734	0.007207119738341488	0.006900473899621514	0.9567339987602054	-1	0	0	0.2	1	1.0	5	0.5833333333333334	0.8	5	4	1	0	0	0.3333333333333333	6	2	7	0.0	0	0.8171191907671659	0.584701098855593	0.1653401491190826	0.9657116585783758	0.5561869422319692	0.8204459171312809	0.9322401211600931	0.8498184575984212	0	0	0.0	0.006900473899621514	21
1827	0.010807440040298284	0.00526387955343859	0.0036910467674302113	0.9556607721558857	-1	0	0	0.25	1	1.0	4	1.0	1.0	5	4	0	0	0	0.16666666666666666	6	1	6	0.0	0	0.8171191907671659	0.584701098855593	0.1653401491190826	0.9657116585783758	0.575834688562918	0.8180110357277953	0.933852619803776	0.8491176448391673	0	0	0.0	0.0036910467674302113	20
5001	0.03270222581810562	0.00965921185086032	0.009197533439076592	0.866962406606464	-1	0	0	0.2857142857142857	2	0.75	6	0.4166666666666667	0.75	8	6	1	0	0	0.375	8	3	10	0.0	1.0	0.8167353986483155	0.5755695917984837	0.27114233815583866	0.9705368923710159	0.5660108153974436	0.8301479608410822	0.9215194775700495	0.8575798686500592	0	0	0.0	0.009197533439076592	15
3636	0.01153304415248781	0.007474377075721608	0.007196686388536633	0.9559070211722512	-1	0	0	0.2	1	1.0	5	0.5833333333333334	0.8	5	4	1	0	0	0.3333333333333333	6	2	7	0.0	0	0.8171191907671659	0.584701098855593	0.1653401491190826	0.9657116585783758	0.575834688562918	0.8180110357277953	0.933852619803776	0.8491176448391673	0	0	0.0	0.007196686388536633	14
2503	0.014660556147037073	0.006631901509754814	0.002938372278573234	0.9540264320002821	-1	0	0	0.3333333333333333	2	0.6666666666666666	4	0.5714285714285714	0.6666666666666666	5	4	2	0	0	0.2857142857142857	7	2	8	0.0	0	0.8171191907671659	0.584701098855593	0.1653401491190826	0.9657116585783758	0.575834688562918	0.8180110357277953	0.933852619803776	0.8491176448391673	0	0	0.0	0.002938372278573234	5
573	2.9502581085101222e-06	1.1062268739295378e-08	-1.1906922694531e-10	0.9999989780085845	-1	0	0	1.0	1	0	0	1.0	0	1	0	0	0	0	0.5	1	2	2	0.0	0	0	0	0	0	0	0	0	0	0	0	0	-1.1906922694531e-11	11
4467	0.022639181675941998	0.014964094766269542	0.0050347789252931175	0.9378638161279108	-1	0	0	0.14285714285714285	1	1.0	8	0.4166666666666667	0.75	7	6	2	0	0	0.6666666666666666	6	4	10	0.0	0	0.8171191907671659	0.5797049636848298	0.1653401491190826	0.9766316336890594	0.575834688562918	0.7784739328745562	0.9322401211600931	0.8545025965154563	0	0	0.0	0.0050347789252931175	5
3814	0.030988235630314442	0.008924011442122065	0.008830904893277617	0.8725148041629709	-1	0	0	0.2857142857142857	2	0.875	7	0.5555555555555556	0.75	7	6	2	0	0	0.2222222222222222	9	2	10	0.0	0.2222222222222222	0.8171191907671659	0.5797049636848298	0.1653401491190826	0.9766316336890594	0.575834688562918	0.7839660748475539	0.9322401211600931	0.8558293071375324	0	0	0.0	0.008830904893277617	48
3248	0.011799855570582383	0.007364205154302427	0.007082898712833012	0.9562838183459984	-1	0	0	0.2	1	1.0	5	0.5833333333333334	0.8	5	4	1	0	0	0.3333333333333333	6	2	7	0.0	0	0.8171191907671659	0.584701098855593	0.1653401491190826	0.9657116585783758	0.575834688562918	0.8180110357277953	0.933852619803776	0.8491176448391673	0	0	0.0	0.007082898712833012	19
1247	0.022916074719863764	0.004097566731301689	-0.0029295452467979623	0.9313999532043982	-1	0	0	0.16666666666666666	1	1.0	6	1.0	1.0	7	6	0	0	0	0.125	8	1	8	0.0	0	0.8171191907671659	0.5839650996019419	0.1653401491190826	0.9498808065016385	0.575834688562918	0.8471796591302115	0.933852619803776	0.8408480346711688	0	0	0.0	-0.00029295452467979625	1
839	0.0526959282117729	0.011386043176111625	0.006524158820177842	0.5776266004919182	-1	0	0	0.2222222222222222	2	0.8181818181818182	9	0.3611111111111111	0.7272727272727273	9	8	3	1	0	0.4444444444444444	9	4	13	0.1111111111111111	0	0.802022245393076	0.6640281999594234	0.8337057494959682	0.9821022560043239	0.5561869422319692	0.5815453128429947	0.8503196947364406	0.8418173664129063	1.0	0.2222222222222222	0.0	0.006524158820177842	2
2464	0.011750529199822498	0.007437901264831733	0.007194679677914269	0.9552896413523397	-1	0	0	0.2	1	1.0	5	0.5833333333333334	0.8	5	4	1	0	0	0.3333333333333333	6	2	7	0.0	0	0.8171191907671659	0.584701098855593	0.1653401491190826	0.9657116585783758	0.575834688562918	0.8180110357277953	0.933852619803776	0.8491176448391673	0	0	0.0	0.007194679677914269	24
4192	0.028916579647162974	0.009852411074430197	0.00980922312214987	0.8978737375312033	-1	0	0	0.16666666666666666	1	1.0	7	0.5625	0.8571428571428571	7	6	1	0	0	0.25	8	2	9	0.0	0	0.8171191907671659	0.5797049636848298	0.1653401491190826	0.9766316336890594	0.575834688562918	0.7784739328745562	0.9322401211600931	0.8545025965154563	0	0	0.0	0.00980922312214987	19
4827	0.032523468737608474	0.010673075165477223	0.010502517467358823	0.8708474050128618	-1	0	0	0.2857142857142857	2	0.75	6	0.4166666666666667	0.75	8	6	1	0	0	0.375	8	3	10	0.0	1.0	0.8167353986483155	0.5755695917984837	0.27114233815583866	0.9705368923710159	0.5660108153974436	0.8301479608410822	0.9215194775700495	0.8575798686500592	0	0	0.0	0.010502517467358823	39
680	0.0013104097739165901	0.0002347519987910198	-0.0002313605937157034	0.9979905077085192	-1	0	0	0.6	3	0.6	3	0.4666666666666667	0.6	6	3	0	1	0	0.6	3	5	7	1.0	0.5	0.8059148280956293	0.8071685409914531	0.7382713856538136	0.9271459016341643	0.5640877936939903	0.9374801134679014	0.7745126382610849	0.9027089327574905	1.0	0.3333333333333333	0.0	-2.313605937157034e-05	8
653	0.033471935902343604	0.0020264004783037298	0.0015162719878594614	0.9299900099525389	-1	0.25	1	0.3	3	0.7692307692307693	10	0.3	0.6153846153846154	10	8	4	3	0	0.5	10	5	15	0.3	0.2	0.9287013655880536	0.9240713761325059	0.5114282734209705	0.8934367739407513	0.4605633425942804	0.9665498098944795	0.9445350059279295	0.9348078950418915	0.2	0.3	0.0	0.0015162719878594614	55
1835	0.01374934274213575	0.00382452064070159	0.0009956669158540821	0.9611605338227777	-1	0	0	0.2857142857142857	2	0.75	6	0.4166666666666667	0.5	5	4	4	0	0	0.6666666666666666	6	4	10	0.0	0.25	0.8171191907671659	0.5873766088048368	0.1653401491190826	0.9839270671475827	0.5186511343239488	0.5974379489316938	0.933852619803776	0.8349030036527351	0	0	0.0	0.0009956669158540821	5
98	1.2262159249962845e-05	9.805254939092183e-08	8.836858445205767e-08	0.9999987423048203	-1	0	0	0.6666666666666666	2	0.5	1	1.0	0.5	3	1	0	0	0	0.25	4	1	4	0.0	0.6666666666666666	0.9450370085194985	0.5119487201736616	0.4351501621860939	0.7410781107239434	0.33460159939543305	0.7334196070158896	0.9353746137053921	0.6690316398557662	0	0	0.0	8.836858445205767e-08	40
590	0.004669961591525289	0.0008225541372259807	0.0007049574859148627	0.996617337300837	-1	0	0	0.6666666666666666	2	0.5	1	0.6666666666666666	0.5	3	1	0	0	0	0.6666666666666666	2	3	4	0.0	0	0.6205730392841252	0.93376759157962	0.46528972951385794	0.6162253860592997	0.6969006989650455	0.8878333847384786	0.7658708210536656	0.8493447735061963	0	0	0.0	0.0007049574859148627	28
1456	0.006719508278967807	0.0023800768310307174	0.0002792818427884688	0.967602656206229	-1	0	0	0.2	1	1.0	5	0.5833333333333334	0.8	5	4	1	0	0	0.3333333333333333	6	2	7	0.0	0	0.8803697803086387	0.6828720461399199	0.5797244025785355	0.9401876405897565	0.9036016481556877	0.8428678135403558	0.8632289803202994	0.849906003779294	0	0	0.0	0.0002792818427884688	2
570	0.005730908964845691	0.0003645328036252504	0.00036429872474435935	0.9592708329273756	-1	0	0	0.5	2	0.5	2	0.6	0.5	3	2	2	1	0	0.4	2	5	6	0.14285714285714285	0	0.9881159779671622	0.9194674413138765	0.840335430027114	0.682162082543487	0.5569240874539098	0.9583668807091152	0.8769552923420045	0.8920381678569798	1.0	1.0	0.0	0.00036429872474435935	7
2941	0.017668663892192155	0.005839045918562375	0.005523320587710386	0.9192186805791753	-1	0	0	0.16666666666666666	1	1.0	6	0.5714285714285714	0.8333333333333334	6	5	1	0	0	0.2857142857142857	7	2	8	0.0	0	0.8167353986483155	0.5802765475702385	0.27114233815583866	0.9547011314036172	0.5830908139305648	0.8483055958839447	0.9224478360095092	0.8452470956153922	0	0	0.0	0.005523320587710386	6
4968	0.029640357340777027	0.008160174318476812	0.008136642565068766	0.8753651490386709	-1	0	0	0.16666666666666666	1	1.0	7	0.5625	0.8571428571428571	7	6	1	0	0	0.25	8	2	9	0.0	0	0.8171191907671659	0.5797049636848298	0.1653401491190826	0.9766316336890594	0.5561869422319692	0.785489555147511	0.9322401211600931	0.856199825368637	0	0	0.0	0.008136642565068766	13
1559	0.010710107960725225	0.0053726252088843905	0.004372417186372079	0.9553818650326199	-1	0	0	0.25	1	1.0	4	1.0	1.0	5	4	0	0	0	0.16666666666666666	6	1	6	0.0	0	0.8171191907671659	0.584701098855593	0.1653401491190826	0.9657116585783758	0.575834688562918	0.8180110357277953	0.933852619803776	0.8491176448391673	0	0	0.0	0.004372417186372079	51
1351	0.010753582579157444	0.004633395645761484	0.002841333116651873	0.9607908696801406	-1	0	0	0.3333333333333333	2	0.7142857142857143	5	0.42857142857142855	0.42857142857142855	4	3	4	0	0	0.42857142857142855	7	3	9	0.0	0	0.80744867119129	0.5138690376010664	0.8386392274324773	0.9648723159295918	0.5703320374762191	0.6970207099156267	0.8878720295629875	0.8022710075732798	0	0	0.0	0.002841333116651873	16
2594	0.013493380122233684	0.006412557515506092	0.004047831976804014	0.9532497969599161	-1	0	0	0.16666666666666666	1	1.0	6	0.5714285714285714	0.8333333333333334	6	5	1	0	0	0.2857142857142857	7	2	8	0.0	0	0.8267466656837111	0.577495593769731	0.19756655929010736	0.9562247630277892	0.5660108153974436	0.8001390774629207	0.9281819369926831	0.8312524628997624	0	0	0.0	0.004047831976804014	7
4269	0.02359087591280623	0.007791365022160921	0.0034582021492423893	0.873822001076759	-1	0	0	0.3333333333333333	2	0.7142857142857143	5	0.42857142857142855	0.7142857142857143	7	5	1	0	0	0.42857142857142855	7	3	9	0.0	1.0	0.8163516065294651	0.5798220113942241	0.1653401491190826	0.9480132241755854	0.575834688562918	0.8503893979035767	0.9322401211600931	0.839479459094414	0	0	0.0	0.0034582021492423893	6
707	0.008980869040679417	0.0005259204494121215	5.410490008043126e-05	0.9573974547730731	-1	0	0	0.2	1	1.0	5	1.0	1.0	5	5	1	2	0	0.14285714285714285	1	7	7	0.3333333333333333	0	0.5853781824552037	0.8935727187217293	0.6857519989750761	0.8410376969023561	0.40843305427749516	0.9043706357007623	0.9115453972396066	0.8822070305053267	0.7	0.8	0.0	5.410490008043126e-05	7
1627	0.01666500683646684	0.007484528544520909	0.007388179481505886	0.9132241547824205	-1	0	0	0.3333333333333333	2	0.7142857142857143	5	0.5	0.5714285714285714	5	4	3	0	0	0.5	6	3	9	0.0	0.2857142857142857	0.8171191907671659	0.5873766088048368	0.1653401491190826	0.9856671137598334	0.5186511343239488	0.5974379489316938	0.933852619803776	0.8401795620822375	0	0	0.0	0.007388179481505886	5
4452	0.023467389640527	0.009420584121994775	0.00560679420714668	0.8939794238862094	-1	0	0	0.3333333333333333	2	0.7142857142857143	5	0.42857142857142855	0.7142857142857143	7	5	1	0	0	0.42857142857142855	7	3	9	0.0	1.0	0.8163516065294651	0.5798220113942241	0.1653401491190826	0.9480132241755854	0.575834688562918	0.8401802747784153	0.9322401211600931	0.8359408226070746	0	0	0.0	0.00560679420714668	8
3208	0.010936034357636225	0.0025258750930404533	-4.032931692178694e-05	0.972476379521809	-1	0	0	0.16666666666666666	1	1.0	6	0.6666666666666666	0.6666666666666666	5	4	2	0	0	0.3333333333333333	6	2	8	0.0	0	0.8171191907671659	0.584701098855593	0.1653401491190826	0.9657116585783758	0.575834688562918	0.8180110357277953	0.933852619803776	0.8491176448391673	0	0	0.0	-4.0329316921786945e-06	1
2192	0.006642271631362636	0.0012392095723939586	-0.001236539043693051	0.9788348982585678	-1	0	0	0.25	1	1.0	3	1.0	1.0	4	3	0	0	0	0.2	5	1	5	0.0	0	0.8091869259612705	0.9056308792900744	0.5561089385858409	0.9610580583332239	0.5830908139305648	0.844321396677728	0.8885908614597257	0.9157565817541938	0	0	0.0	-0.0001236539043693051	1
2142	0.011881295414022889	0.007188106130348827	0.006933205798754534	0.9557462104495378	-1	0	0	0.2	1	1.0	5	0.5833333333333334	0.8	5	4	1	0	0	0.3333333333333333	6	2	7	0.0	0	0.8171191907671659	0.584701098855593	0.1653401491190826	0.9657116585783758	0.575834688562918	0.8180110357277953	0.933852619803776	0.8491176448391673	0	0	0.0	0.006933205798754534	14
2245	0.01185914170551879	0.007490474308850853	0.007211476762443938	0.9559451409202915	-1	0	0	0.2	1	1.0	5	0.5833333333333334	0.8	5	4	1	0	0	0.3333333333333333	6	2	7	0.0	0	0.8171191907671659	0.584701098855593	0.1653401491190826	0.9657116585783758	0.575834688562918	0.8180110357277953	0.933852619803776	0.8491176448391673	0	0	0.0	0.007211476762443938	45
931	0.008873503227778332	0.003958191674010223	0.0024891581760019352	0.9618011604834783	-1	0	0	0.3333333333333333	2	0.6666666666666666	4	0.4444444444444444	0.5	3	3	4	0	0	0.5	6	3	8	0.0	0	0.8089825142869508	0.5154189503520379	0.9539761499922171	0.9786371715739903	0.575834688562918	0.5844776369992758	0.8629967496405216	0.8036284745378092	0	0	0.0	0.0024891581760019352	28
1550	0.01057246081870112	0.00538314292757305	0.0036333756295029245	0.9562239411546747	-1	0	0	0.25	1	1.0	4	1.0	1.0	5	4	0	0	0	0.16666666666666666	6	1	6	0.0	0	0.8171191907671659	0.584701098855593	0.1653401491190826	0.9657116585783758	0.575834688562918	0.8180110357277953	0.933852619803776	0.8491176448391673	0	0	0.0	0.0036333756295029245	18
120	0.0011435116494692768	8.421878075639047e-05	-1.0069903487714163e-05	0.9892479611963568	-1	0	0	0.5	2	0.6666666666666666	2	0.625	0.6666666666666666	3	2	1	2	0	0.5	4	2	5	0.4	0	0.5749100396732428	0.9516272934748428	0.820264093597034	0.8079999024450282	0.6605975887586775	0.7520270230585245	0.8101750052130074	0.8631754769781993	0.6666666666666666	0	0.0	-1.0069903487714162e-06	19
1186	0.02969952446412442	0.004771974052045864	0.0039782647530513925	0.5587186214661409	-1	0	0	0.3	3	0.6923076923076923	9	0.2777777777777778	0.6923076923076923	12	9	2	0	0	0.6666666666666666	6	9	15	0.0	0.3333333333333333	0.8095707180801209	0.8718648256933228	0.3818596290151359	0.9703392415352856	0.5565555148429395	0.8996298679749589	0.9127769558620029	0.9264114761895073	0	0	0.0	0.0039782647530513925	4
83	0.0010023221381421912	0.00027520178647253064	1.3707185677386227e-06	0.9966376888822299	-1	0	0	1.0	2	0.0	0	1.0	0	2	0	0	0	0	0.3333333333333333	3	1	3	0.0	1.0	0	0	0	0	0	0	0	0	0	0	0	1.3707185677386227e-06	22
4835	0.039459227641915395	0.010597859947609077	0.0014859483612231408	0.8352699833325858	-1	0	0	0.14285714285714285	1	1.0	8	1.0	1.0	9	8	0	0	0	0.1	10	1	10	0.0	0	0.8171191907671659	0.5759387559721457	0.22979296946113212	0.9672881054117783	0.5661674737929235	0.7545742611248383	0.9318931126341115	0.8327643459856777	0	0	0.0	0.0014859483612231408	2
4455	0.031543935567768036	0.009965383704570625	0.009913097373000253	0.8704453586292347	-1	0	0	0.2857142857142857	2	0.75	6	0.4166666666666667	0.75	8	6	1	0	0	0.375	8	3	10	0.0	1.0	0.8167353986483155	0.5755695917984837	0.27114233815583866	0.9705368923710159	0.575834688562918	0.8381445462916125	0.9252113220903069	0.8599172893998022	0	0	0.0	0.009913097373000253	38
22	7.733510242589866e-09	6.683679974546421e-09	6.652804886829294e-09	0.9999987267635893	-1	0	0	1.0	1	0	0	1.0	0	0	0	1	1	0	0.5	1	2	2	0.16666666666666666	0	0	0	0	0	0	0	0	0	0	0	0	-0.1	11
3618	0.011799535091496057	0.006997094796116906	0.00674920539174477	0.9557284469831308	-1	0	0	0.2	1	1.0	5	0.5833333333333334	0.8	5	4	1	0	0	0.3333333333333333	6	2	7	0.0	0	0.8171191907671659	0.584701098855593	0.1653401491190826	0.9657116585783758	0.575834688562918	0.8180110357277953	0.933852619803776	0.8491176448391673	0	0	0.0	0.00674920539174477	13
3995	0.029103579126444578	0.008347982044153256	0.008301790502731141	0.8847691361062194	-1	0	0	0.16666666666666666	1	1.0	7	0.5625	0.8571428571428571	7	6	1	0	0	0.25	8	2	9	0.0	0	0.8171191907671659	0.5797049636848298	0.1653401491190826	0.9766316336890594	0.575834688562918	0.7839660748475539	0.9322401211600931	0.8558293071375324	0	0	0.0	0.008301790502731141	15
4006	0.031188790676307074	0.009100852721395533	0.009034774802513041	0.8731650436863427	-1	0	0	0.2857142857142857	2	0.875	7	0.5555555555555556	0.75	7	6	2	0	0	0.2222222222222222	9	2	10	0.0	0.2222222222222222	0.8171191907671659	0.5797049636848298	0.1653401491190826	0.9766316336890594	0.575834688562918	0.7839660748475539	0.9322401211600931	0.8558293071375324	0	0	0.0	0.009034774802513041	7
4025	0.017202870624012365	0.0030826020055777425	-0.0028043440433513428	0.9312848119885051	-1	0	0	0.3333333333333333	2	0.8333333333333334	5	0.5714285714285714	0.8333333333333334	7	5	0	0	0	0.2857142857142857	7	2	8	0.0	0	0.8363741406002564	0.9127466293224943	0.1653401491190826	0.8000006370527641	0.5630233499629602	0.7515684438629686	0.9322401211600931	0.8339168494295088	0	0	0.0	-0.00028043440433513425	5
1187	0.011035297651197725	0.004552157060594073	0.002935864474104304	0.9612738542007372	-1	0	0	0.3333333333333333	2	0.7142857142857143	5	0.42857142857142855	0.42857142857142855	4	3	4	1	0	0.42857142857142855	7	3	9	0.09090909090909091	0	0.80744867119129	0.5138690376010664	0.8353369213352378	0.9648540942154666	0.5605081643107447	0.6861155712516807	0.8878720295629875	0.7995247659784077	1.0	0	0.0	0.002935864474104304	36
4236	0.029098238789257127	0.008161265379472891	0.008161083323692387	0.877596342659449	-1	0	0	0.16666666666666666	1	1.0	7	0.5625	0.8571428571428571	7	6	1	0	0	0.25	8	2	9	0.0	0	0.8171191907671659	0.5797049636848298	0.1653401491190826	0.9766316336890594	0.575834688562918	0.7839660748475539	0.9322401211600931	0.8558293071375324	0	0	0.0	0.008161083323692387	11
3645	0.01573391489322931	0.009709392914905168	0.009429550969769888	0.9570597723896039	-1	0	0	0.3333333333333333	2	0.8333333333333334	5	0.5714285714285714	0.6666666666666666	5	4	2	0	0	0.2857142857142857	7	2	8	0.0	0.2857142857142857	0.8171191907671659	0.584701098855593	0.1653401491190826	0.9657116585783758	0.575834688562918	0.8180110357277953	0.933852619803776	0.8491176448391673	0	0	0.0	0.009429550969769888	17
2985	0.01156475664619265	0.00700860815573589	0.0067785962179705405	0.9557970888721916	-1	0	0	0.2	1	1.0	5	0.5833333333333334	0.8	5	4	1	0	0	0.3333333333333333	6	2	7	0.0	0	0.8171191907671659	0.584701098855593	0.1653401491190826	0.9657116585783758	0.6339062935099335	0.7881561139384492	0.9451476450720288	0.8408638431889999	0	0	0.0	0.0067785962179705405	15
4792	0.033186096184136905	0.008985347026395245	0.008935299517656214	0.8688276696326627	-1	0	0	0.2857142857142857	2	0.75	6	0.4166666666666667	0.75	8	6	1	0	0	0.375	8	3	10	0.0	1.0	0.8167353986483155	0.5755695917984837	0.27114233815583866	0.9705368923710159	0.575834688562918	0.8381445462916125	0.9252113220903069	0.8599172893998022	0	0	0.0	0.008935299517656214	19
4023	0.029339937090970693	0.007574460991693637	0.0073918828115408855	0.8716739884207239	-1	0	0	0.16666666666666666	1	1.0	7	0.5625	0.8571428571428571	7	6	1	0	0	0.25	8	2	9	0.0	0	0.8171191907671659	0.5797049636848298	0.1653401491190826	0.9766316336890594	0.575834688562918	0.7784739328745562	0.9322401211600931	0.8545025965154563	0	0	0.0	0.0073918828115408855	17
1493	0.010799675475011285	0.00528920127223323	0.0035698709440040465	0.955793197176304	-1	0	0	0.25	1	1.0	4	1.0	1.0	5	4	0	0	0	0.16666666666666666	6	1	6	0.0	0	0.8171191907671659	0.584701098855593	0.1653401491190826	0.9657116585783758	0.575834688562918	0.8180110357277953	0.933852619803776	0.8491176448391673	0	0	0.0	0.0035698709440040465	21
28	0.01470864649955876	0.0006814099294116975	0.0006807905261623461	0.9469022865050469	-1	0.25	1	0.6	6	0.4166666666666667	5	0.5833333333333334	0.25	7	3	6	1	0	0.6666666666666666	4	6	14	0.08333333333333333	0.2	0.5807140420105267	0.907665622878629	0.4596311528223957	0.955844643841682	0.6583348733870933	0.8890552593988322	0.6947522575185823	0.9227626768124713	1.0	0.2857142857142857	0.0	0.0006807905261623461	5
2780	0.011942085370946313	0.0077805787507858075	0.007487495712627137	0.9553553919617677	-1	0	0	0.2	1	1.0	5	0.5833333333333334	0.8	5	4	1	0	0	0.3333333333333333	6	2	7	0.0	0	0.8171191907671659	0.584701098855593	0.1653401491190826	0.9657116585783758	0.575834688562918	0.8180110357277953	0.933852619803776	0.8491176448391673	0	0	0.0	0.007487495712627137	54
3835	0.015320721507058984	0.010445158009911245	0.010345351837777732	0.9565118924611585	-1	0	0	0.3333333333333333	2	0.8333333333333334	5	0.5714285714285714	0.6666666666666666	5	4	2	0	0	0.2857142857142857	7	2	8	0.0	0.2857142857142857	0.8171191907671659	0.584701098855593	0.1653401491190826	0.9657116585783758	0.4943151471508328	0.9072276601345327	0.9365623117206829	0.8794044310898158	0	0	0.0	0.010345351837777732	23
636	0.004138764179847154	0.000790951712710649	0.0006262420940267311	0.9951650901356619	-1	0	0	0.5	2	0.6666666666666666	2	0.8333333333333334	0.3333333333333333	3	1	1	1	0	0.6666666666666666	2	3	5	0.25	0	0.8807940818769862	0.7134263343218544	0.3175768996617925	0.8982076597474582	0.5011515548818238	0.8644193629042654	0.9122544415389003	0.8385321874928872	1.0	1.0	0.0	0.0006262420940267311	31
2102	0.011785302932063714	0.007251331072675011	0.0069432036806898485	0.955432211580531	-1	0	0	0.2	1	1.0	5	0.5833333333333334	0.8	5	4	1	0	0	0.3333333333333333	6	2	7	0.0	0	0.8171191907671659	0.584701098855593	0.1653401491190826	0.9657116585783758	0.575834688562918	0.8180110357277953	0.933852619803776	0.8491176448391673	0	0	0.0	0.0069432036806898485	37
2895	0.017759978300571785	0.005130502640697487	0.004613776221479671	0.9215150472570071	-1	0	0	0.16666666666666666	1	1.0	6	0.5714285714285714	0.8333333333333334	6	5	1	0	0	0.2857142857142857	7	2	8	0.0	0	0.8167353986483155	0.5802765475702385	0.27114233815583866	0.9547011314036172	0.5830908139305648	0.8483055958839447	0.9224478360095092	0.8452470956153922	0	0	0.0	0.004613776221479671	5
1139	0.013339814297286054	0.003640336475121818	0.003637906069294564	0.9270126710394457	-1	0	0	0.3333333333333333	2	0.7142857142857143	5	0.42857142857142855	0.42857142857142855	4	3	4	0	0	0.42857142857142855	7	3	9	0.0	0	0.8487444855379023	0.6856584063438973	0.7668502762853764	0.9663230936464013	0.5830908139305648	0.8416658681423003	0.8769917064286212	0.873884887689033	0	0	0.0	0.003637906069294564	40
302	0.0010441736610353742	0.00013915257960833312	0.00013915223642331314	0.9958961810021539	-1	0	0	1.0	2	0.0	0	0.75	0	2	0	0	0	0	1.0	2	2	3	0.0	0	0	0	0	0	0	0	0	0	0	0	0	0.00013915223642331314	31
1076	0.01193703026568153	0.004410569051007724	0.0014078892627684893	0.9611508778125116	-1	0	0	0.3333333333333333	2	0.7142857142857143	5	0.42857142857142855	0.42857142857142855	4	3	4	0	0	0.42857142857142855	7	3	9	0.0	0	0.8130508525270583	0.6364479119931403	0.9374937591965784	0.9689595483680262	0.5438247075779378	0.8009742929246806	0.9041247784515317	0.857877118437597	0	0	0.0	0.0014078892627684893	8
2005	0.04649629982719904	0.005084112717600165	-0.005002948621667844	0.8754627293736844	-1	0	0	0.125	1	1.0	10	0.375	0.8	9	8	2	0	0	0.5	8	4	12	0.0	0	0.8171191907671659	0.5869529478023209	0.1653401491190826	0.9711937133962345	0.5561869422319692	0.7708608853935378	0.933852619803776	0.844771071900153	0	0	0.0	-0.0005002948621667844	1
4388	0.03190559910845111	0.00981540540382504	0.009787346014442585	0.8710346345561955	-1	0	0	0.2857142857142857	2	0.75	6	0.4166666666666667	0.75	8	6	1	0	0	0.375	8	3	10	0.0	1.0	0.8167353986483155	0.5755695917984837	0.27114233815583866	0.9705368923710159	0.575834688562918	0.8381445462916125	0.9252113220903069	0.8599172893998022	0	0	0.0	0.009787346014442585	32
2347	0.011769007492391778	0.007392615243393724	0.007128353952521336	0.9566443999131535	-1	0	0	0.2	1	1.0	5	0.5833333333333334	0.8	5	4	1	0	0	0.3333333333333333	6	2	7	0.0	0	0.8171191907671659	0.584701098855593	0.1653401491190826	0.9657116585783758	0.575834688562918	0.8180110357277953	0.933852619803776	0.8491176448391673	0	0	0.0	0.007128353952521336	27
3001	0.01198076613399862	0.007254015438909226	0.0070354070937175	0.9564717771961991	-1	0	0	0.2	1	1.0	5	0.5833333333333334	0.8	5	4	1	0	0	0.3333333333333333	6	2	7	0.0	0	0.8171191907671659	0.584701098855593	0.1653401491190826	0.9657116585783758	0.575834688562918	0.8180110357277953	0.933852619803776	0.8491176448391673	0	0	0.0	0.0070354070937175	14
1565	0.03511423511653722	0.015628742460740495	-0.005674279786945551	0.7547071510393158	-1	0	0	0.16666666666666666	1	1.0	7	0.5625	0.8571428571428571	7	6	1	0	0	0.25	8	2	9	0.0	0	0.8171191907671659	0.5797049636848299	0.1653401491190826	0.9766316336890594	0.575834688562918	0.7839660748475539	0.9322401211600931	0.8558293071375324	0	0	0.0	-0.0005674279786945551	1
833	0.026395452836200015	0.0038162526392411444	0.002767162321188319	0.9952601356195808	-1	0	0	0.16666666666666666	1	1.0	7	1.0	1.0	8	7	0	1	0	0.1111111111111111	1	9	9	0.3333333333333333	0	0.9346433766044726	0.7789176098867145	0.5114282734209705	0.8257895431339991	0.1706524066799137	0.7261499273247307	0.9579133591414525	0.779634978808338	1.0	0.5	0.0	0.002767162321188319	17
2718	0.011851422219817286	0.007235134180535347	0.006942708234078564	0.9566464223928425	-1	0	0	0.2	1	1.0	5	0.5833333333333334	0.8	5	4	1	0	0	0.3333333333333333	6	2	7	0.0	0	0.8171191907671659	0.584701098855593	0.1653401491190826	0.9657116585783758	0.575834688562918	0.8180110357277953	0.933852619803776	0.8491176448391673	0	0	0.0	0.006942708234078564	20
90	0.041787288463733786	0.0030086299697170767	0.0021720033730531483	0.9471833588376245	-1	0	0	0.3	3	0.8461538461538461	11	0.2727272727272727	0.5384615384615384	9	7	5	3	0	0.45454545454545453	5	11	15	0.25	0.16666666666666666	0.728288742584732	0.9030444538796714	0.4090404383608691	0.9407047164610621	0.6600875814885931	0.845389784464597	0.8075078759325865	0.9030430450547624	0.2222222222222222	0.5555555555555556	0.0	0.0021720033730531483	10
4126	0.03322740357996668	0.010227533480650555	0.010212357880910437	0.872562302375262	-1	0	0	0.2857142857142857	2	0.75	6	0.4166666666666667	0.75	8	6	1	0	0	0.375	8	3	10	0.0	1.0	0.8167353986483155	0.5755695917984837	0.27114233815583866	0.9705368923710159	0.575834688562918	0.8381445462916125	0.9252113220903069	0.8599172893998022	0	0	0.0	0.010212357880910437	38
1906	0.00673276550970866	0.0017925916638208887	-0.0015793513355406125	0.9796142398939531	-1	0	0	0.25	1	1.0	3	1.0	1.0	4	3	0	0	0	0.2	5	1	5	0.0	0	0.8091869259612705	0.9056308792900744	0.5561089385858409	0.9610580583332239	0.5830908139305648	0.844321396677728	0.8885908614597257	0.9157565817541938	0	0	0.0	-0.00015793513355406125	4
3752	0.02874539068766267	0.008782215318613054	0.008774249379715245	0.8778031279132861	-1	0	0	0.16666666666666666	1	1.0	7	0.5625	0.8571428571428571	7	6	1	0	0	0.25	8	2	9	0.0	0	0.8171191907671659	0.5797049636848298	0.1653401491190826	0.9766316336890594	0.575834688562918	0.7784739328745562	0.9322401211600931	0.8545025965154563	0	0	0.0	0.008774249379715245	38
4451	0.03232071094310395	0.010292265692339132	0.010291667558562275	0.8800475069790286	-1	0	0	0.2857142857142857	2	0.75	6	0.4166666666666667	0.75	8	6	1	0	0	0.375	8	3	10	0.0	1.0	0.8167353986483155	0.5755695917984837	0.27114233815583866	0.9705368923710159	0.575834688562918	0.8381445462916125	0.9252113220903069	0.8599172893998022	0	0	0.0	0.010291667558562275	44
4235	0.02914698230855442	0.008331863372718563	0.008326674069960485	0.8769791655795766	-1	0	0	0.16666666666666666	1	1.0	7	0.5625	0.8571428571428571	7	6	1	0	0	0.25	8	2	9	0.0	0	0.8171191907671659	0.5797049636848298	0.1653401491190826	0.9766316336890594	0.575834688562918	0.7839660748475539	0.9322401211600931	0.8558293071375324	0	0	0.0	0.008326674069960485	40
485	0.006408143008703963	7.836083088345284e-05	4.8518822813249215e-05	0.9594606063893427	-1	0	0	0.4	2	0.6	3	0.5833333333333334	0.6	3	3	3	2	0	0.3333333333333333	2	6	7	0.2	0	0.5853781824552037	0.8187822748857124	0.9281610447109652	0.7945061365763233	0.6939307801722601	0.9427160999323888	0.8629402660271251	0.8684195350158688	0.8333333333333333	1.0	0.1177086971210435	4.8518822813249215e-05	7
1945	0.011683171212094454	0.007812365348823704	0.007519184247619126	0.9552944901047017	-1	0	0	0.2	1	1.0	5	0.5833333333333334	0.8	5	4	1	0	0	0.3333333333333333	6	2	7	0.0	0	0.8171191907671659	0.584701098855593	0.1653401491190826	0.9657116585783758	0.575834688562918	0.8180110357277953	0.933852619803776	0.8491176448391673	0	0	0.0	0.007519184247619126	29
4441	0.03288319567672569	0.010139619646271839	0.010132539321586385	0.8715802410158957	-1	0	0	0.2857142857142857	2	0.75	6	0.4166666666666667	0.75	8	6	1	0	0	0.375	8	3	10	0.0	1.0	0.8167353986483155	0.5755695917984837	0.27114233815583866	0.9705368923710159	0.575834688562918	0.8381445462916125	0.9252113220903069	0.8599172893998022	0	0	0.0	0.010132539321586385	43
4419	0.03170361235689224	0.0009322107819343855	0.0007609873556143333	0.8538472495027938	-1	0	0	0.16666666666666666	1	1.0	7	0.5625	0.8571428571428571	7	6	1	0	0	0.25	8	2	9	0.0	0	0.8163516065294651	0.5621111676244286	0.37694452719259475	0.9719046023350904	0.575834688562918	0.8407114619885521	0.9175179279231342	0.8604427971756051	0	0	0.0	0.0007609873556143333	4
1079	0.011183955382372587	0.004485899428163212	0.0029925246763506355	0.9608628378403572	-1	0	0	0.3333333333333333	2	0.7142857142857143	5	0.42857142857142855	0.42857142857142855	4	3	4	1	0	0.42857142857142855	7	3	9	0.09090909090909091	0	0.80744867119129	0.5138690376010664	0.8353369213352378	0.9648540942154666	0.5703320374762191	0.6970207099156267	0.8878720295629875	0.8022425855451785	1.0	0	0.0	0.0029925246763506355	18
687	0.01557978567609858	0.003186041346319479	0.003092292652807677	0.9350360276280293	-1	0	0	0.125	1	1.0	9	0.6875	0.6666666666666666	7	6	3	0	0	1.0	4	4	11	0.0	0	1.0	0.8943581501577718	0.840335430027114	0.7126992474698206	0.5569240874539098	0.9598158026888414	0.8769552923420045	0.888213010266129	0	0	0.0	0.003092292652807677	42
2523	0.011681460501006703	0.007202434448269041	0.006994719229397763	0.9563644949995269	-1	0	0	0.2	1	1.0	5	0.5833333333333334	0.8	5	4	1	0	0	0.3333333333333333	6	2	7	0.0	0	0.8171191907671659	0.584701098855593	0.1653401491190826	0.9657116585783758	0.575834688562918	0.8180110357277953	0.933852619803776	0.8491176448391673	0	0	0.0	0.006994719229397763	21
3959	0.02900050415674357	0.008615792379556902	0.008615287360812622	0.8802008631958197	-1	0	0	0.16666666666666666	1	1.0	7	0.5625	0.8571428571428571	7	6	1	0	0	0.25	8	2	9	0.0	0	0.8171191907671659	0.5797049636848298	0.1653401491190826	0.9766316336890594	0.575834688562918	0.7784739328745562	0.9322401211600931	0.8545025965154563	0	0	0.0	0.008615287360812622	20
2063	0.011795237509852115	0.007119945566720897	0.006920752785220498	0.9562556817372457	-1	0	0	0.2	1	1.0	5	0.5833333333333334	0.8	5	4	1	0	0	0.3333333333333333	6	2	7	0.0	0	0.8171191907671659	0.584701098855593	0.1653401491190826	0.9657116585783758	0.575834688562918	0.8180110357277953	0.933852619803776	0.8491176448391673	0	0	0.0	0.006920752785220498	19
1869	0.011860688958636073	0.0073055354013635485	0.007035042370456143	0.9561008589859284	-1	0	0	0.2	1	1.0	5	0.5833333333333334	0.8	5	4	1	0	0	0.3333333333333333	6	2	7	0.0	0	0.8171191907671659	0.584701098855593	0.1653401491190826	0.9657116585783758	0.575834688562918	0.8180110357277953	0.933852619803776	0.8491176448391673	0	0	0.0	0.007035042370456143	62
2589	0.01178219004955653	0.007014044166928997	0.006794395189988468	0.9559089860557135	-1	0	0	0.2	1	1.0	5	0.5833333333333334	0.8	5	4	1	0	0	0.3333333333333333	6	2	7	0.0	0	0.8171191907671659	0.584701098855593	0.1653401491190826	0.9657116585783758	0.575834688562918	0.8180110357277953	0.933852619803776	0.8491176448391673	0	0	0.0	0.006794395189988468	18
2535	0.011663618980980854	0.007254505793733902	0.006955098637493004	0.9564653390825086	-1	0	0	0.2	1	1.0	5	0.5833333333333334	0.8	5	4	1	0	0	0.3333333333333333	6	2	7	0.0	0	0.8171191907671659	0.584701098855593	0.1653401491190826	0.9657116585783758	0.575834688562918	0.8180110357277953	0.933852619803776	0.8491176448391673	0	0	0.0	0.006955098637493004	30
2739	0.011819037732666965	0.007164527955881218	0.006958753112310696	0.9560654124707558	-1	0	0	0.2	1	1.0	5	0.5833333333333334	0.8	5	4	1	0	0	0.3333333333333333	6	2	7	0.0	0	0.8171191907671659	0.584701098855593	0.1653401491190826	0.9657116585783758	0.575834688562918	0.8180110357277953	0.933852619803776	0.8491176448391673	0	0	0.0	0.006958753112310696	16
358	0.0107768722724794	0.0018720134351106468	0.0005485022897712605	0.9470453284279989	-1	0.5	1	0.42857142857142855	3	0.625	5	0.5	0.375	6	3	3	1	0	0.8	4	5	10	0.14285714285714285	0.4	0.8418212933936406	0.9357410659065136	0.840335430027114	0.9171526035270393	0.729899559584577	0.9555306597920289	0.6866907096587556	0.9380060436861035	1.0	0.5	0.0	0.0005485022897712605	9
4022	0.0327486306459419	0.006946636351592015	0.0038430010811950272	0.8783468680828956	-1	0	0	0.14285714285714285	1	1.0	8	0.625	0.75	7	6	2	0	0	0.25	8	2	10	0.0	0	0.8171191907671659	0.5797049636848298	0.1653401491190826	0.9766316336890594	0.575834688562918	0.7784739328745562	0.9322401211600931	0.8545025965154563	0	0	0.0	0.0038430010811950272	15
1795	0.015208023418396895	0.0032162930698789124	-0.0008112910141037599	0.9616852884622689	-1	0	0	0.375	3	0.5555555555555556	5	0.39285714285714285	0.4444444444444444	5	4	5	0	0	0.5714285714285714	7	4	11	0.0	0.2222222222222222	0.8171191907671659	0.5873766088048368	0.1653401491190826	0.9839270671475827	0.5186511343239488	0.5974379489316938	0.933852619803776	0.8349030036527351	0	0	0.0	-8.112910141037599e-05	3
591	0.020101434160310346	0.001965933529412543	0.0010582663516515275	0.6274778901832421	-1	0.25	1	0.3	3	0.75	9	0.4666666666666667	0.6666666666666666	9	8	4	2	0	0.3	3	10	14	0.18181818181818182	0.25	0.9227593545716347	0.9271471535755443	0.5114282734209705	0.907201898609118	0.1815270074435172	0.9602470118500374	0.9579133591414525	0.9351949630475687	0.6111111111111112	0.4444444444444444	0.0	0.0010582663516515275	2
2025	0.011732965617390914	0.0071260803246945975	0.006925643204727112	0.9562048843964615	-1	0	0	0.2	1	1.0	5	0.5833333333333334	0.8	5	4	1	0	0	0.3333333333333333	6	2	7	0.0	0	0.8171191907671659	0.584701098855593	0.1653401491190826	0.9657116585783758	0.575834688562918	0.8180110357277953	0.933852619803776	0.8491176448391673	0	0	0.0	0.006925643204727112	26
2461	0.01177201874881038	0.007588737287701995	0.00732851431412083	0.9552844516945812	-1	0	0	0.2	1	1.0	5	0.5833333333333334	0.8	5	4	1	0	0	0.3333333333333333	6	2	7	0.0	0	0.8171191907671659	0.584701098855593	0.1653401491190826	0.9657116585783758	0.575834688562918	0.811163888344494	0.933852619803776	0.847171174441733	0	0	0.0	0.00732851431412083	36
2095	0.01207639170682926	0.00733255233609244	0.0070560754122652005	0.9564527678117246	-1	0	0	0.2	1	1.0	5	0.5833333333333334	0.8	5	4	1	0	0	0.3333333333333333	6	2	7	0.0	0	0.8171191907671659	0.584701098855593	0.1653401491190826	0.9657116585783758	0.575834688562918	0.8180110357277953	0.933852619803776	0.8491176448391673	0	0	0.0	0.0070560754122652005	22
4005	0.029432213934620966	0.009742419507768928	0.009686845608076177	0.9024188246106093	-1	0	0	0.16666666666666666	1	1.0	7	0.5625	0.8571428571428571	7	6	1	0	0	0.25	8	2	9	0.0	0	0.8171191907671659	0.5797049636848298	0.1653401491190826	0.9766316336890594	0.575834688562918	0.7784739328745562	0.9322401211600931	0.8545025965154563	0	0	0.0	0.009686845608076177	47
2890	0.01557259764055509	0.009720577449350778	0.009542504445188733	0.9568875099572268	-1	0	0	0.3333333333333333	2	0.8333333333333334	5	0.5714285714285714	0.6666666666666666	5	4	2	0	0	0.2857142857142857	7	2	8	0.0	0.2857142857142857	0.8171191907671659	0.584701098855593	0.1653401491190826	0.9657116585783758	0.575834688562918	0.8180110357277953	0.933852619803776	0.8491176448391673	0	0	0.0	0.009542504445188733	50
364	0.0010896249819832993	6.743455578820316e-05	7.929477081549733e-06	0.9958200885381635	-1	0	0	0.6666666666666666	2	0.5	1	0.6666666666666666	0.5	3	1	0	0	0	0.6666666666666666	2	3	4	0.0	0	0.8365284298493568	0.9674874315087006	0.30400892633842125	0.912152099337058	0.637766017789532	0.6941818937103624	0.9161785276371223	0.8988343680642883	0	0	0.0	7.929477081549733e-06	20
1003	0.009152256520662407	0.0038391036338280113	-0.0012996838451229537	0.962754017872899	-1	0.5	1	0.42857142857142855	3	0.625	5	0.5555555555555556	0.375	3	3	6	0	0	0.5	6	3	10	0.0	0	0.8089825142869508	0.5154189503520379	0.9539761499922171	0.9786371715739903	0.575834688562918	0.5844776369992758	0.8629967496405216	0.8036284745378092	0	0	0.0	-0.00012996838451229538	1
1777	0.007150835683671238	0.0020411168667649783	0.001964318282410919	0.9533345633226765	-1	0	0	0.25	1	1.0	4	1.0	1.0	5	4	0	0	0	0.16666666666666666	6	1	6	0.0	0	0.8171191907671659	0.584701098855593	0.1653401491190826	0.9677813640953612	0.575834688562918	0.8180110357277953	0.933852619803776	0.8518473776572313	0	0	0.0	0.001964318282410919	9
5040	0.03226689174787114	0.010733808720059728	0.010580242141098378	0.8695197636977867	-1	0	0	0.2857142857142857	2	0.75	6	0.4166666666666667	0.75	8	6	1	0	0	0.375	8	3	10	0.0	1.0	0.8167353986483155	0.5755695917984837	0.27114233815583866	0.9705368923710159	0.5660108153974436	0.8301479608410822	0.9215194775700495	0.8575798686500592	0	0	0.0	0.010580242141098378	31
1431	0.01090672956593242	0.005378165436920555	0.003685944377864187	0.9562033780490782	-1	0	0	0.25	1	1.0	4	1.0	1.0	5	4	0	0	0	0.16666666666666666	6	1	6	0.0	0	0.8171191907671659	0.584701098855593	0.1653401491190826	0.9657116585783758	0.575834688562918	0.8180110357277953	0.933852619803776	0.8491176448391673	0	0	0.0	0.003685944377864187	24
830	0.010992352681510872	0.004094515386640567	0.0018680966896074765	0.9571975729985007	-1	0.5	1	0.42857142857142855	3	0.625	5	0.4166666666666667	0.5	5	4	4	0	0	0.6666666666666666	6	4	10	0.0	0.25	0.8171191907671659	0.6606793394954413	0.6504914099790778	0.9554586442420431	0.5186511343239488	0.7599237495650779	0.9236214124402329	0.835911840766148	0	0	0.0	0.0018680966896074765	37
1084	0.008383394754217077	0.000789980520528792	8.975014203076006e-05	0.9738723870384541	-1	0	0	0.2	1	1.0	5	0.5833333333333334	0.8	5	4	1	0	0	0.3333333333333333	6	2	7	0.0	0	0.8171191907671659	0.584701098855593	0.1653401491190826	0.9657116585783758	0.575834688562918	0.8180110357277953	0.933852619803776	0.8491176448391673	0	0	0.0	8.975014203076006e-05	5
4472	0.03272021647689615	0.011261814651256244	0.011239798523903615	0.8962383960679716	-1	0	0	0.2857142857142857	2	0.75	6	0.4166666666666667	0.75	8	6	1	0	0	0.375	8	3	10	0.0	1.0	0.8167353986483155	0.5755695917984837	0.27114233815583866	0.9705368923710159	0.575834688562918	0.8277616579066659	0.9215194775700495	0.8568932977412618	0	0	0.0	0.011239798523903615	95
744	0.010543787174239648	0.004699731969181705	0.004091673202007344	0.9627656848873214	-1	0	0	0.3333333333333333	2	0.7142857142857143	5	0.42857142857142855	0.42857142857142855	5	3	3	1	0	0.42857142857142855	7	3	9	0.125	0	0.8059148280956293	0.6797103474648127	0.9242268429694322	0.9827538333823197	0.575834688562918	0.8202513598893733	0.8942801153669402	0.8913320754043752	1.0	0	0.0	0.004091673202007344	88
3419	0.015403844456835587	0.009506886923872927	0.009420309098958362	0.9575172971238308	-1	0	0	0.3333333333333333	2	0.8333333333333334	5	0.5714285714285714	0.6666666666666666	5	4	2	0	0	0.2857142857142857	7	2	8	0.0	0.2857142857142857	0.8171191907671659	0.584701098855593	0.1653401491190826	0.9657116585783758	0.5561869422319692	0.8204459171312809	0.9322401211600931	0.8498184575984212	0	0	0.0	0.009420309098958362	14
3092	0.015720416945753057	0.009534047738711648	0.009273379619202474	0.9575247678760397	-1	0	0	0.3333333333333333	2	0.8333333333333334	5	0.5714285714285714	0.6666666666666666	5	4	2	0	0	0.2857142857142857	7	2	8	0.0	0.2857142857142857	0.8171191907671659	0.584701098855593	0.1653401491190826	0.9657116585783758	0.5561869422319692	0.8204459171312809	0.9322401211600931	0.8498184575984212	0	0	0.0	0.009273379619202474	29
3951	0.02887772511553178	0.009134905605195986	-0.0016057961627132474	0.5840406391173003	-1	0	0	0.2857142857142857	2	0.75	6	0.4166666666666667	0.75	8	6	1	0	0	0.375	8	3	10	0.0	1.0	0.8091869259612705	0.5688897912352497	0.6098014268181677	0.9669033586122067	0.5866055320357665	0.8156646206758591	0.8824841451608788	0.8472351821507748	0	0	0.0	-0.00016057961627132474	2
2019	0.011679779203068502	0.007550407844489914	0.007328516227149374	0.9555789332860337	-1	0	0	0.2	1	1.0	5	0.5833333333333334	0.8	5	4	1	0	0	0.3333333333333333	6	2	7	0.0	0	0.8171191907671659	0.584701098855593	0.1653401491190826	0.9657116585783758	0.575834688562918	0.8180110357277953	0.933852619803776	0.8491176448391673	0	0	0.0	0.007328516227149374	84
879	None	None	None	None	None	1.0	2	0.8571428571428571	6	0.125	1	0.625	0.125	3	1	6	1	0	1.0	4	4	10	0.07142857142857142	0.3333333333333333	0.7684600831666647	0.8795376679505528	0.3872109959303533	0.7161961146055179	0.8266579769353676	0.7120710662529065	0.9058810451450359	0.7812669105962688	1.0	1.0	0.0	None	0
1213	0.006815795327238438	0.002851336818774887	0.0005824835861777718	0.970232113750542	-1	0	0	0.3333333333333333	2	0.6666666666666666	4	0.5333333333333333	0.5	4	3	3	0	0	0.6	5	3	8	0.0	0	0.8796492758125168	0.6945736511817459	0.7668502762853764	0.9663230936464013	0.5830908139305648	0.8357716660990512	0.8736518293354666	0.8738155280344433	0	0	0.0	0.0005824835861777718	9
787	0.007286288219217207	0.0008131343832908729	-0.000738896187977982	0.9789880943332738	-1	0	0	0.4	2	0.6	3	0.4375	0.6	5	3	1	1	0	1.0	4	4	7	0.25	0.6666666666666666	0.9381064869378903	0.6337741821742573	0.840335430027114	0.9069305797250992	0.2450957297518143	0.9384077111637995	0.9607834539149552	0.8640805485977601	1.0	0.6	0.0	-7.38896187977982e-05	8
1109	0.0024025634099288616	0.0009547626055294104	-0.0006591511874259291	0.9751809754096276	-1	0	0	0.4	2	0.6	3	0.4666666666666667	0.2	3	1	3	2	0	0.6	5	3	7	0.25	0	0.8059148280956293	0.7136820781951242	0.7939433481555275	0.9569964566380739	0.41675655237522047	0.7781860133351641	0.8279487207861701	0.8528326300305241	0.6666666666666666	0.3333333333333333	0.0	-6.591511874259292e-05	3
2906	0.011528711137955288	0.006960690246443573	0.006665885717018901	0.9566951474970613	-1	0	0	0.2	1	1.0	5	0.5833333333333334	0.8	5	4	1	0	0	0.3333333333333333	6	2	7	0.0	0	0.8171191907671659	0.584701098855593	0.1653401491190826	0.9657116585783758	0.5561869422319692	0.8204459171312809	0.9322401211600931	0.8498184575984212	0	0	0.0	0.006665885717018901	17
2658	0.015454289443827936	0.00972567101758105	0.009538857324608331	0.9567059292027301	-1	0	0	0.3333333333333333	2	0.8333333333333334	5	0.5714285714285714	0.6666666666666666	5	4	2	0	0	0.2857142857142857	7	2	8	0.0	0.2857142857142857	0.8171191907671659	0.584701098855593	0.1653401491190826	0.9657116585783758	0.575834688562918	0.8180110357277953	0.933852619803776	0.8491176448391673	0	0	0.0	0.009538857324608331	38
813	0.0276898111727777	0.0003306333294094203	0.0003243845944106716	0.5946805774466322	-1	0	0	0.3	3	0.6923076923076923	9	0.3	0.46153846153846156	7	6	7	2	0	0.5	5	10	15	0.11764705882352941	0	0.803927847481309	0.8495936745812004	0.9729592770390904	0.9376361664840381	0.5530479755496087	0.9350033297658156	0.8674346488603478	0.9144589410845779	0.5714285714285714	0.42857142857142855	0.0	0.0003243845944106716	6
806	0.011081499836977282	0.004448516595390327	0.0030400247957350713	0.9591499697326886	-1	0.5	1	0.5	3	0.5714285714285714	4	0.5	0.42857142857142855	4	3	4	0	0	0.5	6	3	9	0.0	0	0.8130508525270583	0.6433330388896661	0.7279359938400609	0.9685556736479727	0.5472429114434334	0.7402859065803951	0.9006290808690456	0.8440005747835194	0	0	0.0	0.0030400247957350713	53
764	0.0059338452600461505	0.0025775621889259823	0.0020678357837648764	0.975811235499281	-1	0.5	1	0.5	3	0.5	3	0.5333333333333333	0.3333333333333333	3	2	4	0	0	0.6	5	3	8	0.0	0	0.8171191907671659	0.6520403332314035	0.5018958376879047	0.9721901105942752	0.5559500980725519	0.7550026462268983	0.93076799319904	0.8543603687817982	0	0	0.0	0.0020678357837648764	13
3543	0.010911905181897686	0.005547399399946005	0.004653887980141066	0.955070958034545	-1	0	0	0.25	1	1.0	4	1.0	1.0	5	4	0	0	0	0.16666666666666666	6	1	6	0.0	0	0.8171191907671659	0.584701098855593	0.1653401491190826	0.9657116585783758	0.575834688562918	0.8180110357277953	0.933852619803776	0.8491176448391673	0	0	0.0	0.004653887980141066	9
1786	0.011688855544699268	0.00766252539504821	0.007408790622369477	0.9551112158260876	-1	0	0	0.2	1	1.0	5	0.5833333333333334	0.8	5	4	1	0	0	0.3333333333333333	6	2	7	0.0	0	0.8171191907671659	0.584701098855593	0.1653401491190826	0.9657116585783758	0.575834688562918	0.8180110357277953	0.933852619803776	0.8491176448391673	0	0	0.0	0.007408790622369477	88
2137	0.011757055850916307	0.007124270304982205	0.0068201117180089295	0.9554592957709678	-1	0	0	0.2	1	1.0	5	0.5833333333333334	0.8	5	4	1	0	0	0.3333333333333333	6	2	7	0.0	0	0.8171191907671659	0.584701098855593	0.1653401491190826	0.9657116585783758	0.575834688562918	0.8180110357277953	0.933852619803776	0.8491176448391673	0	0	0.0	0.0068201117180089295	17
1304	0.009516060577875575	0.004255083128730113	0.0040279249945304515	0.9609735334390552	-1	0	0	0.3333333333333333	2	0.6666666666666666	4	0.5714285714285714	0.5	5	3	2	0	0	0.2857142857142857	7	2	8	0.0	0	0.8059148280956293	0.6797103474648127	0.9242268429694322	0.9827538333823197	0.575834688562918	0.8202513598893733	0.8942801153669402	0.8913320754043752	0	0	0.0	0.0040279249945304515	17
298	2.314540722454192e-06	1.180970757630508e-06	1.7278686072143508e-07	0.9999991414274211	-1	0	0	1.0	1	0	0	1.0	0	1	0	0	1	0	0.5	1	2	2	0.3333333333333333	0	0	0	0	0	0	0	0	0	0	0	0	1.7278686072143508e-07	12
4181	0.02931336831105341	0.006251850291215407	0.006042832434898499	0.8717468895394453	-1	0	0	0.16666666666666666	1	1.0	7	0.5625	0.8571428571428571	7	6	1	0	0	0.25	8	2	9	0.0	0	0.8171191907671659	0.5797049636848298	0.1653401491190826	0.9766316336890594	0.575834688562918	0.7839660748475539	0.9322401211600931	0.8558293071375324	0	0	0.0	0.006042832434898499	7
762	0.04994571751128579	0.004950447437473594	-0.0049283028468740855	0.9259849534754174	-1	0	0	0.1	1	1.0	13	0.3125	0.7692307692307693	11	10	3	4	0	0.75	6	8	15	0.4444444444444444	0	0.9227593545716347	0.9386421562284966	0.6840410363359536	0.8291903637398675	0.40843305427749516	0.9495138301214248	0.9255759106702466	0.9178851960317077	0.09090909090909091	0.45454545454545453	0.0	-0.0004928302846874085	4
2917	0.024385082290602673	0.005145272609925448	-0.005129442492535306	0.9030990988861552	-1	0	0	0.16666666666666666	1	1.0	7	0.5625	0.8571428571428571	7	6	1	0	0	0.25	8	2	9	0.0	0	0.8171191907671659	0.5839650996019419	0.1653401491190826	0.9498808065016385	0.5561869422319692	0.8551407429711091	0.9322401211600931	0.8436317997440302	0	0	0.0	-0.0005129442492535306	1
517	0.011341210790935507	0.004523242175143215	0.0017539156406186172	0.9580532424767023	-1	0.5	1	0.42857142857142855	3	0.625	5	0.5555555555555556	0.375	5	3	4	0	0	0.5	6	3	10	0.0	0	0.8171191907671659	0.6606793394954413	0.5018958376879047	0.9579548073907984	0.5186511343239488	0.7602840444839636	0.9292687438551397	0.8387385396062437	0	0	0.0	0.0017539156406186172	43
1641	0.010975316135021129	0.005293000433639791	0.003880739449229704	0.9552479792367128	-1	0	0	0.25	1	1.0	4	1.0	1.0	5	4	0	0	0	0.16666666666666666	6	1	6	0.0	0	0.8171191907671659	0.584701098855593	0.1653401491190826	0.9657116585783758	0.575834688562918	0.8180110357277953	0.933852619803776	0.8491176448391673	0	0	0.0	0.003880739449229704	20
2236	0.011879182224845812	0.007647055534538319	0.0073707152402839446	0.9552348077579039	-1	0	0	0.2	1	1.0	5	0.5833333333333334	0.8	5	4	1	0	0	0.3333333333333333	6	2	7	0.0	0	0.8171191907671659	0.584701098855593	0.1653401491190826	0.9657116585783758	0.5561869422319692	0.8204459171312809	0.9322401211600931	0.8498184575984212	0	0	0.0	0.0073707152402839446	38
4804	0.032287821321203836	0.0095137258790048	0.009382814109518014	0.8699671498252717	-1	0	0	0.2857142857142857	2	0.75	6	0.4166666666666667	0.75	8	6	1	0	0	0.375	8	3	10	0.0	1.0	0.8167353986483155	0.5755695917984837	0.27114233815583866	0.9705368923710159	0.575834688562918	0.8381445462916125	0.9252113220903069	0.8599172893998022	0	0	0.0	0.009382814109518014	17
4046	0.029655609424561434	0.007543424865979097	0.007465076975615005	0.8723249362189756	-1	0	0	0.16666666666666666	1	1.0	7	0.5625	0.8571428571428571	7	6	1	0	0	0.25	8	2	9	0.0	0	0.8171191907671659	0.5797049636848298	0.1653401491190826	0.9766316336890594	0.575834688562918	0.7839660748475539	0.9322401211600931	0.8558293071375324	0	0	0.0	0.007465076975615005	28
4369	0.04607486246050427	0.016387472928600412	0.013468712079474258	0.7792961164639818	-1	0	0	0.125	1	1.0	9	1.0	1.0	10	9	0	0	0	0.09090909090909091	11	1	11	0.0	0	0.8171191907671659	0.5680782216073662	0.22979296946113212	0.9613192501651462	0.5710010811779208	0.8181697390922682	0.9233609452520499	0.8407284942194567	0	0	0.0	0.013468712079474258	1
3270	0.011691496593893048	0.00713788074829907	0.006811092606557429	0.9555126018809095	-1	0	0	0.2	1	1.0	5	0.5833333333333334	0.8	5	4	1	0	0	0.3333333333333333	6	2	7	0.0	0	0.8171191907671659	0.584701098855593	0.1653401491190826	0.9657116585783758	0.575834688562918	0.811163888344494	0.933852619803776	0.847171174441733	0	0	0.0	0.006811092606557429	16
2534	0.009199179264805344	0.0011467757692414434	-4.170865432733306e-05	0.9851019228046173	-1	0	0	0.25	1	1.0	4	0.6	0.75	4	3	1	0	0	0.4	5	2	6	0.0	0	0.8585841112386212	0.5820177366534621	0.14407118334403038	0.6077349366349529	0.5286692485568965	0.6064663667706753	0.9457335780741535	0.598795427764649	0	0	0.0	-4.170865432733306e-06	2
3756	0.02951157809640336	0.007674904937932993	0.007504569215944282	0.8716950545707768	-1	0	0	0.16666666666666666	1	1.0	7	0.5625	0.8571428571428571	7	6	1	0	0	0.25	8	2	9	0.0	0	0.8171191907671659	0.5797049636848298	0.1653401491190826	0.9766316336890594	0.575834688562918	0.7784739328745562	0.9322401211600931	0.8545025965154563	0	0	0.0	0.007504569215944282	13
2282	0.010930568985721199	0.00538058571988854	0.0036884190054315325	0.9562212161707012	-1	0	0	0.25	1	1.0	4	1.0	1.0	5	4	0	0	0	0.16666666666666666	6	1	6	0.0	0	0.8171191907671659	0.584701098855593	0.1653401491190826	0.9657116585783758	0.575834688562918	0.8180110357277953	0.933852619803776	0.8491176448391673	0	0	0.0	0.0036884190054315325	9
4223	0.031972225764647914	0.007049173825173272	0.0012513874879979358	0.8908864655836457	-1	0	0	0.125	1	1.0	9	1.0	1.0	10	9	0	0	0	0.09090909090909091	11	1	11	0.0	0	0.8171191907671659	0.5680782216073662	0.22979296946113212	0.9613192501651462	0.5710010811779208	0.8005879035379986	0.9233609452520499	0.8355729495428286	0	0	0.0	0.0012513874879979358	4
4928	0.03554897528990471	0.021025820707670586	-0.02097611768866334	0.7312376741599671	-1	0	0	0.16666666666666666	1	1.0	7	0.5625	0.8571428571428571	7	6	1	0	0	0.25	8	2	9	0.0	0	0.8163516065294651	0.516543165927457	0.37694452719259475	0.96457431162833	0.575834688562918	0.8403935329554824	0.9092677483264241	0.84253365451039	0	0	0.0	-0.002097611768866334	1
2992	0.015650732112238674	0.009087162958890253	0.008955858858586626	0.9566827362384733	-1	0	0	0.3333333333333333	2	0.8333333333333334	5	0.5714285714285714	0.6666666666666666	5	4	2	0	0	0.2857142857142857	7	2	8	0.0	0.2857142857142857	0.8171191907671659	0.584701098855593	0.1653401491190826	0.9657116585783758	0.575834688562918	0.8180110357277953	0.933852619803776	0.8491176448391673	0	0	0.0	0.008955858858586626	16
4989	0.033091098944916	0.010108897130135144	0.010083554281059183	0.8713841517127104	-1	0	0	0.2857142857142857	2	0.75	6	0.4166666666666667	0.75	8	6	1	0	0	0.375	8	3	10	0.0	1.0	0.8167353986483155	0.5755695917984837	0.27114233815583866	0.9705368923710159	0.575834688562918	0.8277616579066659	0.9215194775700495	0.8568932977412618	0	0	0.0	0.010083554281059183	16
980	0.009588949599463565	0.004647634869950546	0.003535100238840611	0.9588537534182913	-1	0	0	0.3333333333333333	2	0.6666666666666666	4	0.5714285714285714	0.5	4	3	3	0	0	0.2857142857142857	7	2	8	0.0	0	0.80744867119129	0.5138690376010664	0.8353369213352378	0.9648540942154666	0.5703320374762191	0.6970207099156267	0.8878720295629875	0.8022425855451785	0	0	0.0	0.003535100238840611	30
3514	0.015648069834524728	0.009523047684328064	0.009424984908156402	0.9575898643488869	-1	0	0	0.3333333333333333	2	0.8333333333333334	5	0.5714285714285714	0.6666666666666666	5	4	2	0	0	0.2857142857142857	7	2	8	0.0	0.2857142857142857	0.8171191907671659	0.584701098855593	0.1653401491190826	0.9657116585783758	0.575834688562918	0.8180110357277953	0.933852619803776	0.8491176448391673	0	0	0.0	0.009424984908156402	15
4450	0.029924458135466108	0.008505014908161378	0.008503675649096433	0.8788233467722243	-1	0	0	0.16666666666666666	1	1.0	7	0.5625	0.8571428571428571	7	6	1	0	0	0.25	8	2	9	0.0	0	0.8171191907671659	0.5797049636848298	0.1653401491190826	0.9766316336890594	0.575834688562918	0.7784739328745562	0.9322401211600931	0.8545025965154563	0	0	0.0	0.008503675649096433	14
2327	0.011763855365149161	0.007920241389513282	0.007621121852736675	0.9554107204761927	-1	0	0	0.2	1	1.0	5	0.5833333333333334	0.8	5	4	1	0	0	0.3333333333333333	6	2	7	0.0	0	0.8171191907671659	0.584701098855593	0.1653401491190826	0.9657116585783758	0.575834688562918	0.8180110357277953	0.933852619803776	0.8491176448391673	0	0	0.0	0.007621121852736675	45
3032	0.0153337289076536	0.009355828180564341	0.0092596752401902	0.9572293578383853	-1	0	0	0.3333333333333333	2	0.8333333333333334	5	0.5714285714285714	0.6666666666666666	5	4	2	0	0	0.2857142857142857	7	2	8	0.0	0.2857142857142857	0.8171191907671659	0.584701098855593	0.1653401491190826	0.9657116585783758	0.575834688562918	0.8180110357277953	0.933852619803776	0.8491176448391673	0	0	0.0	0.0092596752401902	16
3164	0.011843637574010406	0.007527762151425511	0.00727857890028764	0.9551624344988265	-1	0	0	0.2	1	1.0	5	0.5833333333333334	0.8	5	4	1	0	0	0.3333333333333333	6	2	7	0.0	0	0.8171191907671659	0.584701098855593	0.1653401491190826	0.9657116585783758	0.575834688562918	0.8180110357277953	0.933852619803776	0.8491176448391673	0	0	0.0	0.00727857890028764	55
1080	0.010808243362353406	0.005292394459972196	0.004633692420274436	0.9562743506638544	-1	0	0	0.25	1	1.0	4	1.0	1.0	5	4	0	0	0	0.16666666666666666	6	1	6	0.0	0	0.8171191907671659	0.584701098855593	0.1653401491190826	0.9657116585783758	0.575834688562918	0.8180110357277953	0.933852619803776	0.8491176448391673	0	0	0.0	0.004633692420274436	129
1475	0.010966015198220571	0.005509376191191264	0.004664982432195344	0.9553154887186178	-1	0	0	0.25	1	1.0	4	1.0	1.0	5	4	0	0	0	0.16666666666666666	6	1	6	0.0	0	0.8171191907671659	0.584701098855593	0.1653401491190826	0.9657116585783758	0.575834688562918	0.8180110357277953	0.933852619803776	0.8491176448391673	0	0	0.0	0.004664982432195344	20
576	None	None	None	None	None	0.25	1	0.5	5	0.5384615384615384	7	0.5357142857142857	0.38461538461538464	8	5	6	0	0	0.5714285714285714	4	7	15	0.0	0.3333333333333333	0.8155781859298792	0.5286271365583206	0.9539761499922171	0.9753436382356091	0.5389885216191391	0.6523570236567898	0.8596337807572385	0.8136547395428068	0	0	0.0	None	0
4492	0.03218656386649622	0.009631571661592842	0.00956568843083617	0.8690351787665533	-1	0	0	0.2857142857142857	2	0.75	6	0.4166666666666667	0.75	8	6	1	0	0	0.375	8	3	10	0.0	1.0	0.8167353986483155	0.5755695917984837	0.27114233815583866	0.9705368923710159	0.575834688562918	0.8381445462916125	0.9252113220903069	0.8599172893998022	0	0	0.0	0.00956568843083617	35
1285	0.00391861841496248	0.0014279510200334413	-0.0006802836931310631	0.979517204145944	-1	0	0	0.25	1	1.0	3	1.0	0.6666666666666666	3	2	1	0	0	0.2	5	1	5	0.0	0	0.8171191907671659	0.58452089779733	0.1653401491190826	0.9824859361391048	0.575834688562918	0.6041208883583535	0.933852619803776	0.8316036927967099	0	0	0.0	-6.802836931310631e-05	2
1261	1.876267365785358e-05	3.4764010042991316e-07	3.24759909563499e-07	0.9999969607660817	-1	0	0	0.3333333333333333	1	1.0	2	0.6666666666666666	0.5	1	1	2	1	0	0.6666666666666666	3	2	4	0.125	0	0.7046848267303779	0.5	0.2848018442670045	0.5	0.9635306423481877	0.5	0.9425013151528256	0.5	1.0	1.0	0.0	3.24759909563499e-07	4
1379	0.01090594891540283	0.005402445449800448	0.004265573702299209	0.9563707516197831	-1	0	0	0.25	1	1.0	4	1.0	1.0	5	4	0	0	0	0.16666666666666666	6	1	6	0.0	0	0.8171191907671659	0.584701098855593	0.1653401491190826	0.9657116585783758	0.575834688562918	0.8180110357277953	0.933852619803776	0.8491176448391673	0	0	0.0	0.004265573702299209	16
2355	0.0118056736614468	0.00712926341837751	0.0068149132969360805	0.9561827660877912	-1	0	0	0.2	1	1.0	5	0.5833333333333334	0.8	5	4	1	0	0	0.3333333333333333	6	2	7	0.0	0	0.8171191907671659	0.584701098855593	0.1653401491190826	0.9657116585783758	0.575834688562918	0.8180110357277953	0.933852619803776	0.8491176448391673	0	0	0.0	0.0068149132969360805	15
3117	0.012443033759104827	0.002047017004253399	-0.0015661538598928685	0.9475615356663143	-1	0	0	0.2	1	1.0	5	0.5833333333333334	0.8	5	4	1	0	0	0.3333333333333333	6	2	7	0.0	0	0.802022245393076	0.9268685046097919	0.3449796756543849	0.9456853809488387	0.575834688562918	0.8835462658500142	0.8491062531876403	0.9223256229741357	0	0	0.0	-0.00015661538598928684	2
943	0.004138876644465062	0.0021487349328718755	-0.00047567851406021106	0.9799123512423423	-1	0	0	0.5	2	0.6666666666666666	2	0.625	0.6666666666666666	3	2	1	0	0	0.5	4	2	5	0.0	0	0.8163516065294651	0.5173503367588091	0.37694452719259475	0.9715737077893922	0.5903469392982119	0.8145517137662477	0.9075961643041899	0.8447011063600404	0	0	0.0	-4.7567851406021105e-05	4
4672	0.03245876208220637	0.00954092248289798	0.0095402458075242	0.8724486723514238	-1	0	0	0.2857142857142857	2	0.75	6	0.4166666666666667	0.75	8	6	1	0	0	0.375	8	3	10	0.0	1.0	0.8167353986483155	0.5755695917984837	0.27114233815583866	0.9705368923710159	0.5688870498794873	0.8296699951345089	0.9215194775700495	0.8574419620368402	0	0	0.0	0.0095402458075242	14
4599	0.032885913064038395	0.010965064911539738	0.010907363104430752	0.8790486264392694	-1	0	0	0.2857142857142857	2	0.75	6	0.4166666666666667	0.75	8	6	1	0	0	0.375	8	3	10	0.0	1.0	0.8167353986483155	0.5755695917984837	0.27114233815583866	0.9705368923710159	0.5660108153974436	0.8301479608410822	0.9215194775700495	0.8575798686500592	0	0	0.0	0.010907363104430752	46
1293	0.004717433737547205	0.002537317823351077	0.00038374402288161304	0.9825138791547496	-1	0	0	0.2	1	1.0	5	0.4666666666666667	0.6	3	3	3	1	0	0.6	5	3	7	0.1	0	0.8070769121987178	0.5140590370458233	0.9539761499922171	0.9828080773498622	0.4724221197717148	0.5581754815419772	0.8958768463755841	0.8092784589017701	1.0	0	0.0	0.00038374402288161304	6
953	0.009389035861307028	0.002975253229149194	0.0013697139321420767	0.9411301842708086	-1	0	0	0.3333333333333333	2	0.6666666666666666	4	0.5714285714285714	0.5	4	3	3	0	0	0.2857142857142857	7	2	8	0.0	0	0.8487444855379023	0.6856584063438973	0.7668502762853764	0.9663230936464013	0.5830908139305648	0.8416658681423003	0.8769917064286212	0.873884887689033	0	0	0.0	0.0013697139321420767	12
1656	0.010884582951328122	0.0054312157334608585	0.003700404295123115	0.9565145742631056	-1	0	0	0.25	1	1.0	4	1.0	1.0	5	4	0	0	0	0.16666666666666666	6	1	6	0.0	0	0.8171191907671659	0.584701098855593	0.1653401491190826	0.9657116585783758	0.575834688562918	0.811163888344494	0.933852619803776	0.847171174441733	0	0	0.0	0.003700404295123115	18
3510	0.02854298263892277	0.00664499265269353	0.006557098415633916	0.8717312949938363	-1	0	0	0.16666666666666666	1	1.0	7	0.5625	0.8571428571428571	7	6	1	0	0	0.25	8	2	9	0.0	0	0.8171191907671659	0.5797049636848298	0.1653401491190826	0.9766316336890594	0.575834688562918	0.7839660748475539	0.9322401211600931	0.8558293071375324	0	0	0.0	0.006557098415633916	15
4573	0.035251569999590913	0.007054478610881381	0.006322871076948873	0.898000183928848	-1	0	0	0.125	1	1.0	9	0.4074074074074074	0.8888888888888888	9	8	1	0	0	0.3333333333333333	9	3	11	0.0	0	0.8163516065294651	0.571986315274514	0.37694452719259475	0.9643288567930351	0.575834688562918	0.8503816423386894	0.9175179279231342	0.8550638153894534	0	0	0.0	0.006322871076948873	8
468	0.0010557673278249124	0.0006139676442041701	0.0006137302263147686	0.9860088432797439	-1	0	0	0.5	2	0.6666666666666666	2	0.8333333333333334	0.3333333333333333	2	1	2	0	0	0.6666666666666666	2	3	5	0.0	0	0.8828767218808149	0.5427238556238734	0.4052063204104435	0.5435171036889985	0.8289561153047437	0.5057450930726313	0.8945122213397688	0.5306950603732115	0	0	0.0	0.0006137302263147686	20
667	9.221818548717711e-07	3.4830600760626105e-08	3.4830591108690806e-08	0.9999973223431506	-1	0	0	0.5	1	1.0	1	0.75	0	1	0	1	2	0	1.0	2	2	3	0.4	0	0	0	0	0	0	0	0	0	0	0	0	3.4830591108690806e-08	12
4849	0.023570718540637182	0.002805290201784223	0.001003950373484969	0.9726454922964267	-1	0	0	0.375	3	0.5555555555555556	5	0.4583333333333333	0.5555555555555556	8	5	2	0	0	0.375	3	8	11	0.0	0.4444444444444444	0.8163516065294651	0.5756640849931335	0.27114233815583866	0.938186756605203	0.6600260997990355	0.8690415100192456	0.9320013234961998	0.8374142884659994	0	0	0.0	0.001003950373484969	1
4208	0.02924207629799783	0.006160880499523698	0.005973438889824095	0.8718406085661926	-1	0	0	0.16666666666666666	1	1.0	7	0.5625	0.8571428571428571	7	6	1	0	0	0.25	8	2	9	0.0	0	0.8171191907671659	0.5797049636848298	0.1653401491190826	0.9766316336890594	0.5903469392982119	0.8092894803827655	0.9322401211600931	0.8621460093969763	0	0	0.0	0.005973438889824095	11
933	0.015746811513677603	0.0021509084669816643	0.002111996388996838	0.9255036703956675	-1	0.5	1	0.42857142857142855	3	0.625	5	0.4166666666666667	0.5	5	4	4	0	0	0.6666666666666666	6	4	10	0.0	0.25	0.8803697803086387	0.6803155974068696	0.7283199748697087	0.9530292578425822	0.5903469392982119	0.8639144693395815	0.8491062531876403	0.8665945007207629	0	0	0.0	0.002111996388996838	46
1717	0.010807691609343728	0.0053997072619004025	0.0041414395028180635	0.9552201189630289	-1	0	0	0.25	1	1.0	4	1.0	1.0	5	4	0	0	0	0.16666666666666666	6	1	6	0.0	0	0.8171191907671659	0.584701098855593	0.1653401491190826	0.9657116585783758	0.575834688562918	0.8180110357277953	0.933852619803776	0.8491176448391673	0	0	0.0	0.0041414395028180635	17
519	0.024967834667517154	0.00289650310445996	-0.0022056880049856342	0.935222632744088	-1	0	0	0.2222222222222222	2	0.8181818181818182	9	0.325	0.6363636363636364	8	7	4	3	0	0.625	8	5	13	0.2727272727272727	0.25	0.9287013655880536	0.8359866699982709	0.5114282734209705	0.8905267950421553	0.21964510219879685	0.9205224209551442	0.9568925581870114	0.8867623433162817	0.125	0.375	0.0	-0.0002205688004985634	1
3073	0.011695466757750806	0.00723312466910046	0.0069790879758299335	0.95668644970633	-1	0	0	0.2	1	1.0	5	0.5833333333333334	0.8	5	4	1	0	0	0.3333333333333333	6	2	7	0.0	0	0.8171191907671659	0.584701098855593	0.1653401491190826	0.9657116585783758	0.575834688562918	0.8180110357277953	0.933852619803776	0.8491176448391673	0	0	0.0	0.0069790879758299335	36
234	6.481737753613824e-06	1.0033483369741042e-07	8.706577965359078e-08	0.9999958204554186	-1	0	0	0.5	2	0.3333333333333333	1	0.625	0.3333333333333333	2	1	2	2	0	0.5	4	2	5	0.2857142857142857	0	0.9026338097869365	0.7258487905408932	0.6725158085422274	0.6041388712019621	0.44911435023748447	0.7829196945484813	0.867783192064226	0.709520235454797	0.75	0.5	0.0	8.706577965359078e-08	12
1676	0.008281324353068114	0.0010385955375713496	-0.0008357244107361781	0.9651203718782609	-1	0	0	0.25	1	1.0	4	0.6	0.75	3	3	2	0	0	0.4	5	2	6	0.0	0	0.8163516065294651	0.5173503367588091	0.37694452719259475	0.9715737077893922	0.5903469392982119	0.8145517137662477	0.9075961643041899	0.8447011063600404	0	0	0.0	-8.357244107361781e-05	0
1931	0.01202857501861471	0.007379921180527764	0.0071351249719158235	0.956227590086094	-1	0	0	0.2	1	1.0	5	0.5833333333333334	0.8	5	4	1	0	0	0.3333333333333333	6	2	7	0.0	0	0.8171191907671659	0.584701098855593	0.1653401491190826	0.9657116585783758	0.575834688562918	0.8180110357277953	0.933852619803776	0.8491176448391673	0	0	0.0	0.0071351249719158235	80
2832	0.011860614981909054	0.007319294089005791	0.00706324424096333	0.9569179592396536	-1	0	0	0.2	1	1.0	5	0.5833333333333334	0.8	5	4	1	0	0	0.3333333333333333	6	2	7	0.0	0	0.8171191907671659	0.584701098855593	0.1653401491190826	0.9657116585783758	0.575834688562918	0.8180110357277953	0.933852619803776	0.8491176448391673	0	0	0.0	0.00706324424096333	24
3899	0.029545015151165473	0.007781756218161715	0.007749215182433217	0.8740483387149072	-1	0	0	0.16666666666666666	1	1.0	7	0.5625	0.8571428571428571	7	6	1	0	0	0.25	8	2	9	0.0	0	0.8171191907671659	0.5797049636848298	0.1653401491190826	0.9766316336890594	0.575834688562918	0.7839660748475539	0.9322401211600931	0.8558293071375324	0	0	0.0	0.007749215182433217	22
2690	0.01198312015237076	0.007127301729952894	0.006854344014727792	0.9556354598705761	-1	0	0	0.2	1	1.0	5	0.5833333333333334	0.8	5	4	1	0	0	0.3333333333333333	6	2	7	0.0	0	0.8171191907671659	0.584701098855593	0.1653401491190826	0.9657116585783758	0.575834688562918	0.8180110357277953	0.933852619803776	0.8491176448391673	0	0	0.0	0.006854344014727792	16
4118	0.021745698427865414	0.009762458456661743	0.007753484280448172	0.8864650804842298	-1	0	0	0.16666666666666666	1	1.0	6	0.5714285714285714	0.8333333333333334	6	5	1	0	0	0.2857142857142857	7	2	8	0.0	0	0.8167353986483155	0.5846710416215607	0.1653401491190826	0.9581088491054536	0.5830908139305648	0.8382303701603688	0.9330508767171846	0.8462727334990391	0	0	0.0	0.007753484280448172	4
4996	0.02972655978547239	0.009410597617582324	0.00939677207978383	0.9008060671890008	-1	0	0	0.16666666666666666	1	1.0	7	0.5625	0.8571428571428571	7	6	1	0	0	0.25	8	2	9	0.0	0	0.8171191907671659	0.5797049636848298	0.1653401491190826	0.9766316336890594	0.575834688562918	0.7784739328745562	0.9322401211600931	0.8545025965154563	0	0	0.0	0.00939677207978383	14
3056	0.01461341038344348	0.003750794830364224	0.0011768504849562725	0.898534449618433	-1	0	0	0.2	1	1.0	5	1.0	0.8	5	4	1	0	0	0.14285714285714285	7	1	7	0.0	0	0.8171191907671659	0.584701098855593	0.1653401491190826	0.9657116585783758	0.575834688562918	0.8180110357277953	0.933852619803776	0.8491176448391673	0	0	0.0	0.0011768504849562725	10
2752	0.011771507279605829	0.007589335680219562	0.007310691041924323	0.9556634339701875	-1	0	0	0.2	1	1.0	5	0.5833333333333334	0.8	5	4	1	0	0	0.3333333333333333	6	2	7	0.0	0	0.8171191907671659	0.584701098855593	0.1653401491190826	0.9657116585783758	0.575834688562918	0.811163888344494	0.933852619803776	0.847171174441733	0	0	0.0	0.007310691041924323	31
1252	0.009532743468975848	0.004331481606695562	0.004084619881406432	0.9621759338431413	-1	0	0	0.3333333333333333	2	0.6666666666666666	4	0.5714285714285714	0.5	5	3	2	0	0	0.2857142857142857	7	2	8	0.0	0	0.8059148280956293	0.6797103474648127	0.9242268429694322	0.9827538333823197	0.575834688562918	0.8202513598893733	0.8942801153669402	0.8913320754043752	0	0	0.0	0.004084619881406432	38
776	1.2732739743071265e-08	1.052122719689536e-08	9.969733089891403e-09	0.999997364509632	-1	0	0	0.5	1	1.0	1	1.0	0	0	0	2	1	0	0.3333333333333333	1	3	3	0.125	0	0	0	0	0	0	0	0	0	0	0	0	-0.1	2
3286	0.00781525555997557	0.0006208530975977969	0.0005389436584015676	0.9547877899826476	-1	0	0	0.2	1	1.0	5	0.5833333333333334	0.8	5	4	1	0	0	0.3333333333333333	6	2	7	0.0	0	0.8363741406002564	0.5721784972175361	0.22979296946113212	0.9635028531808368	0.5689982808319269	0.818209000299005	0.9239005456146165	0.8441516594644508	0	0	0.0	0.0005389436584015676	4
4340	0.032752258398439676	0.009697354799894819	0.009674634870407466	0.8703037362250656	-1	0	0	0.2857142857142857	2	0.75	6	0.4166666666666667	0.75	8	6	1	0	0	0.375	8	3	10	0.0	1.0	0.8167353986483155	0.5755695917984837	0.27114233815583866	0.9705368923710159	0.575834688562918	0.8381445462916125	0.9252113220903069	0.8599172893998022	0	0	0.0	0.009674634870407466	26
4317	0.028518871735033657	0.009478036763939398	0.009455785572495335	0.9007182607451982	-1	0	0	0.16666666666666666	1	1.0	7	0.5625	0.8571428571428571	7	6	1	0	0	0.25	8	2	9	0.0	0	0.8171191907671659	0.5797049636848298	0.1653401491190826	0.9766316336890594	0.6408085839975062	0.764197546253628	0.9425004285773795	0.8511150597551338	0	0	0.0	0.009455785572495335	34
1973	0.011863629415148165	0.007717329149774132	0.007414362313196078	0.9553084243094924	-1	0	0	0.2	1	1.0	5	0.5833333333333334	0.8	5	4	1	0	0	0.3333333333333333	6	2	7	0.0	0	0.8171191907671659	0.584701098855593	0.1653401491190826	0.9657116585783758	0.575834688562918	0.8180110357277953	0.933852619803776	0.8491176448391673	0	0	0.0	0.007414362313196078	48
5029	0.03220926975209128	0.010433050859490155	0.010351274393683434	0.8725266741498322	-1	0	0	0.2857142857142857	2	0.75	6	0.4166666666666667	0.75	8	6	1	0	0	0.375	8	3	10	0.0	1.0	0.8167353986483155	0.5755695917984837	0.27114233815583866	0.9705368923710159	0.575834688562918	0.8229464647339613	0.9215194775700495	0.8555223268071039	0	0	0.0	0.010351274393683434	32
3219	0.015649136885886237	0.01025506546902154	0.010098731354128731	0.95665749410022	-1	0	0	0.3333333333333333	2	0.8333333333333334	5	0.5714285714285714	0.6666666666666666	5	4	2	0	0	0.2857142857142857	7	2	8	0.0	0.2857142857142857	0.8171191907671659	0.584701098855593	0.1653401491190826	0.9657116585783758	0.575834688562918	0.8180110357277953	0.933852619803776	0.8491176448391673	0	0	0.0	0.010098731354128731	27
4576	0.0334741996190792	0.01187220559727448	0.011836053909385766	0.8900462977068884	-1	0	0	0.2857142857142857	2	0.75	6	0.4166666666666667	0.75	8	6	1	0	0	0.375	8	3	10	0.0	1.0	0.8167353986483155	0.5755695917984837	0.27114233815583866	0.9705368923710159	0.5660108153974436	0.8301479608410822	0.9215194775700495	0.8575798686500592	0	0	0.0	0.011836053909385766	22
3175	0.015557563271012051	0.00932730427049617	0.009232260328709378	0.9571687648428038	-1	0	0	0.3333333333333333	2	0.8333333333333334	5	0.5714285714285714	0.6666666666666666	5	4	2	0	0	0.2857142857142857	7	2	8	0.0	0.2857142857142857	0.8171191907671659	0.584701098855593	0.1653401491190826	0.9657116585783758	0.575834688562918	0.8180110357277953	0.933852619803776	0.8491176448391673	0	0	0.0	0.009232260328709378	25
2862	0.012065134467496184	0.007252633364925339	0.006943468553564294	0.9554470939240574	-1	0	0	0.2	1	1.0	5	0.5833333333333334	0.8	5	4	1	0	0	0.3333333333333333	6	2	7	0.0	0	0.8171191907671659	0.584701098855593	0.1653401491190826	0.9657116585783758	0.575834688562918	0.8180110357277953	0.933852619803776	0.8491176448391673	0	0	0.0	0.006943468553564294	16
4572	0.032834521071021604	0.010258194969524174	0.010257206767950272	0.8744851008155714	-1	0	0	0.2857142857142857	2	0.75	6	0.4166666666666667	0.75	8	6	1	0	0	0.375	8	3	10	0.0	1.0	0.8167353986483155	0.5755695917984837	0.27114233815583866	0.9705368923710159	0.575834688562918	0.8381445462916125	0.9252113220903069	0.8599172893998022	0	0	0.0	0.010257206767950272	25
533	None	None	None	None	None	0	0	0.4	4	0.5384615384615384	7	0.625	0.46153846153846156	9	6	5	2	0	0.6666666666666666	4	6	15	0.18181818181818182	0.16666666666666666	0.6594917134756293	0.9521700361748556	0.840335430027114	0.8827817579876264	0.8896662464075297	0.932925204811687	0.8447366483173884	0.92740871555146	0.5555555555555556	0.1111111111111111	0.0	None	0
4974	0.03260746550403315	0.01061097578220164	0.010557268553828447	0.8726350581772018	-1	0	0	0.2857142857142857	2	0.75	6	0.4166666666666667	0.75	8	6	1	0	0	0.375	8	3	10	0.0	1.0	0.8167353986483155	0.5755695917984837	0.27114233815583866	0.9705368923710159	0.575834688562918	0.8229464647339613	0.9215194775700495	0.8555223268071039	0	0	0.0	0.010557268553828447	21
4513	0.032619797300413596	0.011983252106294778	0.01197874980997566	0.8954637665913168	-1	0	0	0.2857142857142857	2	0.75	6	0.4166666666666667	0.75	8	6	1	0	0	0.375	8	3	10	0.0	1.0	0.8167353986483155	0.5755695917984837	0.27114233815583866	0.9705368923710159	0.5660108153974436	0.8301479608410822	0.9215194775700495	0.8575798686500592	0	0	0.0	0.01197874980997566	92
1126	0.0056035500855316734	0.0015809172203429085	-0.0001664069698555344	0.9832203783825397	-1	0.5	1	0.8333333333333334	5	0.2857142857142857	2	0.6	0.2857142857142857	7	2	1	1	0	0.6	3	5	9	1.0	1.0	0.8814898033205931	0.9072058560823694	0.7412011804418446	0.9569394543949292	0.7702720067178636	0.9550632284550591	0.9406592720980146	0.9433500675124978	1.0	0.42857142857142855	0.0	-1.664069698555344e-05	9
2990	0.011820592888918784	0.0075727523198428175	0.007264724892586008	0.9556592835618474	-1	0	0	0.2	1	1.0	5	0.5833333333333334	0.8	5	4	1	0	0	0.3333333333333333	6	2	7	0.0	0	0.8171191907671659	0.584701098855593	0.1653401491190826	0.9657116585783758	0.5561869422319692	0.8204459171312809	0.9322401211600931	0.8498184575984212	0	0	0.0	0.007264724892586008	28
2286	0.011761190018048873	0.007572456063148756	0.007318217510003222	0.9550464798760827	-1	0	0	0.2	1	1.0	5	0.5833333333333334	0.8	5	4	1	0	0	0.3333333333333333	6	2	7	0.0	0	0.8171191907671659	0.584701098855593	0.1653401491190826	0.9657116585783758	0.575834688562918	0.8180110357277953	0.933852619803776	0.8491176448391673	0	0	0.0	0.007318217510003222	35
1073	0.009558324118656631	0.00435060085274213	0.003775322616638736	0.96336302147699	-1	0	0	0.3333333333333333	2	0.6666666666666666	4	0.5714285714285714	0.5	5	3	2	0	0	0.2857142857142857	7	2	8	0.0	0	0.8059148280956293	0.6797103474648127	0.9242268429694322	0.9827538333823197	0.575834688562918	0.8202513598893733	0.8942801153669402	0.8913320754043752	0	0	0.0	0.003775322616638736	21
1287	0.00748737574366689	0.002051600635181975	0.0020495629692281214	0.966461847131406	-1	0	0	0.25	1	1.0	4	1.0	1.0	5	4	0	0	0	0.16666666666666666	6	1	6	0.0	0	0.8764493927857906	0.58552812114306	0.1653401491190826	0.9748876310069579	0.5011515548818238	0.7379805022728154	0.933852619803776	0.8429031746340251	0	0	0.0	0.0020495629692281214	22
4290	0.03196384363818144	0.015949708350614166	0.015457496411772185	0.8283755202645744	-1	0	0	0.375	3	0.6666666666666666	6	0.4583333333333333	0.6666666666666666	8	6	2	0	0	0.375	8	3	11	0.0	0.6666666666666666	0.8167353986483155	0.5755695917984837	0.27114233815583866	0.9705368923710159	0.575834688562918	0.8377558644698679	0.9250725844962486	0.8598023161508411	0	0	0.0	0.015457496411772185	103
2124	0.012009986867915663	0.007794349007740695	0.007496547456362782	0.9553709958927122	-1	0	0	0.2	1	1.0	5	0.5833333333333334	0.8	5	4	1	0	0	0.3333333333333333	6	2	7	0.0	0	0.8171191907671659	0.584701098855593	0.1653401491190826	0.9657116585783758	0.575834688562918	0.8180110357277953	0.933852619803776	0.8491176448391673	0	0	0.0	0.007496547456362782	32
1950	0.010129508611417511	0.005342610803686882	0.003636340755283115	0.956085202710606	-1	0	0	0.25	1	1.0	4	1.0	1.0	5	4	0	0	0	0.16666666666666666	6	1	6	0.0	0	0.8171191907671659	0.584701098855593	0.1653401491190826	0.9657116585783758	0.575834688562918	0.8180110357277953	0.933852619803776	0.8491176448391673	0	0	0.0	0.003636340755283115	10
3724	0.02957841129184799	0.008272025266465486	0.008271862599789436	0.8775634966905994	-1	0	0	0.16666666666666666	1	1.0	7	0.5625	0.8571428571428571	7	6	1	0	0	0.25	8	2	9	0.0	0	0.8171191907671659	0.5797049636848298	0.1653401491190826	0.9766316336890594	0.575834688562918	0.7839660748475539	0.9322401211600931	0.8558293071375324	0	0	0.0	0.008271862599789436	35
2841	0.011615448032170413	0.007066932247554057	0.00678921744617183	0.9567364415497075	-1	0	0	0.2	1	1.0	5	0.5833333333333334	0.8	5	4	1	0	0	0.3333333333333333	6	2	7	0.0	0	0.8171191907671659	0.584701098855593	0.1653401491190826	0.9657116585783758	0.575834688562918	0.8180110357277953	0.933852619803776	0.8491176448391673	0	0	0.0	0.00678921744617183	18
3105	0.012000166568737808	0.007400788847007483	0.007130391707344255	0.9559021497615531	-1	0	0	0.2	1	1.0	5	0.5833333333333334	0.8	5	4	1	0	0	0.3333333333333333	6	2	7	0.0	0	0.8171191907671659	0.584701098855593	0.1653401491190826	0.9657116585783758	0.575834688562918	0.8180110357277953	0.933852619803776	0.8491176448391673	0	0	0.0	0.007130391707344255	21
2852	0.017422834814489307	0.00475743361341062	0.003239981351319216	0.9525633970282157	-1	0	0	0.16666666666666666	1	1.0	6	0.5714285714285714	0.8333333333333334	6	5	1	0	0	0.2857142857142857	7	2	8	0.0	0	0.8167353986483155	0.5802765475702385	0.27114233815583866	0.9547011314036172	0.5830908139305648	0.8483055958839447	0.9224478360095092	0.8452470956153922	0	0	0.0	0.003239981351319216	4
4254	0.022134694932185305	0.010800927889700024	0.009390511269193184	0.8832246877803974	-1	0	0	0.16666666666666666	1	1.0	6	0.5714285714285714	0.8333333333333334	6	5	1	0	0	0.2857142857142857	7	2	8	0.0	0	0.8167353986483155	0.5846710416215607	0.1653401491190826	0.9581088491054536	0.6158255641469281	0.8199747408403941	0.9330508767171846	0.8405975064681206	0	0	0.0	0.009390511269193184	8
54	0.0006588490412455511	5.6914324774240525e-05	4.526333364881396e-05	0.9945930578195251	-1	0	0	0.6666666666666666	2	0.0	0	0.6666666666666666	0	1	0	2	0	0	0.6666666666666666	2	3	4	0.0	1.0	0	0	0	0	0	0	0	0	0	0	0	4.526333364881396e-05	22
2682	0.011882271354916986	0.007323635164363933	0.00707360346277016	0.9564865854461301	-1	0	0	0.2	1	1.0	5	0.5833333333333334	0.8	5	4	1	0	0	0.3333333333333333	6	2	7	0.0	0	0.8171191907671659	0.584701098855593	0.1653401491190826	0.9657116585783758	0.575834688562918	0.8180110357277953	0.933852619803776	0.8491176448391673	0	0	0.0	0.00707360346277016	30
1960	0.015624708792626231	0.00735992422351886	0.007319458821563015	0.9067836162327311	-1	0.5	1	0.42857142857142855	3	0.625	5	0.5555555555555556	0.375	5	3	4	0	0	0.5	6	3	10	0.0	0	0.8171191907671659	0.5873766088048368	0.1653401491190826	0.9856671137598334	0.5186511343239488	0.5974379489316938	0.933852619803776	0.8401795620822375	0	0	0.0	0.007319458821563015	7
4761	0.03303857865153332	0.010194403944897233	0.010184095717630223	0.8723919868832426	-1	0	0	0.2857142857142857	2	0.75	6	0.4166666666666667	0.75	8	6	1	0	0	0.375	8	3	10	0.0	1.0	0.8167353986483155	0.5755695917984837	0.27114233815583866	0.9705368923710159	0.575834688562918	0.8580773713011727	0.9320013234961998	0.8660231885300845	0	0	0.0	0.010184095717630223	38
4034	0.029741125145898484	0.0094085852795453	0.009367842585438008	0.8983696146034945	-1	0	0	0.16666666666666666	1	1.0	7	0.5625	0.8571428571428571	7	6	1	0	0	0.25	8	2	9	0.0	0	0.8171191907671659	0.5797049636848298	0.1653401491190826	0.9766316336890594	0.575834688562918	0.7839660748475539	0.9322401211600931	0.8558293071375324	0	0	0.0	0.009367842585438008	64
4123	0.02994833883288576	0.008846764423687583	0.008846763601680657	0.892306509210017	-1	0	0	0.16666666666666666	1	1.0	7	0.5625	0.8571428571428571	7	6	1	0	0	0.25	8	2	9	0.0	0	0.8171191907671659	0.5797049636848298	0.1653401491190826	0.9766316336890594	0.575834688562918	0.7839660748475539	0.9322401211600931	0.8558293071375324	0	0	0.0	0.008846763601680657	17
3351	0.015579768085392342	0.009082231404212916	0.0088260887282114	0.9571430716983258	-1	0	0	0.3333333333333333	2	0.8333333333333334	5	0.5714285714285714	0.6666666666666666	5	4	2	0	0	0.2857142857142857	7	2	8	0.0	0.2857142857142857	0.8171191907671659	0.584701098855593	0.1653401491190826	0.9657116585783758	0.575834688562918	0.8180110357277953	0.933852619803776	0.8491176448391673	0	0	0.0	0.0088260887282114	13
2403	0.011787584588117263	0.0073099861960919015	0.007039854961595819	0.9560504667957977	-1	0	0	0.2	1	1.0	5	0.5833333333333334	0.8	5	4	1	0	0	0.3333333333333333	6	2	7	0.0	0	0.8171191907671659	0.584701098855593	0.1653401491190826	0.9657116585783758	0.575834688562918	0.8180110357277953	0.933852619803776	0.8491176448391673	0	0	0.0	0.007039854961595819	20
1755	0.011660664002124682	0.006003936515053537	0.005952426363225955	0.9442592487693006	-1	0	0	0.3333333333333333	2	0.7142857142857143	5	0.5625	0.5714285714285714	5	4	3	0	0	1.0	4	4	9	0.0	0	0.8171191907671659	0.6894632999653113	0.1653401491190826	0.9839270671475827	0.5186511343239488	0.5974379489316938	0.9349584775665131	0.8543261181028756	0	0	0.0	0.005952426363225955	24
4158	0.029397265961057788	0.00782236137298916	0.007681587991768478	0.8722865663628476	-1	0	0	0.16666666666666666	1	1.0	7	0.5625	0.8571428571428571	7	6	1	0	0	0.25	8	2	9	0.0	0	0.8171191907671659	0.5797049636848298	0.1653401491190826	0.9766316336890594	0.575834688562918	0.7784739328745562	0.9322401211600931	0.8545025965154563	0	0	0.0	0.007681587991768478	14
269	0.001609075933060101	0.00020518117050128548	0.00020517248890718288	0.9877800889408791	-1	0	0	0.5	1	1.0	1	1.0	1.0	2	1	0	0	0	0.3333333333333333	1	3	3	0.0	0	0.5839276315999442	0.9287990872049953	0.5626005429672915	0.9362054423270257	0.5816698561296929	0.8909741782163069	0.9029980200971723	0.9206901720345126	0	0	0.0	0.00020517248890718288	49
2986	0.011830455793565366	0.007206633417684496	0.006930033278220611	0.9555400857868914	-1	0	0	0.2	1	1.0	5	0.5833333333333334	0.8	5	4	1	0	0	0.3333333333333333	6	2	7	0.0	0	0.8171191907671659	0.584701098855593	0.1653401491190826	0.9657116585783758	0.575834688562918	0.8180110357277953	0.933852619803776	0.8491176448391673	0	0	0.0	0.006930033278220611	32
1852	0.011770802529463805	0.00733951206025136	0.0070656885267730216	0.9563871470122413	-1	0	0	0.2	1	1.0	5	0.5833333333333334	0.8	5	4	1	0	0	0.3333333333333333	6	2	7	0.0	0	0.8171191907671659	0.584701098855593	0.1653401491190826	0.9657116585783758	0.575834688562918	0.8180110357277953	0.933852619803776	0.8491176448391673	0	0	0.0	0.0070656885267730216	49
2350	0.01328255135432434	0.0025878173805698413	-0.001030094420930903	0.9829614712694682	-1	0	0	0.3333333333333333	2	0.8333333333333334	5	0.4444444444444444	0.6666666666666666	6	4	1	0	0	0.5	6	3	8	0.0	0	0.8267466656837111	0.577495593769731	0.19756655929010736	0.9562247630277892	0.5660108153974436	0.8001390774629207	0.9281819369926831	0.8312524628997624	0	0	0.0	-0.0001030094420930903	0
313	0.011170634666212027	0.004333500139483998	0.002072731631499739	0.9577854006312359	-1	0.5	1	0.42857142857142855	3	0.625	5	0.5555555555555556	0.375	5	3	4	0	0	0.5	6	3	10	0.0	0	0.8171191907671659	0.6606793394954413	0.5018958376879047	0.9579548073907984	0.5186511343239488	0.7602840444839636	0.9292687438551397	0.8387385396062437	0	0	0.0	0.002072731631499739	118
3996	0.029355047345937926	0.008156520702538646	0.008126748912000794	0.8747763510969853	-1	0	0	0.16666666666666666	1	1.0	7	0.5625	0.8571428571428571	7	6	1	0	0	0.25	8	2	9	0.0	0	0.8171191907671659	0.5797049636848298	0.1653401491190826	0.9766316336890594	0.575834688562918	0.7839660748475539	0.9322401211600931	0.8558293071375324	0	0	0.0	0.008126748912000794	22
3554	0.026981378328092987	0.009459129712717583	0.0019464203845410914	0.847959407263413	-1	0	0	0.16666666666666666	1	1.0	6	1.0	1.0	7	6	0	0	0	0.125	8	1	8	0.0	0	0.8171191907671659	0.5797049636848298	0.1653401491190826	0.9766316336890594	0.575834688562918	0.7839660748475539	0.9322401211600931	0.8558293071375324	0	0	0.0	0.0019464203845410914	2
433	0.029186192963124885	0.004471807131000949	0.004319355459535944	0.9762296150887598	-1	0	0	0.3	3	0.8461538461538461	11	0.2777777777777778	0.6923076923076923	11	9	3	1	0	0.6666666666666666	6	9	15	0.125	0.3076923076923077	0.8493675926871583	0.8908409790663968	0.6911113105845768	0.8612020362763192	0.7923759133378794	0.9741162208402048	0.9210556092998691	0.9253615014032556	1.0	0.36363636363636365	0.0	0.004319355459535944	6
3162	0.009781513228191546	0.001528786064648411	-0.000837739466755894	0.9548649021259457	-1	0	0	0.2	1	1.0	5	0.5833333333333334	0.8	5	4	1	0	0	0.3333333333333333	6	2	7	0.0	0	0.8171191907671659	0.58695202128868	0.1653401491190826	0.9680184944195557	0.5011515548818238	0.8144993869588568	0.933852619803776	0.8515735183136357	0	0	0.0	-8.37739466755894e-05	2
439	0.0007434593965191084	0.0005790246792516278	5.1792886212212075e-06	0.986983260582386	-1	0	0	0.5	1	1.0	1	1.0	1.0	1	1	1	1	0	0.3333333333333333	3	1	3	0.16666666666666666	0	0.8258356892207968	0.5	0.6144281004123893	0.5	0.4759410991231043	0.5	0.8082597514666189	0.5	1.0	1.0	0.0	5.1792886212212075e-06	13
4932	0.032863280882397546	0.008400402631951846	0.008290650801361682	0.8684617716000121	-1	0	0	0.2857142857142857	2	0.75	6	0.4166666666666667	0.75	8	6	1	0	0	0.375	8	3	10	0.0	1.0	0.8167353986483155	0.5755695917984837	0.27114233815583866	0.9705368923710159	0.575834688562918	0.8381445462916125	0.9252113220903069	0.8599172893998022	0	0	0.0	0.008290650801361682	13
2614	0.011740829291235289	0.007726849432255623	0.007421108629097034	0.9553248660746698	-1	0	0	0.2	1	1.0	5	0.5833333333333334	0.8	5	4	1	0	0	0.3333333333333333	6	2	7	0.0	0	0.8171191907671659	0.584701098855593	0.1653401491190826	0.9657116585783758	0.575834688562918	0.8180110357277953	0.933852619803776	0.8491176448391673	0	0	0.0	0.007421108629097034	53
3575	0.02903944214796704	0.009491241276941238	0.009468059243898186	0.8976338142293541	-1	0	0	0.16666666666666666	1	1.0	7	0.5625	0.8571428571428571	7	6	1	0	0	0.25	8	2	9	0.0	0	0.8171191907671659	0.5797049636848298	0.1653401491190826	0.9766316336890594	0.575834688562918	0.8237152155314863	0.9322401211600931	0.8659178742021671	0	0	0.0	0.009468059243898186	99
4338	0.03209145777606752	0.008358813819468893	0.008289461109953414	0.8679612903721128	-1	0	0	0.2857142857142857	2	0.75	6	0.4166666666666667	0.75	8	6	1	0	0	0.375	8	3	10	0.0	1.0	0.8167353986483155	0.5755695917984837	0.27114233815583866	0.9705368923710159	0.575834688562918	0.8381445462916125	0.9252113220903069	0.8599172893998022	0	0	0.0	0.008289461109953414	23
3844	0.028861686904515956	0.008281379475861227	0.008264487073008222	0.8754479206333708	-1	0	0	0.16666666666666666	1	1.0	7	0.5625	0.8571428571428571	7	6	1	0	0	0.25	8	2	9	0.0	0	0.8171191907671659	0.5797049636848298	0.1653401491190826	0.9766316336890594	0.575834688562918	0.8237152155314863	0.9322401211600931	0.8659178742021671	0	0	0.0	0.008264487073008222	19
1049	1.5732025213612696e-05	7.295962672776579e-08	-6.408110591004684e-08	0.9999967845534175	-1	0	0	0.6666666666666666	2	0.5	1	0.6666666666666666	0.5	2	1	1	1	0	0.6666666666666666	3	2	4	0.2	0	0.6831441434575749	0.9275482125800055	0.6029066063339721	0.9601148033618988	0.5872331875168796	0.9683659066970931	0.9523620304865388	0.9548119559957483	1.0	1.0	0.0	-6.408110591004684e-09	8
57	1.3611657796807886e-06	1.2830814222026454e-07	1.0965979885667051e-07	0.9999530108781133	-1	0	0	0	0	0	0	1.0	0	0	0	0	2	0	1.0	1	1	1	0.5	0	0	0	0	0	0	0	0	0	0	0	0	-0.1	11
1879	0.011733607212470982	0.0069414215188395275	0.0066701182030643475	0.9567978188034341	-1	0	0	0.2	1	1.0	5	0.5833333333333334	0.8	5	4	1	0	0	0.3333333333333333	6	2	7	0.0	0	0.8171191907671659	0.584701098855593	0.1653401491190826	0.9657116585783758	0.575834688562918	0.8180110357277953	0.933852619803776	0.8491176448391673	0	0	0.0	0.0066701182030643475	67
2526	0.01165406255749392	0.007275697245184233	0.007070905813401106	0.9562216558919896	-1	0	0	0.2	1	1.0	5	0.5833333333333334	0.8	5	4	1	0	0	0.3333333333333333	6	2	7	0.0	0	0.8171191907671659	0.584701098855593	0.1653401491190826	0.9657116585783758	0.575834688562918	0.8180110357277953	0.933852619803776	0.8491176448391673	0	0	0.0	0.007070905813401106	17
[truncated: 3,941 more rows]
