# Supplementary material for: Environmental influences on evolvable robots
Source: PLoS One. 2020 May 29;15(5):e0233848. doi: 10.1371/journal.pone.0233848 (PMC7259730; doi:10.1371/journal.pone.0233848)
Supplement: S1 Dataset — (ZIP) [file pone.0233848.s003.zip › data_plosone/all_measures_seasonal_plane_2.tsv]

robot_id	velocity	displacement_velocity	displacement_velocity_hill	head_balance	contacts	branching	branching_modules_count	limbs	extremities	length_of_limbs	extensiveness	coverage	joints	hinge_count	active_hinges_count	brick_count	touch_sensor_count	brick_sensor_count	proportion	width	height	absolute_size	sensors	symmetry	avg_period	dev_period	avg_phase_offset	dev_phase_offset	avg_amplitude	dev_amplitude	avg_intra_dev_params	avg_inter_dev_params	sensors_reach	recurrence	synaptic_reception	fitness	cons_fitness
3233	0.04231429975025139	0.020365507649804295	0.020069098311578985	0.9771846785065147	-1	0	0	0.1111111111111111	1	1.0	11	0.3939393939393939	0.7272727272727273	9	8	3	2	0	0.2727272727272727	3	11	13	0.2222222222222222	0	0.1	0.8228998637752295	0.4983045712440444	0.8814599178710417	0.6955330751985929	0.9047240246074533	0.9197286024643199	0.8733711179453361	0.5555555555555556	0.1111111111111111	0.0	0.020069098311578985	31
766	0.020638089353244023	0.00164761298801206	0.0013774426813790706	0.985055816036093	-1	0	0	0.3	3	0.6923076923076923	9	0.5769230769230769	0.6153846153846154	9	8	5	5	0	0.15384615384615385	2	13	15	0.38461538461538464	0	0.1156281643298408	0.9477424663014573	0.5873368648223656	0.9317138742897573	0.2417769424561668	0.936739019887907	0.9294008452891592	0.9390864159843979	0.2222222222222222	0.2222222222222222	0.0	0.0013774426813790706	11
2016	0.047786866455988536	0.012997961592693433	0.012979456897556165	0.9724733955254758	-1	0	0	0.3	3	0.6923076923076923	9	0.5769230769230769	0.6923076923076923	10	9	4	1	0	0.15384615384615385	2	13	15	0.09090909090909091	0	0.16954036760187857	0.82102465964676	0.4983045712440444	0.8815060716968486	0.6955330751985929	0.8962975011795613	0.9194936816312882	0.8693935337158563	1.0	0.1	0.0	0.012979456897556165	13
3343	0.036967937096774976	0.006297203569330606	-0.0019076397108262735	0.9586539791201754	-1	0	0	0.2	2	0.8461538461538461	11	0.3333333333333333	0.7692307692307693	10	10	4	0	0	0.5555555555555556	5	9	15	0.0	0	0.1	0.6661887226770535	0.5214078445986525	0.8982422716061079	0.6955330751985929	0.863294874740299	0.9363379427755286	0.8278678118912451	0	0	0.0	-0.00019076397108262736	4
184	0.007107655515347351	0.0007784681359875856	0.000635806099562293	0.9449306374800871	-1	0	0	0.4	2	0.6	3	0.5833333333333334	0.6	5	3	1	1	0	0.3333333333333333	2	6	7	0.25	0	0.6282905866912036	0.9185040723178711	0.6854539542984491	0.9506052476136935	0.5100607352736384	0.9228130600858646	0.9380880310463463	0.9321512925040815	1.0	0.4	0.0	0.000635806099562293	11
3339	0.038307339705179286	0.02243225328138569	0.01599493410842697	0.979118843156617	-1	0	0	0.125	1	1.0	10	0.4	0.7	8	7	3	2	0	0.3	3	10	12	0.2222222222222222	0	0.1	0.7570227140109872	0.39760351475098615	0.8919950163406822	0.7032487511624277	0.8159683664030701	0.922940998615055	0.8290617316471994	0.5625	0.125	0.0	0.01599493410842697	23
3489	0.04382115152759347	0.022886998754348284	0.022511918995495827	0.9770629062725732	-1	0	0	0.1111111111111111	1	1.0	11	0.3939393939393939	0.7272727272727273	9	8	3	2	0	0.2727272727272727	3	11	13	0.2222222222222222	0	0.1	0.7450679655173328	0.4983045712440444	0.8946136430670109	0.6955330751985929	0.8518494892052624	0.9197286024643199	0.8393598549353636	0.5555555555555556	0.1111111111111111	0.0	0.022511918995495827	23
545	0.001028962488904549	0.0003285419753827146	1.570118323142362e-06	0.9969975042587532	-1	0	0	1.0	1	0	0	1.0	0	1	0	0	0	0	0.5	2	1	2	0.0	0	0	0	0	0	0	0	0	0	0	0	0	1.570118323142362e-06	45
4860	0.04473299637581435	0.023364389950210947	0.02117521813491579	0.9732933765972461	-1	0	0	0.2	2	0.8461538461538461	11	0.38461538461538464	0.6923076923076923	9	9	5	1	0	0.23076923076923078	3	13	15	0.07142857142857142	0	0.1	0.7464645601252151	0.4983045712440444	0.9264833492687647	0.6554584573237483	0.8246287793059469	0.9216461524013044	0.8482042589852642	1.0	0.1111111111111111	0.0	0.02117521813491579	46
231	0.03270680301550614	0.0010704884695508807	-0.0009556768511246314	0.8845218641508106	-1	0	0	0.3	3	0.7692307692307693	10	0.4166666666666667	0.6153846153846154	10	8	4	1	0	1.0	6	6	15	0.1	0.15384615384615385	0.51859368876224	0.940647132632265	0.5015950959089708	0.9502611358084412	0.5946008266356148	0.9375401181543067	0.804017086170029	0.943066398315181	1.0	0.3	0.0	-9.556768511246314e-05	4
1511	0.04755446781970369	0.011466598875946641	0.009239021204821053	0.971452145003527	-1	0	0	0.2	2	0.8461538461538461	11	0.38461538461538464	0.6923076923076923	11	9	3	2	0	0.23076923076923078	3	13	15	0.25	0	0.22595391164004835	0.830137126855062	0.5080649123151962	0.9065412465862372	0.6955330751985929	0.8432697736779972	0.9192581336392803	0.863793178033402	0.5454545454545454	0.09090909090909091	0.0	0.009239021204821053	10
523	0.0009787975323590358	0.0002915256008657956	1.415736881747575e-06	0.9970244869096098	-1	0	0	1.0	1	0	0	1.0	0	1	0	0	0	0	0.5	2	1	2	0.0	0	0	0	0	0	0	0	0	0	0	0	0	1.415736881747575e-06	33
4227	0.04204242854776799	0.007379412831644612	0.0029018391435431602	0.9731155895387262	-1	0	0	0.2	2	0.8461538461538461	11	0.38461538461538464	0.6923076923076923	9	9	5	1	0	0.23076923076923078	3	13	15	0.07142857142857142	0	0.1	0.7425267803391071	0.4983045712440444	0.9250696702211255	0.6222081655815578	0.855231987611355	0.9197286024643199	0.856054331137196	1.0	0.1111111111111111	0.0	0.0029018391435431602	11
2368	0.04367898476807388	0.015610930439703321	0.014968565387507573	0.979473747962904	-1	0	0	0.3	3	0.6923076923076923	9	0.5769230769230769	0.6923076923076923	10	9	4	1	0	0.15384615384615385	2	13	15	0.09090909090909091	0	0.1065634117818544	0.7379950596701063	0.4983045712440444	0.9052654779020805	0.6955330751985929	0.8085961723300592	0.9206926735437576	0.8289039554023557	1.0	0.1	0.0	0.014968565387507573	24
2689	0.04570068878090473	0.023737730882937954	0.02067580194391487	0.9759941558828075	-1	0	0	0.1	1	1.0	12	0.3888888888888889	0.75	10	9	3	2	0	0.25	3	12	14	0.2222222222222222	0	0.1065634117818544	0.7379950596701063	0.4983045712440444	0.9052654779020805	0.6955330751985929	0.8085961723300592	0.9206926735437576	0.8289039554023557	0.55	0.1	0.0	0.02067580194391487	27
4170	0.04636274876828262	0.025731454591761297	0.024666797885415714	0.9764495935823386	-1	0	0	0.2222222222222222	2	0.8181818181818182	9	0.3939393939393939	0.6363636363636364	8	7	4	2	0	0.2727272727272727	3	11	13	0.18181818181818182	0	0.13751950975109736	0.8251309260537428	0.4996352580139625	0.8532166425990131	0.5898650568706083	0.901952154741081	0.9102839540177097	0.8633686550724348	0.5625	0.125	0.0	0.024666797885415714	17
14	8.016730893780833e-05	3.134234632661253e-06	-1.7089358221418011e-06	0.9999927405555279	-1	0	0	0.25	1	1.0	3	0.5555555555555556	0.3333333333333333	1	1	3	3	0	1.0	3	3	5	0.3	0	0.2212221475499533	0.5	0.5482863646195268	0.5	0.6598419959271344	0.5	0.8654496669162516	0.5	1.0	0	0.34040177109793657	-1.708935822141801e-07	13
3157	0.042614735069774395	0.019872802403363136	0.01986234854471303	0.9771014214201035	-1	0	0	0.1111111111111111	1	1.0	11	0.3939393939393939	0.7272727272727273	9	8	3	2	0	0.2727272727272727	3	11	13	0.2222222222222222	0	0.1	0.8228998637752295	0.4983045712440444	0.8814599178710417	0.6955330751985929	0.8755465842907366	0.9216461524013044	0.8618952741014531	0.5555555555555556	0.1111111111111111	0.0	0.01986234854471303	49
1097	0.03939976828352338	0.011467110768060377	0.009293399075191595	0.975171675255856	-1	0	0	0.2	2	0.8461538461538461	11	0.45454545454545453	0.6153846153846154	9	8	5	4	0	0.2727272727272727	3	11	15	0.3076923076923077	0	0.1131268235637088	0.8982901347515895	0.4983045712440444	0.9420256827147304	0.6222081655815578	0.8668420245002991	0.9294008452891592	0.90719923943199	0.1111111111111111	0.1111111111111111	0.0	0.009293399075191595	19
4994	0.04679284750439549	0.021078590588637456	0.020257093267366553	0.9724697025334323	-1	0	0	0.2	2	0.8461538461538461	11	0.38461538461538464	0.6153846153846154	9	8	5	1	0	0.23076923076923078	3	13	15	0.07692307692307693	0	0.1	0.7464645601252151	0.4983045712440444	0.8946136430670109	0.6955330751985929	0.8518494892052624	0.9197286024643199	0.839690646462983	1.0	0.1111111111111111	0.0	0.020257093267366553	23
1251	0.034717010656776126	0.01407828840936316	0.013701916811924023	0.9744951577916746	-1	0	0	0.4	4	0.6153846153846154	8	0.30612244897959184	0.6153846153846154	10	8	4	2	0	1.0	7	7	15	0.2	0	0.19398258692856976	0.9007981556867771	0.4983045712440444	0.8495329913896262	0.7032487511624277	0.9160827094678861	0.9194936816312882	0.8917858769119427	0.55	0.1	0.0	0.013701916811924023	14
2998	0.03328569114014228	0.010053607542363495	-0.007942017864179838	0.9785122134409461	-1	0	0	0.2222222222222222	2	0.8181818181818182	9	0.3939393939393939	0.5454545454545454	7	6	5	2	0	0.2727272727272727	3	11	13	0.15384615384615385	0	0.1	0.7628789433780888	0.2362459551854577	0.8864081621438551	0.7109644271262625	0.8742123608366749	0.9197286024643199	0.8482070770306455	0.5714285714285714	0.14285714285714285	0.0	-0.0007942017864179838	0
749	0.001393548784651341	6.612094916776363e-05	-1.9480444706097176e-05	0.996228230085407	-1	0	0	0.7142857142857143	5	0.25	2	0.6666666666666666	0.125	2	1	7	5	0	0.6	3	5	10	0.29411764705882354	0.25	0.1065634117818544	0.5164026415512675	0.16812297759272885	0.6640131153576737	0.7456337777070313	0.5858155337135962	0.947462035587624	0.5901339468932375	0.5	0.5	0.09731106174798725	-1.9480444706097176e-06	2
3135	0.04224474282025716	0.019639542755474724	0.019315688585550845	0.9769551949743327	-1	0	0	0.1111111111111111	1	1.0	11	0.3939393939393939	0.7272727272727273	9	8	3	2	0	0.2727272727272727	3	11	13	0.2222222222222222	0	0.1	0.8228998637752295	0.4983045712440444	0.8814599178710417	0.7109644271262625	0.8882316490906943	0.9216461524013044	0.8666607038378382	0.5555555555555556	0.1111111111111111	0.0	0.019315688585550845	24
3895	0.047211812202292786	0.021907810768255053	0.02081879915101552	0.9730280354702115	-1	0	0	0.2	2	0.8461538461538461	11	0.38461538461538464	0.6923076923076923	9	9	5	1	0	0.23076923076923078	3	13	15	0.07142857142857142	0	0.1	0.7425267803391071	0.4983045712440444	0.9264833492687647	0.6554584573237483	0.8246287793059469	0.9216461524013044	0.8473136656145543	1.0	0.1111111111111111	0.0	0.02081879915101552	46
4542	0.04605077600972567	0.02219693340229923	0.02203713751807393	0.9722848136206368	-1	0	0	0.2	2	0.8461538461538461	11	0.38461538461538464	0.6153846153846154	9	8	5	1	0	0.23076923076923078	3	13	15	0.07692307692307693	0	0.1	0.7464645601252151	0.4983045712440444	0.8946136430670109	0.6955330751985929	0.820082092543436	0.9216461524013044	0.8289923096792768	1.0	0	0.0	0.02203713751807393	74
3848	0.04310095569963966	0.0032213439771007534	0.003050803030326658	0.9698944734879381	-1	0	0	0.2	2	0.8461538461538461	11	0.38461538461538464	0.6923076923076923	9	9	5	1	0	0.23076923076923078	3	13	15	0.07142857142857142	0	0.1	0.7640048057274034	0.4983045712440444	0.9286851175465122	0.6554584573237483	0.8246287793059469	0.9200008863223917	0.8536039727653862	1.0	0.2222222222222222	0.0	0.003050803030326658	6
632	0.0010347358393514657	0.0002884549664263451	1.422566670319317e-06	0.997236754621839	-1	0	0	1.0	1	0	0	1.0	0	1	0	0	0	0	0.5	2	1	2	0.0	0	0	0	0	0	0	0	0	0	0	0	0	1.422566670319317e-06	18
2224	0.043245744384299414	0.018185257868047325	0.018123885716586553	0.9795334027088547	-1	0	0	0.3	3	0.6923076923076923	9	0.5769230769230769	0.6923076923076923	10	9	4	1	0	0.15384615384615385	2	13	15	0.09090909090909091	0	0.1065634117818544	0.7379950596701063	0.4983045712440444	0.9052654779020805	0.6955330751985929	0.8403756846259839	0.9194936816312882	0.8390598997528891	1.0	0.3	0.0	0.018123885716586553	24
3439	0.04389677096474366	0.018054401227429386	0.016396304570687376	0.9753027883487156	-1	0	0	0.2	2	0.8333333333333334	10	0.3888888888888889	0.6666666666666666	10	8	3	2	0	0.25	3	12	14	0.25	0	0.1065634117818544	0.818947354762807	0.4983045712440444	0.9240141974037165	0.6754957662611706	0.8656120066490421	0.922940998615055	0.8761760442142408	0.55	0.1	0.0	0.016396304570687376	18
1784	0.034152917917636604	0.01574853301127731	0.01565788226821942	0.9600881065218052	-1	0	0	0.2	2	0.8333333333333334	10	0.25	0.75	10	9	3	2	0	0.875	7	8	14	0.2222222222222222	0	0.27784259443684833	0.8385144549486487	0.5009659447838806	0.893251689560745	0.6754957662611706	0.897755221298977	0.9192581336392803	0.8788281397009883	0.55	0.1	0.0	0.01565788226821942	16
3755	0.02228783632434642	0.011730826974214632	0.0036986534411357092	0.9846635464198826	-1	0	0	0.1111111111111111	1	1.0	11	0.3939393939393939	0.7272727272727273	9	8	3	2	0	0.2727272727272727	3	11	13	0.2222222222222222	0	0.1	0.7464645601252151	0.4983045712440444	0.8971759981473932	0.6955330751985929	0.8518494892052624	0.9197286024643199	0.8409195974247492	0.5555555555555556	0.1111111111111111	0.0	0.0036986534411357092	5
3699	0.0471262104025668	0.021747524649911896	0.021623671251455284	0.9732507433665999	-1	0	0	0.2	2	0.8461538461538461	11	0.38461538461538464	0.6923076923076923	9	9	5	1	0	0.23076923076923078	3	13	15	0.07142857142857142	0	0.1	0.7425267803391071	0.4983045712440444	0.9264833492687647	0.6222081655815578	0.855231987611355	0.9197286024643199	0.8568973421777019	1.0	0.1111111111111111	0.0	0.021623671251455284	40
1156	0.041576904684443826	0.010761648683754775	0.010351819720933594	0.9461712032389882	-1	0	0	0.2	2	0.8461538461538461	11	0.23809523809523808	0.7692307692307693	11	10	3	2	0	0.7777777777777778	9	7	15	0.2222222222222222	0	0.22595391164004835	0.8665549324933308	0.4983045712440444	0.9043752605302203	0.6955330751985929	0.888762658683757	0.9197286024643199	0.8874815809558291	0.5454545454545454	0.09090909090909091	0.0	0.010351819720933594	16
4015	0.04622192316696149	0.021675404818000104	0.021148134253547033	0.9730088121289301	-1	0	0	0.2	2	0.8461538461538461	11	0.38461538461538464	0.6923076923076923	9	9	5	1	0	0.23076923076923078	3	13	15	0.07142857142857142	0	0.1	0.7425267803391071	0.4983045712440444	0.9264833492687647	0.6554584573237483	0.8246287793059469	0.9216461524013044	0.8473136656145543	1.0	0.1111111111111111	0.0	0.021148134253547033	28
3934	0.042087040344409375	0.02036604245540925	0.020363150579826926	0.9769519657680542	-1	0	0	0.1111111111111111	1	1.0	11	0.3939393939393939	0.7272727272727273	9	8	3	2	0	0.2727272727272727	3	11	13	0.2222222222222222	0	0.1	0.8228998637752295	0.4983045712440444	0.8814599178710417	0.6955330751985929	0.8944023106929158	0.9197286024643199	0.8690959507850338	0.5555555555555556	0.1111111111111111	0.0	0.020363150579826926	26
1605	0.04378025548028611	0.014320377989478382	0.013673767676203867	0.9795532355666027	-1	0	0	0.3	3	0.6923076923076923	9	0.5769230769230769	0.6923076923076923	10	9	4	1	0	0.15384615384615385	2	13	15	0.09090909090909091	0	0.1065634117818544	0.7379950596701063	0.4983045712440444	0.9052654779020805	0.6955330751985929	0.8403756846259839	0.9194936816312882	0.8390598997528891	1.0	0.1	0.0	0.013673767676203867	22
1667	0.04366778393237902	0.018108143401452885	0.0180979736992943	0.9794356413896537	-1	0	0	0.3	3	0.6923076923076923	9	0.5769230769230769	0.6923076923076923	10	9	4	1	0	0.15384615384615385	2	13	15	0.09090909090909091	0	0.1065634117818544	0.7379950596701063	0.4983045712440444	0.9052654779020805	0.6955330751985929	0.8403756846259839	0.9194936816312882	0.8390598997528891	1.0	0.1	0.0	0.0180979736992943	86
1025	0.02928154993177528	0.010324588958895885	0.00796516245780392	0.9802427386227989	-1	0	0	0.4	4	0.5	6	0.4666666666666667	0.4166666666666667	7	5	6	2	0	0.3	3	10	14	0.14285714285714285	0	0.22595391164004835	0.9262604769374998	0.5080649123151962	0.9348446585385554	0.6955330751985929	0.6331697114343634	0.9192581336392803	0.8713954773041778	0.5714285714285714	0.2857142857142857	0.0	0.00796516245780392	97
4507	0.0559451762176115	0.009868745084272037	0.009687180476140377	0.9273555446730428	-1	0	0	0.2	2	0.8461538461538461	11	0.38461538461538464	0.6923076923076923	9	9	5	1	0	0.23076923076923078	3	13	15	0.07142857142857142	0	0.15766410630151156	0.9162723207353507	0.34310900496714414	0.949481078410763	0.6554584573237483	0.7054521173158815	0.9242162061829069	0.887611213369384	1.0	0.1111111111111111	0.0	0.009687180476140377	11
4793	0.04700623685002344	0.020483674141362124	0.019281543101611297	0.9719123499943415	-1	0	0	0.3	3	0.6923076923076923	9	0.4166666666666667	0.6153846153846154	10	8	4	1	0	0.25	3	12	15	0.1	0	0.1	0.7394783412036828	0.5841339327537598	0.925291422366138	0.6754957662611706	0.812940574187549	0.9206926735437576	0.8424185915270809	1.0	0.2	0.0	0.019281543101611297	16
4053	0.044947379478864014	0.02170071491905263	0.020375615726491048	0.9729599397384434	-1	0	0	0.2	2	0.8461538461538461	11	0.38461538461538464	0.6923076923076923	9	9	5	1	0	0.23076923076923078	3	13	15	0.07142857142857142	0	0.1	0.7425267803391071	0.4983045712440444	0.9264833492687647	0.6554584573237483	0.8246287793059469	0.9216461524013044	0.8473136656145543	1.0	0.1111111111111111	0.0	0.020375615726491048	27
400	0.0010079544643881643	0.0003472502432406998	2.6499528700611223e-06	0.9968996967441603	-1	0	0	1.0	2	0.0	0	1.0	0	2	0	0	1	0	0.3333333333333333	3	1	3	0.5	1.0	0	0	0	0	0	0	0	0	0	0	0	2.6499528700611223e-06	27
3167	0.042904487122395425	0.022193849069036025	0.022131303069016606	0.9771861412516023	-1	0	0	0.1111111111111111	1	1.0	11	0.3939393939393939	0.7272727272727273	9	8	3	2	0	0.2727272727272727	3	11	13	0.2222222222222222	0	0.1	0.7450679655173328	0.4983045712440444	0.8946136430670109	0.7109644271262625	0.8399777260990979	0.9294008452891592	0.8352221946871359	0.5555555555555556	0.2222222222222222	0.0	0.022131303069016606	31
5050	0.04672610418876426	0.020016859525367733	0.01971511534917562	0.9734332144545963	-1	0	0	0.2	2	0.8461538461538461	11	0.38461538461538464	0.6923076923076923	9	9	5	1	0	0.23076923076923078	3	13	15	0.07142857142857142	0	0.1	0.7471052230136533	0.4983045712440444	0.9264833492687647	0.6222081655815578	0.855231987611355	0.9197286024643199	0.857879168028308	1.0	0.1111111111111111	0.0	0.01971511534917562	21
4405	0.047049819102009394	0.0026844977108775306	0.0024004963427753947	0.9713578141966862	-1	0	0	0.2	2	0.8461538461538461	11	0.38461538461538464	0.6923076923076923	9	9	5	1	0	0.23076923076923078	3	13	15	0.07142857142857142	0	0.15766410630151156	0.737428333611007	0.4983045712440444	0.9264833492687647	0.6222081655815578	0.855231987611355	0.9192581336392803	0.8558108092615395	1.0	0.1111111111111111	0.0	0.0024004963427753947	11
2609	0.0479222035984978	0.01539698862056429	0.010339729894840721	0.9685213561115084	-1	0	0	0.1	1	1.0	12	0.3888888888888889	0.75	10	9	3	2	0	0.25	3	12	14	0.2222222222222222	0	0.14408292153295177	0.734358810909023	0.4983045712440444	0.9052654779020805	0.6955330751985929	0.8403756846259839	0.9194936816312882	0.8382153632470956	0.55	0.1	0.0	0.010339729894840721	17
2460	0.042834034724830945	0.019335879654449425	0.0189593667508704	0.9795186924048295	-1	0	0	0.2	2	0.8333333333333334	10	0.5384615384615384	0.75	10	9	3	2	0	0.15384615384615385	2	13	14	0.2222222222222222	0	0.1065634117818544	0.7379950596701063	0.4983045712440444	0.9052654779020805	0.6955330751985929	0.8403756846259839	0.9194936816312882	0.8390598997528891	0.55	0.1	0.0	0.0189593667508704	24
3675	0.04304651481609226	0.02256070363794653	0.022232503583143454	0.9775262110699376	-1	0	0	0.1111111111111111	1	1.0	11	0.3939393939393939	0.7272727272727273	9	8	3	2	0	0.2727272727272727	3	11	13	0.2222222222222222	0	0.1	0.7450679655173328	0.4983045712440444	0.8946136430670109	0.6955330751985929	0.820082092543436	0.9216461524013044	0.8286439475591744	0.5555555555555556	0.1111111111111111	0.0	0.022232503583143454	17
3519	0.042348108332624916	0.020480926366890112	0.020480577427548764	0.9771181945211027	-1	0	0	0.1111111111111111	1	1.0	11	0.3939393939393939	0.7272727272727273	9	8	3	2	0	0.2727272727272727	3	11	13	0.2222222222222222	0	0.1	0.8228998637752295	0.4983045712440444	0.8814599178710417	0.6955330751985929	0.8944023106929158	0.9197286024643199	0.8690959507850338	0.5555555555555556	0	0.0	0.020480577427548764	21
1129	0.04947850368159506	0.004390532621994378	0.0043852041087089014	0.5089052212227314	-1	0	0	0.3	3	0.6923076923076923	9	0.5769230769230769	0.6923076923076923	10	9	4	1	0	0.15384615384615385	2	13	15	0.09090909090909091	0	0.16954036760187857	0.8759475013447529	0.4983045712440444	0.8323715107945987	0.7032487511624277	0.8978839231290653	0.91617786801588	0.8710588618512859	1.0	0.1	0.0	0.0043852041087089014	21
4481	0.04528718858298998	0.021150506709529133	0.02094834065920058	0.9732564122662369	-1	0	0	0.2	2	0.8461538461538461	11	0.38461538461538464	0.6923076923076923	9	9	5	1	0	0.23076923076923078	3	13	15	0.07142857142857142	0	0.1	0.7471052230136533	0.4983045712440444	0.9264833492687647	0.6554584573237483	0.8246287793059469	0.9216461524013044	0.8483496081684379	1.0	0.1111111111111111	0.0	0.02094834065920058	21
3840	0.036986398772987095	0.011648322547366493	0.011554810940332543	0.9834221312568886	-1	0	0	0.2	2	0.8461538461538461	11	0.38461538461538464	0.6153846153846154	9	8	5	1	0	0.23076923076923078	3	13	15	0.07692307692307693	0	0.1	0.7464645601252151	0.4983045712440444	0.8915834002745869	0.6955330751985929	0.820082092543436	0.9216461524013044	0.8274871743990391	1.0	0.1111111111111111	0.0	0.011554810940332543	6
3089	0.038674911188784786	0.002968458294114563	0.002412182302759111	0.9765062367125392	-1	0	0	0.1111111111111111	1	1.0	11	0.3939393939393939	0.7272727272727273	9	8	3	2	0	0.2727272727272727	3	11	13	0.2222222222222222	0	0.1131268235637088	0.8327989560192871	0.4983045712440444	0.8635988142513955	0.6955330751985929	0.9192793693567924	0.9192581336392803	0.8766663324908384	0.5555555555555556	0.1111111111111111	0.0	0.002412182302759111	5
2811	0.041745706403855165	0.01983751826324447	0.019836312118677542	0.9770140313011617	-1	0	0	0.1111111111111111	1	1.0	11	0.3939393939393939	0.7272727272727273	9	8	3	2	0	0.2727272727272727	3	11	13	0.2222222222222222	0	0.1	0.8228998637752295	0.4983045712440444	0.8814599178710417	0.6955330751985929	0.8755465842907366	0.9216461524013044	0.8618952741014531	0.5555555555555556	0.1111111111111111	0.0	0.019836312118677542	75
2174	0.0459291941534854	0.023500499122875072	0.020833740918594544	0.9742931731238499	-1	0	0	0.1	1	1.0	12	0.3888888888888889	0.75	10	9	3	2	0	0.25	3	12	14	0.2222222222222222	0	0.1065634117818544	0.7379950596701063	0.4983045712440444	0.9052654779020805	0.6955330751985929	0.8085961723300592	0.9206926735437576	0.8289039554023557	0.55	0.1	0.0	0.020833740918594544	74
3153	0.04259743730749783	0.02268646325349192	0.02238780414722508	0.9772094578665383	-1	0	0	0.1111111111111111	1	1.0	11	0.3939393939393939	0.7272727272727273	9	8	3	2	0	0.2727272727272727	3	11	13	0.2222222222222222	0	0.1	0.7450679655173328	0.4983045712440444	0.8946136430670109	0.6955330751985929	0.820082092543436	0.9216461524013044	0.8286439475591744	0.5555555555555556	0.1111111111111111	0.0	0.02238780414722508	20
2116	0.04400437849845421	0.014599060558238373	0.013615003560418892	0.979087935790168	-1	0	0	0.2	2	0.8461538461538461	11	0.5769230769230769	0.7692307692307693	10	10	4	1	0	0.15384615384615385	2	13	15	0.08333333333333333	0	0.13751950975109736	0.8494233517966518	0.5031847417796204	0.8912633667796742	0.7281250765874476	0.8401136859530522	0.9194936816312882	0.8618756886182588	1.0	0.1	0.0	0.013615003560418892	23
5026	0.04448695910687809	0.023467225825982707	0.020149654279093404	0.9727042738511174	-1	0	0	0.2	2	0.8461538461538461	11	0.38461538461538464	0.6923076923076923	9	9	5	1	0	0.23076923076923078	3	13	15	0.07142857142857142	0	0.1	0.7464645601252151	0.4983045712440444	0.9264833492687647	0.6554584573237483	0.8246287793059469	0.9216461524013044	0.8482042589852642	1.0	0.1111111111111111	0.0	0.020149654279093404	26
4468	0.04162767294722403	0.00794336301735078	-0.0033743195126656094	0.9624629398271914	-1	0	0	0.2	2	0.8461538461538461	11	0.4166666666666667	0.6153846153846154	9	8	5	1	0	0.25	12	3	15	0.07692307692307693	0.15384615384615385	0.17503901950219475	0.8060370966017527	0.4983045712440444	0.9330717793253577	0.7109644271262625	0.897259883750769	0.9320574476374369	0.8884979190543998	1.0	0.1111111111111111	0.0	-0.0003374319512665609	0
2326	0.04330282183441338	0.018455504838511955	0.018415447286848508	0.9791492234098791	-1	0	0	0.3	3	0.6923076923076923	9	0.5769230769230769	0.6923076923076923	10	9	4	1	0	0.15384615384615385	2	13	15	0.09090909090909091	0	0.1065634117818544	0.7379950596701063	0.4983045712440444	0.9052654779020805	0.6955330751985929	0.8403756846259839	0.9194936816312882	0.8390598997528891	1.0	0.1	0.0	0.018415447286848508	28
4742	0.04602163709344001	0.021404826297710344	0.02086193501501614	0.9727472510929828	-1	0	0	0.2	2	0.8461538461538461	11	0.38461538461538464	0.6153846153846154	9	8	5	1	0	0.23076923076923078	3	13	15	0.07692307692307693	0	0.1	0.7464645601252151	0.4983045712440444	0.8946136430670109	0.6955330751985929	0.8518494892052624	0.9197286024643199	0.839690646462983	1.0	0.1111111111111111	0.0	0.02086193501501614	22
4463	0.04627620593590297	0.02211626229420643	0.021553293970620713	0.9729987391708138	-1	0	0	0.2	2	0.8461538461538461	11	0.38461538461538464	0.6153846153846154	9	8	5	1	0	0.23076923076923078	3	13	15	0.07692307692307693	0	0.1	0.7464645601252151	0.4983045712440444	0.8946136430670109	0.6955330751985929	0.8518494892052624	0.9197286024643199	0.839690646462983	1.0	0.1111111111111111	0.0	0.021553293970620713	28
43	0.0009812425443475907	0.0003289552978507578	1.3193093438864112e-06	0.9971795193812163	-1	0	0	1.0	2	0.0	0	1.0	0	2	0	0	1	0	0.3333333333333333	3	1	3	0.5	1.0	0	0	0	0	0	0	0	0	0	0	0	1.3193093438864112e-06	27
3414	0.04206779700588569	0.020850016502038438	0.02082676468943317	0.9766089881442859	-1	0	0	0.1111111111111111	1	1.0	11	0.3939393939393939	0.7272727272727273	9	8	3	2	0	0.2727272727272727	3	11	13	0.2222222222222222	0	0.1	0.8228998637752295	0.4983045712440444	0.8814599178710417	0.6955330751985929	0.8755465842907366	0.9216461524013044	0.8618952741014531	0.5555555555555556	0.1111111111111111	0.0	0.02082676468943317	27
4172	0.0467667954435831	0.021505434488560713	0.021104292213274617	0.9738619947413991	-1	0	0	0.2	2	0.8461538461538461	11	0.38461538461538464	0.6923076923076923	9	9	5	1	0	0.23076923076923078	3	13	15	0.07142857142857142	0	0.1	0.7425267803391071	0.4983045712440444	0.9264833492687647	0.6766183214255252	0.8201776090719772	0.9216461524013044	0.8459947178736451	1.0	0.1111111111111111	0.0	0.021104292213274617	49
2318	0.044414462187530965	0.022710101399448325	0.016704522081427163	0.9741581318184396	-1	0	0	0.1	1	1.0	12	0.3888888888888889	0.75	10	9	3	2	0	0.25	3	12	14	0.2222222222222222	0	0.1065634117818544	0.7379950596701063	0.4983045712440444	0.9052654779020805	0.7032487511624277	0.8121504346245948	0.9206926735437576	0.8299946324555936	0.55	0.1	0.0	0.016704522081427163	48
3054	0.028076535774262425	0.01293836942149489	0.012936514605882682	0.9824012187373306	-1	0	0	0.125	1	1.0	10	1.0	0.9	9	9	2	1	0	0.08333333333333333	1	12	12	0.125	0	0.1	0.7454293794419483	0.4983045712440444	0.9002059050000943	0.6955330751985929	0.8520444670879546	0.9192581336392803	0.8422246398244291	1.0	0.1111111111111111	0.0	0.012936514605882682	8
3269	0.042669502647773125	0.019957313755075468	0.01994008810590668	0.9769029271054578	-1	0	0	0.1111111111111111	1	1.0	11	0.3939393939393939	0.7272727272727273	9	8	3	2	0	0.2727272727272727	3	11	13	0.2222222222222222	0	0.1	0.8228998637752295	0.4983045712440444	0.8814599178710417	0.6955330751985929	0.8755465842907366	0.9216461524013044	0.8618952741014531	0.5555555555555556	0.1111111111111111	0.0	0.01994008810590668	36
3160	0.04310624788275155	0.022488871730937107	0.021916623636962222	0.977487457055018	-1	0	0	0.1111111111111111	1	1.0	11	0.3939393939393939	0.7272727272727273	9	8	3	2	0	0.2727272727272727	3	11	13	0.2222222222222222	0	0.1	0.7450679655173328	0.4983045712440444	0.8946136430670109	0.6955330751985929	0.8518494892052624	0.9197286024643199	0.8393598549353636	0.5555555555555556	0.1111111111111111	0.0	0.021916623636962222	44
429	0.002507035471312081	0.00023565174471555542	-4.6716205646573587e-05	0.9974953230515475	-1	0	0	0.6666666666666666	2	0.5	1	0.6666666666666666	0.5	2	1	1	0	0	0.6666666666666666	3	2	4	0.0	0	0.6787033286926875	0.9369078258060166	0.5234269872262868	0.8060076000729828	0.45990078681801566	0.9387029767293438	0.895457000303545	0.9075160996913584	0	0	0.0	-4.6716205646573585e-06	9
3498	0.04295232351328634	0.01993051860934727	0.019678508609491704	0.9768288914252459	-1	0	0	0.1111111111111111	1	1.0	11	0.3939393939393939	0.7272727272727273	9	8	3	2	0	0.2727272727272727	3	11	13	0.2222222222222222	0	0.1	0.8228998637752295	0.4983045712440444	0.8814599178710417	0.6955330751985929	0.8755465842907366	0.9216461524013044	0.8618952741014531	0.5555555555555556	0.1111111111111111	0.0	0.019678508609491704	25
4079	0.04560710187960293	0.022001504121855447	0.021817121005047603	0.9730350636364399	-1	0	0	0.2	2	0.8461538461538461	11	0.38461538461538464	0.6923076923076923	9	9	5	1	0	0.23076923076923078	3	13	15	0.07142857142857142	0	0.1	0.7425267803391071	0.4983045712440444	0.9264833492687647	0.6554584573237483	0.8246287793059469	0.9216461524013044	0.8473136656145543	1.0	0.1111111111111111	0.0	0.021817121005047603	91
1013	0.034266573420038936	0.014084977888693421	0.013658063808387251	0.9741830482125464	-1	0	0	0.4	4	0.6153846153846154	8	0.30612244897959184	0.6153846153846154	10	8	4	2	0	1.0	7	7	15	0.2	0	0.22242816902474077	0.8676905805673336	0.4983045712440444	0.8495329913896262	0.7032487511624277	0.8978839231290653	0.9134152158379836	0.8730857175350113	0.55	0.1	0.0	0.013658063808387251	18
4301	0.04747795523665568	0.027431784017359025	0.021926827296592063	0.9760061610748353	-1	0	0	0.2222222222222222	2	0.8181818181818182	9	0.3939393939393939	0.6363636363636364	8	7	4	2	0	0.2727272727272727	3	11	13	0.18181818181818182	0	0.13751950975109736	0.8251309260537428	0.4996352580139625	0.8532166425990131	0.6388333114526531	0.8919115780486796	0.9194936816312882	0.8590383730002359	0.5625	0.125	0.0	0.021926827296592063	17
4626	0.05045530236760873	0.017791837313094312	0.017411797331861458	0.9711952411473928	-1	0	0	0.3	3	0.6923076923076923	9	0.4166666666666667	0.5384615384615384	8	7	6	1	0	0.25	3	12	15	0.06666666666666667	0	0.1	0.7537061797491045	0.39760351475098615	0.8701342682287847	0.6665862963539102	0.8644834448856938	0.9206926735437576	0.8354222334270589	1.0	0.125	0.0	0.017411797331861458	11
154	None	None	None	None	None	0	0	0.3333333333333333	3	0.7272727272727273	8	0.7222222222222222	0.5454545454545454	7	6	5	3	0	0.5	6	3	13	0.23076923076923078	0.2857142857142857	0.29675696647826205	0.9483286638878466	0.5080649123151962	0.853785884091178	0.6955330751985929	0.8670341367391511	0.7857310503948581	0.8987243838601144	0.5714285714285714	0.42857142857142855	0.0	None	0
595	0.001209264605505116	0.0002331033866649949	1.6294462777097588e-06	0.99715406328851	-1	0	0	1.0	2	0.0	0	0.75	0	2	0	0	1	0	1.0	2	2	3	0.5	0	0	0	0	0	0	0	0	0	0	0	0	1.6294462777097588e-06	17
740	0.00103126319379693	0.0002912592686361893	1.4337427927892136e-06	0.9971657783186414	-1	0	0	1.0	1	0	0	1.0	0	1	0	0	0	0	0.5	2	1	2	0.0	0	0	0	0	0	0	0	0	0	0	0	0	1.4337427927892136e-06	25
877	0.04706262800424827	0.013516517984921556	0.013501748673517465	0.6336163397148726	-1	0	0	0.2	2	0.8333333333333334	10	0.5384615384615384	0.6666666666666666	10	8	3	3	0	0.15384615384615385	2	13	14	0.375	0	0.22142905039867858	0.8527721367621484	0.283780408131184	0.90994610113372	0.6222081655815578	0.865652391510443	0.9117490046761682	0.8784158608665341	0.1	0.1	0.0	0.013501748673517465	102
4784	0.04515712664880995	0.023559919788778985	0.02036701505907237	0.9728242122965732	-1	0	0	0.2	2	0.8461538461538461	11	0.38461538461538464	0.6923076923076923	9	9	5	1	0	0.23076923076923078	3	13	15	0.07142857142857142	0	0.1	0.7464645601252151	0.4983045712440444	0.9264833492687647	0.6222081655815578	0.855231987611355	0.9197286024643199	0.8577414208427895	1.0	0.1111111111111111	0.0	0.02036701505907237	28
4196	0.04522341674154313	0.022262017349038606	0.02207195034657366	0.9734978539175998	-1	0	0	0.2	2	0.8461538461538461	11	0.38461538461538464	0.6923076923076923	9	9	5	1	0	0.23076923076923078	3	13	15	0.07142857142857142	0	0.1	0.7425267803391071	0.4983045712440444	0.9264833492687647	0.6222081655815578	0.855231987611355	0.9197286024643199	0.8568973421777019	1.0	0.1111111111111111	0.0	0.02207195034657366	25
4136	0.04871764208415022	0.02205036379335042	0.006877172041746342	0.9735686392928382	-1	0	0	0.2	2	0.8461538461538461	11	0.25	0.6923076923076923	10	9	4	2	0	0.6	6	10	15	0.18181818181818182	0	0.1	0.7394783412036828	0.4983045712440444	0.9052654779020805	0.6955330751985929	0.8403756846259839	0.9194936816312882	0.8394055326655311	0.55	0.1	0.0	0.006877172041746342	10
4085	0.045394271264514376	0.02188925600059715	0.021717116518726105	0.9735850083529273	-1	0	0	0.2	2	0.8461538461538461	11	0.38461538461538464	0.6923076923076923	9	9	5	1	0	0.23076923076923078	3	13	15	0.07142857142857142	0	0.1	0.7425267803391071	0.4983045712440444	0.9264833492687647	0.6222081655815578	0.855231987611355	0.9197286024643199	0.8568973421777019	1.0	0.1111111111111111	0.0	0.021717116518726105	74
450	0.0	0.0	0.0	1.0	-1	0	0	0	0	0	0	1.0	0	0	0	0	0	0	1.0	1	1	1	0.0	0	0	0	0	0	0	0	0	0	0	0	0	-0.1	0
1240	0.02494444676765372	0.006644677910233784	0.0010551955161516248	0.9769654584469691	-1	0	0	0.42857142857142855	3	0.5	4	0.4	0.375	4	3	5	2	0	1.0	5	5	10	0.15384615384615385	0	0.1	0.9508332314383855	0.46121850032744566	0.8196199919441475	0.6832114422250054	0.6292898493677445	0.9173067805531477	0.8413564755416465	0.625	0.5	0.0	0.0010551955161516248	6
498	0.0012009130020672826	0.00021486109895058948	-5.661389492197657e-07	0.9969391682706159	-1	0	0	1.0	2	0.0	0	0.75	0	2	0	0	2	0	1.0	2	2	3	1.0	0	0	0	0	0	0	0	0	0	0	0	0	-5.661389492197657e-08	7
1107	0.02484690975470642	0.01155764205158438	0.006679815460814559	0.9835995153379563	-1	0	0	0.5	5	0.46153846153846156	6	0.5555555555555556	0.38461538461538464	7	5	7	1	0	0.3333333333333333	3	9	15	0.0625	0	0.1131268235637088	0.9327887573438783	0.5080649123151962	0.873705869987558	0.7109644271262625	0.749292036931245	0.9192581336392803	0.8683486504392705	1.0	0.2857142857142857	0.0	0.006679815460814559	23
3778	0.04602531403416149	0.02145766249002587	0.020740287105343966	0.9729156491971526	-1	0	0	0.2	2	0.8461538461538461	11	0.38461538461538464	0.6923076923076923	9	9	5	1	0	0.23076923076923078	3	13	15	0.07142857142857142	0	0.1	0.7425267803391071	0.4983045712440444	0.9264833492687647	0.6222081655815578	0.855231987611355	0.9197286024643199	0.8568973421777019	1.0	0	0.0	0.020740287105343966	59
4394	0.042488432515091136	0.005268369943480516	-0.0035094567662742548	0.9659429734042586	-1	0	0	0.2	2	0.8461538461538461	11	0.4166666666666667	0.6153846153846154	9	8	5	1	0	0.25	12	3	15	0.07692307692307693	0.15384615384615385	0.17503901950219475	0.7357688439395637	0.4983045712440444	0.9363963563230642	0.7109644271262625	0.849227147169218	0.9320574476374369	0.8598451000000034	1.0	0.1111111111111111	0.0	-0.0003509456766274255	0
4069	0.021161206998793678	0.0017276801167362091	0.001322810280068422	0.9775142934009533	-1	0	0	0.2	2	0.8461538461538461	11	0.38461538461538464	0.6923076923076923	9	9	5	1	0	0.23076923076923078	3	13	15	0.07142857142857142	0	0.1	0.7425267803391071	0.4983045712440444	0.9249715554888518	0.6222081655815578	0.855231987611355	0.9197286024643199	0.8559962155575928	1.0	0.1111111111111111	0.0	0.001322810280068422	3
1478	0.03397772838758437	0.013055899606785314	0.013034650277267452	0.9565963269501002	-1	0	0	0.2	2	0.8333333333333334	10	0.25	0.75	10	9	3	2	0	0.875	7	8	14	0.2222222222222222	0	0.27784259443684833	0.85694318901856	0.5009659447838806	0.893251689560745	0.6588706203900754	0.9050174670529542	0.9102839540177097	0.8865788177110256	0.55	0.1	0.0	0.013034650277267452	18
2989	0.04201672453273287	0.020527469824932667	0.02050602542348436	0.9767386146824278	-1	0	0	0.1111111111111111	1	1.0	11	0.3939393939393939	0.7272727272727273	9	8	3	2	0	0.2727272727272727	3	11	13	0.2222222222222222	0	0.1	0.8228998637752295	0.4983045712440444	0.8814599178710417	0.6955330751985929	0.8755465842907366	0.9216461524013044	0.8618952741014531	0.5555555555555556	0.1111111111111111	0.0	0.02050602542348436	64
952	0.006869444339256643	0.00021881594379363745	0.00020497948794961847	0.9984760558742876	-1	0	0	0.3333333333333333	2	0.7142857142857143	5	0.5	0.2857142857142857	4	2	4	6	0	0.5	6	3	9	0.6	0.2857142857142857	0.11157706689511204	0.5171904990016889	0.2780860456475776	0.8565291165313896	0.5100761270808813	0.8956891901248952	0.9144523238330569	0.7917084776761487	0.375	0.25	0.05469185410075849	0.00020497948794961847	7
594	0.04032269863784928	0.007197213592991678	-8.407001633465814e-05	0.7409102030924193	-1	0	0	0.2222222222222222	2	0.9090909090909091	10	0.5416666666666666	0.9090909090909091	12	10	0	0	0	0.16666666666666666	2	12	13	0.0	0	0.4427768287716677	0.8863670138934522	0.7315509993434013	0.8801706249067464	0.7607170779763023	0.9429415750124865	0.8685530217809599	0.9075749067441347	0	0	0.0	-8.407001633465814e-06	4
1045	None	None	None	None	None	0	0	0.4	4	0.6153846153846154	8	0.4166666666666667	0.38461538461538464	8	5	6	4	0	1.0	6	6	15	0.3076923076923077	0.2	0.1131268235637088	0.8000130653110041	0.2899207451127738	0.8084961563563015	0.7109644271262625	0.9250077220032488	0.9294008452891592	0.8556582126129166	0.1875	0.25	0.0	None	0
3192	0.03148030654799389	0.015375701273681219	0.005327011281800695	0.9937415346052412	-1	0	0	0.1111111111111111	1	1.0	11	0.3939393939393939	0.7272727272727273	9	8	3	2	0	0.2727272727272727	3	11	13	0.2222222222222222	0	0.1	0.7429866411517555	0.4983045712440444	0.9056693589838595	0.6955330751985929	0.8518494892052624	0.9216461524013044	0.8443380729524409	0.5555555555555556	0.1111111111111111	0.0	0.005327011281800695	15
2366	0.04186235211240852	0.02074147384932985	0.017839809299591846	0.9788843316354046	-1	0	0	0.2	2	0.8333333333333334	10	0.5384615384615384	0.75	10	9	3	2	0	0.15384615384615385	2	13	14	0.2222222222222222	0	0.1065634117818544	0.6437998289718492	0.4983045712440444	0.9052654779020805	0.6955330751985929	0.8403756846259839	0.9204603301416014	0.8180746164017276	0.55	0.2	0.0	0.017839809299591846	54
2173	0.04058676390096056	0.013909579381658101	0.012101325413721074	0.9752530648955966	-1	0	0	0.1	1	1.0	12	0.3888888888888889	0.75	10	9	3	2	0	0.25	3	12	14	0.2222222222222222	0	0.16954036760187857	0.8598362860798762	0.4983045712440444	0.8815060716968486	0.6955330751985929	0.8962975011795613	0.9194936816312882	0.8800055169536032	0.55	0.1	0.0	0.012101325413721074	19
1698	0.04593712925791553	0.016091359012045947	0.016058349502027242	0.8511845686927453	-1	0	0	0.3	3	0.6923076923076923	9	0.5769230769230769	0.6923076923076923	10	9	4	1	0	0.15384615384615385	2	13	15	0.09090909090909091	0	0.16954036760187857	0.8598362860798762	0.4983045712440444	0.8815060716968486	0.6955330751985929	0.8962975011795613	0.9194936816312882	0.8800055169536032	1.0	0.1	0.0	0.016058349502027242	79
3914	0.04619993687061336	0.020949371354287455	0.020535124632375334	0.9731216902601243	-1	0	0	0.2	2	0.8461538461538461	11	0.38461538461538464	0.6923076923076923	9	9	5	1	0	0.23076923076923078	3	13	15	0.07142857142857142	0	0.1	0.7425267803391071	0.4983045712440444	0.9264833492687647	0.6222081655815578	0.855231987611355	0.9197286024643199	0.8568973421777019	1.0	0	0.0	0.020535124632375334	29
550	0.05368658438113896	0.013529298057070184	0.007679081462884747	0.5561650195727381	-1	0	0	0.2	2	0.8461538461538461	11	0.3125	0.8461538461538461	13	11	1	3	0	0.3333333333333333	12	4	15	0.75	0	0.6192979472028717	0.9320416012388684	0.7972393071590065	0.9440933188356403	0.31965063376280517	0.929987434633247	0.9216761358580808	0.9356661654355928	0.5384615384615384	0.15384615384615385	0.0	0.007679081462884747	117
1447	0.04710411189749248	0.01176721097794246	0.01099864676108341	0.5073713815774279	-1	0	0	0.3	3	0.6923076923076923	9	0.5769230769230769	0.6923076923076923	10	9	4	1	0	0.15384615384615385	2	13	15	0.09090909090909091	0	0.16954036760187857	0.8759475013447529	0.4983045712440444	0.8495329913896262	0.7032487511624277	0.9109809468820204	0.9102839540177097	0.881189048196872	1.0	0.1	0.0	0.01099864676108341	20
460	0.0010225892187993755	0.0002915598068338978	1.4341571091742932e-06	0.9970976472275936	-1	0	0	1.0	1	0	0	1.0	0	1	0	0	0	0	0.5	2	1	2	0.0	0	0	0	0	0	0	0	0	0	0	0	0	1.4341571091742932e-06	21
651	0.001016766573704979	0.0002885171257539821	1.4231566720170302e-06	0.9972337096077787	-1	0	0	1.0	1	0	0	1.0	0	1	0	0	0	0	0.5	2	1	2	0.0	0	0	0	0	0	0	0	0	0	0	0	0	1.4231566720170302e-06	18
2438	0.06133539230925429	0.012805305542155957	-0.0022243706410452514	0.6320334822168063	-1	0	0	0.2	2	0.8461538461538461	11	0.5357142857142857	0.7692307692307693	11	10	3	2	0	0.14285714285714285	2	14	15	0.2222222222222222	0	0.1	0.7351069257823503	0.4983045712440444	0.9349507742391403	0.6955330751985929	0.8299084756313707	0.9216461524013044	0.8528342880821266	0.5454545454545454	0	0.0	-0.00022243706410452515	3
125	0.005511165295103873	0.0009501962508748408	0.0009354297894628369	0.976504830875226	-1	0.25	1	0.7	7	0.3076923076923077	4	0.5	0.15384615384615385	7	2	7	2	0	0.8333333333333334	6	5	15	0.15384615384615385	0.5	0.8914951695877159	0.9565775471927259	0.2257695479785963	0.9458094006027217	0.9277389835001933	0.9320801517839717	0.9643963733565332	0.9456795555205625	0.5714285714285714	0.42857142857142855	0.0	0.0009354297894628369	6
209	0.00048548018907179576	4.3731211892090786e-05	4.372138927631497e-05	0.9977091180241465	-1	0	0	1.0	3	0.0	0	0.6666666666666666	0	3	0	0	1	0	0.6666666666666666	2	3	4	1.0	1.0	0	0	0	0	0	0	0	0	0	0	0	4.372138927631497e-05	13
657	0.00527284629309491	0.0007904116324240474	0.0007476451325494747	0.9891730577527782	-1	0	0	0.3333333333333333	1	1.0	2	1.0	1.0	3	2	0	0	0	0.25	1	4	4	0.0	0	0.6428629814413899	0.7470334438463664	0.8855333691005447	0.6984644423466926	0.7655935886128172	0.8035324493811389	0.803306608021884	0.7522141936422755	0	0	0.0	0.0007476451325494747	9
4486	0.04636987581386924	0.022554509899656426	0.0220322132814699	0.9726532714260996	-1	0	0	0.2	2	0.8461538461538461	11	0.38461538461538464	0.6153846153846154	9	8	5	1	0	0.23076923076923078	3	13	15	0.07692307692307693	0	0.1	0.7464645601252151	0.4983045712440444	0.8946136430670109	0.6955330751985929	0.8518494892052624	0.9197286024643199	0.839690646462983	1.0	0.1111111111111111	0.0	0.0220322132814699	74
841	0.05240735113316262	0.013140468281003242	0.009101480169274527	0.5651866753047504	-1	0	0	0.2	2	0.8461538461538461	11	0.3125	0.8461538461538461	13	11	1	3	0	0.3333333333333333	12	4	15	0.75	0	0.6192979472028717	0.9253974093047378	0.7972393071590065	0.9440933188356403	0.31965063376280517	0.9365398542639858	0.921130622287387	0.9357634117282853	0.5384615384615384	0.15384615384615385	0.0	0.009101480169274527	12
3349	0.04947974380599676	0.012493871608538844	0.006573673007156739	0.9534284561994097	-1	0	0	0.1111111111111111	1	1.0	11	1.0	0.8181818181818182	10	9	2	2	0	0.07692307692307693	1	13	13	0.2857142857142857	0	0.1065634117818544	0.818947354762807	0.4983045712440444	0.9164432423779958	0.7109644271262625	0.8869356442047244	0.9305889926483015	0.879532135493634	0.55	0.1	0.0	0.006573673007156739	13
2944	0.04451280530595706	0.023535321686772727	0.02128247290644177	0.973520034590679	-1	0	0	0.1	1	1.0	12	0.3888888888888889	0.75	10	9	3	2	0	0.25	3	12	14	0.2222222222222222	0	0.1065634117818544	0.7379950596701063	0.4983045712440444	0.9052654779020805	0.7109644271262625	0.8307411704463341	0.9256163804954276	0.8358777665101498	0.55	0.1	0.0	0.02128247290644177	65
1582	0.04640629969109958	0.01163801466616657	0.011422548727828443	0.516911845688041	-1	0	0	0.3	3	0.6923076923076923	9	0.5769230769230769	0.6923076923076923	10	9	4	1	0	0.15384615384615385	2	13	15	0.09090909090909091	0	0.16954036760187857	0.8759475013447529	0.4983045712440444	0.8495329913896262	0.7032487511624277	0.9109809468820204	0.9102839540177097	0.881189048196872	1.0	0.1	0.0	0.011422548727828443	25
2395	0.04481870286434881	0.022476691300253454	0.019109223024628197	0.9742766803890818	-1	0	0	0.1	1	1.0	12	0.3888888888888889	0.75	10	9	3	2	0	0.25	3	12	14	0.2222222222222222	0	0.1065634117818544	0.7379950596701063	0.4983045712440444	0.9052654779020805	0.6955330751985929	0.862826659923156	0.9194936816312882	0.8469094221394234	0.55	0.1	0.0	0.019109223024628197	86
923	0.010269092850129957	0.0021455384920339555	0.001482601827050627	0.9854225865768351	-1	0	0	0.5	3	0.5	3	0.6666666666666666	0.5	4	3	3	2	0	0.3333333333333333	6	2	8	0.2222222222222222	0	0.19837848323913104	0.8448544503826879	0.5009659447838806	0.5938409105378283	0.33289280635081175	0.9459264632409036	0.8599447619435863	0.8382813519982862	0.625	0	0.0	0.001482601827050627	25
2320	0.042293686445790714	0.01939956987313017	0.018861029050959637	0.9792901192347269	-1	0	0	0.2	2	0.8333333333333334	10	0.5384615384615384	0.75	10	9	3	2	0	0.15384615384615385	2	13	14	0.2222222222222222	0	0.1065634117818544	0.7379950596701063	0.4983045712440444	0.9052654779020805	0.6955330751985929	0.8403756846259839	0.9194936816312882	0.8390598997528891	0.55	0.1	0.0	0.018861029050959637	72
4350	0.04672413595993667	0.020749303641717683	0.0205749986030752	0.9735100864126955	-1	0	0	0.2	2	0.8461538461538461	11	0.38461538461538464	0.6923076923076923	9	9	5	1	0	0.23076923076923078	3	13	15	0.07142857142857142	0	0.1	0.7471052230136533	0.4983045712440444	0.9264833492687647	0.6222081655815578	0.855231987611355	0.9197286024643199	0.857879168028308	1.0	0.1111111111111111	0.0	0.0205749986030752	14
4695	0.05921198836112138	0.01877780641030409	0.018773315233807538	0.9687758548331165	-1	0	0	0.2	2	0.8461538461538461	11	0.38461538461538464	0.6153846153846154	9	8	5	2	0	0.23076923076923078	3	13	15	0.15384615384615385	0	0.1	0.7464645601252151	0.4983045712440444	0.8946136430670109	0.6955330751985929	0.820082092543436	0.9216461524013044	0.8289923096792768	0.5555555555555556	0.2222222222222222	0.0	0.018773315233807538	8
4721	0.028695115266981003	0.0176298882890665	0.012147737651643857	0.9895428445345197	-1	0	0	0.3	3	0.6923076923076923	9	0.5769230769230769	0.5384615384615384	10	7	4	1	0	0.15384615384615385	2	13	15	0.1111111111111111	0	0.1	0.8126095133224316	0.4983045712440444	0.869135867487721	0.7032487511624277	0.9039567458164395	0.9206926735437576	0.8661640574281892	1.0	0.1	0.0	0.012147737651643857	3
5006	0.05011794812066499	0.024299792603768074	0.02146767431213145	0.9620806798411744	-1	0	0	0.2222222222222222	2	0.8181818181818182	9	0.3939393939393939	0.6363636363636364	8	7	4	2	0	0.2727272727272727	3	11	13	0.18181818181818182	0	0.13751950975109736	0.805672094106171	0.4996352580139625	0.8724235437646549	0.5898650568706083	0.901952154741081	0.9082785978416567	0.8646660941479697	0.5625	0.125	0.0	0.02146767431213145	19
2414	0.04290802311382365	0.015684549232378164	0.015064340702906619	0.9797193845570261	-1	0	0	0.3	3	0.6923076923076923	9	0.5769230769230769	0.6923076923076923	10	9	4	1	0	0.15384615384615385	2	13	15	0.09090909090909091	0	0.1065634117818544	0.7379950596701063	0.4983045712440444	0.9052654779020805	0.6955330751985929	0.8403756846259839	0.9194936816312882	0.8390598997528891	1.0	0.3	0.0	0.015064340702906619	19
4575	0.04628237155696378	0.022397642084823113	0.02210814245935885	0.9722472339717705	-1	0	0	0.2	2	0.8461538461538461	11	0.38461538461538464	0.6153846153846154	9	8	5	1	0	0.23076923076923078	3	13	15	0.07692307692307693	0	0.1	0.7464645601252151	0.4983045712440444	0.8946136430670109	0.6955330751985929	0.820082092543436	0.9216461524013044	0.8289923096792768	1.0	0	0.0	0.02210814245935885	42
391	1.8194676930773918e-06	2.1524201442756466e-08	2.0534979375630225e-08	0.9999980800824213	-1	0	0	0.5	1	1.0	1	1.0	0	1	0	1	1	0	0.3333333333333333	3	1	3	0.2	0	0	0	0	0	0	0	0	0	0	0	0	2.0534979375630225e-08	6
4378	0.047212406389783496	0.021986879991702544	0.020730773147786954	0.9725828834560504	-1	0	0	0.2	2	0.8461538461538461	11	0.38461538461538464	0.6923076923076923	9	9	5	1	0	0.23076923076923078	3	13	15	0.07142857142857142	0	0.1	0.6957568014938503	0.4983045712440444	0.9264833492687647	0.6222081655815578	0.855231987611355	0.9216461524013044	0.8471515102208768	1.0	0.1111111111111111	0.0	0.020730773147786954	29
1474	0.047447880583039025	0.011617448311430833	0.010937427235317291	0.5080306384189863	-1	0	0	0.3	3	0.6923076923076923	9	0.5769230769230769	0.6923076923076923	10	9	4	1	0	0.15384615384615385	2	13	15	0.09090909090909091	0	0.16954036760187857	0.8759475013447529	0.4983045712440444	0.8495329913896262	0.7032487511624277	0.9261546824297023	0.8902983194134784	0.8881058531008185	1.0	0.1	0.0	0.010937427235317291	24
3546	0.03547633477670567	0.0027130422111251865	-0.00271109177715747	0.9853626682845362	-1	0	0	0.3	3	0.6923076923076923	9	0.4166666666666667	0.5384615384615384	9	7	5	1	0	0.25	3	12	15	0.08333333333333333	0	0.17503901950219475	0.7429174121271036	0.4983045712440444	0.9139075553124238	0.6955330751985929	0.8799851112538988	0.9192581336392803	0.8587882056229056	1.0	0.1111111111111111	0.0	-0.000271109177715747	2
757	0.01510592244952734	0.002435457697628344	0.002382976671897346	0.9612513711944523	-1	0	0	0.5	4	0.5555555555555556	5	0.6111111111111112	0.4444444444444444	5	4	5	4	0	0.2222222222222222	2	9	11	0.3076923076923077	0.2222222222222222	0.22639208384495008	0.9220867391345521	0.8554884297049126	0.9740373550137149	0.39285390656718644	0.8639832035445157	0.9294008452891592	0.9339001460762321	0.30000000000000004	0.6	0.0	0.002382976671897346	12
4081	0.04728454653325938	0.021759550978747315	0.021604289136906808	0.9725525846667689	-1	0	0	0.2	2	0.8461538461538461	11	0.38461538461538464	0.6153846153846154	9	8	5	1	0	0.23076923076923078	3	13	15	0.07692307692307693	0	0.1	0.7464645601252151	0.4983045712440444	0.8946136430670109	0.6955330751985929	0.8518494892052624	0.9197286024643199	0.839690646462983	1.0	0.1111111111111111	0.0	0.021604289136906808	29
4457	0.044636558382680214	0.02371406586159869	0.021905448198972367	0.9729693904578384	-1	0	0	0.2	2	0.8461538461538461	11	0.38461538461538464	0.6923076923076923	9	9	5	1	0	0.23076923076923078	3	13	15	0.07142857142857142	0	0.1	0.7464645601252151	0.4983045712440444	0.9264833492687647	0.6554584573237483	0.8246287793059469	0.9216461524013044	0.8482042589852642	1.0	0.1111111111111111	0.0	0.021905448198972367	118
3725	0.05316718143486512	0.02365606888939321	0.020998389792995967	0.9729811178830957	-1	0	0	0.2	2	0.8461538461538461	11	0.38461538461538464	0.6923076923076923	9	9	5	1	0	0.23076923076923078	3	13	15	0.07142857142857142	0	0.1131268235637088	0.7622044313294815	0.4983045712440444	0.9264833492687647	0.6554584573237483	0.8246287793059469	0.9216461524013044	0.8518146766981137	1.0	0.1111111111111111	0.0	0.020998389792995967	9
2032	0.05012733975009505	0.017045446224974496	0.016999684307228764	0.842241493209261	-1	0	0	0.3	3	0.6923076923076923	9	0.5769230769230769	0.6923076923076923	10	9	4	1	0	0.15384615384615385	2	13	15	0.09090909090909091	0	0.16954036760187857	0.8598362860798762	0.4983045712440444	0.8815060716968486	0.6955330751985929	0.8962975011795613	0.9194936816312882	0.8800055169536032	1.0	0.1	0.0	0.016999684307228764	35
2136	0.04890267132768482	0.012855763836558351	0.012091139625368447	0.8579133843829414	-1	0	0	0.3	3	0.6923076923076923	9	0.5769230769230769	0.6923076923076923	10	9	4	1	0	0.15384615384615385	2	13	15	0.09090909090909091	0	0.16954036760187857	0.8598362860798762	0.4983045712440444	0.8815060716968486	0.6955330751985929	0.8962975011795613	0.9194936816312882	0.8800055169536032	1.0	0.1	0.0	0.012091139625368447	16
1141	0.04340778946789223	0.007330772593141482	0.006598575396996918	0.9448001407656862	-1	0	0	0.2	2	0.8461538461538461	11	0.23809523809523808	0.7692307692307693	12	10	2	2	0	0.7777777777777778	9	7	15	0.3333333333333333	0	0.27784259443684833	0.8577723981543751	0.4996352580139625	0.9193226572735695	0.6754957662611706	0.8801647122959898	0.9194936816312882	0.8884190777695556	0.5416666666666666	0.08333333333333333	0.0	0.006598575396996918	23
3308	0.04199549413327967	0.008802122160700284	-0.004133046206587526	0.9614338880590132	-1	0	0	0.2	2	0.8461538461538461	11	0.4166666666666667	0.6153846153846154	9	8	5	1	0	0.25	12	3	15	0.07692307692307693	0.15384615384615385	0.22595391164004835	0.804684147723685	0.4983045712440444	0.9330717793253577	0.7109644271262625	0.897259883750769	0.9294008452891592	0.8882125773598759	1.0	0.1111111111111111	0.0	-0.0004133046206587526	0
1168	0.02807319378346901	0.0016469549732133098	0.0014970587087387507	0.972785783545605	-1	0	0	0.4	4	0.6153846153846154	8	0.35714285714285715	0.5384615384615384	9	7	5	3	0	0.8571428571428571	6	7	15	0.25	0.18181818181818182	0.22595391164004835	0.8722720320181082	0.4983045712440444	0.839053489496689	0.7109644271262625	0.9091484037762424	0.9197286024643199	0.8763770971141368	0.1111111111111111	0.2222222222222222	0.0	0.0014970587087387507	8
2455	0.04437653352187887	0.022488845487094244	0.01859069764003268	0.9738263752608374	-1	0	0	0.1	1	1.0	12	0.3888888888888889	0.75	10	9	3	2	0	0.25	3	12	14	0.2222222222222222	0	0.1065634117818544	0.7379950596701063	0.4983045712440444	0.9052654779020805	0.6955330751985929	0.8085961723300592	0.9206926735437576	0.8289039554023557	0.55	0.1	0.0	0.01859069764003268	27
3664	0.039009939522583324	0.02352489140849481	0.01130973555708917	0.9789842654145327	-1	0	0	0.125	1	1.0	10	0.4	0.7	8	7	3	2	0	0.3	3	10	12	0.2222222222222222	0	0.1	0.7524414638603997	0.39760351475098615	0.8701342682287847	0.6832114422250054	0.8329007008464313	0.922940998615055	0.8234719342661239	0.5625	0	0.0	0.01130973555708917	9
2045	0.04241803663993549	0.016397189590228997	0.016305160023172154	0.9798578343680766	-1	0	0	0.3	3	0.6923076923076923	9	0.5769230769230769	0.6923076923076923	10	9	4	1	0	0.15384615384615385	2	13	15	0.09090909090909091	0	0.1065634117818544	0.7379950596701063	0.4983045712440444	0.9052654779020805	0.6955330751985929	0.8085961723300592	0.9206926735437576	0.8289039554023557	1.0	0.1	0.0	0.016305160023172154	44
899	0.010524132355201	0.0003923877044412556	0.000384460534033474	0.9862572653988207	-1	0	0	0.25	1	1.0	4	1.0	0.75	3	3	2	0	0	0.16666666666666666	1	6	6	0.0	0	0.18582832328798865	0.6701944209505715	0.8076528339240173	0.7999505659046481	0.6222081655815578	0.8947399942352183	0.955083909529303	0.8040365439538517	0	0	0.0	0.000384460534033474	9
2892	0.04234206857805839	0.020800200159797697	0.020800066511607575	0.9768608566523753	-1	0	0	0.1111111111111111	1	1.0	11	0.3939393939393939	0.7272727272727273	9	8	3	2	0	0.2727272727272727	3	11	13	0.2222222222222222	0	0.1	0.8228998637752295	0.4983045712440444	0.8814599178710417	0.6955330751985929	0.8755465842907366	0.9216461524013044	0.8618952741014531	0.5555555555555556	0.1111111111111111	0.0	0.020800066511607575	76
1265	0.045287887599269286	0.01286646016096452	0.012756989091434206	0.9716176191347489	-1	0	0	0.3	3	0.6923076923076923	9	0.5769230769230769	0.6923076923076923	10	9	4	1	0	0.15384615384615385	2	13	15	0.09090909090909091	0	0.16954036760187857	0.82102465964676	0.4983045712440444	0.8815060716968486	0.6955330751985929	0.8962975011795613	0.9194936816312882	0.8693935337158563	1.0	0	0.0	0.012756989091434206	62
3222	0.04201601778229707	0.009299503370059624	-0.0037619278167167294	0.9611700092208174	-1	0	0	0.2	2	0.8461538461538461	11	0.4166666666666667	0.6153846153846154	9	8	5	1	0	0.25	12	3	15	0.07692307692307693	0.15384615384615385	0.22595391164004835	0.804684147723685	0.4983045712440444	0.9330717793253577	0.7109644271262625	0.897259883750769	0.9294008452891592	0.8882125773598759	1.0	0.1111111111111111	0.0	-0.00037619278167167294	0
1263	0.046592950350521224	0.013570386716672041	0.01345645714248305	0.9717093565740912	-1	0	0	0.3	3	0.6923076923076923	9	0.5769230769230769	0.6923076923076923	10	9	4	1	0	0.15384615384615385	2	13	15	0.09090909090909091	0	0.16954036760187857	0.82102465964676	0.4983045712440444	0.8815060716968486	0.6955330751985929	0.8962975011795613	0.9194936816312882	0.8693935337158563	1.0	0.1	0.0	0.01345645714248305	61
1143	0.07619235448489366	0.005058127121713046	0.003057325180680421	0.7383446189166107	-1	0	0	0.2	2	0.9230769230769231	12	0.5357142857142857	0.8461538461538461	12	11	2	1	0	0.14285714285714285	2	14	15	0.14285714285714285	0	0.3268238591397282	0.9286486993290374	0.5431304207374549	0.891426877141772	0.6488293394489515	0.9152887985380929	0.9159755952268895	0.9129741280149729	1.0	0.25	0.0	0.003057325180680421	12
4977	0.014804215727669802	0.00533788652308736	-0.005145530285920843	0.9838806746889914	-1	0	0	0.375	3	0.7	7	0.375	0.5	7	5	4	3	0	0.5	8	4	12	0.3	0	0.17503901950219475	0.759417565486846	0.4983045712440444	0.9005486968541213	0.7109644271262625	0.865537561518662	0.9197286024643199	0.8504706234626771	0.14285714285714285	0.2857142857142857	0.0	-0.0005145530285920843	0
4380	0.045316505769891206	0.018363028889368683	0.01823965945717878	0.9709748072612503	-1	0	0	0.3	3	0.6923076923076923	9	0.45454545454545453	0.5384615384615384	9	7	5	1	0	0.2727272727272727	3	11	15	0.08333333333333333	0	0.1	0.7462229898355642	0.4983045712440444	0.9329320746988008	0.6955330751985929	0.8103394011304298	0.9242162061829069	0.8482752740706305	1.0	0.1111111111111111	0.0	0.01823965945717878	17
2620	0.04593703925367662	0.023307282787627552	0.018123206839001035	0.975365751503988	-1	0	0	0.1	1	1.0	12	0.3888888888888889	0.75	10	9	3	2	0	0.25	3	12	14	0.2222222222222222	0	0.1065634117818544	0.7379950596701063	0.4983045712440444	0.9052654779020805	0.6955330751985929	0.8085961723300592	0.9206926735437576	0.8289039554023557	0.55	0.1	0.0	0.018123206839001035	33
4517	0.04630554331718463	0.022075428972513196	0.02201697660689683	0.9721306503019748	-1	0	0	0.2	2	0.8461538461538461	11	0.38461538461538464	0.6153846153846154	9	8	5	1	0	0.23076923076923078	3	13	15	0.07692307692307693	0	0.1	0.7464645601252151	0.4983045712440444	0.8946136430670109	0.6955330751985929	0.8518494892052624	0.9197286024643199	0.839690646462983	1.0	0.1111111111111111	0.0	0.02201697660689683	37
3048	0.045986649914791886	0.022396824249219675	0.01727907851051702	0.9740723591764197	-1	0	0	0.1	1	1.0	12	0.3888888888888889	0.75	10	9	3	2	0	0.25	3	12	14	0.2222222222222222	0	0.1	0.7394783412036828	0.4983045712440444	0.9052654779020805	0.6955330751985929	0.8085961723300592	0.9206926735437576	0.8292669610056537	0.55	0.1	0.0	0.01727907851051702	27
466	0.0010194095893723417	0.00028690581770764157	2.8285189246508065e-06	0.9969693516900829	-1	0	0	1.0	2	0.0	0	1.0	0	2	0	0	1	0	0.3333333333333333	3	1	3	0.5	1.0	0	0	0	0	0	0	0	0	0	0	0	2.8285189246508065e-06	27
341	1.4999045568125497e-05	2.2930949032354065e-07	3.0200735161566444e-08	0.9999977099485916	-1	0	0	0.5	1	1.0	1	1.0	1.0	2	1	0	0	0	0.3333333333333333	1	3	3	0.0	0	0.5936343311056809	0.6776454667416182	0.7754170695691964	0.8590629879562983	0.5384437314413599	0.9794734522225156	0.8942277614176579	0.8945985966900772	0	0	0.0	3.0200735161566444e-08	21
3438	0.056122261851790436	0.019150315401844784	0.01887479567700946	0.9368895494238312	-1	0	0	0.125	1	1.0	10	1.0	0.9	9	9	2	2	0	0.08333333333333333	1	12	12	0.25	0	0.22595391164004835	0.8478700722365969	0.5009659447838806	0.9081757567087692	0.6222081655815578	0.9069885584159164	0.9197286024643199	0.8904800316186917	0.5555555555555556	0.1111111111111111	0.0	0.01887479567700946	11
3408	0.042624093192175506	0.019353324968757926	0.019353170484637545	0.975613420449637	-1	0	0	0.1	1	1.0	12	0.3181818181818182	0.75	10	9	3	2	0	0.36363636363636365	4	11	14	0.2222222222222222	0	0.1065634117818544	0.8145464130525683	0.39760351475098615	0.8797500703103801	0.7032487511624277	0.8836701487013323	0.9206926735437576	0.8620611199628889	0.55	0.1	0.0	0.019353170484637545	21
3443	0.04198543109279031	0.019608260638360003	0.019497427662067607	0.9768093797352183	-1	0	0	0.1111111111111111	1	1.0	11	0.3939393939393939	0.7272727272727273	9	8	3	2	0	0.2727272727272727	3	11	13	0.2222222222222222	0	0.1	0.8228998637752295	0.4983045712440444	0.8814599178710417	0.7109644271262625	0.8942492759900897	0.9294008452891592	0.869034530572814	0.5555555555555556	0.1111111111111111	0.0	0.019497427662067607	25
1856	0.045396824422623897	0.0160848999917566	0.016019711965384306	0.8317848144042324	-1	0	0	0.3	3	0.6923076923076923	9	0.5769230769230769	0.6923076923076923	10	9	4	1	0	0.15384615384615385	2	13	15	0.09090909090909091	0	0.16954036760187857	0.8598362860798762	0.4983045712440444	0.8815060716968486	0.6955330751985929	0.8962975011795613	0.9194936816312882	0.8800055169536032	1.0	0.3	0.0	0.016019711965384306	71
1978	0.02913696556776146	0.010905820012713294	0.01045252492965229	0.9830020475356658	-1	0	0	0.25	2	0.8	8	0.4	0.6	8	6	3	3	0	0.3	3	10	12	0.375	0	0.1065634117818544	0.9101820202451438	0.4881234190880777	0.8700574851423021	0.6754957662611706	0.8898908680716396	0.9217731095128587	0.8911282528024314	0.125	0.125	0.0	0.01045252492965229	14
541	0.0010276318716853602	0.0003283750897974347	1.5705755860228549e-06	0.9969821216328757	-1	0	0	1.0	1	0	0	1.0	0	1	0	0	0	0	0.5	2	1	2	0.0	0	0	0	0	0	0	0	0	0	0	0	0	1.5705755860228549e-06	29
2504	0.046894774163542874	0.02326718256900907	0.020456545884604365	0.9752924649529686	-1	0	0	0.1	1	1.0	12	0.3888888888888889	0.75	10	9	3	2	0	0.25	3	12	14	0.2222222222222222	0	0.1065634117818544	0.7379950596701063	0.4983045712440444	0.9052654779020805	0.6955330751985929	0.8403756846259839	0.9194936816312882	0.8390598997528891	0.55	0.1	0.0	0.020456545884604365	39
2233	0.044767539569087356	0.014694117805385359	0.01390272584178685	0.9794324117858039	-1	0	0	0.3	3	0.6923076923076923	9	0.5769230769230769	0.6923076923076923	10	9	4	1	0	0.15384615384615385	2	13	15	0.09090909090909091	0	0.1065634117818544	0.7379950596701063	0.4983045712440444	0.9052654779020805	0.7032487511624277	0.8401173133689778	0.9206926735437576	0.8389732399627038	1.0	0.1	0.0	0.01390272584178685	25
3116	0.04241804887957931	0.02270454560158247	0.02245798072645618	0.9771983804909403	-1	0	0	0.1111111111111111	1	1.0	11	0.3939393939393939	0.7272727272727273	9	8	3	2	0	0.2727272727272727	3	11	13	0.2222222222222222	0	0.1	0.7450679655173328	0.4983045712440444	0.8946136430670109	0.6955330751985929	0.8518494892052624	0.9197286024643199	0.8393598549353636	0.5555555555555556	0	0.0	0.02245798072645618	22
598	0.02248380905256493	0.002600145835912247	0.000900763758750491	0.9972334730676871	-1	0	0	0.42857142857142855	3	0.625	5	0.625	0.375	5	3	4	2	0	0.25	8	2	10	0.2	0	0.1131268235637088	0.9399079742268792	0.5954118970138781	0.9544232979988577	0.7109644271262625	0.6532189382587096	0.9294008452891592	0.8948822867270462	0.6	0.2	0.0	0.000900763758750491	3
1859	0.047342866495215644	0.013757998465296484	0.013749872455906862	0.843494392734367	-1	0	0	0.3	3	0.6923076923076923	9	0.5769230769230769	0.6923076923076923	10	9	4	1	0	0.15384615384615385	2	13	15	0.09090909090909091	0	0.16954036760187857	0.8585666459514903	0.4983045712440444	0.8815060716968486	0.7032487511624277	0.8980599060677776	0.9220019431043481	0.8803082496366645	1.0	0.2	0.0	0.013749872455906862	15
3139	0.04156560106547083	0.020569794511922958	0.020569778530659718	0.976711074282913	-1	0	0	0.1111111111111111	1	1.0	11	0.3939393939393939	0.7272727272727273	9	8	3	2	0	0.2727272727272727	3	11	13	0.2222222222222222	0	0.1	0.8228998637752295	0.4983045712440444	0.8814599178710417	0.6955330751985929	0.8944023106929158	0.9197286024643199	0.8690959507850338	0.5555555555555556	0.1111111111111111	0.0	0.020569778530659718	48
4959	0.04604211667830053	0.023718003291616094	0.021904137845692423	0.9729693296745505	-1	0	0	0.2	2	0.8461538461538461	11	0.38461538461538464	0.6923076923076923	9	9	5	1	0	0.23076923076923078	3	13	15	0.07142857142857142	0	0.1	0.7464645601252151	0.4983045712440444	0.9264833492687647	0.6554584573237483	0.8246287793059469	0.9216461524013044	0.8482042589852642	1.0	0	0.0	0.021904137845692423	62
1441	0.04663467829123145	0.012832435540465505	0.011929540615418184	0.5300082527460976	-1	0	0	0.3	3	0.6923076923076923	9	0.5769230769230769	0.6923076923076923	10	9	4	1	0	0.15384615384615385	2	13	15	0.09090909090909091	0	0.16954036760187857	0.8759475013447529	0.4983045712440444	0.8495329913896262	0.7032487511624277	0.8978839231290653	0.9194936816312882	0.8757906126226731	1.0	0.1	0.0	0.011929540615418184	22
2330	0.045797378074385886	0.016809400835744677	0.015636499945110186	0.9827096211891846	-1	0	0	0.2	2	0.8333333333333334	10	0.5384615384615384	0.75	10	9	3	2	0	0.15384615384615385	2	13	14	0.2222222222222222	0	0.1065634117818544	0.7379950596701063	0.4983045712440444	0.8977743187635351	0.6955330751985929	0.8403756846259839	0.9194936816312882	0.8352238459514918	0.55	0.1	0.0	0.015636499945110186	22
2613	0.0411820351649994	0.021059053233392726	0.014035414576399733	0.9786946599449062	-1	0	0	0.2	2	0.9230769230769231	12	0.5357142857142857	0.7692307692307693	11	10	3	1	0	0.14285714285714285	2	14	15	0.1111111111111111	0	0.1131268235637088	0.7486232329555398	0.4983045712440444	0.9287984400191436	0.6955330751985929	0.802322590579418	0.9216461524013044	0.8438087642302612	1.0	0.09090909090909091	0.0	0.014035414576399733	18
939	0.0010519327230475958	0.0002915549848725077	1.434065401534458e-06	0.997078525493012	-1	0	0	1.0	1	0	0	1.0	0	1	0	0	0	0	0.5	2	1	2	0.0	0	0	0	0	0	0	0	0	0	0	0	0	1.434065401534458e-06	19
1688	0.04427379145903769	0.015513114845216877	0.015282064215860118	0.979606892291786	-1	0	0	0.3	3	0.6923076923076923	9	0.5769230769230769	0.6923076923076923	10	9	4	1	0	0.15384615384615385	2	13	15	0.09090909090909091	0	0.1065634117818544	0.7379950596701063	0.4983045712440444	0.9052654779020805	0.6955330751985929	0.8403756846259839	0.9194936816312882	0.8390598997528891	1.0	0.3	0.0	0.015282064215860118	35
2595	0.05935261210934783	0.002497710298891622	-0.0024927252693644516	0.7365289124853468	-1	0	0	0.2	2	0.9230769230769231	12	0.5357142857142857	0.8461538461538461	12	11	2	0	0	0.14285714285714285	2	14	15	0.0	0	0.15821213555166141	0.7736182090039305	0.4996352580139625	0.9281175967215229	0.6588706203900754	0.90957202259941	0.9469670019647431	0.8840957548009678	0	0	0.0	-0.00024927252693644514	1
1450	0.0670995957336984	0.024338028229658307	0.019979074577948296	0.7970506860776767	-1	0	0	0.1	1	1.0	13	1.0	0.8461538461538461	11	11	3	2	0	0.06666666666666667	1	15	15	0.2	0	0.22595391164004835	0.8665549324933308	0.4983045712440444	0.9043752605302203	0.6955330751985929	0.888762658683757	0.9197286024643199	0.8874815809558291	0.5454545454545454	0.09090909090909091	0.0	0.019979074577948296	30
3717	0.04604893416223691	0.02147550395771569	0.020967552505990833	0.9719319730943656	-1	0	0	0.3	3	0.6923076923076923	9	0.4166666666666667	0.6153846153846154	10	8	4	1	0	0.25	3	12	15	0.1	0	0.1288320531507558	0.7350605854326818	0.5841339327537598	0.925291422366138	0.6754957662611706	0.812940574187549	0.9206926735437576	0.8414067455923933	1.0	0.1	0.0	0.020967552505990833	102
1799	0.046032175156336216	0.012930943086459232	0.012926652016209805	0.9728844939242443	-1	0	0	0.3	3	0.6923076923076923	9	0.5769230769230769	0.6923076923076923	10	9	4	1	0	0.15384615384615385	2	13	15	0.09090909090909091	0	0.16954036760187857	0.82102465964676	0.4983045712440444	0.8815060716968486	0.6955330751985929	0.909670339644775	0.9192581336392803	0.8750714857238946	1.0	0.1	0.0	0.012926652016209805	36
4302	0.045357853653080586	0.021698471964455006	0.02078963066616431	0.9729495400780931	-1	0	0	0.2	2	0.8461538461538461	11	0.38461538461538464	0.6923076923076923	9	9	5	1	0	0.23076923076923078	3	13	15	0.07142857142857142	0	0.1	0.7425267803391071	0.4983045712440444	0.9264833492687647	0.6222081655815578	0.855231987611355	0.9197286024643199	0.8568973421777019	1.0	0.1111111111111111	0.0	0.02078963066616431	22
1373	0.0324786618709608	0.0006328775591149295	-0.0005114884814472697	0.9517463379571323	-1	0	0	0.3	3	0.7692307692307693	10	0.2777777777777778	0.6153846153846154	11	8	3	3	0	0.6666666666666666	9	6	15	0.42857142857142855	0	0.32973127723364837	0.8920006224131732	0.5009659447838806	0.9445501689588592	0.6554584573237483	0.861135141712996	0.9294008452891592	0.9052618308312066	0.09090909090909091	0.2727272727272727	0.0	-5.114884814472697e-05	0
2520	0.04000291862502309	0.023970723422219477	0.016394995430439176	0.9788754802051984	-1	0	0	0.125	1	1.0	10	0.4	0.7	8	7	3	2	0	0.3	3	10	12	0.2222222222222222	0	0.1	0.7524414638603997	0.39760351475098615	0.8701342682287847	0.7406188803589856	0.8343597375221515	0.9256163804954276	0.823981111724553	0.5625	0.125	0.0	0.016394995430439176	22
2864	0.04597701574488197	0.023548436816854586	0.020153572865322395	0.9737003591031547	-1	0	0	0.1	1	1.0	12	0.3888888888888889	0.75	10	9	3	2	0	0.25	3	12	14	0.2222222222222222	0	0.1065634117818544	0.7379950596701063	0.4983045712440444	0.9052654779020805	0.6955330751985929	0.8085961723300592	0.9206926735437576	0.8289039554023557	0.55	0.1	0.0	0.020153572865322395	38
4087	0.045408549583207586	0.02006961249923758	0.020019811452714045	0.9736920128314765	-1	0	0	0.2	2	0.8461538461538461	11	0.38461538461538464	0.6923076923076923	9	9	5	1	0	0.23076923076923078	3	13	15	0.07142857142857142	0	0.1	0.7640048057274034	0.4983045712440444	0.9264833492687647	0.6222081655815578	0.855231987611355	0.9197286024643199	0.861558567286386	1.0	0.1111111111111111	0.0	0.020019811452714045	24
3368	0.037936043608796405	0.02167794453053367	0.01679362841975833	0.9791200673237954	-1	0	0	0.125	1	1.0	10	0.4	0.7	8	7	3	2	0	0.3	3	10	12	0.2222222222222222	0	0.1	0.7570227140109872	0.39760351475098615	0.8919950163406822	0.7032487511624277	0.8159683664030701	0.922940998615055	0.8290617316471994	0.5625	0.125	0.0	0.01679362841975833	15
2815	0.04269335986797223	0.020407917747495872	0.020397849940403213	0.9769791261186503	-1	0	0	0.1111111111111111	1	1.0	11	0.3939393939393939	0.7272727272727273	9	8	3	2	0	0.2727272727272727	3	11	13	0.2222222222222222	0	0.1	0.8228998637752295	0.4983045712440444	0.8814599178710417	0.6955330751985929	0.8755465842907366	0.9216461524013044	0.8618952741014531	0.5555555555555556	0.1111111111111111	0.0	0.020397849940403213	55
1523	0.04486600096996418	0.021565050317583524	0.0041080975644489925	0.9759583989034016	-1	0	0	0.3	3	0.6923076923076923	9	0.5769230769230769	0.6923076923076923	10	9	4	1	0	0.15384615384615385	2	13	15	0.09090909090909091	0	0.16954036760187857	0.82102465964676	0.5009659447838806	0.928585281810163	0.6955330751985929	0.8962975011795613	0.9220019431043481	0.889115350258778	1.0	0.1	0.0	0.0041080975644489925	11
2568	0.046648759953183024	0.023175558969123766	0.01852104790365369	0.9735193755253081	-1	0	0	0.1	1	1.0	12	0.3888888888888889	0.75	10	9	3	2	0	0.25	3	12	14	0.2222222222222222	0	0.1065634117818544	0.7379950596701063	0.4983045712440444	0.9052654779020805	0.7032487511624277	0.8121504346245948	0.9206926735437576	0.8299946324555936	0.55	0.1	0.0	0.01852104790365369	38
3040	0.040355870251228235	0.0036111302402563024	0.0034554162124134894	0.9898055980281133	-1	0	0	0.2	2	0.8461538461538461	11	0.2727272727272727	0.6153846153846154	9	8	5	3	0	0.45454545454545453	5	11	15	0.23076923076923078	0	0.1131268235637088	0.6479291046522411	0.4983045712440444	0.910862418439489	0.6955330751985929	0.7773215421101447	0.9192581336392803	0.8013513175771763	0.3333333333333333	0.2222222222222222	0.0	0.0034554162124134894	3
2551	0.019866617873365376	0.015594961537963973	0.007476524140559312	0.9889476562178634	-1	0	0	0.14285714285714285	1	1.0	8	1.0	0.75	7	6	2	2	0	0.1	1	10	10	0.2857142857142857	0	0.1	0.6163185073305276	0.5009659447838806	0.9062949489576357	0.6955330751985929	0.9036115897141751	0.9216461524013044	0.8402906834023118	0.6428571428571428	0.14285714285714285	0.0	0.007476524140559312	10
4686	0.03715153908669471	0.0037925105283815497	0.002912342295012828	0.9796436014400028	-1	0	0	0.2	2	0.8461538461538461	11	0.38461538461538464	0.6923076923076923	9	9	5	1	0	0.23076923076923078	3	13	15	0.07142857142857142	0	0.1	0.7425267803391071	0.4983045712440444	0.8988358782388789	0.6222081655815578	0.855231987611355	0.9197286024643199	0.8420081943283172	1.0	0.1111111111111111	0.0	0.002912342295012828	4
40	0.03297168238149273	0.0027812077987742815	-0.0021738699877503617	0.9334833270136633	-1	0	0	0.2222222222222222	2	0.9090909090909091	10	0.5416666666666666	0.36363636363636365	5	4	7	0	0	0.375	8	3	13	0.0	0.16666666666666666	0.6052968236935045	0.8933722276402383	0.33031791779269043	0.8443738771744109	0.15056330169500506	0.7319604251757819	0.8812630850102674	0.8330125444220329	0	0	0.0	-0.00021738699877503617	11
3695	0.036499842479683214	0.013157182635294027	0.011931921038728302	0.9881734462750811	-1	0	0	0.2	2	0.8333333333333334	10	0.3888888888888889	0.6666666666666666	10	8	3	2	0	0.25	3	12	14	0.25	0	0.1065634117818544	0.8114640478925021	0.4983045712440444	0.8947255972962019	0.6955330751985929	0.8835929533349457	0.9194936816312882	0.8670896103379865	0.55	0.1	0.0	0.011931921038728302	6
4250	0.04619346323921411	0.021428346648626962	0.020463161693226505	0.97291410097629	-1	0	0	0.2	2	0.8461538461538461	11	0.38461538461538464	0.6923076923076923	9	9	5	1	0	0.23076923076923078	3	13	15	0.07142857142857142	0	0.1	0.6957568014938503	0.4983045712440444	0.9264833492687647	0.6222081655815578	0.855231987611355	0.9216461524013044	0.8471515102208768	1.0	0.1111111111111111	0.0	0.020463161693226505	18
2023	0.042583896412590125	0.017871842920273353	0.017871673328153655	0.9793272989743749	-1	0	0	0.3	3	0.6923076923076923	9	0.5769230769230769	0.6923076923076923	10	9	4	1	0	0.15384615384615385	2	13	15	0.09090909090909091	0	0.1065634117818544	0.7379950596701063	0.4983045712440444	0.9052654779020805	0.6955330751985929	0.8403756846259839	0.9194936816312882	0.8390598997528891	1.0	0.1	0.0	0.017871673328153655	29
4091	0.04603188470361533	0.0220099888564001	0.021335322776383264	0.9734024834181998	-1	0	0	0.2	2	0.8461538461538461	11	0.38461538461538464	0.6923076923076923	9	9	5	1	0	0.23076923076923078	3	13	15	0.07142857142857142	0	0.1	0.7425267803391071	0.4983045712440444	0.9264833492687647	0.6554584573237483	0.8246287793059469	0.9216461524013044	0.8473136656145543	1.0	0.1111111111111111	0.0	0.021335322776383264	50
440	0.0010369366229209958	0.00023904169230905219	7.801812376286823e-07	0.9970958596551864	-1	0	0	1.0	1	0	0	1.0	0	1	0	0	1	0	0.5	2	1	2	0.3333333333333333	0	0	0	0	0	0	0	0	0	0	0	0	7.801812376286823e-07	23
792	0.0011103357752513805	6.647237590877848e-05	1.584290179881468e-05	0.9972321907012444	-1	0	0	0.25	1	1.0	4	0.6	0.75	3	3	2	2	0	0.4	2	5	6	0.25	0	0.7843773497431767	0.6422761482497217	0.6976106554071178	0.742344001520213	0.8937220076490675	0.5	0.6904850518591088	0.6336284608085736	0.6666666666666666	0.6666666666666666	0.0	1.584290179881468e-05	5
4581	0.036096212893142465	0.0021593374047102387	0.0009088440107561408	0.9557514226804578	-1	0	0	0.3	3	0.6923076923076923	9	0.4166666666666667	0.6153846153846154	10	8	4	0	0	0.25	3	12	15	0.0	0	0.1	0.7625823017397444	0.5214078445986525	0.925946558733926	0.6588706203900754	0.8670785010753704	0.9359274287443164	0.8648413225805162	0	0	0.0	0.0009088440107561408	3
4013	0.0395038969864796	0.0022295709288765657	-0.0011491681025082312	0.9616650606613389	-1	0	0	0.2	2	0.8461538461538461	11	0.3333333333333333	0.6153846153846154	9	8	5	2	0	0.5555555555555556	5	9	15	0.15384615384615385	0.3076923076923077	0.22595391164004835	0.8135333732525153	0.4983045712440444	0.9036156926766492	0.6955330751985929	0.9142693667136864	0.9197286024643199	0.8835037875561798	0.5555555555555556	0.3333333333333333	0.0	-0.00011491681025082312	0
3559	0.046503040175110096	0.014177624397118786	0.012756333144524637	0.9780087915310808	-1	0	0	0.1111111111111111	1	1.0	11	0.3939393939393939	0.7272727272727273	9	8	3	2	0	0.2727272727272727	3	11	13	0.2222222222222222	0	0.1	0.8228998637752295	0.4983045712440444	0.881566105427682	0.6955330751985929	0.8944023106929158	0.9197286024643199	0.8691345003512166	0.5555555555555556	0	0.0	0.012756333144524637	15
1638	0.02600108344762341	0.006066260391412383	0.005877917211735313	0.9864895657368058	-1	0	0	0.2222222222222222	2	0.8181818181818182	9	0.5416666666666666	0.8181818181818182	9	9	3	1	0	0.16666666666666666	2	12	13	0.1	0	0.22595391164004835	0.8250731974613388	0.5009659447838806	0.8934757862513267	0.6955330751985929	0.9190728942699081	0.9192581336392803	0.8845140317333063	1.0	0.2222222222222222	0.0	0.005877917211735313	9
2976	0.04236911888178885	0.019740540783375768	0.01966359317762439	0.9772616173502191	-1	0	0	0.1111111111111111	1	1.0	11	0.3939393939393939	0.7272727272727273	9	8	3	2	0	0.2727272727272727	3	11	13	0.2222222222222222	0	0.1	0.8228998637752295	0.4983045712440444	0.8814599178710417	0.7109644271262625	0.8746273184011343	0.9242162061829069	0.8615612589568145	0.5555555555555556	0.1111111111111111	0.0	0.01966359317762439	50
1851	0.03321404874971801	0.015343733844527535	0.012069441577643102	0.9592683408062839	-1	0	0	0.3	3	0.6923076923076923	9	0.26785714285714285	0.6153846153846154	10	8	4	1	0	0.875	7	8	15	0.1	0	0.16954036760187857	0.9175136005621916	0.4983045712440444	0.8489092731807786	0.7032487511624277	0.8978839231290653	0.9194936816312882	0.8911955984496558	1.0	0.3	0.0	0.012069441577643102	11
4454	0.04689516413188237	0.021812129741401804	0.0218064711414406	0.9730787360936273	-1	0	0	0.2	2	0.8461538461538461	11	0.38461538461538464	0.6923076923076923	9	9	5	1	0	0.23076923076923078	3	13	15	0.07142857142857142	0	0.1	0.7425267803391071	0.4983045712440444	0.9264833492687647	0.6955330751985929	0.847394319045786	0.9216461524013044	0.8543472116994808	1.0	0.1111111111111111	0.0	0.0218064711414406	65
66	0.0010854098517659137	0.00014656594404080715	0.00011689224573756439	0.9962963525168328	-1	0	0	0.6666666666666666	2	0.5	1	1.0	0	2	0	1	2	0	1.0	2	2	4	0.5	0	0	0	0	0	0	0	0	0	0	0	0	0.00011689224573756439	5
3069	0.050079677047168855	0.002320999750817179	0.00048539053065243783	0.8480706094697485	-1	0	0	0.125	1	1.0	10	1.0	0.8	8	8	3	1	0	0.08333333333333333	1	12	12	0.1	0	0.1	0.7608970980124287	0.4996352580139625	0.9055777647187481	0.7461294480014068	0.9167498068350786	0.9405583506570164	0.8742563443005297	1.0	0	0.0	0.00048539053065243783	4
4909	0.045690720193492546	0.023890696817272426	0.022240832800593337	0.9731964649609366	-1	0	0	0.2	2	0.8461538461538461	11	0.38461538461538464	0.6923076923076923	9	9	5	1	0	0.23076923076923078	3	13	15	0.07142857142857142	0	0.1	0.7464645601252151	0.4983045712440444	0.9264833492687647	0.6554584573237483	0.8246287793059469	0.9216461524013044	0.8482042589852642	1.0	0.1111111111111111	0.0	0.022240832800593337	65
3875	0.02382675636776355	0.00911942185455544	0.008949888646860549	0.9831337732236358	-1	0	0	0.2	2	0.8461538461538461	11	0.38461538461538464	0.6923076923076923	9	9	5	1	0	0.23076923076923078	3	13	15	0.07142857142857142	0	0.1	0.7425267803391071	0.4983045712440444	0.9263026296395716	0.6222081655815578	0.855231987611355	0.9197286024643199	0.8567889786204069	1.0	0.1111111111111111	0.0	0.008949888646860549	10
1938	0.04361900092574307	0.015068077882005263	0.014447535948309238	0.9729101431145567	-1	0	0	0.3	3	0.6923076923076923	9	0.5769230769230769	0.6923076923076923	10	9	4	1	0	0.15384615384615385	2	13	15	0.09090909090909091	0	0.16954036760187857	0.8956591726048452	0.4983045712440444	0.8815060716968486	0.6955330751985929	0.909670339644775	0.9192581336392803	0.8961749082548598	1.0	0.2	0.0	0.014447535948309238	55
3779	0.034415450794556844	0.006037826059407889	-0.002250303213188392	0.9572696306705755	-1	0	0	0.3	3	0.6923076923076923	9	0.4166666666666667	0.6153846153846154	10	8	4	0	0	0.25	3	12	15	0.0	0	0.1	0.6841885613866052	0.5214078445986525	0.925946558733926	0.6588706203900754	0.8670785010753704	0.9476758083872904	0.8487498626814322	0	0	0.0	-0.0002250303213188392	4
1595	0.0492646439142864	0.001371444862073185	0.0004804175480981936	0.8825433698866645	-1	0	0	0.3	3	0.6923076923076923	9	0.5769230769230769	0.6923076923076923	10	9	4	1	0	0.15384615384615385	2	13	15	0.09090909090909091	0	0.16954036760187857	0.8958541874700928	0.4983045712440444	0.8330748530401183	0.7032487511624277	0.8978839231290653	0.9164497036480895	0.8784498029217718	1.0	0.1	0.0	0.0004804175480981936	5
3051	0.04400088626222922	0.01794102106750296	0.017273593562137406	0.9742395464417509	-1	0	0	0.1	1	1.0	12	0.3888888888888889	0.6666666666666666	9	8	4	3	0	0.25	3	12	14	0.2727272727272727	0	0.1	0.8228998637752295	0.4983045712440444	0.8814599178710417	0.6955330751985929	0.8944023106929158	0.9197286024643199	0.8690959507850338	0.2222222222222222	0.1111111111111111	0.0	0.017273593562137406	18
1968	0.05224386634670137	0.005688163560761975	0.004443953575100555	0.7928582926456622	-1	0	0	0.2	2	0.8461538461538461	11	0.5357142857142857	0.8461538461538461	12	11	2	1	0	0.14285714285714285	2	14	15	0.14285714285714285	0	0.16965701427326016	0.7802390085652887	0.5009659447838806	0.913253463805884	0.6955330751985929	0.9032198954390348	0.9192581336392803	0.8756140053024193	1.0	0.08333333333333333	0.0	0.004443953575100555	7
4805	0.045614081408823774	0.021808808808294413	0.021735218216408836	0.973111893902676	-1	0	0	0.2	2	0.8461538461538461	11	0.38461538461538464	0.6923076923076923	9	9	5	1	0	0.23076923076923078	3	13	15	0.07142857142857142	0	0.1	0.7425267803391071	0.4983045712440444	0.9264833492687647	0.6222081655815578	0.855231987611355	0.9197286024643199	0.8568973421777019	1.0	0.1111111111111111	0.0	0.021735218216408836	36
2799	0.027645515791898074	0.01456585895313101	0.01455117121040256	0.9836641276992476	-1	0	0	0.125	1	1.0	10	1.0	0.8	8	8	3	1	0	0.08333333333333333	1	12	12	0.1	0	0.1	0.7951705660336729	0.4983045712440444	0.8831011097941966	0.6588706203900754	0.9059398587694395	0.9204603301416014	0.86774690741026	1.0	0.125	0.0	0.01455117121040256	17
3584	0.04241109836488888	0.020473260545749526	0.020471381715939527	0.9771356599241456	-1	0	0	0.1111111111111111	1	1.0	11	0.3939393939393939	0.7272727272727273	9	8	3	2	0	0.2727272727272727	3	11	13	0.2222222222222222	0	0.1	0.8228998637752295	0.4983045712440444	0.8814599178710417	0.6955330751985929	0.8755465842907366	0.9216461524013044	0.8618952741014531	0.5555555555555556	0.1111111111111111	0.0	0.020471381715939527	19
423	0.0010250449970575	0.0002660832103583627	1.3916410433812238e-06	0.9971740898670558	-1	0	0	1.0	1	0	0	1.0	0	1	0	0	0	0	0.5	2	1	2	0.0	0	0	0	0	0	0	0	0	0	0	0	0	1.3916410433812238e-06	68
637	0.0010500330298387165	0.0003643607513416873	1.300646751302652e-06	0.9969914846188472	-1	0	0	1.0	1	0	0	1.0	0	1	0	0	0	0	0.5	2	1	2	0.0	0	0	0	0	0	0	0	0	0	0	0	0	1.300646751302652e-06	20
4631	0.0467555042221562	0.021852217194694486	0.02065811792885234	0.9729635739091271	-1	0	0	0.2	2	0.8461538461538461	11	0.38461538461538464	0.6923076923076923	9	9	5	1	0	0.23076923076923078	3	13	15	0.07142857142857142	0	0.1	0.6957568014938503	0.4983045712440444	0.9264833492687647	0.6955330751985929	0.847394319045786	0.9320574476374369	0.8444592307794809	1.0	0.1111111111111111	0.0	0.02065811792885234	27
1408	0.047243355296991585	0.013599229295000322	0.013156170058824792	0.9705997178443125	-1	0	0	0.3	3	0.6923076923076923	9	0.5769230769230769	0.6923076923076923	10	9	4	1	0	0.15384615384615385	2	13	15	0.09090909090909091	0	0.16954036760187857	0.82102465964676	0.4983045712440444	0.8815060716968486	0.6955330751985929	0.909670339644775	0.9192581336392803	0.8750714857238946	1.0	0.1	0.0	0.013156170058824792	16
1553	0.02470458750946639	0.00573295621093397	0.005732893206476827	0.9863111630710016	-1	0	0	0.3	3	0.7692307692307693	10	0.5769230769230769	0.6923076923076923	10	9	4	1	0	0.15384615384615385	2	13	15	0.09090909090909091	0	0.16954036760187857	0.8683472653057739	0.5009659447838806	0.9234049086529788	0.6588706203900754	0.8893409534631622	0.9236185250597702	0.8959794110097096	1.0	0.1	0.0	0.005732893206476827	10
4927	0.04546600978176973	0.02414022432671233	0.02270189829510153	0.9727360317347331	-1	0	0	0.2	2	0.8461538461538461	11	0.38461538461538464	0.6923076923076923	9	9	5	1	0	0.23076923076923078	3	13	15	0.07142857142857142	0	0.1	0.7464645601252151	0.4983045712440444	0.9264833492687647	0.6554584573237483	0.8246287793059469	0.9216461524013044	0.8482042589852642	1.0	0.1111111111111111	0.0	0.02270189829510153	52
675	0.041216752803654375	0.0013910091695459664	0.0006531735119982434	0.956163971088913	-1	0	0	0.2	2	0.8461538461538461	11	0.3125	0.8461538461538461	13	11	1	3	0	0.3333333333333333	12	4	15	0.75	0	0.6192979472028717	0.9320416012388684	0.7630276429550226	0.9389065502450933	0.31965063376280517	0.9433599777664755	0.9216761358580808	0.9382646319166189	0.5384615384615384	0.15384615384615385	0.0	0.0006531735119982434	1
3906	0.04648648672954692	0.021749076232684548	0.021442734492824505	0.9731894066461962	-1	0	0	0.2	2	0.8461538461538461	11	0.38461538461538464	0.6923076923076923	9	9	5	1	0	0.23076923076923078	3	13	15	0.07142857142857142	0	0.1	0.7425267803391071	0.4983045712440444	0.9264833492687647	0.6554584573237483	0.8246287793059469	0.9216461524013044	0.8473136656145543	1.0	0.1111111111111111	0.0	0.021442734492824505	34
2950	0.04192052923908184	0.019763068963211432	0.019761544094683232	0.9771596045260252	-1	0	0	0.1111111111111111	1	1.0	11	0.3939393939393939	0.7272727272727273	9	8	3	2	0	0.2727272727272727	3	11	13	0.2222222222222222	0	0.1	0.8228998637752295	0.4983045712440444	0.8814599178710417	0.6955330751985929	0.8944023106929158	0.9197286024643199	0.8690959507850338	0.5555555555555556	0.1111111111111111	0.0	0.019761544094683232	56
1183	0.0185367020281787	0.00744265018114963	0.0073461728577035946	0.9953789562140017	-1	0	0	0.3333333333333333	2	0.7142857142857143	5	0.36	0.42857142857142855	4	3	4	0	0	1.0	5	5	9	0.0	0	0.1	0.5	0.3706985959903542	0.9505857579777003	0.69146262177893	0.8037019979357879	0.9563538409085068	0.8108400888770543	0	0	0.0	0.0073461728577035946	23
1325	0.03817178844019721	0.013242164636978465	0.012591820033246973	0.9801636549073754	-1	0	0	0.3	3	0.7692307692307693	10	0.5769230769230769	0.6923076923076923	10	9	4	2	0	0.15384615384615385	2	13	15	0.18181818181818182	0	0.16954036760187857	0.8683472653057739	0.4996352580139625	0.9134246834371633	0.6754957662611706	0.8713799792655194	0.9217731095128587	0.886143696124034	0.55	0.1	0.0	0.012591820033246973	26
1527	0.041830429575116845	0.010138925670836437	0.0063560337742135	0.9498470046955194	-1	0	0	0.2	2	0.8461538461538461	11	0.23809523809523808	0.7692307692307693	11	10	3	2	0	0.7777777777777778	9	7	15	0.2222222222222222	0	0.22595391164004835	0.8665549324933308	0.4983045712440444	0.9097592618609723	0.6955330751985929	0.888762658683757	0.9242162061829069	0.889590616016264	0.5454545454545454	0.18181818181818182	0.0	0.0063560337742135	10
1085	0.04277515702403537	0.01252940627933348	0.012302748439542191	0.9451165617615355	-1	0	0	0.2	2	0.8461538461538461	11	0.23809523809523808	0.7692307692307693	11	10	3	2	0	0.7777777777777778	9	7	15	0.2222222222222222	0	0.22595391164004835	0.8665549324933308	0.4983045712440444	0.9043752605302203	0.6955330751985929	0.888762658683757	0.9197286024643199	0.8874815809558291	0.5454545454545454	0.09090909090909091	0.0	0.012302748439542191	49
3006	0.044188527163170906	0.015073915522550373	0.013849131011746035	0.9775013280407091	-1	0	0	0.1	1	1.0	12	0.3888888888888889	0.75	10	9	3	2	0	0.25	3	12	14	0.2222222222222222	0	0.13756904289039995	0.7332616822806315	0.4983045712440444	0.9052654779020805	0.7032487511624277	0.8436206484200977	0.9206926735437576	0.8390622806246915	0.55	0.1	0.0	0.013849131011746035	24
1584	0.04457525430366805	0.013699949453076624	0.013517451314392186	0.97319350319515	-1	0	0	0.3	3	0.6923076923076923	9	0.5769230769230769	0.6923076923076923	10	9	4	1	0	0.15384615384615385	2	13	15	0.09090909090909091	0	0.22595391164004835	0.8166181837993247	0.4996352580139625	0.9124732857651102	0.6588706203900754	0.9095678547327972	0.9192581336392803	0.8858190879398007	1.0	0.1	0.0	0.013517451314392186	59
3853	0.04192015460998581	0.019768375487393682	0.01965553354492973	0.9769276372866128	-1	0	0	0.1111111111111111	1	1.0	11	0.3939393939393939	0.7272727272727273	9	8	3	2	0	0.2727272727272727	3	11	13	0.2222222222222222	0	0.1	0.8228998637752295	0.4983045712440444	0.8814599178710417	0.6955330751985929	0.8944023106929158	0.9197286024643199	0.8690959507850338	0.5555555555555556	0.1111111111111111	0.0	0.01965553354492973	18
1705	0.04578127875138634	0.01342145299923247	0.013176467487918314	0.972287248790349	-1	0	0	0.3	3	0.6923076923076923	9	0.5769230769230769	0.6923076923076923	10	9	4	1	0	0.15384615384615385	2	13	15	0.09090909090909091	0	0.16954036760187857	0.82102465964676	0.4983045712440444	0.8815060716968486	0.7032487511624277	0.8998091021403257	0.9194936816312882	0.8708385608895906	1.0	0.1	0.0	0.013176467487918314	21
2155	0.04644822315194052	0.02276012972240034	0.020413650056914603	0.9743631561734453	-1	0	0	0.1	1	1.0	12	0.3888888888888889	0.75	10	9	3	2	0	0.25	3	12	14	0.2222222222222222	0	0.1065634117818544	0.7379950596701063	0.4983045712440444	0.9052654779020805	0.6955330751985929	0.8403756846259839	0.9194936816312882	0.8390598997528891	0.55	0.1	0.0	0.020413650056914603	137
4950	0.039228910165990276	0.00794472167217556	-0.003603340799668539	0.9643521028224977	-1	0	0	0.2	2	0.8333333333333334	10	0.42424242424242425	0.5833333333333334	8	7	5	2	0	0.2727272727272727	11	3	14	0.15384615384615385	0.16666666666666666	0.20049646557112152	0.8155617899046956	0.4983045712440444	0.897288587646577	0.7905075787737592	0.906754001070851	0.9261293687040844	0.8782771725109875	0.5625	0.125	0.0	-0.0003603340799668539	3
2647	0.045807902600589596	0.023625630958489036	0.019650344481349235	0.9759180739716914	-1	0	0	0.1	1	1.0	12	0.3888888888888889	0.75	10	9	3	2	0	0.25	3	12	14	0.2222222222222222	0	0.1065634117818544	0.7379950596701063	0.4983045712440444	0.9052654779020805	0.6955330751985929	0.8085961723300592	0.9206926735437576	0.8289039554023557	0.55	0.1	0.0	0.019650344481349235	33
1650	1.6314755678618988e-05	4.530244139539928e-07	1.4152864782269611e-08	0.9998669312445558	-1	0	0	0.5	3	0.3333333333333333	2	0.6666666666666666	0	2	0	5	6	0	0.75	4	3	8	0.5	0.4	0	0	0	0	0	0	0	0	0	0	0	1.4152864782269611e-08	2
3278	0.04234139502427222	0.02012244740014822	0.020078043102754337	0.9766260588099238	-1	0	0	0.1111111111111111	1	1.0	11	0.3939393939393939	0.7272727272727273	9	8	3	2	0	0.2727272727272727	3	11	13	0.2222222222222222	0	0.1	0.8228998637752295	0.4983045712440444	0.8814599178710417	0.6955330751985929	0.8755465842907366	0.9216461524013044	0.8618952741014531	0.5555555555555556	0.1111111111111111	0.0	0.020078043102754337	25
3052	0.03755797395883408	0.0010314036867899844	0.0009890239340805	0.9773193706037286	-1	0	0	0.1111111111111111	1	1.0	11	0.3939393939393939	0.7272727272727273	9	8	3	2	0	0.2727272727272727	3	11	13	0.2222222222222222	0	0.1131268235637088	0.7531088868567587	0.4983045712440444	0.8946136430670109	0.6955330751985929	0.8518494892052624	0.9192581336392803	0.8412734843254408	0.5555555555555556	0.1111111111111111	0.0	0.0009890239340805	6
4943	0.03445138712566839	0.013098349012078974	0.010655054439246124	0.976716691555393	-1	0	0	0.3	3	0.6666666666666666	8	0.4666666666666667	0.5	8	6	5	2	0	0.3	3	10	14	0.16666666666666666	0	0.1	0.7545247913636651	0.39760351475098615	0.9055825012973687	0.6754957662611706	0.7801940520078848	0.9206926735437576	0.8249398101479106	0.5625	0.125	0.0	0.010655054439246124	16
3865	0.04701031320663638	0.022001912503436253	0.021165714788546838	0.9734467279162278	-1	0	0	0.2	2	0.8461538461538461	11	0.38461538461538464	0.6923076923076923	9	9	5	1	0	0.23076923076923078	3	13	15	0.07142857142857142	0	0.1	0.7425267803391071	0.4983045712440444	0.9264833492687647	0.6554584573237483	0.8246287793059469	0.9216461524013044	0.8473136656145543	1.0	0.1111111111111111	0.0	0.021165714788546838	33
554	0.041144159826222056	0.009746766129965697	0.009616624485748423	0.5905146621670876	-1	0.25	1	0.3	3	0.7692307692307693	10	0.38461538461538464	0.7692307692307693	12	10	2	3	0	0.23076923076923078	3	13	15	0.5	1.0	0.6192979472028717	0.9272055423994761	0.775022139813262	0.9299747284816788	0.31965063376280517	0.8707418135762972	0.9214038119821228	0.9126256043128402	0.5833333333333334	0.16666666666666666	0.0	0.009616624485748423	21
44	3.4310976717951503e-06	1.9741983104474305e-08	-1.96705992435124e-08	0.9999998922592568	-1	0	0	1.0	2	0.0	0	1.0	0	1	0	1	0	0	0.3333333333333333	3	1	3	0.0	1.0	0	0	0	0	0	0	0	0	0	0	0	-1.9670599243512398e-09	19
4224	0.04639648866081312	0.02150487312267795	0.021030514315522126	0.9729747939691104	-1	0	0	0.2	2	0.8461538461538461	11	0.38461538461538464	0.6923076923076923	9	9	5	1	0	0.23076923076923078	3	13	15	0.07142857142857142	0	0.1	0.6957568014938503	0.4983045712440444	0.9264833492687647	0.6222081655815578	0.855231987611355	0.9216461524013044	0.8471515102208768	1.0	0.1111111111111111	0.0	0.021030514315522126	52
1414	0.04273267092599426	0.0033943167467081264	-0.003046048127047752	0.981908760182675	-1	0	0	0.2	2	0.8461538461538461	11	0.3125	0.6153846153846154	10	8	4	3	0	0.3333333333333333	4	12	15	0.3	0	0.22595391164004835	0.852675992535169	0.4553219003860872	0.8919341170352212	0.6955330751985929	0.8976017380982023	0.9192581336392803	0.8820947100839989	0.3	0.2	0.0	-0.0003046048127047752	0
4780	0.045567979423983815	0.0241709244510778	0.022210620209129037	0.9731982434901424	-1	0	0	0.2	2	0.8461538461538461	11	0.38461538461538464	0.6923076923076923	9	9	5	1	0	0.23076923076923078	3	13	15	0.07142857142857142	0	0.1	0.7464645601252151	0.4983045712440444	0.9264833492687647	0.6554584573237483	0.8246287793059469	0.9216461524013044	0.8482042589852642	1.0	0.1111111111111111	0.0	0.022210620209129037	85
1519	0.04102363568596063	0.014503916903121097	0.014358750025078675	0.9745621392882676	-1	0	0	0.3	3	0.6923076923076923	9	0.5769230769230769	0.6153846153846154	9	8	5	1	0	0.15384615384615385	2	13	15	0.07692307692307693	0	0.1131268235637088	0.8863281529313597	0.4983045712440444	0.785888889190207	0.7109644271262625	0.9080712675709471	0.9116500619572531	0.8677795405399241	1.0	0.1111111111111111	0.0	0.014358750025078675	23
4138	0.04240383119126083	0.019833117193864026	0.01982672136984566	0.9770296705694784	-1	0	0	0.1111111111111111	1	1.0	11	0.3939393939393939	0.7272727272727273	9	8	3	2	0	0.2727272727272727	3	11	13	0.2222222222222222	0	0.1	0.8228998637752295	0.4983045712440444	0.8814599178710417	0.6955330751985929	0.8944023106929158	0.9197286024643199	0.8690959507850338	0.5555555555555556	0.1111111111111111	0.0	0.01982672136984566	23
3826	0.04487275744864469	0.02177366041298799	0.021408616074828742	0.9736972120603129	-1	0	0	0.2	2	0.8461538461538461	11	0.38461538461538464	0.6923076923076923	9	9	5	1	0	0.23076923076923078	3	13	15	0.07142857142857142	0	0.1	0.7425267803391071	0.4983045712440444	0.9264833492687647	0.6222081655815578	0.855231987611355	0.9197286024643199	0.8568973421777019	1.0	0.1111111111111111	0.0	0.021408616074828742	95
2348	0.04531786818806879	0.022915509716695134	0.01894541707649568	0.9738810645147753	-1	0	0	0.1	1	1.0	12	0.3888888888888889	0.75	10	9	3	2	0	0.25	3	12	14	0.2222222222222222	0	0.1065634117818544	0.7379950596701063	0.4983045712440444	0.9052654779020805	0.6955330751985929	0.8085961723300592	0.9206926735437576	0.8289039554023557	0.55	0.1	0.0	0.01894541707649568	34
2292	0.04350249318866269	0.016054310987733737	0.015285967592767619	0.9792315774252809	-1	0	0	0.3	3	0.6923076923076923	9	0.5769230769230769	0.6923076923076923	10	9	4	1	0	0.15384615384615385	2	13	15	0.09090909090909091	0	0.1065634117818544	0.7379950596701063	0.4983045712440444	0.9052654779020805	0.6955330751985929	0.8085961723300592	0.9206926735437576	0.8289039554023557	1.0	0.3	0.0	0.015285967592767619	23
444	0.0011676675726640694	0.00026890783369751855	1.2427154950304178e-06	0.9972063977709934	-1	0	0	1.0	1	0	0	1.0	0	1	0	0	1	0	0.5	2	1	2	0.3333333333333333	0	0	0	0	0	0	0	0	0	0	0	0	1.2427154950304178e-06	19
255	2.379762369300096e-05	2.3286421532785972e-07	-2.3284066509090465e-07	0.9999975873932093	-1	0	0	0.5	1	1.0	1	1.0	1.0	1	1	1	1	0	0.3333333333333333	3	1	3	0.16666666666666666	0	0.20772569726297263	0.5	0.31046142393281306	0.5	0.6408037571769949	0.5	0.8638489502646765	0.5	1.0	0	0.0	-2.3284066509090465e-08	11
284	0.003590778571038299	0.0004792203415475163	4.230169674348023e-06	0.9979243215946203	-1	0	0	0.3333333333333333	1	1.0	2	1.0	0.5	2	1	1	0	0	0.25	1	4	4	0.0	0	0.46412080829059954	0.6346372690257203	0.8110121968011109	0.8102411565611788	0.5935120019732235	0.9831246174782523	0.8872802366082351	0.8831778204118448	0	0	0.0	4.230169674348023e-06	8
2133	0.048636118298141406	0.006444084057385566	0.006280985998523435	0.9691164985549071	-1	0	0	0.3	3	0.6923076923076923	9	0.5769230769230769	0.6923076923076923	10	9	4	1	0	0.15384615384615385	2	13	15	0.09090909090909091	0	0.16954036760187857	0.82102465964676	0.4983045712440444	0.8878035765638038	0.6955330751985929	0.8962975011795613	0.9194936816312882	0.8717122468862248	1.0	0.1	0.0	0.006280985998523435	8
221	5.1342658317972456e-06	3.823558916635462e-08	3.817062880368707e-08	0.9999984067299599	-1	0	0	1.0	2	0.0	0	0.75	0	1	0	1	1	0	1.0	2	2	3	0.2	0	0	0	0	0	0	0	0	0	0	0	0	3.817062880368707e-08	26
4917	0.04538880125965755	0.02181878246299368	0.0215552856081961	0.9725341988645221	-1	0	0	0.2	2	0.8461538461538461	11	0.38461538461538464	0.6153846153846154	9	8	5	1	0	0.23076923076923078	3	13	15	0.07692307692307693	0	0.1	0.7464645601252151	0.4983045712440444	0.8946136430670109	0.6955330751985929	0.8518494892052624	0.9197286024643199	0.839690646462983	1.0	0.1111111111111111	0.0	0.0215552856081961	25
4788	0.03357585619056073	0.011443505500139499	0.003299238377528035	0.9836896857363728	-1	0	0	0.2	2	0.8461538461538461	11	0.38461538461538464	0.6923076923076923	9	9	5	1	0	0.23076923076923078	3	13	15	0.07142857142857142	0	0.1	0.7640048057274034	0.6699632942634752	0.9469726341064882	0.6222081655815578	0.855231987611355	0.9216461524013044	0.8748444034624273	1.0	0.2222222222222222	0.0	0.003299238377528035	2
3027	0.03431756143823803	0.00788832761294303	0.0077508472079211264	0.9609004841488873	-1	0	0	0.2	2	0.8461538461538461	11	0.38461538461538464	0.7692307692307693	10	10	4	0	0	0.23076923076923078	3	13	15	0.0	0	0.1	0.6657875666114185	0.5214078445986525	0.8982422716061079	0.6955330751985929	0.863294874740299	0.9363379427755286	0.827782133274899	0	0	0.0	0.0077508472079211264	4
1327	0.04737558668552998	0.011605949187094584	0.011556828448614208	0.5262223534348724	-1	0	0	0.3	3	0.6923076923076923	9	0.5769230769230769	0.6923076923076923	10	9	4	1	0	0.15384615384615385	2	13	15	0.09090909090909091	0	0.16954036760187857	0.8759475013447529	0.4983045712440444	0.8495329913896262	0.7032487511624277	0.8978839231290653	0.9194936816312882	0.8757906126226731	1.0	0.1	0.0	0.011556828448614208	46
89	0.0021950924553497493	0.0008356375904077106	3.563126990343305e-07	0.9955171573630915	-1	0	0	0.75	3	0.3333333333333333	1	0.625	0.3333333333333333	4	1	0	1	0	0.5	4	2	5	1.0	0.6666666666666666	0.3255968095765422	0.9004307334202921	0.2994455497953738	0.9563242293123646	0.623945416983408	0.9677800483933675	0.9567189275710712	0.9476936765940442	1.0	0.5	0.0	3.563126990343305e-07	27
3435	0.04271445364300795	0.022761343535031637	0.021871521610388234	0.9781733067178472	-1	0	0	0.1111111111111111	1	1.0	11	0.3939393939393939	0.7272727272727273	9	8	3	2	0	0.2727272727272727	3	11	13	0.2222222222222222	0	0.1	0.7450679655173328	0.4983045712440444	0.8946136430670109	0.6955330751985929	0.8518494892052624	0.9197286024643199	0.8393598549353636	0.5555555555555556	0	0.0	0.021871521610388234	21
5024	0.030948233671424744	0.013925523546687588	0.010967396417938525	0.9862578010931216	-1	0	0	0.125	1	1.0	9	0.4074074074074074	0.6666666666666666	7	6	3	2	0	0.3333333333333333	3	9	11	0.2222222222222222	0	0.1	0.7629339421764333	0.4983045712440444	0.9033601072393737	0.6955330751985929	0.777201738668115	0.9197286024643199	0.8250771442627619	0.5714285714285714	0.14285714285714285	0.0	0.010967396417938525	3
563	0.0010569038846807437	0.00038658008912376547	1.3814784961130026e-06	0.9969098407702853	-1	0	0	1.0	1	0	0	1.0	0	1	0	0	0	0	0.5	2	1	2	0.0	0	0	0	0	0	0	0	0	0	0	0	0	1.3814784961130026e-06	24
1467	0.038163190867606424	0.015590795219871228	0.013792130291126971	0.9791122979735966	-1	0	0	0.3	3	0.7692307692307693	10	0.5769230769230769	0.6923076923076923	10	9	4	2	0	0.15384615384615385	2	13	15	0.18181818181818182	0	0.16954036760187857	0.9143559320681006	0.4996352580139625	0.881829690063279	0.7032487511624277	0.8286515282859839	0.9192581336392803	0.8791774837074727	0.55	0.1	0.0	0.013792130291126971	28
857	7.88466099258093e-09	7.56611555370009e-09	6.509566308492447e-09	0.9999990792485905	-1	0	0	1.0	1	0	0	1.0	0	0	0	1	4	0	0.5	1	2	2	0.6666666666666666	0	0	0	0	0	0	0	0	0	0	0	0	-0.1	0
814	1.2345033429859608e-05	1.1868261695260631e-05	1.1868172626514602e-05	0.9997490366640241	-1	0	0	0.5	1	1.0	1	1.0	0	1	0	1	1	0	0.3333333333333333	1	3	3	0.2	0	0	0	0	0	0	0	0	0	0	0	0	1.1868172626514602e-05	16
4271	0.04513501050305981	0.021420044065083604	0.020969897602175727	0.9735640415047796	-1	0	0	0.2	2	0.8461538461538461	11	0.38461538461538464	0.6923076923076923	9	9	5	1	0	0.23076923076923078	3	13	15	0.07142857142857142	0	0.1	0.7425267803391071	0.4983045712440444	0.9264833492687647	0.6554584573237483	0.8303404494619671	0.9216461524013044	0.8490312497074434	1.0	0.1111111111111111	0.0	0.020969897602175727	24
1665	0.035562514652984004	0.009686080152143837	0.007589775201791018	0.9718671857556125	-1	0	0	0.3	3	0.6923076923076923	9	0.26785714285714285	0.6153846153846154	10	8	4	1	0	0.875	7	8	15	0.1	0	0.16954036760187857	0.82102465964676	0.4983045712440444	0.8815060716968486	0.7032487511624277	0.9149050409606	0.9194936816312882	0.8774365640560929	1.0	0.1	0.0	0.007589775201791018	10
4935	0.04506979065134864	0.024082579163485628	0.022573510524186668	0.9730103122818348	-1	0	0	0.2	2	0.8461538461538461	11	0.38461538461538464	0.6923076923076923	9	9	5	1	0	0.23076923076923078	3	13	15	0.07142857142857142	0	0.1	0.7464645601252151	0.4983045712440444	0.9264833492687647	0.6222081655815578	0.855231987611355	0.9197286024643199	0.8577414208427895	1.0	0.1111111111111111	0.0	0.022573510524186668	104
3488	0.043083748711500204	0.020511495677895043	0.020387326676654882	0.9767842586663498	-1	0	0	0.1111111111111111	1	1.0	11	0.3939393939393939	0.7272727272727273	9	8	3	2	0	0.2727272727272727	3	11	13	0.2222222222222222	0	0.1	0.8228998637752295	0.4983045712440444	0.8814599178710417	0.6955330751985929	0.8755465842907366	0.9216461524013044	0.8618952741014531	0.5555555555555556	0.1111111111111111	0.0	0.020387326676654882	37
344	0.0010128096023001056	0.00031330009412518836	1.6870535473404857e-06	0.9972239308496913	-1	0	0	1.0	2	0.0	0	1.0	0	2	0	0	1	0	0.3333333333333333	3	1	3	0.5	1.0	0	0	0	0	0	0	0	0	0	0	0	1.6870535473404857e-06	26
3666	0.036786137110384136	0.011617947046605816	0.011571994203964294	0.989020798184526	-1	0	0	0.1	1	1.0	13	1.0	0.9230769230769231	12	12	2	1	0	0.06666666666666667	1	15	15	0.125	0	0.20049646557112152	0.8869070841398188	0.6699632942634752	0.8964178395770647	0.7193512938327129	0.8205434932613362	0.9074551996293599	0.8713037131895459	1.0	0.3333333333333333	0.0	0.011571994203964294	7
4673	0.04738925964226467	0.012152840509395368	0.009458119567927704	0.9703041892288181	-1	0	0	0.2	2	0.8461538461538461	11	0.38461538461538464	0.6153846153846154	9	8	5	1	0	0.23076923076923078	3	13	15	0.07692307692307693	0	0.1	0.7443132811620007	0.4983045712440444	0.8946136430670109	0.6955330751985929	0.820082092543436	0.9216461524013044	0.8284559908107798	1.0	0.1111111111111111	0.0	0.009458119567927704	10
4373	0.04528683438531644	0.022027395238244596	0.021872275947269624	0.9728118627702244	-1	0	0	0.2	2	0.8461538461538461	11	0.38461538461538464	0.6923076923076923	9	9	5	1	0	0.23076923076923078	3	13	15	0.07142857142857142	0	0.1	0.7425267803391071	0.4983045712440444	0.9264833492687647	0.6222081655815578	0.855231987611355	0.9197286024643199	0.8568973421777019	1.0	0	0.0	0.021872275947269624	57
2104	0.043364716183265435	0.013771061300496993	0.011819777944760763	0.9733639628758424	-1	0	0	0.2	2	0.8461538461538461	11	0.38461538461538464	0.6923076923076923	11	9	3	1	0	0.23076923076923078	3	13	15	0.125	0	0.22595391164004835	0.8145319723217417	0.4983045712440444	0.9167407070241188	0.6955330751985929	0.8870089066164497	0.9197286024643199	0.8786506752755735	1.0	0.18181818181818182	0.0	0.011819777944760763	15
3599	0.04273997963610684	0.019915656307207125	0.01984826426624704	0.9767598205069132	-1	0	0	0.1111111111111111	1	1.0	11	0.3939393939393939	0.7272727272727273	9	8	3	2	0	0.2727272727272727	3	11	13	0.2222222222222222	0	0.1	0.8228998637752295	0.4983045712440444	0.8814599178710417	0.6955330751985929	0.8944023106929158	0.9197286024643199	0.8690959507850338	0.5555555555555556	0.1111111111111111	0.0	0.01984826426624704	29
4864	0.0450594382827012	0.02421248835142887	0.021632054133794414	0.9735231372702399	-1	0	0	0.2	2	0.8461538461538461	11	0.38461538461538464	0.6923076923076923	9	9	5	1	0	0.23076923076923078	3	13	15	0.07142857142857142	0	0.1	0.7464645601252151	0.4983045712440444	0.9264833492687647	0.6222081655815578	0.855231987611355	0.9197286024643199	0.8577414208427895	1.0	0.1111111111111111	0.0	0.021632054133794414	53
4477	0.04543158541380515	0.020212942779046644	0.020166283651186365	0.9737728990081536	-1	0	0	0.2	2	0.8461538461538461	11	0.38461538461538464	0.6923076923076923	9	9	5	1	0	0.23076923076923078	3	13	15	0.07142857142857142	0	0.1	0.7471052230136533	0.4983045712440444	0.9264833492687647	0.6554584573237483	0.8246287793059469	0.9216461524013044	0.8483496081684379	1.0	0.1111111111111111	0.0	0.020166283651186365	24
3539	0.042580475360377915	0.02080075564363389	0.02052250900992344	0.9771653847741255	-1	0	0	0.1111111111111111	1	1.0	11	0.3939393939393939	0.7272727272727273	9	8	3	2	0	0.2727272727272727	3	11	13	0.2222222222222222	0	0.1	0.8228998637752295	0.4983045712440444	0.8814599178710417	0.7109644271262625	0.8795601374083754	0.9249741248483279	0.8633707306881335	0.5555555555555556	0.1111111111111111	0.0	0.02052250900992344	24
4667	0.038310619127270615	0.02611053732215922	0.023295705518759223	0.9794061909011098	-1	0	0	0.25	2	0.8	8	0.5454545454545454	0.7	8	7	3	2	0	0.18181818181818182	2	11	12	0.2222222222222222	0	0.1065634117818544	0.7528370171696628	0.4983045712440444	0.8932152878609819	0.6588706203900754	0.8580884111729836	0.9194936816312882	0.8427860501364168	0.5625	0.125	0.0	0.023295705518759223	9
3728	0.04214747962288267	0.02031146627492661	0.02013562856467491	0.9771233920433976	-1	0	0	0.1111111111111111	1	1.0	11	0.3939393939393939	0.7272727272727273	9	8	3	2	0	0.2727272727272727	3	11	13	0.2222222222222222	0	0.1	0.8228998637752295	0.4983045712440444	0.8814599178710417	0.6955330751985929	0.8944023106929158	0.9197286024643199	0.8690959507850338	0.5555555555555556	0.1111111111111111	0.0	0.02013562856467491	20
808	0.0010205657545849657	0.0003251836376577458	1.4436037156754864e-06	0.9970741025291847	-1	0	0	1.0	1	0	0	1.0	0	1	0	0	0	0	0.5	2	1	2	0.0	0	0	0	0	0	0	0	0	0	0	0	0	1.4436037156754864e-06	30
3659	0.04671007371095872	0.02139667473187896	0.02052395292920923	0.9728033550339371	-1	0	0	0.2	2	0.8461538461538461	11	0.38461538461538464	0.6923076923076923	9	9	5	1	0	0.23076923076923078	3	13	15	0.07142857142857142	0	0.1	0.7425267803391071	0.4983045712440444	0.9264833492687647	0.6554584573237483	0.8246287793059469	0.9216461524013044	0.8473136656145543	1.0	0.1111111111111111	0.0	0.02052395292920923	73
4816	0.046428859371286914	0.021476894725853485	0.02021494861644225	0.9723304198840097	-1	0	0	0.2	2	0.8461538461538461	11	0.38461538461538464	0.6153846153846154	9	8	5	1	0	0.23076923076923078	3	13	15	0.07692307692307693	0	0.1	0.7464645601252151	0.4983045712440444	0.8946136430670109	0.6955330751985929	0.8518494892052624	0.9197286024643199	0.839690646462983	1.0	0.1111111111111111	0.0	0.02021494861644225	28
2795	0.04574219138490193	0.022671444940761988	0.018572504448342863	0.9757435046110462	-1	0	0	0.1	1	1.0	12	0.3888888888888889	0.75	10	9	3	2	0	0.25	3	12	14	0.2222222222222222	0	0.1065634117818544	0.6954510585413145	0.4983045712440444	0.9052654779020805	0.6955330751985929	0.8403756846259839	0.9204603301416014	0.8293887687926751	0.55	0.1	0.0	0.018572504448342863	29
4916	0.04050355663797827	0.020448754301139842	0.020357952296129512	0.9781344853348495	-1	0	0	0.3	3	0.6923076923076923	9	0.5769230769230769	0.5384615384615384	9	7	5	1	0	0.15384615384615385	2	13	15	0.08333333333333333	0	0.1	0.7464645601252151	0.4983045712440444	0.8946136430670109	0.6955330751985929	0.820082092543436	0.9216461524013044	0.8289923096792768	1.0	0.1111111111111111	0.0	0.020357952296129512	21
768	0.0033501771139761868	0.000317991963749358	0.00017745156485334288	0.9880068206927944	-1	0	0	0.5	2	0.75	3	0.6	0.75	5	3	0	0	0	0.4	5	2	6	0.0	0	0.23388193077793168	0.8981927647877799	0.8245148941468292	0.8117506000545618	0.7607170779763023	0.7105608606709924	0.9290447237833591	0.8193987857606868	0	0	0.0	0.00017745156485334288	14
2178	0.03377598167008649	0.005791599948135775	0.0018336669250759781	0.981890332486395	-1	0	0	0.1	1	1.0	12	0.3888888888888889	0.75	10	9	3	1	0	0.25	3	12	14	0.1111111111111111	0	0.1065634117818544	0.7379950596701063	0.4983045712440444	0.9053068653845568	0.6955330751985929	0.8403756846259839	0.9194936816312882	0.8390816258654019	1.0	0.1	0.0	0.0018336669250759781	4
446	3.838148748338881e-05	5.526750662575858e-06	-2.784583763116408e-06	0.9999932582684544	-1	0	0	0.5	2	0.75	3	0.6	0.5	4	2	1	0	0	0.4	5	2	6	0.0	0	0.6426777514941115	0.9603247232931313	0.8499769262067399	0.6744121174510559	0.5301074491247115	0.9652470490939468	0.9536518906958754	0.9178100381177208	0	0	0.0	-2.784583763116408e-07	8
4320	0.041410149561930405	0.008118769110106097	-0.003751605722813577	0.9627150822983368	-1	0	0	0.2	2	0.8461538461538461	11	0.4166666666666667	0.6153846153846154	9	8	5	1	0	0.25	12	3	15	0.07692307692307693	0.15384615384615385	0.17503901950219475	0.8060370966017527	0.4983045712440444	0.9330717793253577	0.7109644271262625	0.897259883750769	0.9320574476374369	0.8884979190543998	1.0	0.1111111111111111	0.0	-0.0003751605722813577	1
175	0.006793601352130624	0.0005658893870095449	-0.00042351607360090063	0.9770855733690981	-1	0	0	0.25	1	1.0	3	1.0	1.0	4	3	0	1	0	0.2	5	1	5	0.3333333333333333	0	0.38603396536869117	0.9417398671894578	0.6384435174238312	0.9605426995310977	0.4462890027266725	0.9370507378034728	0.9400850784478991	0.947441229775057	1.0	0.25	0.0	-4.2351607360090066e-05	23
1014	0.023582940758069118	0.016973993231411653	0.0168183346970379	0.9867784164817044	-1	0	0	0.2857142857142857	2	0.75	6	0.625	0.625	5	5	4	3	0	0.25	2	8	10	0.25	0	0.1	0.7663284491762029	0.4779422669321109	0.8148414764769417	0.6554584573237483	0.8961686277525207	0.9242162061829069	0.8331722666318656	0.2	0.2	0.0	0.0168183346970379	43
1598	0.03516912856975073	0.011588687581850301	0.006989450063227928	0.9847981460448637	-1	0	0	0.3	3	0.6923076923076923	9	0.5769230769230769	0.6923076923076923	10	9	4	1	0	0.15384615384615385	2	13	15	0.09090909090909091	0	0.16954036760187857	0.82102465964676	0.4983045712440444	0.8850635047869779	0.6955330751985929	0.909670339644775	0.9192581336392803	0.876323610604236	1.0	0.1	0.0	0.006989450063227928	13
1068	0.002368273081945288	0.00011873278873654568	1.5598024454958565e-05	0.991610205753854	-1	0	0	0.5	2	0.75	3	0.5	0.75	5	3	0	1	0	0.75	3	4	6	0.5	0	0.22595391164004835	0.9262219642290257	0.7783083474376131	0.8052262759137873	0.7607170779763023	0.7105608606709924	0.9434306583426582	0.8342172607427332	1.0	0	0.0	1.5598024454958565e-05	10
3687	0.04478478835175235	0.020600989303434066	0.0191031547552833	0.9733371387482431	-1	0	0	0.2	2	0.8461538461538461	11	0.38461538461538464	0.6923076923076923	9	9	5	1	0	0.23076923076923078	3	13	15	0.07142857142857142	0	0.1	0.7640048057274034	0.4983045712440444	0.9264833492687647	0.6554584573237483	0.8246287793059469	0.9216461524013044	0.852233224941803	1.0	0.1111111111111111	0.0	0.0191031547552833	16
2635	0.049277482453952165	0.019718607807284922	0.014532219022039264	0.965779386555936	-1	0	0	0.2	2	0.8461538461538461	11	0.3	0.6923076923076923	10	9	4	1	0	0.5	5	10	15	0.09090909090909091	0	0.13751950975109736	0.8494233517966518	0.5031847417796204	0.8912633667796742	0.7281250765874476	0.8117443840348264	0.9194936816312882	0.8538423190036525	1.0	0.1	0.0	0.014532219022039264	19
2349	0.04952658735520901	0.024028942717929262	0.01917178127645187	0.7552141077673374	-1	0	0	0.2	2	0.8461538461538461	11	0.5357142857142857	0.7692307692307693	11	10	3	1	0	0.14285714285714285	2	14	15	0.1111111111111111	0	0.1131268235637088	0.7310460302147488	0.4983045712440444	0.9059185838016305	0.6955330751985929	0.7980230920498737	0.9216461524013044	0.8243694881082727	1.0	0.09090909090909091	0.0	0.01917178127645187	11
2159	0.04342666231860999	0.015154905762479994	0.014517830537326805	0.9792976387243886	-1	0	0	0.3	3	0.6923076923076923	9	0.5769230769230769	0.6923076923076923	10	9	4	1	0	0.15384615384615385	2	13	15	0.09090909090909091	0	0.1065634117818544	0.7379950596701063	0.4983045712440444	0.9052654779020805	0.6955330751985929	0.8403756846259839	0.9194936816312882	0.8390598997528891	1.0	0.1	0.0	0.014517830537326805	27
1370	0.04572975607985048	0.01110473125046161	0.010983522666415809	0.937601592054243	-1	0	0	0.2	2	0.8461538461538461	11	0.25	0.8461538461538461	11	11	3	1	0	0.6	10	6	15	0.1	0.2222222222222222	0.22595391164004835	0.9147966825648053	0.5009659447838806	0.8503730468389992	0.7109644271262625	0.9070771015677274	0.8935279295182382	0.8937738921758033	1.0	0.18181818181818182	0.0	0.010983522666415809	0
858	0.035962676431468686	0.010531803720339381	0.010419112668576733	0.9592287004486952	-1	0	0	0.2	2	0.8461538461538461	11	0.5357142857142857	0.6923076923076923	10	9	4	2	0	0.14285714285714285	2	14	15	0.18181818181818182	0	0.23332066106569282	0.8032351884441239	0.5799740101950871	0.9239571616204783	0.6388333114526531	0.8957075634354877	0.9238424063529981	0.8826886267597146	0.55	0.1	0.0	0.010419112668576733	11
4854	0.04596337909937628	0.0230977770972368	0.02049492054421451	0.9726212663308451	-1	0	0	0.2	2	0.8461538461538461	11	0.38461538461538464	0.6923076923076923	9	9	5	1	0	0.23076923076923078	3	13	15	0.07142857142857142	0	0.1	0.7464645601252151	0.4983045712440444	0.9264833492687647	0.6554584573237483	0.8246287793059469	0.9216461524013044	0.8482042589852642	1.0	0.1111111111111111	0.0	0.02049492054421451	40
4073	0.0446257764374466	0.02208743720723206	0.02081941606557215	0.9730236405418636	-1	0	0	0.2	2	0.8461538461538461	11	0.38461538461538464	0.6923076923076923	9	9	5	1	0	0.23076923076923078	3	13	15	0.07142857142857142	0	0.1	0.6957568014938503	0.4983045712440444	0.9264833492687647	0.6222081655815578	0.855231987611355	0.9216461524013044	0.8471515102208768	1.0	0.3333333333333333	0.0	0.02081941606557215	48
1972	0.0488235135526876	0.013940178148174127	0.012977941062501748	0.9549645684047009	-1	0	0	0.3	3	0.6923076923076923	9	0.5769230769230769	0.6923076923076923	10	9	4	1	0	0.15384615384615385	2	13	15	0.09090909090909091	0	0.16954036760187857	0.8598362860798762	0.4983045712440444	0.8815060716968486	0.6955330751985929	0.8962975011795613	0.9194936816312882	0.8800055169536032	1.0	0.1	0.0	0.012977941062501748	36
3583	0.04430115858222323	0.01923078918868468	0.01923071264279733	0.9769445976203847	-1	0	0	0.1111111111111111	1	1.0	11	0.3939393939393939	0.7272727272727273	9	8	3	2	0	0.2727272727272727	3	11	13	0.2222222222222222	0	0.1	0.8241601788222467	0.4983045712440444	0.8814599178710417	0.6955330751985929	0.8755465842907366	0.9216461524013044	0.8622390043662818	0.5555555555555556	0	0.0	0.01923071264279733	25
1323	0.054465809424039016	0.002162840411086449	0.0020745223127962677	0.6541860804364052	-1	0	0	0.1	1	1.0	13	1.0	0.8461538461538461	12	11	2	1	0	0.06666666666666667	1	15	15	0.14285714285714285	0	0.16954036760187857	0.882767735945483	0.4996352580139625	0.8815566198753657	0.7358407525512825	0.8602484998611603	0.924485721323747	0.8752107296175924	1.0	0.08333333333333333	0.0	0.0020745223127962677	4
3962	0.035005768108799344	0.010895947609665486	0.004254865516815619	0.9849848283618733	-1	0	0	0.3	3	0.7692307692307693	10	0.625	0.6153846153846154	9	8	5	1	0	0.16666666666666666	2	12	15	0.07692307692307693	0	0.1	0.7454293794419483	0.4983045712440444	0.9238314739684684	0.6955330751985929	0.825102602298326	0.9197286024643199	0.8464585361029272	1.0	0.1111111111111111	0.0	0.004254865516815619	2
3472	0.042653126711968796	0.019954288722198284	0.019950632982724554	0.9770615932434059	-1	0	0	0.1111111111111111	1	1.0	11	0.3939393939393939	0.7272727272727273	9	8	3	2	0	0.2727272727272727	3	11	13	0.2222222222222222	0	0.1	0.8228998637752295	0.4983045712440444	0.8814599178710417	0.6955330751985929	0.8755465842907366	0.9216461524013044	0.8618952741014531	0.5555555555555556	0.1111111111111111	0.0	0.019950632982724554	23
1387	0.03879007151744566	0.01035209723170819	0.010136103581799342	0.6354288906533317	-1	0	0	0.3	3	0.6923076923076923	9	0.5769230769230769	0.6923076923076923	10	9	4	1	0	0.15384615384615385	2	13	15	0.09090909090909091	0	0.16954036760187857	0.8759475013447529	0.4996352580139625	0.8744284932979819	0.7032487511624277	0.9109809468820204	0.9194936816312882	0.8883161909009059	1.0	0.1	0.0	0.010136103581799342	8
1997	0.04597358306406058	0.01334300468567849	0.013319719095929574	0.972641718627104	-1	0	0	0.3	3	0.6923076923076923	9	0.5769230769230769	0.6923076923076923	10	9	4	1	0	0.15384615384615385	2	13	15	0.09090909090909091	0	0.16954036760187857	0.82102465964676	0.4983045712440444	0.8815060716968486	0.6955330751985929	0.8962975011795613	0.9194936816312882	0.8693935337158563	1.0	0.1	0.0	0.013319719095929574	19
4800	0.0460985705869272	0.023786478714275184	0.021151403399552376	0.9727915869913615	-1	0	0	0.2	2	0.8461538461538461	11	0.38461538461538464	0.6923076923076923	9	9	5	1	0	0.23076923076923078	3	13	15	0.07142857142857142	0	0.1	0.7464645601252151	0.4983045712440444	0.9264833492687647	0.6554584573237483	0.8246287793059469	0.9216461524013044	0.8482042589852642	1.0	0.1111111111111111	0.0	0.021151403399552376	49
198	0.04794801433056156	0.0026492795862865354	-0.0026464072907938694	0.983980438397294	-1	0	0	0.1	1	1.0	13	0.5	0.7692307692307693	11	10	3	0	0	0.8333333333333334	6	5	15	0.0	0.3076923076923077	0.4661169103135392	0.9212749545685632	0.6259139068942186	0.8022685644064933	0.26917018035567675	0.8509194452647109	0.8934026233028345	0.8661556633256715	0	0	0.0	-0.00026464072907938694	12
2319	0.04316105777216204	0.0034130208206346905	0.002404337389062486	0.9721103138828784	-1	0	0	0.1	1	1.0	12	0.3888888888888889	0.75	10	9	3	2	0	0.25	3	12	14	0.2222222222222222	0	0.16954036760187857	0.82102465964676	0.4983045712440444	0.8878035765638038	0.6955330751985929	0.8962975011795613	0.9194936816312882	0.8717122468862248	0.55	0.1	0.0	0.002404337389062486	6
1331	0.046237769084753313	0.013491775036663645	0.013346288852567676	0.9723746235694073	-1	0	0	0.3	3	0.6923076923076923	9	0.5769230769230769	0.6923076923076923	10	9	4	1	0	0.15384615384615385	2	13	15	0.09090909090909091	0	0.16954036760187857	0.82102465964676	0.4983045712440444	0.8815060716968486	0.6955330751985929	0.8962975011795613	0.9194936816312882	0.8693935337158563	1.0	0.1	0.0	0.013346288852567676	87
3954	0.047075692329212514	0.02232230979540574	0.021991634217333206	0.9727173066419136	-1	0	0	0.2	2	0.8461538461538461	11	0.38461538461538464	0.6153846153846154	9	8	5	1	0	0.23076923076923078	3	13	15	0.07692307692307693	0	0.1	0.7464645601252151	0.4983045712440444	0.8946136430670109	0.6955330751985929	0.8518494892052624	0.9197286024643199	0.839690646462983	1.0	0.1111111111111111	0.0	0.021991634217333206	117
449	0.0038931977846312434	0.0006177373494289796	-0.0006055447310986516	0.9943978521015538	-1	0	0	0.75	3	0.25	1	0.75	0.25	4	1	1	0	0	0.5	2	4	6	0.0	0	0.6938940143780254	0.6339414844470956	0.865001416774767	0.6649665409802344	0.39285390656718644	0.7313065232037179	0.9042051885640084	0.6781560034886815	0	0	0.0	-6.0554473109865164e-05	7
2492	0.04637872153265281	0.021924003916300144	0.019084999417968117	0.9750401080131194	-1	0	0	0.1	1	1.0	12	0.3888888888888889	0.75	10	9	3	2	0	0.25	3	12	14	0.2222222222222222	0	0.1065634117818544	0.6954510585413145	0.4983045712440444	0.9052654779020805	0.7032487511624277	0.8121504346245948	0.9256163804954276	0.8198956857260951	0.55	0.1	0.0	0.019084999417968117	74
819	0.04384362270682778	0.009942049263133449	0.008752626677714037	0.9577249355677915	-1	0	0	0.2	2	0.8461538461538461	11	0.5357142857142857	0.6923076923076923	10	9	4	2	0	0.14285714285714285	2	14	15	0.18181818181818182	0	0.27784259443684833	0.8186507299441157	0.556870736840479	0.926068578604046	0.6388333114526531	0.8957075634354877	0.926006445918967	0.8871364661758758	0.55	0.1	0.0	0.008752626677714037	3
26	3.027856903052389e-06	2.275649590121827e-08	-1.5715203786378742e-09	0.9999980996608167	-1	0	0	0.5	1	1.0	1	0.75	0	1	0	1	0	0	1.0	2	2	3	0.0	0	0	0	0	0	0	0	0	0	0	0	0	-1.5715203786378741e-10	35
24	0.00040230445805206967	0.0003259648733262969	1.4104544517597815e-05	0.9980314624980208	-1	0	0	0.6	3	0.4	2	0.5833333333333334	0.2	1	1	5	1	0	0.3333333333333333	6	2	7	0.07142857142857142	0.6666666666666666	0.1	0.5	0.7135039067011901	0.5	0.4774290367102205	0.5	0.9259913011372467	0.5	1.0	1.0	0.0	1.4104544517597815e-05	15
2539	0.04274509147992568	0.014617400482071347	0.012170138906349985	0.9656245920259988	-1	0	0	0.4	4	0.6153846153846154	8	0.30612244897959184	0.6153846153846154	10	8	4	1	0	1.0	7	7	15	0.1	0	0.13751950975109736	0.6898361168658242	0.5841339327537598	0.9252914223661383	0.6588706203900754	0.8436512191422896	0.9204603301416014	0.8411984531366282	1.0	0.1	0.0	0.012170138906349985	10
1575	0.055654208596414186	0.01159107509550627	0.010726977849044103	0.696708086718754	-1	0	0	0.2	2	0.8461538461538461	11	0.5769230769230769	0.7692307692307693	10	10	4	1	0	0.15384615384615385	2	13	15	0.08333333333333333	0	0.16954036760187857	0.8747215792541884	0.4983045712440444	0.8495329913896262	0.7032487511624277	0.8978839231290653	0.9194936816312882	0.8753826782813171	1.0	0.1	0.0	0.010726977849044103	20
3041	0.04190103123193203	0.020422325189185752	0.020417402918593782	0.9767635258665263	-1	0	0	0.1111111111111111	1	1.0	11	0.3939393939393939	0.7272727272727273	9	8	3	2	0	0.2727272727272727	3	11	13	0.2222222222222222	0	0.1	0.8228998637752295	0.4983045712440444	0.8814599178710417	0.6955330751985929	0.8755465842907366	0.9216461524013044	0.8618952741014531	0.5555555555555556	0.1111111111111111	0.0	0.020417402918593782	36
3978	0.030955134925049473	0.004966987951536478	-0.004595874819344261	0.9668776283764222	-1	0	0	0.2222222222222222	2	0.8181818181818182	9	0.43333333333333335	0.5454545454545454	7	6	5	2	0	0.3	10	3	13	0.15384615384615385	0.18181818181818182	0.17503901950219475	0.759417565486846	0.4983045712440444	0.9092054315236341	0.8700507304212559	0.8322247428552945	0.9320574476374369	0.843562742202354	0.5714285714285714	0.14285714285714285	0.0	-0.0004595874819344261	0
531	0.001037245294944598	0.000296728059438856	1.4601898238131297e-06	0.9971162889342566	-1	0	0	1.0	1	0	0	1.0	0	1	0	0	0	0	0.5	2	1	2	0.0	0	0	0	0	0	0	0	0	0	0	0	0	1.4601898238131297e-06	37
3319	0.042813658555725095	0.020410869412894717	0.020404039903135867	0.9768906647334215	-1	0	0	0.1111111111111111	1	1.0	11	0.3939393939393939	0.7272727272727273	9	8	3	2	0	0.2727272727272727	3	11	13	0.2222222222222222	0	0.1	0.8228998637752295	0.4983045712440444	0.8814599178710417	0.6955330751985929	0.8944023106929158	0.9197286024643199	0.8690959507850338	0.5555555555555556	0	0.0	0.020404039903135867	29
2269	0.04390557357272526	0.015359267441220814	0.015348587670938793	0.9423997579376748	-1	0	0	0.125	1	1.0	10	1.0	0.8	9	8	2	2	0	0.08333333333333333	1	12	12	0.2857142857142857	0	0.1	0.8228998637752295	0.4983045712440444	0.8814599178710417	0.6955330751985929	0.8944023106929158	0.9197286024643199	0.8690959507850338	0.5555555555555556	0.2222222222222222	0.0	0.015348587670938793	39
2512	0.04644421395879017	0.023269296716784894	0.018281456803284815	0.9733130068987166	-1	0	0	0.1	1	1.0	12	0.3888888888888889	0.75	10	9	3	2	0	0.25	3	12	14	0.2222222222222222	0	0.1065634117818544	0.7379950596701063	0.4983045712440444	0.9052654779020805	0.7032487511624277	0.8121504346245948	0.9206926735437576	0.8299946324555936	0.55	0.1	0.0	0.018281456803284815	38
203	6.357954303297131e-06	5.3755527091270315e-08	-5.330658650290199e-08	0.999999883253988	-1	0	0	1.0	2	0.0	0	1.0	0	1	0	1	0	0	0.3333333333333333	3	1	3	0.0	1.0	0	0	0	0	0	0	0	0	0	0	0	-5.330658650290199e-09	15
1746	0.043154140677305226	0.014491801774741986	0.013454142801999231	0.9716362034240879	-1	0	0	0.3	3	0.6923076923076923	9	0.5769230769230769	0.6923076923076923	10	9	4	1	0	0.15384615384615385	2	13	15	0.09090909090909091	0	0.16954036760187857	0.8956591726048452	0.4983045712440444	0.8815060716968486	0.6955330751985929	0.8962975011795613	0.9194936816312882	0.8913369959378017	1.0	0.1	0.0	0.013454142801999231	66
2999	0.042611981822468406	0.01972530901899033	0.019643906927850025	0.9772743690452056	-1	0	0	0.1111111111111111	1	1.0	11	0.3939393939393939	0.7272727272727273	9	8	3	2	0	0.2727272727272727	3	11	13	0.2222222222222222	0	0.1	0.8228998637752295	0.4983045712440444	0.8814599178710417	0.6955330751985929	0.8944023106929158	0.9197286024643199	0.8690959507850338	0.5555555555555556	0.1111111111111111	0.0	0.019643906927850025	26
3386	0.04298707598172275	0.022136535738429112	0.022123210067581917	0.9775419182966665	-1	0	0	0.1111111111111111	1	1.0	11	0.3939393939393939	0.7272727272727273	9	8	3	2	0	0.2727272727272727	3	11	13	0.2222222222222222	0	0.1	0.7450679655173328	0.4983045712440444	0.8946136430670109	0.7109644271262625	0.8399777260990979	0.9294008452891592	0.8352221946871359	0.5555555555555556	0	0.0	0.022123210067581917	25
3815	0.0565394293582005	0.020829004053762947	0.018798197559888527	0.6796274089745514	-1	0	0	0.2	2	0.8333333333333334	10	0.5384615384615384	0.6666666666666666	9	8	4	2	0	0.15384615384615385	2	13	14	0.18181818181818182	0	0.17503901950219475	0.8181119122770041	0.5009659447838806	0.9105455532539912	0.6222081655815578	0.890358366769982	0.9192581336392803	0.8779089999863338	0.5555555555555556	0.1111111111111111	0.0	0.018798197559888527	14
4638	0.04457561587952299	0.024086605765888378	0.021809091800956273	0.9727315811733899	-1	0	0	0.2	2	0.8461538461538461	11	0.38461538461538464	0.6923076923076923	9	9	5	1	0	0.23076923076923078	3	13	15	0.07142857142857142	0	0.1	0.7464645601252151	0.4983045712440444	0.9264833492687647	0.6222081655815578	0.855231987611355	0.9197286024643199	0.8577414208427895	1.0	0.1111111111111111	0.0	0.021809091800956273	63
2203	0.04250447610996616	0.016030416269663852	0.015490030696628998	0.9795620989555391	-1	0	0	0.3	3	0.6923076923076923	9	0.5769230769230769	0.6923076923076923	10	9	4	1	0	0.15384615384615385	2	13	15	0.09090909090909091	0	0.1065634117818544	0.7379950596701063	0.4983045712440444	0.9052654779020805	0.6955330751985929	0.8403756846259839	0.9194936816312882	0.8390598997528891	1.0	0.1	0.0	0.015490030696628998	30
1321	0.04835574386143957	0.01308150740377507	0.01212595854900885	0.5303361730872056	-1	0	0	0.3	3	0.6923076923076923	9	0.5769230769230769	0.6923076923076923	10	9	4	1	0	0.15384615384615385	2	13	15	0.09090909090909091	0	0.16954036760187857	0.8759475013447529	0.4983045712440444	0.8495329913896262	0.7032487511624277	0.8978839231290653	0.9194936816312882	0.8757906126226731	1.0	0.1	0.0	0.01212595854900885	21
141	0.0010282318232247448	8.917330373039467e-05	-8.463996655136982e-07	0.9956399790321079	-1	0	0	1.0	1	0	0	1.0	0	1	0	0	0	0	0.5	2	1	2	0.0	0	0	0	0	0	0	0	0	0	0	0	0	-8.463996655136982e-08	16
3608	0.04023942249176639	0.009898949996022076	-0.0026503984449393982	0.9657542528685964	-1	0	0	0.3	3	0.7692307692307693	10	0.45454545454545453	0.6153846153846154	8	8	6	1	0	0.2727272727272727	11	3	15	0.0625	0.16666666666666666	0.20049646557112152	0.806981312012602	0.4996352580139625	0.9318533043521876	0.7032487511624277	0.9086636160277884	0.9345873602826409	0.8923029961998277	1.0	0.125	0.0	-0.00026503984449393985	0
3448	0.04136012974206358	0.021046907761613793	0.02104688483868954	0.9768317176503213	-1	0	0	0.1111111111111111	1	1.0	11	0.3939393939393939	0.7272727272727273	9	8	3	2	0	0.2727272727272727	3	11	13	0.2222222222222222	0	0.1	0.8228998637752295	0.4983045712440444	0.8814599178710417	0.6955330751985929	0.8944023106929158	0.9197286024643199	0.8690959507850338	0.5555555555555556	0.1111111111111111	0.0	0.02104688483868954	48
3340	0.04388639666158033	0.022830752490528978	0.02240579201162461	0.9774390668819207	-1	0	0	0.1111111111111111	1	1.0	11	0.3939393939393939	0.7272727272727273	9	8	3	2	0	0.2727272727272727	3	11	13	0.2222222222222222	0	0.1	0.7450679655173328	0.4983045712440444	0.8946136430670109	0.6955330751985929	0.820082092543436	0.9216461524013044	0.8286439475591744	0.5555555555555556	0.1111111111111111	0.0	0.02240579201162461	45
1205	0.04670575274515302	0.012767259441597604	0.012762782531973695	0.9716616720837202	-1	0	0	0.3	3	0.6923076923076923	9	0.5769230769230769	0.6923076923076923	10	9	4	1	0	0.15384615384615385	2	13	15	0.09090909090909091	0	0.16954036760187857	0.82102465964676	0.4983045712440444	0.8815060716968486	0.6955330751985929	0.8962975011795613	0.9194936816312882	0.8693935337158563	1.0	0.1	0.0	0.012762782531973695	90
3330	0.04268483141559297	0.019969395828816197	0.019710654112849616	0.9768564352299034	-1	0	0	0.1111111111111111	1	1.0	11	0.3939393939393939	0.7272727272727273	9	8	3	2	0	0.2727272727272727	3	11	13	0.2222222222222222	0	0.1	0.8228998637752295	0.4983045712440444	0.8814599178710417	0.6955330751985929	0.8755465842907366	0.9216461524013044	0.8618952741014531	0.5555555555555556	0	0.0	0.019710654112849616	22
1868	0.04101213223682591	0.01370666929646758	0.011611480319753436	0.9748957160685877	-1	0	0	0.1	1	1.0	12	0.3888888888888889	0.75	10	9	3	2	0	0.25	3	12	14	0.2222222222222222	0	0.16954036760187857	0.8598362860798762	0.4983045712440444	0.8815060716968486	0.6955330751985929	0.8962975011795613	0.9194936816312882	0.8800055169536032	0.55	0.1	0.0	0.011611480319753436	14
3582	0.04309238634401333	0.012212529831307809	0.012179962515931432	0.9756156382704965	-1	0	0	0.1111111111111111	1	1.0	11	0.3939393939393939	0.7272727272727273	9	8	3	2	0	0.2727272727272727	3	11	13	0.2222222222222222	0	0.1131268235637088	0.8169510204828178	0.4983045712440444	0.8814599178710417	0.6955330751985929	0.8755465842907366	0.9216461524013044	0.8602887402029196	0.5555555555555556	0.1111111111111111	0.0	0.012179962515931432	8
1028	0.008073509184584837	0.0007927545156274821	0.0007923305815557141	0.9894308027330478	-1	0	0	0.4	2	0.6	3	0.4666666666666667	0.4	4	2	2	5	0	0.6	3	5	7	0.8333333333333334	0	0.25393026417217496	0.8134811638364186	0.5623030412580012	0.8722940640468771	0.28257127091816464	0.8641665323058266	0.8504426480581762	0.8517223736766892	0.25	0.25	0.0	0.0007923305815557141	19
447	0.0010165629124956796	0.0003054411123531337	2.546906097095883e-06	0.9970039481172938	-1	0	0	1.0	2	0.0	0	1.0	0	2	0	0	1	0	0.3333333333333333	3	1	3	0.5	1.0	0	0	0	0	0	0	0	0	0	0	0	2.546906097095883e-06	14
3658	0.045435410692409764	0.0212315257528196	0.02068162594542481	0.9725684432468972	-1	0	0	0.2	2	0.8461538461538461	11	0.38461538461538464	0.6153846153846154	9	8	5	1	0	0.23076923076923078	3	13	15	0.07692307692307693	0	0.1	0.7450679655173328	0.4983045712440444	0.8946136430670109	0.6955330751985929	0.820082092543436	0.9216461524013044	0.8286439475591744	1.0	0.1111111111111111	0.0	0.02068162594542481	52
4735	0.04735723918615247	0.02052533807107383	0.019910903003499496	0.9721139230753598	-1	0	0	0.3	3	0.6923076923076923	9	0.4166666666666667	0.6153846153846154	10	8	4	1	0	0.25	3	12	15	0.1	0	0.1288320531507558	0.7350605854326818	0.5841339327537598	0.925291422366138	0.6588706203900754	0.8436512191422896	0.9194936816312882	0.8507977685571271	1.0	0	0.0	0.019910903003499496	17
138	1.5274167604081618e-05	4.619647254585631e-06	-4.51503103984102e-06	0.9999973423323324	-1	0	0	0.75	3	0.5	2	0.5	0.25	2	1	3	1	0	0.75	3	4	6	0.1111111111111111	0.6666666666666666	0.7079389125040431	0.5253724436140638	0.7356103564648215	0.5305894047450868	0.8933150703917452	0.5953518768772068	0.6940923351088709	0.5506772580734268	1.0	0	0.0	-4.51503103984102e-07	11
2243	0.04381243558536975	0.016686079305946157	0.01668153783225269	0.9796898409644611	-1	0	0	0.3	3	0.6923076923076923	9	0.5769230769230769	0.6923076923076923	10	9	4	1	0	0.15384615384615385	2	13	15	0.09090909090909091	0	0.1065634117818544	0.7379950596701063	0.4983045712440444	0.9052654779020805	0.6955330751985929	0.8403756846259839	0.9194936816312882	0.8390598997528891	1.0	0.1	0.0	0.01668153783225269	58
4476	0.04591835569799859	0.021396347108868317	0.0208279026921998	0.9727875333349093	-1	0	0	0.2	2	0.8461538461538461	11	0.38461538461538464	0.6923076923076923	9	9	5	1	0	0.23076923076923078	3	13	15	0.07142857142857142	0	0.1	0.7425267803391071	0.4983045712440444	0.9264833492687647	0.6222081655815578	0.855231987611355	0.9197286024643199	0.8568973421777019	1.0	0	0.0	0.0208279026921998	32
626	0.003972975525363495	0.0003490044253251139	0.0003301720335177133	0.9969454217606317	-1	0	0	0.5	1	1.0	1	1.0	1.0	2	1	0	0	0	0.3333333333333333	1	3	3	0.0	0	0.5811000429760058	0.6496791973081804	0.9399773427283252	0.5403933902276389	0.7476753713462558	0.5446760753055413	0.8147623598308102	0.5792217294146124	0	0	0.0	0.0003301720335177133	18
4802	0.04574928234109713	0.024046112458580328	0.022131264708104992	0.972685029230916	-1	0	0	0.2	2	0.8461538461538461	11	0.38461538461538464	0.6923076923076923	9	9	5	1	0	0.23076923076923078	3	13	15	0.07142857142857142	0	0.1	0.7464645601252151	0.4983045712440444	0.9264833492687647	0.6222081655815578	0.855231987611355	0.9197286024643199	0.8577414208427895	1.0	0.1111111111111111	0.0	0.022131264708104992	77
3249	0.048308582106889576	0.005262682807364261	0.002955713194124901	0.9564635028652988	-1	0	0	0.2	2	0.8461538461538461	11	0.38461538461538464	0.7692307692307693	10	10	4	0	0	0.23076923076923078	3	13	15	0.0	0	0.1	0.7434487795771133	0.4996352580139625	0.9240645787786158	0.7618754208338554	0.8904026608297879	0.9642306356265843	0.8682885231363245	0	0	0.0	0.002955713194124901	4
3859	0.045351076698193986	0.02133494441464968	0.02069089563585958	0.9732255702676964	-1	0	0	0.2	2	0.8461538461538461	11	0.38461538461538464	0.6923076923076923	9	9	5	1	0	0.23076923076923078	3	13	15	0.07142857142857142	0	0.1	0.7425267803391071	0.4983045712440444	0.9264833492687647	0.6554584573237483	0.8246287793059469	0.9216461524013044	0.8473136656145543	1.0	0.1111111111111111	0.0	0.02069089563585958	43
414	0.0030508015644286446	8.372387572771923e-05	3.3220130002759836e-05	0.9870754835418876	-1	0	0	0.25	1	1.0	3	0.8333333333333334	0.3333333333333333	1	1	3	5	0	0.6666666666666666	2	3	5	0.5	0	0.6658133116720502	0.5	0.4762027161043557	0.5	0.748100734862962	0.5	0.7574001211060728	0.5	1.0	1.0	0.4658960804243246	3.3220130002759836e-05	13
277	1.2087638700578569e-05	1.1893611945012332e-07	1.9201392218178413e-08	0.9999982296233313	-1	0	0	0.75	3	0.3333333333333333	1	0.5555555555555556	0.3333333333333333	3	1	1	1	0	1.0	3	3	5	0.25	1.0	0.5135827109408577	0.860037964377411	0.6932031022155984	0.5722110938317898	0.10422783073031705	0.7692909214623095	0.921629748272326	0.7509337249348983	1.0	0.3333333333333333	0.0	1.9201392218178413e-08	12
2797	0.04267057096778092	0.020397309472290213	0.02036101232467546	0.976751066442627	-1	0	0	0.1111111111111111	1	1.0	11	0.3939393939393939	0.7272727272727273	9	8	3	2	0	0.2727272727272727	3	11	13	0.2222222222222222	0	0.1	0.8228998637752295	0.4983045712440444	0.8814599178710417	0.6955330751985929	0.8915691601935232	0.9197286024643199	0.867967482804938	0.5555555555555556	0	0.0	0.02036101232467546	109
2590	0.04663457541842398	0.023282184198783206	0.01977872091207641	0.9739140262409185	-1	0	0	0.1	1	1.0	12	0.3888888888888889	0.75	10	9	3	2	0	0.25	3	12	14	0.2222222222222222	0	0.1065634117818544	0.7379950596701063	0.4983045712440444	0.9052654779020805	0.6955330751985929	0.8085961723300592	0.9206926735437576	0.8289039554023557	0.55	0.1	0.0	0.01977872091207641	27
4505	0.044685264536822124	0.02262062418723531	0.021336473468213206	0.9726842346195098	-1	0	0	0.2	2	0.8461538461538461	11	0.38461538461538464	0.6153846153846154	9	8	5	1	0	0.23076923076923078	3	13	15	0.07692307692307693	0	0.1	0.7464645601252151	0.4983045712440444	0.8946136430670109	0.6955330751985929	0.8518494892052624	0.9197286024643199	0.839690646462983	1.0	0.1111111111111111	0.0	0.021336473468213206	28
1480	0.03098404880020431	0.007940677098470045	0.005577774007625655	0.9746816909141371	-1	0	0	0.125	1	1.0	10	0.2857142857142857	0.7	7	7	4	2	0	0.8571428571428571	7	6	12	0.16666666666666666	0	0.22595391164004835	0.8394585420011095	0.5009659447838806	0.8649589570298863	0.49637215402875495	0.9444372102138369	0.9078964201333788	0.8923328367990628	0.5714285714285714	0.14285714285714285	0.0	0.005577774007625655	1
4493	0.04885701200572739	0.02310114985253441	0.023064832140839257	0.870580959009826	-1	0	0	0.2222222222222222	2	0.8181818181818182	9	0.3939393939393939	0.6363636363636364	8	7	4	2	0	0.2727272727272727	3	11	13	0.18181818181818182	0	0.13751950975109736	0.8251309260537428	0.4996352580139625	0.8724235437646549	0.5898650568706083	0.901952154741081	0.9082785978416567	0.8696336199344524	0.5625	0.125	0.0	0.023064832140839257	23
3155	0.03837443491908112	0.023367668638549804	0.011267608656011015	0.9790985067042793	-1	0	0	0.125	1	1.0	10	0.4	0.7	8	7	3	2	0	0.3	3	10	12	0.2222222222222222	0	0.1	0.7524414638603997	0.39760351475098615	0.8701342682287847	0.7109644271262625	0.8692849341741504	0.9256163804954276	0.8370114623120422	0.5625	0.125	0.0	0.011267608656011015	18
2694	9.856653445197452e-09	9.18549083101149e-09	8.261498949294873e-09	0.9999985125211859	-1	0	0	1.0	1	0	0	1.0	0	0	0	1	3	0	0.5	1	2	2	0.5	0	0	0	0	0	0	0	0	0	0	0	0	-0.1	0
4449	0.045551523624409784	0.01967390350015578	0.01849576296961522	0.9707447641954846	-1	0	0	0.3	3	0.6923076923076923	9	0.45454545454545453	0.5384615384615384	9	7	5	1	0	0.2727272727272727	3	11	15	0.08333333333333333	0	0.1	0.7464645601252151	0.4983045712440444	0.8946136430670109	0.6955330751985929	0.8146879551303698	0.9216461524013044	0.8272777631130144	1.0	0.1111111111111111	0.0	0.01849576296961522	20
2851	0.04163327256626737	0.020180780144033954	0.020166849266414207	0.9769169435269383	-1	0	0	0.1111111111111111	1	1.0	11	0.3939393939393939	0.7272727272727273	9	8	3	2	0	0.2727272727272727	3	11	13	0.2222222222222222	0	0.1	0.8228998637752295	0.4983045712440444	0.8814599178710417	0.7109644271262625	0.9015020796983826	0.9216461524013044	0.8720073301519096	0.5555555555555556	0.1111111111111111	0.0	0.020166849266414207	49
1669	0.04531952334407317	0.013114667946418256	0.01309697022664361	0.9714674102214683	-1	0	0	0.3	3	0.6923076923076923	9	0.5769230769230769	0.6923076923076923	10	9	4	1	0	0.15384615384615385	2	13	15	0.09090909090909091	0	0.16954036760187857	0.82102465964676	0.4983045712440444	0.8815060716968486	0.6955330751985929	0.9102197939267084	0.9192581336392803	0.8753156206188507	1.0	0.1	0.0	0.01309697022664361	20
4699	0.04561449198620675	0.02330447074420943	0.017165280629985638	0.9728016937215409	-1	0	0	0.1	1	1.0	13	0.38461538461538464	0.6923076923076923	10	9	4	1	0	0.23076923076923078	3	13	15	0.09090909090909091	0	0.1	0.7394783412036828	0.4983045712440444	0.9052654779020805	0.6955330751985929	0.8403756846259839	0.9194936816312882	0.8394055326655311	1.0	0.1	0.0	0.017165280629985638	10
1998	0.04658506696265841	0.016229495275456144	0.016223885140088625	0.85014563918053	-1	0	0	0.3	3	0.6923076923076923	9	0.5769230769230769	0.6923076923076923	10	9	4	1	0	0.15384615384615385	2	13	15	0.09090909090909091	0	0.16954036760187857	0.8598362860798762	0.4983045712440444	0.8815060716968486	0.6955330751985929	0.8962975011795613	0.9194936816312882	0.8800055169536032	1.0	0.1	0.0	0.016223885140088625	100
781	0.05998043316006015	0.007594731372736017	0.004307563392177742	0.6942562932703326	-1	0	0	0.2	2	0.8461538461538461	11	0.5357142857142857	0.6923076923076923	9	9	5	4	0	0.14285714285714285	2	14	15	0.2857142857142857	0	0.44065992042392177	0.857234777418227	0.4983045712440444	0.7961061331314283	0.7109644271262625	0.9650287076739049	0.9082645503515925	0.8963605363978353	0.38888888888888884	0.2222222222222222	0.0	0.004307563392177742	3
1245	0.037100213860946404	0.009644741952149418	0.007796639781777295	0.9705755705176808	-1	0	0	0.3	3	0.6666666666666666	8	0.2857142857142857	0.5833333333333334	9	7	4	3	0	1.0	7	7	14	0.3	0	0.1131268235637088	0.8327989560192871	0.4983045712440444	0.8591599418678376	0.6955330751985929	0.9192793693567924	0.9192581336392803	0.8753201511790177	0.1111111111111111	0.1111111111111111	0.0	0.007796639781777295	14
767	0.001041365976859048	0.0002883575089122209	1.422664683809455e-06	0.9972789680614496	-1	0	0	1.0	1	0	0	1.0	0	1	0	0	0	0	0.5	2	1	2	0.0	0	0	0	0	0	0	0	0	0	0	0	0	1.422664683809455e-06	14
798	0.0029895955909408707	0.0001103581390378794	0.00010968174196755483	0.9963878617085478	-1	0	0	0.25	1	1.0	3	0.5555555555555556	0.3333333333333333	2	1	2	5	0	1.0	3	3	5	0.7142857142857143	0	0.442036239746651	0.9683348854958773	0.4861800541697273	0.5544948176990244	0.7448898359630632	0.5394857124781542	0.8714978227067797	0.7800276995101576	0.5	0.5	0.09947489087210429	0.00010968174196755483	9
448	0.04747752108258874	0.002186811589909579	0.002148375416180123	0.945947661469739	-1	0	0	0.2	2	0.8461538461538461	11	0.3125	0.8461538461538461	13	11	1	3	0	0.3333333333333333	12	4	15	0.75	0	0.6192979472028717	0.9436644901433289	0.7972393071590065	0.9377854848757927	0.31965063376280517	0.9244579530834107	0.9216761358580808	0.935753944047269	0.6153846153846154	0.15384615384615385	0.0	0.002148375416180123	7
1353	0.05055560758353478	0.01282788417843228	0.012195858478667386	0.5235748586639593	-1	0	0	0.3	3	0.6923076923076923	9	0.5769230769230769	0.6923076923076923	10	9	4	1	0	0.15384615384615385	2	13	15	0.09090909090909091	0	0.27784259443684833	0.8681292872726742	0.4996352580139625	0.9006679568477369	0.6588706203900754	0.9110822370141525	0.9102839540177097	0.8946083658163735	1.0	0.1	0.0	0.012195858478667386	19
1492	0.04065879976586818	0.012141191894118962	0.012066790018819943	0.9678271888584885	-1	0	0	0.3	3	0.6923076923076923	9	0.5769230769230769	0.6923076923076923	10	9	4	1	0	0.15384615384615385	2	13	15	0.09090909090909091	0	0.16954036760187857	0.82102465964676	0.4499476996367656	0.8897843627125379	0.6955330751985929	0.8962975011795613	0.9194936816312882	0.8724574536270078	1.0	0.1	0.0	0.012066790018819943	14
274	0.0010185858253157038	0.0002830162793074465	2.0153459080930594e-06	0.9971597953563058	-1	0	0	1.0	2	0.0	0	1.0	0	2	0	0	1	0	0.3333333333333333	3	1	3	0.5	1.0	0	0	0	0	0	0	0	0	0	0	0	2.0153459080930594e-06	16
3663	0.04167487640044736	0.019683210886351523	0.01950364161616196	0.9770877371704556	-1	0	0	0.1111111111111111	1	1.0	11	0.3939393939393939	0.7272727272727273	9	8	3	2	0	0.2727272727272727	3	11	13	0.2222222222222222	0	0.1	0.8228998637752295	0.4983045712440444	0.8814599178710417	0.6955330751985929	0.8944023106929158	0.9197286024643199	0.8690959507850338	0.5555555555555556	0.1111111111111111	0.0	0.01950364161616196	26
1089	0.005092815971532084	0.002639714197169079	0.0022085132634009175	0.9924015666837507	-1	0	0	0.4	2	0.8	4	0.5833333333333334	0.8	5	4	1	0	0	0.3333333333333333	6	2	7	0.0	0	0.6679315577007399	0.5306640792211302	0.6263461730516029	0.8193224160571191	0.1865834748474514	0.7559961842189074	0.901086385118154	0.7154105207643847	0	0	0.0	0.0022085132634009175	36
4143	0.04518392524250506	0.021678418134926197	0.02149025459311693	0.9729719728460324	-1	0	0	0.2	2	0.8461538461538461	11	0.38461538461538464	0.6923076923076923	9	9	5	1	0	0.23076923076923078	3	13	15	0.07142857142857142	0	0.1	0.7425267803391071	0.4983045712440444	0.9264833492687647	0.6554584573237483	0.8246287793059469	0.9216461524013044	0.8473136656145543	1.0	0.2222222222222222	0.0	0.02149025459311693	32
2803	0.04632709801129938	0.0235619404081103	0.02006695657968856	0.9737194861478864	-1	0	0	0.1	1	1.0	12	0.3888888888888889	0.75	10	9	3	2	0	0.25	3	12	14	0.2222222222222222	0	0.1065634117818544	0.7379950596701063	0.4983045712440444	0.9052654779020805	0.6955330751985929	0.8403756846259839	0.9194936816312882	0.8390598997528891	0.55	0.1	0.0	0.02006695657968856	30
3046	0.04150020223640361	0.01872160924325247	0.01867932692178834	0.9771814352553196	-1	0	0	0.2	2	0.8333333333333334	10	0.3888888888888889	0.6666666666666666	10	8	3	2	0	0.25	3	12	14	0.25	0	0.1065634117818544	0.7568617364035173	0.4983045712440444	0.9282714034561532	0.6588706203900754	0.8435775930849913	0.9206926735437576	0.8573793617298651	0.55	0	0.0	0.01867932692178834	21
2926	0.04127760005393663	0.02014645287399841	0.019994783354728964	0.9770655163603078	-1	0	0	0.1111111111111111	1	1.0	11	0.3939393939393939	0.7272727272727273	9	8	3	2	0	0.2727272727272727	3	11	13	0.2222222222222222	0	0.1	0.8228998637752295	0.4983045712440444	0.8814599178710417	0.6955330751985929	0.8755465842907366	0.9216461524013044	0.8618952741014531	0.5555555555555556	0.1111111111111111	0.0	0.019994783354728964	64
238	0.003392304814740668	0.0009874309370995964	0.00022735834741291575	0.9966736034037552	-1	0	0	0.5	1	1.0	1	1.0	1.0	2	1	0	2	0	0.3333333333333333	1	3	3	0.6666666666666666	0	0.8339257866738755	0.6213975558885829	0.49772455590747133	0.8979958406386955	0.5633648364800415	0.9332109978955615	0.8361631046294548	0.8543635101360114	0.75	0.5	0.0	0.00022735834741291575	13
836	0.051302223636638125	0.013275595074935835	0.006303870640805714	0.5534605640673821	-1	0	0	0.2	2	0.8461538461538461	11	0.3125	0.8461538461538461	13	11	1	3	0	0.3333333333333333	12	4	15	0.75	0	0.6192979472028717	0.9320416012388684	0.7972393071590065	0.9440933188356403	0.31965063376280517	0.929987434633247	0.9216761358580808	0.9356661654355928	0.5384615384615384	0.15384615384615385	0.0	0.006303870640805714	16
4734	0.04451884559445495	0.021856947796927494	0.02165922275759809	0.9730321772765443	-1	0	0	0.2	2	0.8461538461538461	11	0.38461538461538464	0.6923076923076923	9	9	5	1	0	0.23076923076923078	3	13	15	0.07142857142857142	0	0.1	0.7425267803391071	0.4983045712440444	0.9264833492687647	0.6554584573237483	0.8246287793059469	0.9216461524013044	0.8473136656145543	1.0	0.1111111111111111	0.0	0.02165922275759809	22
4082	0.04601975790104595	0.021746503322885677	0.02117359400631705	0.9729794487674643	-1	0	0	0.2	2	0.8461538461538461	11	0.38461538461538464	0.6923076923076923	9	9	5	1	0	0.23076923076923078	3	13	15	0.07142857142857142	0	0.1	0.6957568014938503	0.4983045712440444	0.9264833492687647	0.6554584573237483	0.8246287793059469	0.9242162061829069	0.8370392735586485	1.0	0.1111111111111111	0.0	0.02117359400631705	65
95	0.03369647774322644	0.0010440162490959503	-0.0007156346026490011	0.8920975329405723	-1	0.3333333333333333	1	0.3333333333333333	3	0.7272727272727273	8	0.65	0.36363636363636365	4	4	8	6	0	0.8	4	5	13	0.3	0	0.7779729351755847	0.949912436421156	0.43896383203352674	0.8472537149842938	0.4642165670075105	0.768023925647097	0.7618793235695243	0.8755558451149462	0.25	0.75	0.0	-7.15634602649001e-05	16
2549	0.029072613671550358	0.001215729959527277	0.0012148768144280776	0.9929261079344754	-1	0	0	0.16666666666666666	1	1.0	7	0.42857142857142855	0.5714285714285714	5	4	3	3	0	0.42857142857142855	3	7	9	0.3333333333333333	0	0.1131268235637088	0.7865759470226348	0.2362459551854577	0.8923553503877121	0.7109644271262625	0.8050443572750658	0.9294008452891592	0.8337610751012664	0.2	0.4	0.0	0.0012148768144280776	1
2905	0.04752521976960053	0.022923963759908746	0.0197097900706624	0.9746427211790839	-1	0	0	0.1	1	1.0	12	0.3888888888888889	0.75	10	9	3	2	0	0.25	3	12	14	0.2222222222222222	0	0.1065634117818544	0.7379950596701063	0.4983045712440444	0.9052654779020805	0.6955330751985929	0.8085961723300592	0.9206926735437576	0.8289039554023557	0.55	0.1	0.0	0.0197097900706624	24
3375	0.0446592811518707	0.028677090379192728	0.021912410940145517	0.978259316289386	-1	0	0	0.1	1	1.0	12	0.3888888888888889	0.75	10	9	3	2	0	0.25	3	12	14	0.2222222222222222	0	0.14408292153295177	0.8224033296095107	0.4983045712440444	0.8487939509280313	0.6754957662611706	0.8983128943975401	0.9134202586870255	0.8596238047023769	0.55	0.1	0.0	0.021912410940145517	9
1722	0.045989023760922766	0.01580571665429529	0.015743590687094838	0.8748396422446867	-1	0	0	0.3	3	0.6923076923076923	9	0.5769230769230769	0.6923076923076923	10	9	4	1	0	0.15384615384615385	2	13	15	0.09090909090909091	0	0.16954036760187857	0.8598362860798762	0.4983045712440444	0.8815060716968486	0.6955330751985929	0.8962975011795613	0.9194936816312882	0.8800055169536032	1.0	0.1	0.0	0.015743590687094838	104
1763	0.03446570634190793	0.01299391267529581	0.012432888734634983	0.8501343755407764	-1	0	0	0.2222222222222222	2	0.8181818181818182	9	0.5416666666666666	0.8181818181818182	9	9	3	1	0	0.16666666666666666	2	12	13	0.1	0	0.22595391164004835	0.8525706744049157	0.5009659447838806	0.8934757862513267	0.6955330751985929	0.9190728942699081	0.9192581336392803	0.8912742551224961	1.0	0.1111111111111111	0.0	0.012432888734634983	12
4444	0.04489145212156183	0.014036489066070496	0.014015763344580736	0.9756638517226229	-1	0	0	0.2	2	0.8461538461538461	11	0.38461538461538464	0.6923076923076923	9	9	5	1	0	0.23076923076923078	3	13	15	0.07142857142857142	0	0.15766410630151156	0.7375823998102523	0.4983045712440444	0.9264833492687647	0.6955330751985929	0.847394319045786	0.9216461524013044	0.8532778469911303	1.0	0.1111111111111111	0.0	0.014015763344580736	16
3736	0.04573426323286834	0.021472881001347005	0.021350955704770455	0.972810362623049	-1	0	0	0.2	2	0.8461538461538461	11	0.38461538461538464	0.6923076923076923	9	9	5	1	0	0.23076923076923078	3	13	15	0.07142857142857142	0	0.1	0.7425267803391071	0.4983045712440444	0.9264833492687647	0.6554584573237483	0.8246287793059469	0.9216461524013044	0.8473136656145543	1.0	0.1111111111111111	0.0	0.021350955704770455	92
534	0.007915512600592535	0.000976273286330394	0.000976102070453533	0.9855166547736463	-1	0	0	0.5	3	0.42857142857142855	3	0.6428571428571429	0.42857142857142855	4	3	4	5	0	0.2857142857142857	2	7	9	0.45454545454545453	0	0.22469490453653793	0.6312522883403217	0.8950967522623774	0.721506751253757	0.45002364973158626	0.7453609218292435	0.9418862217511932	0.7015146100667248	0.25	0.25	0.5877086406376193	0.000976102070453533	2
1922	0.03731261616813535	0.014005880246359353	0.013844763452485025	0.9799692063393218	-1	0	0	0.3	3	0.6923076923076923	9	0.5769230769230769	0.6923076923076923	10	9	4	1	0	0.15384615384615385	2	13	15	0.09090909090909091	0	0.1065634117818544	0.7379950596701063	0.4983045712440444	0.8846025507915081	0.6955330751985929	0.8403756846259839	0.9194936816312882	0.82889063749822	1.0	0.1	0.0	0.013844763452485025	59
507	0.007437232140673777	0.0009318849410130606	0.0002927360933680227	0.9538051966242159	-1	0	0	0.5	3	0.42857142857142855	3	0.45	0.42857142857142855	6	3	2	2	0	0.8	5	4	9	0.4	0	0.8178580544320024	0.8583534837094301	0.39542659932778684	0.9588256057098827	0.5175187126514926	0.8832612745706384	0.9444503783151922	0.9108793119702895	0.5833333333333334	0.5	0.0	0.0002927360933680227	2
3215	0.04618549186816661	0.021484644078617873	0.0212868071806434	0.9731219635147889	-1	0	0	0.2	2	0.8461538461538461	11	0.38461538461538464	0.6923076923076923	9	9	5	1	0	0.23076923076923078	3	13	15	0.07142857142857142	0	0.1	0.7425267803391071	0.4983045712440444	0.9264833492687647	0.6554584573237483	0.8246287793059469	0.9216461524013044	0.8473136656145543	1.0	0.1111111111111111	0.0	0.0212868071806434	55
1212	0.05080369313292217	0.012860616276822076	0.012202253422035174	0.5448223120772577	-1	0	0	0.2	2	0.8461538461538461	11	0.5769230769230769	0.7692307692307693	10	10	4	1	0	0.15384615384615385	2	13	15	0.08333333333333333	0	0.16954036760187857	0.8759475013447529	0.4983045712440444	0.8495329913896262	0.7032487511624277	0.9261546824297023	0.8902983194134784	0.8881058531008185	1.0	0.1	0.0	0.012202253422035174	60
130	2.3873706880463475e-05	2.5966154275055877e-07	2.5588614866839984e-07	0.9999979404943985	-1	0	0	0.5	1	1.0	1	1.0	1.0	1	1	1	1	0	0.3333333333333333	3	1	3	0.16666666666666666	0	0.20772569726297263	0.5	0.31046142393281306	0.5	0.6408037571769949	0.5	0.8638489502646765	0.5	1.0	0	0.0	2.5588614866839984e-07	51
216	0.03077111669473356	0.0009004733982416824	-0.0007109416124168386	0.9965092926051966	-1	0	0	0.3	3	0.6923076923076923	9	0.3333333333333333	0.3076923076923077	5	4	9	7	0	0.5555555555555556	9	5	15	0.3333333333333333	0	0.5572220656685369	0.8609772764476658	0.5314637382303712	0.9499404825588769	0.37037444421666377	0.9273825958442602	0.9099810505574824	0.9196740312733239	0.2	0.2	0.3550448625143002	-7.109416124168386e-05	6
785	0.027742266406410726	0.010442023554865428	0.006840719716641054	0.9804860269299583	-1	0	0	0.3333333333333333	3	0.6363636363636364	7	0.43333333333333335	0.45454545454545453	7	5	5	2	0	0.3	3	10	13	0.16666666666666666	0	0.22595391164004835	0.9262604769374998	0.5080649123151962	0.9348446585385554	0.6955330751985929	0.6331697114343634	0.9192581336392803	0.8713954773041778	0.5714285714285714	0.2857142857142857	0.0	0.006840719716641054	104
2623	0.045080412452745536	0.022873503228140454	0.017498846692081963	0.9736860859537283	-1	0	0	0.1	1	1.0	12	0.3888888888888889	0.75	10	9	3	2	0	0.25	3	12	14	0.2222222222222222	0	0.1	0.7394783412036828	0.4983045712440444	0.9052654779020805	0.7109644271262625	0.8307411704463341	0.9270226653567788	0.8362288994617362	0.55	0.1	0.0	0.017498846692081963	25
4165	0.04588141303663981	0.020930918729584854	0.020090884577681947	0.9719489794276246	-1	0	0	0.2	2	0.8461538461538461	11	0.38461538461538464	0.6153846153846154	9	8	5	1	0	0.23076923076923078	3	13	15	0.07692307692307693	0	0.1	0.6998462591690637	0.4983045712440444	0.8946136430670109	0.6955330751985929	0.8518494892052624	0.9216461524013044	0.8289449886172492	1.0	0.1111111111111111	0.0	0.020090884577681947	26
3641	0.04586804224508332	0.021861003324744947	0.020793256495216298	0.973058657068066	-1	0	0	0.2	2	0.8461538461538461	11	0.38461538461538464	0.6923076923076923	9	9	5	1	0	0.23076923076923078	3	13	15	0.07142857142857142	0	0.1	0.7425267803391071	0.4983045712440444	0.9264833492687647	0.6554584573237483	0.8246287793059469	0.9216461524013044	0.8473136656145543	1.0	0.1111111111111111	0.0	0.020793256495216298	114
2396	0.03739474340183694	0.014798473579783126	0.014671124199286449	0.9795363258138187	-1	0	0	0.3	3	0.6923076923076923	9	0.5769230769230769	0.6923076923076923	10	9	4	1	0	0.15384615384615385	2	13	15	0.09090909090909091	0	0.1065634117818544	0.7379950596701063	0.4983045712440444	0.8846025507915081	0.6955330751985929	0.8403756846259839	0.9194936816312882	0.82889063749822	1.0	0.3	0.0	0.014671124199286449	26
3545	0.04205679870541855	0.020529599090860433	0.020517086024815126	0.9770341062508662	-1	0	0	0.1111111111111111	1	1.0	11	0.3939393939393939	0.7272727272727273	9	8	3	2	0	0.2727272727272727	3	11	13	0.2222222222222222	0	0.1	0.8228998637752295	0.4983045712440444	0.8814599178710417	0.6955330751985929	0.8944023106929158	0.9197286024643199	0.8690959507850338	0.5555555555555556	0.1111111111111111	0.0	0.020517086024815126	26
2843	0.046106024346327705	0.02359882643775734	0.020509622801997363	0.9765882681872178	-1	0	0	0.1	1	1.0	12	0.3888888888888889	0.75	10	9	3	2	0	0.25	3	12	14	0.2222222222222222	0	0.1065634117818544	0.7379950596701063	0.4983045712440444	0.9052654779020805	0.6955330751985929	0.8085961723300592	0.9206926735437576	0.8289039554023557	0.55	0.1	0.0	0.020509622801997363	34
721	0.05353806345246743	0.01336418868162374	0.006222181416794726	0.5534644420863299	-1	0	0	0.2	2	0.8461538461538461	11	0.3125	0.8461538461538461	13	11	1	3	0	0.3333333333333333	12	4	15	0.75	0	0.6192979472028717	0.9320416012388684	0.7972393071590065	0.9440933188356403	0.31965063376280517	0.929987434633247	0.9216761358580808	0.9356661654355928	0.5384615384615384	0.15384615384615385	0.0	0.006222181416794726	76
4571	0.0462718599788873	0.021802443555542204	0.021532690459870694	0.9734465049845376	-1	0	0	0.2	2	0.8461538461538461	11	0.38461538461538464	0.6923076923076923	9	9	5	1	0	0.23076923076923078	3	13	15	0.07142857142857142	0	0.1	0.7425267803391071	0.4983045712440444	0.9264833492687647	0.6222081655815578	0.855231987611355	0.9197286024643199	0.8568973421777019	1.0	0	0.0	0.021532690459870694	20
2325	0.04174621310979157	0.020861395290556205	0.018754878142612588	0.9794536682550966	-1	0	0	0.2	2	0.8333333333333334	10	0.5384615384615384	0.75	10	9	3	2	0	0.15384615384615385	2	13	14	0.2222222222222222	0	0.1065634117818544	0.7379950596701063	0.4983045712440444	0.9052654779020805	0.7032487511624277	0.8044843353339668	0.922940998615055	0.8276545329341761	0.55	0.1	0.0	0.018754878142612588	30
3364	0.021605447219373623	0.012881956371558825	0.011664018841613511	0.9828332003313566	-1	0	0	0.1111111111111111	1	1.0	11	0.3939393939393939	0.7272727272727273	9	8	3	2	0	0.2727272727272727	3	11	13	0.2222222222222222	0	0.1	0.8228998637752295	0.4983045712440444	0.9142823594858778	0.6955330751985929	0.8755465842907366	0.9294008452891592	0.8755961999877706	0.5555555555555556	0.2222222222222222	0.0	0.011664018841613511	4
1357	0.05135096930333031	0.016857302913999346	0.016513465783000406	0.9251133804602774	-1	0	0	0.3	3	0.6923076923076923	9	0.5769230769230769	0.6923076923076923	10	9	4	1	0	0.15384615384615385	2	13	15	0.09090909090909091	0	0.16954036760187857	0.8958541874700928	0.4983045712440444	0.8495329913896262	0.7032487511624277	0.8978839231290653	0.9194936816312882	0.882772712436401	1.0	0.3	0.0	0.016513465783000406	57
2284	0.04376005758650517	0.015080339505558675	0.013856681637024467	0.951467991549174	-1	0	0	0.3	3	0.6923076923076923	9	0.26785714285714285	0.6153846153846154	10	8	4	1	0	0.875	7	8	15	0.1	0	0.1065634117818544	0.8531557334121873	0.4983045712440444	0.9057182921834838	0.7032487511624277	0.8445151157103046	0.9194936816312882	0.8704272380549307	1.0	0.1	0.0	0.013856681637024467	18
2634	0.04374918067373067	0.020494434243417695	0.015221014311227625	0.973793736752195	-1	0	0	0.1	1	1.0	12	1.0	0.8333333333333334	11	10	2	2	0	0.07142857142857142	1	14	14	0.2857142857142857	0	0.1131268235637088	0.7486232329555398	0.4983045712440444	0.9287984400191436	0.6955330751985929	0.802322590579418	0.9216461524013044	0.8438087642302612	0.5454545454545454	0.09090909090909091	0.0	0.015221014311227625	18
3468	0.04338879647288145	0.009125857850568833	-0.003803570187442991	0.9615158849909247	-1	0	0	0.2	2	0.8461538461538461	11	0.4166666666666667	0.6153846153846154	9	8	5	1	0	0.25	12	3	15	0.07692307692307693	0.15384615384615385	0.22595391164004835	0.804684147723685	0.4983045712440444	0.9330717793253577	0.7109644271262625	0.897259883750769	0.9294008452891592	0.8882125773598759	1.0	0	0.0	-0.0003803570187442991	1
4000	0.045489593685562164	0.02171298601295517	0.021274495380174202	0.9724539208067362	-1	0	0	0.2	2	0.8461538461538461	11	0.38461538461538464	0.6153846153846154	9	8	5	1	0	0.23076923076923078	3	13	15	0.07692307692307693	0	0.1	0.7464645601252151	0.4983045712440444	0.8946136430670109	0.6955330751985929	0.8518494892052624	0.9197286024643199	0.839690646462983	1.0	0.1111111111111111	0.0	0.021274495380174202	72
2861	0.04690107872612844	0.023159794241056117	0.01850221541929713	0.9731526698352332	-1	0	0	0.1	1	1.0	12	0.3888888888888889	0.75	10	9	3	2	0	0.25	3	12	14	0.2222222222222222	0	0.1065634117818544	0.7379950596701063	0.4983045712440444	0.9052654779020805	0.6955330751985929	0.8085961723300592	0.9206926735437576	0.8289039554023557	0.55	0.1	0.0	0.01850221541929713	28
3430	0.04404394283810314	0.01089816269013681	0.0002224361797791908	0.926508036827113	-1	0	0	0.2	2	0.8333333333333334	10	0.25	0.6666666666666666	9	8	4	2	0	0.875	7	8	14	0.18181818181818182	0	0.17503901950219475	0.7974092408264967	0.4983045712440444	0.9190394725085358	0.6554584573237483	0.8547240204119934	0.9197286024643199	0.8649737858862825	0.5555555555555556	0.1111111111111111	0.0	0.0002224361797791908	1
3999	0.044795605805105686	0.021191451059419462	0.02065127278046357	0.9731318123717287	-1	0	0	0.2	2	0.8461538461538461	11	0.38461538461538464	0.6923076923076923	9	9	5	1	0	0.23076923076923078	3	13	15	0.07142857142857142	0	0.1	0.7425267803391071	0.4983045712440444	0.9264833492687647	0.6554584573237483	0.8246287793059469	0.9216461524013044	0.8473136656145543	1.0	0	0.0	0.02065127278046357	26
4379	0.04567709446503215	0.021945405292890102	0.021691338377050094	0.9732797121287189	-1	0	0	0.2	2	0.8461538461538461	11	0.38461538461538464	0.6923076923076923	9	9	5	1	0	0.23076923076923078	3	13	15	0.07142857142857142	0	0.1	0.7425267803391071	0.4983045712440444	0.9264833492687647	0.6222081655815578	0.855231987611355	0.9197286024643199	0.8568973421777019	1.0	0.1111111111111111	0.0	0.021691338377050094	26
961	0.04413094552953646	0.0018539086811655357	1.2484494083934059e-05	0.8237245952497876	-1	0	0	0.1	1	1.0	13	1.0	0.8461538461538461	11	11	3	2	0	0.06666666666666667	1	15	15	0.2	0	0.22595391164004835	0.8665549324933308	0.5009659447838806	0.9151465189854499	0.6955330751985929	0.888762658683757	0.9277619421324285	0.8917799366714128	0.5454545454545454	0.09090909090909091	0.0	1.2484494083934059e-05	4
4862	0.045839090618309604	0.02328136384625455	0.02052677492542089	0.9724158913977039	-1	0	0	0.2	2	0.8461538461538461	11	0.38461538461538464	0.6923076923076923	9	9	5	1	0	0.23076923076923078	3	13	15	0.07142857142857142	0	0.1	0.7464645601252151	0.4983045712440444	0.9264833492687647	0.6554584573237483	0.8246287793059469	0.9216461524013044	0.8482042589852642	1.0	0.1111111111111111	0.0	0.02052677492542089	37
842	0.0026193305072950168	0.00032728303816139146	-0.0001932162206941325	0.998837726036523	-1	0	0	0.75	3	0.25	1	0.6	0.25	3	1	2	0	0	0.4	5	2	6	0.0	0.4	0.41320316358985315	0.8354977852235604	0.8440976426075835	0.9721130133320108	0.5850796896733479	0.9386488366162011	0.9082540270618162	0.9330646726565024	0	0	0.0	-1.932162206941325e-05	6
2657	0.04627827561286523	0.02295580903559847	0.017905423692080445	0.9738144058981705	-1	0	0	0.1	1	1.0	12	0.3888888888888889	0.75	10	9	3	2	0	0.25	3	12	14	0.2222222222222222	0	0.1065634117818544	0.7379950596701063	0.4983045712440444	0.9052654779020805	0.7032487511624277	0.8121504346245948	0.9206926735437576	0.8299946324555936	0.55	0.1	0.0	0.017905423692080445	30
2180	0.042347699417295194	0.019641872616243977	0.019640059426200143	0.9794928161864292	-1	0	0	0.2	2	0.8333333333333334	10	0.5384615384615384	0.75	10	9	3	2	0	0.15384615384615385	2	13	14	0.2222222222222222	0	0.1065634117818544	0.7379950596701063	0.4983045712440444	0.9052654779020805	0.6955330751985929	0.8403756846259839	0.9194936816312882	0.8390598997528891	0.55	0.1	0.0	0.019640059426200143	33
1095	0.047552380907979745	0.011939793060097948	0.01072881654828651	0.5235729623576149	-1	0	0	0.3	3	0.6923076923076923	9	0.5769230769230769	0.6923076923076923	10	9	4	1	0	0.15384615384615385	2	13	15	0.09090909090909091	0	0.16954036760187857	0.8759475013447529	0.4983045712440444	0.8495329913896262	0.7032487511624277	0.9109809468820204	0.9102839540177097	0.881189048196872	1.0	0.1	0.0	0.01072881654828651	80
1269	0.044746092792714846	0.00419733322848699	-0.0017751869936642052	0.9590125869060854	-1	0	0	0.2	2	0.8461538461538461	11	0.2727272727272727	0.6923076923076923	11	9	3	0	0	0.45454545454545453	5	11	15	0.0	0	0.21352674099678604	0.9020682522764972	0.5009659447838806	0.9431843104833207	0.6955330751985929	0.8826818340542638	0.9248786090690264	0.9128797330226724	0	0	0.0	-0.0001775186993664205	0
851	0.001045646221563823	0.00030696239399310163	1.3112343004007586e-06	0.9970359786623422	-1	0	0	1.0	1	0	0	1.0	0	1	0	0	0	0	0.5	2	1	2	0.0	0	0	0	0	0	0	0	0	0	0	0	0	1.3112343004007586e-06	16
3591	0.04077127462246581	0.017338193461914078	0.010082032225324044	0.9718047566258504	-1	0	0	0.1111111111111111	1	1.0	11	0.3939393939393939	0.7272727272727273	9	8	3	2	0	0.2727272727272727	3	11	13	0.2222222222222222	0	0.1	0.9170158451493803	0.4983045712440444	0.8360629235407012	0.7109644271262625	0.8954266537266372	0.9197286024643199	0.886924349928851	0.5555555555555556	0.1111111111111111	0.0	0.010082032225324044	13
1999	0.04679438311133926	0.015511769079784197	0.015448372437486792	0.8703813476740079	-1	0	0	0.3	3	0.6923076923076923	9	0.5769230769230769	0.6923076923076923	10	9	4	1	0	0.15384615384615385	2	13	15	0.09090909090909091	0	0.16954036760187857	0.8598362860798762	0.4983045712440444	0.8815060716968486	0.6955330751985929	0.8962975011795613	0.9194936816312882	0.8800055169536032	1.0	0.1	0.0	0.015448372437486792	75
3821	0.041595869565590714	0.02051439722690746	0.02046628568335965	0.97685747685022	-1	0	0	0.1111111111111111	1	1.0	11	0.3939393939393939	0.7272727272727273	9	8	3	2	0	0.2727272727272727	3	11	13	0.2222222222222222	0	0.1	0.8228998637752295	0.4983045712440444	0.8814599178710417	0.6955330751985929	0.8944023106929158	0.9197286024643199	0.8690959507850338	0.5555555555555556	0.1111111111111111	0.0	0.02046628568335965	48
1047	0.05195915726039401	0.0117758237996188	0.004623359600908384	0.7524525417561103	-1	0	0	0.2	2	0.8461538461538461	11	0.5357142857142857	0.8461538461538461	11	11	3	4	0	0.14285714285714285	2	14	15	0.4	0	0.44065992042392177	0.7881653787667626	0.4847943054123173	0.8510737858075839	0.8641186338915858	0.9770011443189329	0.9197286024643199	0.9062483757724749	0.2727272727272727	0.18181818181818182	0.0	0.004623359600908384	3
2653	0.04468771309780102	0.023393979990280617	0.020002566740872824	0.9741701901742706	-1	0	0	0.1	1	1.0	12	0.3888888888888889	0.75	10	9	3	2	0	0.25	3	12	14	0.2222222222222222	0	0.1065634117818544	0.7379950596701063	0.4983045712440444	0.9052654779020805	0.6955330751985929	0.8085961723300592	0.9206926735437576	0.8289039554023557	0.55	0.1	0.0	0.020002566740872824	29
4349	0.045529056810638686	0.02183230593183271	0.021786420123416552	0.9733577287144026	-1	0	0	0.2	2	0.8461538461538461	11	0.38461538461538464	0.6923076923076923	9	9	5	1	0	0.23076923076923078	3	13	15	0.07142857142857142	0	0.1	0.7425267803391071	0.4983045712440444	0.9264833492687647	0.6766183214255252	0.8501714924527387	0.9197286024643199	0.855242447489217	1.0	0.1111111111111111	0.0	0.021786420123416552	28
2295	0.04249321691670313	0.018213714361705984	0.01820538380794775	0.9792314597797199	-1	0	0	0.2	2	0.8333333333333334	10	0.5384615384615384	0.75	10	9	3	2	0	0.15384615384615385	2	13	14	0.2222222222222222	0	0.1065634117818544	0.7379950596701063	0.4983045712440444	0.9052654779020805	0.6955330751985929	0.8403756846259839	0.9194936816312882	0.8390598997528891	0.55	0.2	0.0	0.01820538380794775	19
2230	0.05984638906830402	0.012107712301033474	0.006842556749548305	0.9211983506969016	-1	0	0	0.2	2	0.8333333333333334	10	0.5384615384615384	0.8333333333333334	10	10	3	2	0	0.15384615384615385	2	13	14	0.2	0	0.20049646557112152	0.8063611987062422	0.5854646195236779	0.9086280033345708	0.6222081655815578	0.8799265923726548	0.9192581336392803	0.8704664965890558	0.55	0.2	0.0	0.006842556749548305	9
3004	0.04088230984231202	0.004346338267969596	0.004308401615657304	0.9770542448079673	-1	0	0	0.1	1	1.0	12	0.3888888888888889	0.75	10	9	3	2	0	0.25	3	12	14	0.2222222222222222	0	0.14408292153295177	0.8224033296095107	0.4983045712440444	0.871610134778245	0.6754957662611706	0.8983128943975401	0.9194936816312882	0.8670974085395053	0.55	0.1	0.0	0.004308401615657304	5
2542	0.04515035723881133	0.00621458718311782	0.004811595209775919	0.649713791628688	-1	0	0	0.2	2	0.8333333333333334	10	0.5384615384615384	0.75	10	9	3	2	0	0.15384615384615385	2	13	14	0.2222222222222222	0	0.16954036760187857	0.82102465964676	0.4983045712440444	0.8878035765638038	0.6955330751985929	0.909670339644775	0.9192581336392803	0.8773036219689426	0.55	0.1	0.0	0.004811595209775919	4
3365	0.04343068396171222	0.02105622275999572	0.02104418831431198	0.9769362134698903	-1	0	0	0.1111111111111111	1	1.0	11	0.3939393939393939	0.7272727272727273	9	8	3	2	0	0.2727272727272727	3	11	13	0.2222222222222222	0	0.1	0.8228998637752295	0.4983045712440444	0.8814599178710417	0.6955330751985929	0.8755465842907366	0.9216461524013044	0.8618952741014531	0.5555555555555556	0.1111111111111111	0.0	0.02104418831431198	33
3226	0.04112790831665925	0.0031376957183286785	0.00023317387253878616	0.9693040308107004	-1	0	0	0.4	4	0.5384615384615384	7	0.42857142857142855	0.46153846153846156	10	6	4	1	0	0.7142857142857143	5	7	15	0.125	0	0.31143875110431224	0.850509375180458	0.4983045712440444	0.8544911698627531	0.6588706203900754	0.9401285805243823	0.9082785978416567	0.8896884637282546	1.0	0.1	0.0	0.00023317387253878616	7
3107	0.042391886230291984	0.020067617614486707	0.020060510474614737	0.9770531600597592	-1	0	0	0.1111111111111111	1	1.0	11	0.3939393939393939	0.7272727272727273	9	8	3	2	0	0.2727272727272727	3	11	13	0.2222222222222222	0	0.1	0.8228998637752295	0.4983045712440444	0.8814599178710417	0.6955330751985929	0.8755465842907366	0.9216461524013044	0.8618952741014531	0.5555555555555556	0.1111111111111111	0.0	0.020060510474614737	40
2499	0.043236061082193	0.019862740559277097	0.019608026549350555	0.9793604827462267	-1	0	0	0.2	2	0.8333333333333334	10	0.5384615384615384	0.75	10	9	3	2	0	0.15384615384615385	2	13	14	0.2222222222222222	0	0.1065634117818544	0.7379950596701063	0.4983045712440444	0.9052654779020805	0.6955330751985929	0.8085961723300592	0.9206926735437576	0.8289039554023557	0.55	0.1	0.0	0.019608026549350555	45
2399	0.03989390198731435	0.02203828521122242	0.011789763383266247	0.9780059174287323	-1	0	0	0.1111111111111111	1	1.0	11	1.0	0.8181818181818182	10	9	2	2	0	0.07692307692307693	1	13	13	0.2857142857142857	0	0.1065634117818544	0.7379950596701063	0.4983045712440444	0.9052654779020805	0.7032487511624277	0.8121504346245948	0.9206926735437576	0.8299946324555936	0.55	0.1	0.0	0.011789763383266247	15
4037	0.03371937333398722	0.0060788122862522765	-0.0022873894514532007	0.9571733479662113	-1	0	0	0.3	3	0.6923076923076923	9	0.4166666666666667	0.6153846153846154	10	8	4	0	0	0.25	3	12	15	0.0	0	0.1	0.6841885613866052	0.5214078445986525	0.925946558733926	0.6588706203900754	0.8670785010753704	0.9476758083872904	0.8487498626814322	0	0	0.0	-0.00022873894514532006	0
539	0.0034815698083228725	0.00027710039585972327	0.00027213646290576686	0.9968583087305894	-1	0	0	0.5	1	1.0	1	1.0	1.0	2	1	0	0	0	0.3333333333333333	1	3	3	0.0	0	0.6414785961959756	0.7723124526548785	0.9021932073195469	0.6317584007690877	0.5612424104935837	0.8852903768106228	0.8772297475267415	0.7804398595403592	0	0	0.0	0.00027213646290576686	17
3374	0.04340638959104037	0.02023743730968266	0.020096956488527332	0.9769672811596615	-1	0	0	0.1111111111111111	1	1.0	11	0.3939393939393939	0.7272727272727273	9	8	3	2	0	0.2727272727272727	3	11	13	0.2222222222222222	0	0.1	0.8228998637752295	0.4983045712440444	0.8814599178710417	0.6955330751985929	0.8755465842907366	0.9216461524013044	0.8618952741014531	0.5555555555555556	0.1111111111111111	0.0	0.020096956488527332	46
681	0.028484825350870078	0.0012189926074991646	0.0004321359639695232	0.8083479730154803	-1	0	0	0.16666666666666666	1	1.0	7	1.0	1.0	8	7	0	0	0	0.1111111111111111	1	9	9	0.0	0	0.4652034535775801	0.9096920751413742	0.6843122082405223	0.9094868727939054	0.6450671242502055	0.7724905666352903	0.8704573735217688	0.8750715962347787	0	0	0.0	0.0004321359639695232	2
20	0.037749721315923364	0.004164610826523284	-0.001612161488801463	0.9397046828406419	-1	0	0	0.4	4	0.6153846153846154	8	0.2777777777777778	0.46153846153846156	8	6	6	1	0	0.6666666666666666	9	6	15	0.07142857142857142	0	0.1947711071776961	0.9438821646183959	0.5306285633748281	0.919251540296978	0.7688476490292739	0.9482473487651102	0.9322656393056622	0.9382527209124029	1.0	0.25	0.0	-0.0001612161488801463	27
1180	0.04843931582584821	0.011678131003907771	0.011294121123908868	0.5217428491160653	-1	0	0	0.3	3	0.6923076923076923	9	0.5769230769230769	0.6923076923076923	10	9	4	1	0	0.15384615384615385	2	13	15	0.09090909090909091	0	0.16954036760187857	0.8759475013447529	0.4983045712440444	0.8495329913896262	0.7032487511624277	0.9261546824297023	0.8902983194134784	0.8881058531008185	1.0	0.1	0.0	0.011294121123908868	21
435	6.663255705343973e-05	1.2505710039556722e-07	1.1966931497976707e-07	0.9999960208534959	-1	0	0	0.3333333333333333	1	1.0	2	0.6666666666666666	0.5	2	1	1	1	0	0.6666666666666666	2	3	4	0.2	0	0.4104365401458835	0.9292319117597007	0.5950380243467233	0.5009346805791342	0.40368629079521545	0.9253748740577753	0.9055246727554722	0.8453784034664791	1.0	0.5	0.0	1.1966931497976707e-07	9
1484	0.047878059376170644	0.01085656090403766	0.0106844983737161	0.5194853151450751	-1	0	0	0.3	3	0.6923076923076923	9	0.5769230769230769	0.6923076923076923	10	9	4	1	0	0.15384615384615385	2	13	15	0.09090909090909091	0	0.16954036760187857	0.8759475013447529	0.4983045712440444	0.8495329913896262	0.7032487511624277	0.9160827094678861	0.9194936816312882	0.8834251560335211	1.0	0.1	0.0	0.0106844983737161	21
3224	0.04340965470462293	0.022265884613094807	0.022252290281853247	0.976926991355151	-1	0	0	0.1111111111111111	1	1.0	11	0.3939393939393939	0.7272727272727273	9	8	3	2	0	0.2727272727272727	3	11	13	0.2222222222222222	0	0.1	0.7450679655173328	0.4983045712440444	0.8946136430670109	0.6955330751985929	0.8518494892052624	0.9197286024643199	0.8393598549353636	0.5555555555555556	0.1111111111111111	0.0	0.022252290281853247	37
3812	0.0467242571881811	0.022288741305018477	0.020574424199742182	0.972920658108109	-1	0	0	0.2	2	0.8461538461538461	11	0.38461538461538464	0.6923076923076923	9	9	5	1	0	0.23076923076923078	3	13	15	0.07142857142857142	0	0.1	0.6957568014938503	0.4983045712440444	0.9264833492687647	0.6222081655815578	0.855231987611355	0.9216461524013044	0.8471515102208768	1.0	0.1111111111111111	0.0	0.020574424199742182	76
2513	0.04724006035131074	0.02387995617252813	0.021068871213458937	0.9740843450320604	-1	0	0	0.1	1	1.0	12	0.3888888888888889	0.75	10	9	3	2	0	0.25	3	12	14	0.2222222222222222	0	0.1065634117818544	0.7379950596701063	0.4983045712440444	0.9052654779020805	0.7032487511624277	0.8121504346245948	0.9206926735437576	0.8299946324555936	0.55	0.1	0.0	0.021068871213458937	32
1955	0.04223007590580957	0.014989981240201107	0.014408363174657143	0.979813382148179	-1	0	0	0.3	3	0.6923076923076923	9	0.5769230769230769	0.6923076923076923	10	9	4	1	0	0.15384615384615385	2	13	15	0.09090909090909091	0	0.1065634117818544	0.7379950596701063	0.4983045712440444	0.9052654779020805	0.6955330751985929	0.8403756846259839	0.9194936816312882	0.8390598997528891	1.0	0.3	0.0	0.014408363174657143	29
1942	0.0435576536435199	0.01709907499358033	0.017033801985175	0.9793923951151247	-1	0	0	0.3	3	0.6923076923076923	9	0.5769230769230769	0.6923076923076923	10	9	4	1	0	0.15384615384615385	2	13	15	0.09090909090909091	0	0.1065634117818544	0.7379950596701063	0.4983045712440444	0.9052654779020805	0.6955330751985929	0.8085961723300592	0.9206926735437576	0.8289039554023557	1.0	0.1	0.0	0.017033801985175	125
293	0.0010269933368772736	0.00021403053681266646	1.2178837031535847e-06	0.9971295178000646	-1	0	0	1.0	1	0	0	1.0	0	1	0	0	0	0	0.5	2	1	2	0.0	0	0	0	0	0	0	0	0	0	0	0	0	1.2178837031535847e-06	21
3291	0.04368688267408749	0.02242800306062354	0.022239101214778283	0.9773650615395842	-1	0	0	0.1111111111111111	1	1.0	11	0.3939393939393939	0.7272727272727273	9	8	3	2	0	0.2727272727272727	3	11	13	0.2222222222222222	0	0.1	0.7450679655173328	0.4983045712440444	0.8946136430670109	0.6955330751985929	0.8518494892052624	0.9197286024643199	0.8393598549353636	0.5555555555555556	0.1111111111111111	0.0	0.022239101214778283	24
4555	0.045960745510884395	0.022047493740592988	0.02180047604007621	0.9727462613951882	-1	0	0	0.2	2	0.8461538461538461	11	0.38461538461538464	0.6153846153846154	9	8	5	1	0	0.23076923076923078	3	13	15	0.07692307692307693	0	0.1	0.7464645601252151	0.4983045712440444	0.8946136430670109	0.6955330751985929	0.8518494892052624	0.9197286024643199	0.839690646462983	1.0	0.1111111111111111	0.0	0.02180047604007621	92
2018	0.03617406528990318	0.01318294007363115	0.012229858296793107	0.9659190118455753	-1	0	0	0.3333333333333333	3	0.6363636363636364	7	0.30952380952380953	0.5454545454545454	8	6	4	2	0	0.8571428571428571	6	7	13	0.2	0	0.1065634117818544	0.8507434561186735	0.40248368528656203	0.9058592086733717	0.6588706203900754	0.7610118258716854	0.9082785978416567	0.8482477853177134	0.5625	0.375	0.0	0.012229858296793107	16
1358	0.05269472692912572	0.016808813135832455	0.016800817537330273	0.6570509142211501	-1	0	0	0.3	3	0.6923076923076923	9	0.5769230769230769	0.6153846153846154	9	8	5	1	0	0.15384615384615385	2	13	15	0.07692307692307693	0	0.1131268235637088	0.9197537609797426	0.4983045712440444	0.799148115594313	0.7109644271262625	0.9080712675709471	0.9197286024643199	0.8846034112408222	1.0	0.1111111111111111	0.0	0.016800817537330273	20
4447	0.032644814488477496	0.0020273224030930457	0.0010581859588900601	0.9609640835744324	-1	0	0	0.3	3	0.6923076923076923	9	0.4166666666666667	0.6153846153846154	10	8	4	0	0	0.25	3	12	15	0.0	0	0.1	0.746106576642044	0.5227385313685706	0.9105284729877666	0.6222081655815578	0.902610068160043	0.9216461524013044	0.867021402499958	0	0	0.0	0.0010581859588900601	3
4040	0.04199287848369434	0.018602193177185665	0.01563747450014992	0.978998640331867	-1	0	0	0.1	1	1.0	13	1.0	0.8461538461538461	11	11	3	1	0	0.06666666666666667	1	15	15	0.1	0	0.17503901950219475	0.758063597925493	0.6699632942634752	0.9490618540326763	0.6222081655815578	0.8385584601795261	0.9197286024643199	0.8704374170937056	1.0	0	0.0	0.01563747450014992	15
21	0.03390387260735923	0.013097692630109715	0.013008347934522031	0.9743319850637338	-1	0	0	0.4	4	0.6153846153846154	8	0.30612244897959184	0.6153846153846154	10	8	4	2	0	1.0	7	7	15	0.2	0	0.16954036760187857	0.8759475013447529	0.4983045712440444	0.8495329913896262	0.7032487511624277	0.8978839231290653	0.9194936816312882	0.8757906126226731	0.55	0.1	0.0	0.013008347934522031	92
4353	0.0473917984490247	0.019777758435734646	0.019777390080390644	0.9735155634888751	-1	0	0	0.2	2	0.8461538461538461	11	0.38461538461538464	0.6923076923076923	9	9	5	1	0	0.23076923076923078	3	13	15	0.07142857142857142	0	0.1	0.7471052230136533	0.4983045712440444	0.9264833492687647	0.6222081655815578	0.855231987611355	0.9197286024643199	0.857879168028308	1.0	0.1111111111111111	0.0	0.019777390080390644	21
4423	0.03770684630305582	0.023769955254964496	0.01132187010994496	0.9789371032861697	-1	0	0	0.125	1	1.0	10	0.4	0.7	8	7	3	2	0	0.3	3	10	12	0.2222222222222222	0	0.1	0.7537061797491045	0.39760351475098615	0.8701342682287847	0.6665862963539102	0.8644834448856938	0.9206926735437576	0.8354222334270589	0.5625	0.125	0.0	0.01132187010994496	15
1239	0.024072021303595283	0.016757776492467465	0.01675661527515139	0.9867242136844601	-1	0	0	0.2857142857142857	2	0.75	6	0.625	0.625	5	5	4	3	0	0.25	2	8	10	0.25	0	0.1	0.7663284491762029	0.4779422669321109	0.8148414764769417	0.6554584573237483	0.8961686277525207	0.9242162061829069	0.8331722666318656	0.4	0.4	0.0	0.01675661527515139	12
1986	0.04273940973623343	0.01684581242360243	0.01684554469815239	0.9796932313870002	-1	0	0	0.3	3	0.6923076923076923	9	0.5769230769230769	0.6923076923076923	10	9	4	1	0	0.15384615384615385	2	13	15	0.09090909090909091	0	0.1065634117818544	0.7379950596701063	0.4983045712440444	0.9052654779020805	0.6955330751985929	0.8403756846259839	0.9194936816312882	0.8390598997528891	1.0	0.3	0.0	0.01684554469815239	91
2881	0.045929879483745314	0.02367384191399816	0.019939374115999376	0.9758402829037165	-1	0	0	0.1	1	1.0	12	0.3888888888888889	0.75	10	9	3	2	0	0.25	3	12	14	0.2222222222222222	0	0.1065634117818544	0.7379950596701063	0.4983045712440444	0.9052654779020805	0.6955330751985929	0.8085961723300592	0.9206926735437576	0.8289039554023557	0.55	0.1	0.0	0.019939374115999376	25
1993	0.03629281573326589	0.01758330816679007	0.01639110045354878	0.9612290430336959	-1	0	0	0.2	2	0.8333333333333334	10	0.2916666666666667	0.6666666666666666	9	8	4	2	0	0.75	6	8	14	0.18181818181818182	0	0.22595391164004835	0.8886664421997699	0.5009659447838806	0.8500871881083373	0.6955330751985929	0.9076572359911127	0.9192581336392803	0.8841788240599237	0.5555555555555556	0.1111111111111111	0.0	0.01639110045354878	12
1664	0.04860011670230117	0.018310208119150677	0.01824979751415128	0.9250465209112428	-1	0	0	0.3	3	0.6923076923076923	9	0.5769230769230769	0.6923076923076923	10	9	4	1	0	0.15384615384615385	2	13	15	0.09090909090909091	0	0.16954036760187857	0.8958541874700928	0.4983045712440444	0.8495329913896262	0.7032487511624277	0.8978839231290653	0.9194936816312882	0.882772712436401	1.0	0.1	0.0	0.01824979751415128	37
1769	0.02835010031429756	0.0003574620298852221	-7.189430580464108e-05	0.955726113506659	-1	0	0	0.375	3	0.6	6	0.34285714285714286	0.5	7	5	4	3	0	0.7142857142857143	7	5	12	0.3	0	0.22595391164004835	0.8879629339099386	0.4983045712440444	0.8988186851429941	0.7109644271262625	0.8637678691990004	0.9197286024643199	0.8842939987723023	0.14285714285714285	0.14285714285714285	0.0	-7.189430580464108e-06	1
3573	0.0372728661958569	0.0036330524657062642	0.0031712395064928674	0.9766957085231698	-1	0	0	0.1111111111111111	1	1.0	11	0.3939393939393939	0.7272727272727273	9	8	3	2	0	0.2727272727272727	3	11	13	0.2222222222222222	0	0.1131268235637088	0.8327989560192871	0.4983045712440444	0.8635988142513955	0.6955330751985929	0.9064735805273667	0.9197286024643199	0.8707350663585516	0.5555555555555556	0.1111111111111111	0.0	0.0031712395064928674	5
4198	0.05326320555146064	0.019244367031856707	0.010864287770723536	0.7088798650972263	-1	0	0	0.2	2	0.8461538461538461	11	0.5357142857142857	0.7692307692307693	11	10	3	1	0	0.14285714285714285	2	14	15	0.1111111111111111	0	0.17503901950219475	0.8377918765007184	0.5009659447838806	0.9084407287069343	0.6222081655815578	0.8895203948082192	0.9197286024643199	0.8815817302559265	1.0	0.09090909090909091	0.0	0.010864287770723536	10
350	0.0428852815634799	0.011896629919035381	0.011063536776793212	0.9449260831410486	-1	0	0	0.2	2	0.8461538461538461	11	0.23809523809523808	0.7692307692307693	11	10	3	2	0	0.7777777777777778	9	7	15	0.2222222222222222	0	0.22595391164004835	0.8665549324933308	0.4983045712440444	0.9043752605302203	0.6955330751985929	0.888762658683757	0.9197286024643199	0.8874815809558291	0.5454545454545454	0.09090909090909091	0.0	0.011063536776793212	49
2583	0.030615332243978517	0.005908729802117907	0.005438169573784537	0.9806056066063034	-1	0	0	0.3	3	0.6923076923076923	9	0.5769230769230769	0.6923076923076923	10	9	4	1	0	0.15384615384615385	2	13	15	0.09090909090909091	0	0.1065634117818544	0.7379950596701063	0.4983045712440444	0.9033875627312878	0.6955330751985929	0.8085961723300592	0.9194936816312882	0.8278754004434179	1.0	0.1	0.0	0.005438169573784537	2
2585	5.864384262818829e-05	4.858105730326833e-07	3.795288591469399e-09	0.9999967434927692	-1	0	0	0.5	1	1.0	1	1.0	1.0	1	1	1	2	0	0.3333333333333333	1	3	3	0.3333333333333333	0	0.1	0.5	0.1	0.5	0.892694083185533	0.5	0.9767243277407944	0.5	1.0	1.0	0.0	3.795288591469399e-09	2
3698	0.024861807425568882	0.0008364762712940972	0.0004359795859856846	0.9752417402089922	-1	0	0	0.3	3	0.7692307692307693	10	0.375	0.6153846153846154	9	8	5	1	0	0.4	10	4	15	0.07692307692307693	0	0.17503901950219475	0.7357688439395637	0.4983045712440444	0.9466994116767565	0.8700507304212559	0.8615566230563805	0.9536526937477945	0.8709968764348824	1.0	0.2222222222222222	0.0	0.0004359795859856846	1
3596	0.041765567052710416	0.020072212536527398	0.020059416260501645	0.9769369342031456	-1	0	0	0.1111111111111111	1	1.0	11	0.3939393939393939	0.7272727272727273	9	8	3	2	0	0.2727272727272727	3	11	13	0.2222222222222222	0	0.1	0.8241601788222467	0.4983045712440444	0.8814599178710417	0.6955330751985929	0.8755465842907366	0.9216461524013044	0.8622390043662818	0.5555555555555556	0.1111111111111111	0.0	0.020059416260501645	20
4732	0.03878677437102615	0.023778428182344123	0.010277580385688993	0.9791839893769566	-1	0	0	0.125	1	1.0	10	0.4	0.7	8	7	3	2	0	0.3	3	10	12	0.2222222222222222	0	0.1	0.7537061797491045	0.39760351475098615	0.8701342682287847	0.6665862963539102	0.8644834448856938	0.9206926735437576	0.8354222334270589	0.5625	0.125	0.0	0.010277580385688993	4
3685	0.04254163841364006	0.020046726670361753	0.020039955192837224	0.9771155277238415	-1	0	0	0.1111111111111111	1	1.0	11	0.3939393939393939	0.7272727272727273	9	8	3	2	0	0.2727272727272727	3	11	13	0.2222222222222222	0	0.1	0.8228998637752295	0.4983045712440444	0.8814599178710417	0.6955330751985929	0.8755465842907366	0.9216461524013044	0.8618952741014531	0.5555555555555556	0.1111111111111111	0.0	0.020039955192837224	39
2684	0.04513602877346186	0.023553825960926728	0.02004050772474674	0.974401742427205	-1	0	0	0.1	1	1.0	12	0.3888888888888889	0.75	10	9	3	2	0	0.25	3	12	14	0.2222222222222222	0	0.1065634117818544	0.7379950596701063	0.4983045712440444	0.9052654779020805	0.6955330751985929	0.8085961723300592	0.9206926735437576	0.8289039554023557	0.55	0.1	0.0	0.02004050772474674	30
4193	0.045645285431679214	0.02152692666001991	0.021214425139369702	0.9731897275757123	-1	0	0	0.2	2	0.8461538461538461	11	0.38461538461538464	0.6923076923076923	9	9	5	1	0	0.23076923076923078	3	13	15	0.07142857142857142	0	0.1	0.7425267803391071	0.4983045712440444	0.9264833492687647	0.6222081655815578	0.855231987611355	0.9197286024643199	0.8568973421777019	1.0	0.1111111111111111	0.0	0.021214425139369702	33
4020	0.024711525757549032	0.01234913967915461	0.007957285698356535	0.9788006180918515	-1	0	0	0.2	2	0.8461538461538461	11	0.38461538461538464	0.6923076923076923	9	9	5	1	0	0.23076923076923078	3	13	15	0.07142857142857142	0	0.1	0.7471052230136533	0.6699632942634752	0.9332276655138647	0.6554584573237483	0.8246287793059469	0.9320399900886128	0.8527339859235978	1.0	0.2222222222222222	0.0	0.007957285698356535	6
1395	0.049834852845200374	0.016237630596439984	0.010825412650478048	0.839020050500901	-1	0	0	0.2	2	0.8461538461538461	11	0.5357142857142857	0.6923076923076923	10	9	4	2	0	0.14285714285714285	2	14	15	0.18181818181818182	0	0.22142905039867858	0.8280441265165306	0.4983045712440444	0.9337052016865739	0.6388333114526531	0.9129880656563538	0.9268508235843753	0.8992741195596005	0.55	0.1	0.0	0.010825412650478048	17
3492	0.04522922419573641	0.020886157895064997	0.020858028277222655	0.9729831639979949	-1	0	0	0.2	2	0.8461538461538461	11	0.38461538461538464	0.6923076923076923	9	9	5	1	0	0.23076923076923078	3	13	15	0.07142857142857142	0	0.1	0.7640048057274034	0.4983045712440444	0.9264833492687647	0.6554584573237483	0.8246287793059469	0.9216461524013044	0.852233224941803	1.0	0.1111111111111111	0.0	0.020858028277222655	97
2928	0.043350274137564704	0.019835472892347973	0.019827872611104438	0.9769859201758276	-1	0	0	0.1111111111111111	1	1.0	11	0.3939393939393939	0.7272727272727273	9	8	3	2	0	0.2727272727272727	3	11	13	0.2222222222222222	0	0.1	0.8228998637752295	0.4983045712440444	0.8814599178710417	0.6955330751985929	0.8755465842907366	0.9216461524013044	0.8618952741014531	0.5555555555555556	0.1111111111111111	0.0	0.019827872611104438	36
4592	0.045901475749084084	0.02419743622693582	0.02216162611185612	0.9731374409443453	-1	0	0	0.2	2	0.8461538461538461	11	0.38461538461538464	0.6923076923076923	9	9	5	1	0	0.23076923076923078	3	13	15	0.07142857142857142	0	0.1	0.7464645601252151	0.4983045712440444	0.9264833492687647	0.6554584573237483	0.8246287793059469	0.9216461524013044	0.8482042589852642	1.0	0.1111111111111111	0.0	0.02216162611185612	118
2774	9.706388990963221e-09	9.334338696232665e-09	8.414518491268348e-09	0.9999985551798035	-1	0	0	1.0	1	0	0	1.0	0	0	0	1	3	0	0.5	1	2	2	0.5	0	0	0	0	0	0	0	0	0	0	0	0	-0.1	0
1135	0.04807930371508863	0.011731906571781485	0.01125682675991971	0.5182553453210993	-1	0	0	0.3	3	0.6923076923076923	9	0.5769230769230769	0.6923076923076923	10	9	4	1	0	0.15384615384615385	2	13	15	0.09090909090909091	0	0.16954036760187857	0.8759475013447529	0.4983045712440444	0.8495329913896262	0.7032487511624277	0.8978839231290653	0.9194936816312882	0.8757906126226731	1.0	0.1	0.0	0.01125682675991971	33
2962	0.04485309055099598	0.02334097357118321	0.020330962890610836	0.9743483130283002	-1	0	0	0.1	1	1.0	12	0.3888888888888889	0.75	10	9	3	2	0	0.25	3	12	14	0.2222222222222222	0	0.1065634117818544	0.7379950596701063	0.4983045712440444	0.9052654779020805	0.6955330751985929	0.8085961723300592	0.9206926735437576	0.8289039554023557	0.55	0.1	0.0	0.020330962890610836	33
3206	0.030758810224511875	0.0010469762103432266	0.0010105157433800075	0.9770815703354827	-1	0	0	0.1111111111111111	1	1.0	11	0.3939393939393939	0.7272727272727273	9	8	3	2	0	0.2727272727272727	3	11	13	0.2222222222222222	0	0.1	0.8228998637752295	0.4983045712440444	0.9163291906082385	0.6955330751985929	0.8755465842907366	0.9216461524013044	0.8765517677779289	0.5555555555555556	0.1111111111111111	0.0	0.0010105157433800075	6
1954	0.04734147071586472	0.01382847128769227	0.013491687310229645	0.9313588314588682	-1	0	0	0.3	3	0.6923076923076923	9	0.5769230769230769	0.6923076923076923	10	9	4	1	0	0.15384615384615385	2	13	15	0.09090909090909091	0	0.16954036760187857	0.8598362860798762	0.4983045712440444	0.8815060716968486	0.6955330751985929	0.8962975011795613	0.9194936816312882	0.8800055169536032	1.0	0.1	0.0	0.013491687310229645	43
119	4.807623886187262e-05	5.345278165607042e-07	4.6621520345834257e-07	0.9999954308582963	-1	0	0	0.3333333333333333	1	1.0	2	1.0	1.0	2	2	1	4	0	0.25	1	4	4	0.6666666666666666	0	0.5438829376837281	0.7076642139661901	0.6872638558396512	0.8705201462449255	0.6985506270939813	0.9532246267553062	0.8941699585214176	0.8737696806932794	0.5	0	0.16115959384755316	4.6621520345834257e-07	64
3043	0.03544532850486191	0.013434366565117432	0.00844484078198215	0.9840230536009065	-1	0	0	0.3	3	0.7692307692307693	10	0.3409090909090909	0.6153846153846154	11	8	3	1	0	0.36363636363636365	4	11	15	0.14285714285714285	0	0.1131268235637088	0.7486232329555398	0.4983045712440444	0.941671128887985	0.6955330751985929	0.8362417674768124	0.9197286024643199	0.8622917269088993	1.0	0.09090909090909091	0.0	0.00844484078198215	13
4035	0.04620357485361418	0.022267753572453496	0.022096655529229535	0.9734800220871745	-1	0	0	0.2	2	0.8461538461538461	11	0.38461538461538464	0.6923076923076923	9	9	5	1	0	0.23076923076923078	3	13	15	0.07142857142857142	0	0.1	0.7425267803391071	0.4983045712440444	0.9264833492687647	0.6554584573237483	0.8246287793059469	0.9216461524013044	0.8473136656145543	1.0	0.1111111111111111	0.0	0.022096655529229535	103
4847	0.0462609386301734	0.020160183023315705	0.02015390847850445	0.9734348166699109	-1	0	0	0.2	2	0.8461538461538461	11	0.38461538461538464	0.6923076923076923	9	9	5	1	0	0.23076923076923078	3	13	15	0.07142857142857142	0	0.1	0.7471052230136533	0.4983045712440444	0.9264833492687647	0.6554584573237483	0.8246287793059469	0.9216461524013044	0.8483496081684379	1.0	0.1111111111111111	0.0	0.02015390847850445	27
918	0.0010330211193542323	0.00037042587222544987	1.325513824663288e-06	0.9970165343546662	-1	0	0	1.0	1	0	0	1.0	0	1	0	0	0	0	0.5	2	1	2	0.0	0	0	0	0	0	0	0	0	0	0	0	0	1.325513824663288e-06	21
2456	0.03655649975415159	0.019776990737195074	0.013408576745552405	0.9595264786642608	-1	0	0	0.2222222222222222	2	0.8181818181818182	9	0.2708333333333333	0.7272727272727273	9	8	3	2	0	0.75	6	8	13	0.2222222222222222	0	0.17503901950219475	0.8426304526421008	0.5080649123151962	0.8807978955727632	0.6955330751985929	0.8211418844124808	0.9192581336392803	0.849925156543091	0.5555555555555556	0.1111111111111111	0.0	0.013408576745552405	15
1832	0.04568120268768923	0.013254392617868984	0.013007468039060213	0.9716455847999818	-1	0	0	0.3	3	0.6923076923076923	9	0.5769230769230769	0.6923076923076923	10	9	4	1	0	0.15384615384615385	2	13	15	0.09090909090909091	0	0.16954036760187857	0.82102465964676	0.4983045712440444	0.8815060716968486	0.6955330751985929	0.909670339644775	0.9192581336392803	0.8750714857238946	1.0	0.1	0.0	0.013007468039060213	17
217	5.1293827593468534e-06	5.858998610856187e-08	5.8589120555187965e-08	0.9999983581165314	-1	0	0	1.0	2	0.0	0	0.75	0	1	0	1	1	0	1.0	2	2	3	0.2	0	0	0	0	0	0	0	0	0	0	0	0	5.8589120555187965e-08	10
845	0.03472443196838735	0.01337896800444245	0.013184342598499472	0.9744678129514044	-1	0	0	0.4	4	0.6153846153846154	8	0.30612244897959184	0.6153846153846154	10	8	4	2	0	1.0	7	7	15	0.2	0	0.16954036760187857	0.8759475013447529	0.4983045712440444	0.8495329913896262	0.7032487511624277	0.8978839231290653	0.9194936816312882	0.8757906126226731	0.55	0.1	0.0	0.013184342598499472	29
1743	0.046252667740155524	0.013661949663158658	0.013084471954466605	0.9706246187036985	-1	0	0	0.3	3	0.6923076923076923	9	0.5769230769230769	0.6923076923076923	10	9	4	1	0	0.15384615384615385	2	13	15	0.09090909090909091	0	0.16954036760187857	0.82102465964676	0.4983045712440444	0.8815060716968486	0.6955330751985929	0.909670339644775	0.9192581336392803	0.8750714857238946	1.0	0.1	0.0	0.013084471954466605	32
4283	0.04640619957194434	0.022094663396593047	0.021882787863625897	0.9730476993385575	-1	0	0	0.2	2	0.8461538461538461	11	0.38461538461538464	0.6923076923076923	9	9	5	1	0	0.23076923076923078	3	13	15	0.07142857142857142	0	0.1	0.7425267803391071	0.4983045712440444	0.9264833492687647	0.6554584573237483	0.8246287793059469	0.9216461524013044	0.8473136656145543	1.0	0.1111111111111111	0.0	0.021882787863625897	36
3653	0.04375258507524563	0.022653506996242953	0.016624419708546428	0.9737183763505317	-1	0	0	0.1	1	1.0	13	0.38461538461538464	0.6923076923076923	10	9	4	1	0	0.23076923076923078	3	13	15	0.09090909090909091	0	0.1065634117818544	0.7379950596701063	0.4983045712440444	0.9052654779020805	0.6955330751985929	0.8403756846259839	0.9194936816312882	0.8390598997528891	1.0	0.1	0.0	0.016624419708546428	12
846	0.047834930737154564	0.011195213596467586	0.01114236855223734	0.5243415372694316	-1	0	0	0.3	3	0.6923076923076923	9	0.5769230769230769	0.6923076923076923	10	9	4	1	0	0.15384615384615385	2	13	15	0.09090909090909091	0	0.16954036760187857	0.8759475013447529	0.4983045712440444	0.8495329913896262	0.7032487511624277	0.9109809468820204	0.9102839540177097	0.881189048196872	1.0	0.1	0.0	0.01114236855223734	85
4218	0.04611858810532937	0.021712648609039247	0.02151080058634774	0.9731365775889905	-1	0	0	0.2	2	0.8461538461538461	11	0.38461538461538464	0.6923076923076923	9	9	5	1	0	0.23076923076923078	3	13	15	0.07142857142857142	0	0.1	0.7425267803391071	0.4983045712440444	0.9264833492687647	0.6554584573237483	0.8246287793059469	0.9216461524013044	0.8473136656145543	1.0	0.1111111111111111	0.0	0.02151080058634774	50
4188	0.046410794016521935	0.02186082010374586	0.021576958663276684	0.9733604484390342	-1	0	0	0.2	2	0.8461538461538461	11	0.38461538461538464	0.6923076923076923	9	9	5	1	0	0.23076923076923078	3	13	15	0.07142857142857142	0	0.1	0.7425267803391071	0.4983045712440444	0.9264833492687647	0.6554584573237483	0.8246287793059469	0.9216461524013044	0.8473136656145543	1.0	0.1111111111111111	0.0	0.021576958663276684	45
3044	0.042608940241209016	0.02024669722710723	0.0202459677455245	0.9770646144823988	-1	0	0	0.1111111111111111	1	1.0	11	0.3939393939393939	0.7272727272727273	9	8	3	2	0	0.2727272727272727	3	11	13	0.2222222222222222	0	0.1	0.8228998637752295	0.4983045712440444	0.8814599178710417	0.6955330751985929	0.8755465842907366	0.9216461524013044	0.8618952741014531	0.5555555555555556	0.1111111111111111	0.0	0.0202459677455245	56
2481	0.04183444513675672	0.02057326710631945	0.0205488379286468	0.9771596575182981	-1	0	0	0.1111111111111111	1	1.0	11	0.3939393939393939	0.7272727272727273	9	8	3	2	0	0.2727272727272727	3	11	13	0.2222222222222222	0	0.1	0.8228998637752295	0.4983045712440444	0.8814599178710417	0.6955330751985929	0.8944023106929158	0.9197286024643199	0.8690959507850338	0.5555555555555556	0	0.0	0.0205488379286468	74
4997	0.011503394815186863	0.00044885350988102134	-9.662513467906192e-05	0.9956251264487413	-1	0	0	0.3333333333333333	2	0.6666666666666666	4	0.5714285714285714	0.3333333333333333	3	2	4	1	0	0.2857142857142857	2	7	8	0.09090909090909091	0	0.1	0.8328394648602301	0.14620654670921618	0.8555420441000084	0.5575219481596587	0.9041250533336578	0.8866066821629136	0.8671723505025939	1.0	0.3333333333333333	0.0	-9.662513467906192e-06	2
3481	0.03094284956411665	0.010272276748200677	0.009825097535335186	0.988756344723835	-1	0	0	0.2222222222222222	2	0.9090909090909091	10	0.43333333333333335	0.6363636363636364	9	7	3	2	0	0.3	3	10	13	0.25	0	0.1	0.8228998637752295	0.4983045712440444	0.9032515554052736	0.6955330751985929	0.8960923942383714	0.9197286024643199	0.8781310074292932	0.5555555555555556	0.1111111111111111	0.0	0.009825097535335186	10
4924	0.03253177646120638	0.015367560914593306	0.013805959351905718	0.9832052090908214	-1	0	0	0.2	2	0.8461538461538461	11	0.38461538461538464	0.6923076923076923	9	9	5	1	0	0.23076923076923078	3	13	15	0.07142857142857142	0	0.1	0.7464645601252151	0.6589820756062937	0.9397161981151312	0.6222081655815578	0.855231987611355	0.9216461524013044	0.8661725750629565	1.0	0.1111111111111111	0.0	0.013805959351905718	12
1974	0.047463448739850436	0.014248047898663657	0.013265294068444672	0.9696636081007135	-1	0	0	0.3	3	0.6923076923076923	9	0.5769230769230769	0.6923076923076923	10	9	4	1	0	0.15384615384615385	2	13	15	0.09090909090909091	0	0.16954036760187857	0.82102465964676	0.4983045712440444	0.8815060716968486	0.7032487511624277	0.9149050409606	0.9194936816312882	0.8774365640560929	1.0	0.1	0.0	0.013265294068444672	33
4210	0.04419518067542266	0.021535297943905116	0.020756853001459578	0.9729241044678202	-1	0	0	0.2	2	0.8461538461538461	11	0.38461538461538464	0.6923076923076923	9	9	5	1	0	0.23076923076923078	3	13	15	0.07142857142857142	0	0.1	0.7425267803391071	0.4983045712440444	0.9264833492687647	0.6222081655815578	0.8534058260646019	0.9197286024643199	0.8562965365330946	1.0	0.1111111111111111	0.0	0.020756853001459578	35
2204	0.04233711128157341	0.018539759945311797	0.01818521742949799	0.9795431579732012	-1	0	0	0.2	2	0.8333333333333334	10	0.5384615384615384	0.75	10	9	3	2	0	0.15384615384615385	2	13	14	0.2222222222222222	0	0.1065634117818544	0.7379950596701063	0.4983045712440444	0.9052654779020805	0.6955330751985929	0.8403756846259839	0.9194936816312882	0.8390598997528891	0.55	0.2	0.0	0.01818521742949799	29
4642	0.058675608863691275	0.008715735878632365	0.007213012387613154	0.5649646412235747	-1	0	0	0.2	2	0.8461538461538461	11	0.3125	0.6923076923076923	9	9	5	1	0	0.3333333333333333	4	12	15	0.07142857142857142	0	0.1131268235637088	0.7834666297078738	0.4983045712440444	0.8814599178710417	0.6955330751985929	0.8755465842907366	0.9242162061829069	0.8516679048180255	1.0	0.1111111111111111	0.0	0.007213012387613154	7
4632	0.04640198092909708	0.021394357253286977	0.021389242515542122	0.9730630317289185	-1	0	0	0.2	2	0.8461538461538461	11	0.38461538461538464	0.6923076923076923	9	9	5	1	0	0.23076923076923078	3	13	15	0.07142857142857142	0	0.1	0.7425267803391071	0.4983045712440444	0.9264833492687647	0.6554584573237483	0.8246287793059469	0.9216461524013044	0.8473136656145543	1.0	0.1111111111111111	0.0	0.021389242515542122	24
1695	0.03426428388542116	0.01216899905367668	0.009526095528392313	0.9603840780512679	-1	0	0	0.3	3	0.6923076923076923	9	0.26785714285714285	0.6153846153846154	10	8	4	1	0	0.875	7	8	15	0.1	0	0.16954036760187857	0.8759475013447529	0.4983045712440444	0.8489092731807786	0.7032487511624277	0.9109809468820204	0.9084645832031866	0.8810189495802091	1.0	0.2	0.0	0.009526095528392313	11
3741	0.04191884880840068	0.019462600067038108	0.019438087366562547	0.976849257408734	-1	0	0	0.1111111111111111	1	1.0	11	0.3939393939393939	0.7272727272727273	9	8	3	2	0	0.2727272727272727	3	11	13	0.2222222222222222	0	0.1	0.8241601788222467	0.4983045712440444	0.8814599178710417	0.6955330751985929	0.8944023106929158	0.9197286024643199	0.8694244743370062	0.5555555555555556	0.1111111111111111	0.0	0.019438087366562547	19
1883	0.047093314632009727	0.01304648327995341	0.01174042469842112	0.9516235403868575	-1	0	0	0.3	3	0.6923076923076923	9	0.5769230769230769	0.6923076923076923	10	9	4	1	0	0.15384615384615385	2	13	15	0.09090909090909091	0	0.16954036760187857	0.8598362860798762	0.4983045712440444	0.8815060716968486	0.6955330751985929	0.8962975011795613	0.9194936816312882	0.8800055169536032	1.0	0.1	0.0	0.01174042469842112	13
518	0.02685239037461283	0.011289614157457755	0.0036502316943783273	0.9828836531953049	-1	0	0	0.375	3	0.6	6	0.4444444444444444	0.5	6	5	5	2	0	0.3333333333333333	3	9	12	0.15384615384615385	0	0.1629769558200242	0.938948663666304	0.5080649123151962	0.9093111841264612	0.7032487511624277	0.6245671626956112	0.916824257951052	0.8640205492232141	0.5833333333333334	0.5	0.0	0.0036502316943783273	81
2688	0.04281707257487609	0.019802294603372628	0.01979811247152213	0.9769903223144006	-1	0	0	0.1111111111111111	1	1.0	11	0.3939393939393939	0.7272727272727273	9	8	3	2	0	0.2727272727272727	3	11	13	0.2222222222222222	0	0.1	0.8228998637752295	0.4983045712440444	0.8814599178710417	0.6955330751985929	0.8944023106929158	0.9197286024643199	0.8690959507850338	0.5555555555555556	0.1111111111111111	0.0	0.01979811247152213	66
3793	0.045929096211724536	0.0214137730016501	0.02138393539211086	0.9732010814034414	-1	0	0	0.2	2	0.8461538461538461	11	0.38461538461538464	0.6923076923076923	9	9	5	1	0	0.23076923076923078	3	13	15	0.07142857142857142	0	0.1	0.7425267803391071	0.4983045712440444	0.9264833492687647	0.6554584573237483	0.8246287793059469	0.9216461524013044	0.8473136656145543	1.0	0.2222222222222222	0.0	0.02138393539211086	27
3950	0.04486413191354057	0.021775844758626428	0.02173997679936491	0.9728311375695678	-1	0	0	0.2	2	0.8461538461538461	11	0.38461538461538464	0.6923076923076923	9	9	5	1	0	0.23076923076923078	3	13	15	0.07142857142857142	0	0.1	0.7425267803391071	0.4983045712440444	0.9264833492687647	0.6222081655815578	0.855231987611355	0.9197286024643199	0.8568973421777019	1.0	0.1111111111111111	0.0	0.02173997679936491	58
3819	0.0420828855457545	0.004256495323995152	0.004143766855515221	0.9769028923809852	-1	0	0	0.1	1	1.0	12	0.3888888888888889	0.75	10	9	3	2	0	0.25	3	12	14	0.2222222222222222	0	0.14408292153295177	0.8224033296095107	0.4983045712440444	0.871610134778245	0.6588706203900754	0.9113356706652499	0.9082785978416567	0.8728075091527339	0.55	0.1	0.0	0.004143766855515221	6
265	1.466830142428267e-05	1.1445914904052271e-07	-1.0160743044486232e-07	0.9999981912990469	-1	0	0	0.75	3	0.3333333333333333	1	0.5555555555555556	0.3333333333333333	3	1	1	1	0	1.0	3	3	5	0.25	1.0	0.5135827109408577	0.860037964377411	0.6932031022155984	0.5722110938317898	0.14147665900723988	0.7217445603574305	0.921629748272326	0.7349476118407259	1.0	0.3333333333333333	0.0	-1.0160743044486232e-08	11
5016	0.030229161458645952	0.0026516051386625728	-0.002388210929630577	0.985888415677382	-1	0	0	0.3	3	0.6923076923076923	9	0.4166666666666667	0.5384615384615384	9	7	5	2	0	0.25	3	12	15	0.16666666666666666	0	0.17503901950219475	0.7346026039366501	0.4983045712440444	0.9215189830225329	0.7109644271262625	0.8642621377581962	0.9197286024643199	0.8553845335690917	0.5555555555555556	0.2222222222222222	0.0	-0.0002388210929630577	0
1308	0.03173305270684617	0.009401923984582056	0.0045399829512911645	0.9765009404314754	-1	0	0	0.2222222222222222	2	0.8181818181818182	9	0.30952380952380953	0.6363636363636364	8	7	4	2	0	0.8571428571428571	7	6	13	0.18181818181818182	0	0.16954036760187857	0.8361153767376999	0.4996352580139625	0.8826821092834836	0.6754957662611706	0.9170436619270154	0.9238424063529981	0.8825539482502989	0.5625	0.25	0.0	0.0045399829512911645	1
3969	0.04667852412712938	0.021166226386193657	0.020078165078093957	0.9721331758466141	-1	0	0	0.3	3	0.6923076923076923	9	0.4166666666666667	0.6153846153846154	10	8	4	1	0	0.25	3	12	15	0.1	0	0.1288320531507558	0.7350605854326818	0.5841339327537598	0.925291422366138	0.6754957662611706	0.812940574187549	0.9206926735437576	0.8414067455923933	1.0	0.1	0.0	0.020078165078093957	26
874	0.06588426072430491	0.010807261948060046	-0.0033660452541282217	0.6671355268232829	-1	0	0	0.2	2	0.8461538461538461	11	0.5357142857142857	0.8461538461538461	12	11	2	4	0	0.14285714285714285	2	14	15	0.5714285714285714	0	0.25215034005837705	0.9453837058798134	0.7294656930854716	0.8487420098698221	0.6854917942574691	0.8806151211298011	0.9201993936825756	0.8994774308469923	0.25	0.3333333333333333	0.0	-0.0003366045254128222	2
2952	0.04063617267408774	0.020256211109993264	0.02004083310959146	0.9768937137283273	-1	0	0	0.1111111111111111	1	1.0	11	0.3939393939393939	0.7272727272727273	9	8	3	2	0	0.2727272727272727	3	11	13	0.2222222222222222	0	0.1	0.8228998637752295	0.4983045712440444	0.8814599178710417	0.6955330751985929	0.8755465842907366	0.9216461524013044	0.8618952741014531	0.5555555555555556	0.1111111111111111	0.0	0.02004083310959146	48
3600	0.04228720137064542	0.019662974857700025	0.019571993745245722	0.9770886464637247	-1	0	0	0.1111111111111111	1	1.0	11	0.3939393939393939	0.7272727272727273	9	8	3	2	0	0.2727272727272727	3	11	13	0.2222222222222222	0	0.1	0.8241601788222467	0.4983045712440444	0.8814599178710417	0.6955330751985929	0.8944023106929158	0.9197286024643199	0.8694244743370062	0.5555555555555556	0.1111111111111111	0.0	0.019571993745245722	22
4237	0.04115264200755473	0.0021239228150067816	0.0020001219815895853	0.97655148376246	-1	0	0	0.2	2	0.8461538461538461	11	0.38461538461538464	0.6153846153846154	9	8	5	1	0	0.23076923076923078	3	13	15	0.07692307692307693	0	0.1	0.8081288027028606	0.29690245825792794	0.87429353049292	0.6222081655815578	0.8964276140160627	0.8959749842354009	0.8635590287474595	1.0	0.2222222222222222	0.0	0.0020001219815895853	10
3216	0.0485267911568573	0.008070470945242809	0.006742293611231204	0.9577490359398656	-1	0	0	0.3	3	0.6923076923076923	9	0.4166666666666667	0.6923076923076923	10	9	4	0	0	0.25	3	12	15	0.0	0	0.1	0.6841885613866052	0.5214078445986525	0.925946558733926	0.6588706203900754	0.8670785010753704	0.9476758083872904	0.8487498626814322	0	0	0.0	0.006742293611231204	9
4433	0.04579707260569756	0.021828818923901445	0.021609407109955205	0.9732351555421855	-1	0	0	0.2	2	0.8461538461538461	11	0.38461538461538464	0.6923076923076923	9	9	5	1	0	0.23076923076923078	3	13	15	0.07142857142857142	0	0.1	0.7425267803391071	0.4983045712440444	0.9264833492687647	0.6222081655815578	0.855231987611355	0.9197286024643199	0.8568973421777019	1.0	0.1111111111111111	0.0	0.021609407109955205	39
4059	0.047120121631211334	0.02842441638241845	0.022997419873716448	0.9748607517572254	-1	0	0	0.2222222222222222	2	0.8181818181818182	9	0.3939393939393939	0.6363636363636364	8	7	4	2	0	0.2727272727272727	3	11	13	0.18181818181818182	0	0.13751950975109736	0.8251309260537428	0.4996352580139625	0.8532166425990131	0.6388333114526531	0.8919115780486796	0.9194936816312882	0.8590383730002359	0.5625	0.125	0.0	0.022997419873716448	10
2017	0.046088068409032255	0.01596460745314676	0.015430919298120183	0.8336434664973061	-1	0	0	0.3	3	0.6923076923076923	9	0.5769230769230769	0.6923076923076923	10	9	4	1	0	0.15384615384615385	2	13	15	0.09090909090909091	0	0.16954036760187857	0.8598362860798762	0.4983045712440444	0.8815060716968486	0.6955330751985929	0.909670339644775	0.9192581336392803	0.8852830007630426	1.0	0.2	0.0	0.015430919298120183	50
4483	0.04581447802285558	0.021849997172695403	0.020467481681246902	0.9727686480419094	-1	0	0	0.2	2	0.8461538461538461	11	0.38461538461538464	0.6923076923076923	9	9	5	1	0	0.23076923076923078	3	13	15	0.07142857142857142	0	0.1	0.7425267803391071	0.4983045712440444	0.9264833492687647	0.6554584573237483	0.8246287793059469	0.9216461524013044	0.8473136656145543	1.0	0.1111111111111111	0.0	0.020467481681246902	18
2649	0.04200812914482806	0.020210772281450427	0.020148151040019914	0.97703915556875	-1	0	0	0.1111111111111111	1	1.0	11	0.3939393939393939	0.7272727272727273	9	8	3	2	0	0.2727272727272727	3	11	13	0.2222222222222222	0	0.1	0.8228998637752295	0.4983045712440444	0.8814599178710417	0.6955330751985929	0.8944023106929158	0.9197286024643199	0.8690959507850338	0.5555555555555556	0.1111111111111111	0.0	0.020148151040019914	82
167	0.0005509035899930403	6.5449490303423e-05	7.912593122786826e-06	0.9957901246788532	-1	0	0	0.5	2	0.6666666666666666	2	0.8333333333333334	0	1	0	3	0	0	0.6666666666666666	3	2	5	0.0	0.6666666666666666	0	0	0	0	0	0	0	0	0	0	0	7.912593122786826e-06	49
1483	0.04293373320666654	0.014007221567097786	0.007508131548477307	0.8318811920665262	-1	0	0	0.1	1	1.0	13	1.0	0.8461538461538461	11	11	3	1	0	0.06666666666666667	1	15	15	0.1	0	0.22595391164004835	0.8665549324933308	0.5009659447838806	0.9147981017000637	0.6955330751985929	0.9177664977415823	0.9192581336392803	0.9019397076385106	1.0	0.09090909090909091	0.0	0.007508131548477307	3
1502	0.04724251929686798	0.00735952593411689	-0.0015444656536839692	0.9744774924655291	-1	0	0	0.1	1	1.0	13	0.45454545454545453	0.7692307692307693	10	10	4	1	0	0.2727272727272727	11	3	15	0.08333333333333333	0	0.22595391164004835	0.7954862639368552	0.4996352580139625	0.9124732857651102	0.6588706203900754	0.9095678547327972	0.9192581336392803	0.8811781320074317	1.0	0.1	0.0	-0.00015444656536839693	0
72	0.01313094703103085	0.0005809643762556189	-0.0005782765894896129	0.9255294540197718	-1	0	0	0.375	3	0.6	6	0.3333333333333333	0.4	5	4	6	1	0	1.0	6	6	12	0.06666666666666667	0	0.8693219033850965	0.9518712550448222	0.5395786331933989	0.8916005481899298	0.37883958515558397	0.9621240931830928	0.9363545593745803	0.941338796450515	1.0	0.4	0.0	-5.782765894896129e-05	35
1289	0.061123813540233496	0.004952256920194449	0.0049456194281410955	0.6790746538273237	-1	0	0	0.1	1	1.0	13	1.0	0.8461538461538461	12	11	2	1	0	0.06666666666666667	1	15	15	0.14285714285714285	0	0.16954036760187857	0.882767735945483	0.4996352580139625	0.8815566198753657	0.7358407525512825	0.8602484998611603	0.924485721323747	0.8752107296175924	1.0	0.08333333333333333	0.0	0.0049456194281410955	7
4151	0.04513600678651426	0.022563120121703112	0.015744879777781058	0.9758363329012497	-1	0	0	0.1	1	1.0	13	0.38461538461538464	0.6923076923076923	10	9	4	1	0	0.23076923076923078	3	13	15	0.09090909090909091	0	0.1	0.7394783412036828	0.4983045712440444	0.9052654779020805	0.6955330751985929	0.8085961723300592	0.9206926735437576	0.8292669610056537	1.0	0.2	0.0	0.015744879777781058	19
1505	0.027815342853929958	0.009203311828324508	0.005399516997076437	0.9794544801092074	-1	0	0	0.3	3	0.6666666666666666	8	0.5833333333333334	0.6666666666666666	9	8	4	2	0	0.16666666666666666	2	12	14	0.18181818181818182	0	0.22595391164004835	0.8162138595306043	0.4983045712440444	0.9218213373312153	0.6955330751985929	0.8960960311288217	0.9197286024643199	0.8846899769190691	0.5555555555555556	0.1111111111111111	0.0	0.005399516997076437	13
3630	0.03341503565364926	0.005984651336795206	-0.002146053655653025	0.9573814242292501	-1	0	0	0.3	3	0.6923076923076923	9	0.4166666666666667	0.6153846153846154	10	8	4	0	0	0.25	3	12	15	0.0	0	0.1	0.6841885613866052	0.5214078445986525	0.925946558733926	0.6588706203900754	0.8670785010753704	0.9476758083872904	0.8487498626814322	0	0	0.0	-0.0002146053655653025	1
2297	0.01975844903527085	0.0011492550647653717	0.0006283508582147641	0.9762331775248454	-1	0	0	0.2	2	0.8461538461538461	11	0.23809523809523808	0.6923076923076923	9	9	5	3	0	0.7777777777777778	7	9	15	0.21428571428571427	0	0.22595391164004835	0.809298206763321	0.4983045712440444	0.921576850571308	0.7109644271262625	0.8824529252304812	0.9197286024643199	0.8781574966976597	0.3333333333333333	0.2222222222222222	0.0	0.0006283508582147641	1
1871	0.04367790234551643	0.01624069521499429	0.01582164536326043	0.9794948234696471	-1	0	0	0.3	3	0.6923076923076923	9	0.5769230769230769	0.6923076923076923	10	9	4	1	0	0.15384615384615385	2	13	15	0.09090909090909091	0	0.1065634117818544	0.7379950596701063	0.4983045712440444	0.9052654779020805	0.6955330751985929	0.8085961723300592	0.9206926735437576	0.8289039554023557	1.0	0.1	0.0	0.01582164536326043	51
273	5.016957210279709e-06	5.3263971298316316e-08	-5.32609232873116e-08	0.9999990794141852	-1	0	0	1.0	1	0	0	1.0	0	1	0	0	0	0	0.5	2	1	2	0.0	0	0	0	0	0	0	0	0	0	0	0	0	-5.3260923287311595e-09	16
4478	0.04580914862081824	0.02054662767274181	0.02010114263127784	0.9728021112844208	-1	0	0	0.2	2	0.8461538461538461	11	0.38461538461538464	0.6923076923076923	9	9	5	1	0	0.23076923076923078	3	13	15	0.07142857142857142	0	0.1	0.7471052230136533	0.4983045712440444	0.9264833492687647	0.6222081655815578	0.855231987611355	0.9197286024643199	0.857879168028308	1.0	0.1111111111111111	0.0	0.02010114263127784	17
4139	0.04593109849942222	0.021714418627714335	0.021677976223154653	0.9730378144125867	-1	0	0	0.2	2	0.8461538461538461	11	0.38461538461538464	0.6923076923076923	9	9	5	1	0	0.23076923076923078	3	13	15	0.07142857142857142	0	0.1	0.7425267803391071	0.4983045712440444	0.9264833492687647	0.6554584573237483	0.8246287793059469	0.9216461524013044	0.8473136656145543	1.0	0.1111111111111111	0.0	0.021677976223154653	37
1995	0.05029361538246384	0.012338852097622447	0.012171104743476682	0.9098276428744363	-1	0	0	0.3	3	0.6923076923076923	9	0.5769230769230769	0.6923076923076923	10	9	4	1	0	0.15384615384615385	2	13	15	0.09090909090909091	0	0.16954036760187857	0.8598362860798762	0.4983045712440444	0.8815060716968486	0.6955330751985929	0.909670339644775	0.9192581336392803	0.8852830007630426	1.0	0.1	0.0	0.012171104743476682	23
1730	0.04786412427587374	0.011548148969625142	0.0115350677361257	0.5251871927343639	-1	0	0	0.3	3	0.6923076923076923	9	0.5769230769230769	0.6923076923076923	10	9	4	1	0	0.15384615384615385	2	13	15	0.09090909090909091	0	0.16954036760187857	0.8759475013447529	0.4983045712440444	0.8495329913896262	0.7032487511624277	0.8978839231290653	0.9194936816312882	0.8757906126226731	1.0	0.1	0.0	0.0115350677361257	12
2260	0.04528196046965447	0.014569921203296282	0.01385199966656598	0.9793771611861318	-1	0	0	0.3	3	0.6923076923076923	9	0.5769230769230769	0.6923076923076923	10	9	4	1	0	0.15384615384615385	2	13	15	0.09090909090909091	0	0.1065634117818544	0.7379950596701063	0.4983045712440444	0.9052654779020805	0.6955330751985929	0.8403756846259839	0.9194936816312882	0.8390598997528891	1.0	0.1	0.0	0.01385199966656598	20
4534	0.054901305704914735	0.013533465387503241	0.009118002955751986	0.9704137254932257	-1	0	0	0.2	2	0.8461538461538461	11	0.38461538461538464	0.6923076923076923	10	9	4	1	0	0.23076923076923078	3	13	15	0.09090909090909091	0	0.13751950975109736	0.7387073752934408	0.4983045712440444	0.8793729804564839	0.6754957662611706	0.8504459371719323	0.9206926735437576	0.8303284094005133	1.0	0.1	0.0	0.009118002955751986	11
3901	0.019748960325656553	0.001016152551132991	0.0008265395950893446	0.9767382403498872	-1	0	0	0.2	2	0.8461538461538461	11	0.38461538461538464	0.6153846153846154	9	8	5	1	0	0.23076923076923078	3	13	15	0.07692307692307693	0	0.1	0.7464645601252151	0.4983045712440444	0.8971938687473937	0.6955330751985929	0.820082092543436	0.9216461524013044	0.8302957984769122	1.0	0.1111111111111111	0.0	0.0008265395950893446	2
509	0.003897496863003649	0.0003428347282723503	0.0003243084511690233	0.9969544308925343	-1	0	0	0.5	1	1.0	1	1.0	1.0	2	1	0	0	0	0.3333333333333333	1	3	3	0.0	0	0.5811000429760058	0.6496791973081804	0.9399773427283252	0.5403933902276389	0.7476753713462558	0.5446760753055413	0.8147623598308102	0.5792217294146124	0	0	0.0	0.0003243084511690233	34
2599	0.040149139405822605	0.024373679118706013	0.018753910053340532	0.97980115390495	-1	0	0	0.4	4	0.6153846153846154	8	0.3	0.5384615384615384	9	7	5	2	0	0.5	5	10	15	0.16666666666666666	0	0.1	0.6897935600127145	0.4983045712440444	0.9423551548905174	0.6955330751985929	0.806630118522877	0.9216461524013044	0.8420860637668984	0.5555555555555556	0.1111111111111111	0.0	0.018753910053340532	20
330	1.7723917785685658e-06	7.110342998362638e-09	3.3686950558724797e-09	0.9999980057936249	-1	0	0	0.5	1	1.0	1	1.0	0	1	0	1	1	0	0.3333333333333333	3	1	3	0.2	0	0	0	0	0	0	0	0	0	0	0	0	3.3686950558724797e-09	11
4021	0.019328435972992136	0.005400109761101492	0.005378898564496327	0.9909147018032259	-1	0	0	0.4	4	0.5384615384615384	7	0.4166666666666667	0.5384615384615384	9	7	5	0	0	0.4444444444444444	9	4	15	0.0	0	0.1	0.5107728353337493	0.4983045712440444	0.9188062238029615	0.7109644271262625	0.8746150486125416	0.9590230946638693	0.8131450150440839	0	0	0.0	0.005378898564496327	9
3762	0.0376513849305555	0.022488654488861275	0.01468253037333345	0.97915818011002	-1	0	0	0.125	1	1.0	10	0.4	0.7	8	7	3	2	0	0.3	3	10	12	0.2222222222222222	0	0.1	0.758411915989382	0.39760351475098615	0.8919950163406822	0.7032487511624277	0.8522725168141809	0.9206926735437576	0.8414785924597158	0.5625	0.125	0.0	0.01468253037333345	18
1222	0.04682547991820316	0.01106748765282873	0.01063575442964466	0.5160284052292516	-1	0	0	0.3	3	0.6923076923076923	9	0.5769230769230769	0.6923076923076923	10	9	4	1	0	0.15384615384615385	2	13	15	0.09090909090909091	0	0.16954036760187857	0.8759475013447529	0.4983045712440444	0.8495329913896262	0.7032487511624277	0.9109809468820204	0.9102839540177097	0.881189048196872	1.0	0.1	0.0	0.01063575442964466	20
4812	0.0382575949240712	0.023485161193011972	0.01140521816259505	0.9792414535865189	-1	0	0	0.125	1	1.0	10	0.4	0.7	8	7	3	2	0	0.3	3	10	12	0.2222222222222222	0	0.1	0.7537061797491045	0.39760351475098615	0.8701342682287847	0.6832114422250054	0.8329007008464313	0.922940998615055	0.8238012494725537	0.5625	0.125	0.0	0.01140521816259505	15
4434	0.04674508504051945	0.02174404183338297	0.02118979268737812	0.9730520572705259	-1	0	0	0.2	2	0.8461538461538461	11	0.38461538461538464	0.6923076923076923	9	9	5	1	0	0.23076923076923078	3	13	15	0.07142857142857142	0	0.1	0.7425267803391071	0.4983045712440444	0.9264833492687647	0.6222081655815578	0.855231987611355	0.9197286024643199	0.8568973421777019	1.0	0.1111111111111111	0.0	0.02118979268737812	24
4591	0.04596726729551504	0.021605439143749162	0.020949941081136274	0.9735470230619007	-1	0	0	0.2	2	0.8461538461538461	11	0.38461538461538464	0.6923076923076923	9	9	5	1	0	0.23076923076923078	3	13	15	0.07142857142857142	0	0.1	0.7425267803391071	0.4983045712440444	0.9264833492687647	0.6222081655815578	0.855231987611355	0.9197286024643199	0.8568973421777019	1.0	0.1111111111111111	0.0	0.020949941081136274	26
1715	0.011076721632011668	0.00039272574213550254	-0.00034931274269849613	0.9740585977462958	-1	0	0	0.375	3	0.6	6	0.6666666666666666	0.5	6	5	5	5	0	0.2222222222222222	9	2	12	0.38461538461538464	0	0.27689337199381525	0.9010645593848824	0.4996352580139625	0.846654326595887	0.7358407525512825	0.8812535377376682	0.9247072679916003	0.8780423143755307	0.16666666666666666	0.3333333333333333	0.0	-3.493127426984961e-05	0
2914	0.04205842500500658	0.019857812324990332	0.019840744242944908	0.9770379947483709	-1	0	0	0.1111111111111111	1	1.0	11	0.3939393939393939	0.7272727272727273	9	8	3	2	0	0.2727272727272727	3	11	13	0.2222222222222222	0	0.1	0.8228998637752295	0.4983045712440444	0.8814599178710417	0.6955330751985929	0.8944023106929158	0.9197286024643199	0.8690959507850338	0.5555555555555556	0.1111111111111111	0.0	0.019840744242944908	29
622	0.008581559279713654	0.0004022081685324786	-0.00018359611378736593	0.9949096294490783	-1	0	0	0.5	2	0.75	3	0.6	0.75	4	3	1	0	0	0.4	5	2	6	0.0	0	0.6553972695710649	0.5312947588084379	0.7144558175931552	0.8279753313703181	0.2897186907073189	0.754864047297828	0.8996670350930709	0.7191947908369682	0	0	0.0	-1.8359611378736592e-05	9
88	0.02446150418739224	0.0016354281109140873	0.0016348522176011888	0.9827306895696849	-1	0.25	1	0.4	4	0.6153846153846154	8	0.46875	0.46153846153846156	9	6	5	3	0	0.5	8	4	15	0.2727272727272727	0.2222222222222222	0.2481103675917149	0.9638028907143151	0.45057518214818887	0.9180523408335551	0.7238356168210149	0.9532593877693367	0.9466440477675148	0.9480660576116822	0.3333333333333333	0.3333333333333333	0.0	0.0016348522176011888	8
3314	0.04375320322767133	0.01954379832693144	0.01949553928429955	0.9771270172993831	-1	0	0	0.1111111111111111	1	1.0	11	0.3939393939393939	0.7272727272727273	9	8	3	2	0	0.2727272727272727	3	11	13	0.2222222222222222	0	0.1	0.8228998637752295	0.4983045712440444	0.8814599178710417	0.6955330751985929	0.8944023106929158	0.9197286024643199	0.8690959507850338	0.5555555555555556	0.1111111111111111	0.0	0.01949553928429955	29
4879	0.0458826413805702	0.023368478269863404	0.020694570139073436	0.9728786741798118	-1	0	0	0.2	2	0.8461538461538461	11	0.38461538461538464	0.6923076923076923	9	9	5	1	0	0.23076923076923078	3	13	15	0.07142857142857142	0	0.1	0.7464645601252151	0.4983045712440444	0.9264833492687647	0.6222081655815578	0.855231987611355	0.9197286024643199	0.8577414208427895	1.0	0.1111111111111111	0.0	0.020694570139073436	38
3507	0.04578285014306179	0.02005469083373	0.019634208194071606	0.9730576130564516	-1	0	0	0.2	2	0.8461538461538461	11	0.38461538461538464	0.6923076923076923	9	9	5	1	0	0.23076923076923078	3	13	15	0.07142857142857142	0	0.1	0.7640048057274034	0.4983045712440444	0.9264833492687647	0.6554584573237483	0.8246287793059469	0.9216461524013044	0.852233224941803	1.0	0.1111111111111111	0.0	0.019634208194071606	26
4108	0.046630583866435475	0.02145175870133053	0.020973260053527717	0.9729889299027111	-1	0	0	0.2	2	0.8461538461538461	11	0.38461538461538464	0.6923076923076923	9	9	5	1	0	0.23076923076923078	3	13	15	0.07142857142857142	0	0.1	0.6957568014938503	0.4983045712440444	0.9264833492687647	0.6222081655815578	0.855231987611355	0.9216461524013044	0.8471515102208768	1.0	0.1111111111111111	0.0	0.020973260053527717	57
3990	0.04719840555446777	0.02015685213325266	0.02008783166817824	0.9732410153011188	-1	0	0	0.2	2	0.8461538461538461	11	0.38461538461538464	0.6923076923076923	9	9	5	1	0	0.23076923076923078	3	13	15	0.07142857142857142	0	0.1	0.7471052230136533	0.4983045712440444	0.9264833492687647	0.6222081655815578	0.855231987611355	0.9197286024643199	0.857879168028308	1.0	0.1111111111111111	0.0	0.02008783166817824	32
2818	0.046323011186268526	0.02291017647226176	0.01619036012364816	0.9760350871897037	-1	0	0	0.1	1	1.0	12	0.3888888888888889	0.75	10	9	3	2	0	0.25	3	12	14	0.2222222222222222	0	0.1065634117818544	0.7379950596701063	0.4983045712440444	0.9052654779020805	0.7032487511624277	0.8121504346245948	0.9206926735437576	0.8299946324555936	0.55	0.1	0.0	0.01619036012364816	24
2088	0.04423491454307368	0.014263663253593928	0.013556319500013998	0.9796963256633885	-1	0	0	0.3	3	0.6923076923076923	9	0.5769230769230769	0.6923076923076923	10	9	4	1	0	0.15384615384615385	2	13	15	0.09090909090909091	0	0.1065634117818544	0.7379950596701063	0.4983045712440444	0.9052654779020805	0.6955330751985929	0.8403756846259839	0.9194936816312882	0.8390598997528891	1.0	0.2	0.0	0.013556319500013998	27
582	0.003900415678642138	0.00038660696616692864	-0.00019452489707974383	0.9967326804684634	-1	0	0	0.6666666666666666	2	0.5	1	0.6666666666666666	0.5	3	1	0	0	0	0.6666666666666666	2	3	4	0.0	0	0.5193371045106219	0.8853233762211744	0.8482164271802695	0.8806262436266157	0.424419252345231	0.8373000942298088	0.8567046400336293	0.8691535450498536	0	0	0.0	-1.9452489707974383e-05	4
2820	0.045073732774593374	0.022846651157811357	0.01851957300649636	0.9738620215801482	-1	0	0	0.1	1	1.0	12	0.3888888888888889	0.75	10	9	3	2	0	0.25	3	12	14	0.2222222222222222	0	0.1065634117818544	0.7379950596701063	0.4983045712440444	0.9052654779020805	0.6955330751985929	0.8085961723300592	0.9206926735437576	0.8289039554023557	0.55	0.1	0.0	0.01851957300649636	26
2372	0.043944036386318545	0.008076375314199025	0.0033546598138707176	0.9753193230834404	-1	0	0	0.2	2	0.8333333333333334	10	0.5384615384615384	0.75	10	9	3	2	0	0.15384615384615385	2	13	14	0.2222222222222222	0	0.14408292153295177	0.6404640200069232	0.4983045712440444	0.9052654779020805	0.6955330751985929	0.8403756846259839	0.9204603301416014	0.8173533605212293	0.55	0.2	0.0	0.0033546598138707176	4
1429	0.06123057526573516	0.014517575354782403	0.012999327832665396	0.7727239924976569	-1	0	0	0.1	1	1.0	13	1.0	0.8461538461538461	12	11	2	2	0	0.06666666666666667	1	15	15	0.2857142857142857	0	0.22595391164004835	0.8993778927935508	0.4996352580139625	0.9218151676511448	0.6955330751985929	0.8401591000374664	0.9102839540177097	0.8914531398365136	0.5416666666666666	0.25	0.0	0.012999327832665396	19
3171	0.043008192264804956	0.023049528159438587	0.022759294022481984	0.9775356409311434	-1	0	0	0.1111111111111111	1	1.0	11	0.3939393939393939	0.7272727272727273	9	8	3	2	0	0.2727272727272727	3	11	13	0.2222222222222222	0	0.1	0.7450679655173328	0.4983045712440444	0.8946136430670109	0.6955330751985929	0.820082092543436	0.9216461524013044	0.8286439475591744	0.5555555555555556	0.1111111111111111	0.0	0.022759294022481984	42
4786	0.04708961269816308	0.025399342650734544	0.023449763161311518	0.9751557440552516	-1	0	0	0.2222222222222222	2	0.8181818181818182	9	0.3939393939393939	0.6363636363636364	8	7	4	2	0	0.2727272727272727	3	11	13	0.18181818181818182	0	0.13751950975109736	0.8251309260537428	0.4996352580139625	0.8532166425990131	0.6388333114526531	0.8919115780486796	0.9194936816312882	0.8590383730002359	0.5625	0.125	0.0	0.023449763161311518	10
4078	0.04643738929355978	0.014422132231138137	0.014278850322685029	0.9758315416339046	-1	0	0	0.2	2	0.8461538461538461	11	0.38461538461538464	0.6923076923076923	9	9	5	1	0	0.23076923076923078	3	13	15	0.07142857142857142	0	0.15766410630151156	0.7375823998102523	0.4983045712440444	0.9264833492687647	0.6554584573237483	0.8246287793059469	0.9216461524013044	0.8462019575188293	1.0	0.1111111111111111	0.0	0.014278850322685029	12
75	0.05850917172622509	0.006589233769838426	0.006588636317058942	0.734961672436855	-1	0	0	0.2	2	0.8461538461538461	11	0.38461538461538464	0.8461538461538461	13	11	1	0	0	0.23076923076923078	13	3	15	0.0	0	0.49697841904754353	0.8536799099228203	0.7788161285807838	0.9438746958925519	0.5487786688676916	0.8940691220743856	0.7665442580124625	0.9037601841001437	0	0	0.0	0.006588636317058942	69
2536	0.04049693409782821	0.02064010629773425	0.009689399418252441	0.9777794898067658	-1	0	0	0.1111111111111111	1	1.0	11	1.0	0.8181818181818182	10	9	2	2	0	0.07692307692307693	1	13	13	0.2857142857142857	0	0.1065634117818544	0.7379950596701063	0.4983045712440444	0.9052654779020805	0.7032487511624277	0.8121504346245948	0.9206926735437576	0.8299946324555936	0.55	0.1	0.0	0.009689399418252441	13
1813	0.049164691466047246	0.013350018708371323	0.012534734833923844	0.9334209494292598	-1	0	0	0.3	3	0.6923076923076923	9	0.5769230769230769	0.6923076923076923	10	9	4	1	0	0.15384615384615385	2	13	15	0.09090909090909091	0	0.16954036760187857	0.8598362860798762	0.4983045712440444	0.8815060716968486	0.6955330751985929	0.8962975011795613	0.9194936816312882	0.8800055169536032	1.0	0.1	0.0	0.012534734833923844	25
1065	0.04680456636730357	0.01118782005893479	0.010557455952982207	0.5175055360916101	-1	0	0	0.3	3	0.6923076923076923	9	0.5769230769230769	0.6923076923076923	10	9	4	1	0	0.15384615384615385	2	13	15	0.09090909090909091	0	0.16954036760187857	0.8759475013447529	0.4983045712440444	0.8495329913896262	0.7032487511624277	0.8978839231290653	0.9194936816312882	0.8757906126226731	1.0	0.1	0.0	0.010557455952982207	19
4129	0.0441126573681243	0.01966475721710491	0.016861757285221195	0.9741755507192256	-1	0	0	0.2	2	0.8461538461538461	11	0.38461538461538464	0.6153846153846154	9	8	5	1	0	0.23076923076923078	3	13	15	0.07692307692307693	0	0.1	0.7501301957562303	0.4983045712440444	0.9076595000138556	0.6955330751985929	0.8400035011339039	0.9197286024643199	0.8430345816371955	1.0	0.1111111111111111	0.0	0.016861757285221195	20
1834	0.04554734301168387	0.013422817544310125	0.013127350338030827	0.9710250618611769	-1	0	0	0.3	3	0.6923076923076923	9	0.5769230769230769	0.6923076923076923	10	9	4	1	0	0.15384615384615385	2	13	15	0.09090909090909091	0	0.16954036760187857	0.82102465964676	0.4983045712440444	0.8815060716968486	0.6955330751985929	0.8962975011795613	0.9194936816312882	0.8693935337158563	1.0	0.1	0.0	0.013127350338030827	42
774	9.707928804502236e-05	4.8390011296277535e-05	4.8062273878723555e-05	0.9999936402301188	-1	0	0	0.25	1	1.0	3	1.0	0.6666666666666666	2	2	2	0	0	0.2	1	5	5	0.0	0	0.394255882246043	0.8723544082633357	0.7008150162827931	0.7415482471597747	0.40854046796663096	0.7064733118848372	0.8614960679325346	0.7832592961202767	0	0	0.0	4.8062273878723555e-05	9
4443	0.04593716581448601	0.021506172590415942	0.021005536157464675	0.9730998736196721	-1	0	0	0.2	2	0.8461538461538461	11	0.38461538461538464	0.6923076923076923	9	9	5	1	0	0.23076923076923078	3	13	15	0.07142857142857142	0	0.1	0.6957568014938503	0.4983045712440444	0.9264833492687647	0.6222081655815578	0.855231987611355	0.9216461524013044	0.8471515102208768	1.0	0.1111111111111111	0.0	0.021005536157464675	41
3966	0.0458459183079304	0.020847682329129893	0.018656297938594132	0.9731406511846222	-1	0	0	0.2	2	0.8461538461538461	11	0.38461538461538464	0.6923076923076923	9	9	5	1	0	0.23076923076923078	3	13	15	0.07142857142857142	0	0.1	0.7042596096248486	0.4983045712440444	0.9264833492687647	0.6554584573237483	0.8246287793059469	0.9242162061829069	0.8388720167026825	1.0	0.1111111111111111	0.0	0.018656297938594132	18
3445	0.017160402446882612	0.0009628261855637518	-7.817784246728531e-05	0.9874605008615215	-1	0	0	0.16666666666666666	1	1.0	6	1.0	0.8333333333333334	6	5	1	1	0	0.125	1	8	8	0.2	0	0.1	0.6152423297455737	0.39760351475098615	0.9080192756652294	0.6588706203900754	0.8366796706993002	0.9204603301416014	0.812185241758487	1.0	0.16666666666666666	0.0	-7.817784246728532e-06	1
4133	0.04109053624648915	0.013156933700455743	0.008558994160055493	0.6632290432695398	-1	0	0	0.1	1	1.0	13	1.0	0.9230769230769231	12	12	2	1	0	0.06666666666666667	1	15	15	0.125	0	0.16635156290185316	0.7503457947368986	0.6699632942634752	0.934200610019818	0.6222081655815578	0.8280801383259577	0.9206926735437576	0.8551039559593923	1.0	0.08333333333333333	0.0	0.008558994160055493	10
3239	0.010005037344770453	0.0010593129838054635	-0.0008055543089939072	0.9771074063025773	-1	0	0	0.375	3	0.7	7	0.2857142857142857	0.4	7	4	4	2	0	0.8571428571428571	6	7	12	0.2222222222222222	0	0.1131268235637088	0.7608350999264674	0.2362459551854577	0.9274680916139446	0.7109644271262625	0.8204003437300975	0.9294008452891592	0.8508883789906394	0.5714285714285714	0.14285714285714285	0.0	-8.055543089939072e-05	3
2837	0.046162679161610584	0.023475450258349448	0.02061001378742544	0.9750581397183827	-1	0	0	0.1	1	1.0	12	0.3888888888888889	0.75	10	9	3	2	0	0.25	3	12	14	0.2222222222222222	0	0.1065634117818544	0.7379950596701063	0.4983045712440444	0.9052654779020805	0.6955330751985929	0.8085961723300592	0.9206926735437576	0.8289039554023557	0.55	0.1	0.0	0.02061001378742544	23
2175	0.0376788320274152	0.011355774282808068	-0.0001945699366916615	0.7389040202263375	-1	0	0	0.1	1	1.0	12	1.0	0.8333333333333334	11	10	2	2	0	0.07142857142857142	1	14	14	0.2857142857142857	0	0.1131268235637088	0.7486232329555398	0.4983045712440444	0.9215834015225878	0.6955330751985929	0.8080198967601162	0.9216461524013044	0.8407981223766371	0.5454545454545454	0.09090909090909091	0.0	-1.945699366916615e-05	2
1209	0.03413125255992783	0.014410886322305756	0.009063663213755785	0.9610241164227498	-1	0	0	0.3	3	0.6923076923076923	9	0.26785714285714285	0.6153846153846154	10	8	4	1	0	0.875	7	8	15	0.1	0	0.16954036760187857	0.8759475013447529	0.4983045712440444	0.8489092731807786	0.7032487511624277	0.8978839231290653	0.9194936816312882	0.8756138761788452	1.0	0.2	0.0	0.009063663213755785	12
1588	0.028831553870458944	0.01088445458454332	-0.004842582998493893	0.9868395063113432	-1	0	0	0.2857142857142857	2	0.75	6	0.5555555555555556	0.625	6	5	3	2	0	0.2222222222222222	2	9	10	0.2222222222222222	0	0.1065634117818544	0.8540172957858857	0.36952263600427143	0.854813432561067	0.6665862963539102	0.9044212941620571	0.9247072679916003	0.8731265891969578	0.5833333333333334	0.16666666666666666	0.0	-0.00048425829984938935	0
29	0.020425362636362535	0.0014933807817746315	0.0012838745065908135	0.9884354053918306	-1	0	0	0.375	3	0.7777777777777778	7	0.4074074074074074	0.7777777777777778	10	7	0	1	0	0.3333333333333333	9	3	11	1.0	1.0	0.7454379004825034	0.7822400332172581	0.5036545081771261	0.8446389379207629	0.5700277137079726	0.8426617506093264	0.7735597438383527	0.8249182259029206	1.0	0.2	0.0	0.0012838745065908135	16
2046	0.043298984001225234	0.015960453235658777	0.01588301096007053	0.9796003925635774	-1	0	0	0.3	3	0.6923076923076923	9	0.5769230769230769	0.6923076923076923	10	9	4	1	0	0.15384615384615385	2	13	15	0.09090909090909091	0	0.1065634117818544	0.7379950596701063	0.4983045712440444	0.9052654779020805	0.6955330751985929	0.8085961723300592	0.9206926735437576	0.8289039554023557	1.0	0.1	0.0	0.01588301096007053	39
510	0.001004154150697441	0.0002884447994737164	1.42305637171082e-06	0.9972562074581547	-1	0	0	1.0	1	0	0	1.0	0	1	0	0	0	0	0.5	2	1	2	0.0	0	0	0	0	0	0	0	0	0	0	0	0	1.42305637171082e-06	54
3416	0.04187665172770314	0.019450429414475983	0.019311657305465853	0.9767396354921811	-1	0	0	0.1111111111111111	1	1.0	11	0.3939393939393939	0.7272727272727273	9	8	3	2	0	0.2727272727272727	3	11	13	0.2222222222222222	0	0.1	0.8228998637752295	0.4983045712440444	0.8814599178710417	0.6955330751985929	0.8755465842907366	0.9216461524013044	0.8618952741014531	0.5555555555555556	0.1111111111111111	0.0	0.019311657305465853	19
2067	0.029477388287707358	0.012012716288846762	0.012011273141729263	0.9878478187748165	-1	0	0	0.375	3	0.6	6	0.6	0.6	7	6	4	2	0	0.2	2	10	12	0.18181818181818182	0	0.1	0.6141348162584548	0.2506959115487117	0.920503093697153	0.6955330751985929	0.76616303528451	0.9274912087463035	0.7968788149534826	0.5714285714285714	0.14285714285714285	0.0	0.012011273141729263	19
4490	0.04076009372211201	0.008656427156820414	-0.003482020240110531	0.9610117994330782	-1	0	0	0.2	2	0.8461538461538461	11	0.4166666666666667	0.6153846153846154	9	8	5	1	0	0.25	12	3	15	0.07692307692307693	0.15384615384615385	0.17503901950219475	0.8060370966017527	0.4983045712440444	0.9330717793253577	0.7109644271262625	0.897259883750769	0.9320574476374369	0.8884979190543998	1.0	0.1111111111111111	0.0	-0.0003482020240110531	0
1098	0.04276621205429896	0.01287030546678681	0.01274641392254473	0.9458150916964163	-1	0	0	0.2	2	0.8461538461538461	11	0.23809523809523808	0.7692307692307693	11	10	3	2	0	0.7777777777777778	9	7	15	0.2222222222222222	0	0.22595391164004835	0.8665549324933308	0.4983045712440444	0.9043752605302203	0.6955330751985929	0.9022511716766555	0.9192581336392803	0.8921968627285088	0.5454545454545454	0.09090909090909091	0.0	0.01274641392254473	21
1754	0.03874138225027049	0.015541994741979695	0.014464383598788029	0.9561434197096761	-1	0	0	0.3	3	0.6923076923076923	9	0.26785714285714285	0.6153846153846154	10	8	4	1	0	0.875	7	8	15	0.1	0	0.22595391164004835	0.8893162001383489	0.4996352580139625	0.8647857119860556	0.6955330751985929	0.897690232374686	0.9192581336392803	0.8846347902321293	1.0	0.1	0.0	0.014464383598788029	14
1221	0.04829140417575971	0.01304344692624796	0.012646450122729481	0.5100865608361247	-1	0	0	0.3	3	0.6923076923076923	9	0.5769230769230769	0.6923076923076923	10	9	4	1	0	0.15384615384615385	2	13	15	0.09090909090909091	0	0.27784259443684833	0.8681292872726742	0.4996352580139625	0.9006679568477369	0.6588706203900754	0.9110822370141525	0.9102839540177097	0.8946083658163735	1.0	0.1	0.0	0.012646450122729481	29
2827	0.04585014956328021	0.022136467298216347	0.01566780497009554	0.9732646272823325	-1	0	0	0.1	1	1.0	12	0.3888888888888889	0.75	10	9	3	2	0	0.25	3	12	14	0.2222222222222222	0	0.1065634117818544	0.7379950596701063	0.4983045712440444	0.9052654779020805	0.6955330751985929	0.8403756846259839	0.9194936816312882	0.8390598997528891	0.55	0.1	0.0	0.01566780497009554	16
2425	0.06594750204299983	0.012126142977815457	0.011933957841286388	0.8398064670578793	-1	0	0	0.2	2	0.8333333333333334	10	0.5384615384615384	0.75	10	9	3	2	0	0.15384615384615385	2	13	14	0.2222222222222222	0	0.14408292153295177	0.8060044635419947	0.4996352580139625	0.8912763119268461	0.6754957662611706	0.8690281573710579	0.9194936816312882	0.858978399264423	0.55	0.3	0.0	0.011933957841286388	14
2206	0.046230288224934475	0.023424685833489396	0.020353146959070742	0.9741568979740225	-1	0	0	0.1	1	1.0	12	0.3888888888888889	0.75	10	9	3	2	0	0.25	3	12	14	0.2222222222222222	0	0.1065634117818544	0.7379950596701063	0.4983045712440444	0.9052654779020805	0.6955330751985929	0.8085961723300592	0.9206926735437576	0.8289039554023557	0.55	0.1	0.0	0.020353146959070742	42
2048	0.043030801921077354	0.014779221156512609	0.01072778564365591	0.9713114645628464	-1	0	0	0.3	3	0.6666666666666666	8	0.2857142857142857	0.5833333333333334	9	7	4	2	0	1.0	7	7	14	0.2	0	0.1131268235637088	0.743657008012663	0.4983045712440444	0.901810462948274	0.6955330751985929	0.8451101358404867	0.9192581336392803	0.8402076141351011	0.5555555555555556	0.3333333333333333	0.0	0.01072778564365591	14
1537	0.04664719703139677	0.012834151966998917	0.012833870251332825	0.9715772309473326	-1	0	0	0.3	3	0.6923076923076923	9	0.5769230769230769	0.6923076923076923	10	9	4	1	0	0.15384615384615385	2	13	15	0.09090909090909091	0	0.16954036760187857	0.82102465964676	0.4983045712440444	0.8815060716968486	0.6955330751985929	0.8962975011795613	0.9194936816312882	0.8693935337158563	1.0	0.1	0.0	0.012833870251332825	21
4698	0.04665615734633052	0.022260824544113284	0.021924163101290445	0.9725168112650029	-1	0	0	0.2	2	0.8461538461538461	11	0.38461538461538464	0.6153846153846154	9	8	5	1	0	0.23076923076923078	3	13	15	0.07692307692307693	0	0.1	0.7464645601252151	0.4983045712440444	0.8946136430670109	0.6955330751985929	0.820082092543436	0.9216461524013044	0.8289923096792768	1.0	0.1111111111111111	0.0	0.021924163101290445	50
4535	0.03325597450439485	0.0028118737562039713	0.002660145534892466	0.9840679437291215	-1	0	0	0.2	2	0.8461538461538461	11	0.38461538461538464	0.6153846153846154	9	8	5	1	0	0.23076923076923078	3	13	15	0.07692307692307693	0	0.1	0.7464645601252151	0.4983045712440444	0.9056693589838595	0.6955330751985929	0.820082092543436	0.9242162061829069	0.8347315204789109	1.0	0.1111111111111111	0.0	0.002660145534892466	5
4852	0.04740087176904861	0.022338129004549827	0.022208257852202196	0.9724298897792866	-1	0	0	0.2	2	0.8461538461538461	11	0.38461538461538464	0.6153846153846154	9	8	5	1	0	0.23076923076923078	3	13	15	0.07692307692307693	0	0.1	0.7464645601252151	0.4983045712440444	0.8946136430670109	0.6955330751985929	0.820082092543436	0.9216461524013044	0.8289923096792768	1.0	0.1111111111111111	0.0	0.022208257852202196	41
3172	0.043224744613764264	0.019751525292562758	0.01971218509323848	0.9768237768968935	-1	0	0	0.1111111111111111	1	1.0	11	0.3939393939393939	0.7272727272727273	9	8	3	2	0	0.2727272727272727	3	11	13	0.2222222222222222	0	0.1	0.8228998637752295	0.4983045712440444	0.8814599178710417	0.6955330751985929	0.8755465842907366	0.9216461524013044	0.8618952741014531	0.5555555555555556	0.1111111111111111	0.0	0.01971218509323848	25
3059	0.015426005278600444	0.0025126514307206274	-0.0009770230053270258	0.9931965257541712	-1	0	0	0.125	1	1.0	10	1.0	0.8	9	8	2	2	0	0.08333333333333333	1	12	12	0.2857142857142857	0	0.1	0.5969605191512725	0.5445111179532607	0.891376401553395	0.6955330751985929	0.8520444670879546	0.9216461524013044	0.8047326555682361	0.5555555555555556	0.1111111111111111	0.0	-9.770230053270257e-05	3
4324	0.057663788131124424	0.02298716179502776	0.021281569991501412	0.9589482321950978	-1	0	0	0.2	2	0.8333333333333334	10	0.3888888888888889	0.6666666666666666	8	8	5	2	0	0.25	3	12	14	0.14285714285714285	0	0.13751950975109736	0.8251309260537428	0.4996352580139625	0.8724235437646549	0.6388333114526531	0.8919115780486796	0.9194936816312882	0.8654709556765785	0.5625	0.125	0.0	0.021281569991501412	9
1740	0.04443347506391374	0.014449568378652038	0.013489246742553886	0.9718909394121287	-1	0	0	0.3	3	0.6923076923076923	9	0.5769230769230769	0.6923076923076923	10	9	4	1	0	0.15384615384615385	2	13	15	0.09090909090909091	0	0.16954036760187857	0.8956591726048452	0.4983045712440444	0.8815060716968486	0.6955330751985929	0.909670339644775	0.9192581336392803	0.8961749082548598	1.0	0.1	0.0	0.013489246742553886	19
3563	0.04445199949161581	0.020875330155259834	0.02048969739227181	0.9734955843758801	-1	0	0	0.2	2	0.8461538461538461	11	0.38461538461538464	0.6923076923076923	9	9	5	1	0	0.23076923076923078	3	13	15	0.07142857142857142	0	0.1	0.7640048057274034	0.4983045712440444	0.9264833492687647	0.6554584573237483	0.8246287793059469	0.9216461524013044	0.852233224941803	1.0	0.1111111111111111	0.0	0.02048969739227181	62
4261	0.03316060429509112	0.010257114833924556	-0.008717650387016896	0.9780243707989603	-1	0	0	0.2222222222222222	2	0.8181818181818182	9	0.3939393939393939	0.5454545454545454	7	6	5	2	0	0.2727272727272727	3	11	13	0.15384615384615385	0	0.1	0.764430359084052	0.2362459551854577	0.8864081621438551	0.7109644271262625	0.8742123608366749	0.9197286024643199	0.848575616606386	0.5714285714285714	0.14285714285714285	0.0	-0.0008717650387016897	0
914	0.04226420724070219	0.011660285036582748	0.010974027610522451	0.9442898366666421	-1	0	0	0.2	2	0.8461538461538461	11	0.23809523809523808	0.7692307692307693	11	10	3	2	0	0.7777777777777778	9	7	15	0.2222222222222222	0	0.22595391164004835	0.8665549324933308	0.4983045712440444	0.9043752605302203	0.6955330751985929	0.9022511716766555	0.9192581336392803	0.8921968627285088	0.5454545454545454	0.09090909090909091	0.0	0.010974027610522451	109
1572	0.0467937774093776	0.0032948812839199066	0.003263324314454201	0.9766944184730365	-1	0	0	0.3	3	0.6923076923076923	9	0.4166666666666667	0.5384615384615384	9	7	5	3	0	0.25	3	12	15	0.25	0	0.22595391164004835	0.8996670717784842	0.4983045712440444	0.9220524372982587	0.6955330751985929	0.8830844069610375	0.9192581336392803	0.9027963185397027	0.1111111111111111	0.1111111111111111	0.0	0.003263324314454201	0
4121	0.045035209627382264	0.020365493355870824	0.01736130347171213	0.9728908406793848	-1	0	0	0.2	2	0.8461538461538461	11	0.38461538461538464	0.6923076923076923	9	9	5	1	0	0.23076923076923078	3	13	15	0.07142857142857142	0	0.1	0.7425267803391071	0.4983045712440444	0.9425211893584898	0.6554584573237483	0.8246287793059469	0.9216461524013044	0.8583238750766922	1.0	0.1111111111111111	0.0	0.01736130347171213	23
4636	0.025998083652387996	0.0055953868780691815	0.005446466984895719	0.9777357977969415	-1	0	0	0.3	3	0.6666666666666666	8	0.5833333333333334	0.4166666666666667	7	5	6	3	0	0.375	8	3	14	0.21428571428571427	0	0.1	0.7126528849971328	0.2362459551854577	0.9601260044941522	0.7109644271262625	0.8038754322481374	0.9320574476374369	0.8621717317689909	0.14285714285714285	0.2857142857142857	0.0	0.005446466984895719	4
3684	0.042771099939126714	0.019523395847084252	0.019521907863456672	0.9769111699945043	-1	0	0	0.1111111111111111	1	1.0	11	0.3939393939393939	0.7272727272727273	9	8	3	2	0	0.2727272727272727	3	11	13	0.2222222222222222	0	0.1	0.8241601788222467	0.4983045712440444	0.8814599178710417	0.6955330751985929	0.8944023106929158	0.9197286024643199	0.8694244743370062	0.5555555555555556	0.1111111111111111	0.0	0.019521907863456672	20
1436	0.04432993350115175	0.013158216911085482	0.01305517734825248	0.9727113744243766	-1	0	0	0.3	3	0.6923076923076923	9	0.5769230769230769	0.6923076923076923	10	9	4	1	0	0.15384615384615385	2	13	15	0.09090909090909091	0	0.16954036760187857	0.82102465964676	0.4983045712440444	0.8815060716968486	0.6955330751985929	0.8962975011795613	0.9194936816312882	0.8693935337158563	1.0	0.1	0.0	0.01305517734825248	44
1016	0.05348771847144011	0.008841648050387058	0.006727301086465215	0.6855071712255336	-1	0	0	0.1	1	1.0	13	1.0	0.8461538461538461	11	11	3	2	0	0.06666666666666667	1	15	15	0.2	0	0.22595391164004835	0.8665549324933308	0.5009659447838806	0.9039654763595587	0.6955330751985929	0.888762658683757	0.9241116797638769	0.8873240620507956	0.5454545454545454	0.09090909090909091	0.0	0.006727301086465215	56
2160	0.04419679010801842	0.015714250964446043	0.014921907964043338	0.9792830516701451	-1	0	0	0.3	3	0.6923076923076923	9	0.5769230769230769	0.6923076923076923	10	9	4	1	0	0.15384615384615385	2	13	15	0.09090909090909091	0	0.1065634117818544	0.7379950596701063	0.4983045712440444	0.9052654779020805	0.6955330751985929	0.8085961723300592	0.9206926735437576	0.8289039554023557	1.0	0.1	0.0	0.014921907964043338	42
4743	0.051811911568606726	0.02518469886681533	0.025135763489866673	0.970921705999523	-1	0	0	0.2222222222222222	2	0.8181818181818182	9	0.3939393939393939	0.6363636363636364	8	7	4	2	0	0.2727272727272727	3	11	13	0.18181818181818182	0	0.13751950975109736	0.8251309260537428	0.4996352580139625	0.8724235437646549	0.5898650568706083	0.901952154741081	0.9082785978416567	0.8696336199344524	0.5625	0.125	0.0	0.025135763489866673	19
2587	0.04569489087119993	0.023536329020372854	0.02114806081328414	0.9743309317869729	-1	0	0	0.1	1	1.0	12	0.3888888888888889	0.75	10	9	3	2	0	0.25	3	12	14	0.2222222222222222	0	0.1	0.7394783412036828	0.4983045712440444	0.9052654779020805	0.6955330751985929	0.8085961723300592	0.9206926735437576	0.8292669610056537	0.55	0	0.0	0.02114806081328414	86
540	0.0009709124576882389	0.00019798509957310364	1.0456855408194833e-06	0.9961656721081108	-1	0	0	1.0	1	0	0	1.0	0	1	0	0	1	0	0.5	2	1	2	0.3333333333333333	0	0	0	0	0	0	0	0	0	0	0	0	1.0456855408194833e-06	15
1317	0.046867765659794995	0.012781282345073239	0.011826014456149756	0.5308674702917081	-1	0	0	0.3	3	0.6923076923076923	9	0.5769230769230769	0.6923076923076923	10	9	4	1	0	0.15384615384615385	2	13	15	0.09090909090909091	0	0.16954036760187857	0.8759475013447529	0.4983045712440444	0.8495329913896262	0.7032487511624277	0.9109809468820204	0.9102839540177097	0.881189048196872	1.0	0.1	0.0	0.011826014456149756	26
436	0.0010442431247118977	0.0002955614438185062	1.3255921724165535e-06	0.9972104146358178	-1	0	0	1.0	1	0	0	1.0	0	1	0	0	1	0	0.5	2	1	2	0.3333333333333333	0	0	0	0	0	0	0	0	0	0	0	0	1.3255921724165535e-06	51
1765	0.04753071628211774	0.012079456549685622	0.011418557907564242	0.527675943201426	-1	0	0	0.3	3	0.6923076923076923	9	0.5769230769230769	0.6923076923076923	10	9	4	1	0	0.15384615384615385	2	13	15	0.09090909090909091	0	0.16954036760187857	0.8759475013447529	0.4983045712440444	0.8495329913896262	0.7032487511624277	0.9109809468820204	0.9102839540177097	0.881189048196872	1.0	0.1	0.0	0.011418557907564242	16
731	0.0010557447076842824	0.0003128611192784221	1.2077402513821242e-06	0.9972315852677912	-1	0	0	1.0	1	0	0	1.0	0	1	0	0	0	0	0.5	2	1	2	0.0	0	0	0	0	0	0	0	0	0	0	0	0	1.2077402513821242e-06	13
1153	0.031857036616984025	0.01488293301362309	0.014111196327526923	0.9731747189212043	-1	0	0	0.4	4	0.6153846153846154	8	0.35714285714285715	0.46153846153846156	9	6	5	3	0	0.8571428571428571	6	7	15	0.2727272727272727	0	0.1131268235637088	0.8831995709787654	0.4779422669321109	0.8055362319380447	0.7109644271262625	0.8830099593123422	0.9242162061829069	0.8607897392649868	0.1111111111111111	0.1111111111111111	0.0	0.014111196327526923	14
597	0.0010306658478714333	0.0003286363173640317	1.5706583313888076e-06	0.9969743915331158	-1	0	0	1.0	1	0	0	1.0	0	1	0	0	0	0	0.5	2	1	2	0.0	0	0	0	0	0	0	0	0	0	0	0	0	1.5706583313888076e-06	13
930	0.0010600101301606118	0.0002966891949752852	1.459807581607608e-06	0.9971279301017296	-1	0	0	1.0	1	0	0	1.0	0	1	0	0	0	0	0.5	2	1	2	0.0	0	0	0	0	0	0	0	0	0	0	0	0	1.459807581607608e-06	19
4343	0.04727368549581385	0.02113014686553169	0.020751031588149966	0.9733634118859423	-1	0	0	0.2	2	0.8461538461538461	11	0.38461538461538464	0.6923076923076923	9	9	5	1	0	0.23076923076923078	3	13	15	0.07142857142857142	0	0.1	0.7425267803391071	0.4983045712440444	0.9264833492687647	0.6554584573237483	0.8246287793059469	0.9216461524013044	0.8473136656145543	1.0	0.1111111111111111	0.0	0.020751031588149966	35
1742	0.03854967450605572	0.006544748645354794	0.00624666634934345	0.49765479497412746	-1	0	0	0.3	3	0.6923076923076923	9	0.5769230769230769	0.6923076923076923	10	9	4	1	0	0.15384615384615385	2	13	15	0.09090909090909091	0	0.16954036760187857	0.82102465964676	0.4996352580139625	0.8978871531431806	0.6955330751985929	0.909670339644775	0.9194936816312882	0.8810379103104361	1.0	0.1	0.0	0.00624666634934345	4
3935	0.027837856853548743	0.0027621107113743972	0.00027135992039503475	0.9746186338626968	-1	0	0	0.3	3	0.7692307692307693	10	0.45454545454545453	0.6153846153846154	9	8	5	2	0	0.2727272727272727	3	11	15	0.15384615384615385	0	0.17503901950219475	0.7315234142935327	0.4983045712440444	0.9466994116767565	0.6554584573237483	0.8288884880434013	0.9197286024643199	0.8604528942820956	0.5555555555555556	0.1111111111111111	0.0	0.00027135992039503475	1
4039	0.04618148729203425	0.02129381475664573	0.02121453315475985	0.9729609004463633	-1	0	0	0.2	2	0.8461538461538461	11	0.38461538461538464	0.6923076923076923	9	9	5	1	0	0.23076923076923078	3	13	15	0.07142857142857142	0	0.1	0.7425267803391071	0.4983045712440444	0.9264833492687647	0.6554584573237483	0.8246287793059469	0.9216461524013044	0.8473136656145543	1.0	0.1111111111111111	0.0	0.02121453315475985	39
3413	0.04203136060939114	0.019884116521686042	0.019453425766800144	0.9769617076107996	-1	0	0	0.1111111111111111	1	1.0	11	0.3939393939393939	0.7272727272727273	9	8	3	2	0	0.2727272727272727	3	11	13	0.2222222222222222	0	0.1	0.8228998637752295	0.4983045712440444	0.8814599178710417	0.6955330751985929	0.8755465842907366	0.9216461524013044	0.8618952741014531	0.5555555555555556	0.1111111111111111	0.0	0.019453425766800144	24
384	0.0011532335166152957	0.00043804883069063186	-2.339213313895155e-05	0.9978217951741254	-1	0	0	0.5	2	0.6666666666666666	2	0.625	0.3333333333333333	3	1	1	0	0	0.5	4	2	5	0.0	0.5	0.6679315577007399	0.7201915363176091	0.656136117800785	0.7428921151989546	0.1519141242666826	0.9762795174167912	0.9071688198105042	0.8707896768084463	0	0	0.0	-2.339213313895155e-06	12
2218	0.04247421994975751	0.017280139741638337	0.016988064545836744	0.9799282454147977	-1	0	0	0.3	3	0.6923076923076923	9	0.5769230769230769	0.6923076923076923	10	9	4	1	0	0.15384615384615385	2	13	15	0.09090909090909091	0	0.1065634117818544	0.7379950596701063	0.4983045712440444	0.9052654779020805	0.6955330751985929	0.8403756846259839	0.9194936816312882	0.8390598997528891	1.0	0	0.0	0.016988064545836744	57
259	0.0011286527974678283	0.00012076970962933759	-1.211058920148935e-06	0.9963463549180677	-1	0	0	1.0	1	0	0	1.0	0	1	0	0	0	0	0.5	2	1	2	0.0	0	0	0	0	0	0	0	0	0	0	0	0	-1.2110589201489352e-07	13
4247	0.04591844749761178	0.021733945139606498	0.020734549781275483	0.9733095270487835	-1	0	0	0.2	2	0.8461538461538461	11	0.38461538461538464	0.6923076923076923	9	9	5	1	0	0.23076923076923078	3	13	15	0.07142857142857142	0	0.1	0.6957568014938503	0.4983045712440444	0.9264833492687647	0.6222081655815578	0.855231987611355	0.9216461524013044	0.8471515102208768	1.0	0.1111111111111111	0.0	0.020734549781275483	29
5049	0.044692507349539994	0.02349802861594204	0.0205438428214019	0.9731494274371301	-1	0	0	0.2	2	0.8461538461538461	11	0.38461538461538464	0.6923076923076923	9	9	5	1	0	0.23076923076923078	3	13	15	0.07142857142857142	0	0.1	0.7464645601252151	0.4983045712440444	0.9264833492687647	0.6222081655815578	0.855231987611355	0.9197286024643199	0.8577414208427895	1.0	0.1111111111111111	0.0	0.0205438428214019	37
2168	0.04300064453829583	0.0005317657826564808	-0.0004898829478228161	0.9547462935835546	-1	0	0	0.2	2	0.8461538461538461	11	0.2727272727272727	0.7692307692307693	11	10	3	0	0	0.45454545454545453	5	11	15	0.0	0	0.1	0.7339502752567939	0.5009659447838806	0.8857435022636	0.6955330751985929	0.8777412883732512	0.9216461524013044	0.8426373977888361	0	0	0.0	-4.8988294782281605e-05	0
2415	0.045441316439739775	0.023365457204608316	0.019190507343247364	0.9739304378600677	-1	0	0	0.1	1	1.0	12	0.3888888888888889	0.75	10	9	3	2	0	0.25	3	12	14	0.2222222222222222	0	0.1065634117818544	0.7379950596701063	0.4983045712440444	0.9052654779020805	0.6955330751985929	0.8085961723300592	0.9206926735437576	0.8289039554023557	0.55	0.1	0.0	0.019190507343247364	43
3333	0.014194766905167376	0.0007147264627407855	-0.0005804135618492806	0.990675169276964	-1	0	0	0.3333333333333333	2	0.8571428571428571	6	0.5625	0.5714285714285714	6	4	2	2	0	0.25	2	8	9	0.3333333333333333	0	0.1065634117818544	0.7743271746532329	0.2362459551854577	0.8906906806196818	0.7109644271262625	0.8345480998054924	0.930732050451924	0.8388430035825751	0.5833333333333334	0	0.0	-5.8041356184928064e-05	5
2197	0.01530057420438931	0.003460639721467921	0.0034017657361630482	0.992756758166529	-1	0	0	0.125	1	1.0	10	1.0	0.8	9	8	2	1	0	0.08333333333333333	1	12	12	0.14285714285714285	0	0.1	0.72452171485675	0.5009659447838806	0.8849603293627354	0.6955330751985929	0.8943126990358984	0.9216461524013044	0.8473905729598091	1.0	0.3333333333333333	0.0	0.0034017657361630482	5
2090	0.04430155017507727	0.013088268470944478	0.009101745939922589	0.9645398439167613	-1	0	0	0.2	2	0.8461538461538461	11	0.2777777777777778	0.5384615384615384	8	7	6	2	0	0.6666666666666666	6	9	15	0.13333333333333333	0	0.13751950975109736	0.8677191587976112	0.4983045712440444	0.914509250495004	0.7032487511624277	0.8273448555838665	0.9194936816312882	0.8742732298186097	0.5625	0.125	0.0	0.009101745939922589	9
772	0.058623477989338105	0.009418613809983576	-0.00026979897430513654	0.614424752132807	-1	0	0	0.2	2	0.8461538461538461	11	0.5357142857142857	0.8461538461538461	12	11	2	4	0	0.14285714285714285	2	14	15	0.5714285714285714	0	0.25215034005837705	0.9453837058798134	0.5873368648223656	0.8482942503245233	0.6754505133163453	0.8836578968919774	0.8947621515332237	0.9002518569510802	0.25	0.16666666666666666	0.0	-2.6979897430513654e-05	7
1920	0.0474774050471212	0.013578540222048454	0.013490334880984365	0.971698370739209	-1	0	0	0.3	3	0.6923076923076923	9	0.5769230769230769	0.6923076923076923	10	9	4	1	0	0.15384615384615385	2	13	15	0.09090909090909091	0	0.16954036760187857	0.82102465964676	0.4983045712440444	0.8815060716968486	0.6955330751985929	0.909670339644775	0.9192581336392803	0.8750714857238946	1.0	0.1	0.0	0.013490334880984365	26
3800	0.024353665815548715	0.005961529025979619	0.0028005525319355785	0.9747773286280894	-1	0	0	0.2	2	0.8461538461538461	11	0.38461538461538464	0.6923076923076923	9	9	5	1	0	0.23076923076923078	3	13	15	0.07142857142857142	0	0.1	0.7425267803391071	0.4983045712440444	0.9141070537599022	0.6222081655815578	0.855231987611355	0.9192581336392803	0.8498480525412475	1.0	0.1111111111111111	0.0	0.0028005525319355785	1
73	0.010670748995634395	0.0013251889200591607	0.0007224389597634109	0.9937056924727292	-1	0.5	2	0.8	8	0.23076923076923078	3	0.6	0.07692307692307693	3	1	11	1	0	1.0	5	5	15	0.041666666666666664	0.8	0.343961390572571	0.7296426489936174	0.3341790052334426	0.9104613346136825	0.31073082146287956	0.9302716176246099	0.8318899058980739	0.8773588466056957	1.0	0.6666666666666666	0.0	0.0007224389597634109	5
634	0.01618652085097891	0.0027248611090030933	0.0015376412566829555	0.9304217340818028	-1	0.3333333333333333	1	0.375	3	0.7	7	0.4	0.5	5	5	6	5	0	0.3	3	10	12	0.3125	1.0	0.22469490453653793	0.9613914074962272	0.8950967522623774	0.6420489583899357	0.45002364973158626	0.8243602984961164	0.9418862217511932	0.855916851397839	0.2	0.4	0.6034036415942067	0.0015376412566829555	45
3227	0.03695162204762074	0.0026107814080732427	-0.0026058706928325233	0.9860666704610086	-1	0	0	0.3	3	0.6923076923076923	9	0.4166666666666667	0.5384615384615384	9	7	5	1	0	0.25	3	12	15	0.08333333333333333	0	0.17503901950219475	0.7429174121271036	0.4983045712440444	0.9139075553124238	0.772711796666604	0.8532643278101547	0.9320574476374369	0.8491535085765428	1.0	0.1111111111111111	0.0	-0.0002605870692832523	3
2541	0.05249378947229539	0.025379499890668053	0.025003273694521197	0.7917083858581879	-1	0	0	0.1111111111111111	1	1.0	11	1.0	0.8181818181818182	10	9	2	2	0	0.07692307692307693	1	13	13	0.2857142857142857	0	0.1131268235637088	0.7364626514569582	0.4983045712440444	0.9052654779020805	0.7051502194938937	0.8116794169211559	0.9206926735437576	0.8294768737463943	0.55	0.1	0.0	0.025003273694521197	10
1678	0.04648833019279083	0.009701480190347377	0.009639334167239678	0.8844634331597264	-1	0	0	0.3	3	0.6923076923076923	9	0.5769230769230769	0.6153846153846154	9	8	5	2	0	0.15384615384615385	2	13	15	0.15384615384615385	0	0.1131268235637088	0.8216048404246709	0.2362459551854577	0.8951572996587777	0.7109644271262625	0.9063615052468796	0.9294008452891592	0.8787448754852681	0.5555555555555556	0.1111111111111111	0.0	0.009639334167239678	14
2420	0.04637878734044635	0.023330030628222614	0.01935296176592369	0.9740668876785179	-1	0	0	0.1	1	1.0	12	0.3888888888888889	0.75	10	9	3	2	0	0.25	3	12	14	0.2222222222222222	0	0.1065634117818544	0.7379950596701063	0.4983045712440444	0.9052654779020805	0.6955330751985929	0.8085961723300592	0.9206926735437576	0.8289039554023557	0.55	0.1	0.0	0.01935296176592369	41
1481	0.03193803692869743	0.013425031299720447	0.00994498318775547	0.9805333306334686	-1	0	0	0.3333333333333333	3	0.6363636363636364	7	0.5909090909090909	0.5454545454545454	7	6	5	3	0	0.18181818181818182	2	11	13	0.23076923076923078	0	0.22595391164004835	0.8809739659976323	0.5009659447838806	0.9179890838834289	0.6554584573237483	0.853452675070992	0.9192581336392803	0.8869194279362702	0.2857142857142857	0.2857142857142857	0.0	0.00994498318775547	7
3106	0.042295957777555536	0.00883950257259846	-0.004120253287429202	0.9616739196130528	-1	0	0	0.2	2	0.8461538461538461	11	0.4166666666666667	0.6153846153846154	9	8	5	1	0	0.25	12	3	15	0.07692307692307693	0.15384615384615385	0.22595391164004835	0.804684147723685	0.4983045712440444	0.9330717793253577	0.7109644271262625	0.897259883750769	0.9294008452891592	0.8882125773598759	1.0	0.1111111111111111	0.0	-0.0004120253287429202	0
1562	0.024630066594967245	0.010365204880057837	0.005136220838260126	0.9862184763640915	-1	0	0	0.2857142857142857	2	0.75	6	0.5555555555555556	0.625	6	5	3	2	0	0.2222222222222222	2	9	10	0.2222222222222222	0	0.1065634117818544	0.7772737388704897	0.36952263600427143	0.9058595361843594	0.7032487511624277	0.7652735397059419	0.9247072679916003	0.8271057799385808	0.5833333333333334	0.16666666666666666	0.0	0.005136220838260126	0
1383	0.038361324322272045	0.010935464737023193	0.010868080305164457	0.661564965314325	-1	0	0	0.3	3	0.6923076923076923	9	0.5769230769230769	0.6923076923076923	10	9	4	1	0	0.15384615384615385	2	13	15	0.09090909090909091	0	0.16954036760187857	0.8759475013447529	0.4996352580139625	0.8744284932979819	0.7032487511624277	0.9261546824297023	0.9137465445748918	0.894867578738619	1.0	0.1	0.0	0.010868080305164457	9
701	0.0010614841099496181	0.0003233638676992517	1.0570172282920064e-06	0.9975213058378849	-1	0	0	1.0	1	0	0	1.0	0	1	0	0	0	0	0.5	2	1	2	0.0	0	0	0	0	0	0	0	0	0	0	0	0	1.0570172282920064e-06	15
4056	0.024494600677808735	0.012309125013254561	0.006936615613849189	0.9776274609973706	-1	0	0	0.2	2	0.8461538461538461	11	0.38461538461538464	0.6923076923076923	9	9	5	1	0	0.23076923076923078	3	13	15	0.07142857142857142	0	0.1	0.7425267803391071	0.6699632942634752	0.9332276655138647	0.6554584573237483	0.8246287793059469	0.9320399900886128	0.8517227587999041	1.0	0.2222222222222222	0.0	0.006936615613849189	3
1133	0.025476828509600744	0.011972415096948215	0.010548389525091493	0.9818979638973857	-1	0	0	0.4	4	0.5	6	0.4666666666666667	0.4166666666666667	7	5	6	2	0	0.3	3	10	14	0.14285714285714285	0	0.22595391164004835	0.9262604769374998	0.5080649123151962	0.9063565817998925	0.6955330751985929	0.6331697114343634	0.9192581336392803	0.8559598595539547	0.5714285714285714	0.2857142857142857	0.0	0.010548389525091493	8
529	0.000954722019883669	0.0001980685209280354	1.045696695348655e-06	0.9961428533442733	-1	0	0	1.0	1	0	0	1.0	0	1	0	0	1	0	0.5	2	1	2	0.3333333333333333	0	0	0	0	0	0	0	0	0	0	0	0	1.045696695348655e-06	12
4719	0.04546727147194714	0.023655191746896877	0.019962628696537903	0.9722618229947941	-1	0	0	0.2	2	0.8461538461538461	11	0.38461538461538464	0.6923076923076923	9	9	5	1	0	0.23076923076923078	3	13	15	0.07142857142857142	0	0.1	0.7464645601252151	0.4983045712440444	0.9264833492687647	0.6554584573237483	0.8246287793059469	0.9216461524013044	0.8482042589852642	1.0	0.1111111111111111	0.0	0.019962628696537903	24
4748	0.045471328801194824	0.023548331564610926	0.020827359838834412	0.9726858997040402	-1	0	0	0.2	2	0.8461538461538461	11	0.38461538461538464	0.6923076923076923	9	9	5	1	0	0.23076923076923078	3	13	15	0.07142857142857142	0	0.1	0.7464645601252151	0.4983045712440444	0.9264833492687647	0.6554584573237483	0.8246287793059469	0.9216461524013044	0.8482042589852642	1.0	0.1111111111111111	0.0	0.020827359838834412	32
4515	0.04612555344488349	0.021988491290726463	0.021785477011764993	0.9726671513335331	-1	0	0	0.2	2	0.8461538461538461	11	0.38461538461538464	0.6153846153846154	9	8	5	1	0	0.23076923076923078	3	13	15	0.07692307692307693	0	0.1	0.7464645601252151	0.4983045712440444	0.8946136430670109	0.6955330751985929	0.8518494892052624	0.9197286024643199	0.839690646462983	1.0	0.1111111111111111	0.0	0.021785477011764993	26
3621	0.044966250996465416	0.01982151308875259	0.019084172831322518	0.9730056588991273	-1	0	0	0.2	2	0.8461538461538461	11	0.38461538461538464	0.6923076923076923	9	9	5	1	0	0.23076923076923078	3	13	15	0.07142857142857142	0	0.1	0.7640048057274034	0.4983045712440444	0.9264833492687647	0.6554584573237483	0.8246287793059469	0.9216461524013044	0.852233224941803	1.0	0.1111111111111111	0.0	0.019084172831322518	20
1924	0.04696853306401163	0.015874522705422073	0.01572987264600757	0.8594382386573415	-1	0	0	0.3	3	0.6923076923076923	9	0.5769230769230769	0.6923076923076923	10	9	4	1	0	0.15384615384615385	2	13	15	0.09090909090909091	0	0.16954036760187857	0.8598362860798762	0.4983045712440444	0.8815060716968486	0.6955330751985929	0.8962975011795613	0.9194936816312882	0.8800055169536032	1.0	0.1	0.0	0.01572987264600757	51
1185	0.033845301222089744	0.01323832957668762	0.013001425116393685	0.9747271249678952	-1	0	0	0.4	4	0.6153846153846154	8	0.30612244897959184	0.6153846153846154	10	8	4	2	0	1.0	7	7	15	0.2	0	0.16954036760187857	0.8759475013447529	0.4983045712440444	0.8495329913896262	0.7032487511624277	0.9160827094678861	0.9194936816312882	0.8834251560335211	0.55	0.1	0.0	0.013001425116393685	39
2074	0.04759625130777546	0.01323928860023382	0.013103263959414753	0.9709825704948936	-1	0	0	0.3	3	0.6923076923076923	9	0.5769230769230769	0.6923076923076923	10	9	4	1	0	0.15384615384615385	2	13	15	0.09090909090909091	0	0.16954036760187857	0.82102465964676	0.4983045712440444	0.8815060716968486	0.6955330751985929	0.8962975011795613	0.9194936816312882	0.8693935337158563	1.0	0.1	0.0	0.013103263959414753	23
1100	0.005683918389108503	0.0010916863274729506	-3.019812704917755e-05	0.9923836904316106	-1	0	0	0.3333333333333333	1	1.0	2	1.0	1.0	3	2	0	0	0	0.25	1	4	4	0.0	0	0.5193371045106219	0.8038340566907123	0.9561699874588243	0.8952668949518113	0.7607170779763023	0.7299745794766919	0.8567046400336293	0.8200781980748822	0	0	0.0	-3.019812704917755e-06	8
3332	0.041842298886425454	0.019835608139184013	0.019723868237898592	0.9772087960789002	-1	0	0	0.1111111111111111	1	1.0	11	0.3939393939393939	0.7272727272727273	9	8	3	2	0	0.2727272727272727	3	11	13	0.2222222222222222	0	0.1	0.8228998637752295	0.4983045712440444	0.8814599178710417	0.6955330751985929	0.8755465842907366	0.9216461524013044	0.8618952741014531	0.5555555555555556	0.1111111111111111	0.0	0.019723868237898592	37
1497	0.07503638883944487	0.022895723793397466	0.020843469256256502	0.7426647252518445	-1	0	0	0.1	1	1.0	13	1.0	0.8461538461538461	11	11	3	2	0	0.06666666666666667	1	15	15	0.2	0	0.22595391164004835	0.8665549324933308	0.4983045712440444	0.9043752605302203	0.6955330751985929	0.9022511716766555	0.9192581336392803	0.8921968627285088	0.5454545454545454	0.09090909090909091	0.0	0.020843469256256502	20
1793	0.04870149201812843	0.010097702894109292	0.009538161394559848	0.5097239893327992	-1	0	0	0.2	2	0.8461538461538461	11	0.5357142857142857	0.7692307692307693	11	10	3	2	0	0.14285714285714285	2	14	15	0.2222222222222222	0	0.22595391164004835	0.9132476467759822	0.5009659447838806	0.8719969132013775	0.6955330751985929	0.8653199084293746	0.9192581336392803	0.8853696545810338	0.5454545454545454	0.09090909090909091	0.0	0.009538161394559848	16
2788	0.04557812666604581	0.023369209831778006	0.018430122717753582	0.9746896607658022	-1	0	0	0.1	1	1.0	12	0.3888888888888889	0.75	10	9	3	2	0	0.25	3	12	14	0.2222222222222222	0	0.1065634117818544	0.7379950596701063	0.4983045712440444	0.9052654779020805	0.6955330751985929	0.8085961723300592	0.9206926735437576	0.8289039554023557	0.55	0.1	0.0	0.018430122717753582	30
2273	0.04239432092493846	0.020054200175663783	0.01872122777693988	0.979369346010232	-1	0	0	0.2	2	0.8333333333333334	10	0.5384615384615384	0.75	10	9	3	2	0	0.15384615384615385	2	13	14	0.2222222222222222	0	0.1065634117818544	0.7379950596701063	0.4983045712440444	0.9052654779020805	0.6955330751985929	0.8403756846259839	0.9194936816312882	0.8390598997528891	0.55	0.1	0.0	0.01872122777693988	24
4851	0.050648624657540296	0.02043555269170381	0.0196753114125731	0.9734019205470014	-1	0	0	0.2222222222222222	2	0.8181818181818182	9	0.3939393939393939	0.6363636363636364	8	7	4	2	0	0.2727272727272727	3	11	13	0.18181818181818182	0	0.13751950975109736	0.7490158193529117	0.5841339327537598	0.8802043499445765	0.5898650568706083	0.8654791709769184	0.9082785978416567	0.8388595650825672	0.5625	0.125	0.0	0.0196753114125731	18
2808	0.046011487697912065	0.023852647405305044	0.017205503441998737	0.9763180856369805	-1	0	0	0.1	1	1.0	12	0.3888888888888889	0.75	10	9	3	2	0	0.25	3	12	14	0.2222222222222222	0	0.1065634117818544	0.6954510585413145	0.4983045712440444	0.9052654779020805	0.6955330751985929	0.8403756846259839	0.9204603301416014	0.8293887687926751	0.55	0.1	0.0	0.017205503441998737	26
2300	0.034238395291156895	0.023110729515315342	0.01013469052286074	0.9783968010601217	-1	0	0	0.25	2	0.8	8	0.5454545454545454	0.7	8	7	3	2	0	0.18181818181818182	2	11	12	0.2222222222222222	0	0.1065634117818544	0.706665731487243	0.4983045712440444	0.9066296189623057	0.6955330751985929	0.8166657452261679	0.922940998615055	0.8247366684332263	0.5625	0.125	0.0	0.01013469052286074	15
4765	0.04531647985220941	0.021632673528238056	0.02121506045152438	0.9730202999364598	-1	0	0	0.2	2	0.8461538461538461	11	0.38461538461538464	0.6153846153846154	9	8	5	1	0	0.23076923076923078	3	13	15	0.07692307692307693	0	0.1	0.7464645601252151	0.4983045712440444	0.8946136430670109	0.6955330751985929	0.8518494892052624	0.9197286024643199	0.839690646462983	1.0	0.1111111111111111	0.0	0.02121506045152438	42
4938	0.044193049406010765	0.024460565007588597	0.021483802766705303	0.9735071292416554	-1	0	0	0.2	2	0.8461538461538461	11	0.38461538461538464	0.6923076923076923	9	9	5	1	0	0.23076923076923078	3	13	15	0.07142857142857142	0	0.1	0.7464645601252151	0.4983045712440444	0.9264833492687647	0.6222081655815578	0.855231987611355	0.9197286024643199	0.8577414208427895	1.0	0.1111111111111111	0.0	0.021483802766705303	45
3592	0.043010518304692213	0.020104881857197224	0.020104843169249806	0.9769081942670738	-1	0	0	0.1111111111111111	1	1.0	11	0.3939393939393939	0.7272727272727273	9	8	3	2	0	0.2727272727272727	3	11	13	0.2222222222222222	0	0.1	0.8228998637752295	0.4983045712440444	0.8814599178710417	0.6955330751985929	0.8944023106929158	0.9197286024643199	0.8690959507850338	0.5555555555555556	0	0.0	0.020104843169249806	29
4117	0.046642600120306625	0.020892937329968546	0.02027654015041917	0.9723023589768656	-1	0	0	0.3	3	0.6923076923076923	9	0.4166666666666667	0.6153846153846154	10	8	4	1	0	0.25	3	12	15	0.1	0	0.1288320531507558	0.7350605854326818	0.5841339327537598	0.925291422366138	0.6754957662611706	0.812940574187549	0.9206926735437576	0.8414067455923933	1.0	0.1	0.0	0.02027654015041917	34
4205	0.03415332045837833	0.006298538232831389	-0.0033276844393920584	0.960220307382513	-1	0	0	0.3	3	0.6923076923076923	9	0.4166666666666667	0.6153846153846154	10	8	4	0	0	0.25	3	12	15	0.0	0	0.1	0.6812897812594997	0.5214078445986525	0.925946558733926	0.6588706203900754	0.8670785010753704	0.9382084700129025	0.8481763064964705	0	0	0.0	-0.0003327684439392058	1
1264	0.07420973866071838	0.004168204356890641	0.0012324358417265117	0.5356757237128846	-1	0	0	0.1	1	1.0	13	1.0	1.0	13	13	1	0	0	0.06666666666666667	1	15	15	0.0	0	0.22595391164004835	0.8903352875937572	0.5009659447838806	0.9331050393236503	0.7109644271262625	0.8540817884986043	0.9290447237833591	0.8971097298437607	0	0	0.0	0.0012324358417265117	5
1819	0.04720475736181536	0.013616409530059314	0.013557280881088466	0.9717193790024968	-1	0	0	0.3	3	0.6923076923076923	9	0.5769230769230769	0.6923076923076923	10	9	4	1	0	0.15384615384615385	2	13	15	0.09090909090909091	0	0.16954036760187857	0.82102465964676	0.4983045712440444	0.8815060716968486	0.6955330751985929	0.909670339644775	0.9192581336392803	0.8750714857238946	1.0	0.1	0.0	0.013557280881088466	30
266	0.005757856295211657	0.0011240005824682505	0.00046899600225034396	0.9878856582654565	-1	0	0	0.3333333333333333	1	1.0	2	1.0	1.0	3	2	0	1	0	0.25	1	4	4	0.3333333333333333	0	0.8773526427954124	0.6078514333853131	0.4253530318840587	0.9261221642909568	0.7139188644486375	0.5545909875159007	0.8663081002918508	0.7430802574953617	1.0	0	0.0	0.00046899600225034396	23
1235	0.037777897112727964	0.012708742484225133	0.010362641741952118	0.9794055841152771	-1	0	0	0.3	3	0.6923076923076923	9	0.5769230769230769	0.6923076923076923	10	9	4	1	0	0.15384615384615385	2	13	15	0.09090909090909091	0	0.27784259443684833	0.8681292872726742	0.4996352580139625	0.9068821142207684	0.6588706203900754	0.9110822370141525	0.9087284927991721	0.8968337456815803	1.0	0.1	0.0	0.010362641741952118	13
3095	0.04216461758079201	0.019164369727529863	0.019097323529711906	0.9652250667771972	-1	0	0	0.2	2	0.8333333333333334	10	0.35	0.6666666666666666	10	8	3	2	0	0.625	5	8	14	0.25	0	0.1065634117818544	0.7379950596701063	0.4983045712440444	0.9052654779020805	0.6955330751985929	0.8085961723300592	0.9206926735437576	0.8289039554023557	0.55	0.1	0.0	0.019097323529711906	17
3733	0.04592679335143818	0.022573148293424813	0.022119847380318768	0.9722797149500032	-1	0	0	0.2	2	0.8461538461538461	11	0.38461538461538464	0.6153846153846154	9	8	5	1	0	0.23076923076923078	3	13	15	0.07692307692307693	0	0.1	0.7464645601252151	0.4983045712440444	0.8946136430670109	0.6955330751985929	0.8518494892052624	0.9197286024643199	0.839690646462983	1.0	0.1111111111111111	0.0	0.022119847380318768	103
4986	0.022132949224008564	0.007126791799198735	0.004064856982932455	0.9747796866667753	-1	0	0	0.2	2	0.8461538461538461	11	0.38461538461538464	0.6923076923076923	9	9	5	1	0	0.23076923076923078	3	13	15	0.07142857142857142	0	0.1	0.7464645601252151	0.4983045712440444	0.9021010663599275	0.6554584573237483	0.8246287793059469	0.9192581336392803	0.8342733350269635	1.0	0.1111111111111111	0.0	0.004064856982932455	5
535	0.04291632594581458	0.012272973033192977	0.011826496840580797	0.9455226841814144	-1	0	0	0.2	2	0.8461538461538461	11	0.23809523809523808	0.7692307692307693	11	10	3	2	0	0.7777777777777778	9	7	15	0.2222222222222222	0	0.22595391164004835	0.8665549324933308	0.4983045712440444	0.9043752605302203	0.6955330751985929	0.9072158115112091	0.9197286024643199	0.8940300832674954	0.5454545454545454	0.09090909090909091	0.0	0.011826496840580797	71
1146	0.04664616961293483	0.011371417976469492	0.011360737757484187	0.5313220783969101	-1	0	0	0.3	3	0.6923076923076923	9	0.5769230769230769	0.6923076923076923	10	9	4	1	0	0.15384615384615385	2	13	15	0.09090909090909091	0	0.16954036760187857	0.8759475013447529	0.4983045712440444	0.8495329913896262	0.7032487511624277	0.8978839231290653	0.9194936816312882	0.8757906126226731	1.0	0.1	0.0	0.011360737757484187	97
2022	0.06402104307092821	0.013044538142893868	0.010449802719114436	0.628673175645663	-1	0	0	0.2	2	0.8461538461538461	11	0.5357142857142857	0.7692307692307693	11	10	3	1	0	0.14285714285714285	2	14	15	0.1111111111111111	0	0.1131268235637088	0.854959421182078	0.4983045712440444	0.883307231068327	0.6955330751985929	0.8869662664720627	0.9197286024643199	0.8757476283867149	1.0	0.2727272727272727	0.0	0.010449802719114436	12
4720	0.04770340197592636	0.02299370969599796	0.022770696504579288	0.9747417313260339	-1	0	0	0.2222222222222222	2	0.8181818181818182	9	0.3939393939393939	0.6363636363636364	8	7	4	2	0	0.2727272727272727	3	11	13	0.18181818181818182	0	0.13751950975109736	0.7891317702188084	0.4996352580139625	0.8724235437646549	0.5898650568706083	0.901952154741081	0.9082785978416567	0.8606207128505976	0.5625	0.125	0.0	0.022770696504579288	10
1628	0.04572618088826446	0.013912260170208834	0.013386307015617764	0.9717014041190851	-1	0	0	0.3	3	0.6923076923076923	9	0.5769230769230769	0.6923076923076923	10	9	4	1	0	0.15384615384615385	2	13	15	0.09090909090909091	0	0.16954036760187857	0.8956591726048452	0.4983045712440444	0.8815060716968486	0.6955330751985929	0.909670339644775	0.9192581336392803	0.8961749082548598	1.0	0.1	0.0	0.013386307015617764	35
2753	0.02745510619002117	0.0024070161364644085	0.0005157376404993021	0.9698805977151844	-1	0	0	0.2222222222222222	2	0.8181818181818182	9	0.325	0.7272727272727273	9	8	3	1	0	0.4	4	10	13	0.1111111111111111	0	0.1	0.7362126955641797	0.5009659447838806	0.9042024410294335	0.6955330751985929	0.8960133808530374	0.9320574476374369	0.8591556889776969	1.0	0	0.0	0.0005157376404993021	3
176	0.01757885751325593	0.0017620077805921164	0.0007394732240066076	0.9942950907635516	-1	0	0	0.4	4	0.5	6	0.3888888888888889	0.4166666666666667	6	5	7	6	0	0.4444444444444444	4	9	14	0.35294117647058826	0	0.1131268235637088	0.6646521119885161	0.2566686576375371	0.8402646058541646	0.7109644271262625	0.6756370973375605	0.9294008452891592	0.7361452863313912	0.16666666666666666	0.5	0.0	0.0007394732240066076	9
2097	0.04756774622471659	0.014621180354965567	0.013746189954345234	0.9708948384280609	-1	0	0	0.3	3	0.6923076923076923	9	0.5769230769230769	0.6923076923076923	10	9	4	1	0	0.15384615384615385	2	13	15	0.09090909090909091	0	0.16954036760187857	0.82102465964676	0.4983045712440444	0.8815060716968486	0.6955330751985929	0.909670339644775	0.9192581336392803	0.8750714857238946	1.0	0.1	0.0	0.013746189954345234	17
4243	0.027424509563317406	0.00596178241563722	0.00532868130059928	0.9778948707431654	-1	0	0	0.3	3	0.6666666666666666	8	0.5833333333333334	0.4166666666666667	7	5	6	3	0	0.375	8	3	14	0.21428571428571427	0	0.1	0.763309283680303	0.2362459551854577	0.9601260044941522	0.7109644271262625	0.8038754322481374	0.9320574476374369	0.8722478059192543	0.14285714285714285	0.2857142857142857	0.0	0.00532868130059928	11
1202	0.04564880779596206	0.00200081449928368	-0.00021823000069805582	0.9747736072017963	-1	0	0	0.4	4	0.6153846153846154	8	0.3125	0.6153846153846154	9	8	5	2	0	0.75	8	6	15	0.15384615384615385	0	0.1131268235637088	0.8822146436241882	0.4983045712440444	0.8955800518752857	0.7109644271262625	0.9075602454330007	0.9197286024643199	0.8955698423195254	0.5555555555555556	0.1111111111111111	0.0	-2.1823000069805582e-05	3
1349	0.06734754825857651	0.0249016852064129	0.021335852138159646	0.7958020913198407	-1	0	0	0.1	1	1.0	13	1.0	0.8461538461538461	11	11	3	2	0	0.06666666666666667	1	15	15	0.2	0	0.22595391164004835	0.8665549324933308	0.4983045712440444	0.9043752605302203	0.6955330751985929	0.9022511716766555	0.9192581336392803	0.8921968627285088	0.5454545454545454	0.09090909090909091	0.0	0.021335852138159646	71
1296	0.06758906474832847	0.02603468096099027	0.022626692313961503	0.7957205738937317	-1	0	0	0.1	1	1.0	13	1.0	0.8461538461538461	11	11	3	2	0	0.06666666666666667	1	15	15	0.2	0	0.22595391164004835	0.8665549324933308	0.4983045712440444	0.9043752605302203	0.6955330751985929	0.9022511716766555	0.9192581336392803	0.8921968627285088	0.5454545454545454	0.09090909090909091	0.0	0.022626692313961503	32
1850	0.04958525208426468	0.018284970844142354	0.017785412508971924	0.6387396578711217	-1	0	0	0.3	3	0.6923076923076923	9	0.5769230769230769	0.6923076923076923	10	9	4	1	0	0.15384615384615385	2	13	15	0.09090909090909091	0	0.16954036760187857	0.8958541874700928	0.4983045712440444	0.8495329913896262	0.7032487511624277	0.8978839231290653	0.9194936816312882	0.882772712436401	1.0	0.3	0.0	0.017785412508971924	21
2427	0.010539408002754129	0.0019389090108771377	4.5062630116738155e-05	0.9892440661192904	-1	0	0	0.16666666666666666	1	1.0	6	1.0	0.6666666666666666	5	4	2	2	0	0.125	1	8	8	0.2857142857142857	0	0.1	0.6233556024274762	0.4983045712440444	0.9096688628456088	0.6554584573237483	0.8142309188888096	0.9216461524013044	0.8069612275864261	0.6	0.4	0.0	4.5062630116738155e-05	5
2400	0.026897821235319336	0.012967916087015986	0.0076042889186831745	0.9801742220517833	-1	0	0	0.2	2	0.8461538461538461	11	0.5357142857142857	0.8461538461538461	11	11	3	1	0	0.14285714285714285	2	14	15	0.1	0	0.17503901950219475	0.7750950536668176	0.4983045712440444	0.8957636490011465	0.6955330751985929	0.8626866745540276	0.9192581336392803	0.8509455619317597	1.0	0.09090909090909091	0.0	0.0076042889186831745	3
1297	0.03397225653273907	0.0037610143212272037	0.00012069896348872155	0.93342926061465	-1	0	0	0.3	3	0.6923076923076923	9	0.625	0.6153846153846154	9	8	5	4	0	0.16666666666666666	12	2	15	0.3076923076923077	0	0.44065992042392177	0.9338610177897958	0.5009659447838806	0.813052895535038	0.7607170779763023	0.8648088624953119	0.9197286024643199	0.8798615306859936	0.1111111111111111	0.2222222222222222	0.0	0.00012069896348872155	4
96	0.036830055307987206	0.008736358058905972	0.007242147638874504	0.8838011082867111	-1	0	0	0.2	2	0.9230769230769231	12	0.2777777777777778	0.7692307692307693	11	10	3	2	0	0.6666666666666666	6	9	15	0.2222222222222222	0	0.9514951107097467	0.9336460812733687	0.665356148439636	0.7348663670111086	0.39512073832816114	0.8804225241467855	0.9087172624707486	0.8683744938640203	0.6363636363636364	0.45454545454545453	0.0	0.007242147638874504	34
3083	0.04784596979820698	0.02371210733387777	0.020770244853098828	0.9760702574363181	-1	0	0	0.1	1	1.0	12	0.3888888888888889	0.75	10	9	3	2	0	0.25	3	12	14	0.2222222222222222	0	0.1065634117818544	0.7379950596701063	0.4983045712440444	0.9052654779020805	0.6955330751985929	0.8085961723300592	0.9206926735437576	0.8289039554023557	0.55	0.1	0.0	0.020770244853098828	36
2674	0.06002257349955234	0.004488907908436822	-0.001301389595856984	0.8849363156005726	-1	0	0	0.2	2	0.9230769230769231	12	0.5357142857142857	0.9230769230769231	13	12	1	0	0	0.14285714285714285	2	14	15	0.0	0	0.1	0.7461863734837206	0.5566593916850479	0.9133282913680167	0.6222081655815578	0.8857021703696211	0.9216461524013044	0.8614006181260333	0	0	0.0	-0.0001301389595856984	1
2655	0.03855483467148605	0.005902894672457176	0.004903673303691435	0.9818226815626451	-1	0	0	0.1	1	1.0	13	0.38461538461538464	0.7692307692307693	11	10	3	1	0	0.23076923076923078	3	13	15	0.1111111111111111	0	0.1131268235637088	0.7309194157441181	0.4983045712440444	0.9059185838016305	0.6955330751985929	0.7980230920498737	0.9216461524013044	0.824338411978955	1.0	0.09090909090909091	0.0	0.004903673303691435	3
1469	0.04686316954592454	0.01229871967052791	0.012080383593244615	0.9722372109292347	-1	0	0	0.3	3	0.6923076923076923	9	0.5769230769230769	0.6923076923076923	10	9	4	1	0	0.15384615384615385	2	13	15	0.09090909090909091	0	0.16954036760187857	0.82102465964676	0.4983045712440444	0.8815060716968486	0.6955330751985929	0.8962975011795613	0.9194936816312882	0.8693935337158563	1.0	0.1	0.0	0.012080383593244615	42
4442	0.04646497574701494	0.0218776137930527	0.021613634734861695	0.9727248853314957	-1	0	0	0.2	2	0.8461538461538461	11	0.38461538461538464	0.6153846153846154	9	8	5	1	0	0.23076923076923078	3	13	15	0.07692307692307693	0	0.1	0.7464645601252151	0.4983045712440444	0.8946136430670109	0.6955330751985929	0.8518494892052624	0.9197286024643199	0.839690646462983	1.0	0	0.0	0.021613634734861695	48
4655	0.04441483508840125	0.024173885309427472	0.021603179749957624	0.9727096706616007	-1	0	0	0.2	2	0.8461538461538461	11	0.38461538461538464	0.6923076923076923	9	9	5	1	0	0.23076923076923078	3	13	15	0.07142857142857142	0	0.1	0.7464645601252151	0.4983045712440444	0.9264833492687647	0.6554584573237483	0.8246287793059469	0.9216461524013044	0.8482042589852642	1.0	0.1111111111111111	0.0	0.021603179749957624	66
2875	0.02110741406963917	0.0039478629363668355	0.002911180939515265	0.9819288341473219	-1	0	0	0.1111111111111111	1	1.0	11	0.3939393939393939	0.7272727272727273	9	8	3	2	0	0.2727272727272727	3	11	13	0.2222222222222222	0	0.1	0.7450679655173328	0.4983045712440444	0.858958436967206	0.6955330751985929	0.8518494892052624	0.9197286024643199	0.8238677913679607	0.5555555555555556	0	0.0	0.002911180939515265	7
4400	0.04600740059907994	0.021764523894768694	0.021017199907956682	0.9729255756955704	-1	0	0	0.2	2	0.8461538461538461	11	0.38461538461538464	0.6923076923076923	9	9	5	1	0	0.23076923076923078	3	13	15	0.07142857142857142	0	0.1	0.7425267803391071	0.4983045712440444	0.9264833492687647	0.6222081655815578	0.855231987611355	0.9197286024643199	0.8568973421777019	1.0	0.1111111111111111	0.0	0.021017199907956682	27
2477	0.042059081636739624	0.016095387913588662	0.015387994632330773	0.9795774970693607	-1	0	0	0.3	3	0.6923076923076923	9	0.5769230769230769	0.6923076923076923	10	9	4	1	0	0.15384615384615385	2	13	15	0.09090909090909091	0	0.1065634117818544	0.7379950596701063	0.4983045712440444	0.9052654779020805	0.6955330751985929	0.8085961723300592	0.9206926735437576	0.8289039554023557	1.0	0.1	0.0	0.015387994632330773	21
3096	0.042417953371601834	0.019370931131726308	0.01937067798510735	0.9771033129431288	-1	0	0	0.1111111111111111	1	1.0	11	0.3939393939393939	0.7272727272727273	9	8	3	2	0	0.2727272727272727	3	11	13	0.2222222222222222	0	0.1	0.8228998637752295	0.4983045712440444	0.8814599178710417	0.6955330751985929	0.8755465842907366	0.9216461524013044	0.8618952741014531	0.5555555555555556	0.1111111111111111	0.0	0.01937067798510735	36
2922	0.04678346555820925	0.02353953904726546	0.02073676485888246	0.9764977661420963	-1	0	0	0.1	1	1.0	12	0.3888888888888889	0.75	10	9	3	2	0	0.25	3	12	14	0.2222222222222222	0	0.1065634117818544	0.7379950596701063	0.4983045712440444	0.9052654779020805	0.6955330751985929	0.8085961723300592	0.9206926735437576	0.8289039554023557	0.55	0.1	0.0	0.02073676485888246	22
4710	0.04697857381432286	0.014369620155622822	0.013083900277289688	0.9831322814526214	-1	0	0	0.1	1	1.0	13	1.0	0.9230769230769231	12	12	2	1	0	0.06666666666666667	1	15	15	0.125	0	0.16635156290185316	0.7503457947368986	0.7241358208505442	0.9421324489187846	0.6222081655815578	0.8280801383259577	0.9206926735437576	0.8606672071335172	1.0	0.16666666666666666	0.0	0.013083900277289688	4
4995	0.04373370124835422	0.02461331083419507	0.022140738541395318	0.972902117716152	-1	0	0	0.2	2	0.8461538461538461	11	0.38461538461538464	0.6923076923076923	9	9	5	1	0	0.23076923076923078	3	13	15	0.07142857142857142	0	0.1	0.7464645601252151	0.4983045712440444	0.9264833492687647	0.6222081655815578	0.855231987611355	0.9197286024643199	0.8577414208427895	1.0	0.1111111111111111	0.0	0.022140738541395318	74
1873	0.04736379714939281	0.013291214201303454	0.0132750009537006	0.972126504452008	-1	0	0	0.3	3	0.6923076923076923	9	0.5769230769230769	0.6923076923076923	10	9	4	1	0	0.15384615384615385	2	13	15	0.09090909090909091	0	0.16954036760187857	0.82102465964676	0.4983045712440444	0.8815060716968486	0.6955330751985929	0.909670339644775	0.9192581336392803	0.8750714857238946	1.0	0.1	0.0	0.0132750009537006	41
1900	0.04711865205867608	0.01612522706342261	0.01611041248752771	0.8806567477420739	-1	0	0	0.3	3	0.6923076923076923	9	0.5769230769230769	0.6923076923076923	10	9	4	1	0	0.15384615384615385	2	13	15	0.09090909090909091	0	0.16954036760187857	0.8598362860798762	0.4983045712440444	0.8815060716968486	0.6955330751985929	0.909670339644775	0.9192581336392803	0.8852830007630426	1.0	0.3	0.0	0.01611041248752771	86
4715	0.04702027524304007	0.020641788419513033	0.019485340644471705	0.9714418993773322	-1	0	0	0.3	3	0.6923076923076923	9	0.4166666666666667	0.6153846153846154	10	8	4	1	0	0.25	3	12	15	0.1	0	0.1	0.7394783412036828	0.5841339327537598	0.925291422366138	0.6588706203900754	0.8436512191422896	0.9194936816312882	0.8517602545689821	1.0	0.1	0.0	0.019485340644471705	16
1169	0.03225999135172867	0.010354815149421756	0.00790291093975935	0.9690458424295004	-1	0	0	0.25	2	0.9	9	1.0	0.6	7	6	4	3	0	0.3333333333333333	2	6	12	0.2727272727272727	0	0.22595391164004835	0.8394585420011095	0.4983045712440444	0.8423169097467429	0.6554584573237483	0.9282504860249157	0.9192581336392803	0.8768894456797415	0.14285714285714285	0.14285714285714285	0.0	0.00790291093975935	10
4281	0.046038960918996494	0.021025550648793585	0.020988301208145866	0.9730743712478171	-1	0	0	0.2	2	0.8461538461538461	11	0.38461538461538464	0.6923076923076923	9	9	5	1	0	0.23076923076923078	3	13	15	0.07142857142857142	0	0.1	0.7425267803391071	0.4983045712440444	0.9264833492687647	0.6554584573237483	0.8246287793059469	0.9216461524013044	0.8473136656145543	1.0	0.1111111111111111	0.0	0.020988301208145866	48
1430	0.046552213958427825	0.013372162338193553	0.0128917442511863	0.971210917902282	-1	0	0	0.3	3	0.6923076923076923	9	0.5769230769230769	0.6923076923076923	10	9	4	1	0	0.15384615384615385	2	13	15	0.09090909090909091	0	0.16954036760187857	0.82102465964676	0.4983045712440444	0.8815060716968486	0.6955330751985929	0.8962975011795613	0.9194936816312882	0.8693935337158563	1.0	0.1	0.0	0.0128917442511863	31
3133	0.03056056779802941	0.0010689089892293312	0.0007133246148219589	0.9775410367492123	-1	0	0	0.1111111111111111	1	1.0	11	0.3939393939393939	0.7272727272727273	9	8	3	2	0	0.2727272727272727	3	11	13	0.2222222222222222	0	0.1	0.8228998637752295	0.4983045712440444	0.9163291906082385	0.6955330751985929	0.8755465842907366	0.9216461524013044	0.8765517677779289	0.5555555555555556	0.1111111111111111	0.0	0.0007133246148219589	1
4225	0.04534231568857523	0.010112482367474534	0.01010907793468498	0.9768965410895818	-1	0	0	0.3	3	0.6923076923076923	9	0.4166666666666667	0.6153846153846154	10	8	4	1	0	0.25	3	12	15	0.1	0	0.1	0.7333389489806501	0.39760351475098615	0.9390914303270028	0.6222081655815578	0.9412830934173254	0.9206926735437576	0.8978806514948611	1.0	0.1	0.0	0.01010907793468498	1
4609	0.0458838901350009	0.018423415487661837	0.01824011559744375	0.9716382633863417	-1	0	0	0.3	3	0.6923076923076923	9	0.45454545454545453	0.5384615384615384	9	7	5	1	0	0.2727272727272727	3	11	15	0.08333333333333333	0	0.1	0.7462229898355642	0.4983045712440444	0.9329320746988008	0.6955330751985929	0.8103394011304298	0.9242162061829069	0.8482752740706305	1.0	0.1111111111111111	0.0	0.01824011559744375	12
477	0.0009550756022317645	0.000198261377969967	1.0457684329274895e-06	0.9960921679289879	-1	0	0	1.0	1	0	0	1.0	0	1	0	0	1	0	0.5	2	1	2	0.3333333333333333	0	0	0	0	0	0	0	0	0	0	0	0	1.0457684329274895e-06	20
4509	0.04656159365547004	0.02132192359645562	0.020712713965713326	0.9728933898905114	-1	0	0	0.2	2	0.8461538461538461	11	0.38461538461538464	0.6923076923076923	9	9	5	1	0	0.23076923076923078	3	13	15	0.07142857142857142	0	0.1	0.7425267803391071	0.4983045712440444	0.9264833492687647	0.6222081655815578	0.855231987611355	0.9197286024643199	0.8568973421777019	1.0	0.1111111111111111	0.0	0.020712713965713326	21
1531	0.03760102111715522	0.01595649216391331	0.011765504775888742	0.8743804569560089	-1	0	0	0.3	3	0.6923076923076923	9	0.5769230769230769	0.6923076923076923	10	9	4	1	0	0.15384615384615385	2	13	15	0.09090909090909091	0	0.25912892431487344	0.8878160812989037	0.4996352580139625	0.8744284932979819	0.7032487511624277	0.9109809468820204	0.9194936816312882	0.8920316885669389	1.0	0.1	0.0	0.011765504775888742	9
993	0.022271504211277528	0.012049302874780963	-0.000521940227388443	0.9890420776207641	-1	0	0	0.3333333333333333	2	0.7142857142857143	5	0.5625	0.5714285714285714	5	4	3	2	0	0.25	2	8	9	0.2222222222222222	0	0.1	0.7124317546403739	0.2362459551854577	0.9631175262029957	0.6554584573237483	0.5985478207418626	0.931758612302527	0.820983784017326	0.6	0.2	0.0	-5.21940227388443e-05	4
1956	0.04408737585150275	0.01586431804760413	0.015769206340181523	0.9795347028044953	-1	0	0	0.3	3	0.6923076923076923	9	0.5769230769230769	0.6923076923076923	10	9	4	1	0	0.15384615384615385	2	13	15	0.09090909090909091	0	0.1065634117818544	0.7379950596701063	0.4983045712440444	0.9052654779020805	0.6955330751985929	0.8085961723300592	0.9206926735437576	0.8289039554023557	1.0	0.1	0.0	0.015769206340181523	34
2125	0.02841284062928836	0.012455671120510924	0.011582120273145273	0.9825244143986827	-1	0	0	0.125	1	1.0	10	1.0	0.9	9	9	2	1	0	0.08333333333333333	1	12	12	0.125	0	0.1	0.7454293794419483	0.4983045712440444	0.9002059050000943	0.6955330751985929	0.8434749304108043	0.9192581336392803	0.839260603558116	1.0	0.1111111111111111	0.0	0.011582120273145273	14
329	0.0008024793528481812	5.896199190764708e-05	-5.827925805576903e-05	0.9973554568804025	-1	0	0	0.25	1	1.0	4	0.5	0.75	4	3	1	1	0	0.75	4	3	6	0.2	0	0.32755713788747587	0.875217779348202	0.7251206430462662	0.8263825226454221	0.21561587580154074	0.726619570983739	0.9059520046124782	0.8168597144367759	1.0	0	0.0	-5.827925805576903e-06	4
4923	0.045084069602443495	0.024723427690800846	0.022194234828263177	0.9726140319574771	-1	0	0	0.2	2	0.8461538461538461	11	0.38461538461538464	0.6923076923076923	9	9	5	1	0	0.23076923076923078	3	13	15	0.07142857142857142	0	0.1	0.7464645601252151	0.4983045712440444	0.9264833492687647	0.6554584573237483	0.8246287793059469	0.9216461524013044	0.8482042589852642	1.0	0.1111111111111111	0.0	0.022194234828263177	65
4100	0.04690520034258206	0.022031042374025332	0.0218616764140324	0.9725620605365368	-1	0	0	0.2	2	0.8461538461538461	11	0.38461538461538464	0.6153846153846154	9	8	5	1	0	0.23076923076923078	3	13	15	0.07692307692307693	0	0.1	0.7450679655173328	0.4983045712440444	0.8946136430670109	0.6955330751985929	0.8518494892052624	0.9197286024643199	0.8393598549353636	1.0	0.1111111111111111	0.0	0.0218616764140324	87
3651	0.045786682058985124	0.020516883367711878	0.01984993277171188	0.9731282258551829	-1	0	0	0.2	2	0.8461538461538461	11	0.38461538461538464	0.6923076923076923	9	9	5	1	0	0.23076923076923078	3	13	15	0.07142857142857142	0	0.1	0.7640048057274034	0.4983045712440444	0.9264833492687647	0.6222081655815578	0.855231987611355	0.9197286024643199	0.861558567286386	1.0	0.1111111111111111	0.0	0.01984993277171188	27
3017	0.04237388913968491	0.019912060153076946	0.0195777426569235	0.9771613694884663	-1	0	0	0.1111111111111111	1	1.0	11	0.3939393939393939	0.7272727272727273	9	8	3	2	0	0.2727272727272727	3	11	13	0.2222222222222222	0	0.1	0.8228998637752295	0.4983045712440444	0.8814599178710417	0.6955330751985929	0.8944023106929158	0.9197286024643199	0.8690959507850338	0.5555555555555556	0	0.0	0.0195777426569235	40
3318	0.04216646631830964	0.02001579723769468	0.01981958746025428	0.9772033465274291	-1	0	0	0.1111111111111111	1	1.0	11	0.3939393939393939	0.7272727272727273	9	8	3	2	0	0.2727272727272727	3	11	13	0.2222222222222222	0	0.1	0.8228998637752295	0.4983045712440444	0.8814599178710417	0.6955330751985929	0.8755465842907366	0.9216461524013044	0.8618952741014531	0.5555555555555556	0	0.0	0.01981958746025428	34
166	2.1516892375957663e-05	1.6408954242079586e-05	9.596296337381328e-08	0.9991052115750854	-1	0	0	1.0	3	0.0	0	0.6666666666666666	0	1	0	2	2	0	0.6666666666666666	3	2	4	0.2857142857142857	1.0	0	0	0	0	0	0	0	0	0	0	0	9.596296337381328e-08	19
668	0.001977770654196212	0.0003847598661985241	-8.686447064379134e-05	0.9988028536837571	-1	0	0	0.75	3	0.25	1	0.6	0.25	3	1	2	0	0	0.4	5	2	6	0.0	0.4	0.41320316358985315	0.8354977852235604	0.8440976426075835	0.968664723846547	0.5850796896733479	0.9386488366162011	0.9082540270618162	0.9305198088658018	0	0	0.0	-8.686447064379134e-06	5
4556	0.046413963663635864	0.023771278065340098	0.021517788712864975	0.9733462018313925	-1	0	0	0.2	2	0.8461538461538461	11	0.38461538461538464	0.6923076923076923	9	9	5	1	0	0.23076923076923078	3	13	15	0.07142857142857142	0	0.1	0.7464645601252151	0.4983045712440444	0.9264833492687647	0.6222081655815578	0.855231987611355	0.9197286024643199	0.8577414208427895	1.0	0.1111111111111111	0.0	0.021517788712864975	67
3250	0.03023105254376567	0.011610782555968348	-0.002926809704777547	0.9725825970830717	-1	0	0	0.2	2	0.8461538461538461	11	0.38461538461538464	0.6923076923076923	10	9	4	1	0	0.23076923076923078	3	13	15	0.09090909090909091	0	0.1	0.7583683830756193	0.4983045712440444	0.9433581604449854	0.6754957662611706	0.8128431838037896	0.9268632064789057	0.8591621119963092	1.0	0.1	0.0	-0.0002926809704777547	2
394	0.0026713074633476393	0.0009258664503079356	-2.64582946165463e-06	0.9934585671659432	-1	0	0	0.6666666666666666	2	0.5	1	1.0	0.5	3	1	0	0	0	0.25	4	1	4	0.0	0.6666666666666666	0.2838047074100139	0.7037833488155789	0.5556103100314234	0.7957503242918825	1.0	0.6972799060746147	0.9034218048593007	0.7349531265816327	0	0	0.0	-2.64582946165463e-07	10
4182	0.041440375815450514	0.02201834480110546	0.018907588274373076	0.9773768818148891	-1	0	0	0.2	2	0.8461538461538461	11	0.5357142857142857	0.6923076923076923	10	9	4	1	0	0.14285714285714285	2	14	15	0.09090909090909091	0	0.1288320531507558	0.7535523749289096	0.5841339327537598	0.9394126508741197	0.6222081655815578	0.8462591834748483	0.9206926735437576	0.8646887286538454	1.0	0.1	0.0	0.018907588274373076	20
3029	0.044573830873911716	0.023159411255464044	0.020661982784969165	0.974226592574239	-1	0	0	0.1	1	1.0	12	0.3888888888888889	0.75	10	9	3	2	0	0.25	3	12	14	0.2222222222222222	0	0.1065634117818544	0.7379950596701063	0.4983045712440444	0.9052654779020807	0.6955330751985929	0.8085961723300592	0.9206926735437576	0.8289039554023557	0.55	0.1	0.0	0.020661982784969165	26
532	0.001049802286822794	0.0002915289027974754	1.4344283398751229e-06	0.9971079977046782	-1	0	0	1.0	1	0	0	1.0	0	1	0	0	0	0	0.5	2	1	2	0.0	0	0	0	0	0	0	0	0	0	0	0	0	1.4344283398751229e-06	11
4249	0.0465470043723566	0.0196122753181327	0.019590201160207477	0.9728822419445432	-1	0	0	0.2	2	0.8461538461538461	11	0.38461538461538464	0.6923076923076923	9	9	5	1	0	0.23076923076923078	3	13	15	0.07142857142857142	0	0.1	0.7471052230136533	0.4983045712440444	0.9264833492687647	0.6222081655815578	0.855231987611355	0.9197286024643199	0.857879168028308	1.0	0.1111111111111111	0.0	0.019590201160207477	14
229	0.004079258082561253	0.0008331328377535896	0.000804541193665104	0.9816562995810072	-1	0	0	0.5	2	0.75	3	0.5	0.75	5	3	0	0	0	0.75	3	4	6	0.0	0	0.22595391164004835	0.9363503284182798	0.6004780057336288	0.9284143179884956	0.7607170779763023	0.6197260564263196	0.9290447237833591	0.8713768862294471	0	0	0.0	0.000804541193665104	18
3794	0.045519225407230364	0.021822652033054397	0.021734335208860783	0.9736280855505524	-1	0	0	0.2	2	0.8461538461538461	11	0.38461538461538464	0.6923076923076923	9	9	5	1	0	0.23076923076923078	3	13	15	0.07142857142857142	0	0.1	0.7425267803391071	0.4983045712440444	0.9264833492687647	0.6222081655815578	0.855231987611355	0.9197286024643199	0.8568973421777019	1.0	0.1111111111111111	0.0	0.021734335208860783	90
742	0.0010837472087821078	0.000302726589477159	1.371071105198704e-06	0.9972148222359052	-1	0	0	1.0	1	0	0	1.0	0	1	0	0	0	0	0.5	2	1	2	0.0	0	0	0	0	0	0	0	0	0	0	0	0	1.371071105198704e-06	15
386	0.0009678907217428269	0.00013172812727550314	4.361417137534428e-06	0.9961498492112616	-1	0	0	1.0	1	0	0	1.0	0	1	0	0	1	0	0.5	2	1	2	0.3333333333333333	0	0	0	0	0	0	0	0	0	0	0	0	4.361417137534428e-06	20
3891	0.0359218747218218	0.011210551025002331	0.004553865963385048	0.9834469241630451	-1	0	0	0.2	2	0.8461538461538461	11	0.38461538461538464	0.6923076923076923	9	9	5	1	0	0.23076923076923078	3	13	15	0.07142857142857142	0	0.1	0.7471052230136533	0.4983045712440444	0.9374486839778173	0.6222081655815578	0.855231987611355	0.9197286024643199	0.8647773229772753	1.0	0.1111111111111111	0.0	0.004553865963385048	5
4628	0.033600303001535915	0.012832342572191154	0.006150663902335979	0.9779587240767809	-1	0	0	0.3	3	0.7692307692307693	10	0.2777777777777778	0.6153846153846154	10	8	4	1	0	0.6666666666666666	6	9	15	0.1	0	0.13751950975109736	0.8228611157521006	0.5031847417796204	0.914382299931511	0.6955330751985929	0.8143348608769319	0.9194936816312882	0.85744294492355	1.0	0.1	0.0	0.006150663902335979	4
2241	0.038319377158490764	0.001970662843568935	0.00047778665191567	0.9451409737917256	-1	0	0	0.2	2	0.8461538461538461	11	0.38461538461538464	0.7692307692307693	12	10	2	1	0	0.23076923076923078	3	13	15	0.16666666666666666	0	0.17833213486932947	0.8518326712903106	0.5262880151342284	0.9161280414361687	0.6588706203900754	0.8885033815951429	0.9183847447338069	0.8881338064605014	1.0	0	0.0	0.00047778665191567	1
1841	0.05070975882937708	0.015027756343507908	0.014543192180251725	0.8247715833586557	-1	0	0	0.2	2	0.8461538461538461	11	0.5357142857142857	0.7692307692307693	10	10	4	2	0	0.14285714285714285	2	14	15	0.16666666666666666	0	0.16954036760187857	0.82102465964676	0.4983045712440444	0.8815060716968487	0.6955330751985929	0.8962975011795613	0.9194936816312882	0.8693935337158563	0.55	0.1	0.0	0.014543192180251725	29
4315	0.04466105354984271	0.022358714992911564	0.021445967797264674	0.9733804281101093	-1	0	0	0.2	2	0.8461538461538461	11	0.38461538461538464	0.6923076923076923	9	9	5	1	0	0.23076923076923078	3	13	15	0.07142857142857142	0	0.1	0.7425267803391071	0.4983045712440444	0.9264833492687647	0.6554584573237483	0.8246287793059469	0.9216461524013044	0.8473136656145543	1.0	0.1111111111111111	0.0	0.021445967797264674	39
1603	0.04609827183409406	0.013099334167692676	0.013094546653509306	0.9727538904676314	-1	0	0	0.3	3	0.6923076923076923	9	0.5769230769230769	0.6923076923076923	10	9	4	1	0	0.15384615384615385	2	13	15	0.09090909090909091	0	0.16954036760187857	0.82102465964676	0.4983045712440444	0.8815060716968486	0.6955330751985929	0.909670339644775	0.9192581336392803	0.8750714857238946	1.0	0.1	0.0	0.013094546653509306	26
41	None	None	None	None	None	0	0	0.5555555555555556	5	0.45454545454545453	5	0.52	0.09090909090909091	6	1	6	2	0	1.0	5	5	13	0.18181818181818182	0.2222222222222222	0.7552900867344434	0.9415354868337655	0.4019182574161306	0.8366753574461469	0.818001218626413	0.8809097021600791	0.9115953239613757	0.8945377289033891	0.6666666666666666	0.3333333333333333	0.0	None	0
3266	0.021714145242909495	0.012915931765865954	0.011757169384680527	0.9829271026315807	-1	0	0	0.1111111111111111	1	1.0	11	0.3939393939393939	0.7272727272727273	9	8	3	2	0	0.2727272727272727	3	11	13	0.2222222222222222	0	0.1	0.8228998637752295	0.4983045712440444	0.9142823594858778	0.6955330751985929	0.8755465842907366	0.9294008452891592	0.8755961999877706	0.5555555555555556	0.2222222222222222	0.0	0.011757169384680527	6
4306	0.013857247312957984	0.005541276843544243	-0.005290597188481418	0.9853261283982391	-1	0	0	0.14285714285714285	1	1.0	8	0.4166666666666667	0.625	6	5	3	3	0	0.375	8	3	10	0.3333333333333333	0	0.13751950975109736	0.771270712116577	0.367275263214751	0.9227425748203067	0.7905075787737592	0.8340984377439707	0.9261293687040844	0.8544852084604951	0.16666666666666666	0.3333333333333333	0.0	-0.0005290597188481418	0
2913	0.042160053395038324	0.02280938887384545	0.022436492503489502	0.9774317108037672	-1	0	0	0.1111111111111111	1	1.0	11	0.3939393939393939	0.7272727272727273	9	8	3	2	0	0.2727272727272727	3	11	13	0.2222222222222222	0	0.1	0.7450679655173328	0.4983045712440444	0.8946136430670109	0.6955330751985929	0.820082092543436	0.9216461524013044	0.8286439475591744	0.5555555555555556	0.1111111111111111	0.0	0.022436492503489502	49
4334	0.04556811798840808	0.021755485985292772	0.021489377817668357	0.9735516164023166	-1	0	0	0.2	2	0.8461538461538461	11	0.38461538461538464	0.6923076923076923	9	9	5	1	0	0.23076923076923078	3	13	15	0.07142857142857142	0	0.1	0.7425267803391071	0.4983045712440444	0.9264833492687647	0.6222081655815578	0.855231987611355	0.9197286024643199	0.8568973421777019	1.0	0.1111111111111111	0.0	0.021489377817668357	62
2727	0.04627018401175012	0.023229817119063162	0.01902131015891066	0.9743631655144873	-1	0	0	0.1	1	1.0	12	0.3888888888888889	0.75	10	9	3	2	0	0.25	3	12	14	0.2222222222222222	0	0.1065634117818544	0.7379950596701063	0.4983045712440444	0.9052654779020805	0.6955330751985929	0.8085961723300592	0.9206926735437576	0.8289039554023557	0.55	0.1	0.0	0.01902131015891066	43
4041	0.01597838875371222	0.0007296299029064573	-0.0006427526669668372	0.9680873472642759	-1	0	0	0.14285714285714285	1	1.0	8	1.0	0.875	7	7	2	0	0	0.1	1	10	10	0.0	0	0.1	0.7727876050568978	0.5009659447838806	0.8726833029185831	0.6222081655815578	0.9122042269648211	0.9193759132268572	0.8617563503142072	0	0	0.0	-6.427526669668373e-05	0
2643	0.06415623959901745	0.0062117637325602255	0.0057858378867834525	0.9471373418782953	-1	0	0	0.1	1	1.0	13	0.38461538461538464	0.7692307692307693	11	10	3	1	0	0.23076923076923078	3	13	15	0.1111111111111111	0	0.1131268235637088	0.7486232329555398	0.4983045712440444	0.9180238512174383	0.6955330751985929	0.8341558382564804	0.9197286024643199	0.8465095615767002	1.0	0.09090909090909091	0.0	0.0057858378867834525	4
4960	0.045878477971782995	0.024206691877434967	0.022540112613624028	0.9730408307483427	-1	0	0	0.2	2	0.8461538461538461	11	0.38461538461538464	0.6923076923076923	9	9	5	1	0	0.23076923076923078	3	13	15	0.07142857142857142	0	0.1	0.7464645601252151	0.4983045712440444	0.9264833492687647	0.6554584573237483	0.8246287793059469	0.9216461524013044	0.8482042589852642	1.0	0.2222222222222222	0.0	0.022540112613624028	91
2984	0.042328507339237875	0.02254513699561971	0.022063319129589618	0.9777741837836796	-1	0	0	0.1111111111111111	1	1.0	11	0.3939393939393939	0.7272727272727273	9	8	3	2	0	0.2727272727272727	3	11	13	0.2222222222222222	0	0.1	0.7450679655173328	0.4983045712440444	0.8946136430670109	0.6955330751985929	0.820082092543436	0.9216461524013044	0.8286439475591744	0.5555555555555556	0	0.0	0.022063319129589618	54
1128	0.034696601117485903	0.011627893572657795	0.011017894873643089	0.9743950249501243	-1	0	0	0.4	4	0.6153846153846154	8	0.30612244897959184	0.6153846153846154	10	8	4	2	0	1.0	7	7	15	0.2	0	0.16954036760187857	0.8759475013447529	0.4983045712440444	0.8495329913896262	0.7032487511624277	0.8978839231290653	0.9194936816312882	0.8757906126226731	0.55	0.1	0.0	0.011017894873643089	69
2141	0.046680179095056895	0.016546194118236705	0.016543137517715353	0.8421096838569614	-1	0	0	0.3	3	0.6923076923076923	9	0.5769230769230769	0.6923076923076923	10	9	4	1	0	0.15384615384615385	2	13	15	0.09090909090909091	0	0.16954036760187857	0.8598362860798762	0.4983045712440444	0.8815060716968486	0.6955330751985929	0.8962975011795613	0.9194936816312882	0.8800055169536032	1.0	0.1	0.0	0.016543137517715353	33
3247	0.054051010627067	0.010366864617130178	0.010269305788802158	0.8229563723918896	-1	0	0	0.2222222222222222	2	0.8181818181818182	9	0.5416666666666666	0.7272727272727273	9	8	3	2	0	0.16666666666666666	2	12	13	0.2222222222222222	0	0.1131268235637088	0.7408236294540818	0.4983045712440444	0.8903143569687998	0.6554584573237483	0.8321906296012024	0.9197286024643199	0.8294613094475805	0.5555555555555556	0.1111111111111111	0.0	0.010269305788802158	16
779	0.002589085574660257	0.0004286671975597882	-0.0003178940100845113	0.9986460530418578	-1	0	0	0.75	3	0.25	1	0.6	0.25	3	1	2	0	0	0.4	5	2	6	0.0	0.4	0.41320316358985315	0.8354977852235604	0.8440976426075835	0.9721130133320108	0.5850796896733479	0.9386488366162011	0.9082540270618162	0.9330646726565024	0	0	0.0	-3.1789401008451126e-05	4
3768	0.038011575130939654	0.005644112410882154	0.005372499794018943	0.979259219625911	-1	0	0	0.2	2	0.8461538461538461	11	0.38461538461538464	0.6153846153846154	9	8	5	1	0	0.23076923076923078	3	13	15	0.07692307692307693	0	0.1011316124612572	0.744931749391303	0.4983045712440444	0.8946136430670109	0.6955330751985929	0.8518494892052624	0.9197286024643199	0.8393276258358451	1.0	0.1111111111111111	0.0	0.005372499794018943	7
996	0.005168568515012346	0.0031291037884429536	0.0027217943102077575	0.9922880649469177	-1	0	0	0.4	2	0.8	4	0.5833333333333334	0.8	5	4	1	0	0	0.3333333333333333	6	2	7	0.0	0	0.6679315577007399	0.5306640792211302	0.6263461730516029	0.8193224160571191	0.1865834748474514	0.7559961842189074	0.901086385118154	0.7154105207643847	0	0	0.0	0.0027217943102077575	38
2850	0.02358650136253195	0.005496764806832086	0.002194098267040757	0.9789255007386855	-1	0	0	0.1	1	1.0	12	0.3888888888888889	0.75	10	9	3	2	0	0.25	3	12	14	0.2222222222222222	0	0.1065634117818544	0.7379950596701063	0.4983045712440444	0.8894893746979134	0.6955330751985929	0.8085961723300592	0.9192581336392803	0.8206377976776706	0.55	0.1	0.0	0.002194098267040757	2
2182	0.043052871956582604	0.015032225931029397	0.014445005484700657	0.9794995278573035	-1	0	0	0.3	3	0.6923076923076923	9	0.5769230769230769	0.6923076923076923	10	9	4	1	0	0.15384615384615385	2	13	15	0.09090909090909091	0	0.1065634117818544	0.7379950596701063	0.4983045712440444	0.9052654779020805	0.6955330751985929	0.8403756846259839	0.9194936816312882	0.8390598997528891	1.0	0.1	0.0	0.014445005484700657	28
4622	0.04625348921633133	0.02136722513370593	0.021298504404472923	0.9729819296908742	-1	0	0	0.2	2	0.8461538461538461	11	0.38461538461538464	0.6153846153846154	9	8	5	1	0	0.23076923076923078	3	13	15	0.07692307692307693	0	0.1	0.7464645601252151	0.4983045712440444	0.8946136430670109	0.6955330751985929	0.8332695273658376	0.9197286024643199	0.8332994473644961	1.0	0.1111111111111111	0.0	0.021298504404472923	21
627	0.0010333119384281072	0.0003346275218458942	1.5987295617452728e-06	0.9969726406962924	-1	0	0	1.0	1	0	0	1.0	0	1	0	0	0	0	0.5	2	1	2	0.0	0	0	0	0	0	0	0	0	0	0	0	0	1.5987295617452728e-06	71
3440	0.04321795885910382	0.019764417943982992	0.019748648652416573	0.9769445764068182	-1	0	0	0.1111111111111111	1	1.0	11	0.3939393939393939	0.7272727272727273	9	8	3	2	0	0.2727272727272727	3	11	13	0.2222222222222222	0	0.1	0.8228998637752295	0.4983045712440444	0.8814599178710417	0.6955330751985929	0.8755465842907366	0.9216461524013044	0.8618952741014531	0.5555555555555556	0.1111111111111111	0.0	0.019748648652416573	23
4597	0.04564185735069845	0.024298869989015058	0.022422452960156266	0.9733953939972357	-1	0	0	0.2	2	0.8461538461538461	11	0.38461538461538464	0.6923076923076923	9	9	5	1	0	0.23076923076923078	3	13	15	0.07142857142857142	0	0.1	0.7464645601252151	0.4983045712440444	0.9264833492687647	0.6554584573237483	0.8246287793059469	0.9216461524013044	0.8482042589852642	1.0	0.1111111111111111	0.0	0.022422452960156266	88
3783	0.04277013268360047	0.021701329275388183	0.020601437508562716	0.9779871543171197	-1	0	0	0.1	1	1.0	13	0.5357142857142857	0.6923076923076923	9	9	5	1	0	0.14285714285714285	2	14	15	0.07142857142857142	0	0.1	0.8345520858343011	0.4983045712440444	0.8813413246423351	0.6955330751985929	0.8523743228015465	0.9192581336392803	0.8572040755366751	1.0	0.1111111111111111	0.0	0.020601437508562716	15
360	0.016421261647774358	0.00031221008506592435	-0.0002752340139131883	0.9774291343419711	-1	0	0	0.4444444444444444	4	0.6363636363636364	7	0.48148148148148145	0.45454545454545453	7	5	5	5	0	0.3333333333333333	9	3	13	0.4166666666666667	0.2	0.22595391164004835	0.8879629339099386	0.4983045712440444	0.911271744527086	0.7109644271262625	0.8680092034602188	0.9192581336392803	0.890345756633153	0.14285714285714285	0.2857142857142857	0.0	-2.752340139131883e-05	7
520	0.0010291315731227105	0.00026485294818280196	1.23316304372569e-06	0.9972103492066722	-1	0	0	1.0	1	0	0	1.0	0	1	0	0	0	0	0.5	2	1	2	0.0	0	0	0	0	0	0	0	0	0	0	0	0	1.23316304372569e-06	17
3326	0.043606015830303116	0.02191972499507028	0.021870516761661875	0.9773714968520497	-1	0	0	0.1111111111111111	1	1.0	11	0.3939393939393939	0.7272727272727273	9	8	3	2	0	0.2727272727272727	3	11	13	0.2222222222222222	0	0.1	0.7450679655173328	0.4983045712440444	0.8946136430670109	0.7109644271262625	0.8399777260990979	0.9294008452891592	0.8352221946871359	0.5555555555555556	0.1111111111111111	0.0	0.021870516761661875	26
1404	0.049241121112525106	0.012877283046974294	0.012848611551503424	0.5257896551273202	-1	0	0	0.3	3	0.6923076923076923	9	0.5769230769230769	0.6923076923076923	10	9	4	1	0	0.15384615384615385	2	13	15	0.09090909090909091	0	0.27784259443684833	0.8681292872726742	0.4996352580139625	0.9006679568477369	0.6588706203900754	0.9110822370141525	0.9102839540177097	0.8946083658163735	1.0	0.1	0.0	0.012848611551503424	19
928	0.0010638317820012067	0.0002628830274190585	1.3802734889297731e-06	0.9971912998473365	-1	0	0	1.0	1	0	0	1.0	0	1	0	0	0	0	0.5	2	1	2	0.0	0	0	0	0	0	0	0	0	0	0	0	0	1.3802734889297731e-06	26
3781	0.04368495579330553	0.014575929131119178	0.007089172679724954	0.97178500744693	-1	0	0	0.3	3	0.6923076923076923	9	0.4166666666666667	0.6153846153846154	10	8	4	1	0	0.25	3	12	15	0.1	0	0.1288320531507558	0.7350605854326818	0.5841339327537598	0.9376854169242067	0.6588706203900754	0.8436512191422896	0.925429757763039	0.858850293905726	1.0	0.1	0.0	0.007089172679724954	8
3403	0.04414301893083132	0.022972837493065907	0.02258555460915107	0.977441605609082	-1	0	0	0.1111111111111111	1	1.0	11	0.3939393939393939	0.7272727272727273	9	8	3	2	0	0.2727272727272727	3	11	13	0.2222222222222222	0	0.1	0.7450679655173328	0.4983045712440444	0.8946136430670109	0.6955330751985929	0.820082092543436	0.9216461524013044	0.8286439475591744	0.5555555555555556	0.1111111111111111	0.0	0.02258555460915107	24
1557	0.05098054955517372	0.018208479482034676	0.018118261900068152	0.9215375741664621	-1	0	0	0.3	3	0.6923076923076923	9	0.5769230769230769	0.6923076923076923	10	9	4	1	0	0.15384615384615385	2	13	15	0.09090909090909091	0	0.16954036760187857	0.8958541874700928	0.4983045712440444	0.8495329913896262	0.7032487511624277	0.9109809468820204	0.9102839540177097	0.8879065293690424	1.0	0.3	0.0	0.018118261900068152	43
3509	0.041897113234133136	0.019974727601634455	0.01991175510892376	0.9769874515543772	-1	0	0	0.1111111111111111	1	1.0	11	0.3939393939393939	0.7272727272727273	9	8	3	2	0	0.2727272727272727	3	11	13	0.2222222222222222	0	0.1	0.8228998637752295	0.4983045712440444	0.8814599178710417	0.6955330751985929	0.8755465842907366	0.9216461524013044	0.8618952741014531	0.5555555555555556	0.1111111111111111	0.0	0.01991175510892376	26
4754	0.04566993004925778	0.02389235298432255	0.023047909880990095	0.9732871070920722	-1	0	0	0.2	2	0.8461538461538461	11	0.38461538461538464	0.6923076923076923	9	9	5	1	0	0.23076923076923078	3	13	15	0.07142857142857142	0	0.1	0.7464645601252151	0.4983045712440444	0.9264833492687647	0.6554584573237483	0.8246287793059469	0.9216461524013044	0.8482042589852642	1.0	0.1111111111111111	0.0	0.023047909880990095	143
4605	0.044856116279674195	0.024732096722875442	0.022841303485758992	0.9725575729425787	-1	0	0	0.2	2	0.8461538461538461	11	0.38461538461538464	0.6923076923076923	9	9	5	1	0	0.23076923076923078	3	13	15	0.07142857142857142	0	0.1	0.7464645601252151	0.4983045712440444	0.9264833492687647	0.6554584573237483	0.8246287793059469	0.9216461524013044	0.8482042589852642	1.0	0.1111111111111111	0.0	0.022841303485758992	116
4430	0.028437863017637132	0.014085327392649633	0.011328491476845814	0.9742070028572871	-1	0	0	0.2	2	0.8461538461538461	11	0.38461538461538464	0.6153846153846154	9	8	5	1	0	0.23076923076923078	3	13	15	0.07692307692307693	0	0.1	0.7464645601252151	0.4983045712440444	0.8814599178710417	0.6955330751985929	0.8944023106929158	0.9192581336392803	0.8508010119839232	1.0	0.1111111111111111	0.0	0.011328491476845814	2
2809	0.046200825390525356	0.022896963062621373	0.018175408934633062	0.973856244538644	-1	0	0	0.1	1	1.0	12	0.3888888888888889	0.75	10	9	3	2	0	0.25	3	12	14	0.2222222222222222	0	0.1065634117818544	0.7379950596701063	0.4983045712440444	0.9052654779020805	0.6955330751985929	0.8403756846259839	0.9194936816312882	0.8390598997528891	0.55	0.2	0.0	0.018175408934633062	17
832	0.026614729361929153	0.00054617523506077	0.00016236801925324066	0.9899157280090433	-1	0	0	0.3	3	0.7692307692307693	10	0.38461538461538464	0.6153846153846154	10	8	4	2	0	0.23076923076923078	3	13	15	0.2	0	0.11437749394677481	0.9352278198176789	0.6179400068447166	0.9108831978979725	0.6754505133163453	0.9450298922119749	0.9321407121211721	0.9316894875843099	0.55	0.3	0.0	0.00016236801925324066	5
1258	0.04429257558254544	0.002511631957236212	0.0007679887709173068	0.9471247414426641	-1	0	0	0.3	3	0.6923076923076923	9	0.26785714285714285	0.6153846153846154	10	8	4	2	0	0.875	8	7	15	0.2	0	0.1131268235637088	0.8318583413420442	0.4447155721942785	0.8952104235573506	0.6832114422250054	0.8967413917935095	0.9247072679916003	0.8774495753755598	0.55	0.2	0.0	0.0007679887709173068	5
2662	0.02867365597033687	0.015811130723687835	0.006863832393440074	0.9807177740372078	-1	0	0	0.1	1	1.0	12	0.3888888888888889	0.75	10	9	3	2	0	0.25	3	12	14	0.2222222222222222	0	0.1065634117818544	0.7379950596701063	0.4983045712440444	0.8951281713046967	0.6955330751985929	0.8085961723300592	0.9194936816312882	0.823499413181011	0.55	0.1	0.0	0.006863832393440074	14
3947	0.045038724799766686	0.022250795555633602	0.021575899103449935	0.9726377974451204	-1	0	0	0.2	2	0.8461538461538461	11	0.38461538461538464	0.6153846153846154	9	8	5	1	0	0.23076923076923078	3	13	15	0.07692307692307693	0	0.1	0.7464645601252151	0.4983045712440444	0.8946136430670109	0.6955330751985929	0.820082092543436	0.9216461524013044	0.8289923096792768	1.0	0.1111111111111111	0.0	0.021575899103449935	23
308	0.0012208924003796996	0.0002907308352759302	7.710718136281444e-07	0.9972090897587985	-1	0	0	1.0	1	0	0	1.0	0	1	0	0	1	0	0.5	2	1	2	0.3333333333333333	0	0	0	0	0	0	0	0	0	0	0	0	7.710718136281444e-07	36
970	0.056417411954824234	0.003832274298044376	-0.0002873844078860283	0.7176327596465637	-1	0	0	0.2	2	0.8461538461538461	11	0.38461538461538464	0.6923076923076923	11	9	3	0	0	0.23076923076923078	3	13	15	0.0	0	0.2783467684767058	0.9063015689020398	0.7556886049904162	0.9002064959351584	0.6754505133163453	0.8659313041533065	0.9199955030107817	0.8920083580725474	0	0	0.0	-2.873844078860283e-05	1
2010	0.04684144294190743	0.015667400936126844	0.015645818987527916	0.8638321184820714	-1	0	0	0.3	3	0.6923076923076923	9	0.5769230769230769	0.6923076923076923	10	9	4	1	0	0.15384615384615385	2	13	15	0.09090909090909091	0	0.16954036760187857	0.8598362860798762	0.4983045712440444	0.8815060716968486	0.6955330751985929	0.8962975011795613	0.9194936816312882	0.8800055169536032	1.0	0.1	0.0	0.015645818987527916	30
579	0.0010349646510362995	0.0003285387735161679	1.5709451265999963e-06	0.9969768183698523	-1	0	0	1.0	1	0	0	1.0	0	1	0	0	0	0	0.5	2	1	2	0.0	0	0	0	0	0	0	0	0	0	0	0	0	1.5709451265999963e-06	62
1087	None	None	None	None	None	0	0	0.3333333333333333	3	0.7272727272727273	8	0.9285714285714286	0.5454545454545454	8	6	4	2	0	0.2857142857142857	2	7	13	0.2	0	0.1065634117818544	0.7552499523892756	0.4881234190880777	0.9329058353349188	0.6754957662611706	0.8485207694968078	0.9268508235843753	0.8614463111253999	0.5625	0.125	0.0	None	0
3142	0.043249469103607004	0.02222191065013584	0.02169319187421475	0.9773667457311134	-1	0	0	0.1111111111111111	1	1.0	11	0.3939393939393939	0.7272727272727273	9	8	3	2	0	0.2727272727272727	3	11	13	0.2222222222222222	0	0.1	0.7450679655173328	0.4983045712440444	0.8946136430670109	0.6955330751985929	0.8518494892052624	0.9197286024643199	0.8393598549353636	0.5555555555555556	0.1111111111111111	0.0	0.02169319187421475	35
2724	0.04334687432806091	0.01997603362667775	0.019874252655687475	0.9772166847084899	-1	0	0	0.1111111111111111	1	1.0	11	0.3939393939393939	0.7272727272727273	9	8	3	2	0	0.2727272727272727	3	11	13	0.2222222222222222	0	0.1	0.8228998637752295	0.4983045712440444	0.8814599178710417	0.6955330751985929	0.8755465842907366	0.9216461524013044	0.8618952741014531	0.5555555555555556	0.1111111111111111	0.0	0.019874252655687475	73
3405	0.05328467542526285	0.025281097543287726	0.0248420153622431	0.9530985787590622	-1	0	0	0.125	1	1.0	10	1.0	0.9	9	9	2	2	0	0.08333333333333333	1	12	12	0.25	0	0.22595391164004835	0.8478700722365969	0.5009659447838806	0.9081757567087692	0.6222081655815578	0.9069885584159164	0.9197286024643199	0.8904800316186917	0.5555555555555556	0.1111111111111111	0.0	0.0248420153622431	12
2605	0.04236244666546984	0.020856703595224818	0.020856263219630123	0.979064907696452	-1	0	0	0.2222222222222222	2	0.8181818181818182	9	0.5416666666666666	0.7272727272727273	9	8	3	2	0	0.16666666666666666	2	12	13	0.2222222222222222	0	0.1131268235637088	0.743657008012663	0.4983045712440444	0.901810462948274	0.6955330751985929	0.8275173679391035	0.9197286024643199	0.8343672415278973	0.5555555555555556	0.1111111111111111	0.0	0.020856263219630123	19
3823	0.04567161421525166	0.021625715507544326	0.02144550034945122	0.9730796582927957	-1	0	0	0.2	2	0.8461538461538461	11	0.38461538461538464	0.6923076923076923	9	9	5	1	0	0.23076923076923078	3	13	15	0.07142857142857142	0	0.1	0.7425267803391071	0.4983045712440444	0.9264833492687647	0.6222081655815578	0.855231987611355	0.9197286024643199	0.8568973421777019	1.0	0.1111111111111111	0.0	0.02144550034945122	83
2915	0.042217711362916105	0.020744718039999856	0.02072137112554606	0.9767955836699066	-1	0	0	0.1111111111111111	1	1.0	11	0.3939393939393939	0.7272727272727273	9	8	3	2	0	0.2727272727272727	3	11	13	0.2222222222222222	0	0.1	0.8228998637752295	0.4983045712440444	0.8814599178710417	0.6955330751985929	0.8918528300075568	0.9197286024643199	0.8680796617810556	0.5555555555555556	0.1111111111111111	0.0	0.02072137112554606	89
630	0.001184929620520497	0.00025478798276219473	2.2334482709221453e-06	0.9968523718391057	-1	0	0	1.0	1	0	0	1.0	0	1	0	0	1	0	0.5	2	1	2	0.3333333333333333	0	0	0	0	0	0	0	0	0	0	0	0	2.2334482709221453e-06	15
3650	0.04775747049684349	0.013004080878730824	0.009719788396165345	0.970470125032805	-1	0	0	0.2	2	0.8461538461538461	11	0.38461538461538464	0.6923076923076923	9	9	5	1	0	0.23076923076923078	3	13	15	0.07142857142857142	0	0.15766410630151156	0.7388164556491502	0.4983045712440444	0.9264833492687647	0.6554584573237483	0.8246287793059469	0.9216461524013044	0.8464787629732149	1.0	0	0.0	0.009719788396165345	12
2957	0.04254040844573992	0.02003071158927397	0.02002816576423081	0.9771222697216543	-1	0	0	0.1111111111111111	1	1.0	11	0.3939393939393939	0.7272727272727273	9	8	3	2	0	0.2727272727272727	3	11	13	0.2222222222222222	0	0.1	0.8228998637752295	0.4983045712440444	0.8814599178710417	0.6955330751985929	0.8755465842907366	0.9216461524013044	0.8618952741014531	0.5555555555555556	0.1111111111111111	0.0	0.02002816576423081	51
4774	0.04262032579347615	0.008989978580325332	0.008844363314876019	0.9708997301706285	-1	0	0	0.3	3	0.6923076923076923	9	0.3125	0.6153846153846154	11	8	3	1	0	0.75	6	8	15	0.14285714285714285	0	0.22595391164004835	0.7869063951745251	0.5009659447838806	0.9150342054418321	0.6554584573237483	0.8885156881591917	0.9192581336392803	0.8720922931896836	1.0	0.09090909090909091	0.0	0.008844363314876019	10
2579	0.0450193352962083	0.022970887156038188	0.0210105661570565	0.973408415779525	-1	0	0	0.1	1	1.0	12	0.3888888888888889	0.75	10	9	3	2	0	0.25	3	12	14	0.2222222222222222	0	0.1065634117818544	0.7379950596701063	0.4983045712440444	0.9052654779020805	0.7032487511624277	0.8436206484200977	0.9206926735437576	0.8401548326398544	0.55	0.1	0.0	0.0210105661570565	17
4654	0.04293723951064415	0.009534236817924154	0.0064637448162858414	0.6850057578267075	-1	0	0	0.2	2	0.8461538461538461	11	0.5769230769230769	0.6923076923076923	9	9	5	1	0	0.15384615384615385	2	13	15	0.07142857142857142	0	0.17503901950219475	0.8306780822591171	0.5009659447838806	0.901787848193066	0.5575219481596587	0.8480306070396094	0.8959749842354009	0.8632215804471999	1.0	0.1111111111111111	0.0	0.0064637448162858414	8
1144	9.377280203200448e-09	8.919983063997236e-09	7.460203404410807e-09	0.9999987008308141	-1	0	0	0.6666666666666666	2	0.5	1	0.6666666666666666	0	0	0	3	3	0	0.6666666666666666	2	3	4	0.3	0.6666666666666666	0	0	0	0	0	0	0	0	0	0	0	-0.1	1
4503	0.039579164375586104	0.005576752407798444	0.00154033867654227	0.9719934969348543	-1	0	0	0.2	2	0.8461538461538461	11	0.38461538461538464	0.6923076923076923	9	9	5	1	0	0.23076923076923078	3	13	15	0.07142857142857142	0	0.1	0.6957568014938503	0.4983045712440444	0.9250696702211255	0.6554584573237483	0.8246287793059469	0.9216461524013044	0.8361016548409511	1.0	0.1111111111111111	0.0	0.00154033867654227	5
1629	0.04810992876624277	0.01318067730270502	0.012135743265633223	0.5316326494499302	-1	0	0	0.3	3	0.6923076923076923	9	0.5769230769230769	0.6923076923076923	10	9	4	1	0	0.15384615384615385	2	13	15	0.09090909090909091	0	0.16954036760187857	0.8759475013447529	0.4983045712440444	0.8495329913896262	0.7032487511624277	0.8978839231290653	0.9194936816312882	0.8757906126226731	1.0	0.2	0.0	0.012135743265633223	24
1318	0.06864239257735454	0.023450095925281834	0.020266773881699802	0.7956520648023852	-1	0	0	0.1	1	1.0	13	1.0	0.8461538461538461	11	11	3	2	0	0.06666666666666667	1	15	15	0.2	0	0.22595391164004835	0.8665549324933308	0.4983045712440444	0.9043752605302203	0.6955330751985929	0.888762658683757	0.9197286024643199	0.8874815809558291	0.5454545454545454	0.09090909090909091	0.0	0.020266773881699802	20
4345	0.04599143333244063	0.02176632747295124	0.0217040830301883	0.973366601915241	-1	0	0	0.2	2	0.8461538461538461	11	0.38461538461538464	0.6923076923076923	9	9	5	1	0	0.23076923076923078	3	13	15	0.07142857142857142	0	0.1	0.7425267803391071	0.4983045712440444	0.9264833492687647	0.6554584573237483	0.8246287793059469	0.9216461524013044	0.8473136656145543	1.0	0.1111111111111111	0.0	0.0217040830301883	27
4084	0.04534424032864354	0.021929731398794526	0.021459239753008046	0.9738314922814876	-1	0	0	0.2	2	0.8461538461538461	11	0.38461538461538464	0.6923076923076923	9	9	5	1	0	0.23076923076923078	3	13	15	0.07142857142857142	0	0.1	0.7425267803391071	0.4983045712440444	0.9264833492687647	0.6554584573237483	0.8246287793059469	0.9216461524013044	0.8473136656145543	1.0	0.1111111111111111	0.0	0.021459239753008046	59
3708	0.047209264182718765	0.023720706537619776	0.023060479649006895	0.9731441856686311	-1	0	0	0.2	2	0.8461538461538461	11	0.38461538461538464	0.6923076923076923	9	9	5	1	0	0.23076923076923078	3	13	15	0.07142857142857142	0	0.1	0.7695196708789168	0.4983045712440444	0.9264833492687647	0.6222081655815578	0.855231987611355	0.9216461524013044	0.8627801024594554	1.0	0.1111111111111111	0.0	0.023060479649006895	14
264	0.003899897187365408	0.0003021684623285397	0.0002980794232788772	0.9968380278004663	-1	0	0	0.5	1	1.0	1	1.0	1.0	2	1	0	0	0	0.3333333333333333	1	3	3	0.0	0	0.5811000429760058	0.6496791973081804	0.9399773427283252	0.5403933902276389	0.7476753713462558	0.5446760753055413	0.8147623598308102	0.5792217294146124	0	0	0.0	0.0002980794232788772	26
2057	0.043720738767243514	0.01591086995578101	0.015449336003085234	0.9794066451284379	-1	0	0	0.3	3	0.6923076923076923	9	0.5769230769230769	0.6923076923076923	10	9	4	1	0	0.15384615384615385	2	13	15	0.09090909090909091	0	0.1065634117818544	0.7379950596701063	0.4983045712440444	0.9052654779020805	0.6955330751985929	0.8403756846259839	0.9194936816312882	0.8390598997528891	1.0	0.1	0.0	0.015449336003085234	30
3476	0.043585027546372335	0.0226121200681144	0.022555330664964825	0.9774673559638518	-1	0	0	0.1111111111111111	1	1.0	11	0.3939393939393939	0.7272727272727273	9	8	3	2	0	0.2727272727272727	3	11	13	0.2222222222222222	0	0.1	0.7450679655173328	0.4983045712440444	0.8946136430670109	0.6955330751985929	0.8518494892052624	0.9197286024643199	0.8393598549353636	0.5555555555555556	0.1111111111111111	0.0	0.022555330664964825	51
4617	0.0460291158008867	0.022358656663395166	0.02201835928371494	0.9730023216374603	-1	0	0	0.2	2	0.8461538461538461	11	0.38461538461538464	0.6153846153846154	9	8	5	1	0	0.23076923076923078	3	13	15	0.07692307692307693	0	0.1	0.7464645601252151	0.4983045712440444	0.8946136430670109	0.6955330751985929	0.8518494892052624	0.9197286024643199	0.839690646462983	1.0	0.1111111111111111	0.0	0.02201835928371494	62
1282	0.04770209665783408	0.01265673031713947	0.011645375472496944	0.5290827698835883	-1	0	0	0.3	3	0.6923076923076923	9	0.5769230769230769	0.6923076923076923	10	9	4	1	0	0.15384615384615385	2	13	15	0.09090909090909091	0	0.16954036760187857	0.8759475013447529	0.4983045712440444	0.8495329913896262	0.7032487511624277	0.8978839231290653	0.9194936816312882	0.8757906126226731	1.0	0.1	0.0	0.011645375472496944	30
2226	0.03419532056496967	0.009718114919677443	0.00727052546771813	0.9884655584868836	-1	0	0	0.2	2	0.8461538461538461	11	0.5769230769230769	0.7692307692307693	10	10	4	1	0	0.15384615384615385	2	13	15	0.08333333333333333	0	0.13751950975109736	0.6543389734855592	0.5841339327537598	0.9010036682794508	0.6955330751985929	0.840542890489955	0.9192581336392803	0.818014862708794	1.0	0.2	0.0	0.00727052546771813	8
4002	0.04645670360083876	0.021616927673053097	0.020776147180028272	0.9725969201832135	-1	0	0	0.2	2	0.8461538461538461	11	0.38461538461538464	0.6153846153846154	9	8	5	1	0	0.23076923076923078	3	13	15	0.07692307692307693	0	0.1	0.7464645601252151	0.4983045712440444	0.8946136430670109	0.6955330751985929	0.8518494892052624	0.9197286024643199	0.839690646462983	1.0	0.1111111111111111	0.0	0.020776147180028272	33
4115	0.04627026870542814	0.020553703658117557	0.020506758428411223	0.9733765824294821	-1	0	0	0.2	2	0.8461538461538461	11	0.38461538461538464	0.6923076923076923	9	9	5	1	0	0.23076923076923078	3	13	15	0.07142857142857142	0	0.1	0.7471052230136533	0.4983045712440444	0.9264833492687647	0.6222081655815578	0.855231987611355	0.9197286024643199	0.857879168028308	1.0	0.1111111111111111	0.0	0.020506758428411223	27
2709	0.03786816115424736	0.008099348591013215	0.00707968384865473	0.9823059287386513	-1	0	0	0.1	1	1.0	12	0.3888888888888889	0.75	10	9	3	2	0	0.25	3	12	14	0.2222222222222222	0	0.10712921801248299	0.7378522271683351	0.4983045712440444	0.9052654779020805	0.6955330751985929	0.8085961723300592	0.9206926735437576	0.8288690376825859	0.55	0.1	0.0	0.00707968384865473	9
2933	0.03247818323444113	0.011254748978352897	0.01100073791330013	0.989108601277474	-1	0	0	0.2	2	0.8461538461538461	11	0.25	0.6923076923076923	11	9	3	2	0	0.6	6	10	15	0.25	0	0.1	0.7513723179389928	0.4983045712440444	0.9342119724229263	0.6955330751985929	0.8023225905794182	0.9242162061829069	0.8481324670872249	0.5454545454545454	0.09090909090909091	0.0	0.01100073791330013	15
1086	0.023147200935571398	0.013249710773073279	0.006797703861855181	0.9866747745891862	-1	0	0	0.4	4	0.5833333333333334	7	0.5833333333333334	0.4166666666666667	7	5	6	2	0	0.375	3	8	14	0.14285714285714285	0	0.1131268235637088	0.9327887573438783	0.5080649123151962	0.873705869987558	0.7109644271262625	0.6159821311971141	0.9192581336392803	0.842771951401281	0.5714285714285714	0.2857142857142857	0.0	0.006797703861855181	15
1288	0.046414704371332716	0.012937453613190866	0.011957973601999662	0.5312339614913113	-1	0	0	0.3	3	0.6923076923076923	9	0.5769230769230769	0.6923076923076923	10	9	4	1	0	0.15384615384615385	2	13	15	0.09090909090909091	0	0.16954036760187857	0.8759475013447529	0.4983045712440444	0.8495329913896262	0.7032487511624277	0.8978839231290653	0.9194936816312882	0.8757906126226731	1.0	0.1	0.0	0.011957973601999662	39
289	0.0008177160067872275	0.00012972871909029712	0.00012657812727139665	0.9963592176899002	-1	0	0	0.5	1	1.0	1	0.75	0	1	0	1	1	0	1.0	2	2	3	0.2	0	0	0	0	0	0	0	0	0	0	0	0	0.00012657812727139665	57
2470	0.04663732450358461	0.023483422491190172	0.01907565834253448	0.9734628820815023	-1	0	0	0.1	1	1.0	12	0.3888888888888889	0.75	10	9	3	2	0	0.25	3	12	14	0.2222222222222222	0	0.1065634117818544	0.7379950596701063	0.4983045712440444	0.9052654779020805	0.6955330751985929	0.8270497551284234	0.9206926735437576	0.8346840551090907	0.55	0.1	0.0	0.01907565834253448	45
557	0.055212493496930755	0.003096013515068055	-0.0010485200636507655	0.8702715317833081	-1	0	0	0.2	2	0.8461538461538461	11	0.3125	0.8461538461538461	13	11	1	3	0	0.3333333333333333	12	4	15	0.75	0	0.2783467684767058	0.9395429542308872	0.7972393071590065	0.8820536702628716	0.45002364973158626	0.9067481945155136	0.924473601503956	0.9124040633264214	0.46153846153846156	0.23076923076923078	0.0	-0.00010485200636507655	2
124	7.914288817742162e-09	7.277461940823952e-09	6.16324272219651e-09	0.9999990052002078	-1	0	0	1.0	1	0	0	1.0	0	0	0	1	1	0	0.5	1	2	2	0.16666666666666666	0	0	0	0	0	0	0	0	0	0	0	0	-0.1	1
4933	0.04171583687530151	0.008089170779929954	-0.004035918428591269	0.9618607521133923	-1	0	0	0.2	2	0.8461538461538461	11	0.4166666666666667	0.6153846153846154	9	8	5	1	0	0.25	12	3	15	0.07692307692307693	0.15384615384615385	0.17503901950219475	0.8127091518692906	0.4983045712440444	0.9330717793253577	0.7109644271262625	0.897259883750769	0.9320574476374369	0.8899181148939712	1.0	0.1111111111111111	0.0	-0.00040359184285912686	2
4570	0.04067034012756369	0.006303734134585593	0.0016858692508542196	0.9721041297031789	-1	0	0	0.2	2	0.8461538461538461	11	0.38461538461538464	0.6923076923076923	9	9	5	1	0	0.23076923076923078	3	13	15	0.07142857142857142	0	0.1	0.7425267803391071	0.4983045712440444	0.9250696702211255	0.6222081655815578	0.855231987611355	0.9197286024643199	0.856054331137196	1.0	0.1111111111111111	0.0	0.0016858692508542196	4
1843	0.03429381950843823	0.010131504953850607	0.01002637437018568	0.9560883135846863	-1	0	0	0.3	3	0.6666666666666666	8	0.2857142857142857	0.5833333333333334	9	7	4	2	0	1.0	7	7	14	0.2	0	0.1131268235637088	0.8863281529313597	0.4983045712440444	0.799148115594313	0.7109644271262625	0.9080712675709471	0.9197286024643199	0.8708340138134201	0.5555555555555556	0.1111111111111111	0.0	0.01002637437018568	14
1462	0.04615813611584271	0.013708641807553828	0.013467894681526824	0.971378896617184	-1	0	0	0.3	3	0.6923076923076923	9	0.5769230769230769	0.6923076923076923	10	9	4	1	0	0.15384615384615385	2	13	15	0.09090909090909091	0	0.16954036760187857	0.82102465964676	0.4983045712440444	0.8815060716968486	0.7032487511624277	0.9149050409606	0.9194936816312882	0.8774365640560929	1.0	0.1	0.0	0.013467894681526824	98
2028	0.04636609411215692	0.012948797539754064	0.012473679478138728	0.9717297239856549	-1	0	0	0.3	3	0.6923076923076923	9	0.5769230769230769	0.6923076923076923	10	9	4	1	0	0.15384615384615385	2	13	15	0.09090909090909091	0	0.16954036760187857	0.82102465964676	0.4983045712440444	0.8815060716968486	0.6955330751985929	0.909670339644775	0.9192581336392803	0.8750714857238946	1.0	0.1	0.0	0.012473679478138728	23
610	0.0010665216775965864	0.0001880167555627771	-2.5280809334699863e-08	0.9969703225731817	-1	0	0	1.0	2	0.0	0	0.75	0	1	0	1	2	0	1.0	2	2	3	0.4	0	0	0	0	0	0	0	0	0	0	0	0	-2.5280809334699863e-09	11
4980	0.04412829933847703	0.023901000104414382	0.022164222380748524	0.9732032438273661	-1	0	0	0.2	2	0.8461538461538461	11	0.38461538461538464	0.6923076923076923	9	9	5	1	0	0.23076923076923078	3	13	15	0.07142857142857142	0	0.1	0.7464645601252151	0.4983045712440444	0.9264833492687647	0.6554584573237483	0.8246287793059469	0.9216461524013044	0.8482042589852642	1.0	0.1111111111111111	0.0	0.022164222380748524	71
4291	0.0463126750598321	0.02207073396625851	0.021868506939438766	0.9734514545081077	-1	0	0	0.2	2	0.8461538461538461	11	0.38461538461538464	0.6923076923076923	9	9	5	1	0	0.23076923076923078	3	13	15	0.07142857142857142	0	0.1	0.7425267803391071	0.4983045712440444	0.9264833492687647	0.6222081655815578	0.855231987611355	0.9197286024643199	0.8568973421777019	1.0	0.1111111111111111	0.0	0.021868506939438766	74
1646	0.04707057348610645	0.012968469674997391	0.012929875753222974	0.9724009702844584	-1	0	0	0.3	3	0.6923076923076923	9	0.5769230769230769	0.6923076923076923	10	9	4	1	0	0.15384615384615385	2	13	15	0.09090909090909091	0	0.16954036760187857	0.82102465964676	0.4983045712440444	0.8815060716968486	0.6955330751985929	0.909670339644775	0.9192581336392803	0.8750714857238946	1.0	0.1	0.0	0.012929875753222974	68
3974	0.04611945423994835	0.021468112985218266	0.02136140930405486	0.972931346707148	-1	0	0	0.2	2	0.8461538461538461	11	0.38461538461538464	0.6923076923076923	9	9	5	1	0	0.23076923076923078	3	13	15	0.07142857142857142	0	0.1	0.7425267803391071	0.4983045712440444	0.9264833492687647	0.6554584573237483	0.8246287793059469	0.9216461524013044	0.8473136656145543	1.0	0.1111111111111111	0.0	0.02136140930405486	62
2086	0.04826777631105936	0.012525891841855319	0.012303842860209491	0.9101844804447836	-1	0	0	0.3	3	0.6923076923076923	9	0.5769230769230769	0.6923076923076923	10	9	4	1	0	0.15384615384615385	2	13	15	0.09090909090909091	0	0.16954036760187857	0.8598362860798762	0.4983045712440444	0.8815060716968486	0.6955330751985929	0.909670339644775	0.9192581336392803	0.8852830007630426	1.0	0.1	0.0	0.012303842860209491	17
4440	0.045192945773067546	0.021483742463898548	0.021479129342362326	0.9734112481712669	-1	0	0	0.2	2	0.8461538461538461	11	0.38461538461538464	0.6923076923076923	9	9	5	1	0	0.23076923076923078	3	13	15	0.07142857142857142	0	0.1	0.7425267803391071	0.4983045712440444	0.9264833492687647	0.6955330751985929	0.8615754569135349	0.9216461524013044	0.8590176647042155	1.0	0	0.0	0.021479129342362326	37
4561	0.0450336305858024	0.024258756639685377	0.022573663611600844	0.9730655866484642	-1	0	0	0.2	2	0.8461538461538461	11	0.38461538461538464	0.6923076923076923	9	9	5	1	0	0.23076923076923078	3	13	15	0.07142857142857142	0	0.1	0.7464645601252151	0.4983045712440444	0.9264833492687647	0.6222081655815578	0.855231987611355	0.9197286024643199	0.8577414208427895	1.0	0.1111111111111111	0.0	0.022573663611600844	109
677	0.030457640563028115	0.005597133879509323	0.0037314895785234207	0.9853744487593376	-1	0	0	0.125	1	1.0	9	1.0	0.6666666666666666	7	6	3	2	0	0.09090909090909091	1	11	11	0.2222222222222222	0	0.1131268235637088	0.9216485403703392	0.42613832059206064	0.9561104373651119	0.7109644271262625	0.6812041753564827	0.906719253665468	0.8910801892369079	0.5714285714285714	0.14285714285714285	0.0	0.0037314895785234207	5
967	0.02569328872019876	0.011449598282233188	0.007275412992243396	0.9828714862431792	-1	0	0	0.4	4	0.5	6	0.5185185185185185	0.4166666666666667	7	5	6	2	0	0.3333333333333333	3	9	14	0.14285714285714285	0	0.1131268235637088	0.9327887573438783	0.5080649123151962	0.873705869987558	0.7109644271262625	0.749292036931245	0.9192581336392803	0.8683486504392705	0.5714285714285714	0.2857142857142857	0.0	0.007275412992243396	24
750	0.021002113875592178	0.005815579659344348	0.005713250826168611	0.9774761287156304	-1	0	0	0.25	2	0.8888888888888888	8	0.55	0.7777777777777778	8	7	2	2	0	0.2	10	2	11	0.2857142857142857	0	0.1131268235637088	0.9234781481014895	0.4996352580139625	0.8678101931488674	0.5337811063961929	0.9538499517033235	0.9247072679916003	0.9217936913999385	0.5625	0	0.0	0.005713250826168611	73
1346	0.047009133619130575	0.011055756145762865	0.010937422603566543	0.521749574938772	-1	0	0	0.3	3	0.6923076923076923	9	0.5769230769230769	0.6923076923076923	10	9	4	1	0	0.15384615384615385	2	13	15	0.09090909090909091	0	0.16954036760187857	0.8759475013447529	0.4983045712440444	0.8495329913896262	0.7032487511624277	0.8978839231290653	0.9194936816312882	0.8757906126226731	1.0	0	0.0	0.010937422603566543	23
251	0.003924304787783404	0.0008574460988843942	0.0008541780660781893	0.9808894392337116	-1	0	0	0.5	2	0.75	3	0.5	0.75	5	3	0	0	0	0.75	3	4	6	0.0	0	0.22595391164004835	0.9363503284182798	0.6004780057336288	0.9284143179884956	0.7607170779763023	0.6197260564263196	0.9290447237833591	0.8713768862294471	0	0	0.0	0.0008541780660781893	38
2459	0.04984712233299516	0.01320909316580939	0.0081679415784253	0.9391434488518263	-1	0	0	0.1	1	1.0	12	0.3888888888888889	0.75	10	9	3	2	0	0.25	3	12	14	0.2222222222222222	0	0.1065634117818544	0.9376618568952128	0.4983045712440444	0.8517327321582306	0.7109644271262625	0.8091770809448863	0.9206926735437576	0.8773869544978204	0.55	0.1	0.0	0.0081679415784253	14
3461	0.04256536030362035	0.02006177392928784	0.01976305873597201	0.9769685439488195	-1	0	0	0.1111111111111111	1	1.0	11	0.3939393939393939	0.7272727272727273	9	8	3	2	0	0.2727272727272727	3	11	13	0.2222222222222222	0	0.1	0.8228998637752295	0.4983045712440444	0.8814599178710417	0.6955330751985929	0.8755465842907366	0.9216461524013044	0.8618952741014531	0.5555555555555556	0.1111111111111111	0.0	0.01976305873597201	28
2993	0.042929498630784726	0.019717311917134526	0.019537152209438448	0.9771791951017077	-1	0	0	0.1111111111111111	1	1.0	11	0.3939393939393939	0.7272727272727273	9	8	3	2	0	0.2727272727272727	3	11	13	0.2222222222222222	0	0.1	0.8228998637752295	0.4983045712440444	0.8814599178710417	0.7109644271262625	0.9015020796983826	0.9216461524013044	0.8720073301519096	0.5555555555555556	0.1111111111111111	0.0	0.019537152209438448	24
1827	0.043320087493781925	0.014562667709455102	0.014305071920157258	0.9724208117392056	-1	0	0	0.3	3	0.6923076923076923	9	0.5769230769230769	0.6923076923076923	10	9	4	1	0	0.15384615384615385	2	13	15	0.09090909090909091	0	0.16954036760187857	0.8956591726048452	0.4983045712440444	0.8815060716968486	0.6955330751985929	0.8962975011795613	0.9194936816312882	0.8913369959378017	1.0	0.1	0.0	0.014305071920157258	50
5001	0.037571224923997754	0.004401391727250573	0.0024394328800310125	0.9519903136508591	-1	0	0	0.3	3	0.6923076923076923	9	0.30612244897959184	0.6153846153846154	10	8	4	0	0	1.0	7	7	15	0.0	0	0.1	0.7305668258865491	0.5214078445986525	0.925946558733926	0.6588706203900754	0.8670785010753704	0.9382084700129025	0.8581043200846584	0	0	0.0	0.0024394328800310125	0
3636	0.03390274623432263	0.004864974956801498	0.004727991830712524	0.9854091859110095	-1	0	0	0.1111111111111111	1	1.0	11	0.3939393939393939	0.7272727272727273	9	8	3	2	0	0.2727272727272727	3	11	13	0.2222222222222222	0	0.1	0.8240457939606594	0.4983045712440444	0.8814599178710417	0.6955330751985929	0.8944023106929158	0.9197286024643199	0.8693946106655308	0.5555555555555556	0.1111111111111111	0.0	0.004727991830712524	9
2503	0.04506089226580189	0.023087951310635853	0.02032405311059255	0.9741957167967119	-1	0	0	0.1	1	1.0	12	0.3888888888888889	0.75	10	9	3	2	0	0.25	3	12	14	0.2222222222222222	0	0.1065634117818544	0.7379950596701063	0.4983045712440444	0.9052654779020807	0.6955330751985929	0.8085961723300592	0.9206926735437576	0.8289039554023557	0.55	0.1	0.0	0.02032405311059255	26
573	0.01779092356165777	0.00025959064251232137	0.0002595483803976245	0.9827242704481413	-1	0	0	0.375	3	0.5555555555555556	5	0.6111111111111112	0.4444444444444444	5	4	5	6	0	0.2222222222222222	2	9	11	0.46153846153846156	0	0.1131268235637088	0.9684185681504593	0.5080649123151962	0.9582627299802217	0.6955330751985929	0.8490368181693814	0.9192581336392803	0.9405481651177245	0.2	0.4	0.0	0.0002595483803976245	3
4467	0.045810740953306256	0.02161473952298794	0.021237285018110466	0.973027108495294	-1	0	0	0.2	2	0.8461538461538461	11	0.38461538461538464	0.6923076923076923	9	9	5	1	0	0.23076923076923078	3	13	15	0.07142857142857142	0	0.1	0.7425267803391071	0.4983045712440444	0.9264833492687647	0.6554584573237483	0.8246287793059469	0.9216461524013044	0.8473136656145543	1.0	0.1111111111111111	0.0	0.021237285018110466	24
3814	0.0419510094707058	0.004217889116365356	0.004026894244435606	0.9770808141721593	-1	0	0	0.1	1	1.0	12	0.3888888888888889	0.75	10	9	3	2	0	0.25	3	12	14	0.2222222222222222	0	0.14408292153295177	0.8224033296095107	0.4983045712440444	0.871610134778245	0.6588706203900754	0.9113356706652499	0.9082785978416567	0.8728075091527339	0.55	0.1	0.0	0.004026894244435606	5
3248	0.05537535501617279	0.016081892862529538	0.015960933292082497	0.796150874706308	-1	0	0	0.1111111111111111	1	1.0	11	1.0	0.8181818181818182	10	9	2	2	0	0.07692307692307693	1	13	13	0.2857142857142857	0	0.1065634117818544	0.818947354762807	0.4983045712440444	0.9240141974037165	0.6754957662611706	0.8656120066490421	0.922940998615055	0.8761760442142408	0.55	0.1	0.0	0.015960933292082497	22
1247	0.042804056544516765	0.011969223128826924	0.011130319711304855	0.9449610757856628	-1	0	0	0.2	2	0.8461538461538461	11	0.23809523809523808	0.7692307692307693	11	10	3	2	0	0.7777777777777778	9	7	15	0.2222222222222222	0	0.22595391164004835	0.8665549324933308	0.4983045712440444	0.9043752605302203	0.6955330751985929	0.888762658683757	0.9197286024643199	0.8874815809558291	0.5454545454545454	0.09090909090909091	0.0	0.011130319711304855	12
839	0.03505154776940745	0.01270246450507389	0.01199262114368435	0.9751403351601949	-1	0	0	0.4	4	0.6153846153846154	8	0.30612244897959184	0.6153846153846154	10	8	4	2	0	1.0	7	7	15	0.2	0	0.16954036760187857	0.8759475013447529	0.4983045712440444	0.8495329913896262	0.7032487511624277	0.8978839231290653	0.9194936816312882	0.8757906126226731	0.55	0.1	0.0	0.01199262114368435	18
2464	0.025549588461514804	0.013942278388109979	0.0023814210902718437	0.9883431839405826	-1	0	0	0.14285714285714285	1	1.0	8	1.0	0.75	7	6	2	2	0	0.1	1	10	10	0.2857142857142857	0	0.1	0.6141348162584548	0.29690245825792794	0.9173143912904322	0.6222081655815578	0.7627481699654528	0.9192581336392803	0.793526080231984	0.5714285714285714	0	0.0	0.0023814210902718437	4
4192	0.03672840918548611	0.021509263678362412	0.008185730605547033	0.9651850669764819	-1	0	0	0.2	2	0.8461538461538461	11	0.3	0.6923076923076923	9	9	5	1	0	0.5	5	10	15	0.07142857142857142	0	0.1	0.7015784069650075	0.4983045712440444	0.901810462948274	0.6955330751985929	0.8520444670879546	0.9192581336392803	0.8330898275332331	1.0	0.1111111111111111	0.0	0.008185730605547033	12
4827	0.04621354453265169	0.020999683330410385	0.020740742184971798	0.9728386494034192	-1	0	0	0.2	2	0.8461538461538461	11	0.38461538461538464	0.6923076923076923	10	9	4	1	0	0.23076923076923078	3	13	15	0.09090909090909091	0	0.1	0.7364141142910068	0.4983045712440444	0.9282714034561532	0.6588706203900754	0.8435775930849913	0.9206926735437576	0.8529146687370648	1.0	0.1	0.0	0.020740742184971798	28
680	0.0010414446602608721	0.00036132734283554255	1.3521829350358022e-06	0.9970315368529322	-1	0	0	1.0	1	0	0	1.0	0	1	0	0	0	0	0.5	2	1	2	0.0	0	0	0	0	0	0	0	0	0	0	0	0	1.3521829350358022e-06	15
653	0.000982758661677407	0.00031789032598267893	1.03539260697038e-06	0.9975242789933847	-1	0	0	1.0	1	0	0	1.0	0	1	0	0	0	0	0.5	2	1	2	0.0	0	0	0	0	0	0	0	0	0	0	0	0	1.03539260697038e-06	15
1835	0.0438073825843637	0.021286622856452775	0.015001614103374921	0.9741091330818482	-1	0	0	0.2	2	0.8333333333333334	10	0.5384615384615384	0.75	10	9	3	1	0	0.15384615384615385	2	13	14	0.1111111111111111	0	0.1065634117818544	0.7379950596701063	0.4983045712440444	0.9052654779020805	0.6955330751985929	0.8085961723300592	0.9206926735437576	0.8289039554023557	1.0	0.1	0.0	0.015001614103374921	107
98	0.001804842488355754	0.0002352880656959979	-0.00023324966975030303	0.9943010375783022	-1	1.0	1	0.8	4	0.2	1	0.5833333333333334	0.2	5	1	1	2	0	0.75	3	4	7	1.0	0.5	0.12748145194589539	0.9715903932785965	0.8029215812620164	0.9222689581332889	0.5636099727072221	0.86341151724187	0.947112524567155	0.9319203697909068	0.6000000000000001	0.6	0.0	-2.3324966975030303e-05	49
590	0.0018555059057440298	0.0005168676637118259	-7.392156748085283e-07	0.997870863503635	-1	0	0	1.0	2	0.0	0	1.0	0	2	0	0	0	0	0.3333333333333333	3	1	3	0.0	1.0	0	0	0	0	0	0	0	0	0	0	0	-7.392156748085283e-08	18
1456	0.04653449336358445	0.01374351236403695	0.013258490269052419	0.9702018098890859	-1	0	0	0.3	3	0.6923076923076923	9	0.5769230769230769	0.6923076923076923	10	9	4	1	0	0.15384615384615385	2	13	15	0.09090909090909091	0	0.16954036760187857	0.82102465964676	0.4983045712440444	0.8815060716968486	0.6955330751985929	0.909670339644775	0.9192581336392803	0.8750714857238946	1.0	0.1	0.0	0.013258490269052419	29
570	0.01609976865293624	0.001308620849588712	0.00014224284957691164	0.9823595085719689	-1	0	0	0.3333333333333333	2	0.8571428571428571	6	0.5625	0.5714285714285714	5	4	3	2	0	0.25	8	2	9	0.2222222222222222	0	0.44065992042392177	0.9320876581946611	0.4983045712440444	0.8462638221113173	0.8937220076490675	0.9434136335735056	0.749609100254852	0.9152516666787004	0.6	0	0.0	0.00014224284957691164	9
2941	9.779023536675797e-09	9.839868560575204e-09	8.933805168550476e-09	0.9999986861117637	-1	0	0	1.0	1	0	0	1.0	0	0	0	1	3	0	0.5	1	2	2	0.5	0	0	0	0	0	0	0	0	0	0	0	0	-0.1	0
4968	0.041078723832779815	0.01951642386716273	0.015248152081406355	0.9733708848884944	-1	0	0	0.2	2	0.8461538461538461	11	0.38461538461538464	0.6923076923076923	10	9	4	1	0	0.23076923076923078	3	13	15	0.09090909090909091	0	0.1	0.8941339210637758	0.5031847417796204	0.9171899273509654	0.6588706203900754	0.8444789687367419	0.9194936816312882	0.8886272131070914	1.0	0.1	0.0	0.015248152081406355	12
1559	0.011635668112191648	0.00040775961393908587	-0.00039338571132578224	0.9737524599665514	-1	0	0	0.375	3	0.6	6	0.6666666666666666	0.5	6	5	5	5	0	0.2222222222222222	9	2	12	0.38461538461538464	0	0.27689337199381525	0.9010645593848824	0.4996352580139625	0.846654326595887	0.7358407525512825	0.8812535377376682	0.9247072679916003	0.8780423143755307	0.16666666666666666	0.3333333333333333	0.0	-3.9338571132578224e-05	0
1351	0.04683012035611786	0.012819461501142215	0.012622565464647953	0.9725554007452464	-1	0	0	0.3	3	0.6923076923076923	9	0.5769230769230769	0.6923076923076923	10	9	4	1	0	0.15384615384615385	2	13	15	0.09090909090909091	0	0.16954036760187857	0.82102465964676	0.4983045712440444	0.8815060716968486	0.6955330751985929	0.8962975011795613	0.9194936816312882	0.8693935337158563	1.0	0.1	0.0	0.012622565464647953	48
2594	0.025312408657766086	0.0017861621245668707	0.001770762592108287	0.9840328667294609	-1	0	0	0.1111111111111111	1	1.0	11	0.43333333333333335	0.6363636363636364	8	7	4	4	0	0.3	10	3	13	0.36363636363636365	0.18181818181818182	0.17503901950219475	0.7435375054656799	0.5265764707304701	0.8951252614525841	0.7032487511624277	0.8323719607554394	0.9234443298085623	0.832537929622151	0.125	0.25	0.0	0.001770762592108287	1
4269	0.03932651245631884	0.02393180106752447	0.012809943304561219	0.9791385741163522	-1	0	0	0.125	1	1.0	10	0.4	0.7	8	7	3	2	0	0.3	3	10	12	0.2222222222222222	0	0.1	0.7537061797491045	0.39760351475098615	0.8701342682287847	0.6665862963539102	0.8644834448856938	0.9206926735437576	0.8354222334270589	0.5625	0.125	0.0	0.012809943304561219	8
707	0.0342613226247706	0.003324735229975197	0.0001814549169720294	0.9443336032734964	-1	0	0	0.3	3	0.6923076923076923	9	0.3125	0.6923076923076923	12	9	2	2	0	0.3333333333333333	12	4	15	0.4	0	0.4607873559606519	0.9433662328952362	0.7104397224455643	0.8839670495803622	0.31965063376280517	0.9180786702983955	0.9228186959340172	0.9183377060145289	0.5416666666666667	0.16666666666666666	0.0	0.0001814549169720294	2
1627	0.04959276130014222	0.011619022452338808	-0.0020934316948208603	0.5238392328619446	-1	0	0	0.3	3	0.6923076923076923	9	0.5769230769230769	0.6923076923076923	10	9	4	1	0	0.15384615384615385	2	13	15	0.09090909090909091	0	0.16954036760187857	0.8759475013447529	0.4983045712440444	0.8330748530401183	0.7032487511624277	0.8978839231290653	0.9164497036480895	0.8712477815863722	1.0	0.1	0.0	-0.00020934316948208604	0
4452	0.046081284936174964	0.02151905549818333	0.020718034774472077	0.9730277120214389	-1	0	0	0.2	2	0.8461538461538461	11	0.38461538461538464	0.6923076923076923	9	9	5	1	0	0.23076923076923078	3	13	15	0.07142857142857142	0	0.1	0.7425267803391071	0.4983045712440444	0.9264833492687647	0.6554584573237483	0.8246287793059469	0.9216461524013044	0.8473136656145543	1.0	0.1111111111111111	0.0	0.020718034774472077	21
3208	0.06253470152425494	0.014992142340992698	0.009639700943232424	0.6697551304772222	-1	0	0	0.1111111111111111	1	1.0	11	1.0	0.8181818181818182	10	9	2	2	0	0.07692307692307693	1	13	13	0.2857142857142857	0	0.1065634117818544	0.818947354762807	0.4983045712440444	0.9240141974037165	0.6588706203900754	0.8847044920404328	0.9206926735437576	0.8823688236531537	0.55	0	0.0	0.009639700943232424	11
2192	0.04287345855083215	0.01835152024983312	0.018198593178337337	0.979619081585133	-1	0	0	0.2	2	0.8333333333333334	10	0.5384615384615384	0.75	10	9	3	2	0	0.15384615384615385	2	13	14	0.2222222222222222	0	0.1065634117818544	0.7379950596701063	0.4983045712440444	0.9052654779020805	0.6955330751985929	0.8403756846259839	0.9194936816312882	0.8390598997528891	0.55	0.2	0.0	0.018198593178337337	55
2142	0.04273450291551997	0.01430712059358248	0.013016113954322537	0.9796209328829679	-1	0	0	0.3	3	0.6923076923076923	9	0.5769230769230769	0.6923076923076923	10	9	4	1	0	0.15384615384615385	2	13	15	0.09090909090909091	0	0.1065634117818544	0.7379950596701063	0.4983045712440444	0.9052654779020805	0.6955330751985929	0.8085961723300592	0.9206926735437576	0.8289039554023557	1.0	0.1	0.0	0.013016113954322537	25
2245	0.045580990698300745	0.014291414779004138	0.014203523903434115	0.9668000070706669	-1	0	0	0.3	3	0.6923076923076923	9	0.5769230769230769	0.6923076923076923	10	9	4	1	0	0.15384615384615385	2	13	15	0.09090909090909091	0	0.16954036760187857	0.8598362860798762	0.4983045712440444	0.8815060716968486	0.6955330751985929	0.909670339644775	0.9192581336392803	0.8852830007630426	1.0	0.1	0.0	0.014203523903434115	17
931	0.04243397267704832	0.0005411427293127879	0.00020046719542184062	0.9707798284338712	-1	0	0	0.2	2	0.8461538461538461	11	0.2727272727272727	0.6923076923076923	11	9	3	5	0	0.45454545454545453	5	11	15	0.625	0	0.1156281643298408	0.9034019346429021	0.3124688641353154	0.9602939531857305	0.6754505133163453	0.9170338124516223	0.9294008452891592	0.9313758678110081	0.18181818181818182	0.2727272727272727	0.0	0.00020046719542184062	4
1550	0.053125999068924026	0.01642339449560551	0.006964710680596214	0.6341243236754726	-1	0	0	0.2	2	0.8461538461538461	11	0.5357142857142857	0.8461538461538461	12	11	2	1	0	0.14285714285714285	2	14	15	0.14285714285714285	0	0.31143875110431224	0.8746676817643341	0.4983045712440444	0.8434184049285394	0.7032487511624277	0.9363632932175454	0.8957073634275442	0.8914067343816837	1.0	0.08333333333333333	0.0	0.006964710680596214	6
120	3.7059354242867825e-09	3.7129157167141673e-09	-3.4355711853473644e-10	0.9999997980296951	-1	0	0	0	0	0	0	1.0	0	0	0	0	1	0	1.0	1	1	1	0.25	0	0	0	0	0	0	0	0	0	0	0	0	-0.1	1
1186	0.04678761059221989	0.012722947985462259	0.011654802690015415	0.5311834655411957	-1	0	0	0.3	3	0.6923076923076923	9	0.5769230769230769	0.6923076923076923	10	9	4	1	0	0.15384615384615385	2	13	15	0.09090909090909091	0	0.16954036760187857	0.8759475013447529	0.4983045712440444	0.8495329913896262	0.7032487511624277	0.9160827094678861	0.9194936816312882	0.8834251560335211	1.0	0.1	0.0	0.011654802690015415	24
83	0.04520181609068202	0.006841361783036888	-0.006529727238283936	0.8837906432502666	-1	0	0	0.2857142857142857	2	0.875	7	1.0	0.875	9	7	0	0	0	0.1	10	1	10	0.0	0.2222222222222222	0.1348787877269023	0.6872791097402687	0.5907107606097426	0.8972721390078392	0.5884355779920216	0.8591040392388063	0.8860602520355708	0.8302675340353962	0	0	0.0	-0.0006529727238283936	23
4835	0.04825069027570806	0.022558960191034677	0.017085124362881447	0.9730596357196378	-1	0	0	0.2	2	0.8461538461538461	11	0.38461538461538464	0.6923076923076923	10	9	4	1	0	0.23076923076923078	3	13	15	0.09090909090909091	0	0.1288320531507558	0.7719686572505426	0.4996352580139625	0.9172415951275414	0.6222081655815578	0.8879681540768174	0.9194936816312882	0.869705000155007	1.0	0.1	0.0	0.017085124362881447	13
4455	0.045538348364819375	0.021177519746274936	0.02095940999631822	0.9729289877252567	-1	0	0	0.2	2	0.8461538461538461	11	0.38461538461538464	0.6923076923076923	9	9	5	1	0	0.23076923076923078	3	13	15	0.07142857142857142	0	0.1	0.7425267803391071	0.4983045712440444	0.9264833492687647	0.6222081655815578	0.855231987611355	0.9197286024643199	0.8568973421777019	1.0	0.1111111111111111	0.0	0.02095940999631822	24
22	0.02296583217429577	0.00045902759018893324	0.00028134871115720913	0.9080446869528643	-1	0.25	1	0.5	5	0.6153846153846154	8	0.30612244897959184	0.5384615384615384	11	7	3	1	0	1.0	7	7	15	0.16666666666666666	0.25	0.464348561504885	0.9116718969424967	0.6016950491682108	0.898897957463782	0.7232210712771311	0.970872494163974	0.9147953716118109	0.9355507766946697	1.0	0.45454545454545453	0.0	0.00028134871115720913	10
3618	0.04309856469483743	0.02055265746101899	0.02055206063080761	0.9769004757978156	-1	0	0	0.1111111111111111	1	1.0	11	0.3939393939393939	0.7272727272727273	9	8	3	2	0	0.2727272727272727	3	11	13	0.2222222222222222	0	0.1	0.8228998637752295	0.4983045712440444	0.8814599178710417	0.6955330751985929	0.8944023106929158	0.9197286024643199	0.8690959507850338	0.5555555555555556	0.1111111111111111	0.0	0.02055206063080761	45
3995	0.03344887264754881	0.008031210616432163	-0.0024702405811921455	0.9594535272025989	-1	0	0	0.3	3	0.6923076923076923	9	0.3409090909090909	0.6153846153846154	10	8	4	0	0	0.36363636363636365	4	11	15	0.0	0	0.1	0.6657875666114185	0.4983045712440444	0.9129483251445266	0.7032487511624277	0.8628758011111143	0.9353855127456397	0.8356555026236241	0	0	0.0	-0.00024702405811921456	1
4006	0.04525194090154693	0.021697802354486023	0.021357666254839525	0.9726806637530901	-1	0	0	0.2	2	0.8461538461538461	11	0.38461538461538464	0.6923076923076923	9	9	5	1	0	0.23076923076923078	3	13	15	0.07142857142857142	0	0.1	0.7425267803391071	0.4983045712440444	0.9264833492687647	0.6554584573237483	0.8246287793059469	0.9216461524013044	0.8473136656145543	1.0	0.1111111111111111	0.0	0.021357666254839525	38
4025	0.046052762854957664	0.022479155621142076	0.022272676517522016	0.9726125178577918	-1	0	0	0.2	2	0.8461538461538461	11	0.38461538461538464	0.6153846153846154	9	8	5	1	0	0.23076923076923078	3	13	15	0.07692307692307693	0	0.1	0.7464645601252151	0.4983045712440444	0.8946136430670109	0.6955330751985929	0.8518494892052624	0.9197286024643199	0.839690646462983	1.0	0.1111111111111111	0.0	0.022272676517522016	47
1187	0.03263528015324742	0.012007841627688247	0.006311729543507766	0.9745455141587449	-1	0	0	0.4	4	0.6153846153846154	8	0.30612244897959184	0.6153846153846154	10	8	4	2	0	1.0	7	7	15	0.2	0	0.16954036760187857	0.8759475013447529	0.4996352580139625	0.9020717785056482	0.7032487511624277	0.9261546824297023	0.9194936816312882	0.9033234454911854	0.55	0.1	0.0	0.006311729543507766	2
4236	0.046513460632614	0.02202236261876231	0.0216733869139595	0.9726226261681945	-1	0	0	0.2	2	0.8461538461538461	11	0.38461538461538464	0.6153846153846154	9	8	5	1	0	0.23076923076923078	3	13	15	0.07692307692307693	0	0.1	0.7464645601252151	0.4983045712440444	0.8946136430670109	0.6955330751985929	0.8518494892052624	0.9197286024643199	0.839690646462983	1.0	0.1111111111111111	0.0	0.0216733869139595	36
3645	0.04565922315629532	0.02061057937579223	0.019472981187611014	0.973192656477853	-1	0	0	0.2	2	0.8461538461538461	11	0.38461538461538464	0.6923076923076923	9	9	5	1	0	0.23076923076923078	3	13	15	0.07142857142857142	0	0.1	0.7640048057274034	0.4983045712440444	0.9264833492687647	0.6554584573237483	0.8246287793059469	0.9216461524013044	0.852233224941803	1.0	0.1111111111111111	0.0	0.019472981187611014	23
2985	0.02846087292095883	0.013940754815075606	0.00663273270554392	0.9894878997208103	-1	0	0	0.1111111111111111	1	1.0	11	0.3939393939393939	0.7272727272727273	9	8	3	2	0	0.2727272727272727	3	11	13	0.2222222222222222	0	0.1	0.8228998637752295	0.4983045712440444	0.8942573711967382	0.6955330751985929	0.8755465842907366	0.9216461524013044	0.8669212634190891	0.5555555555555556	0.1111111111111111	0.0	0.00663273270554392	5
4792	0.0468462811594929	0.024176892099883385	0.02279386620312226	0.9726338146826786	-1	0	0	0.2	2	0.8461538461538461	11	0.38461538461538464	0.6923076923076923	9	9	5	1	0	0.23076923076923078	3	13	15	0.07142857142857142	0	0.1	0.7464645601252151	0.4983045712440444	0.9264833492687647	0.6222081655815578	0.855231987611355	0.9197286024643199	0.8577414208427895	1.0	0.1111111111111111	0.0	0.02279386620312226	73
4023	0.04597881579523104	0.022155839726846458	0.020846761468379393	0.9725995694683509	-1	0	0	0.2	2	0.8461538461538461	11	0.38461538461538464	0.6923076923076923	9	9	5	1	0	0.23076923076923078	3	13	15	0.07142857142857142	0	0.1	0.7425267803391071	0.4983045712440444	0.9264833492687647	0.6554584573237483	0.8246287793059469	0.9216461524013044	0.8473136656145543	1.0	0.2222222222222222	0.0	0.020846761468379393	63
1493	0.04747815833895569	0.008854676165520606	0.004359968644010511	0.8417313692854866	-1	0	0	0.3	3	0.6923076923076923	9	0.5769230769230769	0.6923076923076923	10	9	4	1	0	0.15384615384615385	2	13	15	0.09090909090909091	0	0.16954036760187857	0.8958541874700928	0.4983045712440444	0.8804503744937899	0.7032487511624277	0.9119414009991724	0.913211843182102	0.8967928701849137	1.0	0.2	0.0	0.004359968644010511	1
28	None	None	None	None	None	0	0	0.6	6	0.38461538461538464	5	0.5	0.23076923076923078	6	3	8	2	0	0.8333333333333334	6	5	15	0.11764705882352941	0.3076923076923077	0.8861358799619392	0.9592937574111616	0.35082697860467976	0.95104276143429	0.5467610235936321	0.9452467876113242	0.8507259305860172	0.9521968033136289	0.5833333333333333	0.16666666666666666	0.0	None	0
2780	0.04365010092345252	0.01954013614224778	0.019424409276501294	0.9771125752885509	-1	0	0	0.1111111111111111	1	1.0	11	0.3939393939393939	0.7272727272727273	9	8	3	2	0	0.2727272727272727	3	11	13	0.2222222222222222	0	0.1	0.8228998637752295	0.4983045712440444	0.8814599178710417	0.6955330751985929	0.8755465842907366	0.9216461524013044	0.8618952741014531	0.5555555555555556	0.1111111111111111	0.0	0.019424409276501294	36
3835	0.026860679325274646	0.008447894794243412	-0.00507932704440838	0.9674756417197755	-1	0	0	0.2	2	0.8461538461538461	11	0.2727272727272727	0.7692307692307693	10	10	4	1	0	0.45454545454545453	5	11	15	0.08333333333333333	0	0.1	0.7394783412036828	0.4983045712440444	0.9256691453723873	0.6955330751985929	0.8403756846259839	0.9194936816312882	0.8509525825552369	1.0	0.1	0.0	-0.000507932704440838	0
636	0.0010290822082774857	0.000327608781303062	1.5650583770225651e-06	0.9969944847967072	-1	0	0	1.0	1	0	0	1.0	0	1	0	0	0	0	0.5	2	1	2	0.0	0	0	0	0	0	0	0	0	0	0	0	0	1.5650583770225651e-06	40
2102	0.05443019255316722	0.015396551456348108	0.015270411280101249	0.9642402641560799	-1	0	0	0.2	2	0.8461538461538461	11	0.5357142857142857	0.7692307692307693	11	10	3	1	0	0.14285714285714285	2	14	15	0.1111111111111111	0	0.1131268235637088	0.7500483958746632	0.4983045712440444	0.9218647450033873	0.6955330751985929	0.8329490815723266	0.9216461524013044	0.8487076177571328	1.0	0.2727272727272727	0.0	0.015270411280101249	17
2895	0.04305934862746345	0.019898919159229516	0.01981292388581324	0.9767836958569556	-1	0	0	0.1111111111111111	1	1.0	11	0.3939393939393939	0.7272727272727273	9	8	3	2	0	0.2727272727272727	3	11	13	0.2222222222222222	0	0.1	0.8228998637752295	0.4983045712440444	0.8814599178710417	0.7109644271262625	0.8997487805058476	0.9216461524013044	0.8712767204034535	0.5555555555555556	0.1111111111111111	0.0	0.01981292388581324	34
1139	0.04222614605290834	0.012238706137696417	0.01143649645016738	0.9451272416671642	-1	0	0	0.2	2	0.8461538461538461	11	0.23809523809523808	0.7692307692307693	11	10	3	2	0	0.7777777777777778	9	7	15	0.2222222222222222	0	0.22595391164004835	0.8665549324933308	0.4983045712440444	0.9043752605302203	0.6955330751985929	0.888762658683757	0.9197286024643199	0.8874815809558291	0.5454545454545454	0.09090909090909091	0.0	0.01143649645016738	48
302	3.7658051956414567e-06	1.1904867540749549e-06	1.1792350592559267e-06	0.9999991225724624	-1	0	0	1.0	1	0	0	1.0	0	1	0	0	1	0	0.5	2	1	2	0.3333333333333333	0	0	0	0	0	0	0	0	0	0	0	0	1.1792350592559267e-06	13
1076	0.047137872274473	0.011187153814727803	0.011145843027713974	0.5196674982852487	-1	0	0	0.3	3	0.6923076923076923	9	0.5769230769230769	0.6923076923076923	10	9	4	1	0	0.15384615384615385	2	13	15	0.09090909090909091	0	0.16954036760187857	0.8759475013447529	0.4983045712440444	0.8495329913896262	0.7032487511624277	0.8978839231290653	0.9194936816312882	0.8757906126226731	1.0	0.1	0.0	0.011145843027713974	94
2005	0.042781562114227296	0.015157276362273433	0.014671496959479753	0.9796940531459599	-1	0	0	0.3	3	0.6923076923076923	9	0.5769230769230769	0.6923076923076923	10	9	4	1	0	0.15384615384615385	2	13	15	0.09090909090909091	0	0.1065634117818544	0.7379950596701063	0.4983045712440444	0.9052654779020805	0.6955330751985929	0.8403756846259839	0.9194936816312882	0.8390598997528891	1.0	0.1	0.0	0.014671496959479753	33
4388	0.04770885368651827	0.02170277524570458	0.021432703350517654	0.9737030264086972	-1	0	0	0.2	2	0.8461538461538461	11	0.38461538461538464	0.6923076923076923	9	9	5	1	0	0.23076923076923078	3	13	15	0.07142857142857142	0	0.1	0.7425267803391071	0.4983045712440444	0.9264833492687647	0.6222081655815578	0.855231987611355	0.9197286024643199	0.8568973421777019	1.0	0	0.0	0.021432703350517654	55
2347	0.04254380946698735	0.021909518328974368	0.01978436377468378	0.9791142365818746	-1	0	0	0.2	2	0.8333333333333334	10	0.5384615384615384	0.75	10	9	3	2	0	0.15384615384615385	2	13	14	0.2222222222222222	0	0.1065634117818544	0.7379950596701063	0.4983045712440444	0.9052654779020805	0.6955330751985929	0.8403756846259839	0.9194936816312882	0.8390598997528891	0.55	0.2	0.0	0.01978436377468378	24
3001	0.043774661344472526	0.023742068584897674	0.01928262795342071	0.9755167945401637	-1	0	0	0.1	1	1.0	12	0.3888888888888889	0.75	10	9	3	2	0	0.25	3	12	14	0.2222222222222222	0	0.1065634117818544	0.7379950596701063	0.4983045712440444	0.9052654779020805	0.6955330751985929	0.8085961723300592	0.9206926735437576	0.8289039554023557	0.55	0.1	0.0	0.01928262795342071	31
1565	0.047821402471690984	0.013384404671027174	0.01326925079706279	0.9708694623179699	-1	0	0	0.3	3	0.6923076923076923	9	0.5769230769230769	0.6923076923076923	10	9	4	1	0	0.15384615384615385	2	13	15	0.09090909090909091	0	0.16954036760187857	0.82102465964676	0.4983045712440444	0.8815060716968486	0.7032487511624277	0.9149050409606	0.9194936816312882	0.8774365640560929	1.0	0.1	0.0	0.01326925079706279	58
833	0.001039325975605879	0.00029370410563679715	1.4487366507674785e-06	0.9972336883386808	-1	0	0	1.0	1	0	0	1.0	0	1	0	0	0	0	0.5	2	1	2	0.0	0	0	0	0	0	0	0	0	0	0	0	0	1.4487366507674785e-06	39
2718	0.035320080016960714	0.008849698308986928	0.008528971350897984	0.9608629709064916	-1	0	0	0.3	3	0.7692307692307693	10	0.26785714285714285	0.7692307692307693	12	10	2	1	0	0.875	8	7	15	0.16666666666666666	0	0.14408292153295177	0.6824858201853958	0.5841339327537598	0.9326699529065071	0.6955330751985929	0.7927751816242997	0.9256163804954276	0.8289872252134283	1.0	0.08333333333333333	0.0	0.008528971350897984	1
90	0.0009006257813477604	0.00013763682208740323	1.093607994827845e-06	0.9960059432400247	-1	0	0	1.0	1	0	0	1.0	0	1	0	0	1	0	0.5	2	1	2	0.3333333333333333	0	0	0	0	0	0	0	0	0	0	0	0	1.093607994827845e-06	29
4126	0.02773096794675924	0.017968614472906114	0.01437037979545078	0.976536827326634	-1	0	0	0.2	2	0.8461538461538461	11	0.38461538461538464	0.6923076923076923	9	9	5	1	0	0.23076923076923078	3	13	15	0.07142857142857142	0	0.1	0.7425267803391071	0.4983045712440444	0.9185243675665946	0.6222081655815578	0.855231987611355	0.9192581336392803	0.8522824476019797	1.0	0.1111111111111111	0.0	0.01437037979545078	15
1906	0.052944830801903195	0.015203547598604605	0.00910794081786603	0.9073517299664434	-1	0	0	0.3	3	0.6923076923076923	9	0.5769230769230769	0.6923076923076923	10	9	4	1	0	0.15384615384615385	2	13	15	0.09090909090909091	0	0.19398258692856976	0.9142044101966456	0.4983045712440444	0.8495329913896262	0.7032487511624277	0.8978839231290653	0.9194936816312882	0.8899587723331917	1.0	0.1	0.0	0.00910794081786603	14
3752	0.042284229041098305	0.019413640654328997	0.01940003079444565	0.9769122571804485	-1	0	0	0.1111111111111111	1	1.0	11	0.3939393939393939	0.7272727272727273	9	8	3	2	0	0.2727272727272727	3	11	13	0.2222222222222222	0	0.1	0.8228998637752295	0.4983045712440444	0.8814599178710417	0.6955330751985929	0.8755465842907366	0.9216461524013044	0.8618952741014531	0.5555555555555556	0.1111111111111111	0.0	0.01940003079444565	17
4451	0.03676703950202968	0.020279811893087075	0.004294234578523077	0.9790825707078445	-1	0	0	0.125	1	1.0	10	0.4	0.7	8	7	3	2	0	0.3	3	10	12	0.2222222222222222	0	0.1	0.7537061797491045	0.367275263214751	0.8948833632314452	0.6832114422250054	0.8378579807502607	0.922940998615055	0.8367385484528314	0.5625	0.125	0.0	0.004294234578523077	10
4235	0.022610868518013395	0.008063338644509527	0.005803377537003085	0.9750269485180051	-1	0	0	0.2	2	0.8461538461538461	11	0.38461538461538464	0.6923076923076923	9	9	5	1	0	0.23076923076923078	3	13	15	0.07142857142857142	0	0.1	0.7425267803391071	0.4983045712440444	0.9021010663599275	0.6554584573237483	0.8246287793059469	0.9192581336392803	0.8333170698749554	1.0	0.1111111111111111	0.0	0.005803377537003085	8
485	0.008122965690159897	0.0002350815058076409	0.00021591308504393728	0.9935138138634457	-1	0	0	0.6	3	0.6	3	0.5833333333333334	0.6	6	3	0	0	0	0.3333333333333333	6	2	7	0.0	0.8	0.35063067063573483	0.8758053697116795	0.712496449940229	0.7943908857096752	0.7281250765874476	0.9203511651748534	0.9026552724307737	0.8718415384512113	0	0	0.0	0.00021591308504393728	4
1945	0.05072252812569363	0.012169133487101025	0.011203375342455987	0.8618628864391429	-1	0	0	0.3	3	0.6923076923076923	9	0.5769230769230769	0.6923076923076923	10	9	4	1	0	0.15384615384615385	2	13	15	0.09090909090909091	0	0.16954036760187857	0.8598362860798762	0.4983045712440444	0.8815060716968486	0.6955330751985929	0.8962975011795613	0.9194936816312882	0.8800055169536032	1.0	0	0.0	0.011203375342455987	17
4441	0.04660957303989401	0.021631275760320125	0.0209534576965574	0.973294273723596	-1	0	0	0.2	2	0.8461538461538461	11	0.38461538461538464	0.6923076923076923	9	9	5	1	0	0.23076923076923078	3	13	15	0.07142857142857142	0	0.1	0.7425267803391071	0.4983045712440444	0.9264833492687647	0.6222081655815578	0.855231987611355	0.9197286024643199	0.8568973421777019	1.0	0	0.0	0.0209534576965574	24
4419	0.04491737877975153	0.02178181351880266	0.021680489105295162	0.9734109505556223	-1	0	0	0.2	2	0.8461538461538461	11	0.38461538461538464	0.6923076923076923	9	9	5	1	0	0.23076923076923078	3	13	15	0.07142857142857142	0	0.1	0.7425267803391071	0.4983045712440444	0.9264833492687647	0.6955330751985929	0.847394319045786	0.9216461524013044	0.8543472116994808	1.0	0.1111111111111111	0.0	0.021680489105295162	57
1079	0.03986518556777768	0.012854501581062373	0.010877189163766664	0.9515527728106709	-1	0	0	0.4	4	0.6153846153846154	8	0.30612244897959184	0.6153846153846154	10	8	4	2	0	1.0	7	7	15	0.2	0	0.16954036760187857	0.9143559320681006	0.4996352580139625	0.881829690063279	0.7032487511624277	0.8286515282859839	0.9192581336392803	0.8791774837074727	0.55	0.1	0.0	0.010877189163766664	43
687	0.05132980520050766	0.0028321115960498826	-0.00027916223016652436	0.5343180191447283	-1	0	0	0.2	2	0.8461538461538461	11	0.3125	0.8461538461538461	13	11	1	3	0	0.3333333333333333	12	4	15	0.75	0	0.6192979472028717	0.9454382852893808	0.5873368648223656	0.946474936982711	0.4547066737045668	0.9199161470761616	0.921130622287387	0.9383146942739335	0.5384615384615384	0.15384615384615385	0.0	-2.7916223016652436e-05	6
2523	0.03627182588500577	0.009514033548855624	0.009166984895277373	0.9753069151210255	-1	0	0	0.1	1	1.0	12	0.3888888888888889	0.75	10	9	3	2	0	0.25	3	12	14	0.2222222222222222	0	0.1065634117818544	0.7379950596701063	0.4983045712440444	0.9033875627312878	0.6955330751985929	0.8403756846259839	0.9194936816312882	0.8380804716902229	0.55	0	0.0	0.009166984895277373	0
3959	0.045978433880051586	0.021362696211773006	0.020362525403203834	0.9729923420707173	-1	0	0	0.2	2	0.8461538461538461	11	0.38461538461538464	0.6923076923076923	9	9	5	1	0	0.23076923076923078	3	13	15	0.07142857142857142	0	0.1	0.7425267803391071	0.4983045712440444	0.9264833492687647	0.6554584573237483	0.8246287793059469	0.9216461524013044	0.8473136656145543	1.0	0.1111111111111111	0.0	0.020362525403203834	43
2063	0.0418914550430198	0.01698222341458529	0.01698121420828765	0.9797914952631158	-1	0	0	0.3	3	0.6923076923076923	9	0.5769230769230769	0.6923076923076923	10	9	4	1	0	0.15384615384615385	2	13	15	0.09090909090909091	0	0.1065634117818544	0.7379950596701063	0.4983045712440444	0.9052654779020805	0.6955330751985929	0.8403756846259839	0.9194936816312882	0.8390598997528891	1.0	0.1	0.0	0.01698121420828765	81
1869	0.04772268459168937	0.013840442224328231	0.012435438417924992	0.9502143521852698	-1	0	0	0.3	3	0.6923076923076923	9	0.5769230769230769	0.6923076923076923	10	9	4	1	0	0.15384615384615385	2	13	15	0.09090909090909091	0	0.16954036760187857	0.8598362860798762	0.4983045712440444	0.8815060716968486	0.6955330751985929	0.8962975011795613	0.9194936816312882	0.8800055169536032	1.0	0.3	0.0	0.012435438417924992	21
2589	0.04050328809871624	0.021214886067118643	0.01026624580043612	0.9781404873841327	-1	0	0	0.1111111111111111	1	1.0	11	1.0	0.8181818181818182	10	9	2	2	0	0.07692307692307693	1	13	13	0.2857142857142857	0	0.1065634117818544	0.7379950596701063	0.4983045712440444	0.9052654779020805	0.6955330751985929	0.8403756846259839	0.9194936816312882	0.8390598997528891	0.55	0.1	0.0	0.01026624580043612	14
2535	0.04520973392241927	0.023848492355380287	0.019425220695657455	0.9738365551765529	-1	0	0	0.1	1	1.0	12	0.3888888888888889	0.75	10	9	3	2	0	0.25	3	12	14	0.2222222222222222	0	0.1065634117818544	0.7379950596701063	0.4983045712440444	0.9052654779020805	0.6955330751985929	0.8085961723300592	0.9206926735437576	0.8289039554023557	0.55	0.1	0.0	0.019425220695657455	25
2739	0.031481846097850055	0.007506881362189272	0.0026604796476342616	0.9883754189120523	-1	0	0	0.2	2	0.8461538461538461	11	0.5357142857142857	0.7692307692307693	11	10	3	2	0	0.14285714285714285	2	14	15	0.2222222222222222	0	0.1	0.8137493531487628	0.4983045712440444	0.9317623738546035	0.6955330751985929	0.8846785797121276	0.9294008452891592	0.8851415753974479	0.5454545454545454	0.18181818181818182	0.0	0.0026604796476342616	2
358	5.051908105327974e-06	2.282283310883408e-08	2.2575474526873728e-08	0.9999993107972154	-1	0	0	1.0	1	0	0	1.0	0	1	0	0	1	0	0.5	2	1	2	0.3333333333333333	0	0	0	0	0	0	0	0	0	0	0	0	2.2575474526873728e-08	10
4022	0.03577269928016588	0.0009403304761042172	7.247486426251833e-06	0.9896004522877406	-1	0	0	0.2	2	0.8461538461538461	11	0.5357142857142857	0.6923076923076923	10	9	4	1	0	0.14285714285714285	2	14	15	0.09090909090909091	0	0.17503901950219475	0.7337715394842713	0.4983045712440444	0.9204183492129516	0.6955330751985929	0.9043265972426981	0.9192581336392803	0.8701982340937081	1.0	0.1	0.0	7.247486426251833e-06	3
1795	0.053652199330366225	0.007949350533455496	0.007662904082036771	0.939275527974753	-1	0	0	0.3	3	0.6923076923076923	9	0.5769230769230769	0.6923076923076923	10	9	4	1	0	0.15384615384615385	2	13	15	0.09090909090909091	0	0.16954036760187857	0.8956591726048452	0.4983045712440444	0.8975544175280253	0.6955330751985929	0.8962975011795613	0.9266670526011581	0.8965063514382162	1.0	0.1	0.0	0.007662904082036771	15
591	0.0010345241726936094	0.00029678354975329617	1.3745437062968097e-06	0.9970507314344591	-1	0	0	1.0	1	0	0	1.0	0	1	0	0	1	0	0.5	2	1	2	0.3333333333333333	0	0	0	0	0	0	0	0	0	0	0	0	1.3745437062968097e-06	25
2025	0.03784721820676536	0.014593443435997711	0.014585456545174694	0.9800145001195946	-1	0	0	0.3	3	0.6923076923076923	9	0.5769230769230769	0.6923076923076923	10	9	4	1	0	0.15384615384615385	2	13	15	0.09090909090909091	0	0.1065634117818544	0.7379950596701063	0.4983045712440444	0.8846025507915081	0.6955330751985929	0.8403756846259839	0.9194936816312882	0.82889063749822	1.0	0.3	0.0	0.014585456545174694	21
2461	0.04407298848867444	0.015602375370776703	0.015065877124971943	0.9793976564492959	-1	0	0	0.3	3	0.6923076923076923	9	0.5769230769230769	0.6923076923076923	10	9	4	1	0	0.15384615384615385	2	13	15	0.09090909090909091	0	0.1065634117818544	0.7379950596701063	0.4983045712440444	0.9052654779020805	0.6955330751985929	0.8403756846259839	0.9194936816312882	0.8390598997528891	1.0	0.3	0.0	0.015065877124971943	19
2095	0.04737365678184419	0.012425509985837937	0.008071210683171548	0.8848868949676063	-1	0	0	0.3	3	0.6923076923076923	9	0.5769230769230769	0.6923076923076923	10	9	4	1	0	0.15384615384615385	2	13	15	0.09090909090909091	0	0.1065634117818544	0.8663993745232274	0.4983045712440444	0.917521284963459	0.6754957662611706	0.896295675471161	0.9220019431043481	0.89521166182816	1.0	0.1	0.0	0.008071210683171548	9
4005	0.04675408718592557	0.021405574746937293	0.02125940592632647	0.9716877913305396	-1	0	0	0.2	2	0.8461538461538461	11	0.38461538461538464	0.6923076923076923	10	9	4	1	0	0.23076923076923078	3	13	15	0.09090909090909091	0	0.1288320531507558	0.751229828929719	0.5397863833655346	0.9174916492706521	0.6588706203900754	0.8463210706468456	0.9194936816312882	0.8506853462274168	1.0	0.1	0.0	0.02125940592632647	13
2890	0.009959648914803894	0.0010039262972290537	-0.0007352654132866854	0.9770779988840628	-1	0	0	0.375	3	0.7	7	0.2857142857142857	0.4	7	4	4	2	0	0.8571428571428571	6	7	12	0.2222222222222222	0	0.1131268235637088	0.7608350999264674	0.2362459551854577	0.9274680916139446	0.7109644271262625	0.8204003437300975	0.9294008452891592	0.8508883789906394	0.5714285714285714	0.14285714285714285	0.0	-7.352654132866854e-05	0
364	0.00778242848975159	0.0001662169188145043	0.00012031415419691809	0.9891241711782921	-1	0.75	3	0.7	7	0.3076923076923077	4	0.5	0.23076923076923078	9	3	5	3	0	0.8333333333333334	5	6	15	0.375	0.4	0.22469490453653793	0.8688001535569637	0.4887117142492771	0.9640474787880521	0.4120375875099268	0.800359856105556	0.9008623722016452	0.8992838516066328	0.5555555555555556	0.2222222222222222	0.0	0.00012031415419691809	5
1003	0.003421980556120728	0.00030996325690682444	0.00022275034587253978	0.9881113439765292	-1	0	0	0.5	2	0.75	3	0.6	0.75	5	3	0	0	0	0.4	5	2	6	0.0	0	0.23388193077793168	0.8981927647877799	0.8245148941468292	0.8117506000545618	0.7607170779763023	0.7105608606709924	0.9290447237833591	0.8193987857606868	0	0	0.0	0.00022275034587253978	21
1777	0.04332660300840039	0.014462975815981804	0.014444586596841289	0.9797253501551338	-1	0	0	0.2	2	0.8461538461538461	11	0.5769230769230769	0.6923076923076923	9	9	5	2	0	0.15384615384615385	2	13	15	0.14285714285714285	0	0.1131268235637088	0.7810632153566651	0.4983045712440444	0.8920390966321309	0.6955330751985929	0.8690197749133298	0.9197286024643199	0.8530398072351618	0.5555555555555556	0.1111111111111111	0.0	0.014444586596841289	38
5040	0.03616792468512382	0.004846441674189515	0.004765851381699356	0.9826298115751182	-1	0	0	0.2	2	0.8461538461538461	11	0.38461538461538464	0.6923076923076923	9	9	5	1	0	0.23076923076923078	3	13	15	0.07142857142857142	0	0.1	0.7464645601252151	0.4983045712440444	0.9091929895460731	0.6554584573237483	0.8246287793059469	0.9197286024643199	0.838064629962596	1.0	0.1111111111111111	0.0	0.004765851381699356	10
1431	0.052275701247340566	0.008795119968228106	0.008762781969782984	0.7592037407206249	-1	0	0	0.1	1	1.0	13	1.0	0.8461538461538461	11	11	3	2	0	0.06666666666666667	1	15	15	0.2	0	0.22595391164004835	0.8665549324933308	0.4983045712440444	0.9097592618609723	0.6955330751985929	0.888762658683757	0.9242162061829069	0.889590616016264	0.5454545454545454	0.09090909090909091	0.0	0.008762781969782984	11
830	0.050957211801049444	0.011251165284531822	0.004991310461920125	0.7378374111551651	-1	0	0	0.2	2	0.8461538461538461	11	0.5357142857142857	0.8461538461538461	11	11	3	4	0	0.14285714285714285	2	14	15	0.4	0	0.44065992042392177	0.7881653787667626	0.4847943054123173	0.8510737858075839	0.5821981796343014	0.9679209076513251	0.9008623722016452	0.8961008209065655	0.2727272727272727	0.18181818181818182	0.0	0.004991310461920125	3
1084	0.03378497815328833	0.012188731756484252	0.011550865372881029	0.9753375931022837	-1	0	0	0.4	4	0.6153846153846154	8	0.30612244897959184	0.6153846153846154	10	8	4	2	0	1.0	7	7	15	0.2	0	0.16954036760187857	0.8759475013447529	0.4983045712440444	0.8495329913896262	0.7032487511624277	0.8978839231290653	0.9194936816312882	0.8757906126226731	0.55	0.1	0.0	0.011550865372881029	31
4472	0.042018604120924896	0.021437819562558327	0.019833869443363895	0.9792697673834112	-1	0	0	0.1	1	1.0	13	1.0	0.8461538461538461	11	11	3	1	0	0.06666666666666667	1	15	15	0.1	0	0.17503901950219475	0.758063597925493	0.6699632942634752	0.935761486004082	0.6222081655815578	0.8356577537853135	0.9197286024643199	0.8600500869880462	1.0	0	0.0	0.019833869443363895	16
744	0.05480826560281303	0.0035370149893568324	0.00090024007243202	0.8962312393014287	-1	0	0	0.2	2	0.8461538461538461	11	0.3125	0.8461538461538461	13	11	1	3	0	0.3333333333333333	12	4	15	0.75	0	0.6192979472028717	0.9320416012388684	0.7972393071590065	0.9473209186657447	0.31965063376280517	0.9275731953803209	0.9216761358580808	0.9361934020415493	0.5384615384615384	0.15384615384615385	0.0	0.00090024007243202	3
3419	0.04273396266839357	0.022532220786833385	0.02215917604356496	0.977555124033593	-1	0	0	0.1111111111111111	1	1.0	11	0.3939393939393939	0.7272727272727273	9	8	3	2	0	0.2727272727272727	3	11	13	0.2222222222222222	0	0.1	0.7450679655173328	0.4983045712440444	0.8946136430670109	0.6955330751985929	0.820082092543436	0.9216461524013044	0.8286439475591744	0.5555555555555556	0.1111111111111111	0.0	0.02215917604356496	32
3092	0.043564428928832236	0.020003411825131844	0.019973430895020895	0.9770952062077684	-1	0	0	0.1111111111111111	1	1.0	11	0.3939393939393939	0.7272727272727273	9	8	3	2	0	0.2727272727272727	3	11	13	0.2222222222222222	0	0.1	0.8241601788222467	0.4983045712440444	0.8814599178710417	0.6955330751985929	0.8755465842907366	0.9216461524013044	0.8622390043662818	0.5555555555555556	0	0.0	0.019973430895020895	45
3951	0.030284421573192763	0.0006929720457539697	0.0006738055117675686	0.9773702348360634	-1	0	0	0.1111111111111111	1	1.0	11	0.3939393939393939	0.7272727272727273	9	8	3	2	0	0.2727272727272727	3	11	13	0.2222222222222222	0	0.1	0.8228998637752295	0.4983045712440444	0.9163291906082385	0.6955330751985929	0.8944023106929158	0.9216461524013044	0.8830919196074426	0.5555555555555556	0.1111111111111111	0.0	0.0006738055117675686	1
2019	0.04169590989899936	0.020958775828357562	0.016165539563700093	0.9795716129491028	-1	0	0	0.2	2	0.8333333333333334	10	0.5384615384615384	0.75	10	9	3	2	0	0.15384615384615385	2	13	14	0.2222222222222222	0	0.1065634117818544	0.7379950596701063	0.4983045712440444	0.9052654779020805	0.7032487511624277	0.8082524656035928	0.922940998615055	0.8287990163914074	0.55	0	0.0	0.016165539563700093	46
879	0.0024671983294074387	0.0004752708570560777	-5.650711461481434e-05	0.9987689354587401	-1	0.5	1	0.8333333333333334	5	0.16666666666666666	1	0.5333333333333333	0.16666666666666666	4	1	3	1	0	0.6	5	3	8	0.14285714285714285	0.6666666666666666	0.48916243194452	0.8507061230057323	0.5245082972562144	0.9665067640843318	0.3246863560826757	0.9680388377732335	0.9060204664888449	0.9446819221287934	1.0	0	0.0	-5.650711461481434e-06	7
1213	0.025582278590590493	0.012360477646688017	-0.0025274461774381805	0.9838634858841906	-1	0	0	0.4	4	0.6153846153846154	8	0.4166666666666667	0.5384615384615384	9	7	5	3	0	0.4444444444444444	4	9	15	0.25	0	0.1131268235637088	0.8791615486245887	0.5009659447838806	0.9064923927346099	0.6554584573237483	0.8814860067164494	0.9242162061829069	0.8896866156153351	0.1111111111111111	0.2222222222222222	0.0	-0.00025274461774381807	0
787	1.1058448016300761e-05	9.675803437259562e-08	9.532004723091323e-08	0.9999931104352974	-1	0	0	0.5	2	0.75	3	0.6	0.25	2	1	3	0	0	0.4	5	2	6	0.0	0	0.47692892135155357	0.9558278905446621	0.6362001543110909	0.6879163234978963	0.7481860770143774	0.9254037043658936	0.8111625869145997	0.893563907776572	0	0	0.0	9.532004723091323e-08	6
1109	None	None	None	None	None	0	0	0.25	2	0.8	8	0.8571428571428571	0.6	8	6	3	2	0	0.2857142857142857	2	7	12	0.25	0	0.1065634117818544	0.8459060918961676	0.4188135990242533	0.7977362156229035	0.6832114422250054	0.9173079481867636	0.9220019431043481	0.8614187236586349	0.5625	0.25	0.0	None	0
2906	0.022647821513798846	0.0072313402457765035	0.007224994036524908	0.9872688382746192	-1	0	0	0.1	1	1.0	12	0.3888888888888889	0.75	10	9	3	2	0	0.25	3	12	14	0.2222222222222222	0	0.1065634117818544	0.7379950596701063	0.5786433234251691	0.910045246035131	0.6955330751985929	0.8085961723300592	0.9247611118504491	0.8315835241089058	0.55	0.2	0.0	0.007224994036524908	11
2658	0.04531326010699253	0.02312102037203485	0.017931369643649143	0.9741055389641934	-1	0	0	0.1	1	1.0	12	0.3888888888888889	0.75	10	9	3	2	0	0.25	3	12	14	0.2222222222222222	0	0.1065634117818544	0.7379950596701063	0.4983045712440444	0.9052654779020805	0.6955330751985929	0.8403756846259839	0.9194936816312882	0.8390598997528891	0.55	0.1	0.0	0.017931369643649143	28
813	0.03425303416607135	0.011513688003189044	0.010846632646937342	0.9744717452489845	-1	0	0	0.4	4	0.6153846153846154	8	0.30612244897959184	0.6153846153846154	10	8	4	2	0	1.0	7	7	15	0.2	0	0.16954036760187857	0.8759475013447529	0.4983045712440444	0.8495329913896262	0.7032487511624277	0.8978839231290653	0.9194936816312882	0.8757906126226731	0.55	0.1	0.0	0.010846632646937342	65
806	0.004894754724063172	0.0010080481514565607	0.0004221416704846101	0.985468694314865	-1	0	0	0.5	2	0.6666666666666666	2	0.625	0.6666666666666666	3	2	1	2	0	0.5	4	2	5	0.4	0	0.46737941049353793	0.9027494333534523	0.8107108664834894	0.9443248756916129	0.7458361275189025	0.8369170023252084	0.8642340072374777	0.9030444273730017	0.6666666666666666	0.6666666666666666	0.0	0.0004221416704846101	22
764	0.04133236377410068	0.002029100680857867	-0.0007185965311968748	0.964663127551242	-1	0	0	0.2	2	0.8461538461538461	11	0.3125	0.6153846153846154	10	8	4	6	0	0.3333333333333333	12	4	15	0.6	0	0.1131268235637088	0.9003285219367205	0.39037853656935917	0.9181668423280307	0.7109644271262625	0.9007694477025723	0.9241227868823324	0.9067678112055626	0.25	0.2	0.0	-7.185965311968749e-05	0
3543	0.047241859214247124	0.021549034735753956	0.02118226156524275	0.973343756981455	-1	0	0	0.2	2	0.8461538461538461	11	0.38461538461538464	0.6923076923076923	9	9	5	1	0	0.23076923076923078	3	13	15	0.07142857142857142	0	0.1	0.7425267803391071	0.4983045712440444	0.9264833492687647	0.6554584573237483	0.8246287793059469	0.9216461524013044	0.8473136656145543	1.0	0.1111111111111111	0.0	0.02118226156524275	43
1786	0.03662681199980961	0.014809588387343092	0.013331781735075444	0.9554303213944604	-1	0	0	0.3	3	0.6923076923076923	9	0.26785714285714285	0.6153846153846154	10	8	4	1	0	0.875	7	8	15	0.1	0	0.22595391164004835	0.8840479086392842	0.4996352580139625	0.8647857119860556	0.6955330751985929	0.897690232374686	0.9192581336392803	0.8828387789293132	1.0	0.1	0.0	0.013331781735075444	15
2137	0.061478959219327146	0.005202497653482065	0.0006014617048731757	0.6172540871164536	-1	0	0	0.2	2	0.8461538461538461	11	0.5357142857142857	0.7692307692307693	11	10	3	1	0	0.14285714285714285	2	14	15	0.1111111111111111	0	0.17503901950219475	0.8066384308355261	0.5009659447838806	0.8524912455365529	0.6222081655815578	0.9033640082594164	0.8959749842354009	0.8588681839367248	1.0	0.2727272727272727	0.0	0.0006014617048731757	1
1304	0.032969173258119724	0.0091582642316131	0.007057034508499072	0.962476212795152	-1	0	0	0.4	4	0.5833333333333334	7	0.6666666666666666	0.5	9	6	4	2	0	0.42857142857142855	3	7	14	0.2222222222222222	0	0.1131268235637088	0.8863281529313597	0.4983045712440444	0.799148115594313	0.7109644271262625	0.9080712675709471	0.9197286024643199	0.8708340138134201	0.5555555555555556	0.1111111111111111	0.0	0.007057034508499072	3
298	0.0010197785046794892	0.0002692205006178234	2.53378930684842e-06	0.9971269509388816	-1	0	0	1.0	2	0.0	0	1.0	0	2	0	0	1	0	0.3333333333333333	3	1	3	0.5	1.0	0	0	0	0	0	0	0	0	0	0	0	2.53378930684842e-06	10
4181	0.039139315704786515	0.02357980728411227	0.012882712316467078	0.9791889548535192	-1	0	0	0.125	1	1.0	10	0.4	0.7	8	7	3	2	0	0.3	3	10	12	0.2222222222222222	0	0.1	0.7524414638603997	0.39760351475098615	0.8701342682287847	0.6665862963539102	0.8644834448856938	0.9206926735437576	0.835110290488993	0.5625	0.125	0.0	0.012882712316467078	16
762	0.0010227939438645656	0.0002913934288443011	1.4345064689397756e-06	0.9971350327956566	-1	0	0	1.0	1	0	0	1.0	0	1	0	0	0	0	0.5	2	1	2	0.0	0	0	0	0	0	0	0	0	0	0	0	0	1.4345064689397756e-06	10
2917	0.042647048081059534	0.01952087484884772	0.019483482663488517	0.9774131180829579	-1	0	0	0.1111111111111111	1	1.0	11	0.3939393939393939	0.7272727272727273	9	8	3	2	0	0.2727272727272727	3	11	13	0.2222222222222222	0	0.1	0.8228998637752295	0.4983045712440444	0.8814599178710417	0.7109644271262625	0.9015020796983826	0.9216461524013044	0.8720073301519096	0.5555555555555556	0.1111111111111111	0.0	0.019483482663488517	23
517	0.0010374310739160785	0.00028839490887749744	1.4230120682195494e-06	0.9972712522427021	-1	0	0	1.0	1	0	0	1.0	0	1	0	0	0	0	0.5	2	1	2	0.0	0	0	0	0	0	0	0	0	0	0	0	0	1.4230120682195494e-06	38
1641	0.03282075046083305	0.011974240029525565	0.011246498638561236	0.9551865196801839	-1	0	0	0.3	3	0.6923076923076923	9	0.26785714285714285	0.6153846153846154	10	8	4	1	0	0.875	7	8	15	0.1	0	0.22595391164004835	0.86742106085348	0.4996352580139625	0.8647857119860556	0.7032487511624277	0.9069978785202406	0.9192581336392803	0.8811984424229857	1.0	0.1	0.0	0.011246498638561236	14
2236	0.04325013581732701	0.02044713022091833	0.015207795948434962	0.9736346008189021	-1	0	0	0.1	1	1.0	12	1.0	0.8333333333333334	11	10	2	2	0	0.07142857142857142	1	14	14	0.2857142857142857	0	0.1131268235637088	0.7486232329555398	0.4983045712440444	0.9287984400191436	0.6955330751985929	0.802322590579418	0.9216461524013044	0.8438087642302612	0.5454545454545454	0.09090909090909091	0.0	0.015207795948434962	34
4804	0.04441104870091518	0.021536700418667894	0.020506416753294697	0.9721647109345136	-1	0	0	0.3	3	0.6923076923076923	9	0.4166666666666667	0.6153846153846154	10	8	4	1	0	0.25	3	12	15	0.1	0	0.1	0.7394783412036828	0.5841339327537598	0.925291422366138	0.6754957662611706	0.812940574187549	0.9206926735437576	0.8424185915270809	1.0	0.1	0.0	0.020506416753294697	42
4046	0.016312015251115256	0.0005931921732856109	0.0005701539238466844	0.9930973938550741	-1	0	0	0.2857142857142857	2	0.875	7	0.47619047619047616	0.5	6	4	3	2	0	0.42857142857142855	3	7	10	0.25	0	0.1	0.7762908455211887	0.2362459551854577	0.8906906806196818	0.7905075787737592	0.8741525669968064	0.9261293687040844	0.8532172000780122	0.5833333333333334	0.16666666666666666	0.0	0.0005701539238466844	4
4369	0.05057898913486761	0.026608823536592906	0.025643366972776048	0.971443338409712	-1	0	0	0.2222222222222222	2	0.8181818181818182	9	0.3939393939393939	0.6363636363636364	8	7	4	2	0	0.2727272727272727	3	11	13	0.18181818181818182	0	0.13751950975109736	0.8251309260537428	0.4996352580139625	0.8724235437646549	0.6388333114526531	0.8919115780486796	0.9194936816312882	0.8654709556765785	0.5625	0.125	0.0	0.025643366972776048	20
3270	0.04135862688287102	0.020580093292782247	0.020552886610716966	0.9765522509129491	-1	0	0	0.1111111111111111	1	1.0	11	0.3939393939393939	0.7272727272727273	9	8	3	2	0	0.2727272727272727	3	11	13	0.2222222222222222	0	0.1	0.8228998637752295	0.4983045712440444	0.8814599178710417	0.6955330751985929	0.8755465842907366	0.9216461524013044	0.8618952741014531	0.5555555555555556	0.1111111111111111	0.0	0.020552886610716966	40
2534	0.04564699579894529	0.02210022157577335	0.017020885483926097	0.9742417191419451	-1	0	0	0.1	1	1.0	12	0.3888888888888889	0.75	10	9	3	2	0	0.25	3	12	14	0.2222222222222222	0	0.1065634117818544	0.7379950596701063	0.4983045712440444	0.9052654779020805	0.6955330751985929	0.8085961723300592	0.9206926735437576	0.8289039554023557	0.55	0.1	0.0	0.017020885483926097	30
3756	0.04350112481228414	0.0199432613147515	0.019942498987721716	0.977066448522706	-1	0	0	0.1111111111111111	1	1.0	11	0.3939393939393939	0.7272727272727273	9	8	3	2	0	0.2727272727272727	3	11	13	0.2222222222222222	0	0.1	0.8241601788222467	0.4983045712440444	0.8814599178710417	0.6955330751985929	0.8755465842907366	0.9216461524013044	0.8622390043662818	0.5555555555555556	0	0.0	0.019942498987721716	20
2282	0.04469722945639118	0.023262041799785776	0.01812438054744276	0.9748797462741626	-1	0	0	0.1	1	1.0	12	0.3888888888888889	0.75	10	9	3	2	0	0.25	3	12	14	0.2222222222222222	0	0.1065634117818544	0.7379950596701063	0.4983045712440444	0.9052654779020805	0.7032487511624277	0.8121504346245948	0.9206926735437576	0.8299946324555936	0.55	0.1	0.0	0.01812438054744276	53
4223	0.03810882663613926	0.023655515625568606	0.011139150801125097	0.979299365088107	-1	0	0	0.125	1	1.0	10	0.4	0.7	8	7	3	2	0	0.3	3	10	12	0.2222222222222222	0	0.1	0.7537061797491045	0.39760351475098615	0.8701342682287847	0.6665862963539102	0.8644834448856938	0.9206926735437576	0.8354222334270589	0.5625	0.125	0.0	0.011139150801125097	8
4928	0.043266197570303054	0.02476170088554721	0.022070426879616134	0.972831835209105	-1	0	0	0.2	2	0.8461538461538461	11	0.38461538461538464	0.6923076923076923	9	9	5	1	0	0.23076923076923078	3	13	15	0.07142857142857142	0	0.1	0.7464645601252151	0.4983045712440444	0.9264833492687647	0.6554584573237483	0.8246287793059469	0.9216461524013044	0.8482042589852642	1.0	0.1111111111111111	0.0	0.022070426879616134	46
2992	0.046272064954567406	0.023404325489846976	0.020491823692913667	0.9738367528724287	-1	0	0	0.1	1	1.0	12	0.3888888888888889	0.75	10	9	3	2	0	0.25	3	12	14	0.2222222222222222	0	0.1065634117818544	0.7379950596701063	0.4983045712440444	0.9052654779020805	0.6955330751985929	0.8085961723300592	0.9206926735437576	0.8289039554023557	0.55	0.1	0.0	0.020491823692913667	26
4989	0.045907023810771455	0.02248770173949522	0.022249162327524188	0.9721687043609102	-1	0	0	0.2	2	0.8461538461538461	11	0.38461538461538464	0.6153846153846154	9	8	5	1	0	0.23076923076923078	3	13	15	0.07692307692307693	0	0.1	0.7464645601252151	0.4983045712440444	0.8946136430670109	0.7563876856807421	0.828874425456106	0.9320574476374369	0.8318447411632177	1.0	0.1111111111111111	0.0	0.022249162327524188	20
980	0.018122773020453103	0.002024522021701812	0.0011199952325727102	0.9575068829122693	-1	0.3333333333333333	1	0.375	3	0.6666666666666666	6	0.34375	0.6666666666666666	8	6	2	3	0	0.5	8	4	11	0.5	0.2857142857142857	0.42162644000602717	0.845008381129328	0.4777407178311666	0.9087608461331713	0.5168332202141085	0.9554733419924877	0.9107440931962618	0.9132171003567456	0.625	0.25	0.0	0.0011199952325727102	10
3514	0.04330581991773867	0.01978947447920518	0.019697047440181227	0.9771133864881493	-1	0	0	0.1111111111111111	1	1.0	11	0.3939393939393939	0.7272727272727273	9	8	3	2	0	0.2727272727272727	3	11	13	0.2222222222222222	0	0.1	0.8241601788222467	0.4983045712440444	0.8814599178710417	0.6955330751985929	0.8944023106929158	0.9197286024643199	0.8694244743370062	0.5555555555555556	0.1111111111111111	0.0	0.019697047440181227	24
4450	0.044543894687688795	0.016170952806844892	0.004187705712004149	0.9737726963176424	-1	0	0	0.2	2	0.8461538461538461	11	0.38461538461538464	0.6923076923076923	10	9	4	1	0	0.23076923076923078	3	13	15	0.09090909090909091	0	0.13751950975109736	0.747025036649084	0.4983045712440444	0.9148050810140596	0.6322071425705656	0.852263570797491	0.9192581336392803	0.8502225750295518	1.0	0.2	0.0	0.004187705712004149	12
2327	0.042024322126619655	0.020708138389587568	0.017564288246778404	0.9795587411724497	-1	0	0	0.2	2	0.8333333333333334	10	0.5384615384615384	0.75	10	9	3	2	0	0.15384615384615385	2	13	14	0.2222222222222222	0	0.1065634117818544	0.7379950596701063	0.4983045712440444	0.9052654779020805	0.7032487511624277	0.8082524656035928	0.922940998615055	0.8287990163914074	0.55	0	0.0	0.017564288246778404	39
3032	0.02438336241143412	0.008768384998186418	-0.0008857350334678788	0.9787886963041724	-1	0	0	0.1	1	1.0	12	0.3888888888888889	0.75	10	9	3	2	0	0.25	3	12	14	0.2222222222222222	0	0.1065634117818544	0.7379950596701063	0.4983045712440444	0.9279290243856929	0.6955330751985929	0.8085961723300592	0.9215300470102337	0.8425418889531877	0.55	0.1	0.0	-8.857350334678788e-05	1
3164	0.05479060977512938	0.014564132196445922	0.011250972017112275	0.9704908113578881	-1	0	0	0.2	2	0.8461538461538461	11	0.38461538461538464	0.6923076923076923	10	9	4	1	0	0.23076923076923078	3	13	15	0.09090909090909091	0	0.13751950975109736	0.7387073752934408	0.4983045712440444	0.8793729804564839	0.7329032043951507	0.8482741168845432	0.9206926735437576	0.82952977620464	1.0	0.1	0.0	0.011250972017112275	17
1080	0.004652600881274373	0.00043410377084716813	7.665589785101996e-06	0.9755269597992798	-1	0	0	0.3333333333333333	2	0.8333333333333334	5	0.4	0.5	4	3	3	2	0	0.8	5	4	8	0.2222222222222222	0	0.10029285567497888	0.9220579701982103	0.6943043802804221	0.8861080198375827	0.8506064758732373	0.7692488264852351	0.9715325065334321	0.8708807390590446	0.625	0	0.0	7.665589785101996e-06	6
1475	0.04715750175308632	0.014312324726504956	0.013758311966017508	0.9712148357860951	-1	0	0	0.3	3	0.6923076923076923	9	0.5769230769230769	0.6923076923076923	10	9	4	1	0	0.15384615384615385	2	13	15	0.09090909090909091	0	0.16954036760187857	0.82102465964676	0.4983045712440444	0.8815060716968486	0.6955330751985929	0.8962975011795613	0.9194936816312882	0.8693935337158563	1.0	0.1	0.0	0.013758311966017508	101
576	0.0010308546381117326	0.00033460859236500456	1.5987775395814263e-06	0.9969725558894175	-1	0	0	1.0	1	0	0	1.0	0	1	0	0	0	0	0.5	2	1	2	0.0	0	0	0	0	0	0	0	0	0	0	0	0	1.5987775395814263e-06	33
4492	0.022993561424648375	0.006627909906012896	0.0066266123112319756	0.9806043889726167	-1	0	0	0.2	2	0.8461538461538461	11	0.38461538461538464	0.6923076923076923	9	9	5	1	0	0.23076923076923078	3	13	15	0.07142857142857142	0	0.1	0.7425267803391071	0.4983045712440444	0.9414633085175571	0.6554584573237483	0.8246287793059469	0.9216461524013044	0.8575372907784203	1.0	0.1111111111111111	0.0	0.0066266123112319756	10
1285	0.010204138911290668	0.0009008453687548315	-0.0008289697869349547	0.9742398328955065	-1	0	0	0.375	3	0.6	6	0.6666666666666666	0.5	6	5	5	5	0	0.2222222222222222	9	2	12	0.38461538461538464	0	0.27689337199381525	0.9303165788309422	0.4996352580139625	0.846654326595887	0.7358407525512825	0.8812535377376682	0.9247072679916003	0.891049372211141	0.16666666666666666	0.3333333333333333	0.0	-8.289697869349547e-05	2
1261	0.04289400459125388	0.009920044219750884	0.009052654638416459	0.9785599323611496	-1	0	0	0.3	3	0.6923076923076923	9	0.5769230769230769	0.6923076923076923	10	9	4	1	0	0.15384615384615385	2	13	15	0.09090909090909091	0	0.16954036760187857	0.9328450502225522	0.4983045712440444	0.9124437720123791	0.7032487511624277	0.9310499478678774	0.9194936816312882	0.9259448167409698	1.0	0.1	0.0	0.009052654638416459	13
1379	0.046506214330825864	0.013525834543412104	0.013440146762492229	0.9724077590557351	-1	0	0	0.3	3	0.6923076923076923	9	0.5769230769230769	0.6923076923076923	10	9	4	1	0	0.15384615384615385	2	13	15	0.09090909090909091	0	0.16954036760187857	0.82102465964676	0.4983045712440444	0.8815060716968486	0.6955330751985929	0.8962975011795613	0.9194936816312882	0.8693935337158563	1.0	0.1	0.0	0.013440146762492229	46
2355	0.046235815973889406	0.023539283097637316	0.02055142231486796	0.9758128658192124	-1	0	0	0.1	1	1.0	12	0.3888888888888889	0.75	10	9	3	2	0	0.25	3	12	14	0.2222222222222222	0	0.1065634117818544	0.7379950596701063	0.4983045712440444	0.9052654779020805	0.6955330751985929	0.8085961723300592	0.9206926735437576	0.8289039554023557	0.55	0.1	0.0	0.02055142231486796	101
3117	0.0427094882949451	0.022550200946400204	0.021740554198027836	0.9779099158548561	-1	0	0	0.1111111111111111	1	1.0	11	0.3939393939393939	0.7272727272727273	9	8	3	2	0	0.2727272727272727	3	11	13	0.2222222222222222	0	0.1	0.7450679655173328	0.4983045712440444	0.8946136430670109	0.6955330751985929	0.820082092543436	0.9216461524013044	0.8286439475591744	0.5555555555555556	0.1111111111111111	0.0	0.021740554198027836	20
943	0.0010655246196820548	0.0002914760138949424	1.4289204101680682e-06	0.9969793626166263	-1	0	0	1.0	1	0	0	1.0	0	1	0	0	0	0	0.5	2	1	2	0.0	0	0	0	0	0	0	0	0	0	0	0	0	1.4289204101680682e-06	21
4672	0.016580196459932812	0.0006850023980443542	0.0006488394079100572	0.9929519572297604	-1	0	0	0.2857142857142857	2	0.875	7	0.47619047619047616	0.5	6	4	3	2	0	0.42857142857142855	3	7	10	0.25	0	0.1	0.7762908455211887	0.2362459551854577	0.8906906806196818	0.7905075787737592	0.8741525669968064	0.9261293687040844	0.8532172000780122	0.5833333333333334	0.16666666666666666	0.0	0.0006488394079100572	4
4599	0.04522576585980382	0.022845694511615312	0.021994838230108976	0.9721519325250422	-1	0	0	0.2	2	0.8461538461538461	11	0.38461538461538464	0.6153846153846154	9	8	5	1	0	0.23076923076923078	3	13	15	0.07692307692307693	0	0.1	0.7464645601252151	0.4983045712440444	0.8946136430670109	0.6955330751985929	0.8518494892052624	0.9197286024643199	0.839690646462983	1.0	0.1111111111111111	0.0	0.021994838230108976	59
1293	0.047846672008326534	0.010587325238448514	0.010499282944425902	0.5191670391075192	-1	0	0	0.3	3	0.6923076923076923	9	0.5769230769230769	0.6923076923076923	10	9	4	1	0	0.15384615384615385	2	13	15	0.09090909090909091	0	0.16954036760187857	0.8759475013447529	0.4983045712440444	0.8495329913896262	0.7032487511624277	0.9160827094678861	0.9194936816312882	0.8834251560335211	1.0	0.1	0.0	0.010499282944425902	17
953	0.025117224058763477	0.011366002944331762	0.00737894927152543	0.9827335343233052	-1	0	0	0.4	4	0.5	6	0.5185185185185185	0.4166666666666667	7	5	6	2	0	0.3333333333333333	3	9	14	0.14285714285714285	0	0.1131268235637088	0.9327887573438783	0.5080649123151962	0.873705869987558	0.7109644271262625	0.6159821311971141	0.9192581336392803	0.842771951401281	0.5714285714285714	0.2857142857142857	0.0	0.00737894927152543	26
1656	0.044591106156353894	0.012631668598586153	0.010852088313615255	0.9750778438932423	-1	0	0	0.2	2	0.8461538461538461	11	0.38461538461538464	0.6923076923076923	11	9	3	2	0	0.23076923076923078	3	13	15	0.25	0	0.1131268235637088	0.7922667662081905	0.4983045712440444	0.9201438858767325	0.6955330751985929	0.900632414489332	0.9192581336392803	0.8803490191440368	0.5454545454545454	0.2727272727272727	0.0	0.010852088313615255	18
3510	0.04199293093076689	0.019864716196071705	0.019839504533534315	0.97676484895192	-1	0	0	0.1111111111111111	1	1.0	11	0.3939393939393939	0.7272727272727273	9	8	3	2	0	0.2727272727272727	3	11	13	0.2222222222222222	0	0.1	0.8228998637752295	0.4983045712440444	0.8814599178710417	0.6955330751985929	0.8755465842907366	0.9216461524013044	0.8618952741014531	0.5555555555555556	0.1111111111111111	0.0	0.019839504533534315	20
4573	0.04409695141856927	0.01960810357103225	0.017642519453141974	0.974384404638035	-1	0	0	0.2	2	0.8461538461538461	11	0.38461538461538464	0.6923076923076923	10	9	4	1	0	0.23076923076923078	3	13	15	0.09090909090909091	0	0.1288320531507558	0.8916208941931617	0.5031847417796204	0.9171899273509654	0.6588706203900754	0.8444789687367419	0.9194936816312882	0.8877574571053656	1.0	0.1	0.0	0.017642519453141974	10
468	0.04624741987990142	0.003069876199943893	-0.001976273219493989	0.9404367071165739	-1	0	0	0.2	2	0.8461538461538461	11	0.3125	0.8461538461538461	13	11	1	3	0	0.3333333333333333	12	4	15	0.75	0	0.2783467684767058	0.9469430361809599	0.7972393071590065	0.9303684954271619	0.31965063376280517	0.9179502220888404	0.9216761358580808	0.93274776080025	0.6923076923076923	0.15384615384615385	0.0	-0.0001976273219493989	2
667	0.0037310978070042703	0.00046411060022608867	0.0004109656537607241	0.9968118164975777	-1	0	0	0.5	1	1.0	1	1.0	1.0	2	1	0	0	0	0.3333333333333333	1	3	3	0.0	0	0.5811000429760058	0.6496791973081804	0.9399773427283252	0.5403933902276389	0.7476753713462558	0.5446760753055413	0.8147623598308102	0.5792217294146124	0	0	0.0	0.0004109656537607241	22
4849	0.06260082870065935	0.0009857249441543592	-0.0009814002489882193	0.7248642480644698	-1	0	0	0.1	1	1.0	13	1.0	0.9230769230769231	12	12	2	1	0	0.06666666666666667	1	15	15	0.125	0	0.20049646557112152	0.940561904969858	0.6699632942634752	0.9523834004032457	0.6388333114526531	0.9396398905352785	0.922940998615055	0.9444943843733584	1.0	0.08333333333333333	0.0	-9.814002489882193e-05	3
4208	0.0467263174470119	0.020767336370602348	0.020719653845571562	0.9736533206436787	-1	0	0	0.2	2	0.8461538461538461	11	0.38461538461538464	0.6923076923076923	9	9	5	1	0	0.23076923076923078	3	13	15	0.07142857142857142	0	0.1	0.7425267803391071	0.4983045712440444	0.9264833492687647	0.6554584573237483	0.8246287793059469	0.9216461524013044	0.8473136656145543	1.0	0.1111111111111111	0.0	0.020719653845571562	20
933	0.038809474015225165	0.0012111809007729255	0.0009717016963028954	0.9689333666238066	-1	0	0	0.3	3	0.6923076923076923	9	0.2727272727272727	0.6923076923076923	10	9	4	2	0	0.45454545454545453	5	11	15	0.18181818181818182	0	0.4607873559606519	0.9506703253745693	0.7877738272983098	0.927044909948423	0.4975505735395752	0.9188289448288866	0.924473601503956	0.9335439312106214	0.55	0.2	0.0	0.0009717016963028954	2
[truncated: 4,011 more rows]
