# Supplementary material for: Environmental influences on evolvable robots
Source: PLoS One. 2020 May 29;15(5):e0233848. doi: 10.1371/journal.pone.0233848 (PMC7259730; doi:10.1371/journal.pone.0233848)
Supplement: S1 Dataset — (ZIP) [file pone.0233848.s003.zip › data_plosone/snapshots_ids_tilted_12.tsv]

generation	robot_id
72	3369
72	3253
72	3368
72	3678
72	3582
72	3417
72	3541
72	3618
72	3668
72	3550
72	3665
72	3629
72	3364
72	3634
72	3608
72	3667
72	3566
72	3637
72	3551
72	3670
72	3685
72	3472
72	3691
72	3531
72	3439
72	3214
72	3692
72	3649
72	3536
72	3464
72	3563
72	3666
72	3535
72	3681
72	3583
72	3526
72	3190
72	3679
72	3689
72	3427
72	3524
72	3595
72	3609
72	3581
72	3570
72	3641
72	3612
72	3554
72	3642
72	3505
72	3653
72	3514
72	3240
72	3652
72	3700
72	3606
72	3687
72	3315
72	3502
72	3429
72	3646
72	3614
72	3674
72	3370
72	3578
72	3547
72	3695
72	3400
72	3688
72	3587
72	3318
72	3616
72	3600
72	3669
72	3650
72	3699
72	3557
72	3683
72	3630
72	3696
72	3529
72	2921
72	3134
72	3643
72	3567
72	3196
72	3694
72	3555
72	3511
72	3660
72	3686
72	3353
72	3543
72	3208
72	3552
72	3438
72	3619
72	3297
72	3193
72	3487
50	2480
50	2414
50	2274
50	2448
50	2382
50	1925
50	2554
50	2576
50	2419
50	2212
50	2559
50	2233
50	2568
50	2175
50	2162
50	2592
50	2540
50	2597
50	2348
50	2338
50	2600
50	2488
50	2585
50	2285
50	2331
50	2156
50	2482
50	2534
50	2518
50	2017
50	2276
50	2385
50	2458
50	2476
50	2587
50	2557
50	2594
50	2589
50	2454
50	2346
50	2305
50	2457
50	2578
50	2401
50	2580
50	2376
50	2550
50	2569
50	2561
50	2563
50	2418
50	2055
50	1797
50	2358
50	2545
50	2438
50	2432
50	2523
50	2344
50	2499
50	2509
50	2470
50	2440
50	2497
50	2230
50	2555
50	2437
50	2500
50	2475
50	2525
50	2522
50	2460
50	2335
50	2599
50	2337
50	2551
50	2275
50	2494
50	2380
50	2048
50	2258
50	2253
50	1802
50	2527
50	2363
50	2402
50	2586
50	2261
50	2456
50	2591
50	2573
50	2543
50	2316
50	2152
50	2396
50	2387
50	2562
50	2583
50	2489
50	2350
74	3369
74	3757
74	3734
74	3368
74	3678
74	3762
74	3769
74	3765
74	3541
74	3618
74	3668
74	3753
74	3665
74	3781
74	3629
74	3364
74	3710
74	3726
74	3214
74	3692
74	3464
74	3563
74	3773
74	3681
74	3526
74	3772
74	3746
74	3714
74	3679
74	3751
74	3524
74	3609
74	3581
74	3754
74	3570
74	3641
74	3554
74	3642
74	3749
74	3505
74	3763
74	3756
74	3653
74	3514
74	3240
74	3768
74	3700
74	3606
74	3687
74	3315
74	3502
74	3792
74	3788
74	3429
74	3614
74	3771
74	3370
74	3770
74	3725
74	3747
74	3793
74	3715
74	3547
74	3695
74	3744
74	3776
74	3400
74	3318
74	3616
74	3669
74	3780
74	3699
74	3720
74	3683
74	3696
74	3764
74	3529
74	2921
74	3134
74	3643
74	3196
74	3794
74	3511
74	3686
74	3353
74	3779
74	3208
74	3737
74	3789
74	3800
74	3552
74	3713
74	3438
74	3719
74	3297
74	3193
74	3487
74	3774
74	3712
74	3718
60	2908
60	3040
60	3049
60	2671
60	3097
60	3067
60	2882
60	3094
60	2986
60	2576
60	2805
60	2970
60	2951
60	2707
60	2540
60	2863
60	2662
60	3029
60	2958
60	2898
60	3086
60	2869
60	3064
60	2828
60	3054
60	3060
60	2927
60	3048
60	3036
60	2755
60	3057
60	2727
60	3092
60	3089
60	2765
60	3072
60	2778
60	2979
60	3039
60	3025
60	2949
60	3034
60	2864
60	2903
60	2655
60	2751
60	3076
60	3088
60	3014
60	3010
60	3091
60	2661
60	2346
60	3021
60	2831
60	3059
60	3028
60	2852
60	3005
60	3061
60	3043
60	2876
60	3027
60	2853
60	2987
60	2861
60	2945
60	3055
60	3002
60	3004
60	3093
60	2894
60	2763
60	3098
60	2873
60	2995
60	3090
60	3099
60	3000
60	2850
60	3001
60	2921
60	3085
60	3051
60	3052
60	2941
60	2402
60	2992
60	2573
60	3030
60	2956
60	2912
60	2696
60	2975
60	2872
60	2807
60	2812
60	2823
60	2667
60	2974
76	3877
76	3876
76	3734
76	3368
76	3678
76	3769
76	3878
76	3541
76	3899
76	3753
76	3823
76	3781
76	3629
76	3364
76	3710
76	3802
76	3214
76	3852
76	3692
76	3464
76	3858
76	3563
76	3842
76	3827
76	3773
76	3856
76	3526
76	3772
76	3867
76	3746
76	3862
76	3868
76	3679
76	3815
76	3524
76	3609
76	3754
76	3838
76	3554
76	3898
76	3642
76	3749
76	3890
76	3756
76	3653
76	3869
76	3240
76	3768
76	3606
76	3892
76	3687
76	3315
76	3792
76	3429
76	3866
76	3370
76	3770
76	3725
76	3747
76	3810
76	3793
76	3715
76	3884
76	3547
76	3744
76	3832
76	3841
76	3400
76	3318
76	3669
76	3879
76	3897
76	3699
76	3720
76	3813
76	3891
76	3696
76	3819
76	3764
76	3529
76	3134
76	3643
76	3794
76	3855
76	3840
76	3821
76	3511
76	3860
76	3779
76	3737
76	3853
76	3552
76	3713
76	3438
76	3719
76	3297
76	3487
76	3900
76	3857
76	3718
30	1528
30	1564
30	1362
30	1521
30	1600
30	1407
30	1326
30	1452
30	1562
30	1559
30	1550
30	1361
30	1548
30	1577
30	1463
30	1439
30	1537
30	1495
30	1551
30	1575
30	1310
30	1119
30	1368
30	1379
30	1234
30	1576
30	1502
30	1593
30	1498
30	1527
30	1578
30	1471
30	1588
30	1501
30	1563
30	1512
30	1545
30	1536
30	1459
30	1352
30	1529
30	1579
30	1320
30	1485
30	1272
30	1518
30	1484
30	1469
30	1385
30	1568
30	1425
30	1552
30	1267
30	1491
30	1403
30	1583
30	1431
30	1493
30	1400
30	1325
30	1572
30	1330
30	1231
30	1535
30	1503
30	1414
30	1506
30	1566
30	1569
30	1554
30	1590
30	1591
30	1547
30	1488
30	1349
30	1377
30	1524
30	1413
30	1264
30	1560
30	1489
30	1303
30	1587
30	1440
30	1571
30	1586
30	1530
30	1595
30	1541
30	1534
30	1462
30	1555
30	1565
30	1287
30	1573
30	1427
30	1592
30	1584
30	1436
30	1546
71	3369
71	3253
71	3368
71	3582
71	3417
71	3559
71	3558
71	3624
71	3541
71	3618
71	3527
71	3239
71	3550
71	2707
71	3629
71	3364
71	3634
71	3608
71	3566
71	3637
71	3551
71	3472
71	3531
71	3439
71	3214
71	3649
71	3536
71	3464
71	3563
71	3535
71	3583
71	3396
71	3526
71	3190
71	3613
71	3639
71	3427
71	3524
71	3595
71	3609
71	3581
71	3403
71	3633
71	3570
71	3641
71	3612
71	3554
71	3642
71	3505
71	3399
71	3514
71	3240
71	3383
71	3606
71	3315
71	3502
71	3429
71	3622
71	3603
71	3646
71	3377
71	3614
71	3370
71	3578
71	3493
71	3584
71	3405
71	3547
71	3400
71	3587
71	3318
71	3616
71	3600
71	3638
71	3650
71	3579
71	3466
71	3557
71	3630
71	3605
71	3529
71	2921
71	3424
71	3134
71	3643
71	3567
71	3196
71	3555
71	3511
71	3353
71	3543
71	3217
71	3208
71	3627
71	3552
71	3438
71	3619
71	3297
71	3193
71	3487
54	2601
54	2671
54	2382
54	2800
54	2785
54	2776
54	2576
54	2419
54	2212
54	2771
54	2615
54	2663
54	2559
54	2233
54	2759
54	2707
54	2162
54	2592
54	2540
54	2676
54	2662
54	2758
54	2748
54	2719
54	2768
54	2488
54	2585
54	2156
54	2482
54	2730
54	2755
54	2767
54	2764
54	2653
54	2727
54	2660
54	2606
54	2752
54	2775
54	2385
54	2766
54	2765
54	2778
54	2706
54	2594
54	2619
54	2655
54	2751
54	2782
54	2741
54	2661
54	2772
54	2346
54	2799
54	2305
54	2783
54	2642
54	2401
54	2376
54	1797
54	2770
54	2438
54	2344
54	2739
54	2685
54	2795
54	2509
54	2470
54	2497
54	2769
54	2437
54	2475
54	2779
54	2688
54	2793
54	2673
54	2335
54	2763
54	2704
54	2626
54	2644
54	2734
54	2048
54	2258
54	2708
54	2735
54	2659
54	2402
54	2789
54	2761
54	2456
54	2792
54	2573
54	2777
54	2618
54	2696
54	2731
54	2562
54	2684
54	2667
34	1743
34	1604
34	1639
34	1787
34	1528
34	1694
34	1733
34	1625
34	1760
34	1629
34	1756
34	1784
34	1562
34	1772
34	1790
34	1610
34	1793
34	1577
34	1767
34	1696
34	1741
34	1688
34	1755
34	1708
34	1666
34	1502
34	1761
34	1662
34	1498
34	1717
34	1661
34	1684
34	1588
34	1770
34	1728
34	1773
34	1720
34	1737
34	1613
34	1778
34	1501
34	1669
34	1459
34	1722
34	1634
34	1702
34	1738
34	1799
34	1757
34	1742
34	1791
34	1385
34	1736
34	1638
34	1552
34	1690
34	1664
34	1769
34	1583
34	1750
34	1797
34	1740
34	1572
34	1731
34	1330
34	1665
34	1779
34	1796
34	1627
34	1677
34	1663
34	1776
34	1706
34	1785
34	1647
34	1618
34	1744
34	1569
34	1705
34	1795
34	1794
34	1655
34	1377
34	1653
34	1621
34	1788
34	1703
34	1713
34	1440
34	1730
34	1729
34	1711
34	1768
34	1657
34	1712
34	1611
34	1800
34	1777
34	1628
34	1762
0	67
0	78
0	27
0	40
0	44
0	66
0	95
0	21
0	37
0	58
0	52
0	15
0	92
0	84
0	53
0	12
0	41
0	91
0	77
0	38
0	64
0	19
0	85
0	49
0	45
0	86
0	35
0	88
0	70
0	80
0	17
0	23
0	57
0	39
0	62
0	22
0	29
0	4
0	76
0	25
0	61
0	60
0	81
0	73
0	72
0	89
0	51
0	3
0	11
0	24
0	10
0	33
0	56
0	75
0	59
0	43
0	47
0	32
0	74
0	90
0	99
0	7
0	1
0	5
0	26
0	13
0	71
0	31
0	63
0	54
0	100
0	6
0	96
0	82
0	48
0	83
0	79
0	69
0	87
0	46
0	18
0	20
0	94
0	16
0	36
0	14
0	34
0	9
0	28
0	68
0	98
0	93
0	30
0	97
0	55
0	65
0	50
0	8
0	42
0	2
87	4385
87	4425
87	3876
87	4373
87	4368
87	4450
87	4433
87	3911
87	4355
87	4178
87	4283
87	4416
87	4272
87	4099
87	4326
87	4321
87	4448
87	4341
87	4267
87	4397
87	3692
87	4352
87	4012
87	4263
87	4428
87	4175
87	4383
87	4291
87	4147
87	4275
87	4022
87	4300
87	4340
87	4306
87	4432
87	4374
87	4396
87	4021
87	4436
87	4257
87	4431
87	4075
87	4337
87	4377
87	4009
87	4230
87	4437
87	4360
87	4264
87	4427
87	4375
87	4399
87	4359
87	4446
87	4409
87	4126
87	4413
87	3370
87	3770
87	4344
87	4393
87	4380
87	4259
87	4332
87	4438
87	4265
87	4439
87	4210
87	4364
87	4191
87	4372
87	4244
87	4237
87	4325
87	4303
87	4305
87	4348
87	4414
87	4406
87	4443
87	4401
87	4434
87	4316
87	4402
87	4354
87	4421
87	4196
87	3945
87	4281
87	3940
87	4314
87	4410
87	4382
87	4302
87	4398
87	4417
87	4284
87	4391
87	4278
87	4418
51	2480
51	2601
51	2414
51	2382
51	1925
51	2629
51	2576
51	2419
51	2602
51	2212
51	2615
51	2559
51	2233
51	2175
51	2162
51	2592
51	2540
51	2621
51	2625
51	2631
51	2645
51	2628
51	2348
51	2338
51	2488
51	2585
51	2285
51	2331
51	2156
51	2482
51	2635
51	2276
51	2606
51	2385
51	2458
51	2476
51	2636
51	2594
51	2623
51	2619
51	2611
51	2589
51	2637
51	2454
51	2346
51	2305
51	2457
51	2612
51	2603
51	2642
51	2401
51	2376
51	2550
51	2563
51	2055
51	1797
51	2358
51	2620
51	2438
51	2432
51	2523
51	2344
51	2499
51	2509
51	2470
51	2497
51	2230
51	2555
51	2437
51	2500
51	2475
51	2525
51	2522
51	2335
51	2337
51	2648
51	2604
51	2626
51	2644
51	2551
51	2275
51	2048
51	2258
51	2253
51	2527
51	2402
51	2586
51	2634
51	2630
51	2456
51	2573
51	2543
51	2618
51	2152
51	2387
51	2562
51	2583
51	2489
51	2650
51	2350
79	3876
79	4019
79	3991
79	3901
79	3878
79	3541
79	3899
79	3753
79	3986
79	4005
79	3980
79	3911
79	3781
79	3629
79	3710
79	4037
79	4039
79	3955
79	3852
79	3692
79	3941
79	3858
79	4012
79	4038
79	4026
79	4020
79	3827
79	3773
79	3993
79	3966
79	3868
79	4022
79	3979
79	3524
79	3609
79	3754
79	4014
79	4021
79	3554
79	3653
79	3869
79	3240
79	3768
79	4049
79	4018
79	3892
79	3687
79	3315
79	3907
79	4009
79	3938
79	3953
79	4010
79	4025
79	4007
79	3370
79	3998
79	3770
79	4033
79	3810
79	3715
79	3884
79	3547
79	4031
79	4046
79	3744
79	3972
79	3832
79	3400
79	3669
79	3897
79	3912
79	4048
79	4011
79	4008
79	3926
79	3699
79	3720
79	3813
79	3696
79	3764
79	3134
79	3643
79	4036
79	3511
79	3945
79	4043
79	3940
79	3988
79	3779
79	3992
79	3908
79	3973
79	3552
79	3995
79	3438
79	3719
79	3297
79	3487
79	3718
35	1806
35	1830
35	1694
35	1733
35	1625
35	1760
35	1629
35	1784
35	1841
35	1842
35	1826
35	1562
35	1772
35	1790
35	1610
35	1793
35	1836
35	1767
35	1832
35	1696
35	1807
35	1741
35	1821
35	1688
35	1837
35	1708
35	1846
35	1666
35	1502
35	1662
35	1717
35	1661
35	1684
35	1770
35	1728
35	1773
35	1720
35	1613
35	1822
35	1501
35	1810
35	1669
35	1722
35	1634
35	1702
35	1801
35	1811
35	1742
35	1385
35	1736
35	1552
35	1805
35	1690
35	1818
35	1769
35	1583
35	1750
35	1849
35	1797
35	1824
35	1572
35	1330
35	1665
35	1843
35	1796
35	1627
35	1776
35	1706
35	1813
35	1647
35	1705
35	1848
35	1794
35	1655
35	1377
35	1838
35	1812
35	1653
35	1621
35	1828
35	1788
35	1703
35	1802
35	1713
35	1829
35	1730
35	1729
35	1816
35	1845
35	1711
35	1768
35	1657
35	1840
35	1817
35	1712
35	1800
35	1777
35	1819
35	1835
35	1762
82	4185
82	3876
82	4174
82	4134
82	3878
82	4184
82	3541
82	3753
82	3911
82	4074
82	4178
82	4188
82	3710
82	4151
82	4099
82	4039
82	3852
82	4154
82	4197
82	3692
82	3858
82	4012
82	4159
82	4177
82	4175
82	4103
82	4105
82	4147
82	3993
82	4198
82	3868
82	4022
82	3979
82	4102
82	3754
82	4014
82	4021
82	4199
82	3869
82	3240
82	4049
82	4075
82	3892
82	3687
82	3315
82	4164
82	4128
82	3907
82	4009
82	4084
82	4126
82	4143
82	4025
82	3370
82	3998
82	3770
82	4129
82	4193
82	3715
82	3884
82	4061
82	3547
82	4068
82	4031
82	3744
82	4191
82	4171
82	4157
82	4135
82	4080
82	3669
82	3897
82	4156
82	4048
82	4069
82	4108
82	4008
82	4133
82	3813
82	4182
82	4194
82	4181
82	4196
82	4138
82	3511
82	3945
82	3940
82	3779
82	4153
82	4094
82	4192
82	3908
82	4183
82	3552
82	3438
82	4195
82	3719
82	3297
82	3487
82	3718
38	1879
38	1996
38	1900
38	1694
38	1733
38	1956
38	1951
38	1925
38	1982
38	1760
38	1869
38	1629
38	1987
38	1942
38	1975
38	1841
38	1927
38	1904
38	1914
38	1790
38	1610
38	1965
38	1959
38	1836
38	1999
38	1917
38	1993
38	1913
38	1962
38	1708
38	1952
38	1923
38	1662
38	1977
38	1971
38	1899
38	1684
38	1613
38	1931
38	1878
38	1954
38	1822
38	1501
38	1922
38	1874
38	1810
38	1865
38	1722
38	1634
38	1930
38	2000
38	1801
38	1736
38	1805
38	1974
38	1862
38	1769
38	1883
38	1583
38	1750
38	1908
38	1797
38	1824
38	1943
38	1665
38	1889
38	1880
38	1939
38	1986
38	1918
38	1978
38	1848
38	1936
38	1655
38	1921
38	1960
38	1863
38	1994
38	1968
38	1703
38	1802
38	1713
38	1829
38	1730
38	1961
38	1911
38	1946
38	1845
38	1910
38	1903
38	1967
38	1712
38	1941
38	1800
38	1970
38	1819
38	1835
38	1940
38	1762
38	1881
20	952
20	858
20	804
20	974
20	1066
20	912
20	1035
20	1094
20	993
20	1055
20	612
20	1078
20	1093
20	1013
20	969
20	1056
20	1008
20	1084
20	1010
20	1074
20	1061
20	744
20	1070
20	1054
20	992
20	1052
20	831
20	965
20	1051
20	778
20	859
20	775
20	1068
20	1085
20	1043
20	1057
20	1049
20	984
20	1005
20	916
20	770
20	1095
20	890
20	1072
20	961
20	1023
20	1077
20	1001
20	719
20	1025
20	1089
20	1075
20	1069
20	501
20	972
20	925
20	944
20	1019
20	1047
20	735
20	919
20	753
20	827
20	788
20	939
20	1076
20	1003
20	1087
20	668
20	1092
20	856
20	998
20	910
20	1030
20	759
20	1039
20	1053
20	1000
20	1096
20	986
20	1046
20	1044
20	1024
20	834
20	1099
20	1088
20	966
20	914
20	1011
20	943
20	953
20	1073
20	963
20	1045
20	981
20	761
20	1022
20	947
20	896
20	1006
64	3232
64	3049
64	3253
64	3284
64	3225
64	3282
64	3239
64	2707
64	3207
64	3227
64	2540
64	2863
64	3166
64	2662
64	2958
64	3274
64	3262
64	3214
64	3106
64	2869
64	2828
64	3264
64	3054
64	3180
64	3190
64	3272
64	3036
64	3260
64	2755
64	3245
64	3189
64	3101
64	2727
64	3089
64	3254
64	2765
64	3072
64	2778
64	3199
64	3182
64	3273
64	3257
64	3213
64	2949
64	3195
64	3034
64	2864
64	3240
64	2751
64	3010
64	3091
64	2661
64	3292
64	3242
64	3122
64	2346
64	3059
64	3028
64	3192
64	3270
64	3300
64	2876
64	3218
64	3219
64	2853
64	3223
64	3115
64	3172
64	3233
64	3157
64	3124
64	3288
64	3109
64	3135
64	3252
64	3202
64	3269
64	3173
64	2763
64	2873
64	3204
64	3263
64	3099
64	3000
64	2921
64	3291
64	3126
64	3134
64	3196
64	3243
64	3052
64	3256
64	3206
64	3265
64	3217
64	2573
64	3208
64	2912
64	3297
64	3193
84	3876
84	4174
84	4235
84	3878
84	4268
84	4245
84	3911
84	4178
84	3710
84	4283
84	4272
84	4099
84	4276
84	4216
84	4267
84	4254
84	4197
84	3692
84	3858
84	4012
84	4219
84	4263
84	4226
84	4261
84	4175
84	4103
84	4212
84	4291
84	4147
84	4296
84	4233
84	3993
84	4275
84	4251
84	4022
84	4300
84	4102
84	4273
84	3754
84	4287
84	4208
84	4014
84	4021
84	4257
84	3869
84	4049
84	4075
84	3687
84	3315
84	4009
84	4230
84	4084
84	4264
84	4258
84	4274
84	4126
84	3370
84	3770
84	4292
84	3715
84	4259
84	4265
84	4297
84	4210
84	3547
84	3744
84	4191
84	4244
84	4171
84	4237
84	4080
84	3669
84	3897
84	4238
84	4108
84	4008
84	4133
84	4282
84	4262
84	4196
84	4205
84	3511
84	3945
84	4281
84	3940
84	3779
84	4153
84	4229
84	4228
84	4284
84	4239
84	3908
84	4278
84	4183
84	3552
84	3438
84	3719
84	4286
84	3487
84	3718
77	3877
77	3876
77	3734
77	3368
77	3678
77	3901
77	3878
77	3541
77	3899
77	3753
77	3928
77	3911
77	3781
77	3629
77	3710
77	3918
77	3906
77	3852
77	3692
77	3464
77	3941
77	3858
77	3842
77	3827
77	3773
77	3856
77	3526
77	3867
77	3935
77	3910
77	3862
77	3868
77	3679
77	3524
77	3609
77	3754
77	3913
77	3554
77	3898
77	3749
77	3653
77	3869
77	3240
77	3768
77	3606
77	3892
77	3687
77	3315
77	3907
77	3938
77	3931
77	3925
77	3944
77	3370
77	3770
77	3725
77	3921
77	3747
77	3810
77	3793
77	3715
77	3884
77	3547
77	3744
77	3832
77	3400
77	3669
77	3897
77	3912
77	3926
77	3699
77	3720
77	3813
77	3936
77	3891
77	3696
77	3819
77	3764
77	3529
77	3134
77	3643
77	3840
77	3821
77	3511
77	3945
77	3930
77	3940
77	3779
77	3937
77	3737
77	3908
77	3853
77	3552
77	3713
77	3438
77	3719
77	3297
77	3487
77	3857
[truncated: 8,001 more rows]
