# Supplementary material for: Environmental influences on evolvable robots
Source: PLoS One. 2020 May 29;15(5):e0233848. doi: 10.1371/journal.pone.0233848 (PMC7259730; doi:10.1371/journal.pone.0233848)
Supplement: S1 Dataset — (ZIP) [file pone.0233848.s003.zip › data_plosone/snapshots_ids_tilted_10.tsv]

generation	robot_id
72	3479
72	3065
72	3678
72	3483
72	3532
72	3607
72	2960
72	2130
72	3527
72	2464
72	3634
72	3608
72	3313
72	3166
72	3637
72	3507
72	3670
72	3626
72	3572
72	3459
72	3533
72	3691
72	3262
72	2354
72	3601
72	3692
72	3676
72	3536
72	3169
72	3661
72	3681
72	3583
72	3526
72	3460
72	2463
72	3471
72	3645
72	3245
72	3639
72	3679
72	3651
72	3689
72	3641
72	3244
72	3684
72	2798
72	3514
72	3271
72	3516
72	3652
72	3606
72	3648
72	3502
72	3425
72	3623
72	3603
72	3571
72	3674
72	3655
72	3470
72	3320
72	3197
72	2008
72	3690
72	3695
72	3503
72	3462
72	3311
72	3615
72	3663
72	3682
72	3395
72	3412
72	3656
72	3109
72	3669
72	3576
72	3697
72	3599
72	3662
72	3671
72	3283
72	3658
72	3696
72	3694
72	3489
72	3660
72	3562
72	3686
72	3353
72	3357
72	3486
72	1964
72	2126
72	3552
72	3438
72	2583
72	2511
72	3159
72	3508
50	2382
50	2584
50	1600
50	2501
50	2576
50	2372
50	2130
50	2473
50	2558
50	2556
50	2436
50	1747
50	2568
50	2592
50	2464
50	2374
50	2395
50	2540
50	2428
50	2150
50	2424
50	2354
50	2552
50	2571
50	1847
50	2504
50	2338
50	2270
50	2529
50	2533
50	2285
50	2413
50	2544
50	1761
50	2463
50	2516
50	2016
50	2294
50	2053
50	1651
50	1922
50	2478
50	2587
50	2278
50	2098
50	2570
50	2548
50	2362
50	2589
50	2406
50	2013
50	2582
50	2578
50	2492
50	2214
50	2434
50	2569
50	2561
50	2061
50	2545
50	2008
50	2344
50	2225
50	2499
50	2429
50	2440
50	2555
50	1647
50	2437
50	2002
50	2500
50	2588
50	2450
50	2522
50	2236
50	1349
50	2095
50	2574
50	2159
50	1643
50	2565
50	2567
50	2308
50	2514
50	2066
50	2007
50	2174
50	2269
50	2445
50	2446
50	1964
50	2537
50	1970
50	2126
50	2572
50	2583
50	2511
50	2489
50	2251
50	2444
74	3709
74	3065
74	3532
74	3730
74	3765
74	3607
74	2960
74	3781
74	2464
74	3634
74	3608
74	3313
74	3166
74	3507
74	3726
74	3766
74	3459
74	3262
74	2354
74	3692
74	3661
74	3583
74	3526
74	2463
74	3471
74	3787
74	3714
74	3245
74	3639
74	3679
74	3651
74	3739
74	3641
74	3790
74	3244
74	3684
74	3752
74	3708
74	2798
74	3763
74	3756
74	3758
74	3271
74	3755
74	3652
74	3732
74	3792
74	3425
74	3623
74	3706
74	3748
74	3571
74	3674
74	3470
74	3320
74	3771
74	3725
74	3197
74	2008
74	3503
74	3776
74	3462
74	3311
74	3615
74	3663
74	3395
74	3784
74	3785
74	3109
74	3780
74	3697
74	3723
74	3786
74	3778
74	3662
74	3283
74	3696
74	3794
74	3694
74	3775
74	3489
74	3660
74	3562
74	3686
74	3353
74	3779
74	3357
74	3797
74	1964
74	3789
74	2126
74	3713
74	3438
74	2583
74	2511
74	3774
74	3159
74	3712
74	3782
74	3508
60	2908
60	3065
60	2834
60	3070
60	3058
60	2800
60	3094
60	2960
60	2130
60	2558
60	2707
60	2464
60	2395
60	3008
60	2354
60	2571
60	1847
60	2338
60	3074
60	3086
60	3087
60	2867
60	3054
60	2983
60	2463
60	3015
60	3057
60	2881
60	3032
60	3092
60	3089
60	3081
60	3072
60	2478
60	2979
60	2587
60	2855
60	3039
60	2098
60	2949
60	2798
60	3009
60	2833
60	3100
60	3014
60	3056
60	3083
60	2938
60	3063
60	2924
60	2808
60	2582
60	3012
60	2492
60	2716
60	3077
60	2711
60	2561
60	2856
60	2545
60	2770
60	2008
60	3095
60	2994
60	3046
60	1647
60	2002
60	2678
60	2522
60	2673
60	2669
60	3016
60	2873
60	2929
60	2784
60	2626
60	1643
60	3001
60	2921
60	3062
60	3085
60	3051
60	3052
60	3013
60	2787
60	3084
60	1964
60	2919
60	2696
60	2892
60	2877
60	2126
60	3073
60	2812
60	3075
60	2883
60	2583
60	2511
60	2489
60	2444
76	3876
76	3870
76	3709
76	3065
76	3814
76	3885
76	3805
76	3532
76	3878
76	3806
76	2464
76	3634
76	3608
76	3313
76	3166
76	3726
76	3766
76	3888
76	3889
76	2354
76	3801
76	3692
76	3858
76	3865
76	3829
76	3583
76	3831
76	2463
76	3471
76	3714
76	3245
76	3651
76	3739
76	3641
76	3790
76	3244
76	3684
76	3752
76	3898
76	3708
76	2798
76	3756
76	3732
76	3871
76	3892
76	3882
76	3896
76	3623
76	3706
76	3866
76	3883
76	3748
76	3571
76	3674
76	3725
76	3825
76	2008
76	3503
76	3875
76	3776
76	3462
76	3846
76	3859
76	3663
76	3833
76	3395
76	3784
76	3880
76	3879
76	3897
76	3780
76	3697
76	3786
76	3837
76	3812
76	3283
76	3891
76	3696
76	3834
76	3887
76	3895
76	3794
76	3694
76	3840
76	3775
76	3860
76	3686
76	3353
76	3357
76	3797
76	3864
76	3789
76	2126
76	3438
76	2583
76	2511
76	3159
76	3712
76	3836
76	3508
30	1429
30	1528
30	1564
30	1599
30	1521
30	1600
30	1407
30	1452
30	1499
30	1559
30	1308
30	1577
30	1396
30	1497
30	1549
30	1074
30	1537
30	1551
30	1575
30	1368
30	1435
30	1442
30	1581
30	1391
30	1445
30	1576
30	1240
30	1540
30	1593
30	1509
30	1544
30	1142
30	881
30	1418
30	1512
30	1060
30	1545
30	1574
30	1486
30	1294
30	1246
30	1523
30	1320
30	1476
30	860
30	1518
30	1539
30	1469
30	838
30	1321
30	1069
30	1568
30	1552
30	1491
30	1334
30	1409
30	1426
30	1464
30	1480
30	1572
30	1589
30	1311
30	1507
30	1526
30	1585
30	1434
30	1506
30	1137
30	1401
30	1590
30	1558
30	1488
30	1349
30	1096
30	1398
30	1332
30	1490
30	1228
30	1489
30	1285
30	1520
30	1438
30	1571
30	1159
30	1473
30	1586
30	1227
30	1595
30	1511
30	1594
30	872
30	1541
30	1516
30	1534
30	981
30	1565
30	1598
30	1428
30	1474
30	1494
71	3569
71	3479
71	3065
71	3483
71	3532
71	3624
71	3607
71	2960
71	2130
71	3360
71	3527
71	2464
71	3634
71	3608
71	3313
71	3166
71	3637
71	3507
71	3626
71	3572
71	3459
71	3533
71	3262
71	2354
71	3498
71	3601
71	3649
71	3536
71	3293
71	3169
71	3583
71	3526
71	3460
71	2463
71	3471
71	3645
71	3245
71	3639
71	3522
71	3609
71	3641
71	3244
71	2798
71	3514
71	3271
71	3516
71	3606
71	3056
71	3648
71	3502
71	3425
71	3622
71	3623
71	3603
71	3571
71	3597
71	3470
71	3320
71	2711
71	3602
71	3197
71	2008
71	3503
71	3462
71	3311
71	3615
71	3395
71	3412
71	3506
71	3109
71	3647
71	3625
71	3576
71	3599
71	3579
71	3283
71	3630
71	3529
71	3540
71	3643
71	3610
71	3441
71	3489
71	3511
71	3560
71	3562
71	3353
71	3357
71	3528
71	3486
71	1964
71	2126
71	3552
71	3574
71	3438
71	2883
71	2583
71	2511
71	3159
71	3508
54	2671
54	2689
54	2800
54	2723
54	1600
54	2710
54	2130
54	2558
54	2436
54	1747
54	2701
54	2707
54	2592
54	2464
54	2395
54	2428
54	2424
54	2354
54	2571
54	1847
54	2504
54	2338
54	2533
54	2690
54	2641
54	2715
54	2463
54	2775
54	2016
54	2766
54	1651
54	2478
54	2666
54	2587
54	2098
54	2791
54	2798
54	2706
54	2623
54	2686
54	2362
54	2406
54	2749
54	2794
54	2582
54	2492
54	2716
54	2711
54	2569
54	2797
54	2780
54	2633
54	2561
54	2756
54	2627
54	2725
54	2545
54	2770
54	2008
54	2746
54	2745
54	2674
54	2225
54	2795
54	2744
54	2555
54	2774
54	1647
54	2002
54	2678
54	2588
54	2688
54	2522
54	2673
54	2236
54	2669
54	2648
54	2784
54	2626
54	2574
54	1643
54	2788
54	2735
54	2773
54	2007
54	2630
54	2638
54	2174
54	2445
54	2787
54	2757
54	1964
54	2762
54	2696
54	2126
54	2583
54	2511
54	2489
54	2796
54	2444
34	1751
34	1606
34	1760
34	1600
34	1756
34	1784
34	1499
34	1772
34	1747
34	1790
34	1723
34	1549
34	1775
34	1537
34	1551
34	1755
34	1630
34	1442
34	1708
34	1581
34	1391
34	1445
34	1645
34	1576
34	1761
34	1240
34	1593
34	1662
34	1717
34	1544
34	1727
34	1684
34	881
34	1773
34	1720
34	1651
34	1545
34	1715
34	1746
34	1763
34	1702
34	1689
34	1626
34	1320
34	1476
34	860
34	1692
34	1656
34	1674
34	1742
34	1469
34	1321
34	1736
34	1680
34	1748
34	1491
34	1764
34	1673
34	1675
34	1769
34	1797
34	1572
34	1311
34	1697
34	1774
34	1585
34	1647
34	1618
34	1792
34	1434
34	1506
34	1137
34	1795
34	1558
34	1719
34	1488
34	1349
34	1786
34	1096
34	1739
34	1641
34	1398
34	1332
34	1490
34	1691
34	1643
34	1621
34	1285
34	1788
34	1771
34	1732
34	1159
34	1780
34	1516
34	1800
34	981
34	1777
34	1721
34	1709
34	1762
0	67
0	78
0	27
0	40
0	44
0	66
0	95
0	21
0	37
0	58
0	52
0	15
0	92
0	84
0	53
0	12
0	41
0	91
0	77
0	38
0	64
0	19
0	85
0	49
0	45
0	86
0	35
0	88
0	70
0	80
0	17
0	23
0	57
0	39
0	62
0	22
0	29
0	4
0	76
0	25
0	61
0	60
0	81
0	73
0	72
0	89
0	51
0	3
0	11
0	24
0	10
0	33
0	56
0	75
0	59
0	43
0	47
0	32
0	74
0	90
0	99
0	7
0	1
0	5
0	26
0	13
0	71
0	31
0	63
0	54
0	100
0	6
0	96
0	82
0	48
0	83
0	79
0	69
0	87
0	46
0	18
0	20
0	94
0	16
0	36
0	14
0	34
0	9
0	28
0	68
0	98
0	93
0	30
0	97
0	55
0	65
0	50
0	8
0	42
0	2
87	4385
87	4045
87	3065
87	3814
87	4411
87	4184
87	3806
87	4450
87	4433
87	2464
87	4178
87	4416
87	4312
87	4408
87	4276
87	4326
87	4321
87	4242
87	3692
87	4263
87	4090
87	4038
87	4338
87	4449
87	4428
87	3583
87	4383
87	4415
87	4426
87	4328
87	4300
87	4395
87	4340
87	4412
87	4353
87	4317
87	4287
87	4436
87	4430
87	4392
87	4379
87	4329
87	4264
87	4375
87	4399
87	4407
87	4323
87	3883
87	4446
87	4409
87	4010
87	4413
87	4246
87	3922
87	3825
87	2008
87	4380
87	4332
87	4315
87	3776
87	3462
87	3846
87	4420
87	4135
87	4303
87	4445
87	4386
87	4422
87	4108
87	4280
87	4236
87	4447
87	4401
87	4165
87	4434
87	4322
87	4036
87	4161
87	3794
87	4421
87	4404
87	4289
87	4138
87	3353
87	4349
87	4410
87	4160
87	4223
87	3908
87	4307
87	4418
87	4227
87	2126
87	4419
87	4093
87	3438
87	2583
87	4234
87	2511
87	3159
51	2617
51	2601
51	2640
51	2382
51	2629
51	1600
51	2576
51	2615
51	2130
51	2558
51	2556
51	2436
51	1747
51	2592
51	2464
51	2395
51	2428
51	2424
51	2354
51	2552
51	2571
51	1847
51	2504
51	2338
51	2270
51	2533
51	2285
51	2641
51	2413
51	2544
51	1761
51	2608
51	2463
51	2613
51	2016
51	2294
51	2053
51	1651
51	2478
51	2587
51	2278
51	2098
51	2623
51	2619
51	2362
51	2589
51	2637
51	2406
51	2013
51	2582
51	2642
51	2492
51	2214
51	2434
51	2569
51	2633
51	2561
51	2061
51	2627
51	2545
51	2008
51	2344
51	2225
51	2632
51	2616
51	2429
51	2440
51	2555
51	1647
51	2002
51	2500
51	2588
51	2450
51	2522
51	2236
51	1349
51	2095
51	2648
51	2626
51	2574
51	2159
51	1643
51	2567
51	2643
51	2308
51	2007
51	2630
51	2638
51	2174
51	2269
51	2445
51	2446
51	1964
51	1970
51	2126
51	2572
51	2583
51	2511
51	2489
51	2444
79	4045
79	4019
79	3709
79	3065
79	3991
79	3814
79	3532
79	3806
79	4042
79	3986
79	4005
79	4040
79	4027
79	2464
79	3313
79	4037
79	3166
79	3906
79	3726
79	3766
79	2354
79	3955
79	3692
79	3941
79	4038
79	3951
79	4026
79	4020
79	3967
79	3829
79	3583
79	3831
79	3969
79	2463
79	3471
79	3997
79	3919
79	3245
79	4022
79	3979
79	3641
79	3790
79	4014
79	4021
79	3752
79	3708
79	2798
79	3939
79	3984
79	4049
79	3732
79	4018
79	4009
79	3882
79	3924
79	3706
79	3883
79	3953
79	3903
79	3925
79	4010
79	4041
79	3961
79	3998
79	3922
79	3825
79	2008
79	3959
79	4004
79	4031
79	3972
79	3776
79	3462
79	3846
79	4000
79	3395
79	4032
79	3879
79	3974
79	3912
79	3983
79	3696
79	4036
79	3794
79	4034
79	3989
79	3775
79	4016
79	3353
79	3950
79	3357
79	3908
79	3789
79	3973
79	2126
79	3438
79	2583
79	2511
79	3159
79	3508
35	1806
35	1751
35	1830
35	1606
35	1760
35	1803
35	1600
35	1784
35	1499
35	1842
35	1747
35	1790
35	1723
35	1549
35	1836
35	1832
35	1775
35	1537
35	1551
35	1847
35	1815
35	1837
35	1442
35	1581
35	1831
35	1391
35	1645
35	1576
35	1761
35	1240
35	1593
35	1662
35	1717
35	1544
35	1823
35	1727
35	1684
35	1820
35	881
35	1773
35	1720
35	1651
35	1545
35	1715
35	1746
35	1702
35	1801
35	1689
35	1626
35	1320
35	1476
35	1811
35	860
35	1692
35	1656
35	1674
35	1742
35	1469
35	1321
35	1736
35	1680
35	1748
35	1673
35	1818
35	1675
35	1572
35	1833
35	1850
35	1813
35	1774
35	1647
35	1618
35	1792
35	1137
35	1848
35	1795
35	1558
35	1719
35	1488
35	1349
35	1096
35	1739
35	1398
35	1332
35	1838
35	1490
35	1812
35	1691
35	1643
35	1828
35	1788
35	1732
35	1839
35	1780
35	1516
35	1777
35	1721
35	1835
35	1709
35	1762
82	4045
82	4185
82	4179
82	3065
82	3814
82	4114
82	3532
82	4150
82	4184
82	3806
82	4125
82	3986
82	4140
82	4101
82	2464
82	4178
82	3166
82	4151
82	3906
82	3955
82	3692
82	3941
82	4159
82	4090
82	4038
82	4177
82	3829
82	3583
82	4175
82	3831
82	3969
82	4147
82	4149
82	4180
82	3997
82	4163
82	4022
82	4102
82	4152
82	4127
82	4199
82	3708
82	4173
82	3939
82	3732
82	4018
82	4009
82	4052
82	3924
82	3706
82	3883
82	3953
82	4010
82	3961
82	3998
82	3922
82	3825
82	2008
82	3959
82	4122
82	4107
82	4061
82	4004
82	3972
82	3776
82	3462
82	3846
82	4117
82	4189
82	3395
82	4135
82	3879
82	4176
82	4156
82	4108
82	4133
82	4182
82	3696
82	4165
82	4036
82	4161
82	3794
82	4181
82	3775
82	4138
82	4137
82	3353
82	4160
82	4192
82	4121
82	3908
82	3789
82	2126
82	4093
82	3438
82	4195
82	2583
82	2511
82	3159
82	4113
38	1751
38	1996
38	1956
38	1925
38	1982
38	1884
38	1760
38	1600
38	1919
38	1864
38	1942
38	1857
38	1975
38	1842
38	1747
38	1995
38	1836
38	1832
38	1957
38	1551
38	1847
38	1815
38	1962
38	1916
38	1581
38	1852
38	1831
38	1391
38	1645
38	1983
38	1576
38	1761
38	1929
38	1717
38	1971
38	1909
38	1823
38	1727
38	1899
38	1684
38	1773
38	1720
38	1931
38	1878
38	1954
38	1651
38	1922
38	1545
38	1856
38	1801
38	1689
38	1997
38	1859
38	1476
38	1981
38	1469
38	1980
38	1736
38	1748
38	1673
38	1867
38	1943
38	1833
38	1774
38	1939
38	1647
38	1618
38	1979
38	1972
38	1984
38	1978
38	1848
38	1558
38	1719
38	1488
38	1349
38	1096
38	1912
38	1398
38	1332
38	1490
38	1960
38	1691
38	1643
38	1994
38	1955
38	1788
38	1958
38	1780
38	1961
38	1976
38	1903
38	1905
38	1964
38	1970
38	1990
38	1835
38	1940
38	1947
38	1963
20	858
20	1059
20	869
20	720
20	938
20	1007
20	893
20	1055
20	705
20	1093
20	955
20	1071
20	1056
20	873
20	1074
20	1061
20	985
20	1086
20	1054
20	693
20	1065
20	831
20	664
20	1051
20	760
20	1050
20	1081
20	1085
20	1048
20	1057
20	876
20	878
20	1083
20	984
20	959
20	1015
20	973
20	881
20	918
20	1005
20	879
20	1060
20	1080
20	907
20	1095
20	1072
20	1023
20	860
20	958
20	854
20	1063
20	1077
20	527
20	1058
20	1025
20	1067
20	838
20	1069
20	554
20	972
20	571
20	43
20	847
20	753
20	979
20	922
20	1097
20	1087
20	723
20	739
20	1092
20	894
20	910
20	1030
20	513
20	978
20	926
20	964
20	991
20	1000
20	1096
20	850
20	820
20	1046
20	1044
20	834
20	1088
20	868
20	258
20	872
20	1073
20	459
20	1045
20	981
20	865
20	911
20	1033
20	1022
20	1098
20	826
64	3216
64	3131
64	3065
64	2834
64	3299
64	3094
64	3179
64	3107
64	3203
64	2960
64	2130
64	3282
64	2558
64	3239
64	3105
64	3277
64	2464
64	3166
64	3008
64	3161
64	3262
64	2354
64	3214
64	3266
64	1847
64	2338
64	3275
64	3293
64	3169
64	3110
64	2867
64	3264
64	3296
64	2983
64	2463
64	3190
64	3245
64	3205
64	3057
64	3189
64	3101
64	3092
64	2979
64	3244
64	2587
64	2855
64	2949
64	2798
64	3195
64	3261
64	3259
64	3271
64	3177
64	3056
64	3292
64	3242
64	3281
64	2492
64	2716
64	2711
64	2561
64	3164
64	3197
64	2008
64	3294
64	3241
64	2994
64	3233
64	3109
64	2002
64	3252
64	2522
64	3152
64	3202
64	3280
64	3267
64	3269
64	3238
64	2669
64	2929
64	3283
64	1643
64	3062
64	3291
64	3126
64	3243
64	3013
64	3258
64	3158
64	3265
64	1964
64	2892
64	2126
64	3112
64	2883
64	2583
64	2511
64	3193
64	3159
64	2444
84	4045
84	4185
84	3065
84	3814
84	4235
84	4150
84	4184
84	3806
84	4268
84	4125
84	3986
84	4279
84	4101
84	2464
84	4178
84	3166
84	4294
84	3906
84	4276
84	4216
84	4242
84	4267
84	3692
84	4159
84	4263
84	4090
84	4038
84	4261
84	4277
84	3829
84	3583
84	4209
84	3831
84	3969
84	4147
84	4163
84	4275
84	4300
84	4273
84	4287
84	4260
84	4257
84	3708
84	4252
84	3732
84	4202
84	4288
84	3924
84	4264
84	4258
84	3706
84	3883
84	3953
84	4211
84	4274
84	4010
84	4246
84	3922
84	4292
84	3825
84	2008
84	3959
84	4061
84	4210
84	3776
84	3462
84	3846
84	4117
84	3395
84	4135
84	4156
84	4108
84	4280
84	4236
84	4182
84	4282
84	4165
84	4036
84	4161
84	3794
84	4289
84	4138
84	3353
84	4160
84	4220
84	4223
84	4284
84	3908
84	3789
84	4278
84	4227
84	2126
84	4093
84	3438
84	2583
84	4286
84	4234
84	2511
84	3159
84	4113
77	3876
77	3709
77	3065
77	3814
77	3532
77	3806
77	3928
77	3915
77	2464
77	3313
77	3166
77	3906
77	3726
77	3902
77	3766
77	3888
77	2354
77	3801
77	3692
77	3941
77	3865
77	3829
77	3583
77	3831
77	3904
77	2463
77	3471
77	3910
77	3714
77	3919
77	3245
77	3651
77	3739
77	3641
77	3790
77	3244
77	3684
77	3752
77	3932
77	3708
77	2798
77	3939
77	3732
77	3882
77	3896
77	3924
77	3623
77	3706
77	3883
77	3903
77	3571
77	3925
77	3674
77	3922
77	3725
77	3825
77	2008
77	3503
77	3875
77	3776
77	3462
77	3846
77	3859
77	3833
77	3395
77	3879
77	3897
77	3780
77	3697
77	3912
77	3837
77	3949
77	3283
77	3891
77	3696
77	3895
77	3794
77	3694
77	3840
77	3775
77	3860
77	3686
77	3353
77	3950
77	3357
77	3797
77	3864
77	3908
77	3789
77	3916
77	2126
77	3947
77	3438
77	2583
77	2511
77	3943
77	3946
77	3159
77	3712
[truncated: 8,001 more rows]
