# Supplementary material for: Environmental influences on evolvable robots
Source: PLoS One. 2020 May 29;15(5):e0233848. doi: 10.1371/journal.pone.0233848 (PMC7259730; doi:10.1371/journal.pone.0233848)
Supplement: S1 Dataset — (ZIP) [file pone.0233848.s003.zip › data_plosone/snapshots_ids_flat_6.tsv]

generation	robot_id
72	3369
72	3381
72	3479
72	3680
72	2448
72	3284
72	3654
72	3678
72	3582
72	3559
72	3107
72	2986
72	3129
72	3558
72	3432
72	3607
72	2556
72	3374
72	2505
72	2968
72	3611
72	3670
72	3626
72	3498
72	3601
72	3692
72	3523
72	3007
72	3437
72	2534
72	3596
72	3621
72	3365
72	3237
72	2836
72	3693
72	3651
72	3689
72	2988
72	3590
72	3609
72	3581
72	3570
72	2979
72	3612
72	3025
72	3482
72	3700
72	3606
72	3418
72	3594
72	3687
72	3229
72	3502
72	2799
72	3623
72	3024
72	2490
72	3571
72	3655
72	3465
72	3079
72	3604
72	3578
72	3138
72	3690
72	3553
72	2888
72	3677
72	3663
72	3506
72	3688
72	3318
72	3647
72	3461
72	3669
72	3631
72	3673
72	3579
72	3699
72	3630
72	3568
72	3658
72	3632
72	3121
72	3540
72	3287
72	3643
72	2567
72	3372
72	3492
72	3511
72	3660
72	3286
72	3486
72	3501
72	3354
72	3627
72	3548
72	2845
50	2480
50	2274
50	2485
50	2448
50	2579
50	2560
50	2576
50	2473
50	2451
50	2556
50	2321
50	2282
50	2505
50	2502
50	2566
50	2309
50	2217
50	2100
50	2223
50	2341
50	2487
50	2373
50	2552
50	2484
50	2600
50	2367
50	2467
50	2154
50	2581
50	2331
50	2413
50	2534
50	2461
50	2596
50	2553
50	2518
50	2209
50	2276
50	2531
50	2517
50	2478
50	2474
50	2403
50	2199
50	2594
50	2503
50	2548
50	2368
50	2595
50	2589
50	2454
50	2355
50	2370
50	2238
50	2457
50	2510
50	2578
50	2546
50	2490
50	2401
50	2580
50	2358
50	2532
50	2432
50	2575
50	2470
50	2459
50	2495
50	2555
50	2437
50	2234
50	2462
50	2588
50	2421
50	2449
50	2280
50	2300
50	2185
50	2275
50	2574
50	2565
50	2380
50	2393
50	2493
50	2258
50	2466
50	2567
50	2423
50	2302
50	2549
50	2573
50	2297
50	2477
50	2537
50	2590
50	2396
50	2409
50	2572
50	2511
50	2183
74	3369
74	3757
74	3381
74	3734
74	3680
74	2448
74	3284
74	3654
74	3582
74	3717
74	3107
74	3798
74	2986
74	3129
74	3558
74	3432
74	3765
74	3753
74	3761
74	2556
74	3374
74	2968
74	3670
74	3626
74	3726
74	3767
74	3743
74	3498
74	3523
74	3007
74	3437
74	3773
74	2534
74	3596
74	3621
74	3365
74	3237
74	2836
74	3787
74	3751
74	2988
74	3590
74	3609
74	3721
74	3790
74	3612
74	3025
74	3482
74	3763
74	3758
74	3755
74	3606
74	3594
74	3229
74	2799
74	3792
74	3788
74	3024
74	2490
74	3571
74	3796
74	3655
74	3736
74	3465
74	3725
74	3793
74	3705
74	3715
74	2888
74	3776
74	3663
74	3506
74	3784
74	3688
74	3318
74	3647
74	3669
74	3780
74	3673
74	3786
74	3745
74	3630
74	3658
74	3632
74	3287
74	3643
74	3794
74	2567
74	3492
74	3511
74	3759
74	3660
74	3742
74	3703
74	3354
74	3789
74	3800
74	3627
74	3774
74	3782
60	2908
60	2847
60	3049
60	3065
60	3070
60	3097
60	2448
60	3067
60	3094
60	3045
60	2776
60	2560
60	2986
60	2771
60	2803
60	2556
60	2505
60	2968
60	2978
60	3069
60	2937
60	2552
60	2964
60	2905
60	3074
60	3086
60	2893
60	3064
60	3007
60	3054
60	2534
60	2836
60	3036
60	2959
60	2714
60	2909
60	3032
60	2775
60	2988
60	3092
60	2837
60	2979
60	3039
60	2474
60	3025
60	3011
60	2199
60	3034
60	2918
60	3100
60	3088
60	3014
60	2782
60	2900
60	2742
60	3091
60	2661
60	3083
60	2589
60	2973
60	2799
60	2948
60	3059
60	2238
60	2457
60	3028
60	2989
60	3024
60	2490
60	2716
60	3077
60	3079
60	2649
60	2911
60	2610
60	3068
60	2888
60	2860
60	2459
60	2495
60	3055
60	2462
60	3002
60	2779
60	2793
60	2904
60	2763
60	3035
60	2878
60	2995
60	3062
60	2567
60	3051
60	2944
60	3044
60	2992
60	3030
60	2696
60	2845
60	2928
76	3847
76	3369
76	3870
76	3381
76	3734
76	3680
76	3814
76	2448
76	3284
76	3885
76	3582
76	3717
76	3805
76	3107
76	3798
76	3878
76	3129
76	3432
76	3765
76	3899
76	2556
76	3374
76	2968
76	3670
76	3626
76	3726
76	3767
76	3888
76	3889
76	3743
76	3801
76	3498
76	3007
76	3886
76	3437
76	3865
76	3827
76	3621
76	3874
76	3365
76	3237
76	2836
76	3862
76	3787
76	3868
76	3751
76	2988
76	3590
76	3609
76	3721
76	3894
76	3612
76	3025
76	3890
76	3482
76	3755
76	2799
76	3839
76	3848
76	3024
76	3861
76	2490
76	3571
76	3465
76	3835
76	3725
76	3810
76	3881
76	3715
76	3884
76	3875
76	3846
76	3893
76	3663
76	3506
76	3688
76	3318
76	3811
76	3669
76	3879
76	3804
76	3673
76	3630
76	3658
76	3887
76	3794
76	2567
76	3855
76	3840
76	3821
76	3511
76	3660
76	3824
76	3830
76	3816
76	3354
76	3627
76	3900
76	3836
76	3782
30	1429
30	1528
30	804
30	1564
30	1521
30	1531
30	1597
30	1094
30	1452
30	1562
30	1559
30	1479
30	1415
30	1463
30	1307
30	1510
30	1111
30	1435
30	1258
30	1378
30	1391
30	1553
30	1404
30	1576
30	1570
30	1240
30	1544
30	1376
30	1470
30	1588
30	1312
30	1536
30	1574
30	1454
30	1246
30	1579
30	1284
30	1485
30	961
30	1363
30	1532
30	1063
30	1375
30	1518
30	1484
30	1260
30	1504
30	1568
30	1425
30	1239
30	971
30	1402
30	1583
30	1464
30	1567
30	1582
30	1319
30	803
30	1580
30	1324
30	1251
30	1380
30	1460
30	1507
30	1192
30	1535
30	1503
30	1181
30	1387
30	1569
30	1554
30	1590
30	1430
30	1344
30	1327
30	1514
30	1524
30	1466
30	1456
30	1560
30	1383
30	1143
30	1515
30	1587
30	1440
30	1343
30	1473
30	1595
30	1594
30	1519
30	1555
30	1565
30	1281
30	1513
30	1573
30	1022
30	1457
30	1436
30	1411
30	1416
71	3569
71	3369
71	3381
71	3479
71	2448
71	3284
71	3582
71	3559
71	3107
71	2986
71	3129
71	3558
71	3624
71	3432
71	3541
71	3607
71	3618
71	2556
71	3374
71	2505
71	2968
71	3430
71	3634
71	3611
71	3637
71	3626
71	3274
71	3531
71	3498
71	3601
71	3523
71	3007
71	3437
71	3583
71	2534
71	3596
71	3621
71	3365
71	3345
71	3237
71	2836
71	3534
71	2988
71	3595
71	3564
71	3590
71	3609
71	3581
71	3570
71	2979
71	3612
71	3025
71	3482
71	3606
71	3418
71	3594
71	3229
71	3502
71	2799
71	3623
71	3024
71	2490
71	3571
71	3465
71	3079
71	3604
71	3578
71	3584
71	3138
71	3553
71	2888
71	3615
71	3506
71	3318
71	3647
71	3461
71	3638
71	3631
71	3650
71	3579
71	3630
71	3568
71	3632
71	3426
71	3121
71	3540
71	3287
71	3643
71	2567
71	3610
71	3372
71	3492
71	3511
71	3286
71	3486
71	3501
71	3354
71	3627
71	3548
71	2845
54	2617
54	2274
54	2485
54	2671
54	2448
54	2717
54	2776
54	2560
54	2771
54	2556
54	2759
54	2282
54	2505
54	2701
54	2681
54	2502
54	2703
54	2625
54	2724
54	2662
54	2758
54	2223
54	2622
54	2748
54	2790
54	2552
54	2658
54	2534
54	2635
54	2730
54	2767
54	2518
54	2714
54	2781
54	2752
54	2775
54	2766
54	2778
54	2636
54	2666
54	2474
54	2791
54	2199
54	2503
54	2619
54	2751
54	2368
54	2782
54	2742
54	2741
54	2661
54	2589
54	2355
54	2799
54	2238
54	2457
54	2794
54	2510
54	2578
54	2783
54	2680
54	2490
54	2401
54	2716
54	2754
54	2649
54	2725
54	2770
54	2610
54	2532
54	2432
54	2575
54	2700
54	2795
54	2459
54	2495
54	2774
54	2462
54	2421
54	2779
54	2793
54	2747
54	2763
54	2669
54	2185
54	2693
54	2574
54	2565
54	2258
54	2567
54	2659
54	2549
54	2634
54	2789
54	2722
54	2665
54	2757
54	2696
54	2572
54	2684
34	1751
34	1787
34	1528
34	1694
34	1606
34	1521
34	1760
34	1783
34	1629
34	1784
34	1790
34	1793
34	1723
34	1307
34	1767
34	1510
34	1775
34	1741
34	1688
34	1755
34	1708
34	1391
34	1570
34	1240
34	1662
34	1544
34	1376
34	1687
34	1728
34	1613
34	1607
34	1778
34	1536
34	1715
34	1634
34	1454
34	1746
34	1763
34	1246
34	1603
34	1284
34	1363
34	1532
34	1518
34	1656
34	1260
34	1742
34	1504
34	1659
34	1764
34	1685
34	1633
34	1683
34	1769
34	1582
34	1789
34	1740
34	1781
34	1580
34	1665
34	1779
34	1677
34	1663
34	1776
34	1785
34	1744
34	1782
34	1569
34	1670
34	1344
34	1794
34	1739
34	1641
34	1456
34	1798
34	1788
34	1515
34	1617
34	1343
34	1473
34	1780
34	1644
34	1768
34	1752
34	1614
34	1594
34	1519
34	1657
34	1800
34	1565
34	1745
34	1022
34	1652
34	1635
34	1457
34	1436
34	1749
34	1411
34	1762
34	1416
0	67
0	78
0	27
0	40
0	44
0	66
0	95
0	21
0	37
0	58
0	52
0	15
0	92
0	84
0	53
0	12
0	41
0	91
0	77
0	38
0	64
0	19
0	85
0	49
0	45
0	86
0	35
0	88
0	70
0	80
0	17
0	23
0	57
0	39
0	62
0	22
0	29
0	4
0	76
0	25
0	61
0	60
0	81
0	73
0	72
0	89
0	51
0	3
0	11
0	24
0	10
0	33
0	56
0	75
0	59
0	43
0	47
0	32
0	74
0	90
0	99
0	7
0	1
0	5
0	26
0	13
0	71
0	31
0	63
0	54
0	100
0	6
0	96
0	82
0	48
0	83
0	79
0	69
0	87
0	46
0	18
0	20
0	94
0	16
0	36
0	14
0	34
0	9
0	28
0	68
0	98
0	93
0	30
0	97
0	55
0	65
0	50
0	8
0	42
0	2
87	3734
87	2448
87	4361
87	3798
87	3129
87	4368
87	4268
87	2556
87	4240
87	4384
87	4441
87	3374
87	2968
87	4294
87	4272
87	4408
87	4389
87	3726
87	3767
87	4448
87	3498
87	4357
87	4263
87	3007
87	3886
87	4186
87	4338
87	4277
87	3621
87	4291
87	3935
87	4415
87	4296
87	3997
87	4376
87	4328
87	4429
87	4301
87	4395
87	4111
87	4442
87	3612
87	4086
87	3482
87	4164
87	4337
87	4444
87	2799
87	4437
87	4258
87	4375
87	4407
87	4310
87	4323
87	3024
87	4366
87	2490
87	4409
87	4217
87	4292
87	4387
87	3715
87	4122
87	4435
87	4439
87	4031
87	4046
87	4420
87	3506
87	4356
87	4035
87	4269
87	3975
87	4350
87	4358
87	4238
87	4213
87	4060
87	4414
87	4406
87	4443
87	4282
87	4390
87	4218
87	4316
87	4402
87	4421
87	4181
87	4394
87	4289
87	3511
87	3940
87	4334
87	4410
87	4382
87	4398
87	4391
87	4170
87	4278
87	4183
51	2617
51	2601
51	2274
51	2640
51	2485
51	2448
51	2560
51	2576
51	2473
51	2451
51	2556
51	2282
51	2505
51	2502
51	2621
51	2309
51	2625
51	2217
51	2100
51	2223
51	2622
51	2341
51	2645
51	2628
51	2552
51	2484
51	2367
51	2467
51	2154
51	2581
51	2331
51	2413
51	2534
51	2635
51	2596
51	2613
51	2518
51	2209
51	2605
51	2517
51	2636
51	2474
51	2639
51	2403
51	2199
51	2594
51	2503
51	2548
51	2619
51	2368
51	2595
51	2589
51	2637
51	2454
51	2355
51	2238
51	2457
51	2510
51	2578
51	2603
51	2546
51	2490
51	2401
51	2580
51	2649
51	2610
51	2532
51	2432
51	2632
51	2575
51	2459
51	2495
51	2609
51	2437
51	2462
51	2421
51	2280
51	2604
51	2300
51	2185
51	2626
51	2644
51	2574
51	2565
51	2380
51	2493
51	2258
51	2567
51	2643
51	2423
51	2302
51	2549
51	2634
51	2573
51	2297
51	2477
51	2590
51	2409
51	2572
51	2511
79	4045
79	3369
79	3381
79	3734
79	3991
79	2448
79	3885
79	3978
79	3582
79	4015
79	3107
79	3798
79	3878
79	3129
79	3432
79	3899
79	4042
79	2556
79	4005
79	3374
79	4040
79	2968
79	4039
79	3670
79	3626
79	3726
79	3767
79	3888
79	3743
79	3923
79	3498
79	3007
79	3886
79	4026
79	3437
79	3985
79	3621
79	3935
79	3997
79	3237
79	4050
79	4022
79	2988
79	3721
79	3894
79	3968
79	3612
79	3932
79	3482
79	3990
79	3939
79	3755
79	4049
79	3907
79	2799
79	3924
79	3024
79	3931
79	2490
79	4007
79	3922
79	3921
79	4033
79	3881
79	3715
79	3963
79	4031
79	3964
79	4046
79	3972
79	3506
79	4032
79	4035
79	3975
79	3673
79	4048
79	4011
79	3983
79	4008
79	3949
79	4017
79	2567
79	3855
79	4034
79	4006
79	3821
79	3511
79	4043
79	4028
79	3824
79	3940
79	3988
79	4013
79	3992
79	3830
79	3354
79	3908
79	3971
79	4001
79	3946
35	1751
35	1830
35	1787
35	1528
35	1694
35	1606
35	1814
35	1521
35	1760
35	1629
35	1784
35	1793
35	1307
35	1836
35	1767
35	1510
35	1832
35	1807
35	1847
35	1741
35	1821
35	1815
35	1688
35	1831
35	1846
35	1391
35	1570
35	1240
35	1662
35	1544
35	1376
35	1823
35	1687
35	1820
35	1728
35	1613
35	1607
35	1536
35	1715
35	1634
35	1454
35	1763
35	1808
35	1246
35	1603
35	1284
35	1811
35	1532
35	1518
35	1656
35	1260
35	1742
35	1764
35	1818
35	1769
35	1582
35	1849
35	1740
35	1809
35	1781
35	1580
35	1833
35	1677
35	1776
35	1785
35	1813
35	1804
35	1744
35	1782
35	1569
35	1670
35	1848
35	1344
35	1794
35	1641
35	1838
35	1798
35	1788
35	1515
35	1343
35	1473
35	1839
35	1816
35	1644
35	1845
35	1768
35	1614
35	1519
35	1657
35	1840
35	1565
35	1825
35	1745
35	1022
35	1652
35	1635
35	1436
35	1835
35	1749
35	1762
82	3369
82	3381
82	3734
82	2448
82	3885
82	3582
82	3798
82	3878
82	3129
82	3432
82	4184
82	4132
82	4096
82	2556
82	3374
82	4040
82	2968
82	4187
82	4178
82	4110
82	4151
82	4039
82	3670
82	3726
82	3767
82	3888
82	3923
82	3498
82	4197
82	3007
82	3886
82	4186
82	4177
82	4166
82	3437
82	4103
82	3621
82	3935
82	4180
82	3997
82	4168
82	4022
82	4111
82	4200
82	3721
82	3968
82	3612
82	4199
82	4086
82	3482
82	3755
82	4164
82	3907
82	4065
82	2799
82	4052
82	3024
82	3931
82	2490
82	4143
82	3922
82	3921
82	3715
82	4122
82	3963
82	4031
82	3964
82	4046
82	3972
82	4167
82	4191
82	4117
82	4155
82	3506
82	4035
82	3975
82	4176
82	4060
82	4120
82	4182
82	4017
82	4119
82	2567
82	3855
82	4181
82	4034
82	4196
82	3821
82	3511
82	4028
82	3940
82	4116
82	3830
82	4170
82	4118
82	4183
82	4057
82	4195
82	4100
82	4113
38	1996
38	1606
38	1956
38	1951
38	1814
38	1982
38	1919
38	1987
38	1988
38	1784
38	1975
38	1904
38	1914
38	1950
38	1793
38	1767
38	1907
38	1934
38	1510
38	1832
38	1807
38	1957
38	1741
38	1920
38	1852
38	1391
38	1544
38	1966
38	1376
38	1823
38	1687
38	1613
38	1931
38	1954
38	1870
38	1865
38	1856
38	1715
38	1454
38	1763
38	1808
38	2000
38	1246
38	1811
38	1532
38	1260
38	1887
38	1890
38	1818
38	1769
38	1867
38	1582
38	1908
38	1949
38	1938
38	1580
38	1933
38	1906
38	1677
38	1785
38	1939
38	1979
38	1986
38	1972
38	1984
38	1670
38	1794
38	1641
38	1921
38	1912
38	1969
38	1838
38	1960
38	1989
38	1994
38	1968
38	1998
38	1877
38	1915
38	1958
38	1894
38	1473
38	1961
38	1946
38	1768
38	1992
38	1519
38	1967
38	1657
38	1970
38	1565
38	1745
38	1990
38	1901
38	1888
38	1835
38	1947
38	1858
38	1963
38	1762
20	952
20	1091
20	1059
20	937
20	804
20	912
20	1094
20	1007
20	1078
20	1093
20	1071
20	641
20	625
20	1031
20	1014
20	1061
20	1070
20	732
20	1086
20	888
20	1002
20	1054
20	1052
20	825
20	1051
20	219
20	859
20	941
20	1081
20	1048
20	546
20	1040
20	989
20	962
20	949
20	1015
20	918
20	770
20	1080
20	907
20	1095
20	1072
20	961
20	613
20	639
20	1063
20	1077
20	1089
20	1067
20	1075
20	1069
20	1082
20	734
20	438
20	885
20	924
20	925
20	811
20	662
20	414
20	971
20	847
20	980
20	1017
20	803
20	977
20	788
20	772
20	1076
20	1090
20	995
20	906
20	636
20	889
20	1030
20	596
20	672
20	1039
20	1096
20	807
20	1046
20	1024
20	1088
20	677
20	966
20	914
20	830
20	1011
20	994
20	764
20	1034
20	981
20	1033
20	1022
20	1037
20	902
20	1029
20	795
20	688
20	629
64	2448
64	3284
64	3139
64	3201
64	3094
64	3107
64	2986
64	3129
64	3282
64	2556
64	3184
64	2505
64	2968
64	2978
64	3161
64	3274
64	3148
64	3262
64	3266
64	3188
64	2905
64	3007
64	3296
64	2534
64	3272
64	3237
64	2836
64	3260
64	3205
64	2988
64	3254
64	2837
64	2979
64	3244
64	3025
64	3273
64	3175
64	3200
64	3261
64	3259
64	3240
64	3271
64	2782
64	3091
64	2589
64	3292
64	3153
64	3229
64	3122
64	2973
64	2799
64	2238
64	2457
64	3192
64	3270
64	3024
64	2490
64	3162
64	3221
64	3079
64	3215
64	3250
64	3138
64	3223
64	3241
64	3178
64	2888
64	3236
64	2860
64	3130
64	2495
64	3109
64	3165
64	3002
64	3252
64	3298
64	3280
64	3269
64	2763
64	2878
64	3263
64	3224
64	3121
64	3291
64	3287
64	2567
64	2944
64	3255
64	3258
64	3286
64	3265
64	3044
64	3185
64	2696
64	3119
64	3143
64	2845
64	3112
64	3297
64	3289
84	3369
84	3381
84	3734
84	2448
84	3582
84	3798
84	3878
84	3129
84	3432
84	4268
84	2556
84	4240
84	3374
84	2968
84	4178
84	4283
84	4294
84	4151
84	4272
84	4039
84	3726
84	3767
84	3888
84	3498
84	4263
84	3007
84	3886
84	4186
84	4177
84	4277
84	4209
84	3621
84	4212
84	4291
84	3935
84	4296
84	4180
84	3997
84	4251
84	4300
84	4111
84	4273
84	4206
84	4287
84	3721
84	3612
84	4086
84	3482
84	4164
84	3907
84	2799
84	4258
84	3024
84	3931
84	4274
84	2490
84	4290
84	4143
84	4217
84	3922
84	4292
84	3921
84	3715
84	4259
84	4122
84	4297
84	4031
84	3964
84	4046
84	3506
84	4035
84	4269
84	3975
84	4176
84	4238
84	4213
84	4060
84	4298
84	4280
84	4182
84	4017
84	4282
84	4270
84	4218
84	3855
84	4181
84	4034
84	4196
84	4289
84	3821
84	3511
84	4028
84	3940
84	4116
84	4170
84	4278
84	4183
84	4057
84	4286
84	4253
77	3369
77	3381
77	3734
77	3680
77	3814
77	2448
77	3885
77	3582
77	3717
77	3107
77	3798
77	3878
77	3129
77	3432
77	3765
77	3899
77	2556
77	3374
77	2968
77	3911
77	3906
77	3670
77	3626
77	3726
77	3767
77	3888
77	3889
77	3743
77	3801
77	3923
77	3498
77	3007
77	3886
77	3437
77	3621
77	3874
77	3935
77	3237
77	3862
77	3919
77	3948
77	3751
77	2988
77	3609
77	3721
77	3894
77	3612
77	3913
77	3025
77	3932
77	3890
77	3482
77	3939
77	3755
77	3907
77	2799
77	3924
77	3024
77	3861
77	3903
77	3931
77	2490
77	3571
77	3835
77	3922
77	3725
77	3921
77	3881
77	3715
77	3884
77	3909
77	3663
77	3506
77	3688
77	3879
77	3673
77	3949
77	3936
77	3887
77	3794
77	2567
77	3855
77	3840
77	3821
77	3511
77	3945
77	3930
77	3824
77	3940
77	3929
77	3937
77	3830
77	3816
77	3354
77	3908
77	3627
77	3934
77	3933
77	3946
[truncated: 8,001 more rows]
