# Supplementary material for: Environmental influences on evolvable robots
Source: PLoS One. 2020 May 29;15(5):e0233848. doi: 10.1371/journal.pone.0233848 (PMC7259730; doi:10.1371/journal.pone.0233848)
Supplement: S1 Dataset — (ZIP) [file pone.0233848.s003.zip › data_plosone/all_measures_seasonal_plane_11.tsv]

robot_id	velocity	displacement_velocity	displacement_velocity_hill	head_balance	contacts	branching	branching_modules_count	limbs	extremities	length_of_limbs	extensiveness	coverage	joints	hinge_count	active_hinges_count	brick_count	touch_sensor_count	brick_sensor_count	proportion	width	height	absolute_size	sensors	symmetry	avg_period	dev_period	avg_phase_offset	dev_phase_offset	avg_amplitude	dev_amplitude	avg_intra_dev_params	avg_inter_dev_params	sensors_reach	recurrence	synaptic_reception	fitness	cons_fitness
3233	0.07345761468737518	0.0014603830786761546	-0.00103628541442379	0.665989541028088	-1	0	0	0.2	2	0.9230769230769231	12	1.0	0.8461538461538461	13	11	1	0	0	0.06666666666666667	15	1	15	0.0	0.14285714285714285	0.3009642712778436	0.9396258102429007	0.40576429399885755	0.9415768227604668	0.3492197752414869	0.9637498838389691	0.8703612929347203	0.9495521745760187	0	0	0.0	-0.000103628541442379	2
766	0.0013939174887980096	0.00023900480884277554	0.00023895632215289667	0.9896814450406194	-1	0	0	0.6666666666666666	2	0.5	1	0.6666666666666666	0.5	3	1	0	0	0	0.6666666666666666	2	3	4	0.0	0	0.16661898123461713	0.8925864830409617	0.15720431340769458	0.9485577008623528	0.21880363326637314	0.8736022511095871	0.6192121626078467	0.910658639911955	0	0	0.0	0.00023895632215289667	17
2016	0.04434711769202991	0.01056730966940773	0.009226893954856685	0.8965335345276777	-1	0	0	0.3	3	0.7692307692307693	10	0.3409090909090909	0.7692307692307693	12	10	2	0	0	0.36363636363636365	11	4	15	0.0	0	0.30130274526201023	0.9117760137366568	0.6322624858954542	0.946289862727886	0.4218897268977009	0.973003514053993	0.9143397248980367	0.9492959370493276	0	0	0.0	0.009226893954856685	30
3343	0.045857361172292124	0.011425515184192693	0.01055325082515949	0.8939348119518443	-1	0	0	0.3	3	0.7692307692307693	10	0.3409090909090909	0.7692307692307693	12	10	2	0	0	0.36363636363636365	11	4	15	0.0	0	0.30130274526201023	0.9118996489208838	0.6322624858954542	0.9456338046839693	0.4218897268977009	0.973003514053993	0.9156720742889605	0.9491143866780968	0	0	0.0	0.01055325082515949	35
184	0.0016968894713568158	0.0001279944704439145	2.489764991311496e-05	0.9934350177528682	-1	0	0	0.75	3	0.3333333333333333	1	0.5555555555555556	0	2	0	2	2	0	1.0	3	3	5	0.3333333333333333	0.6666666666666666	0	0	0	0	0	0	0	0	0	0	0	2.489764991311496e-05	26
3339	0.047981599791441655	0.01076025782002081	0.01033005923564157	0.8938566712980818	-1	0	0	0.3	3	0.7692307692307693	10	0.3409090909090909	0.7692307692307693	12	10	2	0	0	0.36363636363636365	11	4	15	0.0	0	0.30130274526201023	0.9117760137366568	0.6322624858954542	0.9456338046839693	0.4218897268977009	0.973003514053993	0.9156720742889605	0.9490896218919328	0	0	0.0	0.01033005923564157	26
3489	0.04775604604980828	0.010920304045248767	0.009977800249191522	0.8946756750102857	-1	0	0	0.3	3	0.7692307692307693	10	0.3409090909090909	0.7692307692307693	12	10	2	0	0	0.36363636363636365	11	4	15	0.0	0	0.30130274526201023	0.9117760137366568	0.6322624858954542	0.9456338046839693	0.4218897268977009	0.973003514053993	0.9156720742889605	0.9490896218919328	0	0	0.0	0.009977800249191522	25
545	0.0010669709950468168	0.00016205643843006075	0.00016205028709359205	0.997462912066326	-1	0	0	1.0	1	0	0	1.0	0	1	0	0	2	0	0.5	1	2	2	0.6666666666666666	0	0	0	0	0	0	0	0	0	0	0	0	0.00016205028709359205	20
4860	0.04745564144873707	0.011213299498309995	0.010776053131886782	0.8929271253520975	-1	0	0	0.3	3	0.7692307692307693	10	0.3409090909090909	0.7692307692307693	12	10	2	0	0	0.36363636363636365	11	4	15	0.0	0	0.30130274526201023	0.9117760137366568	0.6322624858954542	0.9456338046839693	0.42487506961026994	0.9728235048353912	0.915309803420635	0.9489794918652671	0	0	0.0	0.010776053131886782	50
231	2.268749061988288e-06	1.6824748895638956e-08	9.078245442631187e-09	0.9999992321844217	-1	0	0	1.0	1	0	0	1.0	0	1	0	0	1	0	0.5	2	1	2	0.3333333333333333	0	0	0	0	0	0	0	0	0	0	0	0	9.078245442631187e-09	32
1511	0.04426547283106491	0.011982201901319193	-0.008383161455928007	0.8755688874988969	-1	0	0	0.3	3	0.7692307692307693	10	0.3409090909090909	0.7692307692307693	12	10	2	0	0	0.36363636363636365	11	4	15	0.0	0	0.38785404383455013	0.9342934406056005	0.6627177768714541	0.9567849186188254	0.32478129939397027	0.9725541251287485	0.9493919775275018	0.9571626758096914	0	0	0.0	-0.0008383161455928007	0
523	0.03275228437084427	0.0021912895905095834	0.0018028189136929955	0.7776833941974383	-1	0	0	0.3	3	0.8333333333333334	10	0.5384615384615384	0.8333333333333334	12	10	1	1	0	0.15384615384615385	2	13	14	0.25	0.16666666666666666	0.8181802777857623	0.9561157432099379	0.505114583621192	0.8518629490055023	0.5168054644272383	0.7802463142711824	0.8098500905408578	0.8841746500273565	1.0	0.16666666666666666	0.0	0.0018028189136929955	5
4227	0.044738791773926284	0.01221717096938996	0.011206827762575478	0.9035604205859405	-1	0	0	0.3	3	0.7692307692307693	10	0.3409090909090909	0.7692307692307693	12	10	2	0	0	0.36363636363636365	11	4	15	0.0	0	0.29574525564361664	0.9209924723364771	0.6322624858954542	0.9486499195266086	0.4218897268977009	0.9707890426544824	0.9156720742889605	0.9506691184257329	0	0	0.0	0.011206827762575478	12
2368	0.044034457850381646	0.011889769061353682	0.009570330561454586	0.8973531698488021	-1	0	0	0.3	3	0.7692307692307693	10	0.3409090909090909	0.7692307692307693	12	10	2	0	0	0.36363636363636365	11	4	15	0.0	0	0.30130274526201023	0.9117760137366568	0.6322624858954542	0.946289862727886	0.4218897268977009	0.973003514053993	0.9143397248980367	0.9492959370493276	0	0	0.0	0.009570330561454586	23
2689	0.043305153588748445	0.0096905506811376	0.00910154329604056	0.8986759658070502	-1	0	0	0.3	3	0.7692307692307693	10	0.3409090909090909	0.7692307692307693	12	10	2	0	0	0.36363636363636365	11	4	15	0.0	0	0.30130274526201023	0.9286174578399604	0.6322624858954542	0.9398310187882872	0.356681655910144	0.9735843990302547	0.9345468894155424	0.9513735335246912	0	0	0.0	0.00910154329604056	14
4170	0.04903195714784155	0.01068549739678686	0.010256460361445922	0.8941646861617825	-1	0	0	0.3	3	0.7692307692307693	10	0.3409090909090909	0.7692307692307693	12	10	2	0	0	0.36363636363636365	11	4	15	0.0	0	0.30130274526201023	0.9117760137366568	0.6322624858954542	0.9456338046839693	0.4218897268977009	0.973003514053993	0.9156720742889605	0.9490896218919328	0	0	0.0	0.010256460361445922	26
14	0.002076981982441878	0.00016785161023509374	-5.744710520934473e-05	0.9952237081858669	-1	0.5	1	0.7142857142857143	5	0.375	3	0.5	0.25	7	2	2	1	0	0.8	5	4	10	0.3333333333333333	0.5	0.6414605313660267	0.9334098962640337	0.42701980688232943	0.8724182753532579	0.19622682552277254	0.9282917915220531	0.7253995126734073	0.9148630879072572	1.0	0	0.0	-5.744710520934473e-06	14
3157	0.029827522106240137	0.0028627537850460854	-0.0014693074130001315	0.9156530693050292	-1	0	0	0.4	4	0.6923076923076923	9	0.4166666666666667	0.6923076923076923	12	9	2	0	0	0.25	12	3	15	0.0	0.16666666666666666	0.35021106609905767	0.919954486981669	0.49155067169349725	0.9385176078737889	0.43378477919060954	0.9675501047131729	0.8992055715452546	0.9455310819304389	0	0	0.0	-0.00014693074130001316	0
1097	0.0467956484369889	0.007785131422660961	0.0023344154013213675	0.8898002267796471	-1	0	0	0.3	3	0.7692307692307693	10	0.3409090909090909	0.7692307692307693	12	10	2	0	0	0.36363636363636365	11	4	15	0.0	0	0.29591449263569997	0.9210725058751686	0.6787595892245657	0.9490248355173501	0.4804379259727716	0.9786268527701993	0.9387364965034757	0.9555691695932146	0	0	0.0	0.0023344154013213675	5
4994	0.047460711178290836	0.01155918800079762	0.010710415354318952	0.8944899373035913	-1	0	0	0.3	3	0.7692307692307693	10	0.3409090909090909	0.7692307692307693	12	10	2	0	0	0.36363636363636365	11	4	15	0.0	0	0.30130274526201023	0.9117760137366568	0.6322624858954542	0.9456338046839693	0.4218897268977009	0.973003514053993	0.9156720742889605	0.9490896218919328	0	0	0.0	0.010710415354318952	31
1251	0.04893722464444859	0.0063616756797494275	0.005275697006166454	0.7449172242744817	-1	0	0	0.3	3	0.7692307692307693	10	0.3409090909090909	0.7692307692307693	12	10	2	0	0	0.36363636363636365	11	4	15	0.0	0	0.29591449263569997	0.9210725058751686	0.6787595892245657	0.9490248355173501	0.540871239571603	0.9726997407992827	0.9399182135791915	0.9518809395815674	0	0	0.0	0.005275697006166454	17
2998	0.04373870282039858	0.011544350538545555	0.009400149271710397	0.8975311761807346	-1	0	0	0.3	3	0.7692307692307693	10	0.3409090909090909	0.7692307692307693	12	10	2	0	0	0.36363636363636365	11	4	15	0.0	0	0.30130274526201023	0.9117760137366568	0.6322624858954542	0.946289862727886	0.4218897268977009	0.973003514053993	0.9143397248980367	0.9492959370493276	0	0	0.0	0.009400149271710397	29
749	0.02082294363733339	0.004228661182323817	0.0012568803172316584	0.937879273313145	-1	0	0	0.2857142857142857	2	0.875	7	0.625	0.75	8	6	1	0	0	0.25	2	8	10	0.0	0	0.6916748156060497	0.9406583707821277	0.6068488461689165	0.9392685665652	0.6905654937315513	0.9265660542170089	0.8652444821760319	0.9357762113157139	0	0	0.0	0.0012568803172316584	28
3135	0.04395376498054228	0.01150361934357768	0.009787839217609706	0.8960538528078608	-1	0	0	0.3	3	0.7692307692307693	10	0.3409090909090909	0.7692307692307693	12	10	2	0	0	0.36363636363636365	11	4	15	0.0	0	0.30130274526201023	0.9117760137366568	0.6322624858954542	0.946289862727886	0.4218897268977009	0.973003514053993	0.9143397248980367	0.9492959370493276	0	0	0.0	0.009787839217609706	32
3895	0.046524272555328504	0.002382551445352651	-0.0020810653848993485	0.8994957750304557	-1	0	0	0.2	2	0.8461538461538461	11	0.2727272727272727	0.7692307692307693	12	10	2	0	0	0.45454545454545453	5	11	15	0.0	0	0.30130274526201023	0.9117760137366568	0.6322624858954542	0.9456338046839693	0.4218897268977009	0.973003514053993	0.9156720742889605	0.9490896218919328	0	0	0.0	-0.00020810653848993486	2
4542	0.038850614528938655	0.008570995678090993	0.004979251057246745	0.9251800342480445	-1	0	0	0.3	3	0.7692307692307693	10	0.3409090909090909	0.7692307692307693	12	10	2	0	0	0.36363636363636365	11	4	15	0.0	0	0.39592399163442055	0.9372901725045196	0.5220059626694971	0.9229228949756905	0.21880363326637314	0.9511825290538731	0.8810420791798708	0.9381352719873163	0	0	0.0	0.004979251057246745	2
3848	0.04746007075969292	0.011456979882697798	0.010690805899963365	0.8938348027467669	-1	0	0	0.3	3	0.7692307692307693	10	0.3409090909090909	0.7692307692307693	12	10	2	0	0	0.36363636363636365	11	4	15	0.0	0	0.30130274526201023	0.9117760137366568	0.6322624858954542	0.9456338046839693	0.4218897268977009	0.973003514053993	0.9156720742889605	0.9490896218919328	0	0	0.0	0.010690805899963365	8
632	0.021363163928573597	0.004546854863338204	0.0018853094040878072	0.9366922452805989	-1	0	0	0.2857142857142857	2	0.875	7	0.625	0.75	8	6	1	0	0	0.25	2	8	10	0.0	0	0.6916748156060497	0.9406583707821277	0.6068488461689165	0.9392685665652	0.6905654937315513	0.9265660542170089	0.8652444821760319	0.9357762113157139	0	0	0.0	0.0018853094040878072	18
2224	0.044364450699185036	0.011758676824361632	0.009582706654687426	0.8974981573542862	-1	0	0	0.3	3	0.7692307692307693	10	0.3409090909090909	0.7692307692307693	12	10	2	0	0	0.36363636363636365	11	4	15	0.0	0	0.30130274526201023	0.9117760137366568	0.6322624858954542	0.946289862727886	0.4218897268977009	0.973003514053993	0.9143397248980367	0.9492959370493276	0	0	0.0	0.009582706654687426	111
3439	0.047342957736868384	0.01128441993865292	0.010230763471332583	0.8945172958708207	-1	0	0	0.3	3	0.7692307692307693	10	0.3409090909090909	0.7692307692307693	12	10	2	0	0	0.36363636363636365	11	4	15	0.0	0	0.30130274526201023	0.9118996489208838	0.6322624858954542	0.9456338046839693	0.4218897268977009	0.973003514053993	0.9156720742889605	0.9491143866780968	0	0	0.0	0.010230763471332583	27
1784	0.04392998799430453	0.010972392065027337	0.008898273736222614	0.8980670993452937	-1	0	0	0.3	3	0.7692307692307693	10	0.3409090909090909	0.7692307692307693	12	10	2	0	0	0.36363636363636365	11	4	15	0.0	0	0.30130274526201023	0.9117760137366568	0.6322624858954542	0.946289862727886	0.4218897268977009	0.973003514053993	0.9143397248980367	0.9492959370493276	0	0	0.0	0.008898273736222614	26
3755	0.04745555321325536	0.011094748443427255	0.010298124795530413	0.8935344347662282	-1	0	0	0.3	3	0.7692307692307693	10	0.3409090909090909	0.7692307692307693	12	10	2	0	0	0.36363636363636365	11	4	15	0.0	0	0.30130274526201023	0.9117760137366568	0.6322624858954542	0.9456338046839693	0.4218897268977009	0.973003514053993	0.9156720742889605	0.9490896218919328	0	0	0.0	0.010298124795530413	10
3699	0.03921927768018673	0.007214274413749838	0.004817720526867003	0.5600844748895274	-1	0	0	0.3	3	0.7692307692307693	10	0.3409090909090909	0.7692307692307693	12	10	2	0	0	0.36363636363636365	11	4	15	0.0	0	0.48264452719904377	0.9068465449435638	0.3862460141364327	0.9232814271865232	0.18135613870943804	0.9561874340736272	0.8464455318666751	0.9318535246939812	0	0	0.0	0.004817720526867003	6
1156	0.0501636449773895	0.009224016137080359	0.008522535852800413	0.7551462434677584	-1	0	0	0.3	3	0.7692307692307693	10	0.3409090909090909	0.7692307692307693	12	10	2	0	0	0.36363636363636365	11	4	15	0.0	0	0.38785404383455013	0.9342934406056005	0.6322624858954542	0.9555928243499237	0.30222276590710073	0.9697193574399742	0.9399182135791915	0.9553549809515222	0	0	0.0	0.008522535852800413	127
4015	0.046156067132806435	0.01173374890419354	0.010764988355298858	0.8943797837220142	-1	0	0	0.3	3	0.7692307692307693	10	0.3409090909090909	0.7692307692307693	12	10	2	0	0	0.36363636363636365	11	4	15	0.0	0	0.30130274526201023	0.9118996489208838	0.6322624858954542	0.9456338046839693	0.4218897268977009	0.973003514053993	0.9156720742889605	0.9491143866780968	0	0	0.0	0.010764988355298858	21
3934	0.046791307852242024	0.011069536585870707	0.010311760256633431	0.893639854926887	-1	0	0	0.3	3	0.7692307692307693	10	0.3409090909090909	0.7692307692307693	12	10	2	0	0	0.36363636363636365	11	4	15	0.0	0	0.30130274526201023	0.9117760137366568	0.6322624858954542	0.9456338046839693	0.4218897268977009	0.973003514053993	0.9156720742889605	0.9490896218919328	0	0	0.0	0.010311760256633431	17
1605	0.044165008091556414	0.0059810311663767894	0.0053789802308006575	0.7343894650297029	-1	0	0	0.3	3	0.7692307692307693	10	0.4166666666666667	0.7692307692307693	12	10	2	0	0	0.25	12	3	15	0.0	0.16666666666666666	0.38785404383455013	0.9342934406056005	0.6322624858954542	0.9555928243499237	0.32478129939397027	0.9725541251287485	0.9493919775275018	0.9567720336086835	0	0	0.0	0.0053789802308006575	1
1667	0.04862082354684026	0.008535041666133098	0.008005704690264124	0.7480633074275083	-1	0	0	0.3	3	0.7692307692307693	10	0.3409090909090909	0.7692307692307693	12	10	2	0	0	0.36363636363636365	11	4	15	0.0	0	0.38785404383455013	0.9342934406056005	0.6322624858954542	0.9555928243499237	0.32478129939397027	0.9725541251287485	0.9493919775275018	0.9567720336086835	0	0	0.0	0.008005704690264124	32
1025	0.035719546209723056	0.004731659446661785	-0.003361789355760345	0.9215338803785588	-1	0	0	0.3	3	0.7692307692307693	10	0.4166666666666667	0.7692307692307693	12	10	2	0	0	0.25	12	3	15	0.0	0.3333333333333333	0.29591449263569997	0.9222936385424064	0.6787595892245657	0.9420905604885823	0.7813016543364408	0.9776028328432004	0.9423219003774684	0.9531626906964944	0	0	0.0	-0.00033617893557603447	1
4507	0.047643439144560346	0.011402843866267285	0.010980865076354818	0.8931614152857442	-1	0	0	0.3	3	0.7692307692307693	10	0.3409090909090909	0.7692307692307693	12	10	2	0	0	0.36363636363636365	11	4	15	0.0	0	0.30130274526201023	0.9117760137366568	0.6322624858954542	0.9456338046839693	0.42487506961026994	0.9728235048353912	0.915309803420635	0.9489794918652671	0	0	0.0	0.010980865076354818	42
4793	0.048246480910011325	0.010779397516510298	0.010607770702789242	0.8899246745643328	-1	0	0	0.3	3	0.7692307692307693	10	0.3409090909090909	0.7692307692307693	12	10	2	0	0	0.36363636363636365	11	4	15	0.0	0	0.30130274526201023	0.9118996489208838	0.6322624858954542	0.9456338046839693	0.43554901839786864	0.972076737626981	0.9107859821801597	0.9485527456812528	0	0	0.0	0.010607770702789242	22
4053	0.048029093326199326	0.011281835249146657	0.010631677131273852	0.8932307366020303	-1	0	0	0.3	3	0.7692307692307693	10	0.3409090909090909	0.7692307692307693	12	10	2	0	0	0.36363636363636365	11	4	15	0.0	0	0.30130274526201023	0.9117760137366568	0.6322624858954542	0.9456338046839693	0.4218897268977009	0.973003514053993	0.9156720742889605	0.9490896218919328	0	0	0.0	0.010631677131273852	35
400	0.05241032932724803	0.0237687365809514	0.023302378839141293	0.6585475117408948	-1	0	0	0.3	3	0.7692307692307693	10	0.5769230769230769	0.7692307692307693	12	10	2	0	0	0.15384615384615385	2	13	15	0.0	0	0.5489203530841952	0.9710993532448261	0.4493980870939488	0.958200135884687	0.4295572605764625	0.9441681887060565	0.7823041706395756	0.9592317704298541	0	0	0.0	0.023302378839141293	3
3167	0.04462308899326925	0.01128728100757202	0.009460079106159576	0.8961915232379273	-1	0	0	0.3	3	0.7692307692307693	10	0.3409090909090909	0.7692307692307693	12	10	2	0	0	0.36363636363636365	11	4	15	0.0	0	0.30130274526201023	0.9117760137366568	0.6322624858954542	0.946289862727886	0.4218897268977009	0.973003514053993	0.9143397248980367	0.9492959370493276	0	0	0.0	0.009460079106159576	16
5050	0.047772066016457726	0.011829138222825792	0.011571160131736357	0.8892813322029526	-1	0	0	0.3	3	0.7692307692307693	10	0.3409090909090909	0.7692307692307693	12	10	2	0	0	0.36363636363636365	11	4	15	0.0	0	0.30130274526201023	0.9118996489208838	0.6322624858954542	0.9456338046839693	0.43554901839786864	0.972076737626981	0.9107859821801597	0.9485527456812528	0	0	0.0	0.011571160131736357	118
4405	0.047392768410013546	0.011445335338266546	0.01059690922382356	0.8943302478427712	-1	0	0	0.3	3	0.7692307692307693	10	0.3409090909090909	0.7692307692307693	12	10	2	0	0	0.36363636363636365	11	4	15	0.0	0	0.30130274526201023	0.9117760137366568	0.6322624858954542	0.9456338046839693	0.4218897268977009	0.973003514053993	0.9156720742889605	0.9490896218919328	0	0	0.0	0.01059690922382356	36
2609	0.019204359461033955	0.0012564542186343341	-3.505956886044048e-05	0.9523333486680983	-1	0.25	1	0.5	5	0.6153846153846154	8	0.2777777777777778	0.6153846153846154	13	8	1	0	0	0.6666666666666666	6	9	15	0.0	0.3333333333333333	0.30768820004554936	0.8979926723954242	0.28788561469166934	0.8766187122415166	0.21880363326637314	0.946478767709731	0.8454375833653475	0.9118305260234144	0	0	0.0	-3.505956886044048e-06	2
2460	0.04354227499552275	0.010338803648128744	0.008831516822991457	0.8954812588663837	-1	0	0	0.3	3	0.7692307692307693	10	0.3409090909090909	0.7692307692307693	12	10	2	0	0	0.36363636363636365	11	4	15	0.0	0	0.30130274526201023	0.9118996489208838	0.6322624858954542	0.9398310187882872	0.356681655910144	0.9735843990302547	0.9143397248980367	0.9477248003654996	0	0	0.0	0.008831516822991457	12
3675	0.047463988770991034	0.011196719893447138	0.010401761725374964	0.8943637833412907	-1	0	0	0.3	3	0.7692307692307693	10	0.3409090909090909	0.7692307692307693	12	10	2	0	0	0.36363636363636365	11	4	15	0.0	0	0.30130274526201023	0.9117760137366568	0.6322624858954542	0.9456338046839693	0.4218897268977009	0.973003514053993	0.9156720742889605	0.9490896218919328	0	0	0.0	0.010401761725374964	35
3519	0.04776060542208796	0.011028033493874902	0.01064497600108969	0.8930638146819074	-1	0	0	0.3	3	0.7692307692307693	10	0.3409090909090909	0.7692307692307693	12	10	2	0	0	0.36363636363636365	11	4	15	0.0	0	0.30130274526201023	0.9117760137366568	0.6322624858954542	0.9456338046839693	0.4218897268977009	0.973003514053993	0.9156720742889605	0.9490896218919328	0	0	0.0	0.01064497600108969	14
1129	0.047375524448056566	0.0077316301031855415	0.0045872399758704946	0.8927815867934681	-1	0	0	0.3	3	0.7692307692307693	10	0.3409090909090909	0.7692307692307693	12	10	2	0	0	0.36363636363636365	11	4	15	0.0	0	0.38785404383455013	0.9342934406056005	0.6322624858954542	0.9555928243499237	0.24136216675324268	0.9755797061355488	0.9387364965034757	0.958395279525661	0	0	0.0	0.0045872399758704946	14
4481	0.04740479340115568	0.010326247429386806	0.009430334504329535	0.8949194327406145	-1	0	0	0.3	3	0.7692307692307693	10	0.3409090909090909	0.7692307692307693	12	10	2	0	0	0.36363636363636365	11	4	15	0.0	0	0.30130274526201023	0.9118996489208838	0.6322624858954542	0.9456338046839693	0.4218897268977009	0.973003514053993	0.9156720742889605	0.9491143866780968	0	0	0.0	0.009430334504329535	11
3840	0.04797821020691158	0.011182650740978703	0.010344521218846428	0.894636698106938	-1	0	0	0.3	3	0.7692307692307693	10	0.3409090909090909	0.7692307692307693	12	10	2	0	0	0.36363636363636365	11	4	15	0.0	0	0.30130274526201023	0.9117760137366568	0.6322624858954542	0.9456338046839693	0.4218897268977009	0.973003514053993	0.9156720742889605	0.9490896218919328	0	0	0.0	0.010344521218846428	7
3089	0.04551089004271894	0.011584479673959014	0.009539215874296066	0.8971161325322498	-1	0	0	0.3	3	0.7692307692307693	10	0.3409090909090909	0.7692307692307693	12	10	2	0	0	0.36363636363636365	11	4	15	0.0	0	0.30130274526201023	0.9117760137366568	0.6322624858954542	0.946289862727886	0.4218897268977009	0.973003514053993	0.9143397248980367	0.9492959370493276	0	0	0.0	0.009539215874296066	59
2811	0.059326739703680104	0.008643080803783766	-0.00864065463174819	0.8720905396318421	-1	0	0	0.3	3	0.8461538461538461	11	0.5769230769230769	0.7692307692307693	12	10	2	0	0	0.15384615384615385	13	2	15	0.0	0.15384615384615385	0.3011335082699269	0.9155199083945428	0.37530900302285775	0.9200875627849296	0.3492197752414869	0.9414706487623845	0.8399158276685493	0.9265463484571582	0	0	0.0	-0.0008640654631748189	0
2174	0.027708906827017377	0.0030463227131355616	-0.0027815940716910447	0.9319430738806268	-1	0	0	0.3	3	0.7692307692307693	10	0.4166666666666667	0.7692307692307693	12	10	2	0	0	0.25	12	3	15	0.0	0.3333333333333333	0.3011335082699269	0.9180877229750337	0.6322624858954542	0.9221365622648658	0.5456459969603286	0.9744607943004784	0.919711656292267	0.9449739236299155	0	0	0.0	-0.00027815940716910447	2
3153	0.05501356915025429	0.010111727570205795	0.004914005605685786	0.8768102535183312	-1	0	0	0.2	2	0.9230769230769231	12	0.4166666666666667	0.8461538461538461	12	11	2	0	0	0.25	12	3	15	0.0	0	0.30130274526201023	0.9164752802745347	0.6322624858954542	0.9472043011668501	0.30657023774079956	0.9587025304291888	0.8182217333570242	0.9431648289896277	0	0	0.0	0.004914005605685786	11
2116	0.04469693659822567	0.012071265558503652	0.01119773583833401	0.8983480371967735	-1	0	0	0.3	3	0.7692307692307693	10	0.3409090909090909	0.7692307692307693	12	10	2	0	0	0.36363636363636365	11	4	15	0.0	0	0.30130274526201023	0.9218976375450809	0.6322624858954542	0.946289862727886	0.4218897268977009	0.973003514053993	0.9345468894155424	0.9513862637343143	0	0	0.0	0.01119773583833401	63
5026	0.036812726421423164	0.007619395116481077	0.007427692864436671	0.7242808323600931	-1	0	0	0.3	3	0.8461538461538461	11	0.5357142857142857	0.7692307692307693	13	10	1	0	0	0.14285714285714285	14	2	15	0.0	0.15384615384615385	0.3009642712778436	0.926127590604181	0.39628353619167	0.9497629200132467	0.37653835824182247	0.9632863027135318	0.8696690662237708	0.9484255771530338	0	0	0.0	0.007427692864436671	6
4468	0.04642323019614769	0.012045445301900826	0.011652992222119438	0.897398788459838	-1	0	0	0.3	3	0.7692307692307693	10	0.3409090909090909	0.7692307692307693	12	10	2	0	0	0.36363636363636365	11	4	15	0.0	0	0.3009642712778436	0.9151002806720624	0.6322624858954542	0.925914029455108	0.4218897268977009	0.9707890426544824	0.9156720742889605	0.9427960910393388	0	0	0.0	0.011652992222119438	12
2326	0.04555881523444299	0.011373255142095145	0.009381472889379294	0.8970745178354325	-1	0	0	0.3	3	0.7692307692307693	10	0.3409090909090909	0.7692307692307693	12	10	2	0	0	0.36363636363636365	11	4	15	0.0	0	0.30130274526201023	0.9117760137366568	0.6322624858954542	0.946289862727886	0.4218897268977009	0.973003514053993	0.9143397248980367	0.9492959370493276	0	0	0.0	0.009381472889379294	37
4742	0.048639214398821545	0.011585564470450192	0.011444613181443462	0.8889010299386751	-1	0	0	0.3	3	0.7692307692307693	10	0.3409090909090909	0.7692307692307693	12	10	2	0	0	0.36363636363636365	11	4	15	0.0	0	0.30130274526201023	0.9118996489208838	0.6322624858954542	0.9456338046839693	0.43554901839786864	0.972076737626981	0.9107859821801597	0.9485527456812528	0	0	0.0	0.011444613181443462	33
4463	0.04953935837578415	0.002429294358875675	-0.002305657876511456	0.9198397117563941	-1	0	0	0.3	3	0.7692307692307693	10	0.4166666666666667	0.7692307692307693	12	10	2	0	0	0.25	12	3	15	0.0	0.16666666666666666	0.3011335082699269	0.9259952155993849	0.532454097809681	0.9199721604981201	0.630211000909451	0.9718172227645236	0.9270190354692571	0.9446107959478566	0	0	0.0	-0.0002305657876511456	0
43	0.0004920751230786178	1.8394660564644718e-05	1.8394559587422647e-05	0.997962602698029	-1	0	0	1.0	1	0	0	1.0	0	1	0	0	1	0	0.5	1	2	2	0.3333333333333333	0	0	0	0	0	0	0	0	0	0	0	0	1.8394559587422647e-05	18
3414	0.04730006878331957	0.011104242574662075	0.010286638085597941	0.8941646968161814	-1	0	0	0.3	3	0.7692307692307693	10	0.3409090909090909	0.7692307692307693	12	10	2	0	0	0.36363636363636365	11	4	15	0.0	0	0.30130274526201023	0.9117760137366568	0.6322624858954542	0.9456338046839693	0.4218897268977009	0.973003514053993	0.9156720742889605	0.9490896218919328	0	0	0.0	0.010286638085597941	20
4172	0.048233796196485636	0.01132331088089037	0.01057060934805206	0.8939303997361474	-1	0	0	0.3	3	0.7692307692307693	10	0.3409090909090909	0.7692307692307693	12	10	2	0	0	0.36363636363636365	11	4	15	0.0	0	0.30130274526201023	0.9117760137366568	0.6322624858954542	0.9456338046839693	0.4218897268977009	0.973003514053993	0.9156720742889605	0.9490896218919328	0	0	0.0	0.01057060934805206	33
2318	0.045290893339597606	0.011292157171531252	0.009127322966143762	0.8969345986320101	-1	0	0	0.3	3	0.7692307692307693	10	0.3409090909090909	0.7692307692307693	12	10	2	0	0	0.36363636363636365	11	4	15	0.0	0	0.30130274526201023	0.9117760137366568	0.6322624858954542	0.946289862727886	0.28401170425393	0.9718644734426487	0.9143397248980367	0.9486097316573007	0	0	0.0	0.009127322966143762	15
3054	0.04458291178258783	0.010613125934224388	0.008913188540733969	0.8949445938673615	-1	0	0	0.3	3	0.7692307692307693	10	0.3409090909090909	0.7692307692307693	12	10	2	0	0	0.36363636363636365	11	4	15	0.0	0	0.30130274526201023	0.9117760137366568	0.6322624858954542	0.946289862727886	0.3492197752414869	0.9710910108463655	0.9143397248980367	0.9481542098232901	0	0	0.0	0.008913188540733969	22
3269	0.03205317660389092	0.0019438190653419305	-0.0009109904440216382	0.9304344090593786	-1	0	0	0.3	3	0.7692307692307693	10	0.4166666666666667	0.7692307692307693	12	10	2	0	0	0.25	12	3	15	0.0	0.3333333333333333	0.4578500949801995	0.9443863545313657	0.6322624858954542	0.9231106307285298	0.5456459969603286	0.9744607943004784	0.946631977259182	0.9519552848143962	0	0	0.0	-9.109904440216382e-05	0
3160	0.04795249932268632	0.01051446012045289	0.009713309015390656	0.8946567898255322	-1	0	0	0.3	3	0.7692307692307693	10	0.3409090909090909	0.7692307692307693	12	10	2	0	0	0.36363636363636365	11	4	15	0.0	0	0.30130274526201023	0.9117760137366568	0.6322624858954542	0.9456338046839693	0.4218897268977009	0.973003514053993	0.9156720742889605	0.9490896218919328	0	0	0.0	0.009713309015390656	12
429	0.020994878496074197	0.004526187268795117	0.0015750961241453286	0.9369255361444223	-1	0	0	0.2857142857142857	2	0.875	7	0.625	0.75	8	6	1	0	0	0.25	2	8	10	0.0	0	0.6916748156060497	0.9406583707821277	0.6068488461689165	0.9392685665652	0.6905654937315513	0.9265660542170089	0.8652444821760319	0.9357762113157139	0	0	0.0	0.0015750961241453286	120
3498	0.04786621312336427	0.01183933665432863	0.010948426292691034	0.8928700906472506	-1	0	0	0.3	3	0.7692307692307693	10	0.3409090909090909	0.7692307692307693	12	10	2	0	0	0.36363636363636365	11	4	15	0.0	0	0.30130274526201023	0.9117760137366568	0.6322624858954542	0.9456338046839693	0.4218897268977009	0.973003514053993	0.9156720742889605	0.9490896218919328	0	0	0.0	0.010948426292691034	64
4079	0.05275456573979416	0.0032813927764834923	-0.0022068728708392626	0.8981284141592103	-1	0	0	0.3	3	0.7692307692307693	10	0.4166666666666667	0.7692307692307693	12	10	2	0	0	0.25	12	3	15	0.0	0.16666666666666666	0.29574525564361664	0.9273384011290904	0.532454097809681	0.9356081114616581	0.44124665985926664	0.9704628722254982	0.9193118451047309	0.9480904216434234	0	0	0.0	-0.00022068728708392625	0
1013	0.05225604044733562	0.010694050285715668	0.009213164241322576	0.9115480424498552	-1	0	0	0.3	3	0.7692307692307693	10	0.3409090909090909	0.7692307692307693	12	10	2	0	0	0.36363636363636365	11	4	15	0.0	0	0.30130274526201023	0.9094704678162501	0.6322624858954542	0.9091192664171998	0.7813016543364408	0.9756353675213031	0.9387364965034757	0.9408490650956083	0	0	0.0	0.009213164241322576	44
4301	0.04749487069911892	0.010135209513446465	0.009242125366173082	0.8981861254032243	-1	0	0	0.3	3	0.7692307692307693	10	0.3409090909090909	0.7692307692307693	12	10	2	0	0	0.36363636363636365	11	4	15	0.0	0	0.30130274526201023	0.9117760137366568	0.6322624858954542	0.9456338046839693	0.4218897268977009	0.973003514053993	0.9156720742889605	0.9490896218919328	0	0	0.0	0.009242125366173082	9
4626	0.04661455109437321	0.012638406206735934	0.012634022490863107	0.8880807078624778	-1	0	0	0.3	3	0.7692307692307693	10	0.3409090909090909	0.7692307692307693	12	10	2	0	0	0.36363636363636365	11	4	15	0.0	0	0.30130274526201023	0.9242423956614675	0.6322624858954542	0.9265120345078837	0.3628790667416547	0.9694067240473584	0.9347219271124918	0.9443044467660128	0	0	0.0	0.012634022490863107	6
154	0.013913655382442432	0.0013595805292878737	0.00044181515731006376	0.9804401670759928	-1	0	0	0.375	3	0.6666666666666666	6	0.39285714285714285	0.5555555555555556	8	5	2	2	0	0.5714285714285714	4	7	11	0.4	0	0.5626568851403765	0.9005535680108504	0.5658128684657504	0.9523354721037822	0.3607963395151964	0.9219406848187391	0.8139597032439397	0.9279562336999068	0.5625	0.125	0.0	0.00044181515731006376	7
595	0.000855129146650132	0.00017268595289462308	-8.729900652734887e-07	0.9957202420093472	-1	0	0	1.0	2	0.0	0	1.0	0	2	0	0	0	0	0.3333333333333333	3	1	3	0.0	1.0	0	0	0	0	0	0	0	0	0	0	0	-8.729900652734887e-08	11
740	0.0008363708818132664	0.0007750752815374434	0.0007750689283327547	0.9899776374488908	-1	0	0	0.6666666666666666	2	0.5	1	0.6666666666666666	0.5	1	1	2	0	0	0.6666666666666666	2	3	4	0.0	0	0.5219128869510383	0.5	0.8371254290677566	0.5	0.8155559689491643	0.5	0.8081114921373408	0.5	0	0	0.0	0.0007750689283327547	32
877	0.057776881490179434	0.00900197274638694	-0.0025689328102298462	0.8746649171001519	-1	0	0	0.3	3	0.7692307692307693	10	0.3409090909090909	0.7692307692307693	12	10	2	0	0	0.36363636363636365	11	4	15	0.0	0	0.25957304241287754	0.9304425718029605	0.5220059626694971	0.9557697654834213	0.21880363326637314	0.9732585730767254	0.8362443529112366	0.9563540343549954	0	0	0.0	-0.0002568932810229846	1
4784	0.04826747080184688	0.011746785254834314	0.01130906919075673	0.8904873977782908	-1	0	0	0.3	3	0.7692307692307693	10	0.3409090909090909	0.7692307692307693	12	10	2	0	0	0.36363636363636365	11	4	15	0.0	0	0.30130274526201023	0.9118996489208838	0.6322624858954542	0.9456338046839693	0.43554901839786864	0.972076737626981	0.9107859821801597	0.9485527456812528	0	0	0.0	0.01130906919075673	27
4196	0.04789447055953104	0.0075239625134560515	0.006251497845269339	0.6738315645237545	-1	0	0	0.3	3	0.7692307692307693	10	0.3409090909090909	0.7692307692307693	12	10	2	0	0	0.36363636363636365	11	4	15	0.0	0	0.38785404383455013	0.9342934406056005	0.6322624858954542	0.9542752586372872	0.24136216675324268	0.9755797061355488	0.9397144009145271	0.9579864157327161	0	0	0.0	0.006251497845269339	5
4136	0.03149024977763944	0.002622033847857308	-0.0006142094699091608	0.9602953722551839	-1	0.25	1	0.4	4	0.6923076923076923	9	0.3	0.6923076923076923	12	9	2	0	0	0.5	10	5	15	0.0	0.2	0.3876848068424668	0.8533448013267964	0.32681779850944753	0.89407721202933	0.3492197752414869	0.9499440168138432	0.8441771290179028	0.9071346858273803	0	0	0.0	-6.142094699091608e-05	4
4085	0.0535278371806898	0.010842294117759957	0.00902065556239139	0.8832256073009135	-1	0	0	0.3	3	0.7692307692307693	10	0.3409090909090909	0.7692307692307693	12	10	2	0	0	0.36363636363636365	11	4	15	0.0	0	0.38785404383455013	0.9197275342479996	0.6322624858954542	0.9381316548093219	0.3492197752414869	0.9721790001639419	0.9402122946796453	0.9480320149903032	0	0	0.0	0.00902065556239139	7
450	2.81555107932407e-06	2.375925181875906e-09	-2.3749463730629432e-09	0.9999979508215566	-1	0	0	0.5	1	1.0	1	0.75	0	1	0	1	1	0	1.0	2	2	3	0.2	0	0	0	0	0	0	0	0	0	0	0	0	-2.374946373062943e-10	10
1240	0.05793579368975777	0.008405222139688829	-0.001807440345030626	0.6989877505913686	-1	0	0	0.3	3	0.7692307692307693	10	0.3409090909090909	0.7692307692307693	12	10	2	0	0	0.36363636363636365	11	4	15	0.0	0	0.3907049760001936	0.9524551269410201	0.5829422563621917	0.9240117207041547	0.21880363326637314	0.9689156198290072	0.9348780272725095	0.9515854417497286	0	0	0.0	-0.00018074403450306261	0
498	1.3895308596258604e-06	2.048791417344833e-08	-2.023250440265292e-08	0.9999992908088651	-1	0	0	1.0	1	0	0	1.0	0	1	0	0	1	0	0.5	2	1	2	0.3333333333333333	0	0	0	0	0	0	0	0	0	0	0	0	-2.023250440265292e-09	14
1107	0.04839714155562743	0.005829020035269999	0.004417161147292671	0.7274711077406172	-1	0	0	0.3	3	0.7692307692307693	10	0.3409090909090909	0.7692307692307693	12	10	2	0	0	0.36363636363636365	11	4	15	0.0	0	0.29591449263569997	0.9210725058751686	0.6787595892245657	0.9490248355173501	0.540871239571603	0.9764732368113211	0.9493919775275018	0.9541584160399198	0	0	0.0	0.004417161147292671	12
3778	0.047702931889038964	0.01143642767957114	0.010541683472739934	0.8945659801564854	-1	0	0	0.3	3	0.7692307692307693	10	0.3409090909090909	0.7692307692307693	12	10	2	0	0	0.36363636363636365	11	4	15	0.0	0	0.30130274526201023	0.9117760137366568	0.6322624858954542	0.9456338046839693	0.4218897268977009	0.973003514053993	0.9156720742889605	0.9490896218919328	0	0	0.0	0.010541683472739934	25
4394	0.04593737672580705	0.012963132938123461	0.011451080910564683	0.8911688613207834	-1	0	0	0.3	3	0.7692307692307693	10	0.3409090909090909	0.7692307692307693	12	10	2	0	0	0.36363636363636365	11	4	15	0.0	0	0.30130274526201023	0.9117760137366568	0.6322624858954542	0.9469797136511114	0.4218897268977009	0.973003514053993	0.9156720742889605	0.9495145900062418	0	0	0.0	0.011451080910564683	12
4069	0.047702931889038964	0.01143642767957114	0.010541683472739934	0.8945659801564854	-1	0	0	0.3	3	0.7692307692307693	10	0.3409090909090909	0.7692307692307693	12	10	2	0	0	0.36363636363636365	11	4	15	0.0	0	0.30130274526201023	0.9117760137366568	0.6322624858954542	0.9456338046839693	0.4218897268977009	0.973003514053993	0.9156720742889605	0.9490896218919328	0	0	0.0	0.010541683472739934	19
1478	0.02646009190290185	0.0033854150316529226	7.098560113512774e-05	0.9396345950763004	-1	0	0	0.3	3	0.7692307692307693	10	0.4166666666666667	0.7692307692307693	12	10	2	0	0	0.25	12	3	15	0.0	0.3333333333333333	0.4037186174334825	0.9143008437954995	0.6322624858954542	0.8994498674118826	0.7403179584045383	0.9717603661069786	0.919711656292267	0.9369641920029735	0	0	0.0	7.098560113512774e-05	3
2989	0.04535199417295907	0.004194324061506833	-0.0022521416088420523	0.9267807095228758	-1	0	0	0.3	3	0.7692307692307693	10	0.4166666666666667	0.7692307692307693	12	10	2	0	0	0.25	12	3	15	0.0	0.16666666666666666	0.3011335082699269	0.9259952155993849	0.5220059626694971	0.9202888389747539	0.630211000909451	0.9719050031061239	0.9273576149857305	0.944741784099748	0	0	0.0	-0.00022521416088420524	0
952	0.045747458886953106	0.007219954515379807	0.005977154938297687	0.6722572216069862	-1	0	0	0.3	3	0.7692307692307693	10	0.3409090909090909	0.7692307692307693	12	10	2	0	0	0.36363636363636365	11	4	15	0.0	0	0.30130274526201023	0.919191847265238	0.6787595892245657	0.9422130680996181	0.540871239571603	0.9764732368113211	0.9493919775275018	0.9517955155255406	0	0	0.0	0.005977154938297687	6
594	0.03443186167644233	0.000400779958701795	0.00036024862241390814	0.9789991105551393	-1	0	0	0.5555555555555556	5	0.45454545454545453	5	0.43333333333333335	0.45454545454545453	8	5	4	1	0	0.3	3	10	13	0.1111111111111111	0.18181818181818182	0.24694185150850476	0.9649269875693326	0.685989085024201	0.7901678851143659	0.7221754999180201	0.8838497529378258	0.8812917255676921	0.9023242150893317	1.0	0.875	0.0	0.00036024862241390814	2
1045	0.04084840348869539	0.005725789409969513	0.004986471872686537	0.8823786513467771	-1	0	0	0.2	2	0.8461538461538461	11	0.3125	0.8461538461538461	13	11	1	0	0	0.3333333333333333	12	4	15	0.0	0	0.2905262400093897	0.9199130642253459	0.648151362677922	0.9554858129080918	0.21880363326637314	0.9776313401134887	0.919711656292267	0.956686721181497	0	0	0.0	0.004986471872686537	34
3192	0.043888717177966684	0.01159194376791557	0.009414517966323945	0.8971398662768107	-1	0	0	0.3	3	0.7692307692307693	10	0.3409090909090909	0.7692307692307693	12	10	2	0	0	0.36363636363636365	11	4	15	0.0	0	0.30130274526201023	0.9117760137366568	0.6322624858954542	0.946289862727886	0.4218897268977009	0.973003514053993	0.9143397248980367	0.9492959370493276	0	0	0.0	0.009414517966323945	26
2366	0.0539436079185296	0.007552360692283479	0.0049896869383873575	0.9090866434813946	-1	0	0	0.3	3	0.7692307692307693	10	0.3409090909090909	0.7692307692307693	12	10	2	0	0	0.36363636363636365	11	4	15	0.0	0	0.3011335082699269	0.9172776861985901	0.6322624858954542	0.9221365622648658	0.5456459969603286	0.9744607943004784	0.919711656292267	0.9447877653874269	0	0	0.0	0.0049896869383873575	10
2173	0.04537274756915349	0.011555866145439454	0.009529113022378004	0.8973456616936316	-1	0	0	0.3	3	0.7692307692307693	10	0.3409090909090909	0.7692307692307693	12	10	2	0	0	0.36363636363636365	11	4	15	0.0	0	0.30130274526201023	0.9117760137366568	0.6322624858954542	0.946289862727886	0.4218897268977009	0.973003514053993	0.9143397248980367	0.9492959370493276	0	0	0.0	0.009529113022378004	54
1698	0.04383988364212081	0.010849864600760801	0.009427429003190275	0.902307671894261	-1	0	0	0.3	3	0.7692307692307693	10	0.4166666666666667	0.7692307692307693	12	10	2	0	0	0.25	12	3	15	0.0	0.16666666666666666	0.30130274526201023	0.9117760137366568	0.6322624858954542	0.946289862727886	0.4218897268977009	0.973003514053993	0.9143397248980367	0.9492959370493276	0	0	0.0	0.009427429003190275	4
3914	0.04738012196011326	0.009910312119168712	0.00922012383844973	0.8941301200785288	-1	0	0	0.3	3	0.7692307692307693	10	0.3409090909090909	0.7692307692307693	12	10	2	0	0	0.36363636363636365	11	4	15	0.0	0	0.30130274526201023	0.9118996489208838	0.6322624858954542	0.9456338046839693	0.4218897268977009	0.973003514053993	0.9156720742889605	0.9491143866780968	0	0	0.0	0.00922012383844973	17
550	0.0017744897957264946	0.0006047312381780165	0.0005992136779206444	0.9937451592583184	-1	0	0	0.5	1	1.0	1	1.0	1.0	2	1	0	1	0	0.3333333333333333	1	3	3	0.3333333333333333	0	0.4415038171313621	0.7441616986189692	0.885616366916377	0.612391063862683	0.6652888009216504	0.7823196492733734	0.861743037314391	0.7180428615802965	1.0	0.5	0.0	0.0005992136779206444	13
1447	0.03728708243224682	0.00736015338509704	0.0070772017698858495	0.9151119442967396	-1	0	0	0.3	3	0.7692307692307693	10	0.3409090909090909	0.7692307692307693	12	10	2	0	0	0.36363636363636365	11	4	15	0.0	0	0.3907049760001936	0.9524551269410201	0.6095669786977406	0.9255708465346347	0.23288668436145804	0.9592210878623445	0.9273576149857305	0.9474476980031733	0	0	0.0	0.0070772017698858495	26
460	0.00019489114759072655	7.357371750486587e-05	7.357007787503662e-05	0.997811553557884	-1	0	0	1.0	2	0.0	0	0.75	0	2	0	0	0	0	1.0	2	2	3	0.0	0	0	0	0	0	0	0	0	0	0	0	0	7.357007787503662e-05	15
651	0.03454237704076221	0.0035526242734642056	0.002036008412224238	0.9635643908387199	-1	0	0	0.3	3	0.7692307692307693	10	0.4166666666666667	0.7692307692307693	12	10	2	0	0	0.25	3	12	15	0.0	0	0.2750496412111336	0.796859381104039	0.5220059626694971	0.9575015320081386	0.4804379259727716	0.9765025668312757	0.8810420791798708	0.9391316168231296	0	0	0.0	0.002036008412224238	59
2438	0.04491085113478234	0.010399157043420135	0.008439490358757585	0.8937148039251978	-1	0	0	0.3	3	0.7692307692307693	10	0.3409090909090909	0.7692307692307693	12	10	2	0	0	0.36363636363636365	11	4	15	0.0	0	0.30130274526201023	0.9117760137366568	0.6322624858954542	0.9049733568220224	0.4218897268977009	0.973003514053993	0.9143397248980367	0.9384655069370396	0	0	0.0	0.008439490358757585	10
125	0.02149452334283122	0.004255226674467642	0.0017556527289789548	0.9394964226164954	-1	0	0	0.2857142857142857	2	0.875	7	0.625	0.75	8	6	1	0	0	0.25	2	8	10	0.0	0	0.6916748156060497	0.9406583707821277	0.6068488461689165	0.9392685665652	0.6905654937315513	0.9265660542170089	0.8652444821760319	0.9357762113157139	0	0	0.0	0.0017556527289789548	89
209	0.08457972315488935	0.011306879704620462	-0.010856863815831305	0.8686848558560656	-1	0	0	0.1	1	1.0	13	1.0	1.0	14	13	0	0	0	0.06666666666666667	15	1	15	0.0	0	0.5641740034996998	0.8849389882248687	0.2932028441534384	0.9708234002136071	0.5277627585469213	0.9031440323735206	0.8509495745093104	0.930377130869422	0	0	0.0	-0.0010856863815831305	3
657	None	None	None	None	None	0	0	0.2	2	0.8461538461538461	11	0.375	0.6153846153846154	10	8	4	2	0	0.4	10	4	15	0.2	0	0.16661898123461713	0.9361563201487049	0.2102027968077244	0.9211341289682707	0.2338743543613338	0.9266495593599113	0.6518482438831456	0.9282319974719733	0.55	0.2	0.0	None	0
4486	0.04813573642553083	0.01128560810961996	0.010276673979886507	0.8944640341495755	-1	0	0	0.3	3	0.7692307692307693	10	0.3409090909090909	0.7692307692307693	12	10	2	0	0	0.36363636363636365	11	4	15	0.0	0	0.30130274526201023	0.9117760137366568	0.6322624858954542	0.9456338046839693	0.4218897268977009	0.973003514053993	0.9156720742889605	0.9490896218919328	0	0	0.0	0.010276673979886507	15
841	0.01839722187722213	0.001452576220244383	-0.000967139319339334	0.9491680716269492	-1	0	0	0.375	3	0.6666666666666666	6	0.4583333333333333	0.6666666666666666	8	6	2	0	0	0.375	8	3	11	0.0	0.25	0.5489203530841952	0.926562567159487	0.6800223780591421	0.8591810211739144	0.5708238741440498	0.9735949645346287	0.9319087940461215	0.9340313851292638	0	0	0.0	-9.67139319339334e-05	3
3349	0.047801819587410366	0.011651337034022635	0.010682899606693714	0.8945001158440595	-1	0	0	0.3	3	0.7692307692307693	10	0.3409090909090909	0.7692307692307693	12	10	2	0	0	0.36363636363636365	11	4	15	0.0	0	0.30130274526201023	0.9118996489208838	0.6322624858954542	0.9456338046839693	0.4218897268977009	0.973003514053993	0.9156720742889605	0.9491143866780968	0	0	0.0	0.010682899606693714	15
2944	0.04557914617226784	0.011283939916253677	0.009076640831004745	0.8977162207674229	-1	0	0	0.3	3	0.7692307692307693	10	0.3409090909090909	0.7692307692307693	12	10	2	0	0	0.36363636363636365	11	4	15	0.0	0	0.30130274526201023	0.9117760137366568	0.6322624858954542	0.946289862727886	0.4218897268977009	0.973003514053993	0.9143397248980367	0.9492959370493276	0	0	0.0	0.009076640831004745	16
1582	0.04287814325797418	0.009525441090084252	0.007583220704319676	0.8931718126331858	-1	0	0	0.3	3	0.7692307692307693	10	0.3409090909090909	0.7692307692307693	12	10	2	0	0	0.36363636363636365	11	4	15	0.0	0	0.48264452719904377	0.9054299967699335	0.6322624858954542	0.9328898965903732	0.7385636981299065	0.9682735017536954	0.9335563694441683	0.9410216019534585	0	0	0.0	0.007583220704319676	46
2395	0.044957016276139725	0.011457868083177667	0.009477337679302731	0.8980792882138863	-1	0	0	0.3	3	0.7692307692307693	10	0.3409090909090909	0.7692307692307693	12	10	2	0	0	0.36363636363636365	11	4	15	0.0	0	0.30130274526201023	0.9117760137366568	0.6322624858954542	0.946289862727886	0.4218897268977009	0.973003514053993	0.9143397248980367	0.9492959370493276	0	0	0.0	0.009477337679302731	75
923	0.043760633927978736	0.0037177954253591735	0.0030639446628792375	0.9145292866121792	-1	0	0	0.3	3	0.7692307692307693	10	0.3409090909090909	0.7692307692307693	12	10	2	0	0	0.36363636363636365	11	4	15	0.0	0	0.5309852316256662	0.9437476199747944	0.3791188142028177	0.9392137241205217	0.6867473211529731	0.9271055795711848	0.7722274904068736	0.9370412920956873	0	0	0.0	0.0030639446628792375	0
2320	0.04697162819530533	0.009616031713253433	0.005793092236164448	0.8906552057256619	-1	0	0	0.3	3	0.7692307692307693	10	0.3409090909090909	0.7692307692307693	12	10	2	0	0	0.36363636363636365	11	4	15	0.0	0	0.38785404383455013	0.9342934406056005	0.6322624858954542	0.9555928243499237	0.24136216675324268	0.9755797061355488	0.9387364965034757	0.958395279525661	0	0	0.0	0.005793092236164448	13
4350	0.030424679744902323	0.001329859215457504	-0.0009225600656008325	0.934132935120666	-1	0	0	0.3	3	0.7692307692307693	10	0.4166666666666667	0.7692307692307693	12	10	2	0	0	0.25	12	3	15	0.0	0.3333333333333333	0.3011335082699269	0.9180877229750337	0.6322624858954542	0.9231106307285298	0.5456459969603286	0.9744607943004784	0.9209676734690967	0.9452099442775096	0	0	0.0	-9.225600656008325e-05	1
4695	0.04737330888776029	0.011028522087736534	0.010495327089347379	0.8936104574377683	-1	0	0	0.3	3	0.7692307692307693	10	0.3409090909090909	0.7692307692307693	12	10	2	0	0	0.36363636363636365	11	4	15	0.0	0	0.30130274526201023	0.9118996489208838	0.6322624858954542	0.9456338046839693	0.4218897268977009	0.973003514053993	0.9156720742889605	0.9491143866780968	0	0	0.0	0.010495327089347379	29
4721	0.04795826708857582	0.011214636796292966	0.010865187168085504	0.8937699770623491	-1	0	0	0.3	3	0.7692307692307693	10	0.3409090909090909	0.7692307692307693	12	10	2	0	0	0.36363636363636365	11	4	15	0.0	0	0.30130274526201023	0.9117760137366568	0.6322624858954542	0.9456338046839693	0.42487506961026994	0.9728235048353912	0.915309803420635	0.9489794918652671	0	0	0.0	0.010865187168085504	25
5006	0.047882122714578305	0.011483868903044293	0.011100670272855278	0.890633485858415	-1	0	0	0.3	3	0.7692307692307693	10	0.3409090909090909	0.7692307692307693	12	10	2	0	0	0.36363636363636365	11	4	15	0.0	0	0.30130274526201023	0.9118996489208838	0.6322624858954542	0.9456338046839693	0.43554901839786864	0.972076737626981	0.9107859821801597	0.9485527456812528	0	0	0.0	0.011100670272855278	37
2414	0.04486118390486437	0.011344027124212928	0.009255288753261592	0.8971400791100959	-1	0	0	0.3	3	0.7692307692307693	10	0.3409090909090909	0.7692307692307693	12	10	2	0	0	0.36363636363636365	11	4	15	0.0	0	0.30130274526201023	0.9117760137366568	0.6322624858954542	0.946289862727886	0.4218897268977009	0.973003514053993	0.9143397248980367	0.9492959370493276	0	0	0.0	0.009255288753261592	25
4575	0.04682529176228546	0.011331517845726231	0.010992445782921125	0.8934804943290482	-1	0	0	0.3	3	0.7692307692307693	10	0.3409090909090909	0.7692307692307693	12	10	2	0	0	0.36363636363636365	11	4	15	0.0	0	0.30130274526201023	0.9117760137366568	0.6322624858954542	0.9456338046839693	0.42487506961026994	0.9728235048353912	0.915309803420635	0.9489794918652671	0	0	0.0	0.010992445782921125	30
391	0.0008555015803304309	0.0007790234033345778	0.0007790172803630496	0.9899529010575904	-1	0	0	0.6666666666666666	2	0.5	1	0.6666666666666666	0.5	1	1	2	0	0	0.6666666666666666	2	3	4	0.0	0	0.5219128869510383	0.5	0.8371254290677566	0.5	0.8155559689491643	0.5	0.8081114921373408	0.5	0	0	0.0	0.0007790172803630496	6
4378	0.048340942148385156	0.010555858583919981	0.010073192860378135	0.8911541760169159	-1	0	0	0.3	3	0.7692307692307693	10	0.3409090909090909	0.7692307692307693	12	10	2	0	0	0.36363636363636365	11	4	15	0.0	0	0.30130274526201023	0.9118996489208838	0.6322624858954542	0.9456338046839693	0.43554901839786864	0.972076737626981	0.9107859821801597	0.9485527456812528	0	0	0.0	0.010073192860378135	22
1474	0.050499596581776836	0.009447683390512343	-0.0036201301248970784	0.9233445422072477	-1	0	0	0.3	3	0.7692307692307693	10	0.3409090909090909	0.7692307692307693	12	10	2	0	0	0.36363636363636365	11	4	15	0.0	0	0.30130274526201023	0.7884441281150756	0.3244691021982822	0.9574911340166631	0.30555663601767197	0.9708989392277089	0.8445034210560656	0.9337562714134696	0	0	0.0	-0.00036201301248970784	0
3546	0.047751269836468414	0.011468400147568275	0.010578968382122756	0.8945707920373158	-1	0	0	0.3	3	0.7692307692307693	10	0.3409090909090909	0.7692307692307693	12	10	2	0	0	0.36363636363636365	11	4	15	0.0	0	0.30130274526201023	0.9117760137366568	0.6322624858954542	0.9456338046839693	0.4218897268977009	0.973003514053993	0.9156720742889605	0.9490896218919328	0	0	0.0	0.010578968382122756	32
757	0.0024636527104704314	0.00036175495735686115	0.00032930717880631837	0.9892803972441175	-1	0	0	0.6666666666666666	2	0.5	1	1.0	0.5	3	1	0	0	0	0.25	4	1	4	0.0	0.6666666666666666	0.748241707581293	0.8852992279293825	0.8841714035447936	0.7816124174488854	0.403160587398496	0.8588416789182799	0.8139792633341605	0.8465935375974922	0	0	0.0	0.00032930717880631837	18
4081	0.04685508149131418	0.011441988925461631	0.010521715876095655	0.8946860307672491	-1	0	0	0.3	3	0.7692307692307693	10	0.3409090909090909	0.7692307692307693	12	10	2	0	0	0.36363636363636365	11	4	15	0.0	0	0.30130274526201023	0.9118996489208838	0.6322624858954542	0.9456338046839693	0.4218897268977009	0.973003514053993	0.9156720742889605	0.9491143866780968	0	0	0.0	0.010521715876095655	22
4457	0.047285907328714044	0.0114884326493112	0.01046136599198559	0.8944640341495755	-1	0	0	0.3	3	0.7692307692307693	10	0.3409090909090909	0.7692307692307693	12	10	2	0	0	0.36363636363636365	11	4	15	0.0	0	0.30130274526201023	0.9117760137366568	0.6322624858954542	0.9456338046839693	0.4218897268977009	0.973003514053993	0.9156720742889605	0.9490896218919328	0	0	0.0	0.01046136599198559	20
3725	0.04724920177482672	0.011514581536334827	0.010646041121701246	0.8941686546009376	-1	0	0	0.3	3	0.7692307692307693	10	0.3409090909090909	0.7692307692307693	12	10	2	0	0	0.36363636363636365	11	4	15	0.0	0	0.30130274526201023	0.9117760137366568	0.6322624858954542	0.9456338046839693	0.4218897268977009	0.973003514053993	0.9156720742889605	0.9490896218919328	0	0	0.0	0.010646041121701246	25
2032	0.04290048401527743	0.005651391279594209	0.0033570687774838177	0.9085728158236056	-1	0	0	0.3	3	0.7692307692307693	10	0.3409090909090909	0.7692307692307693	12	10	2	0	0	0.36363636363636365	11	4	15	0.0	0	0.38785404383455013	0.9164725483419985	0.6322624858954542	0.946289862727886	0.6183159486165424	0.9719604638741652	0.9387364965034757	0.9496295779393745	0	0	0.0	0.0033570687774838177	7
2136	0.042575233811350345	0.009587766383175588	0.007152515424226147	0.9002650680827093	-1	0	0	0.3	3	0.7692307692307693	10	0.3409090909090909	0.7692307692307693	12	10	2	0	0	0.36363636363636365	11	4	15	0.0	0	0.30130274526201023	0.9118996489208838	0.6322624858954542	0.9398310187882872	0.356681655910144	0.9735843990302547	0.9143397248980367	0.9477248003654996	0	0	0.0	0.007152515424226147	9
1141	0.04834675048920294	0.006454573351341882	0.005980796107042258	0.7494259819143654	-1	0	0	0.3	3	0.7692307692307693	10	0.3409090909090909	0.7692307692307693	12	10	2	0	0	0.36363636363636365	11	4	15	0.0	0	0.29591449263569997	0.9210725058751686	0.6787595892245657	0.9570411536881043	0.5531078776289855	0.976479065769384	0.9387364965034757	0.9567091637957342	0	0	0.0	0.005980796107042258	39
3308	0.04418547934368896	0.008622721271619341	0.007773455296649875	0.7567817913568059	-1	0	0	0.3	3	0.7692307692307693	10	0.3409090909090909	0.7692307692307693	12	10	2	0	0	0.36363636363636365	11	4	15	0.0	0	0.48264452719904377	0.9159313176998767	0.6322624858954542	0.9441960992232094	0.7403179584045383	0.976308071801104	0.9397144009145271	0.9515924192338042	0	0	0.0	0.007773455296649875	8
1168	0.04461920182439586	0.012095115615198562	0.010276606405329397	0.8861976344907714	-1	0	0	0.3	3	0.7692307692307693	10	0.3409090909090909	0.7692307692307693	12	10	2	0	0	0.36363636363636365	11	4	15	0.0	0	0.3011335082699269	0.9078885239074523	0.6322624858954542	0.9114528786012008	0.5456459969603286	0.9727946026005699	0.9351943164530091	0.9388960481268387	0	0	0.0	0.010276606405329397	58
2455	0.044393353512084156	0.00997098131510812	0.00788043903083219	0.8965070989139442	-1	0	0	0.3	3	0.7692307692307693	10	0.3409090909090909	0.7692307692307693	12	10	2	0	0	0.36363636363636365	11	4	15	0.0	0	0.31801764427725265	0.9087581331465492	0.6787595892245657	0.936748319738816	0.4432925025810011	0.9699086295208987	0.9143397248980367	0.9438676593121147	0	0	0.0	0.00788043903083219	9
3664	0.04732665396687341	0.010926000735775841	0.010511801775533031	0.8938714523667691	-1	0	0	0.3	3	0.7692307692307693	10	0.3409090909090909	0.7692307692307693	12	10	2	0	0	0.36363636363636365	11	4	15	0.0	0	0.30130274526201023	0.9117760137366568	0.6322624858954542	0.9456338046839693	0.4218897268977009	0.973003514053993	0.9156720742889605	0.9490896218919328	0	0	0.0	0.010511801775533031	18
2045	0.044782746396219354	0.011454543976155692	0.009490974757887159	0.8968349445081896	-1	0	0	0.3	3	0.7692307692307693	10	0.3409090909090909	0.7692307692307693	12	10	2	0	0	0.36363636363636365	11	4	15	0.0	0	0.30130274526201023	0.9117760137366568	0.6322624858954542	0.946289862727886	0.4218897268977009	0.973003514053993	0.9143397248980367	0.9492959370493276	0	0	0.0	0.009490974757887159	23
899	0.036354295413168	0.0048417060102104266	-0.004273967238273079	0.9282860454147628	-1	0	0	0.3	3	0.7692307692307693	10	0.4166666666666667	0.7692307692307693	12	10	2	0	0	0.25	12	3	15	0.0	0.16666666666666666	0.2804378938374439	0.940956879759031	0.6787595892245657	0.9448214141370704	0.44124665985926664	0.9691427806905564	0.9164538027672209	0.9534116904478769	0	0	0.0	-0.0004273967238273079	0
2892	0.053983010310857824	0.008280109275295097	0.004552885372759062	0.6116812059505075	-1	0	0	0.2	2	0.9230769230769231	12	0.5357142857142857	0.8461538461538461	12	11	2	0	0	0.14285714285714285	14	2	15	0.0	0	0.3011335082699269	0.9313888459811017	0.37530900302285775	0.9559256644749254	0.3492197752414869	0.9584926986002286	0.8652120730164928	0.9498604809805948	0	0	0.0	0.004552885372759062	0
1265	0.04708750140756835	0.010351455295900192	0.007133398536661054	0.8912089933549275	-1	0	0	0.3	3	0.7692307692307693	10	0.3409090909090909	0.7692307692307693	12	10	2	0	0	0.36363636363636365	11	4	15	0.0	0	0.38785404383455013	0.9342934406056005	0.6322624858954542	0.9555928243499237	0.24136216675324268	0.9755797061355488	0.9387364965034757	0.958395279525661	0	0	0.0	0.007133398536661054	25
3222	0.04744669593554886	0.011204167699274147	0.010463646579914887	0.8947019545992163	-1	0	0	0.3	3	0.7692307692307693	10	0.3409090909090909	0.7692307692307693	12	10	2	0	0	0.36363636363636365	11	4	15	0.0	0	0.30130274526201023	0.9117760137366568	0.6322624858954542	0.9456338046839693	0.4218897268977009	0.973003514053993	0.9156720742889605	0.9490896218919328	0	0	0.0	0.010463646579914887	66
1263	0.043674232348223034	0.007993709185598523	0.007801899684948727	0.7544003036327313	-1	0	0	0.3	3	0.7692307692307693	10	0.3409090909090909	0.7692307692307693	12	10	2	0	0	0.36363636363636365	11	4	15	0.0	0	0.38785404383455013	0.9342934406056005	0.6322624858954542	0.9555928243499237	0.24136216675324268	0.9755797061355488	0.9387364965034757	0.958395279525661	0	0	0.0	0.007801899684948727	83
1143	0.03469121478444996	0.007403427225146604	0.007110584576840748	0.9197822648966195	-1	0	0	0.3	3	0.7692307692307693	10	0.3409090909090909	0.7692307692307693	12	10	2	0	0	0.36363636363636365	11	4	15	0.0	0	0.3907049760001936	0.9524551269410201	0.6095669786977406	0.9255708465346347	0.21880363326637314	0.9689156198290072	0.934928597063698	0.9519285420617184	0	0	0.0	0.007110584576840748	16
4977	0.03730988202640603	0.0038029687296727926	0.0037785089628308804	0.9521753143700729	-1	0	0	0.3	3	0.7692307692307693	10	0.3409090909090909	0.7692307692307693	12	10	2	0	0	0.36363636363636365	11	4	15	0.0	0	0.30130274526201023	0.9135806859273643	0.5019988068336811	0.9422053836765616	0.49455967855391486	0.9683108273391285	0.886240561741656	0.9456462737414394	0	0	0.0	0.0037785089628308804	0
4380	0.047583397229202566	0.010418787019569498	0.009652666922976649	0.8947192841026241	-1	0	0	0.3	3	0.7692307692307693	10	0.3409090909090909	0.7692307692307693	12	10	2	0	0	0.36363636363636365	11	4	15	0.0	0	0.30130274526201023	0.9117760137366568	0.6322624858954542	0.9456338046839693	0.4218897268977009	0.973003514053993	0.9156720742889605	0.9490896218919328	0	0	0.0	0.009652666922976649	5
2620	0.035946998942174374	0.0015953827057745918	-0.0014575078491179019	0.9217134501239547	-1	0.25	1	0.4	4	0.6923076923076923	9	0.3409090909090909	0.6923076923076923	12	9	2	0	0	0.36363636363636365	11	4	15	0.0	0.18181818181818182	0.3177349352713676	0.9214070749051985	0.6322624858954542	0.9365049479261336	0.43378477919060954	0.9699029812131214	0.9120496557461953	0.9466064930623469	0	0	0.0	-0.00014575078491179018	1
4517	0.04740836856714393	0.011058554446867644	0.01019480965192068	0.894617425124358	-1	0	0	0.3	3	0.7692307692307693	10	0.3409090909090909	0.7692307692307693	12	10	2	0	0	0.36363636363636365	11	4	15	0.0	0	0.30130274526201023	0.9117760137366568	0.6322624858954542	0.9456338046839693	0.4218897268977009	0.973003514053993	0.9156720742889605	0.9490896218919328	0	0	0.0	0.01019480965192068	10
3048	0.043786489138261206	0.01157544422654452	0.009739777551333	0.8958281917936959	-1	0	0	0.3	3	0.7692307692307693	10	0.3409090909090909	0.7692307692307693	12	10	2	0	0	0.36363636363636365	11	4	15	0.0	0	0.30130274526201023	0.9117760137366568	0.6322624858954542	0.946289862727886	0.4218897268977009	0.973003514053993	0.9143397248980367	0.9492959370493276	0	0	0.0	0.009739777551333	38
466	0.002410694473230245	0.0006271831525697529	0.000625854691787183	0.9893614677159661	-1	0	0	0.6666666666666666	2	0.5	1	1.0	0.5	3	1	0	0	0	0.25	4	1	4	0.0	0.6666666666666666	0.748241707581293	0.8852992279293825	0.8841714035447936	0.7816124174488854	0.403160587398496	0.8588416789182799	0.8139792633341605	0.8465935375974922	0	0	0.0	0.000625854691787183	24
341	0.05824339733421288	0.0017631840585969672	0.0010378076439312171	0.7997981247211272	-1	0	0	0.1	1	1.0	12	1.0	1.0	13	12	0	1	0	0.07142857142857142	14	1	14	0.3333333333333333	0	0.5482750909702291	0.8735740903154647	0.8653406428011575	0.9347558888275102	0.7932123719227857	0.9471113399385946	0.9451691349651196	0.923680513206909	1.0	0.23076923076923078	0.0	0.0010378076439312171	20
3438	0.046751910730275514	0.011139197732981975	0.010274296702519848	0.8942293036054106	-1	0	0	0.3	3	0.7692307692307693	10	0.3409090909090909	0.7692307692307693	12	10	2	0	0	0.36363636363636365	11	4	15	0.0	0	0.30130274526201023	0.9117760137366568	0.6322624858954542	0.9456338046839693	0.4218897268977009	0.973003514053993	0.9156720742889605	0.9490896218919328	0	0	0.0	0.010274296702519848	29
3408	0.047861462571647584	0.011131071646485462	0.010247010412292997	0.8943332875369085	-1	0	0	0.3	3	0.7692307692307693	10	0.3409090909090909	0.7692307692307693	12	10	2	0	0	0.36363636363636365	11	4	15	0.0	0	0.30130274526201023	0.9117760137366568	0.6322624858954542	0.9456338046839693	0.4218897268977009	0.973003514053993	0.9156720742889605	0.9490896218919328	0	0	0.0	0.010247010412292997	23
3443	0.040613883649788844	0.0030049597991196296	0.002209879895861539	0.9633755402562794	-1	0	0	0.3	3	0.7692307692307693	10	0.4166666666666667	0.7692307692307693	12	10	2	0	0	0.25	3	12	15	0.0	0	0.47440534240709004	0.7856752532500678	0.33772651211324295	0.8908492762426155	0.20203017833445708	0.955918661651729	0.8450426679320914	0.8964490474281004	0	0	0.0	0.002209879895861539	3
1856	0.04629249419344462	0.010508417512243158	0.00477493809256728	0.8924896597336576	-1	0	0	0.3	3	0.7692307692307693	10	0.3409090909090909	0.7692307692307693	12	10	2	0	0	0.36363636363636365	11	4	15	0.0	0	0.30130274526201023	0.9117760137366568	0.6351382470342124	0.9470365662218874	0.4218897268977009	0.973003514053993	0.9151063013577735	0.9495326892248614	0	0	0.0	0.00477493809256728	5
1978	0.04267667283965611	0.009428683209544802	0.007716310274790286	0.8874952996113876	-1	0	0	0.3	3	0.7692307692307693	10	0.3409090909090909	0.7692307692307693	12	10	2	0	0	0.36363636363636365	11	4	15	0.0	0	0.38785404383455013	0.9091736194977637	0.6322624858954542	0.9328898965903732	0.6165616883419107	0.9712976698679939	0.9143397248980367	0.943697382366164	0	0	0.0	0.007716310274790286	8
541	0.0010937114779427392	0.00019037741201391925	0.00019037731586612618	0.9962463469904336	-1	0	0	1.0	1	0	0	1.0	0	1	0	0	1	0	0.5	1	2	2	0.3333333333333333	0	0	0	0	0	0	0	0	0	0	0	0	0.00019037731586612618	15
2504	0.032988598862689344	0.002904284966343422	0.001984433847376179	0.9220971297426334	-1	0	0	0.4	4	0.6153846153846154	8	0.35714285714285715	0.5384615384615384	10	7	4	1	0	0.8571428571428571	6	7	15	0.1111111111111111	0	0.41504969509971057	0.9524897551344419	0.6800223780591421	0.9280293237464884	0.23288668436145804	0.9767544541237613	0.9558536989852087	0.9567972256361343	1.0	0.5	0.0	0.001984433847376179	0
2233	0.04430749529374063	0.011328397470005691	0.009290188352063017	0.8978494821177053	-1	0	0	0.3	3	0.7692307692307693	10	0.3409090909090909	0.7692307692307693	12	10	2	0	0	0.36363636363636365	11	4	15	0.0	0	0.30130274526201023	0.9117760137366568	0.6322624858954542	0.946289862727886	0.4218897268977009	0.973003514053993	0.9143397248980367	0.9492959370493276	0	0	0.0	0.009290188352063017	51
3116	0.04341267937835159	0.01102443247510713	0.008914421823880827	0.8976934255117947	-1	0	0	0.3	3	0.7692307692307693	10	0.3409090909090909	0.7692307692307693	12	10	2	0	0	0.36363636363636365	11	4	15	0.0	0	0.30130274526201023	0.9117760137366568	0.6322624858954542	0.946289862727886	0.4218897268977009	0.973003514053993	0.9143397248980367	0.9492959370493276	0	0	0.0	0.008914421823880827	15
598	0.004414554442827591	0.0023471109988682285	0.0006083797659953712	0.9857233477396878	-1	0	0	0.3333333333333333	1	1.0	2	1.0	1.0	2	2	1	0	0	0.25	4	1	4	0.0	0	0.984668328399738	0.5143844106692115	0.6321359887035133	0.8282632688084484	0.7908257776018232	0.685702188680695	0.8401837330169368	0.690760002931737	0	0	0.0	0.0006083797659953712	23
1859	0.04701889970430787	0.011475298092071606	0.00866856073073136	0.8887151721864165	-1	0	0	0.3	3	0.7692307692307693	10	0.3409090909090909	0.7692307692307693	12	10	2	0	0	0.36363636363636365	11	4	15	0.0	0	0.30130274526201023	0.9118996489208838	0.6322624858954542	0.946289862727886	0.2858581172916323	0.9724435397826989	0.9043453035228781	0.948981058528031	0	0	0.0	0.00866856073073136	16
3139	0.044676950836751404	0.011009425322743733	0.009480474641587097	0.8962124437986273	-1	0	0	0.3	3	0.7692307692307693	10	0.3409090909090909	0.7692307692307693	12	10	2	0	0	0.36363636363636365	11	4	15	0.0	0	0.30130274526201023	0.9117760137366568	0.6322624858954542	0.946289862727886	0.4218897268977009	0.973003514053993	0.9143397248980367	0.9492959370493276	0	0	0.0	0.009480474641587097	18
4959	0.04564023852319941	0.011957568929806013	0.011325861759949617	0.8916856266580833	-1	0	0	0.3	3	0.7692307692307693	10	0.3409090909090909	0.7692307692307693	12	10	2	0	0	0.36363636363636365	11	4	15	0.0	0	0.30130274526201023	0.9117760137366568	0.6322624858954542	0.9469797136511114	0.43554901839786864	0.972076737626981	0.9107859821801597	0.9489571286298861	0	0	0.0	0.011325861759949617	51
1441	0.043534987700163015	0.00932210257004494	0.006433329266858913	0.8953895209056846	-1	0	0	0.3	3	0.7692307692307693	10	0.3409090909090909	0.7692307692307693	12	10	2	0	0	0.36363636363636365	11	4	15	0.0	0	0.48264452719904377	0.9054299967699335	0.6322624858954542	0.9328898965903732	0.7385636981299065	0.9682735017536954	0.9335563694441683	0.9410216019534585	0	0	0.0	0.006433329266858913	28
2330	0.04241074852707091	0.0012226129189057825	0.0010793723584968916	0.9119540551218562	-1	0	0	0.3	3	0.7692307692307693	10	0.4166666666666667	0.7692307692307693	12	10	2	0	0	0.25	12	3	15	0.0	0.3333333333333333	0.3011335082699269	0.9353571350764817	0.6322624858954542	0.924304555973134	0.630211000909451	0.9701752614364912	0.9387364965034757	0.9471251926382893	0	0	0.0	0.0010793723584968916	2
2613	0.04372156997263906	0.006803495044541381	0.0032165763554009635	0.9343370800539901	-1	0	0	0.2	2	0.8461538461538461	11	0.38461538461538464	0.8461538461538461	13	11	1	1	0	0.23076923076923078	13	3	15	0.25	0.3333333333333333	0.3009642712778436	0.888548196731209	0.40576429399885755	0.9308013755117979	0.5094834398912289	0.9477837823489896	0.8885134364999947	0.9258483602760033	1.0	0.3076923076923077	0.0	0.0032165763554009635	0
939	0.045131110021907124	0.009447632479924344	0.00774322246645593	0.9151548905283828	-1	0	0	0.4	4	0.6153846153846154	8	0.375	0.6153846153846154	11	8	3	0	0	0.625	8	5	15	0.0	0.16666666666666666	0.2905262400093897	0.9216827917577661	0.648151362677922	0.9212726121599157	0.8205310899937117	0.9752411841079508	0.9343274323954405	0.9461517950949295	0	0	0.0	0.00774322246645593	31
1688	0.045586475268417984	0.005661504591169121	0.005034737518679269	0.727048933289863	-1	0	0	0.3	3	0.7692307692307693	10	0.3409090909090909	0.7692307692307693	12	10	2	0	0	0.36363636363636365	11	4	15	0.0	0	0.3011335082699269	0.9078885239074523	0.6322624858954542	0.9114528786012008	0.5456459969603286	0.9727946026005699	0.9351943164530091	0.9388960481268387	0	0	0.0	0.005034737518679269	9
2595	0.044678394843585885	0.011509417623336701	0.009461803735655748	0.8972744770576954	-1	0	0	0.3	3	0.7692307692307693	10	0.3409090909090909	0.7692307692307693	12	10	2	0	0	0.36363636363636365	11	4	15	0.0	0	0.30130274526201023	0.9117760137366568	0.6322624858954542	0.946289862727886	0.4218897268977009	0.973003514053993	0.9143397248980367	0.9492959370493276	0	0	0.0	0.009461803735655748	13
1450	0.046479230822220094	0.010111790002888463	0.006119094561461917	0.8909454224857225	-1	0	0	0.3	3	0.7692307692307693	10	0.3409090909090909	0.7692307692307693	12	10	2	0	0	0.36363636363636365	11	4	15	0.0	0	0.38785404383455013	0.9342934406056005	0.6322624858954542	0.9555928243499237	0.24136216675324268	0.9755797061355488	0.9387364965034757	0.958395279525661	0	0	0.0	0.006119094561461917	23
3717	0.047254384183274656	0.01112100566011367	0.010315469258328366	0.8946088580329538	-1	0	0	0.3	3	0.7692307692307693	10	0.3409090909090909	0.7692307692307693	12	10	2	0	0	0.36363636363636365	11	4	15	0.0	0	0.30130274526201023	0.9117760137366568	0.6322624858954542	0.9456338046839693	0.4218897268977009	0.973003514053993	0.9156720742889605	0.9490896218919328	0	0	0.0	0.010315469258328366	19
1799	0.043731039847173005	0.011225855229096858	0.00925728869756317	0.8974909578525707	-1	0	0	0.3	3	0.7692307692307693	10	0.3409090909090909	0.7692307692307693	12	10	2	0	0	0.36363636363636365	11	4	15	0.0	0	0.30130274526201023	0.9117760137366568	0.6322624858954542	0.946289862727886	0.4218897268977009	0.973003514053993	0.9143397248980367	0.9492959370493276	0	0	0.0	0.00925728869756317	26
4302	0.047349937913553984	0.011006096501767475	0.01017333927824514	0.8939032096068101	-1	0	0	0.3	3	0.7692307692307693	10	0.3409090909090909	0.7692307692307693	12	10	2	0	0	0.36363636363636365	11	4	15	0.0	0	0.30130274526201023	0.9117760137366568	0.6322624858954542	0.9456338046839693	0.4218897268977009	0.973003514053993	0.9156720742889605	0.9490896218919328	0	0	0.0	0.01017333927824514	13
1373	0.046730878023946994	0.00921793733173215	0.008914189199800214	0.7626356271109769	-1	0	0	0.3	3	0.7692307692307693	10	0.3409090909090909	0.7692307692307693	12	10	2	0	0	0.36363636363636365	11	4	15	0.0	0	0.38785404383455013	0.9342934406056005	0.6322624858954542	0.9555928243499237	0.24136216675324268	0.9755797061355488	0.9387364965034757	0.958395279525661	0	0	0.0	0.008914189199800214	10
2520	0.044572980712445635	0.011762104801856906	0.011100255323536484	0.8968938386762455	-1	0	0	0.3	3	0.7692307692307693	10	0.3409090909090909	0.7692307692307693	12	10	2	0	0	0.36363636363636365	11	4	15	0.0	0	0.30130274526201023	0.9218976375450809	0.6322624858954542	0.946289862727886	0.4218897268977009	0.973003514053993	0.9345468894155424	0.9513862637343143	0	0	0.0	0.011100255323536484	27
2864	0.04365852520993643	0.01148050960002866	0.009757711361031709	0.8961681531137541	-1	0	0	0.3	3	0.7692307692307693	10	0.3409090909090909	0.7692307692307693	12	10	2	0	0	0.36363636363636365	11	4	15	0.0	0	0.30130274526201023	0.9117760137366568	0.6322624858954542	0.946289862727886	0.4218897268977009	0.973003514053993	0.9143397248980367	0.9492959370493276	0	0	0.0	0.009757711361031709	33
4087	0.05161048603574653	0.008375884854801023	0.006142096943987172	0.7700142971554645	-1	0	0	0.3	3	0.7692307692307693	10	0.3409090909090909	0.7692307692307693	12	10	2	0	0	0.36363636363636365	11	4	15	0.0	0	0.30130274526201023	0.9035258191381135	0.6174035217698504	0.930500640868111	0.42487506961026994	0.9708173292176184	0.909879970982232	0.9415120237631683	0	0	0.0	0.006142096943987172	10
3368	0.04735882835756855	0.011289976687865242	0.010348447099210309	0.8940967425398227	-1	0	0	0.3	3	0.7692307692307693	10	0.3409090909090909	0.7692307692307693	12	10	2	0	0	0.36363636363636365	11	4	15	0.0	0	0.30130274526201023	0.9117760137366568	0.6322624858954542	0.9456338046839693	0.4218897268977009	0.973003514053993	0.9156720742889605	0.9490896218919328	0	0	0.0	0.010348447099210309	46
2815	0.044568997920774574	0.007135803114959527	0.004335255621004753	0.899663859045426	-1	0	0	0.3	3	0.7692307692307693	10	0.3409090909090909	0.7692307692307693	12	10	2	0	0	0.36363636363636365	11	4	15	0.0	0	0.3011335082699269	0.921941186487163	0.5110689515559221	0.9348058499231517	0.33990820097822794	0.9624358231118938	0.8554304458827421	0.9422311817692011	0	0	0.0	0.004335255621004753	8
1523	0.04594268575356838	0.009728568125928467	0.0064472176106354735	0.88139090853754	-1	0	0	0.3	3	0.7692307692307693	10	0.3409090909090909	0.7692307692307693	12	10	2	0	0	0.36363636363636365	11	4	15	0.0	0	0.48264452719904377	0.9054299967699335	0.6322624858954542	0.9328898965903732	0.7403179584045383	0.9654180415263427	0.9399182135791915	0.939350869219118	0	0	0.0	0.0064472176106354735	29
2568	0.04492946630150041	0.011300254943721694	0.009446176289210078	0.8977208122716961	-1	0	0	0.3	3	0.7692307692307693	10	0.3409090909090909	0.7692307692307693	12	10	2	0	0	0.36363636363636365	11	4	15	0.0	0	0.30130274526201023	0.9117760137366568	0.6322624858954542	0.946289862727886	0.4218897268977009	0.973003514053993	0.9143397248980367	0.9492959370493276	0	0	0.0	0.009446176289210078	18
3040	0.043816961802189844	0.01118008824280916	0.009370835539950597	0.8971398160810047	-1	0	0	0.3	3	0.7692307692307693	10	0.3409090909090909	0.7692307692307693	12	10	2	0	0	0.36363636363636365	11	4	15	0.0	0	0.30130274526201023	0.9117760137366568	0.6322624858954542	0.946289862727886	0.4218897268977009	0.973003514053993	0.9143397248980367	0.9492959370493276	0	0	0.0	0.009370835539950597	39
2551	0.04363568361604061	0.011474130979233726	0.009047824847382674	0.8925483369275209	-1	0	0	0.3	3	0.7692307692307693	10	0.3409090909090909	0.7692307692307693	12	10	2	0	0	0.36363636363636365	11	4	15	0.0	0	0.30130274526201023	0.9117760137366568	0.6322624858954542	0.946289862727886	0.4218897268977009	0.973003514053993	0.9143397248980367	0.9492959370493276	0	0	0.0	0.009047824847382674	15
4686	0.04674861609667214	0.010820796416028849	0.010750730272549977	0.8927358139138043	-1	0	0	0.3	3	0.7692307692307693	10	0.3409090909090909	0.7692307692307693	12	10	2	0	0	0.36363636363636365	11	4	15	0.0	0	0.30130274526201023	0.9117760137366568	0.6322624858954542	0.9456338046839693	0.42487506961026994	0.9728235048353912	0.915309803420635	0.9489794918652671	0	0	0.0	0.010750730272549977	15
40	0.004169203813711964	0.00021114511308646523	-0.00014128656865768468	0.9970410566894078	-1	0.5	1	0.5714285714285714	4	0.625	5	0.4166666666666667	0.25	6	2	3	2	0	0.6666666666666666	6	4	10	0.3333333333333333	0.4	0.381336908454332	0.9387973606828324	0.24884413312517623	0.9675047541100396	0.6964946082600337	0.9535403233410252	0.9087816761980041	0.9547196370829999	0.5833333333333334	0.5	0.0	-1.4128656865768468e-05	20
3695	0.04650225278887619	0.011117754400633886	0.010281600528033489	0.8933049667505054	-1	0	0	0.3	3	0.7692307692307693	10	0.3409090909090909	0.7692307692307693	12	10	2	0	0	0.36363636363636365	11	4	15	0.0	0	0.30130274526201023	0.9117760137366568	0.6322624858954542	0.9456338046839693	0.4218897268977009	0.973003514053993	0.9156720742889605	0.9490896218919328	0	0	0.0	0.010281600528033489	22
4250	0.04850320014245285	0.011026220568360475	0.010281829172830248	0.893661355383412	-1	0	0	0.3	3	0.7692307692307693	10	0.3409090909090909	0.7692307692307693	12	10	2	0	0	0.36363636363636365	11	4	15	0.0	0	0.30130274526201023	0.9117760137366568	0.6322624858954542	0.9456338046839693	0.4218897268977009	0.973003514053993	0.9156720742889605	0.9490896218919328	0	0	0.0	0.010281829172830248	24
2023	0.025560699905969618	0.001580878266879261	0.00017962643741256445	0.9238206199691839	-1	0	0	0.3	3	0.7692307692307693	10	0.25	0.7692307692307693	13	10	1	0	0	0.6	6	10	15	0.0	0.2857142857142857	0.3009642712778436	0.8932614915905353	0.40576429399885755	0.9377689498020593	0.3492197752414869	0.9644246341773401	0.8454375833653475	0.9377509843607977	0	0	0.0	0.00017962643741256445	0
4091	0.046169380174886594	0.012635544609471878	0.012408293438480045	0.8950189365613815	-1	0	0	0.3	3	0.7692307692307693	10	0.3409090909090909	0.7692307692307693	12	10	2	0	0	0.36363636363636365	11	4	15	0.0	0	0.3009642712778436	0.9151002806720624	0.6322624858954542	0.925914029455108	0.4218897268977009	0.9707890426544824	0.9156720742889605	0.9427960910393388	0	0	0.0	0.012408293438480045	110
440	0.0011282688129343411	0.00022312347866758098	0.00022311799620205496	0.9965509281180105	-1	0	0	1.0	2	0.0	0	0.75	0	1	0	1	0	0	1.0	2	2	3	0.0	0	0	0	0	0	0	0	0	0	0	0	0	0.00022311799620205496	30
792	0.0020219879050889867	0.0003124598372262619	-1.0137103886213715e-05	0.9873180820048113	-1	0	0	0.5	2	0.6666666666666666	2	0.5555555555555556	0.6666666666666666	4	2	0	0	0	1.0	3	3	5	0.0	0	0.39120713057894585	0.9134250215618286	0.4224345516655103	0.9660928698181027	0.21880363326637314	0.8600728461522766	0.630212691999959	0.9246478202612738	0	0	0.0	-1.0137103886213714e-06	3
4581	0.04914151573562201	0.01131159007795662	0.010935380004689648	0.8892334717564156	-1	0	0	0.3	3	0.7692307692307693	10	0.3409090909090909	0.7692307692307693	12	10	2	0	0	0.36363636363636365	11	4	15	0.0	0	0.30130274526201023	0.9118996489208838	0.6322624858954542	0.9456338046839693	0.43554901839786864	0.972076737626981	0.9107859821801597	0.9485527456812528	0	0	0.0	0.010935380004689648	40
4013	0.04777036733705766	0.011499394325875847	0.01066787127684604	0.893605885310215	-1	0	0	0.3	3	0.7692307692307693	10	0.3409090909090909	0.7692307692307693	12	10	2	0	0	0.36363636363636365	11	4	15	0.0	0	0.30130274526201023	0.9117760137366568	0.6322624858954542	0.9456338046839693	0.4218897268977009	0.973003514053993	0.9156720742889605	0.9490896218919328	0	0	0.0	0.01066787127684604	66
3559	0.0478575068390887	0.011203651650728142	0.010275860776628959	0.8944992629234512	-1	0	0	0.3	3	0.7692307692307693	10	0.3409090909090909	0.7692307692307693	12	10	2	0	0	0.36363636363636365	11	4	15	0.0	0	0.30130274526201023	0.9117760137366568	0.6322624858954542	0.9456338046839693	0.4218897268977009	0.973003514053993	0.9156720742889605	0.9490896218919328	0	0	0.0	0.010275860776628959	24
1638	0.04694796170307304	0.010242185927124196	0.006308736625677031	0.8913816715238558	-1	0	0	0.3	3	0.7692307692307693	10	0.3409090909090909	0.7692307692307693	12	10	2	0	0	0.36363636363636365	11	4	15	0.0	0	0.38785404383455013	0.9342934406056005	0.6322624858954542	0.9555928243499237	0.24136216675324268	0.9755797061355488	0.9387364965034757	0.958395279525661	0	0	0.0	0.006308736625677031	19
2976	0.04915433525469426	0.007258238952378151	0.004281084708777968	0.8861284923940872	-1	0	0	0.3	3	0.7692307692307693	10	0.3409090909090909	0.7692307692307693	12	10	2	0	0	0.36363636363636365	11	4	15	0.0	0	0.2905262400093897	0.9211688344048984	0.5220059626694971	0.9444463391671328	0.4218897268977009	0.9727696426163481	0.9224541255705531	0.95053688599547	0	0	0.0	0.004281084708777968	8
1851	0.04428419768452687	0.011427460319627606	0.009217066903670091	0.8978637265586098	-1	0	0	0.3	3	0.7692307692307693	10	0.3409090909090909	0.7692307692307693	12	10	2	0	0	0.36363636363636365	11	4	15	0.0	0	0.30130274526201023	0.9117760137366568	0.6322624858954542	0.946289862727886	0.4218897268977009	0.973003514053993	0.9143397248980367	0.9492959370493276	0	0	0.0	0.009217066903670091	37
4454	0.03112194472589973	0.001997172130544724	4.6621935667146254e-05	0.9340391795305443	-1	0	0	0.3	3	0.7692307692307693	10	0.4166666666666667	0.7692307692307693	12	10	2	0	0	0.25	12	3	15	0.0	0.3333333333333333	0.3011335082699269	0.9165109201222277	0.6322624858954542	0.906104777488617	0.5456459969603286	0.9726659502489512	0.9209676734690967	0.9396254514323761	0	0	0.0	4.6621935667146254e-05	1
66	0.014310086176159432	0.00033748571690264803	-0.0002973350843947044	0.9839746536914928	-1	0.5	2	0.6	6	0.38461538461538464	5	0.35714285714285715	0.23076923076923078	8	3	6	3	0	0.8571428571428571	6	7	15	0.2727272727272727	0.16666666666666666	0.36541391521479577	0.8848802346852839	0.4089524015809854	0.946448609453085	0.5274438197749287	0.9158008216401312	0.8969786668261397	0.9192887752487803	0.5	0.25	0.0	-2.9733508439470442e-05	17
3069	0.045972850124546376	0.0008302786850668726	-0.00034524455794248575	0.8018988122237177	-1	0	0	0.3	3	0.7692307692307693	10	0.4166666666666667	0.7692307692307693	12	10	2	0	0	0.25	3	12	15	0.0	0	0.38785404383455013	0.9090599688932759	0.5000108182104734	0.9356807450007999	0.28401170425393	0.9674254404719097	0.8806104097695922	0.9421463607135945	0	0	0.0	-3.452445579424857e-05	3
4909	0.047398488040462025	0.011150929788733515	0.01080638794086258	0.8935206359657063	-1	0	0	0.3	3	0.7692307692307693	10	0.3409090909090909	0.7692307692307693	12	10	2	0	0	0.36363636363636365	11	4	15	0.0	0	0.30130274526201023	0.9117760137366568	0.6322624858954542	0.9456338046839693	0.42487506961026994	0.9728235048353912	0.915309803420635	0.9489794918652671	0	0	0.0	0.01080638794086258	7
3875	0.0430154188791234	0.006944058702930729	0.006943220978852145	0.8868836719605686	-1	0	0	0.2	2	0.8461538461538461	11	0.3125	0.8461538461538461	13	11	1	0	0	0.3333333333333333	12	4	15	0.0	0	0.30130274526201023	0.9064621937113853	0.6163736091129867	0.9403122249798292	0.3492197752414869	0.9715193712574084	0.9086440704678196	0.9454547367380776	0	0	0.0	0.006943220978852145	16
1938	0.04275301306675612	0.007140478176515287	-0.00015883742654639358	0.4676413546900924	-1	0	0	0.3	3	0.7692307692307693	10	0.3409090909090909	0.7692307692307693	12	10	2	0	0	0.36363636363636365	11	4	15	0.0	0	0.48264452719904377	0.9050883628216659	0.3862460141364327	0.9079793640159927	0.20340336187772787	0.9541095039353021	0.8473701354320408	0.925963172149316	0	0	0.0	-1.5883742654639357e-05	3
3779	0.03365832524371161	0.0019265278567475552	0.0003749821995752887	0.9633718536996104	-1	0	0	0.3	3	0.7692307692307693	10	0.4166666666666667	0.7692307692307693	12	10	2	0	0	0.25	3	12	15	0.0	0	0.3009642712778436	0.9173928722455884	0.41670130511243253	0.8943272217020228	0.31923416135320887	0.9618722501808159	0.8810420791798708	0.9302390919783454	0	0	0.0	0.0003749821995752887	4
1595	0.04612581895068001	0.0018096130725387622	-0.00048712298743440127	0.8551667140187653	-1	0	0	0.3	3	0.7692307692307693	10	0.3409090909090909	0.7692307692307693	12	10	2	0	0	0.36363636363636365	11	4	15	0.0	0	0.4037186174334825	0.9490332227820443	0.6322624858954542	0.9555928243499237	0.30222276590710073	0.9697193574399742	0.9381577140977392	0.9590359183420211	0	0	0.0	-4.8712298743440126e-05	1
3051	0.04341429233518353	0.01138018814799885	0.009277586525454917	0.8970032652875258	-1	0	0	0.3	3	0.7692307692307693	10	0.3409090909090909	0.7692307692307693	12	10	2	0	0	0.36363636363636365	11	4	15	0.0	0	0.30130274526201023	0.9117760137366568	0.6322624858954542	0.946289862727886	0.4218897268977009	0.973003514053993	0.9143397248980367	0.9492959370493276	0	0	0.0	0.009277586525454917	27
1968	0.04475564211002289	0.011946758051735907	0.010248425110242043	0.8947933943286388	-1	0	0	0.3	3	0.7692307692307693	10	0.3409090909090909	0.7692307692307693	12	10	2	0	0	0.36363636363636365	11	4	15	0.0	0	0.30130274526201023	0.9117760137366568	0.6322624858954542	0.946289862727886	0.4218897268977009	0.973003514053993	0.9143397248980367	0.9492959370493276	0	0	0.0	0.010248425110242043	36
4805	0.04949639073470223	0.010935143294767516	0.009392874910782742	0.8934788312745557	-1	0	0	0.3	3	0.7692307692307693	10	0.3409090909090909	0.7692307692307693	12	10	2	0	0	0.36363636363636365	11	4	15	0.0	0	0.30130274526201023	0.9259040784647745	0.6322624858954542	0.9456338046839693	0.42487506961026994	0.9728235048353912	0.915309803420635	0.9519585694453421	0	0	0.0	0.009392874910782742	9
2799	0.04496477605258266	0.011320684447859181	0.0092823261915937	0.8965519250737416	-1	0	0	0.3	3	0.7692307692307693	10	0.3409090909090909	0.7692307692307693	12	10	2	0	0	0.36363636363636365	11	4	15	0.0	0	0.30130274526201023	0.9117760137366568	0.6322624858954542	0.946289862727886	0.3492197752414869	0.9710910108463655	0.9143397248980367	0.9481542098232901	0	0	0.0	0.0092823261915937	27
3584	0.04787529556894952	0.012082100846337436	0.011211498318527828	0.8934436442748296	-1	0	0	0.3	3	0.7692307692307693	10	0.3409090909090909	0.7692307692307693	12	10	2	0	0	0.36363636363636365	11	4	15	0.0	0	0.30130274526201023	0.9117760137366568	0.6322624858954542	0.9456338046839693	0.4218897268977009	0.973003514053993	0.9156720742889605	0.9490896218919328	0	0	0.0	0.011211498318527828	53
423	0.04478500727725953	0.0005046507039977964	-0.0001711354213533929	0.9418763882589035	-1	0	0	0.3	3	0.7692307692307693	10	0.375	0.6923076923076923	12	9	2	1	0	0.625	8	5	15	0.2	0.46153846153846156	0.5482750909702291	0.8469105084773909	0.8515795015894246	0.9421635846749016	0.7818897402775145	0.9052230484619522	0.8297759979825288	0.9048742201382748	1.0	0.25	0.0	-1.711354213533929e-05	2
637	0.019751898673010138	0.002105749179628662	-0.002075083834314652	0.9645256044947571	-1	0.5	2	0.6	6	0.5384615384615384	7	0.375	0.46153846153846156	11	6	3	1	0	0.625	8	5	15	0.2	0.4	0.2971863460885585	0.8615615170216456	0.3267670749624837	0.934651758138683	0.5703173501052871	0.9164627272078026	0.8493118264637243	0.9084341584360662	1.0	0.2727272727272727	0.0	-0.00020750838343146517	0
4631	0.048255233833821375	0.011011468489763533	0.010498803134505099	0.8876310644369885	-1	0	0	0.3	3	0.7692307692307693	10	0.3409090909090909	0.7692307692307693	12	10	2	0	0	0.36363636363636365	11	4	15	0.0	0	0.30130274526201023	0.9117760137366568	0.6322624858954542	0.9456338046839693	0.43853436111043764	0.9718923928016944	0.9104103381387514	0.9484174371127492	0	0	0.0	0.010498803134505099	41
1408	0.046312435461531486	0.010403714777318692	0.0071410346861391525	0.8822549058546955	-1	0	0	0.3	3	0.7692307692307693	10	0.3409090909090909	0.7692307692307693	12	10	2	0	0	0.36363636363636365	11	4	15	0.0	0	0.38785404383455013	0.9342934406056005	0.6322624858954542	0.9394667033947834	0.24136216675324268	0.9755797061355488	0.932379957623805	0.9538279787323194	0	0	0.0	0.0071410346861391525	13
1553	0.04916424066615233	0.008697293116514869	0.008181264797176782	0.763385682032374	-1	0	0	0.3	3	0.7692307692307693	10	0.3409090909090909	0.7692307692307693	12	10	2	0	0	0.36363636363636365	11	4	15	0.0	0	0.38785404383455013	0.9342934406056005	0.6322624858954542	0.9555928243499237	0.32478129939397027	0.9725541251287485	0.9493919775275018	0.9567720336086835	0	0	0.0	0.008181264797176782	18
4927	0.04894467871985614	0.011636108106576016	0.011176167805732587	0.8894905593560695	-1	0	0	0.3	3	0.7692307692307693	10	0.3409090909090909	0.7692307692307693	12	10	2	0	0	0.36363636363636365	11	4	15	0.0	0	0.30130274526201023	0.9118996489208838	0.6322624858954542	0.9456338046839693	0.43554901839786864	0.972076737626981	0.9107859821801597	0.9485527456812528	0	0	0.0	0.011176167805732587	16
675	0.0007824989766028773	0.000683602812974976	0.0006834792112916605	0.9865683686791753	-1	0	0	0.5	1	1.0	1	1.0	1.0	1	1	1	1	0	0.3333333333333333	1	3	3	0.16666666666666666	0	0.7202310167584525	0.5	0.677932468510549	0.5	0.6288954810110806	0.5	0.5922353341096425	0.5	1.0	1.0	0.0	0.0006834792112916605	12
3906	0.04691338129043571	0.011257029454688068	0.010938248210905182	0.8943134712356761	-1	0	0	0.3	3	0.7692307692307693	10	0.3409090909090909	0.7692307692307693	12	10	2	0	0	0.36363636363636365	11	4	15	0.0	0	0.30130274526201023	0.9117760137366568	0.6322624858954542	0.9456338046839693	0.42487506961026994	0.9728235048353912	0.915309803420635	0.9489794918652671	0	0	0.0	0.010938248210905182	93
2950	0.03882442206268001	0.006514673476553352	0.00467253076307542	0.9242150948306679	-1	0	0	0.3	3	0.7692307692307693	10	0.3409090909090909	0.7692307692307693	12	10	2	0	0	0.36363636363636365	11	4	15	0.0	0	0.39609322862650387	0.9399743861294869	0.6322624858954542	0.9318896005665814	0.3412813845214987	0.9723999910188793	0.949187413834168	0.9514952183986906	0	0	0.0	0.00467253076307542	13
1183	0.04371767623089539	0.002232245648692116	-0.001673953767766471	0.9271466845143965	-1	0	0	0.3	3	0.7692307692307693	10	0.4166666666666667	0.7692307692307693	12	10	2	0	0	0.25	12	3	15	0.0	0.16666666666666666	0.30130274526201023	0.9259847072100715	0.6322624858954542	0.934071576577497	0.8258685203482857	0.9726208062287995	0.9493919775275018	0.9486281617137968	0	0	0.0	-0.0001673953767766471	0
1325	0.046756857123803	0.010348100359841648	0.006340743265046771	0.8904868295570417	-1	0	0	0.3	3	0.7692307692307693	10	0.3409090909090909	0.7692307692307693	12	10	2	0	0	0.36363636363636365	11	4	15	0.0	0	0.38785404383455013	0.9342934406056005	0.6322624858954542	0.9555928243499237	0.24136216675324268	0.9755797061355488	0.9387364965034757	0.958395279525661	0	0	0.0	0.006340743265046771	33
1527	0.04640473354058525	0.007649915495523906	0.007198873899696442	0.7463860544181748	-1	0	0	0.3	3	0.7692307692307693	10	0.3409090909090909	0.7692307692307693	12	10	2	0	0	0.36363636363636365	11	4	15	0.0	0	0.38785404383455013	0.9342934406056005	0.6322624858954542	0.9555928243499237	0.30555663601767197	0.9712225130695333	0.9273576149857305	0.9560949671217933	0	0	0.0	0.007198873899696442	44
1085	0.050242119796960916	0.006459233011328736	0.005287495422932035	0.7362654107542246	-1	0	0	0.3	3	0.7692307692307693	10	0.3409090909090909	0.7692307692307693	12	10	2	0	0	0.36363636363636365	11	4	15	0.0	0	0.29591449263569997	0.9210725058751686	0.6787595892245657	0.9490248355173501	0.540871239571603	0.9764732368113211	0.9493919775275018	0.9541584160399198	0	0	0.0	0.005287495422932035	35
3006	0.04460870837303945	0.011358562859094106	0.009460064404297265	0.896860885582998	-1	0	0	0.3	3	0.7692307692307693	10	0.3409090909090909	0.7692307692307693	12	10	2	0	0	0.36363636363636365	11	4	15	0.0	0	0.30130274526201023	0.9117760137366568	0.6322624858954542	0.946289862727886	0.4218897268977009	0.973003514053993	0.9143397248980367	0.9492959370493276	0	0	0.0	0.009460064404297265	21
1584	0.04946613073212524	0.009289540335124413	0.00847457703007179	0.7416364271146241	-1	0	0	0.3	3	0.7692307692307693	10	0.3409090909090909	0.7692307692307693	12	10	2	0	0	0.36363636363636365	11	4	15	0.0	0	0.38785404383455013	0.9342934406056005	0.6322624858954542	0.9555928243499237	0.30222276590710073	0.9697193574399742	0.9399182135791915	0.9553549809515222	0	0	0.0	0.00847457703007179	39
3853	0.05796241295863535	0.003960553830751276	-0.0026351754571542485	0.9106821133574405	-1	0	0	0.2	2	0.9230769230769231	12	0.4166666666666667	0.8461538461538461	12	11	2	1	0	0.25	12	3	15	0.14285714285714285	0	0.30130274526201023	0.9146254236456671	0.40576429399885755	0.9371561715562493	0.3492197752414869	0.952814364083885	0.7972388186925998	0.9366122059971668	1.0	0.5	0.0	-0.00026351754571542484	1
1705	0.04551952074615466	0.0114184736980164	0.00944304590759906	0.897216910826794	-1	0	0	0.3	3	0.7692307692307693	10	0.3409090909090909	0.7692307692307693	12	10	2	0	0	0.36363636363636365	11	4	15	0.0	0	0.30130274526201023	0.9117760137366568	0.6322624858954542	0.946289862727886	0.4218897268977009	0.973003514053993	0.9143397248980367	0.9492959370493276	0	0	0.0	0.00944304590759906	19
2155	0.04534269904068779	0.009173262106555218	0.007568284589116519	0.9021551613119666	-1	0	0	0.3	3	0.7692307692307693	10	0.3409090909090909	0.7692307692307693	12	10	2	0	0	0.36363636363636365	11	4	15	0.0	0	0.30130274526201023	0.9117760137366568	0.6322624858954542	0.946289862727886	0.4218897268977009	0.973003514053993	0.9143397248980367	0.9492959370493276	0	0	0.0	0.007568284589116519	10
4950	0.04895664752949998	0.011059694880671444	0.010648703048376574	0.8897442007927892	-1	0	0	0.3	3	0.7692307692307693	10	0.3409090909090909	0.7692307692307693	12	10	2	0	0	0.36363636363636365	11	4	15	0.0	0	0.30130274526201023	0.9117760137366568	0.6322624858954542	0.9456338046839693	0.43554901839786864	0.972076737626981	0.9107859821801597	0.9485277223817056	0	0	0.0	0.010648703048376574	19
2647	0.03981758205351041	0.004217790717499589	0.0032183989880284936	0.9226403823403116	-1	0	0	0.3	3	0.7692307692307693	10	0.2727272727272727	0.7692307692307693	12	10	2	1	0	0.45454545454545453	11	5	15	0.16666666666666666	0	0.32025921173521693	0.9190749881400834	0.37530900302285775	0.9222935248419778	0.3492197752414869	0.9628051986098181	0.8972682860131579	0.9381472641935088	1.0	0.5833333333333334	0.0	0.0032183989880284936	1
1650	0.04453183000120447	0.011426257474290914	0.009613873431163551	0.8966712359447491	-1	0	0	0.3	3	0.7692307692307693	10	0.3409090909090909	0.7692307692307693	12	10	2	0	0	0.36363636363636365	11	4	15	0.0	0	0.30130274526201023	0.9117760137366568	0.6322624858954542	0.946289862727886	0.4218897268977009	0.973003514053993	0.9143397248980367	0.9492959370493276	0	0	0.0	0.009613873431163551	48
3278	0.044241241500636394	0.011613789574265908	0.009402419992830424	0.8970675825525033	-1	0	0	0.3	3	0.7692307692307693	10	0.3409090909090909	0.7692307692307693	12	10	2	0	0	0.36363636363636365	11	4	15	0.0	0	0.30130274526201023	0.9117760137366568	0.6322624858954542	0.946289862727886	0.4218897268977009	0.973003514053993	0.9143397248980367	0.9492959370493276	0	0	0.0	0.009402419992830424	14
3052	0.043429537358872186	0.00922824939602698	0.0066452242833993196	0.8915336113256404	-1	0	0	0.3	3	0.7692307692307693	10	0.3409090909090909	0.7692307692307693	12	10	2	0	0	0.36363636363636365	11	4	15	0.0	0	0.38785404383455013	0.9091736194977637	0.6322624858954542	0.9328898965903732	0.6165616883419107	0.9712976698679939	0.9143397248980367	0.943697382366164	0	0	0.0	0.0066452242833993196	13
4943	0.04564623668452742	0.012304311333429447	0.010400662240546952	0.8917811643230752	-1	0	0	0.3	3	0.7692307692307693	10	0.3409090909090909	0.7692307692307693	12	10	2	0	0	0.36363636363636365	11	4	15	0.0	0	0.30130274526201023	0.9117760137366568	0.6322624858954542	0.9469797136511114	0.4218897268977009	0.973003514053993	0.9156720742889605	0.9495145900062418	0	0	0.0	0.010400662240546952	12
3865	0.04848758748577271	0.011787526802441627	0.011283080429947578	0.8935641075648663	-1	0	0	0.3	3	0.7692307692307693	10	0.3409090909090909	0.7692307692307693	12	10	2	0	0	0.36363636363636365	11	4	15	0.0	0	0.30130274526201023	0.9117760137366568	0.6322624858954542	0.9456338046839693	0.4218897268977009	0.973003514053993	0.9156720742889605	0.9490896218919328	0	0	0.0	0.011283080429947578	48
554	0.011593977900587044	0.0025918441949200448	0.0017698934857596747	0.9678999228774061	-1	0	0	0.2	1	1.0	5	1.0	1.0	6	5	0	0	0	0.14285714285714285	7	1	7	0.0	0	0.706269846456517	0.8986172088217491	0.6049368282457358	0.7759408729595607	0.19018450149734514	0.9720566091561103	0.9031448562815078	0.9108819291873167	0	0	0.0	0.0017698934857596747	59
44	0.006850749616607192	0.00020431584227022424	0.00014112074835461212	0.9879732424963783	-1	0	0	0.6666666666666666	4	0.3333333333333333	2	0.5	0.3333333333333333	6	2	1	2	0	1.0	4	4	8	1.0	0.5	0.4239818011989297	0.9436974889089904	0.48616712937303497	0.9276484554265729	0.6630231357098371	0.9048819981777789	0.6895212573252338	0.9269635956930584	0.5833333333333334	0.16666666666666666	0.0	0.00014112074835461212	56
4224	0.046071777949813285	0.012654221596386872	0.010851406815982125	0.8905653241607515	-1	0	0	0.3	3	0.7692307692307693	10	0.3409090909090909	0.7692307692307693	12	10	2	0	0	0.36363636363636365	11	4	15	0.0	0	0.30130274526201023	0.9117760137366568	0.6322624858954542	0.9469797136511114	0.4218897268977009	0.973003514053993	0.9156720742889605	0.9495145900062418	0	0	0.0	0.010851406815982125	25
1414	0.04757626015550132	0.0021569247363772367	-0.00033705608125258443	0.8996451934062147	-1	0	0	0.3	3	0.7692307692307693	10	0.3409090909090909	0.7692307692307693	12	10	2	0	0	0.36363636363636365	11	4	15	0.0	0	0.30949575047941386	0.9342815463672399	0.6322624858954542	0.9555928243499237	0.24136216675324268	0.9755797061355488	0.9470281514445698	0.9583927044680717	0	0	0.0	-3.3705608125258446e-05	2
4780	0.06720005212609875	0.0039025168227401373	-0.0025389411839049003	0.5845219381686005	-1	0	0	0.3	3	0.7692307692307693	10	0.5769230769230769	0.7692307692307693	12	10	2	0	0	0.15384615384615385	2	13	15	0.0	0	0.3011335082699269	0.7662866239214079	0.5220059626694971	0.9488034007443686	0.6183159486165424	0.9736318591762829	0.8731848276808403	0.929034719445662	0	0	0.0	-0.00025389411839049	0
1519	0.07468678222481523	0.02311587141253525	-0.0035975736667025427	0.8030578955950521	-1	0	0	0.2	2	0.9230769230769231	12	0.4166666666666667	0.8461538461538461	12	11	2	0	0	0.25	12	3	15	0.0	0	0.469405064581456	0.9112697758598962	0.6787595892245657	0.9360458858672649	0.24136216675324268	0.9744217615160109	0.9164538027672209	0.9470638368687171	0	0	0.0	-0.00035975736667025426	1
4138	0.03381855684259819	0.0014835048218664868	-0.0010602565484778817	0.8442906992668847	-1	0	0	0.3	3	0.7692307692307693	10	0.3409090909090909	0.7692307692307693	12	10	2	0	0	0.36363636363636365	4	11	15	0.0	0	0.3011335082699269	0.9171441864555449	0.6322624858954542	0.9306311315515653	0.28401170425393	0.9743885965550426	0.9156720742889605	0.946838127808287	0	0	0.0	-0.00010602565484778817	3
3826	0.046286313190454634	0.011687975945664859	0.011374940248873026	0.8984782080378029	-1	0	0	0.3	3	0.7692307692307693	10	0.3409090909090909	0.7692307692307693	12	10	2	0	0	0.36363636363636365	11	4	15	0.0	0	0.3009642712778436	0.9151002806720624	0.6322624858954542	0.925914029455108	0.4218897268977009	0.9707890426544824	0.9156720742889605	0.9427960910393388	0	0	0.0	0.011374940248873026	5
2348	0.0443173339654427	0.011428182092032358	0.009382053480052487	0.896738050966826	-1	0	0	0.3	3	0.7692307692307693	10	0.3409090909090909	0.7692307692307693	12	10	2	0	0	0.36363636363636365	11	4	15	0.0	0	0.30130274526201023	0.9117760137366568	0.6322624858954542	0.946289862727886	0.4218897268977009	0.973003514053993	0.9143397248980367	0.9492959370493276	0	0	0.0	0.009382053480052487	28
2292	0.044048763089280095	0.011553896555850405	0.009364346014444639	0.8973702005437644	-1	0	0	0.3	3	0.7692307692307693	10	0.3409090909090909	0.7692307692307693	12	10	2	0	0	0.36363636363636365	11	4	15	0.0	0	0.30130274526201023	0.9117760137366568	0.6322624858954542	0.946289862727886	0.4218897268977009	0.973003514053993	0.9143397248980367	0.9492959370493276	0	0	0.0	0.009364346014444639	24
444	None	None	None	None	None	0.25	1	0.6	6	0.38461538461538464	5	0.5	0.23076923076923078	6	3	8	0	0	0.8333333333333334	5	6	15	0.0	0.4	0.4724327557364244	0.9522181832728767	0.6882665196860186	0.7963373898593087	0.5878512210368984	0.9598710958421793	0.9317083824613747	0.9248493748045906	0	0	0.0	None	0
255	0.047809962114898005	0.005698309741334538	0.005073716289323007	0.7676797158765432	-1	0	0	0.3	3	0.7692307692307693	10	0.3409090909090909	0.7692307692307693	12	10	2	0	0	0.36363636363636365	11	4	15	0.0	0	0.29591449263569997	0.9210725058751686	0.6787595892245657	0.9490248355173501	0.4804379259727716	0.9786268527701993	0.9387364965034757	0.9555691695932146	0	0	0.0	0.005073716289323007	39
284	5.777901886624582e-06	6.760548677627228e-08	-6.725560262159367e-08	0.9999992193471571	-1	0	0	1.0	1	0	0	1.0	0	1	0	0	1	0	0.5	2	1	2	0.3333333333333333	0	0	0	0	0	0	0	0	0	0	0	0	-6.725560262159368e-09	33
2133	0.04398965495612595	0.011330742561184257	0.009276373204976575	0.8974198312898369	-1	0	0	0.3	3	0.7692307692307693	10	0.3409090909090909	0.7692307692307693	12	10	2	0	0	0.36363636363636365	11	4	15	0.0	0	0.30130274526201023	0.9117760137366568	0.6322624858954542	0.946289862727886	0.4218897268977009	0.973003514053993	0.9143397248980367	0.9492959370493276	0	0	0.0	0.009276373204976575	36
221	0.022256115080597133	0.0037167854160866463	0.0013324921336367224	0.9795941777878906	-1	0.3333333333333333	1	0.5555555555555556	5	0.5454545454545454	6	0.30952380952380953	0.5454545454545454	10	6	2	0	0	0.8571428571428571	7	6	13	0.0	0.6666666666666666	0.6284510534671549	0.9373850932212698	0.6437493316614485	0.9239947342397884	0.6868811557260266	0.9051530287811502	0.9061942912064203	0.9231978740090316	0	0	0.0	0.0013324921336367224	14
4917	0.048173668769169224	0.011438106228811801	0.010950003999831459	0.8898868885948288	-1	0	0	0.3	3	0.7692307692307693	10	0.3409090909090909	0.7692307692307693	12	10	2	0	0	0.36363636363636365	11	4	15	0.0	0	0.30130274526201023	0.9118996489208838	0.6322624858954542	0.9456338046839693	0.43554901839786864	0.972076737626981	0.9107859821801597	0.9485527456812528	0	0	0.0	0.010950003999831459	80
4788	0.047564387555812965	0.011545191197535547	0.011173387342606311	0.8899060301113839	-1	0	0	0.3	3	0.7692307692307693	10	0.3409090909090909	0.7692307692307693	12	10	2	0	0	0.36363636363636365	11	4	15	0.0	0	0.30130274526201023	0.9118996489208838	0.6322624858954542	0.9456338046839693	0.43554901839786864	0.972076737626981	0.9107859821801597	0.9485527456812528	0	0	0.0	0.011173387342606311	78
3027	0.04451485455705528	0.011015326041392371	0.008792507106777932	0.8978455850916619	-1	0	0	0.3	3	0.7692307692307693	10	0.3409090909090909	0.7692307692307693	12	10	2	0	0	0.36363636363636365	11	4	15	0.0	0	0.30130274526201023	0.9117760137366568	0.6322624858954542	0.946289862727886	0.4218897268977009	0.973003514053993	0.9143397248980367	0.9492959370493276	0	0	0.0	0.008792507106777932	13
1327	0.04164431955981904	0.006397482833952393	0.0059546002852409125	0.8778787648637849	-1	0	0	0.2	2	0.8461538461538461	11	0.3125	0.8461538461538461	13	11	1	0	0	0.3333333333333333	12	4	15	0.0	0	0.30130274526201023	0.9347682628291287	0.648151362677922	0.9524102223485441	0.36414353657880105	0.9742790271970865	0.9343274323954405	0.9567980676346987	0	0	0.0	0.0059546002852409125	28
89	None	None	None	None	None	0	0	0.4	4	0.6153846153846154	8	0.625	0.38461538461538464	7	5	7	1	0	0.6666666666666666	6	4	15	0.0625	0	0.7006441900089262	0.832362177579396	0.4744898124511133	0.9741349094372699	0.37361067747852206	0.8873303668548413	0.9332568191204297	0.9192072924109287	1.0	0.5714285714285714	0.0	None	0
3435	0.048528790127305925	0.011235501247853216	0.010497235398852826	0.8946176582061534	-1	0	0	0.3	3	0.7692307692307693	10	0.3409090909090909	0.7692307692307693	12	10	2	0	0	0.36363636363636365	11	4	15	0.0	0	0.30130274526201023	0.9117760137366568	0.6322624858954542	0.9456338046839693	0.4218897268977009	0.973003514053993	0.9156720742889605	0.9490896218919328	0	0	0.0	0.010497235398852826	33
5024	0.03750825173105008	0.005965127641620224	0.0026430903080410587	0.9232393777848911	-1	0	0	0.3	3	0.7692307692307693	10	0.3409090909090909	0.7692307692307693	12	10	2	0	0	0.36363636363636365	11	4	15	0.0	0	0.48264452719904377	0.9426073915091696	0.5875718342387168	0.9142831017152441	0.20340336187772787	0.9526016301016678	0.9156720742889605	0.9383207645900031	0	0	0.0	0.0026430903080410587	3
563	0.0033853300184664785	0.0013777438327913915	0.001376811534873534	0.961105585394749	-1	0	0	0.25	1	1.0	3	1.0	1.0	4	3	0	3	0	0.2	1	5	5	1.0	0	0.8181802777857623	0.5	0.505114583621192	0.5939258276067776	0.5168054644272383	0.5	0.8098500905408578	0.531642539452715	0.75	0.25	0.1895518865307626	0.001376811534873534	7
1467	0.04876945857724731	0.008474013301210575	0.008073457329368774	0.7436470803199697	-1	0	0	0.3	3	0.7692307692307693	10	0.3409090909090909	0.7692307692307693	12	10	2	0	0	0.36363636363636365	11	4	15	0.0	0	0.30130274526201023	0.9188060650212188	0.6322624858954542	0.9555928243499237	0.36222879395090535	0.9714926237402558	0.9088983101405251	0.9529317849108139	0	0	0.0	0.008073457329368774	88
857	0.037457825638162766	0.007998283073095785	-0.0017445902025953802	0.843966898231696	-1	0	0	0.3	3	0.7692307692307693	10	0.4166666666666667	0.7692307692307693	12	10	2	0	0	0.25	12	3	15	0.0	0.16666666666666666	0.6307077781273966	0.8913278235406602	0.6800223780591421	0.9268861767748228	0.7678142698201909	0.9724801659733828	0.8946344942463497	0.9391393761930783	0	0	0.0	-0.00017445902025953802	4
814	0.04675063027308643	0.010146889437157145	0.006059030164229438	0.891020880390035	-1	0	0	0.3	3	0.7692307692307693	10	0.3409090909090909	0.7692307692307693	12	10	2	0	0	0.36363636363636365	11	4	15	0.0	0	0.38785404383455013	0.9342934406056005	0.6322624858954542	0.9555928243499237	0.24136216675324268	0.9755797061355488	0.9387364965034757	0.958395279525661	0	0	0.0	0.006059030164229438	26
4271	0.047851377571181235	0.011178416190723097	0.010434567694437624	0.8939979986465454	-1	0	0	0.3	3	0.7692307692307693	10	0.3409090909090909	0.7692307692307693	12	10	2	0	0	0.36363636363636365	11	4	15	0.0	0	0.30130274526201023	0.9117760137366568	0.6322624858954542	0.9456338046839693	0.4218897268977009	0.973003514053993	0.9156720742889605	0.9490896218919328	0	0	0.0	0.010434567694437624	17
1665	0.043883379433168015	0.010679146992914041	0.008155469825113426	0.8967150048764976	-1	0	0	0.3	3	0.7692307692307693	10	0.3409090909090909	0.7692307692307693	12	10	2	0	0	0.36363636363636365	11	4	15	0.0	0	0.38785404383455013	0.9276652697192869	0.6322624858954542	0.946289862727886	0.31923416135320887	0.9743190760542089	0.9387364965034757	0.9534148389551724	0	0	0.0	0.008155469825113426	16
4935	0.04619917473133097	0.012899900353596118	0.01099319824512519	0.8911526054989964	-1	0	0	0.3	3	0.7692307692307693	10	0.3409090909090909	0.7692307692307693	12	10	2	0	0	0.36363636363636365	11	4	15	0.0	0	0.30130274526201023	0.9117760137366568	0.6322624858954542	0.9469797136511114	0.4218897268977009	0.973003514053993	0.9156720742889605	0.9495145900062418	0	0	0.0	0.01099319824512519	41
3488	0.0473985784768954	0.01129597399176093	0.010352106091109642	0.8946875482632527	-1	0	0	0.3	3	0.7692307692307693	10	0.3409090909090909	0.7692307692307693	12	10	2	0	0	0.36363636363636365	11	4	15	0.0	0	0.30130274526201023	0.9117760137366568	0.6322624858954542	0.9456338046839693	0.4218897268977009	0.973003514053993	0.9156720742889605	0.9490896218919328	0	0	0.0	0.010352106091109642	31
344	0.0016336807019138163	0.00029584728924235567	0.00023966177182768776	0.9959952582972548	-1	0	0	1.0	2	0.0	0	0.75	0	2	0	0	0	0	1.0	2	2	3	0.0	0	0	0	0	0	0	0	0	0	0	0	0	0.00023966177182768776	47
3666	0.04931734409282448	0.00139592093749278	-0.00113166269220185	0.9206953671370532	-1	0	0	0.3	3	0.7692307692307693	10	0.4166666666666667	0.7692307692307693	12	10	2	0	0	0.25	12	3	15	0.0	0.16666666666666666	0.3011335082699269	0.9259952155993849	0.532454097809681	0.9199721604981201	0.630211000909451	0.9719050031061239	0.9263922425778351	0.9446667506605193	0	0	0.0	-0.000113166269220185	0
4673	0.04793979879231041	0.010850574294927355	0.009142460510120324	0.894683987551602	-1	0	0	0.3	3	0.7692307692307693	10	0.3409090909090909	0.7692307692307693	12	10	2	0	0	0.36363636363636365	11	4	15	0.0	0	0.30130274526201023	0.9118996489208838	0.6322624858954542	0.9394070674927656	0.356681655910144	0.9735843990302547	0.9156720742889605	0.9476012605616501	0	0	0.0	0.009142460510120324	14
4373	0.047294095424386715	0.010950268029347404	0.010021433225597013	0.894882079524642	-1	0	0	0.3	3	0.7692307692307693	10	0.3409090909090909	0.7692307692307693	12	10	2	0	0	0.36363636363636365	11	4	15	0.0	0	0.30130274526201023	0.9118996489208838	0.6322624858954542	0.9456338046839693	0.4218897268977009	0.973003514053993	0.9156720742889605	0.9491143866780968	0	0	0.0	0.010021433225597013	14
2104	0.03976414347053976	0.006629150052825499	0.006445074244134272	0.887357842242644	-1	0	0	0.2	2	0.8461538461538461	11	0.3125	0.8461538461538461	13	11	1	0	0	0.3333333333333333	12	4	15	0.0	0	0.30130274526201023	0.9064621937113853	0.6163736091129867	0.9412670690252126	0.3492197752414869	0.9715193712574084	0.9086440704678196	0.9457486522321163	0	0	0.0	0.006445074244134272	9
3599	0.047287751928502694	0.01130581030773251	0.010493977529613377	0.8949016206196935	-1	0	0	0.3	3	0.7692307692307693	10	0.3409090909090909	0.7692307692307693	12	10	2	0	0	0.36363636363636365	11	4	15	0.0	0	0.30130274526201023	0.9117760137366568	0.6322624858954542	0.9456338046839693	0.4218897268977009	0.973003514053993	0.9156720742889605	0.9490896218919328	0	0	0.0	0.010493977529613377	31
4864	0.0476887022312419	0.011013892503043713	0.010606843651793133	0.8907779388541659	-1	0	0	0.3	3	0.7692307692307693	10	0.3409090909090909	0.7692307692307693	12	10	2	0	0	0.36363636363636365	11	4	15	0.0	0	0.30130274526201023	0.9118996489208838	0.6322624858954542	0.9456338046839693	0.4934283457897603	0.9703983793755011	0.9107859821801597	0.947566327691934	0	0	0.0	0.010606843651793133	11
4477	0.04768448083119426	0.011128606247678141	0.01062041994542871	0.8894203727340968	-1	0	0	0.3	3	0.7692307692307693	10	0.3409090909090909	0.7692307692307693	12	10	2	0	0	0.36363636363636365	11	4	15	0.0	0	0.30130274526201023	0.9117760137366568	0.6322624858954542	0.9456338046839693	0.43554901839786864	0.972076737626981	0.9107859821801597	0.9485277223817056	0	0	0.0	0.01062041994542871	51
3539	0.0428686103443457	0.007026813411618955	0.00701817512830535	0.8883543720542811	-1	0	0	0.2	2	0.8461538461538461	11	0.3125	0.8461538461538461	13	11	1	0	0	0.3333333333333333	12	4	15	0.0	0	0.30130274526201023	0.9064621937113853	0.6163736091129867	0.9403122249798292	0.3492197752414869	0.9715193712574084	0.9086440704678196	0.9454547367380776	0	0	0.0	0.00701817512830535	11
4667	0.04604611984841687	0.010864081477107662	0.010342575590546068	0.8897140112592153	-1	0	0	0.3	3	0.7692307692307693	10	0.3409090909090909	0.7692307692307693	12	10	2	0	0	0.36363636363636365	11	4	15	0.0	0	0.30130274526201023	0.9117760137366568	0.6322624858954542	0.9456338046839693	0.43554901839786864	0.972076737626981	0.9107859821801597	0.9485277223817056	0	0	0.0	0.010342575590546068	25
3728	0.04831850297539944	0.011790689109348225	0.011217935783418363	0.8920050828412489	-1	0	0	0.3	3	0.7692307692307693	10	0.3409090909090909	0.7692307692307693	12	10	2	0	0	0.36363636363636365	11	4	15	0.0	0	0.30130274526201023	0.9117760137366568	0.6322624858954542	0.9456338046839693	0.4218897268977009	0.973003514053993	0.9156720742889605	0.9490896218919328	0	0	0.0	0.011217935783418363	73
808	0.059671765176579974	0.011328520635262265	0.011122521637161962	0.7871584391561258	-1	0	0	0.3	3	0.7692307692307693	10	0.3409090909090909	0.7692307692307693	12	10	2	0	0	0.36363636363636365	11	4	15	0.0	0	0.30130274526201023	0.9180571860064404	0.6787595892245657	0.932506713442907	0.7813016543364408	0.977734505680633	0.9387364965034757	0.9498568212547793	0	0	0.0	0.011122521637161962	12
3659	0.047637722814563896	0.011257328110374845	0.010374318847855802	0.8944923287574187	-1	0	0	0.3	3	0.7692307692307693	10	0.3409090909090909	0.7692307692307693	12	10	2	0	0	0.36363636363636365	11	4	15	0.0	0	0.30130274526201023	0.9117760137366568	0.6322624858954542	0.9456338046839693	0.4218897268977009	0.973003514053993	0.9156720742889605	0.9490896218919328	0	0	0.0	0.010374318847855802	39
4816	0.04826449368441706	0.011735214998190299	0.010801126863919812	0.8933298601615749	-1	0	0	0.3	3	0.7692307692307693	10	0.3409090909090909	0.7692307692307693	12	10	2	0	0	0.36363636363636365	11	4	15	0.0	0	0.30130274526201023	0.9117760137366568	0.6322624858954542	0.9456338046839693	0.4218897268977009	0.973003514053993	0.9156720742889605	0.9490896218919328	0	0	0.0	0.010801126863919812	13
2795	0.04454292897203274	0.011588748512248653	0.009239965956056445	0.8978003606565558	-1	0	0	0.3	3	0.7692307692307693	10	0.3409090909090909	0.7692307692307693	12	10	2	0	0	0.36363636363636365	11	4	15	0.0	0	0.30130274526201023	0.9117760137366568	0.6322624858954542	0.946289862727886	0.4218897268977009	0.973003514053993	0.9143397248980367	0.9492959370493276	0	0	0.0	0.009239965956056445	17
4916	0.04827817094868438	0.010487514450048164	0.010004939995343945	0.8940663950933916	-1	0	0	0.3	3	0.7692307692307693	10	0.3409090909090909	0.7692307692307693	12	10	2	0	0	0.36363636363636365	11	4	15	0.0	0	0.30130274526201023	0.9118996489208838	0.6322624858954542	0.9456338046839693	0.43554901839786864	0.972076737626981	0.9107859821801597	0.9485527456812528	0	0	0.0	0.010004939995343945	12
768	0.013439647487666184	0.003656569284809001	0.0018374799490875886	0.9775625033420082	-1	0	0	0.375	3	0.6666666666666666	6	0.5238095238095238	0.5555555555555556	6	5	4	1	0	0.42857142857142855	7	3	11	0.09090909090909091	0.5	0.5193739522225426	0.9240606953116292	0.6670080419012594	0.6281471498090316	0.7678142698201909	0.975703427850207	0.9160298254960341	0.9036667976791607	1.0	0	0.0	0.0018374799490875886	15
2178	0.04525160734935481	0.011206640030591634	0.009042578319153236	0.8963462529271431	-1	0	0	0.3	3	0.7692307692307693	10	0.3409090909090909	0.7692307692307693	12	10	2	0	0	0.36363636363636365	11	4	15	0.0	0	0.30130274526201023	0.9117760137366568	0.6322624858954542	0.946289862727886	0.28401170425393	0.9718644734426487	0.9143397248980367	0.9486097316573007	0	0	0.0	0.009042578319153236	20
446	0.0031038385012197595	9.168950190554926e-05	2.8602785754252162e-05	0.9969594778931514	-1	0	0	0.5	1	1.0	1	1.0	1.0	2	1	0	1	0	0.3333333333333333	3	1	3	0.3333333333333333	0	0.736356737306264	0.5852846709279297	0.47128784528285445	0.9761743494536408	0.43978444946990863	0.9111649846804779	0.8632209066342372	0.8936370608788219	1.0	0.5	0.0	2.8602785754252162e-05	38
4320	0.04550664229256014	0.01095094973701658	0.010239943670631342	0.8915467336417793	-1	0	0	0.3	3	0.7692307692307693	10	0.3409090909090909	0.7692307692307693	12	10	2	0	0	0.36363636363636365	11	4	15	0.0	0	0.30130274526201023	0.9117760137366568	0.6322624858954542	0.9456338046839693	0.4218897268977009	0.973003514053993	0.9156720742889605	0.9490896218919328	0	0	0.0	0.010239943670631342	21
175	0.06638150232140423	0.0019920341218049808	-0.001792666905240571	0.7408015988388335	-1	0	0	0.2	2	0.9230769230769231	12	0.5357142857142857	0.7692307692307693	11	10	3	0	0	0.14285714285714285	14	2	15	0.0	0.2857142857142857	0.3955036018163591	0.935391362303331	0.704281290782301	0.8568122958284567	0.3037037226625199	0.9637332025373793	0.8309458014995035	0.929597989906989	0	0	0.0	-0.0001792666905240571	11
1014	0.046494084436829446	0.009524322851346363	0.0032863581736210794	0.8918436362116349	-1	0	0	0.3	3	0.7692307692307693	10	0.3409090909090909	0.7692307692307693	12	10	2	0	0	0.36363636363636365	11	4	15	0.0	0	0.29591449263569997	0.9210725058751686	0.6787595892245657	0.9490248355173501	0.4804379259727716	0.9786268527701993	0.9387364965034757	0.9555691695932146	0	0	0.0	0.0032863581736210794	21
1598	0.048899073071162	0.008608237005526917	0.007942699398602138	0.7406491329472209	-1	0	0	0.3	3	0.7692307692307693	10	0.3409090909090909	0.7692307692307693	12	10	2	0	0	0.36363636363636365	11	4	15	0.0	0	0.38785404383455013	0.9342934406056005	0.6322624858954542	0.9555928243499237	0.32478129939397027	0.9725541251287485	0.9493919775275018	0.9567720336086835	0	0	0.0	0.007942699398602138	28
1068	0.04830369587853473	0.00676144782930003	0.005758778954824126	0.7742658683788222	-1	0	0	0.3	3	0.7692307692307693	10	0.3409090909090909	0.7692307692307693	12	10	2	0	0	0.36363636363636365	11	4	15	0.0	0	0.29591449263569997	0.9210725058751686	0.6787595892245657	0.9490248355173501	0.540871239571603	0.9726997407992827	0.9399182135791915	0.9518809395815674	0	0	0.0	0.005758778954824126	71
3687	0.046620548247387025	0.010979750088719742	0.010119967288420267	0.894466783013265	-1	0	0	0.3	3	0.7692307692307693	10	0.3409090909090909	0.7692307692307693	12	10	2	0	0	0.36363636363636365	11	4	15	0.0	0	0.30130274526201023	0.9117760137366568	0.6322624858954542	0.9456338046839693	0.4218897268977009	0.973003514053993	0.9156720742889605	0.9490896218919328	0	0	0.0	0.010119967288420267	18
2635	0.04457590309429567	0.01107877044146045	0.00912605472382206	0.8968416755855462	-1	0	0	0.3	3	0.7692307692307693	10	0.3409090909090909	0.7692307692307693	12	10	2	0	0	0.36363636363636365	11	4	15	0.0	0	0.30130274526201023	0.9118996489208838	0.6322624858954542	0.946289862727886	0.47474551101865375	0.976819372070695	0.9271167545052408	0.9517693712128918	0	0	0.0	0.00912605472382206	16
2349	0.04435682558821815	0.011438859672225384	0.009264893649763245	0.8977541021907228	-1	0	0	0.3	3	0.7692307692307693	10	0.3409090909090909	0.7692307692307693	12	10	2	0	0	0.36363636363636365	11	4	15	0.0	0	0.30130274526201023	0.9117760137366568	0.6322624858954542	0.946289862727886	0.4218897268977009	0.973003514053993	0.9143397248980367	0.9492959370493276	0	0	0.0	0.009264893649763245	50
2159	0.0439290531816266	0.011511405137291354	0.009442491388375426	0.8972601801378495	-1	0	0	0.3	3	0.7692307692307693	10	0.3409090909090909	0.7692307692307693	12	10	2	0	0	0.36363636363636365	11	4	15	0.0	0	0.30130274526201023	0.9117760137366568	0.6322624858954542	0.946289862727886	0.4218897268977009	0.973003514053993	0.9143397248980367	0.9492959370493276	0	0	0.0	0.009442491388375426	47
1370	0.04682458782053246	0.011699105733578756	0.009292993031373726	0.8875968428569018	-1	0	0	0.3	3	0.7692307692307693	10	0.3409090909090909	0.7692307692307693	12	10	2	0	0	0.36363636363636365	11	4	15	0.0	0	0.30130274526201023	0.9117760137366568	0.6322624858954542	0.946289862727886	0.5427563540953636	0.9699083047085933	0.9085973808959822	0.9474730266568435	0	0	0.0	0.009292993031373726	125
858	0.04722825177411273	0.00885467517751689	0.0028624953884429224	0.8913075889441171	-1	0	0	0.3	3	0.7692307692307693	10	0.3409090909090909	0.7692307692307693	12	10	2	0	0	0.36363636363636365	11	4	15	0.0	0	0.29591449263569997	0.9210725058751686	0.6787595892245657	0.9490248355173501	0.4804379259727716	0.9786268527701993	0.9387364965034757	0.9555691695932146	0	0	0.0	0.0028624953884429224	57
4854	0.049323372416202896	0.01150878716793196	0.011062456874113584	0.8897381579315508	-1	0	0	0.3	3	0.7692307692307693	10	0.3409090909090909	0.7692307692307693	12	10	2	0	0	0.36363636363636365	11	4	15	0.0	0	0.30130274526201023	0.9118996489208838	0.6322624858954542	0.9456338046839693	0.43554901839786864	0.972076737626981	0.9107859821801597	0.9485527456812528	0	0	0.0	0.011062456874113584	83
4073	0.03973033170877381	0.008387638676003648	0.005074367998330685	0.9217382599738522	-1	0	0	0.3	3	0.7692307692307693	10	0.3409090909090909	0.7692307692307693	12	10	2	0	0	0.36363636363636365	11	4	15	0.0	0	0.39592399163442055	0.9373889580296181	0.5220059626694971	0.9229228949756905	0.21880363326637314	0.9501474628555334	0.8744246447263544	0.9377396728316262	0	0	0.0	0.005074367998330685	5
1972	0.044703717395740986	0.01127044096944726	0.009345718231788572	0.8976628124364427	-1	0	0	0.3	3	0.7692307692307693	10	0.3409090909090909	0.7692307692307693	12	10	2	0	0	0.36363636363636365	11	4	15	0.0	0	0.30130274526201023	0.9117760137366568	0.6322624858954542	0.946289862727886	0.47474551101865375	0.976819372070695	0.9271167545052408	0.9517458328500986	0	0	0.0	0.009345718231788572	50
3583	0.04767363923992159	0.011440060958078719	0.010639521751009995	0.8944787991697161	-1	0	0	0.3	3	0.7692307692307693	10	0.3409090909090909	0.7692307692307693	12	10	2	0	0	0.36363636363636365	11	4	15	0.0	0	0.30130274526201023	0.9117760137366568	0.6322624858954542	0.9456338046839693	0.4218897268977009	0.973003514053993	0.9156720742889605	0.9490896218919328	0	0	0.0	0.010639521751009995	95
1323	0.04652108250523321	0.01083508092127627	0.00860763222019928	0.8869425773113176	-1	0	0	0.3	3	0.7692307692307693	10	0.3409090909090909	0.7692307692307693	12	10	2	0	0	0.36363636363636365	11	4	15	0.0	0	0.30130274526201023	0.9117760137366568	0.6322624858954542	0.946289862727886	0.48232304049653224	0.9703525584002809	0.9240709185584941	0.9477267817492915	0	0	0.0	0.00860763222019928	103
3962	0.06149304692001193	0.009446349113296948	0.008426343335615668	0.7844634864741368	-1	0	0	0.3	3	0.7692307692307693	10	0.3409090909090909	0.7692307692307693	12	10	2	0	0	0.36363636363636365	11	4	15	0.0	0	0.30130274526201023	0.9134564649651908	0.49155067169349725	0.9421310121547782	0.4218897268977009	0.971034521417397	0.8812988011149476	0.9471634946451897	0	0	0.0	0.008426343335615668	1
3472	0.04680743186562323	0.011127560128834217	0.010268902337713859	0.8940775374544534	-1	0	0	0.3	3	0.7692307692307693	10	0.3409090909090909	0.7692307692307693	12	10	2	0	0	0.36363636363636365	11	4	15	0.0	0	0.30130274526201023	0.9117760137366568	0.6322624858954542	0.9456338046839693	0.4218897268977009	0.973003514053993	0.9156720742889605	0.9490896218919328	0	0	0.0	0.010268902337713859	28
1387	0.04646320813395339	0.01015783875577802	0.005983395294550044	0.8898272086382853	-1	0	0	0.3	3	0.7692307692307693	10	0.3409090909090909	0.7692307692307693	12	10	2	0	0	0.36363636363636365	11	4	15	0.0	0	0.38785404383455013	0.9342934406056005	0.6322624858954542	0.9555928243499237	0.24136216675324268	0.9755797061355488	0.9387364965034757	0.958395279525661	0	0	0.0	0.005983395294550044	14
1997	0.04294184037559132	0.007046323740500496	0.006734032272020519	0.7577433246549504	-1	0	0	0.3	3	0.7692307692307693	10	0.3409090909090909	0.7692307692307693	12	10	2	0	0	0.36363636363636365	11	4	15	0.0	0	0.48264452719904377	0.9159313176998767	0.6322624858954542	0.9449074768223839	0.7403179584045383	0.976308071801104	0.9387364965034757	0.9518005555091981	0	0	0.0	0.006734032272020519	5
4800	0.051295629741623466	0.006280325398889919	0.0032599298131030865	0.8868104697631279	-1	0	0	0.3	3	0.7692307692307693	10	0.3409090909090909	0.7692307692307693	12	10	2	0	0	0.36363636363636365	11	4	15	0.0	0	0.2905262400093897	0.9211688344048984	0.532454097809681	0.9456021726740947	0.43554901839786864	0.9717770810274963	0.9168462972595048	0.9503079707284947	0	0	0.0	0.0032599298131030865	10
198	0.018892419271508955	0.0009455296787249226	-0.0009064632763334911	0.9701966870101881	-1	0	0	0.4444444444444444	4	0.5454545454545454	6	0.40625	0.45454545454545453	7	5	5	4	0	0.5	8	4	13	0.3333333333333333	0	0.6663170466120414	0.9495928887899501	0.47879683183247634	0.8899583132546189	0.5358865383493427	0.9017436753872918	0.9382351167232794	0.9179129566397132	0.3571428571428571	0.14285714285714285	0.0	-9.06463276333491e-05	19
2319	0.04514448010411127	0.010653639335411013	0.008195285883175678	0.8914857102595267	-1	0	0	0.3	3	0.7692307692307693	10	0.3409090909090909	0.7692307692307693	12	10	2	0	0	0.36363636363636365	11	4	15	0.0	0	0.30130274526201023	0.9117760137366568	0.6322624858954542	0.9108664059837707	0.4218897268977009	0.973003514053993	0.9143397248980367	0.9398089045434683	0	0	0.0	0.008195285883175678	16
1331	0.03812030658182481	0.0065645602462564645	0.005905044475823598	0.9118931619622983	-1	0	0	0.3	3	0.7692307692307693	10	0.3409090909090909	0.7692307692307693	12	10	2	0	0	0.36363636363636365	11	4	15	0.0	0	0.3907049760001936	0.9524551269410201	0.6095669786977406	0.9255708465346347	0.22065004630407542	0.9691859706751703	0.9462084297068484	0.9520658561461647	0	0	0.0	0.005905044475823598	27
3954	0.04819367187115273	0.011201796680526078	0.010494479296760928	0.8933763191859749	-1	0	0	0.3	3	0.7692307692307693	10	0.3409090909090909	0.7692307692307693	12	10	2	0	0	0.36363636363636365	11	4	15	0.0	0	0.30130274526201023	0.9118996489208838	0.6322624858954542	0.9456338046839693	0.4218897268977009	0.973003514053993	0.9156720742889605	0.9491143866780968	0	0	0.0	0.010494479296760928	26
449	0.04774760622629535	0.005663034457061201	0.0047766370105792435	0.775761138762604	-1	0	0	0.3	3	0.7692307692307693	10	0.3409090909090909	0.7692307692307693	12	10	2	0	0	0.36363636363636365	11	4	15	0.0	0	0.29591449263569997	0.9210725058751686	0.6787595892245657	0.9490248355173501	0.4804379259727716	0.9786268527701993	0.9387364965034757	0.9555691695932146	0	0	0.0	0.0047766370105792435	78
2492	0.04455386957539374	0.011283655871001535	0.009699191019115844	0.8964653517538691	-1	0	0	0.3	3	0.7692307692307693	10	0.3409090909090909	0.7692307692307693	12	10	2	0	0	0.36363636363636365	11	4	15	0.0	0	0.30130274526201023	0.9117760137366568	0.6322624858954542	0.946289862727886	0.4218897268977009	0.973003514053993	0.9143397248980367	0.9492959370493276	0	0	0.0	0.009699191019115844	23
819	0.008974035024785164	0.0016434965391722834	0.001386212314027344	0.9679267480825106	-1	0	0	0.25	1	1.0	4	1.0	1.0	5	4	0	0	0	0.16666666666666666	6	1	6	0.0	0	0.30130274526201023	0.9744976516533432	0.4747991497280911	0.9464319637831338	0.21880363326637314	0.9739806131092764	0.9003214219243865	0.9670465029818993	0	0	0.0	0.001386212314027344	36
26	0.029407753337937544	0.0004100736139288216	0.00010819246072757336	0.9468921427410413	-1	0	0	0.4	4	0.6923076923076923	9	0.26785714285714285	0.5384615384615384	9	7	5	0	0	0.875	8	7	15	0.0	0.16666666666666666	0.4862313557658421	0.9282309329738694	0.3136269411914231	0.9460396381225179	0.3554538051316742	0.9225892294531235	0.7344315539217471	0.9330162957920711	0	0	0.0	0.00010819246072757336	40
24	0.02939546655385873	0.004422409845982676	0.004145936372236871	0.9265768968973936	-1	0	0	0.4	4	0.6153846153846154	8	0.5	0.46153846153846156	9	6	5	0	0	0.3	10	3	15	0.0	0.5714285714285714	0.7041215605024479	0.9323097753575387	0.6946793073044445	0.8933514448442006	0.7437499428365862	0.8932867708048018	0.7284002090176682	0.9081268860341906	0	0	0.0	0.004145936372236871	22
2539	0.044169845053901494	0.011448793220048012	0.009507449417743327	0.8960312244732622	-1	0	0	0.3	3	0.7692307692307693	10	0.3409090909090909	0.7692307692307693	12	10	2	0	0	0.36363636363636365	11	4	15	0.0	0	0.30130274526201023	0.9117760137366568	0.6322624858954542	0.946289862727886	0.4218897268977009	0.973003514053993	0.9143397248980367	0.9492959370493276	0	0	0.0	0.009507449417743327	24
1575	0.04706297369749526	0.007774489268293415	0.006944439387331219	0.7448054161004127	-1	0	0	0.3	3	0.7692307692307693	10	0.3409090909090909	0.7692307692307693	12	10	2	0	0	0.36363636363636365	11	4	15	0.0	0	0.38785404383455013	0.9342934406056005	0.6322624858954542	0.9555928243499237	0.30555663601767197	0.9712225130695333	0.9273576149857305	0.9560949671217933	0	0	0.0	0.006944439387331219	30
3041	0.054618902221729874	0.009697177160041722	0.004926724966570922	0.8818303524485948	-1	0	0	0.2	2	0.9230769230769231	12	0.4166666666666667	0.8461538461538461	12	11	2	0	0	0.25	12	3	15	0.0	0	0.30130274526201023	0.9164752802745347	0.6322624858954542	0.9472043011668501	0.30657023774079956	0.9587025304291888	0.8182217333570242	0.9431648289896277	0	0	0.0	0.004926724966570922	8
3978	0.04906637005937845	0.0064968903985900975	0.004645406277945712	0.8871149341078888	-1	0	0	0.3	3	0.7692307692307693	10	0.3409090909090909	0.7692307692307693	12	10	2	0	0	0.36363636363636365	11	4	15	0.0	0	0.2905262400093897	0.9211688344048984	0.532454097809681	0.9456021726740947	0.4218897268977009	0.9727696426163481	0.9214291099037495	0.950884402043455	0	0	0.0	0.004645406277945712	8
531	0.0022478663913992813	0.0006356824564315599	0.0006233382930953563	0.9879895454338524	-1	0	0	0.6666666666666666	2	0.5	1	0.6666666666666666	0.5	3	1	0	1	0	0.6666666666666666	2	3	4	0.5	0	0.7601152278426065	0.7334754338448483	0.7345587495217878	0.9645400097284393	0.6288954810110806	0.8641758639522278	0.9072803726383897	0.8864850563912179	1.0	0.3333333333333333	0.0	0.0006233382930953563	12
3319	0.04668063205387435	0.011211984177778534	0.0103254607139854	0.8948275187736833	-1	0	0	0.3	3	0.7692307692307693	10	0.3409090909090909	0.7692307692307693	12	10	2	0	0	0.36363636363636365	11	4	15	0.0	0	0.30130274526201023	0.9117760137366568	0.6322624858954542	0.9456338046839693	0.4218897268977009	0.973003514053993	0.9156720742889605	0.9490896218919328	0	0	0.0	0.0103254607139854	22
2269	0.04457630864082047	0.011395652809470962	0.009299051125912144	0.8959369917162717	-1	0	0	0.3	3	0.7692307692307693	10	0.3409090909090909	0.7692307692307693	12	10	2	0	0	0.36363636363636365	11	4	15	0.0	0	0.30130274526201023	0.9117760137366568	0.6322624858954542	0.946289862727886	0.4218897268977009	0.973003514053993	0.9143397248980367	0.9492959370493276	0	0	0.0	0.009299051125912144	24
2512	0.04353958700445498	0.011406720934088257	0.00949671281495819	0.8967713683777524	-1	0	0	0.3	3	0.7692307692307693	10	0.3409090909090909	0.7692307692307693	12	10	2	0	0	0.36363636363636365	11	4	15	0.0	0	0.30130274526201023	0.9117760137366568	0.6322624858954542	0.946289862727886	0.4218897268977009	0.973003514053993	0.9143397248980367	0.9492959370493276	0	0	0.0	0.00949671281495819	32
203	0.03882978258150651	0.0006351776530805658	0.00021503048095137522	0.9685318019591531	-1	0.25	1	0.5	5	0.6153846153846154	8	0.35714285714285715	0.5384615384615384	9	7	5	2	0	0.8571428571428571	6	7	15	0.16666666666666666	0.15384615384615385	0.24694185150850476	0.9454478702098135	0.685989085024201	0.8227954485735199	0.7221754999180201	0.920903461708584	0.896603113371538	0.9072797269307685	0.5555555555555556	0.8888888888888888	0.0	0.00021503048095137522	4
1746	0.04463150235191981	0.012299206839047373	0.008163487816249817	0.8877816738224553	-1	0	0	0.3	3	0.7692307692307693	10	0.3409090909090909	0.7692307692307693	12	10	2	0	0	0.36363636363636365	11	4	15	0.0	0	0.39024297268947317	0.9346843153579224	0.6322624858954542	0.9555928243499237	0.24136216675324268	0.9755797061355488	0.9387364965034757	0.9584800592532685	0	0	0.0	0.008163487816249817	19
2999	0.05141777445587308	0.007216743337945639	0.00703083570887406	0.9433991464669255	-1	0	0	0.3	3	0.7692307692307693	10	0.3409090909090909	0.7692307692307693	12	10	2	0	0	0.36363636363636365	11	4	15	0.0	0	0.3011335082699269	0.7660045160369343	0.5220059626694971	0.9472301475780576	0.6183159486165424	0.9747047120277194	0.8798586200494682	0.9292352916858608	0	0	0.0	0.00703083570887406	11
3386	0.04566374992976134	0.01289392603994572	0.012561323683197461	0.8954400510042513	-1	0	0	0.3	3	0.7692307692307693	10	0.3409090909090909	0.7692307692307693	12	10	2	0	0	0.36363636363636365	11	4	15	0.0	0	0.3009642712778436	0.9151002806720624	0.6322624858954542	0.925914029455108	0.4218897268977009	0.9707890426544824	0.9156720742889605	0.9427960910393388	0	0	0.0	0.012561323683197461	115
3815	0.047617797945736784	0.011152188302009989	0.010264062238972823	0.8943822368479665	-1	0	0	0.3	3	0.7692307692307693	10	0.3409090909090909	0.7692307692307693	12	10	2	0	0	0.36363636363636365	11	4	15	0.0	0	0.30130274526201023	0.9117760137366568	0.6322624858954542	0.9456338046839693	0.4218897268977009	0.973003514053993	0.9156720742889605	0.9490896218919328	0	0	0.0	0.010264062238972823	7
4638	0.04894288500268471	0.0109016462070528	0.010672478056523996	0.8897172611288549	-1	0	0	0.3	3	0.7692307692307693	10	0.3409090909090909	0.7692307692307693	12	10	2	0	0	0.36363636363636365	11	4	15	0.0	0	0.30130274526201023	0.9118996489208838	0.6322624858954542	0.9456338046839693	0.43554901839786864	0.972076737626981	0.9107859821801597	0.9485527456812528	0	0	0.0	0.010672478056523996	55
2203	0.044370849681172504	0.011450348662567963	0.00924610447941849	0.8977387031777874	-1	0	0	0.3	3	0.7692307692307693	10	0.3409090909090909	0.7692307692307693	12	10	2	0	0	0.36363636363636365	11	4	15	0.0	0	0.30130274526201023	0.9117760137366568	0.6322624858954542	0.946289862727886	0.4218897268977009	0.973003514053993	0.9143397248980367	0.9492959370493276	0	0	0.0	0.00924610447941849	16
1321	0.04734353275956651	0.010589131726340384	0.006437611699610843	0.8911064684821788	-1	0	0	0.3	3	0.7692307692307693	10	0.3409090909090909	0.7692307692307693	12	10	2	0	0	0.36363636363636365	11	4	15	0.0	0	0.38785404383455013	0.9342934406056005	0.6322624858954542	0.9555928243499237	0.24136216675324268	0.9755797061355488	0.9387364965034757	0.958395279525661	0	0	0.0	0.006437611699610843	28
141	0.039255451630104264	0.00639152586028171	0.000900926312136678	0.6086880402636037	-1	0	0	0.25	2	0.8888888888888888	8	0.55	0.8888888888888888	10	8	0	1	0	0.2	10	2	11	0.5	0	0.5554659880553028	0.8141186150826487	0.5658128684657504	0.9564990796695853	0.3607963395151964	0.9118055473398416	0.8220054447153735	0.9089702436355492	1.0	0.2	0.0	0.000900926312136678	31
3608	0.04894354576396605	0.011211244065468787	0.010525076312333192	0.8943720779058604	-1	0	0	0.3	3	0.7692307692307693	10	0.3409090909090909	0.7692307692307693	12	10	2	0	0	0.36363636363636365	11	4	15	0.0	0	0.30130274526201023	0.9117760137366568	0.6322624858954542	0.9456338046839693	0.4218897268977009	0.973003514053993	0.9156720742889605	0.9490896218919328	0	0	0.0	0.010525076312333192	53
3448	0.047454609865044815	0.010135276896813735	0.00935063915418678	0.8947618006712311	-1	0	0	0.3	3	0.7692307692307693	10	0.3409090909090909	0.7692307692307693	12	10	2	0	0	0.36363636363636365	11	4	15	0.0	0	0.30130274526201023	0.9117760137366568	0.6322624858954542	0.9456338046839693	0.4218897268977009	0.973003514053993	0.9156720742889605	0.9490896218919328	0	0	0.0	0.00935063915418678	12
3340	0.04793833979628989	0.011381815349343951	0.01058803302663328	0.894698315933157	-1	0	0	0.3	3	0.7692307692307693	10	0.3409090909090909	0.7692307692307693	12	10	2	0	0	0.36363636363636365	11	4	15	0.0	0	0.30130274526201023	0.9117760137366568	0.6322624858954542	0.9456338046839693	0.4218897268977009	0.973003514053993	0.9156720742889605	0.9490896218919328	0	0	0.0	0.01058803302663328	53
1205	0.03801683071167707	0.007207523263011839	0.006969858647841616	0.910514361216738	-1	0	0	0.3	3	0.7692307692307693	10	0.3409090909090909	0.7692307692307693	12	10	2	0	0	0.36363636363636365	11	4	15	0.0	0	0.3907049760001936	0.9524551269410201	0.6095669786977406	0.9255708465346347	0.3242699890753906	0.9610254498187538	0.9182278214539908	0.9482245220096177	0	0	0.0	0.006969858647841616	85
3330	0.04684365929525557	0.011089924209179378	0.010336274952518348	0.8949078436566522	-1	0	0	0.3	3	0.7692307692307693	10	0.3409090909090909	0.7692307692307693	12	10	2	0	0	0.36363636363636365	11	4	15	0.0	0	0.30130274526201023	0.9118996489208838	0.6322624858954542	0.9456338046839693	0.4218897268977009	0.973003514053993	0.9156720742889605	0.9491143866780968	0	0	0.0	0.010336274952518348	59
1868	0.04655626573974321	0.011530911551695795	0.009478014471124277	0.8875719608179302	-1	0	0	0.3	3	0.7692307692307693	10	0.3409090909090909	0.7692307692307693	12	10	2	0	0	0.36363636363636365	11	4	15	0.0	0	0.30130274526201023	0.9117760137366568	0.6322624858954542	0.946289862727886	0.5427563540953636	0.9699083047085933	0.9085973808959822	0.9474730266568435	0	0	0.0	0.009478014471124277	88
3582	0.04825472299329585	0.01075799275856436	0.009789823374169178	0.8950254632756853	-1	0	0	0.3	3	0.7692307692307693	10	0.3409090909090909	0.7692307692307693	12	10	2	0	0	0.36363636363636365	11	4	15	0.0	0	0.30130274526201023	0.9117760137366568	0.6322624858954542	0.9456338046839693	0.4218897268977009	0.973003514053993	0.9156720742889605	0.9490896218919328	0	0	0.0	0.009789823374169178	14
1028	0.04911693965747088	0.006726593218290602	0.005703821218985761	0.7525313073403386	-1	0	0	0.3	3	0.7692307692307693	10	0.3409090909090909	0.7692307692307693	12	10	2	0	0	0.36363636363636365	11	4	15	0.0	0	0.29591449263569997	0.9210725058751686	0.6787595892245657	0.9490248355173501	0.540871239571603	0.9726997407992827	0.9399182135791915	0.9518809395815674	0	0	0.0	0.005703821218985761	17
447	2.2966012244728802e-06	4.7695863212721e-09	1.99779683536099e-09	0.999999140313687	-1	0	0	1.0	1	0	0	1.0	0	1	0	0	1	0	0.5	1	2	2	0.3333333333333333	0	0	0	0	0	0	0	0	0	0	0	0	1.99779683536099e-09	16
3658	0.04285550134701468	0.006500414918330121	0.006430908529057324	0.8921733883992724	-1	0	0	0.3	3	0.7692307692307693	10	0.3409090909090909	0.7692307692307693	12	10	2	0	0	0.36363636363636365	11	4	15	0.0	0	0.30130274526201023	0.911518902435442	0.6322624858954542	0.9456338046839693	0.4218897268977009	0.973003514053993	0.9170172688548709	0.9490381849313347	0	0	0.0	0.006430908529057324	7
4735	0.0470918081335274	0.011689382200955296	0.011313529664387229	0.8948037688881917	-1	0	0	0.3	3	0.7692307692307693	10	0.3409090909090909	0.7692307692307693	12	10	2	0	0	0.36363636363636365	11	4	15	0.0	0	0.30130274526201023	0.9118996489208838	0.6322624858954542	0.9456338046839693	0.427860412322839	0.9728207643605482	0.915309803420635	0.9490026352369967	0	0	0.0	0.011313529664387229	24
138	0.0029775035062635535	0.0008419535923225718	-3.383550396470119e-05	0.9839984804520102	-1	0	0	0.75	3	0.5	2	0.6	0.5	4	2	1	1	0	0.4	5	2	6	0.25	0.5	0.33465520885403827	0.9336842532650036	0.49040706657288186	0.9435070918843285	0.7084062764280687	0.9378398631016086	0.9045902931747324	0.9384678236889428	1.0	0.5	0.0	-3.383550396470119e-06	41
2243	0.04085100735446281	0.011666620511700778	-0.009134295498453238	0.47372552871104734	-1	0	0	0.2	2	0.8461538461538461	11	0.3125	0.8461538461538461	13	11	1	0	0	0.3333333333333333	12	4	15	0.0	0	0.30130274526201023	0.9064621937113853	0.6163736091129867	0.943819013156039	0.3492197752414869	0.9715193712574084	0.919711656292267	0.946549076365643	0	0	0.0	-0.0009134295498453238	0
4476	0.04121589487122525	0.0067394226385723436	-0.005816037678253736	0.7320744144531475	-1	0	0	0.3	3	0.7692307692307693	10	0.5357142857142857	0.7692307692307693	13	10	1	0	0	0.14285714285714285	14	2	15	0.0	0.14285714285714285	0.3009642712778436	0.9263647789244593	0.36672773427400795	0.9505739832178302	0.3492197752414869	0.9648361011203533	0.8703612929347203	0.949480583012007	0	0	0.0	-0.0005816037678253736	0
626	0.04101686405747428	0.011510413063336786	0.01106787528455109	0.7933885431338408	-1	0	0	0.14285714285714285	1	1.0	8	1.0	1.0	9	8	0	0	0	0.1	10	1	10	0.0	0	0.5649230198060613	0.8729121230808325	0.7697565129277698	0.9096589032363719	0.8985087728162275	0.9611073484108981	0.8728250883816674	0.9228160250848167	0	0	0.0	0.01106787528455109	33
4802	0.04724122182585113	0.011131556815972948	0.010714386939607336	0.8915781861286637	-1	0	0	0.3	3	0.7692307692307693	10	0.3409090909090909	0.7692307692307693	12	10	2	0	0	0.36363636363636365	11	4	15	0.0	0	0.30130274526201023	0.9118996489208838	0.6322624858954542	0.9456338046839693	0.43554901839786864	0.972076737626981	0.9107859821801597	0.9485527456812528	0	0	0.0	0.010714386939607336	41
3249	0.04473406075592961	0.010960330883778721	0.00859194054461071	0.8986663078517239	-1	0	0	0.3	3	0.7692307692307693	10	0.3409090909090909	0.7692307692307693	12	10	2	0	0	0.36363636363636365	11	4	15	0.0	0	0.30130274526201023	0.9117760137366568	0.6322624858954542	0.946289862727886	0.4218897268977009	0.973003514053993	0.9143397248980367	0.9492959370493276	0	0	0.0	0.00859194054461071	11
3859	0.06005168426564875	0.009061423347918398	0.007229596267461079	0.7859223332356116	-1	0	0	0.3	3	0.7692307692307693	10	0.3409090909090909	0.7692307692307693	12	10	2	0	0	0.36363636363636365	11	4	15	0.0	0	0.30130274526201023	0.9134564649651908	0.49155067169349725	0.9421310121547782	0.4218897268977009	0.971034521417397	0.8812988011149476	0.9471634946451897	0	0	0.0	0.007229596267461079	2
414	0.008662418271814524	0.001409698915497268	0.0013806215157476161	0.9575330054054602	-1	0	0	0.5	2	0.75	3	1.0	0.75	5	3	0	2	0	0.16666666666666666	1	6	6	1.0	0.4	0.8181802777857623	0.7113714707677655	0.505114583621192	0.6630503942435579	0.5168054644272383	0.8000778418648085	0.8098500905408578	0.7288081991229303	0.6	0	0.0	0.0013806215157476161	34
277	0.07127139376941036	0.009297577419510464	0.009164202024672396	0.6785068534125934	-1	0	0	0.1	1	1.0	13	1.0	1.0	14	13	0	1	0	0.06666666666666667	15	1	15	0.3333333333333333	0	0.5140291696090546	0.9534353482414708	0.5420484496568823	0.7643942652022837	0.7996767044930274	0.9498331371666149	0.9134874836817427	0.9152140775353909	1.0	0.35714285714285715	0.0	0.009164202024672396	2
2797	0.04455451486522546	0.010232774311554445	0.008514521329287296	0.896729346489767	-1	0	0	0.3	3	0.7692307692307693	10	0.3409090909090909	0.7692307692307693	12	10	2	0	0	0.36363636363636365	11	4	15	0.0	0	0.30130274526201023	0.9118996489208838	0.6322624858954542	0.946289862727886	0.30657023774079956	0.9727007835676745	0.9143397248980367	0.9491364673213755	0	0	0.0	0.008514521329287296	13
2590	0.04344282206805558	0.005909184339263586	0.00561922048771969	0.6757403595663879	-1	0	0	0.3	3	0.7692307692307693	10	0.3409090909090909	0.7692307692307693	12	10	2	0	0	0.36363636363636365	11	4	15	0.0	0	0.36698919240998373	0.9103286641065376	0.6322624858954542	0.9346528820404864	0.30657023774079956	0.9733039381869311	0.9143397248980367	0.9457358195830443	0	0	0.0	0.00561922048771969	13
4505	0.04739301212952217	0.01141248883740968	0.011058352802888598	0.893745650894926	-1	0	0	0.3	3	0.7692307692307693	10	0.3409090909090909	0.7692307692307693	12	10	2	0	0	0.36363636363636365	11	4	15	0.0	0	0.30130274526201023	0.9117760137366568	0.6322624858954542	0.9456338046839693	0.42487506961026994	0.9728235048353912	0.915309803420635	0.9489794918652671	0	0	0.0	0.011058352802888598	18
1480	0.05519135576051559	0.012171463864239533	0.005294037445636214	0.8762607662753802	-1	0	0	0.2	2	0.9230769230769231	12	0.4166666666666667	0.8461538461538461	12	11	2	0	0	0.25	12	3	15	0.0	0	0.38785404383455013	0.9385693395580649	0.6787595892245657	0.9499497515913318	0.30555663601767197	0.9734230990798033	0.9387364965034757	0.9564867684046608	0	0	0.0	0.005294037445636214	10
4493	0.04943637102721686	0.01021930232651729	0.009713754807108548	0.8915969044888862	-1	0	0	0.3	3	0.7692307692307693	10	0.3409090909090909	0.7692307692307693	12	10	2	0	0	0.36363636363636365	11	4	15	0.0	0	0.30130274526201023	0.9117760137366568	0.6322624858954542	0.9456338046839693	0.43853436111043764	0.9718923928016944	0.9104103381387514	0.9484174371127492	0	0	0.0	0.009713754807108548	20
3155	0.04781887096150872	0.011229290122510019	0.010430699145173422	0.8935126945765379	-1	0	0	0.3	3	0.7692307692307693	10	0.3409090909090909	0.7692307692307693	12	10	2	0	0	0.36363636363636365	11	4	15	0.0	0	0.30130274526201023	0.9117760137366568	0.6322624858954542	0.9456338046839693	0.4218897268977009	0.973003514053993	0.9156720742889605	0.9490896218919328	0	0	0.0	0.010430699145173422	46
2694	0.04413531640600164	0.010963742616102255	0.008918368189824197	0.8970840211959303	-1	0	0	0.3	3	0.7692307692307693	10	0.3409090909090909	0.7692307692307693	12	10	2	0	0	0.36363636363636365	11	4	15	0.0	0	0.30130274526201023	0.9117760137366568	0.6322624858954542	0.946289862727886	0.39674148928102104	0.973117534019744	0.9143397248980367	0.9493656787886479	0	0	0.0	0.008918368189824197	20
4449	0.04521347004743106	0.012541202885836208	0.010658219730695221	0.891362212617137	-1	0	0	0.3	3	0.7692307692307693	10	0.3409090909090909	0.7692307692307693	12	10	2	0	0	0.36363636363636365	11	4	15	0.0	0	0.30130274526201023	0.9117760137366568	0.6322624858954542	0.9469797136511114	0.4218897268977009	0.973003514053993	0.9156720742889605	0.9495145900062418	0	0	0.0	0.010658219730695221	61
2851	0.04449391134450935	0.01110362231837065	0.009040854256278307	0.8955829468316521	-1	0	0	0.3	3	0.7692307692307693	10	0.3409090909090909	0.7692307692307693	12	10	2	0	0	0.36363636363636365	11	4	15	0.0	0	0.30130274526201023	0.9117760137366568	0.6322624858954542	0.946289862727886	0.4218897268977009	0.973003514053993	0.9143397248980367	0.9492959370493276	0	0	0.0	0.009040854256278307	16
1669	0.04960594248782802	0.008626954428071687	0.00804121392003089	0.7432104469967551	-1	0	0	0.3	3	0.7692307692307693	10	0.3409090909090909	0.7692307692307693	12	10	2	0	0	0.36363636363636365	11	4	15	0.0	0	0.38785404383455013	0.9342934406056005	0.6322624858954542	0.9555928243499237	0.32478129939397027	0.9725541251287485	0.9493919775275018	0.9567720336086835	0	0	0.0	0.00804121392003089	23
4699	0.04762773576173399	0.010904357612402866	0.009947374561556397	0.8947798707226858	-1	0	0	0.3	3	0.7692307692307693	10	0.3409090909090909	0.7692307692307693	12	10	2	0	0	0.36363636363636365	11	4	15	0.0	0	0.30130274526201023	0.9117760137366568	0.6322624858954542	0.9456338046839693	0.4218897268977009	0.973003514053993	0.9156720742889605	0.9490896218919328	0	0	0.0	0.009947374561556397	11
1998	0.04415602665118589	0.011552943849038802	0.009733111954153105	0.8954524392668023	-1	0	0	0.3	3	0.7692307692307693	10	0.3409090909090909	0.7692307692307693	12	10	2	0	0	0.36363636363636365	11	4	15	0.0	0	0.30130274526201023	0.9117760137366568	0.6322624858954542	0.946289862727886	0.4218897268977009	0.973003514053993	0.9143397248980367	0.9492959370493276	0	0	0.0	0.009733111954153105	34
781	0.005376623404399226	0.002215531797439784	0.0002947049692049125	0.9870721893040302	-1	0	0	0.3333333333333333	1	1.0	2	1.0	1.0	3	2	0	0	0	0.25	4	1	4	0.0	0	0.9886234234265057	0.979751461508733	0.4747991497280911	0.943658148666881	0.7128155349952272	0.9410742849117486	0.7617699677172176	0.9591482393001161	0	0	0.0	0.0002947049692049125	30
1245	0.04719147280098345	0.009736545859129846	0.0058716529896598495	0.8911188382630433	-1	0	0	0.3	3	0.7692307692307693	10	0.3409090909090909	0.7692307692307693	12	10	2	0	0	0.36363636363636365	11	4	15	0.0	0	0.38785404383455013	0.9342934406056005	0.6322624858954542	0.9555928243499237	0.24136216675324268	0.9755797061355488	0.9387364965034757	0.958395279525661	0	0	0.0	0.0058716529896598495	18
767	0.03653676520239878	0.008160800885681536	0.0054577513808058515	0.9155343917413745	-1	0	0	0.3	3	0.7692307692307693	10	0.3409090909090909	0.7692307692307693	12	10	2	0	0	0.36363636363636365	11	4	15	0.0	0	0.49850910079797617	0.9641835074530509	0.5846309435675788	0.9393087067803256	0.7128155349952272	0.9476056763705748	0.7580383028028624	0.9514681425967213	0	0	0.0	0.0054577513808058515	11
798	0.03789000006917725	0.008326435819209256	-0.0014743239071369886	0.8610717541460392	-1	0	0	0.3	3	0.7692307692307693	10	0.4166666666666667	0.7692307692307693	12	10	2	0	0	0.25	12	3	15	0.0	0.16666666666666666	0.6307077781273966	0.8913278235406602	0.6800223780591421	0.9268861767748228	0.7678142698201909	0.9724801659733828	0.8946344942463497	0.9391393761930783	0	0	0.0	-0.00014743239071369886	2
448	0.006371432248405023	0.001877781349509462	0.001877750868419876	0.9335306809263137	-1	0	0	0.25	1	1.0	4	1.0	0.75	4	3	1	4	0	0.16666666666666666	1	6	6	0.8	0	0.8181802777857623	0.5105103192421602	0.505114583621192	0.5259821549566454	0.5168054644272383	0.5	0.8098500905408578	0.5121700781435256	0.625	0	0.10224500581667069	0.001877750868419876	7
1353	0.04671649514779297	0.009858895985475085	0.005817824278197816	0.8906846981711471	-1	0	0	0.3	3	0.7692307692307693	10	0.3409090909090909	0.7692307692307693	12	10	2	0	0	0.36363636363636365	11	4	15	0.0	0	0.38785404383455013	0.9342934406056005	0.6322624858954542	0.9555928243499237	0.24136216675324268	0.9755797061355488	0.9387364965034757	0.958395279525661	0	0	0.0	0.005817824278197816	15
1492	0.047575870202055594	0.005940171894307925	0.004889699628421146	0.7441196028413711	-1	0	0	0.3	3	0.7692307692307693	10	0.3409090909090909	0.7692307692307693	12	10	2	0	0	0.36363636363636365	11	4	15	0.0	0	0.29591449263569997	0.9210725058751686	0.6787595892245657	0.9490248355173501	0.4804379259727716	0.9786268527701993	0.9387364965034757	0.9555691695932146	0	0	0.0	0.004889699628421146	8
274	0.010742718124454351	0.0016825454929775662	0.001678605773651688	0.9660696242162568	-1	0	0	0.16666666666666666	1	1.0	6	1.0	1.0	6	6	1	1	0	0.125	1	8	8	0.16666666666666666	0	0.6533464514587675	0.9340385176190286	0.4712073086355951	0.9304166429645224	0.13000499468945498	0.9093763923724324	0.8818882545989787	0.9252927273369526	1.0	0.3333333333333333	0.0	0.001678605773651688	23
3663	0.051729646963873395	0.011098624440212996	0.008697702315634	0.8818598075072512	-1	0	0	0.2	2	0.9230769230769231	12	0.4166666666666667	0.8461538461538461	12	11	2	0	0	0.25	12	3	15	0.0	0	0.30130274526201023	0.9333071883942481	0.532454097809681	0.9458810537272879	0.31923416135320887	0.9618349866129332	0.8998306608212053	0.9482812687800447	0	0	0.0	0.008697702315634	11
1089	0.04966636545338544	0.006691084188524514	0.005639859676477407	0.774687503463772	-1	0	0	0.3	3	0.7692307692307693	10	0.3409090909090909	0.7692307692307693	12	10	2	0	0	0.36363636363636365	11	4	15	0.0	0	0.29591449263569997	0.9210725058751686	0.6787595892245657	0.9490248355173501	0.540871239571603	0.9726997407992827	0.9399182135791915	0.9518809395815674	0	0	0.0	0.005639859676477407	19
4143	0.046945801033468695	0.010823335660432667	0.009937945479315717	0.8937582303500936	-1	0	0	0.3	3	0.7692307692307693	10	0.3409090909090909	0.7692307692307693	12	10	2	0	0	0.36363636363636365	11	4	15	0.0	0	0.30130274526201023	0.9117760137366568	0.6322624858954542	0.9456338046839693	0.4218897268977009	0.973003514053993	0.9156720742889605	0.9490896218919328	0	0	0.0	0.009937945479315717	12
2803	0.04407494790448286	0.010611656146660809	0.008673622594175619	0.8969431104651788	-1	0	0	0.3	3	0.7692307692307693	10	0.3409090909090909	0.7692307692307693	12	10	2	0	0	0.36363636363636365	11	4	15	0.0	0	0.30130274526201023	0.9117760137366568	0.6322624858954542	0.946289862727886	0.4218897268977009	0.973003514053993	0.9143397248980367	0.9492959370493276	0	0	0.0	0.008673622594175619	18
3046	0.043962036594821854	0.011381234516427911	0.009280373367553628	0.897320392596994	-1	0	0	0.3	3	0.7692307692307693	10	0.3409090909090909	0.7692307692307693	12	10	2	0	0	0.36363636363636365	11	4	15	0.0	0	0.30130274526201023	0.9117760137366568	0.6322624858954542	0.946289862727886	0.4218897268977009	0.973003514053993	0.9143397248980367	0.9492959370493276	0	0	0.0	0.009280373367553628	15
2926	0.04549669117326597	0.011434545600576182	0.009516259488474092	0.8969965932398029	-1	0	0	0.3	3	0.7692307692307693	10	0.3409090909090909	0.7692307692307693	12	10	2	0	0	0.36363636363636365	11	4	15	0.0	0	0.30130274526201023	0.9117760137366568	0.6322624858954542	0.946289862727886	0.4218897268977009	0.973003514053993	0.9143397248980367	0.9492959370493276	0	0	0.0	0.009516259488474092	25
238	0.008604728257529835	0.001769677175437666	-2.9475137701762758e-05	0.9788454833902209	-1	0	0	0.5	3	0.5714285714285714	4	0.45	0.2857142857142857	4	2	4	2	0	0.8	5	4	9	0.2	0	0.8032161916390328	0.9017285021349456	0.3521342701215805	0.9288172961030703	0.5156036990595669	0.8820024638714918	0.9487832719035019	0.9059869170010469	0.625	0.5	0.0	-2.947513770176276e-06	16
836	0.028576094324596835	0.01103771567456674	0.011037713784166927	0.942139190485836	-1	0	0	0.3333333333333333	3	0.7272727272727273	8	0.3611111111111111	0.7272727272727273	10	8	2	0	0	0.4444444444444444	9	4	13	0.0	0	0.6430103659331611	0.8261248235069237	0.7628604985350455	0.8547081012767788	0.3100417462406949	0.930485701821961	0.8938869618444552	0.878132797713468	0	0	0.0	0.011037713784166927	14
4734	0.03172183779950348	0.0006706065439486254	8.785792664465055e-05	0.9556759402822014	-1	0	0	0.3	3	0.7692307692307693	10	0.3409090909090909	0.7692307692307693	12	10	2	0	0	0.36363636363636365	4	11	15	0.0	0	0.3011335082699269	0.9171441864555449	0.6322624858954542	0.9305027849478078	0.29767099575409783	0.9735743087622977	0.9107859821801597	0.9462627006779647	0	0	0.0	8.785792664465055e-05	8
4082	0.047593203160995044	0.010610857398772697	0.009679234331049872	0.8948301501335402	-1	0	0	0.3	3	0.7692307692307693	10	0.3409090909090909	0.7692307692307693	12	10	2	0	0	0.36363636363636365	11	4	15	0.0	0	0.30130274526201023	0.9117760137366568	0.6322624858954542	0.9456338046839693	0.4218897268977009	0.973003514053993	0.9156720742889605	0.9490896218919328	0	0	0.0	0.009679234331049872	18
95	0.005147299773526183	0.00011755046598219516	-0.00010560080589491861	0.9964938315091997	-1	0.25	1	0.8	8	0.15384615384615385	2	0.6	0.15384615384615385	7	2	7	1	0	1.0	5	5	15	0.07692307692307693	0.36363636363636365	0.21696032375579496	0.9587580618992868	0.7299435789691393	0.9313184375670442	0.3898120014847074	0.8531799417196474	0.917701429755604	0.9244465888508118	1.0	0.2857142857142857	0.0	-1.056008058949186e-05	12
2549	0.016308701384686243	0.0019480635674584226	-0.0018907569545310405	0.9689564581037413	-1	0.25	1	0.5	5	0.6153846153846154	8	0.3333333333333333	0.5384615384615384	12	7	2	0	0	0.5555555555555556	5	9	15	0.0	0.4	0.42015080744283984	0.9307021471448369	0.5000108182104734	0.922661684061272	0.43378477919060954	0.9684153115598136	0.9004978140010973	0.9444435181177552	0	0	0.0	-0.00018907569545310404	0
2905	0.044638100118518646	0.011257098697051854	0.009378420084377842	0.8972704740930415	-1	0	0	0.3	3	0.7692307692307693	10	0.3409090909090909	0.7692307692307693	12	10	2	0	0	0.36363636363636365	11	4	15	0.0	0	0.30130274526201023	0.9117760137366568	0.6322624858954542	0.946289862727886	0.4218897268977009	0.973003514053993	0.9143397248980367	0.9492959370493276	0	0	0.0	0.009378420084377842	26
3375	0.04656653851233375	0.011279955697118312	0.010354044887131828	0.8946442139766657	-1	0	0	0.3	3	0.7692307692307693	10	0.3409090909090909	0.7692307692307693	12	10	2	0	0	0.36363636363636365	11	4	15	0.0	0	0.30130274526201023	0.9117760137366568	0.6322624858954542	0.9456338046839693	0.4218897268977009	0.973003514053993	0.9156720742889605	0.9490896218919328	0	0	0.0	0.010354044887131828	22
1722	0.047106696226163314	0.011894461074070023	0.008951745755070298	0.887218449274931	-1	0	0	0.3	3	0.7692307692307693	10	0.3409090909090909	0.7692307692307693	12	10	2	0	0	0.36363636363636365	11	4	15	0.0	0	0.30130274526201023	0.9117760137366568	0.6322624858954542	0.946289862727886	0.5249739691788438	0.9705061482764611	0.9234213541589038	0.947815096458583	0	0	0.0	0.008951745755070298	30
1763	0.04716511416460891	0.008966024333341146	0.007161296176642682	0.8934433431424028	-1	0	0	0.3	3	0.7692307692307693	10	0.3409090909090909	0.7692307692307693	12	10	2	0	0	0.36363636363636365	11	4	15	0.0	0	0.30130274526201023	0.9117760137366568	0.6322624858954542	0.946289862727886	0.5427563540953636	0.9699083047085933	0.9085973808959822	0.9474730266568435	0	0	0.0	0.007161296176642682	14
4444	0.04724887968288629	0.01088236623257435	0.01036538306849374	0.8942304190896624	-1	0	0	0.3	3	0.7692307692307693	10	0.3409090909090909	0.7692307692307693	12	10	2	0	0	0.36363636363636365	11	4	15	0.0	0	0.30130274526201023	0.9118996489208838	0.6322624858954542	0.9456338046839693	0.4218897268977009	0.973003514053993	0.9156720742889605	0.9491143866780968	0	0	0.0	0.01036538306849374	30
3736	0.04861546731137726	0.010861058183654307	0.01011217694519855	0.893407502206122	-1	0	0	0.3	3	0.7692307692307693	10	0.3409090909090909	0.7692307692307693	12	10	2	0	0	0.36363636363636365	11	4	15	0.0	0	0.30130274526201023	0.9117760137366568	0.6322624858954542	0.9456338046839693	0.4218897268977009	0.973003514053993	0.9156720742889605	0.9490896218919328	0	0	0.0	0.01011217694519855	9
534	0.034258028494107834	0.007540019273879471	0.0014132573395995746	0.9777450648788516	-1	0	0	0.5555555555555556	5	0.45454545454545453	5	0.43333333333333335	0.45454545454545453	8	5	4	1	0	0.3	3	10	13	0.1111111111111111	0.18181818181818182	0.24694185150850476	0.9662693771095582	0.685989085024201	0.8730803490474565	0.5677373846830774	0.9146147848150386	0.896603113371538	0.9276818234046241	1.0	0.875	0.0	0.0014132573395995746	8
1922	0.0438902901904901	0.009352193175002643	0.007646366385071295	0.9016425630939715	-1	0	0	0.3	3	0.7692307692307693	10	0.3409090909090909	0.7692307692307693	12	10	2	0	0	0.36363636363636365	11	4	15	0.0	0	0.30130274526201023	0.9117760137366568	0.6322624858954542	0.946289862727886	0.4218897268977009	0.973003514053993	0.9143397248980367	0.9492959370493276	0	0	0.0	0.007646366385071295	8
507	0.0044794577060541345	0.002017460659659322	-0.0003067294843308454	0.9868727572232069	-1	0	0	0.3333333333333333	1	1.0	2	1.0	1.0	2	2	1	0	0	0.25	4	1	4	0.0	0	0.984668328399738	0.5143844106692115	0.6321359887035133	0.8282632688084484	0.7908257776018232	0.685702188680695	0.8401837330169368	0.690760002931737	0	0	0.0	-3.067294843308454e-05	8
3215	0.060228083142223214	0.008121157345105684	0.0074160209307883715	0.7845280206093818	-1	0	0	0.3	3	0.7692307692307693	10	0.3409090909090909	0.7692307692307693	12	10	2	0	0	0.36363636363636365	11	4	15	0.0	0	0.30130274526201023	0.9134564649651908	0.49155067169349725	0.9421310121547782	0.3332973115184385	0.9744649497036055	0.8837673475266974	0.9492838018628319	0	0	0.0	0.0074160209307883715	1
1212	0.035277370184421834	0.006421139848029312	0.005924446134809412	0.9226188987087969	-1	0	0	0.3	3	0.7692307692307693	10	0.3409090909090909	0.7692307692307693	12	10	2	0	0	0.36363636363636365	11	4	15	0.0	0	0.3907049760001936	0.9524551269410201	0.6095669786977406	0.9255708465346347	0.21880363326637314	0.9689156198290072	0.934928597063698	0.9519285420617184	0	0	0.0	0.005924446134809412	22
130	0.0427615274728116	0.00898963843498985	-0.004330691137581028	0.9100887408705419	-1	0.25	1	0.4	4	0.6923076923076923	9	0.4166666666666667	0.6923076923076923	12	9	2	1	0	0.25	3	12	15	0.2	0.16666666666666666	0.8408136239926483	0.8660221982806249	0.7217399876822189	0.848883008647443	0.5105516130298356	0.9126308757455827	0.8713451998780709	0.8786204942884148	1.0	0.25	0.0	-0.00043306911375810283	22
216	0.0039165729528669105	0.0013752723797058554	0.0013725860165016346	0.9834794218931637	-1	0	0	0.5	2	0.75	3	0.6	0.75	5	3	0	0	0	0.4	2	5	6	0.0	0	0.48817499247989565	0.9472244377123051	0.4298796537104678	0.9058454953368855	0.2844727471727944	0.7618782765708749	0.8959452938466822	0.8913696226834634	0	0	0.0	0.0013725860165016346	43
785	0.04893260744818772	0.00603135201254549	0.00541015882939939	0.7601178053290473	-1	0	0	0.3	3	0.7692307692307693	10	0.3409090909090909	0.7692307692307693	12	10	2	0	0	0.36363636363636365	11	4	15	0.0	0	0.29591449263569997	0.9210725058751686	0.6787595892245657	0.9490248355173501	0.540871239571603	0.9764732368113211	0.9493919775275018	0.9541584160399198	0	0	0.0	0.00541015882939939	37
2623	0.04731130492323843	0.00433851909706595	-0.0022715437275511864	0.6233683486714068	-1	0	0	0.3	3	0.7692307692307693	10	0.38461538461538464	0.7692307692307693	13	10	1	0	0	0.23076923076923078	13	3	15	0.0	0.14285714285714285	0.30130274526201023	0.9383851513055188	0.42763831622600745	0.9441787517242359	0.3492197752414869	0.9674196114301081	0.919711656292267	0.9516982440727435	0	0	0.0	-0.00022715437275511863	3
4165	0.04307713668110489	0.00954491300334303	0.008941658355580886	0.7899906104806281	-1	0	0	0.3	3	0.7692307692307693	10	0.3409090909090909	0.7692307692307693	12	10	2	0	0	0.36363636363636365	11	4	15	0.0	0	0.36698919240998373	0.9224564621294771	0.6322624858954542	0.943638705587646	0.30657023774079956	0.9728941931975196	0.9352258637205968	0.9506510024501976	0	0	0.0	0.008941658355580886	13
3641	0.047067252621423535	0.011309296489934836	0.010514627411426478	0.8944166035704979	-1	0	0	0.3	3	0.7692307692307693	10	0.3409090909090909	0.7692307692307693	12	10	2	0	0	0.36363636363636365	11	4	15	0.0	0	0.30130274526201023	0.9117760137366568	0.6322624858954542	0.9456338046839693	0.4218897268977009	0.973003514053993	0.9156720742889605	0.9490896218919328	0	0	0.0	0.010514627411426478	9
2396	0.04401272220631938	0.011304491928367588	0.009448845530822906	0.8970273855208952	-1	0	0	0.3	3	0.7692307692307693	10	0.3409090909090909	0.7692307692307693	12	10	2	0	0	0.36363636363636365	11	4	15	0.0	0	0.30130274526201023	0.9117760137366568	0.6322624858954542	0.946289862727886	0.4218897268977009	0.973003514053993	0.9143397248980367	0.9492959370493276	0	0	0.0	0.009448845530822906	58
3545	0.04706553631155067	0.010696648700615399	0.009692550547003062	0.8954705296241302	-1	0	0	0.3	3	0.7692307692307693	10	0.3409090909090909	0.7692307692307693	12	10	2	0	0	0.36363636363636365	11	4	15	0.0	0	0.30130274526201023	0.9117760137366568	0.6322624858954542	0.9456338046839693	0.4218897268977009	0.973003514053993	0.9156720742889605	0.9490896218919328	0	0	0.0	0.009692550547003062	8
2843	0.04527737956308438	0.011508988200703134	0.009624997005763912	0.8966023799121822	-1	0	0	0.3	3	0.7692307692307693	10	0.3409090909090909	0.7692307692307693	12	10	2	0	0	0.36363636363636365	11	4	15	0.0	0	0.30130274526201023	0.9117760137366568	0.6322624858954542	0.946289862727886	0.4218897268977009	0.973003514053993	0.9143397248980367	0.9492959370493276	0	0	0.0	0.009624997005763912	47
721	0.000781745213150011	0.0006820710935708087	0.0006819513194148837	0.9864993604508772	-1	0	0	0.5	1	1.0	1	1.0	1.0	1	1	1	1	0	0.3333333333333333	1	3	3	0.16666666666666666	0	0.7202310167584525	0.5	0.677932468510549	0.5	0.6288954810110806	0.5	0.5922353341096425	0.5	1.0	1.0	0.0	0.0006819513194148837	22
4571	0.04281897308509875	0.00650808380030683	0.006499549041050852	0.8856219913235542	-1	0	0	0.2	2	0.8461538461538461	11	0.3125	0.8461538461538461	13	11	1	0	0	0.3333333333333333	12	4	15	0.0	0	0.30130274526201023	0.9064621937113853	0.6163736091129867	0.9403122249798292	0.37653835824182247	0.9706823258192849	0.8978755533961397	0.9449397099471927	0	0	0.0	0.006499549041050852	5
2325	0.04540770414391544	0.011616798608218999	0.009998848967585624	0.8956425301706146	-1	0	0	0.3	3	0.7692307692307693	10	0.3409090909090909	0.7692307692307693	12	10	2	0	0	0.36363636363636365	11	4	15	0.0	0	0.30130274526201023	0.9117760137366568	0.6322624858954542	0.946289862727886	0.4218897268977009	0.973003514053993	0.9143397248980367	0.9492959370493276	0	0	0.0	0.009998848967585624	23
3364	0.04705929480116976	0.010490627455028665	0.009634873168049314	0.8951164621053087	-1	0	0	0.3	3	0.7692307692307693	10	0.3409090909090909	0.7692307692307693	12	10	2	0	0	0.36363636363636365	11	4	15	0.0	0	0.30130274526201023	0.9117760137366568	0.6322624858954542	0.9456338046839693	0.4218897268977009	0.973003514053993	0.9156720742889605	0.9490896218919328	0	0	0.0	0.009634873168049314	24
1357	0.04778096553254899	0.008689921329698988	0.008057813912430115	0.7414962284838611	-1	0	0	0.3	3	0.7692307692307693	10	0.3409090909090909	0.7692307692307693	12	10	2	0	0	0.36363636363636365	11	4	15	0.0	0	0.38785404383455013	0.9342934406056005	0.6322624858954542	0.9555928243499237	0.30222276590710073	0.9697193574399742	0.9399182135791915	0.9553549809515222	0	0	0.0	0.008057813912430115	94
2284	0.045302186428025346	0.010545509390768404	0.009134724118560722	0.8968023783663038	-1	0	0	0.3	3	0.7692307692307693	10	0.3409090909090909	0.7692307692307693	12	10	2	0	0	0.36363636363636365	11	4	15	0.0	0	0.30130274526201023	0.9117760137366568	0.6322624858954542	0.946289862727886	0.4218897268977009	0.973003514053993	0.9143397248980367	0.9492959370493276	0	0	0.0	0.009134724118560722	19
2634	0.04435223816212472	0.01089265682153965	0.009629469368674006	0.8946461316590972	-1	0	0	0.3	3	0.7692307692307693	10	0.3409090909090909	0.7692307692307693	12	10	2	0	0	0.36363636363636365	11	4	15	0.0	0	0.30130274526201023	0.9117760137366568	0.6322624858954542	0.946289862727886	0.4218897268977009	0.973003514053993	0.9143397248980367	0.9492959370493276	0	0	0.0	0.009629469368674006	42
3468	0.04835279638565533	0.011082092882384686	0.010496753341835485	0.8939809776476191	-1	0	0	0.3	3	0.7692307692307693	10	0.3409090909090909	0.7692307692307693	12	10	2	0	0	0.36363636363636365	11	4	15	0.0	0	0.30130274526201023	0.9117760137366568	0.6322624858954542	0.9456338046839693	0.4218897268977009	0.973003514053993	0.9156720742889605	0.9490896218919328	0	0	0.0	0.010496753341835485	31
4000	0.04630424376504432	0.010019399135922957	0.009151809503381689	0.8983009968108889	-1	0	0	0.3	3	0.7692307692307693	10	0.3409090909090909	0.7692307692307693	12	10	2	0	0	0.36363636363636365	11	4	15	0.0	0	0.30130274526201023	0.9117760137366568	0.6322624858954542	0.9456338046839693	0.4218897268977009	0.973003514053993	0.9156720742889605	0.9490896218919328	0	0	0.0	0.009151809503381689	16
2861	0.04037698272802036	0.0014607811816416023	0.0008556065358794044	0.9218747150768348	-1	0	0	0.3	3	0.7692307692307693	10	0.4166666666666667	0.7692307692307693	12	10	2	0	0	0.25	12	3	15	0.0	0.3333333333333333	0.3011335082699269	0.9353571350764817	0.6322624858954542	0.924304555973134	0.630211000909451	0.9701752614364912	0.9387364965034757	0.9471251926382893	0	0	0.0	0.0008556065358794044	2
3430	0.04662390500813226	0.011204167699274147	0.010463646579914887	0.8947019545992163	-1	0	0	0.3	3	0.7692307692307693	10	0.3409090909090909	0.7692307692307693	12	10	2	0	0	0.36363636363636365	11	4	15	0.0	0	0.30130274526201023	0.9117760137366568	0.6322624858954542	0.9456338046839693	0.4218897268977009	0.973003514053993	0.9156720742889605	0.9490896218919328	0	0	0.0	0.010463646579914887	30
3999	0.04714969871459885	0.011390549523799757	0.010926958961551088	0.8929015563536798	-1	0	0	0.3	3	0.7692307692307693	10	0.3409090909090909	0.7692307692307693	12	10	2	0	0	0.36363636363636365	11	4	15	0.0	0	0.30130274526201023	0.9117760137366568	0.6322624858954542	0.9456338046839693	0.42487506961026994	0.9728235048353912	0.915309803420635	0.9489794918652671	0	0	0.0	0.010926958961551088	33
4379	0.04744828565289566	0.009955860532647735	0.009131196152901833	0.8964370639460701	-1	0	0	0.3	3	0.7692307692307693	10	0.3409090909090909	0.7692307692307693	12	10	2	0	0	0.36363636363636365	11	4	15	0.0	0	0.30130274526201023	0.9117760137366568	0.6322624858954542	0.9456338046839693	0.4218897268977009	0.973003514053993	0.9156720742889605	0.9490896218919328	0	0	0.0	0.009131196152901833	6
961	0.04759528202313798	0.007636313933619014	0.007635280145332266	0.7525715276832847	-1	0	0	0.4	4	0.6153846153846154	8	0.5769230769230769	0.6153846153846154	12	8	2	0	0	0.15384615384615385	13	2	15	0.0	0.2857142857142857	0.6691058804823287	0.9029554315607907	0.450702120490751	0.92040674524213	0.6867809543422736	0.9414501538724491	0.8728250883816674	0.9231056089072383	0	0	0.0	0.007635280145332266	27
4862	0.04803400760354535	0.011344997551148968	0.010866699187408258	0.8885428643184561	-1	0	0	0.3	3	0.7692307692307693	10	0.3409090909090909	0.7692307692307693	12	10	2	0	0	0.36363636363636365	11	4	15	0.0	0	0.30130274526201023	0.9117760137366568	0.6322624858954542	0.9456338046839693	0.43554901839786864	0.972076737626981	0.9107859821801597	0.9485277223817056	0	0	0.0	0.010866699187408258	48
842	0.04803909862137281	0.006413830516088755	0.005542190507441963	0.7608918819561352	-1	0	0	0.3	3	0.7692307692307693	10	0.3409090909090909	0.7692307692307693	12	10	2	0	0	0.36363636363636365	11	4	15	0.0	0	0.29591449263569997	0.9210725058751686	0.6787595892245657	0.9490248355173501	0.4804379259727716	0.9786268527701993	0.9387364965034757	0.9555691695932146	0	0	0.0	0.005542190507441963	108
2657	0.04383078251517001	0.01135171560421445	0.009453814137145869	0.8974163801275179	-1	0	0	0.3	3	0.7692307692307693	10	0.3409090909090909	0.7692307692307693	12	10	2	0	0	0.36363636363636365	11	4	15	0.0	0	0.30130274526201023	0.9117760137366568	0.6322624858954542	0.946289862727886	0.4218897268977009	0.973003514053993	0.9143397248980367	0.9492959370493276	0	0	0.0	0.009453814137145869	30
2180	0.045407924033833515	0.011550004810271646	0.009436417402268514	0.8972452814339842	-1	0	0	0.3	3	0.7692307692307693	10	0.3409090909090909	0.7692307692307693	12	10	2	0	0	0.36363636363636365	11	4	15	0.0	0	0.30130274526201023	0.9117760137366568	0.6322624858954542	0.946289862727886	0.4218897268977009	0.973003514053993	0.9143397248980367	0.9492959370493276	0	0	0.0	0.009436417402268514	61
1095	0.042068023850857984	0.005605071559947564	0.004981891763646115	0.8769218373113964	-1	0	0	0.2	2	0.8461538461538461	11	0.3125	0.8461538461538461	13	11	1	0	0	0.3333333333333333	12	4	15	0.0	0	0.2905262400093897	0.9199130642253459	0.648151362677922	0.9554858129080918	0.21880363326637314	0.9776313401134887	0.919711656292267	0.956686721181497	0	0	0.0	0.004981891763646115	27
1269	0.05052959399397956	0.010485993965648496	0.006263075187040099	0.8743933044390604	-1	0	0	0.3	3	0.7692307692307693	10	0.3409090909090909	0.7692307692307693	12	10	2	0	0	0.36363636363636365	11	4	15	0.0	0	0.30130274526201023	0.9201877282676305	0.6322624858954542	0.9447333008400337	0.30555663601767197	0.9716065867627541	0.918563872050322	0.9497318869388779	0	0	0.0	0.006263075187040099	17
851	0.045525192858804533	0.008451809459957077	0.0069284042971842945	0.8999621121916461	-1	0	0	0.3	3	0.7692307692307693	10	0.3409090909090909	0.7692307692307693	12	10	2	0	0	0.36363636363636365	11	4	15	0.0	0	0.49850910079797617	0.9079065188431378	0.7106306046057858	0.9172906020960506	0.8595199314049697	0.9748446201036214	0.9546310933981562	0.941798390530857	0	0	0.0	0.0069284042971842945	9
3591	0.0472237875911246	0.011380937503461336	0.010569141551381857	0.8941470099345432	-1	0	0	0.3	3	0.7692307692307693	10	0.3409090909090909	0.7692307692307693	12	10	2	0	0	0.36363636363636365	11	4	15	0.0	0	0.30130274526201023	0.9117760137366568	0.6322624858954542	0.9456338046839693	0.4218897268977009	0.973003514053993	0.9156720742889605	0.9490896218919328	0	0	0.0	0.010569141551381857	12
1999	0.04364483509009886	0.010396115732265253	0.0070844048097501375	0.8966923251902696	-1	0	0	0.3	3	0.7692307692307693	10	0.3409090909090909	0.7692307692307693	12	10	2	0	0	0.36363636363636365	11	4	15	0.0	0	0.3011335082699269	0.9149848934486515	0.6787595892245657	0.9352030059297751	0.6183159486165424	0.9733873462394085	0.9387364965034757	0.9469323143333059	0	0	0.0	0.0070844048097501375	9
3821	0.04696141616008266	0.011460568618637819	0.010612258091086397	0.8941526346095316	-1	0	0	0.3	3	0.7692307692307693	10	0.3409090909090909	0.7692307692307693	12	10	2	0	0	0.36363636363636365	11	4	15	0.0	0	0.30130274526201023	0.9117760137366568	0.6322624858954542	0.9456338046839693	0.4218897268977009	0.973003514053993	0.9156720742889605	0.9490896218919328	0	0	0.0	0.010612258091086397	77
1047	0.04256521093990686	0.00579011168510236	0.005473828810007883	0.8867008316236951	-1	0	0	0.2	2	0.8461538461538461	11	0.3125	0.8461538461538461	13	11	1	0	0	0.3333333333333333	12	4	15	0.0	0	0.30130274526201023	0.9347682628291287	0.648151362677922	0.9450154532619947	0.26392070024011216	0.9779018395304152	0.9534812943564234	0.956843447101762	0	0	0.0	0.005473828810007883	56
2653	0.02695255159857246	0.0019360962553135164	-0.0007541161538575418	0.9334291906231565	-1	0.25	1	0.4	4	0.6923076923076923	9	0.2727272727272727	0.6923076923076923	13	9	1	1	0	0.45454545454545453	5	11	15	0.5	0.2	0.30130274526201023	0.9258216116841387	0.7118933934403622	0.9457558227910398	0.5183497831397321	0.9673026786744339	0.9451691349651196	0.9489865481104574	1.0	0.5384615384615384	0.0	-7.541161538575418e-05	0
4349	0.04690080011303752	0.010804468604063538	0.010469365663936681	0.8932938914781174	-1	0	0	0.3	3	0.7692307692307693	10	0.3409090909090909	0.7692307692307693	12	10	2	0	0	0.36363636363636365	11	4	15	0.0	0	0.30130274526201023	0.9117760137366568	0.6322624858954542	0.9456338046839693	0.42487506961026994	0.9728235048353912	0.915309803420635	0.9489794918652671	0	0	0.0	0.010469365663936681	25
2295	0.04374065994405221	0.011314793039422988	0.009208418401446847	0.8969414259869781	-1	0	0	0.3	3	0.7692307692307693	10	0.3409090909090909	0.7692307692307693	12	10	2	0	0	0.36363636363636365	11	4	15	0.0	0	0.30130274526201023	0.9117760137366568	0.6322624858954542	0.946289862727886	0.4218897268977009	0.973003514053993	0.9143397248980367	0.9492959370493276	0	0	0.0	0.009208418401446847	23
2230	0.055786630654996734	0.003795444938994981	-0.0037327790742798447	0.7515699457798788	-1	0	0	0.3	3	0.8461538461538461	11	0.5357142857142857	0.7692307692307693	13	10	1	0	0	0.14285714285714285	14	2	15	0.0	0.15384615384615385	0.30130274526201023	0.9207846277691051	0.42763831622600745	0.9421162687957103	0.49455967855391486	0.9661142391168906	0.8703612929347203	0.9460554800616777	0	0	0.0	-0.00037327790742798446	3
3004	0.043941211646010565	0.010378672495365327	0.008544861635223939	0.8954164756863614	-1	0	0	0.3	3	0.7692307692307693	10	0.3409090909090909	0.7692307692307693	12	10	2	0	0	0.36363636363636365	11	4	15	0.0	0	0.30130274526201023	0.9117760137366568	0.6322624858954542	0.946289862727886	0.4218897268977009	0.973003514053993	0.9143397248980367	0.9492959370493276	0	0	0.0	0.008544861635223939	10
2542	0.04401062275404856	0.011509928879352357	0.009818723279074376	0.8960296837407303	-1	0	0	0.3	3	0.7692307692307693	10	0.3409090909090909	0.7692307692307693	12	10	2	0	0	0.36363636363636365	11	4	15	0.0	0	0.30130274526201023	0.9117760137366568	0.6322624858954542	0.946289862727886	0.4218897268977009	0.973003514053993	0.9143397248980367	0.9492959370493276	0	0	0.0	0.009818723279074376	9
3365	0.056390668278176265	0.009562247562373812	0.0024056603274216336	0.8779938614931181	-1	0	0	0.2	2	0.9230769230769231	12	0.4166666666666667	0.8461538461538461	12	11	2	0	0	0.25	12	3	15	0.0	0	0.39609322862650387	0.945189766291048	0.6322624858954542	0.9459914838657858	0.31923416135320887	0.9611245226803926	0.8965828035196831	0.9513291728160183	0	0	0.0	0.0024056603274216336	7
3226	0.04485932065896023	0.011699195641491158	0.00968306516694439	0.8970298020604345	-1	0	0	0.3	3	0.7692307692307693	10	0.3409090909090909	0.7692307692307693	12	10	2	0	0	0.36363636363636365	11	4	15	0.0	0	0.30130274526201023	0.9117760137366568	0.6322624858954542	0.946289862727886	0.4218897268977009	0.973003514053993	0.9143397248980367	0.9492959370493276	0	0	0.0	0.00968306516694439	23
3107	0.04766033797282191	0.011103232754616632	0.010340795372389393	0.8949653850939702	-1	0	0	0.3	3	0.7692307692307693	10	0.3409090909090909	0.7692307692307693	12	10	2	0	0	0.36363636363636365	11	4	15	0.0	0	0.30130274526201023	0.9117760137366568	0.6322624858954542	0.9456338046839693	0.4218897268977009	0.973003514053993	0.9156720742889605	0.9490896218919328	0	0	0.0	0.010340795372389393	122
2499	0.04538523849941051	0.011319909269678215	0.009342160610524295	0.8970258172015578	-1	0	0	0.3	3	0.7692307692307693	10	0.3409090909090909	0.7692307692307693	12	10	2	0	0	0.36363636363636365	11	4	15	0.0	0	0.30130274526201023	0.9117760137366568	0.6322624858954542	0.946289862727886	0.4218897268977009	0.973003514053993	0.9143397248980367	0.9492959370493276	0	0	0.0	0.009342160610524295	48
2399	0.04426421537295933	0.010547664501430005	0.008261819824497335	0.8990984975823101	-1	0	0	0.3	3	0.7692307692307693	10	0.3409090909090909	0.7692307692307693	12	10	2	0	0	0.36363636363636365	11	4	15	0.0	0	0.30130274526201023	0.9117760137366568	0.6322624858954542	0.946289862727886	0.4218897268977009	0.973003514053993	0.9143397248980367	0.9492959370493276	0	0	0.0	0.008261819824497335	17
4037	0.048182186806281474	0.010665640966298197	0.009765106398852991	0.8952925180249264	-1	0	0	0.3	3	0.7692307692307693	10	0.3409090909090909	0.7692307692307693	12	10	2	0	0	0.36363636363636365	11	4	15	0.0	0	0.30130274526201023	0.9117760137366568	0.6322624858954542	0.9456338046839693	0.4218897268977009	0.973003514053993	0.9156720742889605	0.9490896218919328	0	0	0.0	0.009765106398852991	21
539	0.0011085770518451422	4.953061469052251e-05	-9.213618534475009e-07	0.9972717275580159	-1	0	0	1.0	2	0.0	0	1.0	0	2	0	0	0	0	0.3333333333333333	3	1	3	0.0	1.0	0	0	0	0	0	0	0	0	0	0	0	-9.21361853447501e-08	10
3374	0.0472375673118789	0.011157065768709187	0.010319551328805174	0.894596059150661	-1	0	0	0.3	3	0.7692307692307693	10	0.3409090909090909	0.7692307692307693	12	10	2	0	0	0.36363636363636365	11	4	15	0.0	0	0.30130274526201023	0.9117760137366568	0.6322624858954542	0.9456338046839693	0.4218897268977009	0.973003514053993	0.9156720742889605	0.9490896218919328	0	0	0.0	0.010319551328805174	19
681	0.0030623137883841163	0.0006982084645005015	-6.759784141448093e-05	0.9988616747485852	-1	0	0	0.3333333333333333	1	1.0	2	1.0	1.0	3	2	0	0	0	0.25	4	1	4	0.0	0	0.16661898123461713	0.9821129274258152	0.4747991497280911	0.9530624145621013	0.21880363326637314	0.9620377499356662	0.9003214219243865	0.9682106098950382	0	0	0.0	-6.759784141448093e-06	10
20	0.044557916083542266	0.00045765749037192133	-0.00039840691391783667	0.6655447476647697	-1	0	0	0.3	3	0.7692307692307693	10	0.2727272727272727	0.6923076923076923	12	9	2	1	0	0.45454545454545453	11	5	15	0.2	0.14285714285714285	0.4013016780069206	0.9532149802886689	0.6232404518751148	0.9288516962096794	0.7017861004773972	0.967106486655168	0.9416662452749045	0.9520365598291469	1.0	0.3333333333333333	0.0	-3.984069139178367e-05	44
1180	0.04412403006452015	0.011126331282538185	0.008564628769909162	0.8868880565847643	-1	0	0	0.3	3	0.7692307692307693	10	0.3409090909090909	0.7692307692307693	12	10	2	0	0	0.36363636363636365	11	4	15	0.0	0	0.3011335082699269	0.9078885239074523	0.6322624858954542	0.9114528786012008	0.5456459969603286	0.9727946026005699	0.9351943164530091	0.9388960481268387	0	0	0.0	0.008564628769909162	64
435	0.0011289293802052497	0.0002244913614320399	0.00022449121252642411	0.9961500755874725	-1	0	0	1.0	1	0	0	1.0	0	1	0	0	1	0	0.5	1	2	2	0.3333333333333333	0	0	0	0	0	0	0	0	0	0	0	0	0.00022449121252642411	14
1484	0.0387941418946515	0.005596688608416355	-0.002222636044325132	0.9179041391349283	-1	0	0	0.2	2	0.8461538461538461	11	0.38461538461538464	0.8461538461538461	13	11	1	0	0	0.23076923076923078	13	3	15	0.0	0.3333333333333333	0.2905262400093897	0.9449259791139689	0.6163736091129867	0.9353206689443602	0.2469697354565429	0.9667583127656494	0.919711656292267	0.9507967204400803	0	0	0.0	-0.0002222636044325132	0
3224	0.03922348495023067	0.0017521866307246726	0.00020697204204776242	0.9658606571186696	-1	0	0	0.3	3	0.7692307692307693	10	0.38461538461538464	0.7692307692307693	12	10	2	0	0	0.23076923076923078	13	3	15	0.0	0	0.3009642712778436	0.8435610030975474	0.20611137412677927	0.8833953470504264	0.3492197752414869	0.9075697914648597	0.7457438341061657	0.8805962663166834	0	0	0.0	0.00020697204204776242	0
3812	0.04689614067534584	0.011116427703849314	0.010237556489653488	0.8938367984798912	-1	0	0	0.3	3	0.7692307692307693	10	0.3409090909090909	0.7692307692307693	12	10	2	0	0	0.36363636363636365	11	4	15	0.0	0	0.30130274526201023	0.9117760137366568	0.6322624858954542	0.9456338046839693	0.4218897268977009	0.973003514053993	0.9156720742889605	0.9490896218919328	0	0	0.0	0.010237556489653488	19
2513	0.044748430527592475	0.011302111716815383	0.009213570289438915	0.8960588896486537	-1	0	0	0.3	3	0.7692307692307693	10	0.3409090909090909	0.7692307692307693	12	10	2	0	0	0.36363636363636365	11	4	15	0.0	0	0.30130274526201023	0.9117760137366568	0.6322624858954542	0.946289862727886	0.4218897268977009	0.973003514053993	0.9143397248980367	0.9492959370493276	0	0	0.0	0.009213570289438915	21
1955	0.04369254393803531	0.010453675493399369	0.00860714390887931	0.8931314827287972	-1	0	0	0.3	3	0.7692307692307693	10	0.3409090909090909	0.7692307692307693	12	10	2	0	0	0.36363636363636365	11	4	15	0.0	0	0.30130274526201023	0.9118996489208838	0.6322624858954542	0.946289862727886	0.28401170425393	0.9718644734426487	0.9143397248980367	0.9486347172469619	0	0	0.0	0.00860714390887931	19
1942	0.0441727142154765	0.01128067356002079	0.0093154051631246	0.8977259066986627	-1	0	0	0.3	3	0.7692307692307693	10	0.3409090909090909	0.7692307692307693	12	10	2	0	0	0.36363636363636365	11	4	15	0.0	0	0.30130274526201023	0.9117760137366568	0.6322624858954542	0.946289862727886	0.4218897268977009	0.973003514053993	0.9143397248980367	0.9492959370493276	0	0	0.0	0.0093154051631246	47
293	0.0011086365811332401	0.0001558215685305125	3.544589405470106e-05	0.9953349244492561	-1	0	0	1.0	4	0.0	0	0.75	0	2	0	3	1	0	0.5	2	4	6	0.125	0.5	0	0	0	0	0	0	0	0	0	0	0	3.544589405470106e-05	34
3291	0.04405892082179373	0.011339096787857144	0.009363128648419788	0.8962805237682538	-1	0	0	0.3	3	0.7692307692307693	10	0.3409090909090909	0.7692307692307693	12	10	2	0	0	0.36363636363636365	11	4	15	0.0	0	0.30130274526201023	0.9117760137366568	0.6322624858954542	0.946289862727886	0.4218897268977009	0.973003514053993	0.9143397248980367	0.9492959370493276	0	0	0.0	0.009363128648419788	21
4555	0.04794485798378245	0.011150564605330081	0.010630576953521076	0.8908502953042475	-1	0	0	0.3	3	0.7692307692307693	10	0.3409090909090909	0.7692307692307693	12	10	2	0	0	0.36363636363636365	11	4	15	0.0	0	0.30130274526201023	0.9118996489208838	0.6322624858954542	0.9456338046839693	0.43554901839786864	0.972076737626981	0.9107859821801597	0.9485527456812528	0	0	0.0	0.010630576953521076	34
2018	0.044226442538397484	0.010380461402901388	0.009035399285489394	0.8961024777412196	-1	0	0	0.3	3	0.7692307692307693	10	0.3409090909090909	0.7692307692307693	12	10	2	0	0	0.36363636363636365	11	4	15	0.0	0	0.30130274526201023	0.9117760137366568	0.6322624858954542	0.946289862727886	0.4218897268977009	0.973003514053993	0.9143397248980367	0.9492959370493276	0	0	0.0	0.009035399285489394	17
1358	0.0502398312631256	0.009265342476308164	0.00867708175205648	0.7517519964196124	-1	0	0	0.3	3	0.7692307692307693	10	0.3409090909090909	0.7692307692307693	12	10	2	0	0	0.36363636363636365	11	4	15	0.0	0	0.38785404383455013	0.9342934406056005	0.6322624858954542	0.9555928243499237	0.30555663601767197	0.9709556713798584	0.9273576149857305	0.9559617814197093	0	0	0.0	0.00867708175205648	77
4447	0.04823743612019913	0.011794733497414424	0.01147278830337027	0.8877750595305839	-1	0	0	0.3	3	0.7692307692307693	10	0.3409090909090909	0.7692307692307693	12	10	2	0	0	0.36363636363636365	11	4	15	0.0	0	0.30130274526201023	0.9118996489208838	0.6322624858954542	0.9456338046839693	0.43554901839786864	0.972076737626981	0.9107859821801597	0.9485527456812528	0	0	0.0	0.01147278830337027	130
4040	0.02991938624648205	0.0026902780749782527	-0.00022819984910738334	0.9600044617699773	-1	0.25	1	0.4	4	0.6923076923076923	9	0.3	0.6923076923076923	12	9	2	0	0	0.5	10	5	15	0.0	0.2	0.3876848068424668	0.8533448013267964	0.32681779850944753	0.89407721202933	0.3492197752414869	0.9499440168138432	0.8441771290179028	0.9071346858273803	0	0	0.0	-2.2819984910738334e-05	4
21	None	None	None	None	None	0	0	0.3	3	0.6923076923076923	9	0.5357142857142857	0.46153846153846156	7	6	7	3	0	0.5714285714285714	4	7	15	0.17647058823529413	0.15384615384615385	0.20767008365251766	0.9304788827694783	0.6957020845068002	0.8875284343033746	0.8670764601293767	0.820925992405884	0.9333488023369145	0.8870357858652888	0.42857142857142855	0.14285714285714285	0.0	None	0
4353	0.04840633940619989	0.011468502224508941	0.011139236610655134	0.8926422190887648	-1	0	0	0.3	3	0.7692307692307693	10	0.3409090909090909	0.7692307692307693	12	10	2	0	0	0.36363636363636365	11	4	15	0.0	0	0.30130274526201023	0.9117760137366568	0.6322624858954542	0.9456338046839693	0.42487506961026994	0.9728235048353912	0.915309803420635	0.9489794918652671	0	0	0.0	0.011139236610655134	26
4423	0.04728422146092759	0.011597985064842171	0.010712223987567094	0.8938683153704307	-1	0	0	0.3	3	0.7692307692307693	10	0.3409090909090909	0.7692307692307693	12	10	2	0	0	0.36363636363636365	11	4	15	0.0	0	0.30130274526201023	0.9117760137366568	0.6322624858954542	0.9456338046839693	0.4218897268977009	0.973003514053993	0.9156720742889605	0.9490896218919328	0	0	0.0	0.010712223987567094	21
1239	0.04715230591635852	0.005691212769824154	0.004876461614904866	0.7383554952930291	-1	0	0	0.3	3	0.7692307692307693	10	0.3409090909090909	0.7692307692307693	12	10	2	0	0	0.36363636363636365	11	4	15	0.0	0	0.29591449263569997	0.9210725058751686	0.6787595892245657	0.9490248355173501	0.4804379259727716	0.9786268527701993	0.9387364965034757	0.9555691695932146	0	0	0.0	0.004876461614904866	15
1986	0.044607002029999114	0.011095100132009395	0.008989126762605385	0.8969838148560049	-1	0	0	0.3	3	0.7692307692307693	10	0.3409090909090909	0.7692307692307693	12	10	2	0	0	0.36363636363636365	11	4	15	0.0	0	0.30130274526201023	0.9118996489208838	0.6322624858954542	0.946289862727886	0.4218897268977009	0.973003514053993	0.9143397248980367	0.9493206068347796	0	0	0.0	0.008989126762605385	14
2881	0.0441973487927082	0.010779817506887392	0.008656310740926354	0.8978355884188943	-1	0	0	0.3	3	0.7692307692307693	10	0.3409090909090909	0.7692307692307693	12	10	2	0	0	0.36363636363636365	11	4	15	0.0	0	0.30130274526201023	0.9117760137366568	0.6322624858954542	0.946289862727886	0.4218897268977009	0.973003514053993	0.9143397248980367	0.9492959370493276	0	0	0.0	0.008656310740926354	15
1993	0.0447515727044475	0.011383901241747726	0.009459694134766088	0.8974231917061207	-1	0	0	0.3	3	0.7692307692307693	10	0.3409090909090909	0.7692307692307693	12	10	2	0	0	0.36363636363636365	11	4	15	0.0	0	0.30130274526201023	0.9117760137366568	0.6322624858954542	0.946289862727886	0.4218897268977009	0.973003514053993	0.9143397248980367	0.9492959370493276	0	0	0.0	0.009459694134766088	37
1664	0.046244203224457436	0.011590030768283407	0.009149887318590027	0.888251681706632	-1	0	0	0.3	3	0.7692307692307693	10	0.3409090909090909	0.7692307692307693	12	10	2	0	0	0.36363636363636365	11	4	15	0.0	0	0.30130274526201023	0.9117760137366568	0.6322624858954542	0.946289862727886	0.2858581172916323	0.9724435397826989	0.9043453035228781	0.9489562323439903	0	0	0.0	0.009149887318590027	72
1769	0.0557397056238435	0.012145024147293482	0.005177487832114878	0.8736126241730185	-1	0	0	0.2	2	0.9230769230769231	12	0.4166666666666667	0.8461538461538461	12	11	2	0	0	0.25	12	3	15	0.0	0	0.38785404383455013	0.9385693395580649	0.6787595892245657	0.9499497515913318	0.35375331155912076	0.9537216360920253	0.8778465513665376	0.9477726753834158	0	0	0.0	0.005177487832114878	9
3573	0.04681580790110135	0.011238931049549457	0.0102744562159586	0.8948392326306983	-1	0	0	0.3	3	0.7692307692307693	10	0.3409090909090909	0.7692307692307693	12	10	2	0	0	0.36363636363636365	11	4	15	0.0	0	0.30130274526201023	0.9117760137366568	0.6322624858954542	0.9456338046839693	0.4218897268977009	0.973003514053993	0.9156720742889605	0.9490896218919328	0	0	0.0	0.0102744562159586	34
4198	0.04353758923509496	0.0061960656092682155	0.005466582336039443	0.6902729173554125	-1	0	0	0.3	3	0.7692307692307693	10	0.3409090909090909	0.7692307692307693	12	10	2	0	0	0.36363636363636365	11	4	15	0.0	0	0.30130274526201023	0.9114571288395874	0.6322624858954542	0.9456338046839693	0.4218897268977009	0.973003514053993	0.9149050655470912	0.9490258394805732	0	0	0.0	0.005466582336039443	7
350	0.0015629266806347286	0.0006608059378548296	0.0006509927377804582	0.9866913216443551	-1	0	0	0.5	1	1.0	1	1.0	1.0	2	1	0	1	0	0.3333333333333333	1	3	3	0.3333333333333333	0	0.7857803623880526	0.7388723675315204	0.8023740720766857	0.7937238130024468	0.5301241049754009	0.7286361107731377	0.7776774718932805	0.7549365241749956	1.0	0.5	0.0	0.0006509927377804582	37
2583	0.04354621005865755	0.011310121613842119	0.009372737450610593	0.8976529068908625	-1	0	0	0.3	3	0.7692307692307693	10	0.3409090909090909	0.7692307692307693	12	10	2	0	0	0.36363636363636365	11	4	15	0.0	0	0.30130274526201023	0.9117760137366568	0.6322624858954542	0.946289862727886	0.4218897268977009	0.973003514053993	0.9143397248980367	0.9492959370493276	0	0	0.0	0.009372737450610593	54
2585	0.044824675120422965	0.011287849743756065	0.009333003483247913	0.8964203598573628	-1	0	0	0.3	3	0.7692307692307693	10	0.3409090909090909	0.7692307692307693	12	10	2	0	0	0.36363636363636365	11	4	15	0.0	0	0.30130274526201023	0.9117760137366568	0.6322624858954542	0.946289862727886	0.4218897268977009	0.973003514053993	0.9143397248980367	0.9492959370493276	0	0	0.0	0.009333003483247913	18
3698	0.04780332836034461	0.01133203071342126	0.010767389406785045	0.893363591332268	-1	0	0	0.3	3	0.7692307692307693	10	0.3409090909090909	0.7692307692307693	12	10	2	0	0	0.36363636363636365	11	4	15	0.0	0	0.30130274526201023	0.9117760137366568	0.6322624858954542	0.9456338046839693	0.4218897268977009	0.973003514053993	0.9156720742889605	0.9490896218919328	0	0	0.0	0.010767389406785045	66
3596	0.04701659818773407	0.011236742740691096	0.01036849068102334	0.8941116546526477	-1	0	0	0.3	3	0.7692307692307693	10	0.3409090909090909	0.7692307692307693	12	10	2	0	0	0.36363636363636365	11	4	15	0.0	0	0.30130274526201023	0.9117760137366568	0.6322624858954542	0.9456338046839693	0.4218897268977009	0.973003514053993	0.9156720742889605	0.9490896218919328	0	0	0.0	0.01036849068102334	26
4732	0.04663971836710978	0.012189135491229656	0.011271212495380219	0.8940815553067589	-1	0	0	0.3	3	0.7692307692307693	10	0.3409090909090909	0.7692307692307693	12	10	2	0	0	0.36363636363636365	11	4	15	0.0	0	0.30130274526201023	0.9117760137366568	0.6322624858954542	0.9469797136511114	0.42487506961026994	0.9728235048353912	0.915309803420635	0.9494053302699595	0	0	0.0	0.011271212495380219	38
3685	0.04668437894744887	0.01093863511828032	0.010323871819943596	0.8924083984148811	-1	0	0	0.3	3	0.7692307692307693	10	0.3409090909090909	0.7692307692307693	12	10	2	0	0	0.36363636363636365	11	4	15	0.0	0	0.30130274526201023	0.9117760137366568	0.6322624858954542	0.9456338046839693	0.4218897268977009	0.973003514053993	0.9156720742889605	0.9490896218919328	0	0	0.0	0.010323871819943596	43
2684	0.05023879561202306	0.0060162885863289965	0.004952015497274555	0.8205810705397467	-1	0	0	0.3	3	0.7692307692307693	10	0.3409090909090909	0.7692307692307693	12	10	2	0	0	0.36363636363636365	11	4	15	0.0	0	0.3878540438345502	0.9195851766893687	0.6322624858954542	0.946289862727886	0.4218897268977009	0.973003514053993	0.908357393256523	0.9508953727865125	0	0	0.0	0.004952015497274555	8
4193	0.048096576199426276	0.011034166668201539	0.009323859752689366	0.8933206542037924	-1	0	0	0.3	3	0.7692307692307693	10	0.3409090909090909	0.7692307692307693	12	10	2	0	0	0.36363636363636365	11	4	15	0.0	0	0.30130274526201023	0.9118996489208838	0.6322624858954542	0.9394070674927656	0.356681655910144	0.9735843990302547	0.9156720742889605	0.9476012605616501	0	0	0.0	0.009323859752689366	15
4020	0.04551749324763112	0.010925375546085754	0.010044585812705942	0.8945415583525592	-1	0	0	0.3	3	0.7692307692307693	10	0.3409090909090909	0.7692307692307693	12	10	2	0	0	0.36363636363636365	11	4	15	0.0	0	0.30130274526201023	0.9117760137366568	0.6322624858954542	0.9456338046839693	0.4218897268977009	0.973003514053993	0.9156720742889605	0.9490896218919328	0	0	0.0	0.010044585812705942	19
1395	0.04747248540755473	0.010425866179534223	0.006356222830857662	0.8904825355656837	-1	0	0	0.3	3	0.7692307692307693	10	0.3409090909090909	0.7692307692307693	12	10	2	0	0	0.36363636363636365	11	4	15	0.0	0	0.38785404383455013	0.9342934406056005	0.6322624858954542	0.9555928243499237	0.24136216675324268	0.9755797061355488	0.9387364965034757	0.958395279525661	0	0	0.0	0.006356222830857662	66
3492	0.043971826265339596	0.009611165109854517	-0.006888058408201241	0.8850055787371346	-1	0	0	0.2	2	0.8461538461538461	11	0.3125	0.8461538461538461	13	11	1	0	0	0.3333333333333333	12	4	15	0.0	0	0.30130274526201023	0.9064621937113853	0.6163736091129867	0.942730337701042	0.3492197752414869	0.9715193712574084	0.9222057037412749	0.9462048940309692	0	0	0.0	-0.000688805840820124	0
2928	0.045446590732512296	0.010860476843557211	0.009365747528191356	0.8959556966123039	-1	0	0	0.3	3	0.7692307692307693	10	0.3409090909090909	0.7692307692307693	12	10	2	0	0	0.36363636363636365	11	4	15	0.0	0	0.30130274526201023	0.9117760137366568	0.6322624858954542	0.946289862727886	0.4218897268977009	0.973003514053993	0.9143397248980367	0.9492959370493276	0	0	0.0	0.009365747528191356	39
4592	0.0473453936423116	0.01038699947436416	0.009642511078345484	0.8939801743676251	-1	0	0	0.3	3	0.7692307692307693	10	0.3409090909090909	0.7692307692307693	12	10	2	0	0	0.36363636363636365	11	4	15	0.0	0	0.30130274526201023	0.9118996489208838	0.6322624858954542	0.9456338046839693	0.4218897268977009	0.973003514053993	0.9156720742889605	0.9491143866780968	0	0	0.0	0.009642511078345484	16
2774	0.04533065963612282	0.011610011249445539	0.009505064073051985	0.8974788373174871	-1	0	0	0.3	3	0.7692307692307693	10	0.3409090909090909	0.7692307692307693	12	10	2	0	0	0.36363636363636365	11	4	15	0.0	0	0.30130274526201023	0.9117760137366568	0.6322624858954542	0.946289862727886	0.4218897268977009	0.973003514053993	0.9143397248980367	0.9492959370493276	0	0	0.0	0.009505064073051985	30
1135	0.03848205430636423	0.006954119496518937	0.006753423911234182	0.7349489188074922	-1	0	0	0.3	3	0.7692307692307693	10	0.5769230769230769	0.7692307692307693	12	10	2	0	0	0.15384615384615385	2	13	15	0.0	0	0.30130274526201023	0.936538950682742	0.5875718342387168	0.9413796736213005	0.2760733135339418	0.9717358926160451	0.9143397248980367	0.9526572002567846	0	0	0.0	0.006753423911234182	3
2962	0.04820225488295806	0.01143596853283272	0.01058765942180235	0.8944199037023856	-1	0	0	0.3	3	0.7692307692307693	10	0.3409090909090909	0.7692307692307693	12	10	2	0	0	0.36363636363636365	11	4	15	0.0	0	0.30130274526201023	0.9117760137366568	0.6322624858954542	0.9456338046839693	0.4218897268977009	0.973003514053993	0.9156720742889605	0.9490896218919328	0	0	0.0	0.01058765942180235	137
3206	0.04924934908925594	0.010026361060054173	0.009596262354698949	0.8870306730517572	-1	0	0	0.3	3	0.7692307692307693	10	0.3409090909090909	0.7692307692307693	12	10	2	0	0	0.36363636363636365	11	4	15	0.0	0	0.30130274526201023	0.9117760137366568	0.6322624858954542	0.9456338046839693	0.5427563540953636	0.9699083047085933	0.9100102555054131	0.947259706157781	0	0	0.0	0.009596262354698949	17
1954	0.04388388484580967	0.011299289753004564	0.009136021680782404	0.897019409834131	-1	0	0	0.3	3	0.7692307692307693	10	0.3409090909090909	0.7692307692307693	12	10	2	0	0	0.36363636363636365	11	4	15	0.0	0	0.30130274526201023	0.9117760137366568	0.6322624858954542	0.946289862727886	0.4218897268977009	0.973003514053993	0.9143397248980367	0.9492959370493276	0	0	0.0	0.009136021680782404	26
119	0.0	0.0	0.0	1.0	-1	0	0	0	0	0	0	1.0	0	0	0	0	2	0	1.0	1	1	1	0.5	0	0	0	0	0	0	0	0	0	0	0	0	-0.1	7
3043	0.04432586694265752	0.011287716458862966	0.009420467106824877	0.8976283764952424	-1	0	0	0.3	3	0.7692307692307693	10	0.3409090909090909	0.7692307692307693	12	10	2	0	0	0.36363636363636365	11	4	15	0.0	0	0.30130274526201023	0.9117760137366568	0.6322624858954542	0.946289862727886	0.4218897268977009	0.973003514053993	0.9143397248980367	0.9492959370493276	0	0	0.0	0.009420467106824877	34
4035	0.04813573642553083	0.01128560810961996	0.010276673979886507	0.8944640341495755	-1	0	0	0.3	3	0.7692307692307693	10	0.3409090909090909	0.7692307692307693	12	10	2	0	0	0.36363636363636365	11	4	15	0.0	0	0.30130274526201023	0.9117760137366568	0.6322624858954542	0.9456338046839693	0.4218897268977009	0.973003514053993	0.9156720742889605	0.9490896218919328	0	0	0.0	0.010276673979886507	27
4847	0.04740806563191657	0.010743742898400115	0.010268800871487654	0.8917759765143608	-1	0	0	0.3	3	0.7692307692307693	10	0.3409090909090909	0.7692307692307693	12	10	2	0	0	0.36363636363636365	11	4	15	0.0	0	0.30130274526201023	0.9118996489208838	0.6322624858954542	0.9456338046839693	0.43554901839786864	0.972076737626981	0.9107859821801597	0.9485527456812528	0	0	0.0	0.010268800871487654	28
918	0.04646616809977213	0.010236507012914994	0.004122505894689102	0.8827055290581393	-1	0	0	0.3	3	0.7692307692307693	10	0.3409090909090909	0.7692307692307693	12	10	2	0	0	0.36363636363636365	11	4	15	0.0	0	0.29591449263569997	0.9227757868087321	0.6787595892245657	0.9390155192524087	0.6636733814918125	0.9707649710541838	0.9493919775275018	0.948135729090019	0	0	0.0	0.004122505894689102	21
2456	0.04479906164739096	0.011446396238258874	0.010441384700267727	0.8980322164917458	-1	0	0	0.3	3	0.7692307692307693	10	0.3409090909090909	0.7692307692307693	12	10	2	0	0	0.36363636363636365	11	4	15	0.0	0	0.30130274526201023	0.9218976375450809	0.6322624858954542	0.946289862727886	0.4218897268977009	0.973003514053993	0.9345468894155424	0.9513862637343143	0	0	0.0	0.010441384700267727	45
1832	0.04433169210825895	0.01145784465764846	0.009472773219578484	0.897100766841971	-1	0	0	0.3	3	0.7692307692307693	10	0.3409090909090909	0.7692307692307693	12	10	2	0	0	0.36363636363636365	11	4	15	0.0	0	0.30130274526201023	0.9117760137366568	0.6322624858954542	0.946289862727886	0.4218897268977009	0.973003514053993	0.9143397248980367	0.9492959370493276	0	0	0.0	0.009472773219578484	23
217	0.021256188125979052	0.004017363826557915	0.0033897802057099775	0.9156194053832396	-1	0.25	1	0.5	5	0.46153846153846156	6	0.4166666666666667	0.3076923076923077	7	4	7	1	0	0.4444444444444444	9	4	15	0.06666666666666667	0	0.6767728895698707	0.9037923120879252	0.426113421358765	0.9076672507961043	0.32863853640429996	0.8410942774984935	0.6909517559130632	0.8873533475369848	1.0	0.2857142857142857	0.0	0.0033897802057099775	6
845	0.06166068549501732	0.003929919970242017	-0.0015856998983612433	0.8544498417440696	-1	0	0	0.2	2	0.9230769230769231	12	0.4166666666666667	0.8461538461538461	12	11	2	0	0	0.25	12	3	15	0.0	0	0.30130274526201023	0.9515701477019746	0.582280903382345	0.9610610204361536	0.21880363326637314	0.9569200649884181	0.8028031505740267	0.9566819066642227	0	0	0.0	-0.00015856998983612434	2
1743	0.04362907813398647	0.010858188955954303	0.008520874995254009	0.897010185000086	-1	0	0	0.3	3	0.7692307692307693	10	0.3409090909090909	0.7692307692307693	12	10	2	0	0	0.36363636363636365	11	4	15	0.0	0	0.30130274526201023	0.9118996489208838	0.6322624858954542	0.946289862727886	0.30657023774079956	0.9727007835676745	0.9143397248980367	0.9491364673213755	0	0	0.0	0.008520874995254009	27
4283	0.04809637304337384	0.011424684740743849	0.010530779597651049	0.8940185353357217	-1	0	0	0.3	3	0.7692307692307693	10	0.3409090909090909	0.7692307692307693	12	10	2	0	0	0.36363636363636365	11	4	15	0.0	0	0.30130274526201023	0.9117760137366568	0.6322624858954542	0.9456338046839693	0.4218897268977009	0.973003514053993	0.9156720742889605	0.9490896218919328	0	0	0.0	0.010530779597651049	28
3653	0.047004835502842256	0.011099138073214993	0.010149441088891415	0.8944386031728031	-1	0	0	0.3	3	0.7692307692307693	10	0.3409090909090909	0.7692307692307693	12	10	2	0	0	0.36363636363636365	11	4	15	0.0	0	0.30130274526201023	0.9117760137366568	0.6322624858954542	0.9456338046839693	0.4218897268977009	0.973003514053993	0.9156720742889605	0.9490896218919328	0	0	0.0	0.010149441088891415	17
846	0.01290355270395215	0.0027288589734093464	0.001141883206697834	0.9830263976580675	-1	0	0	0.42857142857142855	3	0.625	5	0.5555555555555556	0.5	7	4	2	1	0	0.5	6	3	10	0.2	0.2857142857142857	0.7145785973823685	0.8964240348342238	0.6163736091129867	0.9193616795213495	0.8837476551214138	0.9412350634528002	0.9408831220181951	0.920937522862131	1.0	0.14285714285714285	0.0	0.001141883206697834	5
4218	0.047529067648060475	0.009055106003137801	0.00835448799489826	0.9112621543004087	-1	0	0	0.3	3	0.7692307692307693	10	0.3409090909090909	0.7692307692307693	12	10	2	0	0	0.36363636363636365	11	4	15	0.0	0	0.3011335082699269	0.868381049620531	0.4271494402526164	0.9313620171118342	0.28401170425393	0.9668513619287404	0.8412616776607662	0.9322970400943548	0	0	0.0	0.00835448799489826	8
4188	0.04704243725145069	0.011039948535230737	0.010242876378019444	0.8932918404447516	-1	0	0	0.3	3	0.7692307692307693	10	0.3409090909090909	0.7692307692307693	12	10	2	0	0	0.36363636363636365	11	4	15	0.0	0	0.30130274526201023	0.9118996489208838	0.6322624858954542	0.9456338046839693	0.4218897268977009	0.973003514053993	0.9156720742889605	0.9491143866780968	0	0	0.0	0.010242876378019444	31
3044	0.04364307556026675	0.005940211666315551	0.005691124821730796	0.7687328073287696	-1	0	0	0.3	3	0.7692307692307693	10	0.3409090909090909	0.7692307692307693	12	10	2	0	0	0.36363636363636365	11	4	15	0.0	0	0.48264452719904377	0.9159313176998767	0.6322624858954542	0.9449074768223839	0.7403179584045383	0.976308071801104	0.9387364965034757	0.9518005555091981	0	0	0.0	0.005691124821730796	8
2481	0.03082977584569138	0.0021139221454153667	1.879076538206608e-05	0.6083926683719258	-1	0	0	0.3	3	0.7692307692307693	10	0.4166666666666667	0.7692307692307693	12	10	2	0	0	0.25	3	12	15	0.0	0	0.49850910079797617	0.9502973275309075	0.5989790656322855	0.8932667962693982	0.2760733135339418	0.9566674323764894	0.9349748939701714	0.9383860724206775	0	0	0.0	1.879076538206608e-05	5
4997	0.04710229906417079	0.011646990164610117	0.011308129863156912	0.8945951567335445	-1	0	0	0.3	3	0.7692307692307693	10	0.3409090909090909	0.7692307692307693	12	10	2	0	0	0.36363636363636365	11	4	15	0.0	0	0.30130274526201023	0.9118996489208838	0.6322624858954542	0.9456338046839693	0.427860412322839	0.9728207643605482	0.915309803420635	0.9490026352369967	0	0	0.0	0.011308129863156912	59
3481	0.04735780743190688	0.011221152042648888	0.010260213487926242	0.8949490399582779	-1	0	0	0.3	3	0.7692307692307693	10	0.3409090909090909	0.7692307692307693	12	10	2	0	0	0.36363636363636365	11	4	15	0.0	0	0.30130274526201023	0.9117760137366568	0.6322624858954542	0.9456338046839693	0.4218897268977009	0.973003514053993	0.9156720742889605	0.9490896218919328	0	0	0.0	0.010260213487926242	20
4924	0.04698766842384147	0.011105974037082517	0.010737653367817965	0.8929612303558765	-1	0	0	0.3	3	0.7692307692307693	10	0.3409090909090909	0.7692307692307693	12	10	2	0	0	0.36363636363636365	11	4	15	0.0	0	0.30130274526201023	0.9117760137366568	0.6322624858954542	0.9456338046839693	0.42487506961026994	0.9728235048353912	0.915309803420635	0.9489794918652671	0	0	0.0	0.010737653367817965	35
1974	0.04603725997067148	0.011594995702767915	0.009288420960367728	0.8878348975381386	-1	0	0	0.3	3	0.7692307692307693	10	0.3409090909090909	0.7692307692307693	12	10	2	0	0	0.36363636363636365	11	4	15	0.0	0	0.30130274526201023	0.9117760137366568	0.6322624858954542	0.946289862727886	0.2858581172916323	0.9724435397826989	0.9043453035228781	0.9489562323439903	0	0	0.0	0.009288420960367728	42
4210	0.046599984247200535	0.010627953607040115	0.010449681523535832	0.8911331534989861	-1	0	0	0.3	3	0.7692307692307693	10	0.3409090909090909	0.7692307692307693	12	10	2	0	0	0.36363636363636365	11	4	15	0.0	0	0.30130274526201023	0.9117760137366568	0.6322624858954542	0.9456338046839693	0.42487506961026994	0.9728235048353912	0.915309803420635	0.9489794918652671	0	0	0.0	0.010449681523535832	47
2204	0.03742893870743897	0.006488855137381164	0.004376617290202968	0.923104268698594	-1	0	0	0.3	3	0.7692307692307693	10	0.3409090909090909	0.7692307692307693	12	10	2	0	0	0.36363636363636365	11	4	15	0.0	0	0.39609322862650387	0.9399743861294869	0.6322624858954542	0.9318896005665814	0.3412813845214987	0.9723999910188793	0.949187413834168	0.9514952183986906	0	0	0.0	0.004376617290202968	10
4642	0.04786714452085896	0.011618628103614975	0.011081117709281354	0.8903343754302024	-1	0	0	0.3	3	0.7692307692307693	10	0.3409090909090909	0.7692307692307693	12	10	2	0	0	0.36363636363636365	11	4	15	0.0	0	0.30130274526201023	0.9118996489208838	0.6322624858954542	0.9456338046839693	0.43554901839786864	0.972076737626981	0.9107859821801597	0.9485527456812528	0	0	0.0	0.011081117709281354	66
4632	0.04776561007880392	0.01128487663424071	0.010794910836557994	0.8898403284332459	-1	0	0	0.3	3	0.7692307692307693	10	0.3409090909090909	0.7692307692307693	12	10	2	0	0	0.36363636363636365	11	4	15	0.0	0	0.30130274526201023	0.9118996489208838	0.6322624858954542	0.9456338046839693	0.4415197038230067	0.9718877865551948	0.9104103381387514	0.9484397628203789	0	0	0.0	0.010794910836557994	75
1695	0.04438270100931959	0.011851827643679638	0.009917520029514595	0.8961626874190813	-1	0	0	0.3	3	0.7692307692307693	10	0.3409090909090909	0.7692307692307693	12	10	2	0	0	0.36363636363636365	11	4	15	0.0	0	0.30130274526201023	0.9117760137366568	0.6322624858954542	0.946289862727886	0.4218897268977009	0.973003514053993	0.9143397248980367	0.9492959370493276	0	0	0.0	0.009917520029514595	94
3741	0.04692497519548012	0.011198201968105162	0.010112378180122963	0.8945009898472939	-1	0	0	0.3	3	0.7692307692307693	10	0.3409090909090909	0.7692307692307693	12	10	2	0	0	0.36363636363636365	11	4	15	0.0	0	0.30130274526201023	0.9118996489208838	0.6322624858954542	0.9456338046839693	0.4218897268977009	0.973003514053993	0.9156720742889605	0.9491143866780968	0	0	0.0	0.010112378180122963	22
1883	0.04409677957585345	0.010706972470414591	0.008724000468701735	0.8975465476921561	-1	0	0	0.3	3	0.7692307692307693	10	0.3409090909090909	0.7692307692307693	12	10	2	0	0	0.36363636363636365	11	4	15	0.0	0	0.30130274526201023	0.9117760137366568	0.6322624858954542	0.946289862727886	0.4218897268977009	0.973003514053993	0.9143397248980367	0.9492959370493276	0	0	0.0	0.008724000468701735	20
518	0.012420697157570252	0.0012922721022786297	-0.0002417926873918588	0.9650054516541356	-1	0	0	0.42857142857142855	3	0.625	5	0.47619047619047616	0.625	7	5	2	0	0	0.42857142857142855	7	3	10	0.0	0.2857142857142857	0.5326134148401304	0.9370144000407654	0.7118933934403622	0.6461336169262568	0.7420722186791701	0.9784430434384027	0.946380693978442	0.9146968370356168	0	0	0.0	-2.417926873918588e-05	7
2688	0.043903173162146945	0.01101905084995712	0.009417887936117583	0.8964786376440861	-1	0	0	0.3	3	0.7692307692307693	10	0.3409090909090909	0.7692307692307693	12	10	2	0	0	0.36363636363636365	11	4	15	0.0	0	0.30130274526201023	0.9117760137366568	0.6322624858954542	0.946289862727886	0.4218897268977009	0.973003514053993	0.9143397248980367	0.9492959370493276	0	0	0.0	0.009417887936117583	57
3793	0.04781832888549355	0.011312129080292749	0.010427390081942349	0.8950474242923848	-1	0	0	0.3	3	0.7692307692307693	10	0.3409090909090909	0.7692307692307693	12	10	2	0	0	0.36363636363636365	11	4	15	0.0	0	0.30130274526201023	0.9118996489208838	0.6322624858954542	0.9456338046839693	0.4218897268977009	0.973003514053993	0.9156720742889605	0.9491143866780968	0	0	0.0	0.010427390081942349	24
3950	0.0470131664924546	0.010298121722049164	0.009396028159601284	0.8956762053365348	-1	0	0	0.3	3	0.7692307692307693	10	0.3409090909090909	0.7692307692307693	12	10	2	0	0	0.36363636363636365	11	4	15	0.0	0	0.30130274526201023	0.9117760137366568	0.6322624858954542	0.9456338046839693	0.4218897268977009	0.973003514053993	0.9156720742889605	0.9490896218919328	0	0	0.0	0.009396028159601284	15
3819	0.04745426334107584	0.01129959597422455	0.01041048076568137	0.8941021161733256	-1	0	0	0.3	3	0.7692307692307693	10	0.3409090909090909	0.7692307692307693	12	10	2	0	0	0.36363636363636365	11	4	15	0.0	0	0.30130274526201023	0.9117760137366568	0.6322624858954542	0.9456338046839693	0.4218897268977009	0.973003514053993	0.9156720742889605	0.9490896218919328	0	0	0.0	0.01041048076568137	32
265	0.015423357288276264	0.002562590815358739	8.522455637806784e-05	0.9447555076849925	-1	0	0	0.3333333333333333	2	0.8571428571428571	6	0.5625	0.8571428571428571	8	6	0	0	0	0.25	2	8	9	0.0	0	0.6916748156060497	0.9406583707821277	0.6068488461689165	0.9392685665652	0.6940465850794697	0.9268428544193739	0.8652444821760319	0.9358578014489247	0	0	0.0	8.522455637806784e-05	30
5016	0.04654454565364788	0.011560289343119033	0.011027841117835141	0.8908524899567948	-1	0	0	0.3	3	0.7692307692307693	10	0.3409090909090909	0.7692307692307693	12	10	2	0	0	0.36363636363636365	11	4	15	0.0	0	0.30130274526201023	0.9118996489208838	0.6322624858954542	0.9456338046839693	0.43554901839786864	0.972076737626981	0.9107859821801597	0.9485527456812528	0	0	0.0	0.011027841117835141	46
1308	0.04342638621661286	0.0086256801220997	0.006950125907394827	0.8928158111666153	-1	0	0	0.3	3	0.7692307692307693	10	0.3409090909090909	0.7692307692307693	12	10	2	0	0	0.36363636363636365	11	4	15	0.0	0	0.48264452719904377	0.9054299967699335	0.6322624858954542	0.9328898965903732	0.7385636981299065	0.9682735017536954	0.9335563694441683	0.9410216019534585	0	0	0.0	0.006950125907394827	37
3969	0.04562540218836863	0.012716959455926016	0.01224493741566999	0.8963056082864592	-1	0	0	0.3	3	0.7692307692307693	10	0.3409090909090909	0.7692307692307693	12	10	2	0	0	0.36363636363636365	11	4	15	0.0	0	0.3009642712778436	0.9151002806720624	0.6322624858954542	0.925914029455108	0.4218897268977009	0.9707890426544824	0.9156720742889605	0.9427960910393388	0	0	0.0	0.01224493741566999	22
874	0.0581161834360602	0.0054415887728933654	-0.0007461831229562418	0.7441353289182383	-1	0	0	0.3	3	0.7692307692307693	10	0.3409090909090909	0.7692307692307693	12	10	2	0	0	0.36363636363636365	11	4	15	0.0	0	0.44738835116160347	0.9172895789490827	0.7118933934403622	0.8166978419300083	0.9031520352775944	0.9795815386559893	0.9546310933981562	0.9302346217248083	0	0	0.0	-7.461831229562418e-05	6
2952	0.04521067331861671	0.010720526545581201	0.009223823975925619	0.8956886432163518	-1	0	0	0.3	3	0.7692307692307693	10	0.3409090909090909	0.7692307692307693	12	10	2	0	0	0.36363636363636365	11	4	15	0.0	0	0.30130274526201023	0.9117760137366568	0.6322624858954542	0.946289862727886	0.4218897268977009	0.973003514053993	0.9143397248980367	0.9492959370493276	0	0	0.0	0.009223823975925619	26
3600	0.045386431137041106	0.012282025377569157	0.011929912564391701	0.8970484398803864	-1	0	0	0.3	3	0.7692307692307693	10	0.3409090909090909	0.7692307692307693	12	10	2	0	0	0.36363636363636365	11	4	15	0.0	0	0.3009642712778436	0.9151002806720624	0.6322624858954542	0.925914029455108	0.4218897268977009	0.9707890426544824	0.9156720742889605	0.9427960910393388	0	0	0.0	0.011929912564391701	20
4237	0.049481995602460103	0.010662205676894158	0.01025780186635126	0.8916771344062706	-1	0	0	0.3	3	0.7692307692307693	10	0.3409090909090909	0.7692307692307693	12	10	2	0	0	0.36363636363636365	11	4	15	0.0	0	0.30130274526201023	0.9118996489208838	0.6322624858954542	0.9394070674927656	0.37034094741031176	0.9727195459631215	0.9107859821801597	0.9470506342071785	0	0	0.0	0.01025780186635126	16
3216	0.04614933270951731	0.010868737938562871	0.00994531684540966	0.8945396001169039	-1	0	0	0.3	3	0.7692307692307693	10	0.3409090909090909	0.7692307692307693	12	10	2	0	0	0.36363636363636365	11	4	15	0.0	0	0.30130274526201023	0.9117760137366568	0.6322624858954542	0.9456338046839693	0.4218897268977009	0.973003514053993	0.9156720742889605	0.9490896218919328	0	0	0.0	0.00994531684540966	37
4433	0.043479998753173106	0.0028143756896958074	0.0020016548739304656	0.9179416732176969	-1	0	0	0.3	3	0.7692307692307693	10	0.3409090909090909	0.7692307692307693	12	10	2	0	0	0.36363636363636365	11	4	15	0.0	0	0.30130274526201023	0.9135806859273643	0.49155067169349725	0.9459963430777114	0.4218897268977009	0.971034521417397	0.8871043716205267	0.9483974012104127	0	0	0.0	0.0020016548739304656	2
4059	0.04626402606394774	0.010828669416303742	0.00997662328107295	0.8946264413154938	-1	0	0	0.3	3	0.7692307692307693	10	0.3409090909090909	0.7692307692307693	12	10	2	0	0	0.36363636363636365	11	4	15	0.0	0	0.30130274526201023	0.9117760137366568	0.6322624858954542	0.9456338046839693	0.4218897268977009	0.973003514053993	0.9156720742889605	0.9490896218919328	0	0	0.0	0.00997662328107295	14
2017	0.028117679832733153	0.0029692408251741067	-0.002597169001280818	0.9330031993763286	-1	0	0	0.3	3	0.7692307692307693	10	0.4166666666666667	0.7692307692307693	12	10	2	0	0	0.25	12	3	15	0.0	0.3333333333333333	0.3011335082699269	0.9180877229750337	0.6322624858954542	0.9221365622648658	0.5456459969603286	0.9744607943004784	0.919711656292267	0.9449739236299155	0	0	0.0	-0.00025971690012808183	0
4483	0.047547449006117445	0.010911682217639664	0.010532108299095427	0.8881935468196696	-1	0	0	0.3	3	0.7692307692307693	10	0.3409090909090909	0.7692307692307693	12	10	2	0	0	0.36363636363636365	11	4	15	0.0	0	0.30130274526201023	0.9117760137366568	0.6322624858954542	0.9456338046839693	0.43853436111043764	0.9718923928016944	0.9104103381387514	0.9484174371127492	0	0	0.0	0.010532108299095427	48
2649	0.044843690508712675	0.010707505027403322	0.009280064244325884	0.8959254248794296	-1	0	0	0.3	3	0.7692307692307693	10	0.3409090909090909	0.7692307692307693	12	10	2	0	0	0.36363636363636365	11	4	15	0.0	0	0.30130274526201023	0.9117760137366568	0.6322624858954542	0.946289862727886	0.4218897268977009	0.973003514053993	0.9143397248980367	0.9492959370493276	0	0	0.0	0.009280064244325884	42
167	1.429164890466637e-05	2.576109927579499e-07	2.5062571036736604e-07	0.9999966768548546	-1	0	0	0.75	3	0.5	2	0.6	0.25	1	1	4	1	0	0.4	2	5	6	0.08333333333333333	0.5	1.0	0.5	0.9482239985562352	0.5	0.3121364302269691	0.5	0.9580223335114072	0.5	1.0	0	0.0	2.5062571036736604e-07	33
1483	0.04854276670953201	0.009688270058008644	0.009420588375558803	0.7567054983444039	-1	0	0	0.3	3	0.7692307692307693	10	0.3409090909090909	0.7692307692307693	12	10	2	0	0	0.36363636363636365	11	4	15	0.0	0	0.38785404383455013	0.9342934406056005	0.6322624858954542	0.9555928243499237	0.24136216675324268	0.9755797061355488	0.9387364965034757	0.958395279525661	0	0	0.0	0.009420588375558803	5
1502	0.047009830592468015	0.010119459087249785	0.006004269014546568	0.8916039815085244	-1	0	0	0.3	3	0.7692307692307693	10	0.3409090909090909	0.7692307692307693	12	10	2	0	0	0.36363636363636365	11	4	15	0.0	0	0.38785404383455013	0.9342934406056005	0.6322624858954542	0.9555928243499237	0.24136216675324268	0.9755797061355488	0.9387364965034757	0.958395279525661	0	0	0.0	0.006004269014546568	16
72	2.0525422200459006e-05	2.570103298442391e-07	-2.4294292003276e-07	0.9999972333252275	-1	0	0	0.5	2	0.75	3	1.0	0.5	2	2	3	1	0	0.16666666666666666	6	1	6	0.1	0.8	0.7747544936299281	0.6535830134846108	0.6619491364045862	0.6451776612707946	0.2223574393987228	0.7726919645952921	0.9156073003510129	0.693975129655226	1.0	0	0.0	-2.4294292003276e-08	59
1289	0.045342375249594814	0.001430432469311803	-0.0006801110013284188	0.8566183355389836	-1	0	0	0.3	3	0.7692307692307693	10	0.3409090909090909	0.7692307692307693	12	10	2	0	0	0.36363636363636365	11	4	15	0.0	0	0.31231915660345	0.923037754410266	0.6787595892245657	0.9490248355173501	0.540871239571603	0.9764732368113211	0.9223188345375708	0.9545554758682862	0	0	0.0	-6.801110013284187e-05	1
4151	0.013940297002848148	0.0016259458279598534	0.0009259499279630509	0.9702626588127427	-1	0.25	1	0.5	5	0.6153846153846154	8	0.3125	0.5384615384615384	12	7	2	0	0	0.75	6	8	15	0.0	0.4444444444444444	0.3177349352713676	0.9307522496287689	0.4380864513661914	0.91801002759629	0.5183497831397321	0.9602894684869576	0.9193118451047309	0.938956211292917	0	0	0.0	0.0009259499279630509	4
1505	0.049311387099789356	0.006297932340180178	0.005281667041480149	0.7443270399226589	-1	0	0	0.3	3	0.7692307692307693	10	0.3409090909090909	0.7692307692307693	12	10	2	0	0	0.36363636363636365	11	4	15	0.0	0	0.29591449263569997	0.9210725058751686	0.6787595892245657	0.9490248355173501	0.540871239571603	0.9764732368113211	0.9493919775275018	0.9541584160399198	0	0	0.0	0.005281667041480149	11
3630	0.04804397466781815	0.011577801454202681	0.01061624222810407	0.8941085512968516	-1	0	0	0.3	3	0.7692307692307693	10	0.3409090909090909	0.7692307692307693	12	10	2	0	0	0.36363636363636365	11	4	15	0.0	0	0.30130274526201023	0.9117760137366568	0.6322624858954542	0.9456338046839693	0.4218897268977009	0.973003514053993	0.9156720742889605	0.9490896218919328	0	0	0.0	0.01061624222810407	18
2297	0.04409644732151922	0.011361764753451593	0.009440788479849062	0.8976956410615828	-1	0	0	0.3	3	0.7692307692307693	10	0.3409090909090909	0.7692307692307693	12	10	2	0	0	0.36363636363636365	11	4	15	0.0	0	0.30130274526201023	0.9117760137366568	0.6322624858954542	0.946289862727886	0.4218897268977009	0.973003514053993	0.9143397248980367	0.9492959370493276	0	0	0.0	0.009440788479849062	48
1871	0.046971344682691964	0.011314617286686339	0.009184131826326453	0.8883781605677116	-1	0	0	0.3	3	0.7692307692307693	10	0.3409090909090909	0.7692307692307693	12	10	2	0	0	0.36363636363636365	11	4	15	0.0	0	0.30130274526201023	0.9117760137366568	0.6322624858954542	0.946289862727886	0.5427563540953636	0.9699083047085933	0.9085973808959822	0.9474730266568435	0	0	0.0	0.009184131826326453	17
273	0.0011348087855834992	6.22263361500705e-05	-6.221476943211612e-05	0.9929520977010812	-1	0	0	0.5	1	1.0	1	1.0	1.0	2	1	0	0	0	0.3333333333333333	1	3	3	0.0	0	0.5483486521694199	0.843588425554062	0.568754523243351	0.5603933136492572	0.3361082057033969	0.8682856245584526	0.7706320716370253	0.7809604904611639	0	0	0.0	-6.221476943211612e-06	17
4478	0.047292909938968494	0.009832756367492305	0.00909603725673465	0.8950828517018773	-1	0	0	0.3	3	0.7692307692307693	10	0.3409090909090909	0.7692307692307693	12	10	2	0	0	0.36363636363636365	11	4	15	0.0	0	0.30130274526201023	0.9117760137366568	0.6322624858954542	0.9456338046839693	0.4218897268977009	0.973003514053993	0.9156720742889605	0.9490896218919328	0	0	0.0	0.00909603725673465	13
4139	0.046659297006637714	0.01176052252505578	0.011328426633744467	0.8944398070595014	-1	0	0	0.3	3	0.7692307692307693	10	0.3409090909090909	0.7692307692307693	12	10	2	0	0	0.36363636363636365	11	4	15	0.0	0	0.30130274526201023	0.9118996489208838	0.6322624858954542	0.9456338046839693	0.427860412322839	0.9728207643605482	0.915309803420635	0.9490026352369967	0	0	0.0	0.011328426633744467	55
1995	0.04421193566427825	0.01142445393797247	0.009540750172397488	0.89723602985445	-1	0	0	0.3	3	0.7692307692307693	10	0.3409090909090909	0.7692307692307693	12	10	2	0	0	0.36363636363636365	11	4	15	0.0	0	0.30130274526201023	0.9117760137366568	0.6322624858954542	0.946289862727886	0.4218897268977009	0.973003514053993	0.9143397248980367	0.9492959370493276	0	0	0.0	0.009540750172397488	67
1730	0.048543827734727374	0.00884750003306868	0.008622043597018908	0.7397790177058589	-1	0	0	0.3	3	0.7692307692307693	10	0.3409090909090909	0.7692307692307693	12	10	2	0	0	0.36363636363636365	11	4	15	0.0	0	0.38785404383455013	0.9342934406056005	0.6322624858954542	0.9555928243499237	0.24136216675324268	0.9755797061355488	0.9387364965034757	0.958395279525661	0	0	0.0	0.008622043597018908	9
2260	0.043559371157259434	0.011627830761612796	0.009841053359940531	0.8962312910482442	-1	0	0	0.3	3	0.7692307692307693	10	0.3409090909090909	0.7692307692307693	12	10	2	0	0	0.36363636363636365	11	4	15	0.0	0	0.30130274526201023	0.9117760137366568	0.6322624858954542	0.946289862727886	0.4218897268977009	0.973003514053993	0.9143397248980367	0.9492959370493276	0	0	0.0	0.009841053359940531	19
4534	0.037719321642012804	0.0078035141296818435	0.003301540161376057	0.9342835601013273	-1	0	0	0.3	3	0.7692307692307693	10	0.3125	0.6923076923076923	11	9	3	0	0	0.75	6	8	15	0.0	0	0.30130274526201023	0.908607160659761	0.6184334344267141	0.932073996274622	0.49455967855391486	0.9731424095866388	0.9115176381575416	0.9445507018776991	0	0	0.0	0.003301540161376057	3
3901	0.045459906488688896	0.011788467378381719	0.010251054185919036	0.892026881881987	-1	0	0	0.3	3	0.7692307692307693	10	0.3409090909090909	0.7692307692307693	12	10	2	0	0	0.36363636363636365	11	4	15	0.0	0	0.30130274526201023	0.9126651920674111	0.6322624858954542	0.9456338046839693	0.4218897268977009	0.973003514053993	0.9156720742889605	0.949268176168337	0	0	0.0	0.010251054185919036	31
509	6.906840204071822e-09	6.795283441850438e-09	4.804991001961696e-09	0.9999996009440432	-1	0	0	0	0	0	0	1.0	0	0	0	0	2	0	1.0	1	1	1	0.5	0	0	0	0	0	0	0	0	0	0	0	0	-0.1	1
2599	0.04329911604265964	0.011231126192643938	0.00938419024683808	0.8967657240536532	-1	0	0	0.3	3	0.7692307692307693	10	0.3409090909090909	0.7692307692307693	12	10	2	0	0	0.36363636363636365	11	4	15	0.0	0	0.30130274526201023	0.9117760137366568	0.6322624858954542	0.946289862727886	0.4218897268977009	0.973003514053993	0.9143397248980367	0.9492959370493276	0	0	0.0	0.00938419024683808	39
330	1.6206239129811774e-05	5.728354608514782e-06	5.7277783432343845e-06	0.9983626832277014	-1	0	0	0.75	3	0.0	0	0.8333333333333334	0	1	0	3	0	0	0.6666666666666666	3	2	5	0.0	0	0	0	0	0	0	0	0	0	0	0	0	5.7277783432343845e-06	19
4021	0.044961351824289425	0.0011572916602976763	0.00096031335261362	0.9003908791503792	-1	0	0	0.3	3	0.7692307692307693	10	0.3409090909090909	0.7692307692307693	12	10	2	0	0	0.36363636363636365	11	4	15	0.0	0	0.30130274526201023	0.9290597112928116	0.6322624858954542	0.9456338046839693	0.4218897268977009	0.973003514053993	0.9327573156574578	0.952771433669207	0	0	0.0	0.00096031335261362	2
3762	0.04716097324654921	0.011577466567947427	0.01025476716473457	0.8923173530282649	-1	0	0	0.3	3	0.7692307692307693	10	0.3409090909090909	0.7692307692307693	12	10	2	0	0	0.36363636363636365	11	4	15	0.0	0	0.3011335082699269	0.9149848934486515	0.6800223780591421	0.9366393529508535	0.6183159486165424	0.9733873462394085	0.9397144009145271	0.9473320761230273	0	0	0.0	0.01025476716473457	5
1222	0.04784556487430815	0.01081685123189566	0.006720462705531142	0.8907172485583754	-1	0	0	0.3	3	0.7692307692307693	10	0.3409090909090909	0.7692307692307693	12	10	2	0	0	0.36363636363636365	11	4	15	0.0	0	0.38785404383455013	0.9342934406056005	0.6322624858954542	0.9555928243499237	0.24136216675324268	0.9755797061355488	0.9387364965034757	0.958395279525661	0	0	0.0	0.006720462705531142	93
4812	0.048205703584929475	0.009748289275752942	0.009301422196125932	0.893846803193274	-1	0	0	0.3	3	0.7692307692307693	10	0.3409090909090909	0.7692307692307693	12	10	2	0	0	0.36363636363636365	11	4	15	0.0	0	0.30130274526201023	0.9117760137366568	0.6322624858954542	0.9456338046839693	0.3628790667416547	0.9701547040893369	0.9107859821801597	0.9474006781431583	0	0	0.0	0.009301422196125932	13
4434	0.04700004508870722	0.011913002276463264	0.011223297654030271	0.8918982012148681	-1	0	0	0.3	3	0.7692307692307693	10	0.3409090909090909	0.7692307692307693	12	10	2	0	0	0.36363636363636365	11	4	15	0.0	0	0.30130274526201023	0.9117760137366568	0.6322624858954542	0.9469797136511114	0.43554901839786864	0.972076737626981	0.9107859821801597	0.9489571286298861	0	0	0.0	0.011223297654030271	29
4591	0.04760411550785204	0.010575767597063456	0.010080584277862816	0.8906730665276861	-1	0	0	0.3	3	0.7692307692307693	10	0.3409090909090909	0.7692307692307693	12	10	2	0	0	0.36363636363636365	11	4	15	0.0	0	0.30130274526201023	0.9117760137366568	0.6322624858954542	0.9456338046839693	0.43554901839786864	0.972076737626981	0.9107859821801597	0.9485277223817056	0	0	0.0	0.010080584277862816	20
1715	0.055076184782583644	0.009092544093784306	0.008125186823285196	0.8905711667851971	-1	0	0	0.3	3	0.7692307692307693	10	0.3409090909090909	0.7692307692307693	12	10	2	0	0	0.36363636363636365	11	4	15	0.0	0	0.29574525564361664	0.9166529109402283	0.6787595892245657	0.924763457748403	0.6183159486165424	0.9623925014224031	0.919711656292267	0.9379803862819888	0	0	0.0	0.008125186823285196	9
2914	0.06535934333358466	0.004601503926119377	0.0018409278540320478	0.8596698938327273	-1	0	0	0.2	2	0.9230769230769231	12	0.38461538461538464	0.8461538461538461	12	11	2	0	0	0.23076923076923078	13	3	15	0.0	0	0.36698919240998373	0.9127781207213148	0.6787595892245657	0.9354400401643526	0.30657023774079956	0.9722741788404757	0.9164538027672209	0.9458116745646431	0	0	0.0	0.0018409278540320478	0
622	0.0011044644719421827	0.0002958257502328017	0.00029582542046641667	0.9961853220410005	-1	0	0	1.0	1	0	0	1.0	0	1	0	0	1	0	0.5	1	2	2	0.3333333333333333	0	0	0	0	0	0	0	0	0	0	0	0	0.00029582542046641667	5
88	6.766304454309608e-09	6.902724284247339e-09	4.880963150156273e-09	0.99999967443159	-1	0	0	0	0	0	0	1.0	0	0	0	0	2	0	1.0	1	1	1	0.5	0	0	0	0	0	0	0	0	0	0	0	0	-0.1	7
3314	0.048061041998186	0.00932829471979504	0.009102663547629331	0.791471270268904	-1	0	0	0.3	3	0.7692307692307693	10	0.3409090909090909	0.7692307692307693	12	10	2	0	0	0.36363636363636365	11	4	15	0.0	0	0.3011335082699269	0.9136697126366379	0.5220059626694971	0.9248360562209852	0.28401170425393	0.9702567333699327	0.8706106101019748	0.9418450886066818	0	0	0.0	0.009102663547629331	11
4879	0.04465447789964409	0.0005799911558057834	-0.00030463306152698057	0.8671748537008876	-1	0	0	0.3	3	0.7692307692307693	10	0.3409090909090909	0.7692307692307693	12	10	2	0	0	0.36363636363636365	11	4	15	0.0	0	0.3794918016250632	0.9186520552553707	0.6322624858954542	0.9456338046839693	0.43554901839786864	0.972076737626981	0.92876294704661	0.9499515659092359	0	0	0.0	-3.0463306152698058e-05	2
3507	0.04797854633768253	0.010964014533400013	0.010057974756791785	0.8942313655008809	-1	0	0	0.3	3	0.7692307692307693	10	0.3409090909090909	0.7692307692307693	12	10	2	0	0	0.36363636363636365	11	4	15	0.0	0	0.30130274526201023	0.9117760137366568	0.6322624858954542	0.9456338046839693	0.4218897268977009	0.973003514053993	0.9156720742889605	0.9490896218919328	0	0	0.0	0.010057974756791785	10
4108	0.04809626158180253	0.011476669150332798	0.010639118297011668	0.8945496314748853	-1	0	0	0.3	3	0.7692307692307693	10	0.3409090909090909	0.7692307692307693	12	10	2	0	0	0.36363636363636365	11	4	15	0.0	0	0.30130274526201023	0.9117760137366568	0.6322624858954542	0.9456338046839693	0.4218897268977009	0.973003514053993	0.9156720742889605	0.9490896218919328	0	0	0.0	0.010639118297011668	23
3990	0.04729325580111776	0.010509061532310642	0.009977851484415401	0.8930811487016542	-1	0	0	0.3	3	0.7692307692307693	10	0.3409090909090909	0.7692307692307693	12	10	2	0	0	0.36363636363636365	11	4	15	0.0	0	0.30130274526201023	0.9117760137366568	0.6322624858954542	0.9456338046839693	0.4218897268977009	0.973003514053993	0.9156720742889605	0.9490896218919328	0	0	0.0	0.009977851484415401	23
2818	0.04426504566282953	0.010716883396159215	0.009278071875122963	0.8957297243060105	-1	0	0	0.3	3	0.7692307692307693	10	0.3409090909090909	0.7692307692307693	12	10	2	0	0	0.36363636363636365	11	4	15	0.0	0	0.30130274526201023	0.9117760137366568	0.6322624858954542	0.946289862727886	0.4218897268977009	0.973003514053993	0.9143397248980367	0.9492959370493276	0	0	0.0	0.009278071875122963	16
2088	0.04334323707432141	0.011539687431011286	0.009553599706290697	0.8963498738920542	-1	0	0	0.3	3	0.7692307692307693	10	0.3409090909090909	0.7692307692307693	12	10	2	0	0	0.36363636363636365	11	4	15	0.0	0	0.30130274526201023	0.9117760137366568	0.6322624858954542	0.946289862727886	0.4218897268977009	0.973003514053993	0.9143397248980367	0.9492959370493276	0	0	0.0	0.009553599706290697	41
582	0.01826990132988837	0.0021509379176011946	0.0016330923518270773	0.9622343133463817	-1	0	0	0.16666666666666666	1	1.0	6	1.0	1.0	7	6	0	1	0	0.125	8	1	8	0.3333333333333333	0	0.30130274526201023	0.9072708925938109	0.7718052225742655	0.89039030169078	0.8846069315519968	0.9606457785940143	0.9513424508905151	0.9257728145689699	1.0	0.14285714285714285	0.0	0.0016330923518270773	9
2820	0.04471448712934862	0.011407873683983273	0.009471555834429135	0.8972858001330841	-1	0	0	0.3	3	0.7692307692307693	10	0.3409090909090909	0.7692307692307693	12	10	2	0	0	0.36363636363636365	11	4	15	0.0	0	0.30130274526201023	0.9117760137366568	0.6322624858954542	0.946289862727886	0.4218897268977009	0.973003514053993	0.9143397248980367	0.9492959370493276	0	0	0.0	0.009471555834429135	30
2372	0.04499065837912706	0.011931040597559027	0.01099337508637606	0.8983506732994171	-1	0	0	0.3	3	0.7692307692307693	10	0.3409090909090909	0.7692307692307693	12	10	2	0	0	0.36363636363636365	11	4	15	0.0	0	0.30130274526201023	0.9218976375450809	0.6322624858954542	0.946289862727886	0.4218897268977009	0.973003514053993	0.9345468894155424	0.9513862637343143	0	0	0.0	0.01099337508637606	32
1429	0.04978557364917597	0.009178596307840096	0.00827983522838304	0.7487043289493707	-1	0	0	0.3	3	0.7692307692307693	10	0.3409090909090909	0.7692307692307693	12	10	2	0	0	0.36363636363636365	11	4	15	0.0	0	0.38785404383455013	0.9342934406056005	0.6322624858954542	0.9555928243499237	0.30555663601767197	0.9712225130695333	0.9273576149857305	0.9560949671217933	0	0	0.0	0.00827983522838304	106
3171	0.04346822538736669	0.011244621021426893	0.009210335367894841	0.8958996807410475	-1	0	0	0.3	3	0.7692307692307693	10	0.3409090909090909	0.7692307692307693	12	10	2	0	0	0.36363636363636365	11	4	15	0.0	0	0.30130274526201023	0.9117760137366568	0.6322624858954542	0.946289862727886	0.4218897268977009	0.973003514053993	0.9143397248980367	0.9492959370493276	0	0	0.0	0.009210335367894841	12
4786	0.047659504151132334	0.010283332962406936	0.00995104272476195	0.8943550202932046	-1	0	0	0.3	3	0.7692307692307693	10	0.3409090909090909	0.7692307692307693	12	10	2	0	0	0.36363636363636365	11	4	15	0.0	0	0.30130274526201023	0.9118996489208838	0.6322624858954542	0.9456338046839693	0.427860412322839	0.9728207643605482	0.915309803420635	0.9490026352369967	0	0	0.0	0.00995104272476195	23
4078	0.0479773717796815	0.011672575072233817	0.010835662407587366	0.8938790126042429	-1	0	0	0.3	3	0.7692307692307693	10	0.3409090909090909	0.7692307692307693	12	10	2	0	0	0.36363636363636365	11	4	15	0.0	0	0.30130274526201023	0.9118996489208838	0.6322624858954542	0.9456338046839693	0.4218897268977009	0.973003514053993	0.9156720742889605	0.9491143866780968	0	0	0.0	0.010835662407587366	21
75	3.1832937739140275e-05	1.6628337228394315e-05	-1.5900776103429892e-05	0.9999988232270756	-1	0.5	1	0.6666666666666666	4	0.5	3	0.5333333333333333	0.3333333333333333	5	2	2	0	0	0.6	5	3	8	0.0	0.8	0.8274990468394481	0.7691533209069256	0.5553650520043515	0.7132160748421305	0.5204847413383425	0.94854606302786	0.9017301657991699	0.8424111053449739	0	0	0.0	-1.5900776103429892e-06	24
2536	0.04402953764162155	0.011435772252034453	0.009617789226724861	0.896437680094946	-1	0	0	0.3	3	0.7692307692307693	10	0.3409090909090909	0.7692307692307693	12	10	2	0	0	0.36363636363636365	11	4	15	0.0	0	0.30130274526201023	0.9117760137366568	0.6322624858954542	0.946289862727886	0.4218897268977009	0.973003514053993	0.9143397248980367	0.9492959370493276	0	0	0.0	0.009617789226724861	76
1813	0.04395039597353533	0.01175562937263854	0.009928331133681925	0.8960688543331953	-1	0	0	0.3	3	0.7692307692307693	10	0.3409090909090909	0.7692307692307693	12	10	2	0	0	0.36363636363636365	11	4	15	0.0	0	0.30130274526201023	0.9117760137366568	0.6322624858954542	0.946289862727886	0.4218897268977009	0.973003514053993	0.9143397248980367	0.9492959370493276	0	0	0.0	0.009928331133681925	58
1065	0.04651321163054583	0.009450563388467923	0.0026499808624005656	0.8894217641807847	-1	0	0	0.3	3	0.7692307692307693	10	0.3409090909090909	0.7692307692307693	12	10	2	0	0	0.36363636363636365	11	4	15	0.0	0	0.29591449263569997	0.9210725058751686	0.6787595892245657	0.9490248355173501	0.4804379259727716	0.9786268527701993	0.9387364965034757	0.9555691695932146	0	0	0.0	0.0026499808624005656	5
4129	0.04717248987079327	0.010995682331033999	0.010420634220719326	0.8927094477795579	-1	0	0	0.3	3	0.7692307692307693	10	0.3409090909090909	0.7692307692307693	12	10	2	0	0	0.36363636363636365	11	4	15	0.0	0	0.30130274526201023	0.9117760137366568	0.6322624858954542	0.9456338046839693	0.4218897268977009	0.973003514053993	0.9156720742889605	0.9490896218919328	0	0	0.0	0.010420634220719326	49
1834	0.04458045698315547	0.011616836307743418	0.009705540838118261	0.896913785512126	-1	0	0	0.3	3	0.7692307692307693	10	0.3409090909090909	0.7692307692307693	12	10	2	0	0	0.36363636363636365	11	4	15	0.0	0	0.30130274526201023	0.9117760137366568	0.6322624858954542	0.946289862727886	0.4218897268977009	0.973003514053993	0.9143397248980367	0.9492959370493276	0	0	0.0	0.009705540838118261	115
774	0.005421317779191407	0.0005888158303464291	0.00021213295506626598	0.9909508901349058	-1	0	0	0.3333333333333333	1	1.0	2	1.0	1.0	3	2	0	0	0	0.25	4	1	4	0.0	0	0.9018578873361507	0.8478221993502447	0.7118933934403622	0.839555744002802	0.8688360202084191	0.9764245642734437	0.9003214219243865	0.9141515854100427	0	0	0.0	0.00021213295506626598	17
4443	0.04808431332073334	0.011503731561505455	0.011128131674571487	0.8904122941218173	-1	0	0	0.3	3	0.7692307692307693	10	0.3409090909090909	0.7692307692307693	12	10	2	0	0	0.36363636363636365	11	4	15	0.0	0	0.30130274526201023	0.9118996489208838	0.6322624858954542	0.9456338046839693	0.43554901839786864	0.972076737626981	0.9107859821801597	0.9485527456812528	0	0	0.0	0.011128131674571487	67
3966	0.04790287159750738	0.01041740673849518	0.00904258034365703	0.893630570570783	-1	0	0	0.3	3	0.7692307692307693	10	0.3409090909090909	0.7692307692307693	12	10	2	0	0	0.36363636363636365	11	4	15	0.0	0	0.30130274526201023	0.9118996489208838	0.6322624858954542	0.9444022759186357	0.30657023774079956	0.9727007835676745	0.9156720742889605	0.9485452785166216	0	0	0.0	0.00904258034365703	14
3445	0.04655316430453776	0.011051089440963512	0.010131114877713347	0.8947555882160727	-1	0	0	0.3	3	0.7692307692307693	10	0.3409090909090909	0.7692307692307693	12	10	2	0	0	0.36363636363636365	11	4	15	0.0	0	0.30130274526201023	0.9117760137366568	0.6322624858954542	0.9456338046839693	0.4218897268977009	0.973003514053993	0.9156720742889605	0.9490896218919328	0	0	0.0	0.010131114877713347	21
4133	0.04697128124113782	0.011126695499030332	0.01096895139974772	0.892405910620536	-1	0	0	0.3	3	0.7692307692307693	10	0.3409090909090909	0.7692307692307693	12	10	2	0	0	0.36363636363636365	11	4	15	0.0	0	0.30130274526201023	0.9117760137366568	0.6322624858954542	0.9456338046839693	0.42487506961026994	0.9728235048353912	0.915309803420635	0.9489794918652671	0	0	0.0	0.01096895139974772	71
3239	0.0471235404278669	0.011391590428322215	0.010609991789465527	0.8940473994793433	-1	0	0	0.3	3	0.7692307692307693	10	0.3409090909090909	0.7692307692307693	12	10	2	0	0	0.36363636363636365	11	4	15	0.0	0	0.30130274526201023	0.9117760137366568	0.6322624858954542	0.9456338046839693	0.4218897268977009	0.973003514053993	0.9156720742889605	0.9490896218919328	0	0	0.0	0.010609991789465527	119
2837	0.0423839574881657	0.008906915916663663	0.007841653327401625	0.48279723385576556	-1	0	0	0.3	3	0.7692307692307693	10	0.3409090909090909	0.7692307692307693	12	10	2	0	0	0.36363636363636365	11	4	15	0.0	0	0.48264452719904377	0.9068465449435638	0.3862460141364327	0.9231775110848294	0.18135613870943804	0.9561874340736272	0.8473701354320408	0.9318224833753701	0	0	0.0	0.007841653327401625	11
2175	0.04369285830723377	0.010239474307072106	0.008035878744636156	0.8974973746512596	-1	0	0	0.3	3	0.7692307692307693	10	0.3409090909090909	0.7692307692307693	12	10	2	0	0	0.36363636363636365	11	4	15	0.0	0	0.30130274526201023	0.9118996489208838	0.6322624858954542	0.946289862727886	0.28401170425393	0.9727606514640967	0.9143397248980367	0.9491727747096768	0	0	0.0	0.008035878744636156	9
1209	0.060677876373217664	0.0032521304264242564	0.001120450918792394	0.5906399746851139	-1	0	0	0.2	2	0.9230769230769231	12	0.5357142857142857	0.9230769230769231	13	12	1	0	0	0.14285714285714285	2	14	15	0.0	0	0.25957304241287754	0.9286005294446237	0.555463027160987	0.9625987661724101	0.21880363326637314	0.9748424318641667	0.8465092549576101	0.9591763254598447	0	0	0.0	0.001120450918792394	4
1588	None	None	None	None	None	0	0	0.5	5	0.46153846153846156	6	0.5357142857142857	0.46153846153846156	10	6	4	0	0	0.5714285714285714	4	7	15	0.0	0.5	0.30130274526201023	0.9059645924218234	0.5943784646539629	0.938629691729672	0.7813016543364408	0.9476596809332835	0.9273576149857305	0.9327477336476091	0	0	0.0	None	0
29	6.778546403625695e-06	6.479511348390756e-08	-6.411822162183637e-08	0.9999978096380666	-1	0	0	0.5	1	1.0	1	1.0	1.0	1	1	1	1	0	0.3333333333333333	3	1	3	0.16666666666666666	0	0.8243126009027251	0.5	0.575708914548199	0.5	0.1	0.5	0.9528019322152628	0.5	1.0	1.0	0.0	-6.411822162183638e-09	44
2046	0.043879471574665534	0.011612464109604648	0.009758182734619543	0.8936190638804432	-1	0	0	0.3	3	0.7692307692307693	10	0.3409090909090909	0.7692307692307693	12	10	2	0	0	0.36363636363636365	11	4	15	0.0	0	0.30130274526201023	0.9117760137366568	0.6322624858954542	0.946289862727886	0.4218897268977009	0.973003514053993	0.9143397248980367	0.9492959370493276	0	0	0.0	0.009758182734619543	132
510	0.0011454749826406597	0.00022518678232633072	0.00022518658121420192	0.996469604005563	-1	0	0	1.0	1	0	0	1.0	0	1	0	0	1	0	0.5	1	2	2	0.3333333333333333	0	0	0	0	0	0	0	0	0	0	0	0	0.00022518658121420192	27
3416	0.04784758699439333	0.011657251145663433	0.010768622524939153	0.8931066113039661	-1	0	0	0.3	3	0.7692307692307693	10	0.3409090909090909	0.7692307692307693	12	10	2	0	0	0.36363636363636365	11	4	15	0.0	0	0.30130274526201023	0.9117760137366568	0.6322624858954542	0.9456338046839693	0.4218897268977009	0.973003514053993	0.9156720742889605	0.9490896218919328	0	0	0.0	0.010768622524939153	39
2067	0.044891162232769156	0.011143950666247567	0.008953926867813967	0.8976506901487085	-1	0	0	0.3	3	0.7692307692307693	10	0.3409090909090909	0.7692307692307693	12	10	2	0	0	0.36363636363636365	11	4	15	0.0	0	0.30130274526201023	0.9117760137366568	0.6322624858954542	0.946289862727886	0.4218897268977009	0.973003514053993	0.9143397248980367	0.9492959370493276	0	0	0.0	0.008953926867813967	11
4490	0.04821951297592873	0.0119713415598054	0.010218817448710183	0.7513043550799691	-1	0	0	0.3	3	0.7692307692307693	10	0.3409090909090909	0.7692307692307693	12	10	2	0	0	0.36363636363636365	11	4	15	0.0	0	0.30130274526201023	0.9102582784136427	0.6322624858954542	0.9309691011627753	0.5593052884604963	0.9732243565825176	0.9263922425778351	0.9446530146620425	0	0	0.0	0.010218817448710183	11
1098	0.04113005367031396	0.01222427067850834	0.012159340120396296	0.9089325560840914	-1	0	0	0.3	3	0.7692307692307693	10	0.3409090909090909	0.7692307692307693	12	10	2	0	0	0.36363636363636365	11	4	15	0.0	0	0.6098429267028302	0.9204525047387392	0.6322624858954542	0.8898133964414094	0.5306157584414457	0.9769606359987943	0.9476919384930946	0.9405612222286164	0	0	0.0	0.012159340120396296	11
1754	0.04482591074957124	0.011837688723122202	0.009638944836701272	0.8971857255842877	-1	0	0	0.3	3	0.7692307692307693	10	0.3409090909090909	0.7692307692307693	12	10	2	0	0	0.36363636363636365	11	4	15	0.0	0	0.30130274526201023	0.9117760137366568	0.6322624858954542	0.946289862727886	0.4218897268977009	0.973003514053993	0.9143397248980367	0.9492959370493276	0	0	0.0	0.009638944836701272	55
1221	0.047137714884564974	0.009163353405155972	0.0028882989843272747	0.889152075081654	-1	0	0	0.3	3	0.7692307692307693	10	0.3409090909090909	0.7692307692307693	12	10	2	0	0	0.36363636363636365	11	4	15	0.0	0	0.29591449263569997	0.9210725058751686	0.6787595892245657	0.9490248355173501	0.4804379259727716	0.9786268527701993	0.9387364965034757	0.9555691695932146	0	0	0.0	0.0028882989843272747	8
2827	0.04361860033221356	0.005256355927210438	-0.005166587911530356	0.9170275828981793	-1	0	0	0.2	2	0.8461538461538461	11	0.38461538461538464	0.8461538461538461	13	11	1	0	0	0.23076923076923078	13	3	15	0.0	0.3333333333333333	0.3009642712778436	0.9141335764407398	0.42763831622600745	0.9140020646095744	0.3492197752414869	0.948737947491211	0.7239021165490035	0.9275035086717675	0	0	0.0	-0.0005166587911530356	1
2425	0.043944753199010006	0.011324204157829079	0.009061443411870287	0.8975397391984922	-1	0	0	0.3	3	0.7692307692307693	10	0.3409090909090909	0.7692307692307693	12	10	2	0	0	0.36363636363636365	11	4	15	0.0	0	0.30130274526201023	0.9117760137366568	0.6322624858954542	0.946289862727886	0.4218897268977009	0.973003514053993	0.9143397248980367	0.9492959370493276	0	0	0.0	0.009061443411870287	19
2206	0.04494291275358055	0.011386245188394232	0.00919154929533666	0.8976312391583	-1	0	0	0.3	3	0.7692307692307693	10	0.3409090909090909	0.7692307692307693	12	10	2	0	0	0.36363636363636365	11	4	15	0.0	0	0.30130274526201023	0.9117760137366568	0.6322624858954542	0.946289862727886	0.4218897268977009	0.973003514053993	0.9143397248980367	0.9492959370493276	0	0	0.0	0.00919154929533666	44
2048	0.04474541692153851	0.010859451817169357	0.009238899698296332	0.8967462590686597	-1	0	0	0.3	3	0.7692307692307693	10	0.3409090909090909	0.7692307692307693	12	10	2	0	0	0.36363636363636365	11	4	15	0.0	0	0.30130274526201023	0.9117760137366568	0.6322624858954542	0.946289862727886	0.4218897268977009	0.973003514053993	0.9143397248980367	0.9492959370493276	0	0	0.0	0.009238899698296332	16
1537	0.04954537359244455	0.00971322906355484	0.00573494451759814	0.8768642830117314	-1	0	0	0.3	3	0.7692307692307693	10	0.3409090909090909	0.7692307692307693	12	10	2	0	0	0.36363636363636365	11	4	15	0.0	0	0.38785404383455013	0.9342934406056005	0.6322624858954542	0.9555928243499237	0.32478129939397027	0.9725541251287485	0.9493919775275018	0.9567720336086835	0	0	0.0	0.00573494451759814	19
4698	0.04846061545890746	0.011606471316755908	0.011107326794681288	0.8900033086615148	-1	0	0	0.3	3	0.7692307692307693	10	0.3409090909090909	0.7692307692307693	12	10	2	0	0	0.36363636363636365	11	4	15	0.0	0	0.30130274526201023	0.9118996489208838	0.6322624858954542	0.9452875529020255	0.43554901839786864	0.972076737626981	0.9107859821801597	0.9484434057749878	0	0	0.0	0.011107326794681288	42
4535	0.04813539421265822	0.011387098666407863	0.010992613067750432	0.8900009060015028	-1	0	0	0.3	3	0.7692307692307693	10	0.3409090909090909	0.7692307692307693	12	10	2	0	0	0.36363636363636365	11	4	15	0.0	0	0.30130274526201023	0.9117760137366568	0.6322624858954542	0.9456338046839693	0.43554901839786864	0.972076737626981	0.9107859821801597	0.9485277223817056	0	0	0.0	0.010992613067750432	17
4852	0.04865323842879066	0.010904020591938563	0.010783637980685226	0.8885642024383944	-1	0	0	0.3	3	0.7692307692307693	10	0.3409090909090909	0.7692307692307693	12	10	2	0	0	0.36363636363636365	11	4	15	0.0	0	0.30130274526201023	0.9118996489208838	0.6322624858954542	0.9452875529020255	0.43554901839786864	0.972076737626981	0.9107859821801597	0.9484434057749878	0	0	0.0	0.010783637980685226	27
3172	0.047275842082235855	0.011000357341715158	0.010181726548329354	0.8954735711046417	-1	0	0	0.3	3	0.7692307692307693	10	0.3409090909090909	0.7692307692307693	12	10	2	0	0	0.36363636363636365	11	4	15	0.0	0	0.30130274526201023	0.9117760137366568	0.6322624858954542	0.9456338046839693	0.4218897268977009	0.973003514053993	0.9156720742889605	0.9490896218919328	0	0	0.0	0.010181726548329354	37
3059	0.029727329418370883	0.0028134888536526926	-0.0025234277508361467	0.9317064850398901	-1	0	0	0.3	3	0.7692307692307693	10	0.4166666666666667	0.7692307692307693	12	10	2	0	0	0.25	12	3	15	0.0	0.3333333333333333	0.3011335082699269	0.9180877229750337	0.6322624858954542	0.9221365622648658	0.5456459969603286	0.9744607943004784	0.919711656292267	0.9449739236299155	0	0	0.0	-0.00025234277508361466	1
4324	0.04544480592078816	0.012066098912394988	0.011209894777465411	0.8922900211111533	-1	0	0	0.3	3	0.7692307692307693	10	0.3409090909090909	0.7692307692307693	12	10	2	0	0	0.36363636363636365	11	4	15	0.0	0	0.30130274526201023	0.9117760137366568	0.6322624858954542	0.9469797136511114	0.42487506961026994	0.9728235048353912	0.915309803420635	0.9494053302699595	0	0	0.0	0.011209894777465411	22
1740	0.04777005964259161	0.011470618404470237	0.008397732740871232	0.8882400602989765	-1	0	0	0.3	3	0.7692307692307693	10	0.3409090909090909	0.7692307692307693	12	10	2	0	0	0.36363636363636365	11	4	15	0.0	0	0.30130274526201023	0.9117760137366568	0.6322624858954542	0.946289862727886	0.48232304049653224	0.9703525584002809	0.9240709185584941	0.9477267817492915	0	0	0.0	0.008397732740871232	27
3563	0.047462172502595414	0.011791975506020768	0.010952949293008312	0.8943470413343632	-1	0	0	0.3	3	0.7692307692307693	10	0.3409090909090909	0.7692307692307693	12	10	2	0	0	0.36363636363636365	11	4	15	0.0	0	0.30130274526201023	0.9117760137366568	0.6322624858954542	0.9456338046839693	0.4218897268977009	0.973003514053993	0.9156720742889605	0.9490896218919328	0	0	0.0	0.010952949293008312	15
4261	0.047240964685431173	0.011613722687840422	0.010749466989720395	0.8938040595075316	-1	0	0	0.3	3	0.7692307692307693	10	0.3409090909090909	0.7692307692307693	12	10	2	0	0	0.36363636363636365	11	4	15	0.0	0	0.30130274526201023	0.9117760137366568	0.6322624858954542	0.9456338046839693	0.4218897268977009	0.973003514053993	0.9156720742889605	0.9490896218919328	0	0	0.0	0.010749466989720395	64
914	0.04725452165549373	0.009618630414132466	0.009186548451204365	0.7593043345209097	-1	0	0	0.3	3	0.7692307692307693	10	0.3409090909090909	0.7692307692307693	12	10	2	0	0	0.36363636363636365	11	4	15	0.0	0	0.38785404383455013	0.9342934406056005	0.6322624858954542	0.9555928243499237	0.24136216675324268	0.9755797061355488	0.9387364965034757	0.958395279525661	0	0	0.0	0.009186548451204365	70
1572	0.0446553518449469	0.011588315008734603	0.009732444424493116	0.8968657645943477	-1	0	0	0.3	3	0.7692307692307693	10	0.3409090909090909	0.7692307692307693	12	10	2	0	0	0.36363636363636365	11	4	15	0.0	0	0.30130274526201023	0.9117760137366568	0.6322624858954542	0.946289862727886	0.4218897268977009	0.973003514053993	0.9143397248980367	0.9492959370493276	0	0	0.0	0.009732444424493116	50
4121	0.04747403281081807	0.011213827970921242	0.010446211598839848	0.894026273671567	-1	0	0	0.3	3	0.7692307692307693	10	0.3409090909090909	0.7692307692307693	12	10	2	0	0	0.36363636363636365	11	4	15	0.0	0	0.30130274526201023	0.9117760137366568	0.6322624858954542	0.9456338046839693	0.4218897268977009	0.973003514053993	0.9156720742889605	0.9490896218919328	0	0	0.0	0.010446211598839848	19
4636	0.03780013832830631	0.00711994751824542	0.003280595009717372	0.9212539845616193	-1	0	0	0.3	3	0.7692307692307693	10	0.3409090909090909	0.7692307692307693	12	10	2	0	0	0.36363636363636365	11	4	15	0.0	0	0.48264452719904377	0.9426073915091696	0.5875718342387168	0.9142831017152441	0.20340336187772787	0.9526016301016678	0.9156720742889605	0.9383207645900031	0	0	0.0	0.003280595009717372	2
3684	0.04725936380114961	0.011668962198440984	0.010858544365116662	0.8945784317354376	-1	0	0	0.3	3	0.7692307692307693	10	0.3409090909090909	0.7692307692307693	12	10	2	0	0	0.36363636363636365	11	4	15	0.0	0	0.30130274526201023	0.9118996489208838	0.6322624858954542	0.9456338046839693	0.4218897268977009	0.973003514053993	0.9156720742889605	0.9491143866780968	0	0	0.0	0.010858544365116662	46
1436	0.04639852685719486	0.009885297960057582	0.006008957124721866	0.8914252778336936	-1	0	0	0.3	3	0.7692307692307693	10	0.3409090909090909	0.7692307692307693	12	10	2	0	0	0.36363636363636365	11	4	15	0.0	0	0.38785404383455013	0.9342934406056005	0.6322624858954542	0.9555928243499237	0.24136216675324268	0.9755797061355488	0.9387364965034757	0.958395279525661	0	0	0.0	0.006008957124721866	16
1016	0.044765420451275365	0.006418991044581114	0.0060527311356653	0.764963556814005	-1	0	0	0.3	3	0.7692307692307693	10	0.3409090909090909	0.7692307692307693	12	10	2	0	0	0.36363636363636365	11	4	15	0.0	0	0.3011335082699269	0.9078885239074523	0.6322624858954542	0.9114528786012008	0.5456459969603286	0.9727946026005699	0.9351943164530091	0.9388960481268387	0	0	0.0	0.0060527311356653	46
2160	0.04535315955370311	0.01168058642373906	0.00936461555557032	0.897490060112641	-1	0	0	0.3	3	0.7692307692307693	10	0.3409090909090909	0.7692307692307693	12	10	2	0	0	0.36363636363636365	11	4	15	0.0	0	0.30130274526201023	0.9117760137366568	0.6322624858954542	0.946289862727886	0.4218897268977009	0.973003514053993	0.9143397248980367	0.9492959370493276	0	0	0.0	0.00936461555557032	22
4743	0.04286054472627494	0.0003707618065883534	2.9784064431814394e-05	0.9157243440209265	-1	0	0	0.3	3	0.7692307692307693	10	0.3409090909090909	0.7692307692307693	12	10	2	0	0	0.36363636363636365	11	4	15	0.0	0	0.30130274526201023	0.9134564649651908	0.49155067169349725	0.9459963430777114	0.4218897268977009	0.971034521417397	0.8871043716205267	0.9483717447061963	0	0	0.0	2.9784064431814394e-05	3
2587	0.027621336522049532	0.002506277079610244	0.0024764784557978797	0.9436195468944919	-1	0.25	1	0.4	4	0.6923076923076923	9	0.3409090909090909	0.6923076923076923	12	9	2	0	0	0.36363636363636365	11	4	15	0.0	0.36363636363636365	0.3011335082699269	0.9179100335288454	0.5000108182104734	0.9418628058769423	0.30657023774079956	0.9529628472773141	0.8282243025412575	0.9391173329960056	0	0	0.0	0.0024764784557978797	3
540	0.002662257998244744	0.0007717317059841828	0.000765476655626661	0.9877068050049767	-1	0	0	0.6666666666666666	2	0.5	1	0.6666666666666666	0.5	3	1	0	0	0	0.6666666666666666	2	3	4	0.0	0	0.6419118164132406	0.7746379599343433	0.7345587495217878	0.9645400097284393	0.6288954810110806	0.9099405035175561	0.9434568998420981	0.9075108508674242	0	0	0.0	0.000765476655626661	19
1317	0.0474282203347389	0.01296658068134256	0.010097282123666814	0.8847988700272806	-1	0	0	0.3	3	0.7692307692307693	10	0.3409090909090909	0.7692307692307693	12	10	2	0	0	0.36363636363636365	11	4	15	0.0	0	0.3011335082699269	0.9078885239074523	0.6322624858954542	0.9114528786012008	0.5456459969603286	0.9727946026005699	0.9351943164530091	0.9388960481268387	0	0	0.0	0.010097282123666814	42
436	0.05630692599191048	0.01261495458946388	0.009646762800542365	0.7153544807933587	-1	0.25	1	0.4	4	0.6923076923076923	9	0.4166666666666667	0.5384615384615384	9	7	5	4	0	0.25	3	12	15	0.3333333333333333	0.6666666666666666	0.8181802777857623	0.9695057434898532	0.505114583621192	0.799405809135062	0.5168054644272383	0.889204029611811	0.896603113371538	0.9095502980815341	0.38888888888888884	0.6666666666666666	0.0	0.009646762800542365	32
1765	0.0372033218068105	0.007698607538180711	0.005889749803336391	0.9276873361540893	-1	0	0	0.3	3	0.7692307692307693	10	0.3409090909090909	0.7692307692307693	12	10	2	0	0	0.36363636363636365	11	4	15	0.0	0	0.39609322862650387	0.9399743861294869	0.6322624858954542	0.9318896005665814	0.3412813845214987	0.9723999910188793	0.949187413834168	0.9514952183986906	0	0	0.0	0.005889749803336391	5
731	0.04453067171339037	0.006536178985140888	0.0014419898172771575	0.891102908893351	-1	0	0	0.3	3	0.7692307692307693	10	0.4166666666666667	0.7692307692307693	12	10	2	0	0	0.25	12	3	15	0.0	0.16666666666666666	0.30130274526201023	0.9535085300907373	0.6145778257409049	0.9617818570451455	0.21880363326637314	0.9664762536780487	0.7735904214094298	0.9609314962119325	0	0	0.0	0.0014419898172771575	9
1153	0.03559670800360755	0.006683168134724347	0.005017061206148871	0.9240308834413806	-1	0	0	0.3	3	0.7692307692307693	10	0.3409090909090909	0.7692307692307693	12	10	2	0	0	0.36363636363636365	11	4	15	0.0	0	0.3907049760001936	0.9524551269410201	0.6095669786977406	0.9255708465346347	0.21880363326637314	0.9689156198290072	0.934928597063698	0.9519285420617184	0	0	0.0	0.005017061206148871	8
597	0.00528388711390425	0.0022334929911758017	0.0012855705350271044	0.9960363953274888	-1	0	0	0.8	4	0.2	1	0.7777777777777778	0.2	4	1	2	1	0	1.0	3	3	7	0.2	1.0	0.6202493620966711	0.8236204732746777	0.37970092438868874	0.969420366801045	0.5867124738094456	0.8880044536406061	0.921746711954423	0.9134087344552883	1.0	0.25	0.0	0.0012855705350271044	14
930	0.04675889340683525	0.009403357791272117	0.002759384830270755	0.8896046103137643	-1	0	0	0.3	3	0.7692307692307693	10	0.3409090909090909	0.7692307692307693	12	10	2	0	0	0.36363636363636365	11	4	15	0.0	0	0.29591449263569997	0.9210725058751686	0.6787595892245657	0.9490248355173501	0.4804379259727716	0.9786268527701993	0.9387364965034757	0.9555691695932146	0	0	0.0	0.002759384830270755	18
4343	0.04770193673304451	0.01146072553693707	0.010568680540661233	0.8939362323353829	-1	0	0	0.3	3	0.7692307692307693	10	0.3409090909090909	0.7692307692307693	12	10	2	0	0	0.36363636363636365	11	4	15	0.0	0	0.30130274526201023	0.9117760137366568	0.6322624858954542	0.9456338046839693	0.4218897268977009	0.973003514053993	0.9156720742889605	0.9490896218919328	0	0	0.0	0.010568680540661233	55
1742	0.04932485176829197	0.011492405229213845	0.007183056265267084	0.8815623337872718	-1	0	0	0.3	3	0.7692307692307693	10	0.3409090909090909	0.7692307692307693	12	10	2	0	0	0.36363636363636365	11	4	15	0.0	0	0.38785404383455013	0.9342934406056005	0.6322624858954542	0.9555928243499237	0.30222276590710073	0.9697193574399742	0.9399182135791915	0.9553549809515222	0	0	0.0	0.007183056265267084	21
3935	0.04861435723139638	0.011180860186356886	0.010486350590351832	0.8936036413789179	-1	0	0	0.3	3	0.7692307692307693	10	0.3409090909090909	0.7692307692307693	12	10	2	0	0	0.36363636363636365	11	4	15	0.0	0	0.30130274526201023	0.9117760137366568	0.6322624858954542	0.9456338046839693	0.4218897268977009	0.973003514053993	0.9156720742889605	0.9490896218919328	0	0	0.0	0.010486350590351832	16
4039	0.04613403130936229	0.010680451625836616	0.008761106434082542	0.8907144820685803	-1	0	0	0.3	3	0.7692307692307693	10	0.3409090909090909	0.7692307692307693	12	10	2	0	0	0.36363636363636365	11	4	15	0.0	0	0.30130274526201023	0.9118996489208838	0.6322624858954542	0.9394070674927656	0.356681655910144	0.9735843990302547	0.9156720742889605	0.9476012605616501	0	0	0.0	0.008761106434082542	14
3413	0.04736826929587169	0.011200071873007523	0.010386144180592397	0.894769101553161	-1	0	0	0.3	3	0.7692307692307693	10	0.3409090909090909	0.7692307692307693	12	10	2	0	0	0.36363636363636365	11	4	15	0.0	0	0.30130274526201023	0.9117760137366568	0.6322624858954542	0.9456338046839693	0.4218897268977009	0.973003514053993	0.9156720742889605	0.9490896218919328	0	0	0.0	0.010386144180592397	39
384	0.001093423235613833	0.00019509686484771316	0.00019509237484317658	0.9960738842008314	-1	0	0	1.0	1	0	0	1.0	0	1	0	0	0	0	0.5	1	2	2	0.0	0	0	0	0	0	0	0	0	0	0	0	0	0.00019509237484317658	70
2218	0.043429104336100484	0.010477386135588754	0.008241573001276	0.8985140632795097	-1	0	0	0.3	3	0.7692307692307693	10	0.3409090909090909	0.7692307692307693	12	10	2	0	0	0.36363636363636365	11	4	15	0.0	0	0.30130274526201023	0.9117760137366568	0.6322624858954542	0.946289862727886	0.4218897268977009	0.973003514053993	0.9143397248980367	0.9492959370493276	0	0	0.0	0.008241573001276	15
259	0.08359185682027545	0.014308282408579788	-0.006076623392576126	0.805923872345434	-1	0	0	0.2	2	0.9230769230769231	12	0.38461538461538464	0.6923076923076923	11	9	3	3	0	0.23076923076923078	3	13	15	0.375	0	0.3354320791301356	0.9031238879582955	0.5420484496568823	0.8603545791859291	0.7996767044930274	0.9744093686545208	0.9332156699240474	0.9284701479650558	0.09090909090909091	0.36363636363636365	0.0	-0.0006076623392576126	2
4247	0.04260690694038106	0.003380410970493342	0.00014299468665521768	0.9114575798065496	-1	0	0	0.2	2	0.8461538461538461	11	0.38461538461538464	0.8461538461538461	13	11	1	0	0	0.23076923076923078	13	3	15	0.0	0.3333333333333333	0.3009642712778436	0.9141335764407398	0.4485345865063753	0.914969803436114	0.3492197752414869	0.948737947491211	0.7239021165490035	0.9277803897730933	0	0	0.0	0.00014299468665521768	1
5049	0.04594094068400732	0.01135943084359646	0.010985931030051832	0.8899650527352958	-1	0	0	0.3	3	0.7692307692307693	10	0.3409090909090909	0.7692307692307693	12	10	2	0	0	0.36363636363636365	11	4	15	0.0	0	0.30130274526201023	0.9117760137366568	0.6322624858954542	0.9469797136511114	0.43554901839786864	0.972076737626981	0.9107859821801597	0.9489571286298861	0	0	0.0	0.010985931030051832	29
2168	0.04569638937366115	0.011541445875403275	0.009524929916012293	0.8969340298470633	-1	0	0	0.3	3	0.7692307692307693	10	0.3409090909090909	0.7692307692307693	12	10	2	0	0	0.36363636363636365	11	4	15	0.0	0	0.30130274526201023	0.9117760137366568	0.6322624858954542	0.946289862727886	0.4218897268977009	0.973003514053993	0.9143397248980367	0.9492959370493276	0	0	0.0	0.009524929916012293	29
2415	0.04365992339758504	0.011310662899354014	0.009427297446063606	0.8973947748299133	-1	0	0	0.3	3	0.7692307692307693	10	0.3409090909090909	0.7692307692307693	12	10	2	0	0	0.36363636363636365	11	4	15	0.0	0	0.30130274526201023	0.9117760137366568	0.6322624858954542	0.946289862727886	0.4218897268977009	0.973003514053993	0.9143397248980367	0.9492959370493276	0	0	0.0	0.009427297446063606	47
3333	0.04768751817059386	0.011586175212260767	0.010747441499783858	0.894384289793319	-1	0	0	0.3	3	0.7692307692307693	10	0.3409090909090909	0.7692307692307693	12	10	2	0	0	0.36363636363636365	11	4	15	0.0	0	0.30130274526201023	0.9117760137366568	0.6322624858954542	0.9456338046839693	0.4218897268977009	0.973003514053993	0.9156720742889605	0.9490896218919328	0	0	0.0	0.010747441499783858	125
2197	0.04544233568333736	0.010373036404084934	0.008858962900539568	0.8960301463742832	-1	0	0	0.3	3	0.7692307692307693	10	0.3409090909090909	0.7692307692307693	12	10	2	0	0	0.36363636363636365	11	4	15	0.0	0	0.30130274526201023	0.9117760137366568	0.6322624858954542	0.946289862727886	0.4218897268977009	0.973003514053993	0.9143397248980367	0.9492959370493276	0	0	0.0	0.008858962900539568	30
2090	0.05169971470394099	0.01157206266222782	0.005609856281469588	0.8782306323146559	-1	0	0	0.2	2	0.9230769230769231	12	0.4166666666666667	0.8461538461538461	12	11	2	0	0	0.25	12	3	15	0.0	0	0.30130274526201023	0.9183727760936795	0.6322624858954542	0.9521917255705377	0.30657023774079956	0.9587025304291888	0.7987467973267524	0.9454355223295389	0	0	0.0	0.005609856281469588	9
772	0.014476830582058944	0.0010285862351927606	8.401472244241008e-05	0.9697244769450882	-1	0	0	0.3333333333333333	2	0.8333333333333334	5	0.5714285714285714	0.8333333333333334	7	5	0	0	0	0.2857142857142857	7	2	8	0.0	0	0.30130274526201023	0.9304087759984547	0.4325128938993691	0.962817397687778	0.21880363326637314	0.9441601257480753	0.6192121626078467	0.9474298940352187	0	0	0.0	8.401472244241008e-05	12
1920	0.047665762926703534	0.003018720039706483	0.002709794256377213	0.7539836575644119	-1	0	0	0.3	3	0.7692307692307693	10	0.3409090909090909	0.7692307692307693	12	10	2	0	0	0.36363636363636365	11	4	15	0.0	0	0.2905262400093897	0.9211688344048984	0.5220059626694971	0.9444463391671328	0.48232304049653224	0.970846380409535	0.9172064850756051	0.9494246170935913	0	0	0.0	0.002709794256377213	3
3800	0.04725787742463207	0.01196804337254897	0.011033375458619751	0.8930003347972856	-1	0	0	0.3	3	0.7692307692307693	10	0.3409090909090909	0.7692307692307693	12	10	2	0	0	0.36363636363636365	11	4	15	0.0	0	0.30130274526201023	0.9117760137366568	0.6322624858954542	0.9456338046839693	0.4218897268977009	0.973003514053993	0.9156720742889605	0.9490896218919328	0	0	0.0	0.011033375458619751	29
73	0.0009794040105780728	7.824174133342764e-05	-7.73063986900273e-05	0.996704788564362	-1	0	0	0.6	3	0.6	3	0.7	0.4	4	2	2	1	0	0.4	2	5	7	0.16666666666666666	0.4	0.87671574915835	0.9054571010048437	0.7160361993617779	0.9512765421968891	0.371744579583345	0.9280473437451485	0.939680467535709	0.9306059589058797	1.0	0.5	0.0	-7.73063986900273e-06	12
634	0.047898645156720064	0.009521109186521597	0.002821193229595216	0.8805701400918735	-1	0	0	0.3	3	0.7692307692307693	10	0.3409090909090909	0.7692307692307693	12	10	2	0	0	0.36363636363636365	11	4	15	0.0	0	0.29591449263569997	0.9210725058751686	0.6787595892245657	0.9490248355173501	0.5531078776289855	0.9711041636082431	0.9273576149857305	0.9509807429012028	0	0	0.0	0.002821193229595216	96
3227	0.048338211738892176	0.011112627486958975	0.01031736893084325	0.8947681247375863	-1	0	0	0.3	3	0.7692307692307693	10	0.3409090909090909	0.7692307692307693	12	10	2	0	0	0.36363636363636365	11	4	15	0.0	0	0.30130274526201023	0.9117760137366568	0.6322624858954542	0.9456338046839693	0.4218897268977009	0.973003514053993	0.9156720742889605	0.9490896218919328	0	0	0.0	0.01031736893084325	41
2541	0.044704107109078024	0.011092069511282384	0.009286969382493482	0.8971120645192615	-1	0	0	0.3	3	0.7692307692307693	10	0.3409090909090909	0.7692307692307693	12	10	2	0	0	0.36363636363636365	11	4	15	0.0	0	0.30130274526201023	0.9117760137366568	0.6322624858954542	0.946289862727886	0.3492197752414869	0.9710910108463655	0.9143397248980367	0.9481542098232901	0	0	0.0	0.009286969382493482	15
1678	0.04455209767104344	0.010998161683258722	0.009397420122554009	0.89726344873294	-1	0	0	0.3	3	0.7692307692307693	10	0.3409090909090909	0.7692307692307693	12	10	2	0	0	0.36363636363636365	11	4	15	0.0	0	0.30130274526201023	0.9117760137366568	0.6322624858954542	0.946289862727886	0.4218897268977009	0.973003514053993	0.9143397248980367	0.9492959370493276	0	0	0.0	0.009397420122554009	123
2420	0.04718864925996127	0.011508111256800686	0.009468747055137382	0.8880071836832238	-1	0	0	0.3	3	0.7692307692307693	10	0.3409090909090909	0.7692307692307693	12	10	2	0	0	0.36363636363636365	11	4	15	0.0	0	0.30130274526201023	0.9117760137366568	0.6322624858954542	0.946289862727886	0.5427563540953636	0.9699083047085933	0.9085973808959822	0.9474730266568435	0	0	0.0	0.009468747055137382	20
1481	0.04988113400063156	0.009185434374972025	0.008127758036381697	0.7573154712793201	-1	0	0	0.3	3	0.7692307692307693	10	0.3409090909090909	0.7692307692307693	12	10	2	0	0	0.36363636363636365	11	4	15	0.0	0	0.38785404383455013	0.9342934406056005	0.6322624858954542	0.9555928243499237	0.30555663601767197	0.9712225130695333	0.9273576149857305	0.9560949671217933	0	0	0.0	0.008127758036381697	28
3106	0.04745631624905311	0.01126051940252458	0.01053474964708657	0.8945249249866515	-1	0	0	0.3	3	0.7692307692307693	10	0.3409090909090909	0.7692307692307693	12	10	2	0	0	0.36363636363636365	11	4	15	0.0	0	0.30130274526201023	0.9117760137366568	0.6322624858954542	0.9456338046839693	0.4218897268977009	0.973003514053993	0.9156720742889605	0.9490896218919328	0	0	0.0	0.01053474964708657	22
1562	0.04886098576067275	0.011568829592890097	0.006767453702508281	0.8809766312663481	-1	0	0	0.3	3	0.7692307692307693	10	0.3409090909090909	0.7692307692307693	12	10	2	0	0	0.36363636363636365	11	4	15	0.0	0	0.38785404383455013	0.9342934406056005	0.6322624858954542	0.9555928243499237	0.30555663601767197	0.9709556713798584	0.9273576149857305	0.9559617814197093	0	0	0.0	0.006767453702508281	13
1383	0.04670762829016386	0.010371719559692084	0.006388856869032625	0.8913296732048259	-1	0	0	0.3	3	0.7692307692307693	10	0.3409090909090909	0.7692307692307693	12	10	2	0	0	0.36363636363636365	11	4	15	0.0	0	0.38785404383455013	0.9342934406056005	0.6322624858954542	0.9555928243499237	0.24136216675324268	0.9755797061355488	0.9387364965034757	0.958395279525661	0	0	0.0	0.006388856869032625	28
701	0.004807450289680624	0.0023119365380718884	0.0008816499793247783	0.979709499914929	-1	0	0	0.25	1	1.0	3	1.0	1.0	4	3	0	0	0	0.2	5	1	5	0.0	0	0.8425579799376187	0.8645273771384975	0.6321359887035133	0.9131942524706314	0.7908257776018232	0.9095554933994844	0.8439838236544617	0.8976733626521776	0	0	0.0	0.0008816499793247783	16
4056	0.04811110138392551	0.011704246857322659	0.011004566007312797	0.8924909045610936	-1	0	0	0.3	3	0.7692307692307693	10	0.3409090909090909	0.7692307692307693	12	10	2	0	0	0.36363636363636365	11	4	15	0.0	0	0.30130274526201023	0.9117760137366568	0.6322624858954542	0.9456338046839693	0.4218897268977009	0.973003514053993	0.9156720742889605	0.9490896218919328	0	0	0.0	0.011004566007312797	15
1133	0.04277817605210086	0.005092739904327747	0.004602295631227058	0.8741854147641592	-1	0	0	0.2	2	0.8461538461538461	11	0.3125	0.8461538461538461	13	11	1	0	0	0.3333333333333333	12	4	15	0.0	0	0.2905262400093897	0.9199130642253459	0.648151362677922	0.9554858129080918	0.33967026046403587	0.9724864714163451	0.919711656292267	0.9536578145140957	0	0	0.0	0.004602295631227058	20
529	0.012159174220843538	0.0022250671050707757	0.0006036167542189271	0.9497422177635254	-1	0	0	0.25	1	1.0	4	1.0	1.0	5	4	0	0	0	0.16666666666666666	6	1	6	0.0	0	0.5482750909702291	0.9265520573395276	0.8781003559168099	0.8519163456614066	0.7932123719227857	0.9502984700609434	0.9003214219243865	0.9177213068684643	0	0	0.0	0.0006036167542189271	16
4719	0.04703988874333675	0.011555633984576036	0.010654880020445423	0.893664467370714	-1	0	0	0.3	3	0.7692307692307693	10	0.3409090909090909	0.7692307692307693	12	10	2	0	0	0.36363636363636365	11	4	15	0.0	0	0.30130274526201023	0.9117760137366568	0.6322624858954542	0.9456338046839693	0.4218897268977009	0.973003514053993	0.9156720742889605	0.9490896218919328	0	0	0.0	0.010654880020445423	39
4748	0.04263215614343329	0.006680870684350097	0.0066714969521588854	0.8857287063098469	-1	0	0	0.2	2	0.8461538461538461	11	0.3125	0.8461538461538461	13	11	1	0	0	0.3333333333333333	12	4	15	0.0	0	0.30130274526201023	0.9064621937113853	0.6163736091129867	0.9403122249798292	0.37653835824182247	0.9706823258192849	0.8978755533961397	0.9449397099471927	0	0	0.0	0.0066714969521588854	11
4515	0.04720041494895799	0.010676328649791397	0.010207628079352807	0.8909603318802113	-1	0	0	0.3	3	0.7692307692307693	10	0.3409090909090909	0.7692307692307693	12	10	2	0	0	0.36363636363636365	11	4	15	0.0	0	0.30130274526201023	0.9118996489208838	0.6322624858954542	0.9456338046839693	0.43554901839786864	0.972076737626981	0.9107859821801597	0.9485527456812528	0	0	0.0	0.010207628079352807	23
3621	0.048466700756275044	0.010727658248673371	0.00954513105196493	0.8945558816001844	-1	0	0	0.3	3	0.7692307692307693	10	0.3409090909090909	0.7692307692307693	12	10	2	0	0	0.36363636363636365	11	4	15	0.0	0	0.30130274526201023	0.915865977546907	0.6322624858954542	0.9456338046839693	0.4218897268977009	0.973003514053993	0.9156720742889605	0.9499197575097204	0	0	0.0	0.00954513105196493	11
1924	0.04475416520832853	0.011058901727207634	0.009090064237239612	0.8972040111124443	-1	0	0	0.3	3	0.7692307692307693	10	0.3409090909090909	0.7692307692307693	12	10	2	0	0	0.36363636363636365	11	4	15	0.0	0	0.30130274526201023	0.9117760137366568	0.6322624858954542	0.946289862727886	0.4218897268977009	0.973003514053993	0.9143397248980367	0.9492959370493276	0	0	0.0	0.009090064237239612	16
1185	0.044918193871147566	0.011745584730735703	0.009770791811829114	0.8855826559681195	-1	0	0	0.3	3	0.7692307692307693	10	0.3409090909090909	0.7692307692307693	12	10	2	0	0	0.36363636363636365	11	4	15	0.0	0	0.3011335082699269	0.9078885239074523	0.6322624858954542	0.9114528786012008	0.5456459969603286	0.9727946026005699	0.9351943164530091	0.9388960481268387	0	0	0.0	0.009770791811829114	53
2074	0.04367002134324098	0.011177596081900413	0.00926507039097926	0.8968086755336806	-1	0	0	0.3	3	0.7692307692307693	10	0.3409090909090909	0.7692307692307693	12	10	2	0	0	0.36363636363636365	11	4	15	0.0	0	0.30130274526201023	0.9117760137366568	0.6322624858954542	0.946289862727886	0.4218897268977009	0.973003514053993	0.9143397248980367	0.9492959370493276	0	0	0.0	0.00926507039097926	37
1100	0.04819734970026839	0.008317461056887571	0.007270768519334155	0.8807870663435684	-1	0	0	0.3	3	0.7692307692307693	10	0.3409090909090909	0.7692307692307693	12	10	2	0	0	0.36363636363636365	11	4	15	0.0	0	0.33239639316674385	0.915500610850488	0.6787595892245657	0.9279064304862229	0.5501008178228608	0.9697892677869729	0.940227895015947	0.9427941308995178	0	0	0.0	0.007270768519334155	19
3332	0.04754280420248978	0.0110155365394962	0.01017637827249584	0.8942632499866567	-1	0	0	0.3	3	0.7692307692307693	10	0.3409090909090909	0.7692307692307693	12	10	2	0	0	0.36363636363636365	11	4	15	0.0	0	0.30130274526201023	0.9118996489208838	0.6322624858954542	0.9456338046839693	0.4218897268977009	0.973003514053993	0.9156720742889605	0.9491143866780968	0	0	0.0	0.01017637827249584	69
1497	0.045288799488676146	0.007299780538044599	0.004804032534650997	0.8853480697250308	-1	0	0	0.3	3	0.7692307692307693	10	0.3409090909090909	0.7692307692307693	12	10	2	0	0	0.36363636363636365	11	4	15	0.0	0	0.48264452719904377	0.9054299967699335	0.6069553866296664	0.9281245615147686	0.7403179584045383	0.9658827600673078	0.9482275695466145	0.9382069818635844	0	0	0.0	0.004804032534650997	10
1793	0.044919304323304335	0.010301803446187752	0.008637780148551566	0.893666023482035	-1	0	0	0.3	3	0.7692307692307693	10	0.3409090909090909	0.7692307692307693	12	10	2	0	0	0.36363636363636365	11	4	15	0.0	0	0.30130274526201023	0.9118996489208838	0.6322624858954542	0.911560693829781	0.30657023774079956	0.9727007835676745	0.9143397248980367	0.9397835797986873	0	0	0.0	0.008637780148551566	12
2788	0.04559138460206217	0.011845109351187278	0.009779317290350016	0.8955539133591212	-1	0	0	0.3	3	0.7692307692307693	10	0.3409090909090909	0.7692307692307693	12	10	2	0	0	0.36363636363636365	11	4	15	0.0	0	0.30130274526201023	0.9117760137366568	0.6322624858954542	0.946289862727886	0.4218897268977009	0.973003514053993	0.9143397248980367	0.9492959370493276	0	0	0.0	0.009779317290350016	8
2273	0.04310425250744559	0.011373869259477873	0.009199297240927539	0.8975865700737101	-1	0	0	0.3	3	0.7692307692307693	10	0.3409090909090909	0.7692307692307693	12	10	2	0	0	0.36363636363636365	11	4	15	0.0	0	0.30130274526201023	0.9117760137366568	0.6322624858954542	0.946289862727886	0.4218897268977009	0.973003514053993	0.9143397248980367	0.9492959370493276	0	0	0.0	0.009199297240927539	44
4851	0.03522515357056032	0.0018898057147333383	-0.0015400048510414313	0.8457665842919274	-1	0	0	0.3	3	0.7692307692307693	10	0.3409090909090909	0.7692307692307693	12	10	2	0	0	0.36363636363636365	4	11	15	0.0	0	0.36698919240998373	0.9103286641065376	0.6322624858954542	0.9353550195973531	0.3125409231659376	0.9731175026962713	0.915309803420635	0.9458110885956604	0	0	0.0	-0.00015400048510414314	2
2808	0.048542984408347194	0.010160969057146817	0.008918405677477155	0.8933181682646507	-1	0	0	0.3	3	0.7692307692307693	10	0.3409090909090909	0.7692307692307693	12	10	2	0	0	0.36363636363636365	11	4	15	0.0	0	0.30130274526201023	0.9118996489208838	0.6322624858954542	0.9444022759186357	0.30657023774079956	0.9727007835676745	0.9156720742889605	0.9485452785166216	0	0	0.0	0.008918405677477155	23
2300	0.04474292640221943	0.011615222020873353	0.009546715918985123	0.896780227762069	-1	0	0	0.3	3	0.7692307692307693	10	0.3409090909090909	0.7692307692307693	12	10	2	0	0	0.36363636363636365	11	4	15	0.0	0	0.30130274526201023	0.9117760137366568	0.6322624858954542	0.946289862727886	0.4218897268977009	0.973003514053993	0.9143397248980367	0.9492959370493276	0	0	0.0	0.009546715918985123	13
4765	0.031759277569783924	0.0017934176181811856	-0.0016614648600175835	0.9280159037378122	-1	0	0	0.3	3	0.7692307692307693	10	0.4166666666666667	0.7692307692307693	12	10	2	0	0	0.25	12	3	15	0.0	0.3333333333333333	0.3011335082699269	0.9180877229750337	0.6322624858954542	0.9231106307285298	0.5593052884604963	0.973486491494951	0.9209676734690967	0.944542568958968	0	0	0.0	-0.00016614648600175836	0
4938	0.04854453718962686	0.011255677328015985	0.010669709888469018	0.8882225335746092	-1	0	0	0.3	3	0.7692307692307693	10	0.3409090909090909	0.7692307692307693	12	10	2	0	0	0.36363636363636365	11	4	15	0.0	0	0.30130274526201023	0.9117760137366568	0.6322624858954542	0.9456338046839693	0.43554901839786864	0.972076737626981	0.9107859821801597	0.9485277223817056	0	0	0.0	0.010669709888469018	6
3592	0.04360739957098837	0.011331213752850846	0.009468029300770512	0.8964884244324246	-1	0	0	0.3	3	0.7692307692307693	10	0.3409090909090909	0.7692307692307693	12	10	2	0	0	0.36363636363636365	11	4	15	0.0	0	0.30130274526201023	0.9117760137366568	0.6322624858954542	0.946289862727886	0.4218897268977009	0.973003514053993	0.9143397248980367	0.9492959370493276	0	0	0.0	0.009468029300770512	10
4117	0.04857786865113795	0.01061979722289896	0.01004283780079427	0.892559151094586	-1	0	0	0.3	3	0.7692307692307693	10	0.3409090909090909	0.7692307692307693	12	10	2	0	0	0.36363636363636365	11	4	15	0.0	0	0.30130274526201023	0.9117760137366568	0.6322624858954542	0.9456338046839693	0.4218897268977009	0.973003514053993	0.9156720742889605	0.9490896218919328	0	0	0.0	0.01004283780079427	24
4205	0.046670829709293545	0.010973287376741716	0.010076090138409141	0.8940105905279392	-1	0	0	0.3	3	0.7692307692307693	10	0.3409090909090909	0.7692307692307693	12	10	2	0	0	0.36363636363636365	11	4	15	0.0	0	0.30130274526201023	0.9118996489208838	0.6322624858954542	0.9456338046839693	0.4218897268977009	0.973003514053993	0.9156720742889605	0.9491143866780968	0	0	0.0	0.010076090138409141	15
1264	0.042407118633898545	0.005969033360435686	0.005304726426603659	0.8766288095172008	-1	0	0	0.2	2	0.8461538461538461	11	0.3125	0.8461538461538461	13	11	1	0	0	0.3333333333333333	12	4	15	0.0	0	0.2905262400093897	0.9199130642253459	0.648151362677922	0.9554858129080918	0.21880363326637314	0.9776313401134887	0.919711656292267	0.956686721181497	0	0	0.0	0.005304726426603659	16
1819	0.045654598219959486	0.01096548018940944	0.009140666106589757	0.8868645738765301	-1	0	0	0.3	3	0.7692307692307693	10	0.3409090909090909	0.7692307692307693	12	10	2	0	0	0.36363636363636365	11	4	15	0.0	0	0.30130274526201023	0.9117760137366568	0.6322624858954542	0.946289862727886	0.2858581172916323	0.9724435397826989	0.9043453035228781	0.9489562323439903	0	0	0.0	0.009140666106589757	50
266	2.2824148823111435e-06	2.250469505551592e-08	2.225945828044634e-08	0.9999992994474456	-1	0	0	1.0	1	0	0	1.0	0	1	0	0	1	0	0.5	2	1	2	0.3333333333333333	0	0	0	0	0	0	0	0	0	0	0	0	2.225945828044634e-08	17
1235	0.048040160929993345	0.005918736999705956	0.0051161966188924225	0.7479947913959075	-1	0	0	0.3	3	0.7692307692307693	10	0.3409090909090909	0.7692307692307693	12	10	2	0	0	0.36363636363636365	11	4	15	0.0	0	0.29591449263569997	0.9210725058751686	0.6787595892245657	0.9490248355173501	0.4804379259727716	0.9786268527701993	0.9387364965034757	0.9555691695932146	0	0	0.0	0.0051161966188924225	17
3095	0.04369935120597278	0.010684689703355949	0.008077791610369568	0.8979268997672762	-1	0	0	0.3	3	0.7692307692307693	10	0.3409090909090909	0.7692307692307693	12	10	2	0	0	0.36363636363636365	11	4	15	0.0	0	0.30130274526201023	0.9118996489208838	0.6322624858954542	0.946289862727886	0.30657023774079956	0.9727007835676745	0.9143397248980367	0.9491364673213755	0	0	0.0	0.008077791610369568	13
3733	0.047590374233079484	0.007775575361017681	0.004753950678528547	0.8956593453303335	-1	0	0	0.3	3	0.7692307692307693	10	0.3409090909090909	0.7692307692307693	12	10	2	0	0	0.36363636363636365	11	4	15	0.0	0	0.36698919240998373	0.9136708569129471	0.6322624858954542	0.9304625412795795	0.30657023774079956	0.9719923020570265	0.9156720742889605	0.9444505278961187	0	0	0.0	0.004753950678528547	4
4986	0.04737908737983622	0.01058405113976738	0.0098717740691609	0.8939871390669424	-1	0	0	0.3	3	0.7692307692307693	10	0.3409090909090909	0.7692307692307693	12	10	2	0	0	0.36363636363636365	11	4	15	0.0	0	0.30130274526201023	0.9117760137366568	0.6322624858954542	0.9469797136511114	0.43554901839786864	0.972076737626981	0.9107859821801597	0.9489571286298861	0	0	0.0	0.0098717740691609	14
535	0.034943958003319085	0.007408729465573031	0.0018102495174214446	0.979640719866514	-1	0	0	0.5555555555555556	5	0.45454545454545453	5	0.43333333333333335	0.45454545454545453	8	5	4	1	0	0.3	3	10	13	0.1111111111111111	0.18181818181818182	0.24694185150850476	0.9662693771095582	0.685989085024201	0.8730803490474565	0.5677373846830774	0.9146147848150386	0.896603113371538	0.9276818234046241	1.0	0.875	0.0	0.0018102495174214446	9
1146	0.04129300286924469	0.006734358777541181	0.002653847238901408	0.9006701521410816	-1	0	0	0.3	3	0.7692307692307693	10	0.3409090909090909	0.7692307692307693	12	10	2	0	0	0.36363636363636365	11	4	15	0.0	0	0.3907049760001936	0.9427741441443167	0.5220059626694971	0.9325203653973765	0.30222276590710073	0.94116336370117	0.8497214862470517	0.938969696788422	0	0	0.0	0.002653847238901408	5
2022	0.049482425044723756	0.007295954744743899	0.003806453970029128	0.8868613989716557	-1	0	0	0.3	3	0.7692307692307693	10	0.3409090909090909	0.7692307692307693	12	10	2	0	0	0.36363636363636365	11	4	15	0.0	0	0.2905262400093897	0.9211688344048984	0.5220059626694971	0.9444463391671328	0.4218897268977009	0.9727696426163481	0.9224541255705531	0.95053688599547	0	0	0.0	0.003806453970029128	7
4720	0.0459155673073128	0.012337983241825948	0.010581277652917283	0.8926966162791818	-1	0	0	0.3	3	0.7692307692307693	10	0.3409090909090909	0.7692307692307693	12	10	2	0	0	0.36363636363636365	11	4	15	0.0	0	0.30130274526201023	0.9117760137366568	0.6322624858954542	0.9469797136511114	0.4218897268977009	0.973003514053993	0.9156720742889605	0.9495145900062418	0	0	0.0	0.010581277652917283	23
1628	0.044761092823255196	0.012595451686186119	0.007638981838485371	0.8862416123206693	-1	0	0	0.3	3	0.7692307692307693	10	0.3409090909090909	0.7692307692307693	12	10	2	0	0	0.36363636363636365	11	4	15	0.0	0	0.39024297268947317	0.9346843153579224	0.6322624858954542	0.9555928243499237	0.24136216675324268	0.9755797061355488	0.9387364965034757	0.9584800592532685	0	0	0.0	0.007638981838485371	17
2753	0.044986635304272014	0.011243175594940322	0.00923898377408018	0.8966635354510001	-1	0	0	0.3	3	0.7692307692307693	10	0.3409090909090909	0.7692307692307693	12	10	2	0	0	0.36363636363636365	11	4	15	0.0	0	0.30130274526201023	0.9117760137366568	0.6322624858954542	0.946289862727886	0.4218897268977009	0.973003514053993	0.9143397248980367	0.9492959370493276	0	0	0.0	0.00923898377408018	24
176	0.0025143716237639884	7.540170346870253e-05	2.9668857354229404e-06	0.9967957694203238	-1	0	0	0.4	2	0.8	4	0.5833333333333334	0.8	6	4	0	2	0	0.3333333333333333	2	6	7	1.0	0	0.328610285945864	0.9395129417108228	0.4820903266017177	0.7594841709390324	0.899763988403895	0.9602124277177353	0.9362982714989038	0.9136307844418677	0.5833333333333334	0.3333333333333333	0.0	2.9668857354229404e-06	20
2097	0.04432829462838448	0.009679215533830407	0.008060968936982054	0.8998439440516186	-1	0	0	0.3	3	0.7692307692307693	10	0.3409090909090909	0.7692307692307693	12	10	2	0	0	0.36363636363636365	11	4	15	0.0	0	0.30130274526201023	0.9117760137366568	0.6322624858954542	0.946289862727886	0.4218897268977009	0.973003514053993	0.9143397248980367	0.9492959370493276	0	0	0.0	0.008060968936982054	17
4243	0.047444015159507545	0.011313256726215921	0.01084036029386402	0.8907562492536637	-1	0	0	0.3	3	0.7692307692307693	10	0.3409090909090909	0.7692307692307693	12	10	2	0	0	0.36363636363636365	11	4	15	0.0	0	0.30130274526201023	0.9118996489208838	0.6322624858954542	0.9456338046839693	0.43554901839786864	0.972076737626981	0.9107859821801597	0.9485527456812528	0	0	0.0	0.01084036029386402	62
1202	0.02833462411915094	0.003844555568255892	-0.0019003973434915669	0.93411849712209	-1	0	0	0.3	3	0.7692307692307693	10	0.4166666666666667	0.7692307692307693	12	10	2	0	0	0.25	12	3	15	0.0	0.3333333333333333	0.36698919240998373	0.9132439174846252	0.6787595892245657	0.932506713442907	0.5029964594596411	0.9752053094576857	0.919711656292267	0.9470459500248496	0	0	0.0	-0.00019003973434915668	1
1349	0.04697099089978706	0.010309792725346009	0.0066222636073521	0.8911734777494011	-1	0	0	0.3	3	0.7692307692307693	10	0.3409090909090909	0.7692307692307693	12	10	2	0	0	0.36363636363636365	11	4	15	0.0	0	0.38785404383455013	0.9342934406056005	0.6322624858954542	0.9555928243499237	0.24136216675324268	0.9755797061355488	0.9387364965034757	0.958395279525661	0	0	0.0	0.0066222636073521	38
1296	0.035438864938762964	0.0074931907491572955	0.0071854316152491025	0.9199150238131097	-1	0	0	0.3	3	0.7692307692307693	10	0.3409090909090909	0.7692307692307693	12	10	2	0	0	0.36363636363636365	11	4	15	0.0	0	0.3907049760001936	0.9524551269410201	0.6095669786977406	0.9255708465346347	0.21880363326637314	0.9689156198290072	0.934928597063698	0.9519285420617184	0	0	0.0	0.0071854316152491025	36
1850	0.028200966343658707	0.0028888315745574274	-0.0025117691833081036	0.9333582217872007	-1	0	0	0.3	3	0.7692307692307693	10	0.4166666666666667	0.7692307692307693	12	10	2	0	0	0.25	12	3	15	0.0	0.3333333333333333	0.3011335082699269	0.9180877229750337	0.6322624858954542	0.9221365622648658	0.5456459969603286	0.9785203340730245	0.9449639309615151	0.9479668531847619	0	0	0.0	-0.00025117691833081036	0
2427	0.03621978310084556	0.005545038171890207	-0.0003531409420184619	0.9116827689728558	-1	0.25	1	0.4	4	0.6923076923076923	9	0.3409090909090909	0.6923076923076923	12	9	2	0	0	0.36363636363636365	11	4	15	0.0	0.18181818181818182	0.36698919240998373	0.9095286651687466	0.6322624858954542	0.9365049479261336	0.43378477919060954	0.9699029812131214	0.9164538027672209	0.9439565083595864	0	0	0.0	-3.531409420184619e-05	0
2400	0.044155480094033105	0.010779286131047503	0.008348682071878711	0.8949745519466632	-1	0	0	0.3	3	0.7692307692307693	10	0.3409090909090909	0.7692307692307693	12	10	2	0	0	0.36363636363636365	11	4	15	0.0	0	0.30130274526201023	0.9358123264724617	0.6787595892245657	0.9319022995843497	0.5456459969603286	0.978299430490321	0.9546310933981562	0.954121241838283	0	0	0.0	0.008348682071878711	25
1297	0.047385562638733995	0.005722474010441941	0.0047410076756990785	0.7781907697172662	-1	0	0	0.3	3	0.7692307692307693	10	0.3409090909090909	0.7692307692307693	12	10	2	0	0	0.36363636363636365	11	4	15	0.0	0	0.29591449263569997	0.9210725058751686	0.6787595892245657	0.9490248355173501	0.4804379259727716	0.9786268527701993	0.9387364965034757	0.9555691695932146	0	0	0.0	0.0047410076756990785	15
96	0.04061911026520962	0.001314735203308217	0.0004363339685069132	0.99721507990537	-1	0	0	0.3	3	0.7692307692307693	10	0.45454545454545453	0.46153846153846156	7	6	7	5	0	0.2727272727272727	3	11	15	0.29411764705882354	0.3076923076923077	0.7031424044601747	0.8546514744906438	0.2146428306732683	0.8941525282187861	0.46519891666521324	0.8061598594574011	0.8839161616738234	0.8553130290765694	0.2857142857142857	0.42857142857142855	0.0	0.0004363339685069132	22
3083	0.04620949024103791	0.011444638708540037	0.008933852027328881	0.8942695599045817	-1	0	0	0.3	3	0.7692307692307693	10	0.3409090909090909	0.7692307692307693	12	10	2	0	0	0.36363636363636365	11	4	15	0.0	0	0.30130274526201023	0.9117760137366568	0.6322624858954542	0.946289862727886	0.4316622492546191	0.9723365089040361	0.9108173471895193	0.948891825819118	0	0	0.0	0.008933852027328881	11
2674	0.04296495343892583	0.011482310586337169	0.009445059077752014	0.8974973424959556	-1	0	0	0.3	3	0.7692307692307693	10	0.3409090909090909	0.7692307692307693	12	10	2	0	0	0.36363636363636365	11	4	15	0.0	0	0.30130274526201023	0.9117760137366568	0.6322624858954542	0.946289862727886	0.4218897268977009	0.973003514053993	0.9143397248980367	0.9492959370493276	0	0	0.0	0.009445059077752014	29
2655	0.03857791885877175	0.006675412577416801	0.004249423346365354	0.9236498671798402	-1	0	0	0.3	3	0.7692307692307693	10	0.3409090909090909	0.7692307692307693	12	10	2	0	0	0.36363636363636365	11	4	15	0.0	0	0.39609322862650387	0.9399743861294869	0.6322624858954542	0.9318896005665814	0.3412813845214987	0.9723999910188793	0.949187413834168	0.9514952183986906	0	0	0.0	0.004249423346365354	7
1469	0.07033177554416215	0.02556199953460117	0.004328342162425948	0.8259249614467231	-1	0	0	0.2	2	0.9230769230769231	12	0.4166666666666667	0.8461538461538461	12	11	2	0	0	0.25	12	3	15	0.0	0	0.469405064581456	0.9112697758598962	0.6787595892245657	0.9360458858672649	0.24136216675324268	0.9744217615160109	0.9164538027672209	0.9470638368687171	0	0	0.0	0.004328342162425948	2
4442	0.04758178178374081	0.011402413770412644	0.010585097006944232	0.8925725033625289	-1	0	0	0.3	3	0.7692307692307693	10	0.3409090909090909	0.7692307692307693	12	10	2	0	0	0.36363636363636365	11	4	15	0.0	0	0.30130274526201023	0.9118996489208838	0.6322624858954542	0.9456338046839693	0.4218897268977009	0.973003514053993	0.9156720742889605	0.9491143866780968	0	0	0.0	0.010585097006944232	14
4655	0.047833409240879095	0.011139327376258121	0.010770529033528011	0.8934254211232396	-1	0	0	0.3	3	0.7692307692307693	10	0.3409090909090909	0.7692307692307693	12	10	2	0	0	0.36363636363636365	11	4	15	0.0	0	0.30130274526201023	0.9117760137366568	0.6322624858954542	0.9456338046839693	0.42487506961026994	0.9728235048353912	0.915309803420635	0.9489794918652671	0	0	0.0	0.010770529033528011	40
2875	0.027201542349530764	0.003662965678320834	0.0036022356454591766	0.9433368307492739	-1	0.25	1	0.4	4	0.6923076923076923	9	0.3409090909090909	0.6923076923076923	12	9	2	0	0	0.36363636363636365	11	4	15	0.0	0.36363636363636365	0.3011335082699269	0.9179100335288454	0.5000108182104734	0.9418628058769423	0.30657023774079956	0.9529628472773141	0.8282243025412575	0.9391173329960056	0	0	0.0	0.0036022356454591766	6
4400	0.049371051871556514	0.011685442430569896	0.01123503408515923	0.8888502718362125	-1	0	0	0.3	3	0.7692307692307693	10	0.3409090909090909	0.7692307692307693	12	10	2	0	0	0.36363636363636365	11	4	15	0.0	0	0.30130274526201023	0.9118996489208838	0.6322624858954542	0.9456338046839693	0.43554901839786864	0.972076737626981	0.9107859821801597	0.9485527456812528	0	0	0.0	0.01123503408515923	47
2477	0.044684021780328854	0.01142434437155568	0.009413231652629032	0.8972169305515213	-1	0	0	0.3	3	0.7692307692307693	10	0.3409090909090909	0.7692307692307693	12	10	2	0	0	0.36363636363636365	11	4	15	0.0	0	0.30130274526201023	0.9117760137366568	0.6322624858954542	0.946289862727886	0.4218897268977009	0.973003514053993	0.9143397248980367	0.9492959370493276	0	0	0.0	0.009413231652629032	29
3096	0.047894469535174115	0.01181219282116885	0.010945421469207035	0.8934882085964624	-1	0	0	0.3	3	0.7692307692307693	10	0.3409090909090909	0.7692307692307693	12	10	2	0	0	0.36363636363636365	11	4	15	0.0	0	0.30130274526201023	0.9117760137366568	0.6322624858954542	0.9456338046839693	0.4218897268977009	0.973003514053993	0.9156720742889605	0.9490896218919328	0	0	0.0	0.010945421469207035	114
2922	0.0454611111677846	0.011390175767336305	0.00970001310738778	0.8958077334877309	-1	0	0	0.3	3	0.7692307692307693	10	0.3409090909090909	0.7692307692307693	12	10	2	0	0	0.36363636363636365	11	4	15	0.0	0	0.30130274526201023	0.9117760137366568	0.6322624858954542	0.946289862727886	0.4218897268977009	0.973003514053993	0.9143397248980367	0.9492959370493276	0	0	0.0	0.00970001310738778	39
4710	0.047861552933505365	0.011067317917490075	0.010687643776830529	0.8904927394153264	-1	0	0	0.3	3	0.7692307692307693	10	0.3409090909090909	0.7692307692307693	12	10	2	0	0	0.36363636363636365	11	4	15	0.0	0	0.30130274526201023	0.9117760137366568	0.6322624858954542	0.9456338046839693	0.43554901839786864	0.972076737626981	0.9107859821801597	0.9485277223817056	0	0	0.0	0.010687643776830529	46
4995	0.04669765402461569	0.01090981347774128	0.01028065755328998	0.8922918650314307	-1	0	0	0.3	3	0.7692307692307693	10	0.3409090909090909	0.7692307692307693	12	10	2	0	0	0.36363636363636365	11	4	15	0.0	0	0.30130274526201023	0.9117760137366568	0.6322624858954542	0.9469797136511114	0.43554901839786864	0.972076737626981	0.9107859821801597	0.9489571286298861	0	0	0.0	0.01028065755328998	18
1873	0.0454699939600573	0.011420062956235075	0.009443982391920066	0.8973101587898561	-1	0	0	0.3	3	0.7692307692307693	10	0.3409090909090909	0.7692307692307693	12	10	2	0	0	0.36363636363636365	11	4	15	0.0	0	0.30130274526201023	0.9117760137366568	0.6322624858954542	0.946289862727886	0.4218897268977009	0.973003514053993	0.9143397248980367	0.9492959370493276	0	0	0.0	0.009443982391920066	31
1900	0.0439898176369741	0.011873711676005323	0.009800649575861046	0.8960667416036512	-1	0	0	0.3	3	0.7692307692307693	10	0.3409090909090909	0.7692307692307693	12	10	2	0	0	0.36363636363636365	11	4	15	0.0	0	0.30130274526201023	0.9118996489208838	0.6322624858954542	0.946289862727886	0.28401170425393	0.9718644734426487	0.9143397248980367	0.9486347172469619	0	0	0.0	0.009800649575861046	75
4715	0.03933164800027911	0.0050641150838688686	0.0032814810434679148	0.8699088033881949	-1	0	0	0.3	3	0.7692307692307693	10	0.38461538461538464	0.7692307692307693	13	10	1	0	0	0.23076923076923078	13	3	15	0.0	0.14285714285714285	0.30130274526201023	0.9219159620511375	0.42666056427922533	0.9426845806119523	0.3492197752414869	0.9673644134258221	0.8703612929347203	0.9471500525422569	0	0	0.0	0.0032814810434679148	8
1169	0.04958992942834534	0.006684357756856099	0.005989227035441284	0.7683925358841914	-1	0	0	0.3	3	0.7692307692307693	10	0.3409090909090909	0.7692307692307693	12	10	2	0	0	0.36363636363636365	11	4	15	0.0	0	0.29591449263569997	0.9210725058751686	0.6787595892245657	0.9490248355173501	0.540871239571603	0.9726997407992827	0.9399182135791915	0.9518809395815674	0	0	0.0	0.005989227035441284	18
4281	0.04798072626907925	0.011368123518356161	0.010496460183516623	0.8937035728096121	-1	0	0	0.3	3	0.7692307692307693	10	0.3409090909090909	0.7692307692307693	12	10	2	0	0	0.36363636363636365	11	4	15	0.0	0	0.30130274526201023	0.9117760137366568	0.6322624858954542	0.9456338046839693	0.4218897268977009	0.973003514053993	0.9156720742889605	0.9490896218919328	0	0	0.0	0.010496460183516623	29
1430	0.04764298497363226	0.007460787493510832	0.006762890387239789	0.7503166813591018	-1	0	0	0.3	3	0.7692307692307693	10	0.3409090909090909	0.7692307692307693	12	10	2	0	0	0.36363636363636365	11	4	15	0.0	0	0.38785404383455013	0.9342934406056005	0.6322624858954542	0.9555928243499237	0.30555663601767197	0.9712225130695333	0.9273576149857305	0.9560949671217933	0	0	0.0	0.006762890387239789	31
3133	0.04818927003459944	0.010964881008775008	0.01009160924129439	0.8945577837085925	-1	0	0	0.3	3	0.7692307692307693	10	0.3409090909090909	0.7692307692307693	12	10	2	0	0	0.36363636363636365	11	4	15	0.0	0	0.30130274526201023	0.9117760137366568	0.6322624858954542	0.9456338046839693	0.4218897268977009	0.973003514053993	0.9156720742889605	0.9490896218919328	0	0	0.0	0.01009160924129439	37
4225	0.04785543150074866	0.010834493453757484	0.010475649756053322	0.8904408994399107	-1	0	0	0.3	3	0.7692307692307693	10	0.3409090909090909	0.7692307692307693	12	10	2	0	0	0.36363636363636365	11	4	15	0.0	0	0.30130274526201023	0.9117760137366568	0.6322624858954542	0.9456338046839693	0.43554901839786864	0.972076737626981	0.9107859821801597	0.9485277223817056	0	0	0.0	0.010475649756053322	28
4609	0.046173378329735226	0.011179409810473879	0.010290484613467548	0.8928953133070425	-1	0	0	0.3	3	0.7692307692307693	10	0.3409090909090909	0.7692307692307693	12	10	2	0	0	0.36363636363636365	11	4	15	0.0	0	0.30130274526201023	0.9118996489208838	0.6322624858954542	0.9456338046839693	0.4218897268977009	0.973003514053993	0.9156720742889605	0.9491143866780968	0	0	0.0	0.010290484613467548	7
477	0.0010314129447516606	0.00016318869404996437	0.0001631822441713543	0.9973731594609953	-1	0	0	1.0	1	0	0	1.0	0	1	0	0	2	0	0.5	1	2	2	0.6666666666666666	0	0	0	0	0	0	0	0	0	0	0	0	0.0001631822441713543	21
4509	0.04684602302680735	0.01129313762813802	0.010498968628190575	0.8947321608342986	-1	0	0	0.3	3	0.7692307692307693	10	0.3409090909090909	0.7692307692307693	12	10	2	0	0	0.36363636363636365	11	4	15	0.0	0	0.30130274526201023	0.9117760137366568	0.6322624858954542	0.9456338046839693	0.4218897268977009	0.973003514053993	0.9156720742889605	0.9490896218919328	0	0	0.0	0.010498968628190575	19
1531	0.050411681063543365	0.010819288840825825	0.006014042313708263	0.8785283969899367	-1	0	0	0.3	3	0.7692307692307693	10	0.3409090909090909	0.7692307692307693	12	10	2	0	0	0.36363636363636365	11	4	15	0.0	0	0.38785404383455013	0.9342934406056005	0.6322624858954542	0.9555928243499237	0.32478129939397027	0.9725541251287485	0.9493919775275018	0.9567720336086835	0	0	0.0	0.006014042313708263	25
993	0.03935344942935333	0.00961843250351801	0.005243531735097329	0.8737145763063707	-1	0	0	0.3	3	0.7692307692307693	10	0.4166666666666667	0.7692307692307693	12	10	2	0	0	0.25	12	3	15	0.0	0.16666666666666666	0.6307077781273966	0.8913278235406602	0.6800223780591421	0.9268861767748228	0.7678142698201909	0.9724801659733828	0.8946344942463497	0.9391393761930783	0	0	0.0	0.005243531735097329	4
1956	0.04393603354878807	0.010306637529988654	0.008191569496358138	0.8980405964220463	-1	0	0	0.3	3	0.7692307692307693	10	0.3409090909090909	0.7692307692307693	12	10	2	0	0	0.36363636363636365	11	4	15	0.0	0	0.30130274526201023	0.9118996489208838	0.6322624858954542	0.946289862727886	0.30657023774079956	0.9727007835676745	0.9143397248980367	0.9491364673213755	0	0	0.0	0.008191569496358138	12
2125	0.04475825976480782	0.010161422371548764	0.00810056662549656	0.8997089090936564	-1	0	0	0.3	3	0.7692307692307693	10	0.3409090909090909	0.7692307692307693	12	10	2	0	0	0.36363636363636365	11	4	15	0.0	0	0.30130274526201023	0.9117760137366568	0.6322624858954542	0.946289862727886	0.4218897268977009	0.973003514053993	0.9143397248980367	0.9492959370493276	0	0	0.0	0.00810056662549656	22
329	1.6215097930454642e-05	5.220046061730302e-06	5.219521474836261e-06	0.9985301302240591	-1	0	0	0.75	3	0.0	0	0.8333333333333334	0	1	0	3	0	0	0.6666666666666666	3	2	5	0.0	0	0	0	0	0	0	0	0	0	0	0	0	5.219521474836261e-06	10
4923	0.049342576315536	0.011111336624736267	0.010746917939034217	0.8887167869238671	-1	0	0	0.3	3	0.7692307692307693	10	0.3409090909090909	0.7692307692307693	12	10	2	0	0	0.36363636363636365	11	4	15	0.0	0	0.30130274526201023	0.9118996489208838	0.6322624858954542	0.9456338046839693	0.43554901839786864	0.972076737626981	0.9107859821801597	0.9485527456812528	0	0	0.0	0.010746917939034217	28
4100	0.04649146144902315	0.011179931628112086	0.010491079069896657	0.8948627994929373	-1	0	0	0.3	3	0.7692307692307693	10	0.3409090909090909	0.7692307692307693	12	10	2	0	0	0.36363636363636365	11	4	15	0.0	0	0.30130274526201023	0.9118996489208838	0.6322624858954542	0.9456338046839693	0.4218897268977009	0.973003514053993	0.9156720742889605	0.9491143866780968	0	0	0.0	0.010491079069896657	36
3651	0.05025592251757429	0.01170793139885868	0.0073984416752935905	0.883232920612417	-1	0	0	0.3	3	0.7692307692307693	10	0.3409090909090909	0.7692307692307693	12	10	2	0	0	0.36363636363636365	11	4	15	0.0	0	0.38785404383455013	0.9197275342479996	0.6174035217698504	0.9298037527014168	0.3492197752414869	0.9724320158604544	0.9356127788216179	0.9459267154760062	0	0	0.0	0.0073984416752935905	7
3017	0.043772628790597755	0.011199090698943544	0.009214198465906372	0.8974156089210599	-1	0	0	0.3	3	0.7692307692307693	10	0.3409090909090909	0.7692307692307693	12	10	2	0	0	0.36363636363636365	11	4	15	0.0	0	0.30130274526201023	0.9117760137366568	0.6322624858954542	0.946289862727886	0.4218897268977009	0.973003514053993	0.9143397248980367	0.9492959370493276	0	0	0.0	0.009214198465906372	9
3318	0.02590104313824101	0.0010416618142143534	0.001031724347405352	0.9053798085572596	-1	0.25	1	0.5	5	0.6153846153846154	8	0.3	0.6153846153846154	13	8	1	0	0	0.5	5	10	15	0.0	0.2	0.30768820004554936	0.9290108037394368	0.42763831622600745	0.9412452875023729	0.49455967855391486	0.9629144004079637	0.8703612929347203	0.9462105087592408	0	0	0.0	0.001031724347405352	2
166	1.6207134311139487e-05	1.620256508240714e-05	1.6186015062355213e-05	0.9981547351647833	-1	0	0	0.75	3	0.0	0	0.8333333333333334	0	1	0	3	0	0	0.6666666666666666	3	2	5	0.0	0	0	0	0	0	0	0	0	0	0	0	0	1.6186015062355213e-05	19
668	0.025192162732567077	0.006343200368679329	0.005406248430978977	0.9407268348933472	-1	0.25	1	0.4	4	0.6923076923076923	9	0.3409090909090909	0.6923076923076923	12	9	2	0	0	0.36363636363636365	11	4	15	0.0	0.36363636363636365	0.2750496412111336	0.9254181741539362	0.5943784646539629	0.9498893963591071	0.23288668436145804	0.9688920135170077	0.8853874879927812	0.9510321287448289	0	0	0.0	0.005406248430978977	22
4556	0.047556021148317924	0.011292494899783118	0.010504774738416333	0.8946638376286584	-1	0	0	0.3	3	0.7692307692307693	10	0.3409090909090909	0.7692307692307693	12	10	2	0	0	0.36363636363636365	11	4	15	0.0	0	0.30130274526201023	0.9117760137366568	0.6322624858954542	0.9456338046839693	0.4218897268977009	0.973003514053993	0.9156720742889605	0.9490896218919328	0	0	0.0	0.010504774738416333	43
3250	0.04533272756041425	0.011633777992238538	0.009886574035727647	0.896394750893335	-1	0	0	0.3	3	0.7692307692307693	10	0.3409090909090909	0.7692307692307693	12	10	2	0	0	0.36363636363636365	11	4	15	0.0	0	0.30130274526201023	0.9117760137366568	0.6322624858954542	0.946289862727886	0.4218897268977009	0.973003514053993	0.9143397248980367	0.9492959370493276	0	0	0.0	0.009886574035727647	13
394	2.32575223748091e-06	1.1850608284490276e-08	-3.829712955344061e-09	0.999999187881516	-1	0	0	1.0	1	0	0	1.0	0	1	0	0	1	0	0.5	2	1	2	0.3333333333333333	0	0	0	0	0	0	0	0	0	0	0	0	-3.8297129553440614e-10	15
4182	0.04807376969998319	0.011427338552577455	0.011031051523661451	0.8905275780467856	-1	0	0	0.3	3	0.7692307692307693	10	0.3409090909090909	0.7692307692307693	12	10	2	0	0	0.36363636363636365	11	4	15	0.0	0	0.30130274526201023	0.9118996489208838	0.6322624858954542	0.9456338046839693	0.43554901839786864	0.972076737626981	0.9107859821801597	0.9485527456812528	0	0	0.0	0.011031051523661451	26
3029	0.046166916442584104	0.003113484660720205	-0.0012027264436823889	0.9009533202720218	-1	0	0	0.3	3	0.7692307692307693	10	0.3409090909090909	0.7692307692307693	12	10	2	0	0	0.36363636363636365	11	4	15	0.0	0	0.30130274526201023	0.9134564649651908	0.49155067169349725	0.9436409241318868	0.4218897268977009	0.971034521417397	0.8838358108569722	0.9476292917671624	0	0	0.0	-0.00012027264436823889	1
532	0.0010866003593582435	0.00026613322534243617	0.0002661329218573526	0.9963953689282371	-1	0	0	1.0	1	0	0	1.0	0	1	0	0	1	0	0.5	1	2	2	0.3333333333333333	0	0	0	0	0	0	0	0	0	0	0	0	0.0002661329218573526	65
4249	0.04745620867926162	0.011148487697717722	0.010353218997324052	0.8947346245610103	-1	0	0	0.3	3	0.7692307692307693	10	0.3409090909090909	0.7692307692307693	12	10	2	0	0	0.36363636363636365	11	4	15	0.0	0	0.30130274526201023	0.9117760137366568	0.6322624858954542	0.9456338046839693	0.4218897268977009	0.973003514053993	0.9156720742889605	0.9490896218919328	0	0	0.0	0.010353218997324052	34
229	0.005429309976731878	0.00042134088075144343	-0.0003749587980360917	0.9686528611679157	-1	0	0	0.3333333333333333	2	0.8333333333333334	5	0.4	0.6666666666666666	6	4	1	1	0	0.8	4	5	8	0.25	0.2857142857142857	0.6174626833519087	0.8950757677364747	0.16937035441701656	0.9512179575938324	0.4144539213374777	0.9229942635996263	0.8406844319567773	0.9263956975369283	1.0	0.16666666666666666	0.0	-3.749587980360917e-05	13
3794	0.048088678139817535	0.011247478709504136	0.010384644127589061	0.8945955434572644	-1	0	0	0.3	3	0.7692307692307693	10	0.3409090909090909	0.7692307692307693	12	10	2	0	0	0.36363636363636365	11	4	15	0.0	0	0.30130274526201023	0.9117760137366568	0.6322624858954542	0.9456338046839693	0.4218897268977009	0.973003514053993	0.9156720742889605	0.9490896218919328	0	0	0.0	0.010384644127589061	41
742	0.061402427015868746	0.015883220110935622	-0.014207696434395511	0.6639207321478457	-1	0	0	0.2	2	0.9230769230769231	12	0.38461538461538464	0.9230769230769231	14	12	0	0	0	0.23076923076923078	13	3	15	0.0	0	0.3011335082699269	0.9477638638834522	0.5588288437196098	0.9753799294500523	0.21880363326637314	0.9548700387679152	0.8117773912706062	0.9612042024311236	0	0	0.0	-0.001420769643439551	4
386	0.06933090154598005	0.0052693473234700855	0.005221680135368436	0.8029618843814893	-1	0	0	0.3	3	0.7692307692307693	10	0.5769230769230769	0.5384615384615384	9	7	5	3	0	0.15384615384615385	13	2	15	0.25	0.2857142857142857	0.25439067146423566	0.8954598025631005	0.469212597675957	0.8941188188832278	0.3107935485072505	0.9432297961152496	0.8925645610868621	0.9140297421364798	0.1111111111111111	0.1111111111111111	0.0	0.005221680135368436	23
3891	0.04639061991236221	0.010026056776298793	0.00929381395814107	0.8940941508110872	-1	0	0	0.3	3	0.7692307692307693	10	0.3409090909090909	0.7692307692307693	12	10	2	0	0	0.36363636363636365	11	4	15	0.0	0	0.30130274526201023	0.9117760137366568	0.6322624858954542	0.9456338046839693	0.4218897268977009	0.973003514053993	0.9156720742889605	0.9490896218919328	0	0	0.0	0.00929381395814107	17
4628	0.04653389899054238	0.011162382574157595	0.010791457958290937	0.8921292326026232	-1	0	0	0.3	3	0.7692307692307693	10	0.3409090909090909	0.7692307692307693	12	10	2	0	0	0.36363636363636365	11	4	15	0.0	0	0.30130274526201023	0.9117760137366568	0.6322624858954542	0.9456338046839693	0.42487506961026994	0.9728235048353912	0.915309803420635	0.9489794918652671	0	0	0.0	0.010791457958290937	58
2241	0.044468254469291604	0.011331075205660616	0.009611429478089012	0.8960849066715499	-1	0	0	0.3	3	0.7692307692307693	10	0.3409090909090909	0.7692307692307693	12	10	2	0	0	0.36363636363636365	11	4	15	0.0	0	0.30130274526201023	0.9117760137366568	0.6322624858954542	0.946289862727886	0.4218897268977009	0.973003514053993	0.9143397248980367	0.9492959370493276	0	0	0.0	0.009611429478089012	60
1841	0.044496899790617016	0.011343400555152804	0.009323559444244347	0.8970058081147678	-1	0	0	0.3	3	0.7692307692307693	10	0.3409090909090909	0.7692307692307693	12	10	2	0	0	0.36363636363636365	11	4	15	0.0	0	0.30130274526201023	0.9117760137366568	0.6322624858954542	0.946289862727886	0.4218897268977009	0.973003514053993	0.9143397248980367	0.9492959370493276	0	0	0.0	0.009323559444244347	29
4315	0.04897234214081481	0.009760616409796549	0.00851225454819171	0.8941848303100143	-1	0	0	0.3	3	0.7692307692307693	10	0.3409090909090909	0.7692307692307693	12	10	2	0	0	0.36363636363636365	11	4	15	0.0	0	0.30130274526201023	0.9118996489208838	0.6322624858954542	0.9444022759186357	0.30657023774079956	0.9727007835676745	0.9156720742889605	0.9485452785166216	0	0	0.0	0.00851225454819171	11
1603	0.05849509838691505	0.0023011878797494128	-0.0012123793955428823	0.7261460707004967	-1	0	0	0.2	2	0.9230769230769231	12	0.5357142857142857	0.8461538461538461	13	11	1	0	0	0.14285714285714285	14	2	15	0.0	0	0.30130274526201023	0.9362332145219409	0.7093678157712093	0.9557172755027241	0.33967026046403587	0.9746146241070086	0.9476691556290847	0.9583318144102115	0	0	0.0	-0.00012123793955428823	2
41	0.022620463779504597	0.000816148831486367	-0.000721852107734388	0.9859895576359409	-1	0.25	1	0.5	5	0.6153846153846154	8	0.3409090909090909	0.6153846153846154	11	8	3	0	0	0.36363636363636365	4	11	15	0.0	0.5	0.8408136239926483	0.9560696886957055	0.7629946311969863	0.8581362790824565	0.7966510981786372	0.969698793723817	0.9222946778243604	0.9416938928408678	0	0	0.0	-7.21852107734388e-05	28
3266	0.044181347435820834	0.011123650244000657	0.008912394143047555	0.8976712773750283	-1	0	0	0.3	3	0.7692307692307693	10	0.3409090909090909	0.7692307692307693	12	10	2	0	0	0.36363636363636365	11	4	15	0.0	0	0.30130274526201023	0.9117760137366568	0.6322624858954542	0.946289862727886	0.4218897268977009	0.973003514053993	0.9143397248980367	0.9492959370493276	0	0	0.0	0.008912394143047555	13
4306	0.046739160567034754	0.010822434091857217	0.010237379455921125	0.8924895482168144	-1	0	0	0.3	3	0.7692307692307693	10	0.3409090909090909	0.7692307692307693	12	10	2	0	0	0.36363636363636365	11	4	15	0.0	0	0.30130274526201023	0.9117760137366568	0.6322624858954542	0.9456338046839693	0.4218897268977009	0.973003514053993	0.9156720742889605	0.9490896218919328	0	0	0.0	0.010237379455921125	27
2913	0.04478518868440316	0.011459563508181206	0.009462150741875622	0.8972106598163719	-1	0	0	0.3	3	0.7692307692307693	10	0.3409090909090909	0.7692307692307693	12	10	2	0	0	0.36363636363636365	11	4	15	0.0	0	0.30130274526201023	0.9117760137366568	0.6322624858954542	0.946289862727886	0.4218897268977009	0.973003514053993	0.9143397248980367	0.9492959370493276	0	0	0.0	0.009462150741875622	32
4334	0.04847981539618228	0.010391122997272541	0.010005798354893288	0.8932165445907494	-1	0	0	0.3	3	0.7692307692307693	10	0.3409090909090909	0.7692307692307693	12	10	2	0	0	0.36363636363636365	11	4	15	0.0	0	0.30130274526201023	0.9117760137366568	0.6322624858954542	0.9456338046839693	0.42487506961026994	0.9728235048353912	0.915309803420635	0.9489794918652671	0	0	0.0	0.010005798354893288	19
2727	0.04450634375210733	0.012272156053826035	0.010015153886166452	0.8874486489699559	-1	0	0	0.3	3	0.7692307692307693	10	0.3409090909090909	0.7692307692307693	12	10	2	0	0	0.36363636363636365	11	4	15	0.0	0	0.30130274526201023	0.9035258191381135	0.6069553866296664	0.9329042350962615	0.4218897268977009	0.9710894185218663	0.9095229089513588	0.9423764740176356	0	0	0.0	0.010015153886166452	12
4041	0.06511625191408738	0.0036295161571618926	3.380089398034216e-06	0.7812667004973654	-1	0	0	0.2	2	0.8461538461538461	11	0.38461538461538464	0.8461538461538461	13	11	1	0	0	0.23076923076923078	3	13	15	0.0	0	0.3009642712778436	0.9138502347722491	0.5723833201949392	0.9356179504286828	0.3492197752414869	0.9532592910379246	0.7239021165490035	0.9361002877207847	0	0	0.0	3.380089398034216e-06	2
2643	0.04412298123096254	0.01107593139059819	0.009225869130821563	0.8970410294717195	-1	0	0	0.3	3	0.7692307692307693	10	0.3409090909090909	0.7692307692307693	12	10	2	0	0	0.36363636363636365	11	4	15	0.0	0	0.30130274526201023	0.9117760137366568	0.6322624858954542	0.946289862727886	0.4218897268977009	0.973003514053993	0.9143397248980367	0.9492959370493276	0	0	0.0	0.009225869130821563	36
4960	0.048457993563237066	0.011487790556565718	0.011146449483223055	0.8885836150325984	-1	0	0	0.3	3	0.7692307692307693	10	0.3409090909090909	0.7692307692307693	12	10	2	0	0	0.36363636363636365	11	4	15	0.0	0	0.30130274526201023	0.9118996489208838	0.6322624858954542	0.9452875529020255	0.43554901839786864	0.972076737626981	0.9107859821801597	0.9484434057749878	0	0	0.0	0.011146449483223055	103
2984	0.04490122843503045	0.011392550195568568	0.009437970289845622	0.8973704075325003	-1	0	0	0.3	3	0.7692307692307693	10	0.3409090909090909	0.7692307692307693	12	10	2	0	0	0.36363636363636365	11	4	15	0.0	0	0.30130274526201023	0.9117760137366568	0.6322624858954542	0.946289862727886	0.4218897268977009	0.973003514053993	0.9143397248980367	0.9492959370493276	0	0	0.0	0.009437970289845622	17
1128	0.03912104615912604	0.0031245975850049666	0.001032178009322377	0.9028321001066875	-1	0	0	0.4	4	0.6153846153846154	8	0.4166666666666667	0.6153846153846154	11	8	3	1	0	0.4444444444444444	9	4	15	0.14285714285714285	0	0.30130274526201023	0.9199653464650636	0.7061858483062196	0.9334751989267803	0.3492197752414869	0.9759095274930464	0.9322173822075066	0.9492257076964777	1.0	0.36363636363636365	0.0	0.001032178009322377	2
2141	0.043960961914208334	0.002441542325921733	0.00193967075629211	0.9027573772553144	-1	0	0	0.3	3	0.7692307692307693	10	0.3409090909090909	0.7692307692307693	12	10	2	0	0	0.36363636363636365	11	4	15	0.0	0	0.30130274526201023	0.9134564649651908	0.49155067169349725	0.9436409241318868	0.4218897268977009	0.971034521417397	0.8838358108569722	0.9476292917671624	0	0	0.0	0.00193967075629211	0
3247	0.049101643707636054	0.011087074573054759	0.010586179379101305	0.8889009966879655	-1	0	0	0.3	3	0.7692307692307693	10	0.3409090909090909	0.7692307692307693	12	10	2	0	0	0.36363636363636365	11	4	15	0.0	0	0.30130274526201023	0.9117760137366568	0.6322624858954542	0.9456338046839693	0.46485242088648215	0.9719942959649642	0.9078864770290638	0.9484783416854075	0	0	0.0	0.010586179379101305	107
779	0.004994150492135643	0.0006603930438629909	-0.0006602329806207474	0.9815071025940632	-1	0.5	1	0.6666666666666666	4	0.5714285714285714	4	0.45	0.42857142857142855	7	3	1	1	0	0.8	5	4	9	0.5	0.8	0.30130274526201023	0.9569896402606176	0.5951977829820765	0.9338053014793797	0.21880363326637314	0.961727369544072	0.9198240090707901	0.9521661062882739	1.0	0.42857142857142855	0.0	-6.602329806207474e-05	4
3768	0.04450374567423243	0.012320149150293036	-0.0019512498185675939	0.8897164279137328	-1	0	0	0.3	3	0.7692307692307693	10	0.3409090909090909	0.7692307692307693	12	10	2	0	0	0.36363636363636365	11	4	15	0.0	0	0.30130274526201023	0.9117760137366568	0.6627177768714541	0.9455384050829827	0.4218897268977009	0.973003514053993	0.9236179209021029	0.9490597509717127	0	0	0.0	-0.0001951249818567594	1
996	0.043521088113999	0.0053687297330629645	0.004751848068218745	0.8756642270323275	-1	0	0	0.2	2	0.8461538461538461	11	0.3125	0.8461538461538461	13	11	1	0	0	0.3333333333333333	12	4	15	0.0	0	0.2905262400093897	0.9199130642253459	0.648151362677922	0.9554858129080918	0.21880363326637314	0.9776313401134887	0.919711656292267	0.956686721181497	0	0	0.0	0.004751848068218745	25
2850	0.0448346362650193	0.011491942108991538	0.0092189989977016	0.8975849234642165	-1	0	0	0.3	3	0.7692307692307693	10	0.3409090909090909	0.7692307692307693	12	10	2	0	0	0.36363636363636365	11	4	15	0.0	0	0.30130274526201023	0.9117760137366568	0.6322624858954542	0.946289862727886	0.4218897268977009	0.973003514053993	0.9143397248980367	0.9492959370493276	0	0	0.0	0.0092189989977016	17
2182	0.04494261868678654	0.011146431963757803	0.009198074285100296	0.896397633060449	-1	0	0	0.3	3	0.7692307692307693	10	0.3409090909090909	0.7692307692307693	12	10	2	0	0	0.36363636363636365	11	4	15	0.0	0	0.30130274526201023	0.9117760137366568	0.6322624858954542	0.946289862727886	0.4218897268977009	0.973003514053993	0.9143397248980367	0.9492959370493276	0	0	0.0	0.009198074285100296	23
4622	0.04177078839796714	0.006730527292538779	0.00669394367570721	0.8884968860694021	-1	0	0	0.2	2	0.8461538461538461	11	0.3125	0.8461538461538461	13	11	1	0	0	0.3333333333333333	12	4	15	0.0	0	0.30130274526201023	0.9064621937113853	0.6163736091129867	0.9403122249798292	0.3492197752414869	0.9711788776178154	0.906377018887078	0.9452440358607536	0	0	0.0	0.00669394367570721	6
627	1.058098042433678e-05	8.545535354232811e-08	3.3393348552544445e-08	0.9999979615017138	-1	0	0	0.5	1	1.0	1	1.0	1.0	2	1	0	1	0	0.3333333333333333	3	1	3	0.3333333333333333	0	0.7426929680957992	0.5698265966489612	0.23654594656365102	0.6888694649511095	0.5453688975577426	0.9671939969958132	0.9412117850758879	0.8155659250212461	1.0	0.5	0.0	3.3393348552544445e-08	8
3440	0.04731654612017301	0.011018305363988413	0.010090336683715874	0.8948164388767753	-1	0	0	0.3	3	0.7692307692307693	10	0.3409090909090909	0.7692307692307693	12	10	2	0	0	0.36363636363636365	11	4	15	0.0	0	0.30130274526201023	0.9117760137366568	0.6322624858954542	0.9456338046839693	0.4218897268977009	0.973003514053993	0.9156720742889605	0.9490896218919328	0	0	0.0	0.010090336683715874	24
4597	0.04340017897201599	0.006655384530296913	0.006646653877155562	0.8877222736826031	-1	0	0	0.2	2	0.8461538461538461	11	0.3125	0.8461538461538461	13	11	1	0	0	0.3333333333333333	12	4	15	0.0	0	0.30130274526201023	0.9064621937113853	0.6163736091129867	0.9403122249798292	0.3492197752414869	0.9715193712574084	0.9086440704678196	0.9454547367380776	0	0	0.0	0.006646653877155562	13
3783	0.0436866725606348	0.007602384176297524	0.007600366091822209	0.8897201585672949	-1	0	0	0.2	2	0.8461538461538461	11	0.3125	0.8461538461538461	13	11	1	0	0	0.3333333333333333	12	4	15	0.0	0	0.3009642712778436	0.9149341139031164	0.6163736091129867	0.937014486416202	0.3492197752414869	0.9675700694703996	0.9086440704678196	0.9439401031020928	0	0	0.0	0.007600366091822209	13
360	0.0016191972983761618	0.00019825720139559171	-4.4187294936320425e-05	0.9960853269931065	-1	1.0	1	1.0	4	0.0	0	0.5555555555555556	0	2	0	2	0	0	1.0	3	3	5	0.0	1.0	0	0	0	0	0	0	0	0	0	0	0	-4.418729493632042e-06	17
520	0.04334263486711066	0.0022360324763393874	0.001998160087436739	0.9160310296730725	-1	0	0	0.3	3	0.7692307692307693	10	0.2777777777777778	0.5384615384615384	9	7	5	0	0	0.6666666666666666	9	6	15	0.0	0	0.7041215605024479	0.919680639623215	0.6946793073044445	0.8879502783405012	0.5908473296075207	0.9414248616912865	0.9426455370758419	0.9189643144219592	0	0	0.0	0.001998160087436739	12
3326	0.04682615753146838	0.011680711784974311	0.010879868676722972	0.8949562015236541	-1	0	0	0.3	3	0.7692307692307693	10	0.3409090909090909	0.7692307692307693	12	10	2	0	0	0.36363636363636365	11	4	15	0.0	0	0.30130274526201023	0.9118996489208838	0.6322624858954542	0.9456338046839693	0.4218897268977009	0.973003514053993	0.9156720742889605	0.9491143866780968	0	0	0.0	0.010879868676722972	14
1404	0.04736030136782823	0.002489632392106321	-0.0009888627699571062	0.660682921108896	-1	0	0	0.2	2	0.8461538461538461	11	0.3125	0.8461538461538461	13	11	1	0	0	0.3333333333333333	12	4	15	0.0	0	0.5177826671410081	0.9151501134447058	0.7118933934403622	0.884816080134954	0.3847873274377749	0.9786512435903613	0.9557537917547001	0.9397670219895444	0	0	0.0	-9.888627699571062e-05	4
928	0.032170876852987806	0.008194565304658704	0.006737703299086136	0.9422713286901566	-1	0	0	0.3	3	0.7692307692307693	10	0.3	0.7692307692307693	12	10	2	0	0	0.5	10	5	15	0.0	0	0.19690128466132	0.779530408327083	0.24973942992966305	0.9473132887930678	0.21880363326637314	0.9566962345867943	0.6840297407609712	0.9180253498773374	0	0	0.0	0.006737703299086136	0
3781	0.046430117443333765	0.011673302705140555	0.011134571032146873	0.8923343636635863	-1	0	0	0.3	3	0.7692307692307693	10	0.3409090909090909	0.7692307692307693	12	10	2	0	0	0.36363636363636365	11	4	15	0.0	0	0.30130274526201023	0.9117760137366568	0.6322624858954542	0.9456338046839693	0.4218897268977009	0.973003514053993	0.9156720742889605	0.9490896218919328	0	0	0.0	0.011134571032146873	37
3403	0.047619271606144174	0.011897579180905846	0.01107911393415301	0.8938921808083287	-1	0	0	0.3	3	0.7692307692307693	10	0.3409090909090909	0.7692307692307693	12	10	2	0	0	0.36363636363636365	11	4	15	0.0	0	0.30130274526201023	0.9117760137366568	0.6322624858954542	0.9456338046839693	0.4218897268977009	0.973003514053993	0.9156720742889605	0.9490896218919328	0	0	0.0	0.01107911393415301	65
1557	0.030606798537365948	0.0024770546726563215	-0.002422291746481152	0.9206152340021355	-1	0	0	0.3	3	0.7692307692307693	10	0.4166666666666667	0.7692307692307693	12	10	2	0	0	0.25	12	3	15	0.0	0.3333333333333333	0.36698919240998373	0.9132439174846252	0.6787595892245657	0.932506713442907	0.5531078776289855	0.9705620942264425	0.919711656292267	0.9440179620629108	0	0	0.0	-0.0002422291746481152	1
3509	0.04737088200008702	0.010507500682381866	0.01001064082555451	0.892689696296637	-1	0	0	0.3	3	0.7692307692307693	10	0.3409090909090909	0.7692307692307693	12	10	2	0	0	0.36363636363636365	11	4	15	0.0	0	0.30130274526201023	0.9117760137366568	0.6322624858954542	0.9456338046839693	0.4218897268977009	0.973003514053993	0.9156720742889605	0.9490896218919328	0	0	0.0	0.01001064082555451	9
4754	0.031902435928914695	0.0026573486287628455	-0.0009774474311010403	0.9309787718540132	-1	0.25	1	0.4	4	0.6923076923076923	9	0.3409090909090909	0.6923076923076923	12	9	2	0	0	0.36363636363636365	11	4	15	0.0	0.18181818181818182	0.3011335082699269	0.9353571350764817	0.6322624858954542	0.9252592670025346	0.630211000909451	0.9688785964903716	0.9397144009145271	0.9466192951611913	0	0	0.0	-9.774474311010403e-05	1
4605	0.04771362845551739	0.011951672641373038	0.010958005261025241	0.8930422105676452	-1	0	0	0.3	3	0.7692307692307693	10	0.3409090909090909	0.7692307692307693	12	10	2	0	0	0.36363636363636365	11	4	15	0.0	0	0.30130274526201023	0.9117760137366568	0.6322624858954542	0.9456338046839693	0.4218897268977009	0.973003514053993	0.9156720742889605	0.9490896218919328	0	0	0.0	0.010958005261025241	42
4430	0.047780960399392065	0.011555467886363305	0.01128742890955067	0.8917638482514214	-1	0	0	0.3	3	0.7692307692307693	10	0.3409090909090909	0.7692307692307693	12	10	2	0	0	0.36363636363636365	11	4	15	0.0	0	0.30130274526201023	0.9117760137366568	0.6322624858954542	0.9456338046839693	0.42487506961026994	0.9728235048353912	0.915309803420635	0.9489794918652671	0	0	0.0	0.01128742890955067	30
2809	0.04484441019886036	0.01071875732591184	0.009473464226258402	0.8947986035241973	-1	0	0	0.3	3	0.7692307692307693	10	0.3409090909090909	0.7692307692307693	12	10	2	0	0	0.36363636363636365	11	4	15	0.0	0	0.30130274526201023	0.9117760137366568	0.6322624858954542	0.946289862727886	0.4218897268977009	0.973003514053993	0.9143397248980367	0.9492959370493276	0	0	0.0	0.009473464226258402	30
832	0.037295497228679905	0.007487403024718411	0.0068739275144268615	0.9391355751390041	-1	0	0	0.3	3	0.7692307692307693	10	0.3409090909090909	0.7692307692307693	12	10	2	1	0	0.36363636363636365	11	4	15	0.16666666666666666	0	0.5786984510199004	0.9681828757617091	0.35942269373880664	0.9451525360509992	0.30555663601767197	0.864189832224353	0.8996096761213839	0.9372767869854283	1.0	0.4166666666666667	0.0	0.0068739275144268615	86
1258	0.043791521365549674	0.011918469298445492	0.010463531182583485	0.8831583660066158	-1	0	0	0.3	3	0.7692307692307693	10	0.3409090909090909	0.7692307692307693	12	10	2	0	0	0.36363636363636365	11	4	15	0.0	0	0.3011335082699269	0.9078885239074523	0.6322624858954542	0.9114528786012008	0.5456459969603286	0.9727946026005699	0.9351943164530091	0.9388960481268387	0	0	0.0	0.010463531182583485	27
2662	0.027210324062097876	0.0018790955268175977	0.0015469455790319026	0.9437117418406801	-1	0.25	1	0.4	4	0.6923076923076923	9	0.3409090909090909	0.6923076923076923	12	9	2	0	0	0.36363636363636365	11	4	15	0.0	0.36363636363636365	0.3011335082699269	0.9179100335288454	0.5000108182104734	0.9418628058769423	0.30657023774079956	0.9529628472773141	0.8282243025412575	0.9391173329960056	0	0	0.0	0.0015469455790319026	4
3947	0.048761799493792064	0.01081316494047538	0.010328278674539624	0.8937825840955718	-1	0	0	0.3	3	0.7692307692307693	10	0.3409090909090909	0.7692307692307693	12	10	2	0	0	0.36363636363636365	11	4	15	0.0	0	0.30130274526201023	0.9117760137366568	0.6322624858954542	0.9456338046839693	0.4218897268977009	0.973003514053993	0.9156720742889605	0.9490896218919328	0	0	0.0	0.010328278674539624	32
308	0.010370088746041074	0.002645266149157422	-0.0016659879206693512	0.9464313424172764	-1	0	0	0.2	1	1.0	5	1.0	1.0	6	5	0	1	0	0.14285714285714285	1	7	7	0.3333333333333333	0	0.6085999716378778	0.9658167010225173	0.6491694518208101	0.7529514451330513	0.7912713413087052	0.8779942633703189	0.8518301184315576	0.895019877602224	1.0	0.5	0.0	-0.0001665987920669351	4
970	0.04569341794038846	0.009446785365601111	0.003258637241779445	0.8913786298859676	-1	0	0	0.3	3	0.7692307692307693	10	0.3409090909090909	0.7692307692307693	12	10	2	0	0	0.36363636363636365	11	4	15	0.0	0	0.29591449263569997	0.9210725058751686	0.6787595892245657	0.9490248355173501	0.4804379259727716	0.9786268527701993	0.9387364965034757	0.9555691695932146	0	0	0.0	0.003258637241779445	23
2010	0.04450320545239246	0.01141646299412258	0.009604056122756149	0.8962041902518901	-1	0	0	0.3	3	0.7692307692307693	10	0.3409090909090909	0.7692307692307693	12	10	2	0	0	0.36363636363636365	11	4	15	0.0	0	0.30130274526201023	0.9117760137366568	0.6322624858954542	0.946289862727886	0.4218897268977009	0.973003514053993	0.9143397248980367	0.9492959370493276	0	0	0.0	0.009604056122756149	35
579	0.0009563030413291518	0.0002248252146506452	0.00022481862207478703	0.9974275473822382	-1	0	0	1.0	1	0	0	1.0	0	1	0	0	1	0	0.5	1	2	2	0.3333333333333333	0	0	0	0	0	0	0	0	0	0	0	0	0.00022481862207478703	20
1087	0.04878830717496913	0.0004078581622552389	0.0004073610401413216	0.8247414326376942	-1	0	0	0.2	2	0.8461538461538461	11	0.3125	0.8461538461538461	13	11	1	0	0	0.3333333333333333	12	4	15	0.0	0	0.5061344896049548	0.9022449756924945	0.7093678157712093	0.9014150477201401	0.8205310899937117	0.9744645493925993	0.9429156932334682	0.9365784567877976	0	0	0.0	0.0004073610401413216	2
3142	0.043995620397898214	0.011006541446799842	0.009176767870202338	0.8971412862789491	-1	0	0	0.3	3	0.7692307692307693	10	0.3409090909090909	0.7692307692307693	12	10	2	0	0	0.36363636363636365	11	4	15	0.0	0	0.30130274526201023	0.9117760137366568	0.6322624858954542	0.946289862727886	0.4218897268977009	0.973003514053993	0.9143397248980367	0.9492959370493276	0	0	0.0	0.009176767870202338	7
2724	0.04368785328192726	0.011400461287754111	0.009574564740793554	0.8966119384038995	-1	0	0	0.3	3	0.7692307692307693	10	0.3409090909090909	0.7692307692307693	12	10	2	0	0	0.36363636363636365	11	4	15	0.0	0	0.30130274526201023	0.9117760137366568	0.6322624858954542	0.946289862727886	0.4218897268977009	0.973003514053993	0.9143397248980367	0.9492959370493276	0	0	0.0	0.009574564740793554	65
3405	0.047197252642039965	0.011781548292974856	0.010979761363857744	0.8940284153960546	-1	0	0	0.3	3	0.7692307692307693	10	0.3409090909090909	0.7692307692307693	12	10	2	0	0	0.36363636363636365	11	4	15	0.0	0	0.30130274526201023	0.9118996489208838	0.6322624858954542	0.9456338046839693	0.4218897268977009	0.973003514053993	0.9156720742889605	0.9491143866780968	0	0	0.0	0.010979761363857744	109
2605	0.044465900694701244	0.011702529269684646	0.009348287232176233	0.8977532683750127	-1	0	0	0.3	3	0.7692307692307693	10	0.3409090909090909	0.7692307692307693	12	10	2	0	0	0.36363636363636365	11	4	15	0.0	0	0.30130274526201023	0.9117760137366568	0.6322624858954542	0.946289862727886	0.4218897268977009	0.973003514053993	0.9143397248980367	0.9492959370493276	0	0	0.0	0.009348287232176233	37
3823	0.047333739021755326	0.011590421765936162	0.010646239716500444	0.893634254783418	-1	0	0	0.3	3	0.7692307692307693	10	0.3409090909090909	0.7692307692307693	12	10	2	0	0	0.36363636363636365	11	4	15	0.0	0	0.30130274526201023	0.9118996489208838	0.6322624858954542	0.9456338046839693	0.4218897268977009	0.973003514053993	0.9156720742889605	0.9491143866780968	0	0	0.0	0.010646239716500444	54
2915	0.04332594708938293	0.011317703034056704	0.00938699632076913	0.8960126366561855	-1	0	0	0.3	3	0.7692307692307693	10	0.3409090909090909	0.7692307692307693	12	10	2	0	0	0.36363636363636365	11	4	15	0.0	0	0.30130274526201023	0.9118996489208838	0.6322624858954542	0.946289862727886	0.4218897268977009	0.973003514053993	0.9143397248980367	0.9493206068347796	0	0	0.0	0.00938699632076913	45
630	0.025659807236385893	0.0010204987361702598	-0.0008977939704219551	0.9468729109414242	-1	0	0	0.3	3	0.7692307692307693	10	0.4166666666666667	0.7692307692307693	12	10	2	0	0	0.25	12	3	15	0.0	0.3333333333333333	0.5193739522225426	0.9461063156206183	0.6322624858954542	0.9291797351072236	0.7128155349952272	0.9523596625061903	0.8074749124388179	0.9432987719755993	0	0	0.0	-8.97793970421955e-05	0
3650	0.04025865551233157	0.006533550118141437	0.005786121716151221	0.4978118918930451	-1	0	0	0.3	3	0.7692307692307693	10	0.38461538461538464	0.7692307692307693	13	10	1	0	0	0.23076923076923078	13	3	15	0.0	0.14285714285714285	0.30130274526201023	0.9383851513055188	0.42763831622600745	0.9435490895786642	0.3492197752414869	0.9674196114301081	0.9222057037412749	0.9515158215021323	0	0	0.0	0.005786121716151221	6
2957	0.04416198933883076	0.010270553763091717	0.00814879180525894	0.9000266228194322	-1	0	0	0.3	3	0.7692307692307693	10	0.3409090909090909	0.7692307692307693	12	10	2	0	0	0.36363636363636365	11	4	15	0.0	0	0.30130274526201023	0.9117760137366568	0.6322624858954542	0.946289862727886	0.4218897268977009	0.973003514053993	0.9143397248980367	0.9492959370493276	0	0	0.0	0.00814879180525894	16
4774	0.047092237992241624	0.010581961150503673	0.01014416149748792	0.8946050090874165	-1	0	0	0.3	3	0.7692307692307693	10	0.3409090909090909	0.7692307692307693	12	10	2	0	0	0.36363636363636365	11	4	15	0.0	0	0.30130274526201023	0.9117760137366568	0.6322624858954542	0.9456338046839693	0.42487506961026994	0.9728235048353912	0.915309803420635	0.9489794918652671	0	0	0.0	0.01014416149748792	20
2579	0.044581201239902175	0.011233538233939636	0.009214509792564112	0.8969338260373427	-1	0	0	0.3	3	0.7692307692307693	10	0.3409090909090909	0.7692307692307693	12	10	2	0	0	0.36363636363636365	11	4	15	0.0	0	0.30130274526201023	0.9117760137366568	0.6322624858954542	0.946289862727886	0.4218897268977009	0.973003514053993	0.9143397248980367	0.9492959370493276	0	0	0.0	0.009214509792564112	31
4654	0.046640181077867895	0.01278870559730307	0.011156202052207364	0.8917827934690892	-1	0	0	0.3	3	0.7692307692307693	10	0.3409090909090909	0.7692307692307693	12	10	2	0	0	0.36363636363636365	11	4	15	0.0	0	0.30130274526201023	0.9117760137366568	0.6322624858954542	0.9469797136511114	0.4218897268977009	0.973003514053993	0.9156720742889605	0.9495145900062418	0	0	0.0	0.011156202052207364	47
1144	0.04200849719782323	0.006335620671630475	0.005568480129048201	0.4665077613917139	-1	0	0	0.3	3	0.7692307692307693	10	0.3409090909090909	0.7692307692307693	12	10	2	0	0	0.36363636363636365	11	4	15	0.0	0	0.30130274526201023	0.9091676411662417	0.6322624858954542	0.9085505729828874	0.5456459969603286	0.9756868374029538	0.9351943164530091	0.9406936259621652	0	0	0.0	0.005568480129048201	9
4503	0.048105075957005146	0.009677812665876657	0.009267118012087374	0.8940859015809324	-1	0	0	0.3	3	0.7692307692307693	10	0.3409090909090909	0.7692307692307693	12	10	2	0	0	0.36363636363636365	11	4	15	0.0	0	0.30130274526201023	0.9117760137366568	0.6322624858954542	0.9456338046839693	0.43853436111043764	0.9718923928016944	0.9104103381387514	0.9484174371127492	0	0	0.0	0.009267118012087374	15
1629	0.045891217483185344	0.010179274198289477	0.0069307569669164884	0.8910249693432918	-1	0	0	0.3	3	0.7692307692307693	10	0.3409090909090909	0.7692307692307693	12	10	2	0	0	0.36363636363636365	11	4	15	0.0	0	0.38785404383455013	0.9342934406056005	0.6322624858954542	0.9555928243499237	0.24136216675324268	0.9755797061355488	0.9387364965034757	0.958395279525661	0	0	0.0	0.0069307569669164884	17
1318	0.04243211275982514	0.005651792829876754	0.005105571543514878	0.8761628631033674	-1	0	0	0.2	2	0.8461538461538461	11	0.3125	0.8461538461538461	13	11	1	0	0	0.3333333333333333	12	4	15	0.0	0	0.30130274526201023	0.9347682628291287	0.648151362677922	0.9524102223485441	0.3847873274377749	0.9769163066613206	0.9534812943564234	0.9583003419887267	0	0	0.0	0.005105571543514878	12
4345	0.046742342520543746	0.01163634247637417	0.011409975536538912	0.8902076673001732	-1	0	0	0.3	3	0.7692307692307693	10	0.3409090909090909	0.7692307692307693	12	10	2	0	0	0.36363636363636365	11	4	15	0.0	0	0.30130274526201023	0.9117760137366568	0.6322624858954542	0.9456338046839693	0.42487506961026994	0.9728235048353912	0.915309803420635	0.9489794918652671	0	0	0.0	0.011409975536538912	106
4084	0.04841250824104034	0.010353685393549538	0.009928043500798333	0.8996167031792555	-1	0	0	0.3	3	0.7692307692307693	10	0.3409090909090909	0.7692307692307693	12	10	2	0	0	0.36363636363636365	11	4	15	0.0	0	0.39609322862650387	0.9258095945115943	0.6322624858954542	0.9353550195973531	0.31923416135320887	0.972966484048764	0.9397144009145271	0.9491381174324897	0	0	0.0	0.009928043500798333	9
3708	0.047943985633755674	0.01117168185935959	0.01036442690141518	0.8947228600418327	-1	0	0	0.3	3	0.7692307692307693	10	0.3409090909090909	0.7692307692307693	12	10	2	0	0	0.36363636363636365	11	4	15	0.0	0	0.30130274526201023	0.9117760137366568	0.6322624858954542	0.9456338046839693	0.4218897268977009	0.973003514053993	0.9156720742889605	0.9490896218919328	0	0	0.0	0.01036442690141518	32
264	0.007855750749971854	0.0017588668340347182	0.001758865675289634	0.9451567976066854	-1	0	0	0.25	1	1.0	4	1.0	1.0	5	4	0	3	0	0.16666666666666666	1	6	6	1.0	0	0.8181802777857623	0.9279996887795123	0.505114583621192	0.7156508690881102	0.5168054644272383	0.7264101437080168	0.8098500905408578	0.8153685311297917	0.6	0	0.022253538184128452	0.001758865675289634	45
2057	0.04370053294018336	0.01124632821057839	0.009049250321528639	0.8971929835585744	-1	0	0	0.3	3	0.7692307692307693	10	0.3409090909090909	0.7692307692307693	12	10	2	0	0	0.36363636363636365	11	4	15	0.0	0	0.30130274526201023	0.9117760137366568	0.6322624858954542	0.946289862727886	0.4218897268977009	0.973003514053993	0.9143397248980367	0.9492959370493276	0	0	0.0	0.009049250321528639	31
3476	0.04722190596698518	0.011231192649543574	0.010373811806910863	0.894754351951686	-1	0	0	0.3	3	0.7692307692307693	10	0.3409090909090909	0.7692307692307693	12	10	2	0	0	0.36363636363636365	11	4	15	0.0	0	0.30130274526201023	0.9117760137366568	0.6322624858954542	0.9456338046839693	0.4218897268977009	0.973003514053993	0.9156720742889605	0.9490896218919328	0	0	0.0	0.010373811806910863	29
4617	0.04558686165782834	0.01042661203659569	0.005975094963630882	0.8958107549415187	-1	0	0	0.3	3	0.7692307692307693	10	0.3409090909090909	0.7692307692307693	12	10	2	0	0	0.36363636363636365	11	4	15	0.0	0	0.30130274526201023	0.9118996489208838	0.5949003727749169	0.9443361981313598	0.43554901839786864	0.972076737626981	0.9038471397658381	0.9481451967100092	0	0	0.0	0.005975094963630882	4
1282	0.03843323508571456	0.007317226644768251	0.00690419771340565	0.9085935291957196	-1	0	0	0.3	3	0.7692307692307693	10	0.3409090909090909	0.7692307692307693	12	10	2	0	0	0.36363636363636365	11	4	15	0.0	0	0.3907049760001936	0.9524551269410201	0.6095669786977406	0.9255708465346347	0.3242699890753906	0.9610254498187538	0.9182278214539908	0.9482245220096177	0	0	0.0	0.00690419771340565	45
2226	0.04545140861839712	0.011572366857583323	0.009710371087687967	0.8945788820452081	-1	0	0	0.3	3	0.7692307692307693	10	0.3409090909090909	0.7692307692307693	12	10	2	0	0	0.36363636363636365	11	4	15	0.0	0	0.30130274526201023	0.9117760137366568	0.6322624858954542	0.946289862727886	0.4218897268977009	0.973003514053993	0.9143397248980367	0.9492959370493276	0	0	0.0	0.009710371087687967	26
4002	0.04602557926792437	0.011494770046752452	0.010662565796678534	0.8943398451802264	-1	0	0	0.3	3	0.7692307692307693	10	0.3409090909090909	0.7692307692307693	12	10	2	0	0	0.36363636363636365	11	4	15	0.0	0	0.30130274526201023	0.9117760137366568	0.6322624858954542	0.9456338046839693	0.4218897268977009	0.973003514053993	0.9156720742889605	0.9490896218919328	0	0	0.0	0.010662565796678534	42
4115	0.04731575917507463	0.011315607471473232	0.010479425699234874	0.8943392760372403	-1	0	0	0.3	3	0.7692307692307693	10	0.3409090909090909	0.7692307692307693	12	10	2	0	0	0.36363636363636365	11	4	15	0.0	0	0.30130274526201023	0.9117760137366568	0.6322624858954542	0.9456338046839693	0.4218897268977009	0.973003514053993	0.9156720742889605	0.9490896218919328	0	0	0.0	0.010479425699234874	46
2709	0.04446385389944395	0.011325886254343892	0.009259081502253536	0.8962835970314584	-1	0	0	0.3	3	0.7692307692307693	10	0.3409090909090909	0.7692307692307693	12	10	2	0	0	0.36363636363636365	11	4	15	0.0	0	0.30130274526201023	0.9117760137366568	0.6322624858954542	0.946289862727886	0.4218897268977009	0.973003514053993	0.9143397248980367	0.9492959370493276	0	0	0.0	0.009259081502253536	21
2933	0.061890611112360085	0.004834027195671641	0.0025560674358460467	0.7300101628781093	-1	0	0	0.2	2	0.9230769230769231	12	1.0	0.8461538461538461	13	11	1	0	0	0.06666666666666667	15	1	15	0.0	0.14285714285714285	0.30130274526201023	0.9173817558226608	0.3753872659113023	0.9455734839466492	0.3492197752414869	0.9695549356865303	0.8703612929347203	0.9482265272895614	0	0	0.0	0.0025560674358460467	8
1086	0.04869691917510841	0.006407682834243739	0.005526913134406484	0.7616424867538507	-1	0	0	0.3	3	0.7692307692307693	10	0.3409090909090909	0.7692307692307693	12	10	2	0	0	0.36363636363636365	11	4	15	0.0	0	0.29591449263569997	0.9210725058751686	0.6787595892245657	0.9490248355173501	0.4804379259727716	0.9786268527701993	0.9387364965034757	0.9555691695932146	0	0	0.0	0.005526913134406484	19
1288	0.04799198383254433	0.010337278433328163	0.006560998873862264	0.8917344102320017	-1	0	0	0.3	3	0.7692307692307693	10	0.3409090909090909	0.7692307692307693	12	10	2	0	0	0.36363636363636365	11	4	15	0.0	0	0.38785404383455013	0.9342934406056005	0.6322624858954542	0.9555928243499237	0.24136216675324268	0.9755797061355488	0.9387364965034757	0.958395279525661	0	0	0.0	0.006560998873862264	37
289	0.00013490471108180445	2.6620978085252644e-05	2.3021732256566264e-05	0.9999930597573871	-1	0	0	0.5	2	0.75	3	0.6	0.75	5	3	0	2	0	0.4	2	5	6	1.0	0	0.3217884927615923	0.9127771549703841	0.42213220354655306	0.7637682476263155	0.7996767044930274	0.9651742182196571	0.9308038308429607	0.9073031727512962	0.6	0.2	0.0	2.3021732256566264e-05	13
2470	0.04459480562435231	0.010450566790981634	0.00825976190959235	0.9004803287007481	-1	0	0	0.3	3	0.7692307692307693	10	0.3409090909090909	0.7692307692307693	12	10	2	0	0	0.36363636363636365	11	4	15	0.0	0	0.30130274526201023	0.9117760137366568	0.6322624858954542	0.946289862727886	0.4218897268977009	0.973003514053993	0.9143397248980367	0.9492959370493276	0	0	0.0	0.00825976190959235	13
557	0.0008805442399483947	0.0007073202796969778	0.0007072794189148931	0.9913982866606219	-1	0	0	0.75	3	0.25	1	0.75	0.25	1	1	4	0	0	0.5	2	4	6	0.0	0.5	0.4280304939788021	0.5	0.9293817548044926	0.5	1.0	0.5	0.9273188473180202	0.5	0	0	0.0	0.0007072794189148931	23
124	0.03227444731020342	0.004698763506106906	-0.0027869083391754597	0.9646882858899156	-1	0.25	1	0.3	3	0.7692307692307693	10	0.375	0.5384615384615384	10	7	4	0	0	0.4	10	4	15	0.0	0.4	0.5896477706701042	0.9263980425558815	0.5018495458886043	0.8576504494848176	0.25795563488093937	0.919611528109265	0.8239515117513756	0.9050988172703816	0	0	0.0	-0.00027869083391754597	23
4933	0.04810199408494138	0.010378891258063246	0.010245388303561916	0.8870928513453286	-1	0	0	0.3	3	0.7692307692307693	10	0.3409090909090909	0.7692307692307693	12	10	2	0	0	0.36363636363636365	11	4	15	0.0	0	0.30130274526201023	0.9117760137366568	0.6322624858954542	0.9456338046839693	0.43853436111043764	0.9718923928016944	0.9104103381387514	0.9484174371127492	0	0	0.0	0.010245388303561916	20
4570	0.03439370642917746	0.0013500730675301764	-0.0006101566535982769	0.9236703380291348	-1	0.25	1	0.4	4	0.6923076923076923	9	0.3409090909090909	0.6923076923076923	12	9	2	0	0	0.36363636363636365	11	4	15	0.0	0.18181818181818182	0.3177349352713676	0.9124615035658272	0.6322624858954542	0.9328757758841705	0.5456459969603286	0.9713008643872247	0.9132014755099342	0.9444081163717767	0	0	0.0	-6.101566535982769e-05	0
1843	0.04723410782024292	0.011013923398645873	0.00871203415970983	0.8872034620132236	-1	0	0	0.3	3	0.7692307692307693	10	0.3409090909090909	0.7692307692307693	12	10	2	0	0	0.36363636363636365	11	4	15	0.0	0	0.30130274526201023	0.9117760137366568	0.6322624858954542	0.946289862727886	0.48232304049653224	0.9703525584002809	0.9240709185584941	0.9477267817492915	0	0	0.0	0.00871203415970983	12
1462	0.04706825059136807	0.010055923688099985	0.006288607924570758	0.8914472386543181	-1	0	0	0.3	3	0.7692307692307693	10	0.3409090909090909	0.7692307692307693	12	10	2	0	0	0.36363636363636365	11	4	15	0.0	0	0.38785404383455013	0.9342934406056005	0.6322624858954542	0.9555928243499237	0.24136216675324268	0.9755797061355488	0.9387364965034757	0.958395279525661	0	0	0.0	0.006288607924570758	27
2028	0.04390915538810816	0.010736277412333014	0.008631514814617219	0.897843575373093	-1	0	0	0.3	3	0.7692307692307693	10	0.3409090909090909	0.7692307692307693	12	10	2	0	0	0.36363636363636365	11	4	15	0.0	0	0.30130274526201023	0.9117760137366568	0.6322624858954542	0.946289862727886	0.4218897268977009	0.973003514053993	0.9143397248980367	0.9492959370493276	0	0	0.0	0.008631514814617219	16
610	0.003641521792213506	0.00042716473219548887	0.0002753938514730705	0.9916215111085626	-1	0	0	0.75	3	0.5	2	0.6	0.5	5	2	0	1	0	0.4	5	2	6	1.0	1.0	0.7145785973823685	0.9430573930866033	0.2102027968077244	0.8574977405199459	0.8688360202084191	0.9622887302142398	0.9207341969379882	0.9317380906457303	1.0	0.2	0.0	0.0002753938514730705	11
4980	0.047425461333853995	0.011622160775315728	0.011119611510483862	0.889925649268426	-1	0	0	0.3	3	0.7692307692307693	10	0.3409090909090909	0.7692307692307693	12	10	2	0	0	0.36363636363636365	11	4	15	0.0	0	0.30130274526201023	0.9118996489208838	0.6322624858954542	0.9456338046839693	0.43554901839786864	0.972076737626981	0.9107859821801597	0.9485527456812528	0	0	0.0	0.011119611510483862	78
4291	0.046753713510893226	0.011819787786210593	0.010890074938478407	0.8941687627142852	-1	0	0	0.3	3	0.7692307692307693	10	0.3409090909090909	0.7692307692307693	12	10	2	0	0	0.36363636363636365	11	4	15	0.0	0	0.30130274526201023	0.9118996489208838	0.6322624858954542	0.9456338046839693	0.4218897268977009	0.973003514053993	0.9156720742889605	0.9491143866780968	0	0	0.0	0.010890074938478407	27
1646	0.05031004703393882	0.011062297002627071	0.005738640430330612	0.8779318291338503	-1	0	0	0.3	3	0.7692307692307693	10	0.3409090909090909	0.7692307692307693	12	10	2	0	0	0.36363636363636365	11	4	15	0.0	0	0.38785404383455013	0.9342934406056005	0.6322624858954542	0.9555928243499237	0.32478129939397027	0.9725541251287485	0.9493919775275018	0.9567720336086835	0	0	0.0	0.005738640430330612	17
3974	0.047413594571215426	0.010719307223569195	0.009114202421737203	0.8951220769716884	-1	0	0	0.3	3	0.7692307692307693	10	0.3409090909090909	0.7692307692307693	12	10	2	0	0	0.36363636363636365	11	4	15	0.0	0	0.30130274526201023	0.9118996489208838	0.6322624858954542	0.9394070674927656	0.356681655910144	0.9735843990302547	0.9156720742889605	0.9476012605616501	0	0	0.0	0.009114202421737203	13
2086	0.04439643181422142	0.01124281654199662	0.009309166334851612	0.8980094457191121	-1	0	0	0.3	3	0.7692307692307693	10	0.3409090909090909	0.7692307692307693	12	10	2	0	0	0.36363636363636365	11	4	15	0.0	0	0.30130274526201023	0.9117760137366568	0.6322624858954542	0.946289862727886	0.4218897268977009	0.973003514053993	0.9143397248980367	0.9492959370493276	0	0	0.0	0.009309166334851612	31
4440	0.04812654870632444	0.011279974017950065	0.010735127429919852	0.8938161879162881	-1	0	0	0.3	3	0.7692307692307693	10	0.3409090909090909	0.7692307692307693	12	10	2	0	0	0.36363636363636365	11	4	15	0.0	0	0.30130274526201023	0.9117760137366568	0.6322624858954542	0.9456338046839693	0.4218897268977009	0.973003514053993	0.9156720742889605	0.9490896218919328	0	0	0.0	0.010735127429919852	37
4561	0.04787741798702079	0.011259213798542687	0.010418195859620817	0.894454951676201	-1	0	0	0.3	3	0.7692307692307693	10	0.3409090909090909	0.7692307692307693	12	10	2	0	0	0.36363636363636365	11	4	15	0.0	0	0.30130274526201023	0.9117760137366568	0.6322624858954542	0.9456338046839693	0.4218897268977009	0.973003514053993	0.9156720742889605	0.9490896218919328	0	0	0.0	0.010418195859620817	27
677	0.04421985511920291	0.004286093521086658	0.003300366234782358	0.7686891551983652	-1	0	0	0.3	3	0.7692307692307693	10	0.3409090909090909	0.7692307692307693	12	10	2	0	0	0.36363636363636365	11	4	15	0.0	0	0.2750496412111336	0.9261660660630113	0.6322624858954542	0.9510670863584167	0.21880363326637314	0.9753404331584301	0.9143397248980367	0.9551265285065763	0	0	0.0	0.003300366234782358	9
967	0.03658968541603312	0.007861610844242167	0.007457347207642402	0.9198621863825418	-1	0	0	0.3	3	0.7692307692307693	10	0.3409090909090909	0.7692307692307693	12	10	2	0	0	0.36363636363636365	11	4	15	0.0	0	0.3907049760001936	0.9524551269410201	0.6095669786977406	0.9255708465346347	0.21880363326637314	0.9689156198290072	0.934928597063698	0.9519285420617184	0	0	0.0	0.007457347207642402	31
750	0.009505040673626236	0.000880181140633321	-0.0005220635562955975	0.9712677360467311	-1	0	0	0.5	3	0.5	3	0.5	0.5	6	3	1	1	0	1.0	4	4	8	0.3333333333333333	0.5	0.45649081300591654	0.9543912217929441	0.32999700149707933	0.898251028306953	0.21880363326637314	0.8967480129066224	0.8070493137564502	0.9213021525561075	1.0	0.5	0.0	-5.220635562955975e-05	5
1346	0.04877886008571019	0.0062647364869022	0.0013012387261515947	0.8095581251296855	-1	0	0	0.3	3	0.7692307692307693	10	0.3409090909090909	0.7692307692307693	12	10	2	0	0	0.36363636363636365	11	4	15	0.0	0	0.29591449263569997	0.9422381014390828	0.6800223780591421	0.944092788183568	0.21880363326637314	0.9797576334644653	0.9518723955323654	0.9595343918148432	0	0	0.0	0.0013012387261515947	3
251	0.06303319633112983	0.003201648929894131	-0.0031863693379342215	0.7781864825777968	-1	0	0	0.1111111111111111	1	1.0	11	1.0	1.0	12	11	0	0	0	0.07692307692307693	13	1	13	0.0	0	0.5534085269684876	0.7255928543873423	0.6245548639972872	0.7767875577990829	0.5246967022389436	0.9319749886359576	0.7556847152162549	0.8337281359222272	0	0	0.0	-0.00031863693379342216	4
2459	0.04526861082526308	0.011598231034329713	0.009561572799053886	0.8972879299350155	-1	0	0	0.3	3	0.7692307692307693	10	0.3409090909090909	0.7692307692307693	12	10	2	0	0	0.36363636363636365	11	4	15	0.0	0	0.30130274526201023	0.9117760137366568	0.6322624858954542	0.946289862727886	0.4218897268977009	0.973003514053993	0.9143397248980367	0.9492959370493276	0	0	0.0	0.009561572799053886	25
3461	0.04799476695217408	0.010695324743814842	0.009405468532564083	0.8964303440564565	-1	0	0	0.3	3	0.7692307692307693	10	0.3409090909090909	0.7692307692307693	12	10	2	0	0	0.36363636363636365	11	4	15	0.0	0	0.35558820856906553	0.9059253121536633	0.6322624858954542	0.9456338046839693	0.4218897268977009	0.973003514053993	0.9156720742889605	0.9479396504299407	0	0	0.0	0.009405468532564083	7
2993	0.04616686436702736	0.003530517303538494	-0.0017669727565566733	0.6220309098647179	-1	0	0	0.3	3	0.7692307692307693	10	0.38461538461538464	0.7692307692307693	13	10	1	0	0	0.23076923076923078	13	3	15	0.0	0.14285714285714285	0.30130274526201023	0.9383851513055188	0.42763831622600745	0.9441787517242359	0.3492197752414869	0.9674196114301081	0.919711656292267	0.9516982440727435	0	0	0.0	-0.00017669727565566734	2
1827	0.04480339003733069	0.011130323103875154	0.009114684317501455	0.8962233883877485	-1	0	0	0.3	3	0.7692307692307693	10	0.3409090909090909	0.7692307692307693	12	10	2	0	0	0.36363636363636365	11	4	15	0.0	0	0.30130274526201023	0.9117760137366568	0.6322624858954542	0.946289862727886	0.4218897268977009	0.973003514053993	0.9143397248980367	0.9492959370493276	0	0	0.0	0.009114684317501455	26
5001	0.048756681553593494	0.010384152632225242	0.009480676794713256	0.8923909892112144	-1	0	0	0.3	3	0.7692307692307693	10	0.3409090909090909	0.7692307692307693	12	10	2	0	0	0.36363636363636365	11	4	15	0.0	0	0.30130274526201023	0.9118996489208838	0.6322624858954542	0.9444022759186357	0.3095555804533686	0.9723838461112257	0.915309803420635	0.9483518419062247	0	0	0.0	0.009480676794713256	12
3636	0.04692837143145322	0.011351920841658933	0.010518657859802424	0.8942224371078746	-1	0	0	0.3	3	0.7692307692307693	10	0.3409090909090909	0.7692307692307693	12	10	2	0	0	0.36363636363636365	11	4	15	0.0	0	0.30130274526201023	0.9117760137366568	0.6322624858954542	0.9456338046839693	0.4218897268977009	0.973003514053993	0.9156720742889605	0.9490896218919328	0	0	0.0	0.010518657859802424	71
2503	0.03699624921681972	0.007126732630024915	0.004549700327624847	0.9238342200204261	-1	0	0	0.3	3	0.7692307692307693	10	0.3409090909090909	0.7692307692307693	12	10	2	0	0	0.36363636363636365	11	4	15	0.0	0	0.39609322862650387	0.9399743861294869	0.6322624858954542	0.9318896005665814	0.3412813845214987	0.9723999910188793	0.949187413834168	0.9514952183986906	0	0	0.0	0.004549700327624847	4
573	0.07580624336547423	0.0015281442497861967	-0.00010627981732765012	0.9972457403337449	-1	0	0	0.2	2	0.9230769230769231	12	0.5357142857142857	0.9230769230769231	14	12	0	2	0	0.14285714285714285	2	14	15	1.0	0	0.35479505257510663	0.9532236954533351	0.5420484496568823	0.814092587700003	0.7996767044930274	0.9406098959781274	0.9228200601901082	0.9181820995879351	0.5357142857142857	0.21428571428571427	0.0	-1.0627981732765011e-05	7
4467	0.047057419418816276	0.01136259618359208	0.010631315834733519	0.8939109324336907	-1	0	0	0.3	3	0.7692307692307693	10	0.3409090909090909	0.7692307692307693	12	10	2	0	0	0.36363636363636365	11	4	15	0.0	0	0.30130274526201023	0.9117760137366568	0.6322624858954542	0.9456338046839693	0.4218897268977009	0.973003514053993	0.9156720742889605	0.9490896218919328	0	0	0.0	0.010631315834733519	12
3814	0.04789981736392398	0.011489083173219198	0.010663178845768936	0.894249393702462	-1	0	0	0.3	3	0.7692307692307693	10	0.3409090909090909	0.7692307692307693	12	10	2	0	0	0.36363636363636365	11	4	15	0.0	0	0.30130274526201023	0.9117760137366568	0.6322624858954542	0.9456338046839693	0.4218897268977009	0.973003514053993	0.9156720742889605	0.9490896218919328	0	0	0.0	0.010663178845768936	19
3248	0.04543868854963612	0.011357780194295931	0.00932901704307269	0.8972817589726858	-1	0	0	0.3	3	0.7692307692307693	10	0.3409090909090909	0.7692307692307693	12	10	2	0	0	0.36363636363636365	11	4	15	0.0	0	0.30130274526201023	0.9117760137366568	0.6322624858954542	0.946289862727886	0.4218897268977009	0.973003514053993	0.9143397248980367	0.9492959370493276	0	0	0.0	0.00932901704307269	20
1247	0.03518180857683489	0.006514042597553417	0.006173625821015075	0.9239290154463443	-1	0	0	0.3	3	0.7692307692307693	10	0.3409090909090909	0.7692307692307693	12	10	2	0	0	0.36363636363636365	11	4	15	0.0	0	0.3907049760001936	0.9524551269410201	0.6095669786977406	0.9255708465346347	0.21880363326637314	0.9689156198290072	0.934928597063698	0.9519285420617184	0	0	0.0	0.006173625821015075	11
839	0.04683052100348553	0.009961538275445736	0.002513178142094448	0.8897777507685183	-1	0	0	0.3	3	0.7692307692307693	10	0.3409090909090909	0.7692307692307693	12	10	2	0	0	0.36363636363636365	11	4	15	0.0	0	0.30130274526201023	0.9185623759755999	0.6787595892245657	0.9490248355173501	0.4804379259727716	0.9786268527701993	0.9387364965034757	0.9550849766348471	0	0	0.0	0.002513178142094448	68
2464	0.04778180841979577	0.005611390938365512	-0.005558328866144141	0.5075214617952861	-1	0	0	0.3	3	0.7692307692307693	10	0.3409090909090909	0.7692307692307693	12	10	2	0	0	0.36363636363636365	11	4	15	0.0	0	0.36698919240998373	0.9115864436253869	0.49155067169349725	0.9356231274780231	0.30657023774079956	0.9714378260286258	0.8842573511620603	0.9450823778517546	0	0	0.0	-0.0005558328866144141	0
4192	0.048845030454319316	0.011123618119056138	0.0075082201939081885	0.8704890973779628	-1	0	0	0.3	3	0.7692307692307693	10	0.3409090909090909	0.7692307692307693	12	10	2	0	0	0.36363636363636365	11	4	15	0.0	0	0.30130274526201023	0.9358123264724617	0.6787595892245657	0.9333709939813221	0.5456459969603286	0.978299430490321	0.9546310933981562	0.9544611557197467	0	0	0.0	0.0075082201939081885	9
4827	0.046619491347257874	0.00505273961901201	0.0021691951356766544	0.8950318894235171	-1	0	0	0.3	3	0.7692307692307693	10	0.4166666666666667	0.7692307692307693	12	10	2	0	0	0.25	12	3	15	0.0	0.16666666666666666	0.2905262400093897	0.9211688344048984	0.532454097809681	0.9456021726740947	0.42487506961026994	0.972944982992054	0.9204457712778715	0.9509876719859923	0	0	0.0	0.0021691951356766544	2
680	0.037938362647524614	0.010181120642298775	0.007434900839879846	0.9296618096512518	-1	0	0	0.3	3	0.7692307692307693	10	0.3409090909090909	0.7692307692307693	12	10	2	0	0	0.36363636363636365	11	4	15	0.0	0	0.5309852316256662	0.8724938032328353	0.6756292087670079	0.8476503664216523	0.289403822333667	0.9154319308730938	0.889966182744613	0.8815412147997669	0	0	0.0	0.007434900839879846	13
653	0.001064912979744359	0.00015861500246722298	0.00015860874852867074	0.9975373548687546	-1	0	0	1.0	1	0	0	1.0	0	1	0	0	2	0	0.5	1	2	2	0.6666666666666666	0	0	0	0	0	0	0	0	0	0	0	0	0.00015860874852867074	17
1835	0.0443719313080519	0.012026930408820089	0.010334582985449769	0.8946006808086266	-1	0	0	0.3	3	0.7692307692307693	10	0.3409090909090909	0.7692307692307693	12	10	2	0	0	0.36363636363636365	11	4	15	0.0	0	0.30130274526201023	0.9117760137366568	0.6322624858954542	0.946289862727886	0.4218897268977009	0.973003514053993	0.9143397248980367	0.9492959370493276	0	0	0.0	0.010334582985449769	41
98	0.022817935689070208	0.0042952863052239144	0.00374545633927792	0.8040939864693866	-1	0	0	0.3333333333333333	2	0.8333333333333334	5	1.0	0.6666666666666666	5	4	2	4	0	0.125	8	1	8	0.5714285714285714	0.2857142857142857	0.8062960865985259	0.7605234837296225	0.8101854028966908	0.9379624731161388	0.5592341924186296	0.8515143583594662	0.8532500103567888	0.8667684638530311	0.2	0.2	0.0	0.00374545633927792	40
590	0.06814260775806184	0.004501874600608838	-0.0018554080120201527	0.7857628447877951	-1	0	0	0.1	1	1.0	12	1.0	1.0	13	12	0	1	0	0.07142857142857142	14	1	14	0.3333333333333333	0	0.30130274526201023	0.8903638823670893	0.7199306784104698	0.9521200296130322	0.39957552960892956	0.964438928274894	0.9260258651098723	0.942400550921414	1.0	0.07692307692307693	0.0	-0.00018554080120201526	2
1456	0.04279745083886093	0.010738117147588887	0.008489940444394876	0.8976245143278647	-1	0	0	0.3	3	0.7692307692307693	10	0.3409090909090909	0.7692307692307693	12	10	2	0	0	0.36363636363636365	11	4	15	0.0	0	0.30130274526201023	0.9118996489208838	0.6322624858954542	0.946289862727886	0.30657023774079956	0.9727007835676745	0.9143397248980367	0.9491364673213755	0	0	0.0	0.008489940444394876	14
570	0.00447823698300057	0.002089736125586128	0.000562084179786358	0.986311892891609	-1	0	0	0.3333333333333333	1	1.0	2	1.0	1.0	2	2	1	0	0	0.25	4	1	4	0.0	0	0.984668328399738	0.5143844106692115	0.6321359887035133	0.8282632688084484	0.7908257776018232	0.685702188680695	0.8401837330169368	0.690760002931737	0	0	0.0	0.000562084179786358	56
2941	0.04534959257788239	0.011628762358358295	0.009818317788758236	0.89633319620921	-1	0	0	0.3	3	0.7692307692307693	10	0.3409090909090909	0.7692307692307693	12	10	2	0	0	0.36363636363636365	11	4	15	0.0	0	0.30130274526201023	0.9117760137366568	0.6322624858954542	0.946289862727886	0.4218897268977009	0.973003514053993	0.9143397248980367	0.9492959370493276	0	0	0.0	0.009818317788758236	10
4968	0.04771735657622045	0.010413009762139549	0.00992056569489198	0.892391350582346	-1	0	0	0.3	3	0.7692307692307693	10	0.3409090909090909	0.7692307692307693	12	10	2	0	0	0.36363636363636365	11	4	15	0.0	0	0.30130274526201023	0.9117760137366568	0.6322624858954542	0.9456338046839693	0.43554901839786864	0.972076737626981	0.9107859821801597	0.9485277223817056	0	0	0.0	0.00992056569489198	8
1559	0.045529064389933246	0.0071682813740991495	0.007123432083207039	0.7599672009722029	-1	0	0	0.3	3	0.7692307692307693	10	0.3409090909090909	0.7692307692307693	12	10	2	0	0	0.36363636363636365	11	4	15	0.0	0	0.30130274526201023	0.9188060650212188	0.6322624858954542	0.9508792842768276	0.2914735849225871	0.9751392116187899	0.9143397248980367	0.9534492496677703	0	0	0.0	0.007123432083207039	15
1351	0.03642927447235806	0.008227081324304537	0.0016013565483733064	0.9631814314198779	-1	0	0	0.3	3	0.7692307692307693	10	0.4166666666666667	0.7692307692307693	12	10	2	0	0	0.25	3	12	15	0.0	0	0.48264452719904377	0.7681856378467963	0.3122664772768112	0.8743014656011427	0.30657023774079956	0.9503874558513671	0.8450426679320914	0.8839199488062711	0	0	0.0	0.0016013565483733064	3
2594	0.04506342931826242	0.011015326041392371	0.008792507106777932	0.8978455850916619	-1	0	0	0.3	3	0.7692307692307693	10	0.3409090909090909	0.7692307692307693	12	10	2	0	0	0.36363636363636365	11	4	15	0.0	0	0.30130274526201023	0.9117760137366568	0.6322624858954542	0.946289862727886	0.4218897268977009	0.973003514053993	0.9143397248980367	0.9492959370493276	0	0	0.0	0.008792507106777932	13
4269	0.048367678038234926	0.011683495321003457	0.01121057576478873	0.8912813599844431	-1	0	0	0.3	3	0.7692307692307693	10	0.3409090909090909	0.7692307692307693	12	10	2	0	0	0.36363636363636365	11	4	15	0.0	0	0.30130274526201023	0.9118996489208838	0.6322624858954542	0.9456338046839693	0.43554901839786864	0.972076737626981	0.9107859821801597	0.9485527456812528	0	0	0.0	0.01121057576478873	49
707	0.003141590056797683	9.269323403951656e-05	-7.233229589414172e-05	0.9969209280531917	-1	0	0	0.5	1	1.0	1	1.0	1.0	2	1	0	1	0	0.3333333333333333	3	1	3	0.3333333333333333	0	0.736356737306264	0.5852846709279297	0.47128784528285445	0.9761743494536408	0.43978444946990863	0.9111649846804779	0.8632209066342372	0.8936370608788219	1.0	0.5	0.0	-7.233229589414172e-06	10
1627	0.020023481754783443	0.0019470722584359957	-9.874558979618118e-05	0.9470090406734261	-1	0.25	1	0.4	4	0.7692307692307693	10	0.4166666666666667	0.6923076923076923	12	9	2	0	0	0.25	12	3	15	0.0	0.6666666666666666	0.38785404383455013	0.9520097586196096	0.37530900302285775	0.9390695266846593	0.28682249451845554	0.9259515776167647	0.8873880213463119	0.9398914406970126	0	0	0.0	-9.874558979618117e-06	2
4452	0.04868389621139886	0.011686358448812004	0.011192732700197022	0.8894500930685868	-1	0	0	0.3	3	0.7692307692307693	10	0.3409090909090909	0.7692307692307693	12	10	2	0	0	0.36363636363636365	11	4	15	0.0	0	0.30130274526201023	0.9118996489208838	0.6322624858954542	0.9456338046839693	0.43554901839786864	0.972076737626981	0.9107859821801597	0.9485527456812528	0	0	0.0	0.011192732700197022	110
3208	0.044219904161087176	0.00733784024117788	0.004762425880778648	0.897980687368033	-1	0	0	0.3	3	0.7692307692307693	10	0.3409090909090909	0.7692307692307693	12	10	2	0	0	0.36363636363636365	11	4	15	0.0	0	0.29574525564361664	0.937515760009004	0.6322624858954542	0.946289862727886	0.4218897268977009	0.973003514053993	0.9217159632919946	0.9549541493462312	0	0	0.0	0.004762425880778648	8
2192	0.04508066735927727	0.01145897813632184	0.009444119748004414	0.8970438646873201	-1	0	0	0.3	3	0.7692307692307693	10	0.3409090909090909	0.7692307692307693	12	10	2	0	0	0.36363636363636365	11	4	15	0.0	0	0.30130274526201023	0.9117760137366568	0.6322624858954542	0.946289862727886	0.4218897268977009	0.973003514053993	0.9143397248980367	0.9492959370493276	0	0	0.0	0.009444119748004414	30
2142	0.04601891020026053	0.009841169456453767	0.0020157943934256206	0.8960701979448805	-1	0	0	0.3	3	0.7692307692307693	10	0.375	0.6923076923076923	11	9	3	0	0	0.4	10	4	15	0.0	0	0.3009642712778436	0.9212105103377568	0.648151362677922	0.9295844779849117	0.49455967855391486	0.9717152486774827	0.919711656292267	0.9457644854252615	0	0	0.0	0.0020157943934256206	5
2245	0.04559850370087371	0.011510615153690017	0.009438309798460422	0.8977869692612247	-1	0	0	0.3	3	0.7692307692307693	10	0.3409090909090909	0.7692307692307693	12	10	2	0	0	0.36363636363636365	11	4	15	0.0	0	0.30130274526201023	0.9117760137366568	0.6322624858954542	0.946289862727886	0.4218897268977009	0.973003514053993	0.9143397248980367	0.9492959370493276	0	0	0.0	0.009438309798460422	34
931	0.049661278797707445	0.006345058353079192	0.005295508942836299	0.7452585596333962	-1	0	0	0.3	3	0.7692307692307693	10	0.3409090909090909	0.7692307692307693	12	10	2	0	0	0.36363636363636365	11	4	15	0.0	0	0.29591449263569997	0.9210725058751686	0.6787595892245657	0.9490248355173501	0.540871239571603	0.9764732368113211	0.9493919775275018	0.9541584160399198	0	0	0.0	0.005295508942836299	16
1550	0.04648408560161363	0.01024428750541809	0.00627711687360929	0.891125323893299	-1	0	0	0.3	3	0.7692307692307693	10	0.3409090909090909	0.7692307692307693	12	10	2	0	0	0.36363636363636365	11	4	15	0.0	0	0.38785404383455013	0.9342934406056005	0.6322624858954542	0.9555928243499237	0.24136216675324268	0.9755797061355488	0.9387364965034757	0.958395279525661	0	0	0.0	0.00627711687360929	17
120	4.3475263765850595e-06	4.2886022566985006e-08	-2.6749105465385793e-08	0.999998164890548	-1	0	0	1.0	2	0.0	0	0.75	0	2	0	0	0	0	1.0	2	2	3	0.0	0	0	0	0	0	0	0	0	0	0	0	0	-2.674910546538579e-09	12
1186	0.035421792723712583	0.007839427006750681	0.007421470233341525	0.9206871487705945	-1	0	0	0.3	3	0.7692307692307693	10	0.3409090909090909	0.7692307692307693	12	10	2	0	0	0.36363636363636365	11	4	15	0.0	0	0.49850910079797617	0.9548312868876517	0.5875718342387168	0.9134836144877464	0.21880363326637314	0.9504764733940098	0.9143397248980367	0.9419980038110012	0	0	0.0	0.007421470233341525	16
83	0.07467625561974561	0.002139675631527687	0.0003731962037568412	0.997277478080989	-1	0	0	0.2	2	0.9230769230769231	12	0.5357142857142857	0.9230769230769231	14	12	0	2	0	0.14285714285714285	2	14	15	1.0	0	0.35479505257510663	0.9532236954533351	0.5420484496568823	0.814092587700003	0.7996767044930274	0.9406098959781274	0.9228200601901082	0.9181820995879351	0.5357142857142857	0.21428571428571427	0.0	0.0003731962037568412	23
4835	0.047364338365894286	0.011353517964957377	0.010986507354075642	0.8887973381765798	-1	0	0	0.3	3	0.7692307692307693	10	0.3409090909090909	0.7692307692307693	12	10	2	0	0	0.36363636363636365	11	4	15	0.0	0	0.30130274526201023	0.9118996489208838	0.6322624858954542	0.9456338046839693	0.4415197038230067	0.9718877865551948	0.9104103381387514	0.9484397628203789	0	0	0.0	0.010986507354075642	61
4455	0.04795066097894917	0.011246169471621558	0.010897240191441683	0.8909516678839551	-1	0	0	0.3	3	0.7692307692307693	10	0.3409090909090909	0.7692307692307693	12	10	2	0	0	0.36363636363636365	11	4	15	0.0	0	0.30130274526201023	0.9118996489208838	0.6322624858954542	0.9456338046839693	0.43554901839786864	0.972076737626981	0.9107859821801597	0.9485527456812528	0	0	0.0	0.010897240191441683	31
22	0.03863036178820985	0.005051755091646887	-0.001029931987221336	0.639869346313596	-1	0	0	0.14285714285714285	1	1.0	8	1.0	1.0	9	8	0	0	0	0.1	10	1	10	0.0	0	0.44325100889144586	0.8643030912898758	0.367713974732555	0.8388167876884266	0.47487245397991257	0.8777726653224174	0.8590653953912538	0.8610635598738889	0	0	0.0	-0.00010299319872213359	32
3618	0.03189914110847076	0.00039601690186976204	0.00011870509126169545	0.9560202067851169	-1	0	0	0.3	3	0.7692307692307693	10	0.3409090909090909	0.7692307692307693	12	10	2	0	0	0.36363636363636365	4	11	15	0.0	0	0.3011335082699269	0.9171441864555449	0.6322624858954542	0.9306311315515653	0.28401170425393	0.9743885965550426	0.9156720742889605	0.946838127808287	0	0	0.0	0.00011870509126169545	2
3995	0.04629206735779751	0.012489922622771533	0.012136462063819683	0.8972627396918494	-1	0	0	0.3	3	0.7692307692307693	10	0.3409090909090909	0.7692307692307693	12	10	2	0	0	0.36363636363636365	11	4	15	0.0	0	0.3009642712778436	0.9151002806720624	0.6322624858954542	0.925914029455108	0.4218897268977009	0.9707890426544824	0.9156720742889605	0.9427960910393388	0	0	0.0	0.012136462063819683	15
4006	0.04221005671464365	0.002911825757292009	-0.0025616798158878515	0.8893012448965677	-1	0	0	0.3	3	0.7692307692307693	10	0.3409090909090909	0.7692307692307693	12	10	2	0	0	0.36363636363636365	11	4	15	0.0	0	0.38785404383455013	0.9111657540669326	0.6322624858954542	0.9476770516975807	0.33990820097822794	0.9639145538710674	0.8809065264461796	0.9446191579462989	0	0	0.0	-0.00025616798158878515	1
4025	0.04315382170850694	0.005864126145203642	0.004228142731939362	0.917620734518127	-1	0	0	0.3	3	0.7692307692307693	10	0.3409090909090909	0.7692307692307693	12	10	2	0	0	0.36363636363636365	11	4	15	0.0	0	0.39609322862650387	0.9399743861294869	0.6322624858954542	0.9325370324025776	0.3412813845214987	0.9723999910188793	0.949187413834168	0.9516525941387062	0	0	0.0	0.004228142731939362	5
1187	0.04639417468299822	0.006843780317497241	0.0017214385597853284	0.8930191395033913	-1	0	0	0.3	3	0.7692307692307693	10	0.3409090909090909	0.7692307692307693	12	10	2	0	0	0.36363636363636365	11	4	15	0.0	0	0.29591449263569997	0.9210725058751686	0.6787595892245657	0.9490248355173501	0.4804379259727716	0.9786268527701993	0.9387364965034757	0.9555691695932146	0	0	0.0	0.0017214385597853284	5
4236	0.04327643990563294	0.002292907843457833	0.0019282914131873755	0.612621076968888	-1	0	0	0.3	3	0.7692307692307693	10	0.4166666666666667	0.7692307692307693	12	10	2	0	0	0.25	3	12	15	0.0	0	0.38785404383455013	0.9320793889842892	0.6322624858954542	0.9453011086823154	0.2554452178483276	0.9616144091868444	0.887114559947566	0.9476759566535726	0	0	0.0	0.0019282914131873755	4
3645	0.04528782456566141	0.012383297169762289	0.011884655670378153	0.8970685395093785	-1	0	0	0.3	3	0.7692307692307693	10	0.3409090909090909	0.7692307692307693	12	10	2	0	0	0.36363636363636365	11	4	15	0.0	0	0.3009642712778436	0.9151002806720624	0.6322624858954542	0.925914029455108	0.4218897268977009	0.9707890426544824	0.9156720742889605	0.9427960910393388	0	0	0.0	0.011884655670378153	37
2985	0.04365247878914277	0.010782510502217943	0.009333011067968416	0.9027116094612149	-1	0	0	0.3	3	0.7692307692307693	10	0.4166666666666667	0.7692307692307693	12	10	2	0	0	0.25	12	3	15	0.0	0.16666666666666666	0.30130274526201023	0.9117760137366568	0.6322624858954542	0.946289862727886	0.4218897268977009	0.973003514053993	0.9143397248980367	0.9492959370493276	0	0	0.0	0.009333011067968416	6
4792	0.04360426776861468	0.0037793013778401005	-0.0004955702211894832	0.9124446099329133	-1	0	0	0.2	2	0.8461538461538461	11	0.38461538461538464	0.8461538461538461	13	11	1	0	0	0.23076923076923078	13	3	15	0.0	0.3333333333333333	0.3009642712778436	0.9141335764407398	0.4485345865063753	0.914969803436114	0.3492197752414869	0.948737947491211	0.7239021165490035	0.9277803897730933	0	0	0.0	-4.9557022118948315e-05	2
4023	0.04777890957397855	0.009789997780483374	0.008281494992869284	0.8912751336488471	-1	0	0	0.3	3	0.7692307692307693	10	0.3409090909090909	0.7692307692307693	12	10	2	0	0	0.36363636363636365	11	4	15	0.0	0	0.30130274526201023	0.9117760137366568	0.6174035217698504	0.936029265448826	0.4218897268977009	0.973003514053993	0.9100911998651543	0.9462318243413248	0	0	0.0	0.008281494992869284	13
1493	0.044381916572794736	0.008447424155716891	0.0022397125193634572	0.885053775301768	-1	0	0	0.3	3	0.7692307692307693	10	0.3409090909090909	0.7692307692307693	12	10	2	0	0	0.36363636363636365	11	4	15	0.0	0	0.38785404383455013	0.9342934406056005	0.6474509999392319	0.9580553165303883	0.24136216675324268	0.9755797061355488	0.9403606718913319	0.9591805639430009	0	0	0.0	0.0022397125193634572	0
28	0.0	0.0	0.0	1.0	-1	0	0	1.0	2	0.0	0	1.0	0	0	0	2	2	0	0.3333333333333333	1	3	3	0.25	1.0	0	0	0	0	0	0	0	0	0	0	0	-0.1	7
2780	0.04455679762324784	0.01063278948680879	0.008430490173030913	0.8993970285206636	-1	0	0	0.3	3	0.7692307692307693	10	0.3409090909090909	0.7692307692307693	12	10	2	0	0	0.36363636363636365	11	4	15	0.0	0	0.30130274526201023	0.9117760137366568	0.6322624858954542	0.946289862727886	0.4218897268977009	0.973003514053993	0.9143397248980367	0.9492959370493276	0	0	0.0	0.008430490173030913	12
3835	0.04721783983307069	0.011148197151815331	0.010296638032210096	0.893987209386334	-1	0	0	0.3	3	0.7692307692307693	10	0.3409090909090909	0.7692307692307693	12	10	2	0	0	0.36363636363636365	11	4	15	0.0	0	0.30130274526201023	0.9117760137366568	0.6322624858954542	0.9456338046839693	0.4218897268977009	0.973003514053993	0.9156720742889605	0.9490896218919328	0	0	0.0	0.010296638032210096	32
636	0.06916114747197143	0.003817092248885791	0.003721063681226898	0.8000396445303803	-1	0	0	0.3	3	0.7692307692307693	10	0.5769230769230769	0.5384615384615384	9	7	5	3	0	0.15384615384615385	13	2	15	0.25	0.2857142857142857	0.25439067146423566	0.8954598025631005	0.469212597675957	0.8941188188832278	0.3107935485072505	0.9432297961152496	0.8925645610868621	0.9140297421364798	0.1111111111111111	0.1111111111111111	0.0	0.003721063681226898	16
2102	0.044885755452502875	0.00983788272012495	0.007915528309368732	0.9007343613850952	-1	0	0	0.3	3	0.7692307692307693	10	0.3409090909090909	0.7692307692307693	12	10	2	0	0	0.36363636363636365	11	4	15	0.0	0	0.30130274526201023	0.9117760137366568	0.6322624858954542	0.946289862727886	0.4218897268977009	0.973003514053993	0.9143397248980367	0.9492959370493276	0	0	0.0	0.007915528309368732	9
2895	0.04664660337207158	0.002342752072277823	-0.0015540485845454608	0.9281034540702362	-1	0	0	0.3	3	0.7692307692307693	10	0.4166666666666667	0.7692307692307693	12	10	2	0	0	0.25	12	3	15	0.0	0.16666666666666666	0.3011335082699269	0.9259952155993849	0.5220059626694971	0.9202888389747539	0.630211000909451	0.9719050031061239	0.9273576149857305	0.944741784099748	0	0	0.0	-0.00015540485845454607	0
1139	0.04682764089708651	0.006065333087090886	0.0048890786575247055	0.742116316394771	-1	0	0	0.3	3	0.7692307692307693	10	0.3409090909090909	0.7692307692307693	12	10	2	0	0	0.36363636363636365	11	4	15	0.0	0	0.29591449263569997	0.9210725058751686	0.6787595892245657	0.9490248355173501	0.4804379259727716	0.9786268527701993	0.9387364965034757	0.9555691695932146	0	0	0.0	0.0048890786575247055	10
302	3.7925424801421783e-06	1.9948194812441846e-06	1.9922599124082112e-06	0.9997329944118155	-1	0	0	0.6666666666666666	2	0.5	1	1.0	0	1	0	2	0	0	1.0	2	2	4	0.0	0	0	0	0	0	0	0	0	0	0	0	0	1.9922599124082112e-06	19
1076	0.047393189870963116	0.00993473111418215	0.006135711027733293	0.8897368727516224	-1	0	0	0.3	3	0.7692307692307693	10	0.3409090909090909	0.7692307692307693	12	10	2	0	0	0.36363636363636365	11	4	15	0.0	0	0.38785404383455013	0.9342934406056005	0.6322624858954542	0.9555928243499237	0.24136216675324268	0.9755797061355488	0.9387364965034757	0.958395279525661	0	0	0.0	0.006135711027733293	22
2005	0.043913862174728174	0.009646000497413562	0.00804105815463367	0.895889095181207	-1	0	0	0.3	3	0.7692307692307693	10	0.3409090909090909	0.7692307692307693	12	10	2	0	0	0.36363636363636365	11	4	15	0.0	0	0.30130274526201023	0.9126651920674111	0.6322624858954542	0.9398310187882872	0.5456459969603286	0.9787874045315893	0.9387364965034757	0.9514608332807754	0	0	0.0	0.00804105815463367	14
4388	0.0486993960700116	0.009651090814871439	0.00897394068429828	0.8954990162280807	-1	0	0	0.3	3	0.7692307692307693	10	0.3409090909090909	0.7692307692307693	12	10	2	0	0	0.36363636363636365	11	4	15	0.0	0	0.30130274526201023	0.9117760137366568	0.6322624858954542	0.9456338046839693	0.4218897268977009	0.973003514053993	0.9156720742889605	0.9490896218919328	0	0	0.0	0.00897394068429828	5
2347	0.04424688888246621	0.009212001259230388	0.007546274180333689	0.901877606373952	-1	0	0	0.3	3	0.7692307692307693	10	0.3409090909090909	0.7692307692307693	12	10	2	0	0	0.36363636363636365	11	4	15	0.0	0	0.30130274526201023	0.9117760137366568	0.6322624858954542	0.946289862727886	0.4218897268977009	0.973003514053993	0.9143397248980367	0.9492959370493276	0	0	0.0	0.007546274180333689	15
3001	0.052754136134576954	0.007179930224992055	0.006981257235692468	0.9431675934776886	-1	0	0	0.3	3	0.7692307692307693	10	0.3409090909090909	0.7692307692307693	12	10	2	0	0	0.36363636363636365	11	4	15	0.0	0	0.3011335082699269	0.7660045160369343	0.5220059626694971	0.9472301475780576	0.6183159486165424	0.9747047120277194	0.8798586200494682	0.9292352916858608	0	0	0.0	0.006981257235692468	6
1565	0.03754148768151622	0.00781955315034904	0.004745253795444039	0.9252707019591603	-1	0	0	0.3	3	0.7692307692307693	10	0.3409090909090909	0.7692307692307693	12	10	2	0	0	0.36363636363636365	11	4	15	0.0	0	0.39609322862650387	0.9399743861294869	0.6322624858954542	0.9318896005665814	0.3412813845214987	0.9723999910188793	0.949187413834168	0.9514952183986906	0	0	0.0	0.004745253795444039	8
833	0.0009838006774010846	0.0002251520132418393	0.00022515181196582464	0.9964789420537289	-1	0	0	1.0	1	0	0	1.0	0	1	0	0	1	0	0.5	1	2	2	0.3333333333333333	0	0	0	0	0	0	0	0	0	0	0	0	0.00022515181196582464	16
2718	0.044942791129298734	0.011697145562223092	0.009512456647213842	0.8971151378998827	-1	0	0	0.3	3	0.7692307692307693	10	0.3409090909090909	0.7692307692307693	12	10	2	0	0	0.36363636363636365	11	4	15	0.0	0	0.30130274526201023	0.9117760137366568	0.6322624858954542	0.946289862727886	0.4218897268977009	0.973003514053993	0.9143397248980367	0.9492959370493276	0	0	0.0	0.009512456647213842	26
90	0.08012344727126208	0.01298531914757792	0.008070339790325344	0.6616550360628286	-1	0.25	1	0.3	3	0.7692307692307693	10	0.38461538461538464	0.7692307692307693	13	10	1	1	0	0.23076923076923078	3	13	15	0.3333333333333333	1.0	0.7599702110814558	0.9680783484167778	0.5647198053738915	0.9569921579222607	0.5136177710677082	0.9557498330962999	0.957484275460346	0.9606718661277168	1.0	0.07692307692307693	0.0	0.008070339790325344	36
4126	0.04850262082375287	0.01164520376645839	0.011207097004927986	0.889477174024064	-1	0	0	0.3	3	0.7692307692307693	10	0.3409090909090909	0.7692307692307693	12	10	2	0	0	0.36363636363636365	11	4	15	0.0	0	0.30130274526201023	0.9118996489208838	0.6322624858954542	0.9456338046839693	0.43554901839786864	0.972076737626981	0.9107859821801597	0.9485527456812528	0	0	0.0	0.011207097004927986	100
1906	0.04382748294565565	0.010984744920837923	0.009235628795305519	0.8970325837783781	-1	0	0	0.3	3	0.7692307692307693	10	0.3409090909090909	0.7692307692307693	12	10	2	0	0	0.36363636363636365	11	4	15	0.0	0	0.30130274526201023	0.9118996489208838	0.6322624858954542	0.946289862727886	0.4218897268977009	0.973003514053993	0.9143397248980367	0.9493206068347796	0	0	0.0	0.009235628795305519	17
3752	0.04683401390204346	0.010742050866916967	0.010384722716268351	0.8933842571403328	-1	0	0	0.3	3	0.7692307692307693	10	0.3409090909090909	0.7692307692307693	12	10	2	0	0	0.36363636363636365	11	4	15	0.0	0	0.30130274526201023	0.9117760137366568	0.6322624858954542	0.9456338046839693	0.4218897268977009	0.973003514053993	0.9156720742889605	0.9490896218919328	0	0	0.0	0.010384722716268351	27
4451	0.04571944773018723	0.011499658676776811	0.010323855305537229	0.8889617526534662	-1	0	0	0.3	3	0.7692307692307693	10	0.3409090909090909	0.7692307692307693	12	10	2	0	0	0.36363636363636365	11	4	15	0.0	0	0.30130274526201023	0.9117760137366568	0.6322624858954542	0.9456338046839693	0.4218897268977009	0.973003514053993	0.9156720742889605	0.9490896218919328	0	0	0.0	0.010323855305537229	27
4235	0.04737342944944406	0.011427398144070624	0.010503677941400568	0.8933244998822041	-1	0	0	0.3	3	0.7692307692307693	10	0.3409090909090909	0.7692307692307693	12	10	2	0	0	0.36363636363636365	11	4	15	0.0	0	0.30130274526201023	0.9117760137366568	0.6322624858954542	0.9456338046839693	0.4218897268977009	0.973003514053993	0.9156720742889605	0.9490896218919328	0	0	0.0	0.010503677941400568	14
485	0.002100108041209561	0.000929315735725452	0.000851148624724131	0.9887577297688438	-1	0	0	0.6666666666666666	2	0.5	1	0.6666666666666666	0.5	3	1	0	0	0	0.6666666666666666	2	3	4	0.0	0	0.6419118164132406	0.7746379599343433	0.667622114701316	0.9620662488317656	0.6288954810110806	0.8641758639522278	0.9072803726383897	0.8914961060513172	0	0	0.0	0.000851148624724131	16
1945	0.045897604913120435	0.01133534881140827	0.009247947181997914	0.8890421260417247	-1	0	0	0.3	3	0.7692307692307693	10	0.3409090909090909	0.7692307692307693	12	10	2	0	0	0.36363636363636365	11	4	15	0.0	0	0.30130274526201023	0.9117760137366568	0.6322624858954542	0.946289862727886	0.5427563540953636	0.9699083047085933	0.9085973808959822	0.9474730266568435	0	0	0.0	0.009247947181997914	33
4441	0.0477300750168739	0.009946732425129064	0.009658066074511203	0.8964943765599247	-1	0	0	0.3	3	0.7692307692307693	10	0.3409090909090909	0.7692307692307693	12	10	2	0	0	0.36363636363636365	11	4	15	0.0	0	0.30130274526201023	0.9117760137366568	0.6322624858954542	0.9456338046839693	0.42487506961026994	0.9728235048353912	0.915309803420635	0.9489794918652671	0	0	0.0	0.009658066074511203	12
4419	0.047370495875971926	0.011169635704894303	0.010823538746932919	0.8932401090865782	-1	0	0	0.3	3	0.7692307692307693	10	0.3409090909090909	0.7692307692307693	12	10	2	0	0	0.36363636363636365	11	4	15	0.0	0	0.30130274526201023	0.9117760137366568	0.6322624858954542	0.9456338046839693	0.42487506961026994	0.9728235048353912	0.915309803420635	0.9489794918652671	0	0	0.0	0.010823538746932919	38
1079	0.051305441975753284	0.007120201164687987	0.0025646389328391754	0.848801013067225	-1	0	0	0.3	3	0.7692307692307693	10	0.3409090909090909	0.7692307692307693	12	10	2	0	0	0.36363636363636365	11	4	15	0.0	0	0.25957304241287754	0.9304425718029605	0.5220059626694971	0.9557697654834213	0.22065004630407542	0.970262206384316	0.7982779459581947	0.9548079010638445	0	0	0.0	0.0025646389328391754	3
687	0.012207515738689815	0.0027814102998466946	0.0020122737728299196	0.9620907413791948	-1	0	0	0.2	1	1.0	5	1.0	1.0	6	5	0	0	0	0.14285714285714285	7	1	7	0.0	0	0.23396086324831372	0.9722741566032285	0.28739957486404555	0.9595174245289756	0.21880363326637314	0.9693772832628027	0.7930654713606226	0.9674718719450662	0	0	0.0	0.0020122737728299196	12
2523	0.042513985979904204	0.010803263817277715	0.009309713653713561	0.9027664911104795	-1	0	0	0.3	3	0.7692307692307693	10	0.4166666666666667	0.7692307692307693	12	10	2	0	0	0.25	12	3	15	0.0	0.16666666666666666	0.30130274526201023	0.9117760137366568	0.6322624858954542	0.946289862727886	0.4218897268977009	0.973003514053993	0.9143397248980367	0.9492959370493276	0	0	0.0	0.009309713653713561	3
3959	0.04727297841037429	0.011102736749107594	0.010282691270092176	0.8940888056118106	-1	0	0	0.3	3	0.7692307692307693	10	0.3409090909090909	0.7692307692307693	12	10	2	0	0	0.36363636363636365	11	4	15	0.0	0	0.30130274526201023	0.9117760137366568	0.6322624858954542	0.9456338046839693	0.4218897268977009	0.973003514053993	0.9156720742889605	0.9490896218919328	0	0	0.0	0.010282691270092176	27
2063	0.04150766758534998	0.00888636722412492	0.008062734383129983	0.47740396870274227	-1	0	0	0.3	3	0.7692307692307693	10	0.3409090909090909	0.7692307692307693	12	10	2	0	0	0.36363636363636365	11	4	15	0.0	0	0.48264452719904377	0.9068465449435638	0.3862460141364327	0.9231775110848294	0.18135613870943804	0.9561874340736272	0.8473701354320408	0.9318224833753701	0	0	0.0	0.008062734383129983	12
1869	0.04445765516529931	0.010979762196796599	0.008770094839262468	0.8983070877477315	-1	0	0	0.3	3	0.7692307692307693	10	0.3409090909090909	0.7692307692307693	12	10	2	0	0	0.36363636363636365	11	4	15	0.0	0	0.30130274526201023	0.9117760137366568	0.6322624858954542	0.946289862727886	0.4218897268977009	0.973003514053993	0.9143397248980367	0.9492959370493276	0	0	0.0	0.008770094839262468	24
2589	0.04678957669083361	0.01134940241389247	0.009014043719818557	0.8888348930076645	-1	0	0	0.3	3	0.7692307692307693	10	0.3409090909090909	0.7692307692307693	12	10	2	0	0	0.36363636363636365	11	4	15	0.0	0	0.30130274526201023	0.9117760137366568	0.6322624858954542	0.946289862727886	0.5427563540953636	0.9699083047085933	0.9085973808959822	0.9474730266568435	0	0	0.0	0.009014043719818557	10
2535	0.045285056462005265	0.010793637293935336	0.008715983578789605	0.8975391842986162	-1	0	0	0.3	3	0.7692307692307693	10	0.3409090909090909	0.7692307692307693	12	10	2	0	0	0.36363636363636365	11	4	15	0.0	0	0.30130274526201023	0.9117760137366568	0.6322624858954542	0.946289862727886	0.4218897268977009	0.973003514053993	0.9143397248980367	0.9492959370493276	0	0	0.0	0.008715983578789605	11
2739	0.04184896615328806	0.0056125202968441545	0.005101631641561962	0.6761731812950194	-1	0	0	0.3	3	0.7692307692307693	10	0.3409090909090909	0.7692307692307693	12	10	2	0	0	0.36363636363636365	11	4	15	0.0	0	0.39609322862650387	0.9258095945115943	0.6322624858954542	0.9346528820404864	0.31923416135320887	0.972966484048764	0.9387364965034757	0.9489518754113055	0	0	0.0	0.005101631641561962	13
358	0.00164796861904019	0.0003033905580303079	0.0002065256964780993	0.992609700924884	-1	0	0	0.6666666666666666	2	0.5	1	0.6666666666666666	0.5	3	1	0	1	0	0.6666666666666666	2	3	4	0.5	0	0.7863208644999171	0.8936717719634883	0.22949443295729216	0.9467168660021739	0.814712753391413	0.7707298778226704	0.9366906265916428	0.8882386855576528	1.0	0.6666666666666666	0.0	0.0002065256964780993	11
4022	0.04761888423349456	0.011227471565038956	0.010487238561578507	0.8944487041518289	-1	0	0	0.3	3	0.7692307692307693	10	0.3409090909090909	0.7692307692307693	12	10	2	0	0	0.36363636363636365	11	4	15	0.0	0	0.30130274526201023	0.9117760137366568	0.6322624858954542	0.9456338046839693	0.4218897268977009	0.973003514053993	0.9156720742889605	0.9490896218919328	0	0	0.0	0.010487238561578507	33
1795	0.0491616631838644	0.008878049625076583	0.008078901454591414	0.7390966148722435	-1	0	0	0.3	3	0.7692307692307693	10	0.3409090909090909	0.7692307692307693	12	10	2	0	0	0.36363636363636365	11	4	15	0.0	0	0.38785404383455013	0.9342934406056005	0.6322624858954542	0.9555928243499237	0.30222276590710073	0.9697193574399742	0.9399182135791915	0.9553549809515222	0	0	0.0	0.008078901454591414	10
591	0.0008507456478880521	0.0007207371315721574	0.0007207368792200617	0.9904086829249945	-1	0	0	0.6666666666666666	2	0.5	1	0.6666666666666666	0.5	1	1	2	0	0	0.6666666666666666	2	3	4	0.0	0	0.5219128869510383	0.5	0.8371254290677566	0.5	0.8155559689491643	0.5	0.8081114921373408	0.5	0	0	0.0	0.0007207368792200617	42
2025	0.04449236407392223	0.011117984663270042	0.009257500283268995	0.8975864598188633	-1	0	0	0.3	3	0.7692307692307693	10	0.3409090909090909	0.7692307692307693	12	10	2	0	0	0.36363636363636365	11	4	15	0.0	0	0.30130274526201023	0.9117760137366568	0.6322624858954542	0.946289862727886	0.4218897268977009	0.973003514053993	0.9143397248980367	0.9492959370493276	0	0	0.0	0.009257500283268995	49
2461	0.04375998079769994	0.010945000892218929	0.008863274638819309	0.8982187506153193	-1	0	0	0.3	3	0.7692307692307693	10	0.3409090909090909	0.7692307692307693	12	10	2	0	0	0.36363636363636365	11	4	15	0.0	0	0.30130274526201023	0.9117760137366568	0.6322624858954542	0.946289862727886	0.4218897268977009	0.973003514053993	0.9143397248980367	0.9492959370493276	0	0	0.0	0.008863274638819309	11
2095	0.04492960081189156	0.011353063509453764	0.009397612595584052	0.8977576597913441	-1	0	0	0.3	3	0.7692307692307693	10	0.3409090909090909	0.7692307692307693	12	10	2	0	0	0.36363636363636365	11	4	15	0.0	0	0.30130274526201023	0.9117760137366568	0.6322624858954542	0.946289862727886	0.4218897268977009	0.973003514053993	0.9143397248980367	0.9492959370493276	0	0	0.0	0.009397612595584052	26
4005	0.04737721378984174	0.011264226040978074	0.010675504351162423	0.8937143311456132	-1	0	0	0.3	3	0.7692307692307693	10	0.3409090909090909	0.7692307692307693	12	10	2	0	0	0.36363636363636365	11	4	15	0.0	0	0.30130274526201023	0.9117760137366568	0.6322624858954542	0.9456338046839693	0.4218897268977009	0.973003514053993	0.9156720742889605	0.9490896218919328	0	0	0.0	0.010675504351162423	16
2890	0.04193293104020599	0.004463402331018361	0.004443402166368783	0.4698638866884616	-1	0	0	0.3	3	0.7692307692307693	10	0.3409090909090909	0.7692307692307693	12	10	2	0	0	0.36363636363636365	11	4	15	0.0	0	0.3009642712778436	0.8781706868094048	0.37530900302285775	0.9328980881477901	0.28401170425393	0.9600384020369696	0.7953887711896405	0.930568341791324	0	0	0.0	0.004443402166368783	11
364	0.05841480890915702	0.004724302339184572	0.0033360578021319315	0.8196956975195736	-1	0	0	0.1	1	1.0	12	1.0	1.0	13	12	0	1	0	0.07142857142857142	14	1	14	0.3333333333333333	0	0.5482750909702291	0.8735740903154647	0.8653406428011575	0.9347558888275102	0.7932123719227857	0.9471113399385946	0.9451691349651196	0.923680513206909	1.0	0.23076923076923078	0.0	0.0033360578021319315	37
1003	0.04963686913324486	0.006432659460431484	0.005505909570758011	0.7481032336763935	-1	0	0	0.3	3	0.7692307692307693	10	0.3409090909090909	0.7692307692307693	12	10	2	0	0	0.36363636363636365	11	4	15	0.0	0	0.29591449263569997	0.9210725058751686	0.6787595892245657	0.9490248355173501	0.540871239571603	0.9764732368113211	0.9493919775275018	0.9541584160399198	0	0	0.0	0.005505909570758011	59
1777	0.04427949209492077	0.011550454616042483	0.009758111817967877	0.896488577984811	-1	0	0	0.3	3	0.7692307692307693	10	0.3409090909090909	0.7692307692307693	12	10	2	0	0	0.36363636363636365	11	4	15	0.0	0	0.30130274526201023	0.9117760137366568	0.6322624858954542	0.946289862727886	0.4218897268977009	0.973003514053993	0.9143397248980367	0.9492959370493276	0	0	0.0	0.009758111817967877	41
5040	0.04680784102073452	0.010925955230645866	0.010345962869319167	0.8961393151524978	-1	0	0	0.3	3	0.7692307692307693	10	0.3409090909090909	0.7692307692307693	12	10	2	0	0	0.36363636363636365	11	4	15	0.0	0	0.30130274526201023	0.9118996489208838	0.6322624858954542	0.9456338046839693	0.427860412322839	0.9728207643605482	0.915309803420635	0.9490026352369967	0	0	0.0	0.010345962869319167	21
1431	0.04488840697469878	0.004295480636259942	-0.0029253931194467664	0.9282947245538933	-1	0	0	0.3	3	0.7692307692307693	10	0.4166666666666667	0.7692307692307693	12	10	2	0	0	0.25	12	3	15	0.0	0.16666666666666666	0.3177349352713676	0.9218096051324921	0.6322624858954542	0.934071576577497	0.630211000909451	0.9729593639336156	0.9273576149857305	0.9478658253378149	0	0	0.0	-0.00029253931194467666	0
830	0.04125697732690957	0.011473195709879406	0.011006772651201951	0.7887138477331516	-1	0	0	0.14285714285714285	1	1.0	8	1.0	1.0	9	8	0	0	0	0.1	10	1	10	0.0	0	0.5649230198060613	0.8729121230808325	0.7697565129277698	0.9096589032363719	0.8985087728162275	0.9611073484108981	0.8728250883816674	0.9228160250848167	0	0	0.0	0.011006772651201951	11
1084	0.04702985756652503	0.011151304150065789	0.007212817054683485	0.8915745754440642	-1	0	0	0.3	3	0.7692307692307693	10	0.3409090909090909	0.7692307692307693	12	10	2	0	0	0.36363636363636365	11	4	15	0.0	0	0.29591449263569997	0.9227757868087321	0.6787595892245657	0.9390155192524087	0.6032400678929812	0.9726829301005651	0.9387364965034757	0.9492684711506053	0	0	0.0	0.007212817054683485	26
4472	0.04639637277530598	0.011093130415400304	0.009860714710673681	0.8917890498212271	-1	0	0	0.3	3	0.7692307692307693	10	0.3409090909090909	0.7692307692307693	12	10	2	0	0	0.36363636363636365	11	4	15	0.0	0	0.30130274526201023	0.9118996489208838	0.6322624858954542	0.945807615084848	0.427860412322839	0.9728207643605482	0.9149324332154043	0.9490572302377805	0	0	0.0	0.009860714710673681	22
744	0.04553889485708397	0.00935234150443676	0.0033482148884053527	0.8916283493870075	-1	0	0	0.3	3	0.7692307692307693	10	0.3409090909090909	0.7692307692307693	12	10	2	0	0	0.36363636363636365	11	4	15	0.0	0	0.29591449263569997	0.9210725058751686	0.6787595892245657	0.9490248355173501	0.4804379259727716	0.9786268527701993	0.9387364965034757	0.9555691695932146	0	0	0.0	0.0033482148884053527	48
3419	0.04777369293324528	0.01122739230336539	0.01036332621960417	0.8944881957691236	-1	0	0	0.3	3	0.7692307692307693	10	0.3409090909090909	0.7692307692307693	12	10	2	0	0	0.36363636363636365	11	4	15	0.0	0	0.30130274526201023	0.9117760137366568	0.6322624858954542	0.9456338046839693	0.4218897268977009	0.973003514053993	0.9156720742889605	0.9490896218919328	0	0	0.0	0.01036332621960417	49
3092	0.051664188937192865	0.007001084484590489	0.003807410405481323	0.7382326752655457	-1	0	0	0.2	2	0.9230769230769231	12	0.4166666666666667	0.8461538461538461	12	11	2	0	0	0.25	12	3	15	0.0	0	0.30130274526201023	0.911498325187696	0.6322624858954542	0.9466307444392703	0.41896138254667764	0.9576807184323718	0.8058455677764577	0.9413469053243292	0	0	0.0	0.003807410405481323	8
3951	0.04769626149224405	0.010278782491523494	0.009367273513350028	0.8952858012571211	-1	0	0	0.3	3	0.7692307692307693	10	0.3409090909090909	0.7692307692307693	12	10	2	0	0	0.36363636363636365	11	4	15	0.0	0	0.30130274526201023	0.9117760137366568	0.6322624858954542	0.9456338046839693	0.4218897268977009	0.973003514053993	0.9156720742889605	0.9490896218919328	0	0	0.0	0.009367273513350028	20
2019	0.04420329960557672	0.011382143020712582	0.009461418460951651	0.897614991801139	-1	0	0	0.3	3	0.7692307692307693	10	0.3409090909090909	0.7692307692307693	12	10	2	0	0	0.36363636363636365	11	4	15	0.0	0	0.30130274526201023	0.9117760137366568	0.6322624858954542	0.946289862727886	0.4218897268977009	0.973003514053993	0.9143397248980367	0.9492959370493276	0	0	0.0	0.009461418460951651	55
879	0.041551144295472485	0.01205235007474961	0.011948595120522041	0.9060766762124548	-1	0	0	0.3	3	0.7692307692307693	10	0.3409090909090909	0.7692307692307693	12	10	2	0	0	0.36363636363636365	11	4	15	0.0	0	0.6098429267028302	0.9204525047387392	0.6322624858954542	0.8898133964414094	0.5306157584414457	0.9769606359987943	0.9476919384930946	0.9405612222286164	0	0	0.0	0.011948595120522041	26
1213	0.04183124142219386	0.006265844660122861	0.005748663218363904	0.8748321990987773	-1	0	0	0.2	2	0.8461538461538461	11	0.3125	0.8461538461538461	13	11	1	0	0	0.3333333333333333	12	4	15	0.0	0	0.2905262400093897	0.9199130642253459	0.648151362677922	0.9554858129080918	0.21880363326637314	0.9776313401134887	0.919711656292267	0.956686721181497	0	0	0.0	0.005748663218363904	38
787	0.0007695780266848421	0.0006821602902396702	0.0006820379940205418	0.9865605661300972	-1	0	0	0.5	1	1.0	1	1.0	1.0	1	1	1	1	0	0.3333333333333333	1	3	3	0.16666666666666666	0	0.7202310167584525	0.5	0.677932468510549	0.5	0.6288954810110806	0.5	0.5922353341096425	0.5	1.0	1.0	0.0	0.0006820379940205418	22
1109	0.047564241395700785	0.006207015190978034	0.005289722615243684	0.7772177507122313	-1	0	0	0.3	3	0.7692307692307693	10	0.3409090909090909	0.7692307692307693	12	10	2	0	0	0.36363636363636365	11	4	15	0.0	0	0.29591449263569997	0.9210725058751686	0.6787595892245657	0.9490248355173501	0.4804379259727716	0.9786268527701993	0.9387364965034757	0.9555691695932146	0	0	0.0	0.005289722615243684	15
2906	0.045926006876234306	0.011061638507677793	0.009014412064156116	0.8966908771084298	-1	0	0	0.3	3	0.7692307692307693	10	0.3409090909090909	0.7692307692307693	12	10	2	0	0	0.36363636363636365	11	4	15	0.0	0	0.30130274526201023	0.9117760137366568	0.6322624858954542	0.946289862727886	0.4218897268977009	0.973003514053993	0.9143397248980367	0.9492959370493276	0	0	0.0	0.009014412064156116	19
2658	0.044279362317647696	0.011428282888851426	0.00986674920874106	0.8953553877238238	-1	0	0	0.3	3	0.7692307692307693	10	0.3409090909090909	0.7692307692307693	12	10	2	0	0	0.36363636363636365	11	4	15	0.0	0	0.30130274526201023	0.9117760137366568	0.6322624858954542	0.946289862727886	0.4218897268977009	0.973003514053993	0.9143397248980367	0.9492959370493276	0	0	0.0	0.00986674920874106	47
813	0.03243273582274011	0.006432078441287949	0.004002933556262935	0.9424443492192364	-1	0.25	1	0.4	4	0.6923076923076923	9	0.3409090909090909	0.6923076923076923	12	9	2	0	0	0.36363636363636365	11	4	15	0.0	0.18181818181818182	0.6277952303778944	0.8826724028649164	0.6789125247952095	0.8527053587632732	0.3866300935374	0.9628461301835982	0.917883567339938	0.9123705950326859	0	0	0.0	0.004002933556262935	32
806	0.041215953547799444	0.012492355438564702	0.012393348498173916	0.9090160403197087	-1	0	0	0.3	3	0.7692307692307693	10	0.3409090909090909	0.7692307692307693	12	10	2	0	0	0.36363636363636365	11	4	15	0.0	0	0.6098429267028302	0.9204525047387392	0.6322624858954542	0.8898133964414094	0.5306157584414457	0.9769606359987943	0.9476919384930946	0.9405612222286164	0	0	0.0	0.012393348498173916	44
764	0.0027876205398940546	0.0005350806430744003	0.0002336936508610062	0.9907062333111614	-1	1.0	1	1.0	4	0.25	1	0.5	0.25	5	1	0	0	0	0.75	4	3	6	0.0	1.0	0.5999404352667836	0.8469691141903721	0.934236209653293	0.9081175312455845	0.320753607793666	0.8994276305474945	0.8367583049848165	0.8873802369269617	0	0	0.0	0.0002336936508610062	10
3543	0.04618446452190762	0.011254541452182167	0.010457125976032912	0.8942789681315692	-1	0	0	0.3	3	0.7692307692307693	10	0.3409090909090909	0.7692307692307693	12	10	2	0	0	0.36363636363636365	11	4	15	0.0	0	0.30130274526201023	0.9117760137366568	0.6322624858954542	0.9456338046839693	0.4218897268977009	0.973003514053993	0.9156720742889605	0.9490896218919328	0	0	0.0	0.010457125976032912	30
1786	0.04573077501939701	0.010741642625251431	0.00877598075115937	0.8942123415952405	-1	0	0	0.3	3	0.7692307692307693	10	0.3409090909090909	0.7692307692307693	12	10	2	0	0	0.36363636363636365	11	4	15	0.0	0	0.30130274526201023	0.9118996489208838	0.6322624858954542	0.9122397992864194	0.30657023774079956	0.9727007835676745	0.9143397248980367	0.9399428375446673	0	0	0.0	0.00877598075115937	48
2137	0.044724134179743025	0.011456509139305616	0.00947302147455275	0.8971843705236097	-1	0	0	0.3	3	0.7692307692307693	10	0.3409090909090909	0.7692307692307693	12	10	2	0	0	0.36363636363636365	11	4	15	0.0	0	0.30130274526201023	0.9117760137366568	0.6322624858954542	0.946289862727886	0.4218897268977009	0.973003514053993	0.9143397248980367	0.9492959370493276	0	0	0.0	0.00947302147455275	22
1304	0.04634260148584463	0.01086368754827377	0.006725919218784028	0.8916845772894423	-1	0	0	0.3	3	0.7692307692307693	10	0.3409090909090909	0.7692307692307693	12	10	2	0	0	0.36363636363636365	11	4	15	0.0	0	0.38785404383455013	0.9342934406056005	0.6322624858954542	0.9555928243499237	0.24136216675324268	0.9755797061355488	0.9387364965034757	0.958395279525661	0	0	0.0	0.006725919218784028	25
298	0.0	0.0	0.0	1.0	-1	0	0	1.0	2	0.0	0	1.0	0	0	0	2	2	0	0.3333333333333333	1	3	3	0.25	1.0	0	0	0	0	0	0	0	0	0	0	0	-0.1	1
4181	0.047681863921752256	0.010700346527685882	0.010338622454365069	0.8930443611635981	-1	0	0	0.3	3	0.7692307692307693	10	0.3409090909090909	0.7692307692307693	12	10	2	0	0	0.36363636363636365	11	4	15	0.0	0	0.30130274526201023	0.9117760137366568	0.6322624858954542	0.9456338046839693	0.42487506961026994	0.9728235048353912	0.915309803420635	0.9489794918652671	0	0	0.0	0.010338622454365069	34
762	0.011199016736454034	0.002317534117608743	0.00161575557965774	0.9629729920637206	-1	0	0	0.2	1	1.0	5	1.0	1.0	6	5	0	0	0	0.14285714285714285	7	1	7	0.0	0	0.23396086324831372	0.9722741566032285	0.28739957486404555	0.9476788276222263	0.21880363326637314	0.9693772832628027	0.7930654713606226	0.9645292950413026	0	0	0.0	0.00161575557965774	9
2917	0.045224146298603225	0.011550305644470833	0.00947994792000684	0.8974292391196242	-1	0	0	0.3	3	0.7692307692307693	10	0.3409090909090909	0.7692307692307693	12	10	2	0	0	0.36363636363636365	11	4	15	0.0	0	0.30130274526201023	0.9117760137366568	0.6322624858954542	0.946289862727886	0.4218897268977009	0.973003514053993	0.9143397248980367	0.9492959370493276	0	0	0.0	0.00947994792000684	41
517	0.00019881048081487457	6.689476416201707e-05	6.688900488741032e-05	0.9982868331066168	-1	0	0	1.0	2	0.0	0	0.75	0	2	0	0	0	0	1.0	2	2	3	0.0	0	0	0	0	0	0	0	0	0	0	0	0	6.688900488741032e-05	13
1641	0.05013163489433082	0.008105155274202866	0.007204100023325848	0.7328175601001711	-1	0	0	0.3	3	0.7692307692307693	10	0.3409090909090909	0.7692307692307693	12	10	2	0	0	0.36363636363636365	11	4	15	0.0	0	0.38785404383455013	0.9342934406056005	0.6322624858954542	0.9555928243499237	0.32478129939397027	0.9725541251287485	0.9493919775275018	0.9567720336086835	0	0	0.0	0.007204100023325848	11
2236	0.046677343078460984	0.010076245728478797	0.009779251061875856	0.7901272905596184	-1	0	0	0.3	3	0.7692307692307693	10	0.3409090909090909	0.7692307692307693	12	10	2	0	0	0.36363636363636365	11	4	15	0.0	0	0.38785404383455013	0.9328340217327715	0.6322624858954542	0.9299666164370626	0.6183159486165424	0.9719326301506013	0.9143397248980367	0.9488572990419372	0	0	0.0	0.009779251061875856	12
4804	0.04783896268740049	0.01154812030078886	0.010981337310994625	0.8895198219209701	-1	0	0	0.3	3	0.7692307692307693	10	0.3409090909090909	0.7692307692307693	12	10	2	0	0	0.36363636363636365	11	4	15	0.0	0	0.30130274526201023	0.9118996489208838	0.6322624858954542	0.9456338046839693	0.43554901839786864	0.972076737626981	0.9107859821801597	0.9485527456812528	0	0	0.0	0.010981337310994625	18
4046	0.04741649386444141	0.011692950653611313	0.010801201522860873	0.893357723004672	-1	0	0	0.3	3	0.7692307692307693	10	0.3409090909090909	0.7692307692307693	12	10	2	0	0	0.36363636363636365	11	4	15	0.0	0	0.30130274526201023	0.9117760137366568	0.6322624858954542	0.9456338046839693	0.4218897268977009	0.973003514053993	0.9156720742889605	0.9490896218919328	0	0	0.0	0.010801201522860873	21
4369	0.03568268915907344	0.002083521224055806	-2.5204585368654148e-05	0.962162059889649	-1	0	0	0.3	3	0.7692307692307693	10	0.4166666666666667	0.7692307692307693	12	10	2	0	0	0.25	3	12	15	0.0	0	0.39592399163442055	0.9325209277847637	0.41670130511243253	0.9073839593463141	0.254026090365652	0.9459326571462741	0.8744246447263544	0.9302177799857936	0	0	0.0	-2.5204585368654146e-06	0
3270	0.04729804060152588	0.011450859674138416	0.01044697877943336	0.8942843871601931	-1	0	0	0.3	3	0.7692307692307693	10	0.3409090909090909	0.7692307692307693	12	10	2	0	0	0.36363636363636365	11	4	15	0.0	0	0.30130274526201023	0.9117760137366568	0.6322624858954542	0.9456338046839693	0.4218897268977009	0.973003514053993	0.9156720742889605	0.9490896218919328	0	0	0.0	0.01044697877943336	64
2534	0.0446329990379894	0.011551722625571241	0.009441533762605184	0.8966499356674024	-1	0	0	0.3	3	0.7692307692307693	10	0.3409090909090909	0.7692307692307693	12	10	2	0	0	0.36363636363636365	11	4	15	0.0	0	0.30130274526201023	0.9117760137366568	0.6322624858954542	0.946289862727886	0.4218897268977009	0.973003514053993	0.9143397248980367	0.9492959370493276	0	0	0.0	0.009441533762605184	19
3756	0.04075629873841844	0.008680677759549832	-0.003036799925129193	0.7527156353931912	-1	0	0	0.3	3	0.7692307692307693	10	0.38461538461538464	0.7692307692307693	13	10	1	0	0	0.23076923076923078	13	3	15	0.0	0.14285714285714285	0.30130274526201023	0.9383851513055188	0.40576429399885755	0.9441665884524808	0.3492197752414869	0.9674196114301081	0.9222057037412749	0.9516947081061702	0	0	0.0	-0.0003036799925129193	1
2282	0.05031968893363957	0.011163743137135461	0.005998530860269694	0.8792543702593327	-1	0	0	0.2	2	0.9230769230769231	12	0.4166666666666667	0.8461538461538461	12	11	2	0	0	0.25	12	3	15	0.0	0	0.30130274526201023	0.911498325187696	0.6322624858954542	0.9466307444392703	0.2980947553490149	0.9620350152127599	0.8422251954705491	0.9433943921167479	0	0	0.0	0.005998530860269694	8
4223	0.04757633416414408	0.011365046721028421	0.010626490917726163	0.894410726455284	-1	0	0	0.3	3	0.7692307692307693	10	0.3409090909090909	0.7692307692307693	12	10	2	0	0	0.36363636363636365	11	4	15	0.0	0	0.30130274526201023	0.9117760137366568	0.6322624858954542	0.9456338046839693	0.4218897268977009	0.973003514053993	0.9156720742889605	0.9490896218919328	0	0	0.0	0.010626490917726163	70
4928	0.04741226141845041	0.01174694077215677	0.011177259565578275	0.8933813275649595	-1	0	0	0.3	3	0.7692307692307693	10	0.3409090909090909	0.7692307692307693	12	10	2	0	0	0.36363636363636365	11	4	15	0.0	0	0.30130274526201023	0.9118996489208838	0.6322624858954542	0.9456338046839693	0.4218897268977009	0.973003514053993	0.9156720742889605	0.9491143866780968	0	0	0.0	0.011177259565578275	74
2992	0.04338891359236976	0.010381408601876231	0.009041590564280234	0.8960173756422132	-1	0	0	0.3	3	0.7692307692307693	10	0.3409090909090909	0.7692307692307693	12	10	2	0	0	0.36363636363636365	11	4	15	0.0	0	0.30130274526201023	0.9117760137366568	0.6322624858954542	0.946289862727886	0.4218897268977009	0.973003514053993	0.9143397248980367	0.9492959370493276	0	0	0.0	0.009041590564280234	15
4989	0.048054392990309044	0.011370384833613847	0.010929424968704367	0.89111811948582	-1	0	0	0.3	3	0.7692307692307693	10	0.3409090909090909	0.7692307692307693	12	10	2	0	0	0.36363636363636365	11	4	15	0.0	0	0.30130274526201023	0.9118996489208838	0.6322624858954542	0.9456338046839693	0.43554901839786864	0.972076737626981	0.9107859821801597	0.9485527456812528	0	0	0.0	0.010929424968704367	15
980	0.04678112716588994	0.009241684278374475	0.0033664217265962837	0.8911432263693512	-1	0	0	0.3	3	0.7692307692307693	10	0.3409090909090909	0.7692307692307693	12	10	2	0	0	0.36363636363636365	11	4	15	0.0	0	0.29591449263569997	0.9210725058751686	0.6787595892245657	0.9490248355173501	0.4804379259727716	0.9786268527701993	0.9387364965034757	0.9555691695932146	0	0	0.0	0.0033664217265962837	19
3514	0.047797941527424344	0.01077011662192233	0.009929143657718936	0.8948431649259436	-1	0	0	0.3	3	0.7692307692307693	10	0.3409090909090909	0.7692307692307693	12	10	2	0	0	0.36363636363636365	11	4	15	0.0	0	0.30130274526201023	0.9117760137366568	0.6322624858954542	0.9456338046839693	0.4218897268977009	0.973003514053993	0.9156720742889605	0.9490896218919328	0	0	0.0	0.009929143657718936	14
4450	0.04614467544447741	0.011229173948816874	0.010902868019303864	0.8929493594220875	-1	0	0	0.3	3	0.7692307692307693	10	0.3409090909090909	0.7692307692307693	12	10	2	0	0	0.36363636363636365	11	4	15	0.0	0	0.30130274526201023	0.9117760137366568	0.6322624858954542	0.9456338046839693	0.42487506961026994	0.9728235048353912	0.915309803420635	0.9489794918652671	0	0	0.0	0.010902868019303864	20
2327	0.04705876392448547	0.008609578222787103	0.008094164006030627	0.8692678397005081	-1	0	0	0.3	3	0.7692307692307693	10	0.3409090909090909	0.7692307692307693	12	10	2	0	0	0.36363636363636365	11	4	15	0.0	0	0.32075948974784485	0.9083674748183027	0.6322624858954542	0.9369737419304853	0.5456459969603286	0.9761407474167255	0.9387364965034757	0.9479189122075817	0	0	0.0	0.008094164006030627	16
3032	0.04500409847592808	0.011332371640740798	0.009465092118494275	0.8972351098327893	-1	0	0	0.3	3	0.7692307692307693	10	0.3409090909090909	0.7692307692307693	12	10	2	0	0	0.36363636363636365	11	4	15	0.0	0	0.30130274526201023	0.9117760137366568	0.6322624858954542	0.946289862727886	0.4218897268977009	0.973003514053993	0.9143397248980367	0.9492959370493276	0	0	0.0	0.009465092118494275	37
3164	0.04851955345335808	0.011457402943865878	0.01071586761106757	0.893000692956084	-1	0	0	0.3	3	0.7692307692307693	10	0.3409090909090909	0.7692307692307693	12	10	2	0	0	0.36363636363636365	11	4	15	0.0	0	0.30130274526201023	0.9117760137366568	0.6322624858954542	0.9456338046839693	0.4218897268977009	0.973003514053993	0.9156720742889605	0.9490896218919328	0	0	0.0	0.01071586761106757	80
1080	0.03439360346913482	0.007834650116649883	0.007512722864179008	0.9198844978743931	-1	0	0	0.3	3	0.7692307692307693	10	0.3409090909090909	0.7692307692307693	12	10	2	0	0	0.36363636363636365	11	4	15	0.0	0	0.3907049760001936	0.9524551269410201	0.6095669786977406	0.9255708465346347	0.21880363326637314	0.9689156198290072	0.934928597063698	0.9519285420617184	0	0	0.0	0.007512722864179008	114
1475	0.04870321172440644	0.00840970100255972	0.008114026712292478	0.7443707820669667	-1	0	0	0.3	3	0.7692307692307693	10	0.3409090909090909	0.7692307692307693	12	10	2	0	0	0.36363636363636365	11	4	15	0.0	0	0.30130274526201023	0.9188060650212188	0.6322624858954542	0.9508792842768276	0.3519068985214185	0.9712955320298596	0.9088983101405251	0.9512144910382316	0	0	0.0	0.008114026712292478	20
576	0.003530690347789271	0.0013012665981845734	0.001301261642167548	0.9552132575655727	-1	0	0	0.25	1	1.0	3	1.0	1.0	4	3	0	3	0	0.2	1	5	5	1.0	0	0.8181802777857623	0.5	0.505114583621192	0.5102235118984274	0.5168054644272383	0.5	0.8098500905408578	0.5034082595460831	1.0	0	0.17004420620652982	0.001301261642167548	14
4492	0.04739897760758252	0.009894225952130862	0.008351144336777519	0.8946457758811757	-1	0	0	0.3	3	0.7692307692307693	10	0.3409090909090909	0.7692307692307693	12	10	2	0	0	0.36363636363636365	11	4	15	0.0	0	0.30130274526201023	0.9117760137366568	0.6322624858954542	0.9456338046839693	0.3750761484234513	0.9722069831711813	0.9058945906252795	0.9486059340942138	0	0	0.0	0.008351144336777519	11
1285	0.04728055021302498	0.004932114414205022	0.003934820375552079	0.7735109424235842	-1	0	0	0.3	3	0.7692307692307693	10	0.3409090909090909	0.7692307692307693	12	10	2	0	0	0.36363636363636365	11	4	15	0.0	0	0.2750496412111336	0.9261660660630113	0.6322624858954542	0.9510670863584167	0.21880363326637314	0.9753404331584301	0.9143397248980367	0.9551265285065763	0	0	0.0	0.003934820375552079	5
1261	0.04490857704548471	0.011169892697234913	0.006685339222086105	0.8917877752142558	-1	0	0	0.3	3	0.7692307692307693	10	0.3409090909090909	0.7692307692307693	12	10	2	0	0	0.36363636363636365	11	4	15	0.0	0	0.30130274526201023	0.9310522276604161	0.6800223780591421	0.9039740702401812	0.6183159486165424	0.9750959680276795	0.9546310933981562	0.9446716284391549	0	0	0.0	0.006685339222086105	17
1379	0.048428127729250224	0.007470059018944502	0.00743367044401373	0.7625797498762026	-1	0	0	0.3	3	0.7692307692307693	10	0.3409090909090909	0.7692307692307693	12	10	2	0	0	0.36363636363636365	11	4	15	0.0	0	0.3118846793343369	0.9185158465743261	0.6322624858954542	0.9384375103606929	0.30555663601767197	0.9711286229072336	0.918563872050322	0.9472187534520857	0	0	0.0	0.00743367044401373	47
2355	0.04472942942905916	0.011700076114984423	0.009896893565920854	0.8962650987522559	-1	0	0	0.3	3	0.7692307692307693	10	0.3409090909090909	0.7692307692307693	12	10	2	0	0	0.36363636363636365	11	4	15	0.0	0	0.30130274526201023	0.9117760137366568	0.6322624858954542	0.946289862727886	0.4218897268977009	0.973003514053993	0.9143397248980367	0.9492959370493276	0	0	0.0	0.009896893565920854	66
3117	0.04489256791030319	0.011485234327405875	0.009538022917133942	0.897368744118407	-1	0	0	0.3	3	0.7692307692307693	10	0.3409090909090909	0.7692307692307693	12	10	2	0	0	0.36363636363636365	11	4	15	0.0	0	0.30130274526201023	0.9117760137366568	0.6322624858954542	0.946289862727886	0.4218897268977009	0.973003514053993	0.9143397248980367	0.9492959370493276	0	0	0.0	0.009538022917133942	23
943	0.04755942559009019	0.005624051278809003	0.004505804380462906	0.905780206402708	-1	0	0	0.3	3	0.7692307692307693	10	0.3409090909090909	0.7692307692307693	12	10	2	0	0	0.36363636363636365	11	4	15	0.0	0	0.30130274526201023	0.936538950682742	0.5875718342387168	0.9413796736213005	0.2760733135339418	0.9717358926160451	0.9143397248980367	0.9526572002567846	0	0	0.0	0.004505804380462906	25
4672	0.04797290015071986	0.011120705188560346	0.0107004716121162	0.8894879212008177	-1	0	0	0.3	3	0.7692307692307693	10	0.3409090909090909	0.7692307692307693	12	10	2	0	0	0.36363636363636365	11	4	15	0.0	0	0.30130274526201023	0.9117760137366568	0.6322624858954542	0.9456338046839693	0.43554901839786864	0.972076737626981	0.9107859821801597	0.9485277223817056	0	0	0.0	0.0107004716121162	25
4599	0.029623460056599507	0.00441005581984323	0.0018004580722334735	0.9338057211590868	-1	0	0	0.3	3	0.7692307692307693	10	0.4166666666666667	0.7692307692307693	12	10	2	0	0	0.25	12	3	15	0.0	0.3333333333333333	0.3011335082699269	0.9180882947283081	0.6322624858954542	0.9124361550981573	0.630211000909451	0.9703832351072754	0.9222715969813334	0.9399086827765085	0	0	0.0	0.0018004580722334735	2
1293	0.04799592345808774	0.009398615217640724	0.005754608971923	0.8914267926243064	-1	0	0	0.3	3	0.7692307692307693	10	0.3409090909090909	0.7692307692307693	12	10	2	0	0	0.36363636363636365	11	4	15	0.0	0	0.38785404383455013	0.9342934406056005	0.6322624858954542	0.9555928243499237	0.24136216675324268	0.9755797061355488	0.9387364965034757	0.958395279525661	0	0	0.0	0.005754608971923	11
953	0.018563919670944024	0.004740852717088338	0.004739866453784553	0.9470307289469531	-1	0	0	0.16666666666666666	1	1.0	6	1.0	1.0	7	6	0	0	0	0.125	8	1	8	0.0	0	0.16661898123461713	0.9688815903578384	0.1	0.9571484155738226	0.21880363326637314	0.964188067887392	0.6192121626078467	0.9637078932906016	0	0	0.0	0.004739866453784553	21
1656	0.045864444892106955	0.00827368640557598	0.0042027953590361485	0.8862108602131831	-1	0	0	0.3	3	0.7692307692307693	10	0.3409090909090909	0.7692307692307693	12	10	2	0	0	0.36363636363636365	11	4	15	0.0	0	0.48264452719904377	0.9054299967699335	0.6069553866296664	0.9281245615147686	0.7403179584045383	0.9645449745211652	0.9364397327502708	0.9374324235930152	0	0	0.0	0.0042027953590361485	8
3510	0.04647835066737958	0.010825147906613337	0.0098325761624188	0.8951206014419382	-1	0	0	0.3	3	0.7692307692307693	10	0.3409090909090909	0.7692307692307693	12	10	2	0	0	0.36363636363636365	11	4	15	0.0	0	0.30130274526201023	0.9117760137366568	0.6322624858954542	0.9456338046839693	0.4218897268977009	0.973003514053993	0.9156720742889605	0.9490896218919328	0	0	0.0	0.0098325761624188	14
4573	0.047405927782074406	0.011264090286848388	0.010838889425574677	0.8920189606035955	-1	0	0	0.3	3	0.7692307692307693	10	0.3409090909090909	0.7692307692307693	12	10	2	0	0	0.36363636363636365	11	4	15	0.0	0	0.30130274526201023	0.9118996489208838	0.6322624858954542	0.9456338046839693	0.43554901839786864	0.972076737626981	0.9107859821801597	0.9485527456812528	0	0	0.0	0.010838889425574677	39
468	0.0009319979299190161	0.00018482106159058246	0.0001848196959744016	0.9978014037838492	-1	0	0	1.0	1	0	0	1.0	0	1	0	0	1	0	0.5	1	2	2	0.3333333333333333	0	0	0	0	0	0	0	0	0	0	0	0	0.0001848196959744016	36
667	0.0048297283808509854	0.0004805590263329973	0.0001489059525653465	0.9791570770791476	-1	0	0	0.5	3	0.6666666666666666	4	0.4	0.5	6	3	1	1	0	0.8	5	4	8	0.3333333333333333	0.4	0.5641580578024505	0.9067212188011424	0.66916439805709	0.9386378783270319	0.4867389687518916	0.8286734022767878	0.8516120334356189	0.899593069696274	1.0	0	0.0	0.0001489059525653465	9
4849	0.04794485566400576	0.010277247329688263	0.009875864988119163	0.8917342805137783	-1	0	0	0.3	3	0.7692307692307693	10	0.3409090909090909	0.7692307692307693	12	10	2	0	0	0.36363636363636365	11	4	15	0.0	0	0.30130274526201023	0.9118996489208838	0.6322624858954542	0.9456338046839693	0.43554901839786864	0.972076737626981	0.9107859821801597	0.9485527456812528	0	0	0.0	0.009875864988119163	18
4208	0.047226205619414	0.010707308225621468	0.010319504968826247	0.8942003144797561	-1	0	0	0.3	3	0.7692307692307693	10	0.3409090909090909	0.7692307692307693	12	10	2	0	0	0.36363636363636365	11	4	15	0.0	0	0.30130274526201023	0.9117760137366568	0.6322624858954542	0.9456338046839693	0.42487506961026994	0.9728235048353912	0.915309803420635	0.9489794918652671	0	0	0.0	0.010319504968826247	26
933	0.04603125053468049	0.009139469986386962	0.0033719858231076303	0.8907700684862851	-1	0	0	0.3	3	0.7692307692307693	10	0.3409090909090909	0.7692307692307693	12	10	2	0	0	0.36363636363636365	11	4	15	0.0	0	0.29591449263569997	0.9210725058751686	0.6787595892245657	0.9490248355173501	0.4804379259727716	0.9786268527701993	0.9387364965034757	0.9555691695932146	0	0	0.0	0.0033719858231076303	37
1717	None	None	None	None	None	0	0	0.5	5	0.5384615384615384	7	0.5	0.5384615384615384	12	7	2	0	0	0.3	10	3	15	0.0	0.6666666666666666	0.3044954726537798	0.9409173409320511	0.49155067169349725	0.8836957814260653	0.43378477919060954	0.9648770158434029	0.9273576149857305	0.9372027735525817	0	0	0.0	None	0
519	2.406493857599683e-06	1.7351883216614506e-08	1.6379967389617025e-08	0.9999993848044437	-1	0	0	1.0	1	0	0	1.0	0	1	0	0	1	0	0.5	2	1	2	0.3333333333333333	0	0	0	0	0	0	0	0	0	0	0	0	1.6379967389617025e-08	18
3073	0.04884526281454823	0.010423652697944676	0.010056823571569479	0.886947833261567	-1	0	0	0.3	3	0.7692307692307693	10	0.3409090909090909	0.7692307692307693	12	10	2	0	0	0.36363636363636365	11	4	15	0.0	0	0.30130274526201023	0.9117760137366568	0.6322624858954542	0.9456338046839693	0.5427563540953636	0.9699083047085933	0.9100102555054131	0.947259706157781	0	0	0.0	0.010056823571569479	30
234	2.0992051548663584e-06	3.317232326985307e-08	3.107960944768967e-08	0.9999999936584136	-1	0	0	1.0	2	0.0	0	1.0	0	2	0	0	0	0	0.3333333333333333	3	1	3	0.0	1.0	0	0	0	0	0	0	0	0	0	0	0	3.107960944768967e-08	49
[truncated: 4,007 more rows]
