# Supplementary material for: Environmental influences on evolvable robots
Source: PLoS One. 2020 May 29;15(5):e0233848. doi: 10.1371/journal.pone.0233848 (PMC7259730; doi:10.1371/journal.pone.0233848)
Supplement: S1 Dataset — (ZIP) [file pone.0233848.s003.zip › data_plosone/all_measures_seasonal_plane_10.tsv]

robot_id	velocity	displacement_velocity	displacement_velocity_hill	head_balance	contacts	branching	branching_modules_count	limbs	extremities	length_of_limbs	extensiveness	coverage	joints	hinge_count	active_hinges_count	brick_count	touch_sensor_count	brick_sensor_count	proportion	width	height	absolute_size	sensors	symmetry	avg_period	dev_period	avg_phase_offset	dev_phase_offset	avg_amplitude	dev_amplitude	avg_intra_dev_params	avg_inter_dev_params	sensors_reach	recurrence	synaptic_reception	fitness	cons_fitness
3233	0.01694622790469235	0.002302355705578002	0.00207682309988639	0.9540250367922551	-1	0.25	1	0.5	5	0.5384615384615384	7	0.5357142857142857	0.5384615384615384	11	7	3	2	0	0.5714285714285714	7	4	15	0.3333333333333333	0.36363636363636365	0.7156616606163659	0.9507169812778143	0.6162234819222542	0.8573933044854178	0.8426053238736939	0.7649131609803185	0.7702413274235635	0.8784411229948504	0.5454545454545454	0.09090909090909091	0.0	0.00207682309988639	4
766	0.029874389232599403	0.003764442465432802	0.0036151752242121566	0.94491093357759	-1	0	0	0.4	4	0.6666666666666666	8	0.2916666666666667	0.6666666666666666	10	8	3	1	0	0.75	6	8	14	0.125	0.25	0.7233269621823126	0.9403408011694651	0.7148521568274665	0.8502149024170897	0.8119981354349359	0.7622849421360218	0.7540844621307496	0.8683418206575563	1.0	0.2	0.0	0.0036151752242121566	43
2016	0.02294143530450637	0.005980850752093792	0.0058933193586768896	0.9644754286557986	-1	0	0	0.375	3	0.7777777777777778	7	0.36666666666666664	0.6666666666666666	8	6	2	1	0	0.8333333333333334	5	6	11	0.16666666666666666	0.3333333333333333	0.7233269621823126	0.9433724552267215	0.6613469028538773	0.8613542443144754	0.8095126325497872	0.7719633964771516	0.7702413274235635	0.8757726793055726	1.0	0.25	0.0	0.0058933193586768896	42
3343	0.010104960751394559	0.00010650600464752511	-8.439865074050495e-05	0.9680837681670009	-1	0	0	0.3333333333333333	2	0.8571428571428571	6	0.42857142857142855	0.5714285714285714	6	4	2	2	0	0.42857142857142855	7	3	9	0.3333333333333333	0	0.7901085202658619	0.9651062146973933	0.7064703237855003	0.8243011396904533	0.8095126325497872	0.7361956245341259	0.7995684598812615	0.8769645411429552	0.6666666666666666	0.5	0.0	-8.439865074050495e-06	0
184	0.012203533442217007	2.1179811183930413e-05	1.6124200438119695e-05	0.9629316170632141	-1	0	0	0.2857142857142857	2	0.875	7	0.5555555555555556	0.875	9	7	0	0	0	0.2222222222222222	9	2	10	0.0	0	0.49454088320765816	0.9476217195704697	0.7407567340279589	0.7805718002726353	0.6153280355166746	0.9267832960592118	0.7676704760262768	0.9032836136325184	0	0	0.0	1.6124200438119695e-05	13
3339	0.02672830543739236	0.007319910947788075	0.0072832897580092796	0.9561801772600511	-1	0	0	0.375	3	0.7	7	0.2857142857142857	0.7	9	7	2	2	0	0.8571428571428571	6	7	12	0.3333333333333333	0	0.7309922637482594	0.9395277445449468	0.7064703237855003	0.8492233198282712	0.7764199412258805	0.7667986906181627	0.7702413274235635	0.8684526002248883	0.6111111111111112	0.3333333333333333	0.0	0.0072832897580092796	69
3489	0.017483941429066764	0.0005688963278869622	-0.0005649986205862028	0.9697975069513427	-1	0.3333333333333333	1	0.5	4	0.6	6	0.4	0.6	9	6	2	2	0	0.8333333333333334	6	5	12	0.4	0.6666666666666666	0.7156616606163659	0.9392310344182829	0.7064703237855003	0.8242009207334955	0.8426053238736939	0.7593945631465397	0.737179111264354	0.8594592561896071	0.6111111111111112	0.3333333333333333	0.0	-5.649986205862028e-05	2
545	3.006815841177495e-06	4.925464122953179e-08	-2.9738870495605527e-09	0.9999994777453272	-1	0	0	1.0	3	0.0	0	0.6666666666666666	0	2	0	1	1	0	0.6666666666666666	2	3	4	0.25	1.0	0	0	0	0	0	0	0	0	0	0	0	-2.9738870495605527e-10	17
4860	0.03169613973865094	0.004831510180338844	-0.004815175874571117	0.9403938336072785	-1	0.25	1	0.4	4	0.6923076923076923	9	0.35714285714285715	0.6153846153846154	12	8	2	2	0	0.8571428571428571	7	6	15	0.5	0.5	0.7242517404161204	0.920076014041721	0.7148521568274665	0.8489817292711904	0.8521898235191958	0.8257051220542523	0.7702413274235635	0.8708507719318911	0.5833333333333334	0.25	0.0	-0.00048151758745711165	0
231	0.005504011392940341	0.000393959281937774	-0.0003939433212109794	0.972876950618866	-1	0	0	0.5	3	0.5714285714285714	4	0.6428571428571429	0.5714285714285714	7	4	1	0	0	0.2857142857142857	2	7	9	0.0	0	0.3323858048693947	0.8811731896403221	0.5334581661135884	0.7656492099581095	0.9745084238528257	0.9244131483900196	0.8677509594655298	0.8695655557788997	0	0	0.0	-3.939433212109794e-05	8
1511	0.029869458321738145	0.0056354831788121154	0.0052197026372960195	0.933075365781774	-1	0.25	1	0.4	4	0.6666666666666666	8	0.2916666666666667	0.6666666666666666	11	8	2	2	0	0.75	6	8	14	0.4	0.25	0.7156616606163659	0.9539461566879853	0.7064703237855003	0.8412008539576358	0.8617743231646979	0.7727529770780442	0.7702413274235635	0.8780368236114323	0.5909090909090908	0.18181818181818182	0.0	0.0052197026372960195	15
523	3.7285172318317837e-06	5.7647641304316e-08	-5.517165188120907e-08	0.9999986195386457	-1	0	0	1.0	2	0.0	0	0.75	0	2	0	0	2	0	1.0	2	2	3	1.0	0	0	0	0	0	0	0	0	0	0	0	0	-5.517165188120907e-09	21
4227	0.027426184855371145	0.007471038128188935	0.006266046943748492	0.9470753992682267	-1	0	0	0.3	3	0.75	9	0.2916666666666667	0.6666666666666666	11	8	2	2	0	0.75	6	8	14	0.4	0	0.7309922637482594	0.9119593194932331	0.7064703237855003	0.8286318280596402	0.8426053238736939	0.8716526318672039	0.8081185223802186	0.8746962846213845	0.5909090909090909	0.2727272727272727	0.0	0.006266046943748492	11
2368	0.02395464714710366	0.005237892067520534	0.005115828778812339	0.9610284544634208	-1	0	0	0.2857142857142857	2	0.875	7	0.3333333333333333	0.75	7	6	2	2	0	0.8333333333333334	5	6	10	0.2857142857142857	0	0.7156616606163659	0.9463190675230951	0.6162234819222542	0.874717073352777	0.8617743231646979	0.7986830150390276	0.7702413274235635	0.8873190014210478	0.6428571428571428	0.14285714285714285	0.0	0.005115828778812339	15
2689	0.02336127162671031	0.006017768233805013	0.0056219485376292865	0.9631631984908213	-1	0	0	0.2857142857142857	2	0.875	7	0.3333333333333333	0.75	8	6	1	2	0	0.8333333333333334	5	6	10	0.5	0	0.7230187027710434	0.9433614349490589	0.6613469028538773	0.8613542443144754	0.8521898235191958	0.7980770586576424	0.7702413274235635	0.8812743930570921	0.625	0.375	0.0	0.0056219485376292865	22
4170	0.03407965612323403	0.009452726354259013	0.009446023928088815	0.9502773744795066	-1	0	0	0.3	3	0.75	9	0.2916666666666667	0.6666666666666666	11	8	2	2	0	0.75	6	8	14	0.4	0	0.7309922637482594	0.9272876606031821	0.7064703237855003	0.8286318280596402	0.8426053238736939	0.8716526318672039	0.8081185223802186	0.88209858211787	0.5909090909090909	0.2727272727272727	0.0	0.009446023928088815	21
14	7.2072155708932006e-09	6.464617048806032e-09	5.284325987534789e-10	0.9999990603612249	-1	0	0	1.0	1	0	0	1.0	0	0	0	1	2	0	0.5	2	1	2	0.3333333333333333	0	0	0	0	0	0	0	0	0	0	0	0	-0.1	9
3157	0.026155584866122208	0.007300415290778467	0.0072628912732536485	0.9582440550146217	-1	0	0	0.375	3	0.7	7	0.2857142857142857	0.7	10	7	1	2	0	0.8571428571428571	6	7	12	0.6666666666666666	0	0.7233269621823126	0.9312204728767295	0.7064703237855003	0.8387940710886589	0.8521898235191958	0.7914894789117363	0.7540844621307496	0.8656384717402027	0.6	0.3	0.0	0.0072628912732536485	36
1097	0.025691059325240604	0.003928013723551224	0.0021844830427387367	0.945823948577323	-1	0	0	0.375	3	0.6666666666666666	6	0.3055555555555556	0.6666666666666666	8	6	2	2	0	1.0	6	6	11	0.3333333333333333	0	0.7134817760735347	0.9413412846171674	0.6697287358958435	0.8620997319965398	0.8984562822227588	0.7892930626103827	0.7702413274235635	0.8782925747804414	0.625	0.125	0.0	0.0021844830427387367	15
4994	0.03155112838448371	0.0038454492458609387	0.0037554115281077187	0.9502132222956633	-1	0	0	0.4	4	0.6153846153846154	8	0.42857142857142855	0.6153846153846154	12	8	2	3	0	0.7142857142857143	5	7	15	0.75	0.4	0.7242517404161204	0.9486804067844912	0.6613469028538773	0.848565422325708	0.8521898235191958	0.8205557589469893	0.7702413274235635	0.8863011389212363	0.5	0.25	0.0	0.0037554115281077187	1
1251	0.010297866895355825	0.0002018850939581143	0.00019116736624798472	0.9862784104346172	-1	0	0	0.4	2	0.8	4	0.4666666666666667	0.6	5	3	1	2	0	0.6	5	3	7	0.5	0	0.7100688538856265	0.9642146678163526	0.6162234819222542	0.8817101355912066	0.9351382412808196	0.6948770616643986	0.8835137957687655	0.8851205397545029	0.7	0.2	0.0	0.00019116736624798472	9
2998	0.014390971216095817	0.0014427421807859935	0.0003597859883509122	0.9666857345480573	-1	0	0	0.375	3	0.6666666666666666	6	0.5238095238095238	0.5555555555555556	8	5	2	2	0	0.42857142857142855	7	3	11	0.4	0	0.7233269621823126	0.9477765713910192	0.7064703237855003	0.8369211572013509	0.8521898235191958	0.7847553724371606	0.7540844621307496	0.87463313577361	0.6875	0.375	0.0	0.0003597859883509122	8
749	0.001044456485029176	0.00011995970739106252	0.00011995471670400289	0.9961848601754156	-1	0	0	1.0	1	0	0	1.0	0	1	0	0	0	0	0.5	1	2	2	0.0	0	0	0	0	0	0	0	0	0	0	0	0	0.00011995471670400289	15
3135	0.02635802653938521	0.0076953630630692315	0.007510996398621301	0.9562522437463861	-1	0	0	0.375	3	0.7	7	0.2857142857142857	0.7	9	7	2	2	0	0.8571428571428571	6	7	12	0.3333333333333333	0	0.7309922637482594	0.9395057564184863	0.7064703237855003	0.8492233198282712	0.7764199412258805	0.842372609406432	0.8081185223802186	0.8858572068111203	0.5555555555555556	0.1111111111111111	0.0	0.007510996398621301	30
3895	0.01640975129197931	0.002754381385627111	0.002675137298870032	0.9720079126800031	-1	0.25	1	0.5	5	0.5384615384615384	7	0.4166666666666667	0.5384615384615384	11	7	3	2	0	0.4444444444444444	4	9	15	0.3333333333333333	0.5	0.7309922637482594	0.9001954661065493	0.7064703237855003	0.8183572584957463	0.8426053238736939	0.7799579996513162	0.737179111264354	0.8397934942995099	0.5454545454545454	0.18181818181818182	0.0	0.002675137298870032	8
4542	0.013258683363998982	0.0010178557258789314	-0.0005922056481409865	0.9744796374759426	-1	0	0	0.42857142857142855	3	0.625	5	0.47619047619047616	0.5	7	4	2	2	0	0.42857142857142855	7	3	10	0.4	0	0.7175112170839814	0.9519132955182227	0.7064703237855003	0.8516305173075647	0.8617743231646979	0.8474104982844467	0.8081185223802186	0.8955861800688694	0.6428571428571428	0.14285714285714285	0.0	-5.922056481409865e-05	2
3848	0.03633296674735726	0.010471695535515916	0.010238781778983611	0.9502619072623404	-1	0	0	0.3	3	0.75	9	0.2916666666666667	0.6666666666666666	11	8	2	2	0	0.75	6	8	14	0.4	0	0.7309922637482594	0.9273008255890671	0.7064703237855003	0.8286318280596402	0.8426053238736939	0.8716526318672039	0.8081185223802186	0.8821053513301139	0.5909090909090909	0.2727272727272727	0.0	0.010238781778983611	78
632	0.0010624962040534877	0.00023284162946271924	0.00023282926567286393	0.9967250969106747	-1	0	0	1.0	1	0	0	1.0	0	1	0	0	1	0	0.5	1	2	2	0.3333333333333333	0	0	0	0	0	0	0	0	0	0	0	0	0.00023282926567286393	47
2224	0.023596701468789824	0.006199032057300114	0.005863418058945284	0.9609241705292466	-1	0	0	0.2857142857142857	2	0.875	7	0.3333333333333333	0.75	7	6	2	2	0	0.8333333333333334	5	6	10	0.2857142857142857	0	0.7156616606163659	0.9463190675230951	0.6162234819222542	0.874717073352777	0.8617743231646979	0.7986830150390276	0.7702413274235635	0.8873190014210478	0.6428571428571428	0.14285714285714285	0.0	0.005863418058945284	21
3439	0.02664427490819357	0.008175724758973194	0.008049815539982024	0.9564891421894866	-1	0	0	0.375	3	0.7	7	0.2857142857142857	0.7	9	7	2	2	0	0.8571428571428571	6	7	12	0.3333333333333333	0	0.7309922637482594	0.9395057564184863	0.7064703237855003	0.8492233198282712	0.8426053238736939	0.7949352770640405	0.7702413274235635	0.8745813224974729	0.6111111111111112	0.3333333333333333	0.0	0.008049815539982024	47
1784	0.022872799813340897	0.0058112399947566696	0.005423447614936523	0.9633038182294135	-1	0	0	0.2857142857142857	2	0.875	7	0.3333333333333333	0.75	8	6	1	2	0	0.8333333333333334	5	6	10	0.5	0	0.7233269621823126	0.9433724552267215	0.6613469028538773	0.8613542443144754	0.8521898235191958	0.7980770586576424	0.7702413274235635	0.881281586963841	0.625	0.25	0.0	0.005423447614936523	44
3755	0.029450254637380914	0.005943641544469325	0.005867811641817369	0.9517823203739781	-1	0	0	0.3333333333333333	3	0.7272727272727273	8	0.30952380952380953	0.6363636363636364	10	7	2	2	0	0.8571428571428571	6	7	13	0.4	0	0.7230187027710434	0.931213497414475	0.7064703237855003	0.8387940710886589	0.7482982556722716	0.8308341824640584	0.7702413274235635	0.8753126239816162	0.55	0.1	0.0	0.005867811641817369	22
3699	0.026015597489674403	0.0049000765686150445	0.004899578434885831	0.9565076540555405	-1	0	0	0.375	3	0.7	7	0.2857142857142857	0.7	10	7	1	2	0	0.8571428571428571	6	7	12	0.6666666666666666	0	0.7230187027710434	0.931213497414475	0.7064703237855003	0.8387940710886589	0.740333078739042	0.8008572547135479	0.7702413274235635	0.8678569096829184	0.6	0.5	0.0	0.004899578434885831	14
1156	0.019296233926418563	0.003239920512703218	-0.0012922063487677189	0.9618027670192615	-1	0.25	1	0.5	5	0.5833333333333334	7	0.3888888888888889	0.5833333333333334	11	7	2	1	0	1.0	6	6	14	0.25	0.75	0.7100688538856265	0.9226186546401526	0.7232339898694328	0.8817196640033215	0.7764199412258805	0.9114948929411936	0.7702413274235635	0.9066249098934427	1.0	0.18181818181818182	0.0	-0.00012922063487677188	2
4015	0.03582079251128647	0.010506530665812846	0.010336522992883158	0.9509884719270189	-1	0	0	0.3	3	0.75	9	0.2916666666666667	0.6666666666666666	11	8	2	2	0	0.75	6	8	14	0.4	0	0.7309922637482594	0.9273008255890671	0.7064703237855003	0.8286318280596402	0.7813909469961782	0.8686536839212796	0.8081185223802186	0.8811821000973223	0.5909090909090909	0.36363636363636365	0.0	0.010336522992883158	77
3934	0.011926835581715502	0.0006115860198234246	0.0002063928940263049	0.9688303305257674	-1	0	0	0.3333333333333333	2	0.8571428571428571	6	0.36	0.7142857142857143	7	5	1	2	0	1.0	5	5	9	0.5	0	0.7309922637482594	0.9565804053545784	0.7064703237855003	0.851178133952203	0.8426053238736939	0.8761504425053352	0.8081185223802186	0.9058739397137872	0.6428571428571428	0.5714285714285714	0.0	0.0002063928940263049	3
1605	0.03368086204304597	0.005353642034306441	0.005350891675076218	0.9166007276595517	-1	0	0	0.25	2	0.8888888888888888	8	0.34375	0.7777777777777778	8	7	2	2	0	0.5	4	8	11	0.2857142857142857	0	0.7100688538856265	0.9253951277332969	0.6697287358958435	0.8470095234749796	0.9351382412808196	0.79272880715185	0.7702413274235635	0.8649392735091915	0.625	0.125	0.0	0.005350891675076218	36
1667	0.02331180648874513	0.005977998610818734	0.0058870962686108945	0.9605485270383565	-1	0	0	0.2857142857142857	2	0.875	7	0.3333333333333333	0.75	7	6	2	2	0	0.8333333333333334	5	6	10	0.2857142857142857	0	0.7156616606163659	0.9463190675230951	0.6162234819222542	0.874717073352777	0.8617743231646979	0.7986830150390276	0.7702413274235635	0.8873190014210478	0.6428571428571428	0.14285714285714285	0.0	0.0058870962686108945	34
1025	0.01238797304618111	0.000540857629887469	0.0001034133258252191	0.976429557295047	-1	0	0	0.5	3	0.5714285714285714	4	0.42857142857142855	0.5714285714285714	7	4	1	2	0	0.42857142857142855	7	3	9	0.6666666666666666	0	0.7168946982614429	0.9491632348445809	0.6162234819222542	0.8677014141983213	0.9351382412808196	0.7663838599094566	0.8834629798096684	0.8806482946788338	0.6428571428571428	0.2857142857142857	0.0	0.0001034133258252191	2
4507	0.036271179857109356	0.010457652833598037	0.010199733946944727	0.9507213340549406	-1	0	0	0.3	3	0.75	9	0.2916666666666667	0.6666666666666666	11	8	2	2	0	0.75	6	8	14	0.4	0	0.7309922637482594	0.9273008255890671	0.7064703237855003	0.8286318280596402	0.7813909469961782	0.869995970389214	0.8081185223802186	0.8815938633225098	0.5909090909090909	0.2727272727272727	0.0	0.010199733946944727	63
4793	0.035848689362965994	0.010514365279828278	0.010291124070556167	0.9504288607546004	-1	0	0	0.3	3	0.75	9	0.2916666666666667	0.6666666666666666	11	8	2	3	0	0.75	6	8	14	0.6	0	0.7309922637482594	0.9273008255890671	0.7064703237855003	0.8286318280596402	0.7681035187752183	0.826229923296462	0.8081185223802186	0.8691749208001665	0.45454545454545453	0.2727272727272727	0.0	0.010291124070556167	95
4053	0.021807304127387888	0.0015443076864214093	0.0009334001764006603	0.947268314013461	-1	0	0	0.3	3	0.75	9	0.25925925925925924	0.75	11	9	2	2	0	0.6666666666666666	9	6	14	0.3333333333333333	0	0.7309922637482594	0.9080332719365233	0.7064703237855003	0.8286318280596402	0.7813909469961782	0.8622632746389806	0.8081185223802186	0.869892747172226	0.5909090909090909	0.2727272727272727	0.0	0.0009334001764006603	7
400	0.01773060598566659	0.0012775057583481386	0.0012179053953717443	0.9583403666185155	-1	0	0	0.3333333333333333	2	0.8333333333333334	5	0.5714285714285714	0.8333333333333334	6	5	1	0	0	0.2857142857142857	7	2	8	0.0	0	0.7309922637482594	0.9306315866998283	0.59508039693095	0.811601052597785	0.7201379341121218	0.855745707023286	0.7712706030619717	0.8749833789669605	0	0	0.0	0.0012179053953717443	5
3167	0.025115586418680197	0.006606521566415804	0.00647300930101657	0.9496317916911932	-1	0	0	0.375	3	0.7	7	0.2857142857142857	0.7	9	7	2	2	0	0.8571428571428571	6	7	12	0.3333333333333333	0	0.7309922637482594	0.9497134612515713	0.7064703237855003	0.8492233198282712	0.7813909469961782	0.7923960315876928	0.7702413274235635	0.8810199852790968	0.6111111111111112	0.3333333333333333	0.0	0.00647300930101657	17
5050	0.03637280061797534	0.009343120135312305	0.009325895172915398	0.9498909530332638	-1	0	0	0.3	3	0.75	9	0.2916666666666667	0.6666666666666666	11	8	2	2	0	0.75	6	8	14	0.4	0	0.7309922637482594	0.9273008255890671	0.7064703237855003	0.8286318280596402	0.8426053238736939	0.8716526318672039	0.8081185223802186	0.8821053513301139	0.5909090909090909	0.2727272727272727	0.0	0.009325895172915398	28
4405	0.034628725858087156	0.009516599348018294	0.00937816586496322	0.9508359528170653	-1	0	0	0.3	3	0.75	9	0.2916666666666667	0.6666666666666666	11	8	2	2	0	0.75	6	8	14	0.4	0	0.7309922637482594	0.9273008255890671	0.7064703237855003	0.8286318280596402	0.7764199412258805	0.8541660593400549	0.8081185223802186	0.8768776499549077	0.5454545454545454	0.2727272727272727	0.0	0.00937816586496322	25
2609	0.011107410112882396	0.00038004141929838173	-0.00031172932350649434	0.9752551545926509	-1	0	0	0.5714285714285714	4	0.5	4	0.47619047619047616	0.5	6	4	3	1	0	0.42857142857142855	7	3	10	0.125	0.6666666666666666	0.7131735166622655	0.9605115039002068	0.7148521568274665	0.8239125832317387	0.8521898235191958	0.8256811441388648	0.8496499255094887	0.8905743236250436	1.0	0.16666666666666666	0.0	-3.1172932350649436e-05	3
2460	None	None	None	None	None	0	0	0.5555555555555556	5	0.45454545454545453	5	0.5416666666666666	0.45454545454545453	8	5	4	1	0	0.6666666666666666	6	4	13	0.1111111111111111	0.2857142857142857	0.7205305588169428	0.9349627475808141	0.6697287358958435	0.8620997319965398	0.821582635080438	0.7748401083240528	0.7702413274235635	0.8711775690693973	1.0	0.125	0.0	None	0
3675	0.03592243802063616	0.010564893761679331	0.010468030183393092	0.9506730294408154	-1	0	0	0.3	3	0.75	9	0.2916666666666667	0.6666666666666666	11	8	2	2	0	0.75	6	8	14	0.4	0	0.7309922637482594	0.9272876606031821	0.7064703237855003	0.8286318280596402	0.8426053238736939	0.8716526318672039	0.8081185223802186	0.88209858211787	0.5909090909090909	0.2727272727272727	0.0	0.010468030183393092	35
3519	0.019965966311547997	0.004891659308332789	0.004891633546816723	0.9729641131116196	-1	0	0	0.42857142857142855	3	0.625	5	0.3333333333333333	0.625	7	5	2	2	0	0.8333333333333334	6	5	10	0.3333333333333333	0	0.7156616606163659	0.9463190675230951	0.6162234819222542	0.874717073352777	0.8617743231646979	0.7986830150390276	0.7702413274235635	0.8873190014210478	0.6428571428571428	0.14285714285714285	0.0	0.004891633546816723	12
1129	0.021685851167727452	0.004799054644732962	0.004416937359280376	0.9589837762923062	-1	0	0	0.375	3	0.6666666666666666	6	0.3055555555555556	0.6666666666666666	8	6	2	2	0	1.0	6	6	11	0.3333333333333333	0	0.7239434810048511	0.9435277149431653	0.6613469028538773	0.8613542443144754	0.8521898235191958	0.7980770586576424	0.7702413274235635	0.8813830386000315	0.625	0.25	0.0	0.004416937359280376	72
4481	0.03677290624930811	0.010542726164342714	0.010369727700376747	0.9506419312039709	-1	0	0	0.3	3	0.75	9	0.2916666666666667	0.6666666666666666	11	8	2	2	0	0.75	6	8	14	0.4	0	0.7309922637482594	0.9273008255890671	0.7064703237855003	0.8286318280596402	0.8426053238736939	0.8716526318672039	0.8081185223802186	0.8821053513301139	0.5909090909090909	0.2727272727272727	0.0	0.010369727700376747	93
3840	0.023144829190354356	0.0038079665155081204	0.0023069602430363504	0.9399881490683285	-1	0.25	1	0.5	5	0.5833333333333334	7	0.3888888888888889	0.5	9	6	4	1	0	0.4444444444444444	4	9	14	0.1111111111111111	0.4	0.7309922637482594	0.914916070096339	0.7064703237855003	0.7935472673546868	0.7042462162522034	0.8282440955078765	0.7702413274235635	0.8538293355013681	1.0	0.3333333333333333	0.0	0.0023069602430363504	9
3089	0.023047792904918252	0.005412974288975031	0.005295042741006788	0.9618583148668524	-1	0	0	0.375	3	0.7777777777777778	7	0.36666666666666664	0.6666666666666666	7	6	3	1	0	0.8333333333333334	5	6	11	0.1111111111111111	0.3333333333333333	0.7156616606163659	0.9463190675230951	0.6162234819222542	0.874717073352777	0.8617743231646979	0.7986830150390276	0.7702413274235635	0.8873190014210478	1.0	0.14285714285714285	0.0	0.005295042741006788	21
2811	0.02231625198739705	0.0057855899679244375	0.005521114083754609	0.9572907716264292	-1	0	0	0.375	3	0.6666666666666666	6	0.3055555555555556	0.6666666666666666	7	6	3	2	0	1.0	6	6	11	0.2222222222222222	0	0.7156616606163659	0.9463190675230951	0.6162234819222542	0.874717073352777	0.8617743231646979	0.7986830150390276	0.7702413274235635	0.8873190014210478	0.6428571428571428	0.14285714285714285	0.0	0.005521114083754609	19
2174	0.022377610602324353	0.006160587652743703	0.0056915724945348295	0.9629724369770369	-1	0	0	0.2857142857142857	2	0.875	7	0.3333333333333333	0.75	8	6	1	2	0	0.8333333333333334	5	6	10	0.5	0	0.7233269621823126	0.9433724552267215	0.6613469028538773	0.8613542443144754	0.8521898235191958	0.7980770586576424	0.7702413274235635	0.881281586963841	0.625	0.25	0.0	0.0056915724945348295	15
3153	0.021696434016273494	0.005829674929552053	0.005757469676079585	0.9607755084296971	-1	0	0	0.375	3	0.6666666666666666	6	0.3055555555555556	0.6666666666666666	8	6	2	2	0	1.0	6	6	11	0.3333333333333333	0	0.7230187027710434	0.9433614349490589	0.6613469028538773	0.8613542443144754	0.8521898235191958	0.7980770586576424	0.7702413274235635	0.8812743930570921	0.625	0.25	0.0	0.005757469676079585	21
2116	0.022584232012855636	0.006542928914317487	0.006414585465013319	0.9658724117968124	-1	0	0	0.375	3	0.7777777777777778	7	0.36666666666666664	0.6666666666666666	8	6	2	1	0	0.8333333333333334	5	6	11	0.16666666666666666	0.3333333333333333	0.7233269621823126	0.9433724552267215	0.6613469028538773	0.8613542443144754	0.8095126325497872	0.7719633964771516	0.7702413274235635	0.8757726793055726	1.0	0.125	0.0	0.006414585465013319	96
5026	0.037234179903268314	0.008927987663274677	0.008926979399933008	0.9495906808065694	-1	0	0	0.3	3	0.75	9	0.2916666666666667	0.6666666666666666	11	8	2	2	0	0.75	6	8	14	0.4	0	0.7309922637482594	0.9273008255890671	0.7064703237855003	0.8286318280596402	0.8426053238736939	0.8716526318672039	0.8081185223802186	0.8821053513301139	0.5909090909090909	0.2727272727272727	0.0	0.008926979399933008	30
4468	0.0358710045947863	0.009639295519383603	0.009638979439070541	0.9494085360556259	-1	0	0	0.3	3	0.75	9	0.2916666666666667	0.6666666666666666	11	8	2	2	0	0.75	6	8	14	0.4	0	0.7309922637482594	0.9273008255890671	0.7064703237855003	0.8286318280596402	0.8426053238736939	0.8716526318672039	0.8081185223802186	0.8821053513301139	0.5909090909090909	0.18181818181818182	0.0	0.009638979439070541	46
2326	0.013282064009020766	0.001355482700009579	-0.0013039609056641548	0.9702444934430782	-1	0	0	0.42857142857142855	3	0.75	6	0.4166666666666667	0.75	8	6	1	1	0	0.375	8	3	10	0.25	1.0	0.7128652572509961	0.9373333699750451	0.6697287358958435	0.8620997319965398	0.8521898235191958	0.7731658024818835	0.7702413274235635	0.8722990868513404	1.0	0.125	0.0	-0.0001303960905664155	5
4742	0.035656360738653484	0.008398059214684924	0.008397971026287454	0.9493516319678835	-1	0	0	0.3	3	0.75	9	0.2916666666666667	0.6666666666666666	11	8	2	2	0	0.75	6	8	14	0.4	0	0.7309922637482594	0.9273008255890671	0.7064703237855003	0.8286318280596402	0.8426053238736939	0.8716526318672039	0.8081185223802186	0.8821053513301139	0.5909090909090909	0.2727272727272727	0.0	0.008397971026287454	23
4463	0.036419549893766584	0.006623578147910658	0.006569616065681527	0.9490135943755327	-1	0	0	0.3	3	0.75	9	0.2916666666666667	0.6666666666666666	11	8	2	2	0	0.75	6	8	14	0.4	0	0.7309922637482594	0.9273008255890671	0.7064703237855003	0.8286318280596402	0.8426053238736939	0.8716526318672039	0.8081185223802186	0.8821053513301139	0.5909090909090909	0.2727272727272727	0.0	0.006569616065681527	15
43	0.04813720194424215	0.0033638373277763787	0.0013060059305715222	0.5865445959120876	-1	0	0	0.3	3	0.7692307692307693	10	0.4166666666666667	0.6153846153846154	8	8	6	2	0	0.25	12	3	15	0.125	0.14285714285714285	0.6543469375720101	0.9420824038728829	0.8006586689902827	0.9408340300045362	0.7640965426937646	0.9361817290481027	0.9178691705308129	0.9397486384891903	0.625	0.25	0.0	0.0013060059305715222	17
3414	0.026301767644997674	0.007573025525894694	0.007465500831634454	0.9566112797197756	-1	0	0	0.375	3	0.7	7	0.2857142857142857	0.7	9	7	2	2	0	0.8571428571428571	6	7	12	0.3333333333333333	0	0.7309922637482594	0.9395057564184863	0.7064703237855003	0.8492233198282712	0.8426053238736939	0.7949352770640405	0.7702413274235635	0.8745813224974729	0.6111111111111112	0.3333333333333333	0.0	0.007465500831634454	36
4172	0.01407438195984573	0.0018896036189407985	0.0014008345489754269	0.9657507583538393	-1	0	0	0.42857142857142855	3	0.625	5	0.4166666666666667	0.5	7	4	2	2	0	0.6666666666666666	4	6	10	0.4	0	0.7309922637482594	0.8958236583532387	0.7064703237855003	0.8483049530574703	0.8426053238736939	0.8831310228891522	0.8081185223802186	0.8770890983796032	0.6428571428571428	0.42857142857142855	0.0	0.0014008345489754269	7
2318	0.02523250072725323	0.00795290156096894	-0.0017644751228678972	0.8081409748506129	-1	0	0	0.5	4	0.6	6	0.375	0.6	7	6	4	1	0	0.5	8	4	12	0.09090909090909091	0.5	0.7309922637482594	0.7501303761840558	0.7232339898694328	0.8432401729930289	0.8426053238736939	0.7862530856076834	0.737179111264354	0.7959942182001136	1.0	0.14285714285714285	0.0	-0.00017644751228678972	2
3054	0.025878492523050713	0.004775569769296561	0.004773336368906661	0.9568502706517826	-1	0	0	0.375	3	0.7	7	0.2857142857142857	0.7	10	7	1	2	0	0.8571428571428571	6	7	12	0.6666666666666666	0	0.7233269621823126	0.9312204728767295	0.7064703237855003	0.8387940710886589	0.8521898235191958	0.7914894789117363	0.7540844621307496	0.8656384717402027	0.6	0.3	0.0	0.004773336368906661	14
3269	0.02609904456616343	0.0070869776565568275	0.007042462664639098	0.9584127723659231	-1	0	0	0.375	3	0.7	7	0.2857142857142857	0.7	10	7	1	2	0	0.8571428571428571	6	7	12	0.6666666666666666	0	0.7233269621823126	0.9312204728767295	0.7064703237855003	0.8387940710886589	0.8521898235191958	0.7914894789117363	0.7540844621307496	0.8656384717402027	0.6000000000000001	0.3	0.0	0.007042462664639098	17
3160	0.026906625758502056	0.006626203176744781	0.006624466172761072	0.9578474237294469	-1	0	0	0.375	3	0.7	7	0.2857142857142857	0.7	10	7	1	2	0	0.8571428571428571	6	7	12	0.6666666666666666	0	0.7242517404161204	0.9312418979125335	0.7064703237855003	0.8387940710886589	0.8521898235191958	0.7914894789117363	0.7540844621307496	0.865651441891167	0.6	0.3	0.0	0.006624466172761072	75
429	0.007056155867762185	0.0015019130875864651	0.0013525425301366854	0.9824869422142656	-1	0	0	0.75	3	0.5	2	0.6	0.5	5	2	0	0	0	0.4	5	2	6	0.0	0.5	0.8455802621025637	0.6879150173892628	0.6326754493020524	0.9277298892124655	0.4141141692794571	0.588785648561686	0.8930048454339222	0.7744985351580216	0	0	0.0	0.0013525425301366854	32
3498	0.027338971648077068	0.0064596341918851715	0.006459131791349923	0.9553566850259158	-1	0	0	0.375	3	0.7	7	0.2857142857142857	0.7	9	7	2	2	0	0.8571428571428571	6	7	12	0.3333333333333333	0	0.7162781794389044	0.934768031510455	0.7064703237855003	0.8499038805463147	0.8617743231646979	0.8398510025459324	0.7702413274235635	0.882650432543937	0.6111111111111112	0.2222222222222222	0.0	0.006459131791349923	60
4079	0.03606264759162037	0.008756974545683008	0.008755945905099295	0.9492598259813929	-1	0	0	0.3	3	0.75	9	0.2916666666666667	0.6666666666666666	11	8	2	2	0	0.75	6	8	14	0.4	0	0.7309922637482594	0.9273008255890671	0.7064703237855003	0.8286318280596402	0.8426053238736939	0.8716526318672039	0.8081185223802186	0.8821053513301139	0.5909090909090909	0.2727272727272727	0.0	0.008755945905099295	21
1013	0.023465893740151147	0.004015553297230133	0.0039232497377406405	0.9708349986222531	-1	0	0	0.375	3	0.7777777777777778	7	0.36666666666666664	0.6666666666666666	8	6	2	1	0	0.8333333333333334	5	6	11	0.16666666666666666	0.3333333333333333	0.7233269621823126	0.9473778517101025	0.6613469028538773	0.8613542443144754	0.8095126325497872	0.7719633964771516	0.7702413274235635	0.8785594278441556	1.0	0.25	0.0	0.0039232497377406405	35
4301	0.0390216110798233	0.005650649945117126	-0.005613533588223659	0.5960624747768246	-1	0	0	0.3	3	0.75	9	0.2916666666666667	0.6666666666666666	10	8	3	2	0	0.75	8	6	14	0.25	0	0.7242517404161204	0.926718986879677	0.6613469028538773	0.8551385215204532	0.8521898235191958	0.8394053306087346	0.7702413274235635	0.8796247528481587	0.6000000000000001	0.1	0.0	-0.0005613533588223659	0
4626	0.013413603515342678	0.00048515196748233303	-0.00035121545783173546	0.9570076856557909	-1	0	0	0.25	2	0.8888888888888888	8	0.3142857142857143	0.6666666666666666	8	6	2	2	0	0.7142857142857143	7	5	11	0.3333333333333333	0	0.7901085202658619	0.9513386409736688	0.7064703237855003	0.7925864932499184	0.8521898235191958	0.8893920580486562	0.8081185223802186	0.8940416338345255	0.625	0.375	0.0	-3.512154578317354e-05	3
154	0.0013280271883363936	0.00022995141055495114	-3.669337634904221e-05	0.990528976965002	-1	0	0	0.5	2	0.75	3	0.75	0.25	2	1	3	4	0	0.5	4	2	6	0.4444444444444444	0	0.5712687744943317	0.8190710081497047	0.48883218245468785	0.9787889756051672	0.2275464209246605	0.7816766953936884	0.8622519987267712	0.9007669208175111	0.5	0	0.09684449426009424	-3.669337634904221e-06	10
595	7.901615462109583e-09	7.072152868848593e-09	3.291945419367742e-09	0.9999990401631498	-1	0	0	1.0	1	0	0	1.0	0	0	0	1	2	0	0.5	2	1	2	0.3333333333333333	0	0	0	0	0	0	0	0	0	0	0	0	-0.1	0
740	0.0033842355890192606	0.0001936230364440717	0.00019325688703013394	0.9858324184604618	-1	0	0	0.75	3	0.5	2	0.6	0.5	5	2	0	1	0	0.4	2	5	6	1.0	0.5	0.5033470685083092	0.8155222291237343	0.8469697436624145	0.8309124342917217	0.6822352242859276	0.8328296180193953	0.8642873747551577	0.8265552482607421	1.0	0.2	0.0	0.00019325688703013394	8
877	0.024076298026009038	0.0039035932308906823	0.0037388848126406605	0.9664094541307359	-1	0	0	0.2857142857142857	2	0.875	7	0.3333333333333333	0.75	8	6	1	2	0	0.8333333333333334	5	6	10	0.5	0	0.7239434810048511	0.9475313494298513	0.6613469028538773	0.8613542443144754	0.8521898235191958	0.7980770586576424	0.7702413274235635	0.8840665089843265	0.625	0.25	0.0	0.0037388848126406605	26
4784	0.03564637703603878	0.008443096266932067	0.008440550688427934	0.9495715202083654	-1	0	0	0.3	3	0.75	9	0.2916666666666667	0.6666666666666666	11	8	2	2	0	0.75	6	8	14	0.4	0	0.7309922637482594	0.9273008255890671	0.7064703237855003	0.8286318280596402	0.8426053238736939	0.8716526318672039	0.8081185223802186	0.8821053513301139	0.5909090909090909	0.2727272727272727	0.0	0.008440550688427934	21
4196	0.028647695438399814	0.00622783648432133	0.006118672850062133	0.9531880287967401	-1	0	0	0.3333333333333333	3	0.7272727272727273	8	0.30952380952380953	0.6363636363636364	10	7	2	2	0	0.8571428571428571	6	7	13	0.4	0	0.7239434810048511	0.9313812827445581	0.7064703237855003	0.8387940710886589	0.8521898235191958	0.8612207617131165	0.7898053660238412	0.8836663780095753	0.6000000000000001	0.1	0.0	0.006118672850062133	15
4136	0.01473599021447042	0.00024328396633359708	0.000224767975414597	0.9707615364331382	-1	0	0	0.375	3	0.6666666666666666	6	0.36666666666666664	0.5555555555555556	8	5	2	2	0	0.8333333333333334	6	5	11	0.4	0	0.7242517404161204	0.9294595794344669	0.7064703237855003	0.8213045362364041	0.755565223190433	0.8909263717613864	0.8081185223802186	0.8877494047592497	0.625	0.375	0.0	0.000224767975414597	0
4085	0.03416224143074799	0.009748292305041711	0.009748151172652457	0.9524087826337807	-1	0	0	0.3	3	0.75	9	0.2916666666666667	0.6666666666666666	11	8	2	2	0	0.75	6	8	14	0.4	0	0.7309922637482594	0.9272876606031821	0.7064703237855003	0.8286318280596402	0.8426053238736939	0.8716526318672039	0.8081185223802186	0.88209858211787	0.5909090909090909	0.2727272727272727	0.0	0.009748151172652457	37
450	0.007332920276519287	0.0015325808932489576	-6.829712943169705e-05	0.981247935580263	-1	0	0	0.75	3	0.5	2	0.6	0.5	5	2	0	1	0	0.4	2	5	6	1.0	0.5	0.6308714750745301	0.8683087418050103	0.781009164113384	0.8661481049433216	0.8060325998555531	0.715366656045432	0.8290680695981083	0.8261141858227138	1.0	0	0.0	-6.829712943169705e-06	11
1240	0.029580826443197285	0.005467786849899831	0.00546420709958753	0.9407097623818987	-1	0	0	0.3	3	0.75	9	0.3111111111111111	0.75	11	9	2	2	0	0.5555555555555556	5	9	14	0.3333333333333333	0.4444444444444444	0.7175112170839814	0.9560951616622878	0.7064703237855003	0.8412008539576358	0.8617743231646979	0.7727529770780442	0.7702413274235635	0.8798117115812509	0.5909090909090908	0.18181818181818182	0.0	0.00546420709958753	31
498	1.7438170051342737e-06	1.833807691186794e-09	1.7762296783924338e-09	0.9999992211847726	-1	0	0	1.0	1	0	0	1.0	0	1	0	0	1	0	0.5	2	1	2	0.3333333333333333	0	0	0	0	0	0	0	0	0	0	0	0	1.7762296783924338e-09	18
1107	0.020508378813574653	0.003346142925915699	0.0033235339102154543	0.9752978189016706	-1	0	0	0.42857142857142855	3	0.625	5	0.3333333333333333	0.625	8	5	1	2	0	0.8333333333333334	6	5	10	0.6666666666666666	0	0.7134817760735347	0.9413412846171674	0.6697287358958435	0.8620997319965398	0.8984562822227588	0.7892930626103827	0.7702413274235635	0.8782925747804414	0.625	0.125	0.0	0.0033235339102154543	11
3778	0.010071953307597716	0.000545002764422847	-7.453155550509357e-05	0.9715295953838529	-1	0	0	0.5	3	0.5714285714285714	4	0.375	0.5714285714285714	7	4	1	2	0	0.6666666666666666	6	4	9	0.6666666666666666	0	0.7309922637482594	0.9565510518413389	0.7064703237855003	0.851178133952203	0.8426053238736939	0.7900203947044115	0.7702413274235635	0.8863064143529557	0.6428571428571428	0.42857142857142855	0.0	-7.4531555505093565e-06	4
4394	0.02295938194604395	0.004725922830498992	0.004680599925837323	0.9586166651308738	-1	0	0	0.375	3	0.6666666666666666	6	0.3055555555555556	0.6666666666666666	8	6	2	2	0	1.0	6	6	11	0.3333333333333333	0	0.7137900354848039	0.9373812609154172	0.6697287358958435	0.8620997319965398	0.8984562822227588	0.7892930626103827	0.7702413274235635	0.8757928002724916	0.625	0.125	0.0	0.004680599925837323	8
4069	0.03607582837306275	0.010620486009719156	0.010517856590235035	0.9505385891042832	-1	0	0	0.3	3	0.75	9	0.2916666666666667	0.6666666666666666	11	8	2	2	0	0.75	6	8	14	0.4	0	0.7309922637482594	0.9273008255890671	0.7064703237855003	0.8286318280596402	0.8426053238736939	0.8716526318672039	0.8081185223802186	0.8821053513301139	0.5909090909090909	0.36363636363636365	0.0	0.010517856590235035	47
1478	0.023146508696434406	0.006385842038244548	0.00632818933458991	0.9650412165797627	-1	0	0	0.375	3	0.7777777777777778	7	0.36666666666666664	0.6666666666666666	8	6	2	1	0	0.8333333333333334	5	6	11	0.16666666666666666	0.3333333333333333	0.7233269621823126	0.9433724552267215	0.6613469028538773	0.8613542443144754	0.8095126325497872	0.7719633964771516	0.7702413274235635	0.8757726793055726	1.0	0.25	0.0	0.00632818933458991	30
2989	0.025892189048974435	0.007506670985404272	0.007325298947788451	0.9560263820491827	-1	0	0	0.375	3	0.7	7	0.2857142857142857	0.7	9	7	2	2	0	0.8571428571428571	6	7	12	0.3333333333333333	0	0.7309922637482594	0.9395057564184863	0.7064703237855003	0.8492233198282712	0.7764199412258805	0.7667986906181627	0.7702413274235635	0.868437864335282	0.5555555555555556	0.3333333333333333	0.0	0.007325298947788451	31
952	0.031424683729802665	0.004048976689407537	0.0038953614693484047	0.9265273939948716	-1	0.25	1	0.4	4	0.6666666666666666	8	0.2916666666666667	0.6666666666666666	11	8	2	2	0	0.75	6	8	14	0.4	0.25	0.7175112170839814	0.9560951616622878	0.7064703237855003	0.8412008539576358	0.8617743231646979	0.7746135892659339	0.7702413274235635	0.8801857569340809	0.5909090909090908	0.18181818181818182	0.0	0.0038953614693484047	17
594	0.01775118158382361	0.0017256238072117114	-0.00109561376052514	0.9505201162864031	-1	0	0	0.25	2	0.8888888888888888	8	0.6875	0.5555555555555556	6	5	4	2	0	1.0	4	4	11	0.18181818181818182	0	0.6714811946779149	0.9528581118860999	0.28647448255939323	0.7909760975132	0.6016755394594456	0.9731834342942377	0.9477660456822175	0.9335715381781464	0.5833333333333334	0.3333333333333333	0.0	-0.00010956137605251402	8
1045	0.03964931004226551	0.004385573798041931	0.004359656528986031	0.9115927875706084	-1	0	0	0.4	4	0.6666666666666666	8	0.2916666666666667	0.6666666666666666	9	8	4	1	0	0.75	6	8	14	0.09090909090909091	0.25	0.7100688538856265	0.9331432522438051	0.7232339898694328	0.8505544809872732	0.8617743231646979	0.7797727014471477	0.7702413274235635	0.8675845272750953	1.0	0.1111111111111111	0.0	0.004359656528986031	45
3192	0.017012470478694627	0.0009507224750434387	-0.0005396290054872238	0.970359699103556	-1	0.3333333333333333	1	0.5555555555555556	5	0.5454545454545454	6	0.43333333333333335	0.5454545454545454	10	6	2	1	0	0.8333333333333334	6	5	13	0.25	0.8571428571428571	0.7128652572509961	0.9307551796078146	0.7148521568274665	0.8473747164172707	0.8095126325497872	0.8753045679490709	0.7540844621307496	0.8896398498915822	1.0	0.3	0.0	-5.3962900548722375e-05	1
2366	0.02448493480077176	0.006228481774109063	0.006208810338704788	0.9636497513928307	-1	0	0	0.25	2	0.8888888888888888	8	0.3142857142857143	0.7777777777777778	9	7	1	2	0	0.7142857142857143	5	7	11	0.5	0	0.7309922637482594	0.9395057564184863	0.7064703237855003	0.8791385881544992	0.7764199412258805	0.7667986906181627	0.7702413274235635	0.8778767394153324	0.5555555555555556	0.3333333333333333	0.0	0.006208810338704788	13
2173	0.022815418019768482	0.006580026742016318	0.006473982740954688	0.9637080827128379	-1	0	0	0.375	3	0.7777777777777778	7	0.36666666666666664	0.6666666666666666	7	6	3	1	0	0.8333333333333334	5	6	11	0.1111111111111111	0.3333333333333333	0.7156616606163659	0.9463190675230951	0.6162234819222542	0.874717073352777	0.7764199412258805	0.8179977999379631	0.8570756028642343	0.8914104268157235	1.0	0.14285714285714285	0.0	0.006473982740954688	80
1698	0.022195814350336896	0.0052511726909260864	0.004936835086420055	0.9599208864275633	-1	0	0	0.375	3	0.6666666666666666	6	0.3055555555555556	0.6666666666666666	8	6	2	2	0	1.0	6	6	11	0.3333333333333333	0	0.7239434810048511	0.9434495254262885	0.6613469028538773	0.8613542443144754	0.740333078739042	0.8063277017345961	0.8176404420997517	0.8831329252770733	0.625	0.375	0.0	0.004936835086420055	18
3914	0.035257078337282824	0.007441550423518215	0.0073703939223123665	0.9490362606230498	-1	0	0	0.3	3	0.75	9	0.2916666666666667	0.6666666666666666	11	8	2	2	0	0.75	6	8	14	0.4	0	0.7309922637482594	0.9273008255890671	0.7064703237855003	0.8286318280596402	0.8426053238736939	0.8716526318672039	0.8081185223802186	0.8821053513301139	0.5909090909090909	0.2727272727272727	0.0	0.0073703939223123665	24
550	0.010180516706211564	0.0024391197261699462	-0.0004546335237153665	0.9424392443856028	-1	0	0	0.5	3	0.6666666666666666	4	0.5714285714285714	0.6666666666666666	6	4	1	0	0	0.2857142857142857	7	2	8	0.0	0.3333333333333333	0.7202222994056736	0.8218063176487851	0.7069040497384262	0.8202034287034088	0.8525645745667461	0.946161860383781	0.7538907489381961	0.8777110245913293	0	0	0.0	-4.546335237153665e-05	11
1447	0.03418804148000462	0.004800519933391266	0.004725183654870697	0.9309454496514936	-1	0	0	0.3333333333333333	3	0.7272727272727273	8	0.2708333333333333	0.7272727272727273	10	8	2	2	0	0.75	6	8	13	0.3333333333333333	0	0.7233269621823126	0.9403408011694651	0.7148521568274665	0.8502149024170897	0.8521898235191958	0.7659182993831691	0.7540844621307496	0.8691080890661433	0.6	0.3	0.0	0.004725183654870697	9
460	0.001106743210103601	0.0001294537724893897	0.0001294429202210285	0.9963873466030642	-1	0	0	1.0	1	0	0	1.0	0	1	0	0	1	0	0.5	1	2	2	0.3333333333333333	0	0	0	0	0	0	0	0	0	0	0	0	0.0001294429202210285	30
651	1.6777881197630844e-06	1.2841331595584955e-08	6.37961511317171e-09	0.9999965790588571	-1	0.5	1	0.8333333333333334	5	0.16666666666666666	1	0.6666666666666666	0	1	0	6	2	0	0.75	4	3	8	0.13333333333333333	1.0	0	0	0	0	0	0	0	0	0	0	0	6.37961511317171e-09	8
2438	0.02285212514959942	0.005786901694423241	0.005616485353240408	0.9615305407413721	-1	0	0	0.375	3	0.7777777777777778	7	0.36666666666666664	0.6666666666666666	7	6	3	1	0	0.8333333333333334	5	6	11	0.1111111111111111	0.3333333333333333	0.7156616606163659	0.9463190675230951	0.6162234819222542	0.874717073352777	0.8426053238736939	0.7758914641529288	0.7702413274235635	0.8826992438682187	1.0	0.14285714285714285	0.0	0.005616485353240408	29
125	0.005713890055883456	0.0005407521733328543	0.0004889185633060132	0.9831543954776816	-1	0	0	0.25	1	1.0	3	1.0	0.6666666666666666	3	2	1	1	0	0.2	1	5	5	0.2	0	0.5178449455474523	0.88160674184051	0.6700931226611042	0.8798658125301585	0.6001435008782159	0.6473842556589234	0.7771929596967209	0.8228074410856995	1.0	0.6666666666666666	0.0	0.0004889185633060132	29
209	0.007934582946277254	0.0003792662423917454	0.00024313320405571298	0.9475451358611862	-1	0	0	0.25	1	1.0	4	1.0	0.75	4	3	1	0	0	0.16666666666666666	1	6	6	0.0	0	0.4380455361842525	0.9074361487992065	0.31077673805979106	0.7697192517550696	0.6838611446702937	0.9735805099793773	0.9350163666887009	0.9141539348756484	0	0	0.0	0.00024313320405571298	18
657	0.0010810892315882394	9.751840476633269e-05	9.751452061024933e-05	0.9961401979282585	-1	0	0	1.0	1	0	0	1.0	0	1	0	0	0	0	0.5	1	2	2	0.0	0	0	0	0	0	0	0	0	0	0	0	0	9.751452061024933e-05	40
4486	0.028490982647013656	0.0036612545746365186	0.0023169809251480703	0.9629167924564859	-1	0	0	0.25	2	0.9	9	0.34285714285714286	0.7	9	7	2	3	0	0.7142857142857143	5	7	12	0.5	0	0.7309922637482594	0.9433265059867633	0.7064703237855003	0.848512229100212	0.649356123216168	0.8723099232301744	0.8081185223802186	0.8958749309568568	0.3333333333333333	0.5555555555555556	0.0	0.0023169809251480703	2
841	0.0344479375444126	0.0041934715656168015	0.004177734637293613	0.9304864718127199	-1	0.25	1	0.4	4	0.6666666666666666	8	0.2916666666666667	0.6666666666666666	11	8	2	2	0	0.75	6	8	14	0.4	0.25	0.7269370021272646	0.9561139131670531	0.7064703237855003	0.8412008539576358	0.8617743231646979	0.7727529770780442	0.7702413274235635	0.8798274592833113	0.5454545454545454	0.18181818181818182	0.0	0.004177734637293613	46
3349	0.026382724473275155	0.006081797576642835	0.006040833370927536	0.9545819625434833	-1	0	0	0.375	3	0.7	7	0.2857142857142857	0.7	9	7	2	2	0	0.8571428571428571	6	7	12	0.3333333333333333	0	0.7309922637482594	0.9395277445449468	0.7064703237855003	0.8492233198282712	0.7764199412258805	0.7667986906181627	0.7702413274235635	0.8684526002248883	0.6111111111111112	0.3333333333333333	0.0	0.006040833370927536	21
2944	0.02949584897656021	0.006419742434227101	0.006322657963503851	0.9583929765826661	-1	0	0	0.25	2	0.8888888888888888	8	0.3142857142857143	0.7777777777777778	9	7	1	2	0	0.7142857142857143	5	7	11	0.5	0	0.7309922637482594	0.9395696767250031	0.7064703237855003	0.8492233198282712	0.8426053238736939	0.7949352770640405	0.7702413274235635	0.8746224583276253	0.6111111111111112	0.5555555555555556	0.0	0.006322657963503851	40
1582	0.021309293003507875	0.0057430005154484485	0.005399798808890741	0.9595024230475446	-1	0	0	0.375	3	0.6666666666666666	6	0.3055555555555556	0.6666666666666666	8	6	2	2	0	1.0	6	6	11	0.3333333333333333	0	0.7233269621823126	0.9433724552267215	0.6613469028538773	0.8613542443144754	0.8521898235191958	0.7980770586576424	0.7702413274235635	0.881281586963841	0.625	0.25	0.0	0.005399798808890741	56
2395	0.023242580698718235	0.005906077141835945	0.00549770782963193	0.9630958932098704	-1	0	0	0.2857142857142857	2	0.875	7	0.3333333333333333	0.75	8	6	1	2	0	0.8333333333333334	5	6	10	0.5	0	0.7233269621823126	0.9433724552267215	0.6613469028538773	0.8613542443144754	0.8521898235191958	0.7980770586576424	0.7702413274235635	0.881281586963841	0.625	0.25	0.0	0.00549770782963193	32
923	0.02276027915832728	0.004470349521737094	0.004300173492554395	0.964223387380133	-1	0	0	0.375	3	0.6666666666666666	6	0.3055555555555556	0.6666666666666666	8	6	2	2	0	1.0	6	6	11	0.3333333333333333	0	0.7239434810048511	0.9475313494298513	0.6613469028538773	0.8613542443144754	0.8521898235191958	0.7980770586576424	0.7702413274235635	0.8840665089843265	0.625	0.375	0.0	0.004300173492554395	28
2320	0.022993532441362943	0.006716230557172824	0.006652607449282284	0.9632094460148739	-1	0	0	0.375	3	0.7777777777777778	7	0.36666666666666664	0.6666666666666666	7	6	3	1	0	0.8333333333333334	5	6	11	0.1111111111111111	0.3333333333333333	0.7156616606163659	0.9463190675230951	0.6162234819222542	0.874717073352777	0.8426053238736939	0.7758914641529288	0.7702413274235635	0.8826992438682187	1.0	0.14285714285714285	0.0	0.006652607449282284	25
4350	0.03555973954419264	0.008693392453581604	0.008692850384415675	0.9505081325562725	-1	0	0	0.3	3	0.75	9	0.2916666666666667	0.6666666666666666	11	8	2	2	0	0.75	6	8	14	0.4	0	0.7309922637482594	0.9273008255890671	0.7064703237855003	0.8286318280596402	0.7813909469961782	0.8686536839212796	0.8081185223802186	0.8811821000973223	0.5909090909090909	0.36363636363636365	0.0	0.008692850384415675	36
4695	0.03588279891359166	0.004059044749589251	0.0019306802444138745	0.930722064349033	-1	0	0	0.2222222222222222	2	0.9090909090909091	10	0.325	0.7272727272727273	10	8	2	2	0	0.625	5	8	13	0.3333333333333333	0	0.7242517404161204	0.9350050567527601	0.7064703237855003	0.8124719948232255	0.8521898235191958	0.8778971621430207	0.8081185223802186	0.8844252526289116	0.6000000000000001	0.3	0.0	0.0019306802444138745	0
4721	0.03614986906975785	0.009631240991319736	0.009420189531429687	0.9500653111517151	-1	0	0	0.3	3	0.75	9	0.2916666666666667	0.6666666666666666	11	8	2	2	0	0.75	6	8	14	0.4	0	0.7309922637482594	0.9273008255890671	0.7064703237855003	0.8286318280596402	0.8426053238736939	0.8716526318672039	0.8081185223802186	0.8821053513301139	0.5909090909090909	0.2727272727272727	0.0	0.009420189531429687	34
5006	0.03626729332607399	0.010262426354822286	0.010064170039438177	0.9505916709405756	-1	0	0	0.3	3	0.75	9	0.2916666666666667	0.6666666666666666	11	8	2	2	0	0.75	6	8	14	0.4	0	0.7309922637482594	0.9273008255890671	0.7064703237855003	0.8286318280596402	0.7813909469961782	0.862414733766942	0.7702413274235635	0.879298162604654	0.5909090909090909	0.36363636363636365	0.0	0.010064170039438177	61
2414	0.022710219070328514	0.005504226131300573	0.005031481381084713	0.9633782466275009	-1	0	0	0.375	3	0.7777777777777778	7	0.36666666666666664	0.6666666666666666	8	6	2	1	0	0.8333333333333334	5	6	11	0.16666666666666666	0.3333333333333333	0.7233269621823126	0.9433724552267215	0.6613469028538773	0.8613542443144754	0.8095126325497872	0.7719633964771516	0.7702413274235635	0.8757726793055726	1.0	0.125	0.0	0.005031481381084713	19
4575	0.034224399284389126	0.0081762825985331	0.008148691205462147	0.9483165367934943	-1	0	0	0.3	3	0.75	9	0.2916666666666667	0.6666666666666666	11	8	2	2	0	0.75	6	8	14	0.4	0	0.7309922637482594	0.9272876606031821	0.7064703237855003	0.8286318280596402	0.8426053238736939	0.8716526318672039	0.8081185223802186	0.88209858211787	0.5909090909090909	0.2727272727272727	0.0	0.008148691205462147	20
391	0.0010989432721984725	0.0001278697297132924	0.0001278522874490711	0.9962439940464477	-1	0	0	1.0	1	0	0	1.0	0	1	0	0	1	0	0.5	1	2	2	0.3333333333333333	0	0	0	0	0	0	0	0	0	0	0	0	0.0001278522874490711	61
4378	None	None	None	None	None	0.3333333333333333	1	0.6666666666666666	6	0.36363636363636365	4	0.7222222222222222	0.2727272727272727	6	3	6	2	0	0.5	3	6	13	0.15384615384615385	0.8	0.8844229088316787	0.6692650410154445	0.7064703237855003	0.8268241987455064	0.7153735351061731	0.847739613533971	0.7898053660238412	0.7905719377510058	0.5833333333333334	0.3333333333333333	0.0	None	0
1474	None	None	None	None	None	0.25	1	0.6	6	0.4166666666666667	5	0.5833333333333334	0.4166666666666667	9	5	4	1	0	0.6666666666666666	6	4	14	0.125	0.5	0.7156616606163659	0.9346972797547877	0.7064703237855003	0.8499038805463147	0.8426053238736939	0.7726038537590477	0.7702413274235635	0.8667707350659782	1.0	0.2222222222222222	0.0	None	0
3546	0.025427139606144417	0.006945302864733525	0.006901210213324865	0.9582872868646529	-1	0	0	0.375	3	0.7	7	0.2857142857142857	0.7	10	7	1	2	0	0.8571428571428571	6	7	12	0.6666666666666666	0	0.7230187027710434	0.931213497414475	0.7064703237855003	0.8387940710886589	0.740333078739042	0.8008572547135479	0.7702413274235635	0.8678569096829184	0.6	0.5	0.0	0.006901210213324865	44
757	0.02903084689197146	0.003608007446697849	0.0035743885583807518	0.9466306508701879	-1	0	0	0.4	4	0.6666666666666666	8	0.2916666666666667	0.6666666666666666	10	8	3	1	0	0.75	6	8	14	0.125	0.25	0.7233269621823126	0.9403408011694651	0.7148521568274665	0.8502149024170897	0.8119981354349359	0.7622849421360218	0.7540844621307496	0.8683418206575563	1.0	0.2	0.0	0.0035743885583807518	16
4081	0.03605536763942507	0.00931570362397382	0.009307623240522313	0.9507687271726735	-1	0	0	0.3	3	0.75	9	0.2916666666666667	0.6666666666666666	11	8	2	2	0	0.75	6	8	14	0.4	0	0.7309922637482594	0.9273008255890671	0.7064703237855003	0.8286318280596402	0.8426053238736939	0.8716526318672039	0.8081185223802186	0.8821053513301139	0.5909090909090909	0.36363636363636365	0.0	0.009307623240522313	75
4457	0.03659447268042115	0.008751528415191936	0.008748803863736712	0.9496924418613802	-1	0	0	0.3	3	0.75	9	0.2916666666666667	0.6666666666666666	11	8	2	2	0	0.75	6	8	14	0.4	0	0.7309922637482594	0.9273008255890671	0.7064703237855003	0.8286318280596402	0.8426053238736939	0.8716526318672039	0.8081185223802186	0.8821053513301139	0.5909090909090909	0.36363636363636365	0.0	0.008748803863736712	34
3725	0.026143649562551018	0.006599632026955818	0.006131194946526928	0.955493386551578	-1	0	0	0.375	3	0.7	7	0.2857142857142857	0.7	9	7	2	2	0	0.8571428571428571	6	7	12	0.3333333333333333	0	0.7309922637482594	0.9395057564184863	0.7064703237855003	0.8492233198282712	0.7042462162522034	0.7956985566539748	0.7702413274235635	0.8747526585579477	0.6111111111111112	0.3333333333333333	0.0	0.006131194946526928	29
2032	None	None	None	None	None	0	0	0.5555555555555556	5	0.45454545454545453	5	0.65	0.45454545454545453	8	5	4	1	0	0.8	5	4	13	0.1111111111111111	0.5	0.7128652572509961	0.9669749915504233	0.6697287358958435	0.8516844711870769	0.8521898235191958	0.7303343275261961	0.834505892518293	0.8849706384189745	1.0	0.125	0.0	None	0
2136	0.02314874007919174	0.006253483219516284	0.0059192680858611525	0.961675769927282	-1	0	0	0.375	3	0.7777777777777778	7	0.36666666666666664	0.6666666666666666	7	6	3	1	0	0.8333333333333334	5	6	11	0.1111111111111111	0.3333333333333333	0.7156616606163659	0.9463190675230951	0.6162234819222542	0.874717073352777	0.8426053238736939	0.7758914641529288	0.7702413274235635	0.8826992438682187	1.0	0.14285714285714285	0.0	0.0059192680858611525	27
1141	0.02163762831591851	0.005322780085080148	0.0052823201691140275	0.9609732773151105	-1	0	0	0.375	3	0.6666666666666666	6	0.3055555555555556	0.6666666666666666	8	6	2	2	0	1.0	6	6	11	0.3333333333333333	0	0.7239434810048511	0.9435277149431653	0.6613469028538773	0.8613542443144754	0.8521898235191958	0.7980770586576424	0.7702413274235635	0.8813830386000315	0.625	0.25	0.0	0.0052823201691140275	122
3308	0.011005822667521294	0.00034138431411554783	-0.00031188355320656134	0.967736749745078	-1	0	0	0.3333333333333333	2	0.8571428571428571	6	0.42857142857142855	0.7142857142857143	7	5	1	2	0	0.42857142857142855	7	3	9	0.5	0	0.7309922637482594	0.9565270574442011	0.7064703237855003	0.851178133952203	0.8426053238736939	0.7900203947044115	0.7702413274235635	0.8862870260919978	0.6428571428571428	0.42857142857142855	0.0	-3.118835532065613e-05	0
1168	0.023157692850555626	0.003907236785518547	0.0037594460722146865	0.9635054140577888	-1	0	0	0.375	3	0.6666666666666666	6	0.3055555555555556	0.6666666666666666	8	6	2	2	0	1.0	6	6	11	0.3333333333333333	0	0.7233269621823126	0.9473778517101025	0.6613469028538773	0.8613542443144754	0.8521898235191958	0.7980770586576424	0.7702413274235635	0.8839611302121408	0.625	0.25	0.0	0.0037594460722146865	19
2455	0.022084933592656248	0.005725349646507596	0.0056954646117156294	0.9601833207382758	-1	0	0	0.375	3	0.6666666666666666	6	0.3055555555555556	0.6666666666666666	8	6	2	2	0	1.0	6	6	11	0.3333333333333333	0	0.7233269621823126	0.9433724552267215	0.6613469028538773	0.8613542443144754	0.8095126325497872	0.7719633964771516	0.7702413274235635	0.8757726793055726	0.5625	0.25	0.0	0.0056954646117156294	15
3664	0.0026395321073835335	0.0010218785737239598	0.00016958729463173518	0.9835555752322491	-1	0	0	0.6666666666666666	4	0.3333333333333333	2	0.5	0.16666666666666666	3	1	4	2	0	1.0	4	4	8	0.2	0.5	0.9049069565705381	0.6188784182927871	0.7064703237855003	0.8614006814922368	0.7042462162522034	0.939086369358702	0.8949351159854732	0.8432226632134358	0.6666666666666666	1.0	0.0	0.00016958729463173518	6
2045	0.02234164268243555	0.005733432977264426	0.005493386211537317	0.9575561209861063	-1	0	0	0.5	4	0.6	6	0.3333333333333333	0.6	7	6	4	1	0	1.0	6	6	12	0.09090909090909091	0.3333333333333333	0.7156616606163659	0.9463190675230951	0.6162234819222542	0.874717073352777	0.8426053238736939	0.7758914641529288	0.7702413274235635	0.8826992438682187	1.0	0.14285714285714285	0.0	0.005493386211537317	22
899	0.032069904066740915	0.004069586869115798	0.004048241617174355	0.932918765295691	-1	0.25	1	0.4	4	0.6666666666666666	8	0.2916666666666667	0.6666666666666666	11	8	2	2	0	0.75	6	8	14	0.4	0.25	0.7168946982614429	0.9560534267097377	0.7064703237855003	0.8412008539576358	0.8617743231646979	0.7727529770780442	0.7702413274235635	0.8797766787819987	0.5909090909090908	0.18181818181818182	0.0	0.004048241617174355	47
2892	0.014616923972611905	0.001575337446400825	0.0009155893320934453	0.9737748874558297	-1	0.3333333333333333	1	0.625	5	0.5	5	0.42857142857142855	0.5	7	5	4	1	0	0.5714285714285714	7	4	12	0.1	0.8	0.7100688538856265	0.9443480661374085	0.7232339898694328	0.8855021837452502	0.8426053238736939	0.9016358566710476	0.8835137957687655	0.9140540045260535	1.0	0.14285714285714285	0.0	0.0009155893320934453	4
1265	0.023678209476564387	0.004353793226252193	0.004163625005631619	0.9680956854989282	-1	0	0	0.2857142857142857	2	0.875	7	0.3333333333333333	0.75	8	6	1	2	0	0.8333333333333334	5	6	10	0.5	0	0.7239434810048511	0.9475313494298513	0.5608889669537229	0.8562366300305048	0.8521898235191958	0.7980770586576424	0.7702413274235635	0.8826167745150064	0.625	0.25	0.0	0.004163625005631619	28
3222	0.02631950660802583	0.006024268330325383	0.0059984046930498325	0.9549346639988245	-1	0	0	0.375	3	0.7	7	0.2857142857142857	0.7	9	7	2	2	0	0.8571428571428571	6	7	12	0.3333333333333333	0	0.7309922637482594	0.9395057564184863	0.7064703237855003	0.8492233198282712	0.8426053238736939	0.7949352770640405	0.7702413274235635	0.8745813224974729	0.6111111111111112	0.3333333333333333	0.0	0.0059984046930498325	32
1263	0.023414825500548457	0.004597699310538294	0.004449488657940755	0.9642677504924727	-1	0	0	0.375	3	0.6666666666666666	6	0.3055555555555556	0.6666666666666666	8	6	2	2	0	1.0	6	6	11	0.3333333333333333	0	0.7239434810048511	0.9475313494298513	0.6613469028538773	0.8613542443144754	0.8521898235191958	0.7980770586576424	0.7702413274235635	0.8840665089843265	0.625	0.25	0.0	0.004449488657940755	25
1143	0.022111799802217454	0.0040112301119705615	0.003998774287717874	0.9602791452955055	-1	0	0	0.375	3	0.6666666666666666	6	0.3055555555555556	0.6666666666666666	7	6	3	2	0	1.0	6	6	11	0.2222222222222222	0	0.7168946982614429	0.9495285228140083	0.6162234819222542	0.8759509523577936	0.8617743231646979	0.7986830150390276	0.7702413274235635	0.8898383744453827	0.6428571428571428	0.14285714285714285	0.0	0.003998774287717874	17
4977	0.03401929044943202	0.009582063479110916	0.009536536753693042	0.9508933704797564	-1	0	0	0.3	3	0.75	9	0.2916666666666667	0.6666666666666666	11	8	2	2	0	0.75	6	8	14	0.4	0	0.7309922637482594	0.9272876606031821	0.7064703237855003	0.8286318280596402	0.8426053238736939	0.8716526318672039	0.8081185223802186	0.88209858211787	0.5909090909090909	0.2727272727272727	0.0	0.009536536753693042	23
4380	0.03672518074513632	0.009676831049506588	0.009667829468349235	0.9503148320201715	-1	0	0	0.3	3	0.75	9	0.2916666666666667	0.6666666666666666	11	8	2	2	0	0.75	6	8	14	0.4	0	0.7309922637482594	0.9273008255890671	0.7064703237855003	0.8286318280596402	0.7813909469961782	0.862414733766942	0.7702413274235635	0.879298162604654	0.5909090909090909	0.45454545454545453	0.0	0.009667829468349235	13
2620	0.023213921593161112	0.006299244046835927	0.0062231766458483604	0.9647771531461604	-1	0	0	0.2857142857142857	2	0.875	7	0.3333333333333333	0.75	8	6	1	2	0	0.8333333333333334	5	6	10	0.5	0	0.7233269621823126	0.9433724552267215	0.6613469028538773	0.8613542443144754	0.8521898235191958	0.8460913397926292	0.7898053660238412	0.8923146995885962	0.625	0.25	0.0	0.0062231766458483604	28
4517	0.029870347347164778	0.007806972141764278	0.007301824267427381	0.9547648794489196	-1	0	0	0.3333333333333333	3	0.7272727272727273	8	0.30952380952380953	0.6363636363636364	10	7	2	2	0	0.8571428571428571	6	7	13	0.4	0	0.7242517404161204	0.9312418979125335	0.7064703237855003	0.8387940710886589	0.821582635080438	0.8601941450046033	0.7898053660238412	0.8832977821216929	0.6000000000000001	0.3	0.0	0.007301824267427381	16
3048	0.02211405637080303	0.0051145494857628175	0.004850299333703797	0.9597117619888808	-1	0	0	0.5	4	0.6	6	0.3333333333333333	0.6	8	6	3	1	0	1.0	6	6	12	0.125	0.3333333333333333	0.7233269621823126	0.9433724552267215	0.6613469028538773	0.8613542443144754	0.8095126325497872	0.7719633964771516	0.7702413274235635	0.8757726793055726	1.0	0.125	0.0	0.004850299333703797	15
466	0.0006820608815674539	0.00010001780612388058	9.41794690692017e-05	0.9968957736824878	-1	0	0	0.5	1	1.0	1	1.0	1.0	2	1	0	3	0	0.3333333333333333	1	3	3	1.0	0	0.3654357375372651	0.9342790476273787	0.585809557349918	0.875664129605245	0.5962400443952427	0.8154442973953525	0.7466918831866335	0.8839840915466326	0.5	0	0.0	9.41794690692017e-05	20
341	1.8703357005908989e-06	1.2921936781000419e-08	1.1157542033648094e-08	0.99999928541223	-1	0	0	1.0	1	0	0	1.0	0	1	0	0	1	0	0.5	2	1	2	0.3333333333333333	0	0	0	0	0	0	0	0	0	0	0	0	1.1157542033648094e-08	31
3438	0.015683108509959742	0.00048161492578785333	-0.0004671381927413705	0.9635050517274951	-1	0	0	0.375	3	0.6666666666666666	6	0.3055555555555556	0.6666666666666666	8	6	2	2	0	1.0	6	6	11	0.3333333333333333	0	0.7891837420320542	0.9544290121828823	0.7148521568274665	0.8022204924714565	0.8521898235191958	0.7531344067437528	0.7081836087556083	0.8644192842714609	0.625	0.375	0.0	-4.6713819274137055e-05	1
3408	0.026585525871193554	0.008179164076196004	0.008035505549507414	0.9568308547320009	-1	0	0	0.375	3	0.7	7	0.2857142857142857	0.7	9	7	2	2	0	0.8571428571428571	6	7	12	0.3333333333333333	0	0.7309922637482594	0.9395277445449468	0.7064703237855003	0.8492233198282712	0.8426053238736939	0.7949352770640405	0.7702413274235635	0.8745954696411783	0.6111111111111112	0.5555555555555556	0.0	0.008035505549507414	17
3443	0.02816952680068237	0.00764913092693403	0.007426500322591602	0.9571047721427278	-1	0	0	0.4	4	0.6666666666666666	8	0.2857142857142857	0.5833333333333334	10	7	3	1	0	1.0	7	7	14	0.14285714285714285	0.18181818181818182	0.7309922637482594	0.9314776329770698	0.6613469028538773	0.8542965328701111	0.7734257700629487	0.7989155592471505	0.7702413274235635	0.8720583886020143	1.0	0.3	0.0	0.007426500322591602	9
1856	0.023171463347002468	0.00572597715496585	0.005407169348548857	0.9633124676558917	-1	0	0	0.2857142857142857	2	0.875	7	0.3333333333333333	0.75	8	6	1	2	0	0.8333333333333334	5	6	10	0.5	0	0.7233269621823126	0.9433724552267215	0.6613469028538773	0.8613542443144754	0.8521898235191958	0.7980770586576424	0.7702413274235635	0.881281586963841	0.625	0.25	0.0	0.005407169348548857	13
1978	0.023053678947374142	0.006886821498648835	0.006790038851560547	0.9648776670907611	-1	0	0	0.2857142857142857	2	0.875	7	0.3333333333333333	0.75	8	6	1	2	0	0.8333333333333334	5	6	10	0.5	0	0.7233269621823126	0.9433724552267215	0.6613469028538773	0.8613542443144754	0.8521898235191958	0.7980770586576424	0.7702413274235635	0.881281586963841	0.625	0.25	0.0	0.006790038851560547	73
541	0.00210817621279247	4.003466190813818e-05	-4.0033341951633e-05	0.9975601101213478	-1	0	0	1.0	3	0.0	0	0.6666666666666666	0	3	0	0	1	0	0.6666666666666666	2	3	4	1.0	1.0	0	0	0	0	0	0	0	0	0	0	0	-4.0033341951633e-06	10
2504	0.02327581630516163	0.0059750933178460905	0.00567293630689193	0.9615325632839069	-1	0	0	0.375	3	0.7777777777777778	7	0.36666666666666664	0.6666666666666666	7	6	3	1	0	0.8333333333333334	5	6	11	0.1111111111111111	0.3333333333333333	0.7156616606163659	0.9463190675230951	0.6162234819222542	0.874717073352777	0.8426053238736939	0.7758914641529288	0.7702413274235635	0.8826992438682187	1.0	0.14285714285714285	0.0	0.00567293630689193	29
2233	0.026498374180447128	0.00642274908449095	0.005862785191616798	0.9556680738009854	-1	0	0	0.375	3	0.7	7	0.2857142857142857	0.7	9	7	2	2	0	0.8571428571428571	6	7	12	0.3333333333333333	0	0.7309922637482594	0.9395057564184863	0.7064703237855003	0.8492233198282712	0.8426053238736939	0.7949352770640405	0.7702413274235635	0.8745813224974729	0.6111111111111112	0.3333333333333333	0.0	0.005862785191616798	69
3116	0.0232507739180646	0.00618269531281684	0.005870345634557116	0.9616336411676878	-1	0	0	0.375	3	0.7777777777777778	7	0.36666666666666664	0.6666666666666666	7	6	3	1	0	0.8333333333333334	5	6	11	0.1111111111111111	0.3333333333333333	0.7156616606163659	0.9463190675230951	0.6162234819222542	0.874717073352777	0.8426053238736939	0.7758914641529288	0.7702413274235635	0.8826992438682187	1.0	0.14285714285714285	0.0	0.005870345634557116	19
598	0.015264569517732161	0.0007482421739379362	-0.00011288655737050892	0.9687734486398942	-1	0	0	0.4	2	0.8	4	0.5833333333333334	0.8	5	4	1	0	0	0.3333333333333333	6	2	7	0.0	0	0.7309922637482594	0.9237170481027966	0.5739373119396458	0.7444235775954195	0.6588849212280654	0.9014347092545717	0.7722966308591876	0.8727435959202499	0	0	0.0	-1.1288655737050892e-05	10
1859	0.022969322703796986	0.006128027998087812	0.006099751009671786	0.9619747673787938	-1	0	0	0.2857142857142857	2	0.875	7	0.3333333333333333	0.75	7	6	2	2	0	0.8333333333333334	5	6	10	0.2857142857142857	0	0.7156616606163659	0.9463190675230951	0.6162234819222542	0.874717073352777	0.8617743231646979	0.7986830150390276	0.7702413274235635	0.8873190014210478	0.6428571428571428	0.2857142857142857	0.0	0.006099751009671786	70
3139	0.04204861913201026	0.0030222030378717225	-0.0030220903835144674	0.8512194782271625	-1	0	0	0.3	3	0.7692307692307693	10	0.234375	0.7692307692307693	12	10	2	2	0	1.0	8	8	15	0.3333333333333333	0	0.7242517404161204	0.920076014041721	0.7148521568274665	0.8489817292711904	0.8521898235191958	0.7887047004577022	0.7540844621307496	0.8616486121569573	0.5833333333333334	0.16666666666666666	0.0	-0.00030220903835144675	0
4959	0.03543506583078802	0.010060171468371768	0.010024149993607534	0.9506297451139387	-1	0	0	0.3	3	0.75	9	0.2916666666666667	0.6666666666666666	11	8	2	2	0	0.75	6	8	14	0.4	0	0.7309922637482594	0.9273008255890671	0.7064703237855003	0.8286318280596402	0.7813909469961782	0.8686536839212796	0.8081185223802186	0.8811821000973223	0.5909090909090908	0.36363636363636365	0.0	0.010024149993607534	63
1441	0.02327061251790443	0.0061098308275912006	0.005624021684120072	0.9631527420805063	-1	0	0	0.2857142857142857	2	0.875	7	0.3333333333333333	0.75	8	6	1	2	0	0.8333333333333334	5	6	10	0.5	0	0.7233269621823126	0.9433724552267215	0.6613469028538773	0.8613542443144754	0.8521898235191958	0.7980770586576424	0.7702413274235635	0.881281586963841	0.625	0.25	0.0	0.005624021684120072	108
2330	0.023068736116906047	0.005970406800214636	0.005379793829271487	0.9637772920598482	-1	0	0	0.375	3	0.7777777777777778	7	0.36666666666666664	0.6666666666666666	8	6	2	1	0	0.8333333333333334	5	6	11	0.16666666666666666	0.3333333333333333	0.7233269621823126	0.9433724552267215	0.6613469028538773	0.8613542443144754	0.8095126325497872	0.7719633964771516	0.7702413274235635	0.8757726793055726	1.0	0.125	0.0	0.005379793829271487	14
2613	0.023299515557798293	0.0063747684276451	0.005935526986657168	0.9615625538551522	-1	0	0	0.375	3	0.7777777777777778	7	0.36666666666666664	0.6666666666666666	7	6	3	1	0	0.8333333333333334	5	6	11	0.1111111111111111	0.3333333333333333	0.7156616606163659	0.9463190675230951	0.6162234819222542	0.874717073352777	0.8426053238736939	0.7758914641529288	0.7702413274235635	0.8826992438682187	1.0	0.14285714285714285	0.0	0.005935526986657168	43
939	0.017179901768048452	0.0008741028720734352	-0.0007533448243668976	0.9786453801641907	-1	0	0	0.5	4	0.5555555555555556	5	0.36666666666666664	0.4444444444444444	6	4	4	2	0	0.8333333333333334	6	5	11	0.2	0.4	0.7128652572509961	0.9628682863774249	0.7148521568274665	0.8239125832317387	0.8521898235191958	0.725253215064649	0.8218227781775704	0.8724800186666907	0.5833333333333334	0.3333333333333333	0.0	-7.533448243668977e-05	2
1688	0.023284503118564143	0.00577345096230748	0.005679067167291834	0.9605839425818025	-1	0	0	0.2857142857142857	2	0.875	7	0.3333333333333333	0.75	7	6	2	2	0	0.8333333333333334	5	6	10	0.2857142857142857	0	0.7156616606163659	0.9463190675230951	0.6162234819222542	0.874717073352777	0.8617743231646979	0.7992346774414925	0.7702413274235635	0.8874334158680862	0.6428571428571428	0.14285714285714285	0.0	0.005679067167291834	88
2595	0.01753771741151627	0.0007392778155141757	-0.0007391206488917043	0.9703949042315405	-1	0.3333333333333333	1	0.5	4	0.6	6	0.4	0.6	10	6	1	2	0	0.8333333333333334	6	5	12	1.0	0.6666666666666666	0.7131735166622655	0.9308240452969532	0.7148521568274665	0.8473747164172707	0.8521898235191958	0.8878063460627657	0.7540844621307496	0.8935348007994632	0.6	0.3	0.0	-7.391206488917043e-05	3
1450	0.022004479202324477	0.005034967131849648	0.004755570657438871	0.9589460587989107	-1	0	0	0.375	3	0.6666666666666666	6	0.3055555555555556	0.6666666666666666	8	6	2	2	0	1.0	6	6	11	0.3333333333333333	0	0.7239434810048511	0.9435277149431653	0.6613469028538773	0.8613542443144754	0.8521898235191958	0.7980770586576424	0.7702413274235635	0.8813830386000315	0.625	0.25	0.0	0.004755570657438871	23
3717	0.036167041895729224	0.0070080931454378735	0.007005224076389133	0.9481218028309386	-1	0	0	0.3	3	0.75	9	0.2916666666666667	0.6666666666666666	11	8	2	2	0	0.75	6	8	14	0.4	0	0.7309922637482594	0.9273545122001929	0.7064703237855003	0.8286318280596402	0.8426053238736939	0.8716526318672039	0.8081185223802186	0.8821329642877974	0.5909090909090909	0.2727272727272727	0.0	0.007005224076389133	68
1799	0.03030651279196795	0.00497691974743782	0.004722021672387217	0.938825472668224	-1	0	0	0.4	4	0.6666666666666666	8	0.2916666666666667	0.6666666666666666	9	8	4	1	0	0.75	6	8	14	0.09090909090909091	0.25	0.7156616606163659	0.9392103167355744	0.7232339898694328	0.8615980420615758	0.8426053238736939	0.7625482095021144	0.7702413274235635	0.871129472240779	1.0	0.1111111111111111	0.0	0.004722021672387217	16
4302	0.034852240624019586	0.010606357454283588	0.010487304640930657	0.9501718891503566	-1	0	0	0.3	3	0.75	9	0.2916666666666667	0.6666666666666666	11	8	2	2	0	0.75	6	8	14	0.4	0	0.7309922637482594	0.9273008255890671	0.7064703237855003	0.8286318280596402	0.8426053238736939	0.8716526318672039	0.8081185223802186	0.8821053513301139	0.5909090909090909	0.2727272727272727	0.0	0.010487304640930657	133
1373	0.02172667662857858	0.004810140463300475	0.00465907655711825	0.9599304782494673	-1	0	0	0.375	3	0.6666666666666666	6	0.3055555555555556	0.6666666666666666	8	6	2	2	0	1.0	6	6	11	0.3333333333333333	0	0.7233269621823126	0.9433724552267215	0.6613469028538773	0.8613542443144754	0.8521898235191958	0.7980770586576424	0.7702413274235635	0.881281586963841	0.625	0.25	0.0	0.00465907655711825	36
2520	0.02280966068301052	0.0062515493210590495	0.005925398249108393	0.9612472494123108	-1	0	0	0.375	3	0.7777777777777778	7	0.36666666666666664	0.6666666666666666	7	6	3	1	0	0.8333333333333334	5	6	11	0.1111111111111111	0.3333333333333333	0.7156616606163659	0.9463190675230951	0.6162234819222542	0.874717073352777	0.8426053238736939	0.7758914641529288	0.7702413274235635	0.8826992438682187	1.0	0.14285714285714285	0.0	0.005925398249108393	28
2864	0.022892813701680198	0.006273142803517022	0.005850555563379705	0.9617585105633595	-1	0	0	0.375	3	0.7777777777777778	7	0.36666666666666664	0.6666666666666666	7	6	3	1	0	0.8333333333333334	5	6	11	0.1111111111111111	0.3333333333333333	0.7156616606163659	0.9463190675230951	0.6162234819222542	0.874717073352777	0.8426053238736939	0.7758914641529288	0.7702413274235635	0.8826992438682187	1.0	0.14285714285714285	0.0	0.005850555563379705	26
4087	0.0354872618868762	0.00922657998015289	0.009215333644951914	0.9497879192508881	-1	0	0	0.3	3	0.75	9	0.2916666666666667	0.6666666666666666	11	8	2	2	0	0.75	6	8	14	0.4	0	0.7309922637482594	0.9272876606031821	0.7064703237855003	0.8286318280596402	0.649356123216168	0.8586431004656835	0.8081185223802186	0.8781749618527741	0.5909090909090909	0.2727272727272727	0.0	0.009215333644951914	28
3368	0.0268815927070424	0.006938763201549084	0.006329009751716639	0.9552058728534947	-1	0	0	0.375	3	0.7	7	0.2857142857142857	0.7	9	7	2	3	0	0.8571428571428571	6	7	12	0.5	0	0.7309922637482594	0.9395277445449468	0.7064703237855003	0.8492233198282712	0.8426053238736939	0.7949352770640405	0.7702413274235635	0.8745954696411783	0.5555555555555556	0.3333333333333333	0.0	0.006329009751716639	51
2815	0.02622797617711128	0.005133837011841141	0.004951222044715621	0.9568219882241406	-1	0	0	0.375	3	0.7	7	0.2857142857142857	0.7	10	7	1	2	0	0.8571428571428571	6	7	12	0.6666666666666666	0	0.7233269621823126	0.9312204728767295	0.7064703237855003	0.8387940710886589	0.8521898235191958	0.7914894789117363	0.7540844621307496	0.8656384717402027	0.6	0.3	0.0	0.004951222044715621	17
1523	0.02189965308271842	0.006279476540184286	0.006239668230058688	0.9614583070847104	-1	0	0	0.375	3	0.6666666666666666	6	0.3055555555555556	0.6666666666666666	8	6	2	2	0	1.0	6	6	11	0.3333333333333333	0	0.7233269621823126	0.9433724552267215	0.6613469028538773	0.8613542443144754	0.8521898235191958	0.7980770586576424	0.7702413274235635	0.881281586963841	0.625	0.375	0.0	0.006239668230058688	26
2568	0.026771460073169055	0.005143209914777563	0.005143193206316763	0.9566061568963943	-1	0	0	0.375	3	0.7	7	0.2857142857142857	0.7	10	7	1	2	0	0.8571428571428571	6	7	12	0.6666666666666666	0	0.7233269621823126	0.9312204728767295	0.7064703237855003	0.8387940710886589	0.8521898235191958	0.7914894789117363	0.7540844621307496	0.8656384717402027	0.6	0.3	0.0	0.005143193206316763	17
3040	0.026056039026236568	0.007294558568998708	0.007256713048108902	0.9584894255615436	-1	0	0	0.375	3	0.7	7	0.2857142857142857	0.7	10	7	1	2	0	0.8571428571428571	6	7	12	0.6666666666666666	0	0.7233269621823126	0.9312204728767295	0.7064703237855003	0.8387940710886589	0.740333078739042	0.8008572547135479	0.7702413274235635	0.8678610726830772	0.6	0.3	0.0	0.007256713048108902	58
2551	0.031544029805194634	0.0030609239209123344	-0.002429164306069517	0.8853674170419409	-1	0	0	0.3	3	0.7692307692307693	10	0.42857142857142855	0.7692307692307693	12	10	2	2	0	0.7142857142857143	5	7	15	0.3333333333333333	0	0.7233269621823126	0.9200609900057418	0.7148521568274665	0.8489817292711904	0.8521898235191958	0.7887047004577022	0.7540844621307496	0.8616404941082167	0.5833333333333334	0.16666666666666666	0.0	-0.0002429164306069517	1
4686	0.017329124279001698	0.0005486659267654908	0.0004908433503855056	0.9557423514919517	-1	0	0	0.3333333333333333	3	0.7272727272727273	8	0.37142857142857144	0.6363636363636364	10	7	2	2	0	0.7142857142857143	7	5	13	0.4	0	0.7242517404161204	0.935070909356188	0.7064703237855003	0.8474940972759027	0.745980723544931	0.9146370647041402	0.8081185223802186	0.9047661304402641	0.6000000000000001	0.1	0.0	0.0004908433503855056	1
40	7.779856890218029e-06	4.879405945708282e-09	-4.826478740111724e-10	0.9999974746371437	-1	0	0	0.6666666666666666	2	0.5	1	1.0	0	1	0	2	3	0	1.0	2	2	4	0.42857142857142855	0	0	0	0	0	0	0	0	0	0	0	0	-4.826478740111724e-11	57
3695	0.03464052083908098	0.004489545330379591	0.0039871812149471185	0.9296948325094541	-1	0	0	0.3	3	0.75	9	0.25925925925925924	0.75	11	9	2	2	0	0.6666666666666666	6	9	14	0.3333333333333333	0	0.7309922637482594	0.9309400022486037	0.7064703237855003	0.8397883930022461	0.8426053238736939	0.7822700331344468	0.737179111264354	0.8636103716974682	0.5909090909090908	0.2727272727272727	0.0	0.0039871812149471185	9
4250	0.03621402708682805	0.010294580164188294	0.010034539025749961	0.950753776191102	-1	0	0	0.3	3	0.75	9	0.2916666666666667	0.6666666666666666	11	8	2	2	0	0.75	6	8	14	0.4	0	0.7309922637482594	0.9273008255890671	0.7064703237855003	0.8286318280596402	0.8426053238736939	0.8716526318672039	0.8081185223802186	0.8821053513301139	0.5909090909090909	0.2727272727272727	0.0	0.010034539025749961	31
2023	0.01980920095644128	0.004780395817441802	0.003624534096412555	0.9631785932585148	-1	0	0	0.375	3	0.7777777777777778	7	0.36666666666666664	0.6666666666666666	9	6	1	1	0	0.8333333333333334	5	6	11	0.3333333333333333	0.3333333333333333	0.7309922637482594	0.9114875340780773	0.6162234819222542	0.8662799127327457	0.7042462162522034	0.8817685402152803	0.7702413274235635	0.8879423237127382	1.0	0.2222222222222222	0.0	0.003624534096412555	9
4091	0.03642954912110138	0.009315723852188415	0.009312738920435692	0.9497178713153116	-1	0	0	0.3	3	0.75	9	0.2916666666666667	0.6666666666666666	11	8	2	2	0	0.75	6	8	14	0.4	0	0.7309922637482594	0.9273008255890671	0.7064703237855003	0.8286318280596402	0.8426053238736939	0.8716526318672039	0.8081185223802186	0.8821053513301139	0.5909090909090909	0.2727272727272727	0.0	0.009312738920435692	44
440	0.004037649182328899	0.00016372707575920277	-2.7034622443670836e-06	0.9968565245027469	-1	0	0	0.5	1	1.0	1	1.0	1.0	2	1	0	1	0	0.3333333333333333	1	3	3	0.3333333333333333	0	0.5938282156174962	0.8799189876986383	0.24090058449089943	0.5187811799317511	0.6897867340357811	0.7338291201725506	0.9090846639999159	0.7363313458009656	1.0	0	0.0	-2.7034622443670837e-07	10
792	0.02985344217733058	0.006049560400094052	0.005700760494527047	0.936868692867	-1	0.25	1	0.4	4	0.6666666666666666	8	0.2916666666666667	0.6666666666666666	10	8	3	2	0	0.75	6	8	14	0.25	0.25	0.7134817760735347	0.9561322603646724	0.6697287358958435	0.8531845980790063	0.8617743231646979	0.7552067110763344	0.7702413274235635	0.879675917881028	0.6	0.1	0.0	0.005700760494527047	51
4581	0.034689378355110066	0.007802537331313564	0.007714413034229269	0.9447197457595713	-1	0	0	0.3	3	0.75	9	0.2916666666666667	0.6666666666666666	10	8	3	3	0	0.75	6	8	14	0.375	0	0.7309922637482594	0.9351800913856663	0.7064703237855003	0.8381685055898337	0.745980723544931	0.8729813265240378	0.8081185223802186	0.8889891057347998	0.5	0.3	0.0	0.007714413034229269	18
4013	0.02728511567464764	0.006103025733758068	0.005805842869465982	0.9572718888613714	-1	0	0	0.375	3	0.7	7	0.2857142857142857	0.7	10	7	1	2	0	0.8571428571428571	6	7	12	0.6666666666666666	0	0.7242517404161204	0.9312418979125335	0.7064703237855003	0.8387940710886589	0.8521898235191958	0.7914894789117363	0.7540844621307496	0.865651441891167	0.6	0.3	0.0	0.005805842869465982	8
3559	0.03529501692341091	0.006986311324875921	0.00689524258249246	0.9483688337418952	-1	0	0	0.3	3	0.75	9	0.2916666666666667	0.6666666666666666	11	8	2	2	0	0.75	6	8	14	0.4	0	0.7309922637482594	0.9273545122001929	0.7064703237855003	0.8286318280596402	0.8426053238736939	0.8716526318672039	0.8081185223802186	0.8821329642877974	0.5909090909090909	0.2727272727272727	0.0	0.00689524258249246	56
1638	0.02231659574979828	0.003821516990845259	0.0037733725889540696	0.965652156215368	-1	0	0	0.2857142857142857	2	0.875	7	0.3333333333333333	0.75	8	6	1	2	0	0.8333333333333334	5	6	10	0.5	0	0.7309922637482594	0.9540005147718784	0.6613469028538773	0.8613542443144754	0.8521898235191958	0.7980770586576424	0.7702413274235635	0.8887113850505861	0.625	0.25	0.0	0.0037733725889540696	15
2976	0.026270202631023424	0.00652233883790405	0.006522061139958792	0.9575641035831636	-1	0	0	0.375	3	0.7	7	0.2857142857142857	0.7	10	7	1	2	0	0.8571428571428571	6	7	12	0.6666666666666666	0	0.7233269621823126	0.9312204728767295	0.7064703237855003	0.8387940710886589	0.8521898235191958	0.7914894789117363	0.7540844621307496	0.8656384717402027	0.65	0.3	0.0	0.006522061139958792	76
1851	0.022041869133491033	0.0033526364478683695	0.002111935425098081	0.9698745132758818	-1	0	0	0.2857142857142857	2	0.875	7	0.3333333333333333	0.75	7	6	2	2	0	0.8333333333333334	5	6	10	0.2857142857142857	0	0.7156616606163659	0.9463140741659797	0.6162234819222542	0.8724969249700869	0.852466366962978	0.7913885607624863	0.7702413274235635	0.8851353399371803	0.6428571428571428	0.14285714285714285	0.0	0.002111935425098081	4
4454	0.03519733141247784	0.00797861129708961	0.007959065259683443	0.9496135755321836	-1	0	0	0.3	3	0.75	9	0.2916666666666667	0.6666666666666666	11	8	2	2	0	0.75	6	8	14	0.4	0	0.7309922637482594	0.9273008255890671	0.7064703237855003	0.8286318280596402	0.7813909469961782	0.862414733766942	0.7702413274235635	0.879298162604654	0.5909090909090909	0.18181818181818182	0.0	0.007959065259683443	22
66	0.0011530592487575496	0.0002815124781101823	0.00028149862003420153	0.9900728932626427	-1	0	0	0.5	1	1.0	1	1.0	1.0	2	1	0	1	0	0.3333333333333333	1	3	3	0.3333333333333333	0	0.4050039660895961	0.7277884758005471	0.7058372790969332	0.9385347850439785	0.8006588972285023	0.8736868475772395	0.9250579851112861	0.8677350284994755	1.0	0.5	0.0	0.00028149862003420153	24
3069	0.0267104306301941	0.00818554711622364	0.008040129056140254	0.9566690556661176	-1	0	0	0.375	3	0.7	7	0.2857142857142857	0.7	9	7	2	2	0	0.8571428571428571	6	7	12	0.3333333333333333	0	0.7309922637482594	0.9395277445449468	0.7064703237855003	0.8492233198282712	0.8426053238736939	0.7949352770640405	0.7702413274235635	0.8745954696411783	0.6111111111111112	0.4444444444444444	0.0	0.008040129056140254	37
4909	0.03561625906551331	0.008201901271953641	0.008201610258380855	0.9490320955416627	-1	0	0	0.3	3	0.75	9	0.2916666666666667	0.6666666666666666	11	8	2	2	0	0.75	6	8	14	0.4	0	0.7309922637482594	0.9273008255890671	0.7064703237855003	0.8286318280596402	0.8426053238736939	0.8716526318672039	0.8081185223802186	0.8821053513301139	0.5909090909090909	0.2727272727272727	0.0	0.008201610258380855	25
3875	0.026668264004927226	0.008251715797461005	0.008143339289241566	0.956437704160117	-1	0	0	0.375	3	0.7	7	0.2857142857142857	0.7	9	7	2	2	0	0.8571428571428571	6	7	12	0.3333333333333333	0	0.7309922637482594	0.9395277445449468	0.7064703237855003	0.8492233198282712	0.8426053238736939	0.7949352770640405	0.7702413274235635	0.8745954696411783	0.6111111111111112	0.5555555555555556	0.0	0.008143339289241566	14
1938	0.02236886829210384	0.006035263178988208	0.005911635908831008	0.9592854044531964	-1	0	0	0.375	3	0.6666666666666666	6	0.3055555555555556	0.6666666666666666	7	6	3	2	0	1.0	6	6	11	0.2222222222222222	0	0.7156616606163659	0.9463190675230951	0.6162234819222542	0.874717073352777	0.8617743231646979	0.7986830150390276	0.7702413274235635	0.8873190014210478	0.6428571428571428	0.14285714285714285	0.0	0.005911635908831008	18
3779	None	None	None	None	None	0.25	1	0.5	5	0.5384615384615384	7	0.5	0.5384615384615384	10	7	4	2	0	0.8333333333333334	6	5	15	0.2222222222222222	0.6666666666666666	0.7137900354848039	0.956058562779448	0.6697287358958435	0.8514623347028566	0.821582635080438	0.75397404575993	0.7702413274235635	0.878894166532597	0.6	0.3	0.0	None	0
1595	0.021952493209491317	0.005740691737447568	0.005389876421137685	0.9597884280897554	-1	0	0	0.375	3	0.6666666666666666	6	0.3055555555555556	0.6666666666666666	8	6	2	2	0	1.0	6	6	11	0.3333333333333333	0	0.7230187027710434	0.9433614349490589	0.6613469028538773	0.8613542443144754	0.8521898235191958	0.7980770586576424	0.7702413274235635	0.8812743930570921	0.625	0.5	0.0	0.005389876421137685	47
3051	0.010805878549340975	0.0004035955429984004	-0.00012474918432130703	0.9677071013064934	-1	0	0	0.3333333333333333	2	0.8571428571428571	6	0.42857142857142855	0.7142857142857143	7	5	1	2	0	0.42857142857142855	7	3	9	0.5	0	0.7175112170839814	0.9562571071649745	0.7064703237855003	0.807089524026314	0.8426053238736939	0.7386904287252519	0.737179111264354	0.864325764471293	0.6428571428571428	0.42857142857142855	0.0	-1.2474918432130703e-05	2
1968	0.01965636056551904	0.0011892800888366971	0.0004924983291643874	0.9681721523120335	-1	0.25	1	0.5	5	0.5833333333333334	7	0.4375	0.5	10	6	3	1	0	0.5	8	4	14	0.16666666666666666	0.25	0.7128652572509961	0.9307551796078146	0.7148521568274665	0.8473747164172707	0.8095126325497872	0.8753045679490709	0.7540844621307496	0.8896398498915822	1.0	0.3	0.0	0.0004924983291643874	3
4805	0.03606771693092291	0.010492892150364861	0.010243658900020684	0.9500464375140173	-1	0	0	0.3	3	0.75	9	0.2916666666666667	0.6666666666666666	11	8	2	2	0	0.75	6	8	14	0.4	0	0.7309922637482594	0.9273008255890671	0.7064703237855003	0.8286318280596402	0.8426053238736939	0.8716526318672039	0.8081185223802186	0.8821053513301139	0.5909090909090909	0.2727272727272727	0.0	0.010243658900020684	87
2799	0.020911167957297295	0.004862871537804247	0.003368612863047421	0.9665128618793715	-1	0	0	0.2857142857142857	2	0.875	7	0.4	0.75	7	6	2	2	0	1.0	5	5	10	0.2857142857142857	0	0.7100688538856265	0.946330878901362	0.7232339898694328	0.8647858682811577	0.8617743231646979	0.7845031742709253	0.7702413274235635	0.8814075244271203	0.5714285714285714	0.14285714285714285	0.0	0.003368612863047421	10
3584	0.027151823785990445	0.007988148032023452	0.007915727275527163	0.9565196212519418	-1	0	0	0.375	3	0.7	7	0.2857142857142857	0.7	9	7	2	2	0	0.8571428571428571	6	7	12	0.3333333333333333	0	0.7309922637482594	0.9395277445449468	0.7064703237855003	0.8492233198282712	0.8426053238736939	0.7949352770640405	0.7702413274235635	0.8745954696411783	0.6111111111111112	0.5555555555555556	0.0	0.007915727275527163	83
423	0.005731166193437403	0.0014518494118264647	0.0014058815812143185	0.9895921239819926	-1	0	0	0.5	3	0.5	3	0.5333333333333333	0.5	6	3	1	1	0	0.6	5	3	8	0.3333333333333333	0	0.6802567750320941	0.7184033186720725	0.31358765510435116	0.944737220494051	0.972854561928781	0.973457349070154	0.9368554514935367	0.9212283319403989	1.0	0.6666666666666666	0.0	0.0014058815812143185	27
637	0.008824307977736952	0.000376681965406496	-0.00037389514079956283	0.9881618977705175	-1	0	0	0.5	2	0.75	3	0.6	0.75	4	3	1	2	0	0.4	5	2	6	0.4	0	0.44411408127605395	0.9718754871207472	0.7339172782107297	0.8680387462258158	0.8521898235191958	0.6928676081510561	0.9302751548149956	0.8889398935093401	0.625	0.25	0.0	-3.738951407995628e-05	7
4631	0.03615265157248997	0.010125222914252009	0.010089213093077939	0.9504914046934346	-1	0	0	0.3	3	0.75	9	0.2916666666666667	0.6666666666666666	11	8	2	2	0	0.75	6	8	14	0.4	0	0.7309922637482594	0.9273008255890671	0.7064703237855003	0.8286318280596402	0.7764199412258805	0.8541660593400549	0.8081185223802186	0.8768776499549077	0.5454545454545454	0.18181818181818182	0.0	0.010089213093077939	51
1408	0.023695013482219175	0.005996963365572647	0.0055846946273564535	0.9631539737030479	-1	0	0	0.2857142857142857	2	0.875	7	0.3333333333333333	0.75	8	6	1	2	0	0.8333333333333334	5	6	10	0.5	0	0.7233269621823126	0.9433724552267215	0.6613469028538773	0.8613542443144754	0.8521898235191958	0.7980770586576424	0.7702413274235635	0.881281586963841	0.625	0.25	0.0	0.0055846946273564535	124
1553	0.021891143666091243	0.005850957095041699	0.005566247920121432	0.9598265283969265	-1	0	0	0.375	3	0.6666666666666666	6	0.3055555555555556	0.6666666666666666	8	6	2	2	0	1.0	6	6	11	0.3333333333333333	0	0.7233269621823126	0.9433724552267215	0.6613469028538773	0.8613542443144754	0.8521898235191958	0.7980770586576424	0.7702413274235635	0.881281586963841	0.625	0.25	0.0	0.005566247920121432	106
4927	0.03540601725658459	0.00840028994526678	0.008376120424230275	0.9495486584239764	-1	0	0	0.3	3	0.75	9	0.2916666666666667	0.6666666666666666	11	8	2	2	0	0.75	6	8	14	0.4	0	0.7309922637482594	0.9273008255890671	0.7064703237855003	0.8286318280596402	0.7813909469961782	0.8576001396710929	0.8081185223802186	0.8778761174472601	0.5909090909090909	0.2727272727272727	0.0	0.008376120424230275	20
675	0.008016307233100662	0.00015507579156851718	0.00010758722765306757	0.9892063721679198	-1	0	0	0.5	2	0.75	3	0.6	0.75	4	3	1	2	0	0.4	5	2	6	0.4	0	0.36735869789777303	0.9466674815440654	0.7339172782107297	0.8692447852835408	0.8904537899748259	0.7180306114799337	0.91904279233534	0.8700956092318962	0.625	0	0.0	0.00010758722765306757	11
3906	0.03599996497896937	0.008181386323134414	0.008178098933799472	0.9489947897989868	-1	0	0	0.3	3	0.75	9	0.2916666666666667	0.6666666666666666	11	8	2	2	0	0.75	6	8	14	0.4	0	0.7309922637482594	0.9273008255890671	0.7064703237855003	0.8286318280596402	0.7813909469961782	0.869995970389214	0.8081185223802186	0.8815938633225098	0.5909090909090909	0.2727272727272727	0.0	0.008178098933799472	25
2950	0.016648821888902692	0.001040547833608591	-8.618761047381105e-05	0.977933474760477	-1	0.3333333333333333	1	0.5	4	0.5555555555555556	5	0.36666666666666664	0.5555555555555556	8	5	2	2	0	0.8333333333333334	6	5	11	0.4	0.8	0.7100688538856265	0.9356247764102408	0.7232339898694328	0.8714279542341808	0.8521898235191958	0.8954884483039085	0.8344551818986412	0.9043107473438994	0.5625	0.125	0.0	-8.618761047381105e-06	3
1183	0.024723376476977837	0.0018325854697065088	0.001803177075661501	0.9551545446474701	-1	0.25	1	0.4	4	0.6923076923076923	9	0.35714285714285715	0.5384615384615384	10	7	4	2	0	0.8571428571428571	7	6	15	0.2222222222222222	0.2222222222222222	0.7239434810048511	0.9404856940842438	0.6613469028538773	0.8531501657315477	0.821582635080438	0.7820729371100371	0.7540844621307496	0.8735255918140388	0.6	0.2	0.0	0.001803177075661501	11
1325	0.023184713689107152	0.0039077375866739894	0.003803996812329007	0.9633588442293142	-1	0	0	0.375	3	0.6666666666666666	6	0.3055555555555556	0.6666666666666666	8	6	2	2	0	1.0	6	6	11	0.3333333333333333	0	0.7233269621823126	0.9473778517101025	0.6613469028538773	0.8613542443144754	0.8521898235191958	0.7980770586576424	0.7702413274235635	0.8839611302121408	0.625	0.25	0.0	0.003803996812329007	19
1527	0.02192034013446219	0.005213055255474563	0.005148589055142121	0.960911692422332	-1	0	0	0.375	3	0.6666666666666666	6	0.3055555555555556	0.6666666666666666	8	6	2	2	0	1.0	6	6	11	0.3333333333333333	0	0.7239434810048511	0.9435277149431653	0.6613469028538773	0.8613542443144754	0.8521898235191958	0.7980770586576424	0.7702413274235635	0.8813830386000315	0.625	0.25	0.0	0.005148589055142121	46
1085	0.016047746219954535	0.0009422616838030489	0.00014577274603747834	0.9767713279722191	-1	0.3333333333333333	1	0.5	4	0.5555555555555556	5	0.36666666666666664	0.5555555555555556	8	5	2	2	0	0.8333333333333334	6	5	11	0.4	0.8	0.7134817760735347	0.9470734113007616	0.7148521568274665	0.8373009717825204	0.8984562822227588	0.7721214224209217	0.7540844621307496	0.8715082245324867	0.625	0.25	0.0	0.00014577274603747834	7
3006	0.023060057398511608	0.00573154545686274	0.005281605348271638	0.9636866613887927	-1	0	0	0.375	3	0.7777777777777778	7	0.36666666666666664	0.6666666666666666	8	6	2	1	0	0.8333333333333334	5	6	11	0.16666666666666666	0.3333333333333333	0.7233269621823126	0.9433724552267215	0.6613469028538773	0.8613542443144754	0.8095126325497872	0.7719633964771516	0.7702413274235635	0.8757726793055726	1.0	0.25	0.0	0.005281605348271638	17
1584	0.023348108429601732	0.004183752673687617	0.004155545198963634	0.969524503406073	-1	0	0	0.375	3	0.7777777777777778	7	0.36666666666666664	0.6666666666666666	8	6	2	1	0	0.8333333333333334	5	6	11	0.16666666666666666	0.3333333333333333	0.7233269621823126	0.9473778517101025	0.6613469028538773	0.8613542443144754	0.8095126325497872	0.7719633964771516	0.7702413274235635	0.8785594278441556	1.0	0.25	0.0	0.004155545198963634	17
3853	0.028168521300413297	0.0032938777417600915	0.0031857144172632787	0.9555518383109483	-1	0.3333333333333333	1	0.4444444444444444	4	0.6363636363636364	7	0.325	0.6363636363636364	10	7	2	2	0	0.625	5	8	13	0.4	0.25	0.7242517404161204	0.9493419793348966	0.6613469028538773	0.838374749635207	0.821582635080438	0.778260497023118	0.7702413274235635	0.8748060548524278	0.6	0.3	0.0	0.0031857144172632787	10
1705	0.02311756828019344	0.006659943371485922	0.006526789650291212	0.9655897678690861	-1	0	0	0.375	3	0.7777777777777778	7	0.36666666666666664	0.6666666666666666	8	6	2	1	0	0.8333333333333334	5	6	11	0.16666666666666666	0.3333333333333333	0.7233269621823126	0.9433724552267215	0.6613469028538773	0.8613542443144754	0.8095126325497872	0.7719633964771516	0.7702413274235635	0.8757726793055726	1.0	0.25	0.0	0.006526789650291212	58
2155	0.023155889075599307	0.006315547732012544	0.006207341773622061	0.9650206210384944	-1	0	0	0.2857142857142857	2	0.875	7	0.3333333333333333	0.75	8	6	1	2	0	0.8333333333333334	5	6	10	0.5	0	0.7233269621823126	0.9433724552267215	0.6613469028538773	0.8613542443144754	0.821582635080438	0.8455260801737332	0.7898053660238412	0.8921757952697588	0.625	0.25	0.0	0.006207341773622061	26
4950	0.0035478921522971974	0.00035367606163462826	0.0003533148460914099	0.9768772948984952	-1	0	0	0.6	3	0.6	3	0.7	0.4	3	2	3	3	0	0.4	2	5	7	0.3333333333333333	0.4	0.8627058234477424	0.5510095800514445	0.7064703237855003	0.7205369274868049	0.511231269745245	0.9092142054779169	0.8081185223802186	0.7598733008159351	0.3333333333333333	0.6666666666666666	0.0	0.0003533148460914099	3
2647	0.026710333188606643	0.0036451477906084377	-0.0029954468485904285	0.8997874796576434	-1	0	0	0.375	3	0.7777777777777778	7	0.4074074074074074	0.7777777777777778	9	7	1	1	0	0.3333333333333333	9	3	11	0.25	1.0	0.7156616606163659	0.9346972797547877	0.7064703237855003	0.8499038805463145	0.8426053238736939	0.7726038537590478	0.7702413274235635	0.8667707350659782	1.0	0.2222222222222222	0.0	-0.00029954468485904285	2
1650	0.0010073278339490855	5.975041035270496e-05	5.940531813686932e-05	0.9960174161104863	-1	0	0	0.75	3	0.3333333333333333	1	0.8333333333333334	0	1	0	3	3	0	0.6666666666666666	2	3	5	0.3333333333333333	0.6666666666666666	0	0	0	0	0	0	0	0	0	0	0	5.940531813686932e-05	10
3278	0.026181808502220242	0.007953729938505447	0.007798108633794039	0.9560104389737589	-1	0	0	0.375	3	0.7	7	0.2857142857142857	0.7	9	7	2	2	0	0.8571428571428571	6	7	12	0.3333333333333333	0	0.7309922637482594	0.9395057564184863	0.7064703237855003	0.8492233198282712	0.7764199412258805	0.7667986906181627	0.7702413274235635	0.868437864335282	0.6111111111111112	0.3333333333333333	0.0	0.007798108633794039	60
3052	0.025874600197502234	0.00708695193710512	0.006412836820177718	0.9549574912476024	-1	0	0	0.375	3	0.7	7	0.2857142857142857	0.7	9	7	2	2	0	0.8571428571428571	6	7	12	0.3333333333333333	0	0.7309922637482594	0.9395277445449468	0.7064703237855003	0.8492233198282712	0.7813909469961782	0.7923960315876928	0.7702413274235635	0.8740274806646422	0.6111111111111112	0.3333333333333333	0.0	0.006412836820177718	44
4943	0.036136369163064036	0.010359842485141515	0.01029228455654326	0.9507863854400921	-1	0	0	0.3	3	0.75	9	0.2916666666666667	0.6666666666666666	11	8	2	2	0	0.75	6	8	14	0.4	0	0.7309922637482594	0.9273008255890671	0.7064703237855003	0.8286318280596402	0.7813909469961782	0.8516060510452778	0.7702413274235635	0.8761414877846557	0.5909090909090908	0.45454545454545453	0.0	0.01029228455654326	54
3865	0.02712211698136431	0.007490578245801307	0.0074662255986376255	0.9585253768916357	-1	0	0	0.375	3	0.7	7	0.2857142857142857	0.7	10	7	1	2	0	0.8571428571428571	6	7	12	0.6666666666666666	0	0.7242517404161204	0.9312418979125335	0.7064703237855003	0.8387940710886589	0.8521898235191958	0.7914894789117363	0.7540844621307496	0.865651441891167	0.6	0.5	0.0	0.0074662255986376255	25
554	0.003362067534026366	0.000371839093318078	0.0003710976162035692	0.980058498545064	-1	0	0	0.5	2	0.75	3	0.6	0.75	4	3	1	2	0	0.4	2	5	6	0.4	0	0.23674663711457095	0.8824204712096041	0.3825854389637082	0.9464870146770543	0.9819199833079859	0.6581460776236631	0.9666441136883835	0.863869767708112	0.625	0.25	0.0	0.0003710976162035692	21
44	0.02629246049088368	0.0008388105521152247	-0.00012748589165486037	0.9593505064423556	-1	0.5	2	0.7	7	0.38461538461538464	5	0.42857142857142855	0.3076923076923077	9	4	5	0	0	0.7142857142857143	7	5	15	0.0	0.5	0.29979485227796265	0.9318373921748915	0.4576824359515747	0.929842075870402	0.8811786148762482	0.9180564460928576	0.9296985414675617	0.9268029240417877	0	0	0.0	-1.2748589165486037e-05	36
4224	0.03583885188139196	0.01051809761093697	0.010428756817573343	0.9505768811162091	-1	0	0	0.3	3	0.75	9	0.2916666666666667	0.6666666666666666	11	8	2	2	0	0.75	6	8	14	0.4	0	0.7309922637482594	0.9273008255890671	0.7064703237855003	0.8286318280596402	0.8426053238736939	0.8716526318672039	0.8081185223802186	0.8821053513301139	0.6363636363636364	0.2727272727272727	0.0	0.010428756817573343	114
1414	0.021632711437079257	0.005411421331306807	0.005368873563613904	0.9609710607966264	-1	0	0	0.375	3	0.6666666666666666	6	0.3055555555555556	0.6666666666666666	8	6	2	2	0	1.0	6	6	11	0.3333333333333333	0	0.7239434810048511	0.9435277149431653	0.6613469028538773	0.8613542443144754	0.8521898235191958	0.7980770586576424	0.7702413274235635	0.8813830386000315	0.625	0.25	0.0	0.005368873563613904	34
4780	0.036147203593408735	0.010650766689893953	0.01046119466521191	0.9506147733871844	-1	0	0	0.3	3	0.75	9	0.2916666666666667	0.6666666666666666	11	8	2	2	0	0.75	6	8	14	0.4	0	0.7309922637482594	0.9273008255890671	0.7064703237855003	0.8286318280596402	0.8426053238736939	0.8716526318672039	0.8081185223802186	0.8821053513301139	0.5909090909090909	0.2727272727272727	0.0	0.01046119466521191	44
1519	0.022594186535894793	0.005180079559339562	0.004968033567492101	0.9568369373862281	-1	0	0	0.375	3	0.6666666666666666	6	0.3055555555555556	0.6666666666666666	7	6	3	2	0	1.0	6	6	11	0.2222222222222222	0	0.7156616606163659	0.9463190675230951	0.6162234819222542	0.874717073352777	0.8617743231646979	0.7986830150390276	0.7702413274235635	0.8873190014210478	0.6428571428571428	0.14285714285714285	0.0	0.004968033567492101	22
4138	0.027217610345198706	0.00748449439476837	0.007412282031429905	0.956844793758228	-1	0	0	0.375	3	0.7	7	0.2857142857142857	0.7	9	7	2	2	0	0.8571428571428571	6	7	12	0.3333333333333333	0	0.7175112170839814	0.9347296076739742	0.7064703237855003	0.8499038805463147	0.8617743231646979	0.8398510025459324	0.7702413274235635	0.8826286804378651	0.6111111111111112	0.1111111111111111	0.0	0.007412282031429905	23
3826	0.036698390224749744	0.010487058303111214	0.010233317069755402	0.9509342064085956	-1	0	0	0.3	3	0.75	9	0.2916666666666667	0.6666666666666666	11	8	2	2	0	0.75	6	8	14	0.4	0	0.7309922637482594	0.9273008255890671	0.7064703237855003	0.8286318280596402	0.8426053238736939	0.8716526318672039	0.8081185223802186	0.8821053513301139	0.5909090909090909	0.2727272727272727	0.0	0.010233317069755402	54
2348	0.022878033257034053	0.006110339886640709	0.005804827521555627	0.9615833711576386	-1	0	0	0.375	3	0.7777777777777778	7	0.36666666666666664	0.6666666666666666	7	6	3	1	0	0.8333333333333334	5	6	11	0.1111111111111111	0.3333333333333333	0.7156616606163659	0.9463190675230951	0.6162234819222542	0.874717073352777	0.8426053238736939	0.7758914641529288	0.7702413274235635	0.8826992438682187	1.0	0.14285714285714285	0.0	0.005804827521555627	24
2292	0.023018278636983105	0.0012515884272090664	4.859871385606638e-05	0.9724659282193399	-1	0.5	2	0.6	6	0.46153846153846156	6	0.42857142857142855	0.46153846153846156	10	6	4	2	0	0.7142857142857143	5	7	15	0.25	0.18181818181818182	0.7128652572509961	0.9307058204159284	0.7232339898694328	0.8773313729232696	0.8119981354349359	0.8769729967917083	0.7702413274235635	0.8981056238449842	0.55	0.1	0.0	4.859871385606638e-05	1
444	0.0016201117051747318	0.0003256654141155568	0.0002494741178329731	0.996974586101119	-1	0	0	1.0	2	0.0	0	0.75	0	2	0	0	0	0	1.0	2	2	3	0.0	0	0	0	0	0	0	0	0	0	0	0	0	0.0002494741178329731	13
255	8.09692878447054e-06	8.031774647710837e-06	-2.729503305934327e-08	0.999600080292529	-1	0	0	1.0	2	0.0	0	1.0	0	1	0	1	0	0	0.3333333333333333	3	1	3	0.0	1.0	0	0	0	0	0	0	0	0	0	0	0	-2.729503305934327e-09	17
284	0.006240620868776263	0.0018781935687508357	-2.0619575245436917e-05	0.9821198697422571	-1	0	0	0.5	2	0.75	3	0.6	0.75	4	3	1	0	0	0.4	2	5	6	0.0	0	0.8007642966993892	0.7410852411869254	0.690575353389596	0.8765154181945141	0.7361068630139839	0.8940503760743633	0.8379899608189129	0.8474515019036788	0	0	0.0	-2.061957524543692e-06	4
2133	0.022875756387866892	0.0062688513623501245	0.005990787665267433	0.9609793976161147	-1	0	0	0.2857142857142857	2	0.875	7	0.3333333333333333	0.75	7	6	2	2	0	0.8333333333333334	5	6	10	0.2857142857142857	0	0.7156616606163659	0.9463190675230951	0.6162234819222542	0.874717073352777	0.8617743231646979	0.7986830150390276	0.7702413274235635	0.8873190014210478	0.6428571428571428	0.14285714285714285	0.0	0.005990787665267433	26
221	0.001830785102536755	9.472652759264233e-05	9.468968662475586e-05	0.9967344023693616	-1	0	0	0.6	3	0.6	3	0.5833333333333334	0.4	3	2	3	2	0	0.75	3	4	7	0.2222222222222222	0.5	0.7175112170839814	0.9313147441992699	0.5055544519851918	0.9177197465607888	0.6734948381472528	0.6343614360442154	0.7702413274235635	0.8649000492450603	0.6666666666666666	0.3333333333333333	0.0	9.468968662475586e-05	18
4917	0.03641669189117758	0.010064916623173319	0.009825411903376331	0.9499445315717422	-1	0	0	0.3	3	0.75	9	0.2916666666666667	0.6666666666666666	11	8	2	2	0	0.75	6	8	14	0.4	0	0.7309922637482594	0.9273008255890671	0.7064703237855003	0.8286318280596402	0.8426053238736939	0.8716526318672039	0.8081185223802186	0.8821053513301139	0.5909090909090909	0.2727272727272727	0.0	0.009825411903376331	22
4788	0.018950851174768243	0.0012555998613857698	0.0004308790868850692	0.9506849091245437	-1	0	0	0.25	2	0.9	9	0.3333333333333333	0.9	11	9	0	2	0	0.4444444444444444	9	4	12	1.0	0	0.7309922637482594	0.9273008255890671	0.7064703237855003	0.8286318280596402	0.7813909469961782	0.862414733766942	0.7702413274235635	0.879298162604654	0.5909090909090909	0.45454545454545453	0.0	0.0004308790868850692	6
3027	0.018963437617401244	0.00519809942708588	-0.0027035277263749075	0.9743194881615793	-1	0.25	1	0.5	5	0.5833333333333334	7	0.3333333333333333	0.5	10	6	3	1	0	0.8571428571428571	7	6	14	0.16666666666666666	0.2	0.7309922637482594	0.9354353875566301	0.6613469028538773	0.8666801821712364	0.7789054441110294	0.7653621762879248	0.7702413274235635	0.8709281496464737	1.0	0.2	0.0	-0.00027035277263749073	1
1327	0.02330881127291832	0.005080928491937524	0.005079326358049155	0.9613288593714497	-1	0	0	0.375	3	0.6666666666666666	6	0.3055555555555556	0.6666666666666666	8	6	2	2	0	1.0	6	6	11	0.3333333333333333	0	0.7239434810048511	0.9475313494298513	0.6613469028538773	0.8613542443144754	0.8521898235191958	0.7980770586576424	0.7702413274235635	0.8840665089843265	0.625	0.375	0.0	0.005079326358049155	26
89	0.09055426671794066	0.014449401214608769	-0.006416625622143218	0.7823076940933857	-1	0	0	0.1	1	1.0	13	1.0	1.0	14	13	0	0	0	0.06666666666666667	15	1	15	0.0	0	0.2407198256800685	0.9533261376891597	0.6774831588747409	0.7634070191166967	0.659325438550175	0.8477450044212611	0.9201426984840604	0.8774408015506069	0	0	0.0	-0.0006416625622143217	10
3435	0.026092497331360192	0.00539587117685456	0.005395770864339715	0.9566387306359848	-1	0	0	0.375	3	0.7	7	0.2857142857142857	0.7	10	7	1	2	0	0.8571428571428571	6	7	12	0.6666666666666666	0	0.7233269621823126	0.9312204728767295	0.7064703237855003	0.8387940710886589	0.8521898235191958	0.7914894789117363	0.7540844621307496	0.8656384717402027	0.6	0.3	0.0	0.005395770864339715	10
5024	0.02622614669463944	0.0039582200328316525	0.0015248518854413774	0.9465702036877429	-1	0	0	0.4444444444444444	4	0.6363636363636364	7	0.3611111111111111	0.5454545454545454	9	6	3	1	0	1.0	6	6	13	0.14285714285714285	0.2857142857142857	0.7156616606163659	0.9392310344182829	0.7064703237855003	0.8242009207334955	0.8426053238736939	0.8491385549345222	0.8081185223802186	0.8811785644376986	1.0	0.1111111111111111	0.0	0.0015248518854413774	0
563	0.0013988312834049858	0.0001671958187423573	0.00016717584202620065	0.9882277391899282	-1	0	0	0.5	1	1.0	1	1.0	1.0	2	1	0	0	0	0.3333333333333333	1	3	3	0.0	0	0.6200641269868519	0.7626332049010756	0.7104535278010301	0.7965974029116852	0.45833603996904404	0.8159687863232374	0.8320188536189171	0.7925778239900849	0	0	0.0	0.00016717584202620065	17
1467	0.023625503759065473	0.004935504406338847	0.004886916876631529	0.9649150821126966	-1	0	0	0.2857142857142857	2	0.875	7	0.3333333333333333	0.75	8	6	1	2	0	0.8333333333333334	5	6	10	0.5	0	0.7239434810048511	0.9475313494298513	0.6613469028538773	0.8613542443144754	0.821582635080438	0.796732343563242	0.7702413274235635	0.8837818277883698	0.625	0.25	0.0	0.004886916876631529	17
857	0.023400161425270072	0.004309702350190589	0.004117551711611336	0.9635230406373357	-1	0	0	0.375	3	0.6666666666666666	6	0.3055555555555556	0.6666666666666666	8	6	2	2	0	1.0	6	6	11	0.3333333333333333	0	0.7239434810048511	0.9475313494298513	0.6613469028538773	0.8613542443144754	0.8521898235191958	0.7980770586576424	0.7702413274235635	0.8840665089843265	0.625	0.25	0.0	0.004117551711611336	88
814	0.016565060331948152	0.0009013012069268438	-0.0006291002731986448	0.9792568060512101	-1	0	0	0.5	3	0.5714285714285714	4	0.45	0.42857142857142855	6	3	2	2	0	0.8	5	4	9	0.4	0	0.7239434810048511	0.9635091351860927	0.6613469028538773	0.867812642651263	0.8906954734980891	0.8163292012386825	0.8344718008793772	0.9016460579050032	0.6666666666666666	0.5	0.0	-6.291002731986448e-05	3
4271	0.03590472116916243	0.010077673287239908	0.009862527523921197	0.9502540556041112	-1	0	0	0.3	3	0.75	9	0.2916666666666667	0.6666666666666666	11	8	2	2	0	0.75	6	8	14	0.4	0	0.7309922637482594	0.9273008255890671	0.7064703237855003	0.8286318280596402	0.8426053238736939	0.8716526318672039	0.8081185223802186	0.8821053513301139	0.6363636363636364	0.18181818181818182	0.0	0.009862527523921197	30
1665	0.023612836210862017	0.005972786120504981	0.005550505413005699	0.9631492843976543	-1	0	0	0.2857142857142857	2	0.875	7	0.3333333333333333	0.75	8	6	1	2	0	0.8333333333333334	5	6	10	0.5	0	0.7233269621823126	0.9433724552267215	0.6613469028538773	0.8613542443144754	0.821582635080438	0.796732343563242	0.7702413274235635	0.8809909878076334	0.625	0.125	0.0	0.005550505413005699	26
4935	0.0357788999615127	0.01041983691443059	0.010270617615705661	0.9511435001456229	-1	0	0	0.3	3	0.75	9	0.2916666666666667	0.6666666666666666	11	8	2	2	0	0.75	6	8	14	0.4	0	0.7309922637482594	0.9273008255890671	0.7064703237855003	0.8286318280596402	0.7813909469961782	0.8686536839212796	0.8081185223802186	0.8811821000973223	0.5909090909090908	0.18181818181818182	0.0	0.010270617615705661	99
3488	0.04333469270645642	0.00827044736683213	0.007216978268052755	0.9177297316987669	-1	0	0	0.2	2	0.8333333333333334	10	0.25925925925925924	0.8333333333333334	11	10	2	1	0	0.6666666666666666	6	9	14	0.14285714285714285	0	0.7309922637482594	0.9467731275484268	0.7064703237855003	0.8499174482147476	0.7813909469961782	0.7709888416561397	0.7702413274235635	0.8745846074832837	1.0	0.18181818181818182	0.0	0.007216978268052755	22
344	0.0007965308537576096	0.0005696593878311517	0.0005696577772548107	0.9869633571044005	-1	0	0	0.5	1	1.0	1	1.0	1.0	1	1	1	1	0	0.3333333333333333	1	3	3	0.16666666666666666	0	0.7326359004229644	0.5	0.6809052050776548	0.5	0.35604204410322887	0.5	0.841146515625616	0.5	1.0	1.0	0.0	0.0005696577772548107	116
3666	0.03193677283485856	0.002594015689076491	0.0018607450956349913	0.953579429506498	-1	0.3333333333333333	1	0.4444444444444444	4	0.6363636363636364	7	0.325	0.6363636363636364	10	7	2	2	0	0.625	5	8	13	0.4	0.25	0.7309922637482594	0.9557503934105962	0.6613469028538773	0.838374749635207	0.821582635080438	0.7850533932062047	0.7702413274235635	0.8812930545051957	0.6	0.3	0.0	0.0018607450956349913	8
4673	0.035514941628676355	0.009927454255679272	0.009790256355824376	0.9508772210012832	-1	0	0	0.3	3	0.75	9	0.2916666666666667	0.6666666666666666	11	8	2	2	0	0.75	6	8	14	0.4	0	0.7309922637482594	0.9273008255890671	0.7064703237855003	0.8286318280596402	0.8426053238736939	0.8716526318672039	0.8081185223802186	0.8821053513301139	0.6363636363636364	0.2727272727272727	0.0	0.009790256355824376	51
4373	0.04221792280726955	0.011360510647493905	0.010940112259970923	0.9488346180323118	-1	0	0	0.2222222222222222	2	0.9090909090909091	10	0.325	0.7272727272727273	10	8	2	3	0	0.625	5	8	13	0.5	0	0.7309922637482594	0.9351800913856663	0.7064703237855003	0.8381685055898337	0.7153735351061731	0.8689794093279535	0.8081185223802186	0.8878120955386678	0.5	0.4	0.0	0.010940112259970923	45
2104	0.022305433022903907	0.005864352791901396	0.005621372224459361	0.9570270199066561	-1	0	0	0.375	3	0.6666666666666666	6	0.3055555555555556	0.6666666666666666	7	6	3	2	0	1.0	6	6	11	0.2222222222222222	0	0.7156616606163659	0.9463190675230951	0.6162234819222542	0.874717073352777	0.8617743231646979	0.7986830150390276	0.7702413274235635	0.8873190014210478	0.6428571428571428	0.14285714285714285	0.0	0.005621372224459361	16
3599	0.028946941594759832	0.0035575438714815196	0.002314264778863746	0.8885166505354495	-1	0	0	0.3	3	0.7692307692307693	10	0.42857142857142855	0.7692307692307693	11	10	3	2	0	0.7142857142857143	5	7	15	0.2222222222222222	0	0.7309922637482594	0.9309400022486037	0.7064703237855003	0.8397883930022461	0.7813909469961782	0.8330908179661938	0.7702413274235635	0.8760113281075672	0.5454545454545454	0.18181818181818182	0.0	0.002314264778863746	2
4864	0.01331509008278701	0.0008159406077460043	0.0008150283328231359	0.9650102749526493	-1	0	0	0.5	5	0.5384615384615384	7	0.375	0.5384615384615384	11	7	3	1	0	0.625	8	5	15	0.16666666666666666	0.36363636363636365	0.7309922637482594	0.9285267436030232	0.7064703237855003	0.8397883930022461	0.7813909469961782	0.8308406596789862	0.7702413274235635	0.8740782338377052	1.0	0.18181818181818182	0.0	0.0008150283328231359	1
4477	0.03454682699642032	0.009101104693573723	0.009089146775037395	0.9474044198455909	-1	0	0	0.3	3	0.75	9	0.2916666666666667	0.6666666666666666	10	8	3	3	0	0.75	6	8	14	0.375	0	0.7242517404161204	0.9312418979125335	0.7064703237855003	0.8387940710886589	0.821582635080438	0.8587227273479436	0.7898053660238412	0.882878553821285	0.5	0.2	0.0	0.009089146775037395	31
3539	0.025497819091146786	0.007132185775364752	0.007102529790925494	0.9580673775879143	-1	0	0	0.375	3	0.7	7	0.2857142857142857	0.7	10	7	1	2	0	0.8571428571428571	6	7	12	0.6666666666666666	0	0.7233269621823126	0.9312204728767295	0.7064703237855003	0.8387940710886589	0.8521898235191958	0.7914894789117363	0.7540844621307496	0.8656384717402027	0.6	0.5	0.0	0.007102529790925494	44
4667	0.036580229669917703	0.00880675930438174	0.008806755378716377	0.9496240445951334	-1	0	0	0.3	3	0.75	9	0.2916666666666667	0.6666666666666666	11	8	2	2	0	0.75	6	8	14	0.4	0	0.7309922637482594	0.9273008255890671	0.7064703237855003	0.8286318280596402	0.8426053238736939	0.8716526318672039	0.8081185223802186	0.8821053513301139	0.5909090909090909	0.2727272727272727	0.0	0.008806755378716377	19
3728	0.02684920661186109	0.0056463506786390396	0.005646092997953848	0.9567999327683393	-1	0	0	0.375	3	0.7	7	0.2857142857142857	0.7	10	7	1	2	0	0.8571428571428571	6	7	12	0.6666666666666666	0	0.7242517404161204	0.9312418979125335	0.7064703237855003	0.8387940710886589	0.8521898235191958	0.7914894789117363	0.7540844621307496	0.865651441891167	0.6000000000000001	0.4	0.0	0.005646092997953848	18
808	0.03429326814415911	0.011863560615106235	0.008754048166389819	0.8949336594970764	-1	0.25	1	0.5	5	0.6153846153846154	8	0.2777777777777778	0.6153846153846154	11	8	3	1	0	0.6666666666666666	6	9	15	0.14285714285714285	0.6666666666666666	0.7168946982614429	0.9527619240981395	0.6162234819222542	0.8573933044854178	0.8426053238736939	0.7649131609803185	0.7702413274235635	0.8800171738836015	1.0	0.09090909090909091	0.0	0.008754048166389819	13
3659	0.02690429190099314	0.008016242333576128	0.007831394694462788	0.956397990824591	-1	0	0	0.375	3	0.7	7	0.2857142857142857	0.7	9	7	2	2	0	0.8571428571428571	6	7	12	0.3333333333333333	0	0.7309922637482594	0.9395277445449468	0.7064703237855003	0.8492233198282712	0.8426053238736939	0.7949352770640405	0.7702413274235635	0.8745954696411783	0.6111111111111112	0.3333333333333333	0.0	0.007831394694462788	46
4816	0.04056104361590705	0.00987988194281134	0.009781714924294218	0.9471550588784621	-1	0	0	0.2222222222222222	2	0.9090909090909091	10	0.325	0.7272727272727273	10	8	2	2	0	0.625	5	8	13	0.3333333333333333	0	0.7309922637482594	0.9351800913856663	0.7064703237855003	0.8381685055898337	0.745980723544931	0.8729813265240378	0.8081185223802186	0.8889891057347998	0.6	0.2	0.0	0.009781714924294218	27
2795	0.01751889146264627	0.0008025743719033346	0.0008015309696016489	0.9511602528937287	-1	0	0	0.25	2	0.9	9	0.4	0.9	11	9	0	2	0	0.3	10	3	12	1.0	0	0.7309922637482594	0.9309494605900264	0.7064703237855003	0.8397883930022461	0.8426053238736939	0.7822700331344468	0.737179111264354	0.863616148193328	0.5909090909090908	0.2727272727272727	0.0	0.0008015309696016489	5
4916	0.03561469787174658	0.00964566289082186	0.00962375027468246	0.9503512012973767	-1	0	0	0.3	3	0.75	9	0.2916666666666667	0.6666666666666666	11	8	2	2	0	0.75	6	8	14	0.4	0	0.7309922637482594	0.9273008255890671	0.7064703237855003	0.8286318280596402	0.8426053238736939	0.8716526318672039	0.8081185223802186	0.8821053513301139	0.6363636363636364	0.09090909090909091	0.0	0.00962375027468246	50
768	0.035166793198674114	0.006168541028677708	-0.005468389731693697	0.9342086024937364	-1	0	0	0.2222222222222222	2	0.9090909090909091	10	0.37142857142857144	0.7272727272727273	10	8	2	1	0	0.7142857142857143	5	7	13	0.16666666666666666	0	0.7309922637482594	0.944038749502678	0.7064703237855003	0.8498346556862301	0.7813909469961782	0.7790519115459145	0.7540844621307496	0.8743141431515598	1.0	0.3	0.0	-0.0005468389731693696	2
2178	0.009630761279783177	0.00031578372661981297	-0.00030882431907715296	0.9864999858203594	-1	0	0	0.5	3	0.6666666666666666	4	0.5333333333333333	0.5	5	3	2	1	0	0.6	5	3	8	0.16666666666666666	0.6666666666666666	0.7100688538856265	0.9633417548152976	0.7232339898694328	0.843705769806899	0.8617743231646979	0.6840921492900975	0.8835137957687655	0.8709245775259159	1.0	0.2	0.0	-3.0882431907715295e-05	5
446	7.460140228491515e-08	3.6376065302896876e-08	2.668505744152012e-09	0.9999975174199058	-1	0	0	0	0	0	0	1.0	0	0	0	0	2	0	1.0	1	1	1	0.5	0	0	0	0	0	0	0	0	0	0	0	0	-0.1	1
4320	0.03608744566836933	0.010604120913571992	0.010338197908937185	0.9512663894297139	-1	0	0	0.3	3	0.75	9	0.2916666666666667	0.6666666666666666	11	8	2	2	0	0.75	6	8	14	0.4	0	0.7309922637482594	0.9273008255890671	0.7064703237855003	0.8286318280596402	0.8426053238736939	0.8716526318672039	0.8081185223802186	0.8821053513301139	0.5909090909090909	0.2727272727272727	0.0	0.010338197908937185	104
175	7.795408386079372e-09	7.156588835341769e-09	6.044361121861531e-09	0.9999989615345755	-1	0	0	1.0	1	0	0	1.0	0	0	0	1	1	0	0.5	1	2	2	0.16666666666666666	0	0	0	0	0	0	0	0	0	0	0	0	-0.1	1
1014	0.022853822901010668	0.004879495973470174	0.004521988239046569	0.9658362356125024	-1	0	0	0.2857142857142857	2	0.875	7	0.3333333333333333	0.75	8	6	1	2	0	0.8333333333333334	5	6	10	0.5	0	0.7233269621823126	0.9473778517101025	0.6613469028538773	0.8613542443144754	0.8521898235191958	0.7980770586576424	0.7702413274235635	0.8839611302121408	0.625	0.25	0.0	0.004521988239046569	31
1598	0.02345686438752009	0.0056803051576213145	0.005509870102096611	0.9621422096142392	-1	0	0	0.2857142857142857	2	0.875	7	0.3333333333333333	0.75	7	6	2	2	0	0.8333333333333334	5	6	10	0.2857142857142857	0	0.7168946982614429	0.9464844382895383	0.6162234819222542	0.874717073352777	0.8617743231646979	0.7986830150390276	0.7702413274235635	0.8874276088061431	0.6428571428571428	0.14285714285714285	0.0	0.005509870102096611	24
1068	0.033958404550395616	0.006136747308648074	0.006132837036863903	0.9187087330302719	-1	0	0	0.25	2	0.8888888888888888	8	0.34375	0.7777777777777778	8	7	2	2	0	0.5	4	8	11	0.2857142857142857	0	0.7100688538856265	0.9253951277332969	0.6697287358958435	0.8470095234749796	0.9351382412808196	0.79272880715185	0.7702413274235635	0.8649392735091915	0.625	0.125	0.0	0.006132837036863903	17
3687	0.025797702689693308	0.006718135669895019	0.00671790809255142	0.9575542897241242	-1	0	0	0.375	3	0.7	7	0.2857142857142857	0.7	10	7	1	2	0	0.8571428571428571	6	7	12	0.6666666666666666	0	0.7236352215935818	0.9312887199320032	0.7064703237855003	0.8387940710886589	0.8521898235191958	0.7914894789117363	0.7540844621307496	0.8656797960546053	0.6	0.3	0.0	0.00671790809255142	22
2635	0.015228223177031394	0.0014800966149574944	0.0003112066388572284	0.9777125218142326	-1	0.5	1	0.5714285714285714	4	0.5	4	0.4166666666666667	0.5	8	4	1	2	0	0.6666666666666666	6	4	10	1.0	0.5	0.7100688538856265	0.9356247764102408	0.7232339898694328	0.8714279542341808	0.8521898235191958	0.8954884483039085	0.8344551818986412	0.9043107473438994	0.5625	0.125	0.0	0.0003112066388572284	7
2349	0.02345560135863971	0.006298619638934062	0.006071054054028065	0.9609447908790232	-1	0	0	0.2857142857142857	2	0.875	7	0.3333333333333333	0.75	7	6	2	2	0	0.8333333333333334	5	6	10	0.2857142857142857	0	0.7150451417938275	0.9463023660078924	0.6162234819222542	0.874717073352777	0.8617743231646979	0.7986830150390276	0.7702413274235635	0.8873080451653862	0.6428571428571428	0.42857142857142855	0.0	0.006071054054028065	72
2159	0.023562477727752475	0.006586539657387724	0.006134651458777082	0.9612758678882163	-1	0	0	0.375	3	0.7777777777777778	7	0.36666666666666664	0.6666666666666666	7	6	3	1	0	0.8333333333333334	5	6	11	0.1111111111111111	0.3333333333333333	0.7156616606163659	0.9463190675230951	0.6162234819222542	0.874717073352777	0.8426053238736939	0.7758914641529288	0.7702413274235635	0.8826992438682187	1.0	0.14285714285714285	0.0	0.006134651458777082	44
1370	0.021912306068436346	0.004790041215574875	0.00453958105248866	0.9589133229124955	-1	0	0	0.375	3	0.6666666666666666	6	0.3055555555555556	0.6666666666666666	8	6	2	2	0	1.0	6	6	11	0.3333333333333333	0	0.7239434810048511	0.9435277149431653	0.6613469028538773	0.8613542443144754	0.8521898235191958	0.7980770586576424	0.7702413274235635	0.8813830386000315	0.625	0.25	0.0	0.00453958105248866	18
858	0.0289385081984538	0.0038525035369108814	0.0038517625756036146	0.948735097532348	-1	0.25	1	0.5	5	0.6153846153846154	8	0.3125	0.6153846153846154	11	8	3	1	0	0.75	6	8	15	0.14285714285714285	0.4444444444444444	0.7156616606163659	0.955959736203011	0.7064703237855003	0.8412008539576358	0.8426053238736939	0.7539217330118205	0.7702413274235635	0.8759705643016776	1.0	0.18181818181818182	0.0	0.0038517625756036146	26
4854	0.03651730989650355	0.007832229798540069	0.007830196968911537	0.9497522099439227	-1	0	0	0.3	3	0.75	9	0.2916666666666667	0.6666666666666666	11	8	2	2	0	0.75	6	8	14	0.4	0	0.7309922637482594	0.9273008255890671	0.7064703237855003	0.8286318280596402	0.7813909469961782	0.869995970389214	0.8081185223802186	0.8815938633225098	0.5909090909090908	0.2727272727272727	0.0	0.007830196968911537	19
4073	0.03618704980363095	0.008041359109293355	0.007998533862101882	0.9502609287125615	-1	0	0	0.3	3	0.75	9	0.2916666666666667	0.6666666666666666	11	8	2	2	0	0.75	6	8	14	0.4	0	0.7309922637482594	0.9273008255890671	0.7064703237855003	0.8286318280596402	0.7813909469961782	0.862414733766942	0.7702413274235635	0.879298162604654	0.5909090909090909	0.45454545454545453	0.0	0.007998533862101882	35
1972	0.00819840143342242	0.0007043879790870864	-8.778926318502767e-05	0.9879187267258939	-1	0	0	0.5	2	0.75	3	0.6	0.75	4	3	1	2	0	0.4	5	2	6	0.4	0	0.4906547567364239	0.9722393861440645	0.7339172782107297	0.8680387462258158	0.930887161582349	0.6774662228384968	0.9302017583410432	0.8870164419018712	0.75	0.25	0.0	-8.778926318502766e-06	3
3583	0.026652611586806565	0.008262273846192825	0.008079977023480836	0.9562448240369034	-1	0	0	0.375	3	0.7	7	0.2857142857142857	0.7	9	7	2	2	0	0.8571428571428571	6	7	12	0.3333333333333333	0	0.7309922637482594	0.9395277445449468	0.7064703237855003	0.8492233198282712	0.8426053238736939	0.7949352770640405	0.7702413274235635	0.8745954696411783	0.6111111111111112	0.3333333333333333	0.0	0.008079977023480836	107
1323	0.02330120568473964	0.003656722109018657	0.0033937991253503753	0.9708933314224233	-1	0	0	0.375	3	0.6666666666666666	6	0.3142857142857143	0.6666666666666666	8	6	2	2	0	0.7142857142857143	5	7	11	0.3333333333333333	0	0.7137900354848039	0.9552397945811936	0.6162234819222542	0.8424143189507167	0.9675691206404098	0.8274612354317805	0.8344551818986412	0.8910549009874179	0.625	0.25	0.0	0.0033937991253503753	15
3962	0.03555369977444003	0.009940141540724545	0.009911003702143394	0.9503703811275576	-1	0	0	0.3	3	0.75	9	0.2916666666666667	0.6666666666666666	11	8	2	2	0	0.75	6	8	14	0.4	0	0.7309922637482594	0.9273008255890671	0.7064703237855003	0.8286318280596402	0.8426053238736939	0.8716526318672039	0.8081185223802186	0.8821053513301139	0.5909090909090909	0.45454545454545453	0.0	0.009911003702143394	68
3472	0.027032430309292033	0.005963584338529789	0.005963469185362486	0.9574127756610599	-1	0	0	0.375	3	0.7	7	0.2857142857142857	0.7	10	7	1	2	0	0.8571428571428571	6	7	12	0.6666666666666666	0	0.7242517404161204	0.9312418979125335	0.7064703237855003	0.8387940710886589	0.8521898235191958	0.7914894789117363	0.7540844621307496	0.865651441891167	0.6	0.3	0.0	0.005963469185362486	35
1387	0.015245182325853087	0.0013821397726684337	-0.00011623532625915384	0.9756099497490646	-1	0.3333333333333333	1	0.625	5	0.4444444444444444	4	0.4583333333333333	0.4444444444444444	7	4	3	1	0	0.6666666666666666	6	4	11	0.14285714285714285	0.8	0.7100688538856265	0.946289561229713	0.7232339898694328	0.852039553885335	0.8617743231646979	0.7475548598707702	0.7702413274235635	0.8700891970209316	1.0	0.14285714285714285	0.0	-1.1623532625915383e-05	0
1997	0.023497943263290827	0.005533867015272825	0.005043060987288086	0.9636049502499784	-1	0	0	0.375	3	0.7777777777777778	7	0.36666666666666664	0.6666666666666666	8	6	2	1	0	0.8333333333333334	5	6	11	0.16666666666666666	0.3333333333333333	0.7233269621823126	0.9433724552267215	0.6613469028538773	0.8613542443144754	0.8095126325497872	0.7719633964771516	0.7702413274235635	0.8757726793055726	1.0	0.25	0.0	0.005043060987288086	14
4800	0.03581539500809287	0.010431875322902288	0.010246078167535711	0.9511374016578361	-1	0	0	0.3	3	0.75	9	0.2916666666666667	0.6666666666666666	11	8	2	2	0	0.75	6	8	14	0.4	0	0.7309922637482594	0.9273008255890671	0.7064703237855003	0.8286318280596402	0.7813909469961782	0.869995970389214	0.8081185223802186	0.8815938633225098	0.6363636363636364	0.2727272727272727	0.0	0.010246078167535711	63
198	0.0015004249170063905	4.264725848244686e-05	4.236951511605537e-05	0.9938110190876223	-1	0	0	0.3333333333333333	1	1.0	2	1.0	1.0	3	2	0	0	0	0.25	1	4	4	0.0	0	0.31280961335187174	0.7434048839804592	0.462447264573694	0.6380990158532535	0.8094140361960074	0.9326233163215573	0.8889486001440213	0.8052635012309934	0	0	0.0	4.236951511605537e-05	12
2319	0.029434881120042056	0.006421926459320222	0.005498254207468923	0.9574385981819206	-1	0	0	0.25	2	0.8888888888888888	8	0.3142857142857143	0.7777777777777778	9	7	1	2	0	0.7142857142857143	5	7	11	0.5	0	0.7309922637482594	0.9395057564184863	0.7064703237855003	0.8492233198282712	0.7764199412258805	0.7667986906181627	0.7702413274235635	0.868437864335282	0.5555555555555556	0.3333333333333333	0.0	0.005498254207468923	29
1331	0.022541430238608145	0.005063588834772712	0.00506207019490517	0.9610727113209949	-1	0	0	0.375	3	0.6666666666666666	6	0.3055555555555556	0.6666666666666666	8	6	2	2	0	1.0	6	6	11	0.3333333333333333	0	0.7239434810048511	0.9475313494298513	0.6613469028538773	0.8613542443144754	0.8521898235191958	0.7980770586576424	0.7702413274235635	0.8840665089843265	0.625	0.25	0.0	0.00506207019490517	36
3954	0.03361940284435108	0.007284565516903057	0.007237516508592499	0.9487922432459696	-1	0	0	0.3	3	0.75	9	0.2916666666666667	0.6666666666666666	11	8	2	2	0	0.75	6	8	14	0.4	0	0.7309922637482594	0.9273545122001929	0.7064703237855003	0.8286318280596402	0.7813909469961782	0.862414733766942	0.7702413274235635	0.8793263431081704	0.5909090909090909	0.45454545454545453	0.0	0.007237516508592499	43
449	1.4090013465436965e-06	2.6242291911409864e-08	-2.6150211348929922e-08	0.9999991227591783	-1	0	0	1.0	1	0	0	1.0	0	1	0	0	0	0	0.5	2	1	2	0.0	0	0	0	0	0	0	0	0	0	0	0	0	-2.6150211348929923e-09	18
2492	0.028806027413850185	0.006307047088277849	0.005489482285248246	0.9575401172165764	-1	0	0	0.25	2	0.8888888888888888	8	0.3142857142857143	0.7777777777777778	9	7	1	2	0	0.7142857142857143	5	7	11	0.5	0	0.7309922637482594	0.9395057564184863	0.7064703237855003	0.8492233198282712	0.7764199412258805	0.7667986906181627	0.7702413274235635	0.868437864335282	0.5555555555555556	0.3333333333333333	0.0	0.005489482285248246	27
819	0.0233998574978788	0.004613167363709025	0.004438725875908958	0.9638303112281931	-1	0	0	0.375	3	0.6666666666666666	6	0.3055555555555556	0.6666666666666666	8	6	2	2	0	1.0	6	6	11	0.3333333333333333	0	0.7239434810048511	0.9475313494298513	0.6613469028538773	0.8613542443144754	0.8521898235191958	0.7980770586576424	0.7702413274235635	0.8840665089843265	0.625	0.375	0.0	0.004438725875908958	111
26	0.0474913390013543	0.0038356986814737635	-0.0023855005513879744	0.8809359220254107	-1	0	0	0.3	3	0.7692307692307693	10	0.2777777777777778	0.6923076923076923	12	9	2	0	0	0.6666666666666666	6	9	15	0.0	0	0.6076893962013835	0.9050346074162023	0.6617058517349438	0.9598775030148161	0.7194904347333342	0.8668908911958598	0.8786821213603822	0.9194100079904268	0	0	0.0	-0.00023855005513879744	30
24	0.05366931161094161	0.003007914145854834	-0.002922685185878927	0.9202461876808271	-1	0	0	0.3	3	0.6923076923076923	9	0.30612244897959184	0.6153846153846154	11	8	3	1	0	1.0	7	7	15	0.14285714285714285	0	0.44651432179482714	0.950632142698447	0.5456872048580228	0.9332246593340687	0.7345236833537686	0.8801332622193799	0.7773880470588197	0.9261917530741809	1.0	0.09090909090909091	0.0	-0.00029226851858789267	28
2539	0.02258516195833814	0.006031402386198373	0.005747152167812801	0.9614304257824239	-1	0	0	0.375	3	0.7777777777777778	7	0.36666666666666664	0.6666666666666666	7	6	3	1	0	0.8333333333333334	5	6	11	0.1111111111111111	0.3333333333333333	0.7156616606163659	0.9463190675230951	0.6162234819222542	0.874717073352777	0.8426053238736939	0.7758914641529288	0.7702413274235635	0.8826992438682187	1.0	0.14285714285714285	0.0	0.005747152167812801	44
1575	None	None	None	None	None	0.3333333333333333	1	0.5555555555555556	5	0.5454545454545454	6	0.5416666666666666	0.45454545454545453	8	5	4	1	0	0.6666666666666666	6	4	13	0.1111111111111111	0.4444444444444444	0.7233269621823126	0.9433724552267215	0.6613469028538773	0.8613542443144754	0.8095126325497872	0.7719633964771516	0.7702413274235635	0.8757726793055726	1.0	0.25	0.0	None	0
3041	0.027048820044516197	0.005397563620428021	0.005394167036240318	0.9562907426935956	-1	0	0	0.375	3	0.7	7	0.2857142857142857	0.7	10	7	1	2	0	0.8571428571428571	6	7	12	0.6666666666666666	0	0.7242517404161204	0.9312418979125335	0.7064703237855003	0.8387940710886589	0.8521898235191958	0.7914894789117363	0.7540844621307496	0.865651441891167	0.6	0.3	0.0	0.005394167036240318	25
3978	0.0360954141863677	0.008448772482100768	0.008447098557140596	0.9487510672527922	-1	0	0	0.3	3	0.75	9	0.2916666666666667	0.6666666666666666	11	8	2	2	0	0.75	6	8	14	0.4	0	0.7309922637482594	0.9273008255890671	0.7064703237855003	0.8286318280596402	0.8426053238736939	0.8716526318672039	0.8081185223802186	0.8821053513301139	0.5909090909090909	0.2727272727272727	0.0	0.008447098557140596	61
531	0.03870039483211003	0.0015832538381875788	-0.001377213225997678	0.9332509012143084	-1	0	0	0.3	3	0.7692307692307693	10	0.375	0.6923076923076923	11	9	3	0	0	0.4	10	4	15	0.0	0.14285714285714285	0.7348289181238351	0.8776412862380235	0.7335074263457594	0.9545916760969579	0.3470880117188855	0.9373798613505672	0.8898833524604588	0.9291665698106725	0	0	0.0	-0.0001377213225997678	7
3319	0.025933745420525126	0.007396001379698258	0.007245607459098783	0.9564582301885468	-1	0	0	0.375	3	0.7	7	0.2857142857142857	0.7	9	7	2	2	0	0.8571428571428571	6	7	12	0.3333333333333333	0	0.7309922637482594	0.9395057564184863	0.7064703237855003	0.8492233198282712	0.7042462162522034	0.7956985566539748	0.7702413274235635	0.8747526585579477	0.6111111111111112	0.3333333333333333	0.0	0.007245607459098783	31
2269	0.013982198077866015	0.001074172053922999	0.0008126967614999924	0.9724756134499893	-1	0	0	0.5	3	0.5	3	0.4	0.5	5	3	2	2	0	0.8	5	4	8	0.3333333333333333	0	0.7100688538856265	0.9059323575263895	0.7232339898694328	0.8299636686891331	0.9351382412808196	0.8555437466060563	0.8653450871143334	0.8671925006207399	0.7	0.2	0.0	0.0008126967614999924	7
2512	0.02353453614771492	0.006560918147527228	0.006128293123072678	0.9607788855558382	-1	0	0	0.2857142857142857	2	0.875	7	0.3333333333333333	0.75	7	6	2	2	0	0.8333333333333334	5	6	10	0.2857142857142857	0	0.7156616606163659	0.9463190675230951	0.6162234819222542	0.874717073352777	0.8617743231646979	0.7986830150390276	0.7702413274235635	0.8873190014210478	0.5714285714285714	0.14285714285714285	0.0	0.006128293123072678	46
203	0.0011325203634020458	0.00022391493482199892	0.00022391491068743516	0.9972467633528848	-1	0	0	1.0	2	0.0	0	0.75	0	2	0	0	1	0	1.0	2	2	3	0.5	0	0	0	0	0	0	0	0	0	0	0	0	0.00022391491068743516	83
1746	0.023187054190238657	0.005955975865443136	0.005550294958736663	0.9632396271616821	-1	0	0	0.2857142857142857	2	0.875	7	0.3333333333333333	0.75	8	6	1	2	0	0.8333333333333334	5	6	10	0.5	0	0.7233269621823126	0.9433724552267215	0.6613469028538773	0.8613542443144754	0.8521898235191958	0.7980770586576424	0.7702413274235635	0.881281586963841	0.625	0.25	0.0	0.005550294958736663	28
2999	0.024854826776396853	0.001065864275472623	0.0008060634388550992	0.9600710621028035	-1	0.25	1	0.5	5	0.5384615384615384	7	0.35714285714285715	0.5384615384615384	11	7	3	2	0	0.8571428571428571	6	7	15	0.3333333333333333	0.4444444444444444	0.7309922637482594	0.9542281405388887	0.6162234819222542	0.8567582472494969	0.8426053238736939	0.7845031855629264	0.7702413274235635	0.8848640016005714	0.5909090909090909	0.18181818181818182	0.0	0.0008060634388550992	1
3386	0.028618920076926357	0.007275804453804221	0.0072680949070204875	0.959351309714825	-1	0	0	0.375	3	0.7	7	0.2857142857142857	0.7	10	7	1	2	0	0.8571428571428571	6	7	12	0.6666666666666666	0	0.7242517404161204	0.9312418979125335	0.7064703237855003	0.8430914522607807	0.8521898235191958	0.7914894789117363	0.7540844621307496	0.8668921214694109	0.6	0.3	0.0	0.0072680949070204875	28
3815	0.026317374588336863	0.0065242759168596615	0.006081600326214752	0.9552473119652869	-1	0	0	0.375	3	0.7	7	0.2857142857142857	0.7	9	7	2	2	0	0.8571428571428571	6	7	12	0.3333333333333333	0	0.7309922637482594	0.9395277445449468	0.7064703237855003	0.8492233198282712	0.8426053238736939	0.7949352770640405	0.7702413274235635	0.8745954696411783	0.6111111111111112	0.3333333333333333	0.0	0.006081600326214752	18
4638	0.013632586205097547	0.0006926138679689515	-0.0006801213445855686	0.9585221940371578	-1	0	0	0.25	2	0.8888888888888888	8	0.3142857142857143	0.6666666666666666	8	6	2	2	0	0.7142857142857143	7	5	11	0.3333333333333333	0	0.7901085202658619	0.9513386409736688	0.7064703237855003	0.7925864932499184	0.8521898235191958	0.8893920580486562	0.8081185223802186	0.8940416338345255	0.625	0.375	0.0	-6.801213445855686e-05	1
2203	0.03309934388338157	0.00908001955895266	0.0022895519232366893	0.8760455208292169	-1	0	0	0.375	3	0.7777777777777778	7	0.4074074074074074	0.7777777777777778	8	7	2	1	0	0.3333333333333333	9	3	11	0.14285714285714285	1.0	0.7128652572509961	0.9373333699750451	0.6697287358958435	0.8620997319965398	0.8521898235191958	0.7731658024818835	0.7702413274235635	0.8722990868513404	1.0	0.125	0.0	0.0022895519232366893	9
1321	0.021524871221924195	0.005229792195956209	0.005168646026815555	0.9610961358140161	-1	0	0	0.375	3	0.6666666666666666	6	0.3055555555555556	0.6666666666666666	8	6	2	2	0	1.0	6	6	11	0.3333333333333333	0	0.7239434810048511	0.9435277149431653	0.6613469028538773	0.8613542443144754	0.8521898235191958	0.7980770586576424	0.7702413274235635	0.8813830386000315	0.625	0.25	0.0	0.005168646026815555	123
141	3.257841706624812e-06	2.463172086762279e-09	-2.3758826969318576e-09	0.9999989487794156	-1	0	0	1.0	1	0	0	1.0	0	1	0	0	1	0	0.5	2	1	2	0.3333333333333333	0	0	0	0	0	0	0	0	0	0	0	0	-2.3758826969318573e-10	53
3608	0.010101991700592965	0.0003747456769842226	6.768431807494689e-05	0.9674351496484846	-1	0	0	0.3333333333333333	2	0.8571428571428571	6	0.42857142857142855	0.5714285714285714	6	4	2	2	0	0.42857142857142855	7	3	9	0.3333333333333333	0	0.7901085202658619	0.9652384416800825	0.7064703237855003	0.8243011396904533	0.740333078739042	0.7955048911691851	0.8708286098094002	0.8885505216221694	0.6666666666666666	0.5	0.0	6.768431807494689e-05	4
3448	0.0263421690093229	0.005225738350243744	0.0051060761368668	0.9538703608663357	-1	0	0	0.375	3	0.7	7	0.2857142857142857	0.7	9	7	2	2	0	0.8571428571428571	6	7	12	0.3333333333333333	0	0.7309922637482594	0.9396563639750745	0.7064703237855003	0.8492233198282712	0.8426053238736939	0.7949352770640405	0.7702413274235635	0.8746782923897665	0.6111111111111112	0.3333333333333333	0.0	0.0051060761368668	8
3340	0.02181066537771439	0.004903557219736563	0.004614609567957357	0.9610563879602247	-1	0	0	0.375	3	0.6666666666666666	6	0.3055555555555556	0.6666666666666666	9	6	1	2	0	1.0	6	6	11	0.6666666666666666	0	0.7156616606163659	0.9346972797547877	0.7064703237855003	0.8499038805463145	0.8617743231646979	0.8384176194118798	0.7702413274235635	0.8822431581642428	0.6111111111111112	0.2222222222222222	0.0	0.004614609567957357	8
1205	0.02327110976585089	0.003691424360448711	0.003691408800381432	0.966423213317939	-1	0	0	0.2857142857142857	2	0.875	7	0.3333333333333333	0.75	8	6	1	2	0	0.8333333333333334	5	6	10	0.5	0	0.7233269621823126	0.9473778517101025	0.6613469028538773	0.8613542443144754	0.740333078739042	0.8063277017345961	0.8012011106474124	0.8857274025892757	0.625	0.375	0.0	0.003691408800381432	16
3330	0.025884409585566055	0.007564068769814343	0.007357472909622803	0.9561678542594063	-1	0	0	0.375	3	0.7	7	0.2857142857142857	0.7	9	7	2	2	0	0.8571428571428571	6	7	12	0.3333333333333333	0	0.7309922637482594	0.9396563639750745	0.7064703237855003	0.8492233198282712	0.8426053238736939	0.7949352770640405	0.7702413274235635	0.8746782923897665	0.6666666666666666	0.3333333333333333	0.0	0.007357472909622803	34
1868	0.02326039374969002	0.006400198392787901	0.006054934284773852	0.9618689183811417	-1	0	0	0.375	3	0.7777777777777778	7	0.36666666666666664	0.6666666666666666	7	6	3	1	0	0.8333333333333334	5	6	11	0.1111111111111111	0.3333333333333333	0.7156616606163659	0.9463190675230951	0.6162234819222542	0.874717073352777	0.8426053238736939	0.7758914641529288	0.7702413274235635	0.8826992438682187	1.0	0.14285714285714285	0.0	0.006054934284773852	41
3582	0.026424283626211114	0.007921120252186309	0.007774331301298853	0.9555100283628886	-1	0	0	0.375	3	0.7	7	0.2857142857142857	0.7	9	7	2	2	0	0.8571428571428571	6	7	12	0.3333333333333333	0	0.7309922637482594	0.9394985802932543	0.7064703237855003	0.8492233198282712	0.649356123216168	0.8310129134210185	0.8081185223802186	0.8830196655362149	0.6111111111111112	0.3333333333333333	0.0	0.007774331301298853	41
1028	0.023321265570612724	0.005038137841862213	0.005037997354577186	0.9612031968656028	-1	0	0	0.375	3	0.6666666666666666	6	0.3055555555555556	0.6666666666666666	8	6	2	2	0	1.0	6	6	11	0.3333333333333333	0	0.7239434810048511	0.9475313494298513	0.6613469028538773	0.8613542443144754	0.8521898235191958	0.7980770586576424	0.7702413274235635	0.8840665089843265	0.625	0.375	0.0	0.005037997354577186	89
447	0.032393385509406465	0.004770935617596222	0.0047471341519063565	0.9343440473041662	-1	0.25	1	0.4	4	0.6666666666666666	8	0.2916666666666667	0.6666666666666666	11	8	2	2	0	0.75	6	8	14	0.4	0.25	0.7175112170839814	0.9560951616622878	0.7064703237855003	0.8412008539576358	0.8617743231646979	0.7727529770780442	0.7702413274235635	0.8798117115812509	0.5909090909090908	0.18181818181818182	0.0	0.0047471341519063565	82
3658	0.026563812923592358	0.0066821489525540935	0.006154879121046144	0.9553439948465828	-1	0	0	0.375	3	0.7	7	0.2857142857142857	0.7	9	7	2	2	0	0.8571428571428571	6	7	12	0.3333333333333333	0	0.7309922637482594	0.9395057564184863	0.7064703237855003	0.8492233198282712	0.8426053238736939	0.7949352770640405	0.7702413274235635	0.8745813224974729	0.6111111111111112	0.3333333333333333	0.0	0.006154879121046144	18
4735	0.035511110938160693	0.010278834378823794	0.009936358556306039	0.9504037193578789	-1	0	0	0.3	3	0.75	9	0.2916666666666667	0.6666666666666666	11	8	2	3	0	0.75	6	8	14	0.6	0	0.7309922637482594	0.9273008255890671	0.7064703237855003	0.8286318280596402	0.7681035187752183	0.826229923296462	0.8081185223802186	0.8691749208001665	0.45454545454545453	0.2727272727272727	0.0	0.009936358556306039	66
138	0.0009880251060157361	0.00017445774638079263	-1.2739275641692063e-06	0.9977910795180773	-1	0	0	1.0	2	0.0	0	0.75	0	1	0	1	0	0	1.0	2	2	3	0.0	0	0	0	0	0	0	0	0	0	0	0	0	-1.2739275641692062e-07	10
2243	0.02329520926129798	0.006681820089883457	0.0065900605016796275	0.9632713473168911	-1	0	0	0.2857142857142857	2	0.875	7	0.3333333333333333	0.75	7	6	2	2	0	0.8333333333333334	5	6	10	0.2857142857142857	0	0.7156616606163659	0.9463190675230951	0.6162234819222542	0.874717073352777	0.8617743231646979	0.7986830150390276	0.7702413274235635	0.8873190014210478	0.6428571428571428	0.14285714285714285	0.0	0.0065900605016796275	42
4476	0.0360887996459728	0.009221333464406196	0.009023790996637587	0.9506726231300018	-1	0	0	0.3	3	0.75	9	0.2916666666666667	0.6666666666666666	11	8	2	2	0	0.75	6	8	14	0.4	0	0.7309922637482594	0.9275121224296654	0.7064703237855003	0.8286318280596402	0.8426053238736939	0.8716526318672039	0.8081185223802186	0.8822141052587098	0.5909090909090909	0.45454545454545453	0.0	0.009023790996637587	20
626	0.0014182406201006092	0.00030077479007749666	0.0002998212602575745	0.9871221400737814	-1	0	0	0.3333333333333333	1	1.0	2	0.6666666666666666	0.5	1	1	2	0	0	0.6666666666666666	2	3	4	0.0	0	0.7191667863057841	0.5	0.5739373119396458	0.5	0.1823631091800829	0.5	0.9061160679052541	0.5	0	0	0.0	0.0002998212602575745	16
4802	0.014545282773233742	0.001568745627644831	-0.0007458532692533965	0.9751244176787531	-1	0.25	1	0.5	5	0.5384615384615384	7	0.30612244897959184	0.5384615384615384	11	7	3	2	0	1.0	7	7	15	0.3333333333333333	0.5	0.7100688538856265	0.9506361964735314	0.7232339898694328	0.8503776633941295	0.8617743231646979	0.7725213255546	0.7702413274235635	0.8779002283694204	0.5454545454545454	0.09090909090909091	0.0	-7.458532692533964e-05	1
3249	0.04078551779363437	0.009857388016105166	0.009793324294877448	0.9465471091970656	-1	0	0	0.2222222222222222	2	0.9090909090909091	10	0.325	0.7272727272727273	10	8	2	2	0	0.625	5	8	13	0.3333333333333333	0	0.7309922637482594	0.935166702180786	0.7064703237855003	0.8381685055898337	0.745980723544931	0.8729813265240378	0.8081185223802186	0.8889818402834189	0.6	0.3	0.0	0.009793324294877448	122
3859	0.03530162716038787	0.009755193237429016	0.009748216893914327	0.9504869044197076	-1	0	0	0.3	3	0.75	9	0.2916666666666667	0.6666666666666666	11	8	2	2	0	0.75	6	8	14	0.4	0	0.7309922637482594	0.9273008255890671	0.7064703237855003	0.8286318280596402	0.7813909469961782	0.862414733766942	0.7702413274235635	0.879298162604654	0.5909090909090909	0.45454545454545453	0.0	0.009748216893914327	52
414	0.0	0.0	0.0	0.9999999999999998	-1	0	0	0	0	0	0	1.0	0	0	0	0	4	0	1.0	1	1	1	1.0	0	0	0	0	0	0	0	0	0	0	0	0	-0.1	1
277	9.153572124150405e-09	7.507647349822766e-09	1.8316706330373432e-11	0.9999983978663665	-1	0	0	1.0	1	0	0	1.0	0	0	0	1	4	0	0.5	2	1	2	0.6666666666666666	0	0	0	0	0	0	0	0	0	0	0	0	-0.1	1
2797	0.022447640925123642	0.006203440789923081	0.005870640675803074	0.9610740856006463	-1	0	0	0.2857142857142857	2	0.875	7	0.3333333333333333	0.75	7	6	2	2	0	0.8333333333333334	5	6	10	0.2857142857142857	0	0.7156616606163659	0.9463190675230951	0.6162234819222542	0.874717073352777	0.8617743231646979	0.7776449028687953	0.7702413274235635	0.8830478033316299	0.6428571428571428	0.14285714285714285	0.0	0.005870640675803074	33
2590	0.02293632033185269	0.005789373490351678	0.005561521593450767	0.9617424866578141	-1	0	0	0.375	3	0.7777777777777778	7	0.36666666666666664	0.6666666666666666	7	6	3	1	0	0.8333333333333334	5	6	11	0.1111111111111111	0.3333333333333333	0.7156616606163659	0.9463190675230951	0.6162234819222542	0.874717073352777	0.8426053238736939	0.7758914641529288	0.7702413274235635	0.8826992438682187	1.0	0.14285714285714285	0.0	0.005561521593450767	41
4505	0.034693159050609136	0.008968057491614926	0.008966282215701794	0.9488668506218781	-1	0	0	0.3	3	0.75	9	0.2916666666666667	0.6666666666666666	11	8	2	3	0	0.75	6	8	14	0.6	0	0.7309922637482594	0.9273008255890671	0.7064703237855003	0.8286318280596402	0.8426053238736939	0.8716526318672039	0.8081185223802186	0.8821053513301139	0.45454545454545453	0.2727272727272727	0.0	0.008966282215701794	38
1480	0.021929491426747685	0.00524590778581459	0.0051878569831863884	0.9609671474249432	-1	0	0	0.375	3	0.6666666666666666	6	0.3055555555555556	0.6666666666666666	8	6	2	2	0	1.0	6	6	11	0.3333333333333333	0	0.7239434810048511	0.9435277149431653	0.6613469028538773	0.8613542443144754	0.8521898235191958	0.7980770586576424	0.7702413274235635	0.8813830386000315	0.625	0.25	0.0	0.0051878569831863884	83
4493	0.035350607215901164	0.010342136033605693	0.01014693999247893	0.9510886337104318	-1	0	0	0.3	3	0.75	9	0.2916666666666667	0.6666666666666666	11	8	2	2	0	0.75	6	8	14	0.4	0	0.7309922637482594	0.9273008255890671	0.7064703237855003	0.8286318280596402	0.7813909469961782	0.862414733766942	0.7702413274235635	0.879298162604654	0.5909090909090909	0.45454545454545453	0.0	0.01014693999247893	73
3155	0.008169430385533223	0.0005725286467611924	0.00010485073894962911	0.9795028212769514	-1	0	0	0.4	2	0.8	4	0.4375	0.6	5	3	1	3	0	1.0	4	4	7	0.75	0	0.7309922637482594	0.9220629006503355	0.7064703237855003	0.8843298017723465	0.8426053238736939	0.8109004167474699	0.7702413274235635	0.8794137220806597	0.2	0.4	0.0	0.00010485073894962911	8
2694	0.0228965679400196	0.006212763646513433	0.005944509333411624	0.9610617775094292	-1	0	0	0.2857142857142857	2	0.875	7	0.3333333333333333	0.75	7	6	2	2	0	0.8333333333333334	5	6	10	0.2857142857142857	0	0.7156616606163659	0.9463190675230951	0.6162234819222542	0.874717073352777	0.8426053238736939	0.7758914641529288	0.7702413274235635	0.8826992438682187	0.5714285714285714	0.14285714285714285	0.0	0.005944509333411624	38
4449	0.03475537507910386	0.004862900847010657	0.001383626879957773	0.9434559256573779	-1	0	0	0.4	4	0.5833333333333334	7	0.2916666666666667	0.5833333333333334	11	7	2	2	0	0.75	6	8	14	0.5	0	0.7309922637482594	0.9206352861219005	0.7064703237855003	0.829186467824272	0.8617743231646979	0.8446614654686376	0.7702413274235635	0.8708022323611958	0.5909090909090909	0.18181818181818182	0.0	0.001383626879957773	5
2851	0.022243042319216283	0.00603440279191275	0.005971716837720122	0.9609257281819442	-1	0	0	0.375	3	0.6666666666666666	6	0.3055555555555556	0.6666666666666666	8	6	2	2	0	1.0	6	6	11	0.3333333333333333	0	0.7233269621823126	0.9433724552267215	0.6613469028538773	0.8613542443144754	0.8095126325497872	0.7719633964771516	0.7702413274235635	0.8757726793055726	0.5625	0.25	0.0	0.005971716837720122	16
1669	0.02191176930770699	0.004848125457317653	0.004705160762506649	0.9571566499617055	-1	0	0	0.375	3	0.6666666666666666	6	0.3055555555555556	0.6666666666666666	7	6	3	2	0	1.0	6	6	11	0.2222222222222222	0	0.7168946982614429	0.9464844382895383	0.6162234819222542	0.874717073352777	0.8617743231646979	0.7986830150390276	0.7702413274235635	0.8874276088061431	0.6428571428571428	0.2857142857142857	0.0	0.004705160762506649	18
4699	0.025004686301800687	0.0048316301963622615	0.0046251873988023134	0.9535102353819513	-1	0	0	0.4444444444444444	4	0.6363636363636364	7	0.3611111111111111	0.5454545454545454	9	6	3	1	0	1.0	6	6	13	0.14285714285714285	0.2857142857142857	0.7175112170839814	0.9347296076739742	0.7064703237855003	0.8499038805463145	0.7813909469961782	0.8236287054949492	0.7702413274235635	0.8785636597954385	1.0	0.1111111111111111	0.0	0.0046251873988023134	10
1998	0.022887374684224256	0.005967846850004169	0.005798359016849703	0.9613074694957519	-1	0	0	0.375	3	0.7777777777777778	7	0.36666666666666664	0.6666666666666666	7	6	3	1	0	0.8333333333333334	5	6	11	0.1111111111111111	0.3333333333333333	0.7156616606163659	0.9463190675230951	0.6162234819222542	0.874717073352777	0.8426053238736939	0.7758914641529288	0.7702413274235635	0.8826992438682187	1.0	0.14285714285714285	0.0	0.005798359016849703	33
781	0.02339614657927198	0.005145004537342658	0.00514477032965694	0.9612423561134441	-1	0	0	0.375	3	0.6666666666666666	6	0.3055555555555556	0.6666666666666666	8	6	2	2	0	1.0	6	6	11	0.3333333333333333	0	0.7239434810048511	0.9475313494298513	0.6613469028538773	0.8613542443144754	0.8521898235191958	0.7980770586576424	0.7702413274235635	0.8840665089843265	0.625	0.375	0.0	0.00514477032965694	94
1245	0.027501470958948653	0.0029306431835869214	0.0017933654546047467	0.925088233149525	-1	0	0	0.2857142857142857	2	0.875	7	0.35714285714285715	0.75	8	6	1	0	0	0.5714285714285714	4	7	10	0.0	0	0.7100688538856265	0.934553426521667	0.7148521568274665	0.8228606164346286	0.9271357490328868	0.7810604565663127	0.7812963021349562	0.860827564333974	0	0	0.0	0.0017933654546047467	13
767	9.236442392674567e-09	8.498059052711597e-09	-5.494464625197884e-09	0.9999985764443207	-1	0	0	1.0	2	0.0	0	0.75	0	0	0	2	3	0	1.0	2	2	3	0.375	0	0	0	0	0	0	0	0	0	0	0	0	-0.1	1
798	0.03381357669415801	0.00424493770073546	0.0038160130623474367	0.9322104793743715	-1	0.25	1	0.4	4	0.6666666666666666	8	0.2916666666666667	0.6666666666666666	11	8	2	2	0	0.75	6	8	14	0.4	0.25	0.7269073350097303	0.9561221809760472	0.7064703237855003	0.8412008539576358	0.8617743231646979	0.7727529770780442	0.7702413274235635	0.8798344041455991	0.5454545454545454	0.18181818181818182	0.0	0.0038160130623474367	26
448	0.003475411351386892	0.00048773513182428705	0.00048762015141565017	0.9977528412041835	-1	0	0	0.3333333333333333	1	1.0	2	1.0	0.5	2	1	1	1	0	0.25	4	1	4	0.2	0	0.7205525755711382	0.8441026998781118	0.41584104257533827	0.7031740299478806	0.574776949941213	0.6122201200369554	0.8180925514184926	0.7315949349122145	1.0	0.5	0.0	0.00048762015141565017	28
1353	0.022772444008308575	0.003965175648398649	0.003962028189293569	0.962756502585385	-1	0	0	0.375	3	0.6666666666666666	6	0.3055555555555556	0.6666666666666666	8	6	2	2	0	1.0	6	6	11	0.3333333333333333	0	0.7233269621823126	0.9473778517101025	0.6613469028538773	0.8613542443144754	0.8521898235191958	0.7980770586576424	0.7702413274235635	0.8839611302121408	0.625	0.25	0.0	0.003962028189293569	21
1492	None	None	None	None	None	0	0	0.4444444444444444	4	0.5454545454545454	6	0.5416666666666666	0.5454545454545454	10	6	2	2	0	0.6666666666666666	6	4	13	0.5	0.2857142857142857	0.7131735166622655	0.9259331160785317	0.7148521568274665	0.8713363538379845	0.8521898235191958	0.8907170658889721	0.7702413274235635	0.8983400737427624	0.6000000000000001	0.2	0.0	None	0
274	0.0024276065046075134	0.00032628336502670224	-0.0002894274157874804	0.9965076589965534	-1	0	0	0.6666666666666666	2	0.5	1	0.6666666666666666	0.5	3	1	0	0	0	0.6666666666666666	2	3	4	0.0	0	0.7929945382461915	0.5477430935265966	0.23338457633123327	0.6487727008512246	0.5883729653045366	0.8743992056938039	0.9098599187714013	0.7140653275748048	0	0	0.0	-2.8942741578748037e-05	3
3663	0.0265382583851687	0.00693739357137797	0.006897267431933527	0.9581940384971565	-1	0	0	0.375	3	0.7	7	0.2857142857142857	0.7	10	7	1	2	0	0.8571428571428571	6	7	12	0.6666666666666666	0	0.7233269621823126	0.9312204728767295	0.7064703237855003	0.8387940710886589	0.8521898235191958	0.7914894789117363	0.7540844621307496	0.8656384717402027	0.6	0.5	0.0	0.006897267431933527	23
1089	0.02288146100044977	0.003726021993251748	0.003714409845326132	0.9627069623716756	-1	0	0	0.375	3	0.6666666666666666	6	0.3055555555555556	0.6666666666666666	8	6	2	2	0	1.0	6	6	11	0.3333333333333333	0	0.7233269621823126	0.9473778517101025	0.6613469028538773	0.8613542443144754	0.8095126325497872	0.7719633964771516	0.7702413274235635	0.8785594278441556	0.5625	0.25	0.0	0.003714409845326132	24
4143	0.03546434631280414	0.009578469066667933	0.009395879319506018	0.9507921556573655	-1	0	0	0.3	3	0.75	9	0.2916666666666667	0.6666666666666666	11	8	2	2	0	0.75	6	8	14	0.4	0	0.7309922637482594	0.9273008255890671	0.7064703237855003	0.8286318280596402	0.8426053238736939	0.8716526318672039	0.8081185223802186	0.8821053513301139	0.5909090909090909	0.2727272727272727	0.0	0.009395879319506018	36
2803	0.02978912064601766	0.008882363070576924	0.006511720803442671	0.9692449413598262	-1	0.25	1	0.4	4	0.6666666666666666	8	0.2857142857142857	0.6666666666666666	11	8	2	2	0	1.0	7	7	14	0.4	0.5714285714285714	0.7309922637482594	0.9189666127962227	0.6162234819222542	0.8567202416576885	0.7764199412258805	0.7827274469077331	0.7702413274235635	0.8620922882680011	0.5454545454545454	0.18181818181818182	0.0	0.006511720803442671	3
3046	0.0220311109010695	0.006229610794846856	0.0058758938524733975	0.9615637278589029	-1	0	0	0.375	3	0.7777777777777778	7	0.36666666666666664	0.6666666666666666	7	6	3	1	0	0.8333333333333334	5	6	11	0.1111111111111111	0.3333333333333333	0.7156616606163659	0.9463190675230951	0.6162234819222542	0.874717073352777	0.8426053238736939	0.7758914641529288	0.7702413274235635	0.8826992438682187	1.0	0.14285714285714285	0.0	0.0058758938524733975	17
2926	0.02862531710550626	0.005306149564906959	0.005136338329815229	0.9562964625640229	-1	0	0	0.25	2	0.8888888888888888	8	0.3142857142857143	0.7777777777777778	9	7	1	3	0	0.7142857142857143	5	7	11	0.75	0	0.7309922637482594	0.9395057564184863	0.7064703237855003	0.8492233198282712	0.7813909469961782	0.7923960315876928	0.7702413274235635	0.8740132786751692	0.5555555555555556	0.3333333333333333	0.0	0.005136338329815229	20
238	0.0034538045945207412	0.0008572333740999163	0.00017477580339217918	0.9978766724935146	-1	0	0	0.3333333333333333	1	1.0	2	0.6666666666666666	0.5	2	1	1	0	0	0.6666666666666666	3	2	4	0.0	0	0.7363502516632943	0.6824935323649943	0.6649287951125975	0.9567047430271945	0.41847526874310254	0.7082550978630106	0.8798347548826244	0.8295644677729972	0	0	0.0	0.00017477580339217918	26
836	0.023380942920015316	0.004942259094352749	0.004941310216402669	0.9611789810910996	-1	0	0	0.375	3	0.6666666666666666	6	0.3055555555555556	0.6666666666666666	8	6	2	2	0	1.0	6	6	11	0.3333333333333333	0	0.7239434810048511	0.9475313494298513	0.6613469028538773	0.8613542443144754	0.8521898235191958	0.7980770586576424	0.7702413274235635	0.8840665089843265	0.625	0.25	0.0	0.004941310216402669	29
4734	0.03681581846024225	0.009053450188508833	0.009048236320483957	0.9502915686488516	-1	0	0	0.3	3	0.75	9	0.2916666666666667	0.6666666666666666	11	8	2	2	0	0.75	6	8	14	0.4	0	0.7309922637482594	0.9273008255890671	0.7064703237855003	0.8286318280596402	0.7813909469961782	0.869995970389214	0.8081185223802186	0.8815938633225098	0.5909090909090909	0.2727272727272727	0.0	0.009048236320483957	22
4082	0.03622144492312854	0.007972503514666303	0.007911710992435697	0.947329560060557	-1	0	0	0.3	3	0.75	9	0.2916666666666667	0.6666666666666666	11	8	2	2	0	0.75	6	8	14	0.4	0	0.7309922637482594	0.9273545122001929	0.7064703237855003	0.8286318280596402	0.7813909469961782	0.869995970389214	0.8081185223802186	0.8816215800024457	0.5909090909090909	0.2727272727272727	0.0	0.007911710992435697	19
95	3.724217391496868e-09	3.70211413340128e-09	-1.8845143246181535e-10	0.9999998249933262	-1	0	0	0	0	0	0	1.0	0	0	0	0	1	0	1.0	1	1	1	0.25	0	0	0	0	0	0	0	0	0	0	0	0	-0.1	9
2549	0.03227180444731797	0.006315888717319425	0.00618449167474304	0.9170442757936497	-1	0	0	0.3333333333333333	3	0.7272727272727273	8	0.2708333333333333	0.7272727272727273	10	8	2	2	0	0.75	6	8	13	0.3333333333333333	0	0.7230187027710434	0.9352280158856013	0.7148521568274665	0.8502149024170897	0.8521898235191958	0.7826688210863356	0.7540844621307496	0.8694189129464994	0.6	0.4	0.0	0.00618449167474304	17
2905	0.022666583086551364	0.00671947789433644	0.00665134030358393	0.963376262446662	-1	0	0	0.375	3	0.7777777777777778	7	0.36666666666666664	0.6666666666666666	7	6	3	1	0	0.8333333333333334	5	6	11	0.1111111111111111	0.3333333333333333	0.7175112170839814	0.9463696249661451	0.6162234819222542	0.874717073352777	0.8426053238736939	0.7758914641529288	0.7702413274235635	0.8827336042197182	1.0	0.14285714285714285	0.0	0.00665134030358393	33
3375	0.02645389189873386	0.005840642589729726	0.005792350842259826	0.9541794799559864	-1	0	0	0.375	3	0.7	7	0.2857142857142857	0.7	9	7	2	2	0	0.8571428571428571	6	7	12	0.3333333333333333	0	0.7309922637482594	0.9395057564184863	0.7064703237855003	0.8492233198282712	0.7764199412258805	0.7667986906181627	0.7702413274235635	0.868437864335282	0.6111111111111112	0.3333333333333333	0.0	0.005792350842259826	28
1722	0.022286096594138088	0.005794742348751198	0.005529271194487938	0.9573149462378678	-1	0	0	0.375	3	0.6666666666666666	6	0.3055555555555556	0.6666666666666666	7	6	3	2	0	1.0	6	6	11	0.2222222222222222	0	0.7156616606163659	0.9463190675230951	0.6162234819222542	0.874717073352777	0.8617743231646979	0.7986830150390276	0.7702413274235635	0.8873190014210478	0.6428571428571428	0.14285714285714285	0.0	0.005529271194487938	16
1763	0.023572040288679128	0.006336818097525985	0.005962463484695922	0.9614572593071652	-1	0	0	0.375	3	0.7777777777777778	7	0.36666666666666664	0.6666666666666666	7	6	3	1	0	0.8333333333333334	5	6	11	0.1111111111111111	0.3333333333333333	0.7156616606163659	0.9463190675230951	0.6162234819222542	0.874717073352777	0.8426053238736939	0.7758914641529288	0.7702413274235635	0.8826992438682187	1.0	0.14285714285714285	0.0	0.005962463484695922	66
4444	0.03637592357022478	0.008353728640868524	0.008353445018302768	0.9489780477690593	-1	0	0	0.3	3	0.75	9	0.2916666666666667	0.6666666666666666	11	8	2	2	0	0.75	6	8	14	0.4	0	0.7309922637482594	0.9273008255890671	0.7064703237855003	0.8286318280596402	0.7813909469961782	0.869995970389214	0.8081185223802186	0.8815938633225098	0.5909090909090909	0.2727272727272727	0.0	0.008353445018302768	27
3736	0.026558865550741394	0.007076355571390841	0.006987290219953306	0.9584149551361067	-1	0	0	0.375	3	0.7	7	0.2857142857142857	0.7	10	7	1	2	0	0.8571428571428571	6	7	12	0.6666666666666666	0	0.7230187027710434	0.931213497414475	0.7064703237855003	0.8387940710886589	0.740333078739042	0.8008572547135479	0.7702413274235635	0.8678569096829184	0.6	0.5	0.0	0.006987290219953306	40
534	0.0010527173502151623	0.0002270292732180914	0.00022702002874156106	0.9969188245670773	-1	0	0	1.0	1	0	0	1.0	0	1	0	0	1	0	0.5	1	2	2	0.3333333333333333	0	0	0	0	0	0	0	0	0	0	0	0	0.00022702002874156106	73
1922	0.02338619476740254	0.00399596559800491	0.0021657288436395003	0.9661638360485599	-1	0	0	0.2857142857142857	2	0.875	7	0.3333333333333333	0.75	7	6	2	2	0	0.8333333333333334	5	6	10	0.2857142857142857	0	0.7156616606163659	0.9463190675230951	0.6162234819222542	0.8810119781281437	0.8617743231646979	0.7986830150390276	0.7702413274235635	0.8892613169479187	0.6428571428571428	0.14285714285714285	0.0	0.0021657288436395003	6
507	0.02335394188465	0.005127713243689383	0.005127019541983534	0.9611279724947143	-1	0	0	0.375	3	0.6666666666666666	6	0.3055555555555556	0.6666666666666666	8	6	2	2	0	1.0	6	6	11	0.3333333333333333	0	0.7239434810048511	0.9475313494298513	0.6613469028538773	0.8613542443144754	0.8521898235191958	0.7980770586576424	0.7702413274235635	0.8840665089843265	0.625	0.375	0.0	0.005127019541983534	134
3215	0.02702310166524637	0.008297558341125114	0.008167238446475246	0.9566757435142719	-1	0	0	0.375	3	0.7	7	0.2857142857142857	0.7	9	7	2	2	0	0.8571428571428571	6	7	12	0.3333333333333333	0	0.7309922637482594	0.9395277445449468	0.7064703237855003	0.8492233198282712	0.8426053238736939	0.7949352770640405	0.7702413274235635	0.8745954696411783	0.6111111111111112	0.3333333333333333	0.0	0.008167238446475246	54
1212	0.011271294822816304	0.00012744241026854498	8.064673787476398e-05	0.9907360132216658	-1	0	0	0.5	3	0.5	3	0.4	0.5	4	3	3	2	0	0.8	5	4	8	0.2222222222222222	0	0.44380582186478473	0.9499051205700023	0.5557888532499368	0.8917340069475996	0.9947938216347556	0.8181560900981167	0.9462200687455548	0.898892110121177	0.75	0.75	0.0	8.064673787476398e-05	0
130	None	None	None	None	None	0	0	0.16666666666666666	1	1.0	7	0.9	0.5714285714285714	4	4	4	4	0	0.4	5	2	9	0.3333333333333333	0	0.6979914996865446	0.9746347990220293	0.2594544589406426	0.9324377717594009	0.4092135788621791	0.734807692973884	0.9323240092865662	0.9191507512099062	0.25	0	0.0	None	0
216	0.0009557511892182454	0.00022095745618585982	-1.3010785789057492e-06	0.9973168703090819	-1	0	0	1.0	1	0	0	1.0	0	1	0	0	0	0	0.5	2	1	2	0.0	0	0	0	0	0	0	0	0	0	0	0	0	-1.3010785789057491e-07	14
785	0.0011649578733164286	0.0001448305964646258	0.00014477197835462873	0.9963570529568679	-1	0	0	0.6666666666666666	2	0.5	1	0.6666666666666666	0.5	2	1	1	2	0	0.6666666666666666	3	2	4	0.4	0	0.4444223406873232	0.9388249012119676	0.7444300166490858	0.9159658367733252	0.8882099706129403	0.7535990348472225	0.9390770049214775	0.8888632098957179	0.75	0.5	0.11380698341752339	0.00014477197835462873	14
2623	0.026439609491926547	0.005654318296164288	0.005553513857934003	0.954916487699516	-1	0	0	0.375	3	0.7	7	0.2857142857142857	0.7	9	7	2	2	0	0.8571428571428571	6	7	12	0.3333333333333333	0	0.7309922637482594	0.9395277445449468	0.7064703237855003	0.8492233198282712	0.7764199412258805	0.7667986906181627	0.7702413274235635	0.8684526002248883	0.6111111111111112	0.3333333333333333	0.0	0.005553513857934003	47
4165	0.036246391621495296	0.01043669650115235	0.010140619209338711	0.9506792682921735	-1	0	0	0.3	3	0.75	9	0.2916666666666667	0.6666666666666666	11	8	2	2	0	0.75	6	8	14	0.4	0	0.7309922637482594	0.9273008255890671	0.7064703237855003	0.8286318280596402	0.8426053238736939	0.8716526318672039	0.8081185223802186	0.8821053513301139	0.5909090909090909	0.2727272727272727	0.0	0.010140619209338711	60
3641	0.01283833043870654	0.0012462633749907687	-0.000103338243112677	0.9739290839627082	-1	0	0	0.3333333333333333	2	0.8571428571428571	6	0.6	0.7142857142857143	7	5	1	3	0	0.6	5	3	9	0.75	0	0.7168946982614429	0.9519988763720059	0.7064703237855003	0.8516305173075647	0.8617743231646979	0.7814870516755255	0.7702413274235635	0.8811165820428131	0.5714285714285714	0.2857142857142857	0.0	-1.03338243112677e-05	4
2396	0.022454465116295893	0.004596035443527046	0.004510885579313786	0.9588463110612259	-1	0	0	0.5	4	0.6	6	0.3333333333333333	0.6	8	6	3	1	0	1.0	6	6	12	0.125	0.3333333333333333	0.7128652572509961	0.9373333699750451	0.6697287358958435	0.8620997319965398	0.8521898235191958	0.7731658024818835	0.7702413274235635	0.8722990868513404	1.0	0.125	0.0	0.004510885579313786	13
3545	0.026188835015585978	0.007719386040985947	0.007626708899580271	0.9564521843891194	-1	0	0	0.375	3	0.7	7	0.2857142857142857	0.7	9	7	2	2	0	0.8571428571428571	6	7	12	0.3333333333333333	0	0.7309922637482594	0.9395696767250031	0.7064703237855003	0.8492233198282712	0.8426053238736939	0.7949352770640405	0.7702413274235635	0.8746224583276253	0.6111111111111112	0.3333333333333333	0.0	0.007626708899580271	24
2843	0.02290042391076279	0.00626301687315706	0.006183131043563445	0.9625072031162469	-1	0	0	0.375	3	0.7777777777777778	7	0.36666666666666664	0.6666666666666666	7	6	3	1	0	0.8333333333333334	5	6	11	0.1111111111111111	0.3333333333333333	0.7156616606163659	0.9463190675230951	0.6162234819222542	0.874717073352777	0.8426053238736939	0.7758914641529288	0.7702413274235635	0.8826992438682187	1.0	0.14285714285714285	0.0	0.006183131043563445	42
721	0.021845898679434046	0.001517240677174114	0.0009694645553295015	0.9687448126957625	-1	0.25	1	0.6	6	0.46153846153846156	6	0.35714285714285715	0.46153846153846156	12	6	2	1	0	0.8571428571428571	6	7	15	0.5	0.6666666666666666	0.7128652572509961	0.9471558756209173	0.6697287358958435	0.8578796029857253	0.8119981354349359	0.7798085290877931	0.7702413274235635	0.8789813582131565	1.0	0.16666666666666666	0.0	0.0009694645553295015	3
4571	0.03621562276521377	0.010121719318291231	0.010085575000081217	0.949469775041537	-1	0	0	0.3	3	0.75	9	0.2916666666666667	0.6666666666666666	11	8	2	2	0	0.75	6	8	14	0.4	0	0.7309922637482594	0.9273008255890671	0.7064703237855003	0.8286318280596402	0.7764199412258805	0.8541660593400549	0.8081185223802186	0.8768776499549077	0.5454545454545454	0.09090909090909091	0.0	0.010085575000081217	23
2325	0.02286521880999754	0.007037825259309736	0.006916159466373306	0.9633356792640728	-1	0	0	0.375	3	0.7777777777777778	7	0.36666666666666664	0.6666666666666666	7	6	3	1	0	0.8333333333333334	5	6	11	0.1111111111111111	0.3333333333333333	0.7156616606163659	0.9463190675230951	0.6162234819222542	0.874717073352777	0.8426053238736939	0.7758914641529288	0.7702413274235635	0.8826992438682187	1.0	0.14285714285714285	0.0	0.006916159466373306	63
3364	0.025538210829231144	0.0068790274690971745	0.0068577666899156085	0.9558274816854054	-1	0	0	0.375	3	0.7	7	0.2857142857142857	0.7	9	7	2	3	0	0.8571428571428571	6	7	12	0.5	0	0.7309922637482594	0.9395057564184863	0.7064703237855003	0.8492233198282712	0.7813909469961782	0.7923960315876928	0.7702413274235635	0.8740132786751692	0.2222222222222222	0.3333333333333333	0.0	0.0068577666899156085	30
1357	0.02429096296222244	0.0046303208747535815	0.004559290220197211	0.9607385133765629	-1	0	0	0.5	4	0.6	6	0.3333333333333333	0.6	7	6	4	1	0	1.0	6	6	12	0.09090909090909091	0.3333333333333333	0.7162781794389044	0.9494499731670177	0.6162234819222542	0.874717073352777	0.8426053238736939	0.7758914641529288	0.7702413274235635	0.8848696938984445	1.0	0.14285714285714285	0.0	0.004559290220197211	45
2284	0.021906315479972106	0.005166494799823521	0.0050607188803775535	0.9574792053869472	-1	0	0	0.375	3	0.6666666666666666	6	0.3055555555555556	0.6666666666666666	7	6	3	2	0	1.0	6	6	11	0.2222222222222222	0	0.7156616606163659	0.9463190675230951	0.6162234819222542	0.874717073352777	0.8426053238736939	0.7758914641529288	0.7702413274235635	0.8826992438682187	0.5714285714285714	0.14285714285714285	0.0	0.0050607188803775535	13
2634	0.01410983607578871	0.0011491192028219024	0.0008571308057622347	0.9741650022276321	-1	0	0	0.5	4	0.5555555555555556	5	0.39285714285714285	0.4444444444444444	6	4	4	1	0	0.5714285714285714	7	4	11	0.1	0.5	0.7128652572509961	0.9548625539787996	0.6697287358958435	0.8683054337183007	0.821582635080438	0.7715850107340642	0.834505892518293	0.8861225159082052	1.0	0	0.0	0.0008571308057622347	10
3468	0.02558204848569925	0.005734383779082556	0.00571475407078027	0.9543991319048609	-1	0	0	0.375	3	0.7	7	0.2857142857142857	0.7	9	7	2	3	0	0.8571428571428571	6	7	12	0.5	0	0.7309922637482594	0.9395057564184863	0.7064703237855003	0.8492233198282712	0.7813909469961782	0.7923960315876928	0.7702413274235635	0.8740132786751692	0.3333333333333333	0.3333333333333333	0.0	0.00571475407078027	15
4000	0.03413741962720694	0.009732473013452722	0.009637159251134751	0.9498821135318518	-1	0	0	0.3	3	0.75	9	0.2916666666666667	0.6666666666666666	11	8	2	2	0	0.75	6	8	14	0.4	0	0.7309922637482594	0.9273545122001929	0.7064703237855003	0.8286318280596402	0.8426053238736939	0.8716526318672039	0.8081185223802186	0.8821329642877974	0.5909090909090909	0.2727272727272727	0.0	0.009637159251134751	48
2861	0.023249630409199504	0.005755304768578061	0.005616054845639043	0.9608760757204493	-1	0	0	0.2857142857142857	2	0.875	7	0.3333333333333333	0.75	7	6	2	2	0	0.8333333333333334	5	6	10	0.2857142857142857	0	0.7156616606163659	0.9463190675230951	0.6162234819222542	0.874717073352777	0.8617743231646979	0.7986830150390276	0.7702413274235635	0.8873190014210478	0.6428571428571428	0.14285714285714285	0.0	0.005616054845639043	21
3430	0.027429128679424118	0.006567431627458531	0.006567415183462282	0.9585122689663667	-1	0	0	0.4444444444444444	4	0.6363636363636364	7	0.30952380952380953	0.6363636363636364	10	7	2	1	0	0.8571428571428571	6	7	13	0.2	0.2857142857142857	0.7233269621823126	0.9364884383708817	0.7064703237855003	0.8387940710886589	0.8521898235191958	0.7914894789117363	0.7540844621307496	0.8689122247139197	1.0	0.3	0.0	0.006567415183462282	12
3999	0.036173406171882076	0.0070462007656102305	0.006684402984495874	0.9524251316077158	-1	0	0	0.3333333333333333	3	0.7272727272727273	8	0.2708333333333333	0.7272727272727273	11	8	1	2	0	0.75	6	8	13	0.6666666666666666	0	0.7309922637482594	0.9273008255890671	0.7064703237855003	0.8286318280596402	0.8426053238736939	0.8716526318672039	0.8081185223802186	0.8821053513301139	0.5909090909090909	0.2727272727272727	0.0	0.006684402984495874	22
4379	0.035179520558350046	0.010339842936063725	0.010226520782888795	0.950602215356269	-1	0	0	0.3	3	0.75	9	0.2916666666666667	0.6666666666666666	11	8	2	2	0	0.75	6	8	14	0.4	0	0.7309922637482594	0.9273008255890671	0.7064703237855003	0.8286318280596402	0.8426053238736939	0.8716526318672039	0.8081185223802186	0.8821053513301139	0.5909090909090909	0.45454545454545453	0.0	0.010226520782888795	72
961	0.023444610101871037	0.004487942576975009	0.004199305079561188	0.9632969571211556	-1	0	0	0.375	3	0.6666666666666666	6	0.3055555555555556	0.6666666666666666	8	6	2	2	0	1.0	6	6	11	0.3333333333333333	0	0.7239434810048511	0.9475313494298513	0.6613469028538773	0.8613542443144754	0.8521898235191958	0.7980770586576424	0.7702413274235635	0.8840665089843265	0.625	0.25	0.0	0.004199305079561188	26
4862	0.036122600736806655	0.010608819573851888	0.010516243242889071	0.9509599240174602	-1	0	0	0.3	3	0.75	9	0.2916666666666667	0.6666666666666666	11	8	2	2	0	0.75	6	8	14	0.4	0	0.7309922637482594	0.9273008255890671	0.7064703237855003	0.8286318280596402	0.7681035187752183	0.826229923296462	0.8081185223802186	0.8691749208001665	0.5909090909090909	0.2727272727272727	0.0	0.010516243242889071	71
842	0.02895140320954673	0.006306310198978791	0.0062795897249834	0.946834298093566	-1	0	0	0.3	3	0.75	9	0.3111111111111111	0.75	10	9	3	2	0	0.5555555555555556	5	9	14	0.2222222222222222	0.4444444444444444	0.7137900354848039	0.9577560613093603	0.6697287358958435	0.852745685541751	0.8617743231646979	0.7552067110763344	0.7702413274235635	0.8809373422772263	0.6	0.1	0.0	0.0062795897249834	19
2657	0.024530130933039948	0.005035110895639972	0.004922730685437495	0.9555322993914199	-1	0.3333333333333333	1	0.5	4	0.6	6	0.34285714285714286	0.6	8	6	3	2	0	0.7142857142857143	5	7	12	0.25	0.2857142857142857	0.7134817760735347	0.9477765310933288	0.6162234819222542	0.8607761700913613	0.8984562822227588	0.8039900596645833	0.8344718008793772	0.8853318210536709	0.625	0.125	0.0	0.004922730685437495	11
2180	0.023158623867485455	0.006113967721083918	0.005722007113671649	0.9615994988228241	-1	0	0	0.375	3	0.7777777777777778	7	0.36666666666666664	0.6666666666666666	7	6	3	1	0	0.8333333333333334	5	6	11	0.1111111111111111	0.3333333333333333	0.7156616606163659	0.9463190675230951	0.6162234819222542	0.874717073352777	0.8426053238736939	0.7758914641529288	0.7702413274235635	0.8826992438682187	1.0	0.14285714285714285	0.0	0.005722007113671649	29
1095	0.02237486584458165	0.003891076426495488	0.003887856381987672	0.9628267250325788	-1	0	0	0.375	3	0.6666666666666666	6	0.3055555555555556	0.6666666666666666	8	6	2	2	0	1.0	6	6	11	0.3333333333333333	0	0.7233269621823126	0.9473778517101025	0.6613469028538773	0.8613542443144754	0.8521898235191958	0.8460913397926292	0.7898053660238412	0.8947749525445747	0.625	0.25	0.0	0.003887856381987672	24
1269	0.02132247288571637	0.00437932273652043	0.004039608173617707	0.9585699429849095	-1	0	0	0.375	3	0.6666666666666666	6	0.3055555555555556	0.6666666666666666	8	6	2	2	0	1.0	6	6	11	0.3333333333333333	0	0.7236352215935818	0.9434598022404828	0.6613469028538773	0.8613542443144754	0.8521898235191958	0.7545254911734707	0.8306758816177247	0.872290072439152	0.625	0.25	0.0	0.004039608173617707	26
851	0.03581735592544273	0.002841036800123383	0.002675306167438664	0.9253242612720217	-1	0.25	1	0.4	4	0.6666666666666666	8	0.2916666666666667	0.6666666666666666	10	8	3	2	0	0.75	6	8	14	0.25	0.25	0.7184880944476784	0.9578210605571043	0.6697287358958435	0.8514623347028566	0.8617743231646979	0.7692821687951138	0.7702413274235635	0.8833324309043533	0.55	0.1	0.0	0.002675306167438664	27
3591	0.026635249466048484	0.007203307112123606	0.006663310729169467	0.9555085197920153	-1	0	0	0.375	3	0.7	7	0.2857142857142857	0.7	9	7	2	2	0	0.8571428571428571	6	7	12	0.3333333333333333	0	0.7309922637482594	0.9395277445449468	0.7064703237855003	0.8492233198282712	0.8426053238736939	0.7949352770640405	0.7702413274235635	0.8745954696411783	0.6111111111111112	0.4444444444444444	0.0	0.006663310729169467	16
1999	0.022223855948967513	0.006109541652167155	0.005727750947071292	0.9638296575267203	-1	0	0	0.2857142857142857	2	0.875	7	0.3333333333333333	0.75	7	6	2	2	0	0.8333333333333334	5	6	10	0.2857142857142857	0	0.7156616606163659	0.9463190675230951	0.6162234819222542	0.9092449284684274	0.8617743231646979	0.7992346774414925	0.7702413274235635	0.8989092394742256	0.6428571428571428	0.14285714285714285	0.0	0.005727750947071292	13
3821	0.02858933802053945	0.00331294110825247	-0.0032846275727284697	0.8819145354468355	-1	0	0	0.3	3	0.7692307692307693	10	0.375	0.7692307692307693	12	10	2	2	0	0.625	5	8	15	0.3333333333333333	0	0.7242517404161204	0.951463387653136	0.7064703237855003	0.8317488119259864	0.755565223190433	0.8727486325645701	0.8340380659854052	0.8971925623460247	0.5833333333333334	0.25	0.0	-0.000328462757272847	0
1047	0.02372962773627474	0.004666255620163486	0.004505756374188336	0.9641173672337794	-1	0	0	0.375	3	0.6666666666666666	6	0.3055555555555556	0.6666666666666666	8	6	2	2	0	1.0	6	6	11	0.3333333333333333	0	0.7239434810048511	0.9475313494298513	0.6613469028538773	0.8613542443144754	0.8521898235191958	0.7980770586576424	0.7702413274235635	0.8840665089843265	0.625	0.25	0.0	0.004505756374188336	34
2653	0.023155972230771336	0.006260608221854008	0.005951434850570656	0.9609273323219455	-1	0	0	0.2857142857142857	2	0.875	7	0.3333333333333333	0.75	7	6	2	2	0	0.8333333333333334	5	6	10	0.2857142857142857	0	0.7156616606163659	0.9463190675230951	0.6162234819222542	0.874717073352777	0.8426053238736939	0.7758914641529288	0.7702413274235635	0.8826992438682187	0.5714285714285714	0.14285714285714285	0.0	0.005951434850570656	63
4349	0.03689220137539182	0.009652776856657908	0.00925439927095549	0.9506627269378833	-1	0	0	0.3	3	0.75	9	0.2916666666666667	0.6666666666666666	11	8	2	2	0	0.75	6	8	14	0.4	0	0.7309922637482594	0.9274451921159185	0.7064703237855003	0.8286318280596402	0.8426053238736939	0.8716526318672039	0.8081185223802186	0.8821796342323888	0.5909090909090909	0.2727272727272727	0.0	0.00925439927095549	43
2295	0.020594316069740527	0.004795227709815806	0.0029169629901633835	0.9680991048103669	-1	0	0	0.2857142857142857	2	0.875	7	0.4	0.75	8	6	1	2	0	1.0	5	5	10	0.5	0	0.7309922637482594	0.9438349480675877	0.6613469028538773	0.8700959441830083	0.7734257700629487	0.789408859677228	0.7702413274235635	0.8823571186619584	0.5625	0.25	0.0	0.0029169629901633835	9
2230	0.022955508834720004	0.005022342688033979	0.004872098278474767	0.9634143176007176	-1	0	0	0.2857142857142857	2	0.875	7	0.3333333333333333	0.75	8	6	1	2	0	0.8333333333333334	5	6	10	0.5	0	0.7233269621823126	0.9433724552267215	0.6613469028538773	0.8613542443144754	0.8521898235191958	0.7823843817056052	0.7702413274235635	0.8779388794688491	0.625	0.125	0.0	0.004872098278474767	15
3004	0.02211097000263729	0.005650407160000081	0.00560945103554095	0.9625023439264498	-1	0	0	0.5	4	0.6	6	0.3333333333333333	0.6	9	6	2	1	0	1.0	6	6	12	0.2	0.3333333333333333	0.7156616606163659	0.9346972797547877	0.7064703237855003	0.8499038805463145	0.8426053238736939	0.8223440638452468	0.7702413274235635	0.8782308212550719	1.0	0.1111111111111111	0.0	0.00560945103554095	17
2542	0.013274647269037718	0.0012800435427270929	-0.0012541697835529006	0.9701377632726755	-1	0	0	0.42857142857142855	3	0.75	6	0.4166666666666667	0.75	8	6	1	1	0	0.375	8	3	10	0.25	1.0	0.7128652572509961	0.9373333699750451	0.6697287358958435	0.8620997319965398	0.8521898235191958	0.7731658024818835	0.7702413274235635	0.8722990868513404	1.0	0.125	0.0	-0.00012541697835529006	4
3365	0.026170760546023467	0.004968028486294954	0.004950649511123979	0.9559947826194233	-1	0	0	0.375	3	0.7	7	0.2857142857142857	0.7	10	7	1	2	0	0.8571428571428571	6	7	12	0.6666666666666666	0	0.7236352215935818	0.9312887199320032	0.7064703237855003	0.8387940710886589	0.821582635080438	0.7902456060877712	0.7540844621307496	0.8653880350378389	0.6	0.3	0.0	0.004950649511123979	12
3226	0.027759321557197195	0.0015675452369948478	0.0015662279041704827	0.8875729094594528	-1	0	0	0.25	2	0.8888888888888888	8	0.4074074074074074	0.8888888888888888	8	8	2	2	0	0.3333333333333333	9	3	11	0.25	0	0.7309922637482594	0.7686374154695599	0.7148521568274665	0.829960522237437	0.8582645941384989	0.7979901886223398	0.7408600063742133	0.8000468066943792	0.5625	0.25	0.0	0.0015662279041704827	4
3107	0.030685332435226087	0.0011648770028314065	-0.0007943327916324944	0.9313284059547852	-1	0	0	0.4	4	0.6153846153846154	8	0.26785714285714285	0.6153846153846154	12	8	2	3	0	0.875	8	7	15	0.75	0.2	0.7233269621823126	0.9486590937426662	0.6613469028538773	0.848565422325708	0.8521898235191958	0.7829357539147813	0.7702413274235635	0.8780691009576937	0.5	0.3333333333333333	0.0	-7.943327916324944e-05	2
2499	0.022963400741098424	0.005300778995918414	0.00488812784611172	0.9613782238312395	-1	0	0	0.375	3	0.7777777777777778	7	0.36666666666666664	0.6666666666666666	7	6	3	1	0	0.8333333333333334	5	6	11	0.1111111111111111	0.3333333333333333	0.7168946982614429	0.9464844382895383	0.6162234819222542	0.874717073352777	0.8426053238736939	0.7758914641529288	0.7702413274235635	0.882811715924229	1.0	0.14285714285714285	0.0	0.00488812784611172	18
2399	0.02240665410287463	0.005935393538672992	0.005622009340107865	0.9577265153185054	-1	0	0	0.5	4	0.6	6	0.3333333333333333	0.6	7	6	4	1	0	1.0	6	6	12	0.09090909090909091	0.3333333333333333	0.7156616606163659	0.9463190675230951	0.6162234819222542	0.874717073352777	0.8426053238736939	0.7758914641529288	0.7702413274235635	0.8826992438682187	1.0	0.14285714285714285	0.0	0.005622009340107865	29
4037	0.02614673417503683	0.007278615204261436	0.007275490618972187	0.9584082207485113	-1	0	0	0.375	3	0.7	7	0.2857142857142857	0.7	10	7	1	2	0	0.8571428571428571	6	7	12	0.6666666666666666	0	0.7242517404161204	0.9312418979125335	0.7064703237855003	0.8387940710886589	0.8521898235191958	0.7914894789117363	0.7540844621307496	0.865651441891167	0.6	0.3	0.0	0.007275490618972187	10
539	0.012985035410608482	0.0024397534353864606	0.002241161192030687	0.9897072100393571	-1	0	0	0.4	2	0.8	4	1.0	0.8	5	4	1	0	0	0.14285714285714285	7	1	7	0.0	1.0	0.31995960515166344	0.9384822772219086	0.6272011747657718	0.9537502732038028	0.43263101529947995	0.9456668591745547	0.8901431834638318	0.9463101797992152	0	0	0.0	0.002241161192030687	14
3374	0.027834085527720025	0.004591786441138126	-0.004287729065159594	0.9415758502177278	-1	0	0	0.3333333333333333	3	0.7272727272727273	8	0.37142857142857144	0.7272727272727273	10	8	2	2	0	0.7142857142857143	5	7	13	0.3333333333333333	0	0.7309922637482594	0.928785064439914	0.7064703237855003	0.8387940710886589	0.740333078739042	0.8164628924610725	0.7702413274235635	0.8702691562485609	0.55	0.3	0.0	-0.0004287729065159594	0
681	0.03388567525597621	0.002325464810589752	-0.0017897651353214685	0.9186502556481021	-1	0	0	0.375	3	0.8	8	0.3333333333333333	0.7	9	7	2	1	0	1.0	6	6	12	0.16666666666666666	0.3333333333333333	0.23674663711457095	0.9555420931486511	0.4848528257726101	0.9291475081574515	0.9819199833079859	0.7504972224188481	0.9681613633946983	0.9044395484591748	1.0	0.2222222222222222	0.0	-0.00017897651353214684	3
20	1.2418169613779783e-05	1.995906659860898e-07	-1.9861788018170223e-07	0.9999986599837049	-1	0	0	0.6666666666666666	2	0.5	1	1.0	0.5	2	1	1	0	0	0.25	4	1	4	0.0	0.6666666666666666	0.7825095268798451	0.5266034052648136	0.5609856782066365	0.9860004221611663	0.7020293873530119	0.63762479077481	0.8672381782424597	0.8378165717278261	0	0	0.0	-1.986178801817022e-08	34
1180	0.02279046157731353	0.0050033777066693375	0.004662020057702933	0.9659410338989953	-1	0	0	0.2857142857142857	2	0.875	7	0.3333333333333333	0.75	8	6	1	2	0	0.8333333333333334	5	6	10	0.5	0	0.7233269621823126	0.9473778517101025	0.6613469028538773	0.8613542443144754	0.8521898235191958	0.7980770586576424	0.7702413274235635	0.8839611302121408	0.625	0.375	0.0	0.004662020057702933	38
435	0.03713118612991464	0.008469461929624925	-0.0064871252980517055	0.7530271812266035	-1	0	0	0.25	2	0.9	9	0.4	0.9	11	9	0	2	0	0.3	10	3	12	1.0	0	0.7329189853590579	0.943070281247462	0.6450010072957026	0.9388033416636169	0.7764199412258805	0.9316349868761336	0.8855949741756267	0.9380013561014119	0.5909090909090909	0.2727272727272727	0.0	-0.0006487125298051705	7
1484	0.02325350026867667	0.006451574200438732	0.006343438628879517	0.9650599144946813	-1	0	0	0.2857142857142857	2	0.875	7	0.3333333333333333	0.75	8	6	1	2	0	0.8333333333333334	5	6	10	0.5	0	0.7233269621823126	0.9433724552267215	0.6613469028538773	0.8613542443144754	0.8521898235191958	0.7980770586576424	0.7702413274235635	0.881281586963841	0.625	0.25	0.0	0.006343438628879517	26
3224	0.026400648840055777	0.0050907617957658404	0.005090387166862305	0.9566237040753892	-1	0	0	0.375	3	0.7	7	0.2857142857142857	0.7	10	7	1	2	0	0.8571428571428571	6	7	12	0.6666666666666666	0	0.7233269621823126	0.9312204728767295	0.7064703237855003	0.8387940710886589	0.821582635080438	0.7902456060877712	0.7540844621307496	0.8653466349237556	0.6	0.3	0.0	0.005090387166862305	15
3812	0.03499448497944075	0.00950962375606478	0.009379809044372052	0.9507412439359437	-1	0	0	0.3	3	0.75	9	0.2916666666666667	0.6666666666666666	11	8	2	2	0	0.75	6	8	14	0.4	0	0.7309922637482594	0.9273008255890671	0.7064703237855003	0.8286318280596402	0.8426053238736939	0.8716526318672039	0.8081185223802186	0.8821053513301139	0.5909090909090909	0.45454545454545453	0.0	0.009379809044372052	34
2513	0.03837606509162528	0.00851600926282535	0.00760352374602692	0.9421294949824499	-1	0	0	0.3333333333333333	3	0.7272727272727273	8	0.28888888888888886	0.7272727272727273	9	8	3	2	0	0.5555555555555556	5	9	13	0.2222222222222222	0	0.7156616606163659	0.9392103167355744	0.7232339898694328	0.8615980420615758	0.8617743231646979	0.7814096366543658	0.7702413274235635	0.8750880415127272	0.6111111111111112	0.1111111111111111	0.0	0.00760352374602692	13
1955	0.02324402015544226	0.005552959437551138	0.0053572990033389925	0.9622021444168802	-1	0	0	0.2857142857142857	2	0.875	7	0.3333333333333333	0.75	7	6	2	2	0	0.8333333333333334	5	6	10	0.2857142857142857	0	0.7168946982614429	0.9464844382895383	0.6162234819222542	0.874717073352777	0.8617743231646979	0.7992346774414925	0.7702413274235635	0.8875419269515782	0.6428571428571428	0.14285714285714285	0.0	0.0053572990033389925	24
1942	0.023360631010506203	0.006556368295387442	0.00651602316318125	0.9644924070638695	-1	0	0	0.2857142857142857	2	0.875	7	0.3333333333333333	0.75	8	6	1	2	0	0.8333333333333334	5	6	10	0.5	0	0.7233269621823126	0.9433724552267215	0.6613469028538773	0.8613542443144754	0.8521898235191958	0.7980770586576424	0.7702413274235635	0.881281586963841	0.625	0.25	0.0	0.00651602316318125	51
293	0.0044772189086815265	0.0005847096997707739	0.00015540199149398666	0.9795484819353949	-1	0	0	0.25	1	1.0	3	1.0	1.0	4	3	0	3	0	0.2	5	1	5	1.0	0	0.7222753882002882	0.8099637057941298	0.8720116827738513	0.8234809083239283	0.355092841849321	0.9267364314934292	0.8976754098851883	0.86324377237121	0.5	0	0.0	0.00015540199149398666	13
3291	0.026888350182486885	0.005801878391211346	0.005801758833011956	0.9572042617339034	-1	0	0	0.375	3	0.7	7	0.2857142857142857	0.7	10	7	1	2	0	0.8571428571428571	6	7	12	0.6666666666666666	0	0.7242517404161204	0.9312418979125335	0.7064703237855003	0.8387940710886589	0.8521898235191958	0.7914894789117363	0.7540844621307496	0.865651441891167	0.6	0.3	0.0	0.005801758833011956	28
4555	0.03589858671788754	0.009575154523287988	0.009489877840635817	0.9507060476276362	-1	0	0	0.3	3	0.75	9	0.2916666666666667	0.6666666666666666	11	8	2	2	0	0.75	6	8	14	0.4	0	0.7309922637482594	0.9273008255890671	0.7064703237855003	0.8286318280596402	0.8426053238736939	0.8716526318672039	0.8081185223802186	0.8821053513301139	0.5909090909090909	0.36363636363636365	0.0	0.009489877840635817	38
2018	0.023105947410671502	0.0050662186148026115	0.004888502222506602	0.9633926512098826	-1	0	0	0.2857142857142857	2	0.875	7	0.3333333333333333	0.75	8	6	1	2	0	0.8333333333333334	5	6	10	0.5	0	0.7233269621823126	0.9433724552267215	0.6613469028538773	0.8613542443144754	0.8095126325497872	0.7719633964771516	0.7702413274235635	0.8757726793055726	0.5625	0.25	0.0	0.004888502222506602	10
1358	0.023165001288406765	0.004118073071026914	0.004116403405116233	0.9670677851398001	-1	0	0	0.2857142857142857	2	0.875	7	0.3333333333333333	0.75	8	6	1	2	0	0.8333333333333334	5	6	10	0.5	0	0.7233269621823126	0.9473778517101025	0.6613469028538773	0.8613542443144754	0.8521898235191958	0.7980770586576424	0.7702413274235635	0.8839611302121408	0.625	0.25	0.0	0.004116403405116233	25
4447	0.014532035794112066	0.0009508972203497442	0.0006638627327952243	0.9422975450245805	-1	0	0	0.375	3	0.7	7	0.3	0.7	10	7	1	2	0	0.625	8	5	12	0.6666666666666666	0	0.7309922637482594	0.8633958763092908	0.7064703237855003	0.8377923331655953	0.7153735351061731	0.8769851497235441	0.7898053660238412	0.8601602196690683	0.6000000000000001	0.3	0.0	0.0006638627327952243	2
4040	0.0355656678648688	0.008251299275569796	0.00825119769820389	0.9485799648811782	-1	0	0	0.3	3	0.75	9	0.2916666666666667	0.6666666666666666	11	8	2	2	0	0.75	6	8	14	0.4	0	0.7309922637482594	0.9273008255890671	0.7064703237855003	0.8286318280596402	0.8426053238736939	0.8716526318672039	0.8081185223802186	0.8821053513301139	0.5909090909090909	0.2727272727272727	0.0	0.00825119769820389	45
21	0.002982732699959238	0.00016316769589365046	0.0001568851017721171	0.9884173164917989	-1	0	0	0.3333333333333333	1	1.0	2	1.0	1.0	3	2	0	1	0	0.25	4	1	4	0.3333333333333333	0	0.9487900282856667	0.6192899466169828	0.8516069085791887	0.9427213889912855	0.40458537126755967	0.5792131096211127	0.9144944603038119	0.7689350493085996	1.0	0.6666666666666666	0.0	0.0001568851017721171	24
4353	0.034803707533033	0.010038876620762008	0.01001137714203736	0.9511936515431493	-1	0	0	0.3	3	0.75	9	0.2916666666666667	0.6666666666666666	11	8	2	2	0	0.75	6	8	14	0.4	0	0.7309922637482594	0.9273008255890671	0.7064703237855003	0.8286318280596402	0.8426053238736939	0.8716526318672039	0.8081185223802186	0.8821053513301139	0.5909090909090909	0.09090909090909091	0.0	0.01001137714203736	50
4423	0.0189502559964601	0.0011091358239729563	0.0006399616226081861	0.9509667990853096	-1	0	0	0.25	2	0.9	9	0.3333333333333333	0.9	11	9	0	2	0	0.4444444444444444	9	4	12	1.0	0	0.7309922637482594	0.9273008255890671	0.7064703237855003	0.8286318280596402	0.8426053238736939	0.8716526318672039	0.8081185223802186	0.8821053513301139	0.5909090909090909	0.45454545454545453	0.0	0.0006399616226081861	5
1239	0.021903714464565467	0.004934447953957183	0.004679050903433655	0.9591043127262435	-1	0	0	0.375	3	0.6666666666666666	6	0.3055555555555556	0.6666666666666666	8	6	2	2	0	1.0	6	6	11	0.3333333333333333	0	0.7239434810048511	0.9435277149431653	0.6613469028538773	0.8613542443144754	0.8521898235191958	0.7980770586576424	0.7702413274235635	0.8813830386000315	0.625	0.25	0.0	0.004679050903433655	39
1986	0.023854017686033246	0.005533361275888257	0.005341034914641217	0.9605059953037045	-1	0	0	0.2857142857142857	2	0.875	7	0.3333333333333333	0.75	7	6	2	2	0	0.8333333333333334	5	6	10	0.2857142857142857	0	0.7156616606163659	0.9463190675230951	0.6162234819222542	0.874717073352777	0.8617743231646979	0.7776449028687953	0.7702413274235635	0.8830478033316299	0.6428571428571428	0.14285714285714285	0.0	0.005341034914641217	31
2881	0.03282874288249536	0.004709593625637424	0.004625975008212809	0.9120510372408506	-1	0	0	0.3	3	0.75	9	0.25	0.6666666666666666	9	8	4	2	0	0.875	7	8	14	0.18181818181818182	0	0.7150451417938275	0.9392018591019042	0.7232339898694328	0.8615980420615758	0.8617743231646979	0.780555380240826	0.7702413274235635	0.8749005525081623	0.6111111111111112	0.1111111111111111	0.0	0.004625975008212809	15
1993	0.023814102991690924	0.00592335801730008	0.0054808302409411055	0.963136626319107	-1	0	0	0.2857142857142857	2	0.875	7	0.3333333333333333	0.75	8	6	1	2	0	0.8333333333333334	5	6	10	0.5	0	0.7230187027710434	0.9433614349490589	0.6613469028538773	0.8613542443144754	0.8984562822227588	0.8154717991662701	0.7702413274235635	0.885113296832492	0.625	0.5	0.0	0.0054808302409411055	15
1664	0.02197639529266104	0.005652253076724985	0.005605866568486954	0.9608614546379268	-1	0	0	0.375	3	0.6666666666666666	6	0.3055555555555556	0.6666666666666666	8	6	2	2	0	1.0	6	6	11	0.3333333333333333	0	0.7236352215935818	0.9434618612284491	0.6613469028538773	0.8613542443144754	0.8095126325497872	0.7719633964771516	0.7702413274235635	0.8758334052639524	0.5625	0.25	0.0	0.005605866568486954	24
1769	0.01407013269021283	0.0003828933161303335	-0.0002976273364531458	0.9760054517804319	-1	0	0	0.42857142857142855	3	0.625	5	0.35714285714285715	0.5	6	4	3	2	0	0.5714285714285714	7	4	10	0.25	0	0.7233269621823126	0.9609470976162279	0.6613469028538773	0.867812642651263	0.8521898235191958	0.7911172501976911	0.834505892518293	0.8946184998526174	0.6666666666666666	0.3333333333333333	0.0	-2.976273364531458e-05	4
3573	0.03201795778724866	0.004377975172142695	0.0037308584612615095	0.9192662235448363	-1	0	0	0.3333333333333333	3	0.7272727272727273	8	0.2708333333333333	0.7272727272727273	10	8	2	0	0	0.75	6	8	13	0.0	0	0.7239434810048511	0.9352774354083389	0.7148521568274665	0.8502149024170897	0.8521898235191958	0.7246195679808684	0.7538907489381961	0.8571116589730419	0	0	0.0	0.0037308584612615095	13
4198	0.013553640083313319	0.0006379430121543911	0.0001904024368473619	0.9562084930653966	-1	0	0	0.25	2	0.8888888888888888	8	0.3142857142857143	0.6666666666666666	8	6	2	2	0	0.7142857142857143	7	5	11	0.3333333333333333	0	0.7901085202658619	0.9513386409736688	0.7064703237855003	0.7925864932499184	0.8521898235191958	0.8893920580486562	0.8081185223802186	0.8940416338345255	0.625	0.125	0.0	0.0001904024368473619	1
350	0.002984321323370378	0.0002793020051511344	0.0002693642467023244	0.9883919111877438	-1	0	0	0.3333333333333333	1	1.0	2	1.0	1.0	3	2	0	1	0	0.25	4	1	4	0.3333333333333333	0	0.9487900282856667	0.6192899466169828	0.8516069085791887	0.9427213889912855	0.40458537126755967	0.5792131096211127	0.9144944603038119	0.7689350493085996	1.0	0.6666666666666666	0.0	0.0002693642467023244	21
2583	0.023728486832721336	0.006253978576744457	0.006159098310142543	0.960787942623961	-1	0	0	0.2857142857142857	2	0.875	7	0.3333333333333333	0.75	7	6	2	2	0	0.8333333333333334	5	6	10	0.2857142857142857	0	0.7156616606163659	0.9463190675230951	0.6162234819222542	0.874717073352777	0.8426053238736939	0.7758914641529288	0.7702413274235635	0.8826992438682187	0.5714285714285714	0.14285714285714285	0.0	0.006159098310142543	36
2585	0.023246433695437767	0.005859715217101058	0.00565377496997189	0.9614603813812894	-1	0	0	0.375	3	0.7777777777777778	7	0.36666666666666664	0.6666666666666666	7	6	3	1	0	0.8333333333333334	5	6	11	0.1111111111111111	0.3333333333333333	0.7156616606163659	0.9463190675230951	0.6162234819222542	0.874717073352777	0.8426053238736939	0.7758914641529288	0.7702413274235635	0.8826992438682187	1.0	0.14285714285714285	0.0	0.00565377496997189	23
3698	0.02069684571263972	0.004369591776557129	0.0020557000164926867	0.9679660563982183	-1	0	0	0.2857142857142857	2	0.875	7	0.4	0.75	8	6	1	2	0	1.0	5	5	10	0.5	0	0.7205305588169428	0.9434397907705016	0.7148521568274665	0.8503609984479041	0.8984562822227588	0.8050315206508194	0.7540844621307496	0.8797327545870304	0.625	0.25	0.0	0.0020557000164926867	11
3596	0.012021766706905435	0.0007229119777664493	0.0004165983119033823	0.9699231158901275	-1	0	0	0.3333333333333333	2	0.8571428571428571	6	0.36	0.7142857142857143	7	5	1	2	0	1.0	5	5	9	0.5	0	0.7309922637482594	0.9565804053545784	0.7064703237855003	0.851178133952203	0.8426053238736939	0.8761504425053352	0.8081185223802186	0.9058739397137872	0.6428571428571428	0.42857142857142855	0.0	0.0004165983119033823	5
4732	0.042003824727473243	0.0106237579578848	0.010454970203086816	0.9485588979519343	-1	0	0	0.2222222222222222	2	0.9090909090909091	10	0.325	0.7272727272727273	10	8	2	2	0	0.625	5	8	13	0.3333333333333333	0	0.7309922637482594	0.9351800913856663	0.7064703237855003	0.8381685055898337	0.7153735351061731	0.8612473859752653	0.7898053660238412	0.8855927777814679	0.6000000000000001	0.3	0.0	0.010454970203086816	64
3685	0.028833431609862317	0.0012114145562005484	0.00035666361615123746	0.9339663638502661	-1	0.25	1	0.5	5	0.5384615384615384	7	0.30612244897959184	0.5384615384615384	12	7	2	2	0	1.0	7	7	15	0.6666666666666666	0.2222222222222222	0.7242517404161204	0.9515796151844704	0.7064703237855003	0.8317488119259864	0.740333078739042	0.8181230871336875	0.8176404420997517	0.8835671435948699	0.625	0.25	0.0	0.00035666361615123746	4
2684	0.026532577123181814	0.0064568565850707796	0.006456619781631752	0.9578931332077862	-1	0	0	0.375	3	0.7	7	0.2857142857142857	0.7	10	7	1	2	0	0.8571428571428571	6	7	12	0.6666666666666666	0	0.7233269621823126	0.9312204728767295	0.7064703237855003	0.8387940710886589	0.8521898235191958	0.7914894789117363	0.7540844621307496	0.8656384717402027	0.6	0.3	0.0	0.006456619781631752	95
4193	0.03057897945354097	0.0026201410473301458	0.0024151019135778065	0.9537572947538223	-1	0	0	0.4	4	0.6153846153846154	8	0.42857142857142855	0.6153846153846154	11	8	3	3	0	0.7142857142857143	5	7	15	0.42857142857142855	0.4	0.7175112170839814	0.9539684915689393	0.7064703237855003	0.8412008539576358	0.8617743231646979	0.8188673337235951	0.7702413274235635	0.8878596420927239	0.5454545454545454	0.18181818181818182	0.0	0.0024151019135778065	8
4020	0.03599221962071757	0.006912134648375157	0.00690934545259509	0.9485439542213346	-1	0	0	0.3	3	0.75	9	0.2916666666666667	0.6666666666666666	11	8	2	2	0	0.75	6	8	14	0.4	0	0.7309922637482594	0.9273008255890671	0.7064703237855003	0.8286318280596402	0.8426053238736939	0.8716526318672039	0.8081185223802186	0.8821053513301139	0.5909090909090909	0.45454545454545453	0.0	0.00690934545259509	18
1395	0.012242523982127546	0.0008960285249605233	-0.0005904805953801915	0.977441297202308	-1	0	0	0.5	3	0.5714285714285714	4	0.5	0.42857142857142855	5	3	3	2	0	0.5	6	3	9	0.25	0	0.7168946982614429	0.9696693000282319	0.7064703237855003	0.8442147076489356	0.8617743231646979	0.7517928556443887	0.8834629798096684	0.8896960346969811	0.7	0.4	0.0	-5.9048059538019156e-05	0
3492	0.029703083345972166	0.006630632404141273	0.005474681226935427	0.9510798927171275	-1	0	0	0.3333333333333333	3	0.7272727272727273	8	0.30952380952380953	0.6363636363636364	9	7	3	2	0	0.8571428571428571	6	7	13	0.25	0	0.7309922637482594	0.9395057564184863	0.7064703237855003	0.8492233198282712	0.7764199412258805	0.842372609406432	0.8081185223802186	0.8858572068111203	0.5555555555555556	0.1111111111111111	0.0	0.005474681226935427	19
2928	0.025733833351931253	0.007007396907697221	0.0069770214633948025	0.9584024040261574	-1	0	0	0.375	3	0.7	7	0.2857142857142857	0.7	10	7	1	2	0	0.8571428571428571	6	7	12	0.6666666666666666	0	0.7233269621823126	0.9312204728767295	0.7064703237855003	0.8387940710886589	0.8521898235191958	0.7914894789117363	0.7540844621307496	0.8656384717402027	0.6	0.3	0.0	0.0069770214633948025	65
4592	0.0395132460817435	0.007344748392629044	0.007223778282650382	0.9492939412859654	-1	0	0	0.3	3	0.75	9	0.2916666666666667	0.6666666666666666	11	8	2	2	0	0.75	6	8	14	0.4	0	0.7309922637482594	0.9128807417599264	0.7064703237855003	0.8286318280596402	0.7813909469961782	0.869995970389214	0.8081185223802186	0.8745794539882066	0.5909090909090909	0.2727272727272727	0.0	0.007223778282650382	10
2774	0.02297204224914137	0.00599586580103684	0.0059541931185811605	0.9618122565036789	-1	0	0	0.2857142857142857	2	0.875	7	0.3333333333333333	0.75	7	6	2	2	0	0.8333333333333334	5	6	10	0.2857142857142857	0	0.7156616606163659	0.9463190675230951	0.6162234819222542	0.874717073352777	0.8426053238736939	0.7413250587429264	0.7702413274235635	0.8760166994066183	0.5714285714285714	0.14285714285714285	0.0	0.0059541931185811605	38
1135	0.024189032287666085	0.000943446782715934	0.0008118261433034956	0.9615073947110818	-1	0	0	0.375	3	0.6666666666666666	6	0.3055555555555556	0.6666666666666666	8	6	2	2	0	1.0	6	6	11	0.3333333333333333	0	0.675085252049773	0.9372620409847879	0.787422532184319	0.8827567007794216	0.8984562822227588	0.9475574064721095	0.9234744976091749	0.92683020405015	0.625	0.25	0.0	0.0008118261433034956	2
2962	0.02316406143908928	0.0046987068630019065	0.004684810701134241	0.9588652801756973	-1	0	0	0.375	3	0.6666666666666666	6	0.3055555555555556	0.6666666666666666	8	6	2	2	0	1.0	6	6	11	0.3333333333333333	0	0.7128652572509961	0.9373333699750451	0.6697287358958435	0.8620997319965398	0.8984562822227588	0.7892930626103827	0.7702413274235635	0.8757632236140178	0.625	0.125	0.0	0.004684810701134241	13
3206	0.011016994602579539	0.00040655712932266585	-0.0002802844165506162	0.9678672217155002	-1	0	0	0.3333333333333333	2	0.8571428571428571	6	0.42857142857142855	0.7142857142857143	7	5	1	2	0	0.42857142857142855	7	3	9	0.5	0	0.7162781794389044	0.9562856476289883	0.7064703237855003	0.807089524026314	0.8617743231646979	0.7606212874916934	0.737179111264354	0.8688572505937328	0.6428571428571428	0.42857142857142855	0.0	-2.802844165506162e-05	2
1954	0.022093318790855934	0.005798949644403463	0.005559868497058876	0.9575371831908395	-1	0	0	0.375	3	0.6666666666666666	6	0.3055555555555556	0.6666666666666666	7	6	3	2	0	1.0	6	6	11	0.2222222222222222	0	0.7156616606163659	0.9463190675230951	0.6162234819222542	0.874717073352777	0.8426053238736939	0.7758914641529288	0.7702413274235635	0.8826992438682187	0.5714285714285714	0.14285714285714285	0.0	0.005559868497058876	18
119	7.174554411748155e-05	1.6504693322959883e-06	1.2663778924937223e-06	0.9999936988491436	-1	0	0	0.5	2	0.5	2	0.6666666666666666	0.25	2	1	3	1	0	1.0	3	3	6	0.1111111111111111	0.6666666666666666	0.21645583130974128	0.5510415664406735	0.9513073855058984	0.5265404954465331	0.6421715290740428	0.9728349894312857	0.9694591436189673	0.7852412181075629	1.0	0	0.0	1.2663778924937223e-06	9
3043	0.02355046157739945	0.0065205146792345035	0.0064101741799539	0.9620762875586056	-1	0	0	0.2857142857142857	2	0.875	7	0.3333333333333333	0.75	7	6	2	3	0	0.8333333333333334	5	6	10	0.42857142857142855	0	0.7156616606163659	0.9463190675230951	0.6162234819222542	0.874717073352777	0.8426053238736939	0.7758914641529288	0.7702413274235635	0.8826992438682187	0.2857142857142857	0.14285714285714285	0.0	0.0064101741799539	20
4035	0.03603588096712566	0.010445639931884947	0.010216728866992462	0.9509247675142685	-1	0	0	0.3	3	0.75	9	0.2916666666666667	0.6666666666666666	11	8	2	2	0	0.75	6	8	14	0.4	0	0.7309922637482594	0.9273008255890671	0.7064703237855003	0.8286318280596402	0.7813909469961782	0.869995970389214	0.8081185223802186	0.8815938633225098	0.5909090909090909	0.2727272727272727	0.0	0.010216728866992462	44
4847	0.04043098809691531	0.00950302912843404	0.009459018716895412	0.9467063279316472	-1	0	0	0.2222222222222222	2	0.9090909090909091	10	0.325	0.7272727272727273	10	8	2	2	0	0.625	5	8	13	0.3333333333333333	0	0.7309922637482594	0.9351800913856663	0.7064703237855003	0.8381685055898337	0.7153735351061731	0.8612473859752653	0.7898053660238412	0.8855927777814679	0.6000000000000001	0.3	0.0	0.009459018716895412	16
918	0.03161582922613945	0.0049530911759795475	0.0049338980040031025	0.9338574840331528	-1	0.25	1	0.4	4	0.6666666666666666	8	0.2916666666666667	0.6666666666666666	11	8	2	2	0	0.75	6	8	14	0.4	0.25	0.7175112170839814	0.9560951616622878	0.7064703237855003	0.8412008539576358	0.8617743231646979	0.7727529770780442	0.7702413274235635	0.8798117115812509	0.5909090909090908	0.18181818181818182	0.0	0.0049338980040031025	25
2456	0.021646861036846793	0.005880043377333784	0.0055867013870060395	0.9577777770431475	-1	0	0	0.5	4	0.6	6	0.3333333333333333	0.6	7	6	4	1	0	1.0	6	6	12	0.09090909090909091	0.3333333333333333	0.7156616606163659	0.9463190675230951	0.6162234819222542	0.874717073352777	0.8426053238736939	0.7758914641529288	0.7702413274235635	0.8826992438682187	1.0	0.14285714285714285	0.0	0.0055867013870060395	23
1832	0.024284494996653475	0.001674132748153707	0.0010780165134982673	0.9527924133890673	-1	0.25	1	0.5	5	0.5384615384615384	7	0.35714285714285715	0.5384615384615384	12	7	2	2	0	0.8571428571428571	6	7	15	0.6666666666666666	0.4444444444444444	0.7131735166622655	0.9484417365949369	0.7148521568274665	0.8321547218978592	0.8617743231646979	0.8143735351028734	0.7702413274235635	0.8805086185713282	0.5833333333333334	0.25	0.0	0.0010780165134982673	3
217	0.0029332767922502587	0.0003105227602708843	-6.36946031692087e-05	0.9965159133556036	-1	0	0	0.5	1	1.0	1	1.0	1.0	2	1	0	1	0	0.3333333333333333	1	3	3	0.3333333333333333	0	0.7560438388915824	0.6622230966566476	0.544044812021505	0.9586209016896163	0.29987172457079164	0.5389342558119268	0.9251081133112313	0.7898458586294552	1.0	0.5	0.0	-6.36946031692087e-06	9
845	0.020994639385255393	0.0010205849113302488	0.00036394384011130006	0.9688559500993146	-1	0.25	1	0.6	6	0.46153846153846156	6	0.35714285714285715	0.46153846153846156	12	6	2	1	0	0.8571428571428571	6	7	15	0.5	0.6666666666666666	0.7134817760735347	0.9472647553722552	0.6697287358958435	0.8578796029857253	0.8119981354349359	0.7798085290877931	0.7702413274235635	0.8790585450066002	1.0	0.16666666666666666	0.0	0.00036394384011130006	3
1743	0.016096391578272775	0.0037398900091546203	-0.001297605466698676	0.9151440076660409	-1	0.25	1	0.4	4	0.6923076923076923	9	0.30612244897959184	0.6923076923076923	12	9	2	2	0	1.0	7	7	15	0.4	0.5	0.7128652572509961	0.9199420976845565	0.7232339898694328	0.8576997982324898	0.8119981354349359	0.8655878374395836	0.7540844621307496	0.8842654317681262	0.5416666666666667	0.16666666666666666	0.0	-0.0001297605466698676	1
4283	0.041206949250687706	0.009969950139395427	0.009839530311377577	0.9471849646954336	-1	0	0	0.2222222222222222	2	0.9090909090909091	10	0.325	0.7272727272727273	10	8	2	2	0	0.625	5	8	13	0.3333333333333333	0	0.7309922637482594	0.9351800913856663	0.7064703237855003	0.8381685055898337	0.7153735351061731	0.8705584833765178	0.8081185223802186	0.888274105980074	0.6	0.3	0.0	0.009839530311377577	37
3653	0.025898402759366074	0.0063830704926746175	0.006382289747097083	0.9572832514566522	-1	0	0	0.375	3	0.7	7	0.2857142857142857	0.7	10	7	1	2	0	0.8571428571428571	6	7	12	0.6666666666666666	0	0.7236352215935818	0.9312887199320032	0.7064703237855003	0.8387940710886589	0.8521898235191958	0.7914894789117363	0.7540844621307496	0.8656797960546053	0.6	0.3	0.0	0.006382289747097083	26
846	0.020700363420490437	0.004012575402389676	0.0038295321172866557	0.9474219695466695	-1	0	0	0.5	4	0.6	6	0.3333333333333333	0.5	8	5	3	1	0	1.0	6	6	12	0.14285714285714285	0.3333333333333333	0.7309922637482594	0.9027124024816493	0.6060123878853461	0.869636417979766	0.6853799822959917	0.7897338423666874	0.7702413274235635	0.8601176421365888	1.0	0.125	0.0	0.0038295321172866557	37
4218	0.03498945598798338	0.010408499838810162	0.010285929890508257	0.9507969619237869	-1	0	0	0.3	3	0.75	9	0.2916666666666667	0.6666666666666666	11	8	2	2	0	0.75	6	8	14	0.4	0	0.7309922637482594	0.9273008255890671	0.7064703237855003	0.8286318280596402	0.7813909469961782	0.8609905082160899	0.7702413274235635	0.8788747189089354	0.5909090909090909	0.2727272727272727	0.0	0.010285929890508257	31
4188	0.03524458045374427	0.01019933630001523	0.01015292481409623	0.950735891632234	-1	0	0	0.3	3	0.75	9	0.2916666666666667	0.6666666666666666	11	8	2	2	0	0.75	6	8	14	0.4	0	0.7309922637482594	0.9273008255890671	0.7064703237855003	0.8286318280596402	0.7813909469961782	0.862414733766942	0.7702413274235635	0.879298162604654	0.5909090909090909	0.45454545454545453	0.0	0.01015292481409623	25
3044	0.027042100510325278	0.006995414784151829	0.006985800035172971	0.9580249477045465	-1	0	0	0.375	3	0.7	7	0.2857142857142857	0.7	10	7	1	2	0	0.8571428571428571	6	7	12	0.6666666666666666	0	0.7233269621823126	0.9312204728767295	0.7064703237855003	0.8387940710886589	0.8521898235191958	0.7914894789117363	0.7540844621307496	0.8656384717402027	0.6	0.3	0.0	0.006985800035172971	62
2481	0.026432062607936804	0.005855736252850792	0.005642064200382465	0.955004055834527	-1	0	0	0.375	3	0.7	7	0.2857142857142857	0.7	9	7	2	2	0	0.8571428571428571	6	7	12	0.3333333333333333	0	0.7309922637482594	0.9395057564184863	0.7064703237855003	0.8492233198282712	0.8426053238736939	0.7949352770640405	0.7702413274235635	0.8745813224974729	0.6111111111111112	0.4444444444444444	0.0	0.005642064200382465	41
4997	0.04571637044304794	0.0017487286659793651	0.001553285552066319	0.9348643296331058	-1	0	0	0.3	3	0.7692307692307693	10	0.25	0.7692307692307693	13	10	1	2	0	0.6	6	10	15	0.6666666666666666	0	0.7309922637482594	0.9125674013601484	0.7064703237855003	0.8297463626273656	0.7813909469961782	0.862972608488796	0.7702413274235635	0.872488420840075	0.576923076923077	0.23076923076923078	0.0	0.001553285552066319	8
3481	0.03140530527161468	0.002693130203871001	0.002692961165245253	0.9335085535773289	-1	0	0	0.4	4	0.6153846153846154	8	0.35714285714285715	0.6153846153846154	10	8	4	3	0	0.8571428571428571	6	7	15	0.3	0	0.7230187027710434	0.9352280158856013	0.7148521568274665	0.8502149024170897	0.8521898235191958	0.7826688210863356	0.7540844621307496	0.8694189129464994	0.5	0.2	0.0	0.002692961165245253	3
4924	0.03584360664230132	0.00920623931874207	0.009191194331318323	0.9499422326985244	-1	0	0	0.3	3	0.75	9	0.2916666666666667	0.6666666666666666	11	8	2	2	0	0.75	6	8	14	0.4	0	0.7309922637482594	0.9273008255890671	0.7064703237855003	0.8286318280596402	0.7813909469961782	0.8609905082160899	0.7702413274235635	0.8788747189089354	0.5909090909090909	0.18181818181818182	0.0	0.009191194331318323	39
1974	0.02304944486444429	0.006252814980462014	0.005974220807030561	0.9612187172416039	-1	0	0	0.375	3	0.7777777777777778	7	0.36666666666666664	0.6666666666666666	7	6	3	1	0	0.8333333333333334	5	6	11	0.1111111111111111	0.3333333333333333	0.7156616606163659	0.9463190675230951	0.6162234819222542	0.874717073352777	0.8426053238736939	0.7758914641529288	0.7702413274235635	0.8826992438682187	1.0	0.14285714285714285	0.0	0.005974220807030561	16
4210	0.036325669270185205	0.009391384504708437	0.009381124672320409	0.9499128756926545	-1	0	0	0.3	3	0.75	9	0.2916666666666667	0.6666666666666666	11	8	2	2	0	0.75	6	8	14	0.4	0	0.7309922637482594	0.9273008255890671	0.7064703237855003	0.8286318280596402	0.8426053238736939	0.8716526318672039	0.8081185223802186	0.8821053513301139	0.5909090909090909	0.2727272727272727	0.0	0.009381124672320409	30
2204	0.02299642272783697	0.005870978294051061	0.005812044695176188	0.964019390227688	-1	0	0	0.2857142857142857	2	0.875	7	0.3333333333333333	0.75	8	6	1	2	0	0.8333333333333334	5	6	10	0.5	0	0.7230187027710434	0.9433614349490589	0.6613469028538773	0.8613542443144754	0.8521898235191958	0.7980770586576424	0.7702413274235635	0.8812743930570921	0.625	0.375	0.0	0.005812044695176188	15
4642	0.03544321274615593	0.008476479525970287	0.008475434979854986	0.9489260930871513	-1	0	0	0.3	3	0.75	9	0.2916666666666667	0.6666666666666666	11	8	2	2	0	0.75	6	8	14	0.4	0	0.7309922637482594	0.9273008255890671	0.7064703237855003	0.8286318280596402	0.8426053238736939	0.8716526318672039	0.8081185223802186	0.8821053513301139	0.5909090909090909	0.2727272727272727	0.0	0.008475434979854986	28
4632	0.03526419876050508	0.010515026012496227	0.010344564134672952	0.9508224365794071	-1	0	0	0.3	3	0.75	9	0.2916666666666667	0.6666666666666666	11	8	2	2	0	0.75	6	8	14	0.4	0	0.7309922637482594	0.9273008255890671	0.7064703237855003	0.8286318280596402	0.7813909469961782	0.869995970389214	0.8081185223802186	0.8815938633225098	0.5909090909090909	0.2727272727272727	0.0	0.010344564134672952	100
1695	0.022616953684990324	0.005489726402348449	0.005186045787779529	0.9572504313175066	-1	0	0	0.375	3	0.6666666666666666	6	0.3055555555555556	0.6666666666666666	7	6	3	2	0	1.0	6	6	11	0.2222222222222222	0	0.7156616606163659	0.9463190675230951	0.6162234819222542	0.874717073352777	0.8617743231646979	0.7986830150390276	0.7702413274235635	0.8873190014210478	0.6428571428571428	0.14285714285714285	0.0	0.005186045787779529	50
3741	0.027644602387850072	0.0010953136839668884	-0.0004950866696796999	0.9542032897776447	-1	0.25	1	0.5	5	0.5384615384615384	7	0.35714285714285715	0.5384615384615384	12	7	2	2	0	0.8571428571428571	6	7	15	0.6666666666666666	0.4444444444444444	0.7137900354848039	0.9451562487101103	0.6697287358958435	0.8491383254707087	0.8617743231646979	0.779724561531806	0.7702413274235635	0.8750383590988045	0.5833333333333334	0.08333333333333333	0.0	-4.950866696796999e-05	2
1883	0.007853661604830505	0.0006702804268672334	-3.409012838338239e-05	0.9884509386604163	-1	0	0	0.6	3	0.6	3	0.4666666666666667	0.6	4	3	2	1	0	0.6	5	3	7	0.14285714285714285	1.0	0.4906547567364239	0.9722393861440645	0.7339172782107297	0.8680387462258158	0.8521898235191958	0.6928676081510561	0.9256093288802062	0.8893800260656721	1.0	0.25	0.0	-3.409012838338239e-06	2
518	0.0016526371242690722	0.0002113313462858741	0.0001544294128674564	0.9956023032396466	-1	0	0	1.0	2	0.0	0	0.75	0	2	0	0	1	0	1.0	2	2	3	0.5	0	0	0	0	0	0	0	0	0	0	0	0	0.0001544294128674564	11
2688	0.030429605513088622	0.006074618882736154	0.005344409406646569	0.9459816948725018	-1	0.25	1	0.5	5	0.6153846153846154	8	0.3125	0.6153846153846154	10	8	4	1	0	0.75	6	8	15	0.1	0.4444444444444444	0.7128652572509961	0.9560294258179337	0.6697287358958435	0.8514623347028566	0.8521898235191958	0.7525226579715953	0.7702413274235635	0.8785921874632593	1.0	0.1	0.0	0.005344409406646569	14
3793	0.026113963854434152	0.005966483089020596	0.005912906139362173	0.9550931468423448	-1	0	0	0.375	3	0.7	7	0.2857142857142857	0.7	9	7	2	2	0	0.8571428571428571	6	7	12	0.3333333333333333	0	0.7309922637482594	0.9395057564184863	0.7064703237855003	0.8492233198282712	0.7764199412258805	0.7667986906181627	0.7702413274235635	0.868437864335282	0.5555555555555556	0.3333333333333333	0.0	0.005912906139362173	17
3950	0.0289186574874772	0.0012112096980958023	-0.0011666030222181147	0.8768392260850806	-1	0	0	0.3	3	0.7692307692307693	10	0.375	0.7692307692307693	12	10	2	2	0	0.625	5	8	15	0.3333333333333333	0	0.7242517404161204	0.951463387653136	0.7064703237855003	0.8317488119259864	0.8521898235191958	0.8427343138125543	0.7898053660238412	0.8893537386485352	0.5833333333333334	0.4166666666666667	0.0	-0.00011666030222181147	1
3819	0.025987832242180445	0.006023883312589388	0.005960444016064277	0.9548752623889364	-1	0	0	0.375	3	0.7	7	0.2857142857142857	0.7	9	7	2	2	0	0.8571428571428571	6	7	12	0.3333333333333333	0	0.7309922637482594	0.9395277445449468	0.7064703237855003	0.8492233198282712	0.7764199412258805	0.7667986906181627	0.7702413274235635	0.8684526002248883	0.6111111111111112	0.3333333333333333	0.0	0.005960444016064277	13
265	3.0238235991427965e-06	4.442745396928974e-08	1.0611921466256369e-08	0.9999990523230541	-1	0	0	1.0	1	0	0	1.0	0	1	0	0	1	0	0.5	1	2	2	0.3333333333333333	0	0	0	0	0	0	0	0	0	0	0	0	1.0611921466256369e-08	33
5016	0.03506421254056452	0.00973142326983173	0.009613091555138075	0.9508307548019153	-1	0	0	0.3	3	0.75	9	0.2916666666666667	0.6666666666666666	11	8	2	2	0	0.75	6	8	14	0.4	0	0.7309922637482594	0.9272876606031821	0.7064703237855003	0.8286318280596402	0.7813909469961782	0.869995970389214	0.8081185223802186	0.8815870686842966	0.5909090909090909	0.2727272727272727	0.0	0.009613091555138075	22
1308	0.03089418902127218	0.006039705963616222	0.005235751692449078	0.9329324607914885	-1	0.25	1	0.4	4	0.6666666666666666	8	0.2916666666666667	0.6666666666666666	10	8	3	2	0	0.75	6	8	14	0.25	0.25	0.7128652572509961	0.9560294258179337	0.6697287358958435	0.8514623347028566	0.8617743231646979	0.7692821687951138	0.7702413274235635	0.8818307657538745	0.6	0.1	0.0	0.005235751692449078	24
3969	0.036292172392072525	0.010565050924570728	0.010510493178532561	0.9504945744682596	-1	0	0	0.3	3	0.75	9	0.2916666666666667	0.6666666666666666	11	8	2	2	0	0.75	6	8	14	0.4	0	0.7309922637482594	0.9273008255890671	0.7064703237855003	0.8286318280596402	0.8426053238736939	0.8716526318672039	0.8081185223802186	0.8821053513301139	0.5909090909090909	0.2727272727272727	0.0	0.010510493178532561	53
874	0.021262642419568958	0.00233383367550071	0.0012700636641139122	0.9585678217453039	-1	0.25	1	0.6	6	0.46153846153846156	6	0.35714285714285715	0.46153846153846156	11	6	3	1	0	0.8571428571428571	6	7	15	0.2	0.6666666666666666	0.7168946982614429	0.9560534267097377	0.7064703237855003	0.8412008539576358	0.8617743231646979	0.7544968042663395	0.7702413274235635	0.8761634565953375	1.0	0.18181818181818182	0.0	0.0012700636641139122	6
2952	0.026424400905593826	0.006872606448745106	0.006829848920579891	0.9582679743181416	-1	0	0	0.375	3	0.7	7	0.2857142857142857	0.7	10	7	1	2	0	0.8571428571428571	6	7	12	0.6666666666666666	0	0.7233269621823126	0.9312204728767295	0.7064703237855003	0.8387940710886589	0.8521898235191958	0.7914894789117363	0.7540844621307496	0.8656384717402027	0.6	0.5	0.0	0.006829848920579891	69
3600	0.02673280482689946	0.005856763874519222	0.005837575261495028	0.9540302809467363	-1	0	0	0.375	3	0.7	7	0.2857142857142857	0.7	9	7	2	2	0	0.8571428571428571	6	7	12	0.3333333333333333	0	0.7309922637482594	0.9395277445449468	0.7064703237855003	0.8492233198282712	0.8426053238736939	0.7949352770640405	0.7702413274235635	0.8745954696411783	0.6111111111111112	0.5555555555555556	0.0	0.005837575261495028	40
4237	0.024686650352705373	0.0008421191545131718	-0.0002848188849387407	0.9605280028906213	-1	0.25	1	0.4	4	0.6923076923076923	9	0.3125	0.6923076923076923	12	9	2	2	0	0.75	6	8	15	0.4	0.6666666666666666	0.7137900354848039	0.9484247446350033	0.7148521568274665	0.8321547218978592	0.8617743231646979	0.8143735351028734	0.7702413274235635	0.8804964333071572	0.5833333333333333	0.08333333333333333	0.0	-2.8481888493874072e-05	1
3216	0.02684254464090535	0.007227323308370737	0.007226347415597924	0.9584020512464907	-1	0	0	0.375	3	0.7	7	0.2857142857142857	0.7	10	7	1	2	0	0.8571428571428571	6	7	12	0.6666666666666666	0	0.7242517404161204	0.9312418979125335	0.7064703237855003	0.8387940710886589	0.8521898235191958	0.7914894789117363	0.7540844621307496	0.865651441891167	0.6	0.3	0.0	0.007226347415597924	25
4433	0.027489594725663067	0.003985437100165842	0.0037951055404589853	0.9483934893702574	-1	0	0	0.4444444444444444	4	0.6363636363636364	7	0.30952380952380953	0.5454545454545454	10	6	2	0	0	0.8571428571428571	7	6	13	0.0	0.18181818181818182	0.7137900354848039	0.9528228555835728	0.6613469028538773	0.8391228163642211	0.8904537899748259	0.8172893001456799	0.8268145560409211	0.8861268297589954	0	0	0.0	0.0037951055404589853	14
4059	0.035822972190893906	0.00767737717773632	0.007652784130249267	0.9494638040063803	-1	0	0	0.3	3	0.75	9	0.2916666666666667	0.6666666666666666	11	8	2	2	0	0.75	6	8	14	0.4	0	0.7309922637482594	0.9272876606031821	0.7064703237855003	0.8286318280596402	0.649356123216168	0.8586431004656835	0.8081185223802186	0.8781749618527741	0.5909090909090909	0.2727272727272727	0.0	0.007652784130249267	12
2017	0.022603102225883964	0.007015113947296505	0.006906564188337322	0.9636621124497416	-1	0	0	0.375	3	0.7777777777777778	7	0.36666666666666664	0.6666666666666666	7	6	3	1	0	0.8333333333333334	5	6	11	0.1111111111111111	0.3333333333333333	0.7156616606163659	0.9463190675230951	0.6162234819222542	0.874717073352777	0.7813909469961782	0.7827394637166679	0.7702413274235635	0.8840666318185998	1.0	0.14285714285714285	0.0	0.006906564188337322	16
4483	0.04202067082413079	0.00906292236188799	0.008776847858976517	0.9471025964358434	-1	0	0	0.2222222222222222	2	0.9090909090909091	10	0.325	0.7272727272727273	10	8	2	2	0	0.625	5	8	13	0.3333333333333333	0	0.7309922637482594	0.9351800913856663	0.7064703237855003	0.8381685055898337	0.745980723544931	0.8729813265240378	0.8081185223802186	0.8889891057347998	0.6	0.3	0.0	0.008776847858976517	29
2649	0.023445246661500708	0.005965146004746232	0.005921191341992708	0.9617817400284792	-1	0	0	0.2857142857142857	2	0.875	7	0.3333333333333333	0.75	7	6	2	2	0	0.8333333333333334	5	6	10	0.2857142857142857	0	0.7156616606163659	0.9463190675230951	0.6162234819222542	0.874717073352777	0.8617743231646979	0.7986830150390276	0.7702413274235635	0.8873190014210478	0.6428571428571428	0.14285714285714285	0.0	0.005921191341992708	45
167	7.339308617500029e-06	1.4050545849223506e-07	-1.3985690265639259e-07	0.9999971885766722	-1	0	0	0.5	1	1.0	1	1.0	1.0	1	1	1	1	0	0.3333333333333333	3	1	3	0.16666666666666666	0	0.8128757378629643	0.5	1.0	0.5	0.3297828148535364	0.5	0.9439421291644455	0.5	1.0	0	0.0	-1.3985690265639259e-08	15
1483	0.022026594598720146	0.006188890020721684	0.006170231396645147	0.9608959974845436	-1	0	0	0.375	3	0.6666666666666666	6	0.3055555555555556	0.6666666666666666	8	6	2	2	0	1.0	6	6	11	0.3333333333333333	0	0.7233269621823126	0.9433724552267215	0.6613469028538773	0.8613542443144754	0.8521898235191958	0.7980770586576424	0.7702413274235635	0.881281586963841	0.625	0.25	0.0	0.006170231396645147	29
1502	0.02486390063653985	0.005038157642836	0.005033004994640953	0.9654698007496489	-1	0	0	0.2857142857142857	2	0.875	7	0.3333333333333333	0.75	8	6	1	2	0	0.8333333333333334	5	6	10	0.5	0	0.7233269621823126	0.9473778517101025	0.5608889669537229	0.8562366300305048	0.821582635080438	0.796732343563242	0.7702413274235635	0.8822222595561637	0.625	0.25	0.0	0.005033004994640953	19
72	7.998663497870612e-09	6.853968750921299e-09	6.823859341591186e-09	0.9999987939109085	-1	0	0	1.0	1	0	0	1.0	0	0	0	1	1	0	0.5	1	2	2	0.16666666666666666	0	0	0	0	0	0	0	0	0	0	0	0	-0.1	9
1289	0.011059421318734977	0.0007147472801880768	-0.0006879632943780225	0.9759988202649899	-1	0	0	0.5714285714285714	4	0.5	4	0.47619047619047616	0.375	5	3	4	1	0	0.42857142857142855	7	3	10	0.1	0.6666666666666666	0.7156616606163659	0.9710271885125853	0.7064703237855003	0.8442147076489356	0.8426053238736939	0.7280920569496295	0.8835137957687655	0.887184199575606	1.0	0.4	0.0	-6.879632943780224e-05	3
4151	0.013259511212263342	0.0024665272415378284	-0.00045993538838462575	0.9496136920413946	-1	0	0	0.2857142857142857	2	0.875	7	0.35714285714285715	0.875	9	7	0	2	0	0.5714285714285714	7	4	10	1.0	0	0.7309922637482594	0.8743423748885224	0.7064703237855003	0.8486201733745382	0.649356123216168	0.8695577752225048	0.7702413274235635	0.8645486478058653	0.6111111111111112	0.5555555555555556	0.0	-4.5993538838462576e-05	1
1505	0.022064362089521585	0.005451761787163269	0.005432940049576908	0.9587365273939121	-1	0	0	0.375	3	0.6666666666666666	6	0.3055555555555556	0.6666666666666666	7	6	3	2	0	1.0	6	6	11	0.2222222222222222	0	0.7168946982614429	0.9464844382895383	0.6162234819222542	0.874717073352777	0.8617743231646979	0.7986830150390276	0.7702413274235635	0.8874276088061431	0.6428571428571428	0.14285714285714285	0.0	0.005432940049576908	16
3630	0.02859610813040075	0.00569640622267133	0.005229563436871432	0.9415537095195365	-1	0.25	1	0.5	5	0.6153846153846154	8	0.3125	0.6153846153846154	11	8	3	1	0	0.75	6	8	15	0.14285714285714285	0.4444444444444444	0.7309922637482594	0.9309494605900264	0.7064703237855003	0.8397883930022461	0.7813909469961782	0.7603492690149491	0.737179111264354	0.8586600800742819	1.0	0.2727272727272727	0.0	0.005229563436871432	14
2297	0.03250154781008608	0.006742134066476865	0.005348939751289149	0.9545564536539882	-1	0	0	0.25	2	0.8888888888888888	8	0.3142857142857143	0.7777777777777778	7	7	3	2	0	0.7142857142857143	5	7	11	0.2	0	0.7156616606163659	0.9463190675230951	0.6162234819222542	0.874717073352777	0.8617743231646979	0.7986830150390276	0.7702413274235635	0.8873190014210478	0.6428571428571428	0.14285714285714285	0.0	0.005348939751289149	29
1871	0.022581906646577284	0.006676074104531903	0.006628418296507967	0.9628809871568373	-1	0	0	0.2857142857142857	2	0.875	7	0.3333333333333333	0.75	7	6	2	2	0	0.8333333333333334	5	6	10	0.2857142857142857	0	0.7156616606163659	0.9463190675230951	0.6162234819222542	0.874717073352777	0.8426053238736939	0.7758914641529288	0.7702413274235635	0.8826992438682187	0.5714285714285714	0.14285714285714285	0.0	0.006628418296507967	105
273	0.0040419471705830405	0.00011056707799037342	8.512756581311907e-05	0.9965953978135853	-1	0	0	0.5	1	1.0	1	1.0	1.0	2	1	0	1	0	0.3333333333333333	1	3	3	0.3333333333333333	0	0.5938282156174962	0.8799189876986383	0.24090058449089943	0.5187811799317511	0.6897867340357811	0.7338291201725506	0.9090846639999159	0.7363313458009656	1.0	0	0.0	8.512756581311907e-05	42
4478	0.04099132690289863	0.005581282778817372	0.005270996035677581	0.8955310173177599	-1	0	0	0.3	3	0.75	9	0.2916666666666667	0.6666666666666666	10	8	3	2	0	0.75	6	8	14	0.25	0	0.7242517404161204	0.9312418979125335	0.7064703237855003	0.8387940710886589	0.821582635080438	0.8601941450046033	0.7898053660238412	0.8832977821216929	0.6000000000000001	0.3	0.0	0.005270996035677581	8
4139	0.03488551677247293	0.007695362307801041	0.007686720668676935	0.9487495601991307	-1	0	0	0.3	3	0.75	9	0.2916666666666667	0.6666666666666666	11	8	2	2	0	0.75	6	8	14	0.4	0	0.7309922637482594	0.9273008255890671	0.7064703237855003	0.8286318280596402	0.8426053238736939	0.8716526318672039	0.8081185223802186	0.8821053513301139	0.5909090909090909	0.2727272727272727	0.0	0.007686720668676935	33
1995	0.029274504096386902	0.005234909972588026	0.005162677797386883	0.9566883370070781	-1	0	0	0.25	2	0.8888888888888888	8	0.3142857142857143	0.7777777777777778	9	7	1	2	0	0.7142857142857143	5	7	11	0.5	0	0.7309922637482594	0.9395057564184863	0.7064703237855003	0.8492233198282712	0.8426053238736939	0.7949352770640405	0.7702413274235635	0.8745813224974729	0.6111111111111112	0.4444444444444444	0.0	0.005162677797386883	23
1730	0.02124430398932537	0.005544287457940722	0.005508481933101982	0.9615467219626254	-1	0	0	0.375	3	0.6666666666666666	6	0.3055555555555556	0.6666666666666666	8	6	2	2	0	1.0	6	6	11	0.3333333333333333	0	0.7233269621823126	0.9433724552267215	0.6613469028538773	0.9300240054395287	0.8521898235191958	0.7980770586576424	0.7702413274235635	0.9053481609265479	0.625	0.25	0.0	0.005508481933101982	26
2260	0.011438065769862829	0.0006964838502306136	-0.0006962793246636034	0.9760884394217786	-1	0	0	0.5	3	0.5714285714285714	4	0.42857142857142855	0.5714285714285714	7	4	1	2	0	0.42857142857142855	7	3	9	0.6666666666666666	0	0.7156616606163659	0.951877086301131	0.7064703237855003	0.8516305173075647	0.8617743231646979	0.7814870516755255	0.7702413274235635	0.8810236037202241	0.6428571428571428	0.2857142857142857	0.0	-6.962793246636034e-05	1
4534	0.03656379731103512	0.010583713997362361	0.01036101742863746	0.9498337193379367	-1	0	0	0.3	3	0.75	9	0.2916666666666667	0.6666666666666666	11	8	2	2	0	0.75	6	8	14	0.4	0	0.7309922637482594	0.9273008255890671	0.7064703237855003	0.8286318280596402	0.8426053238736939	0.8716526318672039	0.8081185223802186	0.8821053513301139	0.5909090909090909	0.18181818181818182	0.0	0.01036101742863746	25
3901	0.033764474874628345	0.009859864510697267	0.009859587285456849	0.9520242437117278	-1	0	0	0.3	3	0.75	9	0.2916666666666667	0.6666666666666666	11	8	2	2	0	0.75	6	8	14	0.4	0	0.7309922637482594	0.9273008255890671	0.7064703237855003	0.8286318280596402	0.8426053238736939	0.8716526318672039	0.8081185223802186	0.8821053513301139	0.5909090909090909	0.45454545454545453	0.0	0.009859587285456849	98
509	0.0010222906020218821	0.00011143165586534361	0.00011143161071910582	0.996357843783969	-1	0	0	1.0	2	0.0	0	0.75	0	2	0	0	0	0	1.0	2	2	3	0.0	0	0	0	0	0	0	0	0	0	0	0	0	0.00011143161071910582	35
2599	0.022941641601253712	0.005584300806848902	0.0054414457938324135	0.9614736791704102	-1	0	0	0.375	3	0.7777777777777778	7	0.36666666666666664	0.6666666666666666	7	6	3	1	0	0.8333333333333334	5	6	11	0.1111111111111111	0.3333333333333333	0.7156616606163659	0.9463190675230951	0.6162234819222542	0.874717073352777	0.8426053238736939	0.7758914641529288	0.7702413274235635	0.8826992438682187	1.0	0.14285714285714285	0.0	0.0054414457938324135	24
330	0.0011139096224219594	0.0001363731132367417	0.00013636016501106092	0.9962967632846592	-1	0	0	1.0	1	0	0	1.0	0	1	0	0	1	0	0.5	1	2	2	0.3333333333333333	0	0	0	0	0	0	0	0	0	0	0	0	0.00013636016501106092	35
4021	0.025781952309660395	0.0073190521082263675	0.007287337483967593	0.9585294691179874	-1	0	0	0.375	3	0.7	7	0.2857142857142857	0.7	10	7	1	2	0	0.8571428571428571	6	7	12	0.6666666666666666	0	0.7236352215935818	0.9312887199320032	0.7064703237855003	0.8387940710886589	0.821582635080438	0.7924796917639123	0.7540844621307496	0.8659125923834571	0.6	0.5	0.0	0.007287337483967593	16
3762	0.03624212397058331	0.010333196528598177	-0.005928018146495038	0.9350540299955825	-1	0.25	1	0.4	4	0.6923076923076923	9	0.26785714285714285	0.6153846153846154	12	8	2	2	0	0.875	8	7	15	0.5	0.5714285714285714	0.7137900354848039	0.9451562487101103	0.6697287358958435	0.8491383254707087	0.8521898235191958	0.7647665094672174	0.7702413274235635	0.8719045468739312	0.5416666666666666	0.25	0.0	-0.0005928018146495038	1
1222	0.021539180394559265	0.005197999607295403	0.00513857378104591	0.9610963494132385	-1	0	0	0.375	3	0.6666666666666666	6	0.3055555555555556	0.6666666666666666	8	6	2	2	0	1.0	6	6	11	0.3333333333333333	0	0.7239434810048511	0.9435277149431653	0.6613469028538773	0.8613542443144754	0.8521898235191958	0.7980770586576424	0.7702413274235635	0.8813830386000315	0.625	0.25	0.0	0.00513857378104591	17
4812	0.016263751280648744	0.00034763515504621626	-0.0003476063336906601	0.9692713784394794	-1	0	0	0.375	3	0.6666666666666666	6	0.36666666666666664	0.5555555555555556	8	5	2	2	0	0.8333333333333334	6	5	11	0.4	0	0.7714089346990288	0.9414394567469906	0.7064703237855003	0.8213045362364041	0.755565223190433	0.8909263717613864	0.8081185223802186	0.8941893293167998	0.625	0.375	0.0	-3.476063336906601e-05	4
4434	0.01838716725569749	0.0013996193908120107	0.0006612494614426398	0.9503034234002878	-1	0	0	0.25	2	0.9	9	0.3333333333333333	0.9	11	9	0	2	0	0.4444444444444444	9	4	12	1.0	0	0.7309922637482594	0.9273008255890671	0.7064703237855003	0.8286318280596402	0.8426053238736939	0.8716526318672039	0.8081185223802186	0.8821053513301139	0.5909090909090909	0.2727272727272727	0.0	0.0006612494614426398	7
4591	0.02873540980155922	0.0035398429755175826	0.003212504138266899	0.8863244680857013	-1	0	0	0.3	3	0.7692307692307693	10	0.375	0.7692307692307693	12	10	2	2	0	0.625	5	8	15	0.3333333333333333	0	0.7309922637482594	0.9236303541295102	0.7064703237855003	0.8484863588269191	0.7813909469961782	0.8248030763965837	0.7702413274235635	0.8723144842327673	0.5833333333333334	0.4166666666666667	0.0	0.003212504138266899	1
1715	0.021872935211120593	0.006013230505468391	0.005943732026689332	0.9614065654675796	-1	0	0	0.375	3	0.6666666666666666	6	0.3055555555555556	0.6666666666666666	8	6	2	2	0	1.0	6	6	11	0.3333333333333333	0	0.7233269621823126	0.9433724552267215	0.6613469028538773	0.8613542443144754	0.8521898235191958	0.7980770586576424	0.7702413274235635	0.881281586963841	0.625	0.25	0.0	0.005943732026689332	89
2914	0.021597075209730116	0.005685315621745803	0.005448474886940433	0.9576367148506268	-1	0	0	0.5	4	0.6	6	0.3333333333333333	0.6	7	6	4	1	0	1.0	6	6	12	0.09090909090909091	0.3333333333333333	0.7156616606163659	0.9463190675230951	0.6162234819222542	0.874717073352777	0.8426053238736939	0.7758914641529288	0.7702413274235635	0.8826992438682187	1.0	0.14285714285714285	0.0	0.005448474886940433	23
622	0.0011018752336158523	0.00023688546680926653	0.0002368680237704145	0.9963604539659476	-1	0	0	1.0	1	0	0	1.0	0	1	0	0	1	0	0.5	1	2	2	0.3333333333333333	0	0	0	0	0	0	0	0	0	0	0	0	0.0002368680237704145	37
88	None	None	None	None	None	0	0	0.375	3	0.6666666666666666	6	0.7333333333333333	0.3333333333333333	5	3	5	5	0	0.6	3	5	11	0.4166666666666667	0.25	0.476483206554385	0.5817726188948734	0.31454448689653247	0.9387411544184784	0.6548664666043945	0.8265405843491472	0.8265247801311227	0.8235030663819861	0.4	0.4	0.0	None	0
3314	0.02091748189559179	0.003461908511414565	0.0034240318742317717	0.9594658394767138	-1	0	0	0.4444444444444444	4	0.6363636363636364	7	0.30952380952380953	0.6363636363636364	9	7	3	2	0	0.8571428571428571	6	7	13	0.25	0.2857142857142857	0.7309922637482594	0.9395057564184863	0.7064703237855003	0.8755676605755028	0.7764199412258805	0.7667986906181627	0.7702413274235635	0.8766857644558872	0.5555555555555556	0.3333333333333333	0.0	0.0034240318742317717	7
4879	0.024940279778829174	0.003498074517141862	-0.00027429852533301696	0.9603072993797755	-1	0.25	1	0.4	4	0.6666666666666666	8	0.3888888888888889	0.5	9	6	4	2	0	1.0	6	6	14	0.2222222222222222	0.25	0.7309922637482594	0.9395277445449468	0.7064703237855003	0.8492233198282712	0.8426053238736939	0.864713154724181	0.8081185223802186	0.8917657088484048	0.611111111111111	0.3333333333333333	0.0	-2.7429852533301696e-05	4
3507	0.019788350242321635	0.00500499427951822	0.0050039079761555584	0.972953380740947	-1	0	0	0.42857142857142855	3	0.625	5	0.3333333333333333	0.625	7	5	2	2	0	0.8333333333333334	6	5	10	0.3333333333333333	0	0.7156616606163659	0.9463190675230951	0.6162234819222542	0.874717073352777	0.8617743231646979	0.7986830150390276	0.7702413274235635	0.8873190014210478	0.6428571428571428	0.14285714285714285	0.0	0.0050039079761555584	13
4108	0.03455864199965576	0.00810824359241702	0.008057570087027021	0.9491831726912238	-1	0	0	0.3	3	0.75	9	0.2916666666666667	0.6666666666666666	11	8	2	2	0	0.75	6	8	14	0.4	0	0.7309922637482594	0.9273008255890671	0.7064703237855003	0.8286318280596402	0.8426053238736939	0.8716526318672039	0.8081185223802186	0.8821053513301139	0.5909090909090909	0.2727272727272727	0.0	0.008057570087027021	16
3990	0.035369093240654154	0.010475928368218989	0.010257223068084695	0.9512095097487434	-1	0	0	0.3	3	0.75	9	0.2916666666666667	0.6666666666666666	11	8	2	2	0	0.75	6	8	14	0.4	0	0.7309922637482594	0.9273008255890671	0.7064703237855003	0.8286318280596402	0.8426053238736939	0.8716526318672039	0.8081185223802186	0.8821053513301139	0.5909090909090909	0.2727272727272727	0.0	0.010257223068084695	82
2818	0.026735193904714127	0.006819646897712101	0.006819204749822526	0.9580753988031572	-1	0	0	0.375	3	0.7	7	0.2857142857142857	0.7	10	7	1	2	0	0.8571428571428571	6	7	12	0.6666666666666666	0	0.7242517404161204	0.9312418979125335	0.7064703237855003	0.8387940710886589	0.8095126325497872	0.7700699352726534	0.7540844621307496	0.860722573175815	0.55	0.3	0.0	0.006819204749822526	127
2088	0.022129071269233015	0.00246888265818184	0.002468683537904328	0.9702141736331713	-1	0	0	0.2857142857142857	2	0.875	7	0.3333333333333333	0.75	7	6	2	2	0	0.8333333333333334	5	6	10	0.2857142857142857	0	0.6846459487922768	0.9416516849401988	0.6162234819222542	0.874717073352777	0.8426053238736939	0.7758914641529288	0.7433440677913186	0.8796165855775329	0.5714285714285714	0.14285714285714285	0.0	0.002468683537904328	15
582	0.001327090809167107	0.0003493183288069819	0.000340267215878888	0.9956877299728647	-1	0	0	1.0	2	0.0	0	0.75	0	2	0	0	0	0	1.0	2	2	3	0.0	0	0	0	0	0	0	0	0	0	0	0	0	0.000340267215878888	34
2820	0.02257659294143839	0.004757972497156629	0.004693528972423923	0.9587408937429368	-1	0	0	0.375	3	0.6666666666666666	6	0.3055555555555556	0.6666666666666666	8	6	2	2	0	1.0	6	6	11	0.3333333333333333	0	0.7128652572509961	0.9373333699750451	0.6697287358958435	0.8620997319965398	0.8984562822227588	0.7892930626103827	0.7702413274235635	0.8757632236140178	0.625	0.375	0.0	0.004693528972423923	15
2372	0.022904772781460966	0.005241704011955062	0.005000747919503083	0.9636237290004237	-1	0	0	0.375	3	0.7777777777777778	7	0.36666666666666664	0.6666666666666666	8	6	2	1	0	0.8333333333333334	5	6	11	0.16666666666666666	0.3333333333333333	0.7233269621823126	0.9433724552267215	0.6613469028538773	0.8613542443144754	0.8095126325497872	0.7719633964771516	0.7702413274235635	0.8757726793055726	1.0	0.25	0.0	0.005000747919503083	13
1429	0.017078781802623816	0.0009119888814480994	-0.0008711495506497584	0.9728646399711518	-1	0	0	0.375	3	0.6666666666666666	6	0.4074074074074074	0.6666666666666666	9	6	1	2	0	0.3333333333333333	9	3	11	0.6666666666666666	0	0.7156616606163659	0.9393314759536879	0.7064703237855003	0.8499038805463145	0.8617743231646979	0.7919873009925106	0.7702413274235635	0.8740051980996825	0.6111111111111112	0.2222222222222222	0.0	-8.711495506497584e-05	1
3171	0.026344381229089848	0.006743503568513038	0.006681430209208998	0.958193137349295	-1	0	0	0.375	3	0.7	7	0.2857142857142857	0.7	10	7	1	2	0	0.8571428571428571	6	7	12	0.6666666666666666	0	0.7233269621823126	0.9312204728767295	0.7064703237855003	0.8387940710886589	0.7830102697084508	0.8237571406055371	0.7702413274235635	0.8735032381765865	0.6	0.3	0.0	0.006681430209208998	42
4786	0.035939435840936416	0.01023623408542805	0.010172469644154768	0.9508223118131063	-1	0	0	0.3	3	0.75	9	0.2916666666666667	0.6666666666666666	11	8	2	2	0	0.75	6	8	14	0.4	0	0.7309922637482594	0.9273008255890671	0.7064703237855003	0.8286318280596402	0.7813909469961782	0.869995970389214	0.8081185223802186	0.8815938633225098	0.5909090909090909	0.2727272727272727	0.0	0.010172469644154768	22
4078	0.014892251276276566	0.0010239992748097432	-0.000943295606434737	0.9718210396579977	-1	0.25	1	0.5	5	0.6153846153846154	8	0.35714285714285715	0.6153846153846154	11	8	3	1	0	0.8571428571428571	7	6	15	0.14285714285714285	0.5	0.7309922637482594	0.9569421231724227	0.7064703237855003	0.8407477451760572	0.7813909469961782	0.8251184461514104	0.8081185223802186	0.8914339556268813	1.0	0.2727272727272727	0.0	-9.43295606434737e-05	0
75	0.0	0.0	0.0	0.9999999999999999	-1	0	0	1.0	2	0.0	0	1.0	0	0	0	2	0	0	0.3333333333333333	3	1	3	0.0	1.0	0	0	0	0	0	0	0	0	0	0	0	-0.1	9
2536	0.022706419877686988	0.006463309163747327	0.006422475154104313	0.9629519745981308	-1	0	0	0.375	3	0.7777777777777778	7	0.36666666666666664	0.6666666666666666	7	6	3	1	0	0.8333333333333334	5	6	11	0.1111111111111111	0.3333333333333333	0.7156616606163659	0.9463190675230951	0.6162234819222542	0.874717073352777	0.8426053238736939	0.7758914641529288	0.7702413274235635	0.8826992438682187	1.0	0.14285714285714285	0.0	0.006422475154104313	58
1813	0.023156157772200734	0.006387234288653504	0.006272536125989751	0.9612696302278498	-1	0	0	0.375	3	0.7777777777777778	7	0.36666666666666664	0.6666666666666666	7	6	3	1	0	0.8333333333333334	5	6	11	0.1111111111111111	0.3333333333333333	0.7156616606163659	0.9463190675230951	0.6162234819222542	0.874717073352777	0.8426053238736939	0.7758914641529288	0.7702413274235635	0.8826992438682187	1.0	0.14285714285714285	0.0	0.006272536125989751	92
1065	0.023348782484434918	0.00503773206177187	0.005036694864641757	0.9612562441090649	-1	0	0	0.375	3	0.6666666666666666	6	0.3055555555555556	0.6666666666666666	8	6	2	2	0	1.0	6	6	11	0.3333333333333333	0	0.7239434810048511	0.9475313494298513	0.6613469028538773	0.8613542443144754	0.8521898235191958	0.7980770586576424	0.7702413274235635	0.8840665089843265	0.625	0.25	0.0	0.005036694864641757	81
4129	0.006436595088628838	0.0010203097517766564	0.0010110377755925867	0.9769118567927089	-1	0	0	0.5	3	0.5714285714285714	4	0.45	0.42857142857142855	4	3	4	2	0	0.8	4	5	9	0.18181818181818182	0	0.8363409363149625	0.9254248136554949	0.7064703237855003	0.8455001656647496	0.6438256054855628	0.8853334419074779	0.8503263357548594	0.889669742364139	0.75	0.75	0.0	0.0010110377755925867	7
1834	0.022387847717287118	0.0050547154565686175	0.004900223560066254	0.9571757645497457	-1	0	0	0.375	3	0.6666666666666666	6	0.3055555555555556	0.6666666666666666	7	6	3	2	0	1.0	6	6	11	0.2222222222222222	0	0.7156616606163659	0.9463190675230951	0.6162234819222542	0.874717073352777	0.8617743231646979	0.7986830150390276	0.7702413274235635	0.8873190014210478	0.6428571428571428	0.14285714285714285	0.0	0.004900223560066254	14
774	0.023039901355507583	0.004779379624364148	0.00448016477775557	0.9628405210116979	-1	0	0	0.5	4	0.6	6	0.3333333333333333	0.6	8	6	3	1	0	1.0	6	6	12	0.125	0.3333333333333333	0.7233269621823126	0.9473778517101025	0.6613469028538773	0.8613542443144754	0.8095126325497872	0.7719633964771516	0.7702413274235635	0.8785594278441556	1.0	0.25	0.0	0.00448016477775557	42
4443	0.03503681397398317	0.009339268691815106	0.009338666930225302	0.9502648984804495	-1	0	0	0.3	3	0.75	9	0.2916666666666667	0.6666666666666666	11	8	2	2	0	0.75	6	8	14	0.4	0	0.7309922637482594	0.9272876606031821	0.7064703237855003	0.8286318280596402	0.8426053238736939	0.8716526318672039	0.8081185223802186	0.88209858211787	0.5909090909090909	0.2727272727272727	0.0	0.009338666930225302	21
3966	0.011643356521722709	0.0001633397408090956	2.224345115765618e-05	0.9635377625748681	-1	0	0	0.42857142857142855	3	0.625	5	0.3333333333333333	0.625	7	5	2	2	0	0.8333333333333334	6	5	10	0.3333333333333333	0	0.7175112170839814	0.9562571071649745	0.7064703237855003	0.807089524026314	0.8426053238736939	0.8584834764506579	0.8081185223802186	0.8915061644114876	0.6428571428571428	0.42857142857142855	0.0	2.224345115765618e-05	1
3445	0.026072760727468895	0.007574128839055234	0.007382809584450085	0.9557731541927077	-1	0	0	0.375	3	0.7	7	0.2857142857142857	0.7	9	7	2	2	0	0.8571428571428571	6	7	12	0.3333333333333333	0	0.7309922637482594	0.9395057564184863	0.7064703237855003	0.8492233198282712	0.7764199412258805	0.7667986906181627	0.7702413274235635	0.868437864335282	0.6111111111111112	0.3333333333333333	0.0	0.007382809584450085	32
4133	0.036445214193954995	0.008102702174123455	0.008052583381259706	0.9491691787267401	-1	0	0	0.3	3	0.75	9	0.2916666666666667	0.6666666666666666	11	8	2	2	0	0.75	6	8	14	0.4	0	0.7309922637482594	0.9273008255890671	0.7064703237855003	0.8286318280596402	0.7813909469961782	0.8609905082160899	0.7702413274235635	0.8788747189089354	0.5909090909090909	0.2727272727272727	0.0	0.008052583381259706	25
3239	0.012976490766270724	9.422716711771263e-05	6.341556795169692e-05	0.9661225805530279	-1	0	0	0.375	3	0.6666666666666666	6	0.39285714285714285	0.5555555555555556	8	5	2	2	0	0.5714285714285714	7	4	11	0.4	0	0.7233269621823126	0.9477765713910192	0.7064703237855003	0.8369211572013509	0.8095126325497872	0.8504691892383411	0.8081185223802186	0.8900047672935019	0.5625	0.125	0.0	6.341556795169692e-05	6
2837	0.023144210950732123	0.005127226580296285	0.004966162456191253	0.9634307318635128	-1	0	0	0.2857142857142857	2	0.875	7	0.3333333333333333	0.75	8	6	1	2	0	0.8333333333333334	5	6	10	0.5	0	0.7233269621823126	0.9433724552267215	0.6613469028538773	0.8613542443144754	0.8521898235191958	0.7980770586576424	0.7702413274235635	0.881281586963841	0.625	0.25	0.0	0.004966162456191253	16
2175	0.022987965169368515	0.006407807480342072	0.006295476010341656	0.9613217432625624	-1	0	0	0.375	3	0.7777777777777778	7	0.36666666666666664	0.6666666666666666	7	6	3	1	0	0.8333333333333334	5	6	11	0.1111111111111111	0.3333333333333333	0.7156616606163659	0.9463190675230951	0.6162234819222542	0.874717073352777	0.8426053238736939	0.7758914641529288	0.7702413274235635	0.8826992438682187	1.0	0.14285714285714285	0.0	0.006295476010341656	30
1209	0.024176118337077404	0.004623094377566986	0.004495158324944742	0.967042237291158	-1	0	0	0.2857142857142857	2	0.875	7	0.3333333333333333	0.75	8	6	1	2	0	0.8333333333333334	5	6	10	0.5	0	0.7233269621823126	0.9473778517101025	0.5608889669537229	0.8562366300305048	0.821582635080438	0.796732343563242	0.7702413274235635	0.8822222595561637	0.625	0.25	0.0	0.004495158324944742	31
1588	0.022106994225743682	0.004937218972717093	0.004780976487410494	0.9589808347378195	-1	0	0	0.375	3	0.6666666666666666	6	0.3055555555555556	0.6666666666666666	8	6	2	2	0	1.0	6	6	11	0.3333333333333333	0	0.7233269621823126	0.9433724552267215	0.6613469028538773	0.8613542443144754	0.8521898235191958	0.7980770586576424	0.7702413274235635	0.881281586963841	0.625	0.25	0.0	0.004780976487410494	21
29	9.521685012691303e-06	1.312647250056148e-07	5.45800986644099e-08	0.9999963680927294	-1	0	0	0.25	1	1.0	3	0.8333333333333334	0.3333333333333333	1	1	3	6	0	0.6666666666666666	3	2	5	0.6	0.6666666666666666	0.9692027859897362	0.5	0.1	0.5	0.45603712070332936	0.5	0.9725559993153109	0.5	1.0	0	0.39265771025623675	5.45800986644099e-08	4
2046	0.0232171813636933	0.006446871617293416	0.005985386590174951	0.9616294399770942	-1	0	0	0.375	3	0.7777777777777778	7	0.36666666666666664	0.6666666666666666	7	6	3	1	0	0.8333333333333334	5	6	11	0.1111111111111111	0.3333333333333333	0.7156616606163659	0.9463190675230951	0.6162234819222542	0.874717073352777	0.8426053238736939	0.7758914641529288	0.7702413274235635	0.8826992438682187	1.0	0.14285714285714285	0.0	0.005985386590174951	50
510	2.4653034546889647e-06	1.6254853999558572e-08	-1.5146132909688727e-09	0.999999013035165	-1	0	0	1.0	1	0	0	1.0	0	1	0	0	1	0	0.5	1	2	2	0.3333333333333333	0	0	0	0	0	0	0	0	0	0	0	0	-1.5146132909688728e-10	16
3416	0.02645641961847833	0.008211514679918366	0.008026203499084861	0.9561329909427561	-1	0	0	0.375	3	0.7	7	0.2857142857142857	0.7	9	7	2	2	0	0.8571428571428571	6	7	12	0.3333333333333333	0	0.7309922637482594	0.9395277445449468	0.7064703237855003	0.8492233198282712	0.8426053238736939	0.7949352770640405	0.7702413274235635	0.8745954696411783	0.6111111111111112	0.3333333333333333	0.0	0.008026203499084861	101
2067	0.014094064805400696	0.0012220559114918851	-0.0002634894203165859	0.9797277985973449	-1	0	0	0.5	3	0.5714285714285714	4	0.375	0.5714285714285714	6	4	2	2	0	0.6666666666666666	6	4	9	0.3333333333333333	0	0.7128652572509961	0.9548625539787996	0.6697287358958435	0.8683054337183007	0.8927562626510059	0.672899991152741	0.8807654840593488	0.8683461984093643	0.6666666666666667	0.16666666666666666	0.0	-2.634894203165859e-05	3
4490	0.01363880309929072	0.0005628476748603085	-0.0005279262027868869	0.9572473132278357	-1	0	0	0.25	2	0.8888888888888888	8	0.3142857142857143	0.6666666666666666	8	6	2	2	0	0.7142857142857143	7	5	11	0.3333333333333333	0	0.7901085202658619	0.9513386409736688	0.7064703237855003	0.7925864932499184	0.8521898235191958	0.8893920580486562	0.8081185223802186	0.8940416338345255	0.625	0.375	0.0	-5.279262027868869e-05	1
1098	0.02357763919018369	0.0052234949937882275	0.005214967010388461	0.9609709223334427	-1	0	0	0.375	3	0.6666666666666666	6	0.3055555555555556	0.6666666666666666	8	6	2	2	0	1.0	6	6	11	0.3333333333333333	0	0.7236352215935818	0.9474590491838167	0.6613469028538773	0.8613542443144754	0.8095126325497872	0.7719633964771516	0.7702413274235635	0.8786173829561382	0.5625	0.25	0.0	0.005214967010388461	118
1754	0.022686435529183455	0.006842003842758543	0.006731312650321732	0.9640567593249613	-1	0	0	0.375	3	0.7777777777777778	7	0.36666666666666664	0.6666666666666666	7	6	3	1	0	0.8333333333333334	5	6	11	0.1111111111111111	0.3333333333333333	0.7156616606163659	0.9463190675230951	0.6162234819222542	0.874717073352777	0.7813909469961782	0.7827394637166679	0.7702413274235635	0.8840666318185998	1.0	0.14285714285714285	0.0	0.006731312650321732	140
1221	0.0166239968869861	0.0014351935248869217	-0.0008086078750320097	0.9819580897891064	-1	0	0	0.5	3	0.5714285714285714	4	0.5	0.5714285714285714	7	4	1	2	0	0.5	6	3	9	0.6666666666666666	0	0.7100688538856265	0.9404401035918445	0.7064703237855003	0.8792387675364459	0.8617743231646979	0.9139666486611233	0.8834881771540518	0.9144500093381571	0.6428571428571428	0.2857142857142857	0.0	-8.086078750320096e-05	1
2827	0.01153155377933214	0.0003935753120758842	-0.00029879084056081226	0.9752406032209234	-1	0	0	0.5714285714285714	4	0.5	4	0.47619047619047616	0.5	6	4	3	1	0	0.42857142857142855	7	3	10	0.125	0.6666666666666666	0.7128652572509961	0.9604985429155672	0.7148521568274665	0.8239125832317387	0.8521898235191958	0.8256811441388648	0.8496658227276656	0.8905632246219848	1.0	0.16666666666666666	0.0	-2.9879084056081224e-05	1
2425	0.022765798044836145	0.005700483142779469	0.005645977891531345	0.9612205655920536	-1	0	0	0.5	4	0.6	6	0.3333333333333333	0.6	8	6	3	1	0	1.0	6	6	12	0.125	0.3333333333333333	0.7128652572509961	0.9373333699750451	0.6697287358958435	0.8620997319965398	0.8521898235191958	0.7731658024818835	0.7702413274235635	0.8722990868513404	1.0	0.125	0.0	0.005645977891531345	21
2206	0.022881549399165965	0.0064924397898773085	0.006055879509966562	0.9616192317999397	-1	0	0	0.375	3	0.7777777777777778	7	0.36666666666666664	0.6666666666666666	7	6	3	1	0	0.8333333333333334	5	6	11	0.1111111111111111	0.3333333333333333	0.7156616606163659	0.9463190675230951	0.6162234819222542	0.874717073352777	0.8426053238736939	0.7758914641529288	0.7702413274235635	0.8826992438682187	1.0	0.14285714285714285	0.0	0.006055879509966562	81
2048	0.01522530274494925	0.0004027262731109565	0.0003283289058406581	0.9768816205578676	-1	0	0	0.5714285714285714	4	0.5	4	0.5	0.5	6	4	3	1	0	0.8	5	4	10	0.125	0.4	0.675085252049773	0.932354160817571	0.6697287358958435	0.8951301366877525	0.8190971321952892	0.9143553601185724	0.9213764853669768	0.9151779368159834	1.0	0.16666666666666666	0.0	0.0003283289058406581	5
1537	0.030025426687567112	0.006413274455164261	0.006412221908936296	0.9409309634487311	-1	0	0	0.4	4	0.6666666666666666	8	0.2916666666666667	0.6666666666666666	10	8	3	1	0	0.75	6	8	14	0.125	0.25	0.7233269621823126	0.9352334065745994	0.7148521568274665	0.8502149024170897	0.8119981354349359	0.7622849421360218	0.7540844621307496	0.8649679721613568	1.0	0.2	0.0	0.006412221908936296	10
4698	0.03408982799054816	0.009448336437898566	0.009383332519807566	0.9503901002290531	-1	0	0	0.3	3	0.75	9	0.2916666666666667	0.6666666666666666	11	8	2	2	0	0.75	6	8	14	0.4	0	0.7309922637482594	0.9273008255890671	0.7064703237855003	0.8286318280596402	0.7813909469961782	0.8609905082160899	0.7702413274235635	0.8788747189089354	0.5909090909090909	0.2727272727272727	0.0	0.009383332519807566	19
4535	0.03031962166709785	0.008144656846244585	0.007835848959566336	0.9546494903742265	-1	0	0	0.3333333333333333	3	0.7272727272727273	8	0.30952380952380953	0.6363636363636364	10	7	2	2	0	0.8571428571428571	6	7	13	0.4	0	0.7242517404161204	0.9312418979125335	0.7064703237855003	0.8387940710886589	0.8521898235191958	0.8612207617131165	0.7898053660238412	0.8835916935008016	0.6	0.4	0.0	0.007835848959566336	24
4852	0.03647704895137623	0.004982747723449381	0.004942872602019174	0.9199584246070334	-1	0	0	0.4	4	0.6923076923076923	9	0.3125	0.6153846153846154	10	8	4	1	0	0.75	6	8	15	0.1	0.2222222222222222	0.7242517404161204	0.9312418979125335	0.7064703237855003	0.8387940710886589	0.8095126325497872	0.8436474639463583	0.7898053660238412	0.8787105992368055	1.0	0.2	0.0	0.004942872602019174	15
3172	0.02648580413607782	0.006447570480098824	0.006410663745189447	0.9553681156635305	-1	0	0	0.375	3	0.7	7	0.2857142857142857	0.7	9	7	2	3	0	0.8571428571428571	6	7	12	0.5	0	0.7309922637482594	0.9395277445449468	0.7064703237855003	0.8492233198282712	0.8426053238736939	0.7949352770640405	0.7702413274235635	0.8745954696411783	0.5555555555555556	0.3333333333333333	0.0	0.006410663745189447	43
3059	0.026292117055153226	0.0069504320799290194	0.006935389422386339	0.9559302535386831	-1	0	0	0.375	3	0.7	7	0.2857142857142857	0.7	9	7	2	2	0	0.8571428571428571	6	7	12	0.3333333333333333	0	0.7309922637482594	0.9395057564184863	0.7064703237855003	0.8492233198282712	0.8426053238736939	0.7949352770640405	0.7702413274235635	0.8745813224974729	0.6111111111111112	0.3333333333333333	0.0	0.006935389422386339	45
4324	0.024316075749377587	0.0012700134193449548	0.0009743046292001246	0.9436298088353217	-1	0	0	0.2222222222222222	2	0.9090909090909091	10	0.28888888888888886	0.8181818181818182	11	9	1	2	0	0.5555555555555556	9	5	13	0.5	0	0.7309922637482594	0.9273008255890671	0.7064703237855003	0.8286318280596402	0.8426053238736939	0.8716526318672039	0.8081185223802186	0.8821053513301139	0.5909090909090909	0.45454545454545453	0.0	0.0009743046292001246	8
1740	0.022267974348167203	0.006406973386903799	0.006305206449008917	0.959589763809333	-1	0	0	0.375	3	0.6666666666666666	6	0.3055555555555556	0.6666666666666666	7	6	3	2	0	1.0	6	6	11	0.2222222222222222	0	0.7156616606163659	0.9463190675230951	0.6162234819222542	0.874717073352777	0.8617743231646979	0.7986830150390276	0.7702413274235635	0.8873190014210478	0.6428571428571428	0.14285714285714285	0.0	0.006305206449008917	76
3563	0.025714910046797705	0.005204187246007266	0.005155197817366623	0.9545340037504781	-1	0	0	0.375	3	0.7	7	0.2857142857142857	0.7	9	7	2	3	0	0.8571428571428571	6	7	12	0.5	0	0.7309922637482594	0.9395696767250031	0.7064703237855003	0.8492233198282712	0.8426053238736939	0.7949352770640405	0.7702413274235635	0.8746224583276253	0.5555555555555556	0.3333333333333333	0.0	0.005155197817366623	16
4261	0.03631028699829138	0.010705398855933449	0.010497240215247493	0.950724026895847	-1	0	0	0.3	3	0.75	9	0.2916666666666667	0.6666666666666666	11	8	2	2	0	0.75	6	8	14	0.4	0	0.7309922637482594	0.9273008255890671	0.7064703237855003	0.8286318280596402	0.8426053238736939	0.8716526318672039	0.8081185223802186	0.8821053513301139	0.5909090909090909	0.36363636363636365	0.0	0.010497240215247493	83
914	0.0232897362433959	0.005025510605710016	0.005025373799809326	0.9614105776172441	-1	0	0	0.375	3	0.6666666666666666	6	0.3055555555555556	0.6666666666666666	8	6	2	2	0	1.0	6	6	11	0.3333333333333333	0	0.7239434810048511	0.9475313494298513	0.6613469028538773	0.8613542443144754	0.8521898235191958	0.7980770586576424	0.7702413274235635	0.8840665089843265	0.625	0.25	0.0	0.005025373799809326	42
1572	0.0166541478392178	0.00124755263065726	0.0012173231160456392	0.9781529757332834	-1	0.3333333333333333	1	0.5	4	0.5555555555555556	5	0.36666666666666664	0.5555555555555556	9	5	1	2	0	0.8333333333333334	6	5	11	1.0	0.8	0.7100688538856265	0.9338079018364298	0.7232339898694328	0.8588401483780916	0.8617743231646979	0.8964734367207523	0.7702413274235635	0.9005794882314683	0.6111111111111112	0.2222222222222222	0.0	0.0012173231160456392	5
4121	0.03564104574420108	0.007868664732600884	0.007831098144050253	0.9484447542892709	-1	0	0	0.3	3	0.75	9	0.2916666666666667	0.6666666666666666	11	8	2	2	0	0.75	6	8	14	0.4	0	0.7309922637482594	0.9273008255890671	0.7064703237855003	0.8286318280596402	0.8426053238736939	0.8716526318672039	0.8081185223802186	0.8821053513301139	0.5909090909090909	0.2727272727272727	0.0	0.007831098144050253	20
4636	0.0303927115740448	0.002107129161770329	0.0018637942612348447	0.9501232293772708	-1	0	0	0.3	3	0.75	9	0.2916666666666667	0.6666666666666666	11	8	2	2	0	0.75	6	8	14	0.4	0	0.7309922637482594	0.9274910995152131	0.7064703237855003	0.8818633656412231	0.649356123216168	0.9193183501444584	0.8081185223802186	0.9113876278088493	0.5909090909090909	0.2727272727272727	0.0	0.0018637942612348447	2
3684	0.02623576938205704	0.005863873854749077	0.005822112299498865	0.9544717996082642	-1	0	0	0.375	3	0.7	7	0.2857142857142857	0.7	9	7	2	2	0	0.8571428571428571	6	7	12	0.3333333333333333	0	0.7309922637482594	0.9394985802932543	0.7064703237855003	0.8492233198282712	0.7042462162522034	0.7956985566539748	0.7702413274235635	0.8747480475932657	0.6111111111111112	0.5555555555555556	0.0	0.005822112299498865	9
1436	0.022430053271914656	0.005359031397808532	0.004400411295355618	0.9621508975157265	-1	0	0	0.5	4	0.6	6	0.3333333333333333	0.6	8	6	3	1	0	1.0	6	6	12	0.125	0.3333333333333333	0.7236352215935818	0.9434618612284491	0.7148521568274665	0.8707599954237645	0.8095126325497872	0.7719633964771516	0.769205800169906	0.8787439251010454	1.0	0.25	0.0	0.004400411295355618	43
1016	0.03328024807084283	0.004409035068385859	0.004407969959331877	0.933232216533696	-1	0.25	1	0.4	4	0.6666666666666666	8	0.2916666666666667	0.6666666666666666	11	8	2	2	0	0.75	6	8	14	0.4	0.25	0.7156616606163659	0.955959736203011	0.7064703237855003	0.8412008539576358	0.8617743231646979	0.7727529770780442	0.7702413274235635	0.8796981173241293	0.5909090909090908	0.18181818181818182	0.0	0.004407969959331877	29
2160	0.028904806126966512	0.009353594779230758	-0.008631556313927525	0.8906334483555685	-1	0	0	0.2857142857142857	2	0.875	7	0.4166666666666667	0.75	6	6	3	2	0	0.375	8	3	10	0.2	0	0.7309922637482594	0.7655352605375879	0.6143942209273122	0.8295299279681042	0.8582645941384989	0.803020802199713	0.7540844621307496	0.8006375778955019	0.5833333333333334	0.16666666666666666	0.0	-0.0008631556313927525	1
4743	0.03612621813535742	0.010374800356895378	0.010129169357523815	0.9508235961037819	-1	0	0	0.3	3	0.75	9	0.2916666666666667	0.6666666666666666	11	8	2	2	0	0.75	6	8	14	0.4	0	0.7309922637482594	0.9273008255890671	0.7064703237855003	0.8286318280596402	0.7813909469961782	0.869995970389214	0.8081185223802186	0.8815938633225098	0.5909090909090909	0.2727272727272727	0.0	0.010129169357523815	32
2587	None	None	None	None	None	0	0	0.4	4	0.5833333333333334	7	0.3333333333333333	0.5	7	6	6	2	0	0.8571428571428571	6	7	14	0.13333333333333333	0	0.7100688538856265	0.9279158304337637	0.6162234819222542	0.8584086799689192	0.8617743231646979	0.7597073796543526	0.7702413274235635	0.8624875154950127	0.5714285714285714	0.14285714285714285	0.0	None	0
540	0.0012404196668975515	0.0003038049086701904	-1.45949855522531e-06	0.9932018422707545	-1	0	0	0.6666666666666666	2	0.5	1	1.0	0.5	2	1	1	0	0	0.25	4	1	4	0.0	0.6666666666666666	0.720979933905393	0.9421439834609858	0.5547698852294023	0.9796449948295828	0.5562839717104211	0.9883088173944929	0.9638375977283204	0.9758825858936113	0	0	0.0	-1.45949855522531e-07	15
1317	0.023289237955885094	0.005145775917925572	0.005144329964551156	0.9606613332083515	-1	0	0	0.375	3	0.6666666666666666	6	0.3055555555555556	0.6666666666666666	8	6	2	2	0	1.0	6	6	11	0.3333333333333333	0	0.7239434810048511	0.9475313494298513	0.6613469028538773	0.8613542443144754	0.8521898235191958	0.7980770586576424	0.7702413274235635	0.8840665089843265	0.625	0.25	0.0	0.005144329964551156	12
436	0.010636072489481988	0.0007053280480800534	0.0005305994191636444	0.974706345124365	-1	0	0	0.5	3	0.7142857142857143	5	0.42857142857142855	0.5714285714285714	7	4	1	1	0	0.42857142857142855	7	3	9	0.3333333333333333	1.0	0.5033470685083092	0.956257286393607	0.8469697436624145	0.8177036148541231	0.8426053238736939	0.8632828968859882	0.8309739513714242	0.894993939426116	1.0	0.14285714285714285	0.0	0.0005305994191636444	12
1765	None	None	None	None	None	0	0	0.4	4	0.6153846153846154	8	0.5	0.6153846153846154	10	8	4	3	0	0.8333333333333334	6	5	15	0.3	0.4	0.7128652572509961	0.9560294258179337	0.6697287358958435	0.8514623347028566	0.8617743231646979	0.7692821687951138	0.7702413274235635	0.8818307657538745	0.4	0.1	0.0	None	0
731	0.0013339884609460699	0.00037714414654496165	0.00037520204467306623	0.9959418517653665	-1	0	0	1.0	2	0.0	0	0.75	0	2	0	0	0	0	1.0	2	2	3	0.0	0	0	0	0	0	0	0	0	0	0	0	0	0.00037520204467306623	17
1153	0.023756390707404255	0.004997822056830104	0.004808856807348275	0.961276166016553	-1	0	0	0.5	4	0.6	6	0.3333333333333333	0.6	8	6	3	1	0	1.0	6	6	12	0.125	0.3333333333333333	0.7233269621823126	0.9473778517101025	0.6613469028538773	0.8613542443144754	0.7482982556722716	0.7754085213686285	0.7702413274235635	0.8792574522400978	1.0	0.25	0.0	0.004808856807348275	49
597	0.0037757215569763267	0.0003861280772530368	0.0001753084354117385	0.9939600721077129	-1	0.5	1	0.6666666666666666	4	0.5	3	0.5333333333333333	0.3333333333333333	6	2	1	0	0	0.6	5	3	8	0.0	0.8	0.7205305588169428	0.9143513227833433	0.6752175823176023	0.88750682748825	0.4930668215499603	0.9230507021009837	0.806093631286962	0.9093733489101644	0	0	0.0	0.0001753084354117385	13
930	0.029796340501735703	0.0026426460025415228	0.0026394753921932896	0.9429220205566491	-1	0	0	0.4	4	0.6666666666666666	8	0.2916666666666667	0.6666666666666666	10	8	3	1	0	0.75	6	8	14	0.125	0.25	0.7233269621823126	0.9403408011694651	0.7148521568274665	0.8502149024170897	0.8119981354349359	0.7622849421360218	0.7540844621307496	0.8683418206575563	1.0	0.2	0.0	0.0026394753921932896	17
4343	0.02184976527069131	0.0018241078297547137	-0.0005819881340399894	0.9553584669493371	-1	0.25	1	0.4	4	0.6666666666666666	8	0.4666666666666667	0.5833333333333334	11	7	2	2	0	0.8333333333333334	6	5	14	0.5	0.25	0.7309922637482594	0.9274494897264198	0.7064703237855003	0.8608773573974345	0.649356123216168	0.9062022951205203	0.8081185223802186	0.9014071141772334	0.5909090909090909	0.2727272727272727	0.0	-5.8198813403998935e-05	2
1742	0.024681710295657015	0.0031134047445124913	-0.0029415930061839346	0.9492440746962318	-1	0	0	0.25	2	0.8888888888888888	8	0.36666666666666664	0.7777777777777778	9	7	1	2	0	0.8333333333333334	5	6	11	0.5	0	0.7156616606163659	0.9346972797547877	0.7064703237855003	0.8499038805463145	0.8617743231646979	0.7919873009925106	0.7702413274235635	0.871093375395145	0.6111111111111112	0.2222222222222222	0.0	-0.00029415930061839346	0
3935	0.03542004716617861	0.01049795652831402	0.010336992999357798	0.9512481322847558	-1	0	0	0.3	3	0.75	9	0.2916666666666667	0.6666666666666666	11	8	2	2	0	0.75	6	8	14	0.4	0	0.7309922637482594	0.9273008255890671	0.7064703237855003	0.8286318280596402	0.8426053238736939	0.8716526318672039	0.8081185223802186	0.8821053513301139	0.5909090909090909	0.18181818181818182	0.0	0.010336992999357798	112
4039	0.038706426623307366	0.0036458659195452853	0.0013041727490108919	0.8525190305777198	-1	0	0	0.3	3	0.7692307692307693	10	0.375	0.7692307692307693	11	10	3	2	0	0.625	5	8	15	0.2222222222222222	0	0.7309922637482594	0.9209464753567608	0.5055544519851918	0.8863014904379075	0.649356123216168	0.8456053901996863	0.8356853309924145	0.8879305648666854	0.5909090909090909	0.2727272727272727	0.0	0.0013041727490108919	0
3413	0.017826523095226043	0.0005449433293068424	-0.0005395262144881468	0.970333045909259	-1	0.3333333333333333	1	0.5	4	0.6	6	0.4	0.6	10	6	1	2	0	0.8333333333333334	6	5	12	1.0	0.6666666666666666	0.7128652572509961	0.9307551796078146	0.7148521568274665	0.8473747164172707	0.8095126325497872	0.8753045679490709	0.7540844621307496	0.8896398498915822	0.6	0.3	0.0	-5.395262144881468e-05	1
384	0.011138993692356792	0.0016753560321348814	0.0015060565595345285	0.9823029955863357	-1	0	0	0.3333333333333333	2	0.8333333333333334	5	0.4444444444444444	0.6666666666666666	6	4	1	2	0	0.5	6	3	8	0.5	0	0.6175102603440863	0.9112991065788124	0.7608829490706714	0.8806755856672717	0.7606190821019589	0.8086983811595877	0.7130290876195248	0.8725103968435004	0.5833333333333334	0.16666666666666666	0.0	0.0015060565595345285	9
2218	0.02953404719572537	0.00510524680571918	0.00504068505287759	0.9564836752215472	-1	0	0	0.25	2	0.8888888888888888	8	0.3142857142857143	0.7777777777777778	9	7	1	2	0	0.7142857142857143	5	7	11	0.5	0	0.7309922637482594	0.9395057564184863	0.7064703237855003	0.8492233198282712	0.8426053238736939	0.7949352770640405	0.7702413274235635	0.8745813224974729	0.6111111111111112	0.4444444444444444	0.0	0.00504068505287759	17
259	0.015402510130381226	0.0007547104926319743	-0.0006287319369975578	0.9965451297200495	-1	0	0	0.3333333333333333	2	0.8571428571428571	6	0.42857142857142855	0.7142857142857143	6	5	2	0	0	0.42857142857142855	7	3	9	0.0	0	0.6186311207955362	0.7774759902049649	0.3479660656973664	0.8037688107367137	0.8771399656526132	0.9333824451890913	0.8725992546463501	0.8540793275664883	0	0	0.0	-6.287319369975577e-05	5
4247	0.03668268419960706	0.0103684143320867	0.010138835227895106	0.9508693601747187	-1	0	0	0.3	3	0.75	9	0.2916666666666667	0.6666666666666666	11	8	2	2	0	0.75	6	8	14	0.4	0	0.7309922637482594	0.9273008255890671	0.7064703237855003	0.8286318280596402	0.7813909469961782	0.869995970389214	0.8081185223802186	0.8815938633225098	0.5909090909090909	0.2727272727272727	0.0	0.010138835227895106	65
5049	0.015559189154086068	0.0006917308803791465	0.00021800689644812496	0.9642343105937714	-1	0	0	0.375	3	0.6666666666666666	6	0.44	0.6666666666666666	8	6	2	3	0	1.0	5	5	11	0.5	0.3333333333333333	0.7242517404161204	0.9478002137463766	0.7064703237855003	0.8369211572013509	0.8521898235191958	0.8712142538579027	0.8081185223802186	0.8955534457768981	0.5	0.375	0.0	0.00021800689644812496	3
2168	0.02235603742735612	0.006229993088427116	0.005913913460575274	0.9607602292932882	-1	0	0	0.2857142857142857	2	0.875	7	0.3333333333333333	0.75	7	6	2	2	0	0.8333333333333334	5	6	10	0.2857142857142857	0	0.7156616606163659	0.9463190675230951	0.6162234819222542	0.874717073352777	0.8617743231646979	0.7986830150390276	0.7702413274235635	0.8873190014210478	0.6428571428571428	0.14285714285714285	0.0	0.005913913460575274	47
2415	0.021680958522745184	0.0058194504608146645	0.005501150205749678	0.9577119744665749	-1	0	0	0.5	4	0.6	6	0.3333333333333333	0.6	7	6	4	1	0	1.0	6	6	12	0.09090909090909091	0.3333333333333333	0.7156616606163659	0.9463190675230951	0.6162234819222542	0.874717073352777	0.8426053238736939	0.7758914641529288	0.7702413274235635	0.8826992438682187	1.0	0.14285714285714285	0.0	0.005501150205749678	20
3333	0.026815889190359952	0.0062930670147562755	0.006092306078193656	0.9550246575948632	-1	0	0	0.375	3	0.7	7	0.2857142857142857	0.7	9	7	2	2	0	0.8571428571428571	6	7	12	0.3333333333333333	0	0.7309922637482594	0.9395277445449468	0.7064703237855003	0.8492233198282712	0.8426053238736939	0.7949352770640405	0.7702413274235635	0.8745954696411783	0.6111111111111112	0.3333333333333333	0.0	0.006092306078193656	15
2197	0.018574471723418192	0.005169847074131772	0.004482760273849744	0.9553435563389674	-1	0	0	0.42857142857142855	3	0.75	6	0.4166666666666667	0.625	6	5	3	1	0	0.6666666666666666	4	6	10	0.1111111111111111	0.3333333333333333	0.7233269621823126	0.8968248936194554	0.6143942209273122	0.8902166160672962	0.8095126325497872	0.7902388433776558	0.7702413274235635	0.8653650950062292	1.0	0.16666666666666666	0.0	0.004482760273849744	11
2090	0.023379686968927685	0.005790086897036916	0.005584435615196869	0.9617206282355877	-1	0	0	0.375	3	0.7777777777777778	7	0.36666666666666664	0.6666666666666666	7	6	3	1	0	0.8333333333333334	5	6	11	0.1111111111111111	0.3333333333333333	0.7156616606163659	0.9463190675230951	0.6162234819222542	0.874717073352777	0.8426053238736939	0.7758914641529288	0.7702413274235635	0.8826992438682187	1.0	0.14285714285714285	0.0	0.005584435615196869	34
772	0.022958266955971814	0.004598987140783286	0.004454464349777887	0.9642879574838205	-1	0	0	0.375	3	0.6666666666666666	6	0.3055555555555556	0.6666666666666666	8	6	2	2	0	1.0	6	6	11	0.3333333333333333	0	0.7239434810048511	0.9475313494298513	0.6613469028538773	0.8613542443144754	0.8521898235191958	0.7980770586576424	0.7702413274235635	0.8840665089843265	0.625	0.25	0.0	0.004454464349777887	116
1920	0.01523982004442572	0.0032736247153398977	0.0030782998351469985	0.9768919985784339	-1	0.25	1	0.5	5	0.6153846153846154	8	0.3125	0.5384615384615384	11	7	3	1	0	0.75	8	6	15	0.16666666666666666	0.5	0.7156616606163659	0.9507169812778143	0.6162234819222542	0.8573933044854178	0.8426053238736939	0.7649131609803185	0.7702413274235635	0.8784411229948504	1.0	0.09090909090909091	0.0	0.0030782998351469985	7
3800	0.02650569207160121	0.0055443383291634086	0.0054912626347484155	0.9548616291556048	-1	0	0	0.375	3	0.7	7	0.2857142857142857	0.7	9	7	2	2	0	0.8571428571428571	6	7	12	0.3333333333333333	0	0.7309922637482594	0.9395057564184863	0.7064703237855003	0.8492233198282712	0.7764199412258805	0.7667986906181627	0.7702413274235635	0.868437864335282	0.6111111111111112	0.3333333333333333	0.0	0.0054912626347484155	14
73	0.0055103001982412525	0.00031072294945774293	0.0003097774649071673	0.995725835199681	-1	0	0	0.75	3	0.5	2	0.5	0.5	5	2	0	1	0	0.75	3	4	6	1.0	1.0	0.25319233950023984	0.8210584184064728	0.4619368520215777	0.8959625328992382	0.3367775198837527	0.9736625924893011	0.9434755045796217	0.9190061045203306	1.0	0.2	0.0	0.0003097774649071673	27
634	0.02859420039301212	0.003742486850294453	0.003741817961815134	0.9462965652342124	-1	0.25	1	0.5	5	0.6153846153846154	8	0.3125	0.6153846153846154	11	8	3	1	0	0.75	6	8	15	0.14285714285714285	0.4444444444444444	0.7156616606163659	0.955959736203011	0.7064703237855003	0.8412008539576358	0.8426053238736939	0.7539217330118205	0.7702413274235635	0.8759705643016776	1.0	0.18181818181818182	0.0	0.003741817961815134	115
3227	0.026414932354547265	0.006026974632947618	0.005992741934361547	0.9550066388498092	-1	0	0	0.375	3	0.7	7	0.2857142857142857	0.7	9	7	2	2	0	0.8571428571428571	6	7	12	0.3333333333333333	0	0.7309922637482594	0.9395277445449468	0.7064703237855003	0.8492233198282712	0.8426053238736939	0.7949352770640405	0.7702413274235635	0.8745954696411783	0.6666666666666666	0.4444444444444444	0.0	0.005992741934361547	41
2541	0.0219974627727839	0.005960846954742561	0.0058930870279417695	0.9610372281699816	-1	0	0	0.375	3	0.6666666666666666	6	0.3055555555555556	0.6666666666666666	8	6	2	2	0	1.0	6	6	11	0.3333333333333333	0	0.7233269621823126	0.9433724552267215	0.6613469028538773	0.8613542443144754	0.8521898235191958	0.7980770586576424	0.7702413274235635	0.881281586963841	0.625	0.25	0.0	0.0058930870279417695	13
1678	0.02452165398826282	0.004241447741873001	0.004232455244318928	0.9684783102943381	-1	0	0	0.2857142857142857	2	0.875	7	0.3333333333333333	0.75	8	6	1	2	0	0.8333333333333334	5	6	10	0.5	0	0.7233269621823126	0.9473778517101025	0.5608889669537229	0.8562366300305048	0.821582635080438	0.796732343563242	0.7702413274235635	0.8822222595561637	0.625	0.25	0.0	0.004232455244318928	11
2420	0.023297998860612453	0.006395258115916229	0.006010309170334473	0.9616489657342394	-1	0	0	0.375	3	0.7777777777777778	7	0.36666666666666664	0.6666666666666666	7	6	3	1	0	0.8333333333333334	5	6	11	0.1111111111111111	0.3333333333333333	0.7156616606163659	0.9463190675230951	0.6162234819222542	0.874717073352777	0.8426053238736939	0.7758914641529288	0.7702413274235635	0.8826992438682187	1.0	0.14285714285714285	0.0	0.006010309170334473	36
1481	0.02281563399880483	0.005000064906708025	0.004927955650643748	0.9611502263412184	-1	0	0	0.375	3	0.6666666666666666	6	0.3055555555555556	0.6666666666666666	8	6	2	2	0	1.0	6	6	11	0.3333333333333333	0	0.7233269621823126	0.9473778517101025	0.6613469028538773	0.8613542443144754	0.8521898235191958	0.7980770586576424	0.7702413274235635	0.8839611302121408	0.625	0.25	0.0	0.004927955650643748	30
3106	0.014879381582820945	0.00047497319421430426	-7.235876043240555e-05	0.9502047033232537	-1	0	0	0.375	3	0.6666666666666666	6	0.34375	0.6666666666666666	9	6	1	2	0	0.5	8	4	11	0.6666666666666666	0	0.7309922637482594	0.8698276961341428	0.7064703237855003	0.8491664882974493	0.7042462162522034	0.8335805240589025	0.7702413274235635	0.8514784975722764	0.6111111111111112	0.4444444444444444	0.0	-7.235876043240555e-06	2
1562	0.021699305598353598	0.005276761494700984	0.005225967238397623	0.9610320981683251	-1	0	0	0.375	3	0.6666666666666666	6	0.3055555555555556	0.6666666666666666	8	6	2	2	0	1.0	6	6	11	0.3333333333333333	0	0.7239434810048511	0.9435277149431653	0.6613469028538773	0.8613542443144754	0.8521898235191958	0.7980770586576424	0.7702413274235635	0.8813830386000315	0.625	0.375	0.0	0.005225967238397623	30
1383	0.02339670199178113	0.004042511794982514	0.004042509624118957	0.9626185702862275	-1	0	0	0.375	3	0.6666666666666666	6	0.3055555555555556	0.6666666666666666	8	6	2	2	0	1.0	6	6	11	0.3333333333333333	0	0.7233269621823126	0.9473778517101025	0.6613469028538773	0.8613542443144754	0.8521898235191958	0.7980770586576424	0.7702413274235635	0.8839611302121408	0.625	0.25	0.0	0.004042509624118957	26
701	0.0011185480956517654	0.00017774307889016145	0.00017772268695405582	0.9960491802653068	-1	0	0	1.0	2	0.0	0	0.75	0	2	0	0	2	0	1.0	2	2	3	1.0	0	0	0	0	0	0	0	0	0	0	0	0	0.00017772268695405582	19
4056	0.014667677414858613	0.00032517218115895826	9.653912007660247e-05	0.9697695145319363	-1	0	0	0.375	3	0.6666666666666666	6	0.36666666666666664	0.5555555555555556	8	5	2	2	0	0.8333333333333334	6	5	11	0.4	0	0.7242517404161204	0.9294595794344669	0.7064703237855003	0.8213045362364041	0.755565223190433	0.8909263717613864	0.8081185223802186	0.8877494047592497	0.625	0.5	0.0	9.653912007660247e-05	0
1133	0.02360682303522636	0.004871842819571249	0.0046972033377610765	0.968170223374857	-1	0	0	0.375	3	0.7777777777777778	7	0.36666666666666664	0.6666666666666666	8	6	2	1	0	0.8333333333333334	5	6	11	0.16666666666666666	0.3333333333333333	0.7233269621823126	0.9473778517101025	0.6613469028538773	0.8613542443144754	0.8521898235191958	0.7545254911734707	0.8308227196158012	0.875084198528087	1.0	0.25	0.0	0.0046972033377610765	40
529	0.0017357983632231325	0.00011173837981252423	0.00011173501741952807	0.9974438079425695	-1	0	0	1.0	1	0	0	1.0	0	1	0	0	1	0	0.5	1	2	2	0.3333333333333333	0	0	0	0	0	0	0	0	0	0	0	0	0.00011173501741952807	24
4719	0.03688962953176463	0.007829461272574854	0.007820024412039604	0.9498156664828641	-1	0	0	0.3	3	0.75	9	0.2916666666666667	0.6666666666666666	11	8	2	2	0	0.75	6	8	14	0.4	0	0.7309922637482594	0.9273008255890671	0.7064703237855003	0.8286318280596402	0.8426053238736939	0.8716526318672039	0.8081185223802186	0.8821053513301139	0.6363636363636364	0.2727272727272727	0.0	0.007820024412039604	24
4748	0.035967911612673126	0.010358783110889697	0.01030134792408679	0.9508678455429073	-1	0	0	0.3	3	0.75	9	0.2916666666666667	0.6666666666666666	11	8	2	2	0	0.75	6	8	14	0.4	0	0.7309922637482594	0.9273008255890671	0.7064703237855003	0.8286318280596402	0.7764199412258805	0.8541660593400549	0.8081185223802186	0.8768776499549077	0.5454545454545454	0.18181818181818182	0.0	0.01030134792408679	41
4515	0.036242899608327384	0.009288315980062101	0.009288245799331032	0.9497743681052158	-1	0	0	0.3	3	0.75	9	0.2916666666666667	0.6666666666666666	11	8	2	2	0	0.75	6	8	14	0.4	0	0.7309922637482594	0.9273008255890671	0.7064703237855003	0.8286318280596402	0.8426053238736939	0.8716526318672039	0.8081185223802186	0.8821053513301139	0.5909090909090909	0.2727272727272727	0.0	0.009288245799331032	23
3621	0.02653915698535261	0.005563794602994787	0.005514386362291073	0.9549921077009631	-1	0	0	0.375	3	0.7	7	0.2857142857142857	0.7	9	7	2	2	0	0.8571428571428571	6	7	12	0.3333333333333333	0	0.7309922637482594	0.9395057564184863	0.7064703237855003	0.8492233198282712	0.7042462162522034	0.8127277490644106	0.7702413274235635	0.8786513412198002	0.6666666666666666	0.3333333333333333	0.0	0.005514386362291073	25
1924	0.022875878505627827	0.006620558360048262	0.006538201321043849	0.963420453380736	-1	0	0	0.2857142857142857	2	0.875	7	0.3333333333333333	0.75	7	6	2	2	0	0.8333333333333334	5	6	10	0.2857142857142857	0	0.7156616606163659	0.9463190675230951	0.6162234819222542	0.874717073352777	0.8426053238736939	0.7758914641529288	0.7702413274235635	0.8826992438682187	0.5714285714285714	0.14285714285714285	0.0	0.006538201321043849	30
1185	0.031693936302299414	0.005769770195038227	0.004975559900602043	0.9330020452562569	-1	0.25	1	0.4	4	0.6666666666666666	8	0.2916666666666667	0.6666666666666666	10	8	3	2	0	0.75	6	8	14	0.25	0.25	0.7128652572509961	0.9560294258179337	0.6697287358958435	0.852745685541751	0.8617743231646979	0.7552067110763344	0.7702413274235635	0.8794658782093361	0.6	0.1	0.0	0.004975559900602043	33
2074	0.02325044045716815	0.005884705624516474	0.005791369167024134	0.9640664431149312	-1	0	0	0.2857142857142857	2	0.875	7	0.3333333333333333	0.75	8	6	1	2	0	0.8333333333333334	5	6	10	0.5	0	0.7233269621823126	0.9433724552267215	0.6613469028538773	0.8613542443144754	0.8095126325497872	0.7719633964771516	0.7702413274235635	0.8757726793055726	0.5625	0.25	0.0	0.005791369167024134	18
1100	0.03519810960660994	0.001237997221856277	0.00123791332405845	0.9160486712474822	-1	0	0	0.3333333333333333	3	0.7272727272727273	8	0.2708333333333333	0.7272727272727273	9	8	3	2	0	0.75	6	8	13	0.2222222222222222	0	0.7168946982614429	0.9438528248641108	0.7232339898694328	0.8624802075395347	0.8617743231646979	0.7659876749169525	0.7702413274235635	0.8752222289809148	0.6111111111111112	0.1111111111111111	0.0	0.00123791332405845	8
3332	0.02588591816966088	0.007548931350908592	0.007409680068259624	0.9566104430191461	-1	0	0	0.375	3	0.7	7	0.2857142857142857	0.7	9	7	2	2	0	0.8571428571428571	6	7	12	0.3333333333333333	0	0.7309922637482594	0.9395057564184863	0.7064703237855003	0.8492233198282712	0.8426053238736939	0.7949352770640405	0.7702413274235635	0.8745813224974729	0.5555555555555556	0.3333333333333333	0.0	0.007409680068259624	22
1497	0.022122369343310203	0.004960149478625729	0.004872444364735777	0.9598159003801808	-1	0	0	0.375	3	0.6666666666666666	6	0.3055555555555556	0.6666666666666666	8	6	2	2	0	1.0	6	6	11	0.3333333333333333	0	0.7233269621823126	0.9433724552267215	0.6613469028538773	0.8613542443144754	0.8521898235191958	0.7980770586576424	0.7702413274235635	0.881281586963841	0.625	0.25	0.0	0.004872444364735777	15
1793	0.022422804708736845	0.005123273915443063	0.004982175432713009	0.9567071154657631	-1	0	0	0.375	3	0.6666666666666666	6	0.3055555555555556	0.6666666666666666	7	6	3	2	0	1.0	6	6	11	0.2222222222222222	0	0.7156616606163659	0.9463190675230951	0.6162234819222542	0.874717073352777	0.8617743231646979	0.7986830150390276	0.7702413274235635	0.8873190014210478	0.6428571428571428	0.14285714285714285	0.0	0.004982175432713009	41
2788	0.0230254923225493	0.006445979463334674	0.006339432064033803	0.9657725651287448	-1	0	0	0.375	3	0.7777777777777778	7	0.36666666666666664	0.6666666666666666	8	6	2	1	0	0.8333333333333334	5	6	11	0.16666666666666666	0.3333333333333333	0.7233269621823126	0.9433724552267215	0.6613469028538773	0.8613542443144754	0.7128880322210243	0.8400038942084956	0.8340380659854052	0.8908320895467425	1.0	0.125	0.0	0.006339432064033803	30
2273	0.023496193530566433	0.005849980386716098	0.0053348379396799	0.9637179806261346	-1	0	0	0.375	3	0.7777777777777778	7	0.36666666666666664	0.6666666666666666	8	6	2	1	0	0.8333333333333334	5	6	11	0.16666666666666666	0.3333333333333333	0.7233269621823126	0.9433724552267215	0.6613469028538773	0.8613542443144754	0.8095126325497872	0.7719633964771516	0.7702413274235635	0.8757726793055726	1.0	0.25	0.0	0.0053348379396799	13
4851	0.018936704577080462	0.0013264826471570403	0.000774560471121383	0.9500883265817485	-1	0	0	0.25	2	0.9	9	0.3333333333333333	0.9	11	9	0	2	0	0.4444444444444444	9	4	12	1.0	0	0.7309922637482594	0.9273008255890671	0.7064703237855003	0.8286318280596402	0.8426053238736939	0.8716526318672039	0.8081185223802186	0.8821053513301139	0.5909090909090909	0.2727272727272727	0.0	0.000774560471121383	4
2808	0.013479364028303704	0.0003012058327830934	0.00024103230110415216	0.9632402193689633	-1	0	0	0.2857142857142857	2	0.875	7	0.4166666666666667	0.875	9	7	0	2	0	0.375	8	3	10	1.0	0	0.7309922637482594	0.9395770067342181	0.7064703237855003	0.8492233198282712	0.8426053238736939	0.7949352770640405	0.7702413274235635	0.8746271774080204	0.6111111111111112	0.3333333333333333	0.0	0.00024103230110415216	8
2300	0.022847348386415372	0.006609499145716017	0.0065137968173907485	0.9632228902350127	-1	0	0	0.2857142857142857	2	0.875	7	0.3333333333333333	0.75	7	6	2	2	0	0.8333333333333334	5	6	10	0.2857142857142857	0	0.7156616606163659	0.9463190675230951	0.6162234819222542	0.874717073352777	0.8617743231646979	0.7992346774414925	0.7702413274235635	0.8874334158680862	0.6428571428571428	0.14285714285714285	0.0	0.0065137968173907485	93
4765	0.036020482463987036	0.010362782539079964	0.0101448841527236	0.9506455033569444	-1	0	0	0.3	3	0.75	9	0.2916666666666667	0.6666666666666666	11	8	2	2	0	0.75	6	8	14	0.4	0	0.7309922637482594	0.9273008255890671	0.7064703237855003	0.8286318280596402	0.8426053238736939	0.8716526318672039	0.8081185223802186	0.8821053513301139	0.5909090909090909	0.2727272727272727	0.0	0.0101448841527236	54
4938	0.03237964581072379	0.0031751071046571093	0.0031289614789592837	0.9450222499375278	-1	0	0	0.4	4	0.6153846153846154	8	0.42857142857142855	0.6153846153846154	11	8	3	3	0	0.7142857142857143	5	7	15	0.42857142857142855	0.2	0.7175112170839814	0.9539684915689393	0.7064703237855003	0.8412008539576358	0.8617743231646979	0.8188673337235951	0.7702413274235635	0.8878596420927239	0.5454545454545454	0.09090909090909091	0.0	0.0031289614789592837	7
3592	0.026559460510516917	0.007462683975155916	0.0073847453910822715	0.9566559776776851	-1	0	0	0.375	3	0.7	7	0.2857142857142857	0.7	9	7	2	2	0	0.8571428571428571	6	7	12	0.3333333333333333	0	0.7309922637482594	0.9394985802932543	0.7064703237855003	0.8492233198282712	0.7042462162522034	0.7956985566539748	0.7702413274235635	0.8747480475932657	0.6111111111111112	0.3333333333333333	0.0	0.0073847453910822715	51
4117	0.023347212190645193	0.005911546955378265	0.005839990638856013	0.9609014513292263	-1	0	0	0.375	3	0.6666666666666666	6	0.3055555555555556	0.6666666666666666	8	6	2	3	0	1.0	6	6	11	0.5	0	0.7137900354848039	0.9373812609154172	0.6697287358958435	0.8620997319965398	0.8984562822227588	0.7910977656714016	0.7702413274235635	0.8761869788709261	0.5	0.125	0.0	0.005839990638856013	12
4205	0.03281830565344256	0.0039028257863160227	0.002283625468351791	0.9584667849601253	-1	0	0	0.4	4	0.6153846153846154	8	0.42857142857142855	0.6153846153846154	12	8	2	3	0	0.7142857142857143	5	7	15	0.75	0.4	0.7242517404161204	0.9454679323655261	0.6162234819222542	0.8598342676955343	0.8521898235191958	0.7913390506493009	0.7702413274235635	0.8807908135169028	0.5	0.08333333333333333	0.0	0.002283625468351791	0
1264	0.03129603753956088	0.007505577674067151	0.007258430863453164	0.9470020952496121	-1	0.25	1	0.5	5	0.5384615384615384	7	0.35714285714285715	0.5384615384615384	11	7	3	2	0	0.8571428571428571	6	7	15	0.3333333333333333	0.2222222222222222	0.7156616606163659	0.9526590312572907	0.6162234819222542	0.8488532007067856	0.8617743231646979	0.7704022756015214	0.7702413274235635	0.8786136239054358	0.5909090909090908	0.09090909090909091	0.0	0.007258430863453164	25
1819	0.023023270429344475	0.006673367845362361	0.0065832310950281895	0.9630169907163301	-1	0	0	0.2857142857142857	2	0.875	7	0.3333333333333333	0.75	7	6	2	2	0	0.8333333333333334	5	6	10	0.2857142857142857	0	0.7162781794389044	0.9463892686631572	0.6162234819222542	0.874717073352777	0.8617743231646979	0.7454706526504761	0.877961286759445	0.8768511442000482	0.6428571428571428	0.14285714285714285	0.0	0.0065832310950281895	31
266	0.029310415788308824	0.0005640706406543231	0.0004383893731463577	0.9696339515165178	-1	0	0	0.4	4	0.6923076923076923	9	0.375	0.6153846153846154	11	8	3	3	0	0.625	5	8	15	0.42857142857142855	0.2857142857142857	0.33420410965133984	0.8951472458964406	0.6664487378069499	0.8922481252357819	0.7159202023788054	0.8985264746405167	0.8890119221277974	0.8953350951430366	0.09090909090909091	0.36363636363636365	0.0	0.0004383893731463577	7
1235	0.023679271304885986	0.004347015438455083	0.004105278631958599	0.9632597658493927	-1	0	0	0.375	3	0.6666666666666666	6	0.3055555555555556	0.6666666666666666	8	6	2	2	0	1.0	6	6	11	0.3333333333333333	0	0.7239434810048511	0.9475313494298513	0.6613469028538773	0.8613542443144754	0.8521898235191958	0.7980770586576424	0.7702413274235635	0.8840665089843265	0.625	0.25	0.0	0.004105278631958599	21
3095	0.010578901980779085	0.0001511074894914354	1.1868036786509135e-05	0.960729133269248	-1	0	0	0.5	3	0.5714285714285714	4	0.375	0.5714285714285714	7	4	1	2	0	0.6666666666666666	6	4	9	0.6666666666666666	0	0.7309922637482594	0.8958236583532387	0.7064703237855003	0.8483049530574703	0.8426053238736939	0.798884230558127	0.737179111264354	0.8520520722365298	0.6428571428571428	0.42857142857142855	0.0	1.1868036786509135e-05	2
3733	0.036420024682165014	0.005006850373156096	-0.004396861599027725	0.9327096853858879	-1	0	0	0.4	4	0.6153846153846154	8	0.30612244897959184	0.6153846153846154	12	8	2	3	0	1.0	7	7	15	0.75	0.5	0.7239434810048511	0.9487364479296007	0.6613469028538773	0.848565422325708	0.7128880322210243	0.8418413628325033	0.8340380659854052	0.8913409983012981	0.3333333333333333	0.25	0.0	-0.0004396861599027725	0
4986	0.03633603963302112	0.006335459090865113	0.006303232493084571	0.9404798058771967	-1	0	0	0.3	3	0.75	9	0.2916666666666667	0.6666666666666666	11	8	2	2	0	0.75	6	8	14	0.4	0	0.7309922637482594	0.9247580952195772	0.7064703237855003	0.8286318280596402	0.649356123216168	0.8952257591189727	0.8081185223802186	0.8886162961705237	0.6363636363636364	0.2727272727272727	0.0	0.006303232493084571	18
535	5.985352449936291e-06	6.499267601291013e-08	-6.138191446961956e-08	0.9999993651299673	-1	0	0	1.0	3	0.0	0	0.6666666666666666	0	2	0	1	1	0	0.6666666666666666	3	2	4	0.25	1.0	0	0	0	0	0	0	0	0	0	0	0	-6.138191446961956e-09	10
1146	0.02322953063173543	0.004971584383284884	0.004971356262551696	0.9611234506434928	-1	0	0	0.375	3	0.6666666666666666	6	0.3055555555555556	0.6666666666666666	8	6	2	2	0	1.0	6	6	11	0.3333333333333333	0	0.7239434810048511	0.9475313494298513	0.6613469028538773	0.8613542443144754	0.8521898235191958	0.7980770586576424	0.7702413274235635	0.8840665089843265	0.625	0.375	0.0	0.004971356262551696	49
2022	0.021807848938446683	0.005125540417560239	0.004899831555156067	0.9571262932961964	-1	0	0	0.5	4	0.6	6	0.3333333333333333	0.6	7	6	4	1	0	1.0	6	6	12	0.09090909090909091	0.3333333333333333	0.7156616606163659	0.9463190675230951	0.6162234819222542	0.874717073352777	0.8426053238736939	0.7758914641529288	0.7702413274235635	0.8826992438682187	1.0	0.14285714285714285	0.0	0.004899831555156067	13
4720	0.035585790787862545	0.009040308598184213	0.009040276040524728	0.9504018377830371	-1	0	0	0.3	3	0.75	9	0.2916666666666667	0.6666666666666666	11	8	2	2	0	0.75	6	8	14	0.4	0	0.7309922637482594	0.9273008255890671	0.7064703237855003	0.8286318280596402	0.7813909469961782	0.862414733766942	0.7702413274235635	0.879298162604654	0.5909090909090909	0.45454545454545453	0.0	0.009040276040524728	27
1628	0.022427868224677364	0.005450263191058942	0.005159942197247099	0.959536249960012	-1	0	0	0.375	3	0.6666666666666666	6	0.3055555555555556	0.6666666666666666	8	6	2	2	0	1.0	6	6	11	0.3333333333333333	0	0.7233269621823126	0.9433724552267215	0.6613469028538773	0.8613542443144754	0.8521898235191958	0.7980770586576424	0.7702413274235635	0.881281586963841	0.625	0.25	0.0	0.005159942197247099	21
2753	0.022575117888230377	0.005290789542179347	0.005195054937623952	0.9611913154410145	-1	0	0	0.2857142857142857	2	0.875	7	0.3333333333333333	0.75	7	6	2	2	0	0.8333333333333334	5	6	10	0.2857142857142857	0	0.7156616606163659	0.9463190675230951	0.6162234819222542	0.874717073352777	0.8617743231646979	0.7986830150390276	0.7702413274235635	0.8873190014210478	0.6428571428571428	0.14285714285714285	0.0	0.005195054937623952	17
176	8.074535581250026e-05	4.2955286288496454e-05	4.267733495064776e-05	0.9999943035418711	-1	0	0	0.25	1	1.0	3	1.0	1.0	4	3	0	1	0	0.2	1	5	5	0.3333333333333333	0	0.4286315508689137	0.920537080412496	0.4917539659404306	0.9508377889887988	0.396126559242804	0.9085983791562348	0.9032739261924292	0.928873218730598	1.0	0	0.0	4.267733495064776e-05	36
2097	0.02333224593504289	0.006636555465920408	0.006594861561598719	0.9626227809495251	-1	0	0	0.2857142857142857	2	0.875	7	0.3333333333333333	0.75	7	6	2	2	0	0.8333333333333334	5	6	10	0.2857142857142857	0	0.7156616606163659	0.9463190675230951	0.6162234819222542	0.874717073352777	0.8617743231646979	0.7986830150390276	0.7702413274235635	0.8873190014210478	0.6428571428571428	0.14285714285714285	0.0	0.006594861561598719	66
4243	0.0360946060521241	0.01046350632154482	0.010274113538494112	0.9507485147625827	-1	0	0	0.3	3	0.75	9	0.2916666666666667	0.6666666666666666	11	8	2	2	0	0.75	6	8	14	0.4	0	0.7309922637482594	0.9273008255890671	0.7064703237855003	0.8286318280596402	0.8426053238736939	0.8716526318672039	0.8081185223802186	0.8821053513301139	0.5909090909090909	0.2727272727272727	0.0	0.010274113538494112	85
1202	0.022478497081687362	0.004422218632159601	0.004418562722378554	0.9632241039452774	-1	0	0	0.375	3	0.6666666666666666	6	0.3055555555555556	0.6666666666666666	8	6	2	2	0	1.0	6	6	11	0.3333333333333333	0	0.7239434810048511	0.9475313494298513	0.6613469028538773	0.8613542443144754	0.8521898235191958	0.7980770586576424	0.7702413274235635	0.8840665089843265	0.625	0.25	0.0	0.004418562722378554	26
1349	0.018790905100519482	0.001056216002057581	0.0007031626994655644	0.975730144043322	-1	0.25	1	0.6	6	0.38461538461538464	5	0.46875	0.38461538461538464	8	5	6	4	0	0.5	8	4	15	0.3076923076923077	0.6	0.7137900354848039	0.9712250898208646	0.6613469028538773	0.8466106157357898	0.8617743231646979	0.7236889504713401	0.8546826394796976	0.8872929628146305	0.25	0.25	0.0	0.0007031626994655644	10
1296	0.02306958670049783	0.0038966702350717755	0.003868857910037203	0.9627017191810269	-1	0	0	0.375	3	0.6666666666666666	6	0.3055555555555556	0.6666666666666666	8	6	2	2	0	1.0	6	6	11	0.3333333333333333	0	0.7233269621823126	0.9473778517101025	0.6613469028538773	0.8613542443144754	0.8521898235191958	0.7980770586576424	0.7702413274235635	0.8839611302121408	0.625	0.375	0.0	0.003868857910037203	18
1850	0.021880516718461557	0.005633519999675773	0.005250685810264403	0.9598379340837235	-1	0	0	0.5	4	0.6	6	0.3333333333333333	0.6	8	6	3	1	0	1.0	6	6	12	0.125	0.3333333333333333	0.7233269621823126	0.9433724552267215	0.6613469028538773	0.8613542443144754	0.8095126325497872	0.7719633964771516	0.7702413274235635	0.8757726793055726	1.0	0.125	0.0	0.005250685810264403	29
2427	0.021792445513247386	0.004324608256009608	0.0038766588038410205	0.9623410991954366	-1	0	0	0.2857142857142857	2	0.875	7	0.3333333333333333	0.75	7	6	2	2	0	0.8333333333333334	5	6	10	0.2857142857142857	0	0.7100688538856265	0.945362005749409	0.6162234819222542	0.874717073352777	0.8617743231646979	0.7986830150390276	0.7702413274235635	0.8866948139509628	0.6428571428571428	0.14285714285714285	0.0	0.0038766588038410205	12
2400	0.009706251093665973	0.0010135387130083343	0.0001509653256350146	0.9858103044202411	-1	0	0	0.25	1	1.0	4	0.6	0.75	4	3	1	3	0	0.4	5	2	6	0.6	0	0.4977035394798321	0.972872492245008	0.7339172782107297	0.8893974255005136	0.8521898235191958	0.7771546935329493	0.8985815870672317	0.9092481389148845	0.25	0.25	0.0	0.0001509653256350146	5
1297	0.010575554796440189	0.0004988068383650893	-0.0003860274370845073	0.9793417874865795	-1	0	0	0.5	3	0.5	3	0.4444444444444444	0.5	6	3	1	2	0	0.5	6	3	8	0.6666666666666666	0	0.7128652572509961	0.9604985429155672	0.7148521568274665	0.8239125832317387	0.8984562822227588	0.7371173196875406	0.8218227781775704	0.872333008827882	0.6666666666666666	0.3333333333333333	0.0	-3.8602743708450734e-05	3
96	3.2909559199080606e-06	2.9204799394548937e-09	-1.0043686903460618e-09	0.9999989309361402	-1	0	0	1.0	1	0	0	1.0	0	1	0	0	1	0	0.5	2	1	2	0.3333333333333333	0	0	0	0	0	0	0	0	0	0	0	0	-1.0043686903460619e-10	30
3083	0.023450312222674758	0.005236498043763365	0.005147296146653309	0.9611716195542275	-1	0	0	0.2857142857142857	2	0.875	7	0.3333333333333333	0.75	7	6	2	2	0	0.8333333333333334	5	6	10	0.2857142857142857	0	0.7156616606163659	0.9463190675230951	0.6162234819222542	0.874717073352777	0.8617743231646979	0.7986830150390276	0.7702413274235635	0.8873190014210478	0.6428571428571428	0.14285714285714285	0.0	0.005147296146653309	16
2674	0.015390965566042714	0.0007079762096524121	-0.0006205547685922177	0.9794153077784438	-1	0	0	0.42857142857142855	3	0.625	5	0.4166666666666667	0.5	5	4	4	2	0	0.6666666666666666	6	4	10	0.18181818181818182	0	0.7156616606163659	0.9640525992859622	0.6162234819222542	0.8868070460817867	0.8617743231646979	0.7842705434644266	0.8835137957687655	0.9013916442933836	0.7	0.2	0.0	-6.205547685922178e-05	2
2655	0.01106263014153988	0.0005405570202849195	-9.796266788099481e-05	0.9753393916847762	-1	0	0	0.5714285714285714	4	0.5	4	0.47619047619047616	0.5	6	4	3	1	0	0.42857142857142855	7	3	10	0.125	0.6666666666666666	0.7128652572509961	0.9548625539787996	0.6697287358958435	0.8683054337183007	0.8521898235191958	0.7541942996129308	0.834505892518293	0.88284729722686	1.0	0.16666666666666666	0.0	-9.796266788099481e-06	1
1469	0.02193663727956487	0.005410459103020509	0.005339216496350442	0.9610113621319525	-1	0	0	0.375	3	0.6666666666666666	6	0.3055555555555556	0.6666666666666666	8	6	2	2	0	1.0	6	6	11	0.3333333333333333	0	0.7236352215935818	0.9434618612284491	0.6613469028538773	0.8613542443144754	0.8095126325497872	0.7719633964771516	0.7702413274235635	0.8758334052639524	0.625	0.25	0.0	0.005339216496350442	60
4442	0.03169867896829491	0.003626299388436025	0.0034903351205037287	0.8837371269246889	-1	0	0	0.3	3	0.7692307692307693	10	0.375	0.7692307692307693	12	10	2	2	0	0.625	5	8	15	0.3333333333333333	0	0.7309922637482594	0.9236303541295102	0.7064703237855003	0.8484863588269191	0.8119981354349359	0.8469107774372244	0.7702413274235635	0.8781856450212421	0.625	0.4166666666666667	0.0	0.0034903351205037287	1
4655	0.02270078506133558	0.0059132931671502485	0.00587734082725863	0.9611275835616658	-1	0	0	0.375	3	0.6666666666666666	6	0.3055555555555556	0.6666666666666666	8	6	2	2	0	1.0	6	6	11	0.3333333333333333	0	0.7137900354848039	0.9373812609154172	0.6697287358958435	0.8620997319965398	0.8984562822227588	0.7892930626103827	0.7702413274235635	0.8757928002724916	0.625	0.125	0.0	0.00587734082725863	12
2875	0.016893471244598467	0.0016332999703653687	0.000825165018006261	0.9835891659615932	-1	0	0	0.5	3	0.5714285714285714	4	0.36	0.5714285714285714	6	4	2	2	0	1.0	5	5	9	0.3333333333333333	0	0.7704841564652212	0.9545416331835999	0.6613469028538773	0.8505856591022474	0.740333078739042	0.7650215013475752	0.8352200952423214	0.8795330167017185	0.6666666666666666	0.5	0.0	0.000825165018006261	5
4400	0.035238739135345795	0.010170975778059203	0.01015874073273309	0.9505937311701106	-1	0	0	0.3	3	0.75	9	0.2916666666666667	0.6666666666666666	11	8	2	2	0	0.75	6	8	14	0.4	0	0.7309922637482594	0.9273008255890671	0.7064703237855003	0.8286318280596402	0.7813909469961782	0.8609905082160899	0.7702413274235635	0.8788747189089354	0.5909090909090909	0.2727272727272727	0.0	0.01015874073273309	76
2477	0.022846444142787616	0.005917397025622818	0.005367606708338398	0.9638154249543681	-1	0	0	0.375	3	0.7777777777777778	7	0.36666666666666664	0.6666666666666666	8	6	2	1	0	0.8333333333333334	5	6	11	0.16666666666666666	0.3333333333333333	0.7233269621823126	0.9433724552267215	0.6613469028538773	0.8613542443144754	0.8095126325497872	0.7719633964771516	0.7702413274235635	0.8757726793055726	1.0	0.25	0.0	0.005367606708338398	27
3096	0.02310510981075695	0.006226169024604368	0.005948523062663647	0.9616500119645985	-1	0	0	0.375	3	0.7777777777777778	7	0.36666666666666664	0.6666666666666666	7	6	3	1	0	0.8333333333333334	5	6	11	0.1111111111111111	0.3333333333333333	0.7156616606163659	0.9463190675230951	0.6162234819222542	0.874717073352777	0.8426053238736939	0.7758914641529288	0.7702413274235635	0.8826992438682187	1.0	0.14285714285714285	0.0	0.005948523062663647	20
2922	0.02644054595027606	0.0046613252240091715	0.004656467169300166	0.9567788201962796	-1	0	0	0.375	3	0.7	7	0.2857142857142857	0.7	10	7	1	2	0	0.8571428571428571	6	7	12	0.6666666666666666	0	0.7233269621823126	0.9312204728767295	0.7064703237855003	0.8387940710886589	0.8521898235191958	0.7914894789117363	0.7540844621307496	0.8656384717402027	0.6	0.3	0.0	0.004656467169300166	14
4710	0.04636340439772691	0.004248090056270402	0.0032823838099780667	0.9343516418129294	-1	0	0	0.3	3	0.75	9	0.2916666666666667	0.6666666666666666	11	8	2	2	0	0.75	6	8	14	0.4	0	0.7309922637482594	0.9080332719365233	0.7064703237855003	0.8286318280596402	0.649356123216168	0.8952257591189727	0.8081185223802186	0.8811844415122722	0.5909090909090909	0.2727272727272727	0.0	0.0032823838099780667	9
4995	0.034971369280824206	0.009108926087284515	0.009020516032884812	0.9503101555457398	-1	0	0	0.3	3	0.75	9	0.2916666666666667	0.6666666666666666	11	8	2	2	0	0.75	6	8	14	0.4	0	0.7309922637482594	0.9273008255890671	0.7064703237855003	0.8286318280596402	0.8426053238736939	0.8716526318672039	0.8081185223802186	0.8821053513301139	0.5909090909090909	0.2727272727272727	0.0	0.009020516032884812	28
1873	0.023306811979621977	0.005671900153236597	0.005269914872629851	0.963318351437882	-1	0	0	0.2857142857142857	2	0.875	7	0.3333333333333333	0.75	8	6	1	2	0	0.8333333333333334	5	6	10	0.5	0	0.7233269621823126	0.9433724552267215	0.6613469028538773	0.8613542443144754	0.8521898235191958	0.7980770586576424	0.7702413274235635	0.881281586963841	0.625	0.25	0.0	0.005269914872629851	21
1900	0.02367888165480307	0.00508572065711461	0.004896152424551414	0.9633765423977989	-1	0	0	0.2857142857142857	2	0.875	7	0.3333333333333333	0.75	8	6	1	2	0	0.8333333333333334	5	6	10	0.5	0	0.7233269621823126	0.9433724552267215	0.6613469028538773	0.8613542443144754	0.8521898235191958	0.7980770586576424	0.7702413274235635	0.881281586963841	0.625	0.25	0.0	0.004896152424551414	15
4715	0.02395217720243544	0.0019857854196844737	0.0006753729285754939	0.9434493221370491	-1	0	0	0.2222222222222222	2	0.9090909090909091	10	0.28888888888888886	0.8181818181818182	11	9	1	2	0	0.5555555555555556	9	5	13	0.5	0	0.7309922637482594	0.9273008255890671	0.7064703237855003	0.8286318280596402	0.8426053238736939	0.8716526318672039	0.8081185223802186	0.8821053513301139	0.5909090909090909	0.36363636363636365	0.0	0.0006753729285754939	1
1169	0.02141053694376153	0.004927237236154812	0.004613879677579953	0.959218232648374	-1	0	0	0.375	3	0.6666666666666666	6	0.3055555555555556	0.6666666666666666	8	6	2	2	0	1.0	6	6	11	0.3333333333333333	0	0.7239434810048511	0.9435277149431653	0.6613469028538773	0.8613542443144754	0.8521898235191958	0.7980770586576424	0.7702413274235635	0.8813830386000315	0.625	0.25	0.0	0.004613879677579953	64
4281	0.03648927008279379	0.01018646681978728	0.010000539335221253	0.9521274580736242	-1	0	0	0.4	4	0.6923076923076923	9	0.3125	0.6153846153846154	11	8	3	1	0	0.75	6	8	15	0.14285714285714285	0.2222222222222222	0.7309922637482594	0.9273008255890671	0.7064703237855003	0.8286318280596402	0.7764199412258805	0.8541660593400549	0.8081185223802186	0.8768776499549077	1.0	0.36363636363636365	0.0	0.010000539335221253	20
1430	0.023133497012582126	0.004850925470549829	0.004551103850642904	0.9648891524775918	-1	0	0	0.2857142857142857	2	0.875	7	0.3333333333333333	0.75	8	6	1	2	0	0.8333333333333334	5	6	10	0.5	0	0.7233269621823126	0.9473778517101025	0.6613469028538773	0.8613542443144754	0.821582635080438	0.796732343563242	0.7702413274235635	0.8836762243002966	0.625	0.25	0.0	0.004551103850642904	28
3133	0.026410443080618948	0.005111884956453717	0.005020390346549368	0.9572121689585632	-1	0	0	0.4444444444444444	4	0.6363636363636364	7	0.30952380952380953	0.6363636363636364	10	7	2	1	0	0.8571428571428571	6	7	13	0.2	0.2857142857142857	0.7233269621823126	0.9312204728767295	0.7064703237855003	0.8387940710886589	0.8095126325497872	0.7700699352726534	0.7540844621307496	0.8607092037531578	1.0	0.1	0.0	0.005020390346549368	16
4225	0.036273474898566	0.00910978708351276	0.009109772161524112	0.9496953180997346	-1	0	0	0.3	3	0.75	9	0.2916666666666667	0.6666666666666666	11	8	2	2	0	0.75	6	8	14	0.4	0	0.7309922637482594	0.9273008255890671	0.7064703237855003	0.8286318280596402	0.8426053238736939	0.8716526318672039	0.8081185223802186	0.8821053513301139	0.5909090909090909	0.2727272727272727	0.0	0.009109772161524112	17
4609	0.011792005478936905	0.0006416167710199105	0.00023149484536841967	0.9685352843501768	-1	0	0	0.3333333333333333	2	0.8571428571428571	6	0.36	0.7142857142857143	7	5	1	2	0	1.0	5	5	9	0.5	0	0.7309922637482594	0.9565510518413389	0.7064703237855003	0.851178133952203	0.8426053238736939	0.8761504425053352	0.8081185223802186	0.9058538575432797	0.6428571428571428	0.42857142857142855	0.0	0.00023149484536841967	6
477	0.004358077881773162	0.0023343660252510183	-0.0006956208168880139	0.9878365643552092	-1	0	0	0.3333333333333333	1	1.0	2	1.0	1.0	2	2	1	1	0	0.25	4	1	4	0.16666666666666666	0	0.9684669653541874	0.5766814726578448	0.6768489788773806	0.8516524837012532	0.6552512468609603	0.7792665000389744	0.8116735166593821	0.7513940382063806	1.0	0	0.0	-6.956208168880139e-05	10
4509	0.03540024978269112	0.008600043251587267	0.008584417858233885	0.949815083071957	-1	0	0	0.3	3	0.75	9	0.2916666666666667	0.6666666666666666	11	8	2	2	0	0.75	6	8	14	0.4	0	0.7309922637482594	0.9273008255890671	0.7064703237855003	0.8286318280596402	0.7813909469961782	0.8609905082160899	0.7702413274235635	0.8788747189089354	0.5909090909090909	0.2727272727272727	0.0	0.008584417858233885	27
1531	0.024023445738432046	0.004672681986217807	0.004666397384912022	0.9661457252878981	-1	0	0	0.2857142857142857	2	0.875	7	0.3333333333333333	0.75	8	6	1	2	0	0.8333333333333334	5	6	10	0.5	0	0.7239434810048511	0.9475313494298513	0.5608889669537229	0.8562366300305048	0.821582635080438	0.796732343563242	0.7702413274235635	0.8823290072449502	0.625	0.25	0.0	0.004666397384912022	22
993	0.04125965684837968	0.001352588730654051	-0.0006494767155567105	0.8847035096707262	-1	0	0	0.3	3	0.75	9	0.25	0.75	11	9	2	2	0	0.875	7	8	14	0.3333333333333333	0	0.7100688538856265	0.9209681088461291	0.7232339898694328	0.8366274480794259	0.8726583321147094	0.9461257994092845	0.8834382041295404	0.9103743622788626	0.5454545454545454	0.18181818181818182	0.0	-6.494767155567106e-05	1
1956	0.02257747399608177	0.004253090203677018	0.00423237026474401	0.9647510842277205	-1	0	0	0.375	3	0.7777777777777778	7	0.36666666666666664	0.6666666666666666	7	6	3	1	0	0.8333333333333334	5	6	11	0.1111111111111111	0.3333333333333333	0.7309922637482594	0.9576571279250355	0.6162234819222542	0.874717073352777	0.7813909469961782	0.7827394637166679	0.7702413274235635	0.8923115252403175	1.0	0.14285714285714285	0.0	0.00423237026474401	9
2125	0.01294692089991669	0.001370254575543373	0.0007906553742532521	0.9799948008137478	-1	0	0	0.5	3	0.5	3	0.5333333333333333	0.3333333333333333	5	2	2	3	0	0.6	5	3	8	0.6	0	0.7100688538856265	0.9132857974200282	0.7232339898694328	0.8299636686891331	0.9351382412808196	0.6405895816173914	0.737179111264354	0.8184540297641986	0.6	0.2	0.0	0.0007906553742532521	5
329	0.011465536868830176	0.0028779713953840003	0.000749822396264845	0.9816636128929032	-1	0	0	0.5	3	0.6666666666666666	4	0.4444444444444444	0.6666666666666666	7	4	0	1	0	0.5	6	3	8	1.0	1.0	0.47797288799518717	0.9276386464195003	0.4914184074086606	0.8712485303382571	0.7764199412258805	0.8715986669746292	0.80051786390667	0.893410438440315	1.0	0	0.0	0.000749822396264845	8
4923	0.03058053005978614	0.006848027967972821	0.0063604664083455765	0.9546617639202468	-1	0	0	0.3333333333333333	3	0.7272727272727273	8	0.30952380952380953	0.6363636363636364	10	7	2	2	0	0.8571428571428571	6	7	13	0.4	0	0.7242517404161204	0.9350050567527601	0.7064703237855003	0.8124719948232255	0.8095126325497872	0.8614271309696853	0.8081185223802186	0.8793755396995697	0.6	0.3	0.0	0.0063604664083455765	15
4100	0.035601021297113324	0.008911954873251941	0.008902249851642698	0.9508455083170674	-1	0	0	0.3	3	0.75	9	0.2916666666666667	0.6666666666666666	11	8	2	2	0	0.75	6	8	14	0.4	0	0.7309922637482594	0.9273008255890671	0.7064703237855003	0.8286318280596402	0.7813909469961782	0.8609905082160899	0.7702413274235635	0.8788747189089354	0.5909090909090909	0.2727272727272727	0.0	0.008902249851642698	36
3651	0.028973588009070857	0.000857893148915343	-0.00017538232629650633	0.8784065665401989	-1	0	0	0.3	3	0.7692307692307693	10	0.375	0.7692307692307693	12	10	2	2	0	0.625	5	8	15	0.3333333333333333	0	0.7242517404161204	0.951463387653136	0.7064703237855003	0.8317488119259864	0.7813909469961782	0.8144799818104145	0.7702413274235635	0.8826444358103014	0.5416666666666666	0.16666666666666666	0.0	-1.7538232629650634e-05	0
3017	0.02601058075409098	0.005487355883699877	0.0054786907742452266	0.9546020854196304	-1	0	0	0.375	3	0.7	7	0.2857142857142857	0.7	9	7	2	2	0	0.8571428571428571	6	7	12	0.3333333333333333	0	0.7309922637482594	0.9395057564184863	0.7064703237855003	0.8492233198282712	0.8617743231646979	0.7879634567986608	0.7702413274235635	0.8730286682165386	0.6111111111111112	0.3333333333333333	0.0	0.0054786907742452266	33
3318	0.010287941681772802	0.00016214857660170988	-0.00010576177028248163	0.9669615515005516	-1	0	0	0.3333333333333333	2	0.8571428571428571	6	0.42857142857142855	0.5714285714285714	6	4	2	3	0	0.42857142857142855	7	3	9	0.5	0	0.7901085202658619	0.9651062146973933	0.7064703237855003	0.8243011396904533	0.8521898235191958	0.770064807940504	0.7995684598812615	0.883375432637831	0.3333333333333333	0.5	0.0	-1.0576177028248163e-05	1
166	0.00996577422364749	0.0007314206546734478	0.0005960683374381584	0.9704840612890931	-1	0	0	0.4	2	0.8	4	0.4666666666666667	0.4	2	2	4	6	0	0.6	5	3	7	0.5	0	0.40786878629215984	0.8934815241819093	0.37533555651780914	0.940102580034683	0.7815876052461374	0.6602339471701851	0.9383447358833492	0.8639116934198007	0.5	0.5	0.227650951525062	0.0005960683374381584	50
668	0.019105457679062073	0.00016517711538669626	-0.0001512637348705262	0.9515171339316384	-1	0.25	1	0.6	6	0.46153846153846156	6	0.35714285714285715	0.46153846153846156	11	6	3	1	0	0.8571428571428571	6	7	15	0.2	0.6666666666666666	0.7309922637482594	0.9619265921002621	0.6162234819222542	0.8603192250711342	0.7813909469961782	0.7683306683749519	0.7702413274235635	0.889150362218884	1.0	0.09090909090909091	0.0	-1.512637348705262e-05	6
4556	0.041933333314395214	0.011400910223636797	0.011187925987587385	0.9442928694682556	-1	0	0	0.3	3	0.7692307692307693	10	0.2777777777777778	0.6923076923076923	11	9	3	2	0	0.6666666666666666	6	9	15	0.25	0	0.7309922637482594	0.9309494605900264	0.7064703237855003	0.8397883930022461	0.8426053238736939	0.8507725618486943	0.7702413274235635	0.8807513639333756	0.5909090909090908	0.2727272727272727	0.0	0.011187925987587385	10
3250	0.021337317066440546	0.003414391674756534	0.001096218458885007	0.9415458351662843	-1	0.25	1	0.5	5	0.5833333333333334	7	0.3888888888888889	0.5	9	6	4	1	0	0.4444444444444444	4	9	14	0.1111111111111111	0.4	0.7309922637482594	0.9145980476974279	0.7064703237855003	0.7935472673546868	0.8426053238736939	0.7807241168070512	0.737179111264354	0.8405710123833066	1.0	0.4444444444444444	0.0	0.001096218458885007	13
394	0.0022655172846650076	0.00014687013553082247	0.00014574981529783066	0.9938806832541319	-1	0	0	0.8	4	0.2	1	0.7777777777777778	0	3	0	3	1	0	1.0	3	3	7	0.14285714285714285	0.8	0	0	0	0	0	0	0	0	0	0	0	0.00014574981529783066	12
4182	0.03616115833470861	0.010291833478433722	0.01027336906589227	0.9504959116268219	-1	0	0	0.3	3	0.75	9	0.2916666666666667	0.6666666666666666	11	8	2	2	0	0.75	6	8	14	0.4	0	0.7309922637482594	0.9273008255890671	0.7064703237855003	0.8286318280596402	0.7813909469961782	0.8609905082160899	0.7702413274235635	0.8788747189089354	0.5909090909090909	0.2727272727272727	0.0	0.01027336906589227	38
3029	0.02276073704862673	0.006150766731310099	0.005838881134997893	0.9616865448936409	-1	0	0	0.375	3	0.7777777777777778	7	0.36666666666666664	0.6666666666666666	7	6	3	1	0	0.8333333333333334	5	6	11	0.1111111111111111	0.3333333333333333	0.7156616606163659	0.9463190675230951	0.6162234819222542	0.874717073352777	0.8426053238736939	0.7758914641529288	0.7702413274235635	0.8826992438682187	1.0	0.14285714285714285	0.0	0.005838881134997893	23
532	0.02351724321042434	0.004238161781287331	0.004223329464327493	0.9631642367897982	-1	0	0	0.375	3	0.6666666666666666	6	0.3055555555555556	0.6666666666666666	8	6	2	2	0	1.0	6	6	11	0.3333333333333333	0	0.7236352215935818	0.9474590491838167	0.6613469028538773	0.8613542443144754	0.8095126325497872	0.7719633964771516	0.7702413274235635	0.8786173829561382	0.625	0.25	0.0	0.004223329464327493	133
4249	0.035272509771617784	0.01046005964784058	0.010342466859218696	0.9505407437246773	-1	0	0	0.3	3	0.75	9	0.2916666666666667	0.6666666666666666	11	8	2	2	0	0.75	6	8	14	0.4	0	0.7309922637482594	0.9273008255890671	0.7064703237855003	0.8286318280596402	0.8426053238736939	0.8716526318672039	0.8081185223802186	0.8821053513301139	0.5909090909090909	0.36363636363636365	0.0	0.010342466859218696	37
229	0.040746593517183995	0.0012776081211087352	-0.001144368309721033	0.9412559098551687	-1	0	0	0.1	1	1.0	13	0.3125	0.6923076923076923	10	9	4	4	0	0.75	6	8	15	0.36363636363636365	0	0.4017841602429125	0.8999852533986659	0.6664487378069499	0.9319882823509179	0.5448362747184973	0.9103955377830865	0.8758304395558509	0.9151128764362609	0.1	0.3	0.0	-0.00011443683097210332	6
3794	0.025993881869687256	0.005902423984593914	0.0058572481358999205	0.9540709994968576	-1	0	0	0.375	3	0.7	7	0.2857142857142857	0.7	9	7	2	2	0	0.8571428571428571	6	7	12	0.3333333333333333	0	0.7309922637482594	0.9395057564184863	0.7064703237855003	0.8492233198282712	0.7764199412258805	0.7667986906181627	0.7702413274235635	0.868437864335282	0.5555555555555556	0.3333333333333333	0.0	0.0058572481358999205	23
742	0.021056401336961385	0.0035988922631824583	0.003596548870885324	0.9732862393961834	-1	0	0	0.42857142857142855	3	0.625	5	0.3333333333333333	0.625	7	5	2	2	0	0.8333333333333334	6	5	10	0.3333333333333333	0	0.7168946982614429	0.9495285228140083	0.6162234819222542	0.874717073352777	0.8617743231646979	0.7986830150390276	0.7702413274235635	0.8894683655308327	0.6428571428571428	0.2857142857142857	0.0	0.003596548870885324	117
386	0.029382223207263167	0.0036485972967488997	0.0035990390968054235	0.9465542294378223	-1	0.25	1	0.5	5	0.6153846153846154	8	0.3125	0.6153846153846154	11	8	3	1	0	0.75	6	8	15	0.14285714285714285	0.4444444444444444	0.7156616606163659	0.955959736203011	0.7064703237855003	0.8412008539576358	0.8426053238736939	0.7539217330118205	0.7702413274235635	0.8759705643016776	1.0	0.18181818181818182	0.0	0.0035990390968054235	131
3891	0.02665025746939491	0.005375491717898353	0.0053717708676383254	0.9566061376123132	-1	0	0	0.375	3	0.7	7	0.2857142857142857	0.7	10	7	1	2	0	0.8571428571428571	6	7	12	0.6666666666666666	0	0.7242517404161204	0.9312418979125335	0.7064703237855003	0.8387940710886589	0.8521898235191958	0.7914894789117363	0.7540844621307496	0.865651441891167	0.6	0.3	0.0	0.0053717708676383254	15
4628	0.035257078337282824	0.007441550423518215	0.0073703939223123665	0.9490362606230498	-1	0	0	0.3	3	0.75	9	0.2916666666666667	0.6666666666666666	11	8	2	2	0	0.75	6	8	14	0.4	0	0.7309922637482594	0.9273008255890671	0.7064703237855003	0.8286318280596402	0.8426053238736939	0.8716526318672039	0.8081185223802186	0.8821053513301139	0.5909090909090909	0.2727272727272727	0.0	0.0073703939223123665	18
2241	0.03314300644456643	0.010225387754931425	-0.0023138981212235824	0.645521224844557	-1	0	0	0.375	3	0.7777777777777778	7	0.4074074074074074	0.7777777777777778	9	7	1	1	0	0.3333333333333333	9	3	11	0.25	1.0	0.7156616606163659	0.9346972797547877	0.7064703237855003	0.8499038805463145	0.8426053238736939	0.8223440638452468	0.7702413274235635	0.8782308212550719	1.0	0.2222222222222222	0.0	-0.00023138981212235824	1
1841	0.0236732128987487	0.006346823136048077	0.0062528192786621166	0.9604023987180814	-1	0	0	0.2857142857142857	2	0.875	7	0.3333333333333333	0.75	7	6	2	2	0	0.8333333333333334	5	6	10	0.2857142857142857	0	0.7156616606163659	0.9463190675230951	0.6162234819222542	0.874717073352777	0.8617743231646979	0.7992346774414925	0.7702413274235635	0.8874334158680862	0.6428571428571428	0.14285714285714285	0.0	0.0062528192786621166	66
4315	0.04194698020141668	0.0038524230305851483	-0.002655268792137981	0.8695884354845107	-1	0	0	0.3	3	0.7692307692307693	10	0.234375	0.7692307692307693	11	10	3	2	0	1.0	8	8	15	0.2222222222222222	0	0.7175112170839814	0.9233954030897578	0.7232339898694328	0.8580662707985366	0.8617743231646979	0.7889758592859591	0.7702413274235635	0.8663612344424408	0.5909090909090909	0.2727272727272727	0.0	-0.0002655268792137981	0
1603	0.029536612369857374	0.0064945054426329045	0.006266137326633918	0.9339657362807263	-1	0.25	1	0.4	4	0.6666666666666666	8	0.2916666666666667	0.6666666666666666	11	8	2	2	0	0.75	6	8	14	0.4	0.25	0.7156616606163659	0.9539461566879853	0.7064703237855003	0.8412008539576358	0.8426053238736939	0.7539217330118205	0.7702413274235635	0.8742651527375188	0.5454545454545454	0.18181818181818182	0.0	0.006266137326633918	16
41	0.016516750625194757	0.001018691648610446	-0.0010122645044648407	0.9440892860296064	-1	0	0	0.5	5	0.5384615384615384	7	0.4166666666666667	0.38461538461538464	10	5	4	5	0	1.0	6	6	15	0.7142857142857143	0.4444444444444444	0.49680116244122485	0.9420979960163798	0.504441877327003	0.835202737057522	0.3601732834791701	0.9638303451807803	0.9139326199495708	0.9285750212351467	0.1	0.2	0.0	-0.00010122645044648406	17
3266	0.026683653436537436	0.006035841786637109	0.00603583027192387	0.9565846477881225	-1	0	0	0.375	3	0.7	7	0.2857142857142857	0.7	10	7	1	2	0	0.8571428571428571	6	7	12	0.6666666666666666	0	0.7236352215935818	0.9312887199320032	0.7064703237855003	0.8387940710886589	0.8521898235191958	0.7914894789117363	0.7540844621307496	0.8656797960546053	0.6	0.3	0.0	0.00603583027192387	23
4306	0.01849865950747968	0.001325309488730981	0.000714994117258239	0.9499334679078698	-1	0	0	0.25	2	0.9	9	0.3333333333333333	0.9	11	9	0	2	0	0.4444444444444444	9	4	12	1.0	0	0.7309922637482594	0.9273008255890671	0.7064703237855003	0.8286318280596402	0.7813909469961782	0.862414733766942	0.7702413274235635	0.879298162604654	0.5909090909090909	0.45454545454545453	0.0	0.000714994117258239	8
2913	0.02588190125839302	0.005890230086361763	0.005852386826758657	0.9544441765471521	-1	0	0	0.375	3	0.7	7	0.2857142857142857	0.7	9	7	2	2	0	0.8571428571428571	6	7	12	0.3333333333333333	0	0.7309922637482594	0.9395057564184863	0.7064703237855003	0.8492233198282712	0.7764199412258805	0.7667986906181627	0.7702413274235635	0.868437864335282	0.6111111111111112	0.3333333333333333	0.0	0.005852386826758657	47
4334	0.029112348630110356	0.005662334604221204	0.005658468706834212	0.9539358735344731	-1	0	0	0.4	4	0.6666666666666666	8	0.3333333333333333	0.5833333333333334	10	7	3	1	0	0.8571428571428571	6	7	14	0.14285714285714285	0.25	0.7242517404161204	0.9312418979125335	0.7064703237855003	0.8387940710886589	0.8095126325497872	0.8436474639463583	0.7898053660238412	0.8787105992368055	1.0	0.2	0.0	0.005658468706834212	14
2727	0.0208465043059008	0.0019797246606977643	0.00022862080155250397	0.9521073988785982	-1	0	0	0.375	3	0.6666666666666666	6	0.3055555555555556	0.6666666666666666	8	6	2	0	0	1.0	6	6	11	0.0	0	0.7205305588169428	0.9513606510131155	0.7232339898694328	0.823022478685905	0.8927562626510059	0.7028892838103599	0.737179111264354	0.8569892082376213	0	0	0.0	0.00022862080155250397	1
4041	0.03584093253902771	0.009977651128491404	0.009943824892814842	0.950447248424391	-1	0	0	0.3	3	0.75	9	0.2916666666666667	0.6666666666666666	11	8	2	2	0	0.75	6	8	14	0.4	0	0.7309922637482594	0.9273008255890671	0.7064703237855003	0.8286318280596402	0.7813909469961782	0.869995970389214	0.8081185223802186	0.8815938633225098	0.5909090909090909	0.2727272727272727	0.0	0.009943824892814842	78
2643	0.0258576306813822	0.0048375192265234625	0.004833169716399593	0.9565825849367882	-1	0	0	0.375	3	0.7	7	0.2857142857142857	0.7	10	7	1	2	0	0.8571428571428571	6	7	12	0.6666666666666666	0	0.7233269621823126	0.9312204728767295	0.7064703237855003	0.8387940710886589	0.8521898235191958	0.7914894789117363	0.7540844621307496	0.8656384717402027	0.6	0.3	0.0	0.004833169716399593	20
4960	0.013854543918816485	0.0010548557908803312	-0.00034988829632686227	0.9752730123746752	-1	0	0	0.3333333333333333	2	0.7142857142857143	5	0.6428571428571429	0.5714285714285714	6	4	2	4	0	0.2857142857142857	7	2	9	0.6666666666666666	0	0.7205305588169428	0.9608376464050836	0.7148521568274665	0.8459604530853476	0.8181971572343046	0.8281853049399593	0.7898053660238412	0.8964812282889091	0.25	0.16666666666666666	0.0	-3.4988829632686224e-05	0
2984	0.026288944815651697	0.005490748053960688	0.005309756932480915	0.9569189729062966	-1	0	0	0.375	3	0.7	7	0.2857142857142857	0.7	10	7	1	2	0	0.8571428571428571	6	7	12	0.6666666666666666	0	0.7233269621823126	0.9312204728767295	0.7064703237855003	0.8387940710886589	0.7830102697084508	0.8237571406055371	0.7702413274235635	0.8735032381765865	0.6	0.3	0.0	0.005309756932480915	31
1128	0.013767742860138677	0.0017883075439360926	0.0003232532066996233	0.9752855477289547	-1	0	0	0.42857142857142855	3	0.75	6	0.4166666666666667	0.75	8	6	1	1	0	0.375	8	3	10	0.25	1.0	0.7100688538856265	0.9466669789626858	0.6162234819222542	0.8437998474672185	0.8617743231646979	0.7738414659220496	0.834505892518293	0.8733711086204091	1.0	0.125	0.0	0.0003232532066996233	6
2141	None	None	None	None	None	0	0	0.3	3	0.75	9	0.5	0.6666666666666666	9	8	4	3	0	0.5714285714285714	7	4	14	0.2727272727272727	0.36363636363636365	0.7156616606163659	0.9392103167355744	0.7232339898694328	0.8615980420615758	0.8617743231646979	0.780555380240826	0.7702413274235635	0.8749059564749292	0.5555555555555556	0.1111111111111111	0.0	None	0
3247	0.02574881012647799	0.007346997462951828	0.007277413912749942	0.9562202629301051	-1	0	0	0.375	3	0.7	7	0.2857142857142857	0.7	9	7	2	2	0	0.8571428571428571	6	7	12	0.3333333333333333	0	0.7309922637482594	0.9394985802932543	0.7064703237855003	0.8492233198282712	0.7042462162522034	0.7956985566539748	0.7702413274235635	0.8747480475932657	0.6111111111111112	0.3333333333333333	0.0	0.007277413912749942	64
779	0.0019158623181822043	0.0006036969055053222	9.095390598734383e-05	0.983625373449671	-1	0	0	0.3333333333333333	1	1.0	2	1.0	1.0	3	2	0	0	0	0.25	1	4	4	0.0	0	0.7100688538856265	0.7364056978974581	0.7232339898694328	0.8988578576607409	0.649356123216168	0.8110084903488368	0.7702413274235635	0.8258047383930048	0	0	0.0	9.095390598734383e-05	7
3768	0.026679783224826847	0.0075641666039136185	0.007518517876176175	0.957805032797455	-1	0	0	0.375	3	0.7	7	0.2857142857142857	0.7	10	7	1	2	0	0.8571428571428571	6	7	12	0.6666666666666666	0	0.7242517404161204	0.9312418979125335	0.7064703237855003	0.8387940710886589	0.8521898235191958	0.7914894789117363	0.7540844621307496	0.865651441891167	0.6	0.3	0.0	0.007518517876176175	60
996	0.027509906650576725	0.001494889787471422	0.0006663801478386018	0.9556124660807321	-1	0	0	0.3	3	0.75	9	0.4666666666666667	0.6666666666666666	11	8	2	0	0	0.8333333333333334	6	5	14	0.0	0	0.7175112170839814	0.956052395936817	0.7064703237855003	0.8412008539576358	0.8617743231646979	0.7163031687345645	0.7698714892010843	0.86887718784413	0	0	0.0	0.0006663801478386018	1
2850	0.02363876147936113	0.005332383443380253	0.005198474667223725	0.9609971809521858	-1	0	0	0.2857142857142857	2	0.875	7	0.3333333333333333	0.75	7	6	2	2	0	0.8333333333333334	5	6	10	0.2857142857142857	0	0.7156616606163659	0.9463190675230951	0.6162234819222542	0.874717073352777	0.8426053238736939	0.7758914641529288	0.7702413274235635	0.8826992438682187	0.5714285714285714	0.14285714285714285	0.0	0.005198474667223725	18
2182	0.025615807825422943	0.0066579611366449675	0.006627703248910351	0.9557546166485995	-1	0	0	0.375	3	0.7	7	0.2857142857142857	0.7	9	7	2	2	0	0.8571428571428571	6	7	12	0.3333333333333333	0	0.7309922637482594	0.9395057564184863	0.7064703237855003	0.8492233198282712	0.7764199412258805	0.7667986906181627	0.7702413274235635	0.868437864335282	0.6111111111111112	0.3333333333333333	0.0	0.006627703248910351	91
4622	0.0361383705580355	0.010014686505415371	0.009962869865225451	0.9504868807490636	-1	0	0	0.3	3	0.75	9	0.2916666666666667	0.6666666666666666	11	8	2	2	0	0.75	6	8	14	0.4	0	0.7309922637482594	0.9273008255890671	0.7064703237855003	0.8286318280596402	0.7813909469961782	0.869995970389214	0.8081185223802186	0.8815938633225098	0.5909090909090908	0.36363636363636365	0.0	0.009962869865225451	37
627	0.0013910318382946434	0.00038651518952865355	0.0003839416834101744	0.9866299924309392	-1	0	0	0.5	2	0.6666666666666666	2	0.8333333333333334	0.3333333333333333	1	1	3	0	0	0.6666666666666666	2	3	5	0.0	0	0.8411938741725029	0.5	0.5739373119396458	0.5	0.1823631091800829	0.5	0.9373550714913819	0.5	0	0	0.0	0.0003839416834101744	13
3440	0.027317978841499474	0.007076354953491554	0.007074817304071245	0.9580760214615704	-1	0	0	0.375	3	0.7	7	0.2857142857142857	0.7	10	7	1	2	0	0.8571428571428571	6	7	12	0.6666666666666666	0	0.7242517404161204	0.9312418979125335	0.7064703237855003	0.8387940710886589	0.8521898235191958	0.7914894789117363	0.7540844621307496	0.865651441891167	0.6	0.3	0.0	0.007074817304071245	30
4597	0.03669978247909573	0.010023786593378856	0.009654077992553087	0.950466328839317	-1	0	0	0.3	3	0.75	9	0.2916666666666667	0.6666666666666666	11	8	2	2	0	0.75	6	8	14	0.4	0	0.7309922637482594	0.9273008255890671	0.7064703237855003	0.8286318280596402	0.649356123216168	0.8586431004656835	0.8081185223802186	0.8781819252263776	0.5909090909090909	0.2727272727272727	0.0	0.009654077992553087	42
3783	0.02717815175341195	0.006273737192367238	0.006121747030932995	0.9556283174623078	-1	0	0	0.375	3	0.7	7	0.2857142857142857	0.7	9	7	2	2	0	0.8571428571428571	6	7	12	0.3333333333333333	0	0.7309922637482594	0.9395057564184863	0.7232339898694328	0.847977870933401	0.8426053238736939	0.7877891478960976	0.765090863426384	0.8726314106473072	0.6111111111111112	0.3333333333333333	0.0	0.006121747030932995	36
360	0.011832987849369063	0.0019486321180731316	0.0003715698603120436	0.9935589004400042	-1	0	0	0.42857142857142855	3	0.75	6	0.4166666666666667	0.75	9	6	0	1	0	0.375	8	3	10	1.0	1.0	0.7309922637482594	0.9004968475878989	0.24841659265056562	0.9415550987667415	0.9191332567849541	0.7790013987460012	0.9690868869081533	0.8890118778210911	1.0	0	0.0	0.0003715698603120436	5
520	0.0007714905429961177	0.00011299046849023978	-0.0001103801974344467	0.9947777313259216	-1	0	0	0.5	1	1.0	1	0.75	0	1	0	1	3	0	1.0	2	2	3	0.6	0	0	0	0	0	0	0	0	0	0	0	0	-1.103801974344467e-05	11
3326	0.02678081433724936	0.007636253528511653	0.007622337487459176	0.9585184883770769	-1	0	0	0.375	3	0.7	7	0.2857142857142857	0.7	10	7	1	2	0	0.8571428571428571	6	7	12	0.6666666666666666	0	0.7242517404161204	0.9312418979125335	0.7064703237855003	0.8387940710886589	0.8521898235191958	0.7914894789117363	0.7540844621307496	0.865651441891167	0.6	0.3	0.0	0.007622337487459176	78
1404	0.03997953451170984	0.0039259311563704475	0.003436860622050263	0.9147033080351517	-1	0.25	1	0.4	4	0.6923076923076923	9	0.26785714285714285	0.6923076923076923	12	9	2	2	0	0.875	7	8	15	0.4	0.25	0.7134817760735347	0.948027574179078	0.7148521568274665	0.8600585360659401	0.8521898235191958	0.87289517113519	0.7702413274235635	0.9016254098500512	0.625	0.16666666666666666	0.0	0.003436860622050263	10
928	0.023128148133650692	0.0048697520246407475	0.004499500967455567	0.9659708686521127	-1	0	0	0.2857142857142857	2	0.875	7	0.3333333333333333	0.75	8	6	1	2	0	0.8333333333333334	5	6	10	0.5	0	0.7233269621823126	0.9473778517101025	0.6613469028538773	0.8613542443144754	0.8521898235191958	0.7980770586576424	0.7702413274235635	0.8839611302121408	0.625	0.25	0.0	0.004499500967455567	25
3781	0.03516261668413187	0.00990855704726534	0.009906471260183411	0.9499147317467733	-1	0	0	0.3	3	0.75	9	0.2916666666666667	0.6666666666666666	11	8	2	2	0	0.75	6	8	14	0.4	0	0.7309922637482594	0.9272876606031821	0.7064703237855003	0.8286318280596402	0.8426053238736939	0.8716526318672039	0.8081185223802186	0.88209858211787	0.5909090909090909	0.2727272727272727	0.0	0.009906471260183411	22
3403	0.025881228904820638	0.006992308304463655	0.006907558138508407	0.9580436227655406	-1	0	0	0.375	3	0.7	7	0.2857142857142857	0.7	10	7	1	2	0	0.8571428571428571	6	7	12	0.6666666666666666	0	0.7233269621823126	0.9312204728767295	0.7064703237855003	0.8387940710886589	0.8095126325497872	0.7700699352726534	0.7540844621307496	0.8607092037531578	0.55	0.3	0.0	0.006907558138508407	23
1557	0.02190257963161766	0.006081117107972364	0.006018710465443187	0.961331386741356	-1	0	0	0.375	3	0.6666666666666666	6	0.3055555555555556	0.6666666666666666	8	6	2	2	0	1.0	6	6	11	0.3333333333333333	0	0.7233269621823126	0.9433724552267215	0.6613469028538773	0.8613542443144754	0.8521898235191958	0.7980770586576424	0.7702413274235635	0.881281586963841	0.625	0.25	0.0	0.006018710465443187	11
3509	0.028900054778748144	0.0069723484688152615	0.006644812837769416	0.9584270673344953	-1	0	0	0.25	2	0.8888888888888888	8	0.3142857142857143	0.7777777777777778	9	7	1	2	0	0.7142857142857143	5	7	11	0.5	0	0.7309922637482594	0.9395696767250031	0.7064703237855003	0.8492233198282712	0.7813909469961782	0.7923960315876928	0.7702413274235635	0.8740545739868315	0.6111111111111112	0.5555555555555556	0.0	0.006644812837769416	24
4754	0.03931378306226692	0.008895430168817053	0.005207274208629904	0.9420951775781713	-1	0	0	0.3	3	0.7692307692307693	10	0.2777777777777778	0.6923076923076923	12	9	2	2	0	0.6666666666666666	6	9	15	0.4	0	0.7309922637482594	0.9198695433603716	0.7064703237855003	0.8371833476250482	0.745980723544931	0.8654595831575886	0.7898053660238412	0.8786594933018361	0.5833333333333334	0.4166666666666667	0.0	0.005207274208629904	17
4605	0.021503161132328884	0.002019850867402537	0.0007951331331533095	0.9466901236737316	-1	0	0	0.2222222222222222	2	0.9090909090909091	10	0.28888888888888886	0.8181818181818182	11	9	1	2	0	0.5555555555555556	9	5	13	0.5	0	0.7309922637482594	0.9273008255890671	0.7064703237855003	0.8286318280596402	0.7813909469961782	0.8309096576314728	0.7702413274235635	0.8704186980079714	0.5909090909090909	0.2727272727272727	0.0	0.0007951331331533095	3
4430	0.03558775584443185	0.009966077148214283	0.00992977799184352	0.9502533461794218	-1	0	0	0.3	3	0.75	9	0.2916666666666667	0.6666666666666666	11	8	2	2	0	0.75	6	8	14	0.4	0	0.7309922637482594	0.9273008255890671	0.7064703237855003	0.8286318280596402	0.8426053238736939	0.8716526318672039	0.8081185223802186	0.8821053513301139	0.6363636363636364	0.2727272727272727	0.0	0.00992977799184352	42
2809	0.014894284415497882	0.0009586528016013606	-0.0008235074641118513	0.9424338978077645	-1	0.25	1	0.5	5	0.6153846153846154	8	0.30612244897959184	0.6153846153846154	10	8	4	1	0	1.0	7	7	15	0.1	0.5	0.7100688538856265	0.9549063627354576	0.7232339898694328	0.857024273545134	0.8521898235191958	0.8738046136067407	0.834505892518293	0.9054722311856188	1.0	0.1	0.0	-8.235074641118513e-05	0
832	0.023523543462854807	0.004523970270736806	0.0045238643907476	0.9633923076828274	-1	0	0	0.375	3	0.6666666666666666	6	0.3055555555555556	0.6666666666666666	8	6	2	2	0	1.0	6	6	11	0.3333333333333333	0	0.7239434810048511	0.9475313494298513	0.6613469028538773	0.8613542443144754	0.8521898235191958	0.7980770586576424	0.7702413274235635	0.8840665089843265	0.625	0.25	0.0	0.0045238643907476	27
1258	0.022541713503414253	0.005149149616790326	0.005050799100213142	0.9615275138010945	-1	0	0	0.5	4	0.6	6	0.3333333333333333	0.6	8	6	3	1	0	1.0	6	6	12	0.125	0.3333333333333333	0.7233269621823126	0.9473778517101025	0.6613469028538773	0.8613542443144754	0.8095126325497872	0.7719633964771516	0.7702413274235635	0.8785594278441556	1.0	0.25	0.0	0.005050799100213142	53
2662	0.023410646499909038	0.006601656886891359	0.006488914387628188	0.962664584327605	-1	0	0	0.2857142857142857	2	0.875	7	0.3333333333333333	0.75	7	6	2	2	0	0.8333333333333334	5	6	10	0.2857142857142857	0	0.7156616606163659	0.9463190675230951	0.6162234819222542	0.874717073352777	0.8617743231646979	0.7986830150390276	0.7702413274235635	0.8873190014210478	0.6428571428571428	0.14285714285714285	0.0	0.006488914387628188	26
3947	0.031757541275381364	0.0007418561961151348	-0.00042400211481785887	0.929788892839237	-1	0	0	0.4	4	0.6153846153846154	8	0.26785714285714285	0.6153846153846154	12	8	2	3	0	0.875	8	7	15	0.75	0.2	0.7233269621823126	0.9486590937426662	0.6613469028538773	0.848565422325708	0.7709402671777997	0.8310886230449369	0.8227430722577296	0.8887239355601746	0.5	0.3333333333333333	0.0	-4.240021148178589e-05	2
308	0.0010646083533707002	0.00011992993418591383	0.00011992494230365459	0.9961933779567964	-1	0	0	1.0	1	0	0	1.0	0	1	0	0	0	0	0.5	1	2	2	0.0	0	0	0	0	0	0	0	0	0	0	0	0	0.00011992494230365459	61
970	None	None	None	None	None	0.5	2	0.7	7	0.3333333333333333	4	0.7	0.08333333333333333	3	1	10	1	0	0.8	4	5	14	0.045454545454545456	0.6	0.7156616606163659	0.961545593339696	0.8516110744992054	0.8823414041525648	0.7813909469961782	0.7393219361595486	0.8835137957687655	0.8901332223721946	1.0	0.3333333333333333	0.0	None	0
2010	0.022646845480151372	0.005970406800214636	0.005379793829271487	0.9637772920598482	-1	0	0	0.375	3	0.7777777777777778	7	0.36666666666666664	0.6666666666666666	8	6	2	1	0	0.8333333333333334	5	6	11	0.16666666666666666	0.3333333333333333	0.7233269621823126	0.9433724552267215	0.6613469028538773	0.8613542443144754	0.8095126325497872	0.7719633964771516	0.7702413274235635	0.8757726793055726	1.0	0.25	0.0	0.005379793829271487	15
579	0.0007083414559108034	0.00020011800219933953	9.98392111869012e-07	0.99774241192306	-1	0	0	1.0	2	0.0	0	1.0	0	2	0	0	0	0	0.3333333333333333	3	1	3	0.0	1.0	0	0	0	0	0	0	0	0	0	0	0	9.98392111869012e-07	17
1087	0.02384769224477393	0.004111497893216139	0.00410818543559732	0.9663525791717494	-1	0	0	0.2857142857142857	2	0.875	7	0.3333333333333333	0.75	8	6	1	2	0	0.8333333333333334	5	6	10	0.5	0	0.7233269621823126	0.9473778517101025	0.6613469028538773	0.8613542443144754	0.8521898235191958	0.7980770586576424	0.7702413274235635	0.8839611302121408	0.625	0.25	0.0	0.00410818543559732	31
3142	0.02818675391185725	0.007452770936961398	0.006520664722287473	0.9601036669473653	-1	0	0	0.4444444444444444	4	0.6363636363636364	7	0.30952380952380953	0.6363636363636364	11	7	1	1	0	0.8571428571428571	6	7	13	0.5	0.2857142857142857	0.7309922637482594	0.9236234361163758	0.7064703237855003	0.8387540915375046	0.8426053238736939	0.7976746319518053	0.7702413274235635	0.862689857067926	1.0	0.2727272727272727	0.0	0.006520664722287473	36
2724	0.019219714875559468	0.004281142748892371	0.004263290824888094	0.9745026913212602	-1	0	0	0.5	4	0.5555555555555556	5	0.36666666666666664	0.5555555555555556	8	5	2	1	0	0.8333333333333334	6	5	11	0.2	0.4	0.7128652572509961	0.9429645543043802	0.7148521568274665	0.8373009717825204	0.8521898235191958	0.7566719684240703	0.7540844621307496	0.8652253141677017	1.0	0.25	0.0	0.004263290824888094	12
3405	0.02649457793680839	0.00558633666969666	0.005586333577988186	0.9568578885855048	-1	0	0	0.375	3	0.7	7	0.2857142857142857	0.7	10	7	1	2	0	0.8571428571428571	6	7	12	0.6666666666666666	0	0.7233269621823126	0.9312204728767295	0.7064703237855003	0.8387940710886589	0.8521898235191958	0.7914894789117363	0.7540844621307496	0.8656384717402027	0.6	0.3	0.0	0.005586333577988186	18
2605	0.023455020925803042	0.005346142944920358	0.005268394127566127	0.9605522774694326	-1	0	0	0.2857142857142857	2	0.875	7	0.3333333333333333	0.75	7	6	2	2	0	0.8333333333333334	5	6	10	0.2857142857142857	0	0.7156616606163659	0.9463190675230951	0.6162234819222542	0.874717073352777	0.8617743231646979	0.7986830150390276	0.7702413274235635	0.8873190014210478	0.6428571428571428	0.14285714285714285	0.0	0.005268394127566127	22
3823	0.017184225965770676	0.0017234396516589675	0.0009925906409811	0.9595555430954702	-1	0	0	0.25	2	0.8888888888888888	8	0.4074074074074074	0.8888888888888888	10	8	0	2	0	0.3333333333333333	9	3	11	1.0	0	0.7233269621823126	0.9312204728767295	0.7064703237855003	0.8387940710886589	0.740333078739042	0.8008572547135479	0.7702413274235635	0.8678610726830772	0.6	0.3	0.0	0.0009925906409811	5
2915	0.025762318174912188	0.007417383063802239	0.007384312480731704	0.9583411175678376	-1	0	0	0.375	3	0.7	7	0.2857142857142857	0.7	10	7	1	2	0	0.8571428571428571	6	7	12	0.6666666666666666	0	0.7236352215935818	0.9312887199320032	0.7064703237855003	0.8387940710886589	0.8521898235191958	0.7914894789117363	0.7540844621307496	0.8656797960546053	0.65	0.3	0.0	0.007384312480731704	64
630	0.0013452724134885565	0.00037214522848919387	0.0003720925213087872	0.9958464903849392	-1	0	0	1.0	2	0.0	0	0.75	0	2	0	0	0	0	1.0	2	2	3	0.0	0	0	0	0	0	0	0	0	0	0	0	0	0.0003720925213087872	82
3650	0.03365144795195401	0.005342008061700204	0.005327270194699189	0.9277650858912698	-1	0	0	0.4	4	0.6666666666666666	8	0.2916666666666667	0.6666666666666666	10	8	3	1	0	0.75	6	8	14	0.125	0.25	0.7233269621823126	0.9312204728767295	0.7064703237855003	0.8387940710886589	0.7482982556722716	0.7737476784279116	0.7540844621307496	0.861541888847417	1.0	0.5	0.0	0.005327270194699189	12
2957	0.017693868341149596	0.0007415050973324525	-0.0006999333121248647	0.9695901369245741	-1	0.3333333333333333	1	0.5	4	0.6	6	0.4	0.6	9	6	2	2	0	0.8333333333333334	6	5	12	0.4	0.6666666666666666	0.7156616606163659	0.9392310344182829	0.7064703237855003	0.8242009207334955	0.8426053238736939	0.7593945631465397	0.737179111264354	0.8594592561896071	0.6111111111111112	0.3333333333333333	0.0	-6.999333121248647e-05	3
4774	0.0349559759314361	0.010038139691933607	0.010008382959462605	0.95019696637104	-1	0	0	0.3	3	0.75	9	0.2916666666666667	0.6666666666666666	11	8	2	2	0	0.75	6	8	14	0.4	0	0.7309922637482594	0.9273008255890671	0.7064703237855003	0.8286318280596402	0.8426053238736939	0.8716526318672039	0.8081185223802186	0.8821053513301139	0.5909090909090909	0.36363636363636365	0.0	0.010008382959462605	25
2579	0.022875690667317487	0.006363760960734051	0.005975445245108014	0.9616736605201145	-1	0	0	0.375	3	0.7777777777777778	7	0.36666666666666664	0.6666666666666666	7	6	3	1	0	0.8333333333333334	5	6	11	0.1111111111111111	0.3333333333333333	0.7156616606163659	0.9463190675230951	0.6162234819222542	0.874717073352777	0.8426053238736939	0.7758914641529288	0.7702413274235635	0.8826992438682187	1.0	0.14285714285714285	0.0	0.005975445245108014	68
4654	0.036785734913524944	0.00997438682477854	0.009945723033325547	0.9502031047858459	-1	0	0	0.3	3	0.75	9	0.2916666666666667	0.6666666666666666	11	8	2	2	0	0.75	6	8	14	0.4	0	0.7309922637482594	0.9273008255890671	0.7064703237855003	0.8286318280596402	0.8426053238736939	0.8716526318672039	0.8081185223802186	0.8821053513301139	0.6363636363636364	0.2727272727272727	0.0	0.009945723033325547	52
1144	0.022835858104483266	0.00501970416397212	0.004955202810727569	0.9610143033745309	-1	0	0	0.375	3	0.6666666666666666	6	0.3055555555555556	0.6666666666666666	8	6	2	2	0	1.0	6	6	11	0.3333333333333333	0	0.7233269621823126	0.9473778517101025	0.6613469028538773	0.8613542443144754	0.8521898235191958	0.7980770586576424	0.7702413274235635	0.8839611302121408	0.625	0.375	0.0	0.004955202810727569	32
4503	None	None	None	None	None	0	0	0.4	4	0.6153846153846154	8	0.35714285714285715	0.6153846153846154	11	8	3	3	0	0.8571428571428571	6	7	15	0.42857142857142855	0.2	0.7175112170839814	0.9539684915689393	0.7064703237855003	0.8412008539576358	0.8426053238736939	0.8022082529152675	0.7702413274235635	0.8842065596698845	0.18181818181818182	0.18181818181818182	0.0	None	0
1629	0.022289372155743822	0.005639671556512667	0.005562059758208892	0.9581842065264059	-1	0	0	0.375	3	0.6666666666666666	6	0.3055555555555556	0.6666666666666666	7	6	3	2	0	1.0	6	6	11	0.2222222222222222	0	0.7156616606163659	0.9463190675230951	0.6162234819222542	0.874717073352777	0.8617743231646979	0.7986830150390276	0.7702413274235635	0.8873190014210478	0.6428571428571428	0.14285714285714285	0.0	0.005562059758208892	23
1318	0.015754093678712774	0.001992578985718102	-0.0019137077554952863	0.9184244860801839	-1	0	0	0.25	2	0.8888888888888888	8	0.3142857142857143	0.8888888888888888	9	8	1	2	0	0.7142857142857143	5	7	11	0.4	0	0.7156616606163659	0.9393314759536879	0.7064703237855003	0.8499038805463145	0.8617743231646979	0.7919291158546715	0.7702413274235635	0.8739922345561768	0.6111111111111112	0.2222222222222222	0.0	-0.00019137077554952863	1
4345	0.029095124971585642	0.006834309371841939	0.0067360472005931265	0.9539722744900357	-1	0	0	0.3333333333333333	3	0.7272727272727273	8	0.30952380952380953	0.6363636363636364	10	7	2	2	0	0.8571428571428571	6	7	13	0.4	0	0.7242517404161204	0.9312418979125335	0.7064703237855003	0.8387940710886589	0.8521898235191958	0.8612207617131165	0.7898053660238412	0.8835916935008016	0.6	0.1	0.0	0.0067360472005931265	14
4084	0.036507139798875356	0.008500154678757131	0.008494261463002242	0.9493679767062332	-1	0	0	0.3	3	0.75	9	0.2916666666666667	0.6666666666666666	11	8	2	2	0	0.75	6	8	14	0.4	0	0.7309922637482594	0.9273008255890671	0.7064703237855003	0.8286318280596402	0.8426053238736939	0.8716526318672039	0.8081185223802186	0.8821053513301139	0.5909090909090909	0.2727272727272727	0.0	0.008494261463002242	48
3708	0.021746854330371178	0.006530803597910615	0.0013588615854026593	0.9759414780327319	-1	0.25	1	0.6	6	0.46153846153846156	6	0.3333333333333333	0.46153846153846156	10	6	4	0	0	0.5555555555555556	9	5	15	0.0	0.46153846153846156	0.7205305588169428	0.9635106941822217	0.7232339898694328	0.8609516777712691	0.8617743231646979	0.8710829850775283	0.8508149967920708	0.9117975459839294	0	0	0.0	0.0013588615854026593	3
264	0.05434414864108676	0.00979212470321423	0.0047909076044492585	0.6784998216983174	-1	0	0	0.3333333333333333	3	0.8181818181818182	9	0.3939393939393939	0.8181818181818182	11	9	1	1	0	0.2727272727272727	11	3	13	0.25	1.0	0.6041490456136425	0.9460346924731413	0.649760800499777	0.8701826816671496	0.5495066425542541	0.9179995864416653	0.7341850471496743	0.9163682561602439	1.0	0.09090909090909091	0.0	0.0047909076044492585	19
2057	0.04308595668973913	0.006790429567506129	0.0009890738188065601	0.9364739887543554	-1	0	0	0.4	4	0.6153846153846154	8	0.35714285714285715	0.6153846153846154	12	8	2	3	0	0.8571428571428571	7	6	15	0.75	0.25	0.7128652572509961	0.945162698758361	0.6697287358958435	0.8491383254707087	0.8521898235191958	0.7647665094672174	0.7702413274235635	0.8719091795396182	0.5833333333333334	0.25	0.0	0.0009890738188065601	1
3476	0.026960172988413494	0.008205603737120901	0.008023744377807618	0.9559900632151447	-1	0	0	0.375	3	0.7	7	0.2857142857142857	0.7	9	7	2	2	0	0.8571428571428571	6	7	12	0.3333333333333333	0	0.7309922637482594	0.9395277445449468	0.7064703237855003	0.8492233198282712	0.7042462162522034	0.8256812942915942	0.7702413274235635	0.8817401301025775	0.6111111111111112	0.3333333333333333	0.0	0.008023744377807618	25
4617	0.036670537767950206	0.010456263154778852	0.010207291868414726	0.9505630800299963	-1	0	0	0.3	3	0.75	9	0.2916666666666667	0.6666666666666666	11	8	2	2	0	0.75	6	8	14	0.4	0	0.7309922637482594	0.9273008255890671	0.7064703237855003	0.8286318280596402	0.8426053238736939	0.8716526318672039	0.8081185223802186	0.8821053513301139	0.5909090909090909	0.2727272727272727	0.0	0.010207291868414726	22
1282	0.028149140618221692	0.0062204396076071524	0.006220364809155659	0.9487921482516084	-1	0	0	0.3	3	0.75	9	0.3111111111111111	0.75	10	9	3	2	0	0.5555555555555556	5	9	14	0.2222222222222222	0.4444444444444444	0.7137900354848039	0.9577560613093603	0.6697287358958435	0.852745685541751	0.8617743231646979	0.7683625576287462	0.7702413274235635	0.8834492372777447	0.6	0.1	0.0	0.006220364809155659	20
2226	0.02002940167740447	0.0009716744829336794	0.0007562847073313816	0.9575360216982357	-1	0	0	0.5	4	0.6	6	0.3333333333333333	0.6	8	6	3	1	0	1.0	6	6	12	0.125	0.3333333333333333	0.7125588566198324	0.9473459931884012	0.6697287358958435	0.8588351163245099	0.8119981354349359	0.8772785286093622	0.802229216149008	0.9021041544342683	1.0	0.125	0.0	0.0007562847073313816	1
4002	0.03500838707702927	0.008573898016432487	0.008565555391907613	0.9493749739358063	-1	0	0	0.3	3	0.75	9	0.2916666666666667	0.6666666666666666	11	8	2	2	0	0.75	6	8	14	0.4	0	0.7309922637482594	0.9273545122001929	0.7064703237855003	0.8286318280596402	0.8426053238736939	0.8716526318672039	0.8081185223802186	0.8821329642877974	0.5909090909090909	0.2727272727272727	0.0	0.008565555391907613	60
4115	0.036049413218240206	0.010542495711014743	0.0103535530241461	0.9508048035337417	-1	0	0	0.3	3	0.75	9	0.2916666666666667	0.6666666666666666	11	8	2	2	0	0.75	6	8	14	0.4	0	0.7309922637482594	0.9273008255890671	0.7064703237855003	0.8286318280596402	0.7813909469961782	0.869995970389214	0.8081185223802186	0.8815938633225098	0.5909090909090909	0.2727272727272727	0.0	0.0103535530241461	32
2709	0.02248655095478397	0.0056241164914340065	0.005490423169036145	0.9614597724808958	-1	0	0	0.375	3	0.7777777777777778	7	0.36666666666666664	0.6666666666666666	7	6	3	1	0	0.8333333333333334	5	6	11	0.1111111111111111	0.3333333333333333	0.7156616606163659	0.9463190675230951	0.6162234819222542	0.874717073352777	0.8426053238736939	0.7758914641529288	0.7702413274235635	0.8826992438682187	1.0	0.14285714285714285	0.0	0.005490423169036145	27
2933	0.026032343646651423	0.006268178455307327	0.0060774564083568095	0.9555690432711748	-1	0	0	0.375	3	0.7	7	0.2857142857142857	0.7	10	7	1	2	0	0.8571428571428571	6	7	12	0.6666666666666666	0	0.7309922637482594	0.9334669046974068	0.7064703237855003	0.8387940710886589	0.821582635080438	0.7902456060877712	0.7540844621307496	0.8667239949034732	0.6	0.3	0.0	0.0060774564083568095	60
1086	0.02319980558326222	0.0045385354058832175	0.004365572605738967	0.9618646378238312	-1	0	0	0.375	3	0.6666666666666666	6	0.3055555555555556	0.6666666666666666	8	6	2	2	0	1.0	6	6	11	0.3333333333333333	0	0.7233269621823126	0.9473778517101025	0.6613469028538773	0.8613542443144754	0.8095126325497872	0.7719633964771516	0.7702413274235635	0.8785594278441556	0.5625	0.25	0.0	0.004365572605738967	53
1288	0.02214500283945131	0.004693406548116046	0.004315957970633153	0.958816326960612	-1	0	0	0.5	4	0.6	6	0.3333333333333333	0.6	8	6	3	1	0	1.0	6	6	12	0.125	0.3333333333333333	0.7236352215935818	0.9434618612284491	0.6613469028538773	0.8613542443144754	0.8095126325497872	0.7719633964771516	0.7702413274235635	0.8758334052639524	1.0	0.25	0.0	0.004315957970633153	46
289	None	None	None	None	None	0	0	0.5555555555555556	5	0.36363636363636365	4	0.43333333333333335	0.36363636363636365	5	4	7	3	0	0.8333333333333334	5	6	13	0.17647058823529413	0.4444444444444444	1.0	0.8161175467064731	0.826510661223416	0.9213244954311278	0.11477002007499379	0.8557494425105727	0.9654848954390576	0.8710628806395053	0.4	0.6	0.0	None	0
2470	0.022138173637804712	0.005070027236936118	0.004683870505830256	0.9612408133706026	-1	0	0	0.5	4	0.6	6	0.3333333333333333	0.6	9	6	2	1	0	1.0	6	6	12	0.2	0.3333333333333333	0.7156616606163659	0.9346972797547877	0.7064703237855003	0.8499038805463145	0.8426053238736939	0.7726038537590478	0.7702413274235635	0.8667707350659782	1.0	0.2222222222222222	0.0	0.004683870505830256	17
557	0.03221649129644073	0.0047662247219006325	0.004732421712506241	0.9337367592468397	-1	0.25	1	0.4	4	0.6666666666666666	8	0.2916666666666667	0.6666666666666666	11	8	2	2	0	0.75	6	8	14	0.4	0.25	0.7175112170839814	0.9560951616622878	0.7064703237855003	0.8412008539576358	0.8617743231646979	0.7727529770780442	0.7702413274235635	0.8798117115812509	0.5454545454545454	0.18181818181818182	0.0	0.004732421712506241	25
124	6.1596062848696346e-09	5.518218778103867e-09	5.064194401918454e-10	0.9999993556215606	-1	0	0	1.0	1	0	0	1.0	0	0	0	1	1	0	0.5	2	1	2	0.16666666666666666	0	0	0	0	0	0	0	0	0	0	0	0	-0.1	1
4933	0.029538968202261824	0.006935130672462265	0.0068838476389413575	0.9536011314144183	-1	0	0	0.4	4	0.6666666666666666	8	0.3333333333333333	0.5833333333333334	10	7	3	1	0	0.8571428571428571	6	7	14	0.14285714285714285	0.25	0.7242517404161204	0.9312418979125335	0.7064703237855003	0.8387940710886589	0.8095126325497872	0.8436474639463583	0.7898053660238412	0.8787105992368055	1.0	0.2	0.0	0.0068838476389413575	16
4570	0.04110943260364605	0.009620711701865807	0.009523711885809524	0.9473654053720957	-1	0	0	0.2222222222222222	2	0.9090909090909091	10	0.325	0.7272727272727273	10	8	2	2	0	0.625	5	8	13	0.3333333333333333	0	0.7309922637482594	0.9351800913856663	0.7064703237855003	0.8381685055898337	0.7128880322210243	0.8509568862235829	0.8081185223802186	0.8827401608048385	0.6	0.4	0.0	0.009523711885809524	24
1843	0.023299229558967596	0.006220028368405819	0.005970396825375228	0.9609549730790393	-1	0	0	0.2857142857142857	2	0.875	7	0.3333333333333333	0.75	7	6	2	2	0	0.8333333333333334	5	6	10	0.2857142857142857	0	0.7156616606163659	0.9463190675230951	0.6162234819222542	0.874717073352777	0.8617743231646979	0.7986830150390276	0.7702413274235635	0.8873190014210478	0.6428571428571428	0.14285714285714285	0.0	0.005970396825375228	35
1462	0.023456354435206977	0.004187696466239068	0.0041616295767256265	0.964135476020797	-1	0	0	0.375	3	0.6666666666666666	6	0.3055555555555556	0.6666666666666666	8	6	2	2	0	1.0	6	6	11	0.3333333333333333	0	0.7239434810048511	0.9475313494298513	0.6613469028538773	0.8613542443144754	0.8521898235191958	0.7980770586576424	0.7702413274235635	0.8840665089843265	0.625	0.25	0.0	0.0041616295767256265	24
2028	0.02281469375797844	0.006699622475165782	0.006642407148806808	0.9650848048519262	-1	0	0	0.2857142857142857	2	0.875	7	0.3333333333333333	0.75	8	6	1	2	0	0.8333333333333334	5	6	10	0.5	0	0.7233269621823126	0.9433724552267215	0.6613469028538773	0.8613542443144754	0.8521898235191958	0.7980770586576424	0.7702413274235635	0.881281586963841	0.625	0.25	0.0	0.006642407148806808	19
610	0.023481057811373877	0.0044522238420360615	0.004451888422987705	0.9630184785012998	-1	0	0	0.375	3	0.6666666666666666	6	0.3055555555555556	0.6666666666666666	8	6	2	2	0	1.0	6	6	11	0.3333333333333333	0	0.7239434810048511	0.9475313494298513	0.6613469028538773	0.8613542443144754	0.8521898235191958	0.7980770586576424	0.7702413274235635	0.8840665089843265	0.625	0.375	0.0	0.004451888422987705	108
4980	0.03545053696332403	0.009698016929375448	0.009695568721146533	0.9501503673492194	-1	0	0	0.3	3	0.75	9	0.2916666666666667	0.6666666666666666	11	8	2	2	0	0.75	6	8	14	0.4	0	0.7309922637482594	0.9273008255890671	0.7064703237855003	0.8286318280596402	0.8426053238736939	0.8716526318672039	0.8081185223802186	0.8821053513301139	0.5909090909090909	0.2727272727272727	0.0	0.009695568721146533	25
4291	0.0344504134502683	0.0072570221960276795	0.006925507412471379	0.9481267406894772	-1	0	0	0.3	3	0.75	9	0.2916666666666667	0.6666666666666666	11	8	2	2	0	0.75	6	8	14	0.4	0	0.7309922637482594	0.9289102127841132	0.7064703237855003	0.8286318280596402	0.8426053238736939	0.8716526318672039	0.8081185223802186	0.8829389235885633	0.5909090909090909	0.2727272727272727	0.0	0.006925507412471379	5
1646	0.02197584801593433	0.004650886932481807	0.004533400739859476	0.9596050066021253	-1	0	0	0.375	3	0.6666666666666666	6	0.3055555555555556	0.6666666666666666	8	6	2	2	0	1.0	6	6	11	0.3333333333333333	0	0.7233269621823126	0.9433724552267215	0.6613469028538773	0.8613542443144754	0.8521898235191958	0.7980770586576424	0.7702413274235635	0.881281586963841	0.625	0.25	0.0	0.004533400739859476	25
3974	0.034851511683537145	0.009116127877515522	0.009116059151670103	0.9501937067894469	-1	0	0	0.3	3	0.75	9	0.2916666666666667	0.6666666666666666	11	8	2	2	0	0.75	6	8	14	0.4	0	0.7309922637482594	0.9273008255890671	0.7064703237855003	0.8286318280596402	0.8426053238736939	0.8716526318672039	0.8081185223802186	0.8821053513301139	0.5909090909090909	0.2727272727272727	0.0	0.009116059151670103	57
2086	0.022860337563255454	0.006585719475152988	0.006540253645451783	0.9629666487246096	-1	0	0	0.375	3	0.7777777777777778	7	0.36666666666666664	0.6666666666666666	7	6	3	1	0	0.8333333333333334	5	6	11	0.1111111111111111	0.3333333333333333	0.7156616606163659	0.9463190675230951	0.6162234819222542	0.874717073352777	0.8426053238736939	0.7758914641529288	0.7702413274235635	0.8826992438682187	1.0	0.14285714285714285	0.0	0.006540253645451783	47
4440	0.021741274426747493	0.0046950090173681035	0.00444337531314434	0.961037585974223	-1	0	0	0.375	3	0.6666666666666666	6	0.3055555555555556	0.6666666666666666	9	6	1	2	0	1.0	6	6	11	0.6666666666666666	0	0.7175112170839814	0.9347296076739742	0.7064703237855003	0.8499038805463145	0.8617743231646979	0.8398510025459324	0.7702413274235635	0.882628680437865	0.6111111111111112	0.3333333333333333	0.0	0.00444337531314434	15
4561	0.030547468274500097	0.006718114403360935	0.00598852348921187	0.9551508582340907	-1	0	0	0.3333333333333333	3	0.7272727272727273	8	0.30952380952380953	0.6363636363636364	10	7	2	2	0	0.8571428571428571	6	7	13	0.4	0	0.7242517404161204	0.9350050567527601	0.7064703237855003	0.8124719948232255	0.8095126325497872	0.8614271309696853	0.8081185223802186	0.8793755396995697	0.6000000000000001	0.3	0.0	0.00598852348921187	9
677	0.03638376088207586	0.00430188821791309	-0.003783235579821452	0.8398870684591643	-1	0	0	0.2	2	0.8333333333333334	10	0.3888888888888889	0.8333333333333334	12	10	1	0	0	0.25	12	3	14	0.0	0	0.6749273940512286	0.8764697032627311	0.36132220029418105	0.9292639112738065	0.5883729653045366	0.9280020008354573	0.9011671029794222	0.9140209146544392	0	0	0.0	-0.0003783235579821452	5
967	0.029182959368318304	0.004311614686266755	0.004267783196529282	0.9470286479852474	-1	0.25	1	0.5	5	0.6153846153846154	8	0.3125	0.6153846153846154	11	8	3	1	0	0.75	6	8	15	0.14285714285714285	0.4444444444444444	0.7168946982614429	0.9560534267097377	0.7064703237855003	0.8412008539576358	0.8426053238736939	0.7539217330118205	0.7702413274235635	0.8760512170051976	1.0	0.18181818181818182	0.0	0.004267783196529282	13
750	0.007099463813401218	0.002369817954975685	0.0023199304377721896	0.9829150184677299	-1	0	0	0.75	3	0.5	2	0.6	0.5	5	2	0	0	0	0.4	5	2	6	0.0	0.5	0.8455802621025637	0.6879150173892628	0.6326754493020524	0.9277298892124655	0.4141141692794571	0.588785648561686	0.8930048454339222	0.7744985351580216	0	0	0.0	0.0023199304377721896	21
1346	0.01984505390256796	0.0004262107097309074	-1.4798277767577871e-05	0.9599840137366409	-1	0.25	1	0.5	5	0.5833333333333334	7	0.3333333333333333	0.5833333333333334	10	7	3	1	0	0.8571428571428571	6	7	14	0.14285714285714285	0.75	0.7233269621823126	0.939741458171818	0.7790406991423529	0.8947580642669047	0.740333078739042	0.9026743013680448	0.834505892518293	0.9146293784469658	1.0	0.2	0.0	-1.4798277767577872e-06	5
251	0.0010686656619139196	0.0002068002016808366	-1.6708501543153732e-06	0.9972969827698288	-1	0	0	1.0	1	0	0	1.0	0	1	0	0	1	0	0.5	2	1	2	0.3333333333333333	0	0	0	0	0	0	0	0	0	0	0	0	-1.670850154315373e-07	24
2459	0.014697312640915085	0.0019276804269509101	0.0007135389445312284	0.9795973130943176	-1	0	0	0.5714285714285714	4	0.5	4	0.5	0.5	6	4	3	2	0	0.8	5	4	10	0.25	0.8	0.7128652572509961	0.9548625539787996	0.6697287358958435	0.8683054337183007	0.8521898235191958	0.7541942996129308	0.834505892518293	0.88284729722686	0.5833333333333334	0.16666666666666666	0.0	0.0007135389445312284	4
3461	0.01754722238300622	0.0005372885580555338	-0.0005353465444528148	0.9697937695500876	-1	0.3333333333333333	1	0.5	4	0.6	6	0.4	0.6	9	6	2	2	0	0.8333333333333334	6	5	12	0.4	0.6666666666666666	0.7156616606163659	0.9392310344182829	0.7064703237855003	0.8242009207334955	0.8617743231646979	0.7786602259048319	0.737179111264354	0.8637717647427429	0.6111111111111112	0.3333333333333333	0.0	-5.3534654445281475e-05	2
2993	0.02257363475749884	0.00576729572706528	0.005401448446834643	0.9571075234279607	-1	0	0	0.375	3	0.6666666666666666	6	0.3055555555555556	0.6666666666666666	7	6	3	3	0	1.0	6	6	11	0.3333333333333333	0	0.7175112170839814	0.9463696249661451	0.6162234819222542	0.874717073352777	0.8617743231646979	0.7992346774414925	0.7702413274235635	0.8874665662560024	0.5714285714285714	0.14285714285714285	0.0	0.005401448446834643	21
1827	0.021764133518973522	0.004754195665279212	0.004643721553621253	0.9596358547465834	-1	0	0	0.375	3	0.6666666666666666	6	0.3055555555555556	0.6666666666666666	8	6	2	2	0	1.0	6	6	11	0.3333333333333333	0	0.7233269621823126	0.9433724552267215	0.6613469028538773	0.8613542443144754	0.8521898235191958	0.7980770586576424	0.7702413274235635	0.881281586963841	0.625	0.25	0.0	0.004643721553621253	13
5001	0.03558229961687612	0.010001351384915784	0.009738854495515585	0.9503359464830299	-1	0	0	0.3	3	0.75	9	0.2916666666666667	0.6666666666666666	11	8	2	2	0	0.75	6	8	14	0.4	0	0.7309922637482594	0.9273008255890671	0.7064703237855003	0.8286318280596402	0.7813909469961782	0.8274496328637817	0.8081185223802186	0.8694974804456991	0.5909090909090909	0.36363636363636365	0.0	0.009738854495515585	44
3636	0.016309845731628393	0.0027515318823536083	0.000312283807085203	0.9804381058547994	-1	0	0	0.5	3	0.5714285714285714	4	0.36	0.5714285714285714	6	4	2	2	0	1.0	5	5	9	0.3333333333333333	0	0.7242517404161204	0.9379699519492652	0.6613469028538773	0.8505856591022474	0.740333078739042	0.7803319851188428	0.8344551818986412	0.8707531416733544	0.6666666666666667	0.5	0.0	0.000312283807085203	1
2503	0.022950716277120163	0.005054503191621755	0.004905118385290657	0.9587588749662815	-1	0	0	0.375	3	0.6666666666666666	6	0.3055555555555556	0.6666666666666666	8	6	2	2	0	1.0	6	6	11	0.3333333333333333	0	0.7128652572509961	0.9373333699750451	0.6697287358958435	0.8620997319965398	0.8920592651468316	0.775502298933899	0.7702413274235635	0.8727947552161455	0.625	0.125	0.0	0.004905118385290657	19
573	0.03218406786570911	0.004862132517494479	0.004822858882201779	0.9343432901624487	-1	0.25	1	0.4	4	0.6666666666666666	8	0.2916666666666667	0.6666666666666666	11	8	2	2	0	0.75	6	8	14	0.4	0.25	0.7175112170839814	0.9560951616622878	0.7064703237855003	0.8412008539576358	0.8617743231646979	0.7727529770780442	0.7702413274235635	0.8798117115812509	0.5909090909090908	0.18181818181818182	0.0	0.004822858882201779	138
4467	0.03588231795654015	0.010284248806432387	0.010187909322798516	0.9509075812674544	-1	0	0	0.3	3	0.75	9	0.2916666666666667	0.6666666666666666	11	8	2	2	0	0.75	6	8	14	0.4	0	0.7309922637482594	0.9273008255890671	0.7064703237855003	0.8286318280596402	0.8426053238736939	0.8716526318672039	0.8081185223802186	0.8821053513301139	0.5909090909090909	0.09090909090909091	0.0	0.010187909322798516	72
3814	0.026491569003859596	0.00536978140014698	0.005223342358217429	0.962141438596309	-1	0.25	1	0.5	5	0.5833333333333334	7	0.2916666666666667	0.5833333333333334	12	7	1	0	0	0.75	8	6	14	0.0	0.36363636363636365	0.7137900354848039	0.9418250909542735	0.6613469028538773	0.8372963992894162	0.8904537899748259	0.7613150227688523	0.7702413274235635	0.8653946735741767	0	0	0.0	0.005223342358217429	10
3248	0.02633873191069911	0.0057856977074105176	0.005785037434966556	0.9559427761680096	-1	0	0	0.375	3	0.7	7	0.2857142857142857	0.7	10	7	1	2	0	0.8571428571428571	6	7	12	0.6666666666666666	0	0.7233269621823126	0.9312816604095389	0.7064703237855003	0.8387940710886589	0.8521898235191958	0.7914894789117363	0.7540844621307496	0.865675520174799	0.6	0.3	0.0	0.005785037434966556	19
1247	0.031511957726195444	0.005062001992792307	0.005052300962690909	0.934185827124442	-1	0.25	1	0.4	4	0.6666666666666666	8	0.2916666666666667	0.6666666666666666	11	8	2	2	0	0.75	6	8	14	0.4	0.25	0.7175112170839814	0.9560951616622878	0.7064703237855003	0.8412008539576358	0.8617743231646979	0.7727529770780442	0.7702413274235635	0.8798117115812509	0.5909090909090908	0.18181818181818182	0.0	0.005052300962690909	24
839	0.008677413334730079	0.00020006509192936712	0.00019220083720768684	0.9884019222801335	-1	0	0	0.5	2	0.75	3	0.6	0.75	4	3	1	2	0	0.4	5	2	6	0.4	0	0.44380582186478473	0.9719124858005662	0.7339172782107297	0.8680387462258158	0.930887161582349	0.6774662228384968	0.9302751548149956	0.8866135006600149	0.75	0.5	0.0	0.00019220083720768684	8
2464	0.03034770142133009	0.006290877500851168	0.0053676277075448905	0.9576134587494156	-1	0	0	0.375	3	0.8	8	0.34285714285714286	0.7	9	7	2	1	0	0.7142857142857143	5	7	12	0.16666666666666666	0.2857142857142857	0.7309922637482594	0.9395057564184863	0.7064703237855003	0.8492233198282712	0.7764199412258805	0.7667986906181627	0.7702413274235635	0.868437864335282	1.0	0.3333333333333333	0.0	0.0053676277075448905	26
4192	0.028653445725359168	0.003894420114502772	0.0018484949020276897	0.9619849909822563	-1	0	0	0.25	2	0.9	9	0.34285714285714286	0.7	9	7	2	3	0	0.7142857142857143	5	7	12	0.5	0	0.7309922637482594	0.9433265059867633	0.7064703237855003	0.848512229100212	0.649356123216168	0.8723099232301744	0.8081185223802186	0.8958749309568568	0.4444444444444444	0.4444444444444444	0.0	0.0018484949020276897	2
4827	0.03620764261030019	0.008054214995467646	0.00805076178762779	0.9491669046154498	-1	0	0	0.3	3	0.75	9	0.2916666666666667	0.6666666666666666	11	8	2	2	0	0.75	6	8	14	0.4	0	0.7309922637482594	0.9273008255890671	0.7064703237855003	0.8286318280596402	0.8426053238736939	0.8716526318672039	0.8081185223802186	0.8821053513301139	0.5909090909090909	0.2727272727272727	0.0	0.00805076178762779	25
680	0.0	0.0	0.0	1.0	-1	0	0	0	0	0	0	1.0	0	0	0	0	2	0	1.0	1	1	1	0.5	0	0	0	0	0	0	0	0	0	0	0	0	-0.1	2
653	0.0010092952176412075	0.00021729058348195644	0.00021728650768095055	0.9958394399708483	-1	0	0	1.0	1	0	0	1.0	0	1	0	0	0	0	0.5	1	2	2	0.0	0	0	0	0	0	0	0	0	0	0	0	0	0.00021728650768095055	33
1835	0.01370497708585565	0.0012352461943124491	-0.0011769323233960223	0.9704148050432684	-1	0	0	0.3333333333333333	2	0.8571428571428571	6	0.5625	0.8571428571428571	8	6	0	2	0	0.25	8	2	9	1.0	0	0.7128652572509961	0.9373333699750451	0.6697287358958435	0.8620997319965398	0.8984562822227588	0.7892930626103827	0.7702413274235635	0.8757632236140178	0.625	0.125	0.0	-0.00011769323233960223	2
98	0.02145413100911572	0.000829383887263026	-0.0007931368448435148	0.9845896116110384	-1	0	0	0.5	5	0.5384615384615384	7	0.7142857142857143	0.3076923076923077	5	4	9	2	0	0.42857142857142855	3	7	15	0.09523809523809523	0.6666666666666666	0.4505980360072982	0.8408115727754714	0.8031723008519428	0.9493954017370676	0.6248185296839226	0.9355893674617348	0.8614669667269834	0.9186382106910534	0.6	0.2	0.0	-7.931368448435147e-05	8
590	0.0014337047544030384	0.00035575127257446806	0.0003528677886616584	0.9862080376543677	-1	0	0	0.5	2	0.6666666666666666	2	0.8333333333333334	0.3333333333333333	1	1	3	0	0	0.6666666666666666	2	3	5	0.0	0	0.8411938741725029	0.5	0.5739373119396458	0.5	0.1823631091800829	0.5	0.9373550714913819	0.5	0	0	0.0	0.0003528677886616584	20
1456	0.026145167701007156	0.007927495540370729	0.007808999920335035	0.9564884708944432	-1	0	0	0.375	3	0.7	7	0.2857142857142857	0.7	9	7	2	2	0	0.8571428571428571	6	7	12	0.3333333333333333	0	0.7309922637482594	0.9395057564184863	0.7064703237855003	0.8492233198282712	0.8426053238736939	0.7949352770640405	0.7702413274235635	0.8745813224974729	0.6111111111111112	0.3333333333333333	0.0	0.007808999920335035	126
570	9.828104290556877e-09	9.573544228375583e-09	5.754450816949278e-09	0.999998449085985	-1	0	0	0.6666666666666666	2	0.5	1	0.6666666666666666	0	0	0	3	3	0	0.6666666666666666	3	2	4	0.3	0.6666666666666666	0	0	0	0	0	0	0	0	0	0	0	-0.1	0
2941	0.023490954431596024	0.006762952938572063	0.006672371519969762	0.9653966589699564	-1	0	0	0.375	3	0.7777777777777778	7	0.36666666666666664	0.6666666666666666	8	6	2	1	0	0.8333333333333334	5	6	11	0.16666666666666666	0.3333333333333333	0.7233269621823126	0.9433724552267215	0.6613469028538773	0.8613542443144754	0.8095126325497872	0.8232914421296942	0.7898053660238412	0.8868992721964173	1.0	0.25	0.0	0.006672371519969762	26
4968	0.017318976109591894	0.0028256153355548934	0.0008537987087604734	0.9606535638844367	-1	0	0	0.375	3	0.7	7	0.2857142857142857	0.7	9	7	2	2	0	0.8571428571428571	7	6	12	0.3333333333333333	0	0.7309922637482594	0.9431611692629391	0.7064703237855003	0.8591022487509524	0.649356123216168	0.9146913815372407	0.8081185223802186	0.9113093055970527	0.6111111111111112	0.3333333333333333	0.0	0.0008537987087604734	3
1559	0.02197564371364225	0.0051684709068812625	0.00485994443914169	0.9594768397782961	-1	0	0	0.375	3	0.6666666666666666	6	0.3055555555555556	0.6666666666666666	8	6	2	2	0	1.0	6	6	11	0.3333333333333333	0	0.7233269621823126	0.9433724552267215	0.6613469028538773	0.8613542443144754	0.8521898235191958	0.7980770586576424	0.7702413274235635	0.881281586963841	0.625	0.25	0.0	0.00485994443914169	22
1351	0.022982942313272907	0.005061229673715575	0.00499680405454498	0.9610719409348254	-1	0	0	0.375	3	0.6666666666666666	6	0.3055555555555556	0.6666666666666666	8	6	2	2	0	1.0	6	6	11	0.3333333333333333	0	0.7233269621823126	0.9473778517101025	0.6613469028538773	0.8613542443144754	0.8521898235191958	0.7980770586576424	0.7702413274235635	0.8839611302121408	0.625	0.25	0.0	0.00499680405454498	58
2594	0.02309604901456573	0.005883547258144441	0.005622011700693478	0.9614159596731875	-1	0	0	0.375	3	0.7777777777777778	7	0.36666666666666664	0.6666666666666666	7	6	3	1	0	0.8333333333333334	5	6	11	0.1111111111111111	0.3333333333333333	0.7156616606163659	0.9463190675230951	0.6162234819222542	0.874717073352777	0.8426053238736939	0.7758914641529288	0.7702413274235635	0.8826992438682187	1.0	0.14285714285714285	0.0	0.005622011700693478	35
4269	0.034566002144952195	0.00348717545455364	0.0033853847436410146	0.9572671357757494	-1	0	0	0.3333333333333333	3	0.7272727272727273	8	0.325	0.6363636363636364	10	7	2	2	0	0.625	5	8	13	0.4	0	0.7309922637482594	0.9240595905317348	0.7064703237855003	0.8240221714045217	0.755565223190433	0.8799847531954496	0.8081185223802186	0.8820149352473267	0.6000000000000001	0.3	0.0	0.0033853847436410146	5
707	0.0	0.0	0.0	1.0	-1	0	0	0	0	0	0	1.0	0	0	0	0	0	0	1.0	1	1	1	0.0	0	0	0	0	0	0	0	0	0	0	0	0	-0.1	0
1627	0.023184544932219192	0.005138758597068809	0.004914744030495311	0.9634927032825812	-1	0	0	0.375	3	0.7777777777777778	7	0.36666666666666664	0.6666666666666666	8	6	2	1	0	0.8333333333333334	5	6	11	0.16666666666666666	0.3333333333333333	0.7233269621823126	0.9433724552267215	0.6613469028538773	0.8613542443144754	0.8095126325497872	0.7719633964771516	0.7702413274235635	0.8757726793055726	1.0	0.25	0.0	0.004914744030495311	30
4452	0.012426128656645687	0.0001452682045633578	0.00011569370550550133	0.9507070766071457	-1	0	0	0.375	3	0.6666666666666666	6	0.36666666666666664	0.5555555555555556	8	5	2	2	0	0.8333333333333334	6	5	11	0.4	0	0.7968490435980009	0.8865604973743677	0.7064703237855003	0.8334441665147013	0.7153735351061731	0.8793892436230168	0.7898053660238412	0.868107114208665	0.625	0.625	0.0	0.00011569370550550133	0
3208	0.014869993533701326	0.0005411873677927106	0.0002960142716709485	0.9669709167707721	-1	0	0	0.375	3	0.6666666666666666	6	0.5238095238095238	0.6666666666666666	9	6	1	2	0	0.42857142857142855	7	3	11	0.6666666666666666	0	0.7175112170839814	0.9389900899974435	0.7064703237855003	0.8589829186790903	0.8426053238736939	0.8929660324699342	0.7702413274235635	0.9020912399930653	0.6111111111111112	0.3333333333333333	0.0	0.0002960142716709485	10
2192	0.033136654328629805	0.008901316935435995	0.002345485284787366	0.8428447820572796	-1	0	0	0.375	3	0.7777777777777778	7	0.4074074074074074	0.7777777777777778	8	7	2	1	0	0.3333333333333333	9	3	11	0.14285714285714285	1.0	0.7128652572509961	0.9373333699750451	0.6697287358958435	0.8620997319965398	0.8521898235191958	0.7731658024818835	0.7702413274235635	0.8722990868513404	1.0	0.125	0.0	0.002345485284787366	10
2142	0.023262036143510294	0.006187486968406689	0.0059766104225870385	0.9610090665011629	-1	0	0	0.2857142857142857	2	0.875	7	0.3333333333333333	0.75	7	6	2	2	0	0.8333333333333334	5	6	10	0.2857142857142857	0	0.7156616606163659	0.9463190675230951	0.6162234819222542	0.874717073352777	0.8426053238736939	0.7758914641529288	0.7702413274235635	0.8826992438682187	0.5714285714285714	0.14285714285714285	0.0	0.0059766104225870385	43
2245	0.013806926132309936	0.0007455775445505521	-0.0006400447748536103	0.9380194239812577	-1	0.25	1	0.4	4	0.6666666666666666	8	0.3333333333333333	0.6666666666666666	10	8	3	2	0	0.8571428571428571	7	6	14	0.25	0.5	0.7100688538856265	0.9549455269774189	0.7232339898694328	0.857024273545134	0.8617743231646979	0.8839077705075035	0.8344887044771991	0.9081717662497089	0.6	0.1	0.0	-6.400447748536103e-05	1
931	0.015365112645898977	0.0006476161315863082	0.0001882235677253844	0.9755227643564045	-1	0	0	0.5	4	0.4444444444444444	4	0.39285714285714285	0.4444444444444444	8	4	2	2	0	0.5714285714285714	7	4	11	0.5	0	0.7239434810048511	0.9475313494298513	0.6613469028538773	0.8613542443144754	0.8521898235191958	0.7980770586576424	0.7702413274235635	0.8840665089843265	0.5625	0.25	0.0	0.0001882235677253844	6
1550	0.023697526248393413	0.005173604968807769	0.005006396648061732	0.9647894102453016	-1	0	0	0.2857142857142857	2	0.875	7	0.3333333333333333	0.75	8	6	1	2	0	0.8333333333333334	5	6	10	0.5	0	0.7233269621823126	0.9473778517101025	0.6613469028538773	0.8613542443144754	0.8521898235191958	0.7980770586576424	0.7702413274235635	0.8839611302121408	0.625	0.25	0.0	0.005006396648061732	12
120	0.002117653480597161	0.0001963772482901464	-0.0001167573584272323	0.9982928416238491	-1	0	0	0.6666666666666666	2	0.5	1	0.6666666666666666	0.5	2	1	1	0	0	0.6666666666666666	2	3	4	0.0	0	0.5890061083350773	0.9229011076990212	0.5411480704066082	0.953257776224279	0.4820876869694072	0.9595420658031906	0.6123241114383704	0.9472477709838595	0	0	0.0	-1.167573584272323e-05	23
1186	0.01062410370263055	0.0009953532595598782	-0.0007105064379338437	0.9766390431847675	-1	0	0	0.3333333333333333	2	0.8333333333333334	5	0.5714285714285714	0.5	4	3	3	2	0	0.2857142857142857	7	2	8	0.2222222222222222	0	0.5100563825197624	0.9780316904683203	0.7339172782107297	0.8704476654675994	0.9256809832171046	0.7134577418990439	0.9325396529818213	0.900640984926784	0.75	0.25	0.0	-7.105064379338437e-05	2
83	0.03257699342223573	0.0016456974454552309	0.0003287962778394585	0.9202698447238651	-1	0.25	1	0.5	5	0.5833333333333334	7	0.35	0.5833333333333334	11	7	2	1	0	0.625	8	5	14	0.25	0.6666666666666666	0.6715184606981627	0.9121072629770971	0.6676038242024067	0.8937915612342507	0.4869914880018669	0.9375749259905559	0.8309926819919663	0.9162929584607155	1.0	0.09090909090909091	0.0	0.0003287962778394585	48
4835	0.036323112310654	0.0068899822128802414	0.00688974926878211	0.948738671764197	-1	0	0	0.3	3	0.75	9	0.2916666666666667	0.6666666666666666	11	8	2	2	0	0.75	6	8	14	0.4	0	0.7309922637482594	0.9273008255890671	0.7064703237855003	0.8286318280596402	0.8426053238736939	0.8716526318672039	0.8081185223802186	0.8821053513301139	0.5909090909090909	0.2727272727272727	0.0	0.00688974926878211	16
4455	0.013650861765722656	0.0005735003859818366	-0.0005354017959544062	0.9570398913341667	-1	0	0	0.25	2	0.8888888888888888	8	0.3142857142857143	0.6666666666666666	8	6	2	2	0	0.7142857142857143	7	5	11	0.3333333333333333	0	0.7901085202658619	0.9513386409736688	0.7064703237855003	0.7925864932499184	0.8521898235191958	0.8893920580486562	0.8081185223802186	0.8940416338345255	0.625	0.375	0.0	-5.354017959544062e-05	1
22	0.0002739442650403865	6.380529624382765e-05	1.3630606621741115e-07	0.9980630222938977	-1	0	0	1.0	2	0.0	0	1.0	0	2	0	0	0	0	0.3333333333333333	3	1	3	0.0	1.0	0	0	0	0	0	0	0	0	0	0	0	1.3630606621741115e-07	21
3618	0.026409959626173096	0.006475036932892869	0.006473501369144895	0.9576662644490277	-1	0	0	0.375	3	0.7	7	0.2857142857142857	0.7	10	7	1	2	0	0.8571428571428571	6	7	12	0.6666666666666666	0	0.7230187027710434	0.931213497414475	0.7064703237855003	0.8387940710886589	0.740333078739042	0.8008572547135479	0.7702413274235635	0.8678569096829184	0.6	0.5	0.0	0.006473501369144895	34
3995	0.03632949119891047	0.007944329462186457	0.007922893340966648	0.949150204756913	-1	0	0	0.3	3	0.75	9	0.2916666666666667	0.6666666666666666	11	8	2	2	0	0.75	6	8	14	0.4	0	0.7309922637482594	0.9273008255890671	0.7064703237855003	0.8286318280596402	0.8426053238736939	0.8716526318672039	0.8081185223802186	0.8821053513301139	0.5909090909090909	0.2727272727272727	0.0	0.007922893340966648	18
4006	0.03720134696216949	0.00800569919253133	0.007549004702051568	0.9420630777037442	-1	0	0	0.4	4	0.6923076923076923	9	0.3125	0.6153846153846154	11	8	3	1	0	0.75	6	8	15	0.14285714285714285	0.2222222222222222	0.7309922637482594	0.9381337926347106	0.7064703237855003	0.8286318280596402	0.7764199412258805	0.8541660593400549	0.8081185223802186	0.8829684299212381	1.0	0.18181818181818182	0.0	0.007549004702051568	6
4025	0.02676585431850433	0.007676812518373984	0.007644476295658574	0.9582742646123457	-1	0	0	0.375	3	0.7	7	0.2857142857142857	0.7	10	7	1	2	0	0.8571428571428571	6	7	12	0.6666666666666666	0	0.7242517404161204	0.9312418979125335	0.7064703237855003	0.8387940710886589	0.8521898235191958	0.7914894789117363	0.7540844621307496	0.865651441891167	0.6	0.3	0.0	0.007644476295658574	13
1187	0.031623097351466775	0.004998935414356976	0.004998467060113417	0.9371681395093224	-1	0.25	1	0.4	4	0.6666666666666666	8	0.2916666666666667	0.6666666666666666	11	8	2	0	0	0.75	6	8	14	0.0	0.25	0.7175112170839814	0.956052395936817	0.7064703237855003	0.8412008539576358	0.8617743231646979	0.7163031687345645	0.7698714892010843	0.86887718784413	0	0	0.0	0.004998467060113417	21
4236	0.03401219824688215	0.00810824359241702	0.008057570087027021	0.9491831726912238	-1	0	0	0.3	3	0.75	9	0.2916666666666667	0.6666666666666666	11	8	2	2	0	0.75	6	8	14	0.4	0	0.7309922637482594	0.9273008255890671	0.7064703237855003	0.8286318280596402	0.8426053238736939	0.8716526318672039	0.8081185223802186	0.8821053513301139	0.6363636363636364	0.18181818181818182	0.0	0.008057570087027021	15
3645	0.026853269667235384	0.007680725897853714	0.007627851561273744	0.9564635427150604	-1	0	0	0.375	3	0.7	7	0.2857142857142857	0.7	9	7	2	2	0	0.8571428571428571	6	7	12	0.3333333333333333	0	0.7309922637482594	0.9395277445449468	0.7064703237855003	0.8492233198282712	0.8426053238736939	0.7949352770640405	0.7702413274235635	0.8745954696411783	0.6111111111111112	0.3333333333333333	0.0	0.007627851561273744	17
2985	0.026073144496151224	0.007936832038482274	0.007827710050037111	0.9565295104904057	-1	0	0	0.375	3	0.7	7	0.2857142857142857	0.7	9	7	2	2	0	0.8571428571428571	6	7	12	0.3333333333333333	0	0.7309922637482594	0.9395057564184863	0.7064703237855003	0.8492233198282712	0.8426053238736939	0.7949352770640405	0.7702413274235635	0.8745813224974729	0.6111111111111112	0.3333333333333333	0.0	0.007827710050037111	69
4792	0.02975178929100915	0.004054210293492177	0.0027218714298984665	0.9630539016954445	-1	0	0	0.25	2	0.9	9	0.34285714285714286	0.7	9	7	2	3	0	0.7142857142857143	5	7	12	0.5	0	0.7309922637482594	0.9433265059867633	0.7064703237855003	0.848512229100212	0.649356123216168	0.8609742578134432	0.8081185223802186	0.8927837892074241	0.4444444444444444	0.5555555555555556	0.0	0.0027218714298984665	8
4023	0.03700727225904547	0.010553518687582608	0.010457764805514727	0.9505928082881214	-1	0	0	0.3	3	0.75	9	0.2916666666666667	0.6666666666666666	11	8	2	2	0	0.75	6	8	14	0.4	0	0.7309922637482594	0.9273008255890671	0.7064703237855003	0.8286318280596402	0.8426053238736939	0.8716526318672039	0.8081185223802186	0.8821053513301139	0.5909090909090909	0.2727272727272727	0.0	0.010457764805514727	24
1493	0.011590757718408787	0.0008205840415780575	-0.00039880614834594813	0.9757879875841906	-1	0	0	0.5	3	0.5714285714285714	4	0.42857142857142855	0.5714285714285714	6	4	2	2	0	0.42857142857142855	7	3	9	0.3333333333333333	0	0.7131735166622655	0.9605115039002068	0.7148521568274665	0.8239125832317387	0.8984562822227588	0.7371173196875406	0.8218045541605458	0.8723456917041988	0.6666666666666666	0.3333333333333333	0.0	-3.9880614834594815e-05	4
28	0.0125080273926915	0.0005032658069296351	0.00039401423199299126	0.9835024875312284	-1	0	0	0.42857142857142855	3	0.75	6	0.5555555555555556	0.5	7	4	2	1	0	0.2222222222222222	2	9	10	0.2	0.25	0.4497196810389795	0.7407852760740249	0.4417563174102564	0.8351137845243928	0.5174111333062543	0.9505817690184405	0.8263289862967179	0.8671940494034014	1.0	0.14285714285714285	0.0	0.00039401423199299126	9
2780	0.023310138935781752	0.006869120216199917	0.006816036143169045	0.9630999626032262	-1	0	0	0.2857142857142857	2	0.875	7	0.3333333333333333	0.75	7	6	2	2	0	0.8333333333333334	5	6	10	0.2857142857142857	0	0.7156616606163659	0.9463190675230951	0.6162234819222542	0.874717073352777	0.8426053238736939	0.7758914641529288	0.7702413274235635	0.8826992438682187	0.5714285714285714	0.14285714285714285	0.0	0.006816036143169045	26
3835	0.03521540963509799	0.009596210162319182	0.00955620872919597	0.9508687549584207	-1	0	0	0.3	3	0.75	9	0.2916666666666667	0.6666666666666666	11	8	2	2	0	0.75	6	8	14	0.4	0	0.7309922637482594	0.9273008255890671	0.7064703237855003	0.8286318280596402	0.8426053238736939	0.8640174706884898	0.7702413274235635	0.8797775596895215	0.5909090909090909	0.2727272727272727	0.0	0.00955620872919597	35
636	0.0013537507081102507	0.00039759505503965777	0.00038176401670799977	0.9958082364311297	-1	0	0	1.0	2	0.0	0	0.75	0	2	0	0	0	0	1.0	2	2	3	0.0	0	0	0	0	0	0	0	0	0	0	0	0	0.00038176401670799977	36
2102	0.030516594829328572	0.0044056462539710396	0.004174247330929141	0.9330379217757802	-1	0	0	0.4	4	0.6666666666666666	8	0.2916666666666667	0.6666666666666666	9	8	4	1	0	0.75	6	8	14	0.09090909090909091	0.25	0.7156616606163659	0.9392103167355744	0.7232339898694328	0.8615980420615758	0.8426053238736939	0.7625482095021144	0.7702413274235635	0.871129472240779	1.0	0.1111111111111111	0.0	0.004174247330929141	13
2895	0.021875474769097007	0.005553358794244864	0.005328448650493145	0.957243134435105	-1	0	0	0.5	4	0.6	6	0.3333333333333333	0.6	7	6	4	1	0	1.0	6	6	12	0.09090909090909091	0.3333333333333333	0.7156616606163659	0.9463190675230951	0.6162234819222542	0.874717073352777	0.8426053238736939	0.7758914641529288	0.7702413274235635	0.8826992438682187	1.0	0.14285714285714285	0.0	0.005328448650493145	22
1139	0.029840087910945185	0.0015901177205685372	-0.0006995713354713747	0.9427337658506391	-1	0.25	1	0.4	4	0.6666666666666666	8	0.2916666666666667	0.6666666666666666	11	8	2	2	0	0.75	6	8	14	0.4	0.25	0.6445402887714627	0.9577273405677591	0.7064703237855003	0.8412008539576358	0.8617743231646979	0.7727529770780442	0.7733293192455073	0.8812001766110573	0.5909090909090908	0.18181818181818182	0.0	-6.995713354713747e-05	1
302	0.005606386304582835	0.0003804887084110001	-0.00037948991673302776	0.9969781697289243	-1	0	0	0.8	4	0.2	1	0.5833333333333334	0.2	4	1	2	2	0	0.75	4	3	7	0.4	0.6666666666666666	0.5940208709404068	0.9026913943793596	0.6241602594340325	0.8763659946521698	0.8863941792754044	0.7041495871564926	0.8421743735406898	0.8434813709893145	0.625	0	0.0	-3.794899167330278e-05	2
1076	0.03222501932602351	0.0067731952889638035	-0.006770053913162309	0.9528184743218086	-1	0	0	0.5	5	0.5384615384615384	7	0.4166666666666667	0.5384615384615384	11	7	3	1	0	1.0	6	6	15	0.16666666666666666	0.4444444444444444	0.7156616606163659	0.9288962553610877	0.7232339898694328	0.8580662707985366	0.8426053238736939	0.7730099455483296	0.7702413274235635	0.8658617903454522	1.0	0.09090909090909091	0.0	-0.0006770053913162309	2
2005	0.02266311633487603	0.006237902997333478	0.00600317223160078	0.9610591311768035	-1	0	0	0.2857142857142857	2	0.875	7	0.3333333333333333	0.75	7	6	2	2	0	0.8333333333333334	5	6	10	0.2857142857142857	0	0.7156616606163659	0.9463190675230951	0.6162234819222542	0.874717073352777	0.8426053238736939	0.7758914641529288	0.7702413274235635	0.8826992438682187	0.5714285714285714	0.14285714285714285	0.0	0.00600317223160078	43
4388	0.035507029334427016	0.008276256645756193	0.008267453007414308	0.9490911932821509	-1	0	0	0.3	3	0.75	9	0.2916666666666667	0.6666666666666666	11	8	2	2	0	0.75	6	8	14	0.4	0	0.7309922637482594	0.9273008255890671	0.7064703237855003	0.8286318280596402	0.7813909469961782	0.862414733766942	0.7702413274235635	0.879298162604654	0.5909090909090909	0.45454545454545453	0.0	0.008267453007414308	25
2347	None	None	None	None	None	0.25	1	0.6	6	0.38461538461538464	5	0.5	0.38461538461538464	9	5	5	3	0	0.8333333333333334	6	5	15	0.3	0.6	0.7156616606163659	0.9392103167355744	0.7232339898694328	0.8615980420615758	0.8426053238736939	0.7625482095021144	0.7702413274235635	0.871129472240779	0.1111111111111111	0.1111111111111111	0.0	None	0
3001	0.03273999793072004	0.005839670138421223	0.005783987596203559	0.9272514751708372	-1	0	0	0.3333333333333333	3	0.7272727272727273	8	0.2708333333333333	0.7272727272727273	10	8	2	2	0	0.75	6	8	13	0.3333333333333333	0	0.7233269621823126	0.9352334065745994	0.7148521568274665	0.8502149024170897	0.8521898235191958	0.7826688210863356	0.7540844621307496	0.8694222806956748	0.55	0.2	0.0	0.005783987596203559	10
1565	0.02279308555947851	0.004729611827618196	0.004434640385155745	0.9630876777605104	-1	0	0	0.2857142857142857	2	0.875	7	0.3333333333333333	0.75	8	6	1	2	0	0.8333333333333334	5	6	10	0.5	0	0.7239434810048511	0.9435277149431653	0.6613469028538773	0.8613542443144754	0.8521898235191958	0.7980770586576424	0.7702413274235635	0.8813830386000315	0.625	0.25	0.0	0.004434640385155745	19
833	0.028882295573231426	0.003499969611826041	0.0034990502482929006	0.9470855934544299	-1	0.25	1	0.5	5	0.6153846153846154	8	0.3125	0.6153846153846154	11	8	3	1	0	0.75	6	8	15	0.14285714285714285	0.4444444444444444	0.7156616606163659	0.955959736203011	0.7064703237855003	0.8412008539576358	0.8426053238736939	0.7539217330118205	0.7702413274235635	0.8759705643016776	1.0	0.18181818181818182	0.0	0.0034990502482929006	45
2718	0.026412075156106697	0.0067760726986648995	0.006234054205614792	0.9548966395117298	-1	0	0	0.375	3	0.7	7	0.2857142857142857	0.7	9	7	2	2	0	0.8571428571428571	6	7	12	0.3333333333333333	0	0.7309922637482594	0.9395277445449468	0.7064703237855003	0.8492233198282712	0.7764199412258805	0.7667986906181627	0.7702413274235635	0.8684526002248883	0.5555555555555556	0.3333333333333333	0.0	0.006234054205614792	58
90	0.012951307588454563	0.002440116013497851	0.0023727160227694235	0.9667206391287858	-1	0	0	0.3333333333333333	2	0.8571428571428571	6	0.5625	0.8571428571428571	8	6	0	2	0	0.25	8	2	9	1.0	0	0.2659415778411764	0.8963668139413004	0.12820090539941692	0.706356659353072	0.41759699146033685	0.8932841035308099	0.8296718560002501	0.84812802258833	0.5625	0.25	0.0	0.0023727160227694235	47
4126	0.0308181352243148	0.00570044934515884	0.005700392536763536	0.9533189180147988	-1	0	0	0.4	4	0.6666666666666666	8	0.3333333333333333	0.5833333333333334	9	7	4	1	0	0.8571428571428571	6	7	14	0.1	0.25	0.7175112170839814	0.9347296076739742	0.7064703237855003	0.8499038805463145	0.8426053238736939	0.8223440638452468	0.7702413274235635	0.8782497042684109	1.0	0.3333333333333333	0.0	0.005700392536763536	12
1906	0.023351113587203657	0.005980190464657576	0.0057608693539963444	0.9609824560314553	-1	0	0	0.2857142857142857	2	0.875	7	0.3333333333333333	0.75	7	6	2	2	0	0.8333333333333334	5	6	10	0.2857142857142857	0	0.7156616606163659	0.9463190675230951	0.6162234819222542	0.874717073352777	0.8617743231646979	0.7986830150390276	0.7702413274235635	0.8873190014210478	0.6428571428571428	0.14285714285714285	0.0	0.0057608693539963444	17
3752	0.026414299903709422	0.007993125262734472	0.0077653597905426594	0.9563000199426183	-1	0	0	0.375	3	0.7	7	0.2857142857142857	0.7	9	7	2	2	0	0.8571428571428571	6	7	12	0.3333333333333333	0	0.7309922637482594	0.9395277445449468	0.7064703237855003	0.8492233198282712	0.7764199412258805	0.7667986906181627	0.7702413274235635	0.8684526002248883	0.5555555555555556	0.3333333333333333	0.0	0.0077653597905426594	59
4451	0.028268764927047	0.005041307589103041	0.0034649810664447458	0.9295630933619548	-1	0.25	1	0.5	5	0.6153846153846154	8	0.375	0.5384615384615384	9	7	5	1	0	0.4	4	10	15	0.08333333333333333	0.36363636363636365	0.7309922637482594	0.9146563093663244	0.7064703237855003	0.7935472673546868	0.8426053238736939	0.8552650430912464	0.7702413274235635	0.8619526463557501	1.0	0.2222222222222222	0.0	0.0034649810664447458	7
4235	0.016668162083356204	0.00024342938069483113	-0.0002380218962600558	0.9671007297092209	-1	0	0	0.375	3	0.6666666666666666	6	0.36666666666666664	0.5555555555555556	8	5	2	2	0	0.8333333333333334	6	5	11	0.4	0	0.7714089346990288	0.9414394567469906	0.7064703237855003	0.8213045362364041	0.755565223190433	0.8909263717613864	0.8081185223802186	0.8941893293167998	0.625	0.375	0.0	-2.380218962600558e-05	2
485	0.0010988930049398305	0.0001767906166832882	0.00017675893953872544	0.9957700677046208	-1	0	0	1.0	2	0.0	0	0.75	0	2	0	0	1	0	1.0	2	2	3	0.5	0	0	0	0	0	0	0	0	0	0	0	0	0.00017675893953872544	26
1945	0.02267651861015661	0.005753854433073088	0.005562442482432157	0.9608093558248597	-1	0	0	0.2857142857142857	2	0.875	7	0.3333333333333333	0.75	7	6	2	2	0	0.8333333333333334	5	6	10	0.2857142857142857	0	0.7156616606163659	0.9463190675230951	0.6162234819222542	0.874717073352777	0.8426053238736939	0.7758914641529288	0.7702413274235635	0.8826992438682187	0.5714285714285714	0.14285714285714285	0.0	0.005562442482432157	22
4441	0.035642514355402256	0.009134913989941151	0.00913472222934714	0.9488325639918618	-1	0	0	0.3	3	0.75	9	0.2916666666666667	0.6666666666666666	11	8	2	3	0	0.75	6	8	14	0.6	0	0.7309922637482594	0.9273008255890671	0.7064703237855003	0.8286318280596402	0.8426053238736939	0.8716526318672039	0.8081185223802186	0.8821053513301139	0.45454545454545453	0.2727272727272727	0.0	0.00913472222934714	42
4419	0.041267546611072306	0.011385504711499957	0.010649050945465347	0.9492506607816125	-1	0	0	0.2222222222222222	2	0.9090909090909091	10	0.325	0.7272727272727273	10	8	2	3	0	0.625	5	8	13	0.5	0	0.7309922637482594	0.9351800913856663	0.7064703237855003	0.8381685055898337	0.7153735351061731	0.8689794093279535	0.8081185223802186	0.8878120955386678	0.5	0.4	0.0	0.010649050945465347	60
1079	0.018161299344051633	0.0025155849077245036	-0.0007731680694954491	0.9824218322417485	-1	0	0	0.5714285714285714	4	0.5	4	0.4166666666666667	0.5	7	4	2	1	0	0.6666666666666666	6	4	10	0.2	0.5	0.7100688538856265	0.9403425717636258	0.7064703237855003	0.8792387675364459	0.7764199412258805	0.9001162400709016	0.8835137957687655	0.9100130697081252	1.0	0.2857142857142857	0.0	-7.731680694954491e-05	4
687	0.02353489670977165	0.0035089399693358525	0.0018362216343319523	0.9645577992210451	-1	0	0	0.5	4	0.6	6	0.3333333333333333	0.6	8	6	3	1	0	1.0	6	6	12	0.125	0.3333333333333333	0.7309922637482594	0.9641163246684096	0.6013372320078009	0.8618640579652885	0.8521898235191958	0.7835046361818202	0.8264304127082661	0.8943531571654711	1.0	0.125	0.0	0.0018362216343319523	108
2523	0.023230024101999026	0.006581438175912273	0.006446310744571206	0.9654847372439126	-1	0	0	0.375	3	0.7777777777777778	7	0.36666666666666664	0.6666666666666666	8	6	2	1	0	0.8333333333333334	5	6	11	0.16666666666666666	0.3333333333333333	0.7233269621823126	0.9433724552267215	0.6613469028538773	0.8613542443144754	0.8095126325497872	0.7719633964771516	0.7702413274235635	0.8757726793055726	1.0	0.25	0.0	0.006446310744571206	19
3959	0.013561255527480384	0.0005602239336325114	-0.0005058536365808705	0.9587309367229917	-1	0	0	0.25	2	0.8888888888888888	8	0.3142857142857143	0.6666666666666666	8	6	2	2	0	0.7142857142857143	7	5	11	0.3333333333333333	0	0.7891837420320542	0.9513229992523367	0.7064703237855003	0.7925864932499184	0.821582635080438	0.8789899448123061	0.8081185223802186	0.8907778650614511	0.625	0.625	0.0	-5.0585363658087046e-05	0
2063	0.022838274956958813	0.006801523164877023	0.0067277053882274064	0.9632855548565709	-1	0	0	0.2857142857142857	2	0.875	7	0.3333333333333333	0.75	7	6	2	2	0	0.8333333333333334	5	6	10	0.2857142857142857	0	0.7156616606163659	0.9463190675230951	0.6162234819222542	0.874717073352777	0.8617743231646979	0.7986830150390276	0.7702413274235635	0.8873190014210478	0.6428571428571428	0.14285714285714285	0.0	0.0067277053882274064	25
1869	0.023696257001936272	0.0055757197838534715	0.005478268802585407	0.9638641127597107	-1	0	0	0.2857142857142857	2	0.875	7	0.3333333333333333	0.75	8	6	1	2	0	0.8333333333333334	5	6	10	0.5	0	0.7233269621823126	0.9433724552267215	0.6613469028538773	0.8613542443144754	0.8521898235191958	0.7980770586576424	0.7702413274235635	0.881281586963841	0.625	0.25	0.0	0.005478268802585407	21
2589	0.017027720693325116	0.0011507126903290133	-6.825414264183572e-05	0.9776766780861568	-1	0.3333333333333333	1	0.625	5	0.5	5	0.4	0.5	8	5	3	1	0	0.8333333333333334	6	5	12	0.14285714285714285	1.0	0.7100688538856265	0.9355691742530039	0.7232339898694328	0.8714279542341808	0.8521898235191958	0.8954884483039085	0.834505892518293	0.9042841272119635	1.0	0.125	0.0	-6.825414264183572e-06	6
2535	0.026484316303729848	0.006608595593856667	0.006599933020483042	0.957986200047865	-1	0	0	0.375	3	0.7	7	0.2857142857142857	0.7	10	7	1	2	0	0.8571428571428571	6	7	12	0.6666666666666666	0	0.7233269621823126	0.9312204728767295	0.7064703237855003	0.8387940710886589	0.8521898235191958	0.7914894789117363	0.7540844621307496	0.8656384717402027	0.6	0.3	0.0	0.006599933020483042	124
2739	0.0114014846337816	0.0008447771119668908	-0.0002704252231913349	0.9754423923430621	-1	0	0	0.5	3	0.5714285714285714	4	0.42857142857142855	0.5714285714285714	6	4	2	2	0	0.42857142857142855	7	3	9	0.3333333333333333	0	0.7128652572509961	0.9548625539787996	0.6697287358958435	0.8683054337183007	0.8521898235191958	0.7541942996129308	0.834505892518293	0.88284729722686	0.5833333333333334	0.16666666666666666	0.0	-2.704252231913349e-05	1
358	3.721954409893584e-09	3.721367542354539e-09	3.6999364072577497e-09	0.9999997886891995	-1	0	0	0	0	0	0	1.0	0	0	0	0	1	0	1.0	1	1	1	0.25	0	0	0	0	0	0	0	0	0	0	0	0	-0.1	1
4022	0.03571260233630553	0.0090815055806302	0.00902244199608602	0.9510786846468554	-1	0	0	0.3	3	0.75	9	0.2916666666666667	0.6666666666666666	11	8	2	2	0	0.75	6	8	14	0.4	0	0.7309922637482594	0.9274451921159185	0.7064703237855003	0.8286318280596402	0.8426053238736939	0.8716526318672039	0.8081185223802186	0.8821796342323888	0.5909090909090909	0.2727272727272727	0.0	0.00902244199608602	34
1795	0.022571712458469	0.006301955244068745	0.006156660879354719	0.9594637070447577	-1	0	0	0.375	3	0.6666666666666666	6	0.3055555555555556	0.6666666666666666	7	6	3	2	0	1.0	6	6	11	0.2222222222222222	0	0.7156616606163659	0.9463190675230951	0.6162234819222542	0.874717073352777	0.8617743231646979	0.7986830150390276	0.7702413274235635	0.8873190014210478	0.6428571428571428	0.14285714285714285	0.0	0.006156660879354719	78
591	6.013520024578653e-09	5.353036739346543e-09	4.850328387086695e-10	0.9999993307904478	-1	0	0	1.0	1	0	0	1.0	0	0	0	1	3	0	0.5	2	1	2	0.5	0	0	0	0	0	0	0	0	0	0	0	0	-0.1	2
2025	0.023294196068286335	0.006453882450103304	0.006365035261425728	0.9651640664119885	-1	0	0	0.2857142857142857	2	0.875	7	0.3333333333333333	0.75	8	6	1	2	0	0.8333333333333334	5	6	10	0.5	0	0.7230187027710434	0.9433614349490589	0.6613469028538773	0.8613542443144754	0.8984562822227588	0.8154717991662701	0.7702413274235635	0.885113296832492	0.625	0.5	0.0	0.006365035261425728	24
2461	0.02308997337876304	0.005376493490078146	0.0050693078581992455	0.9634668965240548	-1	0	0	0.375	3	0.7777777777777778	7	0.36666666666666664	0.6666666666666666	8	6	2	1	0	0.8333333333333334	5	6	11	0.16666666666666666	0.3333333333333333	0.7233269621823126	0.9433724552267215	0.6613469028538773	0.8613542443144754	0.8095126325497872	0.7719633964771516	0.7702413274235635	0.8757726793055726	1.0	0.25	0.0	0.0050693078581992455	20
2095	0.018272597296475193	0.0019158974077324402	0.000710884117567798	0.9776473937332403	-1	0.3333333333333333	1	0.5	4	0.5555555555555556	5	0.44	0.5555555555555556	9	5	1	2	0	1.0	5	5	11	1.0	0.6666666666666666	0.7100688538856265	0.9257613884230226	0.7064703237855003	0.8521267654795796	0.8617743231646979	0.8978059855003903	0.7702413274235635	0.8956000096371722	0.6111111111111112	0.3333333333333333	0.0	0.000710884117567798	2
4005	0.034738441212266255	0.010278620964514124	0.010100231828458909	0.9505554832765182	-1	0	0	0.3	3	0.75	9	0.2916666666666667	0.6666666666666666	11	8	2	2	0	0.75	6	8	14	0.4	0	0.7309922637482594	0.9273008255890671	0.7064703237855003	0.8286318280596402	0.8426053238736939	0.8716526318672039	0.8081185223802186	0.8821053513301139	0.5909090909090909	0.2727272727272727	0.0	0.010100231828458909	37
2890	0.026015402099155045	0.004955880886205974	0.004955824121767845	0.9565938655030556	-1	0	0	0.375	3	0.7	7	0.2857142857142857	0.7	10	7	1	2	0	0.8571428571428571	6	7	12	0.6666666666666666	0	0.7233269621823126	0.9312204728767295	0.7064703237855003	0.8387940710886589	0.8521898235191958	0.7914894789117363	0.7540844621307496	0.8656384717402027	0.6	0.3	0.0	0.004955824121767845	17
364	0.001605759206827005	0.0002772290450469516	0.0001575868374755205	0.9969936984203394	-1	0	0	1.0	2	0.0	0	0.75	0	2	0	0	0	0	1.0	2	2	3	0.0	0	0	0	0	0	0	0	0	0	0	0	0	0.0001575868374755205	61
1003	0.023367836224875708	0.004243119750995222	0.004012933648145355	0.9630943174354762	-1	0	0	0.375	3	0.6666666666666666	6	0.3055555555555556	0.6666666666666666	8	6	2	2	0	1.0	6	6	11	0.3333333333333333	0	0.7239434810048511	0.9475313494298513	0.6613469028538773	0.8613542443144754	0.8521898235191958	0.7980770586576424	0.7702413274235635	0.8840665089843265	0.625	0.25	0.0	0.004012933648145355	23
1777	0.013988799998687768	0.000444964064520062	2.3374637100737977e-05	0.9604258202501237	-1	0	0	0.2857142857142857	2	0.875	7	0.5555555555555556	0.875	9	7	0	2	0	0.2222222222222222	9	2	10	1.0	0	0.7156616606163659	0.9392103167355744	0.7232339898694328	0.8615980420615758	0.8617743231646979	0.780555380240826	0.7702413274235635	0.8749059564749292	0.6111111111111112	0.1111111111111111	0.0	2.3374637100737977e-05	10
5040	0.04208514525329895	0.01058786559522999	0.010404892728242321	0.9483871040270592	-1	0	0	0.2222222222222222	2	0.9090909090909091	10	0.325	0.7272727272727273	10	8	2	2	0	0.625	5	8	13	0.3333333333333333	0	0.7309922637482594	0.9351800913856663	0.7064703237855003	0.8381685055898337	0.7153735351061731	0.8689794093279535	0.8081185223802186	0.8878120955386678	0.6	0.4	0.0	0.010404892728242321	82
1431	0.021207370196925354	0.0032054166761700323	0.002429062460910627	0.9560221226713973	-1	0	0	0.5	4	0.5555555555555556	5	0.36666666666666664	0.5555555555555556	7	5	3	1	0	0.8333333333333334	5	6	11	0.125	0.3333333333333333	0.7309922637482594	0.9073479497262852	0.7064703237855003	0.8748974635450676	0.7764199412258805	0.7826764784523589	0.7702413274235635	0.8624741655265851	1.0	0.2857142857142857	0.0	0.002429062460910627	11
830	0.039360555286822405	0.00509930500463419	0.005005566456987418	0.9132976148898673	-1	0	0	0.4	4	0.6666666666666666	8	0.2916666666666667	0.6666666666666666	9	8	4	1	0	0.75	6	8	14	0.09090909090909091	0.25	0.7100688538856265	0.9331432522438051	0.7232339898694328	0.8505544809872732	0.8617743231646979	0.7687702482365216	0.7702413274235635	0.8651548159052582	1.0	0.1111111111111111	0.0	0.005005566456987418	13
1084	0.022018705386673623	0.004097517681311516	0.004090157455523432	0.9603124169570666	-1	0	0	0.375	3	0.6666666666666666	6	0.3055555555555556	0.6666666666666666	7	6	3	2	0	1.0	6	6	11	0.2222222222222222	0	0.7168946982614429	0.9495285228140083	0.6162234819222542	0.8759509523577936	0.8617743231646979	0.7986830150390276	0.7702413274235635	0.8898383744453827	0.6428571428571428	0	0.0	0.004090157455523432	21
4472	0.0355492161201731	0.010408772457723998	0.010160286568903614	0.9512852042776716	-1	0	0	0.3	3	0.75	9	0.2916666666666667	0.6666666666666666	11	8	2	2	0	0.75	6	8	14	0.4	0	0.7309922637482594	0.9273008255890671	0.7064703237855003	0.8286318280596402	0.8426053238736939	0.8716526318672039	0.8081185223802186	0.8821053513301139	0.5909090909090909	0.2727272727272727	0.0	0.010160286568903614	36
744	0.0013585004095607632	0.00038169205004650426	0.0003793204780442398	0.9958986899875734	-1	0	0	1.0	2	0.0	0	0.75	0	2	0	0	0	0	1.0	2	2	3	0.0	0	0	0	0	0	0	0	0	0	0	0	0	0.0003793204780442398	18
3419	0.029185422140522145	0.0055091927650770325	0.005442066981290391	0.9567024849253064	-1	0	0	0.25	2	0.8888888888888888	8	0.3142857142857143	0.7777777777777778	9	7	1	2	0	0.7142857142857143	5	7	11	0.5	0	0.7309922637482594	0.9395277445449468	0.7064703237855003	0.8492233198282712	0.8426053238736939	0.7949352770640405	0.7702413274235635	0.8745954696411783	0.6666666666666666	0.3333333333333333	0.0	0.005442066981290391	10
3092	0.014828601167157065	0.0012691451053702786	7.858142364499696e-05	0.9755884022619995	-1	0.25	1	0.6	6	0.46153846153846156	6	0.30612244897959184	0.46153846153846156	11	6	3	1	0	1.0	7	7	15	0.2	0.5	0.7156616606163659	0.9507169812778143	0.6162234819222542	0.8573933044854178	0.8426053238736939	0.7649131609803185	0.7702413274235635	0.8784411229948504	1.0	0.09090909090909091	0.0	7.858142364499696e-05	1
3951	0.03882969545072256	0.006816283964001154	0.0048952176412811734	0.945806348060377	-1	0	0	0.3	3	0.75	9	0.25925925925925924	0.75	12	9	1	2	0	0.6666666666666666	6	9	14	0.6666666666666666	0	0.7242517404161204	0.9368378149645326	0.7064703237855003	0.8339320339226524	0.745980723544931	0.8886503176787509	0.7898053660238412	0.8937086397967625	0.5833333333333334	0.25	0.0	0.0048952176412811734	6
2019	0.023226333767152885	0.005778300344679988	0.005588468515001147	0.9607470694475393	-1	0	0	0.2857142857142857	2	0.875	7	0.3333333333333333	0.75	7	6	2	2	0	0.8333333333333334	5	6	10	0.2857142857142857	0	0.7156616606163659	0.9463190675230951	0.6162234819222542	0.874717073352777	0.8617743231646979	0.7986830150390276	0.7702413274235635	0.8873190014210478	0.6428571428571428	0.14285714285714285	0.0	0.005588468515001147	25
879	0.023500016635714625	0.004633140564773142	0.004632712387547545	0.9614860538983224	-1	0	0	0.375	3	0.6666666666666666	6	0.3055555555555556	0.6666666666666666	8	6	2	2	0	1.0	6	6	11	0.3333333333333333	0	0.7183907168652783	0.9416161654927013	0.5608889669537229	0.8696463979387006	0.8984562822227588	0.7995116427922038	0.8344718008793772	0.8829375070275857	0.625	0.25	0.0	0.004632712387547545	26
1213	0.023359496564284335	0.0051359248340796205	0.005133930489997185	0.9612857287784682	-1	0	0	0.375	3	0.6666666666666666	6	0.3055555555555556	0.6666666666666666	8	6	2	2	0	1.0	6	6	11	0.3333333333333333	0	0.7239434810048511	0.9475313494298513	0.6613469028538773	0.8613542443144754	0.8521898235191958	0.7980770586576424	0.7702413274235635	0.8840665089843265	0.625	0.25	0.0	0.005133930489997185	14
787	0.014190018819942292	0.00020244122594600277	2.1199600353025947e-05	0.9768261472498407	-1	0	0	0.5	2	0.75	3	0.6	0.75	5	3	0	0	0	0.4	5	2	6	0.0	0	0.7309922637482594	0.5230458077116922	0.44349484891203816	0.7521533511132267	0.649356123216168	0.8504247472812743	0.7702413274235635	0.7271290445647935	0	0	0.0	2.1199600353025947e-05	6
1109	0.023353480417559747	0.004619867841472741	0.004451885494567812	0.9642710634362998	-1	0	0	0.375	3	0.6666666666666666	6	0.3055555555555556	0.6666666666666666	8	6	2	2	0	1.0	6	6	11	0.3333333333333333	0	0.7239434810048511	0.9475313494298513	0.6613469028538773	0.8613542443144754	0.8521898235191958	0.7980770586576424	0.7702413274235635	0.8840665089843265	0.625	0.25	0.0	0.004451885494567812	37
2906	0.022709325444955745	0.004967599440052371	0.004956303652360004	0.9593521109670621	-1	0	0	0.375	3	0.6666666666666666	6	0.3055555555555556	0.6666666666666666	8	6	2	2	0	1.0	6	6	11	0.3333333333333333	0	0.7125569978397269	0.9373175761230311	0.6697287358958435	0.8620997319965398	0.8984562822227588	0.7892930626103827	0.7702413274235635	0.875753472890779	0.625	0.375	0.0	0.004956303652360004	16
2658	0.025323718181045153	0.006790659853982574	0.006195406756550111	0.9548043416905556	-1	0	0	0.375	3	0.7	7	0.2857142857142857	0.7	9	7	2	2	0	0.8571428571428571	6	7	12	0.3333333333333333	0	0.7309922637482594	0.9395277445449468	0.7064703237855003	0.8492233198282712	0.7764199412258805	0.7667986906181627	0.7702413274235635	0.8684526002248883	0.6111111111111112	0.3333333333333333	0.0	0.006195406756550111	45
813	0.017236744442402818	0.001305861390070269	0.001071342073972687	0.9336454329172841	-1	0	0	0.2857142857142857	2	0.875	7	0.4166666666666667	0.75	8	6	1	2	0	0.6666666666666666	4	6	10	0.5	0	0.23674663711457095	0.9462747887562137	0.3791351679282779	0.9457797249376942	0.8942155611655256	0.8510406244492098	0.9638787709215813	0.9234470319835384	0.5625	0.125	0.0	0.001071342073972687	11
806	0.02885467506207813	0.0037150506232670275	0.003707955232859172	0.9496697144374167	-1	0.25	1	0.5	5	0.6153846153846154	8	0.3125	0.6153846153846154	11	8	3	1	0	0.75	6	8	15	0.14285714285714285	0.4444444444444444	0.7100688538856265	0.9517792567079806	0.6162234819222542	0.8701955947566813	0.8426053238736939	0.803420323501272	0.7702413274235635	0.8906775897452004	1.0	0.09090909090909091	0.0	0.003707955232859172	15
764	0.02887593135798785	0.0036455041779870486	0.003644419547679529	0.9486193349182445	-1	0.25	1	0.5	5	0.6153846153846154	8	0.3125	0.6153846153846154	11	8	3	1	0	0.75	6	8	15	0.14285714285714285	0.4444444444444444	0.7156616606163659	0.955959736203011	0.7064703237855003	0.8412008539576358	0.8426053238736939	0.7539217330118205	0.7702413274235635	0.8759705643016776	1.0	0.18181818181818182	0.0	0.003644419547679529	25
3543	0.02694229701095475	0.008061242363308276	0.00786470119081213	0.955951306763559	-1	0	0	0.375	3	0.7	7	0.2857142857142857	0.7	9	7	2	2	0	0.8571428571428571	6	7	12	0.3333333333333333	0	0.7309922637482594	0.9395277445449468	0.7064703237855003	0.8492233198282712	0.8426053238736939	0.7949352770640405	0.7702413274235635	0.8745954696411783	0.6111111111111112	0.4444444444444444	0.0	0.00786470119081213	23
1786	0.022897571101827576	0.006199588897775147	0.006142793929704208	0.964763806286981	-1	0	0	0.2857142857142857	2	0.875	7	0.3333333333333333	0.75	8	6	1	2	0	0.8333333333333334	5	6	10	0.5	0	0.7233269621823126	0.9433724552267215	0.6613469028538773	0.8613542443144754	0.8521898235191958	0.7980770586576424	0.7702413274235635	0.881281586963841	0.625	0.25	0.0	0.006142793929704208	29
2137	0.06461074520115462	0.019148921237345858	0.0027838969252232753	0.6289845900251468	-1	0	0	0.3	3	0.8333333333333334	10	0.28	0.8333333333333334	10	10	3	1	0	0.5	5	10	14	0.1	0.2222222222222222	0.7128652572509961	0.9207498763825498	0.6697287358958435	0.8559538434579116	0.8521898235191958	0.7822676059571153	0.7702413274235635	0.8626959005540202	1.0	0.1	0.0	0.0027838969252232753	3
1304	0.02456675296390921	0.0014633108751452217	0.0014162135437214966	0.9593110921531139	-1	0.25	1	0.5	5	0.5384615384615384	7	0.35714285714285715	0.5384615384615384	12	7	2	2	0	0.8571428571428571	6	7	15	0.6666666666666666	0.4444444444444444	0.7137900354848039	0.9475335476891039	0.6697287358958435	0.8501385670211219	0.8617743231646979	0.7681182346228154	0.7702413274235635	0.8746116499603929	0.5833333333333334	0.08333333333333333	0.0	0.0014162135437214966	2
298	0.017955694054297075	0.0011002860376824305	0.0004987298076174965	0.931652855035781	-1	0	0	0.375	3	0.7	7	0.6	0.5	7	5	4	2	0	0.8	5	4	12	0.2	0	0.8375794328514583	0.9068383443258027	0.3562392479080586	0.7685164308982494	0.8047796454389797	0.8873698468795138	0.9169864389050224	0.8637247975105609	0.5714285714285714	0	0.0	0.0004987298076174965	1
4181	0.03420534521884759	0.010446054406697169	0.010336365711365227	0.9511392206284257	-1	0	0	0.3	3	0.75	9	0.2916666666666667	0.6666666666666666	11	8	2	2	0	0.75	6	8	14	0.4	0	0.7309922637482594	0.9273008255890671	0.7064703237855003	0.8286318280596402	0.8426053238736939	0.8716526318672039	0.8081185223802186	0.8821053513301139	0.5909090909090909	0.36363636363636365	0.0	0.010336365711365227	28
762	0.03168799045867015	0.004443103917290434	0.004442039904078648	0.9292639785280911	-1	0.25	1	0.4	4	0.6666666666666666	8	0.2916666666666667	0.6666666666666666	11	8	2	2	0	0.75	6	8	14	0.4	0.25	0.7175112170839814	0.9560951616622878	0.7064703237855003	0.8412008539576358	0.8617743231646979	0.7746135892659339	0.7702413274235635	0.8801857569340809	0.5909090909090908	0.18181818181818182	0.0	0.004442039904078648	29
2917	0.022630723017109153	0.0015508840952513355	-0.00028348358684445694	0.957149480388816	-1	0.25	1	0.4	4	0.6666666666666666	8	0.3333333333333333	0.6666666666666666	11	8	2	2	0	0.8571428571428571	7	6	14	0.4	0.5714285714285714	0.7156616606163659	0.9272890075365648	0.7064703237855003	0.8368896547021323	0.8426053238736939	0.9130504989714128	0.8081185223802186	0.8982107803850272	0.5909090909090909	0.2727272727272727	0.0	-2.8348358684445694e-05	3
517	0.019486550612446377	0.0006490386195168491	-0.0005121669185965972	0.9513450282223372	-1	0.25	1	0.6	6	0.46153846153846156	6	0.35714285714285715	0.46153846153846156	11	6	3	1	0	0.8571428571428571	6	7	15	0.2	0.6666666666666666	0.7168946982614429	0.9589569257503454	0.6162234819222542	0.8614309833465739	0.8426053238736939	0.7344498220642266	0.7702413274235635	0.8806488992131976	1.0	0.09090909090909091	0.0	-5.1216691859659724e-05	3
1641	0.016919031946364703	0.0009385569089667656	-0.0004808615515248966	0.9804413676342398	-1	0	0	0.5	3	0.5714285714285714	4	0.5	0.5714285714285714	6	4	2	2	0	0.5	6	3	9	0.3333333333333333	0	0.675085252049773	0.9324885992419769	0.6697287358958435	0.8951301366877525	0.8984562822227588	0.9273992702788474	0.9213904959042273	0.9197586890970966	0.6666666666666667	0.16666666666666666	0.0	-4.8086155152489665e-05	5
2236	0.022867145427363785	0.0058891243598020475	0.005694208913025238	0.9609285327974438	-1	0	0	0.2857142857142857	2	0.875	7	0.3333333333333333	0.75	7	6	2	2	0	0.8333333333333334	5	6	10	0.2857142857142857	0	0.7156616606163659	0.9463190675230951	0.6162234819222542	0.874717073352777	0.8617743231646979	0.7986830150390276	0.7702413274235635	0.8873190014210478	0.6428571428571428	0.14285714285714285	0.0	0.005694208913025238	32
4804	0.036050826515837346	0.008027673764678922	0.008001904367282632	0.9494204355077002	-1	0	0	0.3	3	0.75	9	0.2916666666666667	0.6666666666666666	11	8	2	2	0	0.75	6	8	14	0.4	0	0.7309922637482594	0.9273008255890671	0.7064703237855003	0.8286318280596402	0.7813909469961782	0.869995970389214	0.8081185223802186	0.8815938633225098	0.5909090909090909	0.36363636363636365	0.0	0.008001904367282632	22
4046	0.03496281663939567	0.006589433674359196	0.006527258542712452	0.9499076935490327	-1	0	0	0.3	3	0.75	9	0.2916666666666667	0.6666666666666666	11	8	2	2	0	0.75	6	8	14	0.4	0	0.7309922637482594	0.9272876606031821	0.7064703237855003	0.8286318280596402	0.8426053238736939	0.8716526318672039	0.8081185223802186	0.88209858211787	0.5909090909090909	0.2727272727272727	0.0	0.006527258542712452	11
4369	0.03542593258429112	0.009924455925669822	0.009768051516019487	0.9502913179746503	-1	0	0	0.3	3	0.75	9	0.2916666666666667	0.6666666666666666	11	8	2	2	0	0.75	6	8	14	0.4	0	0.7309922637482594	0.9273008255890671	0.7064703237855003	0.8286318280596402	0.8426053238736939	0.8716526318672039	0.8081185223802186	0.8821053513301139	0.6363636363636364	0.09090909090909091	0.0	0.009768051516019487	43
3270	0.03481525071864618	0.0037399249665091205	0.0037353419497332023	0.9270711720323696	-1	0	0	0.3	3	0.75	9	0.25925925925925924	0.75	11	9	2	2	0	0.6666666666666666	6	9	14	0.3333333333333333	0	0.7309922637482594	0.9276739461142448	0.7064703237855003	0.8575366166823325	0.8426053238736939	0.7915317862722329	0.7702413274235635	0.8691600816698146	0.5909090909090909	0.18181818181818182	0.0	0.0037353419497332023	8
2534	0.022698677430029502	0.005754849900125614	0.005484658189081792	0.9618227987337569	-1	0	0	0.375	3	0.7777777777777778	7	0.36666666666666664	0.6666666666666666	7	6	3	1	0	0.8333333333333334	5	6	11	0.1111111111111111	0.3333333333333333	0.7156616606163659	0.9463190675230951	0.6162234819222542	0.874717073352777	0.8426053238736939	0.7758914641529288	0.7702413274235635	0.8826992438682187	1.0	0.14285714285714285	0.0	0.005484658189081792	21
3756	0.026502328612539306	0.005380585591380355	0.005374698737295629	0.9574637459457631	-1	0	0	0.375	3	0.7	7	0.2857142857142857	0.7	10	7	1	2	0	0.8571428571428571	6	7	12	0.6666666666666666	0	0.7236352215935818	0.9312887199320032	0.7064703237855003	0.8387940710886589	0.8521898235191958	0.7914894789117363	0.7540844621307496	0.8656797960546053	0.6	0.3	0.0	0.005374698737295629	19
2282	0.013085003764396735	0.0011330203790161516	-0.0011330041235999698	0.9703449753006275	-1	0	0	0.42857142857142855	3	0.75	6	0.4166666666666667	0.75	8	6	1	1	0	0.375	8	3	10	0.25	1.0	0.7128652572509961	0.9373333699750451	0.6697287358958435	0.8620997319965398	0.821582635080438	0.782586633568474	0.7702413274235635	0.8743101825837806	1.0	0.125	0.0	-0.00011330041235999698	1
4223	0.03598322541779802	0.007052667329717333	0.007052028095632793	0.9485706713020567	-1	0	0	0.3	3	0.75	9	0.2916666666666667	0.6666666666666666	11	8	2	2	0	0.75	6	8	14	0.4	0	0.7309922637482594	0.9273008255890671	0.7064703237855003	0.8286318280596402	0.8426053238736939	0.8716526318672039	0.8081185223802186	0.8821053513301139	0.5909090909090909	0.36363636363636365	0.0	0.007052028095632793	14
4928	0.03129886476284869	0.008332051332568735	0.008331972918131786	0.9486342193781143	-1	0.25	1	0.5	5	0.5384615384615384	7	0.3125	0.5384615384615384	11	7	3	3	0	0.75	6	8	15	0.5	0.4	0.7175112170839814	0.9539684915689393	0.7064703237855003	0.8412008539576358	0.8617743231646979	0.819191049275381	0.7702413274235635	0.8879321053947166	0.5454545454545454	0.2727272727272727	0.0	0.008331972918131786	12
2992	0.02735657465552004	0.0010894183578778382	-0.0009913205190785028	0.8920185738391735	-1	0	0	0.3	3	0.7692307692307693	10	0.3333333333333333	0.7692307692307693	12	10	2	2	0	0.5555555555555556	5	9	15	0.3333333333333333	0	0.7239434810048511	0.9515181194344675	0.7064703237855003	0.8317488119259864	0.8521898235191958	0.759886264534443	0.7540844621307496	0.8709066532907929	0.5833333333333334	0.3333333333333333	0.0	-9.913205190785028e-05	1
4989	0.0350784143970188	0.010201760955726119	0.01018174149665513	0.9505320316006834	-1	0	0	0.3	3	0.75	9	0.2916666666666667	0.6666666666666666	11	8	2	2	0	0.75	6	8	14	0.4	0	0.7309922637482594	0.9273008255890671	0.7064703237855003	0.8286318280596402	0.8426053238736939	0.8716526318672039	0.8081185223802186	0.8821053513301139	0.5909090909090909	0.2727272727272727	0.0	0.01018174149665513	33
980	0.023408743677341727	0.004190996527363603	0.004184600422726284	0.9637936029336133	-1	0	0	0.375	3	0.6666666666666666	6	0.3055555555555556	0.6666666666666666	8	6	2	2	0	1.0	6	6	11	0.3333333333333333	0	0.7239434810048511	0.9475313494298513	0.6613469028538773	0.8613542443144754	0.8521898235191958	0.7980770586576424	0.7702413274235635	0.8840665089843265	0.625	0.25	0.0	0.004184600422726284	21
3514	0.02816247904460813	0.004888105624790333	0.0048694002065073376	0.9551016240038903	-1	0	0	0.375	3	0.7	7	0.2857142857142857	0.7	9	7	2	2	0	0.8571428571428571	6	7	12	0.3333333333333333	0	0.7156616606163659	0.9346972797547877	0.7064703237855003	0.8499038805463145	0.8617743231646979	0.8398510025459324	0.7702413274235635	0.8826103858082479	0.6111111111111112	0.4444444444444444	0.0	0.0048694002065073376	14
4450	0.03609305593304591	0.010309657824336904	0.010066267328203813	0.9505787690636069	-1	0	0	0.3	3	0.75	9	0.2916666666666667	0.6666666666666666	11	8	2	2	0	0.75	6	8	14	0.4	0	0.7309922637482594	0.9273008255890671	0.7064703237855003	0.8286318280596402	0.7813909469961782	0.869995970389214	0.8081185223802186	0.8815938633225098	0.5909090909090908	0.36363636363636365	0.0	0.010066267328203813	44
2327	0.023077047601434683	0.005864924724103777	0.005651466728651634	0.9618813769317391	-1	0	0	0.375	3	0.7777777777777778	7	0.36666666666666664	0.6666666666666666	7	6	3	1	0	0.8333333333333334	5	6	11	0.1111111111111111	0.3333333333333333	0.7156616606163659	0.9463190675230951	0.6162234819222542	0.874717073352777	0.8426053238736939	0.7758914641529288	0.7702413274235635	0.8826992438682187	1.0	0.14285714285714285	0.0	0.005651466728651634	47
3032	0.0303489708152595	0.005841169080126859	0.005011364592889497	0.9459443175394631	-1	0.25	1	0.5	5	0.6153846153846154	8	0.3125	0.6153846153846154	10	8	4	1	0	0.75	6	8	15	0.1	0.4444444444444444	0.7128652572509961	0.9560294258179337	0.6697287358958435	0.8514623347028566	0.8521898235191958	0.7525226579715953	0.7702413274235635	0.8785921874632593	1.0	0.1	0.0	0.005011364592889497	14
3164	0.026981718296678846	0.0063930983785156605	0.006321293328669062	0.9555424735471624	-1	0	0	0.375	3	0.7	7	0.2857142857142857	0.7	9	7	2	2	0	0.8571428571428571	6	7	12	0.3333333333333333	0	0.7309922637482594	0.9395277445449468	0.7064703237855003	0.8492233198282712	0.7764199412258805	0.7667986906181627	0.7702413274235635	0.8684526002248883	0.6111111111111112	0.3333333333333333	0.0	0.006321293328669062	28
1080	0.022770329168210694	0.0047264052574474405	0.004716906350300917	0.9602455652861536	-1	0	0	0.375	3	0.6666666666666666	6	0.3055555555555556	0.6666666666666666	7	6	3	2	0	1.0	6	6	11	0.2222222222222222	0	0.7309922637482594	0.9547770804925753	0.6162234819222542	0.875533708948493	0.8617743231646979	0.7986830150390276	0.7702413274235635	0.8934286733869682	0.6428571428571428	0.14285714285714285	0.0	0.004716906350300917	27
1475	0.01780748658755075	0.0016978973980813987	-0.0011482073857463756	0.9636399306039541	-1	0	0	0.5	4	0.6	6	0.3333333333333333	0.6	7	6	4	1	0	1.0	6	6	12	0.09090909090909091	0.3333333333333333	0.7309922637482594	0.9595855419893103	0.6162234819222542	0.8868194978700484	0.7813909469961782	0.7585171909787092	0.7702413274235635	0.8931675879914941	1.0	0.14285714285714285	0.0	-0.00011482073857463757	4
576	0.0010424250146188457	0.00014065002248135752	0.00014064556525408066	0.9958793410523398	-1	0	0	1.0	1	0	0	1.0	0	1	0	0	0	0	0.5	1	2	2	0.0	0	0	0	0	0	0	0	0	0	0	0	0	0.00014064556525408066	17
4492	0.028012084442211236	0.007370384662607147	0.007365815257830885	0.9565485265775807	-1	0	0	0.375	3	0.7	7	0.2857142857142857	0.7	8	7	3	2	0	0.8571428571428571	6	7	12	0.2222222222222222	0	0.7137900354848039	0.9373812609154172	0.6697287358958435	0.8620997319965398	0.8984562822227588	0.7892930626103827	0.7702413274235635	0.8757928002724916	0.625	0.125	0.0	0.007365815257830885	15
1285	0.03500810950305122	0.006481411608793424	0.0038897576102459924	0.946184660048994	-1	0.25	1	0.5	5	0.5384615384615384	7	0.3125	0.5384615384615384	11	7	3	3	0	0.75	6	8	15	0.5	0.4	0.7156616606163659	0.9526590312572907	0.6162234819222542	0.8573933044854178	0.8617743231646979	0.7836557361056987	0.7702413274235635	0.8836641062046294	0.5454545454545454	0.09090909090909091	0.0	0.0038897576102459924	14
1261	0.023031701101284382	0.004225884081963295	0.00422342303170914	0.9637564705261739	-1	0	0	0.375	3	0.6666666666666666	6	0.3055555555555556	0.6666666666666666	8	6	2	2	0	1.0	6	6	11	0.3333333333333333	0	0.7233269621823126	0.9473778517101025	0.6613469028538773	0.8613542443144754	0.8095126325497872	0.7719633964771516	0.7702413274235635	0.8785594278441556	0.625	0.25	0.0	0.00422342303170914	26
1379	0.01620350028297808	0.0012324840134926645	0.0011829372395984192	0.9783295789890205	-1	0.3333333333333333	1	0.625	5	0.5	5	0.4	0.5	9	5	2	1	0	0.8333333333333334	6	5	12	0.25	1.0	0.7100688538856265	0.9338079018364298	0.7232339898694328	0.8588401483780916	0.8426053238736939	0.8850675935925172	0.7702413274235635	0.897022748467866	1.0	0.2222222222222222	0.0	0.0011829372395984192	6
2355	0.02964718228234538	0.005362802562909313	0.005273720445479485	0.95578609850585	-1	0	0	0.25	2	0.8888888888888888	8	0.3142857142857143	0.7777777777777778	9	7	1	2	0	0.7142857142857143	5	7	11	0.5	0	0.7309922637482594	0.9395277445449468	0.7064703237855003	0.8492233198282712	0.8426053238736939	0.7949352770640405	0.7702413274235635	0.8745954696411783	0.6111111111111112	0.3333333333333333	0.0	0.005273720445479485	20
3117	0.012479472392964468	0.00042572663060779945	-0.00040175344671692883	0.965052437603075	-1	0	0	0.42857142857142855	3	0.625	5	0.35714285714285715	0.625	8	5	1	1	0	0.5714285714285714	7	4	10	0.3333333333333333	0	0.7968490435980009	0.9514699945152678	0.7064703237855003	0.8140221187703666	0.740333078739042	0.7635739245408805	0.7081836087556083	0.8670188514764903	1.0	0.5	0.0	-4.017534467169288e-05	2
[truncated: 4,024 more rows]
