# Supplementary material for: Environmental influences on evolvable robots
Source: PLoS One. 2020 May 29;15(5):e0233848. doi: 10.1371/journal.pone.0233848 (PMC7259730; doi:10.1371/journal.pone.0233848)
Supplement: S1 Dataset — (ZIP) [file pone.0233848.s003.zip › data_plosone/snapshots_ids_flat_7.tsv]

generation	robot_id
72	3131
72	3341
72	3654
72	3618
72	2970
72	3474
72	3667
72	3313
72	3611
72	3542
72	3670
72	3685
72	3545
72	3274
72	3472
72	3459
72	3533
72	3589
72	3691
72	3439
72	3644
72	3498
72	3491
72	3464
72	3666
72	3661
72	3234
72	3681
72	3596
72	3497
72	3393
72	3613
72	3645
72	3361
72	2984
72	3375
72	3679
72	3651
72	3635
72	3414
72	3609
72	3367
72	3273
72	3257
72	3496
72	2949
72	3445
72	3538
72	3700
72	3687
72	3083
72	3352
72	3019
72	3425
72	3603
72	3620
72	3674
72	3655
72	3602
72	3517
72	3584
72	3553
72	3405
72	3663
72	3688
72	3055
72	3587
72	3109
72	3165
72	3477
72	3338
72	3520
72	2904
72	2449
72	3481
72	3476
72	3307
72	3659
72	3671
72	3683
72	3658
72	3696
72	3632
72	3567
72	3694
72	3610
72	3592
72	3171
72	3660
72	3132
72	3628
72	3672
72	3143
72	3636
72	3552
72	3574
72	3619
72	3289
72	3664
72	3416
50	2598
50	2414
50	2237
50	2448
50	2579
50	2584
50	1925
50	2560
50	2554
50	2442
50	2473
50	2558
50	2556
50	2559
50	2520
50	2566
50	2395
50	2405
50	2468
50	2235
50	2424
50	2373
50	2571
50	2106
50	2272
50	2484
50	2600
50	2585
50	2154
50	2496
50	2441
50	2331
50	2544
50	2596
50	2463
50	2553
50	2017
50	1985
50	1899
50	2443
50	2099
50	2526
50	2531
50	2486
50	2458
50	2476
50	2098
50	2474
50	2417
50	2403
50	2371
50	2570
50	2524
50	2398
50	2491
50	2589
50	2370
50	1980
50	2510
50	2580
50	1673
50	2569
50	2561
50	2055
50	2545
50	2532
50	2575
50	2538
50	2470
50	2536
50	2555
50	2067
50	1979
50	2521
50	2450
50	2599
50	2449
50	2203
50	2547
50	2425
50	2565
50	2163
50	2466
50	2361
50	2519
50	2535
50	1953
50	2593
50	2543
50	2297
50	2121
50	2299
50	2452
50	2515
50	2562
50	2572
50	2511
50	2489
50	2251
50	2123
74	3131
74	3724
74	3341
74	3654
74	3769
74	3798
74	3753
74	3783
74	3781
74	3667
74	3313
74	3542
74	3670
74	3760
74	3766
74	3545
74	3472
74	3459
74	3589
74	3691
74	3439
74	3666
74	3661
74	3234
74	3773
74	3681
74	3596
74	3497
74	3772
74	3393
74	3645
74	2984
74	3375
74	3679
74	3751
74	3739
74	3414
74	3609
74	3735
74	3752
74	3273
74	3257
74	3496
74	2949
74	3708
74	3445
74	3538
74	3768
74	3755
74	3700
74	3732
74	3083
74	3352
74	3792
74	3425
74	3733
74	3706
74	3748
74	3750
74	3655
74	3736
74	3602
74	3770
74	3795
74	3705
74	3715
74	3784
74	3785
74	3587
74	3109
74	3738
74	3477
74	3780
74	2449
74	3481
74	3659
74	3671
74	3683
74	3711
74	3696
74	3777
74	3794
74	3694
74	3171
74	3775
74	3742
74	3779
74	3703
74	3628
74	3143
74	3800
74	3636
74	3552
74	3574
74	3713
74	3289
74	3664
74	3774
74	3416
74	3782
60	2908
60	3049
60	2939
60	3065
60	3070
60	3058
60	3067
60	3094
60	2970
60	3026
60	3031
60	2844
60	2395
60	3069
60	3080
60	3018
60	2468
60	3008
60	3029
60	2996
60	2964
60	2906
60	2879
60	3074
60	2600
60	3086
60	2810
60	3087
60	3078
60	2825
60	2544
60	3054
60	3060
60	2715
60	2596
60	2983
60	3048
60	3015
60	2984
60	3057
60	3032
60	2486
60	3089
60	2979
60	2949
60	3076
60	3010
60	2786
60	3056
60	2741
60	2950
60	2857
60	3083
60	2871
60	3019
60	3063
60	2749
60	2948
60	3071
60	3028
60	2852
60	2808
60	2989
60	2838
60	2811
60	2770
60	2745
60	3068
60	3095
60	3055
60	2832
60	2774
60	2915
60	2923
60	2779
60	2904
60	2747
60	2449
60	2916
60	3035
60	2965
60	2929
60	2734
60	2843
60	3099
60	2921
60	3052
60	2753
60	2862
60	3020
60	2722
60	3084
60	3033
60	2981
60	3073
60	2935
60	2812
60	3082
60	2738
60	2974
76	3847
76	3877
76	3876
76	3131
76	3724
76	3814
76	3341
76	3654
76	3808
76	3805
76	3878
76	3899
76	3783
76	3843
76	3667
76	3313
76	3542
76	3670
76	3854
76	3760
76	3545
76	3459
76	3589
76	3691
76	3802
76	3439
76	3234
76	3773
76	3681
76	3856
76	3497
76	3831
76	3874
76	3393
76	3645
76	3375
76	3751
76	3815
76	3414
76	3609
76	3838
76	3735
76	3752
76	3898
76	3257
76	3496
76	2949
76	3890
76	3851
76	3445
76	3826
76	3768
76	3700
76	3732
76	3871
76	3083
76	3352
76	3706
76	3866
76	3883
76	3748
76	3861
76	3750
76	3795
76	3881
76	3715
76	3884
76	3875
76	3859
76	3833
76	3785
76	3109
76	3738
76	3477
76	3897
76	3780
76	3804
76	2449
76	3481
76	3659
76	3671
76	3812
76	3683
76	3711
76	3834
76	3819
76	3694
76	3855
76	3821
76	3860
76	3779
76	3863
76	3628
76	3143
76	3800
76	3574
76	3289
76	3664
76	3900
76	3416
30	1492
30	1528
30	1564
30	1599
30	1517
30	1301
30	1531
30	1597
30	1550
30	1577
30	1396
30	1549
30	1338
30	1510
30	1439
30	1537
30	1487
30	1495
30	1417
30	1368
30	1168
30	1525
30	1553
30	1533
30	1482
30	1570
30	1556
30	1593
30	1291
30	1509
30	1544
30	1527
30	1578
30	1542
30	1288
30	1471
30	1312
30	1283
30	1313
30	1512
30	1545
30	1574
30	1072
30	1523
30	1476
30	1342
30	1375
30	1484
30	1337
30	1467
30	1458
30	1357
30	1185
30	1481
30	1402
30	1583
30	1464
30	1431
30	1589
30	1535
30	1328
30	1585
30	1422
30	1434
30	1387
30	1566
30	1392
30	1401
30	1590
30	1591
30	999
30	1327
30	1472
30	1377
30	1456
30	1490
30	1560
30	1383
30	1465
30	1489
30	1587
30	1444
30	1571
30	1453
30	1530
30	1218
30	1596
30	1595
30	1519
30	1516
30	1350
30	1226
30	1555
30	1281
30	1513
30	1573
30	1347
30	1457
30	1388
30	1546
71	3488
71	3131
71	3341
71	3618
71	2970
71	3474
71	3629
71	3313
71	3611
71	3542
71	3545
71	3274
71	3561
71	3472
71	3459
71	3533
71	3589
71	3439
71	3644
71	3498
71	3491
71	3649
71	3464
71	3234
71	3596
71	3497
71	3373
71	3393
71	3613
71	3645
71	3361
71	3205
71	2984
71	3375
71	3635
71	3414
71	3564
71	3609
71	3367
71	3570
71	3273
71	3257
71	3496
71	2949
71	3175
71	3445
71	3538
71	3240
71	3606
71	3083
71	3352
71	3019
71	3502
71	2749
71	3425
71	3622
71	3603
71	3646
71	3620
71	3495
71	3614
71	3597
71	3640
71	3602
71	3604
71	3517
71	3584
71	3553
71	3405
71	3055
71	3587
71	3109
71	3165
71	3477
71	3600
71	3576
71	3338
71	3520
71	2904
71	2449
71	3481
71	3476
71	3307
71	3630
71	3632
71	3099
71	3567
71	3610
71	3592
71	3617
71	3171
71	3132
71	3628
71	3143
71	3636
71	3552
71	3574
71	3619
71	3289
71	3416
54	2617
54	2640
54	2689
54	2800
54	2584
54	2776
54	2723
54	2554
54	2677
54	2442
54	2771
54	2473
54	2559
54	2759
54	2701
54	2703
54	2395
54	2468
54	2758
54	2622
54	2235
54	2768
54	2600
54	2585
54	2690
54	2496
54	2641
54	2607
54	2646
54	2544
54	2715
54	2608
54	2596
54	2687
54	2730
54	2767
54	2764
54	2017
54	2653
54	2727
54	2526
54	2486
54	2458
54	2765
54	2605
54	2778
54	2732
54	2403
54	2655
54	2751
54	2782
54	2786
54	2611
54	2741
54	2589
54	2772
54	2799
54	2749
54	2794
54	2783
54	2642
54	2716
54	2711
54	2797
54	2756
54	2545
54	2770
54	2745
54	2616
54	2795
54	2769
54	2774
54	2779
54	2521
54	2793
54	2747
54	2449
54	2763
54	2704
54	2734
54	2547
54	2163
54	2708
54	2679
54	2519
54	2735
54	2753
54	2659
54	2761
54	1953
54	2638
54	2792
54	2787
54	2722
54	2777
54	2297
54	2668
54	2731
54	2691
54	2738
34	1751
34	1787
34	1301
34	1760
34	1629
34	1756
34	1597
34	1784
34	1550
34	1610
34	1726
34	1605
34	1537
34	1741
34	1710
34	1755
34	1417
34	1765
34	1168
34	1698
34	1553
34	1533
34	1482
34	1593
34	1662
34	1291
34	1717
34	1527
34	1754
34	1471
34	1661
34	1622
34	1770
34	1678
34	1624
34	1574
34	1634
34	1746
34	1523
34	1484
34	1656
34	1757
34	1674
34	1791
34	1337
34	1667
34	1467
34	1690
34	1683
34	1664
34	1673
34	1464
34	1431
34	1758
34	1789
34	1797
34	1781
34	1589
34	1766
34	1779
34	1637
34	1776
34	1609
34	1774
34	1735
34	1686
34	1782
34	1705
34	1734
34	1590
34	1704
34	1719
34	1786
34	1739
34	1798
34	1383
34	1489
34	1788
34	1699
34	1623
34	1631
34	1732
34	1753
34	1218
34	1644
34	1620
34	1752
34	1712
34	1658
34	1800
34	1646
34	1745
34	1281
34	1513
34	1347
34	1679
34	1635
34	1388
34	1546
34	1700
0	67
0	78
0	27
0	40
0	44
0	66
0	95
0	21
0	37
0	58
0	52
0	15
0	92
0	84
0	53
0	12
0	41
0	91
0	77
0	38
0	64
0	19
0	85
0	49
0	45
0	86
0	35
0	88
0	70
0	80
0	17
0	23
0	57
0	39
0	62
0	22
0	29
0	4
0	76
0	25
0	61
0	60
0	81
0	73
0	72
0	89
0	51
0	3
0	11
0	24
0	10
0	33
0	56
0	75
0	59
0	43
0	47
0	32
0	74
0	90
0	99
0	7
0	1
0	5
0	26
0	13
0	71
0	31
0	63
0	54
0	100
0	6
0	96
0	82
0	48
0	83
0	79
0	69
0	87
0	46
0	18
0	20
0	94
0	16
0	36
0	14
0	34
0	9
0	28
0	68
0	98
0	93
0	30
0	97
0	55
0	65
0	50
0	8
0	42
0	2
87	4385
87	4425
87	4370
87	4345
87	4411
87	4320
87	4368
87	4441
87	4279
87	4074
87	4355
87	4178
87	4283
87	4416
87	4110
87	4324
87	4389
87	4448
87	3956
87	4341
87	4254
87	4352
87	4357
87	4159
87	4331
87	4277
87	4285
87	4415
87	4233
87	4376
87	4426
87	4328
87	4055
87	4395
87	4403
87	4353
87	4073
87	4374
87	4287
87	4014
87	4127
87	4430
87	4260
87	4362
87	4252
87	4335
87	4266
87	3732
87	4106
87	4377
87	4444
87	4440
87	4437
87	4378
87	4359
87	4091
87	4211
87	4274
87	4010
87	4041
87	4387
87	4393
87	4435
87	4439
87	4405
87	4023
87	4248
87	4117
87	4423
87	4035
87	4269
87	4237
87	4325
87	4190
87	4386
87	3983
87	4104
87	4422
87	4213
87	4120
87	4182
87	4443
87	4017
87	4390
87	4221
87	4402
87	4036
87	4404
87	4394
87	3779
87	4314
87	3992
87	4192
87	4220
87	4417
87	4239
87	4278
87	4369
87	4286
87	4243
51	2617
51	2640
51	2237
51	2448
51	2579
51	2584
51	1925
51	2560
51	2629
51	2554
51	2442
51	2473
51	2558
51	2559
51	2520
51	2566
51	2395
51	2405
51	2625
51	2468
51	2624
51	2622
51	2235
51	2645
51	2424
51	2373
51	2272
51	2484
51	2600
51	2585
51	2154
51	2496
51	2641
51	2331
51	2607
51	2646
51	2544
51	2635
51	2608
51	2596
51	2553
51	2017
51	1985
51	1899
51	2443
51	2099
51	2606
51	2526
51	2486
51	2458
51	2476
51	2605
51	2098
51	2474
51	2639
51	2417
51	2403
51	2371
51	2623
51	2524
51	2491
51	2611
51	2589
51	1980
51	2612
51	2642
51	1673
51	2649
51	2633
51	2627
51	2055
51	2545
51	2532
51	2632
51	2575
51	2616
51	2470
51	2609
51	2555
51	2067
51	1979
51	2521
51	2450
51	2449
51	2648
51	2626
51	2547
51	2163
51	2466
51	2361
51	2519
51	2634
51	2630
51	1953
51	2638
51	2297
51	2562
51	2572
51	2251
51	2123
79	3876
79	3131
79	3724
79	3814
79	3341
79	3654
79	3808
79	3899
79	4042
79	3928
79	3783
79	3667
79	4037
79	3670
79	3854
79	3760
79	3589
79	3956
79	4003
79	4012
79	4038
79	3951
79	4026
79	4020
79	3967
79	3970
79	3977
79	3393
79	3966
79	3375
79	4050
79	4022
79	4030
79	3976
79	3948
79	3414
79	3609
79	4014
79	4021
79	2949
79	3851
79	3990
79	3445
79	3939
79	3999
79	3700
79	4049
79	3732
79	3352
79	3706
79	3883
79	3748
79	3903
79	4010
79	4041
79	3962
79	3795
79	4033
79	4023
79	3909
79	3957
79	3875
79	3972
79	4032
79	4035
79	3954
79	3738
79	3897
79	3912
79	4011
79	3983
79	3481
79	3926
79	3949
79	3936
79	3671
79	3819
79	4017
79	4036
79	3694
79	3855
79	4034
79	3981
79	3989
79	4006
79	3917
79	3860
79	4043
79	4028
79	3779
79	3992
79	3908
79	3973
79	3800
79	3289
79	4001
79	3664
79	3943
79	3900
79	3946
35	1806
35	1830
35	1301
35	1629
35	1756
35	1597
35	1784
35	1841
35	1842
35	1550
35	1610
35	1836
35	1832
35	1726
35	1605
35	1537
35	1710
35	1821
35	1837
35	1417
35	1765
35	1168
35	1834
35	1698
35	1831
35	1553
35	1533
35	1482
35	1593
35	1662
35	1291
35	1717
35	1527
35	1471
35	1661
35	1770
35	1678
35	1822
35	1810
35	1624
35	1634
35	1484
35	1757
35	1674
35	1791
35	1337
35	1667
35	1467
35	1690
35	1683
35	1664
35	1673
35	1818
35	1431
35	1758
35	1789
35	1797
35	1824
35	1809
35	1843
35	1766
35	1776
35	1609
35	1850
35	1774
35	1686
35	1705
35	1734
35	1590
35	1704
35	1848
35	1719
35	1786
35	1739
35	1844
35	1798
35	1383
35	1489
35	1788
35	1699
35	1623
35	1802
35	1829
35	1631
35	1732
35	1218
35	1644
35	1752
35	1827
35	1712
35	1658
35	1800
35	1646
35	1825
35	1745
35	1347
35	1679
35	1635
35	1546
35	1700
82	4115
82	4179
82	3814
82	3341
82	4184
82	4142
82	4096
82	4101
82	4074
82	4178
82	4188
82	4037
82	4110
82	4067
82	3956
82	4154
82	4197
82	4159
82	4177
82	4175
82	4103
82	4149
82	3977
82	4198
82	4163
82	3966
82	3976
82	4055
82	3609
82	4200
82	4073
82	4014
82	4130
82	4021
82	4127
82	4086
82	3990
82	3445
82	4144
82	3999
82	4049
82	3732
82	4106
82	4091
82	4126
82	4010
82	4041
82	3962
82	4193
82	4172
82	4107
82	4023
82	4068
82	3909
82	3875
82	4191
82	4117
82	4155
82	4157
82	4032
82	4035
82	3954
82	4136
82	4190
82	4156
82	3912
82	3983
82	4104
82	4120
82	4182
82	3936
82	3671
82	4017
82	4119
82	4165
82	4036
82	3694
82	4181
82	4034
82	4196
82	3981
82	3989
82	4006
82	3917
82	3860
82	4137
82	3779
82	3992
82	4160
82	4192
82	4169
82	4121
82	4170
82	3973
82	4083
82	4118
82	3289
82	3900
82	3946
82	4097
38	1806
38	1900
38	1925
38	1982
38	1885
38	1869
38	1987
38	1597
38	1857
38	1784
38	1841
38	1842
38	1904
38	1891
38	1965
38	1959
38	1937
38	1934
38	1832
38	1726
38	1605
38	1926
38	1935
38	1837
38	1962
38	1831
38	1553
38	1983
38	1593
38	1662
38	1929
38	1291
38	1717
38	1971
38	1985
38	1471
38	1899
38	1932
38	1822
38	1853
38	1810
38	1865
38	1856
38	1634
38	1876
38	1757
38	1887
38	1337
38	1980
38	1690
38	1683
38	1673
38	1974
38	1789
38	1973
38	1854
38	1943
38	1843
38	1776
38	1609
38	1889
38	1880
38	1851
38	1979
38	1986
38	1918
38	1984
38	1705
38	1590
38	1936
38	1944
38	1739
38	1969
38	1896
38	1863
38	1383
38	1489
38	1955
38	1968
38	1788
38	1802
38	1829
38	1732
38	1946
38	1976
38	1644
38	1953
38	1924
38	1910
38	1752
38	1992
38	1827
38	1646
38	1635
38	1888
38	1546
38	1940
38	1892
38	1963
38	1700
20	952
20	1091
20	869
20	974
20	1055
20	1093
20	955
20	1071
20	1013
20	1056
20	1008
20	832
20	904
20	1010
20	782
20	1070
20	891
20	1086
20	888
20	1054
20	1052
20	1065
20	1068
20	757
20	1081
20	1085
20	1043
20	1040
20	897
20	876
20	1012
20	1083
20	962
20	949
20	973
20	881
20	918
20	1028
20	982
20	1060
20	1016
20	916
20	1080
20	1095
20	1072
20	1032
20	958
20	1058
20	1089
20	1067
20	863
20	1075
20	728
20	1082
20	924
20	972
20	811
20	990
20	944
20	971
20	1047
20	1017
20	977
20	772
20	917
20	1087
20	951
20	814
20	1092
20	996
20	818
20	1038
20	1079
20	670
20	756
20	505
20	1096
20	999
20	986
20	1021
20	798
20	923
20	1024
20	1099
20	1088
20	921
20	914
20	1011
20	712
20	994
20	813
20	950
20	948
20	1073
20	981
20	1022
20	975
20	931
20	947
20	822
64	3131
64	3067
64	3284
64	3299
64	3094
64	3107
64	3282
64	2970
64	3080
64	3008
64	3029
64	3161
64	3274
64	3262
64	2996
64	2906
64	2879
64	3228
64	2810
64	3268
64	3110
64	3234
64	3296
64	2715
64	2596
64	3260
64	3205
64	2984
64	3226
64	3032
64	3089
64	3244
64	3290
64	3273
64	3257
64	2949
64	3175
64	3261
64	3127
64	3240
64	3010
64	2950
64	3083
64	3292
64	3019
64	3251
64	3063
64	3281
64	2749
64	3192
64	3300
64	3221
64	3218
64	3279
64	3285
64	3133
64	3233
64	3150
64	3176
64	3130
64	3055
64	2832
64	3186
64	2915
64	3288
64	3109
64	3165
64	3252
64	2904
64	3202
64	2449
64	3267
64	3269
64	2916
64	3238
64	3149
64	3224
64	3168
64	3099
64	2921
64	3125
64	3291
64	3126
64	3287
64	3196
64	3243
64	3187
64	2862
64	3171
64	3198
64	3286
64	3132
64	3185
64	2722
64	3208
64	3033
64	3143
64	3073
64	3297
64	3289
84	3814
84	3341
84	4184
84	4142
84	4096
84	4240
84	4245
84	4279
84	4074
84	4178
84	4037
84	4283
84	4110
84	3956
84	4267
84	4154
84	4254
84	4197
84	4159
84	4177
84	4203
84	4261
84	4277
84	4103
84	4285
84	4209
84	4233
84	4251
84	4300
84	4055
84	4073
84	4206
84	4287
84	4014
84	4127
84	4260
84	4271
84	4252
84	4049
84	4266
84	3732
84	4106
84	4230
84	4091
84	4211
84	4274
84	4290
84	4010
84	4041
84	4193
84	4172
84	4297
84	4023
84	4248
84	3875
84	4191
84	4117
84	4157
84	4032
84	4035
84	3954
84	4269
84	4237
84	4190
84	4156
84	3912
84	3983
84	4104
84	4213
84	4298
84	4120
84	4182
84	3936
84	3671
84	4017
84	4119
84	4270
84	4221
84	4036
84	3694
84	4196
84	3981
84	4289
84	4006
84	4281
84	3779
84	3992
84	4160
84	4192
84	4220
84	4223
84	4121
84	4239
84	4170
84	3973
84	4278
84	4286
84	3289
84	4253
84	4243
77	3877
77	3876
77	3131
77	3724
77	3814
77	3341
77	3654
77	3808
77	3805
77	3899
77	3928
77	3783
77	3915
77	3667
77	3313
77	3670
77	3854
77	3902
77	3760
77	3589
77	3691
77	3439
77	3923
77	3234
77	3874
77	3935
77	3393
77	3375
77	3948
77	3751
77	3815
77	3414
77	3609
77	3838
77	3752
77	3257
77	3496
77	2949
77	3851
77	3445
77	3939
77	3826
77	3768
77	3700
77	3732
77	3352
77	3907
77	3905
77	3924
77	3706
77	3866
77	3883
77	3748
77	3903
77	3931
77	3795
77	3921
77	3881
77	3715
77	3909
77	3914
77	3875
77	3859
77	3833
77	3785
77	3109
77	3738
77	3477
77	3897
77	3804
77	3912
77	2449
77	3481
77	3926
77	3949
77	3936
77	3671
77	3711
77	3819
77	3694
77	3855
77	3917
77	3821
77	3945
77	3860
77	3950
77	3779
77	3628
77	3908
77	3143
77	3800
77	3916
77	3574
77	3934
77	3289
77	3664
77	3943
77	3900
77	3946
[truncated: 8,001 more rows]
