# Supplementary material for: Environmental influences on evolvable robots
Source: PLoS One. 2020 May 29;15(5):e0233848. doi: 10.1371/journal.pone.0233848 (PMC7259730; doi:10.1371/journal.pone.0233848)
Supplement: S1 Dataset — (ZIP) [file pone.0233848.s003.zip › data_plosone/all_measures_seasonal_plane_1.tsv]

robot_id	velocity	displacement_velocity	displacement_velocity_hill	head_balance	contacts	branching	branching_modules_count	limbs	extremities	length_of_limbs	extensiveness	coverage	joints	hinge_count	active_hinges_count	brick_count	touch_sensor_count	brick_sensor_count	proportion	width	height	absolute_size	sensors	symmetry	avg_period	dev_period	avg_phase_offset	dev_phase_offset	avg_amplitude	dev_amplitude	avg_intra_dev_params	avg_inter_dev_params	sensors_reach	recurrence	synaptic_reception	fitness	cons_fitness
3233	0.04685467796714742	0.02166580764154851	0.020457458114475077	0.759656681158618	-1	0	0	0.4	4	0.5384615384615384	7	0.5	0.38461538461538464	7	5	7	1	0	0.3	3	10	15	0.0625	0	0.6096436959947877	0.891798462031451	0.5914591481008613	0.896110456363771	0.6411143847255555	0.9374024376048862	0.8212025603624872	0.9108010691441882	1.0	0.7142857142857143	0.0	0.020457458114475077	45
766	0.006677741198357848	0.0009397234903923553	0.0007934996261741058	0.9910884069528592	-1	0	0	0.3333333333333333	1	1.0	2	1.0	1.0	3	2	0	0	0	0.25	4	1	4	0.0	0	0.4966285280481831	0.7617999908549912	0.9363689586201387	0.9593935733589335	0.1952480967573721	0.7286363194498685	0.9544853436072669	0.8545680349294864	0	0	0.0	0.0007934996261741058	17
2016	0.04470025385178084	0.018870775275269112	0.016859144167793282	0.7461350341074837	-1	0.25	1	0.4	4	0.6153846153846154	8	0.375	0.46153846153846156	7	6	7	1	0	0.4	4	10	15	0.058823529411764705	0.4	0.6299113109651616	0.8458863976966339	0.42761415317778945	0.8937177589972573	0.6451135994690179	0.9438524211617597	0.7293672383898896	0.9018535190282194	1.0	0.8571428571428571	0.0	0.016859144167793282	39
3343	0.04710761272639896	0.02242844593142853	0.022377719951072305	0.9407588116075369	-1	0.25	1	0.5	5	0.46153846153846156	6	0.5	0.38461538461538464	7	5	7	1	0	0.3	3	10	15	0.0625	0.8	0.6096436959947877	0.891798462031451	0.5697492640062066	0.8909055731296815	0.6451135994690179	0.9369046740711967	0.7293672383898896	0.9090757231505682	1.0	0.7142857142857143	0.0	0.022377719951072305	58
184	0.002223250241198061	0.0013163617041070177	-0.0002113199149384614	0.997277539678762	-1	0	0	0.6666666666666666	2	0.5	1	1.0	0.5	3	1	0	2	0	0.25	4	1	4	1.0	0.6666666666666666	0.4966285280481831	0.9144637554135352	0.27041779820963835	0.9589446696463113	0.17468193728088366	0.9083424419621701	0.9487181091852095	0.9311585875171495	0.6666666666666666	0.3333333333333333	0.0	-2.113199149384614e-05	23
3339	0.03394941108950729	0.006734867795035982	-0.0019069447772763794	0.9358729434403864	-1	0.25	1	0.5	5	0.46153846153846156	6	0.4166666666666667	0.38461538461538464	6	5	8	1	0	0.4444444444444444	4	9	15	0.05263157894736842	0.6666666666666666	0.6504474952823418	0.7575945125489704	0.42761415317778945	0.9058624763520365	0.6357665745454387	0.9493503600435576	0.8212025603624872	0.8920163201307674	1.0	1.0	0.0	-0.00019069447772763793	1
3489	0.046125409820241985	0.02247623827516863	0.022459458157586962	0.9406739423939912	-1	0.25	1	0.5	5	0.46153846153846156	6	0.5	0.38461538461538464	7	5	7	1	0	0.3	3	10	15	0.0625	0.8	0.6096436959947877	0.891798462031451	0.5697492640062066	0.8909055731296815	0.702457623131519	0.9408319609044433	0.8212025603624872	0.9109441118727554	1.0	0.7142857142857143	0.0	0.022459458157586962	59
545	0.0056674058059928145	0.00027741764212680986	-4.0173042214633275e-05	0.9492500490391714	-1	0	0	0.5	3	0.3333333333333333	2	0.5333333333333333	0.3333333333333333	4	2	3	3	0	0.6	3	5	8	0.375	0	0.7063100094495616	0.9028420372086462	0.8859809754305014	0.686523629859582	0.5226385395608822	0.9654637973238146	0.8614855426292618	0.8923117931360994	0.25	0	0.0	-4.0173042214633275e-06	8
4860	0.044102894042695205	0.022477426067397055	0.0221278108294515	0.9401249509144238	-1	0.25	1	0.4	4	0.5833333333333334	7	0.4666666666666667	0.4166666666666667	5	5	8	1	0	0.3	3	10	14	0.05	0.5	0.6096436959947877	0.7084543172166181	0.5697492640062066	0.7984080072656413	0.7446455022223316	0.6290060084076238	0.7561586748856756	0.7172252390895398	1.0	0.8	0.0	0.0221278108294515	22
231	0.005288650742241335	0.00038398664289531495	-0.00036069180005716516	0.9772031780796419	-1	0.5	1	0.8333333333333334	5	0.2857142857142857	2	0.5625	0.2857142857142857	5	2	3	0	0	1.0	4	4	9	0.0	0.8	0.7526134203736194	0.817472149462214	0.5831961635328826	0.9718976520003559	0.4697097551954711	0.6256017850849667	0.8632190209469911	0.8643658779991542	0	0	0.0	-3.606918000571652e-05	4
1511	0.03786154150792795	0.015402992535892477	0.01539716051593298	0.9418399465464506	-1	0	0	0.4	4	0.5384615384615384	7	0.3333333333333333	0.38461538461538464	6	5	8	1	0	0.5555555555555556	5	9	15	0.05263157894736842	0.2	0.5994790525885852	0.8215987947556349	0.5095366506393254	0.8765855138823527	0.6928799434739435	0.9151021484498693	0.776762229925712	0.8760013149024639	1.0	0.8333333333333334	0.0	0.01539716051593298	42
523	0.0	0.0	0.0	1.0	-1	0	0	0	0	0	0	1.0	0	0	0	0	0	0	1.0	1	1	1	0.0	0	0	0	0	0	0	0	0	0	0	0	0	-0.1	0
4227	0.043596776636636546	0.025506285189882526	0.022841755208378365	0.940497716090888	-1	0.25	1	0.4	4	0.5833333333333334	7	0.4666666666666667	0.4166666666666667	5	5	8	1	0	0.3	3	10	14	0.05	0.5	0.6096436959947877	0.7084543172166181	0.5697492640062066	0.7984080072656413	0.7446455022223316	0.6264363239394268	0.7573876648092401	0.7164812503032542	1.0	0.8	0.0	0.022841755208378365	67
2368	0.040789010525983826	0.009068159123397142	0.008716452912333661	0.9404784933693193	-1	0	0	0.4	4	0.5384615384615384	7	0.3125	0.38461538461538464	6	5	8	1	0	0.75	8	6	15	0.05263157894736842	0.2	0.5994790525885852	0.8215987947556349	0.5095366506393254	0.8765855138823527	0.6948795508456748	0.9147625846610954	0.7271768684025576	0.8758432604973507	1.0	0.8333333333333334	0.0	0.008716452912333661	14
2689	0.043218996694038024	0.02023027847861919	0.018188715928643427	0.8443835880542966	-1	0.25	1	0.5	5	0.46153846153846156	6	0.5	0.38461538461538464	7	5	7	1	0	0.3	3	10	15	0.0625	0.8	0.6096436959947877	0.891798462031451	0.5914591481008613	0.896110456363771	0.6411143847255555	0.9374024376048862	0.8212025603624872	0.9108010691441882	1.0	0.7142857142857143	0.0	0.018188715928643427	24
4170	0.0441413553045954	0.023554952815015816	0.02294980605383192	0.9419540242458638	-1	0.25	1	0.4	4	0.5833333333333334	7	0.4666666666666667	0.4166666666666667	5	5	8	1	0	0.3	3	10	14	0.05	0.5	0.6096436959947877	0.7084543172166181	0.5697492640062066	0.7984080072656413	0.7446455022223316	0.6290060084076238	0.7561586748856756	0.7172252390895398	1.0	0.8	0.0	0.02294980605383192	29
14	0.021688057932186974	0.0012295641311845062	-0.0011321509933634138	0.9127474089009788	-1	0.25	1	0.4	4	0.6153846153846154	8	0.375	0.46153846153846156	9	6	5	3	0	0.625	5	8	15	0.2727272727272727	0	0.6375705804374141	0.9486835554458087	0.27532336371282057	0.6753938117997678	0.4032942048465338	0.9206137048664337	0.8175796761409113	0.8842684434468336	0.1111111111111111	0.3333333333333333	0.0	-0.00011321509933634138	15
3157	0.047664983741918396	0.021694873415012115	0.021272814376427154	0.752067644370713	-1	0	0	0.4	4	0.5384615384615384	7	0.5	0.38461538461538464	7	5	7	1	0	0.3	3	10	15	0.0625	0	0.6096436959947877	0.891798462031451	0.5914591481008613	0.896110456363771	0.671682762952884	0.938025911135823	0.8212025603624872	0.9110897306143348	1.0	0.7142857142857143	0.0	0.021272814376427154	26
1097	0.0068943474737912305	0.0012830890659525026	0.000976914976296283	0.9909720393887236	-1	0	0	0.3333333333333333	1	1.0	2	1.0	1.0	3	2	0	0	0	0.25	4	1	4	0.0	0	0.4966285280481831	0.7617999908549912	0.9363689586201387	0.9593935733589335	0.1952480967573721	0.6213774201425274	0.9544853436072669	0.8329641843798343	0	0	0.0	0.000976914976296283	28
4994	0.04432260880869255	0.025004164869859583	0.023478673546837206	0.941379241122162	-1	0.25	1	0.4	4	0.5833333333333334	7	0.4666666666666667	0.4166666666666667	5	5	8	1	0	0.3	3	10	14	0.05	0.5	0.6096436959947877	0.7084543172166181	0.5697492640062066	0.7984080072656413	0.7446455022223316	0.6224617256163656	0.7561586748856756	0.7153322341991092	1.0	0.8	0.0	0.023478673546837206	40
1251	0.021893080927890284	0.0013012790350491442	0.0004254486929655024	0.9490621147395085	-1	0.6666666666666666	2	0.625	5	0.3333333333333333	3	0.4583333333333333	0.3333333333333333	3	3	7	2	0	0.6666666666666666	4	6	11	0.1111111111111111	0.4	0.5893144091823828	0.8772438380088212	0.7264529581998864	0.5774326526113944	0.7658224982789781	0.5531226601174238	0.7175104974719358	0.6965045866432326	0.6666666666666666	1.0	0.0	0.0004254486929655024	4
2998	0.0232464551837154	0.0030254083397972583	-0.00300198784533229	0.9417352708146316	-1	0	0	0.3	3	0.6666666666666666	8	0.5185185185185185	0.3333333333333333	4	4	9	3	0	0.3333333333333333	3	9	14	0.13636363636363635	0	0.6197775034799747	0.5419716647603607	0.601744870673919	0.8528816796375704	0.7515270981662974	0.6257102667676891	0.7587688372623396	0.6927855639023569	0.25	1.0	0.0	-0.000300198784533229	1
749	0.007493810799813865	0.000395303747804938	0.0003458394699225241	0.9892031063281409	-1	0	0	0.25	1	1.0	3	1.0	1.0	3	3	1	0	0	0.2	5	1	5	0.0	0	0.4966285280481831	0.7996654134215946	0.9363689586201387	0.9593935733589335	0.1906363035768566	0.633533224041674	0.9552430476552713	0.8452726509490438	0	0	0.0	0.0003458394699225241	14
3135	0.048051987069380284	0.021902118768910524	0.020501002195184876	0.7604439410006345	-1	0	0	0.4	4	0.5384615384615384	7	0.5	0.38461538461538464	7	5	7	1	0	0.3	3	10	15	0.0625	0	0.6096436959947877	0.891798462031451	0.5914591481008613	0.896110456363771	0.5823937202129179	0.9355180291268488	0.8212025603624872	0.9099396482892148	1.0	0.7142857142857143	0.0	0.020501002195184876	26
3895	0.04365050842714567	0.024174628465403566	0.02182066499721176	0.9409198257259385	-1	0.25	1	0.4	4	0.5833333333333334	7	0.4666666666666667	0.4166666666666667	5	5	8	1	0	0.3	3	10	14	0.05	0.5	0.6096436959947877	0.7084543172166181	0.5697492640062066	0.7984080072656413	0.7446455022223316	0.6857600250750123	0.7159407879356517	0.7339736705400473	1.0	0.8	0.0	0.02182066499721176	38
4542	0.04384848075472191	0.025391501333870522	0.02196297249531038	0.9415837420161652	-1	0.25	1	0.4	4	0.5833333333333334	7	0.4666666666666667	0.4166666666666667	5	5	8	1	0	0.3	3	10	14	0.05	0.5	0.6096436959947877	0.7084543172166181	0.5697492640062066	0.7984080072656413	0.7446455022223316	0.6264363239394268	0.7573876648092401	0.7164812503032542	1.0	0.8	0.0	0.02196297249531038	16
3848	0.03099517696655116	0.014379461849118298	0.0068710962244301664	0.941313967772679	-1	0.3333333333333333	1	0.4444444444444444	4	0.5454545454545454	6	0.48148148148148145	0.36363636363636365	4	4	8	2	0	0.3333333333333333	3	9	13	0.1	0.5	0.6197775034799747	0.5419716647603607	0.5800349865792643	0.831669176686154	0.7515270981662974	0.6257102667676891	0.7447717577314679	0.6813279278467226	0.625	1.0	0.0	0.0068710962244301664	13
632	0.001050018362727227	0.00019684297091505546	0.0001968428671327791	0.9965458182430866	-1	0	0	1.0	1	0	0	1.0	0	1	0	0	1	0	0.5	1	2	2	0.3333333333333333	0	0	0	0	0	0	0	0	0	0	0	0	0.0001968428671327791	43
2224	0.03957689634659383	0.0030265118738559823	0.0009794530933524951	0.9462106656442498	-1	0	0	0.3	3	0.6923076923076923	9	0.5	0.38461538461538464	5	5	9	3	0	0.3	3	10	15	0.13636363636363635	0	0.6299113109651616	0.742505856729754	0.5914591481008613	0.8197970807603742	0.7446455022223316	0.6861828330657659	0.7293672383898896	0.7537623892385122	0.4	0.8	0.0	0.0009794530933524951	10
3439	0.046812980241707484	0.021346049700631437	0.020843500041878796	0.7467644329716611	-1	0	0	0.4	4	0.5384615384615384	7	0.5	0.38461538461538464	7	5	7	1	0	0.3	3	10	15	0.0625	0	0.6096436959947877	0.891798462031451	0.5914591481008613	0.896110456363771	0.6411143847255555	0.9374024376048862	0.8212025603624872	0.9108010691441882	1.0	0.42857142857142855	0.0	0.020843500041878796	24
1784	0.03796830152950808	0.01561847389170024	0.01487490183781887	0.9423621866523142	-1	0	0	0.4	4	0.5384615384615384	7	0.3333333333333333	0.38461538461538464	6	5	8	1	0	0.5555555555555556	5	9	15	0.05263157894736842	0.2	0.5994790525885852	0.8215987947556349	0.5095366506393254	0.8765855138823527	0.6928799434739435	0.9151021484498693	0.776762229925712	0.8760013149024639	1.0	0.8333333333333334	0.0	0.01487490183781887	20
3755	0.043211285107209556	0.02291155479365793	0.02096650355854581	0.9402057097298877	-1	0.25	1	0.4	4	0.5833333333333334	7	0.4666666666666667	0.4166666666666667	5	5	8	1	0	0.3	3	10	14	0.05	0.5	0.6096436959947877	0.7084543172166181	0.5697492640062066	0.7984080072656413	0.7446455022223316	0.6264363239394268	0.7573876648092401	0.7164812503032542	1.0	0.8	0.0	0.02096650355854581	23
3699	0.04711159508203251	0.022421054872602774	0.02242024089841421	0.9409274604823179	-1	0.25	1	0.5	5	0.46153846153846156	6	0.5	0.38461538461538464	7	5	7	1	0	0.3	3	10	15	0.0625	0.8	0.6096436959947877	0.891798462031451	0.5697492640062066	0.8909055731296815	0.6411143847255555	0.9374024376048862	0.8212025603624872	0.9093083136138982	1.0	0.7142857142857143	0.0	0.02242024089841421	50
1156	0.004015250947146534	0.0014870472003003878	0.0014867321635665127	0.9978016221845594	-1	0	0	0.6666666666666666	2	0.5	1	0.6666666666666666	0.5	3	1	0	0	0	0.6666666666666666	3	2	4	0.0	0	0.4966285280481831	0.7617999908549912	0.9363689586201387	0.9593935733589335	0.1906363035768566	0.6556049525798066	0.9552430476552713	0.839732505240184	0	0	0.0	0.0014867321635665127	102
4015	0.04298916689738146	0.023867570273363666	0.022007127994705028	0.939912165940165	-1	0.25	1	0.4	4	0.5833333333333334	7	0.4666666666666667	0.4166666666666667	5	5	8	1	0	0.3	3	10	14	0.05	0.5	0.6096436959947877	0.7084543172166181	0.5697492640062066	0.7984080072656413	0.7446455022223316	0.6264363239394268	0.7573876648092401	0.7164812503032542	1.0	0.8	0.0	0.022007127994705028	37
3934	0.04438742367283945	0.022937945949606874	0.02160569936020835	0.9405849918177738	-1	0.25	1	0.4	4	0.5833333333333334	7	0.4666666666666667	0.4166666666666667	5	5	8	1	0	0.3	3	10	14	0.05	0.5	0.6096436959947877	0.7084543172166181	0.5697492640062066	0.7984080072656413	0.7658224982789781	0.7664715901793594	0.8192045813031268	0.7596787177906557	1.0	0.6	0.0	0.02160569936020835	19
1605	0.03774942077098792	0.019119570919782607	0.018215778840482325	0.9413137950551416	-1	0	0	0.4	4	0.5384615384615384	7	0.3333333333333333	0.38461538461538464	5	5	9	1	0	0.5555555555555556	5	9	15	0.045454545454545456	0.2	0.5893144091823828	0.698067156808298	0.5914591481008613	0.8141882551022299	0.7446455022223316	0.6895618164085624	0.7249754552927798	0.7384407318825346	1.0	0.8	0.0	0.018215778840482325	24
1667	0.046483355244396	0.01816991144353178	0.016021892585393042	0.7258813901199995	-1	0	0	0.4	4	0.5384615384615384	7	0.5	0.38461538461538464	6	5	8	1	0	0.3	3	10	15	0.05263157894736842	0	0.6197775034799747	0.8174141830462838	0.5095366506393254	0.8765855138823527	0.7103443721115331	0.9157493015010759	0.7809786213770594	0.875277792815315	1.0	0.8333333333333334	0.0	0.016021892585393042	24
1025	0.0043635649838423525	0.000679144727692653	3.170450112059723e-05	0.9974791007210124	-1	0	0	0.5	2	0.5	2	0.75	0.25	2	1	3	1	0	0.5	4	2	6	0.1111111111111111	0	0.5388067700085191	0.97598258650628	0.2973656879331303	0.7048637535102809	0.10608673872624977	0.5152121505584223	0.9153354273023974	0.8242435474191965	1.0	1.0	0.0	3.170450112059723e-05	9
4507	0.04454922488658051	0.02365576276570494	0.02254478948113172	0.9406925412704629	-1	0.25	1	0.4	4	0.5833333333333334	7	0.4666666666666667	0.4166666666666667	5	5	8	2	0	0.3	3	10	14	0.1	0.5	0.6096436959947877	0.7084543172166181	0.5697492640062066	0.7984080072656413	0.8005965732010756	0.69577006807411	0.7411609950561663	0.737012708630076	0.6	0.8	0.0	0.02254478948113172	24
4793	0.044045993754026826	0.024246943965515442	0.022699997508950052	0.941526084820338	-1	0.25	1	0.4	4	0.5833333333333334	7	0.4666666666666667	0.4166666666666667	5	5	8	1	0	0.3	3	10	14	0.05	0.5	0.6096436959947877	0.7084543172166181	0.5697492640062066	0.7984080072656413	0.7446455022223316	0.6290060084076238	0.7561586748856756	0.7172252390895398	1.0	0.8	0.0	0.022699997508950052	29
4053	0.04394418529434906	0.024309945992712228	0.02219058576099632	0.9403878612057704	-1	0.25	1	0.4	4	0.5833333333333334	7	0.4666666666666667	0.4166666666666667	5	5	8	2	0	0.3	3	10	14	0.1	0.5	0.6096436959947877	0.7084543172166181	0.5697492640062066	0.7984080072656413	0.7446455022223316	0.6264363239394268	0.7573876648092401	0.7164812503032542	0.6	0.8	0.0	0.02219058576099632	37
400	0.0013256095501963426	0.00017234649505872728	0.00017112860806069017	0.9804095602854361	-1	0	0	0.3333333333333333	1	1.0	2	1.0	1.0	2	2	1	1	0	0.25	1	4	4	0.16666666666666666	0	0.7381105987807098	0.7086334199330232	0.618462665715513	0.7846877793820207	0.6195798156409534	0.879679465421712	0.8251790715253505	0.80066413672226	1.0	0.5	0.0	0.00017112860806069017	15
3167	0.04766595730175384	0.021263555532378284	0.02049620811620716	0.7448287599622497	-1	0	0	0.4	4	0.5384615384615384	7	0.5	0.38461538461538464	7	5	7	1	0	0.3	3	10	15	0.0625	0	0.6096436959947877	0.891798462031451	0.5914591481008613	0.896110456363771	0.6103395245469204	0.9416437617693864	0.8212025603624872	0.9128027428395272	1.0	0.7142857142857143	0.0	0.02049620811620716	35
5050	0.043946812130758316	0.023070067979524964	0.02244281332716359	0.9399104154487351	-1	0.25	1	0.4	4	0.5833333333333334	7	0.4666666666666667	0.4166666666666667	5	5	8	1	0	0.3	3	10	14	0.05	0.5	0.6096436959947877	0.7084543172166181	0.5697492640062066	0.7984080072656413	0.7446455022223316	0.6290060084076238	0.7561586748856756	0.7172252390895398	1.0	0.6	0.0	0.02244281332716359	25
4405	0.03638337471803433	0.00992116495448255	0.0068895492707232	0.9411474330463523	-1	0.25	1	0.5	5	0.46153846153846156	6	0.5	0.38461538461538464	5	5	9	1	0	0.3	3	10	15	0.045454545454545456	0.8	0.6096436959947877	0.7084543172166181	0.5697492640062066	0.8202476184292038	0.7575488874953091	0.6177412113904154	0.7561586748856756	0.7235145030895088	1.0	0.8	0.0	0.0068895492707232	12
2609	0.047461250912842846	0.019764219201339465	0.019660534657805127	0.7322524127070298	-1	0	0	0.4	4	0.5384615384615384	7	0.5	0.38461538461538464	7	5	7	1	0	0.3	3	10	15	0.0625	0	0.6096436959947877	0.891798462031451	0.5914591481008613	0.896110456363771	0.6411143847255555	0.9374024376048862	0.8212025603624872	0.9108010691441882	1.0	0.7142857142857143	0.0	0.019660534657805127	36
2460	0.03424052161369851	0.004374609904885955	0.001571816996073224	0.6987854846614541	-1	0	0	0.25	2	0.7777777777777778	7	0.6111111111111112	0.5555555555555556	5	5	5	2	0	0.2222222222222222	2	9	11	0.14285714285714285	0	0.6299113109651616	0.7701213175127086	0.5692872410803428	0.8104719509029553	0.7446455022223316	0.7184713696586161	0.699746852420273	0.768463568364539	0.6	0.8	0.0	0.001571816996073224	10
3675	0.042814538148763154	0.022658895524106132	0.02103797144498076	0.9402745802309745	-1	0.25	1	0.4	4	0.5833333333333334	7	0.4666666666666667	0.4166666666666667	5	5	8	1	0	0.3	3	10	14	0.05	0.5	0.6096436959947877	0.7084543172166181	0.5697492640062066	0.7984080072656413	0.7446455022223316	0.6264363239394268	0.7573876648092401	0.7164812503032542	1.0	0.8	0.0	0.02103797144498076	18
3519	0.03732744778496881	0.002600285140908944	0.002474857051133044	0.9468688256335853	-1	0.25	1	0.4	4	0.5833333333333334	7	0.4666666666666667	0.4166666666666667	5	5	8	2	0	0.3	3	10	14	0.1	0.5	0.6299113109651616	0.742505856729754	0.5697492640062066	0.8011538256963092	0.7658224982789781	0.7664715901793594	0.8192045813031268	0.7709499714413518	0.7	0.6	0.0	0.002474857051133044	6
1129	0.0035459173464918448	0.001250002491201611	0.0012366612255003536	0.9978009142646497	-1	0	0	0.75	3	0.3333333333333333	1	0.625	0.3333333333333333	4	1	0	0	0	0.5	4	2	5	0.0	0.6666666666666666	0.4966285280481831	0.9303735674637124	0.8824545040354238	0.9418165864615086	0.24660216325354317	0.9552948077732359	0.8601432669697321	0.94336685530542	0	0	0.0	0.0012366612255003536	34
4481	0.04359464761769879	0.0240313488058771	0.022742777610158565	0.9407547220594671	-1	0.25	1	0.4	4	0.5833333333333334	7	0.4666666666666667	0.4166666666666667	5	5	8	1	0	0.3	3	10	14	0.05	0.5	0.6096436959947877	0.7084543172166181	0.5697492640062066	0.7984080072656413	0.7446455022223316	0.6264363239394268	0.7573876648092401	0.7164812503032542	1.0	0.8	0.0	0.022742777610158565	49
3840	0.03931271946449311	0.0016980131886757633	0.0005724010054113682	0.9372024319615602	-1	0	0	0.4	4	0.5384615384615384	7	0.45454545454545453	0.38461538461538464	7	5	7	1	0	0.2727272727272727	3	11	15	0.0625	0.4	0.6299113109651616	0.9189470301496203	0.7379045926528702	0.8466311185610346	0.7006429230570953	0.9328935332386902	0.8212025603624872	0.9051827164814571	1.0	0.5714285714285714	0.0	0.0005724010054113682	4
3089	0.04829893004558125	0.02037089739288317	0.019411801172166343	0.742380262397603	-1	0	0	0.4	4	0.5384615384615384	7	0.5	0.38461538461538464	7	5	7	1	0	0.3	3	10	15	0.0625	0	0.6096436959947877	0.891798462031451	0.5914591481008613	0.896110456363771	0.5823937202129179	0.9355180291268488	0.8212025603624872	0.9099396482892148	1.0	0.7142857142857143	0.0	0.019411801172166343	27
2811	0.04733980963587175	0.021768575623000216	0.02128362834086095	0.7528542017681242	-1	0	0	0.4	4	0.5384615384615384	7	0.5	0.38461538461538464	7	5	7	1	0	0.3	3	10	15	0.0625	0	0.6096436959947877	0.891798462031451	0.5914591481008613	0.896110456363771	0.6103395245469204	0.9416437617693864	0.8212025603624872	0.9128027428395272	1.0	0.7142857142857143	0.0	0.02128362834086095	34
2174	0.04486144624007576	0.004873656156646171	-0.0023627072659885575	0.6004069818808055	-1	0	0	0.4	4	0.5384615384615384	7	0.5	0.38461538461538464	7	5	7	1	0	0.3	3	10	15	0.0625	0	0.6096436959947877	0.8998975830411916	0.5914591481008613	0.896110456363771	0.6760432420007347	0.9388045089017697	0.8212025603624872	0.9137614386264392	1.0	0.7142857142857143	0.0	-0.00023627072659885575	4
3153	0.035163866496542934	0.012726932803499668	0.01115461013214261	0.940199683619059	-1	0	0	0.4	4	0.5384615384615384	7	0.5	0.38461538461538464	7	5	7	1	0	0.3	3	10	15	0.0625	0	0.6096436959947877	0.891798462031451	0.5914591481008613	0.8973726261666034	0.6451135994690179	0.9314766783280023	0.7293672383898896	0.9085232823832289	1.0	0.7142857142857143	0.0	0.01115461013214261	13
2116	0.04397870003943678	0.023076983321738572	0.018335853340423383	0.9403355070544175	-1	0	0	0.4	4	0.5384615384615384	7	0.5	0.38461538461538464	6	5	8	1	0	0.3	3	10	15	0.05263157894736842	0	0.6197775034799747	0.8174141830462838	0.5095366506393254	0.8893231363172264	0.7103443721115331	0.9157493015010759	0.7978736253686746	0.8796978937181541	1.0	0.8333333333333334	0.0	0.018335853340423383	49
5026	0.04682529287778402	0.020605279647952314	0.020292363156939965	0.935394285915043	-1	0.25	1	0.4	4	0.6153846153846154	8	0.4166666666666667	0.5384615384615384	7	7	7	1	0	0.25	3	12	15	0.05555555555555555	0.6666666666666666	0.6096436959947877	0.7786628978870975	0.5697492640062066	0.7702596230198244	0.7446455022223316	0.61110093745839	0.7561586748856756	0.7257576221320252	1.0	0.7142857142857143	0.0	0.020292363156939965	19
4468	0.03218645858815039	0.013285672021149606	0.013174479401311369	0.9437886722822092	-1	0.6666666666666666	2	0.6666666666666666	6	0.2727272727272727	3	0.5416666666666666	0.2727272727272727	6	3	6	1	0	0.375	3	8	13	0.07692307692307693	0.8	0.6197775034799747	0.861951382862882	0.49868170859199806	0.8989115025244332	0.6843481429305659	0.9494647345735888	0.7905303016767806	0.9102482131245807	1.0	0.6666666666666666	0.0	0.013174479401311369	12
2326	0.04353570102759039	0.020866053327898666	0.01572987204398891	0.8695307352319424	-1	0.25	1	0.5	5	0.46153846153846156	6	0.5	0.38461538461538464	6	5	8	1	0	0.3	3	10	15	0.05263157894736842	0.8	0.6197775034799747	0.8174141830462838	0.5095366506393254	0.8765855138823527	0.8005965732010756	0.9346605432307925	0.8014765637319656	0.8849332242420908	1.0	0.8333333333333334	0.0	0.01572987204398891	22
4742	0.03659731467516519	0.007395596570769029	0.003049283240206171	0.9417068529367995	-1	0.25	1	0.5	5	0.46153846153846156	6	0.5	0.38461538461538464	6	5	8	1	0	0.3	3	10	15	0.05263157894736842	0.8	0.6299113109651616	0.7834447454328517	0.49868170859199806	0.8655386132244425	0.7543266502134429	0.924929283962032	0.8196485810944457	0.8683451427800594	1.0	0.8333333333333334	0.0	0.003049283240206171	2
4463	0.04478375595872042	0.02252182190790154	0.022418319446181972	0.9410113718968036	-1	0.25	1	0.4	4	0.5833333333333334	7	0.4666666666666667	0.4166666666666667	6	5	7	1	0	0.3	3	10	14	0.058823529411764705	0.5	0.6197775034799747	0.8174141830462838	0.49868170859199806	0.8655386132244425	0.7543266502134429	0.924929283962032	0.8196485810944457	0.8762544519878875	1.0	0.8333333333333334	0.0	0.022418319446181972	16
43	0.015934811527599093	0.0007626822496833132	0.0006931119868143264	0.9725283145634838	-1	0	0	0.4	4	0.5384615384615384	7	0.3333333333333333	0.38461538461538464	5	5	9	11	0	0.5555555555555556	5	9	15	0.5	0	0.29647314977010064	0.9505440927976126	0.7880047876149795	0.8277926862071424	0.15467686430925137	0.642890859704345	0.9378348453594338	0.8461410869385176	0.2	0	0.0	0.0006931119868143264	10
3414	0.046817483056658164	0.022427611006680132	0.022389806117778403	0.9407446244611479	-1	0.25	1	0.5	5	0.46153846153846156	6	0.5	0.38461538461538464	7	5	7	1	0	0.3	3	10	15	0.0625	0.8	0.6096436959947877	0.891798462031451	0.5697492640062066	0.8909055731296815	0.702457623131519	0.9408319609044433	0.8212025603624872	0.9109441118727554	1.0	0.7142857142857143	0.0	0.022389806117778403	25
4172	0.04375894104528253	0.0252209994226142	0.021475188116513062	0.9415667751871599	-1	0.25	1	0.4	4	0.5833333333333334	7	0.4666666666666667	0.4166666666666667	5	5	8	2	0	0.3	3	10	14	0.1	0.5	0.6096436959947877	0.7084543172166181	0.5697492640062066	0.7984080072656413	0.7446455022223316	0.6264363239394268	0.7573876648092401	0.7164812503032542	0.6	0.8	0.0	0.021475188116513062	23
2318	0.041021650764308554	0.017338667735952912	0.016401699161635044	0.9411724011935144	-1	0	0	0.3	3	0.6923076923076923	9	0.375	0.38461538461538464	6	5	8	1	0	0.4	4	10	15	0.05263157894736842	0	0.5994790525885852	0.8215987947556349	0.5095366506393254	0.8765855138823527	0.6928799434739435	0.9151021484498693	0.776762229925712	0.8760013149024639	1.0	0.8333333333333334	0.0	0.016401699161635044	28
3054	0.04887457331530747	0.020930141460726387	0.020793385252560297	0.7511937309447096	-1	0	0	0.4	4	0.5384615384615384	7	0.5	0.38461538461538464	7	5	7	1	0	0.3	3	10	15	0.0625	0	0.6096436959947877	0.891798462031451	0.5914591481008613	0.896110456363771	0.6411143847255555	0.9374024376048862	0.8212025603624872	0.9108010691441882	1.0	0.7142857142857143	0.0	0.020793385252560297	38
3269	0.04693758946317535	0.021966057880379822	0.02133950320476158	0.7528055254933712	-1	0	0	0.4	4	0.5384615384615384	7	0.5	0.38461538461538464	7	5	7	1	0	0.3	3	10	15	0.0625	0	0.6096436959947877	0.891798462031451	0.5914591481008613	0.896110456363771	0.6411143847255555	0.9374024376048862	0.8212025603624872	0.9108010691441882	1.0	0.7142857142857143	0.0	0.02133950320476158	47
3160	0.0424114124143983	0.022884216454941434	0.01813270948672477	0.941872477583893	-1	0.25	1	0.4	4	0.5833333333333334	7	0.4666666666666667	0.4166666666666667	5	5	8	2	0	0.3	3	10	14	0.1	0.5	0.5941953303205588	0.7019446813827932	0.5697492640062066	0.7984080072656413	0.7658224982789781	0.7664715901793594	0.8192045813031268	0.7577679603428372	0.6	0.6	0.0	0.01813270948672477	12
429	0.02986192045423843	0.0024126248749404733	0.0023974644825043557	0.9363431576701481	-1	0	0	0.5	5	0.4166666666666667	5	0.3888888888888889	0.3333333333333333	8	4	5	4	0	0.4444444444444444	9	4	14	0.4	0.3333333333333333	0.7158126534654468	0.9242731715094374	0.4574151136457001	0.9366582108551862	0.576145320276588	0.9306182280729013	0.8912772721111557	0.9306870351943471	0.1875	0.375	0.0	0.0023974644825043557	5
3498	0.04367690648389091	0.0019706045718733615	-0.0018658674866870962	0.9279752861378817	-1	0	0	0.4	4	0.5384615384615384	7	0.375	0.46153846153846156	7	6	7	1	0	0.4	4	10	15	0.058823529411764705	0.3333333333333333	0.6299113109651616	0.9007211523006025	0.5475773569856881	0.9020118131072641	0.6887470194383661	0.9412796676145657	0.8212025603624872	0.916814545887042	1.0	0.7142857142857143	0.0	-0.00018658674866870963	2
4079	0.02812524608678767	0.0008898340333449889	-0.0008328414838770923	0.9869393688013025	-1	0.3333333333333333	1	0.4444444444444444	4	0.5454545454545454	6	0.43333333333333335	0.45454545454545453	5	5	7	2	0	0.3	3	10	13	0.1111111111111111	0.6666666666666666	0.39593569656711686	0.8812292915502633	0.5697492640062066	0.7984080072656413	0.7446455022223316	0.6264363239394268	0.8212025603624872	0.785692210901579	0.6	0.8	0.0	-8.328414838770924e-05	2
1013	0.006575713303168448	0.0009783113861770248	0.0008806246425927255	0.9912817138721198	-1	0	0	0.3333333333333333	1	1.0	2	1.0	1.0	3	2	0	0	0	0.25	4	1	4	0.0	0	0.4966285280481831	0.7617999908549912	0.9363689586201387	0.9593935733589335	0.1906363035768566	0.6699705052824562	0.9552430476552713	0.8425953143731862	0	0	0.0	0.0008806246425927255	28
4301	0.045246936553742165	0.0249895181067381	0.024817595310032536	0.9411025772458231	-1	0.25	1	0.5	5	0.46153846153846156	6	0.5	0.38461538461538464	6	5	8	1	0	0.3	3	10	15	0.05263157894736842	0.8	0.5994790525885852	0.6924071095328446	0.49868170859199806	0.8732015665510819	0.7235515626769253	0.7684358513611713	0.7910825827296369	0.788096286469687	1.0	0.8333333333333334	0.0	0.024817595310032536	13
4626	0.04439211514058087	0.024120340586113852	0.023240788766994785	0.9414665152401572	-1	0.25	1	0.4	4	0.5833333333333334	7	0.4666666666666667	0.4166666666666667	5	5	8	1	0	0.3	3	10	14	0.05	0.5	0.6096436959947877	0.7084543172166181	0.5697492640062066	0.7984080072656413	0.7446455022223316	0.6229719933533052	0.7573876648092401	0.715479634121204	1.0	0.8	0.0	0.023240788766994785	44
154	0.024244574074928395	0.0028157576077508985	0.0027388489537636057	0.9069750201517124	-1	0	0	0.2857142857142857	2	0.75	6	0.35714285714285715	0.625	6	5	3	2	0	0.5714285714285714	7	4	10	0.2222222222222222	0	0.33338741352811885	0.8955474030135883	0.46196646622045234	0.8626286445393867	0.23168200421114132	0.9532379678803676	0.8587516665634696	0.9116215733295587	0.5833333333333334	0.16666666666666666	0.0	0.0027388489537636057	23
595	0.0009485719961086492	0.00014616653974410852	-0.0001461599061982891	0.9973395800204018	-1	0	0	1.0	3	0.0	0	0.6666666666666666	0	3	0	0	1	0	0.6666666666666666	2	3	4	1.0	1.0	0	0	0	0	0	0	0	0	0	0	0	-1.461599061982891e-05	6
740	0.0010965869200945612	0.0002220071816369011	0.00022200420025628344	0.9967051385615987	-1	0	0	1.0	1	0	0	1.0	0	1	0	0	0	0	0.5	1	2	2	0.0	0	0	0	0	0	0	0	0	0	0	0	0	0.00022200420025628344	10
877	0.03700785855517859	0.009521556421978356	0.007556876611550301	0.8939413037610581	-1	0	0	0.3	3	0.8461538461538461	11	0.2777777777777778	0.6153846153846154	10	8	4	1	0	0.6666666666666666	6	9	15	0.1	0.15384615384615385	0.7352540130739025	0.863299140964298	0.38473997237201696	0.8534384404123699	0.556957501629989	0.9348809104602965	0.8341708281779365	0.8898946227467063	1.0	0.2	0.0	0.007556876611550301	32
4784	0.045663018177453114	0.023504843903545788	0.0232620809297349	0.9400185527362749	-1	0.25	1	0.4	4	0.5833333333333334	7	0.4666666666666667	0.4166666666666667	5	5	8	1	0	0.3	3	10	14	0.05	0.5	0.6096436959947877	0.7084543172166181	0.5697492640062066	0.7984080072656413	0.7446455022223316	0.6224617256163656	0.7561586748856756	0.7153322341991092	1.0	0.6	0.0	0.0232620809297349	18
4196	0.04344870762580656	0.024906764464014727	0.023205641382715005	0.941046438337622	-1	0.25	1	0.4	4	0.5833333333333334	7	0.4666666666666667	0.4166666666666667	5	5	8	1	0	0.3	3	10	14	0.05	0.5	0.6096436959947877	0.7084543172166181	0.5697492640062066	0.7984080072656413	0.7446455022223316	0.6290060084076238	0.7561586748856756	0.7172252390895398	1.0	0.4	0.0	0.023205641382715005	23
4136	0.04405613552315847	0.023713323126040412	0.021416381429305076	0.9399160041248381	-1	0.25	1	0.4	4	0.5833333333333334	7	0.4666666666666667	0.4166666666666667	5	5	8	2	0	0.3	3	10	14	0.1	0.5	0.6096436959947877	0.7084543172166181	0.5697492640062066	0.7984080072656413	0.7446455022223316	0.6264363239394268	0.7573876648092401	0.7164812503032542	0.6	0.8	0.0	0.021416381429305076	14
4085	0.0448352479720965	0.024056725489289568	0.022865625451608626	0.9419951009269468	-1	0	0	0.3	3	0.6923076923076923	9	0.5	0.38461538461538464	5	5	9	3	0	0.3	3	10	15	0.13636363636363635	0	0.6096436959947877	0.7084543172166181	0.5697492640062066	0.7984080072656413	0.7446455022223316	0.6264363239394268	0.7573876648092401	0.7164812503032542	0.2	0.8	0.0	0.022865625451608626	20
450	0.0010437667907254424	0.0002316325950634389	0.00023162773520680593	0.9964482207532651	-1	0	0	1.0	1	0	0	1.0	0	1	0	0	1	0	0.5	1	2	2	0.3333333333333333	0	0	0	0	0	0	0	0	0	0	0	0	0.00023162773520680593	14
1240	0.0034794428857945147	0.001717686450493319	0.0007813356852240514	0.9979079449990647	-1	0	0	0.5	1	1.0	1	1.0	1.0	2	1	0	0	0	0.3333333333333333	3	1	3	0.0	0	0.37331900348360625	0.7743598554629506	0.6009484328048807	0.9662422728186495	0.24660216325354312	0.6256361215024748	0.8349947521512912	0.8455713518600277	0	0	0.0	0.0007813356852240514	21
498	0.0027331240952211	0.0001362713105320629	5.922312445259625e-05	0.997822012876777	-1	0	0	0.5	1	1.0	1	1.0	1.0	2	1	0	0	0	0.3333333333333333	3	1	3	0.0	0	0.2907489867311469	0.600463103281831	0.4072519774067224	0.8049054813928773	0.3029299479260875	0.5521300817666842	0.6427137235098624	0.6632859652997782	0	0	0.0	5.922312445259625e-05	9
1107	0.03900857895262378	0.015925280185137773	0.015863853120636737	0.941654210327053	-1	0	0	0.4	4	0.5384615384615384	7	0.3333333333333333	0.38461538461538464	6	5	8	1	0	0.5555555555555556	5	9	15	0.05263157894736842	0.2	0.5994790525885852	0.8215987947556349	0.5095366506393254	0.8765855138823527	0.6928799434739435	0.9151021484498693	0.776762229925712	0.8760013149024639	1.0	0.8333333333333334	0.0	0.015863853120636737	57
3778	0.04151655521333521	0.022094391049490996	0.022028182290166284	0.9409805973837352	-1	0.3333333333333333	1	0.4444444444444444	4	0.5454545454545454	6	0.43333333333333335	0.45454545454545453	5	5	7	2	0	0.3	3	10	13	0.1111111111111111	0.6666666666666666	0.6096436959947877	0.7084543172166181	0.5697492640062066	0.7984080072656413	0.7446455022223316	0.6290060084076238	0.7561586748856756	0.7172252390895398	0.6	0.8	0.0	0.022028182290166284	31
4394	0.02945207403352072	0.0016743239385937402	0.0015363980386752457	0.9961421136366726	-1	0.25	1	0.5	5	0.5384615384615384	7	0.5	0.3076923076923077	5	4	9	2	0	0.3	10	3	15	0.09523809523809523	0.4	0.6299113109651616	0.742505856729754	0.5471153340598243	0.8094502759979243	0.7446455022223316	0.6354360185448106	0.7917431515648661	0.735043060489471	0.6	0.8	0.0	0.0015363980386752457	5
4069	0.043349178501937494	0.023355822292142222	0.020833741669350855	0.9402743985999369	-1	0.25	1	0.4	4	0.5833333333333334	7	0.4666666666666667	0.4166666666666667	5	5	8	1	0	0.3	3	10	14	0.05	0.5	0.6096436959947877	0.7084543172166181	0.5697492640062066	0.7984080072656413	0.7446455022223316	0.6264363239394268	0.7573876648092401	0.7164812503032542	1.0	0.8	0.0	0.020833741669350855	22
1478	0.026654304056663414	0.010710735449315303	0.01065044561664871	0.9395491401536639	-1	0	0	0.5	5	0.38461538461538464	5	0.35714285714285715	0.3076923076923077	6	4	8	1	0	0.8571428571428571	6	7	15	0.05555555555555555	0.2	0.7186238785463983	0.869823660119337	0.4008840467931399	0.929437662680873	0.3621638510369219	0.9421291156936478	0.8889031968825831	0.9185248242198806	1.0	1.0	0.0	0.01065044561664871	17
2989	0.04288769867047961	0.02542165835850211	0.02029331842321528	0.9414584973809987	-1	0.25	1	0.4	4	0.5833333333333334	7	0.4666666666666667	0.4166666666666667	5	5	8	2	0	0.3	3	10	14	0.1	0.5	0.6096436959947877	0.7084543172166181	0.5914591481008613	0.8141882551022299	0.7446455022223316	0.6895618164085624	0.7249754552927798	0.7416328482891785	0.6	0.8	0.0	0.02029331842321528	55
952	0.0020405631337700523	0.00034118144377656966	0.000341149119495897	0.97616671803643	-1	0	0	0.3333333333333333	1	1.0	2	1.0	1.0	3	2	0	0	0	0.25	1	4	4	0.0	0	0.4966285280481831	0.87834988106866	0.9363689586201387	0.6488595601552747	0.20840536994725328	0.9429722332568721	0.9522696111026032	0.8580037944850059	0	0	0.0	0.000341149119495897	4
594	0.0009380553760354771	0.00019623442350254384	0.0001962267952763389	0.9963255904504399	-1	0	0	1.0	1	0	0	1.0	0	1	0	0	1	0	0.5	1	2	2	0.3333333333333333	0	0	0	0	0	0	0	0	0	0	0	0	0.0001962267952763389	13
1045	0.006842214033903122	0.0011157337074013183	0.0009019675552435814	0.9914680423481121	-1	0	0	0.3333333333333333	1	1.0	2	1.0	1.0	3	2	0	0	0	0.25	4	1	4	0.0	0	0.4966285280481831	0.7617999908549912	0.9363689586201387	0.9593935733589335	0.1952480967573721	0.6213774201425274	0.9544853436072669	0.8329641843798343	0	0	0.0	0.0009019675552435814	20
3192	0.03582114622164241	0.0019497854218642567	-0.0013097384569598386	0.8945260878834937	-1	0	0	0.5	5	0.38461538461538464	5	0.8333333333333334	0.23076923076923078	6	3	8	2	0	0.2222222222222222	2	9	15	0.11764705882352941	0	0.759458513754968	0.8645468924713482	0.4195294824185808	0.9165790409522844	0.3621638510369219	0.9421291156936478	0.8845405392005815	0.9126757310673237	0.5833333333333333	0.6666666666666666	0.0	-0.00013097384569598386	2
2366	0.048813258189270445	0.018418071153933034	0.01726981326927591	0.5760563168425235	-1	0	0	0.4	4	0.5384615384615384	7	0.5	0.38461538461538464	7	5	7	1	0	0.3	3	10	15	0.0625	0	0.6096436959947877	0.891798462031451	0.66078944675784	0.9066443296708834	0.7223379997197527	0.9422125197118227	0.8212025603624872	0.9161649800764647	1.0	0.7142857142857143	0.0	0.01726981326927591	6
2173	0.04835215305215368	0.018977790232206384	0.017729524425972948	0.6867026459538206	-1	0	0	0.3	3	0.6923076923076923	9	0.3	0.5384615384615384	8	7	6	1	0	0.5	5	10	15	0.06666666666666667	0.4	0.6197775034799747	0.8340978948934171	0.5692872410803428	0.852491730570626	0.7336985322759191	0.8936195618708263	0.7827165425743198	0.8620589057400057	1.0	0.625	0.0	0.017729524425972948	38
1698	0.03827629288088931	0.014656048430854107	0.0129291861111773	0.9409638476514484	-1	0	0	0.4	4	0.5384615384615384	7	0.3333333333333333	0.38461538461538464	6	5	8	1	0	0.5555555555555556	5	9	15	0.05263157894736842	0.2	0.5994790525885852	0.8215987947556349	0.5095366506393254	0.8765855138823527	0.6928799434739435	0.9151021484498693	0.776762229925712	0.8760013149024639	1.0	0.8333333333333334	0.0	0.0129291861111773	28
3914	0.04499062168857052	0.022755597117428552	0.021919830409228513	0.9401389257463164	-1	0.25	1	0.5	5	0.46153846153846156	6	0.5	0.38461538461538464	6	5	8	1	0	0.3	3	10	15	0.05263157894736842	0.8	0.5994790525885852	0.8440628962365522	0.6511025419934728	0.8370216296385252	0.7235515626769253	0.8999655410500685	0.7910825827296369	0.8630215618826393	1.0	0.6666666666666666	0.0	0.021919830409228513	33
550	0.006867098370188533	0.0011720333227143748	0.0009446794298484023	0.9907844405879062	-1	0	0	0.3333333333333333	1	1.0	2	1.0	1.0	3	2	0	0	0	0.25	4	1	4	0.0	0	0.4966285280481831	0.7617999908549912	0.9363689586201387	0.9593935733589335	0.1952480967573721	0.6213774201425274	0.9544853436072669	0.8329641843798343	0	0	0.0	0.0009446794298484023	35
1447	8.292237436963409e-05	9.52813264621848e-07	9.524970750325932e-07	0.9999940951262111	-1	0.5	1	0.8333333333333334	5	0.16666666666666666	1	0.5333333333333333	0.16666666666666666	5	1	2	0	0	0.6	5	3	8	0.0	0.6666666666666666	0.39593569656711686	0.8958962899356069	0.5471153340598243	0.8107298531932509	0.7227515623295064	0.8490666553418311	0.614146618356368	0.8554701729271788	0	0	0.0	9.524970750325932e-07	12
460	0.0016609047937733072	0.00023169751468699485	0.00011723655730361957	0.9971391043821807	-1	0	0	1.0	3	0.0	0	0.6666666666666666	0	2	0	1	0	0	0.6666666666666666	3	2	4	0.0	1.0	0	0	0	0	0	0	0	0	0	0	0	0.00011723655730361957	21
651	0.006377443364791964	0.0010762073906401793	0.0008631777277071046	0.9912010684706191	-1	0	0	0.3333333333333333	1	1.0	2	1.0	1.0	3	2	0	0	0	0.25	4	1	4	0.0	0	0.4966285280481831	0.7617999908549912	0.9363689586201387	0.9593935733589335	0.1952480967573721	0.6213774201425274	0.9544853436072669	0.8329641843798343	0	0	0.0	0.0008631777277071046	33
2438	0.0479694972837008	0.020422434074916344	0.020412754909882133	0.7396151749429818	-1	0	0	0.4	4	0.5384615384615384	7	0.5	0.38461538461538464	7	5	7	1	0	0.3	3	10	15	0.0625	0	0.6096436959947877	0.891798462031451	0.5914591481008613	0.896110456363771	0.7223379997197527	0.9422125197118227	0.8212025603624872	0.9130782192304135	1.0	0.7142857142857143	0.0	0.020412754909882133	90
125	0.06083682530749996	0.00426621199160545	0.0011426367802937953	0.71786875538824	-1	0	0	0.3	3	0.8461538461538461	11	0.5357142857142857	0.8461538461538461	14	11	0	1	0	0.14285714285714285	2	14	15	1.0	0.15384615384615385	0.5196274317651051	0.9024125604043867	0.8886907383463555	0.913702094641371	0.7260772656090266	0.9076729274186401	0.7981800654844523	0.9080334521239458	1.0	0.07142857142857142	0.0	0.0011426367802937953	13
209	1.6471292200232375e-06	3.033150886426574e-08	3.291553019741457e-09	0.9999969938771084	-1	0	0	0.5	2	0.6666666666666666	2	0.8333333333333334	0	1	0	3	0	0	0.6666666666666666	2	3	5	0.0	0.6666666666666666	0	0	0	0	0	0	0	0	0	0	0	3.291553019741457e-09	13
657	0.0048944640527603545	0.00015451028984717982	-0.00014797960607321222	0.9958368697638527	-1	0	0	0.4	2	0.6	3	0.4375	0.4	2	2	4	4	0	1.0	4	4	7	0.3333333333333333	0.6666666666666666	0.4399603949420955	0.8698359621778067	0.35765698359396536	0.7450683346571287	0.4344629027012189	0.9584718002271094	0.7082227163766598	0.8846259730064556	0.5	1.0	0.0	-1.4797960607321222e-05	4
4486	0.043375416711853576	0.024193125650860917	0.022476193469707324	0.9400939875687367	-1	0.25	1	0.4	4	0.5833333333333334	7	0.4666666666666667	0.4166666666666667	5	5	8	1	0	0.3	3	10	14	0.05	0.5	0.6096436959947877	0.7084543172166181	0.5697492640062066	0.7984080072656413	0.7446455022223316	0.6264363239394268	0.7573876648092401	0.7164812503032542	1.0	0.8	0.0	0.022476193469707324	18
841	0.006769273016096003	0.0011566002287666081	0.0008358912074518018	0.9912847422653486	-1	0	0	0.3333333333333333	1	1.0	2	1.0	1.0	3	2	0	0	0	0.25	4	1	4	0.0	0	0.4966285280481831	0.7617999908549912	0.9363689586201387	0.9593935733589335	0.1952480967573721	0.6213774201425274	0.9544853436072669	0.8329641843798343	0	0	0.0	0.0008358912074518018	52
3349	0.04830792712669607	0.022345926686325963	0.021859391248669206	0.9421601232914707	-1	0	0	0.4	4	0.5384615384615384	7	0.5	0.38461538461538464	7	5	7	1	0	0.3	3	10	15	0.0625	0	0.6096436959947877	0.891798462031451	0.5697492640062066	0.8909055731296815	0.671682762952884	0.938025911135823	0.8212025603624872	0.9096013264062917	1.0	0.7142857142857143	0.0	0.021859391248669206	39
2944	0.04762175532111664	0.01967991100675031	0.019670363476447475	0.7276871876605642	-1	0	0	0.4	4	0.5384615384615384	7	0.5	0.38461538461538464	7	5	7	1	0	0.3	3	10	15	0.0625	0	0.6096436959947877	0.891798462031451	0.5914591481008613	0.896110456363771	0.5823937202129179	0.9355180291268488	0.8212025603624872	0.9099396482892148	1.0	0.7142857142857143	0.0	0.019670363476447475	32
1582	0.03646374458641026	0.0025294809779792247	0.0008548501612159143	0.9417597780841912	-1	0	0	0.4	4	0.5384615384615384	7	0.3333333333333333	0.38461538461538464	6	5	8	2	0	0.5555555555555556	5	9	15	0.10526315789473684	0.2	0.6096128600737721	0.7792131073004388	0.4873647436188069	0.8440170726159528	0.7336985322759191	0.9308449676094936	0.8213778355780184	0.8640979312581171	0.6666666666666666	0.8333333333333334	0.0	0.0008548501612159143	4
2395	0.049050161161791096	0.02087310946118154	0.01961117050154626	0.7755126530257731	-1	0	0	0.4	4	0.5384615384615384	7	0.5	0.38461538461538464	7	5	7	1	0	0.3	3	10	15	0.0625	0	0.6096436959947877	0.891798462031451	0.5914591481008613	0.896110456363771	0.6760432420007347	0.9388045089017697	0.8212025603624872	0.9114528422316991	1.0	0.7142857142857143	0.0	0.01961117050154626	42
923	0.006509714635976788	0.001143013853384041	0.001062480508424141	0.9909987227575271	-1	0	0	0.3333333333333333	1	1.0	2	1.0	1.0	3	2	0	0	0	0.25	4	1	4	0.0	0	0.4966285280481831	0.7617999908549912	0.9363689586201387	0.9593935733589335	0.1906363035768566	0.6699705052824562	0.9552430476552713	0.8425953143731862	0	0	0.0	0.001062480508424141	18
2320	0.042225511724407125	0.02212851157504171	0.019351074823864525	0.9411266518437641	-1	0.25	1	0.4	4	0.5833333333333334	7	0.4666666666666667	0.4166666666666667	5	5	8	2	0	0.3	3	10	14	0.1	0.5	0.6096436959947877	0.7084543172166181	0.5914591481008613	0.8141882551022299	0.7446455022223316	0.6861828330657659	0.7249754552927798	0.7406263709707579	0.6	0.8	0.0	0.019351074823864525	42
4350	0.04321830401958957	0.02447574966811437	0.022993048953747472	0.9401999733691795	-1	0.25	1	0.4	4	0.5833333333333334	7	0.4666666666666667	0.4166666666666667	5	5	8	1	0	0.3	3	10	14	0.05	0.5	0.6096436959947877	0.7084543172166181	0.5697492640062066	0.7984080072656413	0.7446455022223316	0.6229719933533052	0.7573876648092401	0.715479634121204	1.0	0.8	0.0	0.022993048953747472	87
4695	0.043890427135954015	0.02599237143585751	0.022146100372422886	0.9414186596534561	-1	0.25	1	0.4	4	0.5833333333333334	7	0.4666666666666667	0.4166666666666667	5	5	8	1	0	0.3	3	10	14	0.05	0.5	0.6096436959947877	0.7084543172166181	0.5697492640062066	0.7984080072656413	0.7446455022223316	0.6264363239394268	0.7573876648092401	0.7164812503032542	1.0	0.8	0.0	0.022146100372422886	16
4721	0.043328404087703894	0.0053539778823421535	-0.0021791028918502634	0.8504350721372428	-1	0	0	0.25	2	0.8	8	0.4	0.5	5	5	6	1	0	0.3	3	10	12	0.0625	0	0.6299113109651616	0.8992510951104472	0.5697492640062066	0.8039294953510462	0.8005965732010756	0.7184790025104719	0.8212025603624872	0.8194017019258748	1.0	0.6	0.0	-0.00021791028918502633	0
5006	0.043815689044690374	0.024722109433196235	0.022012865200363045	0.9412605901852503	-1	0.25	1	0.4	4	0.5833333333333334	7	0.4666666666666667	0.4166666666666667	5	5	8	2	0	0.3	3	10	14	0.1	0.5	0.6096436959947877	0.7084543172166181	0.5697492640062066	0.7984080072656413	0.7446455022223316	0.6264363239394268	0.7573876648092401	0.7164812503032542	0.6	0.8	0.0	0.022012865200363045	25
2414	0.038646937356477236	0.013026688671466422	0.012637263980439968	0.9397149034481356	-1	0.25	1	0.5	5	0.46153846153846156	6	0.5	0.38461538461538464	7	5	7	1	0	0.3	3	10	15	0.0625	0.8	0.6096436959947877	0.891798462031451	0.5168774055990976	0.890156818126171	0.702457623131519	0.9408319609044433	0.8212025603624872	0.9107361940186879	1.0	0.7142857142857143	0.0	0.012637263980439968	11
4575	0.030383229174557908	0.013018852242070738	0.007774284681815559	0.9408245390978202	-1	0.3333333333333333	1	0.4444444444444444	4	0.5454545454545454	6	0.48148148148148145	0.36363636363636365	4	4	8	1	0	0.3333333333333333	3	9	13	0.05	0.5	0.6197775034799747	0.5419716647603607	0.5800349865792643	0.831669176686154	0.7932491556492275	0.7957058755703442	0.7816376817586026	0.7392007056749323	1.0	1.0	0.0	0.007774284681815559	12
391	0.0009610045523517941	0.00021167863859488582	1.0580196552674698e-06	0.9960577191580992	-1	0	0	1.0	1	0	0	1.0	0	1	0	0	0	0	0.5	2	1	2	0.0	0	0	0	0	0	0	0	0	0	0	0	0	1.0580196552674698e-06	35
4378	0.04222702599435722	0.01043011246571314	0.008252631151888902	0.7522890931091588	-1	0.25	1	0.4	4	0.5833333333333334	7	0.4666666666666667	0.4166666666666667	5	5	8	1	0	0.3	3	10	14	0.05	0.5	0.6096436959947877	0.7084543172166181	0.4951675215044428	0.7786326554775619	0.7446455022223316	0.6264363239394268	0.7577485431727313	0.7083783558675456	1.0	0.8	0.0	0.008252631151888902	13
1474	0.026444217875895605	0.0009960589979899836	0.00012925198886112535	0.9424134515800218	-1	0	0	0.4	4	0.5384615384615384	7	0.35714285714285715	0.23076923076923078	5	3	9	1	0	0.8571428571428571	6	7	15	0.05	0	0.6299113109651616	0.9416710427863716	0.42761415317778945	0.9101080840561994	0.7658224982789781	0.9658241510510885	0.936696850750488	0.9433560402802424	1.0	0.8	0.0	0.00012925198886112535	8
3546	0.04856267147759833	0.020759691843180512	0.01966460242323855	0.780445357550548	-1	0	0	0.4	4	0.5384615384615384	7	0.5	0.38461538461538464	7	5	7	1	0	0.3	3	10	15	0.0625	0	0.6096436959947877	0.891798462031451	0.5914591481008613	0.896110456363771	0.6451135994690179	0.9372094449617309	0.7293672383898896	0.9107120895219776	1.0	0.7142857142857143	0.0	0.01966460242323855	23
757	0.0009887417463449936	0.0001356506670921676	0.00013564751561682205	0.9959132707585461	-1	0	0	1.0	1	0	0	1.0	0	1	0	0	0	0	0.5	1	2	2	0.0	0	0	0	0	0	0	0	0	0	0	0	0	0.00013564751561682205	11
4081	0.044330958847455144	0.02241290754771466	0.02198916458322352	0.9403027763338403	-1	0.25	1	0.4	4	0.5833333333333334	7	0.4666666666666667	0.4166666666666667	5	5	8	1	0	0.3	3	10	14	0.05	0.5	0.6096436959947877	0.7084543172166181	0.5697492640062066	0.7984080072656413	0.7446455022223316	0.6290060084076238	0.7561586748856756	0.7172252390895398	1.0	0.8	0.0	0.02198916458322352	22
4457	0.042942569395275756	0.0236365388895305	0.02218774953809331	0.9406317859148666	-1	0.25	1	0.4	4	0.5833333333333334	7	0.4666666666666667	0.4166666666666667	5	5	8	2	0	0.3	3	10	14	0.1	0.5	0.6096436959947877	0.7084543172166181	0.5697492640062066	0.7984080072656413	0.7446455022223316	0.6060813162026341	0.7679875721794652	0.7106159620229145	0.6	0.8	0.0	0.02218774953809331	20
3725	0.04391652233641556	0.024171634730590634	0.023549808851776537	0.9400212142469121	-1	0.25	1	0.4	4	0.5833333333333334	7	0.4666666666666667	0.4166666666666667	5	5	8	1	0	0.3	3	10	14	0.05	0.5	0.6096436959947877	0.7084543172166181	0.5697492640062066	0.7984080072656413	0.7446455022223316	0.6290060084076238	0.7561586748856756	0.7172252390895398	1.0	0.8	0.0	0.023549808851776537	119
2032	0.03918959952681826	0.01602059964679255	0.015437535071003258	0.9412462416513472	-1	0	0	0.4	4	0.5384615384615384	7	0.3333333333333333	0.38461538461538464	6	5	8	1	0	0.5555555555555556	5	9	15	0.05263157894736842	0.2	0.5994790525885852	0.8215987947556349	0.5095366506393254	0.8765855138823527	0.7812099283682956	0.9243894681299168	0.8201992657936239	0.8804901866323164	1.0	0.8333333333333334	0.0	0.015437535071003258	30
2136	0.03750941499145487	0.015099366071611718	0.01509807912179501	0.9428170162278431	-1	0	0	0.4	4	0.5384615384615384	7	0.3333333333333333	0.38461538461538464	6	5	8	1	0	0.5555555555555556	5	9	15	0.05263157894736842	0.2	0.5994790525885852	0.8215987947556349	0.5095366506393254	0.8765855138823527	0.7919417500588216	0.9273894128871178	0.8233587622499984	0.8820153851794469	1.0	0.8333333333333334	0.0	0.01509807912179501	37
1141	0.006713119185599085	0.0011207958496626579	0.000934096443297604	0.9915509067303457	-1	0	0	0.3333333333333333	1	1.0	2	1.0	1.0	3	2	0	0	0	0.25	4	1	4	0.0	0	0.4966285280481831	0.7617999908549912	0.9363689586201387	0.9593935733589335	0.1952480967573721	0.6213774201425274	0.9544853436072669	0.8329641843798343	0	0	0.0	0.000934096443297604	28
3308	0.04411743172889594	0.005344219648269641	-0.00515954547553743	0.5790175229811556	-1	0	0	0.4	4	0.5384615384615384	7	0.5	0.38461538461538464	7	5	7	1	0	0.3	3	10	15	0.0625	0	0.6096436959947877	0.891798462031451	0.6216970765615881	0.9004086509909776	0.6411143847255555	0.9374024376048862	0.8212025603624872	0.9120667186083222	1.0	0.7142857142857143	0.0	-0.000515954547553743	0
1168	0.004023015861700249	0.0016239401755799292	0.0015469148937053395	0.9979541879195357	-1	0	0	0.6666666666666666	2	0.5	1	0.6666666666666666	0.5	3	1	0	0	0	0.6666666666666666	3	2	4	0.0	0	0.4966285280481831	0.7617999908549912	0.9363689586201387	0.9593935733589335	0.1906363035768566	0.6556049525798066	0.9552430476552713	0.839732505240184	0	0	0.0	0.0015469148937053395	60
2455	0.045929636539924164	0.022538965260740198	0.022419504191911264	0.9385439251221028	-1	0	0	0.4	4	0.5384615384615384	7	0.5	0.38461538461538464	7	5	7	1	0	0.3	3	10	15	0.0625	0	0.6096436959947877	0.891798462031451	0.5914591481008613	0.896110456363771	0.7223379997197527	0.9422125197118227	0.8212025603624872	0.9130782192304135	1.0	0.7142857142857143	0.0	0.022419504191911264	97
3664	0.04516501600339023	0.024747799356317518	0.023229142668765624	0.9406304328059188	-1	0.25	1	0.4	4	0.5833333333333334	7	0.4666666666666667	0.4166666666666667	5	5	8	2	0	0.3	3	10	14	0.1	0.5	0.6096436959947877	0.7084543172166181	0.5697492640062066	0.7984080072656413	0.7446455022223316	0.6264363239394268	0.7573876648092401	0.7164812503032542	0.6	0.8	0.0	0.023229142668765624	62
2045	None	None	None	None	None	0.25	1	0.5	5	0.46153846153846156	6	0.625	0.23076923076923078	5	3	9	0	0	0.6666666666666666	4	6	15	0.0	0.5454545454545454	0.7729822368290665	0.9608653376746613	0.6633228501511065	0.9119800052077458	0.7446455022223316	0.9479452738675639	0.861420343307891	0.943407773690277	0	0	0.0	None	0
899	0.0	0.0	0.0	1.0	-1	0	0	0	0	0	0	1.0	0	0	0	0	0	0	1.0	1	1	1	0.0	0	0	0	0	0	0	0	0	0	0	0	0	-0.1	0
2892	0.04736784861052661	0.021174539758430394	0.021003788952171698	0.7490735747412922	-1	0	0	0.4	4	0.5384615384615384	7	0.5	0.38461538461538464	7	5	7	1	0	0.3	3	10	15	0.0625	0	0.6096436959947877	0.891798462031451	0.5914591481008613	0.896110456363771	0.6411143847255555	0.9374024376048862	0.8212025603624872	0.9108010691441882	1.0	0.7142857142857143	0.0	0.021003788952171698	36
1265	0.005734018543852454	7.001982066895943e-05	6.469530081126314e-05	0.9250625122358885	-1	0	0	0.4	4	0.5384615384615384	7	0.4166666666666667	0.15384615384615385	2	2	12	0	0	1.0	6	6	15	0.0	0.2	0.906601100685247	0.5821077732721428	0.6334898967502529	0.8970890241140687	0.5008959860321184	0.9626952790347492	0.8443924000588255	0.8716671051970261	0	0	0.0	6.469530081126314e-05	4
3222	0.04853586410437059	0.021431939774489706	0.02048031224475556	0.7701789935725927	-1	0	0	0.4	4	0.5384615384615384	7	0.5	0.38461538461538464	7	5	7	1	0	0.3	3	10	15	0.0625	0	0.6096436959947877	0.891798462031451	0.5914591481008613	0.896110456363771	0.6411143847255555	0.9374024376048862	0.8212025603624872	0.9108010691441882	1.0	0.7142857142857143	0.0	0.02048031224475556	28
1263	0.037100588010097975	0.004929655704843441	0.00432425404081862	0.9284146676133954	-1	0	0	0.4	4	0.5384615384615384	7	0.3125	0.38461538461538464	6	5	8	1	0	0.75	6	8	15	0.05263157894736842	0	0.701446773897114	0.8765152624736089	0.6273909991259838	0.7644136704911801	0.7336985322759191	0.736972209368237	0.7599437526297607	0.8004410015745301	1.0	0.5	0.0	0.00432425404081862	9
1143	0.003296449090092974	0.0011641457229967286	0.0011641110275471948	0.9979548616030275	-1	0	0	0.75	3	0.3333333333333333	1	0.625	0.3333333333333333	4	1	0	0	0	0.5	4	2	5	0.0	0.6666666666666666	0.4966285280481831	0.9303735674637124	0.8824545040354238	0.9418165864615086	0.18265912042887011	0.9639101039920781	0.8631659292046293	0.9472106686314813	0	0	0.0	0.0011641110275471948	51
4977	0.04278962623690055	0.023417625049586933	0.022726873070759775	0.9402663319336504	-1	0.25	1	0.4	4	0.5833333333333334	7	0.4666666666666667	0.4166666666666667	5	5	8	1	0	0.3	3	10	14	0.05	0.5	0.6096436959947877	0.7084543172166181	0.5697492640062066	0.7984080072656413	0.7446455022223316	0.6290060084076238	0.7561586748856756	0.7172252390895398	1.0	0.8	0.0	0.022726873070759775	52
4380	0.04356493990803578	0.02412575401101247	0.022463031483312464	0.9406802081515506	-1	0.25	1	0.4	4	0.5833333333333334	7	0.4666666666666667	0.4166666666666667	5	5	8	1	0	0.3	3	10	14	0.05	0.5	0.6096436959947877	0.7084543172166181	0.5697492640062066	0.7984080072656413	0.7446455022223316	0.6264363239394268	0.7573876648092401	0.7164812503032542	1.0	0.8	0.0	0.022463031483312464	35
2620	0.04771753562844822	0.02040848544057907	0.02038510809767274	0.7382847815762611	-1	0	0	0.4	4	0.5384615384615384	7	0.5	0.38461538461538464	7	5	7	1	0	0.3	3	10	15	0.0625	0	0.6096436959947877	0.891798462031451	0.5914591481008613	0.896110456363771	0.7223379997197527	0.9422125197118227	0.8212025603624872	0.9130782192304135	1.0	0.7142857142857143	0.0	0.02038510809767274	72
4517	0.04334524777420641	0.02441396334821162	0.02236876827025247	0.9416893300706278	-1	0.25	1	0.4	4	0.5833333333333334	7	0.4666666666666667	0.4166666666666667	5	5	8	1	0	0.3	3	10	14	0.05	0.5	0.6096436959947877	0.7084543172166181	0.5697492640062066	0.7984080072656413	0.7446455022223316	0.6264363239394268	0.7573876648092401	0.7164812503032542	1.0	0.8	0.0	0.02236876827025247	23
3048	0.04858732779252674	0.020954444458706832	0.01997424297305935	0.7738902456132531	-1	0	0	0.4	4	0.5384615384615384	7	0.5	0.38461538461538464	7	5	7	1	0	0.3	3	10	15	0.0625	0	0.6096436959947877	0.891798462031451	0.5914591481008613	0.896110456363771	0.6411143847255555	0.9374024376048862	0.8212025603624872	0.9108010691441882	1.0	0.7142857142857143	0.0	0.01997424297305935	47
466	0.0010478549999409087	0.00019998839644206213	0.00019998828853130953	0.9966471998613923	-1	0	0	1.0	1	0	0	1.0	0	1	0	0	1	0	0.5	1	2	2	0.3333333333333333	0	0	0	0	0	0	0	0	0	0	0	0	0.00019998828853130953	18
341	0.0014047168591487145	4.108009917608314e-05	-2.4149163516329125e-07	0.9857465422822728	-1	0	0	0.5	2	0.6666666666666666	2	1.0	0.6666666666666666	3	2	1	0	0	0.2	5	1	5	0.0	0.5	0.17994046937315783	0.9810521963459173	0.703205701140994	0.9204667112494478	0.11304269983877084	0.5049477999182852	0.9374154538385163	0.8945871914627771	0	0	0.0	-2.4149163516329125e-08	8
3438	0.04737732491878736	0.02105246928769065	0.020575204575013627	0.941037400248612	-1	0	0	0.4	4	0.5384615384615384	7	0.5	0.38461538461538464	7	5	7	1	0	0.3	3	10	15	0.0625	0	0.6096436959947877	0.891798462031451	0.5697492640062066	0.8909055731296815	0.671682762952884	0.938025911135823	0.8212025603624872	0.9096013264062917	1.0	0.7142857142857143	0.0	0.020575204575013627	23
3408	0.046735748185847	0.022568494477773333	0.02255530428094802	0.9408424952542774	-1	0.25	1	0.5	5	0.46153846153846156	6	0.5	0.38461538461538464	7	5	7	1	0	0.3	3	10	15	0.0625	0.8	0.6096436959947877	0.891798462031451	0.5697492640062066	0.8909055731296815	0.702457623131519	0.9408319609044433	0.8212025603624872	0.9109441118727554	1.0	0.7142857142857143	0.0	0.02255530428094802	34
3443	0.04803539524459917	0.021746606902625653	0.021287203082035137	0.9423086028375905	-1	0	0	0.4	4	0.5384615384615384	7	0.5	0.38461538461538464	7	5	7	1	0	0.3	3	10	15	0.0625	0	0.6096436959947877	0.891798462031451	0.5697492640062066	0.8909055731296815	0.6988282229826716	0.9406444180045569	0.8212025603624872	0.9108531015778895	1.0	0.7142857142857143	0.0	0.021287203082035137	22
1856	0.046431754949769415	0.019876800831905496	0.019816308715301597	0.7332851608339374	-1	0	0	0.4	4	0.5384615384615384	7	0.5	0.38461538461538464	7	5	7	1	0	0.3	3	10	15	0.0625	0	0.6096436959947877	0.891798462031451	0.5914591481008613	0.896110456363771	0.6760432420007347	0.9388045089017697	0.8212025603624872	0.9114528422316991	1.0	0.7142857142857143	0.0	0.019816308715301597	141
1978	0.03894848352602514	0.015128654118058135	0.013804170988972585	0.94143602639096	-1	0	0	0.4	4	0.5384615384615384	7	0.3333333333333333	0.38461538461538464	6	5	8	1	0	0.5555555555555556	5	9	15	0.05263157894736842	0.2	0.5994790525885852	0.8215987947556349	0.5095366506393254	0.8765855138823527	0.6928799434739435	0.9151021484498693	0.776762229925712	0.8760013149024639	1.0	0.8333333333333334	0.0	0.013804170988972585	19
541	0.001958872897085653	0.0005016054641347848	-4.53631526498983e-05	0.9858196532320738	-1	0	0	0.75	3	0.3333333333333333	1	0.5555555555555556	0.3333333333333333	3	1	1	1	0	1.0	3	3	5	0.25	1.0	0.7716398225451895	0.6946803487567403	0.3907254911087402	0.9409225924385918	0.5918199131034146	0.888081708260877	0.8257620133204511	0.8684283114865035	1.0	0.3333333333333333	0.0	-4.53631526498983e-06	2
2504	0.048094694124529117	0.020170433309643947	0.02015038177727411	0.7350698817231978	-1	0	0	0.4	4	0.5384615384615384	7	0.5	0.38461538461538464	7	5	7	1	0	0.3	3	10	15	0.0625	0	0.6096436959947877	0.891798462031451	0.5914591481008613	0.896110456363771	0.7199220517691087	0.9404250990061132	0.8109198688592272	0.9122182689296294	1.0	0.7142857142857143	0.0	0.02015038177727411	30
2233	0.03757082810565305	0.015197286865298145	0.013908527920467904	0.9410834954458969	-1	0	0	0.4	4	0.5384615384615384	7	0.3333333333333333	0.38461538461538464	6	5	8	1	0	0.5555555555555556	5	9	15	0.05263157894736842	0.2	0.5994790525885852	0.8215987947556349	0.5095366506393254	0.8765855138823527	0.6928799434739435	0.9151021484498693	0.776762229925712	0.8760013149024639	1.0	1.0	0.0	0.013908527920467904	19
3116	0.04666911540631616	0.020365161296639192	0.01992651721063979	0.7379032871707286	-1	0	0	0.4	4	0.5384615384615384	7	0.5	0.38461538461538464	7	5	7	1	0	0.3	3	10	15	0.0625	0	0.6096436959947877	0.891798462031451	0.5914591481008613	0.896110456363771	0.6411143847255555	0.9374024376048862	0.8212025603624872	0.9108010691441882	1.0	0.7142857142857143	0.0	0.01992651721063979	33
598	0.000884141346033662	0.00023972175652372697	7.455831434186954e-07	0.9973962161037433	-1	0	0	1.0	2	0.0	0	1.0	0	1	0	1	1	0	0.3333333333333333	3	1	3	0.2	1.0	0	0	0	0	0	0	0	0	0	0	0	7.455831434186954e-07	13
1859	0.03692189667600353	0.014808983416556768	0.013683359050897518	0.9415164304086237	-1	0	0	0.4	4	0.5384615384615384	7	0.3333333333333333	0.38461538461538464	6	5	8	1	0	0.5555555555555556	5	9	15	0.05263157894736842	0.2	0.5994790525885852	0.8215987947556349	0.5095366506393254	0.8765855138823527	0.6928799434739435	0.9151021484498693	0.776762229925712	0.8760013149024639	1.0	0.8333333333333334	0.0	0.013683359050897518	34
3139	0.04688771828125999	0.02067820797575472	0.019724104747633316	0.7478668073072605	-1	0	0	0.4	4	0.5384615384615384	7	0.5	0.38461538461538464	7	5	7	1	0	0.3	3	10	15	0.0625	0	0.6096436959947877	0.891798462031451	0.5914591481008613	0.896110456363771	0.6411143847255555	0.9374024376048862	0.8212025603624872	0.9108010691441882	1.0	0.8571428571428571	0.0	0.019724104747633316	30
4959	0.0449060925122512	0.023318364193678918	0.021501120294593484	0.9411398012743797	-1	0.25	1	0.4	4	0.5833333333333334	7	0.4666666666666667	0.4166666666666667	5	5	8	1	0	0.3	3	10	14	0.05	0.5	0.6096436959947877	0.7084543172166181	0.5697492640062066	0.7984080072656413	0.7446455022223316	0.6264363239394268	0.7573876648092401	0.7164812503032542	1.0	0.8	0.0	0.021501120294593484	23
1441	0.004100000490354366	0.0017162660005745195	0.0015655184484355423	0.9977822525949108	-1	0	0	0.6666666666666666	2	0.5	1	0.6666666666666666	0.5	3	1	0	0	0	0.6666666666666666	3	2	4	0.0	0	0.4966285280481831	0.7617999908549912	0.9363689586201387	0.9593935733589335	0.1906363035768566	0.6556049525798066	0.9552430476552713	0.839732505240184	0	0	0.0	0.0015655184484355423	36
2330	0.043858141185650845	0.017835282134531526	0.014769212730126335	0.8110224967553452	-1	0.25	1	0.5	5	0.46153846153846156	6	0.5	0.38461538461538464	6	5	8	1	0	0.3	3	10	15	0.05263157894736842	0.8	0.6197775034799747	0.8174141830462838	0.5095366506393254	0.8765855138823527	0.8005965732010756	0.9309274559994402	0.7836851517416255	0.8828960166091278	1.0	0.8333333333333334	0.0	0.014769212730126335	28
2613	0.03746607915664696	0.015816771633402324	0.015531570247566575	0.9413009931666052	-1	0	0	0.4	4	0.5384615384615384	7	0.3333333333333333	0.38461538461538464	6	5	8	1	0	0.5555555555555556	5	9	15	0.05263157894736842	0.2	0.5994790525885852	0.8215987947556349	0.5095366506393254	0.8765855138823527	0.6948795508456748	0.9147625846610954	0.7271768684025576	0.8758432604973507	1.0	0.8333333333333334	0.0	0.015531570247566575	14
939	0.030369132602840028	0.0004873347300053675	-5.716182117249024e-05	0.9190075004230672	-1	0.25	1	0.4	4	0.7692307692307693	10	0.2777777777777778	0.6153846153846154	12	8	2	0	0	0.6666666666666666	6	9	15	0.0	0.2222222222222222	0.5085049349426202	0.8166651911111924	0.6223518369144356	0.949298633117413	0.26519158581290825	0.9184720370487295	0.9208596034489595	0.9073598967275583	0	0	0.0	-5.716182117249024e-06	3
1688	0.03841122132869005	0.014556821531527998	0.013078794316954506	0.9413610543017913	-1	0	0	0.4	4	0.5384615384615384	7	0.3333333333333333	0.38461538461538464	6	5	8	1	0	0.5555555555555556	5	9	15	0.05263157894736842	0.2	0.5994790525885852	0.8215987947556349	0.5095366506393254	0.8765855138823527	0.6807561059006327	0.9149923247979732	0.7740419664313453	0.8759501523274608	1.0	0.8333333333333334	0.0	0.013078794316954506	19
2595	0.047788417682627746	0.021960784224444536	0.021332371074207462	0.7527992279567337	-1	0	0	0.4	4	0.5384615384615384	7	0.5	0.38461538461538464	7	5	7	1	0	0.3	3	10	15	0.0625	0	0.6096436959947877	0.891798462031451	0.5914591481008613	0.896110456363771	0.6411143847255555	0.9374024376048862	0.8212025603624872	0.9108010691441882	1.0	0.7142857142857143	0.0	0.021332371074207462	46
1450	0.004470350705110037	0.0019072018279541183	0.0005432097834358789	0.9981535733291288	-1	0	0	0.3333333333333333	1	1.0	2	1.0	0.5	2	1	1	1	0	0.25	4	1	4	0.2	0	0.37331900348360625	0.7743598554629506	0.6608858557392115	0.9401856090468226	0.25099924964345827	0.6820422564781808	0.8627439002720443	0.829727861763087	1.0	0	0.0	0.0005432097834358789	21
3717	0.04531964138104014	0.024153878021242404	0.023489603496121222	0.9407057955005099	-1	0.25	1	0.5	5	0.46153846153846156	6	0.5	0.38461538461538464	6	5	8	1	0	0.3	3	10	15	0.05263157894736842	0.8	0.5994790525885852	0.8440628962365522	0.6511025419934728	0.8370216296385252	0.7235515626769253	0.8999655410500685	0.7910825827296369	0.8630215618826393	1.0	0.6666666666666666	0.0	0.023489603496121222	20
1799	0.03722136140856247	0.014866049212834897	0.013751543780923449	0.9410288187694796	-1	0	0	0.4	4	0.5384615384615384	7	0.3333333333333333	0.38461538461538464	6	5	8	1	0	0.5555555555555556	5	9	15	0.05263157894736842	0.2	0.5994790525885852	0.8215987947556349	0.5095366506393254	0.8765855138823527	0.6928799434739435	0.9151021484498693	0.776762229925712	0.8760013149024639	1.0	0.8333333333333334	0.0	0.013751543780923449	19
4302	0.042580490836482104	0.02426841392644905	0.02300012287011136	0.9217823378823792	-1	0	0	0.25	2	0.8	8	0.4	0.5	5	5	6	1	0	0.3	3	10	12	0.0625	0	0.6096436959947877	0.7084543172166181	0.5697492640062066	0.7984080072656413	0.7446455022223316	0.6290060084076238	0.7561586748856756	0.7172252390895398	1.0	0.8	0.0	0.02300012287011136	77
1373	0.02538728611904281	0.00241447287155767	0.0024134877108428834	0.9224464183552283	-1	0.25	1	0.4	4	0.7692307692307693	10	0.5	0.6153846153846154	12	8	2	0	0	0.8333333333333334	6	5	15	0.0	0.2222222222222222	0.5977376936469104	0.8338172674766519	0.445751570642374	0.9359372456172542	0.32147083837821405	0.9093446303561755	0.8341708281779365	0.9002576095421039	0	0	0.0	0.0024134877108428834	67
2520	0.04847602965910622	0.0006351920489658592	-0.0006229346104824809	0.7418200640264693	-1	0	0	0.3	3	0.6923076923076923	9	0.3	0.5384615384615384	8	7	6	1	0	0.5	5	10	15	0.06666666666666667	0.4	0.6299113109651616	0.8977926183748554	0.5095366506393254	0.9202500117771522	0.6248196045990261	0.9487715271072168	0.8212025603624872	0.925014790586655	1.0	0.75	0.0	-6.229346104824809e-05	2
2864	0.0479668744930984	0.022162467496682978	0.021845500490572243	0.7569194058971496	-1	0	0	0.4	4	0.5384615384615384	7	0.5	0.38461538461538464	7	5	7	1	0	0.3	3	10	15	0.0625	0	0.6096436959947877	0.891798462031451	0.5914591481008613	0.896110456363771	0.702457623131519	0.9408319609044433	0.8212025603624872	0.9124125361711625	1.0	0.7142857142857143	0.0	0.021845500490572243	28
4087	0.03802873440002971	0.007377935889238762	0.00313292793269934	0.9411794309591922	-1	0.25	1	0.4	4	0.5833333333333334	7	0.4666666666666667	0.4166666666666667	5	5	8	1	0	0.3	3	10	14	0.05	0.5	0.6299113109651616	0.775236520944784	0.5697492640062066	0.7984080072656413	0.7446455022223316	0.6290060084076238	0.7561586748856756	0.7402912351229024	1.0	0.8	0.0	0.00313292793269934	10
3368	0.021297250322149835	0.004148093581673387	-0.001893472343572849	0.9353554267174066	-1	0	0	0.4	4	0.5384615384615384	7	0.4166666666666667	0.38461538461538464	7	5	7	1	0	0.4444444444444444	4	9	15	0.0625	0	0.6299113109651616	0.8968410707016815	0.42761415317778945	0.931368932124417	0.6322334644397457	0.9514062685318451	0.8212025603624872	0.9296715463686659	1.0	0.8571428571428571	0.0	-0.0001893472343572849	0
2815	0.048320825200411324	0.01932843425502663	0.019296018434852354	0.7275584801044714	-1	0	0	0.4	4	0.5384615384615384	7	0.5	0.38461538461538464	7	5	7	1	0	0.3	3	10	15	0.0625	0	0.6096436959947877	0.891798462031451	0.5914591481008613	0.896110456363771	0.6451135994690179	0.9372094449617309	0.7293672383898896	0.9107120895219776	1.0	0.7142857142857143	0.0	0.019296018434852354	27
1523	0.03771400143732641	0.01499651672554324	0.01394458250554038	0.9416921420861413	-1	0	0	0.4	4	0.5384615384615384	7	0.3333333333333333	0.38461538461538464	6	5	8	1	0	0.5555555555555556	5	9	15	0.05263157894736842	0.2	0.5994790525885852	0.8215987947556349	0.5095366506393254	0.8765855138823527	0.6928799434739435	0.9151021484498693	0.776762229925712	0.8760013149024639	1.0	0.8333333333333334	0.0	0.01394458250554038	52
2568	0.035063061955858114	0.0012747528095730192	-0.0006607312207415754	0.941602998316215	-1	0	0	0.3	3	0.6923076923076923	9	0.42857142857142855	0.38461538461538464	6	5	8	2	0	0.7142857142857143	5	7	15	0.10526315789473684	0	0.6096128600737721	0.8254451027612851	0.5281820862647664	0.8666825514986047	0.6928799434739435	0.9151021484498693	0.7682098238171177	0.8737360027799002	0.5833333333333334	0.8333333333333334	0.0	-6.607312207415755e-05	5
3040	0.047540559370683855	0.021362840091966016	0.021198291888508216	0.7463588399126144	-1	0	0	0.4	4	0.5384615384615384	7	0.5	0.38461538461538464	7	5	7	1	0	0.3	3	10	15	0.0625	0	0.6096436959947877	0.891798462031451	0.5914591481008613	0.896110456363771	0.6451135994690179	0.9372094449617309	0.7293672383898896	0.9107120895219776	1.0	0.7142857142857143	0.0	0.021198291888508216	34
2551	0.047746318285255857	0.02015188505289227	0.01996040835189179	0.7325451183065818	-1	0	0	0.4	4	0.5384615384615384	7	0.5	0.38461538461538464	7	5	7	1	0	0.3	3	10	15	0.0625	0	0.6096436959947877	0.891798462031451	0.5914591481008613	0.896110456363771	0.6411143847255555	0.9374024376048862	0.8212025603624872	0.9108010691441882	1.0	0.7142857142857143	0.0	0.01996040835189179	57
4686	0.04338018659805339	0.02410619575809404	0.022946747319280317	0.9404543137602064	-1	0.25	1	0.4	4	0.5833333333333334	7	0.4666666666666667	0.4166666666666667	5	5	8	2	0	0.3	3	10	14	0.1	0.5	0.6096436959947877	0.7084543172166181	0.5697492640062066	0.7984080072656413	0.7446455022223316	0.6290060084076238	0.7561586748856756	0.7172252390895398	0.6	0.8	0.0	0.022946747319280317	23
40	2.488289680327458e-06	6.517637509398635e-08	1.5527451549133146e-08	0.9999990797909706	-1	0	0	1.0	1	0	0	1.0	0	1	0	0	0	0	0.5	1	2	2	0.0	0	0	0	0	0	0	0	0	0	0	0	0	1.5527451549133146e-08	18
3695	0.044520977793726546	0.02395923275277055	0.022044045091190657	0.941115070198222	-1	0.25	1	0.4	4	0.5833333333333334	7	0.4666666666666667	0.4166666666666667	5	5	8	2	0	0.3	3	10	14	0.1	0.5	0.6096436959947877	0.7084543172166181	0.5697492640062066	0.7984080072656413	0.7446455022223316	0.6290060084076238	0.7561586748856756	0.7172252390895398	0.6	0.8	0.0	0.022044045091190657	35
4250	0.04276199616603625	0.025479631902055756	0.022840223898815872	0.9406315649874304	-1	0.25	1	0.4	4	0.5833333333333334	7	0.4666666666666667	0.4166666666666667	5	5	8	1	0	0.3	3	10	14	0.05	0.5	0.6096436959947877	0.7084543172166181	0.5697492640062066	0.7984080072656413	0.7446455022223316	0.6264363239394268	0.7573876648092401	0.7164812503032542	1.0	0.8	0.0	0.022840223898815872	50
2023	0.04330361380202762	0.015146969923828833	0.014763770366250819	0.7610367401242124	-1	0	0	0.4	4	0.5384615384615384	7	0.5	0.38461538461538464	6	5	8	1	0	0.3	3	10	15	0.05263157894736842	0	0.5994790525885852	0.8215987947556349	0.5095366506393254	0.8765855138823527	0.6948795508456748	0.9147625846610954	0.7271768684025576	0.8758432604973507	1.0	0.8333333333333334	0.0	0.014763770366250819	23
4091	0.04067641034056651	0.008938879668900793	0.008862632981866334	0.941130466931252	-1	0.25	1	0.4	4	0.5833333333333334	7	0.4666666666666667	0.4166666666666667	5	5	8	2	0	0.3	3	10	14	0.1	0.5	0.6096436959947877	0.7084543172166181	0.4951675215044428	0.7786326554775619	0.7446455022223316	0.6290060084076238	0.7562783710233525	0.7091349756653835	0.6	0.8	0.0	0.008862632981866334	16
440	0.001672371687898325	0.00023068288928173913	1.59798787222829e-05	0.9958855154305861	-1	0	0	1.0	2	0.0	0	0.75	0	2	0	0	0	0	1.0	2	2	3	0.0	0	0	0	0	0	0	0	0	0	0	0	0	1.59798787222829e-05	16
792	0.006731188788091105	0.0012240582477147032	0.0009283357494524583	0.991458032020261	-1	0	0	0.3333333333333333	1	1.0	2	1.0	1.0	3	2	0	0	0	0.25	4	1	4	0.0	0	0.4966285280481831	0.7617999908549912	0.9363689586201387	0.9593935733589335	0.2773520960005544	0.6142038200004285	0.9393545318532668	0.8315504035165563	0	0	0.0	0.0009283357494524583	60
4581	0.04470556253192895	0.02359414714190615	0.022085115547476938	0.9400786254786949	-1	0.25	1	0.4	4	0.5833333333333334	7	0.4666666666666667	0.4166666666666667	5	5	8	2	0	0.3	3	10	14	0.1	0.5	0.6096436959947877	0.7084543172166181	0.5697492640062066	0.7984080072656413	0.8005965732010756	0.731191606678876	0.7411609950561663	0.7480639477257054	0.6	0.8	0.0	0.022085115547476938	22
4013	0.042952799430702404	0.0039116008143634615	-0.0027901051703885845	0.942171042102682	-1	0.25	1	0.4	4	0.5833333333333334	7	0.4666666666666667	0.4166666666666667	5	5	8	2	0	0.3	3	10	14	0.1	0.5	0.6096436959947877	0.7084543172166181	0.5697492640062066	0.8063688354997988	0.7446455022223316	0.6264363239394268	0.7573876648092401	0.7198688615261432	0.6	0.8	0.0	-0.00027901051703885845	0
3559	0.0459398880138348	0.021745899367817206	0.02147746457603375	0.9418315335848534	-1	0.25	1	0.5	5	0.46153846153846156	6	0.5	0.38461538461538464	7	5	7	1	0	0.3	3	10	15	0.0625	0.8	0.6096436959947877	0.891798462031451	0.5697492640062066	0.8909055731296815	0.702457623131519	0.9408319609044433	0.8212025603624872	0.9109441118727554	1.0	0.7142857142857143	0.0	0.02147746457603375	24
1638	0.03780255056928985	0.014289304718081413	0.012298681764016156	0.9415858638613169	-1	0	0	0.4	4	0.5384615384615384	7	0.3333333333333333	0.38461538461538464	6	5	8	1	0	0.5555555555555556	5	9	15	0.05263157894736842	0.2	0.5994790525885852	0.8215987947556349	0.5095366506393254	0.8765855138823527	0.7103443721115331	0.9157493015010759	0.7809786213770594	0.8763036531565542	1.0	0.8333333333333334	0.0	0.012298681764016156	21
2976	0.04753919231911684	0.02040138928454463	0.01850282383595009	0.7874110540961962	-1	0	0	0.4	4	0.5384615384615384	7	0.5	0.38461538461538464	7	5	7	1	0	0.3	3	10	15	0.0625	0	0.6096436959947877	0.891798462031451	0.5914591481008613	0.896110456363771	0.6411143847255555	0.9374024376048862	0.8212025603624872	0.9108010691441882	1.0	0.7142857142857143	0.0	0.01850282383595009	20
1851	0.04320114573452375	0.02099693685807503	0.0159473058314614	0.8593221819644199	-1	0.25	1	0.5	5	0.46153846153846156	6	0.5	0.38461538461538464	6	5	8	1	0	0.3	3	10	15	0.05263157894736842	0.8	0.6197775034799747	0.8174141830462838	0.5095366506393254	0.8765855138823527	0.6948795508456748	0.9147625846610954	0.7271768684025576	0.8748141274035007	1.0	0.8333333333333334	0.0	0.0159473058314614	20
4454	0.04394866076065179	0.024554892599009462	0.02252138869262226	0.94251179682594	-1	0.25	1	0.4	4	0.6153846153846154	8	0.5	0.38461538461538464	5	5	9	1	0	0.3	3	10	15	0.045454545454545456	0.4	0.6096436959947877	0.7084543172166181	0.5697492640062066	0.7984080072656413	0.7446455022223316	0.6290060084076238	0.7561586748856756	0.7172252390895398	1.0	0.6	0.0	0.02252138869262226	25
66	0.0005795548878034017	4.142153868381561e-06	1.5256170206531697e-06	0.9986446111731369	-1	0	0	1.0	4	0.0	0	1.0	0	4	0	1	2	0	0.6666666666666666	3	2	6	1.0	1.0	0	0	0	0	0	0	0	0	0	0	0	1.5256170206531697e-06	14
3069	0.04580343697738222	0.025489717036150685	0.0230974242694215	0.9406229966420402	-1	0.25	1	0.4	4	0.5833333333333334	7	0.4666666666666667	0.4166666666666667	5	5	8	2	0	0.3	3	10	14	0.1	0.5	0.6096436959947877	0.7084543172166181	0.5697492640062066	0.7984080072656413	0.7658224982789781	0.7664715901793594	0.8192045813031268	0.7596787177906557	0.6	0.8	0.0	0.0230974242694215	48
4909	0.04476853825816691	0.022951771352079327	0.02263137720039307	0.9400784504547156	-1	0.25	1	0.4	4	0.5833333333333334	7	0.4666666666666667	0.4166666666666667	5	5	8	1	0	0.3	3	10	14	0.05	0.5	0.6096436959947877	0.7084543172166181	0.5697492640062066	0.7984080072656413	0.7446455022223316	0.6290060084076238	0.7561586748856756	0.7172252390895398	1.0	0.8	0.0	0.02263137720039307	37
3875	0.046035907489325574	0.02253828329293832	0.02247349432188304	0.9416620052576052	-1	0.25	1	0.5	5	0.46153846153846156	6	0.5	0.38461538461538464	7	5	7	1	0	0.3	3	10	15	0.0625	0.8	0.6096436959947877	0.891798462031451	0.5697492640062066	0.8909055731296815	0.6411143847255555	0.9374024376048862	0.8212025603624872	0.9093083136138982	1.0	0.7142857142857143	0.0	0.02247349432188304	21
1938	0.03933451991673929	0.0021432016029341036	0.000166556543714384	0.9323708167770861	-1	0	0	0.3	3	0.6923076923076923	9	0.375	0.38461538461538464	6	5	8	1	0	0.4	4	10	15	0.05263157894736842	0	0.5890766757565918	0.8084229091612819	0.5095366506393254	0.8614839314671731	0.6928799434739435	0.9143486068809102	0.776762229925712	0.867434580174548	1.0	0.8333333333333334	0.0	0.000166556543714384	4
3779	0.04533124159322226	0.022042016852662237	0.0216713659676	0.9407693347266585	-1	0.25	1	0.5	5	0.46153846153846156	6	0.5	0.38461538461538464	7	5	7	1	0	0.3	3	10	15	0.0625	0.8	0.6096436959947877	0.891798462031451	0.5697492640062066	0.8909055731296815	0.702457623131519	0.9408319609044433	0.8212025603624872	0.9109441118727554	1.0	0.2857142857142857	0.0	0.0216713659676	23
1595	0.03750191949706493	0.01455004271085311	0.012844418820033284	0.9415424527037539	-1	0	0	0.4	4	0.5384615384615384	7	0.3333333333333333	0.38461538461538464	6	5	8	1	0	0.5555555555555556	5	9	15	0.05263157894736842	0.2	0.5994790525885852	0.8215987947556349	0.5095366506393254	0.8765855138823527	0.7103443721115331	0.9157493015010759	0.7809786213770594	0.8763036531565542	1.0	0.8333333333333334	0.0	0.012844418820033284	26
3051	0.047842590533092234	0.020437756547281746	0.020005748299115368	0.737871747711027	-1	0	0	0.4	4	0.5384615384615384	7	0.5	0.38461538461538464	7	5	7	1	0	0.3	3	10	15	0.0625	0	0.6096436959947877	0.891798462031451	0.5914591481008613	0.896110456363771	0.6451135994690179	0.9372094449617309	0.7293672383898896	0.9107120895219776	1.0	0.7142857142857143	0.0	0.020005748299115368	28
1968	0.03612159310292579	0.003590016468184407	0.0007521459852778871	0.953632542368041	-1	0	0	0.4	4	0.5384615384615384	7	0.3125	0.38461538461538464	5	5	9	1	0	0.75	6	8	15	0.045454545454545456	0	0.5279744255776484	0.7279523410359251	0.6136310551213798	0.8211482152955975	0.7446455022223316	0.5969365639734637	0.8197385651268633	0.7245292059950624	1.0	0.8	0.0	0.0007521459852778871	10
4805	0.04396799784548208	0.023550404440125763	0.022896924629592388	0.9410781142004735	-1	0.25	1	0.4	4	0.5833333333333334	7	0.4666666666666667	0.4166666666666667	5	5	8	1	0	0.3	3	10	14	0.05	0.5	0.6096436959947877	0.7084543172166181	0.5697492640062066	0.7984080072656413	0.7446455022223316	0.6290060084076238	0.7561586748856756	0.7172252390895398	1.0	0.4	0.0	0.022896924629592388	45
2799	0.042260178558271834	0.023657438620547897	0.021542370474264605	0.9411389927788658	-1	0	0	0.3	3	0.6923076923076923	9	0.5	0.38461538461538464	5	5	9	3	0	0.3	3	10	15	0.13636363636363635	0	0.6096436959947877	0.7084543172166181	0.5914591481008613	0.8141882551022299	0.7446455022223316	0.6857600250750123	0.7240119444558176	0.7405006695628074	0.2	0.8	0.0	0.021542370474264605	24
3584	0.03435257121146306	0.009949881097481258	0.0023033452783736523	0.9113572880859793	-1	0.25	1	0.5	5	0.46153846153846156	6	0.4166666666666667	0.38461538461538464	7	5	7	1	0	0.4444444444444444	4	9	15	0.0625	0.6666666666666666	0.6299113109651616	0.8968410707016815	0.42761415317778945	0.9254140466116476	0.6322334644397457	0.9514062685318451	0.8212025603624872	0.9276930851637121	1.0	0.5714285714285714	0.0	0.0023033452783736523	2
423	0.0066540516393457745	0.0013173643426533496	0.0010840369816767375	0.9911041910315197	-1	0	0	0.3333333333333333	1	1.0	2	1.0	1.0	3	2	0	0	0	0.25	4	1	4	0.0	0	0.4966285280481831	0.7617999908549912	0.9363689586201387	0.9593935733589335	0.1952480967573721	0.6213774201425274	0.9544853436072669	0.8329641843798343	0	0	0.0	0.0010840369816767375	21
637	0.0009865921203866214	9.883350387913211e-05	9.882705512492818e-05	0.995975612786855	-1	0	0	1.0	1	0	0	1.0	0	1	0	0	0	0	0.5	1	2	2	0.0	0	0	0	0	0	0	0	0	0	0	0	0	9.882705512492818e-05	39
4631	0.04473189295586481	0.024093581653127978	0.022112845242705244	0.9412092563710589	-1	0.25	1	0.4	4	0.5833333333333334	7	0.4666666666666667	0.4166666666666667	5	5	8	2	0	0.3	3	10	14	0.1	0.5	0.6096436959947877	0.7084543172166181	0.5697492640062066	0.7984080072656413	0.7446455022223316	0.6290060084076238	0.7561586748856756	0.7172252390895398	0.6	0.8	0.0	0.022112845242705244	30
1408	0.038180870989396244	0.01528357361236593	0.013477408915967872	0.9410222142706075	-1	0	0	0.4	4	0.5384615384615384	7	0.3333333333333333	0.38461538461538464	6	5	8	1	0	0.5555555555555556	5	9	15	0.05263157894736842	0.2	0.5994790525885852	0.8215987947556349	0.5095366506393254	0.8765855138823527	0.7235515626769253	0.9169406607236031	0.7927026505127823	0.876864109654841	1.0	0.8333333333333334	0.0	0.013477408915967872	68
1553	0.039666764656281314	0.008221110937379992	0.007784825865791108	0.9279217530306088	-1	0	0	0.3	3	0.6923076923076923	9	0.35714285714285715	0.46153846153846156	7	6	7	1	0	0.8571428571428571	7	6	15	0.058823529411764705	0.2	0.6913129664119271	0.849812601766609	0.42761415317778945	0.8894138733709515	0.6117540524692366	0.9429175297158217	0.8212025603624872	0.9009174777314178	1.0	0.7142857142857143	0.0	0.007784825865791108	21
4927	0.040636660124915784	0.024856694742406222	0.017742996758498573	0.9410810646368476	-1	0	0	0.25	2	0.8	8	0.4	0.5	5	5	6	1	0	0.3	3	10	12	0.0625	0	0.6096436959947877	0.7084543172166181	0.5914591481008613	0.8141882551022299	0.7446455022223316	0.6290060084076238	0.7598557595099037	0.7240086459486448	1.0	0.8	0.0	0.017742996758498573	16
675	0.006748532433660053	0.001289973728525317	0.0010580992758459262	0.9909337897147534	-1	0	0	0.3333333333333333	1	1.0	2	1.0	1.0	3	2	0	0	0	0.25	4	1	4	0.0	0	0.4966285280481831	0.7617999908549912	0.9363689586201387	0.9593935733589335	0.1952480967573721	0.6213774201425274	0.9544853436072669	0.8329641843798343	0	0	0.0	0.0010580992758459262	27
3906	0.04417636214176562	0.023250688987638355	0.02108394352410012	0.9401575580559074	-1	0.25	1	0.4	4	0.5833333333333334	7	0.4666666666666667	0.4166666666666667	5	5	8	2	0	0.3	3	10	14	0.1	0.5	0.6096436959947877	0.7084543172166181	0.5697492640062066	0.7984080072656413	0.7446455022223316	0.6264363239394268	0.7573876648092401	0.7164812503032542	0.6	0.8	0.0	0.02108394352410012	20
2950	0.039577032459887945	0.0037458534511602176	-0.0008959824992481344	0.7451957547221802	-1	0.3333333333333333	1	0.4444444444444444	4	0.5454545454545454	6	0.43333333333333335	0.45454545454545453	5	5	7	2	0	0.3	3	10	13	0.1111111111111111	0.6666666666666666	0.5482420405480222	0.7647418676989558	0.5914591481008613	0.8064522397042782	0.7289957736591657	0.6819672445247	0.7249754552927798	0.7545325759389852	0.6	0.6	0.0	-8.959824992481343e-05	3
1183	0.006675745056512442	0.001569414578108619	0.0013504751347149528	0.9912518617023001	-1	0	0	0.5	2	0.6666666666666666	2	1.0	0.6666666666666666	4	2	0	0	0	0.2	5	1	5	0.0	0.5	0.4966285280481831	0.9303735674637124	0.8824545040354238	0.9418165864615086	0.24660216325354317	0.9552948077732359	0.8601432669697321	0.94336685530542	0	0	0.0	0.0013504751347149528	18
1325	0.03844618742811089	0.016152053485639147	0.015776779556842483	0.9414753396881143	-1	0	0	0.4	4	0.5384615384615384	7	0.3333333333333333	0.38461538461538464	6	5	8	1	0	0.5555555555555556	5	9	15	0.05263157894736842	0.2	0.5994790525885852	0.8215987947556349	0.5095366506393254	0.8765855138823527	0.6928799434739435	0.9151021484498693	0.776762229925712	0.8760013149024639	1.0	0.8333333333333334	0.0	0.015776779556842483	115
1527	0.03705671394510953	0.01621376441846612	0.01612521185176487	0.9415133716414869	-1	0	0	0.4	4	0.5384615384615384	7	0.3333333333333333	0.38461538461538464	6	5	8	1	0	0.5555555555555556	5	9	15	0.05263157894736842	0.2	0.5994790525885852	0.8215987947556349	0.5095366506393254	0.8765855138823527	0.6928799434739435	0.9151021484498693	0.776762229925712	0.8760013149024639	1.0	0.8333333333333334	0.0	0.01612521185176487	52
1085	0.007304938363439003	0.0007020353322935375	0.0006625437556370764	0.9899589302141485	-1	0	0	0.5	2	0.6666666666666666	2	0.625	0.6666666666666666	4	2	0	0	0	0.5	4	2	5	0.0	0	0.4966285280481831	0.8408099189240349	0.6009484328048807	0.9663384279465403	0.26474344374311976	0.8096780181552024	0.9213884061912447	0.8962697594971231	0	0	0.0	0.0006625437556370764	13
3006	0.048109348905421026	0.02114453166996133	0.019725471397289265	0.7878015581489014	-1	0	0	0.4	4	0.5384615384615384	7	0.5	0.38461538461538464	7	5	7	1	0	0.3	3	10	15	0.0625	0	0.6096436959947877	0.891798462031451	0.5914591481008613	0.896110456363771	0.6411143847255555	0.9374024376048862	0.8212025603624872	0.9108010691441882	1.0	0.7142857142857143	0.0	0.019725471397289265	21
1584	0.03716089735321493	0.00643947654714401	-0.004552975447312546	0.9490147257422878	-1	0	0	0.5	5	0.38461538461538464	5	0.375	0.3076923076923077	5	4	9	1	0	0.625	5	8	15	0.047619047619047616	0.2	0.6096436959947877	0.8468779912451355	0.5914591481008613	0.8899277704874567	0.6411143847255555	0.9203064006892666	0.7493315622961441	0.8891690031487613	1.0	0.8	0.0	-0.00045529754473125464	2
3853	0.035828895715845334	0.0030147082656868046	-2.586631788850777e-05	0.9387315299435071	-1	0	0	0.4	4	0.5384615384615384	7	0.30612244897959184	0.38461538461538464	6	5	8	2	0	1.0	7	7	15	0.10526315789473684	0.2222222222222222	0.5687782248652025	0.8503768036969773	0.613811670742591	0.83059959427873	0.7336985322759191	0.900669924181906	0.7992035663970356	0.8634263041416347	0.6666666666666666	0.6666666666666666	0.0	-2.586631788850777e-06	3
1705	0.034174515349683875	0.0012863470292808613	0.0012829120143528008	0.948252984507392	-1	0	0	0.5	5	0.38461538461538464	5	0.375	0.23076923076923078	5	3	9	2	0	0.625	5	8	15	0.1	0.2	0.5076451387652433	0.9071038774678997	0.7006137214019883	0.8938054820064949	0.62780395318451	0.9364263443220414	0.75155213687254	0.9142201662459509	0.7	0.6	0.0	0.0012829120143528008	6
2155	None	None	None	None	None	0.25	1	0.5	5	0.46153846153846156	6	0.625	0.23076923076923078	5	3	9	0	0	0.6666666666666666	4	6	15	0.0	0.5454545454545454	0.7729822368290665	0.9608653376746613	0.6633228501511065	0.9119800052077458	0.7346474659482356	0.955879269036304	0.8531242696697096	0.9464208429336955	0	0	0.0	None	0
4950	0.04463035731692609	0.024170347453510304	0.023874583594580074	0.9410432266332561	-1	0.25	1	0.5	5	0.46153846153846156	6	0.5	0.38461538461538464	6	5	8	1	0	0.3	3	10	15	0.05263157894736842	0.8	0.5994790525885852	0.8440628962365522	0.6511025419934728	0.8370216296385252	0.7217368626025016	0.8998051112082738	0.7905303016767806	0.8629513765256054	1.0	0.8333333333333334	0.0	0.023874583594580074	30
2647	0.04687412880835785	0.01888487723004789	0.018351150825017475	0.7308287352246763	-1	0	0	0.4	4	0.5384615384615384	7	0.5	0.38461538461538464	7	5	7	1	0	0.3	3	10	15	0.0625	0	0.6096436959947877	0.891798462031451	0.5914591481008613	0.896110456363771	0.6411143847255555	0.9374024376048862	0.8212025603624872	0.9108010691441882	1.0	0.7142857142857143	0.0	0.018351150825017475	39
1650	0.04363435849099771	0.01543983921602308	0.011764730410375871	0.8044733888084397	-1	0.25	1	0.5	5	0.46153846153846156	6	0.5	0.38461538461538464	6	5	8	1	0	0.3	3	10	15	0.05263157894736842	0.8	0.6197775034799747	0.8174141830462838	0.5095366506393254	0.8765855138823527	0.6928799434739435	0.9151021484498693	0.776762229925712	0.8749733049005348	1.0	0.8333333333333334	0.0	0.011764730410375871	23
3278	0.04675460649683341	0.006514870213294342	0.0030929911145412517	0.8556977319478197	-1	0	0	0.2	2	0.8461538461538461	11	0.3333333333333333	0.6153846153846154	9	8	5	2	0	0.5555555555555556	5	9	15	0.15384615384615385	0	0.7526529500166614	0.8314758856196983	0.42761415317778945	0.9073653372777771	0.6103395245469204	0.9571499065540799	0.8212025603624872	0.9111765352727538	0.5555555555555556	0.7777777777777778	0.0	0.0030929911145412517	2
3052	0.037513421265533364	0.0012033315299274287	-0.0002262197597786305	0.9321267371108833	-1	0.25	1	0.5	5	0.46153846153846156	6	0.4166666666666667	0.3076923076923077	5	4	9	2	0	0.4444444444444444	4	9	15	0.09523809523809523	0.6666666666666666	0.6709836795995221	0.8568148287263285	0.5697492640062066	0.920308215132761	0.6103395245469204	0.9393118003782653	0.7170591983992309	0.9109271067915782	0.6	1.0	0.0	-2.262197597786305e-05	5
4943	0.0438256454010738	0.02569177424503851	0.022105638799183137	0.9415526026629408	-1	0.25	1	0.4	4	0.5833333333333334	7	0.4666666666666667	0.4166666666666667	5	5	8	1	0	0.3	3	10	14	0.05	0.5	0.6096436959947877	0.7084543172166181	0.5697492640062066	0.7984080072656413	0.7446455022223316	0.6264363239394268	0.7573876648092401	0.7164812503032542	1.0	0.6	0.0	0.022105638799183137	29
3865	0.043055366081607656	0.025883213663430736	0.0227250494028539	0.9405479081036809	-1	0.25	1	0.4	4	0.5833333333333334	7	0.4666666666666667	0.4166666666666667	5	5	8	1	0	0.3	3	10	14	0.05	0.5	0.6096436959947877	0.7084543172166181	0.5697492640062066	0.7984080072656413	0.7446455022223316	0.6264363239394268	0.7573876648092401	0.7164812503032542	1.0	0.4	0.0	0.0227250494028539	51
554	0.0017878281064622314	0.00024637192218752155	-0.00017522799616033618	0.9956867527438134	-1	0	0	1.0	3	0.0	0	0.6666666666666666	0	3	0	0	1	0	0.6666666666666666	2	3	4	1.0	1.0	0	0	0	0	0	0	0	0	0	0	0	-1.7522799616033617e-05	2
44	0.007405690751558275	0.0003785852608325639	-0.0003771210750147591	0.968922963470696	-1	0	0	0.3333333333333333	2	0.7142857142857143	5	0.45	0.42857142857142855	3	3	5	1	0	0.8	4	5	9	0.07142857142857142	0.5	0.7138311752943541	0.7375060311801337	0.4661020123558185	0.8282892829090323	1.0	0.8207499908547062	0.9032519360011851	0.7983496635857066	1.0	0.3333333333333333	0.0	-3.771210750147591e-05	17
4224	0.043432899754599956	0.023581933484309092	0.022604424208437026	0.9405446397760189	-1	0.25	1	0.4	4	0.5833333333333334	7	0.4666666666666667	0.4166666666666667	5	5	8	1	0	0.3	3	10	14	0.05	0.5	0.6096436959947877	0.7084543172166181	0.5697492640062066	0.7984080072656413	0.7446455022223316	0.6290060084076238	0.7561586748856756	0.7172252390895398	1.0	0.8	0.0	0.022604424208437026	35
1414	0.023960537198463007	0.0020898776383854217	0.002082697378927292	0.92719720891161	-1	0.25	1	0.4	4	0.7692307692307693	10	0.5	0.6153846153846154	12	8	2	0	0	0.8333333333333334	6	5	15	0.0	0.2222222222222222	0.5977376936469104	0.8338172674766519	0.445751570642374	0.9359372456172542	0.32147083837821405	0.9093446303561755	0.8341708281779365	0.9002576095421039	0	0	0.0	0.002082697378927292	83
4780	0.04340317668290835	0.024079602852239743	0.022363173892941516	0.9405719988565613	-1	0.25	1	0.4	4	0.5833333333333334	7	0.4666666666666667	0.4166666666666667	5	5	8	1	0	0.3	3	10	14	0.05	0.5	0.6096436959947877	0.7084543172166181	0.5697492640062066	0.7984080072656413	0.7446455022223316	0.6895618164085624	0.7170591983992309	0.7351241400091401	1.0	0.4	0.0	0.022363173892941516	22
1519	0.038181283720401	0.01550041425482942	0.014885986206113448	0.9422540995620139	-1	0	0	0.4	4	0.5384615384615384	7	0.3333333333333333	0.38461538461538464	6	5	8	1	0	0.5555555555555556	5	9	15	0.05263157894736842	0.2	0.5994790525885852	0.8215987947556349	0.5095366506393254	0.8765855138823527	0.6928799434739435	0.9151021484498693	0.776762229925712	0.8760013149024639	1.0	0.8333333333333334	0.0	0.014885986206113448	55
4138	0.04475493805034771	0.02303286357839949	0.022424216910352276	0.9400017302238755	-1	0.25	1	0.5	5	0.46153846153846156	6	0.5	0.38461538461538464	6	5	8	1	0	0.3	3	10	15	0.05263157894736842	0.8	0.5994790525885852	0.8440628962365522	0.6511025419934728	0.8370216296385252	0.7235515626769253	0.8999655410500685	0.7910825827296369	0.8630215618826393	1.0	0.6666666666666666	0.0	0.022424216910352276	28
3826	0.033804789317158614	0.0035621544671069205	-0.0006887795797187326	0.9412080403465657	-1	0	0	0.25	2	0.8	8	0.6	0.5	5	5	6	1	0	0.2	2	10	12	0.0625	0	0.6299113109651616	0.7705888218924564	0.5697492640062066	0.7984080072656413	0.7658224982789781	0.7664715901793594	0.8192045813031268	0.7788255992110537	1.0	0.4	0.0	-6.887795797187325e-05	0
2348	0.0479618231059392	0.022695843818049812	0.02209681605151829	0.7550683470271513	-1	0	0	0.4	4	0.5384615384615384	7	0.5	0.38461538461538464	7	5	7	1	0	0.3	3	10	15	0.0625	0	0.6096436959947877	0.891798462031451	0.5914591481008613	0.896110456363771	0.6451135994690179	0.9372094449617309	0.7293672383898896	0.9107120895219776	1.0	0.7142857142857143	0.0	0.02209681605151829	77
2292	0.04684540554237712	0.021194304602419646	0.01773711085516781	0.760820690726796	-1	0	0	0.4	4	0.5384615384615384	7	0.5	0.38461538461538464	6	5	8	1	0	0.3	3	10	15	0.05263157894736842	0	0.6197775034799747	0.8174141830462838	0.5095366506393254	0.8765855138823527	0.6948795508456748	0.9147625846610954	0.7271768684025576	0.8748141274035007	1.0	0.8333333333333334	0.0	0.01773711085516781	24
444	0.008880500994987012	0.0018325854977228088	-0.0017618106954591835	0.9872813477169661	-1	0	0	0.5714285714285714	4	0.5	4	0.5555555555555556	0.25	4	2	5	2	0	0.5	6	3	10	0.16666666666666666	0.25	0.6220123950652011	0.8314646223380747	0.49702605548409406	0.7719238268445036	0.7456689032619774	0.8926387440858159	0.7983890202763152	0.838134198185419	0.625	0.25	0.0	-0.00017618106954591834	1
255	1.4831879814623974e-06	1.8158843590774366e-08	1.2464027835969293e-08	0.9999975821548639	-1	0	0	0.5	1	1.0	1	0.75	0	1	0	1	1	0	1.0	2	2	3	0.2	0	0	0	0	0	0	0	0	0	0	0	0	1.2464027835969293e-08	14
284	0.0	0.0	0.0	1.0	-1	0	0	0	0	0	0	1.0	0	0	0	0	0	0	1.0	1	1	1	0.0	0	0	0	0	0	0	0	0	0	0	0	0	-0.1	1
2133	0.03472077306607333	0.004442574833319235	-0.0028744735941145572	0.9479915503519715	-1	0	0	0.6	6	0.23076923076923078	3	0.375	0.23076923076923078	5	3	9	1	0	0.625	5	8	15	0.05	0.2	0.6096436959947877	0.890462337956367	0.5914591481008613	0.9230885670595007	0.4548565508148627	0.950251169636655	0.7885177718296172	0.9248464337018285	1.0	1.0	0.0	-0.0002874473594114557	1
221	0.0011550348987309925	0.00019313272105581162	2.411346691838439e-06	0.9964919252604072	-1	0	0	1.0	1	0	0	1.0	0	1	0	0	1	0	0.5	2	1	2	0.3333333333333333	0	0	0	0	0	0	0	0	0	0	0	0	2.411346691838439e-06	52
4917	0.031187855914561604	0.00752998804478634	0.006492796838550979	0.9422263633475836	-1	0.3333333333333333	1	0.3333333333333333	3	0.7272727272727273	8	0.30952380952380953	0.45454545454545453	5	5	7	1	0	0.8571428571428571	7	6	13	0.05555555555555555	0.2857142857142857	0.6096436959947877	0.7084543172166181	0.5697492640062066	0.8001485680446226	0.7446455022223316	0.6290060084076238	0.7561586748856756	0.717958118425733	1.0	0.8	0.0	0.006492796838550979	6
4788	0.04397445269453597	0.025400732072072413	0.02245307813974623	0.9414377152861023	-1	0.25	1	0.4	4	0.5833333333333334	7	0.4666666666666667	0.4166666666666667	5	5	8	1	0	0.3	3	10	14	0.05	0.5	0.6096436959947877	0.7084543172166181	0.5697492640062066	0.7984080072656413	0.7446455022223316	0.6264363239394268	0.7573876648092401	0.7164812503032542	1.0	0.8	0.0	0.02245307813974623	22
3027	0.04792244477219062	0.01999060820578815	0.01966737384007224	0.7353824014192043	-1	0	0	0.4	4	0.5384615384615384	7	0.5	0.38461538461538464	7	5	7	1	0	0.3	3	10	15	0.0625	0	0.6096436959947877	0.891798462031451	0.5914591481008613	0.896110456363771	0.6411143847255555	0.9374024376048862	0.8212025603624872	0.9108010691441882	1.0	0.7142857142857143	0.0	0.01966737384007224	38
1327	0.0035057352085323943	0.001548172696356126	0.001460506587267572	0.9980539648464586	-1	0	0	0.75	3	0.3333333333333333	1	0.625	0.3333333333333333	4	1	0	0	0	0.5	4	2	5	0.0	0.6666666666666666	0.4966285280481831	0.9303735674637124	0.8824545040354238	0.9418165864615086	0.24660216325354317	0.9594360437602714	0.8601432669697321	0.9451481601354413	0	0	0.0	0.001460506587267572	36
89	0.009247090818556023	0.0007244714742047333	0.0007173700892132751	0.9636476224823838	-1	0	0	0.4	2	0.8	4	0.5833333333333334	0.6	5	3	1	1	0	0.3333333333333333	2	6	7	0.25	0	0.5380226699781894	0.9477240854414334	0.6128479533952951	0.9292657934143661	0.6949715861390755	0.93712894812203	0.892510484472175	0.9384805887014603	1.0	0.2	0.0	0.0007173700892132751	16
3435	0.04612553639553668	0.02486094592661567	0.022509523210629524	0.9411881476837395	-1	0	0	0.4	4	0.5384615384615384	7	0.5	0.38461538461538464	6	5	8	1	0	0.3	3	10	15	0.05263157894736842	0	0.6197775034799747	0.8174141830462838	0.49868170859199806	0.8655386132244425	0.7235515626769253	0.9169406607236031	0.7910825827296369	0.8722308874441875	1.0	0.8333333333333334	0.0	0.022509523210629524	21
5024	0.0449789126457137	0.02439679247734325	0.022928729872903827	0.9415435119743696	-1	0.25	1	0.4	4	0.5833333333333334	7	0.4666666666666667	0.4166666666666667	5	5	8	1	0	0.3	3	10	14	0.05	0.5	0.6096436959947877	0.7084543172166181	0.5697492640062066	0.7984080072656413	0.7446455022223316	0.6290060084076238	0.7561586748856756	0.7172252390895398	1.0	0.8	0.0	0.022928729872903827	72
563	0.0067562593698896785	0.0011885672651316761	0.0010709962554439395	0.9909431024051957	-1	0	0	0.3333333333333333	1	1.0	2	1.0	1.0	3	2	0	0	0	0.25	4	1	4	0.0	0	0.4966285280481831	0.7617999908549912	0.9363689586201387	0.9593935733589335	0.1906363035768566	0.6699705052824562	0.9552430476552713	0.8425953143731862	0	0	0.0	0.0010709962554439395	123
1467	0.004406206518613626	0.0018830606746894761	0.0009410701171737742	0.9980129523268412	-1	0	0	0.3333333333333333	1	1.0	2	1.0	0.5	2	1	1	1	0	0.25	4	1	4	0.2	0	0.37331900348360625	0.7743598554629506	0.6608858557392115	0.9401856090468226	0.25099924964345827	0.6820422564781808	0.8627439002720443	0.829727861763087	1.0	0	0.0	0.0009410701171737742	15
857	0.015827049855985025	0.0005560027636195969	0.00021106732026950496	0.9964173727612745	-1	0	0	0.3333333333333333	2	0.6666666666666666	4	0.4444444444444444	0.6666666666666666	5	4	2	2	0	0.5	6	3	8	0.2857142857142857	0	0.39593569656711686	0.8958962899356069	0.5471153340598243	0.8107298531932509	0.7433177218059948	0.8616719890967478	0.614146618356368	0.8596212596994776	0.6	0	0.0	0.00021106732026950496	2
814	0.037081121778474356	0.006910615844789139	0.006177383325831854	0.9128160993419489	-1	0	0	0.4	4	0.5384615384615384	7	0.3125	0.46153846153846156	6	6	8	0	0	0.75	8	6	15	0.0	0.2	0.41180526104517534	0.92900678811157	0.48930498272307243	0.8540990235192015	0.7596744603935598	0.7105917209984164	0.8516037758772298	0.8514016287008556	0	0	0.0	0.006177383325831854	0
4271	0.043933849747417514	0.022727300734596004	0.02227947538767201	0.9400075282566055	-1	0.25	1	0.4	4	0.5833333333333334	7	0.4666666666666667	0.4166666666666667	5	5	8	1	0	0.3	3	10	14	0.05	0.5	0.6096436959947877	0.7084543172166181	0.5697492640062066	0.7984080072656413	0.7446455022223316	0.6290060084076238	0.7561586748856756	0.7172252390895398	1.0	0.8	0.0	0.02227947538767201	34
1665	0.030078039352318342	0.0019632416405745375	0.00012627330766400553	0.9388592364797378	-1	0	0	0.5	5	0.38461538461538464	5	0.30612244897959184	0.38461538461538464	7	5	7	1	0	1.0	7	7	15	0.0625	0.18181818181818182	0.6709836795995221	0.945122643121669	0.42761415317778945	0.9362385630368331	0.16828284706163693	0.9557284689457184	0.9606429216808958	0.9462598022304328	1.0	1.0	0.0	0.00012627330766400553	2
4935	0.04506859513169836	0.0241647297937711	0.022987940305369076	0.9406720482983957	-1	0.25	1	0.4	4	0.5833333333333334	7	0.4666666666666667	0.4166666666666667	5	5	8	2	0	0.3	3	10	14	0.1	0.5	0.6096436959947877	0.7084543172166181	0.5697492640062066	0.7984080072656413	0.8005965732010756	0.7335376914594878	0.7561586748856756	0.7488151425383954	0.6	0.8	0.0	0.022987940305369076	34
3488	0.047299614841270474	0.020364790517907096	0.017245854527571644	0.7769859118811318	-1	0	0	0.4	4	0.5384615384615384	7	0.5	0.38461538461538464	6	5	8	1	0	0.3	3	10	15	0.05263157894736842	0	0.6197775034799747	0.8174141830462838	0.5095366506393254	0.8765855138823527	0.6948795508456748	0.9147625846610954	0.7271768684025576	0.8748141274035007	1.0	0.8333333333333334	0.0	0.017245854527571644	17
344	3.2151740366566877e-06	3.6633338908414536e-08	-3.327432335955209e-08	0.999999112475292	-1	0	0	1.0	1	0	0	1.0	0	1	0	0	0	0	0.5	2	1	2	0.0	0	0	0	0	0	0	0	0	0	0	0	0	-3.327432335955209e-09	11
3666	0.04306821823245545	0.023189612621900786	0.02125612183509302	0.9409175755562962	-1	0.25	1	0.4	4	0.5833333333333334	7	0.4666666666666667	0.4166666666666667	5	5	8	2	0	0.3	3	10	14	0.1	0.5	0.6096436959947877	0.7084543172166181	0.5697492640062066	0.7984080072656413	0.7446455022223316	0.6895618164085624	0.7170591983992309	0.7351241400091401	0.6	0.8	0.0	0.02125612183509302	23
4673	0.043932145313749935	0.023604951517874537	0.023290401236893007	0.9399832773471396	-1	0.25	1	0.4	4	0.5833333333333334	7	0.4666666666666667	0.4166666666666667	5	5	8	1	0	0.3	3	10	14	0.05	0.5	0.6096436959947877	0.7084543172166181	0.5697492640062066	0.7984080072656413	0.7446455022223316	0.6290060084076238	0.7561586748856756	0.7172252390895398	1.0	0.8	0.0	0.023290401236893007	53
4373	0.03277743424074048	0.003442103642941717	0.001014386130953414	0.9475624202895954	-1	0.25	1	0.6	6	0.25	3	0.5185185185185185	0.25	5	3	8	2	0	0.3333333333333333	3	9	14	0.1111111111111111	0.4	0.6913129664119271	0.8886125673360595	0.5697492640062066	0.9159979786401579	0.6085248244724967	0.9542170757170585	0.7446045861021876	0.9242072270040432	0.6	0.8	0.0	0.001014386130953414	1
2104	0.04617413067358653	0.01378668943475943	0.01013455756071154	0.8709173615086336	-1	0	0	0.3	3	0.6923076923076923	9	0.5	0.46153846153846156	7	6	7	1	0	0.3	3	10	15	0.058823529411764705	0.25	0.6299113109651616	0.8221135374174008	0.42761415317778945	0.8991123867850954	0.7006429230570953	0.9469614737501992	0.8212025603624872	0.9002606978208312	1.0	0.5714285714285714	0.0	0.01013455756071154	2
3599	0.046464146691701666	0.0219364334268114	0.02193552673832043	0.9404911123837831	-1	0.25	1	0.5	5	0.46153846153846156	6	0.5	0.38461538461538464	7	5	7	1	0	0.3	3	10	15	0.0625	0.8	0.6096436959947877	0.891798462031451	0.5697492640062066	0.8909055731296815	0.7446455022223316	0.9430460109912792	0.8212025603624872	0.9120329271359326	1.0	0.5714285714285714	0.0	0.02193552673832043	33
4864	0.04416000588739337	0.02478012528828366	0.02350906171266028	0.9407006590564422	-1	0.25	1	0.4	4	0.5833333333333334	7	0.4666666666666667	0.4166666666666667	5	5	8	1	0	0.3	3	10	14	0.05	0.5	0.6096436959947877	0.7084543172166181	0.5697492640062066	0.7984080072656413	0.7446455022223316	0.6290060084076238	0.7561586748856756	0.7172252390895398	1.0	0.6	0.0	0.02350906171266028	29
4477	0.04302936097538053	0.024196708954436867	0.023532181555476157	0.9410007116015524	-1	0.25	1	0.4	4	0.5833333333333334	7	0.4666666666666667	0.4166666666666667	5	5	8	1	0	0.3	3	10	14	0.05	0.5	0.6096436959947877	0.7084543172166181	0.5697492640062066	0.7984080072656413	0.7446455022223316	0.6264363239394268	0.7573876648092401	0.7164812503032542	1.0	0.8	0.0	0.023532181555476157	15
3539	0.047134651966985276	0.02204636197441472	0.021685603216877715	0.9416415591469314	-1	0	0	0.4	4	0.5384615384615384	7	0.5	0.38461538461538464	7	5	7	1	0	0.3	3	10	15	0.0625	0	0.6096436959947877	0.891798462031451	0.5697492640062066	0.8909055731296815	0.702457623131519	0.9408319609044433	0.8212025603624872	0.9109441118727554	1.0	0.7142857142857143	0.0	0.021685603216877715	31
4667	0.04397421039362038	0.024860558245937622	0.0225479700367351	0.9416183567249661	-1	0.25	1	0.4	4	0.5833333333333334	7	0.4666666666666667	0.4166666666666667	5	5	8	2	0	0.3	3	10	14	0.1	0.5	0.6096436959947877	0.7084543172166181	0.5697492640062066	0.7984080072656413	0.7446455022223316	0.6264363239394268	0.7573876648092401	0.7164812503032542	0.6	0.6	0.0	0.0225479700367351	18
3728	0.04609655663722352	0.022697109686076408	0.022439420042705847	0.9401979535973658	-1	0.25	1	0.5	5	0.46153846153846156	6	0.5	0.38461538461538464	6	5	8	1	0	0.3	3	10	15	0.05263157894736842	0.8	0.6197775034799747	0.8174141830462838	0.49868170859199806	0.8655386132244425	0.7235515626769253	0.9169406607236031	0.7910825827296369	0.8722308874441875	1.0	0.8333333333333334	0.0	0.022439420042705847	29
808	0.006862033425566222	0.0009161218676759795	0.0007616013428800762	0.9909411792668443	-1	0	0	0.3333333333333333	1	1.0	2	1.0	1.0	3	2	0	0	0	0.25	4	1	4	0.0	0	0.4966285280481831	0.7617999908549912	0.9363689586201387	0.9593935733589335	0.1952480967573721	0.7286363194498685	0.9544853436072669	0.8545680349294864	0	0	0.0	0.0007616013428800762	14
3659	0.01971098119926285	0.006937324873153449	0.004790755970703589	0.947569393529341	-1	0	0	0.5714285714285714	4	0.25	2	0.47619047619047616	0.25	4	2	5	1	0	0.42857142857142855	3	7	10	0.08333333333333333	0	0.6197775034799747	0.7867487645358483	0.5800349865792643	0.9066768872558664	0.6952951128769784	0.9376956065037427	0.7447246848276501	0.8905966306458066	1.0	1.0	0.0	0.004790755970703589	9
4816	0.0344269636636905	0.004347694400491361	-0.002548789987688365	0.9415028966737428	-1	0	0	0.25	2	0.8	8	0.6	0.5	5	5	6	1	0	0.2	2	10	12	0.0625	0	0.6299113109651616	0.7705888218924564	0.5697492640062066	0.7984080072656413	0.8005965732010756	0.731191606678876	0.7170591983992309	0.7678534212657364	1.0	0.6	0.0	-0.0002548789987688365	4
2795	0.04714180550389969	0.020218409034118878	0.01826001047394784	0.7861565122154159	-1	0	0	0.4	4	0.5384615384615384	7	0.5	0.38461538461538464	7	5	7	1	0	0.3	3	10	15	0.0625	0	0.6096436959947877	0.891798462031451	0.5914591481008613	0.896110456363771	0.6411143847255555	0.9374024376048862	0.8212025603624872	0.9108010691441882	1.0	0.7142857142857143	0.0	0.01826001047394784	30
4916	None	None	None	None	None	0.25	1	0.4	4	0.5833333333333334	7	0.5	0.4166666666666667	5	5	8	2	0	0.5714285714285714	4	7	14	0.1	0.2857142857142857	0.6299113109651616	0.742505856729754	0.5697492640062066	0.8011538256963092	0.7446455022223316	0.6290060084076238	0.7561586748856756	0.7297793513888083	0.6	0.8	0.0	None	0
768	0.0008114515439296196	0.000757411172001676	0.0007573605467684983	0.9875286777423751	-1	0	0	0.5	1	1.0	1	1.0	1.0	1	1	1	0	0	0.3333333333333333	1	3	3	0.0	0	0.6372998858107566	0.5	0.8666768632819691	0.5	0.6756143325376041	0.5	0.7316978860162265	0.5	0	0	0.0	0.0007573605467684983	33
2178	0.04516100590172304	0.018129385988645674	0.016218552634688615	0.7152791669079683	-1	0	0	0.3	3	0.6923076923076923	9	0.5	0.46153846153846156	7	6	7	1	0	0.3	3	10	15	0.058823529411764705	0.25	0.6299113109651616	0.8458863976966339	0.42761415317778945	0.8937177589972573	0.7006429230570953	0.9469614737501992	0.8212025603624872	0.9036169838191188	1.0	0.8571428571428571	0.0	0.016218552634688615	42
446	0.0009255803750577669	0.00021531153718267265	1.076962843465689e-06	0.9961052266692431	-1	0	0	1.0	1	0	0	1.0	0	1	0	0	0	0	0.5	2	1	2	0.0	0	0	0	0	0	0	0	0	0	0	0	0	1.076962843465689e-06	26
4320	0.04327386441834201	0.02449501515856403	0.02266204531615017	0.9404487916298312	-1	0.25	1	0.4	4	0.5833333333333334	7	0.4666666666666667	0.4166666666666667	5	5	8	2	0	0.3	3	10	14	0.1	0.5	0.6096436959947877	0.7084543172166181	0.5697492640062066	0.7984080072656413	0.8005965732010756	0.731191606678876	0.7411609950561663	0.7480639477257054	0.6	0.8	0.0	0.02266204531615017	27
175	0.0010979937673005668	0.00021887199973446512	1.1837855035145495e-06	0.9965006441921147	-1	0	0	1.0	1	0	0	1.0	0	1	0	0	1	0	0.5	2	1	2	0.3333333333333333	0	0	0	0	0	0	0	0	0	0	0	0	1.1837855035145495e-06	25
1014	0.0035360897643753777	0.001321109613564511	0.0013138815003528215	0.9979843510413179	-1	0	0	0.75	3	0.3333333333333333	1	0.625	0.3333333333333333	4	1	0	0	0	0.5	4	2	5	0.0	0.6666666666666666	0.4966285280481831	0.9303735674637124	0.8824545040354238	0.9418165864615086	0.24660216325354317	0.9552948077732359	0.8601432669697321	0.94336685530542	0	0	0.0	0.0013138815003528215	40
1598	0.04479637488095371	0.01595028908447431	0.014238507983590637	0.7739906775899486	-1	0	0	0.4	4	0.5384615384615384	7	0.5	0.38461538461538464	6	5	8	1	0	0.3	3	10	15	0.05263157894736842	0	0.5994790525885852	0.8215987947556349	0.5095366506393254	0.8765855138823527	0.6928799434739435	0.9151021484498693	0.776762229925712	0.8760013149024639	1.0	0.8333333333333334	0.0	0.014238507983590637	50
1068	0.011870222008422483	0.000907062268871809	0.0009067099642538355	0.9180029928370486	-1	0	0	0.625	5	0.2	2	0.5714285714285714	0.2	5	2	6	1	0	0.42857142857142855	3	7	12	0.07692307692307693	0	0.9159914908509401	0.9025364637885697	0.835592992240864	0.6813346693844199	0.7725825196430132	0.9651016369481225	0.6485099805327261	0.8910791857449	1.0	0	0.0	0.0009067099642538355	6
3687	0.04316672455585037	0.02473348476192287	0.02219072018042519	0.9413518883681689	-1	0.25	1	0.4	4	0.5833333333333334	7	0.4666666666666667	0.4166666666666667	5	5	8	2	0	0.3	3	10	14	0.1	0.5	0.6096436959947877	0.7084543172166181	0.5697492640062066	0.7984080072656413	0.7658224982789781	0.7664715901793594	0.8192045813031268	0.7596787177906557	0.6	0.8	0.0	0.02219072018042519	53
2635	0.042236152396287474	0.021758460761580712	0.02015939162562876	0.9411371504189535	-1	0.25	1	0.4	4	0.5833333333333334	7	0.4666666666666667	0.4166666666666667	5	5	8	2	0	0.3	3	10	14	0.1	0.5	0.6096436959947877	0.7084543172166181	0.5914591481008613	0.8141882551022299	0.7658224982789781	0.7664715901793594	0.8191915809400778	0.7657762994237157	0.6	0.8	0.0	0.02015939162562876	87
2349	0.04526581479211304	0.0191484185383841	0.01839131435870051	0.7388168145536941	-1	0	0	0.2222222222222222	2	0.8181818181818182	9	0.43333333333333335	0.5454545454545454	7	6	5	2	0	0.3	3	10	13	0.15384615384615385	0	0.6299113109651616	0.8458863976966339	0.42761415317778945	0.8937177589972573	0.6451135994690179	0.9435188005346894	0.7293672383898896	0.9016681393747457	0.5714285714285714	0.8571428571428571	0.0	0.01839131435870051	68
2159	0.03837096240318456	0.001427881376868258	-0.000661451300784597	0.9410275771810008	-1	0	0	0.4	4	0.5384615384615384	7	0.5	0.38461538461538464	6	5	8	1	0	0.3	3	10	15	0.05263157894736842	0	0.6299113109651616	0.7732356298433999	0.5095366506393254	0.8715613643173126	0.677492513384626	0.9060386858967074	0.786314801972397	0.8584613398818531	1.0	0.3333333333333333	0.0	-6.614513007845969e-05	5
1370	0.012543255478557058	0.0008831987483192029	0.0008816608179811304	0.9174530815001625	-1	0.25	1	0.5	5	0.46153846153846156	6	0.46875	0.3076923076923077	6	4	8	0	0	0.5	4	8	15	0.0	0	0.5804470241559565	0.9384397890187173	0.8256530471333583	0.963295212869499	0.1714823921712603	0.9055501473332178	0.9552390026664863	0.9399534226045213	0	0	0.0	0.0008816608179811304	3
858	6.73517123985811e-06	3.423155756356775e-08	3.400764376691835e-08	0.9999998164895113	-1	0	0	1.0	2	0.0	0	1.0	0	2	0	0	1	0	0.3333333333333333	3	1	3	0.5	1.0	0	0	0	0	0	0	0	0	0	0	0	3.400764376691835e-08	5
4854	0.044202224183534214	0.024795066703472715	0.022326073237318795	0.9406097103457611	-1	0.25	1	0.4	4	0.5833333333333334	7	0.4666666666666667	0.4166666666666667	5	5	8	2	0	0.3	3	10	14	0.1	0.5	0.6096436959947877	0.7084543172166181	0.5697492640062066	0.7984080072656413	0.7446455022223316	0.7428537605516509	0.7170591983992309	0.7518255433177379	0.6	0.8	0.0	0.022326073237318795	26
4073	0.045973430560069445	0.024465893697131032	0.023657654560565167	0.940273326295912	-1	0.25	1	0.5	5	0.46153846153846156	6	0.5	0.38461538461538464	6	5	8	1	0	0.3	3	10	15	0.05263157894736842	0.8	0.6197775034799747	0.8174141830462838	0.49868170859199806	0.8655386132244425	0.7235515626769253	0.9169406607236031	0.7910825827296369	0.8722308874441875	1.0	0.8333333333333334	0.0	0.023657654560565167	22
1972	0.03834820607442091	0.01509680035519863	0.014980177426653798	0.9414203518738247	-1	0	0	0.4	4	0.5384615384615384	7	0.3333333333333333	0.38461538461538464	6	5	8	1	0	0.5555555555555556	5	9	15	0.05263157894736842	0.2	0.5994790525885852	0.8215987947556349	0.5095366506393254	0.8765855138823527	0.7103443721115331	0.9157493015010759	0.7809786213770594	0.8763036531565542	1.0	0.8333333333333334	0.0	0.014980177426653798	24
3583	0.043648777443974864	0.019879933494203524	0.016965194162894767	0.8758839897249133	-1	0.25	1	0.5	5	0.46153846153846156	6	0.5	0.38461538461538464	7	5	7	1	0	0.3	3	10	15	0.0625	0.8	0.6096436959947877	0.891798462031451	0.5914591481008613	0.896110456363771	0.702457623131519	0.9408319609044433	0.8212025603624872	0.9124125361711625	1.0	0.7142857142857143	0.0	0.016965194162894767	21
1323	0.003290340919324804	0.0016250422147086345	0.0014784032119556174	0.9980596591339024	-1	0	0	0.75	3	0.3333333333333333	1	0.625	0.3333333333333333	4	1	0	0	0	0.5	4	2	5	0.0	0.6666666666666666	0.4966285280481831	0.9303735674637124	0.8824545040354238	0.9418165864615086	0.20841946092254604	0.9619197710058901	0.8601432669697321	0.9462737056916033	0	0	0.0	0.0014784032119556174	63
3962	0.04472046456198376	0.024875174682024635	0.02417934893061882	0.9404543741502595	-1	0.25	1	0.5	5	0.46153846153846156	6	0.5	0.38461538461538464	6	5	8	1	0	0.3	3	10	15	0.05263157894736842	0.8	0.5994790525885852	0.8440628962365522	0.6511025419934728	0.8370216296385252	0.7217368626025016	0.8998051112082738	0.7905303016767806	0.8629513765256054	1.0	0.6666666666666666	0.0	0.02417934893061882	30
3472	0.03487105712882757	0.010162758573521096	0.007629351565779617	0.9387136329316061	-1	0.25	1	0.5	5	0.46153846153846156	6	0.4166666666666667	0.38461538461538464	5	5	9	1	0	0.4444444444444444	4	9	15	0.045454545454545456	0.6666666666666666	0.6096436959947877	0.8546545612210693	0.7324558199807392	0.8580242293977723	0.6411143847255555	0.9105551483797639	0.8212025603624872	0.8769289438455852	1.0	1.0	0.0	0.007629351565779617	14
1387	0.005077102088455639	0.0007098275639948435	0.0007098267408559637	0.9496935639441791	-1	0	0	0.5	2	0.5	2	0.6	0.5	4	2	1	0	0	0.4	2	5	6	0.0	0	0.7063100094495616	0.9028420372086462	0.9737172864209642	0.6885308848288207	0.4976752936944786	0.9648772603401307	0.8721260515390822	0.8920519100457539	0	0	0.0	0.0007098267408559637	14
1997	0.03821001666369802	0.01554091577689177	0.014782710653117858	0.9425270132544851	-1	0	0	0.4	4	0.5384615384615384	7	0.3333333333333333	0.38461538461538464	6	5	8	1	0	0.5555555555555556	5	9	15	0.05263157894736842	0.2	0.5994790525885852	0.8215987947556349	0.5095366506393254	0.8765855138823527	0.6928799434739435	0.9151021484498693	0.776762229925712	0.8760013149024639	1.0	0.8333333333333334	0.0	0.014782710653117858	36
4800	0.04406171327689028	0.023816732035723296	0.02311662836753701	0.9405132486908694	-1	0.25	1	0.4	4	0.5833333333333334	7	0.4666666666666667	0.4166666666666667	5	5	8	1	0	0.3	3	10	14	0.05	0.5	0.6096436959947877	0.7084543172166181	0.5697492640062066	0.7984080072656413	0.7446455022223316	0.6290060084076238	0.7561586748856756	0.7172252390895398	1.0	0.8	0.0	0.02311662836753701	46
198	0.0010472404454249045	0.0002000677213423944	0.00020006761359259837	0.9966378503011465	-1	0	0	1.0	1	0	0	1.0	0	1	0	0	1	0	0.5	1	2	2	0.3333333333333333	0	0	0	0	0	0	0	0	0	0	0	0	0.00020006761359259837	41
2319	0.038234179467676654	0.006253464345162907	0.0037702172190673417	0.9424934871688067	-1	0	0	0.3	3	0.6923076923076923	9	0.375	0.38461538461538464	6	5	8	1	0	0.4	4	10	15	0.05263157894736842	0	0.5994790525885852	0.8215987947556349	0.5964089481094774	0.9218843035504944	0.6928799434739435	0.9151021484498693	0.8204327723740337	0.8932468947937964	1.0	0.8333333333333334	0.0	0.0037702172190673417	1
1331	0.004160157924164645	0.001529938018940527	0.001527666570247872	0.9978594895630586	-1	0	0	0.6666666666666666	2	0.5	1	0.6666666666666666	0.5	3	1	0	0	0	0.6666666666666666	3	2	4	0.0	0	0.4966285280481831	0.7617999908549912	0.9363689586201387	0.9593935733589335	0.1906363035768566	0.8207440892932688	0.9552430476552713	0.8753137448332584	0	0	0.0	0.001527666570247872	57
3954	0.03967838181020431	0.022067800393956078	0.021943311825286277	0.9409560458402374	-1	0.25	1	0.5	5	0.4166666666666667	5	0.4666666666666667	0.4166666666666667	5	5	8	1	0	0.3	3	10	14	0.05	0.5	0.6096436959947877	0.7084543172166181	0.5697492640062066	0.7984080072656413	0.7446455022223316	0.6264363239394268	0.7573876648092401	0.7164812503032542	1.0	0.8	0.0	0.021943311825286277	27
449	0.0016320774169837496	0.0002587609836655473	7.473562723125138e-05	0.9957845053732278	-1	0	0	1.0	2	0.0	0	0.75	0	2	0	0	0	0	1.0	2	2	3	0.0	0	0	0	0	0	0	0	0	0	0	0	0	7.473562723125138e-05	11
2492	0.047678273922345374	0.02049977920610266	0.020408123808236193	0.746103516997586	-1	0	0	0.4	4	0.5384615384615384	7	0.5	0.38461538461538464	7	5	7	1	0	0.3	3	10	15	0.0625	0	0.6096436959947877	0.891798462031451	0.5914591481008613	0.896110456363771	0.6451135994690179	0.9372094449617309	0.7293672383898896	0.9107120895219776	1.0	0.7142857142857143	0.0	0.020408123808236193	67
819	0.0066350005608002745	0.0011355913729335612	0.0009993003975344965	0.9910434182614407	-1	0	0	0.3333333333333333	1	1.0	2	1.0	1.0	3	2	0	0	0	0.25	4	1	4	0.0	0	0.4966285280481831	0.7617999908549912	0.9363689586201387	0.9593935733589335	0.1906363035768566	0.6699705052824562	0.9552430476552713	0.8425953143731862	0	0	0.0	0.0009993003975344965	61
26	0.01814859711229838	0.0014662011697950715	-0.00016441337635613734	0.9734620324214154	-1	0.25	1	0.5	5	0.6153846153846154	8	0.3125	0.5384615384615384	9	7	5	2	0	0.75	8	6	15	0.16666666666666666	0.16666666666666666	0.33546854364463197	0.9112287980562619	0.7016381775205897	0.8777688392512836	0.4024069885146345	0.8919263344815694	0.7917710830486661	0.8944405196478659	0.611111111111111	0.4444444444444444	0.0	-1.6441337635613733e-05	9
24	2.901848200345318e-06	2.5175285310041422e-08	-2.5174605606527135e-08	0.9999975011608542	-1	0	0	0.75	3	0.5	2	0.6666666666666666	0	2	0	3	3	0	1.0	3	3	6	0.375	0.6666666666666666	0	0	0	0	0	0	0	0	0	0	0	-2.5174605606527135e-09	33
2539	0.047542570033122566	0.020628510377586843	0.020451077677697323	0.7382051183452787	-1	0	0	0.4	4	0.5384615384615384	7	0.5	0.38461538461538464	7	5	7	1	0	0.3	3	10	15	0.0625	0	0.6096436959947877	0.891798462031451	0.5914591481008613	0.896110456363771	0.7446455022223316	0.943202870238866	0.8212025603624872	0.9135621069850435	1.0	0.7142857142857143	0.0	0.020451077677697323	78
1575	0.03900268522965408	0.01498689402683987	0.013940382938131072	0.9418205675677439	-1	0	0	0.4	4	0.5384615384615384	7	0.3333333333333333	0.38461538461538464	6	5	8	1	0	0.5555555555555556	5	9	15	0.05263157894736842	0.2	0.5994790525885852	0.8215987947556349	0.5095366506393254	0.8765855138823527	0.6928799434739435	0.9151021484498693	0.776762229925712	0.8760013149024639	1.0	0.8333333333333334	0.0	0.013940382938131072	47
3041	0.04108334110626783	0.010022907125040063	0.007810254520238581	0.9404401261832553	-1	0	0	0.4	4	0.5384615384615384	7	0.5	0.38461538461538464	7	5	7	1	0	0.3	3	10	15	0.0625	0	0.6096436959947877	0.891798462031451	0.5914591481008613	0.897783721555729	0.637484984576708	0.9372744996010451	0.8212025603624872	0.9112313810883426	1.0	0.7142857142857143	0.0	0.007810254520238581	8
3978	0.04513586988790275	0.0248675758952868	0.02383048872443956	0.9402090962952345	-1	0.25	1	0.4	4	0.5833333333333334	7	0.4666666666666667	0.4166666666666667	5	5	8	1	0	0.3	3	10	14	0.05	0.5	0.6096436959947877	0.7084543172166181	0.5697492640062066	0.7984080072656413	0.7758288248201342	0.5620829923915402	0.8061638342849099	0.6980355987713651	1.0	0.8	0.0	0.02383048872443956	36
531	0.0009480316286184309	1.5714147046790887e-05	-1.570714531191946e-05	0.9971315245776798	-1	0	0	1.0	1	0	0	1.0	0	1	0	0	1	0	0.5	1	2	2	0.3333333333333333	0	0	0	0	0	0	0	0	0	0	0	0	-1.570714531191946e-06	11
3319	0.04619905960178709	0.0226895440388969	0.02268253877728223	0.9405517076671055	-1	0.25	1	0.5	5	0.46153846153846156	6	0.5	0.38461538461538464	7	5	7	1	0	0.3	3	10	15	0.0625	0.8	0.6096436959947877	0.891798462031451	0.5697492640062066	0.8909055731296815	0.6988282229826716	0.9406444180045569	0.8212025603624872	0.9108531015778895	1.0	0.7142857142857143	0.0	0.02268253877728223	51
2269	0.04743371910567297	0.02087791016302065	0.020754293210945855	0.7450074886116707	-1	0	0	0.4	4	0.5384615384615384	7	0.5	0.38461538461538464	7	5	7	1	0	0.3	3	10	15	0.0625	0	0.6096436959947877	0.891798462031451	0.5914591481008613	0.896110456363771	0.6411143847255555	0.9374024376048862	0.8212025603624872	0.9108010691441882	1.0	0.7142857142857143	0.0	0.020754293210945855	66
2512	0.04701688813948512	0.019781973153901428	0.01954812673773444	0.7275181343111401	-1	0	0	0.4	4	0.5384615384615384	7	0.5	0.38461538461538464	7	5	7	1	0	0.3	3	10	15	0.0625	0	0.6096436959947877	0.891798462031451	0.5914591481008613	0.896110456363771	0.637484984576708	0.9372744996010451	0.8212025603624872	0.9107420634763095	1.0	0.7142857142857143	0.0	0.01954812673773444	75
203	0.0015672302464700978	0.00010778387921620067	0.00010654954034734478	0.9978002353967637	-1	0	0	1.0	4	0.0	0	0.6666666666666666	0	4	0	1	2	0	1.0	3	3	6	1.0	0.6666666666666666	0	0	0	0	0	0	0	0	0	0	0	0.00010654954034734478	16
1746	0.03792777667843141	0.015434465172899965	0.01543330256622481	0.9428206246784622	-1	0	0	0.4	4	0.5384615384615384	7	0.3333333333333333	0.38461538461538464	6	5	8	1	0	0.5555555555555556	5	9	15	0.05263157894736842	0.2	0.5994790525885852	0.8215987947556349	0.5095366506393254	0.8765855138823527	0.6928799434739435	0.9138293730420285	0.7745572384932311	0.8754109264974297	1.0	0.8333333333333334	0.0	0.01543330256622481	21
2999	0.04768304446691528	0.021137534933624382	0.020612262806278564	0.746375420945077	-1	0	0	0.4	4	0.5384615384615384	7	0.5	0.38461538461538464	7	5	7	1	0	0.3	3	10	15	0.0625	0	0.6096436959947877	0.891798462031451	0.5914591481008613	0.896110456363771	0.6411143847255555	0.9374024376048862	0.8212025603624872	0.9108010691441882	1.0	0.7142857142857143	0.0	0.020612262806278564	42
3386	0.04657139967844992	0.02277870436830319	0.02245418468813977	0.9409484574770839	-1	0.25	1	0.5	5	0.46153846153846156	6	0.5	0.38461538461538464	7	5	7	1	0	0.3	3	10	15	0.0625	0.8	0.6096436959947877	0.891798462031451	0.5697492640062066	0.8909055731296815	0.7223379997197527	0.9422125197118227	0.8212025603624872	0.9116198742272273	1.0	0.7142857142857143	0.0	0.02245418468813977	118
3815	0.005294380524570667	0.00015820891052804517	-2.492771390243387e-05	0.9927969389755456	-1	0.5	1	0.5714285714285714	4	0.5	4	0.5555555555555556	0.25	5	2	4	4	0	0.5	6	3	10	0.4444444444444444	0.2857142857142857	0.6299113109651616	0.9528801639036073	0.42761415317778945	0.8784563124315149	0.5757283275523661	0.9518691642143348	0.8983737959398067	0.9344041945026486	0.2	1.0	0.0	-2.492771390243387e-06	1
4638	0.0434242706045191	0.024351492899747026	0.021887715543570108	0.9402758592410229	-1	0.25	1	0.4	4	0.5833333333333334	7	0.4666666666666667	0.4166666666666667	5	5	8	2	0	0.3	3	10	14	0.1	0.5	0.6096436959947877	0.7084543172166181	0.5697492640062066	0.7984080072656413	0.7446455022223316	0.6264363239394268	0.7573876648092401	0.7164812503032542	0.6	0.8	0.0	0.021887715543570108	22
2203	0.03057598539763893	0.00011666304600098822	-0.00011414745905631529	0.9975557670389359	-1	0	0	0.3	3	0.6666666666666666	8	0.5185185185185185	0.3333333333333333	4	4	9	5	0	0.3333333333333333	9	3	14	0.22727272727272727	0	0.4972735978542656	0.8120183239906259	0.5246556148696888	0.7553034843508095	0.761674067765291	0.6580276251746533	0.8212025603624872	0.7467964142839324	0.25	1.0	0.10865732419846967	-1.141474590563153e-05	6
1321	0.02716524325087462	0.00039734962769876045	-0.00036286934304911135	0.9152085534171938	-1	0	0	0.4	4	0.6153846153846154	8	0.4166666666666667	0.46153846153846156	6	6	8	0	0	1.0	6	6	15	0.0	0.46153846153846156	0.6412816699468281	0.7811347838336469	0.40933986287358615	0.8291247889730496	0.3432089252865103	0.8610637856870051	0.8128529580613537	0.8261563158598081	0	0	0.0	-3.628693430491113e-05	4
141	2.6290896456958346e-06	2.1046151048772783e-08	2.049231136734361e-08	0.9999975107535358	-1	0	0	0.75	3	0.5	2	0.6666666666666666	0	2	0	3	3	0	1.0	3	3	6	0.375	0.6666666666666666	0	0	0	0	0	0	0	0	0	0	0	2.049231136734361e-08	16
3608	0.04771668752450185	0.022283861331401162	0.021839550068735523	0.7565332593266622	-1	0	0	0.4	4	0.5384615384615384	7	0.5	0.38461538461538464	7	5	7	1	0	0.3	3	10	15	0.0625	0	0.6096436959947877	0.891798462031451	0.5914591481008613	0.896110456363771	0.702457623131519	0.9408319609044433	0.8212025603624872	0.9124125361711625	1.0	0.7142857142857143	0.0	0.021839550068735523	27
3448	0.04625495613265034	0.02004433341350092	0.018677506646214967	0.7106148699557312	-1	0	0	0.4	4	0.5384615384615384	7	0.5	0.38461538461538464	7	5	7	1	0	0.3	3	10	15	0.0625	0	0.6096436959947877	0.8927698530539554	0.5914591481008613	0.896110456363771	0.6451135994690179	0.9372094449617309	0.7376554225223161	0.9109856576802193	1.0	0.7142857142857143	0.0	0.018677506646214967	21
3340	0.04365257412860157	0.01960633102915643	0.016726705047874105	0.8696127417876994	-1	0.25	1	0.5	5	0.46153846153846156	6	0.5	0.38461538461538464	7	5	7	1	0	0.3	3	10	15	0.0625	0.8	0.6096436959947877	0.891798462031451	0.5914591481008613	0.896110456363771	0.702457623131519	0.9408319609044433	0.8212025603624872	0.9124125361711625	1.0	0.7142857142857143	0.0	0.016726705047874105	20
1205	0.03757352815968399	0.015358041373231188	0.014338420890582302	0.9418084482705364	-1	0	0	0.4	4	0.5384615384615384	7	0.3333333333333333	0.38461538461538464	6	5	8	1	0	0.5555555555555556	5	9	15	0.05263157894736842	0.2	0.5994790525885852	0.8215987947556349	0.5095366506393254	0.8765855138823527	0.6928799434739435	0.9151021484498693	0.776762229925712	0.8760013149024639	1.0	0.8333333333333334	0.0	0.014338420890582302	27
3330	0.0458154566448022	0.0020679341726907263	0.0017610120377045235	0.9285246602279322	-1	0	0	0.3	3	0.6666666666666666	8	0.4666666666666667	0.5833333333333334	9	7	4	1	0	0.8333333333333334	5	6	14	0.1	0	0.6913129664119271	0.9119144462355453	0.42761415317778945	0.9203335538884907	0.5809791922906016	0.9526907725119245	0.8212025603624872	0.9305759343709608	1.0	0.6666666666666666	0.0	0.0017610120377045235	2
1868	0.03753492200694498	0.01621640855479112	0.01613480594912977	0.9416551314239127	-1	0	0	0.4	4	0.5384615384615384	7	0.3333333333333333	0.38461538461538464	6	5	8	1	0	0.5555555555555556	5	9	15	0.05263157894736842	0.2	0.5994790525885852	0.8215987947556349	0.5095366506393254	0.8765855138823527	0.6928799434739435	0.9151021484498693	0.776762229925712	0.8760013149024639	1.0	0.8333333333333334	0.0	0.01613480594912977	27
3582	0.04306611824739557	0.02017877274265483	0.01851513889302224	0.8350380784956006	-1	0.25	1	0.5	5	0.46153846153846156	6	0.5	0.38461538461538464	7	5	7	1	0	0.3	3	10	15	0.0625	0.8	0.6096436959947877	0.891798462031451	0.5914591481008613	0.896110456363771	0.6988282229826716	0.9406444180045569	0.8212025603624872	0.9123228820908981	1.0	0.7142857142857143	0.0	0.01851513889302224	21
1028	0.006575590480078018	0.0011159243034381827	0.000914980987926661	0.9914413392085271	-1	0	0	0.3333333333333333	1	1.0	2	1.0	1.0	3	2	0	0	0	0.25	4	1	4	0.0	0	0.4966285280481831	0.7617999908549912	0.9363689586201387	0.9593935733589335	0.1952480967573721	0.6213774201425274	0.9544853436072669	0.8329641843798343	0	0	0.0	0.000914980987926661	18
447	0.0031970577804538492	0.0004104758238569537	-9.233432296952534e-05	0.9858177713109548	-1	0	0	0.75	3	0.3333333333333333	1	0.5555555555555556	0.3333333333333333	3	1	1	1	0	1.0	3	3	5	0.25	1.0	0.7526134203736194	0.7914231639585624	0.6304930399287058	0.9724388479375012	0.47147218596032514	0.5771261673271361	0.8413533232973819	0.8501745539866185	1.0	0.3333333333333333	0.0	-9.233432296952534e-06	4
3658	0.03696443132722026	0.0027540183632231694	0.0026842219524673963	0.9469766498009948	-1	0.25	1	0.4	4	0.5833333333333334	7	0.4666666666666667	0.4166666666666667	5	5	8	3	0	0.3	3	10	14	0.15	0.5	0.6299113109651616	0.742505856729754	0.5697492640062066	0.8011538256963092	0.7446455022223316	0.6861828330657659	0.7293672383898896	0.7461714315387097	0.2	0.8	0.0	0.0026842219524673963	4
4735	0.04404833619137764	0.02430932458148606	0.022974878786932794	0.9409280129717084	-1	0.25	1	0.4	4	0.5833333333333334	7	0.4666666666666667	0.4166666666666667	5	5	8	1	0	0.3	3	10	14	0.05	0.5	0.6096436959947877	0.7084543172166181	0.5697492640062066	0.7984080072656413	0.7446455022223316	0.6290060084076238	0.7561586748856756	0.7172252390895398	1.0	0.8	0.0	0.022974878786932794	23
138	0.01530160520299332	0.0023971791889714628	-0.0010785729130005385	0.9474767598541329	-1	0.25	1	0.5	5	0.5384615384615384	7	0.35714285714285715	0.5384615384615384	8	7	6	5	0	0.8571428571428571	7	6	15	0.3333333333333333	0.4	0.6987242339549887	0.9552823620546275	0.42090145696665465	0.6760716679831467	0.6121376615951281	0.8151335851422912	0.858670918906343	0.8532570071861283	0.125	0	0.0	-0.00010785729130005386	10
2243	0.0343952833277323	0.002379501846053891	-0.0007250483839711321	0.9420264379299054	-1	0.25	1	0.5	5	0.46153846153846156	6	0.4166666666666667	0.3076923076923077	6	4	8	2	0	0.4444444444444444	4	9	15	0.1111111111111111	0.3333333333333333	0.6403136877971549	0.9459249270009831	0.6460364347514249	0.9334608597338014	0.4136630413944767	0.9564245375899623	0.9008174514311288	0.9460311645102659	0.75	1.0	0.0	-7.25048383971132e-05	3
4476	0.04402478918971018	0.02487902755700702	0.02188824533520343	0.9422073875838801	-1	0.25	1	0.4	4	0.5833333333333334	7	0.4666666666666667	0.4166666666666667	5	5	8	2	0	0.3	3	10	14	0.1	0.5	0.6096436959947877	0.7084543172166181	0.5697492640062066	0.7984080072656413	0.671682762952884	0.8471066965363174	0.8212025603624872	0.7900869683479639	0.6	0.8	0.0	0.02188824533520343	19
626	0.0010285168300914575	0.00023177943269433576	0.0002317745754053358	0.9964451875463819	-1	0	0	1.0	1	0	0	1.0	0	1	0	0	1	0	0.5	1	2	2	0.3333333333333333	0	0	0	0	0	0	0	0	0	0	0	0	0.0002317745754053358	44
4802	0.04286009941773423	0.02309336728188249	0.022428409043887133	0.9413126097437654	-1	0.25	1	0.4	4	0.5833333333333334	7	0.4666666666666667	0.4166666666666667	5	5	8	1	0	0.3	3	10	14	0.05	0.5	0.6096436959947877	0.7084543172166181	0.5697492640062066	0.7984080072656413	0.7446455022223316	0.6290060084076238	0.7561586748856756	0.7172252390895398	1.0	0.8	0.0	0.022428409043887133	17
3249	0.041005708738785215	0.005602431068233421	0.0028837114159479724	0.7912038303724248	-1	0	0	0.4	4	0.5384615384615384	7	0.5	0.38461538461538464	7	5	7	1	0	0.3	3	10	15	0.0625	0	0.6299113109651616	0.9253219436344096	0.5914591481008613	0.896110456363771	0.6411143847255555	0.9374024376048862	0.8212025603624872	0.9212431731809052	1.0	0.7142857142857143	0.0	0.0028837114159479724	2
3859	0.04346946420378549	0.024243997918287873	0.02224722903906985	0.9402377053854226	-1	0.25	1	0.4	4	0.5833333333333334	7	0.4666666666666667	0.4166666666666667	5	5	8	2	0	0.3	3	10	14	0.1	0.5	0.6096436959947877	0.7084543172166181	0.5697492640062066	0.7984080072656413	0.7446455022223316	0.6264363239394268	0.7573876648092401	0.7164812503032542	0.6	0.8	0.0	0.02224722903906985	25
414	0.00600591492050803	0.00043064259425878835	-0.00025471308548884745	0.9512055386945935	-1	0	0	0.5	3	0.42857142857142855	3	0.45	0.42857142857142855	4	3	4	0	0	0.8	4	5	9	0.0	0	0.6212816593645263	0.8798378079788227	0.8823271911357162	0.959904614839632	0.2071311697794397	0.9326432808991376	0.9456465305502151	0.9307432374326176	0	0	0.0	-2.5471308548884746e-05	3
277	7.769129809255216e-06	3.022292523278848e-08	9.921409382349554e-09	0.9999981768270817	-1	0	0	0.75	3	0.3333333333333333	1	0.5555555555555556	0	2	0	2	2	0	1.0	3	3	5	0.3333333333333333	0.6666666666666666	0	0	0	0	0	0	0	0	0	0	0	9.921409382349554e-09	10
2797	0.03977389001858551	0.00525722005861109	0.00347883270086397	0.7723464952278143	-1	0	0	0.4	4	0.5384615384615384	7	0.5	0.38461538461538464	7	5	7	1	0	0.3	3	10	15	0.0625	0	0.6299113109651616	0.936712613335992	0.5914591481008613	0.8961001154441984	0.6103395245469204	0.9335256002326427	0.8212025603624872	0.9239421648611362	1.0	0.5714285714285714	0.0	0.00347883270086397	4
2590	0.0472817936287558	0.019271300401841905	0.019224304957958304	0.7318470011206268	-1	0	0	0.4	4	0.5384615384615384	7	0.5	0.38461538461538464	7	5	7	1	0	0.3	3	10	15	0.0625	0	0.6096436959947877	0.891798462031451	0.5914591481008613	0.896110456363771	0.6411143847255555	0.9374024376048862	0.8212025603624872	0.9108010691441882	1.0	0.7142857142857143	0.0	0.019224304957958304	33
4505	0.04000107530033929	0.012927452967898262	0.010851628465620001	0.9422789491353984	-1	0.25	1	0.4	4	0.5833333333333334	7	0.4666666666666667	0.4166666666666667	5	5	8	1	0	0.3	3	10	14	0.05	0.5	0.6096436959947877	0.7084543172166181	0.5697492640062066	0.7992308718447839	0.7271810735847419	0.6224534595126782	0.7573876648092401	0.7156772720515135	1.0	0.8	0.0	0.010851628465620001	11
1480	0.0044826650210798985	0.0018603739365846955	0.0007193100170284646	0.9979455629182041	-1	0	0	0.3333333333333333	1	1.0	2	1.0	0.5	2	1	1	1	0	0.25	4	1	4	0.2	0	0.37331900348360625	0.7743598554629506	0.6608858557392115	0.9401856090468226	0.2430220664954718	0.6644974072958861	0.862682009902658	0.8259381489804198	1.0	0	0.0	0.0007193100170284646	29
4493	0.04309213287254349	0.024333252924441433	0.022468544695827642	0.9416491313809388	-1	0.25	1	0.4	4	0.5833333333333334	7	0.4666666666666667	0.4166666666666667	5	5	8	1	0	0.3	3	10	14	0.05	0.5	0.6096436959947877	0.7084543172166181	0.5697492640062066	0.7984080072656413	0.7446455022223316	0.6290060084076238	0.7561586748856756	0.7172252390895398	1.0	0.8	0.0	0.022468544695827642	33
3155	0.04621224026119227	0.022051191668754456	0.021548068911033492	0.9420924462365841	-1	0	0	0.4	4	0.5384615384615384	7	0.5	0.38461538461538464	7	5	7	1	0	0.3	3	10	15	0.0625	0	0.6096436959947877	0.891798462031451	0.5697492640062066	0.8909055731296815	0.6103395245469204	0.9253225248869994	0.7333995160485579	0.9039649786421955	1.0	0.7142857142857143	0.0	0.021548068911033492	18
2694	0.03911503203766197	0.002728438675273373	-0.0020748336822549417	0.9465024835387603	-1	0.25	1	0.4	4	0.5833333333333334	7	0.4666666666666667	0.4166666666666667	5	5	8	3	0	0.3	3	10	14	0.15	0.5	0.6299113109651616	0.742505856729754	0.5471153340598243	0.830323072607482	0.7446455022223316	0.7314510583292452	0.7917431515648661	0.7714146774500745	0.2	0.8	0.0	-0.00020748336822549416	0
4449	0.028861582933635187	0.0005812662870176466	0.00046892510290320167	0.9973084729636768	-1	0.3333333333333333	1	0.4444444444444444	4	0.5454545454545454	6	0.48148148148148145	0.36363636363636365	4	4	8	3	0	0.3333333333333333	9	3	13	0.15	0.5	0.4972735978542656	0.8120183239906259	0.5246556148696888	0.731479151309768	0.761674067765291	0.6611222573102232	0.8212025603624872	0.7397249205196164	0.25	1.0	0.0	0.00046892510290320167	2
2851	0.04783214491741677	0.021472369215128052	0.019185903459995286	0.761649236339128	-1	0	0	0.4	4	0.5384615384615384	7	0.5	0.38461538461538464	7	5	7	1	0	0.3	3	10	15	0.0625	0	0.6096436959947877	0.891798462031451	0.5914591481008613	0.896110456363771	0.671682762952884	0.9310841105500501	0.7642863474645695	0.9079742526591327	1.0	0.7142857142857143	0.0	0.019185903459995286	24
1669	0.04017007259382228	0.017189276820273564	0.01622516243863066	0.9410609171442809	-1	0	0	0.3	3	0.6923076923076923	9	0.375	0.38461538461538464	6	5	8	1	0	0.4	4	10	15	0.05263157894736842	0	0.5994790525885852	0.8215987947556349	0.5095366506393254	0.8765855138823527	0.6928799434739435	0.9151021484498693	0.776762229925712	0.8760013149024639	1.0	0.8333333333333334	0.0	0.01622516243863066	75
4699	0.04413301554576314	0.023031972232004486	0.022705282938433855	0.9401281297977959	-1	0.25	1	0.4	4	0.5833333333333334	7	0.4666666666666667	0.4166666666666667	5	5	8	1	0	0.3	3	10	14	0.05	0.5	0.6096436959947877	0.7084543172166181	0.5697492640062066	0.7984080072656413	0.7446455022223316	0.6290060084076238	0.7561586748856756	0.7172252390895398	1.0	0.8	0.0	0.022705282938433855	31
1998	0.03771794380423839	0.010688621616724694	0.004168873486139433	0.9426659883554176	-1	0	0	0.4	4	0.5384615384615384	7	0.35714285714285715	0.38461538461538464	6	5	8	1	0	0.8571428571428571	6	7	15	0.05263157894736842	0	0.6197775034799747	0.8174141830462838	0.5095366506393254	0.8765855138823527	0.6928799434739435	0.9151021484498693	0.776762229925712	0.8749733049005348	1.0	0.8333333333333334	0.0	0.004168873486139433	12
781	0.00203167344126859	0.00016854956162588107	6.753976837174124e-05	0.9958235792482506	-1	0	0	0.75	3	0.25	1	0.5	0	3	0	2	0	0	0.75	3	4	6	0.0	0	0	0	0	0	0	0	0	0	0	0	0	6.753976837174124e-05	6
1245	0.0034824161351748283	0.0013210635775894276	0.0013138518816353671	0.9979825416676432	-1	0	0	0.75	3	0.3333333333333333	1	0.625	0.3333333333333333	4	1	0	0	0	0.5	4	2	5	0.0	0.6666666666666666	0.4966285280481831	0.9303735674637124	0.8824545040354238	0.9418165864615086	0.24660216325354317	0.9552948077732359	0.8601432669697321	0.94336685530542	0	0	0.0	0.0013138518816353671	40
767	0.0037102897584016673	9.386265002933146e-05	2.7745935325014488e-05	0.9791780899284048	-1	0	0	0.25	1	1.0	3	1.0	1.0	3	3	1	0	0	0.2	5	1	5	0.0	0	0.4966285280481831	0.5986541950149805	0.9363689586201387	0.9301528176876044	0.1906363035768566	0.9587831838738206	0.9552430476552713	0.8854657120003885	0	0	0.0	2.7745935325014488e-05	6
798	0.006913738807071666	0.0017116254785673824	0.000686259219243982	0.9829455145453532	-1	0	0	0.25	1	1.0	3	1.0	1.0	3	3	1	0	0	0.2	5	1	5	0.0	0	0.4966285280481831	0.7617999908549912	0.9363689586201387	0.9593935733589335	0.1906363035768566	0.7384746764168543	0.9552430476552713	0.8566411318927932	0	0	0.0	0.000686259219243982	28
448	0.03373410335306352	0.005319858884237459	0.005317456303099745	0.8887576313669395	-1	0	0	0.3	3	0.8461538461538461	11	0.2777777777777778	0.6153846153846154	10	8	4	1	0	0.6666666666666666	6	9	15	0.1	0.15384615384615385	0.783555253501496	0.8360008214730197	0.41012001153305483	0.9060634868511513	0.7455479910233206	0.9078963831957878	0.8722722042295968	0.8870702410414741	1.0	0.2	0.0	0.005317456303099745	146
1353	0.012221256397399542	0.00019260928874229318	-0.00011731886144299645	0.9961335267386707	-1	0	0	0.5	3	0.42857142857142855	3	0.375	0.2857142857142857	4	2	4	2	0	0.6666666666666666	6	4	9	0.2	0.4	0.6299113109651616	0.9265054809636306	0.4462595888032304	0.8909622319467462	0.7876304865923507	0.9602150507837935	0.728453712563056	0.9312570921741773	0.625	0.5	0.0	-1.1731886144299646e-05	3
1492	0.037615768480398395	0.017439411174571276	0.01743855004533074	0.9418502704333573	-1	0	0	0.4	4	0.5384615384615384	7	0.3333333333333333	0.38461538461538464	5	5	9	1	0	0.5555555555555556	5	9	15	0.045454545454545456	0.2	0.5893144091823828	0.698067156808298	0.5914591481008613	0.8141882551022299	0.7446455022223316	0.6651017993947753	0.7346297486939135	0.7311687830376628	1.0	0.8	0.0	0.01743855004533074	39
274	0.0009611673154589997	0.00021150984791912207	1.0579490129481623e-06	0.9961059460214332	-1	0	0	1.0	1	0	0	1.0	0	1	0	0	0	0	0.5	2	1	2	0.0	0	0	0	0	0	0	0	0	0	0	0	0	1.0579490129481623e-06	23
3663	0.04540641038016549	0.022198029564133078	0.022195513568398214	0.9410614206861997	-1	0.25	1	0.5	5	0.46153846153846156	6	0.5	0.38461538461538464	7	5	7	1	0	0.3	3	10	15	0.0625	0.8	0.6096436959947877	0.891798462031451	0.5697492640062066	0.8909055731296815	0.6411143847255555	0.9374024376048862	0.8212025603624872	0.9093083136138982	1.0	0.7142857142857143	0.0	0.022195513568398214	34
1089	0.00646921103194254	0.0008826094846020499	0.0008299491397551908	0.9914942157470228	-1	0	0	0.3333333333333333	1	1.0	2	1.0	1.0	3	2	0	0	0	0.25	4	1	4	0.0	0	0.4966285280481831	0.7617999908549912	0.9363689586201387	0.9593935733589335	0.1906363035768566	0.6699705052824562	0.9552430476552713	0.8425953143731862	0	0	0.0	0.0008299491397551908	20
4143	0.032288261587224205	0.002617924535677667	-0.00019973929535055024	0.942692806904409	-1	0.25	1	0.6	6	0.25	3	0.5185185185185185	0.25	5	3	8	2	0	0.3333333333333333	3	9	14	0.1111111111111111	0.4	0.6913129664119271	0.8590652597426781	0.5697492640062066	0.9020490380287478	0.671682762952884	0.9488084767272777	0.7573876648092401	0.9101766950620068	0.6	0.8	0.0	-1.9973929535055024e-05	2
2803	0.047220759804014224	0.020817985002761396	0.020739081499114846	0.7380655939374408	-1	0	0	0.4	4	0.5384615384615384	7	0.5	0.38461538461538464	7	5	7	1	0	0.3	3	10	15	0.0625	0	0.6096436959947877	0.891798462031451	0.5914591481008613	0.896110456363771	0.6451135994690179	0.9372094449617309	0.7293672383898896	0.9107120895219776	1.0	0.7142857142857143	0.0	0.020739081499114846	31
3046	0.048217988400634744	0.019252377611502586	0.018785373645355884	0.7210234661765575	-1	0	0	0.4	4	0.5384615384615384	7	0.5	0.38461538461538464	7	5	7	1	0	0.3	3	10	15	0.0625	0	0.6096436959947877	0.891798462031451	0.5914591481008613	0.896110456363771	0.6451135994690179	0.9372094449617309	0.7293672383898896	0.9107120895219776	1.0	0.2857142857142857	0.0	0.018785373645355884	20
2926	0.04715445507134598	0.02072125499771212	0.018809648436103627	0.7790054715598782	-1	0	0	0.4	4	0.5384615384615384	7	0.5	0.38461538461538464	7	5	7	1	0	0.3	3	10	15	0.0625	0	0.6096436959947877	0.891798462031451	0.5914591481008613	0.896110456363771	0.6103395245469204	0.9475802072552795	0.8212025603624872	0.915769102366548	1.0	0.7142857142857143	0.0	0.018809648436103627	20
238	4.150142552513361e-06	3.821558729677543e-08	-1.1742923611247519e-08	0.9999977397237333	-1	0	0	1.0	2	0.0	0	0.75	0	1	0	1	2	0	1.0	2	2	3	0.4	0	0	0	0	0	0	0	0	0	0	0	0	-1.1742923611247519e-09	14
836	0.006162853931134755	0.001518041073469536	0.0005993502876792886	0.9818278021077282	-1	0	0	0.25	1	1.0	3	1.0	1.0	4	3	0	0	0	0.2	5	1	5	0.0	0	0.4966285280481831	0.9303735674637124	0.8824545040354238	0.9418165864615086	0.24660216325354312	0.9507878963482942	0.8585057385454387	0.941545161443176	0	0	0.0	0.0005993502876792886	10
4734	0.044063893193094415	0.017592929465166548	0.017577096630396163	0.8631097393336813	-1	0	0	0.25	2	0.8	8	0.4	0.5	5	5	6	1	0	0.3	3	10	12	0.0625	0	0.6096436959947877	0.7084543172166181	0.5697492640062066	0.7984080072656413	0.7446455022223316	0.6290060084076238	0.7561586748856756	0.7172252390895398	1.0	0.8	0.0	0.017577096630396163	14
4082	0.0441909236041634	0.023034749416561515	0.0224647665701523	0.9415222682141539	-1	0.25	1	0.4	4	0.5833333333333334	7	0.4666666666666667	0.4166666666666667	5	5	8	1	0	0.3	3	10	14	0.05	0.5	0.6096436959947877	0.7084543172166181	0.5697492640062066	0.7984080072656413	0.7446455022223316	0.6290060084076238	0.7561586748856756	0.7172252390895398	1.0	0.8	0.0	0.0224647665701523	55
95	0.0017911747613010966	0.0013749815353612744	0.001302748023167647	0.9874553668112546	-1	0	0	0.6666666666666666	2	0.5	1	0.6666666666666666	0.5	2	1	1	3	0	0.6666666666666666	3	2	4	0.6	0	0.6256816502479466	0.5014147005792159	0.34576964914453495	0.8093205307498205	0.4908354303166398	0.7080828838368144	0.7591239622228038	0.6854897944560319	0.5	0.5	0.0	0.001302748023167647	19
2549	0.04795722422476658	0.020691800606855795	0.020562809243568955	0.7489799927304134	-1	0	0	0.4	4	0.5384615384615384	7	0.5	0.38461538461538464	7	5	7	1	0	0.3	3	10	15	0.0625	0	0.6096436959947877	0.891798462031451	0.5914591481008613	0.896110456363771	0.7223379997197527	0.9422125197118227	0.8212025603624872	0.9130782192304135	1.0	0.7142857142857143	0.0	0.020562809243568955	69
2905	0.04554068883813877	0.022849732869296265	0.02279031833367534	0.9401793686395692	-1	0	0	0.4	4	0.5384615384615384	7	0.5	0.38461538461538464	6	5	8	1	0	0.3	3	10	15	0.05263157894736842	0	0.5994790525885852	0.8440628962365522	0.6646818703768658	0.8427407179737589	0.6635196112176247	0.9001285045489901	0.7703636823503237	0.8647595246956943	1.0	0.8333333333333334	0.0	0.02279031833367534	19
3375	0.04732481126582629	0.004718408171262894	0.00437623975159359	0.9341678136481386	-1	0.25	1	0.4	4	0.6153846153846154	8	0.375	0.46153846153846156	7	6	7	1	0	0.4	4	10	15	0.058823529411764705	0.4	0.6096436959947877	0.9007363927199853	0.7379045926528702	0.8466311185610346	0.7006429230570953	0.9328935332386902	0.8212025603624872	0.8986172703646118	1.0	0.8571428571428571	0.0	0.00437623975159359	18
1722	0.044609599108871786	0.02064429613488081	0.017122922203429602	0.8454147400434826	-1	0.25	1	0.5	5	0.46153846153846156	6	0.5	0.38461538461538464	6	5	8	1	0	0.3	3	10	15	0.05263157894736842	0.8	0.6197775034799747	0.8174141830462838	0.5095366506393254	0.8765855138823527	0.6948795508456748	0.9147625846610954	0.7271768684025576	0.8748141274035007	1.0	0.8333333333333334	0.0	0.017122922203429602	131
1763	0.03675071602567402	0.015677510864879462	0.015334772608191164	0.9413988481042359	-1	0	0	0.4	4	0.5384615384615384	7	0.3333333333333333	0.38461538461538464	6	5	8	1	0	0.5555555555555556	5	9	15	0.05263157894736842	0.2	0.5994790525885852	0.8215987947556349	0.5095366506393254	0.8765855138823527	0.7009991284824094	0.9181626421329439	0.7793103337846167	0.877444304265733	1.0	0.8333333333333334	0.0	0.015334772608191164	21
4444	0.021175672439465512	0.0014437767314437687	-0.001117419048931781	0.997081057881429	-1	0.3333333333333333	1	0.5	4	0.5	5	0.5	0.3	3	3	8	2	0	0.375	3	8	12	0.1	0.5	0.46657277013088283	0.9016553653680696	0.5021958956795533	0.5971382674775702	0.8005965732010756	0.7038200105792084	0.8212025603624872	0.761021555572195	0.8333333333333333	1.0	0.0	-0.0001117419048931781	1
3736	0.04229865507023228	0.0025244332707529036	-0.0006319137353553078	0.597505988779738	-1	0.25	1	0.5	5	0.46153846153846156	6	0.5	0.38461538461538464	7	5	7	1	0	0.3	3	10	15	0.0625	0.8	0.6299113109651616	0.9179807317194881	0.5697492640062066	0.8909055731296815	0.671682762952884	0.9372887409471133	0.8212025603624872	0.9173266058452805	1.0	0.7142857142857143	0.0	-6.319137353553078e-05	1
534	0.001903375114678027	0.00019292892060712195	-0.00010640510029072506	0.9953871163006135	-1	1.0	1	1.0	4	0.25	1	0.5	0.25	3	1	2	0	0	0.75	4	3	6	0.0	1.0	0.535261401486859	0.8621701798597305	0.28725575878966014	0.6509139701064789	0.46621236623617685	0.8594589696859478	0.6250307017719606	0.8057193751700762	0	0	0.0	-1.0640510029072507e-05	7
1922	0.03825085275021961	0.014536163033285646	0.012435179446890916	0.9410906922003367	-1	0	0	0.4	4	0.5384615384615384	7	0.3333333333333333	0.38461538461538464	6	5	8	1	0	0.5555555555555556	5	9	15	0.05263157894736842	0.2	0.5994790525885852	0.8215987947556349	0.5095366506393254	0.8765855138823527	0.8232132022088793	0.9350360848530994	0.7864404336681239	0.8860976220782759	1.0	0.8333333333333334	0.0	0.012435179446890916	23
507	0.0009658154474363861	0.00015962641923348403	0.00015962281094907807	0.9962558574654247	-1	0	0	1.0	1	0	0	1.0	0	1	0	0	0	0	0.5	1	2	2	0.0	0	0	0	0	0	0	0	0	0	0	0	0	0.00015962281094907807	74
3215	0.03742929650918949	0.012540460543135894	0.004326394115519574	0.7836540741445698	-1	0	0	0.5	5	0.38461538461538464	5	0.8333333333333334	0.23076923076923078	6	3	8	2	0	0.2222222222222222	2	9	15	0.11764705882352941	0	0.7594585137549679	0.8815577911434646	0.4008840467931399	0.925579452934771	0.3621638510369219	0.9421291156936478	0.905215800358202	0.91977498968519	0.8333333333333333	0.8333333333333334	0.0	0.004326394115519574	13
1212	0.04576370518821109	0.004934960205925618	0.0017262482875902271	0.6889172047513026	-1	0	0	0.2	2	0.8461538461538461	11	0.5357142857142857	0.6923076923076923	10	9	4	0	0	0.14285714285714285	2	14	15	0.0	0	0.785525415725458	0.8791976567168271	0.3788493849095712	0.886849368107427	0.7451343906899083	0.9486249277869175	0.8466534212604927	0.9105109688791366	0	0	0.0	0.0017262482875902271	7
130	0.029968492080503704	0.0004322002908324711	0.0004317554706741623	0.95459747428479	-1	0.5	2	0.6	6	0.46153846153846156	6	0.375	0.38461538461538464	9	5	5	0	0	0.625	8	5	15	0.0	0.2222222222222222	0.48966397019244867	0.9006634390884732	0.7440853626414186	0.9403009996680889	0.5410942161390635	0.805232700062126	0.8624415867231795	0.893494431906041	0	0	0.0	0.0004317554706741623	19
216	0.0072419712374534205	0.0007027118690964825	0.00013095097311184548	0.9895614703938042	-1	0	0	0.5	2	0.6666666666666666	2	0.625	0.6666666666666666	3	2	1	2	0	0.5	2	4	5	0.4	0	0.6492349832860926	0.8541003750219832	0.5562522174614355	0.6344090259836006	0.8185196450527119	0.9283954533496822	0.8084940829834203	0.8357403076494457	0.6666666666666666	0.3333333333333333	0.0	0.00013095097311184548	25
785	0.0442883385529335	0.016015261401314235	0.01435445047914552	0.7742832574279395	-1	0	0	0.4	4	0.5384615384615384	7	0.5	0.38461538461538464	6	5	8	1	0	0.3	3	10	15	0.05263157894736842	0	0.5994790525885852	0.8215987947556349	0.5095366506393254	0.8765855138823527	0.7103443721115331	0.9157493015010759	0.7809786213770594	0.8763036531565542	1.0	0.8333333333333334	0.0	0.01435445047914552	136
2623	0.04787194619924421	0.021109578840222666	0.019257842094124445	0.787985556721537	-1	0	0	0.4	4	0.5384615384615384	7	0.5	0.38461538461538464	7	5	7	1	0	0.3	3	10	15	0.0625	0	0.6096436959947877	0.891798462031451	0.5914591481008613	0.896110456363771	0.6451135994690179	0.9372094449617309	0.7293672383898896	0.9107120895219776	1.0	0.7142857142857143	0.0	0.019257842094124445	36
4165	0.03245079530197911	0.012187389218367099	0.0011763846245451872	0.9956544302363801	-1	0.25	1	0.5	5	0.5	6	0.4666666666666667	0.3333333333333333	5	4	8	1	0	0.3	10	3	14	0.05263157894736842	0.5	0.6096436959947877	0.7084543172166181	0.5697492640062066	0.7984080072656413	0.7446455022223316	0.6290060084076238	0.7561586748856756	0.7172252390895398	1.0	0.8	0.0	0.0011763846245451872	5
3641	0.027665585348571192	0.002068951397343295	0.0018846376012430686	0.9505112129517483	-1	0.3333333333333333	1	0.625	5	0.3	3	0.42857142857142855	0.3	4	3	7	2	0	0.5714285714285714	4	7	12	0.11764705882352941	0.4	0.5994790525885852	0.8749890117713979	0.6351814927040975	0.8963273797722793	0.6870701930422015	0.9299215657351864	0.7549011682943138	0.9028634995021492	0.625	0.75	0.0	0.0018846376012430686	0
2396	0.04013976701343066	0.007276033927704662	0.003714696994644101	0.9395090586456321	-1	0	0	0.4	4	0.5384615384615384	7	0.3125	0.38461538461538464	6	5	8	1	0	0.75	8	6	15	0.05263157894736842	0.2	0.5994790525885852	0.8215987947556349	0.5095366506393254	0.8765855138823527	0.8005965732010756	0.9314256758048406	0.8233587622499984	0.8841332605658884	1.0	0.8333333333333334	0.0	0.003714696994644101	10
3545	0.04626305850337909	0.022922143188403275	0.022920307292575753	0.9407349533898154	-1	0.25	1	0.5	5	0.46153846153846156	6	0.5	0.38461538461538464	7	5	7	1	0	0.3	3	10	15	0.0625	0.8	0.6096436959947877	0.891798462031451	0.5697492640062066	0.8909055731296815	0.6411143847255555	0.9374024376048862	0.8212025603624872	0.9093083136138982	1.0	0.7142857142857143	0.0	0.022920307292575753	95
2843	0.04721083765701957	0.021562953830969102	0.019455712909013705	0.760657047823943	-1	0	0	0.4	4	0.5384615384615384	7	0.5	0.38461538461538464	7	5	7	1	0	0.3	3	10	15	0.0625	0	0.6096436959947877	0.891798462031451	0.5914591481008613	0.896110456363771	0.671682762952884	0.9365678687185294	0.8109198688592272	0.9104175429097229	1.0	0.7142857142857143	0.0	0.019455712909013705	32
721	0.0003808742014777426	0.00010816958826323652	6.313563238082015e-07	0.9979157474042659	-1	0	0	1.0	1	0	0	1.0	0	1	0	0	1	0	0.5	2	1	2	0.3333333333333333	0	0	0	0	0	0	0	0	0	0	0	0	6.313563238082015e-07	10
4571	0.03965239295368356	0.005949111877494739	0.004444117978031333	0.9460319301727933	-1	0.25	1	0.4	4	0.6153846153846154	8	0.26785714285714285	0.46153846153846156	6	6	8	1	0	0.875	7	8	15	0.05	0.2857142857142857	0.5687782248652025	0.774345321348011	0.49868170859199806	0.8508494195738237	0.6601869148873488	0.8998234285298732	0.7646204430141065	0.8485386314681354	1.0	0.6666666666666666	0.0	0.004444117978031333	9
2325	0.03762456835594501	0.01548572665618871	0.014861177207173108	0.9422216765015307	-1	0	0	0.4	4	0.5384615384615384	7	0.3333333333333333	0.38461538461538464	6	5	8	1	0	0.5555555555555556	5	9	15	0.05263157894736842	0.2	0.5994790525885852	0.8215987947556349	0.5095366506393254	0.8765855138823527	0.6928799434739435	0.9151021484498693	0.776762229925712	0.8760013149024639	1.0	0.8333333333333334	0.0	0.014861177207173108	22
3364	0.04381978324898997	0.010196539164634994	0.004753988304676332	0.9332629086563171	-1	0	0	0.3	3	0.6923076923076923	9	0.26785714285714285	0.46153846153846156	8	6	6	1	0	0.875	7	8	15	0.07142857142857142	0.2222222222222222	0.6299113109651616	0.8977926183748554	0.5095366506393254	0.9165668094812978	0.6861628430049896	0.9524011324833429	0.8212025603624872	0.9256629314992975	1.0	0.75	0.0	0.004753988304676332	18
1357	0.004090659598079231	0.0015345557262678188	0.0014312925618359359	0.9978645152286788	-1	0	0	0.6666666666666666	2	0.5	1	0.6666666666666666	0.5	3	1	0	0	0	0.6666666666666666	3	2	4	0.0	0	0.4966285280481831	0.7617999908549912	0.9363689586201387	0.9593935733589335	0.1906363035768566	0.6556049525798066	0.9552430476552713	0.839732505240184	0	0	0.0	0.0014312925618359359	41
2284	0.044412706037773524	0.01755031352931935	0.016296668980360047	0.7314204175638228	-1	0.25	1	0.4	4	0.6153846153846154	8	0.375	0.46153846153846156	6	6	8	1	0	0.4	4	10	15	0.05	0.4	0.6197775034799747	0.8174141830462838	0.5095366506393254	0.8765855138823527	0.7334917509710421	0.918085774651537	0.7983628751515239	0.8763896498497514	1.0	0.8333333333333334	0.0	0.016296668980360047	32
2634	0.0472965382435602	0.02005807765696645	0.019015926987927916	0.7446315265692877	-1	0	0	0.4	4	0.5384615384615384	7	0.5	0.38461538461538464	6	5	8	1	0	0.3	3	10	15	0.05263157894736842	0	0.6197775034799747	0.8174141830462838	0.5095366506393254	0.8765855138823527	0.6948795508456748	0.9147625846610954	0.7271768684025576	0.8748141274035007	1.0	0.8333333333333334	0.0	0.019015926987927916	22
3468	0.04787435511102651	0.020769948868662447	0.019507081045275158	0.7842811648839021	-1	0	0	0.4	4	0.5384615384615384	7	0.5	0.38461538461538464	7	5	7	1	0	0.3	3	10	15	0.0625	0	0.6096436959947877	0.891798462031451	0.5914591481008613	0.896110456363771	0.7223379997197527	0.9422125197118227	0.8212025603624872	0.9130782192304135	1.0	0.7142857142857143	0.0	0.019507081045275158	21
4000	0.03111991860905763	0.0017254179250281903	-0.001586867898707445	0.9444994979311836	-1	0	0	0.3	3	0.6666666666666666	8	0.2857142857142857	0.4166666666666667	5	5	8	3	0	1.0	7	7	14	0.15	0.25	0.6299113109651616	0.742505856729754	0.5471153340598243	0.8094502759979243	0.7446455022223316	0.6396588178626765	0.7917431515648661	0.7362276955729221	0.2	0.8	0.0	-0.0001586867898707445	1
2861	0.04750670206670452	0.022304453413994098	0.021839451137603372	0.7577115880866191	-1	0	0	0.4	4	0.5384615384615384	7	0.5	0.38461538461538464	7	5	7	1	0	0.3	3	10	15	0.0625	0	0.6096436959947877	0.891798462031451	0.5914591481008613	0.896110456363771	0.6451135994690179	0.9372094449617309	0.7293672383898896	0.9107120895219776	1.0	0.7142857142857143	0.0	0.021839451137603372	77
3430	0.04733858944431171	0.022073957570626936	0.02116900406937621	0.7542728698270221	-1	0	0	0.4	4	0.5384615384615384	7	0.5	0.38461538461538464	7	5	7	1	0	0.3	3	10	15	0.0625	0	0.6096436959947877	0.891798462031451	0.5914591481008613	0.896110456363771	0.6411143847255555	0.9374024376048862	0.8212025603624872	0.9108010691441882	1.0	0.7142857142857143	0.0	0.02116900406937621	32
3999	0.02762135659146168	0.0004979729564109399	6.661432839239255e-05	0.9470266555865099	-1	0.3333333333333333	1	0.625	5	0.3	3	0.5	0.3	7	3	4	1	0	0.6666666666666666	4	6	12	0.125	0	0.6299113109651616	0.8182251435371559	0.42761415317778945	0.8897465731221464	0.7064568378749815	0.9468249938655456	0.7642863474645695	0.8963535977036351	1.0	0.5714285714285714	0.0	6.661432839239255e-05	2
4379	0.044890701432767535	0.022829409711910685	0.02247774268469707	0.94007208963566	-1	0.25	1	0.4	4	0.5833333333333334	7	0.4666666666666667	0.4166666666666667	5	5	8	1	0	0.3	3	10	14	0.05	0.5	0.6096436959947877	0.7084543172166181	0.5697492640062066	0.7984080072656413	0.7446455022223316	0.6290060084076238	0.7561586748856756	0.7172252390895398	1.0	0.8	0.0	0.02247774268469707	33
961	0.006197810888158428	0.0017292887569668317	0.0006731118330806212	0.9829922521024183	-1	0	0	0.25	1	1.0	3	1.0	1.0	4	3	0	0	0	0.2	5	1	5	0.0	0	0.4966285280481831	0.9303735674637124	0.8824545040354238	0.9418165864615086	0.27450178584629603	0.9331024861198889	0.8482272849256036	0.9352735097033541	0	0	0.0	0.0006731118330806212	9
4862	0.03204753175197764	0.013076183160500226	0.01281663822934141	0.9437257820005507	-1	0.6666666666666666	2	0.6666666666666666	6	0.2727272727272727	3	0.5416666666666666	0.2727272727272727	6	3	6	1	0	0.375	3	8	13	0.07692307692307693	0.8	0.6197775034799747	0.861951382862882	0.49868170859199806	0.8989115025244332	0.6843481429305659	0.9494647345735888	0.7905303016767806	0.9102482131245807	1.0	0.6666666666666666	0.0	0.01281663822934141	14
842	0.006697303113803573	0.0011198105661109118	0.0008619184971394569	0.9912714497590949	-1	0	0	0.3333333333333333	1	1.0	2	1.0	1.0	3	2	0	0	0	0.25	4	1	4	0.0	0	0.4966285280481831	0.7617999908549912	0.9363689586201387	0.9593935733589335	0.1952480967573721	0.6213774201425274	0.9544853436072669	0.8329641843798343	0	0	0.0	0.0008619184971394569	43
2657	0.04128069393207307	0.023297218261007384	0.018120560827689276	0.9421107588695176	-1	0.25	1	0.4	4	0.5833333333333334	7	0.4666666666666667	0.4166666666666667	5	5	8	2	0	0.3	3	10	14	0.1	0.5	0.6096436959947877	0.7084543172166181	0.5914591481008613	0.8141882551022299	0.7446455022223316	0.6861828330657659	0.7249754552927798	0.7406263709707579	0.6	0.8	0.0	0.018120560827689276	26
2180	0.03987741085532341	0.008754129248568492	0.005533664203062835	0.9403658424583841	-1	0	0	0.4	4	0.5384615384615384	7	0.3125	0.38461538461538464	6	5	8	1	0	0.75	8	6	15	0.05263157894736842	0.2	0.5994790525885852	0.8215987947556349	0.5095366506393254	0.8765855138823527	0.6928799434739435	0.9151021484498693	0.776762229925712	0.8760013149024639	1.0	0.8333333333333334	0.0	0.005533664203062835	20
1095	0.006510287223506968	0.0010633188406435534	0.0008751693651319224	0.9913329340929962	-1	0	0	0.3333333333333333	1	1.0	2	1.0	1.0	3	2	0	0	0	0.25	4	1	4	0.0	0	0.4966285280481831	0.7617999908549912	0.9363689586201387	0.9593935733589335	0.1906363035768566	0.6471689687627633	0.9552430476552713	0.8380588749031638	0	0	0.0	0.0008751693651319224	24
1269	0.004083775657816867	0.001671099311412725	0.001513505374285275	0.997938356839947	-1	0	0	0.6666666666666666	2	0.5	1	0.6666666666666666	0.5	3	1	0	0	0	0.6666666666666666	3	2	4	0.0	0	0.4966285280481831	0.7617999908549912	0.9363689586201387	0.9593935733589335	0.1906363035768566	0.6556049525798066	0.9552430476552713	0.839732505240184	0	0	0.0	0.001513505374285275	57
851	0.006758367123547891	0.000982318406586223	0.0008214116887094958	0.9910381551418309	-1	0	0	0.3333333333333333	1	1.0	2	1.0	1.0	3	2	0	0	0	0.25	4	1	4	0.0	0	0.4966285280481831	0.7617999908549912	0.9363689586201387	0.9593935733589335	0.1952480967573721	0.6213774201425274	0.9544853436072669	0.8329641843798343	0	0	0.0	0.0008214116887094958	28
3591	0.04698092516630069	0.021283031892804307	0.021278971580745983	0.9405993327522263	-1	0.25	1	0.5	5	0.46153846153846156	6	0.5	0.38461538461538464	7	5	7	1	0	0.3	3	10	15	0.0625	0.8	0.6096436959947877	0.891798462031451	0.5697492640062066	0.8909055731296815	0.6451135994690179	0.9369046740711967	0.7293672383898896	0.9090757231505682	1.0	0.7142857142857143	0.0	0.021278971580745983	29
1999	None	None	None	None	None	0	0	0.3	3	0.6923076923076923	9	0.5	0.5384615384615384	8	7	6	1	0	0.8333333333333334	5	6	15	0.06666666666666667	0	0.7219829582142943	0.8449204433496597	0.42761415317778945	0.9034424263238031	0.6248196045990261	0.9527078670571718	0.8233587622499984	0.9098206618006317	1.0	0.75	0.0	None	0
3821	0.02980787535521199	0.01066325190944185	0.008995525137613723	0.9399513521982154	-1	0.3333333333333333	1	0.4444444444444444	4	0.5454545454545454	6	0.48148148148148145	0.36363636363636365	4	4	8	1	0	0.3333333333333333	3	9	13	0.05	0.5	0.6197775034799747	0.5419716647603607	0.5800349865792643	0.831669176686154	0.7515270981662974	0.6257102667676891	0.7447717577314679	0.6813279278467226	1.0	1.0	0.0	0.008995525137613723	15
1047	None	None	None	None	None	0	0	0.5	5	0.46153846153846156	6	0.35714285714285715	0.38461538461538464	6	5	8	1	0	0.8571428571428571	6	7	15	0.05263157894736842	0.2857142857142857	0.4984962307187269	0.9358856157590713	0.4144713615077171	0.8521295721474289	0.24599756573904	0.8859567706378557	0.7951768729325449	0.8966711376806237	1.0	0.16666666666666666	0.0	None	0
2653	0.047003092498502576	0.02127926372098529	0.020889820127905898	0.7478626182085615	-1	0	0	0.4	4	0.5384615384615384	7	0.5	0.38461538461538464	7	5	7	1	0	0.3	3	10	15	0.0625	0	0.6096436959947877	0.891798462031451	0.5914591481008613	0.896110456363771	0.6760432420007347	0.9388045089017697	0.8212025603624872	0.9114528422316991	1.0	0.7142857142857143	0.0	0.020889820127905898	46
4349	0.04320421648041437	0.023195258733433807	0.022822122333168847	0.9399626077124789	-1	0.25	1	0.4	4	0.5833333333333334	7	0.4666666666666667	0.4166666666666667	5	5	8	1	0	0.3	3	10	14	0.05	0.5	0.6096436959947877	0.7084543172166181	0.5697492640062066	0.7984080072656413	0.7446455022223316	0.6290060084076238	0.7561586748856756	0.7172252390895398	1.0	0.8	0.0	0.022822122333168847	55
2295	0.048230606931632856	0.021461687000921124	0.020207555063349144	0.7888288518667809	-1	0	0	0.4	4	0.5384615384615384	7	0.5	0.38461538461538464	7	5	7	1	0	0.3	3	10	15	0.0625	0	0.6096436959947877	0.891798462031451	0.5914591481008613	0.896110456363771	0.7223379997197527	0.9422125197118227	0.8212025603624872	0.9130782192304135	1.0	0.7142857142857143	0.0	0.020207555063349144	68
2230	0.023749021576222273	0.0003686021877147664	0.00036242607475601117	0.985778300368026	-1	0.25	1	0.5	5	0.46153846153846156	6	0.46875	0.3076923076923077	5	4	9	2	0	0.5	4	8	15	0.09523809523809523	0.5714285714285714	0.5482420405480222	0.9445495667688892	0.42761415317778945	0.7910516636887983	0.6451135994690179	0.949357620186216	0.9184104608849617	0.9141843269380231	0.8	1.0	0.0	0.00036242607475601117	9
3004	0.045266068506551405	0.022043267191912574	0.020714366857530798	0.7239617679221979	-1	0	0	0.4	4	0.5384615384615384	7	0.5	0.38461538461538464	7	5	7	1	0	0.3	3	10	15	0.0625	0	0.6096436959947877	0.8927698530539554	0.5914591481008613	0.896110456363771	0.6451135994690179	0.9372094449617309	0.7376554225223161	0.9109856576802193	1.0	0.7142857142857143	0.0	0.020714366857530798	41
2542	0.021325246094986025	0.0043510000740374305	-0.0013850554669072829	0.93671160888742	-1	0	0	0.4	4	0.5384615384615384	7	0.4166666666666667	0.38461538461538464	7	5	7	1	0	0.4444444444444444	4	9	15	0.0625	0	0.6299113109651616	0.8968410707016815	0.42761415317778945	0.931368932124417	0.6496978930773352	0.9536676504518303	0.8212025603624872	0.9307540851046561	1.0	0.8571428571428571	0.0	-0.00013850554669072828	2
3365	0.047923736150425396	0.020965820265907084	0.01950631917366686	0.7881695583721149	-1	0	0	0.4	4	0.5384615384615384	7	0.5	0.38461538461538464	7	5	7	1	0	0.3	3	10	15	0.0625	0	0.6096436959947877	0.891798462031451	0.5914591481008613	0.896110456363771	0.7223379997197527	0.9422125197118227	0.8212025603624872	0.9130782192304135	1.0	0.7142857142857143	0.0	0.01950631917366686	27
3226	0.05118989968330785	0.004432468651043591	-0.0032855500700187373	0.6731812767356161	-1	0	0	0.3	3	0.6923076923076923	9	0.375	0.46153846153846156	7	6	7	1	0	0.4	4	10	15	0.058823529411764705	0	0.6299113109651616	0.8221135374174008	0.42761415317778945	0.8991123867850954	0.6988282229826716	0.9470542777858295	0.8212025603624872	0.9003160338835063	1.0	0.8571428571428571	0.0	-0.0003285550070018737	0
3107	0.048396014652814574	0.01984065079910039	0.019831823631954376	0.7322672468411985	-1	0	0	0.4	4	0.5384615384615384	7	0.5	0.38461538461538464	7	5	7	1	0	0.3	3	10	15	0.0625	0	0.6096436959947877	0.891798462031451	0.5914591481008613	0.896110456363771	0.6411143847255555	0.9374024376048862	0.8212025603624872	0.9108010691441882	1.0	0.7142857142857143	0.0	0.019831823631954376	41
2499	0.047132551770998996	0.0188979335166229	0.01797882885136629	0.7321873997634103	-1	0	0	0.4	4	0.5384615384615384	7	0.5	0.38461538461538464	6	5	8	1	0	0.3	3	10	15	0.05263157894736842	0	0.6197775034799747	0.8174141830462838	0.5095366506393254	0.8765855138823527	0.6928799434739435	0.9151021484498693	0.776762229925712	0.8749733049005348	1.0	0.8333333333333334	0.0	0.01797882885136629	24
2399	0.04177913656307988	0.023943694533748717	0.019456594528149133	0.9417709000012691	-1	0	0	0.3	3	0.6923076923076923	9	0.5	0.38461538461538464	5	5	9	3	0	0.3	3	10	15	0.13636363636363635	0	0.6096436959947877	0.7084543172166181	0.5914591481008613	0.8141882551022299	0.7446455022223316	0.6895618164085624	0.7249754552927798	0.7416328482891785	0.2	0.4	0.0	0.019456594528149133	29
4037	0.04384724800222072	0.02519075480547732	0.02223069069855197	0.9413819592947051	-1	0.25	1	0.4	4	0.5833333333333334	7	0.4666666666666667	0.4166666666666667	5	5	8	1	0	0.3	3	10	14	0.05	0.5	0.6096436959947877	0.7084543172166181	0.5697492640062066	0.7984080072656413	0.7446455022223316	0.6264363239394268	0.7573876648092401	0.7164812503032542	1.0	0.8	0.0	0.02223069069855197	24
539	9.461771201203526e-06	6.423626068948336e-08	-6.410328855320279e-08	0.999998680312633	-1	0	0	0.6666666666666666	2	0.5	1	1.0	0.5	3	1	0	0	0	0.25	4	1	4	0.0	0.6666666666666666	0.8904999093959269	0.9534384973432353	0.18423446917046854	0.6267253363297609	0.3445522655391078	0.5680287345661609	0.943906495000957	0.7808173549525441	0	0	0.0	-6.410328855320279e-09	11
3374	0.047772123873894075	0.021229368663577847	0.021082505620773885	0.7462503377004936	-1	0	0	0.4	4	0.5384615384615384	7	0.5	0.38461538461538464	7	5	7	1	0	0.3	3	10	15	0.0625	0	0.6096436959947877	0.891798462031451	0.5914591481008613	0.896110456363771	0.7223379997197527	0.9422125197118227	0.8212025603624872	0.9130782192304135	1.0	0.7142857142857143	0.0	0.021082505620773885	36
681	0.0009808895251539156	0.00015962275337203557	0.00015961914632359593	0.996253301248377	-1	0	0	1.0	1	0	0	1.0	0	1	0	0	0	0	0.5	1	2	2	0.0	0	0	0	0	0	0	0	0	0	0	0	0	0.00015961914632359593	37
20	0.01682538529668482	0.0013526303299383063	0.0009947310492324259	0.9366998207228632	-1	0	0	0.3333333333333333	3	0.7272727272727273	8	0.3611111111111111	0.6363636363636364	10	7	2	3	0	0.4444444444444444	9	4	13	0.6	0	0.2988300732421457	0.9148811037152557	0.3686553122023376	0.7536117342180436	0.46151460584858606	0.8030675016097589	0.7585807746036802	0.8365479042056897	0.1	0.4	0.0	0.0009947310492324259	36
1180	0.00671315227723041	0.0011418254505315296	0.0008788233412583636	0.9911092046174551	-1	0	0	0.3333333333333333	1	1.0	2	1.0	1.0	3	2	0	0	0	0.25	4	1	4	0.0	0	0.4966285280481831	0.7617999908549912	0.9363689586201387	0.9593935733589335	0.1952480967573721	0.6213774201425274	0.9544853436072669	0.8329641843798343	0	0	0.0	0.0008788233412583636	17
435	0.0010504526550766011	9.912045893636677e-05	9.910926927365779e-05	0.9962145463010474	-1	0	0	1.0	2	0.0	0	0.75	0	2	0	0	0	0	1.0	2	2	3	0.0	0	0	0	0	0	0	0	0	0	0	0	0	9.910926927365779e-05	9
1484	0.011994449877360619	0.00075185721281653	0.0006906593637547811	0.9936291405664006	-1	0	0	0.3333333333333333	2	0.6666666666666666	4	0.5	0.3333333333333333	3	2	4	2	0	1.0	4	4	8	0.18181818181818182	0.5	0.6299113109651616	0.9550057669969192	0.2504089427592594	0.7535645603206497	0.16134323840596365	0.9473546532627845	0.7617667702043832	0.9132778731170673	0.8333333333333333	1.0	0.0	0.0006906593637547811	15
3224	0.04522488559466715	0.02265886922654367	0.022495894418429384	0.9414187023877258	-1	0.25	1	0.5	5	0.46153846153846156	6	0.5	0.38461538461538464	7	5	7	1	0	0.3	3	10	15	0.0625	0.8	0.6096436959947877	0.891798462031451	0.5697492640062066	0.8909055731296815	0.702457623131519	0.9408319609044433	0.8212025603624872	0.9109441118727554	1.0	0.7142857142857143	0.0	0.022495894418429384	83
3812	0.04311328358425645	0.022714244567669052	0.020731389203279202	0.9400604468742136	-1	0.25	1	0.4	4	0.5833333333333334	7	0.4666666666666667	0.4166666666666667	5	5	8	2	0	0.3	3	10	14	0.1	0.5	0.6096436959947877	0.7084543172166181	0.5697492640062066	0.7984080072656413	0.7446455022223316	0.6264363239394268	0.7573876648092401	0.7164812503032542	0.6	0.8	0.0	0.020731389203279202	22
2513	0.0467508612041533	0.02117949549637297	0.020890740842801625	0.7380363527788436	-1	0	0	0.4	4	0.5384615384615384	7	0.5	0.38461538461538464	7	5	7	1	0	0.3	3	10	15	0.0625	0	0.6096436959947877	0.891798462031451	0.5914591481008613	0.896110456363771	0.6451135994690179	0.9372094449617309	0.7293672383898896	0.9107120895219776	1.0	0.7142857142857143	0.0	0.020890740842801625	77
1955	0.02095777813755672	0.001525450223847801	-0.001502266710855085	0.936470420419316	-1	0	0	0.4	4	0.5384615384615384	7	0.3333333333333333	0.46153846153846156	7	6	7	1	0	0.5555555555555556	5	9	15	0.058823529411764705	0	0.8276040610980088	0.7835283248331039	0.21030894548541848	0.9265034278317499	0.11398817752692332	0.961094135660721	0.9619134438726764	0.9123350080757174	1.0	0.8571428571428571	0.0	-0.0001502266710855085	2
1942	0.04697209478801265	0.01898166892847496	0.018192057863083973	0.7233565245648118	-1	0	0	0.4	4	0.5384615384615384	7	0.5	0.38461538461538464	6	5	8	1	0	0.3	3	10	15	0.05263157894736842	0	0.6197775034799747	0.8174141830462838	0.5095366506393254	0.8765855138823527	0.6928799434739435	0.9151021484498693	0.776762229925712	0.8749733049005348	1.0	0.8333333333333334	0.0	0.018192057863083973	20
293	0.002816150089905241	0.0003408300600940525	0.000331714499424673	0.9909561016205446	-1	0	0	0.5	2	0.6666666666666666	2	0.625	0.6666666666666666	4	2	0	0	0	0.5	2	4	5	0.0	0	0.5553644278742922	0.9584541589174902	0.7202211641924977	0.9062462149829057	0.9011260421887011	0.9517316667159827	0.9354974573282107	0.9424714116042907	0	0	0.0	0.000331714499424673	7
3291	None	None	None	None	None	0	0	0.3	3	0.6923076923076923	9	0.5357142857142857	0.38461538461538464	7	5	7	1	0	0.5714285714285714	4	7	15	0.0625	0.15384615384615385	0.6096436959947877	0.891798462031451	0.5914591481008613	0.896110456363771	0.7223379997197527	0.9422125197118227	0.8212025603624872	0.9130782192304135	1.0	0.7142857142857143	0.0	None	0
4555	0.04326611513114256	0.024164829385184505	0.023030873456239876	0.94082183466573	-1	0.25	1	0.4	4	0.5833333333333334	7	0.4666666666666667	0.4166666666666667	5	5	8	1	0	0.3	3	10	14	0.05	0.5	0.6096436959947877	0.7084543172166181	0.5697492640062066	0.7984080072656413	0.7446455022223316	0.6649236401697103	0.7286495410821618	0.7277411570777892	1.0	0.8	0.0	0.023030873456239876	29
2018	0.039984792126833285	0.016082889182093104	0.015791961553024026	0.9412427075528309	-1	0	0	0.4	4	0.5384615384615384	7	0.3333333333333333	0.38461538461538464	6	5	8	1	0	0.5555555555555556	5	9	15	0.05263157894736842	0.2	0.5994790525885852	0.8215987947556349	0.5095366506393254	0.8765855138823527	0.7235515626769253	0.9169406607236031	0.7927026505127823	0.876864109654841	1.0	0.8333333333333334	0.0	0.015791961553024026	21
1358	0.03762382747910503	0.01460705263702788	0.013465657053028074	0.9410460612225314	-1	0	0	0.4	4	0.5384615384615384	7	0.3333333333333333	0.38461538461538464	6	5	8	1	0	0.5555555555555556	5	9	15	0.05263157894736842	0.2	0.5994790525885852	0.8215987947556349	0.5095366506393254	0.8765855138823527	0.6928799434739435	0.9151021484498693	0.776762229925712	0.8760013149024639	1.0	0.8333333333333334	0.0	0.013465657053028074	100
4447	None	None	None	None	None	0.25	1	0.6	6	0.25	3	0.7	0.16666666666666666	5	2	8	1	0	0.8	5	4	14	0.058823529411764705	0	0.7459347906808694	0.9077913630126784	0.42761415317778945	0.9052262217274966	0.637484984576708	0.9557532540394746	0.895775343761537	0.9268168165329937	1.0	0.6	0.0	None	0
4040	0.0377567032030312	0.010446517858831023	0.008293783213021795	0.9401164315356714	-1	0.25	1	0.5	5	0.46153846153846156	6	0.45454545454545453	0.38461538461538464	5	5	9	2	0	0.2727272727272727	3	11	15	0.09090909090909091	0.5	0.6096436959947877	0.7084543172166181	0.5697492640062066	0.8202476184292038	0.7658224982789781	0.722794835037302	0.8192045813031268	0.7542534011454455	0.6	0.6	0.0	0.008293783213021795	8
21	None	None	None	None	None	0.25	1	0.5	5	0.5833333333333334	7	0.3888888888888889	0.4166666666666667	9	5	4	3	0	1.0	6	6	14	0.375	0.16666666666666666	0.7730582420853935	0.9499894608842485	0.5699826821864822	0.944931015906913	0.26933944694026823	0.9319178992659991	0.9368987128305241	0.9427347471645802	0.2222222222222222	0.1111111111111111	0.0	None	0
4353	0.04367063851031827	0.023020341461145653	0.02187219252735143	0.9399910870270861	-1	0.25	1	0.4	4	0.5833333333333334	7	0.4666666666666667	0.4166666666666667	5	5	8	2	0	0.3	3	10	14	0.1	0.5	0.6096436959947877	0.7084543172166181	0.5697492640062066	0.7984080072656413	0.7446455022223316	0.6290060084076238	0.7561586748856756	0.7172252390895398	0.6	0.8	0.0	0.02187219252735143	21
4423	0.04352335300058604	0.02425825621899167	0.022677632437617317	0.9415597947717342	-1	0.25	1	0.4	4	0.5833333333333334	7	0.4666666666666667	0.4166666666666667	5	5	8	1	0	0.3	3	10	14	0.05	0.5	0.6096436959947877	0.7084543172166181	0.5697492640062066	0.7984080072656413	0.7446455022223316	0.6290060084076238	0.7561586748856756	0.7172252390895398	1.0	0.8	0.0	0.022677632437617317	48
1239	0.004097552524849828	0.0016221477576049011	0.0015446510880148079	0.9979541102010988	-1	0	0	0.6666666666666666	2	0.5	1	0.6666666666666666	0.5	3	1	0	0	0	0.6666666666666666	3	2	4	0.0	0	0.4966285280481831	0.7617999908549912	0.9363689586201387	0.9593935733589335	0.1906363035768566	0.6556049525798066	0.9552430476552713	0.839732505240184	0	0	0.0	0.0015446510880148079	37
1986	0.044051551990235346	0.013197325240145729	0.009108678236016333	0.8624540544746561	-1	0	0	0.3	3	0.6923076923076923	9	0.5	0.46153846153846156	7	6	7	2	0	0.3	3	10	15	0.11764705882352941	0.25	0.6299113109651616	0.8221135374174008	0.42761415317778945	0.8991123867850954	0.6340071538308266	0.9436496426291867	0.8212025603624872	0.898326487874029	0.6428571428571428	0.8571428571428571	0.0	0.009108678236016333	1
2881	0.04704518625233119	0.02117326196278524	0.02025551987651189	0.7641620242955021	-1	0	0	0.4	4	0.5384615384615384	7	0.5	0.38461538461538464	7	5	7	1	0	0.3	3	10	15	0.0625	0	0.6096436959947877	0.891798462031451	0.5914591481008613	0.896110456363771	0.6411143847255555	0.9374024376048862	0.8212025603624872	0.9108010691441882	1.0	0.7142857142857143	0.0	0.02025551987651189	29
1993	0.02455241448462514	0.009573860256391382	0.00954363954505541	0.9423661766889277	-1	0	0	0.5	5	0.38461538461538464	5	0.375	0.3076923076923077	5	4	9	1	0	0.625	5	8	15	0.047619047619047616	0.18181818181818182	0.6096436959947877	0.7839140764145119	0.42761415317778945	0.9023066801124852	0.6411143847255555	0.9265151474533547	0.8212025603624872	0.8824009122924193	1.0	1.0	0.0	0.00954363954505541	20
1664	0.037654806000506275	0.015771445314742758	0.015124305567540408	0.9427114657838843	-1	0	0	0.4	4	0.5384615384615384	7	0.3333333333333333	0.38461538461538464	6	5	8	1	0	0.5555555555555556	5	9	15	0.05263157894736842	0.2	0.5994790525885852	0.8215987947556349	0.5095366506393254	0.8765855138823527	0.6928799434739435	0.9151021484498693	0.776762229925712	0.8760013149024639	1.0	0.8333333333333334	0.0	0.015124305567540408	20
1769	0.037605423198734604	0.014561989030712472	0.013523687735923757	0.9415398961215536	-1	0	0	0.4	4	0.5384615384615384	7	0.3333333333333333	0.38461538461538464	6	5	8	1	0	0.5555555555555556	5	9	15	0.05263157894736842	0.2	0.5994790525885852	0.8215987947556349	0.5095366506393254	0.8765855138823527	0.677492513384626	0.9308481170523457	0.8233587622499984	0.8838253287757547	1.0	0.8333333333333334	0.0	0.013523687735923757	16
3573	0.03630688384634408	0.0119094900663524	0.009325632102779232	0.94016821924056	-1	0.25	1	0.5	5	0.46153846153846156	6	0.375	0.3076923076923077	5	4	9	2	0	0.4	4	10	15	0.09523809523809523	0.4	0.6096436959947877	0.7084543172166181	0.5697492640062066	0.8082063332779565	0.7446455022223316	0.620265490857747	0.7561586748856756	0.7188950153421438	0.7	0.8	0.0	0.009325632102779232	13
4198	0.0376474527943655	0.010473082726424316	0.0032387469975253447	0.9069157749196094	-1	0	0	0.25	2	0.7777777777777778	7	0.6111111111111112	0.5555555555555556	5	5	5	1	0	0.2222222222222222	2	9	11	0.07142857142857142	0	0.6299113109651616	0.7701213175127086	0.5475773569856881	0.7923214303961887	0.7446455022223316	0.6594932590622097	0.7326296080200678	0.7445340773957843	1.0	0.8	0.0	0.0032387469975253447	7
350	0.0009780452317572153	0.00021156349892188816	1.0579734705272488e-06	0.9960894189529533	-1	0	0	1.0	1	0	0	1.0	0	1	0	0	0	0	0.5	2	1	2	0.0	0	0	0	0	0	0	0	0	0	0	0	0	1.0579734705272488e-06	31
2583	0.046865640721204166	0.019516107814978218	0.01845639350305322	0.7057215415609515	-1	0	0	0.4	4	0.5384615384615384	7	0.5	0.38461538461538464	7	5	7	1	0	0.3	3	10	15	0.0625	0	0.6096436959947877	0.8927698530539554	0.5914591481008613	0.896110456363771	0.6411143847255555	0.9374024376048862	0.8209395094725268	0.9110743912989021	1.0	0.7142857142857143	0.0	0.01845639350305322	22
2585	0.02087783764143581	0.00507731635512924	-0.0010309662372622514	0.9355100610869346	-1	0	0	0.4	4	0.5384615384615384	7	0.4166666666666667	0.38461538461538464	7	5	7	1	0	0.4444444444444444	4	9	15	0.0625	0	0.6299113109651616	0.8968410707016815	0.42761415317778945	0.931368932124417	0.483816710919074	0.9561980364493704	0.8212025603624872	0.9320069518233195	1.0	0.8571428571428571	0.0	-0.00010309662372622515	1
3698	0.047246040130228845	0.02350720218589905	0.02349372762335558	0.9414614807410937	-1	0.25	1	0.5	5	0.46153846153846156	6	0.5	0.38461538461538464	7	5	7	1	0	0.3	3	10	15	0.0625	0.8	0.6096436959947877	0.891798462031451	0.5697492640062066	0.8909055731296815	0.6411143847255555	0.9374024376048862	0.8212025603624872	0.9093083136138982	1.0	0.7142857142857143	0.0	0.02349372762335558	64
3596	0.04480905078605721	0.0007141268067091296	-0.00066421303808734	0.933229312832302	-1	0.25	1	0.4	4	0.6153846153846154	8	0.30612244897959184	0.46153846153846156	8	6	6	1	0	1.0	7	7	15	0.07142857142857142	0.2222222222222222	0.6299113109651616	0.8977926183748554	0.49868170859199806	0.9116976812204695	0.6230049045246023	0.948822220451048	0.8212025603624872	0.9224276403729683	1.0	0.75	0.0	-6.6421303808734e-05	5
4732	0.04412980205082195	0.023928293038731646	0.023276184103354188	0.9416839137824421	-1	0.25	1	0.4	4	0.5833333333333334	7	0.4666666666666667	0.4166666666666667	5	5	8	1	0	0.3	3	10	14	0.05	0.5	0.6096436959947877	0.7084543172166181	0.5697492640062066	0.7984080072656413	0.7446455022223316	0.6290060084076238	0.7561586748856756	0.7172252390895398	1.0	0.8	0.0	0.023276184103354188	22
3685	0.03190199284957392	0.0013932417726554888	0.0011031283936951092	0.9476926948704338	-1	0.25	1	0.6	6	0.25	3	0.5185185185185185	0.25	5	3	8	2	0	0.3333333333333333	3	9	14	0.1111111111111111	0.4	0.6299113109651616	0.742505856729754	0.5697492640062066	0.8011538256963092	0.7446455022223316	0.6264363239394268	0.7573876648092401	0.7290559151063958	0.6	0.8	0.0	0.0011031283936951092	2
2684	0.04741023418768202	0.019263687108137917	0.019222114163865798	0.722040677353893	-1	0	0	0.4	4	0.5384615384615384	7	0.5	0.38461538461538464	7	5	7	1	0	0.3	3	10	15	0.0625	0	0.6096436959947877	0.891798462031451	0.5914591481008613	0.896110456363771	0.6411143847255555	0.9374024376048862	0.8212025603624872	0.9108010691441882	1.0	0.7142857142857143	0.0	0.019222114163865798	32
4193	0.047441876283440605	0.026738885081934047	0.024577651847215262	0.940977470913637	-1	0.25	1	0.4	4	0.6153846153846154	8	0.45454545454545453	0.38461538461538464	5	5	9	1	0	0.2727272727272727	3	11	15	0.045454545454545456	0.4	0.6096436959947877	0.7084543172166181	0.5697492640062066	0.7984080072656413	0.7446455022223316	0.6290060084076238	0.7561586748856756	0.7172252390895398	1.0	0.8	0.0	0.024577651847215262	15
4020	0.04323408225885654	0.02356536075928864	0.02312752917585467	0.9407566207169186	-1	0.25	1	0.4	4	0.5833333333333334	7	0.4666666666666667	0.4166666666666667	5	5	8	1	0	0.3	3	10	14	0.05	0.5	0.6096436959947877	0.7084543172166181	0.5697492640062066	0.7984080072656413	0.7446455022223316	0.6290060084076238	0.7561586748856756	0.7172252390895398	1.0	0.8	0.0	0.02312752917585467	33
1395	0.04437313489129404	0.014234958902757402	0.014136930627182808	0.7372517980093003	-1	0	0	0.4	4	0.5384615384615384	7	0.5	0.38461538461538464	6	5	8	1	0	0.3	3	10	15	0.05263157894736842	0	0.5994790525885852	0.8215987947556349	0.5095366506393254	0.8765855138823527	0.6928799434739435	0.9151021484498693	0.776762229925712	0.8760013149024639	1.0	0.8333333333333334	0.0	0.014136930627182808	56
3492	0.04615815751984794	0.021456765517556473	0.021350337985979163	0.9413307472453432	-1	0	0	0.4	4	0.5384615384615384	7	0.5	0.38461538461538464	7	5	7	1	0	0.3	3	10	15	0.0625	0	0.6096436959947877	0.891798462031451	0.5697492640062066	0.8909055731296815	0.6103395245469204	0.9416437617693864	0.8212025603624872	0.9113402247654404	1.0	0.7142857142857143	0.0	0.021350337985979163	21
2928	0.03415332548783792	0.001580132283433485	0.0015785678357243323	0.9361228046816379	-1	0	0	0.3	3	0.6923076923076923	9	0.26785714285714285	0.46153846153846156	8	6	6	1	0	0.875	7	8	15	0.07142857142857142	0.2222222222222222	0.6299113109651616	0.8977926183748554	0.5095366506393254	0.9188967870995876	0.636458776326764	0.9514408171813034	0.7809786213770594	0.9258892158046123	1.0	0.75	0.0	0.0015785678357243323	5
4592	0.04275916449708259	0.02003823871225842	0.018061646841337403	0.9409869608030218	-1	0.25	1	0.4	4	0.5833333333333334	7	0.4666666666666667	0.4166666666666667	5	5	8	1	0	0.3	3	10	14	0.05	0.5	0.6096436959947877	0.7084543172166181	0.42761415317778945	0.8011331277425688	0.7446455022223316	0.6290060084076238	0.8212025603624872	0.7183742834448389	1.0	0.6	0.0	0.018061646841337403	13
2774	0.045281401311631476	0.008545171555823329	-0.008090944103199901	0.7637817679288362	-1	0	0	0.3	3	0.6923076923076923	9	0.625	0.5384615384615384	8	7	6	1	0	0.16666666666666666	2	12	15	0.06666666666666667	0	0.6197775034799747	0.9454316070516282	0.6646818703768658	0.9266944757434791	0.3902185358414906	0.945329600238764	0.915860482362295	0.9397132237168814	1.0	0.625	0.0	-0.0008090944103199901	2
1135	0.012780087055443583	0.0010876916018403974	0.001086889491657077	0.9175122065085043	-1	0	0	0.3333333333333333	3	0.6363636363636364	7	0.8125	0.2727272727272727	3	3	9	0	0	0.25	2	8	13	0.0	0	0.9159914908509401	0.8913096934713259	0.9807127726611755	0.6948873696705367	0.2671260344598908	0.9261512113174857	0.9514023854898752	0.860417111374525	0	0	0.0	0.001086889491657077	3
2962	0.04626970017960882	0.01825887646815756	0.016272608797413744	0.9388150281555416	-1	0	0	0.4	4	0.5384615384615384	7	0.5	0.38461538461538464	7	5	7	1	0	0.3	3	10	15	0.0625	0	0.6096436959947877	0.891798462031451	0.42761415317778945	0.8935665899488004	0.671682762952884	0.938025911135823	0.8212025603624872	0.9103570534917402	1.0	0.7142857142857143	0.0	0.016272608797413744	18
3206	0.03973575445023802	0.0024133046455051717	-0.0014650803051443955	0.9464064272865399	-1	0.25	1	0.4	4	0.5833333333333334	7	0.4666666666666667	0.4166666666666667	5	5	8	3	0	0.3	3	10	14	0.15	0.5	0.6299113109651616	0.742505856729754	0.5471153340598243	0.830323072607482	0.7446455022223316	0.7314510583292452	0.7917431515648661	0.7714146774500745	0.2	0.8	0.0	-0.00014650803051443955	3
1954	0.038019486421795555	0.015584333303680075	0.015222617453946779	0.9415378144196201	-1	0	0	0.4	4	0.5384615384615384	7	0.3333333333333333	0.38461538461538464	6	5	8	1	0	0.5555555555555556	5	9	15	0.05263157894736842	0.2	0.5994790525885852	0.8215987947556349	0.5095366506393254	0.8765855138823527	0.7334917509710421	0.918085774651537	0.7983628751515239	0.8774076458740916	1.0	0.8333333333333334	0.0	0.015222617453946779	26
119	0.013085925769939666	0.001195077230932525	0.0005541939352863132	0.9742849192625568	-1	0	0	0.5	3	0.5714285714285714	4	0.375	0.42857142857142855	5	3	3	1	0	0.6666666666666666	6	4	9	0.125	0.6666666666666666	0.4701137914899056	0.8915168725711541	0.6605810878286722	0.8118576548680106	0.5092884852377197	0.8277404474343236	0.8195635352947686	0.8471884533229173	1.0	0.2	0.0	0.0005541939352863132	8
3043	0.053494302025038784	0.006010118857640428	-0.004233302627320426	0.652688690059073	-1	0	0	0.3	3	0.6923076923076923	9	0.6818181818181818	0.46153846153846156	7	6	7	1	0	0.18181818181818182	2	11	15	0.058823529411764705	0	0.6299113109651616	0.8221135374174008	0.42761415317778945	0.8991123867850954	0.6392996846511317	0.9437625167502092	0.8212025603624872	0.898391156633451	1.0	0.8571428571428571	0.0	-0.0004233302627320426	2
4035	0.04271887527179566	0.02440875372358727	0.022163402781420802	0.9405443097256025	-1	0.25	1	0.4	4	0.5833333333333334	7	0.4666666666666667	0.4166666666666667	5	5	8	2	0	0.3	3	10	14	0.1	0.5	0.6096436959947877	0.7084543172166181	0.5697492640062066	0.7984080072656413	0.7446455022223316	0.6264363239394268	0.7573876648092401	0.7164812503032542	0.6	0.8	0.0	0.022163402781420802	20
4847	0.046027693387297924	0.023988140744806877	0.022146367573902738	0.9414264229570598	-1	0	0	0.4	4	0.5384615384615384	7	0.5	0.38461538461538464	6	5	8	1	0	0.3	3	10	15	0.05263157894736842	0	0.6197775034799747	0.8174141830462838	0.49868170859199806	0.8655386132244425	0.7217368626025016	0.9167895493866239	0.7905303016767806	0.8721572241270485	1.0	0.8333333333333334	0.0	0.022146367573902738	14
918	0.006745306205980893	0.0012914321235373183	0.0010601270194283286	0.990935533835324	-1	0	0	0.3333333333333333	1	1.0	2	1.0	1.0	3	2	0	0	0	0.25	4	1	4	0.0	0	0.4966285280481831	0.7617999908549912	0.9363689586201387	0.9593935733589335	0.1952480967573721	0.6213774201425274	0.9544853436072669	0.8329641843798343	0	0	0.0	0.0010601270194283286	28
2456	0.05033934363445776	0.0038165360851187095	0.0036504672160109137	0.9465459044885839	-1	0.25	1	0.4	4	0.6153846153846154	8	0.4166666666666667	0.46153846153846156	7	6	7	2	0	0.25	3	12	15	0.11764705882352941	0.6666666666666666	0.5482420405480222	0.7394640116345942	0.5471153340598243	0.8449534748576837	0.7227515623295064	0.7408337296582382	0.7917431515648661	0.7795448201933626	0.5714285714285714	0.7142857142857143	0.0	0.0036504672160109137	3
1832	0.047267584169661134	0.01945144532102013	0.018768887664491703	0.7225177285473994	-1	0	0	0.4	4	0.5384615384615384	7	0.5	0.38461538461538464	6	5	8	1	0	0.3	3	10	15	0.05263157894736842	0	0.6197775034799747	0.8174141830462838	0.5095366506393254	0.8765855138823527	0.6928799434739435	0.9151021484498693	0.776762229925712	0.8749733049005348	1.0	0.8333333333333334	0.0	0.018768887664491703	21
217	0.0008691798616315282	0.00021867975115488642	6.45227575944131e-06	0.9975838432738263	-1	0	0	1.0	1	0	0	1.0	0	1	0	0	1	0	0.5	2	1	2	0.3333333333333333	0	0	0	0	0	0	0	0	0	0	0	0	6.45227575944131e-06	52
845	0.0019967619433823793	0.00013668473091115415	0.00013661637120973092	0.9771758659879612	-1	0	0	0.3333333333333333	1	1.0	2	1.0	1.0	3	2	0	0	0	0.25	1	4	4	0.0	0	0.4966285280481831	0.87834988106866	0.9363689586201387	0.6488595601552747	0.20840536994725328	0.9429722332568721	0.9522696111026032	0.8580037944850059	0	0	0.0	0.00013661637120973092	5
1743	0.03758877889579538	0.015975531796266765	0.015968889831366784	0.9428790088476774	-1	0	0	0.4	4	0.5384615384615384	7	0.3333333333333333	0.38461538461538464	6	5	8	1	0	0.5555555555555556	5	9	15	0.05263157894736842	0.2	0.5994790525885852	0.8215987947556349	0.5095366506393254	0.8765855138823527	0.6928799434739435	0.9151021484498693	0.776762229925712	0.8760013149024639	1.0	0.8333333333333334	0.0	0.015968889831366784	46
4283	0.029613137968024863	0.009435816284074855	0.004806247792255315	0.9436111092559847	-1	0.6666666666666666	2	0.6666666666666666	6	0.2727272727272727	3	0.4642857142857143	0.2727272727272727	5	3	7	1	0	0.5714285714285714	4	7	13	0.0625	0.6666666666666666	0.6096436959947877	0.8802507977869527	0.5697492640062066	0.9152283578884419	0.5757283275523661	0.9521144032029567	0.7013885425204796	0.9208993812457533	1.0	0.8	0.0	0.004806247792255315	9
3653	0.043375876420346196	0.024286113966383974	0.021495160486541886	0.9414359701537554	-1	0.25	1	0.4	4	0.5833333333333334	7	0.4666666666666667	0.4166666666666667	5	5	8	2	0	0.3	3	10	14	0.1	0.5	0.6096436959947877	0.7084543172166181	0.5697492640062066	0.7984080072656413	0.7446455022223316	0.7085452996393754	0.7293672383898896	0.7409407897519189	0.6	0.8	0.0	0.021495160486541886	23
846	0.006701322373339176	0.0011194792926381468	0.0008614475226970185	0.9912707030096706	-1	0	0	0.3333333333333333	1	1.0	2	1.0	1.0	3	2	0	0	0	0.25	4	1	4	0.0	0	0.4966285280481831	0.7617999908549912	0.9363689586201387	0.9593935733589335	0.1952480967573721	0.6213774201425274	0.9544853436072669	0.8329641843798343	0	0	0.0	0.0008614475226970185	20
4218	0.04429936702501109	0.02343290460648245	0.022888933057315333	0.9417443726981019	-1	0.25	1	0.4	4	0.5833333333333334	7	0.4666666666666667	0.4166666666666667	5	5	8	1	0	0.3	3	10	14	0.05	0.5	0.6096436959947877	0.7084543172166181	0.5697492640062066	0.7984080072656413	0.7446455022223316	0.6290060084076238	0.7561586748856756	0.7172252390895398	1.0	0.8	0.0	0.022888933057315333	28
4188	0.042915503033973026	0.02502162612612793	0.021104379001392035	0.941484319437348	-1	0.25	1	0.4	4	0.5833333333333334	7	0.4666666666666667	0.4166666666666667	5	5	8	2	0	0.3	3	10	14	0.1	0.5	0.6096436959947877	0.7084543172166181	0.5697492640062066	0.7984080072656413	0.7446455022223316	0.6264363239394268	0.7573876648092401	0.7164812503032542	0.6	0.8	0.0	0.021104379001392035	17
3044	0.04242896884892405	0.008969820840364967	0.008909320531703667	0.8329802902700703	-1	0	0	0.3	3	0.6923076923076923	9	0.3333333333333333	0.5384615384615384	9	7	5	1	0	0.5555555555555556	5	9	15	0.08333333333333333	0	0.6299113109651616	0.9288618195812821	0.42761415317778945	0.9225619773719693	0.6103395245469204	0.949799823847555	0.8212025603624872	0.9347720749623891	1.0	0.7777777777777778	0.0	0.008909320531703667	3
2481	0.04650808956554672	0.020947714618750956	0.02050223066074742	0.9409587065924285	-1	0	0	0.4	4	0.5384615384615384	7	0.5	0.38461538461538464	7	5	7	1	0	0.3	3	10	15	0.0625	0	0.6096436959947877	0.891798462031451	0.5697492640062066	0.8909055731296815	0.671682762952884	0.938025911135823	0.8212025603624872	0.9096013264062917	1.0	0.7142857142857143	0.0	0.02050223066074742	74
4997	0.04442256449585783	0.02366539453278279	0.02311990952784137	0.9399824370747297	-1	0.25	1	0.4	4	0.5833333333333334	7	0.4666666666666667	0.4166666666666667	5	5	8	1	0	0.3	3	10	14	0.05	0.5	0.6096436959947877	0.7084543172166181	0.5697492640062066	0.7984080072656413	0.7446455022223316	0.6290060084076238	0.7561586748856756	0.7172252390895398	1.0	0.4	0.0	0.02311990952784137	82
3481	0.044494904716497724	0.024677295139938417	0.022395583801430523	0.9408587281572273	-1	0.25	1	0.4	4	0.5833333333333334	7	0.4666666666666667	0.4166666666666667	5	5	8	2	0	0.3	3	10	14	0.1	0.5	0.6096436959947877	0.7084543172166181	0.5697492640062066	0.7984080072656413	0.7446455022223316	0.6264363239394268	0.7573876648092401	0.7164812503032542	0.6	0.8	0.0	0.022395583801430523	59
4924	0.05545891445497891	0.020622486582539196	0.017861733517886554	0.9401613473582398	-1	0.25	1	0.4	4	0.6153846153846154	8	0.4166666666666667	0.5384615384615384	7	7	7	1	0	0.25	3	12	15	0.05555555555555555	0.6666666666666666	0.6096436959947877	0.7694482914429216	0.42761415317778945	0.8561839849459508	0.8005965732010756	0.6795924905175077	0.8212025603624872	0.7767829324719562	1.0	0.7142857142857143	0.0	0.017861733517886554	14
1974	0.038059968002962435	0.015747743742616498	0.01462817376187721	0.9416139579329362	-1	0	0	0.4	4	0.5384615384615384	7	0.3333333333333333	0.38461538461538464	6	5	8	1	0	0.5555555555555556	5	9	15	0.05263157894736842	0.2	0.5994790525885852	0.8215987947556349	0.5095366506393254	0.8765855138823527	0.6938642720068462	0.9179953042222061	0.7780637026863189	0.8773645282345139	1.0	0.6666666666666666	0.0	0.01462817376187721	23
4210	0.04420730764975082	0.023301789397207846	0.021975599484565244	0.9407955519478323	-1	0.25	1	0.4	4	0.5833333333333334	7	0.4666666666666667	0.4166666666666667	5	5	8	1	0	0.3	3	10	14	0.05	0.5	0.6096436959947877	0.7084543172166181	0.5697492640062066	0.7984080072656413	0.8005965732010756	0.5893568986504016	0.8212025603624872	0.7058244993634337	1.0	0.8	0.0	0.021975599484565244	19
2204	0.04361437739960972	0.00954232584557957	0.005483416974543577	0.9340684233167612	-1	0.25	1	0.4	4	0.6153846153846154	8	0.375	0.46153846153846156	7	6	7	2	0	0.4	4	10	15	0.11764705882352941	0.4	0.6299113109651616	0.8221135374174008	0.42761415317778945	0.916138617670881	0.7446455022223316	0.9501075414910093	0.8212025603624872	0.9080020434318873	0.6428571428571428	0.8571428571428571	0.0	0.005483416974543577	17
4642	0.048458391331544795	0.011033911549677627	0.010119351711220513	0.742787572905975	-1	0.25	1	0.4	4	0.6153846153846154	8	0.45454545454545453	0.46153846153846156	7	6	7	1	0	0.2727272727272727	3	11	15	0.058823529411764705	0.5	0.6096436959947877	0.8367597240434459	0.6633228501511065	0.8323921720517028	0.7446455022223316	0.6039701181069846	0.7917431515648661	0.7720063863808176	1.0	0.5714285714285714	0.0	0.010119351711220513	12
4632	0.046458327581898315	0.024393606817023746	0.02429498955454251	0.9407006723667207	-1	0.25	1	0.5	5	0.46153846153846156	6	0.5	0.38461538461538464	6	5	8	1	0	0.3	3	10	15	0.05263157894736842	0.8	0.6197775034799747	0.8560871552245621	0.6511025419934728	0.8218448079952504	0.7217368626025016	0.8789650968074071	0.7905303016767806	0.8538234160334425	1.0	0.8333333333333334	0.0	0.02429498955454251	19
1695	0.03405964236268817	0.001170677682487623	0.0008844366734065083	0.9479507711633075	-1	0	0	0.5	5	0.38461538461538464	5	0.375	0.23076923076923078	5	3	9	2	0	0.625	5	8	15	0.1	0.2	0.5076451387652433	0.9071038774678997	0.7006137214019883	0.8938054820064949	0.6103395245469204	0.9319392708133252	0.7493315622961441	0.9122924539523256	0.7	0.8	0.0	0.0008844366734065083	5
3741	0.02872023536241719	0.008466573610047178	0.006480771297632205	0.9392132439562876	-1	0.25	1	0.5	5	0.46153846153846156	6	0.4166666666666667	0.38461538461538464	7	5	7	3	0	0.4444444444444444	4	9	15	0.1875	0.25	0.6913129664119271	0.9407147713573472	0.5697492640062066	0.9322637690837469	0.16828284706163693	0.9489558923265939	0.9570171568448881	0.9410134989637698	0.42857142857142855	0.8571428571428571	0.0	0.006480771297632205	15
1883	0.024157791132250746	0.010741269815025588	0.010522440613239389	0.9409211110865991	-1	0	0	0.4	4	0.5384615384615384	7	0.3125	0.38461538461538464	6	5	8	2	0	0.75	6	8	15	0.10526315789473684	0.18181818181818182	0.6197775034799747	0.7650843180391829	0.42761415317778945	0.8870989816922676	0.7155076687831986	0.9237724434820235	0.8212025603624872	0.8712790854093372	0.5833333333333334	1.0	0.0	0.010522440613239389	14
518	0.0014688009992403204	0.00017844651563508025	5.082065756861991e-05	0.994311854795305	-1	0	0	0.6666666666666666	2	0.5	1	0.6666666666666666	0.5	3	1	0	0	0	0.6666666666666666	3	2	4	0.0	0	0.4966285280481831	0.7275534804916619	0.9363689586201387	0.9752530303992095	0.20659066987282954	0.9623550127462333	0.9577889130123297	0.9329225481300576	0	0	0.0	5.082065756861991e-05	6
2688	0.04376218759393107	0.020260330529962577	0.01717877402559653	0.8825582380042427	-1	0.25	1	0.5	5	0.46153846153846156	6	0.5	0.38461538461538464	7	5	7	1	0	0.3	3	10	15	0.0625	0.8	0.6096436959947877	0.891798462031451	0.5914591481008613	0.896110456363771	0.6411143847255555	0.9374024376048862	0.8212025603624872	0.9108010691441882	1.0	0.7142857142857143	0.0	0.01717877402559653	21
3793	0.03748875436760977	0.00843090374089942	0.003889851234545612	0.9413223928906569	-1	0.25	1	0.5	5	0.46153846153846156	6	0.5	0.38461538461538464	6	5	8	1	0	0.3	3	10	15	0.05263157894736842	0.8	0.6096128600737721	0.8811628168328337	0.6511025419934728	0.8281455752826642	0.7235515626769253	0.7154687583692134	0.7910825827296369	0.8174811988044832	1.0	0.8333333333333334	0.0	0.003889851234545612	10
3950	0.043918195613726334	0.023967899795358717	0.021841219445860358	0.9410083497257796	-1	0.25	1	0.4	4	0.5833333333333334	7	0.4666666666666667	0.4166666666666667	5	5	8	1	0	0.3	3	10	14	0.05	0.5	0.6096436959947877	0.7084543172166181	0.5697492640062066	0.7984080072656413	0.7446455022223316	0.6264363239394268	0.7573876648092401	0.7164812503032542	1.0	0.8	0.0	0.021841219445860358	25
3819	0.03776167531116244	0.008224243789042775	0.005562270725760055	0.9410355602789681	-1	0.25	1	0.5	5	0.46153846153846156	6	0.5	0.38461538461538464	7	5	7	1	0	0.3	3	10	15	0.0625	0.8	0.6299113109651616	0.9133478217381579	0.5697492640062066	0.8909055731296815	0.702457623131519	0.9408319609044433	0.8212025603624872	0.9173752574218286	1.0	0.7142857142857143	0.0	0.005562270725760055	7
265	0.001350041127789927	0.0008218931755068873	6.275590740120369e-06	0.9900749191147115	-1	0	0	0.3333333333333333	1	1.0	2	0.6666666666666666	0.5	1	1	2	3	0	0.6666666666666666	3	2	4	0.375	0	0.5700215264554999	0.5	0.31383614062662335	0.5	0.8977896059926828	0.5	0.9160571916700019	0.5	1.0	1.0	0.2666467898019957	6.275590740120369e-06	24
5016	0.03780889640921009	0.003479011158479116	0.002681923367816653	0.9468070296222041	-1	0.25	1	0.4	4	0.5833333333333334	7	0.4666666666666667	0.4166666666666667	5	5	8	3	0	0.3	3	10	14	0.15	0.5	0.6299113109651616	0.742505856729754	0.5697492640062066	0.8011538256963092	0.8005965732010756	0.731191606678876	0.7446132401283336	0.7597076369730394	0.2	0.8	0.0	0.002681923367816653	7
1308	0.052312565231355655	0.0066680399734482185	0.0065147483940289665	0.9188284369295008	-1	0	0	0.1	1	1.0	13	0.375	0.7692307692307693	11	10	3	1	0	0.625	8	5	15	0.1111111111111111	0	0.9159914908509401	0.8657219661654073	0.42761415317778945	0.8430759453551427	0.6460122836487943	0.7680011661234167	0.8212025603624872	0.8292991618011099	1.0	0.5454545454545454	0.0	0.0065147483940289665	27
3969	0.04306335578296369	0.023619802234548466	0.021530998196909446	0.9402904791662386	-1	0.25	1	0.4	4	0.5833333333333334	7	0.4666666666666667	0.4166666666666667	5	5	8	2	0	0.3	3	10	14	0.1	0.5	0.6096436959947877	0.7084543172166181	0.5697492640062066	0.7984080072656413	0.7446455022223316	0.6264363239394268	0.7573876648092401	0.7164812503032542	0.6	0.8	0.0	0.021530998196909446	29
874	7.779328742732908e-06	1.0999840248407509e-08	-1.0908576056652691e-08	0.9999994129621972	-1	0	0	1.0	1	0	0	1.0	0	1	0	0	1	0	0.5	2	1	2	0.3333333333333333	0	0	0	0	0	0	0	0	0	0	0	0	-1.0908576056652692e-09	5
2952	0.021750275883342045	0.00465297041107257	-0.0016284268909833096	0.936855266972666	-1	0	0	0.4	4	0.5384615384615384	7	0.4166666666666667	0.38461538461538464	7	5	7	1	0	0.4444444444444444	4	9	15	0.0625	0	0.6299113109651616	0.8968410707016815	0.42761415317778945	0.931368932124417	0.6322334644397457	0.9514062685318451	0.8212025603624872	0.9296715463686659	1.0	0.8571428571428571	0.0	-0.00016284268909833095	1
3600	0.03738873764998309	0.003391007382842624	-0.0029625459478873	0.9416252222722198	-1	0.25	1	0.5	5	0.46153846153846156	6	0.5	0.38461538461538464	7	5	7	2	0	0.3	3	10	15	0.125	0.8	0.6299113109651616	0.8792157601036977	0.5471153340598243	0.8821097322094537	0.7227515623295064	0.9411289003705562	0.8212025603624872	0.9052044912543629	0.5714285714285714	0.7142857142857143	0.0	-0.00029625459478873	1
4237	0.033265293219384325	0.0013474928293778557	3.48623758497659e-05	0.9473306882572888	-1	0.25	1	0.6	6	0.25	3	0.5185185185185185	0.25	5	3	8	2	0	0.3333333333333333	3	9	14	0.1111111111111111	0.4	0.6913129664119271	0.8886125673360595	0.5697492640062066	0.9159979786401579	0.6698680628784602	0.9484031745707577	0.7561586748856756	0.9212204961862356	0.6	0.8	0.0	3.48623758497659e-05	3
3216	0.04750492230763814	0.020923817204345524	0.019398356712924794	0.7702262012515635	-1	0	0	0.4	4	0.5384615384615384	7	0.5	0.38461538461538464	7	5	7	1	0	0.3	3	10	15	0.0625	0	0.6096436959947877	0.891798462031451	0.5914591481008613	0.896110456363771	0.6411143847255555	0.9374024376048862	0.8212025603624872	0.9108010691441882	1.0	0.7142857142857143	0.0	0.019398356712924794	28
4433	0.04486145846933617	0.0229681786504158	0.0226683940067356	0.939928763338841	-1	0.25	1	0.4	4	0.5833333333333334	7	0.4666666666666667	0.4166666666666667	5	5	8	1	0	0.3	3	10	14	0.05	0.5	0.6096436959947877	0.7084543172166181	0.5697492640062066	0.7984080072656413	0.7446455022223316	0.6290060084076238	0.7561586748856756	0.7172252390895398	1.0	0.8	0.0	0.0226683940067356	30
4059	0.043843783777556315	0.02343721451350301	0.022678120917572014	0.9401893202435366	-1	0.25	1	0.5	5	0.46153846153846156	6	0.5	0.38461538461538464	6	5	8	1	0	0.3	3	10	15	0.05263157894736842	0.8	0.5994790525885852	0.8440628962365522	0.6511025419934728	0.8370216296385252	0.7235515626769253	0.8999655410500685	0.7910825827296369	0.8630215618826393	1.0	0.6666666666666666	0.0	0.022678120917572014	23
2017	0.038227193264602805	0.015707146094129633	0.014734702920420926	0.9418392340524112	-1	0	0	0.4	4	0.5384615384615384	7	0.3333333333333333	0.38461538461538464	6	5	8	1	0	0.5555555555555556	5	9	15	0.05263157894736842	0.2	0.5994790525885852	0.8215987947556349	0.5095366506393254	0.8765855138823527	0.6928799434739435	0.9151021484498693	0.776762229925712	0.8760013149024639	1.0	0.8333333333333334	0.0	0.014734702920420926	22
4483	0.044370162255017644	0.023139408866924758	0.02219134867985256	0.9400533035944292	-1	0.25	1	0.4	4	0.5833333333333334	7	0.4666666666666667	0.4166666666666667	5	5	8	2	0	0.3	3	10	14	0.1	0.5	0.6096436959947877	0.7084543172166181	0.5697492640062066	0.7984080072656413	0.7446455022223316	0.7428537605516509	0.7170591983992309	0.7518255433177379	0.6	0.8	0.0	0.02219134867985256	25
2649	0.04733803445630182	0.02202395318511526	0.02178925589257436	0.7528922830559615	-1	0	0	0.4	4	0.5384615384615384	7	0.5	0.38461538461538464	7	5	7	1	0	0.3	3	10	15	0.0625	0	0.6096436959947877	0.891798462031451	0.5914591481008613	0.896110456363771	0.6411143847255555	0.9374024376048862	0.8212025603624872	0.9108010691441882	1.0	0.7142857142857143	0.0	0.02178925589257436	24
167	0.046238530147550666	0.004774066922378553	0.003965220006082808	0.9520427500478188	-1	0	0	0.2	2	0.9230769230769231	12	0.2777777777777778	0.6923076923076923	11	9	3	2	0	0.6666666666666666	9	6	15	0.25	0	0.5482420405480222	0.8930023254560813	0.5932569970146686	0.8832686710995606	0.7227515623295064	0.9375922533951766	0.8212025603624872	0.9076316383404407	0.5909090909090909	0.5454545454545454	0.0	0.003965220006082808	31
1483	0.04403723254614514	0.013773132968349044	0.012950962179584663	0.764345171517996	-1	0	0	0.4	4	0.5384615384615384	7	0.5	0.38461538461538464	6	5	8	1	0	0.3	3	10	15	0.05263157894736842	0	0.5994790525885852	0.8215987947556349	0.5095366506393254	0.8765855138823527	0.6928799434739435	0.9152061732575815	0.776762229925712	0.8760498146885018	1.0	0.8333333333333334	0.0	0.012950962179584663	23
1502	0.007815978337917626	0.0005449206078647086	0.0005446899102073011	0.9538720936533928	-1	0.3333333333333333	1	0.625	5	0.4444444444444444	4	0.36666666666666664	0.4444444444444444	8	4	2	0	0	0.8333333333333334	5	6	11	0.0	0.4	0.4966285280481831	0.7925459024357512	0.8623276960218312	0.9542464438008376	0.2741170551952078	0.8818140004295681	0.9247131483483739	0.8937126559537776	0	0	0.0	0.0005446899102073011	11
72	None	None	None	None	None	0	0	0.2	2	0.8461538461538461	11	0.46875	0.6923076923076923	10	9	4	4	0	0.5	4	8	15	0.36363636363636365	0.18181818181818182	0.7669205038468203	0.8448525249350981	0.45538305397530643	0.92811692055466	0.48731351292844477	0.9416978597872725	0.9553906216331564	0.9125346083028664	0.2	0.1	0.0	None	0
1289	0.005979805956762808	9.748855324187816e-05	-9.736549016155078e-05	0.9432514649625539	-1	0.5	1	0.5	3	0.5	3	0.4444444444444444	0.5	5	3	2	0	0	0.5	3	6	8	0.0	1.0	0.8276040610980088	0.8945224467280596	0.8061135166307754	0.9663632183690103	0.17468193728088366	0.9256785802684704	0.9656325343606847	0.9353911329255276	0	0	0.0	-9.736549016155078e-06	12
4151	1.2245651351543666e-08	1.1532558892190617e-08	-7.579119977828601e-09	0.9999975860637407	-1	0	0	0.6666666666666666	2	0.5	1	1.0	0	0	0	3	2	0	1.0	2	2	4	0.2	0	0	0	0	0	0	0	0	0	0	0	0	-0.1	0
1505	0.018191551751152422	0.002689547221891836	0.0025166042734988078	0.9402712747150909	-1	0	0	0.3333333333333333	2	0.7142857142857143	5	0.375	0.42857142857142855	5	3	3	2	0	0.6666666666666666	4	6	9	0.25	0.5	0.7204592908460354	0.8460233953641354	0.7822173735423259	0.9106303737283644	0.7071018337663405	0.6893155013741082	0.801172433949365	0.8330419243330747	0.6	0	0.0	0.0025166042734988078	7
3630	0.0354180913510611	0.01182719720425079	0.00484348588039949	0.9410573617657404	-1	0.25	1	0.5	5	0.46153846153846156	6	0.5	0.38461538461538464	7	5	7	1	0	0.3	3	10	15	0.0625	0.8	0.6096436959947877	0.891798462031451	0.5697492640062066	0.8913995818282989	0.702457623131519	0.9408319609044433	0.8212025603624872	0.9110817361925782	1.0	0.7142857142857143	0.0	0.00484348588039949	1
2297	0.038163582811234074	0.015512632145840078	0.014198778039138155	0.941296494278135	-1	0	0	0.4	4	0.5384615384615384	7	0.3333333333333333	0.38461538461538464	6	5	8	1	0	0.5555555555555556	5	9	15	0.05263157894736842	0.2	0.5994790525885852	0.8215987947556349	0.5095366506393254	0.8765855138823527	0.7235515626769253	0.9169406607236031	0.7927026505127823	0.876864109654841	1.0	0.8333333333333334	0.0	0.014198778039138155	26
1871	0.038388844031502854	0.014821297669906615	0.013108420227910611	0.9409581664113165	-1	0	0	0.4	4	0.5384615384615384	7	0.3333333333333333	0.38461538461538464	6	5	8	1	0	0.5555555555555556	5	9	15	0.05263157894736842	0.2	0.5994790525885852	0.8215987947556349	0.5095366506393254	0.8765855138823527	0.6928799434739435	0.9151021484498693	0.776762229925712	0.8760013149024639	1.0	0.8333333333333334	0.0	0.013108420227910611	24
273	0.007251050315691939	0.0015602906674947058	-0.0010334949509174817	0.9879844877563172	-1	0	0	0.25	1	1.0	3	1.0	1.0	3	3	1	1	0	0.2	5	1	5	0.16666666666666666	0	0.5749779660828009	0.7791576965853235	0.38715081734528356	0.7910429882384085	0.5830012390440418	0.8396405337567813	0.8710658207446421	0.8046867013272111	1.0	0.3333333333333333	0.0	-0.00010334949509174817	4
4478	0.04372571572688032	0.02395186406516147	0.022083995314514906	0.940509801657307	-1	0.25	1	0.4	4	0.5833333333333334	7	0.4666666666666667	0.4166666666666667	5	5	8	1	0	0.3	3	10	14	0.05	0.5	0.6096436959947877	0.7084543172166181	0.5697492640062066	0.7984080072656413	0.7446455022223316	0.6264363239394268	0.7573876648092401	0.7164812503032542	1.0	0.8	0.0	0.022083995314514906	20
4139	0.004753263393570445	0.00010885164484036576	1.5255401845094989e-05	0.997047371089834	-1	0.5	1	0.6666666666666666	4	0.42857142857142855	3	0.5	0.2857142857142857	4	2	4	4	0	0.5	3	6	9	0.4	0.3333333333333333	0.6299113109651616	0.9492602498360561	0.42761415317778945	0.7832374319738342	0.680337586095138	0.9413661227962692	0.8674693395971115	0.9113212665458148	0.375	1.0	0.0	1.5255401845094989e-05	8
1995	0.04487529464768431	0.016022093577134633	0.014624824928305215	0.7153105314761765	-1	0.25	1	0.4	4	0.6153846153846154	8	0.375	0.46153846153846156	7	6	7	1	0	0.4	4	10	15	0.058823529411764705	0.4	0.6299113109651616	0.8458863976966339	0.42761415317778945	0.8937177589972573	0.6411143847255555	0.9440189123950228	0.8212025603624872	0.9019463021705751	1.0	0.8571428571428571	0.0	0.014624824928305215	39
1730	0.024923019019989	0.009335176917824033	0.009279039145268474	0.9421774601876448	-1	0	0	0.5	5	0.38461538461538464	5	0.375	0.3076923076923077	5	4	9	1	0	0.625	5	8	15	0.047619047619047616	0.18181818181818182	0.6096436959947877	0.7839140764145119	0.42761415317778945	0.9023066801124852	0.6411143847255555	0.9265151474533547	0.8212025603624872	0.8824009122924193	1.0	1.0	0.0	0.009279039145268474	14
2260	0.03807322848330205	0.004805654211037929	0.004342359440577752	0.9255182294394072	-1	0	0	0.3	3	0.6923076923076923	9	0.4166666666666667	0.46153846153846156	7	6	7	1	0	0.4444444444444444	4	9	15	0.058823529411764705	0.2222222222222222	0.6709836795995221	0.8981902099216685	0.42761415317778945	0.8996489912248178	0.6103395245469204	0.9544923969533476	0.8727459788696252	0.9221053448968677	1.0	1.0	0.0	0.004342359440577752	6
4534	0.04386173427075776	0.022629042380150163	0.0222701804398867	0.939887934704813	-1	0.25	1	0.4	4	0.5833333333333334	7	0.4666666666666667	0.4166666666666667	5	5	8	1	0	0.3	3	10	14	0.05	0.5	0.6096436959947877	0.7084543172166181	0.5697492640062066	0.7984080072656413	0.7446455022223316	0.6290060084076238	0.7561586748856756	0.7172252390895398	1.0	0.4	0.0	0.0222701804398867	23
3901	0.04328550255972411	0.022993266224108893	0.02123729107229062	0.9400344840255135	-1	0.25	1	0.4	4	0.5833333333333334	7	0.4666666666666667	0.4166666666666667	5	5	8	2	0	0.3	3	10	14	0.1	0.5	0.6096436959947877	0.7084543172166181	0.5697492640062066	0.7984080072656413	0.7446455022223316	0.6264363239394268	0.7573876648092401	0.7164812503032542	0.6	0.8	0.0	0.02123729107229062	25
509	3.3762821122307704e-06	4.728861619334419e-08	-4.710708333345961e-08	0.9999999842693214	-1	0	0	1.0	2	0.0	0	1.0	0	2	0	0	0	0	0.3333333333333333	3	1	3	0.0	1.0	0	0	0	0	0	0	0	0	0	0	0	-4.710708333345961e-09	9
2599	0.04142852223377402	0.024623008174938645	0.0225672285941495	0.9404730907476381	-1	0	0	0.3	3	0.6923076923076923	9	0.5	0.38461538461538464	5	5	9	3	0	0.3	3	10	15	0.13636363636363635	0	0.6096436959947877	0.7084543172166181	0.5914591481008613	0.8141882551022299	0.7446455022223316	0.6895618164085624	0.7249754552927798	0.7416328482891785	0.2	0.8	0.0	0.0225672285941495	20
330	0.0016656954531994604	0.00023536670238152432	0.0001165573648572833	0.9971474636874146	-1	0	0	1.0	3	0.0	0	0.6666666666666666	0	2	0	1	0	0	0.6666666666666666	3	2	4	0.0	1.0	0	0	0	0	0	0	0	0	0	0	0	0.0001165573648572833	22
4021	0.040629458071325605	0.02182447575910854	0.017322137021388587	0.94106883715444	-1	0.25	1	0.4	4	0.5833333333333334	7	0.4666666666666667	0.4166666666666667	5	5	8	1	0	0.3	3	10	14	0.05	0.5	0.6096436959947877	0.7084543172166181	0.5914591481008613	0.8141882551022299	0.7446455022223316	0.6264363239394268	0.760982145218235	0.7232756185315732	1.0	0.8	0.0	0.017322137021388587	12
3762	0.04400099499228479	0.025276020837272862	0.02182036963456033	0.9415337601976359	-1	0.25	1	0.4	4	0.5833333333333334	7	0.4666666666666667	0.4166666666666667	5	5	8	2	0	0.3	3	10	14	0.1	0.5	0.6096436959947877	0.7084543172166181	0.5697492640062066	0.7984080072656413	0.7446455022223316	0.6264363239394268	0.7573876648092401	0.7164812503032542	0.6	0.8	0.0	0.02182036963456033	24
1222	0.02547393215826444	0.009976803972740008	0.009975333812401727	0.9422485832114126	-1	0	0	0.5	5	0.38461538461538464	5	0.375	0.3076923076923077	5	4	9	1	0	0.625	5	8	15	0.047619047619047616	0.18181818181818182	0.6096436959947877	0.7839140764145119	0.42761415317778945	0.9023066801124852	0.6760432420007347	0.9279081803473276	0.8212025603624872	0.8831130086666664	1.0	1.0	0.0	0.009975333812401727	91
4812	0.04330882491063656	0.0254956830510856	0.02110172649720082	0.9413979763492245	-1	0.25	1	0.4	4	0.5833333333333334	7	0.4666666666666667	0.4166666666666667	5	5	8	2	0	0.3	3	10	14	0.1	0.5	0.6096436959947877	0.7084543172166181	0.5697492640062066	0.7984080072656413	0.7446455022223316	0.6895164980356927	0.7175592346689257	0.7351103996666507	0.6	0.4	0.0	0.02110172649720082	16
4434	0.03429977563798275	0.005116063579004231	-0.0006326706317959792	0.9423347652333642	-1	0	0	0.25	2	0.8	8	0.6	0.5	5	5	6	1	0	0.2	2	10	12	0.0625	0	0.6299113109651616	0.7705888218924564	0.5697492640062066	0.7984080072656413	0.7446455022223316	0.6264363239394268	0.7573876648092401	0.737882269527765	1.0	0.6	0.0	-6.326706317959792e-05	1
4591	0.031164464663521116	0.009764705739688876	0.007333316568758531	0.9417322785229245	-1	0.3333333333333333	1	0.4444444444444444	4	0.5454545454545454	6	0.48148148148148145	0.36363636363636365	4	4	8	1	0	0.3333333333333333	3	9	13	0.05	0.5	0.6197775034799747	0.5419716647603607	0.5800349865792643	0.831669176686154	0.7497123980918736	0.6288064067869336	0.7447246848276501	0.6822855603305288	1.0	1.0	0.0	0.007333316568758531	11
1715	0.037342180918345465	0.015970233071518253	0.015238863117267298	0.9423492849868814	-1	0	0	0.4	4	0.5384615384615384	7	0.3333333333333333	0.38461538461538464	6	5	8	1	0	0.5555555555555556	5	9	15	0.05263157894736842	0.2	0.5994790525885852	0.8215987947556349	0.5095366506393254	0.8765855138823527	0.6928799434739435	0.9151021484498693	0.776762229925712	0.8760013149024639	1.0	0.8333333333333334	0.0	0.015238863117267298	61
2914	0.04380713654360252	0.02468888686757074	0.022186947277341718	0.940697680851929	-1	0.25	1	0.4	4	0.5833333333333334	7	0.4666666666666667	0.4166666666666667	5	5	8	2	0	0.3	3	10	14	0.1	0.5	0.6096436959947877	0.7084543172166181	0.5697492640062066	0.7984080072656413	0.7446455022223316	0.6264363239394268	0.7573876648092401	0.7164812503032542	0.6	0.8	0.0	0.022186947277341718	140
622	3.782903301659487e-09	3.7198268950406997e-09	-3.4419661184216923e-10	0.9999998186853426	-1	0	0	0	0	0	0	1.0	0	0	0	0	1	0	1.0	1	1	1	0.25	0	0	0	0	0	0	0	0	0	0	0	0	-0.1	1
88	0.0018643709731715858	0.0005206348129665915	9.178009269806379e-07	0.9833562720150602	-1	0	0	0.3333333333333333	1	1.0	2	1.0	1.0	3	2	0	0	0	0.25	4	1	4	0.0	0	0.7945842143586946	0.8079959317041527	0.7542706893264677	0.8345653601272114	0.8262663177798195	0.686834326269035	0.5731278291627961	0.7824915393332615	0	0	0.0	9.178009269806379e-07	57
3314	0.04741436806137917	0.021045579115627867	0.020853888249696664	0.7540321881482102	-1	0	0	0.4	4	0.5384615384615384	7	0.5	0.38461538461538464	7	5	7	1	0	0.3	3	10	15	0.0625	0	0.6096436959947877	0.891798462031451	0.5914591481008613	0.896110456363771	0.6411143847255555	0.9374024376048862	0.8212025603624872	0.9108010691441882	1.0	0.7142857142857143	0.0	0.020853888249696664	32
4879	0.043974289659291475	0.023204789757436034	0.022589929281704585	0.9398505962806343	-1	0.25	1	0.4	4	0.5833333333333334	7	0.4666666666666667	0.4166666666666667	5	5	8	1	0	0.3	3	10	14	0.05	0.5	0.6096436959947877	0.7084543172166181	0.5697492640062066	0.7984080072656413	0.7446455022223316	0.6290060084076238	0.7561586748856756	0.7172252390895398	1.0	0.6	0.0	0.022589929281704585	30
3507	0.04429517888558381	0.020609119869920877	0.01763017206450173	0.8577885271249686	-1	0.25	1	0.5	5	0.46153846153846156	6	0.5	0.38461538461538464	7	5	7	1	0	0.3	3	10	15	0.0625	0.8	0.6096436959947877	0.891798462031451	0.5914591481008613	0.896110456363771	0.6451135994690179	0.9369046740711967	0.7293672383898896	0.9105719305345132	1.0	0.7142857142857143	0.0	0.01763017206450173	17
4108	0.04370784352342877	0.024304397820231395	0.02334960573829121	0.9402093172896476	-1	0.25	1	0.4	4	0.5833333333333334	7	0.4666666666666667	0.4166666666666667	5	5	8	1	0	0.3	3	10	14	0.05	0.5	0.6096436959947877	0.7084543172166181	0.5697492640062066	0.7984080072656413	0.7446455022223316	0.6229719933533052	0.7573876648092401	0.715479634121204	1.0	0.8	0.0	0.02334960573829121	25
3990	0.03871392588137009	0.0007620253060547906	-0.0007381935999364762	0.9249968721028706	-1	0.25	1	0.4	4	0.5833333333333334	7	0.4666666666666667	0.4166666666666667	5	5	8	1	0	0.3	3	10	14	0.05	0.5	0.6299113109651616	0.8992510951104472	0.5697492640062066	0.8039294953510462	0.7877164381718034	0.6555514188047458	0.8212025603624872	0.8044747495080254	1.0	0.6	0.0	-7.381935999364762e-05	0
2818	0.045192882630746424	0.018192554442339907	0.016375020733569057	0.7275971525305767	-1	0	0	0.3	3	0.6923076923076923	9	0.5	0.46153846153846156	7	6	7	1	0	0.3	3	10	15	0.058823529411764705	0.25	0.6096436959947877	0.891798462031451	0.5914591481008613	0.896110456363771	0.6451135994690179	0.9372094449617309	0.7293672383898896	0.9107120895219776	1.0	0.7142857142857143	0.0	0.016375020733569057	20
2088	0.03823835767182168	0.015931221475154057	0.015423391111256837	0.9418004648165302	-1	0	0	0.4	4	0.5384615384615384	7	0.3333333333333333	0.38461538461538464	6	5	8	1	0	0.5555555555555556	5	9	15	0.05263157894736842	0.2	0.5994790525885852	0.8215987947556349	0.5095366506393254	0.8765855138823527	0.6948795508456748	0.9177469751939987	0.7266977751819702	0.8772463315870437	1.0	0.8333333333333334	0.0	0.015423391111256837	32
582	0.0035538686574324648	0.002040536797748657	9.217874419986782e-05	0.9764829909548179	-1	0	0	0.75	3	0.5	2	0.5	0.5	5	2	0	1	0	0.75	4	3	6	1.0	1.0	0.5754432819930084	0.6645632180776744	0.2865290804071467	0.9457540097157785	0.7458084149296969	0.9148857414714051	0.870534221123055	0.8778598906175615	1.0	0.4	0.0	9.217874419986782e-05	2
2820	0.0483266874336032	0.019468362653775387	0.0194073792513711	0.729398832454081	-1	0	0	0.4	4	0.5384615384615384	7	0.5	0.38461538461538464	7	5	7	1	0	0.3	3	10	15	0.0625	0	0.6096436959947877	0.891798462031451	0.5914591481008613	0.896110456363771	0.5823937202129179	0.9355180291268488	0.8212025603624872	0.9099396482892148	1.0	0.7142857142857143	0.0	0.0194073792513711	39
2372	0.04482070932156535	0.020555923634235765	0.015014532063595246	0.7419334110495068	-1	0	0	0.3	3	0.6923076923076923	9	0.5	0.46153846153846156	7	6	7	1	0	0.3	3	10	15	0.058823529411764705	0.25	0.6096436959947877	0.891798462031451	0.5914591481008613	0.896110456363771	0.6451135994690179	0.9372094449617309	0.7293672383898896	0.9107120895219776	1.0	0.7142857142857143	0.0	0.015014532063595246	35
1429	0.03685262590529947	0.014779258608633383	0.014565940881430976	0.9347235440159349	-1	0	0	0.4	4	0.5384615384615384	7	0.3	0.46153846153846156	7	6	7	1	0	0.5	5	10	15	0.058823529411764705	0.2	0.6096436959947877	0.8521798063056549	0.42761415317778945	0.8937177589972573	0.6411143847255555	0.9440189123950228	0.8212025603624872	0.9033844351949989	1.0	0.8571428571428571	0.0	0.014565940881430976	34
3171	0.048758190767924085	0.020772633197121654	0.019763260435420562	0.7664609354245838	-1	0	0	0.4	4	0.5384615384615384	7	0.5	0.38461538461538464	7	5	7	1	0	0.3	3	10	15	0.0625	0	0.6096436959947877	0.891798462031451	0.5914591481008613	0.896110456363771	0.7223379997197527	0.9422125197118227	0.8212025603624872	0.9130782192304135	1.0	0.7142857142857143	0.0	0.019763260435420562	33
4786	0.024606903180627186	0.0010254585135315707	0.0003520128595459169	0.9517832515601272	-1	0.6666666666666666	2	0.625	5	0.3333333333333333	3	0.5238095238095238	0.3333333333333333	4	3	6	2	0	0.42857142857142855	3	7	11	0.13333333333333333	1.0	0.5994790525885852	0.8749890117713979	0.6351814927040975	0.8963273797722793	0.625726954636238	0.9403208923108074	0.7310592223741945	0.9077699942643969	0.625	0.75	0.0	0.0003520128595459169	0
4078	0.04474681598740566	0.02374282036137915	0.023032185577387926	0.9404884823496098	-1	0.25	1	0.5	5	0.46153846153846156	6	0.5	0.38461538461538464	6	5	8	1	0	0.3	3	10	15	0.05263157894736842	0.8	0.5994790525885852	0.8440628962365522	0.6511025419934728	0.8370216296385252	0.7235515626769253	0.8999655410500685	0.7910825827296369	0.8630215618826393	1.0	0.6666666666666666	0.0	0.023032185577387926	27
75	0.048494358652581095	0.0052534871073484125	0.002226863064470382	0.9966298840791651	-1	0	0	0.3	3	0.7692307692307693	10	0.5769230769230769	0.7692307692307693	13	10	1	3	0	0.15384615384615385	13	2	15	1.0	0	0.8868068013249253	0.8742908054834573	0.2190200704581154	0.9547821739887684	0.5356100861283395	0.917108112362124	0.9398203639735827	0.9216062545132224	0.23076923076923078	0.23076923076923078	0.0	0.002226863064470382	9
2536	0.044293108468320436	0.01679564364134878	0.016319946033074087	0.8533884858975757	-1	0.25	1	0.5	5	0.46153846153846156	6	0.5	0.38461538461538464	6	5	8	1	0	0.3	3	10	15	0.05263157894736842	0.8	0.6129115616647508	0.8227119579217927	0.5095366506393254	0.8765855138823527	0.6928799434739435	0.9151021484498693	0.7821554660751312	0.8762767070246822	1.0	0.8333333333333334	0.0	0.016319946033074087	28
1813	None	None	None	None	None	0	0	0.3	3	0.6923076923076923	9	0.5	0.5384615384615384	8	7	6	1	0	0.8333333333333334	5	6	15	0.06666666666666667	0	0.7219829582142943	0.8449204433496597	0.42761415317778945	0.9034424263238031	0.6248196045990261	0.9527078670571718	0.8233587622499984	0.9098206618006317	1.0	0.75	0.0	None	0
1065	0.006969028428617518	0.0003757671245939436	-0.00034628986486501343	0.9959992700845867	-1	0	0	0.5	3	0.3333333333333333	2	0.5333333333333333	0.3333333333333333	4	2	3	3	0	0.6	5	3	8	0.375	0	0.6299113109651616	0.9265054809636306	0.46546555347492546	0.8396854028666458	0.7744781095635125	0.9546442318504688	0.8060260743399731	0.917760436295266	0.5	0.5	0.0	-3.462898648650134e-05	2
4129	0.04332546236298303	0.024081217203819186	0.02165482253374693	0.9407937211143206	-1	0.25	1	0.4	4	0.5833333333333334	7	0.4666666666666667	0.4166666666666667	5	5	8	2	0	0.3	3	10	14	0.1	0.5	0.6096436959947877	0.7084543172166181	0.5697492640062066	0.7984080072656413	0.7446455022223316	0.6264363239394268	0.7573876648092401	0.7164812503032542	0.6	0.8	0.0	0.02165482253374693	27
1834	0.03572573702010543	0.01696797776797649	0.016965362282530812	0.9413276170388093	-1	0	0	0.4	4	0.5	6	0.3111111111111111	0.4166666666666667	5	5	8	1	0	0.5555555555555556	5	9	14	0.05	0.2222222222222222	0.5893144091823828	0.698067156808298	0.5914591481008613	0.8141882551022299	0.7446455022223316	0.6264363239394268	0.760982145218235	0.7199423452387429	1.0	0.8	0.0	0.016965362282530812	14
774	0.011831374713674457	0.0003902230835951835	0.0002801350082936806	0.9719394741093319	-1	0	0	0.2	1	1.0	5	1.0	0.8	5	4	1	0	0	0.14285714285714285	7	1	7	0.0	0	0.4966285280481831	0.8208095154787197	0.38715081734528356	0.9577837359202754	0.3342387907288674	0.9321909887852824	0.9086526739920598	0.9184521803834791	0	0	0.0	0.0002801350082936806	9
4443	0.04322257506382855	0.02389692827545661	0.022633973141070865	0.9406410314245388	-1	0.25	1	0.4	4	0.5833333333333334	7	0.4666666666666667	0.4166666666666667	5	5	8	1	0	0.3	3	10	14	0.05	0.5	0.6096436959947877	0.7084543172166181	0.5697492640062066	0.7984080072656413	0.7446455022223316	0.6264363239394268	0.7573876648092401	0.7164812503032542	1.0	0.8	0.0	0.022633973141070865	33
3966	0.045397429291112	0.022753211586120592	0.02212744066651068	0.9409207112848568	-1	0.25	1	0.5	5	0.46153846153846156	6	0.5	0.38461538461538464	7	5	7	1	0	0.3	3	10	15	0.0625	0.8	0.6096436959947877	0.891798462031451	0.5697492640062066	0.8909055731296815	0.702457623131519	0.9408319609044433	0.8212025603624872	0.9109441118727554	1.0	0.7142857142857143	0.0	0.02212744066651068	15
3445	0.04567451805212322	0.0223584355579493	0.022358434353804146	0.9408169366040432	-1	0.25	1	0.5	5	0.46153846153846156	6	0.5	0.38461538461538464	7	5	7	1	0	0.3	3	10	15	0.0625	0.8	0.6096436959947877	0.891798462031451	0.5697492640062066	0.8909055731296815	0.6451135994690179	0.9372094449617309	0.7293672383898896	0.9092179933274831	1.0	0.7142857142857143	0.0	0.022358434353804146	99
4133	0.03317399467983593	0.0006995580839901648	-0.0006571096338118236	0.9456369589786187	-1	0.3333333333333333	1	0.4444444444444444	4	0.5454545454545454	6	0.43333333333333335	0.45454545454545453	5	5	7	2	0	0.3	3	10	13	0.1111111111111111	0.6666666666666666	0.6299113109651616	0.742505856729754	0.5471153340598243	0.8094502759979243	0.7446455022223316	0.6396588178626765	0.7917431515648661	0.7362276955729221	0.6	1.0	0.0	-6.571096338118236e-05	2
3239	0.004084014857965917	0.0003447689363596061	-0.0001753143165388757	0.9750087805380795	-1	0	0	0.4444444444444444	4	0.5454545454545454	6	0.40625	0.45454545454545453	7	5	5	2	0	0.5	8	4	13	0.16666666666666666	0.18181818181818182	0.8276040610980088	0.9370737745644275	0.21030894548541848	0.9186062946572624	0.11217347745249955	0.5676470119067984	0.9719103895479733	0.8580115727335058	1.0	0.8571428571428571	0.0	-1.753143165388757e-05	6
2837	0.04596685610617574	0.003064948257677837	-0.001384067722217255	0.5841723661512388	-1	0	0	0.4	4	0.5384615384615384	7	0.5	0.38461538461538464	7	5	7	1	0	0.3	3	10	15	0.0625	0	0.6299113109651616	0.8779372365458884	0.5914591481008613	0.9013376257727415	0.637484984576708	0.9372744996010451	0.8212025603624872	0.9085846544452099	1.0	0.8571428571428571	0.0	-0.00013840677222172552	3
2175	0.04747283265481429	0.020732017751787988	0.018905398763174996	0.7874148129720115	-1	0	0	0.4	4	0.5384615384615384	7	0.5	0.38461538461538464	7	5	7	1	0	0.3	3	10	15	0.0625	0	0.6096436959947877	0.891798462031451	0.5914591481008613	0.896110456363771	0.6411143847255555	0.9374024376048862	0.8212025603624872	0.9108010691441882	1.0	0.7142857142857143	0.0	0.018905398763174996	132
1209	0.03766998545290514	0.015818985658981162	0.015753506900118692	0.9420057879397203	-1	0	0	0.4	4	0.5384615384615384	7	0.3333333333333333	0.38461538461538464	6	5	8	1	0	0.5555555555555556	5	9	15	0.05263157894736842	0.2	0.5994790525885852	0.8215987947556349	0.5095366506393254	0.8765855138823527	0.6928799434739435	0.9151021484498693	0.776762229925712	0.8760013149024639	1.0	0.8333333333333334	0.0	0.015753506900118692	29
1588	0.005068364447196869	0.0007051428138917718	0.0007042948048040857	0.9496774728339032	-1	0	0	0.5	2	0.5	2	0.6	0.5	4	2	1	0	0	0.4	2	5	6	0.0	0	0.7063100094495616	0.9028420372086462	0.9737172864209642	0.6885308848288207	0.4823644427807432	0.9633744696503973	0.8777317557209574	0.8906491153101553	0	0	0.0	0.0007042948048040857	11
29	3.9294710197538426e-05	6.00000198328385e-06	1.2616934588795194e-08	0.9983014212291851	-1	0	0	1.0	2	0.0	0	1.0	0	2	0	0	0	0	0.3333333333333333	3	1	3	0.0	1.0	0	0	0	0	0	0	0	0	0	0	0	1.2616934588795194e-08	20
2046	0.044738418017211984	0.013322700654560446	0.013282530896388665	0.7328470237345823	-1	0	0	0.4	4	0.5384615384615384	7	0.5	0.38461538461538464	6	5	8	1	0	0.3	3	10	15	0.05263157894736842	0	0.5994790525885852	0.8215987947556349	0.5095366506393254	0.8765855138823527	0.7142002631927928	0.9196508261312991	0.7809786213770594	0.8781583925832065	1.0	0.8333333333333334	0.0	0.013282530896388665	25
510	0.0008603790097589788	0.00024256105538164762	7.760351993840539e-06	0.997261553088756	-1	0	0	1.0	1	0	0	1.0	0	1	0	0	1	0	0.5	2	1	2	0.3333333333333333	0	0	0	0	0	0	0	0	0	0	0	0	7.760351993840539e-06	17
3416	0.03143810710001856	0.0020953033420333237	-2.8917039478176107e-05	0.9411896074039303	-1	0	0	0.5	5	0.38461538461538464	5	0.46875	0.3076923076923077	7	4	7	2	0	0.5	4	8	15	0.13333333333333333	0	0.6913129664119271	0.9289636482797491	0.5914591481008613	0.9328657880488673	0.16828284706163693	0.9198718599770321	0.9570171568448881	0.9274177852828159	0.5714285714285714	0.7142857142857143	0.0	-2.8917039478176106e-06	2
2067	0.04677515875915059	0.01834534541590708	0.01733148476827186	0.7213004564223082	-1	0	0	0.4	4	0.5384615384615384	7	0.5	0.38461538461538464	6	5	8	1	0	0.3	3	10	15	0.05263157894736842	0	0.6197775034799747	0.8174141830462838	0.5095366506393254	0.8765855138823527	0.6928799434739435	0.9151021484498693	0.776762229925712	0.8749733049005348	1.0	0.8333333333333334	0.0	0.01733148476827186	87
4490	0.04394993277343465	0.02392164900720742	0.023376538396405046	0.9404334664923862	-1	0.25	1	0.4	4	0.5833333333333334	7	0.4666666666666667	0.4166666666666667	5	5	8	1	0	0.3	3	10	14	0.05	0.5	0.6096436959947877	0.7084543172166181	0.5697492640062066	0.7984080072656413	0.7446455022223316	0.6290060084076238	0.7561586748856756	0.7172252390895398	1.0	0.8	0.0	0.023376538396405046	47
1098	0.0035363971482871293	0.0013355717521712643	0.0013262403655842606	0.9979829946181568	-1	0	0	0.75	3	0.3333333333333333	1	0.625	0.3333333333333333	4	1	0	0	0	0.5	4	2	5	0.0	0.6666666666666666	0.4966285280481831	0.9303735674637124	0.8824545040354238	0.9418165864615086	0.2988390905286693	0.953217707574705	0.8680267022110241	0.9425133263596429	0	0	0.0	0.0013262403655842606	44
1754	0.038323661203142324	0.015421720342988622	0.015075316905504779	0.9414611467036738	-1	0	0	0.4	4	0.5384615384615384	7	0.3333333333333333	0.38461538461538464	6	5	8	1	0	0.5555555555555556	5	9	15	0.05263157894736842	0.2	0.5994790525885852	0.8215987947556349	0.5095366506393254	0.8765855138823527	0.7103443721115331	0.9157493015010759	0.7809786213770594	0.8763036531565542	1.0	0.8333333333333334	0.0	0.015075316905504779	20
1221	0.0036279374469783575	0.0013875926372774198	0.0013832954425973278	0.997707310237283	-1	0	0	0.75	3	0.3333333333333333	1	0.625	0.3333333333333333	4	1	0	0	0	0.5	4	2	5	0.0	0.6666666666666666	0.4966285280481831	0.9303735674637124	0.8824545040354238	0.9418165864615086	0.24660216325354317	0.9552948077732359	0.8601432669697321	0.94336685530542	0	0	0.0	0.0013832954425973278	37
2827	0.04795144403918018	0.020437336091981912	0.020317429245949162	0.7365979134180775	-1	0	0	0.4	4	0.5384615384615384	7	0.5	0.38461538461538464	7	5	7	1	0	0.3	3	10	15	0.0625	0	0.6096436959947877	0.891798462031451	0.5914591481008613	0.896110456363771	0.7223379997197527	0.9422125197118227	0.8212025603624872	0.9130782192304135	1.0	0.7142857142857143	0.0	0.020317429245949162	67
2425	0.022008220279649764	0.004205418395268217	-0.0015350706578118522	0.9353197602095755	-1	0	0	0.4	4	0.5384615384615384	7	0.4166666666666667	0.38461538461538464	7	5	7	1	0	0.4444444444444444	4	9	15	0.0625	0	0.6299113109651616	0.8968410707016815	0.42761415317778945	0.931368932124417	0.6322334644397457	0.9514062685318451	0.8212025603624872	0.9296715463686659	1.0	0.8571428571428571	0.0	-0.00015350706578118523	2
2206	0.03481027371095025	0.0010185895744785542	-0.0004884243978941524	0.7791993947316975	-1	0	0	0.3	3	0.6923076923076923	9	0.3125	0.46153846153846156	7	6	7	1	0	0.75	6	8	15	0.058823529411764705	0	0.6299113109651616	0.8370043673230082	0.42761415317778945	0.8937177589972573	0.6451135994690179	0.9384237950277187	0.7473956897773272	0.8968873274456587	1.0	0.8571428571428571	0.0	-4.8842439789415244e-05	5
2048	0.04475569784614652	0.012474957050980156	0.012471155212244593	0.7184092344624112	-1	0	0	0.4	4	0.5384615384615384	7	0.5	0.38461538461538464	6	5	8	1	0	0.3	3	10	15	0.05263157894736842	0	0.5994790525885852	0.8215987947556349	0.5095366506393254	0.8765855138823527	0.6928799434739435	0.9151021484498693	0.776762229925712	0.8760013149024639	1.0	0.8333333333333334	0.0	0.012471155212244593	26
1537	0.03893787545106356	0.015585798480811814	0.015020417346209042	0.9427558899830414	-1	0	0	0.4	4	0.5384615384615384	7	0.3333333333333333	0.38461538461538464	6	5	8	1	0	0.5555555555555556	5	9	15	0.05263157894736842	0.2	0.5994790525885852	0.8215987947556349	0.5095366506393254	0.8765855138823527	0.6928799434739435	0.9151021484498693	0.776762229925712	0.8760013149024639	1.0	0.8333333333333334	0.0	0.015020417346209042	64
4698	0.03681374330438563	0.0067435930597028425	0.0020363004911864505	0.9411242688052105	-1	0.25	1	0.5	5	0.46153846153846156	6	0.5	0.38461538461538464	6	5	8	1	0	0.3	3	10	15	0.05263157894736842	0.8	0.6096128600737721	0.884618332460373	0.6511025419934728	0.8370216296385252	0.7217368626025016	0.8998051112082738	0.7905303016767806	0.8761067983040509	1.0	0.5	0.0	0.0020363004911864505	5
4535	0.044015398125770176	0.023948245178224713	0.023183394163345285	0.9405573388897225	-1	0.25	1	0.4	4	0.5833333333333334	7	0.4666666666666667	0.4166666666666667	5	5	8	1	0	0.3	3	10	14	0.05	0.5	0.6096436959947877	0.7084543172166181	0.5697492640062066	0.7984080072656413	0.7446455022223316	0.6290060084076238	0.7561586748856756	0.7172252390895398	1.0	0.8	0.0	0.023183394163345285	39
4852	0.03337918443763463	0.013782602730454792	0.012595891919706701	0.9408941942820798	-1	0.25	1	0.6	6	0.25	3	0.5185185185185185	0.25	5	3	8	2	0	0.3333333333333333	3	9	14	0.1111111111111111	0.4	0.6096436959947877	0.8802507977869527	0.5697492640062066	0.9152283578884419	0.6698680628784602	0.9484031745707577	0.7561586748856756	0.9189709260320944	0.7	0.8	0.0	0.012595891919706701	11
3172	0.04463075714264557	0.024743784434343694	0.02395351665674724	0.9397842537877695	-1	0	0	0.4	4	0.5384615384615384	7	0.5	0.38461538461538464	6	5	8	1	0	0.3	3	10	15	0.05263157894736842	0	0.5994790525885852	0.8440628962365522	0.6646818703768658	0.8427407179737589	0.6948795508456748	0.8979562923024939	0.7271768684025576	0.8638238126194301	1.0	0.8333333333333334	0.0	0.02395351665674724	20
3059	0.03591596278826052	0.0013474493609831207	-0.0005610394677068083	0.9234634996894378	-1	0	0	0.5	5	0.38461538461538464	5	0.8333333333333334	0.23076923076923078	6	3	8	2	0	0.2222222222222222	2	9	15	0.11764705882352941	0	0.759458513754968	0.8645468924713482	0.4195294824185808	0.9165790409522844	0.3621638510369219	0.9421291156936478	0.8845405392005815	0.9126757310673237	0.5833333333333333	0.8333333333333334	0.0	-5.610394677068083e-05	3
4324	0.04279557868101516	0.02411097661692339	0.022329992395696073	0.9405350827939783	-1	0.25	1	0.4	4	0.5833333333333334	7	0.4666666666666667	0.4166666666666667	5	5	8	1	0	0.3	3	10	14	0.05	0.5	0.6096436959947877	0.7084543172166181	0.5697492640062066	0.7984080072656413	0.7446455022223316	0.6264363239394268	0.7573876648092401	0.7164812503032542	1.0	0.8	0.0	0.022329992395696073	32
1740	0.03495733367549052	0.002064723702009039	-0.0012735373115453006	0.9610296524326571	-1	0	0	0.4	4	0.5384615384615384	7	0.3333333333333333	0.38461538461538464	6	5	8	1	0	0.5555555555555556	5	9	15	0.05263157894736842	0.2	0.6299113109651616	0.8777927220473999	0.5095366506393254	0.8765855138823527	0.7103443721115331	0.9157493015010759	0.8212025603624872	0.8914889607981156	1.0	0.6666666666666666	0.0	-0.00012735373115453007	5
3563	0.04269954786925937	0.02345508256072483	0.021964303794917695	0.9400601667537053	-1	0.25	1	0.4	4	0.5833333333333334	7	0.4666666666666667	0.4166666666666667	5	5	8	1	0	0.3	3	10	14	0.05	0.5	0.6096436959947877	0.7084543172166181	0.5697492640062066	0.7984080072656413	0.7446455022223316	0.6264363239394268	0.7573876648092401	0.7164812503032542	1.0	0.8	0.0	0.021964303794917695	34
4261	0.033506078693030794	0.012278596576091596	0.012028807522985737	0.943306574899438	-1	0.25	1	0.6	6	0.25	3	0.4375	0.25	7	3	6	1	0	0.5	4	8	14	0.08333333333333333	0.25	0.6299113109651616	0.8458863976966339	0.42761415317778945	0.8840981095120035	0.7064568378749816	0.9468755150732246	0.7642863474645697	0.9006990679591053	1.0	0.5714285714285714	0.0	0.012028807522985737	12
914	0.0067093243904725215	0.0011216461042888167	0.0009350926033597913	0.9915346953011551	-1	0	0	0.3333333333333333	1	1.0	2	1.0	1.0	3	2	0	0	0	0.25	4	1	4	0.0	0	0.4966285280481831	0.7617999908549912	0.9363689586201387	0.9593935733589335	0.1952480967573721	0.6213774201425274	0.9544853436072669	0.8329641843798343	0	0	0.0	0.0009350926033597913	17
1572	0.043797104331469015	0.004382603772006219	0.0018251905351387469	0.9298749311096951	-1	0.25	1	0.4	4	0.6153846153846154	8	0.35714285714285715	0.46153846153846156	7	6	7	1	0	0.8571428571428571	7	6	15	0.058823529411764705	0.2222222222222222	0.6299113109651616	0.8221135374174008	0.42761415317778945	0.8991123867850954	0.6392996846511317	0.9437625167502092	0.8212025603624872	0.898391156633451	1.0	0.8571428571428571	0.0	0.0018251905351387469	33
4121	0.04432268243960247	0.02376236178040324	0.021407717948264973	0.9406448336618525	-1	0.25	1	0.4	4	0.5833333333333334	7	0.4666666666666667	0.4166666666666667	5	5	8	2	0	0.3	3	10	14	0.1	0.5	0.6096436959947877	0.7084543172166181	0.5697492640062066	0.7984080072656413	0.7446455022223316	0.6264363239394268	0.7573876648092401	0.7164812503032542	0.6	0.8	0.0	0.021407717948264973	25
4636	0.04357761123241728	0.02273208714272627	0.021331252442423655	0.9400897313533009	-1	0.25	1	0.4	4	0.5833333333333334	7	0.4666666666666667	0.4166666666666667	5	5	8	2	0	0.3	3	10	14	0.1	0.5	0.6096436959947877	0.7084543172166181	0.5697492640062066	0.7984080072656413	0.7446455022223316	0.6290060084076238	0.7561586748856756	0.7172252390895398	0.6	0.8	0.0	0.021331252442423655	16
3684	0.03917611132535455	0.010555889502421022	0.00290184224085108	0.9062970286033769	-1	0	0	0.25	2	0.7777777777777778	7	0.6111111111111112	0.5555555555555556	5	5	5	2	0	0.2222222222222222	2	9	11	0.14285714285714285	0	0.6299113109651616	0.7701213175127086	0.5475773569856881	0.7923214303961887	0.7446455022223316	0.6568618758332639	0.7339526196487955	0.7437918242173321	0.6	0.8	0.0	0.00290184224085108	8
1436	None	None	None	None	None	0	0	0.3	3	0.6923076923076923	9	0.46875	0.46153846153846156	6	6	8	2	0	0.5	4	8	15	0.1	0.2	0.6096128600737721	0.8388654786502178	0.5281820862647664	0.8666825514986047	0.6928799434739435	0.9151021484498693	0.776762229925712	0.877228843159272	0.5833333333333334	0.8333333333333334	0.0	None	0
1016	0.024138768991326304	0.0028009360437288066	-0.0017442730349885986	0.9596928603898206	-1	0	0	0.25	2	0.8888888888888888	8	0.4074074074074074	0.5555555555555556	6	5	4	4	0	0.3333333333333333	9	3	11	0.36363636363636365	0.2	0.9848678696258784	0.8958792939989548	0.3287843077774609	0.8670235135808626	0.6441975835743705	0.8895262853875147	0.9487181091852095	0.8846975013361147	0.16666666666666666	1.0	0.0	-0.00017442730349885986	3
2160	0.03778990114352958	0.01626146962314561	0.01603146174960415	0.9414527214014079	-1	0	0	0.4	4	0.5384615384615384	7	0.3333333333333333	0.38461538461538464	6	5	8	1	0	0.5555555555555556	5	9	15	0.05263157894736842	0.2	0.5994790525885852	0.8215987947556349	0.5095366506393254	0.8765855138823527	0.6928799434739435	0.9151021484498693	0.776762229925712	0.8760013149024639	1.0	0.8333333333333334	0.0	0.01603146174960415	45
4743	0.04322422672605108	0.024300162712128277	0.02294496338973028	0.9399491332203213	-1	0.25	1	0.4	4	0.5833333333333334	7	0.4666666666666667	0.4166666666666667	5	5	8	1	0	0.3	3	10	14	0.05	0.5	0.6096436959947877	0.7084543172166181	0.5697492640062066	0.7984080072656413	0.7446455022223316	0.6895164980356927	0.7175592346689257	0.7351103996666507	1.0	0.8	0.0	0.02294496338973028	24
2587	0.046854316745817	0.021426400185318228	0.01997083493660138	0.7739133613018854	-1	0	0	0.4	4	0.5384615384615384	7	0.5	0.38461538461538464	7	5	7	1	0	0.3	3	10	15	0.0625	0	0.6096436959947877	0.891798462031451	0.5914591481008613	0.896110456363771	0.6411143847255555	0.9374024376048862	0.8212025603624872	0.9108010691441882	1.0	0.7142857142857143	0.0	0.01997083493660138	75
540	0.0034645489100940973	0.0015132346949039434	0.0005915067327415555	0.9868909559259524	-1	0	0	0.75	3	0.5	2	0.5	0.5	4	2	1	1	0	0.75	4	3	6	0.25	1.0	0.9040734546169752	0.8684582235013494	0.40071927337110724	0.9006738922313067	0.5502759005811713	0.8598337633512222	0.913116571122189	0.8774692520476273	1.0	0.5	0.0	0.0005915067327415555	12
1317	0.03804855881173839	0.016413325519980343	0.01638079177311776	0.9413356579380753	-1	0	0	0.4	4	0.5384615384615384	7	0.3333333333333333	0.38461538461538464	6	5	8	1	0	0.5555555555555556	5	9	15	0.05263157894736842	0.2	0.5994790525885852	0.8215987947556349	0.5095366506393254	0.8765855138823527	0.6928799434739435	0.9151021484498693	0.776762229925712	0.8760013149024639	1.0	0.8333333333333334	0.0	0.01638079177311776	83
436	0.0010973983525462067	0.00025398226085944096	1.2592897334862717e-06	0.9963687395007994	-1	0	0	1.0	1	0	0	1.0	0	1	0	0	0	0	0.5	2	1	2	0.0	0	0	0	0	0	0	0	0	0	0	0	0	1.2592897334862717e-06	16
1765	0.036843388535820386	0.0004761196493860246	0.0004729953805300198	0.9244983467916748	-1	0	0	0.4	4	0.5384615384615384	7	0.3333333333333333	0.38461538461538464	6	5	8	1	0	0.5555555555555556	5	9	15	0.05263157894736842	0.2	0.5890766757565918	0.9153526982441819	0.5095366506393254	0.8784616008909117	0.6990279813593618	0.9184480404112046	0.8233587622499984	0.9055154245077579	1.0	0.6666666666666666	0.0	0.0004729953805300198	7
731	0.0009903594714181009	0.00022171434731862267	0.00022171252481393422	0.9962265485595081	-1	0	0	1.0	1	0	0	1.0	0	1	0	0	0	0	0.5	1	2	2	0.0	0	0	0	0	0	0	0	0	0	0	0	0	0.00022171252481393422	30
1153	0.02634151779502462	0.00039866366699895244	0.0003159097322178756	0.9427308851957876	-1	0	0	0.4	4	0.5384615384615384	7	0.35714285714285715	0.23076923076923078	5	3	9	1	0	0.8571428571428571	6	7	15	0.05	0	0.6299113109651616	0.9416710427863716	0.42761415317778945	0.9101080840561994	0.7832869269165676	0.968578371053908	0.9397236735630893	0.9448836402026232	1.0	0.8	0.0	0.0003159097322178756	1
597	0.001046497082455255	0.0001966999079986418	0.0001966998032430914	0.9965876385830623	-1	0	0	1.0	1	0	0	1.0	0	1	0	0	1	0	0.5	1	2	2	0.3333333333333333	0	0	0	0	0	0	0	0	0	0	0	0	0.0001966998032430914	70
930	0.00652606424174859	0.0011349968981260075	0.0009984167067824327	0.9910183440745227	-1	0	0	0.3333333333333333	1	1.0	2	1.0	1.0	3	2	0	0	0	0.25	4	1	4	0.0	0	0.4966285280481831	0.7617999908549912	0.9363689586201387	0.9593935733589335	0.1906363035768566	0.6699705052824562	0.9552430476552713	0.8425953143731862	0	0	0.0	0.0009984167067824327	73
4343	0.04355147686977279	0.02393347296451156	0.023141039719681317	0.941409641178755	-1	0.25	1	0.4	4	0.5833333333333334	7	0.4666666666666667	0.4166666666666667	5	5	8	1	0	0.3	3	10	14	0.05	0.5	0.6096436959947877	0.7084543172166181	0.5697492640062066	0.7984080072656413	0.7446455022223316	0.6290060084076238	0.7561586748856756	0.7172252390895398	1.0	0.8	0.0	0.023141039719681317	17
1742	0.023044966303922165	0.002336809351140675	0.0001287042771490678	0.9238813435732145	-1	0	0	0.4	4	0.5384615384615384	7	0.5357142857142857	0.3076923076923077	5	4	9	2	0	0.5714285714285714	4	7	15	0.09523809523809523	0.25	0.5893144091823828	0.9151982782167901	0.42761415317778945	0.8980710015276024	0.5146808434158023	0.9529301137594371	0.9045919451716814	0.925594191610088	0.7	0.8	0.0	0.0001287042771490678	9
3935	0.04316468768503424	0.01255797632819277	0.012265742397798419	0.9394004911987862	-1	0	0	0.3	3	0.6923076923076923	9	0.3125	0.5384615384615384	7	7	7	1	0	0.75	8	6	15	0.05555555555555555	0	0.6096436959947877	0.7786628978870975	0.5692872410803428	0.7702382151569203	0.7446455022223316	0.7214474515200304	0.7339526196487955	0.7576307321162652	1.0	0.5714285714285714	0.0	0.012265742397798419	11
4039	0.04405598872938961	0.024794622721087456	0.02216249006223973	0.9405286016062696	-1	0.25	1	0.4	4	0.5833333333333334	7	0.4666666666666667	0.4166666666666667	5	5	8	2	0	0.3	3	10	14	0.1	0.5	0.6096436959947877	0.7084543172166181	0.5697492640062066	0.7984080072656413	0.7446455022223316	0.6264363239394268	0.7573876648092401	0.7164812503032542	0.6	0.8	0.0	0.02216249006223973	30
3413	0.036801146412336394	0.0012253095666736073	-0.0011312848385539758	0.9290160824446444	-1	0	0	0.4	4	0.5384615384615384	7	0.35714285714285715	0.38461538461538464	7	5	7	1	0	0.8571428571428571	6	7	15	0.0625	0	0.6096436959947877	0.9210972735493929	0.5697492640062066	0.9203633735625851	0.32833373718701636	0.9426479685127054	0.86090331697825	0.9287763461326833	1.0	0.8571428571428571	0.0	-0.00011312848385539758	0
384	0.03052926785981825	0.003513672803247337	0.00261911459818947	0.9175758683684441	-1	0	0	0.3	3	0.7692307692307693	10	0.42857142857142855	0.6153846153846154	10	8	4	1	0	0.7142857142857143	7	5	15	0.1	0.3333333333333333	0.6336668796633036	0.8733376303777877	0.3465715246300218	0.9114119119499184	0.49799884593326793	0.9219316486374957	0.8530364738326437	0.904093615691884	1.0	0.1	0.0	0.00261911459818947	1
2218	0.04400200808146887	0.016157269819197382	0.014695697168115576	0.7243964481358061	-1	0.25	1	0.4	4	0.6153846153846154	8	0.375	0.46153846153846156	7	6	7	1	0	0.4	4	10	15	0.058823529411764705	0.4	0.6299113109651616	0.8458863976966339	0.42761415317778945	0.8937177589972573	0.6392996846511317	0.9437625167502092	0.8212025603624872	0.9018034917143769	1.0	0.5714285714285714	0.0	0.014695697168115576	35
259	0.01685659005068154	0.0020421707028184717	0.0011180797445730967	0.9517828204375022	-1	0	0	0.5	4	0.6	6	0.6666666666666666	0.5	8	5	3	1	0	0.2222222222222222	9	2	12	0.14285714285714285	0.2	0.7302867757270665	0.9450329372996813	0.4510640732867165	0.9150567401283595	0.37844227785461565	0.9472091375374742	0.8861611762053532	0.9371969610359663	1.0	0	0.0	0.0011180797445730967	6
4247	0.04425756444814528	0.02528451010031971	0.023865081325323393	0.9406225110314933	-1	0.25	1	0.4	4	0.5833333333333334	7	0.4666666666666667	0.4166666666666667	5	5	8	1	0	0.3	3	10	14	0.05	0.5	0.6096436959947877	0.7084543172166181	0.5697492640062066	0.7984080072656413	0.7640077982045543	0.7687698323245332	0.8180840876687501	0.760461914171605	1.0	0.8	0.0	0.023865081325323393	37
5049	0.026438373227626013	0.0005434626790008734	-8.221909172647197e-05	0.9449579922851539	-1	0.6666666666666666	2	0.75	6	0.2	2	0.5714285714285714	0.2	5	2	6	1	0	0.42857142857142855	3	7	12	0.07692307692307693	0.8	0.6299113109651616	0.9241905259809675	0.42761415317778945	0.8964043225239495	0.6698680628784602	0.9601002866361327	0.8811993809647168	0.9316990712248999	1.0	0.8	0.0	-8.221909172647197e-06	0
2168	0.03812970993712693	0.013011319853516452	0.013007317711479218	0.939062013754923	-1	0.25	1	0.5	5	0.46153846153846156	6	0.5	0.38461538461538464	7	5	7	1	0	0.3	3	10	15	0.0625	0.8	0.6096436959947877	0.891798462031451	0.5168774055990976	0.890156818126171	0.6411143847255555	0.9374024376048862	0.8212025603624872	0.9090969577844921	1.0	0.7142857142857143	0.0	0.013007317711479218	11
2415	0.047174629538453784	0.021570576754728035	0.020780208870610294	0.9413817710582574	-1	0	0	0.4	4	0.5384615384615384	7	0.5	0.38461538461538464	7	5	7	1	0	0.3	3	10	15	0.0625	0	0.6096436959947877	0.891798462031451	0.5697492640062066	0.8909055731296815	0.702457623131519	0.9408319609044433	0.8212025603624872	0.9109441118727554	1.0	0.7142857142857143	0.0	0.020780208870610294	54
3333	0.04494010036652532	0.024280612167647653	0.02276775197755489	0.9408163909206761	-1	0.25	1	0.4	4	0.5833333333333334	7	0.4666666666666667	0.4166666666666667	5	5	8	2	0	0.3	3	10	14	0.1	0.5	0.6096436959947877	0.7084543172166181	0.5697492640062066	0.7984080072656413	0.7446455022223316	0.6264363239394268	0.7573876648092401	0.7164812503032542	0.6	0.8	0.0	0.02276775197755489	32
2197	0.037618718462907555	0.015967590766158602	0.015964798703714367	0.942878502464635	-1	0	0	0.4	4	0.5384615384615384	7	0.3333333333333333	0.38461538461538464	6	5	8	1	0	0.5555555555555556	5	9	15	0.05263157894736842	0.2	0.5994790525885852	0.8215987947556349	0.5095366506393254	0.8765855138823527	0.6928799434739435	0.9151021484498693	0.776762229925712	0.8760013149024639	1.0	0.8333333333333334	0.0	0.015964798703714367	28
2090	0.038254312729791906	0.01471279020288421	0.013370583515845861	0.9411171128797123	-1	0	0	0.4	4	0.5384615384615384	7	0.3333333333333333	0.38461538461538464	6	5	8	1	0	0.5555555555555556	5	9	15	0.05263157894736842	0.2	0.5994790525885852	0.8215987947556349	0.5095366506393254	0.8765855138823527	0.6948795508456748	0.9147625846610954	0.7271768684025576	0.8758432604973507	1.0	0.8333333333333334	0.0	0.013370583515845861	30
772	0.006748689489428136	0.0013356901824936535	0.0011190325387722736	0.9909046356503279	-1	0	0	0.3333333333333333	1	1.0	2	1.0	1.0	3	2	0	0	0	0.25	4	1	4	0.0	0	0.4966285280481831	0.7617999908549912	0.9363689586201387	0.9593935733589335	0.1952480967573721	0.6213774201425274	0.9544853436072669	0.8329641843798343	0	0	0.0	0.0011190325387722736	32
1920	0.03659018546139788	0.006057031165709411	0.0054725509102369445	0.9576725998839216	-1	0	0	0.4	4	0.5384615384615384	7	0.3333333333333333	0.38461538461538464	6	5	8	1	0	0.5555555555555556	5	9	15	0.05263157894736842	0.2	0.5256522196473864	0.8338675162766757	0.5095366506393254	0.8765855138823527	0.6948795508456748	0.9147625846610954	0.7922685547047692	0.8789296350453972	1.0	0.8333333333333334	0.0	0.0054725509102369445	11
3800	0.04587303620469705	0.024566565714231124	0.023731100525610466	0.9412168755878445	-1	0.25	1	0.5	5	0.46153846153846156	6	0.5	0.38461538461538464	6	5	8	1	0	0.3	3	10	15	0.05263157894736842	0.8	0.6197775034799747	0.8174141830462838	0.49868170859199806	0.8655386132244425	0.7235515626769253	0.9169406607236031	0.7910825827296369	0.8722308874441875	1.0	0.8333333333333334	0.0	0.023731100525610466	19
73	None	None	None	None	None	0.25	1	0.5	5	0.6153846153846154	8	0.5	0.46153846153846156	9	6	5	2	0	0.8333333333333334	5	6	15	0.18181818181818182	0.5454545454545454	0.6571998153663893	0.8639840037213977	0.375656507793936	0.9427646243054338	0.6473722516985247	0.9110554987696415	0.8517210752128201	0.910981022469421	0.5555555555555556	0.4444444444444444	0.0	None	0
634	0.000913276082679115	0.00023393570785365663	7.650128569074217e-07	0.9976006479567676	-1	0	0	1.0	2	0.0	0	1.0	0	1	0	1	1	0	0.3333333333333333	3	1	3	0.2	1.0	0	0	0	0	0	0	0	0	0	0	0	7.650128569074217e-07	13
3227	0.03676357875042135	0.0019994082731393673	-0.0010819803730449356	0.8814163573630712	-1	0	0	0.4	4	0.5	6	0.7777777777777778	0.25	5	3	8	2	0	0.2222222222222222	2	9	14	0.1111111111111111	0	0.7729822368290665	0.8772376392044554	0.5914591481008613	0.9144317724198503	0.514178152479331	0.937466278232392	0.8061355114607253	0.9127483469875475	0.6	0.8	0.0	-0.00010819803730449356	4
2541	0.04747470284594439	0.019425001713777604	0.01844669551464161	0.733693991854133	-1	0	0	0.4	4	0.5384615384615384	7	0.5	0.38461538461538464	7	5	7	1	0	0.3	3	10	15	0.0625	0	0.6096436959947877	0.891798462031451	0.5914591481008613	0.896110456363771	0.6411143847255555	0.9374024376048862	0.8212025603624872	0.9108010691441882	1.0	0.7142857142857143	0.0	0.01844669551464161	26
1678	0.032650412380038574	0.002153704912320808	-0.0014355175669750096	0.9446261105828858	-1	0	0	0.4	4	0.5384615384615384	7	0.3	0.46153846153846156	7	6	7	1	0	0.5	5	10	15	0.058823529411764705	0.2	0.6096436959947877	0.884566328497565	0.42761415317778945	0.911800553424641	0.6103395245469204	0.9508463390713258	0.8254944870525738	0.9201858151599033	1.0	0.8571428571428571	0.0	-0.00014355175669750095	2
2420	0.04168524493898279	0.022673958973893703	0.020588148941208837	0.9411170998277545	-1	0	0	0.3	3	0.6923076923076923	9	0.5	0.38461538461538464	5	5	9	3	0	0.3	3	10	15	0.13636363636363635	0	0.6096436959947877	0.7084543172166181	0.5914591481008613	0.8141882551022299	0.7446455022223316	0.6062327094095137	0.7734106584213578	0.7175383123683559	0.2	0.8	0.0	0.020588148941208837	39
1481	0.03789933254496393	0.015223752127439183	0.01522127995941942	0.9418384341993986	-1	0	0	0.4	4	0.5384615384615384	7	0.3333333333333333	0.38461538461538464	6	5	8	1	0	0.5555555555555556	5	9	15	0.05263157894736842	0.2	0.5994790525885852	0.8215987947556349	0.5095366506393254	0.8765855138823527	0.6928799434739435	0.9151021484498693	0.776762229925712	0.8760013149024639	1.0	0.8333333333333334	0.0	0.01522127995941942	40
3106	0.0475905569773327	0.0201782246607448	0.019871637975325675	0.7363167077877395	-1	0	0	0.4	4	0.5384615384615384	7	0.5	0.38461538461538464	7	5	7	1	0	0.3	3	10	15	0.0625	0	0.6096436959947877	0.891798462031451	0.5914591481008613	0.896110456363771	0.6411143847255555	0.9374024376048862	0.8212025603624872	0.9108010691441882	1.0	0.7142857142857143	0.0	0.019871637975325675	32
1562	0.03969801380053346	0.010759869509478952	0.010439220187011404	0.9396816774626445	-1	0	0	0.4	4	0.5384615384615384	7	0.42857142857142855	0.38461538461538464	6	5	8	1	0	0.7142857142857143	5	7	15	0.05263157894736842	0.4444444444444444	0.5994790525885852	0.8215987947556349	0.5095366506393254	0.8765855138823527	0.6928799434739435	0.9151021484498693	0.776762229925712	0.8760013149024639	1.0	0.8333333333333334	0.0	0.010439220187011404	20
1383	0.030074121262087243	0.0013092491177972528	0.001265695392168014	0.922276268978701	-1	0	0	0.4	4	0.5384615384615384	7	0.3333333333333333	0.38461538461538464	5	5	9	1	0	0.5555555555555556	5	9	15	0.045454545454545456	0.2	0.9159914908509401	0.8984776706061697	0.7751954639037522	0.8083503718415543	0.6103395245469204	0.726458472770726	0.7249754552927798	0.8223220162522148	1.0	0.4	0.0	0.001265695392168014	14
701	0.006724508490731973	0.001140978045583803	0.000951024979276539	0.991531022300279	-1	0	0	0.3333333333333333	1	1.0	2	1.0	1.0	3	2	0	0	0	0.25	4	1	4	0.0	0	0.4966285280481831	0.7617999908549912	0.9363689586201387	0.9593935733589335	0.1952480967573721	0.6213774201425274	0.9544853436072669	0.8329641843798343	0	0	0.0	0.000951024979276539	26
4056	0.04315826634278499	0.024491877819681717	0.02178750368884668	0.9418130879700132	-1	0.25	1	0.4	4	0.5833333333333334	7	0.4666666666666667	0.4166666666666667	5	5	8	2	0	0.3	3	10	14	0.1	0.5	0.6096436959947877	0.7084543172166181	0.5697492640062066	0.7984080072656413	0.7446455022223316	0.6264363239394268	0.7573876648092401	0.7164812503032542	0.6	0.8	0.0	0.02178750368884668	27
1133	0.006629270203487436	0.0011306670307327188	0.0009384995936030874	0.9909528908238483	-1	0	0	0.3333333333333333	1	1.0	2	1.0	1.0	3	2	0	0	0	0.25	4	1	4	0.0	0	0.4966285280481831	0.7617999908549912	0.9363689586201387	0.9593935733589335	0.1952480967573721	0.6213774201425274	0.9544853436072669	0.8329641843798343	0	0	0.0	0.0009384995936030874	22
529	0.0010789649021719972	0.00023163259507970175	0.00023162773522306893	0.9964475869039299	-1	0	0	1.0	1	0	0	1.0	0	1	0	0	1	0	0.5	1	2	2	0.3333333333333333	0	0	0	0	0	0	0	0	0	0	0	0	0.00023162773522306893	37
4719	0.04569656598802885	0.02462951271358601	0.023319479908856078	0.9417729689270616	-1	0.25	1	0.4	4	0.5833333333333334	7	0.4666666666666667	0.4166666666666667	5	5	8	1	0	0.3	3	10	14	0.05	0.5	0.6096436959947877	0.7084543172166181	0.5697492640062066	0.7984080072656413	0.7446455022223316	0.6290060084076238	0.7561586748856756	0.7172252390895398	1.0	0.8	0.0	0.023319479908856078	59
4748	0.04418084360863757	0.024975595396064865	0.023839324395181508	0.940979035253689	-1	0.25	1	0.4	4	0.5833333333333334	7	0.4666666666666667	0.4166666666666667	5	5	8	1	0	0.3	3	10	14	0.05	0.5	0.6096436959947877	0.7084543172166181	0.5697492640062066	0.7984080072656413	0.7446455022223316	0.6229719933533052	0.7573876648092401	0.715479634121204	1.0	0.8	0.0	0.023839324395181508	88
4515	0.04470165516011571	0.02432859939149119	0.022728444024937948	0.9407471093240299	-1	0.25	1	0.4	4	0.5833333333333334	7	0.4666666666666667	0.4166666666666667	5	5	8	2	0	0.3	3	10	14	0.1	0.5	0.6096436959947877	0.7084543172166181	0.5697492640062066	0.7984080072656413	0.7446455022223316	0.6264363239394268	0.7573876648092401	0.7164812503032542	0.6	0.8	0.0	0.022728444024937948	24
3621	0.04613476036117687	0.022181644385206777	0.022180906935258708	0.9406233608497014	-1	0.25	1	0.5	5	0.46153846153846156	6	0.5	0.38461538461538464	7	5	7	1	0	0.3	3	10	15	0.0625	0.8	0.6096436959947877	0.891798462031451	0.5697492640062066	0.8909055731296815	0.6451135994690179	0.9370727481401863	0.7293672383898896	0.9091541271671018	1.0	0.7142857142857143	0.0	0.022180906935258708	56
1924	0.039219897705075064	0.0170099041161637	0.016853446144297523	0.9418619209913626	-1	0	0	0.4	4	0.5384615384615384	7	0.3333333333333333	0.38461538461538464	6	5	8	1	0	0.5555555555555556	5	9	15	0.05263157894736842	0.2	0.5994790525885852	0.8823560208319341	0.5095366506393254	0.8765855138823527	0.6928799434739435	0.9151021484498693	0.8280335132652942	0.8926086356694504	1.0	0.8333333333333334	0.0	0.016853446144297523	19
1185	0.03482453099811425	0.013598490431465793	0.011438393633457927	0.9414179345416945	-1	0	0	0.4	4	0.5384615384615384	7	0.5	0.38461538461538464	6	5	8	1	0	0.3	3	10	15	0.05263157894736842	0	0.5994790525885852	0.8215987947556349	0.5095366506393254	0.8784616008909117	0.6928799434739435	0.9151021484498693	0.776762229925712	0.8766319807723952	1.0	0.8333333333333334	0.0	0.011438393633457927	111
2074	0.041711692229418305	0.024112257192074667	0.019082330994341878	0.9410640723917958	-1	0	0	0.3	3	0.6923076923076923	9	0.5	0.38461538461538464	5	5	9	3	0	0.3	3	10	15	0.13636363636363635	0	0.6096436959947877	0.7084543172166181	0.5914591481008613	0.8141882551022299	0.7446455022223316	0.6861828330657659	0.7249754552927798	0.7406263709707579	0.2	0.8	0.0	0.019082330994341878	38
1100	0.0065837150073359135	0.0011451635175457591	0.0009634191679680444	0.9915352845484495	-1	0	0	0.3333333333333333	1	1.0	2	1.0	1.0	3	2	0	0	0	0.25	4	1	4	0.0	0	0.4966285280481831	0.7617999908549912	0.9363689586201387	0.9593935733589335	0.21581425623386058	0.6125972883498433	0.950986626590857	0.8312338502713319	0	0	0.0	0.0009634191679680444	25
3332	0.027147429381433517	0.007446629112351938	0.004037670239526282	0.9364129106723762	-1	0.25	1	0.4	4	0.6153846153846154	8	0.5	0.46153846153846156	7	6	7	1	0	0.3	3	10	15	0.058823529411764705	0.5	0.8276040610980088	0.8485105079022207	0.21030894548541848	0.9275479128055159	0.11398817752692332	0.9519119494782026	0.9606429216808958	0.918290336373938	1.0	1.0	0.0	0.004037670239526282	11
1497	0.03688764842264449	0.015233189203173689	0.014005213845708664	0.9411046279968353	-1	0	0	0.4	4	0.5384615384615384	7	0.3333333333333333	0.38461538461538464	6	5	8	1	0	0.5555555555555556	5	9	15	0.05263157894736842	0.2	0.5994790525885852	0.8215987947556349	0.5095366506393254	0.8765855138823527	0.6928799434739435	0.9151021484498693	0.776762229925712	0.8760013149024639	1.0	0.8333333333333334	0.0	0.014005213845708664	79
1793	0.03831027209201496	0.015249859981891075	0.013054583266692421	0.9412796934659148	-1	0	0	0.4	4	0.5384615384615384	7	0.3333333333333333	0.38461538461538464	6	5	8	1	0	0.5555555555555556	5	9	15	0.05263157894736842	0.2	0.5994790525885852	0.8215987947556349	0.5095366506393254	0.8765855138823527	0.7103443721115331	0.9157493015010759	0.7809786213770594	0.8763036531565542	1.0	0.8333333333333334	0.0	0.013054583266692421	21
2788	0.04737862651012491	0.020824938994054625	0.01902102377492829	0.7883976017977913	-1	0	0	0.4	4	0.5384615384615384	7	0.5	0.38461538461538464	7	5	7	1	0	0.3	3	10	15	0.0625	0	0.6096436959947877	0.891798462031451	0.5914591481008613	0.896110456363771	0.6411143847255555	0.9374024376048862	0.8212025603624872	0.9108010691441882	1.0	0.7142857142857143	0.0	0.01902102377492829	31
2273	0.00886443005747605	7.012378363167777e-05	-7.01178901323395e-05	0.977779871287365	-1	0	0	0.5	5	0.46153846153846156	6	0.5	0.3076923076923077	7	4	7	2	0	0.8333333333333334	6	5	15	0.13333333333333333	0.5	0.8276040610980088	0.9623989365473766	0.21030894548541848	0.9547926934778961	0.11217347745249955	0.5751146730993862	0.9625270453073184	0.9001112045806852	0.5714285714285714	0.7142857142857143	0.0	-7.011789013233949e-06	2
4851	0.042911520065028595	0.02346647111188845	0.022076072804340475	0.9417489501663393	-1	0.25	1	0.4	4	0.5833333333333334	7	0.4666666666666667	0.4166666666666667	5	5	8	1	0	0.3	3	10	14	0.05	0.5	0.6096436959947877	0.7084543172166181	0.5697492640062066	0.7984080072656413	0.7446455022223316	0.6290060084076238	0.7561586748856756	0.7172252390895398	1.0	0.8	0.0	0.022076072804340475	22
2808	0.04733676105220283	0.022611426256139114	0.021845806890793924	0.7558116346426272	-1	0	0	0.4	4	0.5384615384615384	7	0.5	0.38461538461538464	7	5	7	1	0	0.3	3	10	15	0.0625	0	0.6096436959947877	0.891798462031451	0.5914591481008613	0.896110456363771	0.7187085995709052	0.9420090990566827	0.8212025603624872	0.9129794925817443	1.0	0.7142857142857143	0.0	0.021845806890793924	47
2300	0.03832313469796613	0.014241973067299284	0.014173008582014403	0.9427580370937197	-1	0	0	0.4	4	0.5384615384615384	7	0.3333333333333333	0.38461538461538464	6	5	8	1	0	0.5555555555555556	5	9	15	0.05263157894736842	0.2	0.5994790525885852	0.8215987947556349	0.5095366506393254	0.8765855138823527	0.7334917509710421	0.918085774651537	0.7983628751515239	0.8774076458740916	1.0	0.8333333333333334	0.0	0.014173008582014403	34
4765	0.04309433675140829	0.024483677856770227	0.02253397966817331	0.9414343227980492	-1	0.25	1	0.4	4	0.5833333333333334	7	0.4666666666666667	0.4166666666666667	5	5	8	2	0	0.3	3	10	14	0.1	0.5	0.6096436959947877	0.7084543172166181	0.5697492640062066	0.7984080072656413	0.7446455022223316	0.6039988973877836	0.7692147593843871	0.710018259010415	0.6	0.8	0.0	0.02253397966817331	17
4938	0.04368950437205995	0.024874679823678015	0.023301772717982963	0.9410606866303293	-1	0.25	1	0.4	4	0.5833333333333334	7	0.4666666666666667	0.4166666666666667	5	5	8	1	0	0.3	3	10	14	0.05	0.5	0.6096436959947877	0.7084543172166181	0.5697492640062066	0.7984080072656413	0.7446455022223316	0.6229719933533052	0.7573876648092401	0.715479634121204	1.0	0.8	0.0	0.023301772717982963	25
3592	0.046569331643878095	0.02083198689557433	0.020816833662588078	0.7430338754685625	-1	0	0	0.4	4	0.5384615384615384	7	0.5	0.38461538461538464	7	5	7	1	0	0.3	3	10	15	0.0625	0	0.6096436959947877	0.891798462031451	0.5914591481008613	0.896110456363771	0.6451135994690179	0.9372094449617309	0.7293672383898896	0.9107120895219776	1.0	0.7142857142857143	0.0	0.020816833662588078	21
4117	0.04315519061741879	0.023034245244392633	0.0224097977774153	0.9399234704890729	-1	0.25	1	0.4	4	0.5833333333333334	7	0.4666666666666667	0.4166666666666667	5	5	8	1	0	0.3	3	10	14	0.05	0.5	0.6096436959947877	0.7084543172166181	0.5697492640062066	0.7984080072656413	0.7446455022223316	0.6290060084076238	0.7561586748856756	0.7172252390895398	1.0	0.8	0.0	0.0224097977774153	37
4205	1.2013890850777305e-08	1.0553326333489668e-08	-6.994548168736566e-09	0.999997262790035	-1	0	0	0.6666666666666666	2	0.5	1	1.0	0	0	0	3	2	0	1.0	2	2	4	0.2	0	0	0	0	0	0	0	0	0	0	0	0	-0.1	0
1264	0.0034770595991795	0.001378146097212534	0.0013532674007481493	0.9979207017371806	-1	0	0	0.75	3	0.3333333333333333	1	0.625	0.3333333333333333	4	1	0	0	0	0.5	4	2	5	0.0	0.6666666666666666	0.4966285280481831	0.9303735674637124	0.8824545040354238	0.9418165864615086	0.20841946092254604	0.958424930369883	0.8601432669697321	0.9447027715158125	0	0	0.0	0.0013532674007481493	47
1819	0.03868690010548816	0.0033931397184106447	-4.766246413164981e-05	0.9473270052184826	-1	0	0	0.4	4	0.5384615384615384	7	0.3333333333333333	0.38461538461538464	6	5	8	1	0	0.5555555555555556	5	9	15	0.05263157894736842	0.2	0.5890766757565918	0.8341831690612007	0.5095366506393254	0.8791283733825535	0.6928799434739435	0.9151021484498693	0.8002018426262995	0.8800023779547123	1.0	0.8333333333333334	0.0	-4.766246413164982e-06	7
266	0.0009000683041082807	0.00011807773979319563	9.145280512711493e-07	0.9977929651883369	-1	0	0	1.0	2	0.0	0	1.0	0	1	0	1	0	0	0.3333333333333333	3	1	3	0.0	1.0	0	0	0	0	0	0	0	0	0	0	0	9.145280512711493e-07	27
1235	0.03825348979334059	0.014793217013185849	0.013261628720686867	0.9409549179277795	-1	0	0	0.4	4	0.5384615384615384	7	0.3333333333333333	0.38461538461538464	6	5	8	1	0	0.5555555555555556	5	9	15	0.05263157894736842	0.2	0.5994790525885852	0.8215987947556349	0.5095366506393254	0.8765855138823527	0.6928799434739435	0.9151021484498693	0.776762229925712	0.8760013149024639	1.0	0.8333333333333334	0.0	0.013261628720686867	133
3095	0.04748034801048472	0.020246013707137467	0.020220081961990353	0.7338429405051611	-1	0	0	0.4	4	0.5384615384615384	7	0.5	0.38461538461538464	7	5	7	1	0	0.3	3	10	15	0.0625	0	0.6096436959947877	0.891798462031451	0.5914591481008613	0.896110456363771	0.7446455022223316	0.9430460109912792	0.8212025603624872	0.9134851032527611	1.0	0.7142857142857143	0.0	0.020220081961990353	34
3733	0.04390821995275865	0.02282576122163195	0.02207380501380633	0.9399488855610545	-1	0.25	1	0.4	4	0.5833333333333334	7	0.4666666666666667	0.4166666666666667	5	5	8	1	0	0.3	3	10	14	0.05	0.5	0.6096436959947877	0.7084543172166181	0.5697492640062066	0.7984080072656413	0.8005965732010756	0.6704265092484332	0.7573876648092401	0.7293760407620001	1.0	0.8	0.0	0.02207380501380633	32
4986	0.04363828218001349	0.02383837492335215	0.022820628333594065	0.9401349684679396	-1	0.25	1	0.4	4	0.5833333333333334	7	0.4666666666666667	0.4166666666666667	5	5	8	1	0	0.3	3	10	14	0.05	0.5	0.6096436959947877	0.7084543172166181	0.5697492640062066	0.7984080072656413	0.7446455022223316	0.7507614868676411	0.7293672383898896	0.7544175942240403	1.0	0.8	0.0	0.022820628333594065	29
535	0.0017635011976425503	0.0012148786278421758	0.001100883756948813	0.9893461496377168	-1	0	0	0.6666666666666666	2	0.5	1	0.6666666666666666	0.5	2	1	1	3	0	0.6666666666666666	3	2	4	0.6	0	0.6256816502479466	0.5014147005792159	0.34576964914453495	0.8759904960597112	0.4908354303166398	0.7080828838368144	0.758325587924034	0.720897063784375	0.5	0.5	0.0	0.001100883756948813	38
1146	0.005914514000433843	0.00016456593665962576	-0.00014694255108728296	0.9449496415389231	-1	0.5	1	0.5	3	0.5	3	0.4444444444444444	0.5	5	3	2	0	0	0.5	3	6	8	0.0	1.0	0.8276040610980088	0.8945224467280596	0.8061135166307754	0.9670066633457775	0.17468193728088366	0.9256785802684704	0.9593609209239257	0.9357924650556724	0	0	0.0	-1.4694255108728296e-05	2
2022	0.046163619457431575	0.018311904670825697	0.015561682822740874	0.7242063663651435	-1	0	0	0.4	4	0.5384615384615384	7	0.5	0.38461538461538464	6	5	8	1	0	0.3	3	10	15	0.05263157894736842	0	0.6197775034799747	0.8174141830462838	0.5095366506393254	0.8765855138823527	0.7103443721115331	0.9157493015010759	0.7809786213770594	0.875277792815315	1.0	0.5	0.0	0.015561682822740874	14
4720	0.0441907866183225	0.018326732203853908	0.0050112581377321835	0.9409521094304987	-1	0.25	1	0.4	4	0.5833333333333334	7	0.4666666666666667	0.4166666666666667	5	5	8	2	0	0.3	3	10	14	0.1	0.5	0.6096436959947877	0.7084543172166181	0.5258517667346816	0.772569291081929	0.7446455022223316	0.7428537605516509	0.7072002477463407	0.742156323474847	0.6	0.8	0.0	0.0050112581377321835	9
1628	0.03571574542500828	0.004236419071342862	-0.002578182573637837	0.946616344932446	-1	0	0	0.4	4	0.5384615384615384	7	0.4166666666666667	0.38461538461538464	6	5	8	1	0	1.0	6	6	15	0.05263157894736842	0.6666666666666666	0.6197775034799747	0.8267806969343741	0.5095366506393254	0.8765855138823527	0.6948795508456748	0.9117300868973957	0.7601886913141649	0.8757520489409181	1.0	0.5	0.0	-0.0002578182573637837	6
2753	None	None	None	None	None	0	0	0.5714285714285714	4	0.375	3	1.0	0.25	4	2	5	2	0	0.4	2	5	10	0.16666666666666666	0	0.3802857906552432	0.9194542540701209	0.6198315170108022	0.8994565408063641	0.4096882356882242	0.9403326542104323	0.9185672491891551	0.9213767448388349	0.625	1.0	0.0	None	0
176	0.00682103786879884	0.0011157839887529824	0.0009147404715424488	0.9914436394149149	-1	0	0	0.3333333333333333	1	1.0	2	1.0	1.0	3	2	0	0	0	0.25	4	1	4	0.0	0	0.4966285280481831	0.7617999908549912	0.9363689586201387	0.9593935733589335	0.1952480967573721	0.6213774201425274	0.9544853436072669	0.8329641843798343	0	0	0.0	0.0009147404715424488	18
2097	0.030480297343731637	0.0018910881471905752	0.001102308584591896	0.9263549757844804	-1	0	0	0.4	4	0.5384615384615384	7	0.3125	0.38461538461538464	6	5	8	1	0	0.75	8	6	15	0.05263157894736842	0.2	0.5890766757565918	0.9153526982441819	0.5095366506393254	0.8784616008909117	0.7767694682253907	0.924211203666323	0.8233587622499984	0.9077597168735295	1.0	0.6666666666666666	0.0	0.001102308584591896	2
4243	0.04497079329354758	0.023484019631818384	0.02317298798572406	0.9405371675039972	-1	0.25	1	0.4	4	0.5833333333333334	7	0.4666666666666667	0.4166666666666667	5	5	8	1	0	0.3	3	10	14	0.05	0.5	0.6096436959947877	0.7084543172166181	0.5697492640062066	0.7984080072656413	0.7446455022223316	0.6290060084076238	0.7561586748856756	0.7172252390895398	1.0	0.8	0.0	0.02317298798572406	74
1202	0.003088781514818827	0.001758703188329986	0.001336135600187197	0.997645510824403	-1	0	0	0.5	1	1.0	1	1.0	1.0	2	1	0	1	0	0.3333333333333333	3	1	3	0.3333333333333333	0	0.37331900348360625	0.7743598554629506	0.709247163924562	0.9064651038923607	0.2363190835152989	0.6493928451707299	0.8870780329406257	0.7979549664067411	1.0	0	0.0	0.001336135600187197	42
1349	0.008222411044463604	0.000652040258358076	0.0003886095112705556	0.9873023756282794	-1	0	0	0.25	1	1.0	3	1.0	1.0	4	3	0	0	0	0.2	5	1	5	0.0	0	0.4966285280481831	0.932646375833935	0.6009484328048807	0.9706224094035814	0.18265912042887011	0.6360587865406185	0.9565337691344168	0.9027380410987385	0	0	0.0	0.0003886095112705556	19
1296	0.008430439526853437	0.0003944895737880287	0.0002171570879039726	0.9438680804246874	-1	0.5	1	0.5	3	0.5714285714285714	4	0.45	0.42857142857142855	5	3	3	1	0	0.8	4	5	9	0.125	0.5	0.8276040610980088	0.8945224467280596	0.8061135166307754	0.9663632183690103	0.17468193728088366	0.9256785802684704	0.9656325343606847	0.9353911329255276	1.0	0.8	0.0	0.0002171570879039726	8
1850	0.03789351356296004	0.014737208947452179	0.013632513396206131	0.9412012551173532	-1	0	0	0.4	4	0.5384615384615384	7	0.3333333333333333	0.38461538461538464	6	5	8	1	0	0.5555555555555556	5	9	15	0.05263157894736842	0.2	0.5994790525885852	0.8215987947556349	0.5095366506393254	0.8765855138823527	0.6928799434739435	0.9151021484498693	0.776762229925712	0.8760013149024639	1.0	0.8333333333333334	0.0	0.013632513396206131	30
2427	0.03596265926521295	0.012967154520539355	0.011977860176957246	0.9419624449622073	-1	0	0	0.4	4	0.5384615384615384	7	0.3333333333333333	0.38461538461538464	6	5	8	1	0	0.5555555555555556	5	9	15	0.05263157894736842	0.2	0.5994790525885852	0.8215987947556349	0.5095366506393254	0.8809224558705532	0.7382317288050848	0.918108757261634	0.7927026505127823	0.8788706308217238	1.0	0.8333333333333334	0.0	0.011977860176957246	17
2400	None	None	None	None	None	0	0	0.3	3	0.6923076923076923	9	0.5	0.5384615384615384	8	7	6	1	0	0.8333333333333334	5	6	15	0.06666666666666667	0	0.7219829582142943	0.8449204433496597	0.42761415317778945	0.9034424263238031	0.6220699289065559	0.9523269471905135	0.8233587622499984	0.909590056251324	1.0	0.75	0.0	None	0
1297	0.037795952582817434	0.016494970504106168	0.016455704243720115	0.9414530590109271	-1	0	0	0.4	4	0.5384615384615384	7	0.3333333333333333	0.38461538461538464	6	5	8	1	0	0.5555555555555556	5	9	15	0.05263157894736842	0.2	0.5994790525885852	0.8215987947556349	0.5095366506393254	0.8765855138823527	0.6928799434739435	0.9151021484498693	0.776762229925712	0.8760013149024639	1.0	0.8333333333333334	0.0	0.016455704243720115	57
96	3.356977165868799e-06	6.632060516123289e-08	6.597544107062377e-08	0.9999989634469706	-1	0	0	1.0	1	0	0	1.0	0	1	0	0	1	0	0.5	2	1	2	0.3333333333333333	0	0	0	0	0	0	0	0	0	0	0	0	6.597544107062377e-08	28
3083	0.04855468017832346	0.019352533930398257	0.019352176422507753	0.7241972750625094	-1	0	0	0.4	4	0.5384615384615384	7	0.5	0.38461538461538464	7	5	7	1	0	0.3	3	10	15	0.0625	0	0.6096436959947877	0.891798462031451	0.5914591481008613	0.896110456363771	0.6103395245469204	0.9253225248869994	0.7686868627004495	0.9055365470857222	1.0	0.7142857142857143	0.0	0.019352176422507753	25
2674	0.04774173055553381	0.020726577729475934	0.020608508640048658	0.7406401823351373	-1	0	0	0.4	4	0.5384615384615384	7	0.5	0.38461538461538464	7	5	7	1	0	0.3	3	10	15	0.0625	0	0.6096436959947877	0.891798462031451	0.5914591481008613	0.896110456363771	0.6451135994690179	0.9372094449617309	0.7293672383898896	0.9107120895219776	1.0	0.7142857142857143	0.0	0.020608508640048658	58
2655	0.03528856148947897	0.005973743917051234	0.005749041823023372	0.9328902454384984	-1	0	0	0.4	4	0.5384615384615384	7	0.26785714285714285	0.46153846153846156	9	6	5	1	0	0.875	7	8	15	0.09090909090909091	0	0.5893144091823828	0.8626820505358618	0.5471153340598243	0.8744083073800858	0.7227515623295064	0.7769945770505955	0.7293672383898896	0.8423075498882903	1.0	0.6666666666666666	0.0	0.005749041823023372	8
1469	None	None	None	None	None	0	0	0.3	3	0.6923076923076923	9	0.5357142857142857	0.38461538461538464	6	5	8	1	0	0.5714285714285714	4	7	15	0.05263157894736842	0.2	0.5994790525885852	0.8215987947556349	0.5095366506393254	0.8765855138823527	0.6928799434739435	0.9151021484498693	0.776762229925712	0.8760013149024639	1.0	0.8333333333333334	0.0	None	0
4442	0.04291506946134011	0.02407531595273013	0.02174554365418209	0.9417453321662204	-1	0.25	1	0.4	4	0.5833333333333334	7	0.4666666666666667	0.4166666666666667	5	5	8	1	0	0.3	3	10	14	0.05	0.5	0.6096436959947877	0.7084543172166181	0.5697492640062066	0.7984080072656413	0.7446455022223316	0.6264363239394268	0.7573876648092401	0.7164812503032542	1.0	0.8	0.0	0.02174554365418209	23
4655	0.04323667994827164	0.02429560533421523	0.023470564828661573	0.9413837866941064	-1	0.25	1	0.4	4	0.5833333333333334	7	0.4666666666666667	0.4166666666666667	5	5	8	1	0	0.3	3	10	14	0.05	0.5	0.6096436959947877	0.7084543172166181	0.5697492640062066	0.7984080072656413	0.7446455022223316	0.6290060084076238	0.7561586748856756	0.7172252390895398	1.0	0.6	0.0	0.023470564828661573	57
2875	0.03894440105620645	0.006285158708371859	0.00045587871807949176	0.7100502129329966	-1	0	0	0.5	5	0.38461538461538464	5	0.8333333333333334	0.23076923076923078	6	3	8	2	0	0.2222222222222222	2	9	15	0.11764705882352941	0	0.759458513754968	0.8645468924713482	0.4086745403712534	0.9074386523543316	0.3621638510369219	0.9421291156936478	0.8825155571085085	0.9095994590839909	0.5833333333333333	0.8333333333333334	0.0	0.00045587871807949176	6
4400	0.04478893583917252	0.025252570906308936	0.022823455678327317	0.9416070971678917	-1	0.25	1	0.4	4	0.5833333333333334	7	0.4666666666666667	0.4166666666666667	5	5	8	2	0	0.3	3	10	14	0.1	0.5	0.6096436959947877	0.7084543172166181	0.5697492640062066	0.7984080072656413	0.8005965732010756	0.7336100643598469	0.7411609950561663	0.7488383586133639	0.6	0.8	0.0	0.022823455678327317	26
2477	0.04311967961585638	0.006934381883637819	-0.006661283881589825	0.94062556584015	-1	0	0	0.4	4	0.5384615384615384	7	0.5	0.38461538461538464	6	5	8	1	0	0.3	3	10	15	0.05263157894736842	0	0.6197775034799747	0.8174141830462838	0.46713450997963746	0.8373924481105486	0.8005965732010756	0.9309274559994402	0.7899496036058908	0.8713521777214253	1.0	0.8333333333333334	0.0	-0.0006661283881589825	1
3096	0.047980676039970124	0.020793592078798925	0.02063065324707715	0.7433808798527005	-1	0	0	0.4	4	0.5384615384615384	7	0.5	0.38461538461538464	7	5	7	1	0	0.3	3	10	15	0.0625	0	0.6096436959947877	0.891798462031451	0.5914591481008613	0.896110456363771	0.7223379997197527	0.9422125197118227	0.8212025603624872	0.9130782192304135	1.0	0.7142857142857143	0.0	0.02063065324707715	34
2922	0.0435218131814799	0.018528193539104967	0.01686809481328863	0.8292742222398	-1	0.25	1	0.5	5	0.46153846153846156	6	0.5	0.38461538461538464	7	5	7	1	0	0.3	3	10	15	0.0625	0.8	0.6096436959947877	0.891798462031451	0.5914591481008613	0.896110456363771	0.6103395245469204	0.9416437617693864	0.8212025603624872	0.9128027428395272	1.0	0.7142857142857143	0.0	0.01686809481328863	16
4710	0.04416485964490432	0.02569504212537273	0.021221504712479567	0.9411692871628032	-1	0.25	1	0.4	4	0.5833333333333334	7	0.4666666666666667	0.4166666666666667	5	5	8	2	0	0.3	3	10	14	0.1	0.5	0.6096436959947877	0.7084543172166181	0.5697492640062066	0.7984080072656413	0.7446455022223316	0.6921520346745283	0.7159407879356517	0.7359105685036648	0.6	0.4	0.0	0.021221504712479567	17
4995	0.03777850795697255	0.009026541998693845	0.005853540791468985	0.9074942514692146	-1	0	0	0.25	2	0.7777777777777778	7	0.6111111111111112	0.5555555555555556	5	5	5	1	0	0.2222222222222222	2	9	11	0.07142857142857142	0	0.6299113109651616	0.7701213175127086	0.5475773569856881	0.7923214303961887	0.8005965732010756	0.7576986094714785	0.6918390947493475	0.7737062649249398	1.0	0.8	0.0	0.005853540791468985	13
1873	0.04505664991139377	0.016143553027488915	0.013127441484685528	0.8074502202661832	-1	0.25	1	0.5	5	0.46153846153846156	6	0.5	0.38461538461538464	6	5	8	1	0	0.3	3	10	15	0.05263157894736842	0.8	0.6197775034799747	0.8174141830462838	0.5095366506393254	0.8765855138823527	0.6948795508456748	0.9147625846610954	0.7271768684025576	0.8748141274035007	1.0	0.8333333333333334	0.0	0.013127441484685528	25
1900	0.03768662051917596	0.014078992060828271	0.011294564732006912	0.941396934646475	-1	0	0	0.4	4	0.5384615384615384	7	0.3333333333333333	0.38461538461538464	6	5	8	1	0	0.5555555555555556	5	9	15	0.05263157894736842	0.2	0.5994790525885852	0.8215987947556349	0.5095366506393254	0.8765855138823527	0.7103443721115331	0.9157493015010759	0.7809786213770594	0.8763036531565542	1.0	0.5	0.0	0.011294564732006912	16
4715	0.03953151946493382	0.020065299972629763	0.019616231633224717	0.9421997889375722	-1	0.5	2	0.6	6	0.38461538461538464	5	0.5	0.3076923076923077	5	4	9	1	0	0.3	3	10	15	0.047619047619047616	0.8	0.6096436959947877	0.837799029349837	0.5697492640062066	0.8799108316293935	0.702457623131519	0.9247200837412979	0.7573876648092401	0.8856713368500618	1.0	0.8	0.0	0.019616231633224717	15
1169	0.0041160381906195365	0.0016297757752086377	0.001559485338360476	0.9979436274959651	-1	0	0	0.6666666666666666	2	0.5	1	0.6666666666666666	0.5	3	1	0	0	0	0.6666666666666666	3	2	4	0.0	0	0.4966285280481831	0.7617999908549912	0.9363689586201387	0.9593935733589335	0.1906363035768566	0.6556049525798066	0.9552430476552713	0.839732505240184	0	0	0.0	0.001559485338360476	31
4281	0.037790672786572964	0.0043858498861175255	0.003638180221065378	0.9465242870629893	-1	0.25	1	0.4	4	0.5833333333333334	7	0.4666666666666667	0.4166666666666667	5	5	8	2	0	0.3	3	10	14	0.1	0.5	0.6299113109651616	0.742505856729754	0.5697492640062066	0.8011538256963092	0.7446455022223316	0.6264363239394268	0.7573876648092401	0.7290559151063958	0.6	0.4	0.0	0.003638180221065378	5
1430	0.0049912651421127364	0.000753009514249243	0.0007522154585621925	0.9496159045189223	-1	0	0	0.5	2	0.5	2	0.6	0.5	4	2	1	0	0	0.4	2	5	6	0.0	0	0.7063100094495616	0.9028420372086462	0.9142700247253546	0.7143898835867044	0.4823644427807432	0.9611531240268586	0.8777317557209574	0.8926569195284815	0	0	0.0	0.0007522154585621925	20
3133	0.04685133972749843	0.012431607250264627	0.00824229083418096	0.8256056749674368	-1	0	0	0.3	3	0.6923076923076923	9	0.5	0.46153846153846156	7	6	7	1	0	0.3	3	10	15	0.058823529411764705	0.25	0.6299113109651616	0.8221135374174008	0.42761415317778945	0.8991123867850954	0.7205232996453289	0.9482260105851691	0.8212025603624872	0.9010202958742367	1.0	0.8571428571428571	0.0	0.00824229083418096	5
4225	0.0439029470443524	0.02445217409332263	0.022588714151294816	0.9415812026026742	-1	0.25	1	0.4	4	0.5833333333333334	7	0.4666666666666667	0.4166666666666667	5	5	8	2	0	0.3	3	10	14	0.1	0.5	0.6096436959947877	0.7084543172166181	0.5697492640062066	0.7984080072656413	0.7446455022223316	0.6290060084076238	0.7561586748856756	0.7172252390895398	0.6	0.8	0.0	0.022588714151294816	12
4609	0.042481082958773564	0.023667686552375868	0.022230812326813384	0.9401225601724352	-1	0.25	1	0.4	4	0.5833333333333334	7	0.4666666666666667	0.4166666666666667	5	5	8	1	0	0.3	3	10	14	0.05	0.5	0.6096436959947877	0.7084543172166181	0.5697492640062066	0.7984080072656413	0.7446455022223316	0.6264363239394268	0.7573876648092401	0.7164812503032542	1.0	0.8	0.0	0.022230812326813384	22
477	0.006705107808807234	0.001121025235313517	0.0009345373743515075	0.9915659731780843	-1	0	0	0.3333333333333333	1	1.0	2	1.0	1.0	3	2	0	0	0	0.25	4	1	4	0.0	0	0.4966285280481831	0.7617999908549912	0.9363689586201387	0.9593935733589335	0.1952480967573721	0.6213774201425274	0.9544853436072669	0.8329641843798343	0	0	0.0	0.0009345373743515075	41
4509	0.04331719003980813	0.024217921873371937	0.023078920125883154	0.9402351574921342	-1	0.25	1	0.4	4	0.5833333333333334	7	0.4666666666666667	0.4166666666666667	5	5	8	1	0	0.3	3	10	14	0.05	0.5	0.6096436959947877	0.7084543172166181	0.5697492640062066	0.7984080072656413	0.7640077982045543	0.7687698323245332	0.8180840876687501	0.760461914171605	1.0	0.8	0.0	0.023078920125883154	34
1531	0.0049266132133602425	0.00045192971888274175	0.00045118580088938844	0.9494085530087097	-1	0	0	0.5	2	0.5	2	0.6	0.5	4	2	1	0	0	0.4	2	5	6	0.0	0	0.7063100094495616	0.9028420372086462	0.9737172864209642	0.6885308848288207	0.4823644427807432	0.9633744696503973	0.8777317557209574	0.8906491153101553	0	0	0.0	0.00045118580088938844	12
993	0.0064088476488687604	0.001570005288490977	0.000709293396582127	0.9817904206184913	-1	0	0	0.25	1	1.0	3	1.0	1.0	4	3	0	0	0	0.2	5	1	5	0.0	0	0.4966285280481831	0.9303735674637124	0.8824545040354238	0.9418165864615086	0.24660216325354312	0.9507878963482942	0.8585057385454387	0.941545161443176	0	0	0.0	0.000709293396582127	16
1956	0.03730079732839827	0.006243985665319194	0.005631974936832717	0.9412388977772501	-1	0	0	0.4	4	0.5384615384615384	7	0.3333333333333333	0.38461538461538464	6	5	8	1	0	0.5555555555555556	5	9	15	0.05263157894736842	0.2	0.5994790525885852	0.8215987947556349	0.4722457793884435	0.8598187332675131	0.6928799434739435	0.9151021484498693	0.7687212417003839	0.8705912361953637	1.0	0.8333333333333334	0.0	0.005631974936832717	12
2125	0.03586284660811519	0.012351043716045193	0.012157870932798912	0.9186862155002259	-1	0.25	1	0.4	4	0.6153846153846154	8	0.375	0.46153846153846156	7	6	7	1	0	0.4	4	10	15	0.058823529411764705	0.4	0.6709836795995221	0.794857301347506	0.42761415317778945	0.8937177589972573	0.6451135994690179	0.9435188005346894	0.7293672383898896	0.8908855869204213	1.0	0.8571428571428571	0.0	0.012157870932798912	19
329	2.3957528365428617e-06	4.607896533467164e-09	3.352561655386579e-09	0.9999984075229206	-1	0	0	1.0	2	0.0	0	0.75	0	1	0	1	0	0	1.0	2	2	3	0.0	0	0	0	0	0	0	0	0	0	0	0	0	3.352561655386579e-09	19
4923	0.04448068802132563	0.023586467237648442	0.022446015124030015	0.9402240583095605	-1	0.25	1	0.4	4	0.5833333333333334	7	0.4666666666666667	0.4166666666666667	5	5	8	2	0	0.3	3	10	14	0.1	0.5	0.6096436959947877	0.7084543172166181	0.5697492640062066	0.7984080072656413	0.8005965732010756	0.7335376914594878	0.7561586748856756	0.7488151425383954	0.6	0.8	0.0	0.022446015124030015	24
4100	0.04296161154316509	0.02525428724372749	0.022497951223981277	0.9415961543738447	-1	0.25	1	0.4	4	0.5833333333333334	7	0.4666666666666667	0.4166666666666667	5	5	8	1	0	0.3	3	10	14	0.05	0.5	0.6096436959947877	0.7084543172166181	0.5697492640062066	0.7984080072656413	0.7446455022223316	0.6229719933533052	0.7573876648092401	0.715479634121204	1.0	0.8	0.0	0.022497951223981277	30
3651	0.04676848138090565	0.023241525583902366	0.023192024853577006	0.9414718707451845	-1	0.25	1	0.5	5	0.46153846153846156	6	0.5	0.38461538461538464	7	5	7	1	0	0.3	3	10	15	0.0625	0.8	0.6096436959947877	0.891798462031451	0.5697492640062066	0.8909055731296815	0.6988282229826716	0.9406444180045569	0.8212025603624872	0.9108531015778895	1.0	0.7142857142857143	0.0	0.023192024853577006	23
3017	0.04759120811238554	0.022266202326517673	0.02193864463124522	0.9412384025307357	-1	0	0	0.4	4	0.5384615384615384	7	0.5	0.38461538461538464	7	5	7	1	0	0.3	3	10	15	0.0625	0	0.6096436959947877	0.891798462031451	0.5697492640062066	0.8909055731296815	0.702457623131519	0.9408319609044433	0.8212025603624872	0.9109441118727554	1.0	0.7142857142857143	0.0	0.02193864463124522	21
3318	None	None	None	None	None	0	0	0.375	3	0.6	6	0.6	0.3	5	3	6	0	0	0.8	5	4	12	0.0	0	0.5825962498465906	0.9618881353819034	0.58486822823657	0.9446724330610351	0.1976431793179557	0.9501147874559791	0.866979277558767	0.9527664737225088	0	0	0.0	None	0
166	0.04476174437877283	0.002610848670118569	0.0023719584588704364	0.9529174474794851	-1	0	0	0.2	2	0.9230769230769231	12	0.2777777777777778	0.6923076923076923	11	9	3	2	0	0.6666666666666666	9	6	15	0.25	0	0.5482420405480222	0.8930023254560813	0.5932569970146686	0.8832686710995606	0.7227515623295064	0.9375922533951766	0.8212025603624872	0.9076316383404407	0.5909090909090909	0.5454545454545454	0.0	0.0023719584588704364	32
668	0.0065175920451712435	0.0012274338073062236	0.00100738672789086	0.9909250050445213	-1	0	0	0.3333333333333333	1	1.0	2	1.0	1.0	3	2	0	0	0	0.25	4	1	4	0.0	0	0.4966285280481831	0.7617999908549912	0.9363689586201387	0.9593935733589335	0.1952480967573721	0.6213774201425274	0.9544853436072669	0.8329641843798343	0	0	0.0	0.00100738672789086	29
4556	0.02873035904044839	0.001146636974890373	0.0004259969574990161	0.9505082016162867	-1	0.6666666666666666	2	0.625	5	0.4	4	0.5	0.3	5	3	6	2	0	0.375	3	8	12	0.14285714285714285	1.0	0.6299113109651616	0.8507447126036877	0.5697492640062066	0.8811614391510426	0.702457623131519	0.9308404898808706	0.7523975191061908	0.8923077756813287	0.6	0.6	0.0	0.0004259969574990161	1
3250	0.024809280663867228	0.0003218053630535712	-0.0003209719935060756	0.9538028768709115	-1	0.25	1	0.5	5	0.46153846153846156	6	0.5357142857142857	0.23076923076923078	5	3	9	1	0	0.5714285714285714	7	4	15	0.05	0	0.8276040610980088	0.9501997454510585	0.21030894548541848	0.9257837162250504	0.11217347745249955	0.9515093934055111	0.9606429216808958	0.9435518897245426	1.0	0.8	0.0	-3.209719935060756e-05	4
394	0.024347478883661008	0.0037963039170749438	0.003192866782417635	0.9639813514711996	-1	0	0	0.4444444444444444	4	0.5454545454545454	6	0.3611111111111111	0.45454545454545453	7	5	5	2	0	0.4444444444444444	9	4	13	0.16666666666666666	0.5	0.5500344547595991	0.9158087028317133	0.16007423275145857	0.9047730594665717	0.8863397120655939	0.9565991790808608	0.9342282322411402	0.9293675375430709	0.5714285714285714	0.14285714285714285	0.0	0.003192866782417635	10
4182	0.04360356852884386	0.024255493291881383	0.022450212932638908	0.9412076038018949	-1	0.25	1	0.4	4	0.5833333333333334	7	0.4666666666666667	0.4166666666666667	5	5	8	2	0	0.3	3	10	14	0.1	0.5	0.6096436959947877	0.7084543172166181	0.5697492640062066	0.7984080072656413	0.7658224982789781	0.7664715901793594	0.8192045813031268	0.7596787177906557	0.6	0.6	0.0	0.022450212932638908	25
3029	0.0469663894460395	0.022844335746996642	0.02202033866236589	0.9408403168378844	-1	0	0	0.3	3	0.6923076923076923	9	0.5	0.38461538461538464	5	5	9	3	0	0.3	3	10	15	0.13636363636363635	0	0.6096436959947877	0.7084543172166181	0.5697492640062066	0.7984080072656413	0.7446455022223316	0.6264363239394268	0.7573876648092401	0.7164812503032542	0.2	0.8	0.0	0.02202033866236589	21
532	0.001053751011199995	0.00023181622091104762	0.00023181136682208142	0.9964570232403342	-1	0	0	1.0	1	0	0	1.0	0	1	0	0	1	0	0.5	1	2	2	0.3333333333333333	0	0	0	0	0	0	0	0	0	0	0	0	0.00023181136682208142	42
4249	0.044361979558142695	0.024471905310995253	0.024269538770241503	0.9401098504850116	-1	0	0	0.3333333333333333	3	0.6363636363636364	7	0.65	0.45454545454545453	5	5	7	2	0	0.2	2	10	13	0.1111111111111111	0	0.6096436959947877	0.7084543172166181	0.5697492640062066	0.7984080072656413	0.7446455022223316	0.6264363239394268	0.7573876648092401	0.7164812503032542	0.6	0.8	0.0	0.024269538770241503	18
229	0.0034008730388665562	0.00029595823349090107	1.3321134049921488e-05	0.9764792246730767	-1	0	0	0.5	2	0.75	3	0.6	0.75	5	3	0	0	0	0.4	2	5	6	0.0	0	0.6440706055936334	0.8731286724548794	0.5064004854809031	0.8839644438101284	0.8508845262220006	0.9318006772239001	0.9046653666393566	0.8994719732918377	0	0	0.0	1.3321134049921488e-05	8
3794	0.05228267898258271	0.00424462113146005	0.002239023894596701	0.9311134627536772	-1	0	0	0.3	3	0.6923076923076923	9	0.3	0.5384615384615384	9	7	5	1	0	0.5	5	10	15	0.08333333333333333	0.4	0.6299113109651616	0.9054871598207	0.42761415317778945	0.9175261935267945	0.6085248244724967	0.9529433350113835	0.8212025603624872	0.928178947538594	1.0	0.7777777777777778	0.0	0.002239023894596701	8
742	0.0010034583529358139	0.00010611989683617408	0.00010611407954756153	0.9959381077749098	-1	0	0	1.0	1	0	0	1.0	0	1	0	0	0	0	0.5	1	2	2	0.0	0	0	0	0	0	0	0	0	0	0	0	0	0.00010611407954756153	16
386	0.006307956659310419	0.0014648328090475357	-0.001257764890616997	0.9903446910515443	-1	0	0	0.5	2	0.6666666666666666	2	0.625	0.6666666666666666	4	2	0	0	0	0.5	2	4	5	0.0	0	0.6085439094471093	0.8189058894937403	0.5056518521370184	0.9467347358280489	0.7506248418507908	0.9595524252827564	0.9140773447035428	0.9253744626175205	0	0	0.0	-0.0001257764890616997	1
3891	0.034509984442618415	0.000541393174347539	0.0005406226870370996	0.9286299279148993	-1	0.5	2	0.6	6	0.38461538461538464	5	0.375	0.3076923076923077	6	4	8	0	0	0.625	5	8	15	0.0	0.25	0.5890766757565918	0.8498726326119919	0.517327144217439	0.8663806920040661	0.6948795508456748	0.8936573773901509	0.7034752834515646	0.8710786177856015	0	0	0.0	0.0005406226870370996	1
4628	0.040778657042728136	0.022024829273592336	0.02172544721826554	0.9417571983454504	-1	0.3333333333333333	1	0.4444444444444444	4	0.5454545454545454	6	0.43333333333333335	0.45454545454545453	5	5	7	1	0	0.3	3	10	13	0.05555555555555555	0.6666666666666666	0.6096436959947877	0.7084543172166181	0.5697492640062066	0.7984080072656413	0.7446455022223316	0.6290060084076238	0.7561586748856756	0.7172252390895398	1.0	0.8	0.0	0.02172544721826554	20
2241	0.0344835000896951	0.005238918022786997	-0.0003343273240438992	0.937762420117072	-1	0	0	0.3	3	0.6923076923076923	9	0.375	0.46153846153846156	7	6	7	1	0	0.625	5	8	15	0.058823529411764705	0	0.6709836795995221	0.8247653639677334	0.42761415317778945	0.8991123867850954	0.7446455022223316	0.9501075414910093	0.8212025603624872	0.902708942158446	1.0	0.7142857142857143	0.0	-3.343273240438992e-05	7
1841	None	None	None	None	None	0.25	1	0.6	6	0.38461538461538464	5	0.5	0.23076923076923078	7	3	7	2	0	0.8333333333333334	6	5	15	0.14285714285714285	0.4	0.8276040610980088	0.9370737745644275	0.21030894548541848	0.9186062946572624	0.11217347745249955	0.5676470119067984	0.9719103895479733	0.8580115727335058	0.9285714285714286	0.8571428571428571	0.2066408572184012	None	0
4315	0.044239600243978335	0.023574961898599325	0.02316781979089671	0.9407347409118416	-1	0.25	1	0.4	4	0.5833333333333334	7	0.4666666666666667	0.4166666666666667	5	5	8	1	0	0.3	3	10	14	0.05	0.5	0.6096436959947877	0.7084543172166181	0.5697492640062066	0.7984080072656413	0.7446455022223316	0.6290060084076238	0.7561586748856756	0.7172252390895398	1.0	0.4	0.0	0.02316781979089671	53
1603	0.03779220168967537	0.015936407385267085	0.015931443500557547	0.9426443693857149	-1	0	0	0.4	4	0.5384615384615384	7	0.3333333333333333	0.38461538461538464	6	5	8	1	0	0.5555555555555556	5	9	15	0.05263157894736842	0.2	0.5994790525885852	0.8215987947556349	0.5095366506393254	0.8765855138823527	0.6928799434739435	0.9151021484498693	0.776762229925712	0.8760013149024639	1.0	0.8333333333333334	0.0	0.015931443500557547	22
41	0.006735937395442214	0.0019116451545550849	-0.00036102164171022787	0.967170801389284	-1	0	0	0.4	2	0.8	4	0.5833333333333334	0.8	6	4	0	1	0	0.3333333333333333	6	2	7	0.5	0	0.7177327514588512	0.9009026473649497	0.7494235026039353	0.9378416360978609	0.6364957622530902	0.928691685967712	0.7811537699783444	0.9238598520677633	1.0	0.16666666666666666	0.0	-3.6102164171022785e-05	31
3266	0.0390118540051845	0.004055166635811564	0.003557262777887978	0.934972336527966	-1	0	0	0.4	4	0.5384615384615384	7	0.4166666666666667	0.38461538461538464	7	5	7	1	0	0.4444444444444444	4	9	15	0.0625	0	0.6299113109651616	0.9105954504213453	0.5914591481008613	0.9261037646057528	0.6915631395411176	0.9538266819909675	0.8212025603624872	0.9325022402597818	1.0	0.7142857142857143	0.0	0.003557262777887978	9
4306	0.04653494740914043	0.024810066235586164	0.022957939232668787	0.9405130521157998	-1	0.25	1	0.4	4	0.6153846153846154	8	0.45454545454545453	0.38461538461538464	5	5	9	2	0	0.2727272727272727	3	11	15	0.09090909090909091	0.5	0.6096436959947877	0.7084543172166181	0.5697492640062066	0.7984080072656413	0.7640077982045543	0.7687698323245332	0.8180840876687501	0.760461914171605	0.6	0.8	0.0	0.022957939232668787	10
2913	0.047422953525234054	0.020023052205177878	0.020023045972264814	0.7381014183716545	-1	0	0	0.4	4	0.5384615384615384	7	0.5	0.38461538461538464	7	5	7	1	0	0.3	3	10	15	0.0625	0	0.6096436959947877	0.891798462031451	0.5914591481008613	0.896110456363771	0.6915631395411176	0.9384268807866604	0.8212025603624872	0.9112763610422375	1.0	0.7142857142857143	0.0	0.020023045972264814	60
4334	0.04285742831749559	0.02493772939795642	0.022334295799972252	0.9405098231206865	-1	0.25	1	0.4	4	0.5833333333333334	7	0.4666666666666667	0.4166666666666667	5	5	8	1	0	0.3	3	10	14	0.05	0.5	0.6096436959947877	0.7084543172166181	0.5697492640062066	0.7984080072656413	0.7446455022223316	0.6264363239394268	0.7573876648092401	0.7164812503032542	1.0	0.8	0.0	0.022334295799972252	19
2727	0.048177370621009796	0.02003805186750818	0.019847224643513395	0.7223265695470431	-1	0	0	0.4	4	0.5384615384615384	7	0.5	0.38461538461538464	7	5	7	1	0	0.3	3	10	15	0.0625	0	0.6096436959947877	0.891798462031451	0.5914591481008613	0.896110456363771	0.671682762952884	0.938025911135823	0.8212025603624872	0.9110897306143348	1.0	0.7142857142857143	0.0	0.019847224643513395	45
4041	0.04390455200879789	0.024139696619858597	0.021976123714619794	0.9408295607283877	-1	0.25	1	0.4	4	0.5833333333333334	7	0.4666666666666667	0.4166666666666667	5	5	8	2	0	0.3	3	10	14	0.1	0.5	0.6096436959947877	0.7084543172166181	0.5697492640062066	0.7984080072656413	0.7446455022223316	0.6264363239394268	0.7573876648092401	0.7164812503032542	0.6	0.8	0.0	0.021976123714619794	23
2643	0.04073715883918263	0.015269763766163125	0.0017406238158661023	0.9392766282541691	-1	0	0	0.4	4	0.5384615384615384	7	0.375	0.3076923076923077	5	4	9	2	0	0.4	4	10	15	0.09523809523809523	0	0.6096436959947877	0.7084543172166181	0.5914591481008613	0.8209857289139457	0.7446455022223316	0.6786258451525454	0.7249754552927798	0.7413117639581407	0.7	0.8	0.0	0.0017406238158661023	17
4960	0.024088831994925543	0.0005554111355604522	-0.00034949214063349147	0.9513704812337934	-1	0.5	1	0.5714285714285714	4	0.375	3	0.47619047619047616	0.375	3	3	6	3	0	0.42857142857142855	3	7	10	0.1875	0.6666666666666666	0.5076451387652433	0.7716659391648027	0.7006137214019883	0.6962173550430821	0.7446455022223316	0.6703605346374415	0.7468661489293442	0.7148320259846342	0.3333333333333333	0.6666666666666666	0.0	-3.4949214063349146e-05	1
2984	0.04803027538049485	0.019961946899770926	0.019960989064800348	0.7323043406343659	-1	0	0	0.4	4	0.5384615384615384	7	0.5	0.38461538461538464	7	5	7	1	0	0.3	3	10	15	0.0625	0	0.6096436959947877	0.891798462031451	0.5914591481008613	0.896110456363771	0.702457623131519	0.9408319609044433	0.8212025603624872	0.9124125361711625	1.0	0.7142857142857143	0.0	0.019960989064800348	22
1128	0.004060755787416602	0.001679698390322501	0.0016206765670491834	0.9978021944210677	-1	0	0	0.6666666666666666	2	0.5	1	0.6666666666666666	0.5	3	1	0	0	0	0.6666666666666666	3	2	4	0.0	0	0.4966285280481831	0.7617999908549912	0.9363689586201387	0.9593935733589335	0.1906363035768566	0.6556049525798066	0.9552430476552713	0.839732505240184	0	0	0.0	0.0016206765670491834	58
2141	0.04245781517498673	0.016008231505083563	0.014014569305511171	0.8604793284469576	-1	0	0	0.4	4	0.5384615384615384	7	0.5	0.38461538461538464	6	5	8	1	0	0.3	3	10	15	0.05263157894736842	0	0.5994790525885852	0.9036192352798786	0.5095366506393254	0.917025198494121	0.8182629013241076	0.9393076215673344	0.7836851517416255	0.921290250538194	1.0	0.8333333333333334	0.0	0.014014569305511171	27
3247	0.047498028695504624	0.019657669580469214	0.016905055777906606	0.787394653207537	-1	0	0	0.4	4	0.5384615384615384	7	0.5	0.38461538461538464	6	5	8	1	0	0.3	3	10	15	0.05263157894736842	0	0.6197775034799747	0.8174141830462838	0.5095366506393254	0.8765855138823527	0.6928799434739435	0.9151021484498693	0.776762229925712	0.8749733049005348	1.0	0.8333333333333334	0.0	0.016905055777906606	14
779	0.00014068668944105142	6.531482151632994e-06	-6.2929601541444875e-06	0.9977207530740295	-1	0	0	1.0	2	0.0	0	1.0	0	2	0	0	0	0	0.3333333333333333	3	1	3	0.0	1.0	0	0	0	0	0	0	0	0	0	0	0	-6.292960154144488e-07	4
3768	0.04664944605082677	0.0220274337191422	0.02202663287931024	0.940642473971594	-1	0.25	1	0.5	5	0.46153846153846156	6	0.5	0.38461538461538464	7	5	7	1	0	0.3	3	10	15	0.0625	0.8	0.6096436959947877	0.891798462031451	0.5697492640062066	0.8909055731296815	0.702457623131519	0.9408319609044433	0.8212025603624872	0.9109441118727554	1.0	0.7142857142857143	0.0	0.02202663287931024	17
996	0.006246884922135634	0.0015537741443040975	0.0006502353487878529	0.9830642550243509	-1	0	0	0.25	1	1.0	3	1.0	1.0	4	3	0	0	0	0.2	5	1	5	0.0	0	0.4966285280481831	0.9303735674637124	0.8824545040354238	0.9418165864615086	0.24660216325354312	0.9507878963482942	0.8585057385454387	0.941545161443176	0	0	0.0	0.0006502353487878529	8
2850	0.03667440195728569	0.00340334806741584	0.0018787813536235004	0.9287571919623838	-1	0.25	1	0.4	4	0.6153846153846154	8	0.4166666666666667	0.5384615384615384	8	7	6	1	0	1.0	6	6	15	0.06666666666666667	0.2222222222222222	0.6299113109651616	0.8977926183748554	0.5095366506393254	0.9165668094812978	0.6248196045990261	0.9487715271072168	0.8212025603624872	0.9238702251466692	1.0	0.75	0.0	0.0018787813536235004	13
2182	0.04399586529539115	0.021342453450999575	0.016215290144927553	0.8630787105367012	-1	0.25	1	0.5	5	0.46153846153846156	6	0.5	0.38461538461538464	6	5	8	1	0	0.3	3	10	15	0.05263157894736842	0.8	0.6197775034799747	0.8174141830462838	0.5095366506393254	0.8765855138823527	0.6928799434739435	0.9151021484498693	0.776762229925712	0.8749733049005348	1.0	0.8333333333333334	0.0	0.016215290144927553	46
4622	0.03279678541936441	0.0018527573351384764	-0.0014583882899812054	0.934167163871916	-1	0.25	1	0.6	6	0.25	3	0.4375	0.25	7	3	6	1	0	0.5	4	8	14	0.08333333333333333	0.25	0.6299113109651616	0.8031819623276855	0.42761415317778945	0.8951564440274612	0.7064568378749815	0.9392346472223543	0.7692147593843871	0.8905422720358986	1.0	0.5714285714285714	0.0	-0.00014583882899812055	0
627	0.036358451247338316	0.00871321297102788	0.008106655810948531	0.9195062818658402	-1	0	0	0.4	4	0.5384615384615384	7	0.3125	0.46153846153846156	6	6	8	0	0	0.75	8	6	15	0.0	0.2	0.5661322759456053	0.8877631656553521	0.48930498272307243	0.8540990235192015	0.7853933234415447	0.6359422901285867	0.8640244368725264	0.8121949683874137	0	0	0.0	0.008106655810948531	6
3440	0.045448758282162306	0.020268287360431656	0.020255666485393377	0.9405102599480529	-1	0.25	1	0.5	5	0.46153846153846156	6	0.5	0.38461538461538464	7	5	7	1	0	0.3	3	10	15	0.0625	0.8	0.6096436959947877	0.891798462031451	0.5697492640062066	0.8909055731296815	0.6411143847255555	0.9374024376048862	0.8212025603624872	0.9093083136138982	1.0	0.7142857142857143	0.0	0.020255666485393377	26
4597	0.04225211084460004	0.02360803314378998	0.021794767497969533	0.9401522207759626	-1	0.25	1	0.4	4	0.5833333333333334	7	0.4666666666666667	0.4166666666666667	5	5	8	1	0	0.3	3	10	14	0.05	0.5	0.6096436959947877	0.7084543172166181	0.5697492640062066	0.7984080072656413	0.7446455022223316	0.6264363239394268	0.7573876648092401	0.7164812503032542	1.0	0.8	0.0	0.021794767497969533	22
3783	0.047065229877112404	0.02013990613846014	0.02011480002310452	0.9403681301760863	-1	0.25	1	0.5	5	0.46153846153846156	6	0.5	0.38461538461538464	7	5	7	1	0	0.3	3	10	15	0.0625	0.8	0.6096436959947877	0.891798462031451	0.5697492640062066	0.8909055731296815	0.7658224982789781	0.9482322515514973	0.8212025603624872	0.9146957419321325	1.0	0.7142857142857143	0.0	0.02011480002310452	18
360	4.31637137314183e-06	5.284290426001332e-08	-5.236955895105449e-08	0.9999990902867624	-1	0	0	1.0	1	0	0	1.0	0	1	0	0	1	0	0.5	2	1	2	0.3333333333333333	0	0	0	0	0	0	0	0	0	0	0	0	-5.236955895105449e-09	12
520	0.0009830869195817334	0.00018784488586267293	0.00018784092861728736	0.9960887902967723	-1	0	0	1.0	1	0	0	1.0	0	1	0	0	0	0	0.5	1	2	2	0.0	0	0	0	0	0	0	0	0	0	0	0	0	0.00018784092861728736	34
3326	0.04829640012075872	0.021182291263226734	0.021093616312806707	0.7515056444356651	-1	0	0	0.4	4	0.5384615384615384	7	0.5	0.38461538461538464	7	5	7	1	0	0.3	3	10	15	0.0625	0	0.6096436959947877	0.891798462031451	0.5914591481008613	0.896110456363771	0.7446455022223316	0.9430460109912792	0.8212025603624872	0.9134851032527611	1.0	0.7142857142857143	0.0	0.021093616312806707	47
1404	0.02205975432662504	0.0017896777065370148	-0.0014246642170461733	0.933161759361019	-1	0	0	0.2857142857142857	2	0.75	6	0.4166666666666667	0.75	7	6	2	0	0	0.375	3	8	10	0.0	0.2857142857142857	0.4966285280481831	0.9087717302494583	0.26552790698962275	0.9696475052917387	0.17468193728088366	0.7928549427517606	0.9577889130123297	0.9143805733537728	0	0	0.0	-0.00014246642170461733	7
928	0.0033368673791625107	0.0015513696057149599	0.0009278229333541755	0.9976990356745123	-1	0	0	0.5	1	1.0	1	1.0	1.0	2	1	0	0	0	0.3333333333333333	3	1	3	0.0	0	0.37331900348360625	0.7743598554629506	0.6009484328048807	0.9662422728186495	0.24660216325354312	0.6256361215024748	0.8349947521512912	0.8455713518600277	0	0	0.0	0.0009278229333541755	31
3781	0.04444345746594656	0.02453133081043544	0.022450651781458966	0.9418515115698942	-1	0.25	1	0.4	4	0.5833333333333334	7	0.4666666666666667	0.4166666666666667	5	5	8	2	0	0.3	3	10	14	0.1	0.5	0.6096436959947877	0.7084543172166181	0.5697492640062066	0.7984080072656413	0.7446455022223316	0.6290060084076238	0.7561586748856756	0.7172252390895398	0.6	0.8	0.0	0.022450651781458966	24
3403	0.04604812716221481	0.02201909844236159	0.022019093943258992	0.9407120076157988	-1	0.25	1	0.5	5	0.46153846153846156	6	0.5	0.38461538461538464	7	5	7	1	0	0.3	3	10	15	0.0625	0.8	0.6096436959947877	0.891798462031451	0.5697492640062066	0.8909055731296815	0.6988282229826716	0.9406444180045569	0.8212025603624872	0.9108531015778895	1.0	0.7142857142857143	0.0	0.022019093943258992	31
1557	0.03771321977193591	0.001910409203952279	0.0019025673226976464	0.9413841556883474	-1	0	0	0.4	4	0.5384615384615384	7	0.3333333333333333	0.38461538461538464	6	5	8	1	0	0.5555555555555556	5	9	15	0.05263157894736842	0.2	0.5687782248652025	0.8389989167542031	0.5095366506393254	0.8765855138823527	0.6928799434739435	0.9151021484498693	0.8111722165995091	0.8804070361617764	1.0	0.8333333333333334	0.0	0.0019025673226976464	11
3509	0.04097876880078863	0.021942558108334093	0.021802423675730185	0.94096395983564	-1	0.3333333333333333	1	0.4444444444444444	4	0.5454545454545454	6	0.43333333333333335	0.45454545454545453	5	5	7	1	0	0.3	3	10	13	0.05555555555555555	0.6666666666666666	0.6096436959947877	0.7084543172166181	0.5697492640062066	0.7984080072656413	0.7446455022223316	0.6264363239394268	0.7573876648092401	0.7164812503032542	1.0	0.8	0.0	0.021802423675730185	53
4754	0.04465644548713597	0.025017384540582235	0.021781326402861043	0.9407998745929489	-1	0.25	1	0.4	4	0.5833333333333334	7	0.4666666666666667	0.4166666666666667	5	5	8	1	0	0.3	3	10	14	0.05	0.5	0.6096436959947877	0.7084543172166181	0.46849299296634256	0.776915267297184	0.7446455022223316	0.6290060084076238	0.761116214348391	0.7084513450100184	1.0	0.8	0.0	0.021781326402861043	18
4605	0.0438034865830577	0.024515211260410254	0.02413923616038905	0.9400577529585382	-1	0	0	0.3333333333333333	3	0.6363636363636364	7	0.65	0.45454545454545453	5	5	7	1	0	0.2	2	10	13	0.05555555555555555	0	0.6096436959947877	0.7084543172166181	0.5697492640062066	0.7984080072656413	0.7446455022223316	0.6264363239394268	0.7573876648092401	0.7164812503032542	1.0	0.8	0.0	0.02413923616038905	19
4430	0.04447004163514955	0.02474000397494084	0.02296009136995089	0.940238733980163	-1	0.25	1	0.4	4	0.5833333333333334	7	0.4666666666666667	0.4166666666666667	5	5	8	2	0	0.3	3	10	14	0.1	0.5	0.6096436959947877	0.7084543172166181	0.5697492640062066	0.7984080072656413	0.7446455022223316	0.6290060084076238	0.7561586748856756	0.7172252390895398	0.6	0.8	0.0	0.02296009136995089	28
2809	0.047772705546351206	0.022243003787413857	0.021030556023905734	0.7564772662299207	-1	0	0	0.4	4	0.5384615384615384	7	0.5	0.38461538461538464	7	5	7	1	0	0.3	3	10	15	0.0625	0	0.6096436959947877	0.891798462031451	0.5914591481008613	0.896110456363771	0.6411143847255555	0.9374024376048862	0.8212025603624872	0.9108010691441882	1.0	0.7142857142857143	0.0	0.021030556023905734	97
832	0.006587686103754258	0.0008077303931764207	0.0007729567996440077	0.991405670416691	-1	0	0	0.3333333333333333	1	1.0	2	1.0	1.0	3	2	0	0	0	0.25	4	1	4	0.0	0	0.4966285280481831	0.7617999908549912	0.9363689586201387	0.9593935733589335	0.1906363035768566	0.6699705052824562	0.9552430476552713	0.8425953143731862	0	0	0.0	0.0007729567996440077	22
1258	0.004088179616980369	0.0015134278243598299	0.0014868925245505574	0.9979811043748408	-1	0	0	0.6666666666666666	2	0.5	1	0.6666666666666666	0.5	3	1	0	0	0	0.6666666666666666	3	2	4	0.0	0	0.4966285280481831	0.7617999908549912	0.9363689586201387	0.9593935733589335	0.1906363035768566	0.6556049525798066	0.9552430476552713	0.839732505240184	0	0	0.0	0.0014868925245505574	15
2662	0.04640054928608892	0.021716284277805666	0.021349738797465354	0.7520927432885365	-1	0	0	0.4	4	0.5384615384615384	7	0.5	0.38461538461538464	7	5	7	1	0	0.3	3	10	15	0.0625	0	0.6096436959947877	0.891798462031451	0.5914591481008613	0.896110456363771	0.7446455022223316	0.9430460109912792	0.8212025603624872	0.9134851032527611	1.0	0.7142857142857143	0.0	0.021349738797465354	88
3947	0.04341396938464232	0.024553205533454973	0.02286888724467803	0.9405705034351332	-1	0.25	1	0.4	4	0.5833333333333334	7	0.4666666666666667	0.4166666666666667	5	5	8	2	0	0.3	3	10	14	0.1	0.5	0.6096436959947877	0.7084543172166181	0.5697492640062066	0.7984080072656413	0.7446455022223316	0.6264363239394268	0.7573876648092401	0.7164812503032542	0.6	0.8	0.0	0.02286888724467803	39
308	0.0010844892244480022	0.00021247784437453877	-2.50332360497904e-07	0.997000789448655	-1	0	0	1.0	2	0.0	0	0.75	0	2	0	0	0	0	1.0	2	2	3	0.0	0	0	0	0	0	0	0	0	0	0	0	0	-2.50332360497904e-08	9
970	0.006700298142953913	0.0009819636969566259	0.0009150968170074357	0.9915099636918406	-1	0	0	0.3333333333333333	1	1.0	2	1.0	1.0	3	2	0	0	0	0.25	4	1	4	0.0	0	0.4966285280481831	0.7617999908549912	0.9363689586201387	0.9593935733589335	0.1906363035768566	0.6699705052824562	0.9552430476552713	0.8425953143731862	0	0	0.0	0.0009150968170074357	22
2010	0.04124742627752904	0.017344612819668707	0.016608287307512737	0.941711014031529	-1	0	0	0.3	3	0.6923076923076923	9	0.375	0.38461538461538464	6	5	8	1	0	0.4	4	10	15	0.05263157894736842	0	0.5994790525885852	0.8215987947556349	0.5095366506393254	0.8765855138823527	0.6928799434739435	0.9151021484498693	0.776762229925712	0.8760013149024639	1.0	0.8333333333333334	0.0	0.016608287307512737	53
579	6.579598722912666e-06	3.4883781387539136e-08	3.478728953818324e-08	0.9999999822957569	-1	0	0	1.0	2	0.0	0	1.0	0	2	0	0	0	0	0.3333333333333333	3	1	3	0.0	1.0	0	0	0	0	0	0	0	0	0	0	0	3.478728953818324e-08	12
1087	0.0032455291661667362	0.0015441627146975613	0.0009348612104148223	0.9976128793906832	-1	0	0	0.6666666666666666	2	0.5	1	1.0	0.5	3	1	0	0	0	0.25	4	1	4	0.0	0.6666666666666666	0.4966285280481831	0.9512168492051621	0.828540049450709	0.9498529684906447	0.3025680229302297	0.9654748326723758	0.6436503708524796	0.9560970880794013	0	0	0.0	0.0009348612104148223	31
3142	0.047067388117603214	0.022591681224188247	0.021770117774829362	0.7577931101307991	-1	0	0	0.4	4	0.5384615384615384	7	0.5	0.38461538461538464	7	5	7	1	0	0.3	3	10	15	0.0625	0	0.6096436959947877	0.891798462031451	0.5914591481008613	0.896110456363771	0.7223379997197527	0.9422125197118227	0.8212025603624872	0.9130782192304135	1.0	0.7142857142857143	0.0	0.021770117774829362	20
2724	0.04643910604252627	0.020235369072554237	0.018962169811387635	0.780451310487899	-1	0	0	0.4	4	0.5384615384615384	7	0.5	0.38461538461538464	7	5	7	1	0	0.3	3	10	15	0.0625	0	0.6096436959947877	0.891798462031451	0.5914591481008613	0.896110456363771	0.6411143847255555	0.9374024376048862	0.8212025603624872	0.9108010691441882	1.0	0.7142857142857143	0.0	0.018962169811387635	27
3405	0.04682889497376012	0.02253279877855202	0.02152848590102304	0.9419737168679523	-1	0	0	0.4	4	0.5384615384615384	7	0.5	0.38461538461538464	7	5	7	1	0	0.3	3	10	15	0.0625	0	0.6096436959947877	0.891798462031451	0.5697492640062066	0.8909055731296815	0.6103395245469204	0.9416437617693864	0.8212025603624872	0.9113402247654404	1.0	0.7142857142857143	0.0	0.02152848590102304	26
2605	0.04852263244610637	0.020757268255749778	0.020672993028966916	0.7511835712960921	-1	0	0	0.4	4	0.5384615384615384	7	0.5	0.38461538461538464	7	5	7	1	0	0.3	3	10	15	0.0625	0	0.6096436959947877	0.891798462031451	0.5914591481008613	0.896110456363771	0.637484984576708	0.9372744996010451	0.8212025603624872	0.9107420634763095	1.0	0.7142857142857143	0.0	0.020672993028966916	34
3823	0.0451378898272066	0.022530731346736995	0.02246720729261431	0.940766754161291	-1	0.25	1	0.5	5	0.46153846153846156	6	0.5	0.38461538461538464	7	5	7	1	0	0.3	3	10	15	0.0625	0.8	0.6096436959947877	0.891798462031451	0.5697492640062066	0.8909055731296815	0.702457623131519	0.9408319609044433	0.8212025603624872	0.9109441118727554	1.0	0.7142857142857143	0.0	0.02246720729261431	21
2915	0.046863224857551164	0.021434577430195556	0.0205113060198687	0.7510281072102643	-1	0	0	0.4	4	0.5384615384615384	7	0.5	0.38461538461538464	7	5	7	1	0	0.3	3	10	15	0.0625	0	0.6096436959947877	0.891798462031451	0.5914591481008613	0.896110456363771	0.6411143847255555	0.9374024376048862	0.8212025603624872	0.9108010691441882	1.0	0.7142857142857143	0.0	0.0205113060198687	49
630	None	None	None	None	None	0	0	0.5	5	0.38461538461538464	5	0.5	0.3076923076923077	6	4	8	0	0	0.8333333333333334	5	6	15	0.0	0.4444444444444444	0.5661322759456053	0.940636875063038	0.511476889743591	0.8602963360399035	0.7771388890311494	0.7591796732293421	0.8514345634542698	0.8709751282967756	0	0	0.0	None	0
3650	0.04380672409412897	0.024625431869895232	0.021413275975199028	0.9412281432685295	-1	0.25	1	0.4	4	0.5833333333333334	7	0.4666666666666667	0.4166666666666667	5	5	8	2	0	0.3	3	10	14	0.1	0.5	0.6096436959947877	0.7084543172166181	0.5697492640062066	0.7984080072656413	0.7446455022223316	0.6264363239394268	0.7573876648092401	0.7164812503032542	0.6	0.8	0.0	0.021413275975199028	36
2957	0.042772383341450525	0.019789988656729	0.019775729203579336	0.9400761159309377	-1	0	0	0.4	4	0.5384615384615384	7	0.75	0.38461538461538464	6	5	8	1	0	0.2	2	10	15	0.05263157894736842	0	0.6197775034799747	0.8174141830462838	0.5095366506393254	0.8765855138823527	0.6914951467069967	0.903397522587166	0.7271768684025576	0.869701630651903	1.0	0.8333333333333334	0.0	0.019775729203579336	17
4774	0.044184021769461776	0.02295068745345537	0.022090165492288868	0.9410354682395652	-1	0.25	1	0.4	4	0.5833333333333334	7	0.4666666666666667	0.4166666666666667	5	5	8	1	0	0.3	3	10	14	0.05	0.5	0.6096436959947877	0.7084543172166181	0.5697492640062066	0.7984080072656413	0.7446455022223316	0.6290060084076238	0.7561586748856756	0.7172252390895398	1.0	0.8	0.0	0.022090165492288868	23
2579	0.03344909972459946	0.002370157046622183	0.002131073667799887	0.933507844737102	-1	0	0	0.4	4	0.5384615384615384	7	0.35714285714285715	0.38461538461538464	7	5	7	1	0	0.8571428571428571	6	7	15	0.0625	0	0.6299113109651616	0.9056743191557216	0.5914591481008613	0.8973726261666034	0.718107351694685	0.9407124120035726	0.8212025603624872	0.9166881665178201	1.0	0.7142857142857143	0.0	0.002131073667799887	6
4654	0.04531647757798939	0.02558321119989175	0.023660145673060042	0.9411839713477601	-1	0.25	1	0.4	4	0.6153846153846154	8	0.5	0.38461538461538464	5	5	9	1	0	0.3	3	10	15	0.045454545454545456	0.4	0.6096436959947877	0.7084543172166181	0.5697492640062066	0.7984080072656413	0.7446455022223316	0.6264363239394268	0.7573876648092401	0.7164812503032542	1.0	0.8	0.0	0.023660145673060042	32
1144	0.0035941963010887126	0.0012989875358039023	0.0012979243973172993	0.9978018184964889	-1	0	0	0.75	3	0.3333333333333333	1	0.625	0.3333333333333333	4	1	0	0	0	0.5	4	2	5	0.0	0.6666666666666666	0.4966285280481831	0.9303735674637124	0.8824545040354238	0.9418165864615086	0.2988390905286693	0.953217707574705	0.8680267022110241	0.9425133263596429	0	0	0.0	0.0012979243973172993	39
4503	0.03446766187334469	0.0019044524280100675	-0.0014289858570423431	0.9465701162792801	-1	0.25	1	0.4	4	0.5833333333333334	7	0.4666666666666667	0.4166666666666667	5	5	8	3	0	0.3	3	10	14	0.15	0.5	0.6299113109651616	0.742505856729754	0.5471153340598243	0.8094502759979243	0.7446455022223316	0.6354360185448106	0.7917431515648661	0.735043060489471	0.2	0.8	0.0	-0.00014289858570423433	0
1629	0.038860485445440046	0.015538018135900571	0.013459304652023418	0.9420228855005847	-1	0	0	0.4	4	0.5384615384615384	7	0.3333333333333333	0.38461538461538464	6	5	8	1	0	0.5555555555555556	5	9	15	0.05263157894736842	0.2	0.5994790525885852	0.8215987947556349	0.431180666335813	0.8407284137773688	0.6928799434739435	0.9151021484498693	0.7735823664252959	0.8648480339723723	1.0	0.8333333333333334	0.0	0.013459304652023418	30
1318	0.0040184660980420684	0.0015135596584465285	0.0014870157100119088	0.997983702407819	-1	0	0	0.6666666666666666	2	0.5	1	0.6666666666666666	0.5	3	1	0	0	0	0.6666666666666666	3	2	4	0.0	0	0.4966285280481831	0.7617999908549912	0.9363689586201387	0.9593935733589335	0.1906363035768566	0.6556049525798066	0.9552430476552713	0.839732505240184	0	0	0.0	0.0014870157100119088	42
4345	0.04115995749340075	0.022060890732769445	0.021775193175632337	0.9417200856593259	-1	0.3333333333333333	1	0.4444444444444444	4	0.5454545454545454	6	0.43333333333333335	0.45454545454545453	5	5	7	2	0	0.3	3	10	13	0.1111111111111111	0.6666666666666666	0.6096436959947877	0.7084543172166181	0.5697492640062066	0.7984080072656413	0.7446455022223316	0.6290060084076238	0.7561586748856756	0.7172252390895398	0.6	0.8	0.0	0.021775193175632337	14
4084	0.03507991522038566	0.001960258510532611	0.0018909322357415477	0.795906079095171	-1	0	0	0.25	2	0.8	8	0.6	0.5	5	5	6	1	0	0.2	2	10	12	0.0625	0	0.6299113109651616	0.8037798161729475	0.5697492640062066	0.7984080072656413	0.7446455022223316	0.6290060084076238	0.7977649062944727	0.7511594491165564	1.0	0.6	0.0	0.0018909322357415477	2
3708	0.044373982374036	0.025137720968078626	0.021544608560756354	0.9415504859327298	-1	0.25	1	0.4	4	0.5833333333333334	7	0.4666666666666667	0.4166666666666667	5	5	8	2	0	0.3	3	10	14	0.1	0.5	0.6096436959947877	0.7084543172166181	0.5697492640062066	0.7984080072656413	0.7446455022223316	0.6264363239394268	0.7573876648092401	0.7164812503032542	0.6	0.8	0.0	0.021544608560756354	34
264	0.006796233464982117	0.000983038926808509	0.0008226254322325235	0.9910281763254074	-1	0	0	0.3333333333333333	1	1.0	2	1.0	1.0	3	2	0	0	0	0.25	4	1	4	0.0	0	0.4966285280481831	0.7617999908549912	0.9363689586201387	0.9593935733589335	0.1952480967573721	0.6213774201425274	0.9544853436072669	0.8329641843798343	0	0	0.0	0.0008226254322325235	115
2057	0.03220082190215519	0.003508670197893951	-0.0010629546389740222	0.9447485091695206	-1	0	0	0.4	4	0.5384615384615384	7	0.375	0.38461538461538464	5	5	9	2	0	0.625	5	8	15	0.09090909090909091	0.2857142857142857	0.6299113109651616	0.8063463118983806	0.5914591481008613	0.8502866664163344	0.6103395245469204	0.9205717349105975	0.7890821368714974	0.8665906577223113	0.7	0.6	0.0	-0.00010629546389740222	2
3476	0.04534069892135916	0.022534799029073373	0.021804255177504592	0.9412122004863563	-1	0.25	1	0.5	5	0.46153846153846156	6	0.5	0.38461538461538464	7	5	7	1	0	0.3	3	10	15	0.0625	0.8	0.6096436959947877	0.891798462031451	0.5697492640062066	0.8909055731296815	0.702457623131519	0.9408319609044433	0.8212025603624872	0.9109441118727554	1.0	0.7142857142857143	0.0	0.021804255177504592	38
4617	0.04359773374535704	0.02333788267727595	0.022607902374000916	0.9410511811484951	-1	0.25	1	0.4	4	0.5833333333333334	7	0.4666666666666667	0.4166666666666667	5	5	8	1	0	0.3	3	10	14	0.05	0.5	0.6096436959947877	0.7084543172166181	0.5697492640062066	0.7984080072656413	0.7446455022223316	0.6290060084076238	0.7561586748856756	0.7172252390895398	1.0	0.8	0.0	0.022607902374000916	41
1282	4.388725348079386e-06	1.6979019741324303e-08	1.3059246345545695e-08	0.9999994035501465	-1	0	0	1.0	1	0	0	1.0	0	1	0	0	1	0	0.5	2	1	2	0.3333333333333333	0	0	0	0	0	0	0	0	0	0	0	0	1.3059246345545695e-08	9
2226	None	None	None	None	None	0	0	0.5	4	0.3333333333333333	3	0.7333333333333333	0.3333333333333333	5	3	5	1	0	0.6	3	5	11	0.08333333333333333	0	0.5279744255776484	0.9522633810996481	0.5017584413687342	0.9297058922048875	0.16828284706163693	0.9439415217211711	0.9570171568448881	0.9426576643994475	1.0	0.8	0.0	None	0
4002	0.04459034813850912	0.023482524697670936	0.02247652268258826	0.9401078818758561	-1	0.25	1	0.4	4	0.5833333333333334	7	0.4666666666666667	0.4166666666666667	5	5	8	2	0	0.3	3	10	14	0.1	0.5	0.6096436959947877	0.7084543172166181	0.5697492640062066	0.7984080072656413	0.7446455022223316	0.6264363239394268	0.7573876648092401	0.7164812503032542	0.6	0.8	0.0	0.02247652268258826	22
4115	0.04197670238551412	0.02145070774444075	0.017192200516715342	0.9408476215422015	-1	0.25	1	0.4	4	0.5833333333333334	7	0.4666666666666667	0.4166666666666667	5	5	8	1	0	0.3	3	10	14	0.05	0.5	0.6096436959947877	0.7084543172166181	0.5914591481008613	0.8141882551022299	0.7446455022223316	0.6264363239394268	0.760982145218235	0.7232756185315732	1.0	0.8	0.0	0.017192200516715342	20
2709	0.04690082055289531	0.019331432802924136	0.019057136316857366	0.7321120383356051	-1	0	0	0.4	4	0.5384615384615384	7	0.5	0.38461538461538464	7	5	7	1	0	0.3	3	10	15	0.0625	0	0.6096436959947877	0.891798462031451	0.5914591481008613	0.896110456363771	0.6411143847255555	0.9374024376048862	0.8212025603624872	0.9108010691441882	1.0	0.5714285714285714	0.0	0.019057136316857366	41
2933	0.04696917585758846	0.02173189307742867	0.02127277840310468	0.750525048402561	-1	0	0	0.4	4	0.5384615384615384	7	0.5	0.38461538461538464	7	5	7	1	0	0.3	3	10	15	0.0625	0	0.6096436959947877	0.891798462031451	0.5914591481008613	0.896110456363771	0.6411143847255555	0.9374024376048862	0.8212025603624872	0.9108010691441882	1.0	0.7142857142857143	0.0	0.02127277840310468	22
1086	0.03830071139426065	0.01517659074744976	0.013910792978772556	0.9410806635493237	-1	0	0	0.4	4	0.5384615384615384	7	0.3333333333333333	0.38461538461538464	6	5	8	1	0	0.5555555555555556	5	9	15	0.05263157894736842	0.2	0.5994790525885852	0.8215987947556349	0.5095366506393254	0.8765855138823527	0.6928799434739435	0.9151021484498693	0.776762229925712	0.8760013149024639	1.0	0.8333333333333334	0.0	0.013910792978772556	106
1288	0.03814816625361682	0.004085456295772967	-0.0015009955719037077	0.9420188256345982	-1	0	0	0.4	4	0.5384615384615384	7	0.3333333333333333	0.38461538461538464	6	5	8	1	0	0.5555555555555556	5	9	15	0.05263157894736842	0.2	0.6605949379686347	0.8385327584201042	0.5095366506393254	0.8765855138823527	0.7103443721115331	0.9157493015010759	0.7834920126132473	0.8805793213596831	1.0	0.8333333333333334	0.0	-0.00015009955719037077	2
289	0.0006614698631311959	0.00018719567439513292	1.073481493330904e-06	0.997714262802491	-1	0	0	1.0	1	0	0	1.0	0	1	0	0	0	0	0.5	2	1	2	0.0	0	0	0	0	0	0	0	0	0	0	0	0	1.073481493330904e-06	26
2470	0.04412550666224522	0.016470979454716064	0.01619141168348122	0.937517768118229	-1	0	0	0.3	3	0.6923076923076923	9	0.26785714285714285	0.46153846153846156	8	6	6	1	0	0.875	7	8	15	0.07142857142857142	0.2222222222222222	0.6197775034799747	0.9073871869557085	0.5095366506393254	0.9129621862943845	0.625726954636238	0.948970129851526	0.8212025603624872	0.9254276784176415	1.0	0.75	0.0	0.01619141168348122	21
557	0.0016354381600816343	0.00024769263492933473	1.1872000312750566e-05	0.9959783597705658	-1	0	0	1.0	2	0.0	0	0.75	0	2	0	0	0	0	1.0	2	2	3	0.0	0	0	0	0	0	0	0	0	0	0	0	0	1.1872000312750566e-05	17
124	0.0012096499273593806	7.859813571914489e-05	9.04976232694513e-07	0.9970528374136995	-1	0	0	1.0	3	0.0	0	0.6666666666666666	0	2	0	1	1	0	0.6666666666666666	2	3	4	0.25	1.0	0	0	0	0	0	0	0	0	0	0	0	9.04976232694513e-07	25
4933	0.02134823869687647	0.004327046836779478	0.0035251622063141573	0.9456924241666076	-1	0.3333333333333333	1	0.625	5	0.2222222222222222	2	0.5238095238095238	0.2222222222222222	4	2	6	1	0	0.42857142857142855	3	7	11	0.07142857142857142	0.5	0.6197775034799747	0.7867487645358483	0.5800349865792643	0.9066768872558664	0.7423649805400255	0.9450842891745869	0.7666010861797196	0.8948759153246293	1.0	0.5	0.0	0.0035251622063141573	10
4570	0.04456747398550143	0.023569971893305335	0.023149412238542433	0.9403435054925781	-1	0.25	1	0.4	4	0.5833333333333334	7	0.4666666666666667	0.4166666666666667	5	5	8	1	0	0.3	3	10	14	0.05	0.5	0.6096436959947877	0.7084543172166181	0.5697492640062066	0.7984080072656413	0.7446455022223316	0.6290060084076238	0.7561586748856756	0.7172252390895398	1.0	0.8	0.0	0.023149412238542433	26
1843	0.03812885642873955	0.015861417318163897	0.01574631876817001	0.9419942900751057	-1	0	0	0.4	4	0.5384615384615384	7	0.3333333333333333	0.38461538461538464	6	5	8	1	0	0.5555555555555556	5	9	15	0.05263157894736842	0.2	0.5994790525885852	0.8215987947556349	0.5095366506393254	0.8765855138823527	0.7509561796086317	0.9201410174915421	0.8034382580040073	0.8783954516663522	1.0	0.8333333333333334	0.0	0.01574631876817001	51
1462	0.0392316636552976	0.01626978889121413	0.016211190903455887	0.9413540134413382	-1	0	0	0.4	4	0.5384615384615384	7	0.3333333333333333	0.38461538461538464	6	5	8	1	0	0.5555555555555556	5	9	15	0.05263157894736842	0.2	0.5994790525885852	0.8215987947556349	0.5095366506393254	0.8765855138823527	0.6948795508456748	0.9147625846610954	0.7271768684025576	0.8758432604973507	1.0	0.8333333333333334	0.0	0.016211190903455887	122
2028	0.037766312850401086	0.01563252478654468	0.014304848261212514	0.9418485526263106	-1	0	0	0.4	4	0.5384615384615384	7	0.3333333333333333	0.38461538461538464	6	5	8	1	0	0.5555555555555556	5	9	15	0.05263157894736842	0.2	0.5994790525885852	0.8215987947556349	0.5095366506393254	0.8765855138823527	0.7509561796086317	0.9201410174915421	0.8034382580040073	0.8783954516663522	1.0	0.8333333333333334	0.0	0.014304848261212514	27
610	0.0010916645125847249	0.0002051851586781639	0.00020518309010953884	0.9964808217789937	-1	0	0	1.0	1	0	0	1.0	0	1	0	0	1	0	0.5	1	2	2	0.3333333333333333	0	0	0	0	0	0	0	0	0	0	0	0	0.00020518309010953884	12
4980	0.048328923573273196	0.024413036051431428	0.023278917387381082	0.9400836627764926	-1	0.25	1	0.4	4	0.6153846153846154	8	0.45454545454545453	0.46153846153846156	6	6	8	1	0	0.2727272727272727	3	11	15	0.05	0.5	0.6197775034799747	0.6984213779347769	0.49868170859199806	0.7985745994337203	0.7726210377117037	0.680275334665649	0.7905303016767806	0.7292352838483375	1.0	0.8333333333333334	0.0	0.023278917387381082	110
4291	0.04308240091516596	0.023802024337352082	0.02275785715362889	0.9405613927315238	-1	0.25	1	0.4	4	0.5833333333333334	7	0.4666666666666667	0.4166666666666667	5	5	8	1	0	0.3	3	10	14	0.05	0.5	0.6096436959947877	0.7084543172166181	0.5697492640062066	0.7984080072656413	0.7446455022223316	0.6290060084076238	0.7561586748856756	0.7172252390895398	1.0	0.6	0.0	0.02275785715362889	33
1646	0.03775835135450632	0.015492379428364806	0.01441223279556958	0.941736548989422	-1	0	0	0.4	4	0.5384615384615384	7	0.3333333333333333	0.38461538461538464	6	5	8	1	0	0.5555555555555556	5	9	15	0.05263157894736842	0.2	0.5994790525885852	0.8215987947556349	0.5095366506393254	0.8765855138823527	0.6928799434739435	0.9151021484498693	0.776762229925712	0.8760013149024639	1.0	0.8333333333333334	0.0	0.01441223279556958	26
3974	0.04437986048880812	0.024343366192317025	0.02388926756332228	0.9403216922579566	-1	0.25	1	0.5	5	0.46153846153846156	6	0.5	0.38461538461538464	6	5	8	1	0	0.3	3	10	15	0.05263157894736842	0.8	0.5994790525885852	0.8440628962365522	0.6511025419934728	0.8370216296385252	0.7235515626769253	0.8999655410500685	0.7910825827296369	0.8630215618826393	1.0	0.6666666666666666	0.0	0.02388926756332228	30
2086	0.044549177349930504	0.019658729793523653	0.018078974872303286	0.8316099614614361	-1	0.25	1	0.5	5	0.46153846153846156	6	0.5	0.38461538461538464	7	5	7	1	0	0.3	3	10	15	0.0625	0.8	0.6096436959947877	0.891798462031451	0.5914591481008613	0.896110456363771	0.658578813363145	0.936627902804009	0.8109198688592272	0.9104450233244815	1.0	0.7142857142857143	0.0	0.018078974872303286	84
4440	0.04287973895102767	0.02384606812742928	0.022421130859374423	0.9400184103823174	-1	0.25	1	0.4	4	0.5833333333333334	7	0.4666666666666667	0.4166666666666667	5	5	8	2	0	0.3	3	10	14	0.1	0.5	0.6096436959947877	0.7084543172166181	0.5697492640062066	0.7984080072656413	0.7446455022223316	0.6290060084076238	0.7561586748856756	0.7172252390895398	0.6	0.8	0.0	0.022421130859374423	22
4561	0.04382716648124227	0.024160251524060896	0.023166147518823236	0.9405362850710947	-1	0.25	1	0.4	4	0.5833333333333334	7	0.4666666666666667	0.4166666666666667	5	5	8	1	0	0.3	3	10	14	0.05	0.5	0.6096436959947877	0.7084543172166181	0.5697492640062066	0.7984080072656413	0.7446455022223316	0.6290060084076238	0.7561586748856756	0.7172252390895398	1.0	0.8	0.0	0.023166147518823236	92
677	7.790160465655462e-06	6.218680559774631e-08	-6.138466721856219e-08	0.9999993756158253	-1	0	0	1.0	1	0	0	1.0	0	1	0	0	1	0	0.5	2	1	2	0.3333333333333333	0	0	0	0	0	0	0	0	0	0	0	0	-6.138466721856219e-09	9
967	0.0035925405226455488	0.0013355717521712628	0.0013262403655842582	0.9979829594943049	-1	0	0	0.75	3	0.3333333333333333	1	0.625	0.3333333333333333	4	1	0	0	0	0.5	4	2	5	0.0	0.6666666666666666	0.4966285280481831	0.9303735674637124	0.8824545040354238	0.9418165864615086	0.2988390905286693	0.953217707574705	0.8680267022110241	0.9425133263596429	0	0	0.0	0.0013262403655842582	91
750	0.006587373650881694	0.0009770734861123623	0.0008793033728058485	0.9913618174744777	-1	0	0	0.3333333333333333	1	1.0	2	1.0	1.0	3	2	0	0	0	0.25	4	1	4	0.0	0	0.4966285280481831	0.7617999908549912	0.9363689586201387	0.9593935733589335	0.1906363035768566	0.6699705052824562	0.9552430476552713	0.8425953143731862	0	0	0.0	0.0008793033728058485	21
1346	0.05976405008058902	0.005761549999574207	0.00570440275270269	0.6359297044558434	-1	0	0	0.1	1	1.0	13	0.4166666666666667	0.7692307692307693	11	10	3	1	0	0.4444444444444444	9	4	15	0.1111111111111111	0	0.9848678696258784	0.8613663615775696	0.42761415317778945	0.8529701873027686	0.6460122836487943	0.8666096296504605	0.8254944870525738	0.8604093860938209	1.0	0.6363636363636364	0.0	0.00570440275270269	1
251	0.015295104722365007	0.000687833908636205	5.730398917571387e-05	0.9789024130729891	-1	0	0	0.4	2	0.8	4	1.0	0.8	5	4	1	0	0	0.14285714285714285	7	1	7	0.0	0.3333333333333333	0.47687503325642344	0.8640368446853942	0.4226934912769523	0.9596509555827029	0.3342387907288674	0.9594291385506121	0.8145242193266974	0.9386111993145136	0	0	0.0	5.730398917571387e-05	7
2459	0.04353597231104033	0.018323710176488813	0.01669105445780119	0.8145368181285763	-1	0.25	1	0.5	5	0.46153846153846156	6	0.5	0.38461538461538464	7	5	7	1	0	0.3	3	10	15	0.0625	0.8	0.6096436959947877	0.891798462031451	0.5914591481008613	0.896110456363771	0.6451135994690179	0.9402276575415806	0.7380484208304711	0.9121243032307471	1.0	0.7142857142857143	0.0	0.01669105445780119	20
3461	0.04126955631500077	0.021873715844627013	0.020425809567872932	0.9411221383212363	-1	0.25	1	0.4	4	0.5833333333333334	7	0.4666666666666667	0.4166666666666667	5	5	8	2	0	0.3	3	10	14	0.1	0.5	0.6096436959947877	0.7084543172166181	0.5914591481008613	0.8141882551022299	0.7446455022223316	0.8007925441411923	0.8062430056219383	0.7776805508279577	0.6	0.8	0.0	0.020425809567872932	21
2993	0.03604115453877403	0.001872749002455552	-0.00028270925304125946	0.9466800057842213	-1	0.25	1	0.5	5	0.46153846153846156	6	0.5	0.38461538461538464	7	5	7	1	0	0.3	3	10	15	0.0625	0.8	0.5482420405480222	0.9038457629256375	0.5914591481008613	0.8923232990361036	0.7446455022223316	0.9430460109912792	0.8191915809400778	0.9158632751619373	1.0	0.5714285714285714	0.0	-2.8270925304125945e-05	2
1827	0.04709940862631595	0.01924385880148665	0.01903601344408194	0.7307782580967168	-1	0	0	0.4	4	0.5384615384615384	7	0.5	0.38461538461538464	7	5	7	1	0	0.3	3	10	15	0.0625	0	0.6096436959947877	0.891798462031451	0.5914591481008613	0.896110456363771	0.6411143847255555	0.9374024376048862	0.8212025603624872	0.9108010691441882	1.0	0.7142857142857143	0.0	0.01903601344408194	145
5001	0.044976918271356664	0.022879702176287188	0.021702450648949347	0.9402144883444205	-1	0.25	1	0.4	4	0.5833333333333334	7	0.4666666666666667	0.4166666666666667	5	5	8	1	0	0.3	3	10	14	0.05	0.5	0.6096436959947877	0.7084543172166181	0.5697492640062066	0.7984080072656413	0.7446455022223316	0.6100485144347758	0.7561586748856756	0.7117556936089755	1.0	0.8	0.0	0.021702450648949347	22
3636	0.022065909974661964	0.00039813007881610724	-0.00024910897745740614	0.9975720384125559	-1	0.3333333333333333	1	0.5	4	0.5	5	0.5	0.3	3	3	8	2	0	0.375	3	8	12	0.1	0.5	0.5482420405480222	0.9112919800498689	0.4649050244286713	0.6306842976889655	0.8005965732010756	0.7002410871901074	0.8212025603624872	0.7751641549499547	0.6666666666666666	1.0	0.0	-2.4910897745740615e-05	4
2503	0.03782440928408279	0.015837950748715923	0.015591606912761562	0.9412697369762527	-1	0	0	0.4	4	0.5384615384615384	7	0.3333333333333333	0.38461538461538464	6	5	8	1	0	0.5555555555555556	5	9	15	0.05263157894736842	0.2	0.5994790525885852	0.8215987947556349	0.5095366506393254	0.8765855138823527	0.6928799434739435	0.9151021484498693	0.776762229925712	0.8760013149024639	1.0	0.8333333333333334	0.0	0.015591606912761562	16
573	0.0010914424263879664	0.0002051815845129439	0.0002051795162391487	0.996481402881749	-1	0	0	1.0	1	0	0	1.0	0	1	0	0	1	0	0.5	1	2	2	0.3333333333333333	0	0	0	0	0	0	0	0	0	0	0	0	0.0002051795162391487	10
4467	0.04563070544839632	0.024830496007057123	0.023870880112913075	0.9409624386426408	-1	0.25	1	0.4	4	0.5833333333333334	7	0.4666666666666667	0.4166666666666667	5	5	8	1	0	0.3	3	10	14	0.05	0.5	0.6096436959947877	0.7084543172166181	0.5697492640062066	0.7984080072656413	0.7446455022223316	0.6921520346745283	0.7159407879356517	0.7359105685036648	1.0	0.4	0.0	0.023870880112913075	27
3814	0.044216341924662894	0.02388063515539334	0.02193598116803569	0.9399915027929169	-1	0.25	1	0.4	4	0.5833333333333334	7	0.4666666666666667	0.4166666666666667	5	5	8	1	0	0.3	3	10	14	0.05	0.5	0.6096436959947877	0.7084543172166181	0.5697492640062066	0.7984080072656413	0.7446455022223316	0.6264363239394268	0.7573876648092401	0.7164812503032542	1.0	0.8	0.0	0.02193598116803569	35
3248	0.04791421338142752	0.021557106468996806	0.02064304400682348	0.7637551613628744	-1	0	0	0.4	4	0.5384615384615384	7	0.5	0.38461538461538464	7	5	7	1	0	0.3	3	10	15	0.0625	0	0.6096436959947877	0.891798462031451	0.5914591481008613	0.896110456363771	0.6411143847255555	0.9374024376048862	0.8212025603624872	0.9108010691441882	1.0	0.7142857142857143	0.0	0.02064304400682348	34
1247	0.03091292956127425	0.003552810235300157	-0.0018028551982076128	0.923374831048103	-1	0	0	0.375	3	0.6	6	0.375	0.5	7	5	4	0	0	0.5	4	8	12	0.0	0.2857142857142857	0.7729822368290665	0.8428066113485558	0.3292034688766379	0.9060529799536017	0.5830012390440418	0.9335416511300236	0.8388154295883409	0.89989086434426	0	0	0.0	-0.00018028551982076128	2
839	0.006706042879938948	0.00111910480650535	0.0008609842229622004	0.991284891107288	-1	0	0	0.3333333333333333	1	1.0	2	1.0	1.0	3	2	0	0	0	0.25	4	1	4	0.0	0	0.4966285280481831	0.7617999908549912	0.9363689586201387	0.9593935733589335	0.1952480967573721	0.6213774201425274	0.9544853436072669	0.8329641843798343	0	0	0.0	0.0008609842229622004	22
2464	0.046018069311534994	0.0205779348850234	0.02038370807419501	0.7362558425396093	-1	0	0	0.4	4	0.5384615384615384	7	0.5	0.38461538461538464	7	5	7	1	0	0.3	3	10	15	0.0625	0	0.6096436959947877	0.891798462031451	0.5914591481008613	0.896110456363771	0.637484984576708	0.9372744996010451	0.8212025603624872	0.9107420634763095	1.0	0.7142857142857143	0.0	0.02038370807419501	75
4192	0.0413060096279341	0.02339766733783567	0.022825814801557612	0.9407032080439146	-1	0.3333333333333333	1	0.4444444444444444	4	0.5454545454545454	6	0.43333333333333335	0.45454545454545453	5	5	7	1	0	0.3	3	10	13	0.05555555555555555	0.6666666666666666	0.6096436959947877	0.7084543172166181	0.5697492640062066	0.7984080072656413	0.7446455022223316	0.6264363239394268	0.7573876648092401	0.7164812503032542	1.0	0.8	0.0	0.022825814801557612	25
4827	0.04432427313240954	0.02506886286412005	0.02325002151497701	0.9402223283651158	-1	0.25	1	0.4	4	0.5833333333333334	7	0.4666666666666667	0.4166666666666667	5	5	8	1	0	0.3	3	10	14	0.05	0.5	0.6096436959947877	0.7084543172166181	0.5697492640062066	0.7984080072656413	0.8005965732010756	0.7608767711448572	0.8212025603624872	0.757787041753871	1.0	0.8	0.0	0.02325002151497701	27
680	0.0010394565879070727	0.00027488706767204426	0.00027488455235474634	0.9965437311513469	-1	0	0	1.0	1	0	0	1.0	0	1	0	0	1	0	0.5	1	2	2	0.3333333333333333	0	0	0	0	0	0	0	0	0	0	0	0	0.00027488455235474634	14
653	0.03764432813787599	0.010391374350105233	0.008501298016716279	0.8904079289358345	-1	0	0	0.3	3	0.8461538461538461	11	0.2777777777777778	0.6153846153846154	10	8	4	1	0	0.6666666666666666	6	9	15	0.1	0.15384615384615385	0.7352540130739025	0.863299140964298	0.38473997237201696	0.8534384404123699	0.556957501629989	0.9348809104602965	0.8341708281779365	0.8898946227467063	1.0	0.2	0.0	0.008501298016716279	107
1835	0.037700438470070534	0.015435247439053302	0.01529876431085166	0.9435348163812358	-1	0	0	0.4	4	0.5384615384615384	7	0.3333333333333333	0.38461538461538464	6	5	8	1	0	0.5555555555555556	5	9	15	0.05263157894736842	0.2	0.5687782248652025	0.8339101317254175	0.6646818703768658	0.8427407179737589	0.6928799434739435	0.8983916503283793	0.776762229925712	0.8610390396719012	1.0	0.8333333333333334	0.0	0.01529876431085166	14
98	0.04353517418996856	0.0030267121354112113	0.0018538792921065689	0.9717878502343742	-1	0	0	0.3	3	0.7692307692307693	10	0.42857142857142855	0.6153846153846154	9	8	5	1	0	0.7142857142857143	7	5	15	0.07692307692307693	0.46153846153846156	0.2790620887333386	0.9431554409657732	0.7415843257998154	0.9253091995472635	0.6822278273881697	0.9655476094803616	0.9387550913951813	0.9471633361185878	1.0	0.1111111111111111	0.0	0.0018538792921065689	35
590	0.00109373968118436	0.00019379359537593737	0.00019379352460730578	0.9967216561184555	-1	0	0	1.0	1	0	0	1.0	0	1	0	0	1	0	0.5	1	2	2	0.3333333333333333	0	0	0	0	0	0	0	0	0	0	0	0	0.00019379352460730578	12
1456	0.033362953700775376	0.0026992369644218057	-0.0020298728978909676	0.9277055656326497	-1	0	0	0.5	5	0.38461538461538464	5	0.42857142857142855	0.23076923076923078	5	3	9	0	0	0.7142857142857143	5	7	15	0.0	0.25	0.7204592908460354	0.9421145026814272	0.5914591481008613	0.8894018546619266	0.7446455022223316	0.6864976532992424	0.8293996964114995	0.8683026585313182	0	0	0.0	-0.00020298728978909676	3
570	0.0010493522411307412	0.0001968754896029828	0.0001968753859891177	0.9965378890838276	-1	0	0	1.0	1	0	0	1.0	0	1	0	0	1	0	0.5	1	2	2	0.3333333333333333	0	0	0	0	0	0	0	0	0	0	0	0	0.0001968753859891177	27
2941	0.04687175318083389	0.022301234321606855	0.02212259406742008	0.9404470139767799	-1	0.25	1	0.5	5	0.46153846153846156	6	0.5	0.38461538461538464	6	5	8	1	0	0.3	3	10	15	0.05263157894736842	0.8	0.6197775034799747	0.8247338284769712	0.49868170859199806	0.8024947995212797	0.7235515626769253	0.9144959522006556	0.7910825827296369	0.8548934112699298	1.0	0.8333333333333334	0.0	0.02212259406742008	139
4968	0.04433696077977321	0.024008822637183284	0.023319054133520832	0.9405902360548006	-1	0.25	1	0.4	4	0.5833333333333334	7	0.4666666666666667	0.4166666666666667	5	5	8	1	0	0.3	3	10	14	0.05	0.5	0.6096436959947877	0.7084543172166181	0.5697492640062066	0.7984080072656413	0.7446455022223316	0.6290060084076238	0.7561586748856756	0.7172252390895398	1.0	0.8	0.0	0.023319054133520832	42
1559	0.011260689254189413	0.00028817609398210786	0.0001884124441300154	0.9939106495078448	-1	0	0	0.3333333333333333	2	0.6666666666666666	4	0.5	0.3333333333333333	3	2	4	2	0	1.0	4	4	8	0.18181818181818182	0.5	0.6299113109651616	0.9550057669969192	0.2504089427592594	0.7535645603206497	0.11217347745249955	0.9538280690158605	0.7617667702043832	0.9168529488379636	0.8333333333333333	0.3333333333333333	0.0	0.0001884124441300154	8
1351	0.0032992159829191643	0.0017618006592958002	0.0013456278373463798	0.9977427336444741	-1	0	0	0.5	1	1.0	1	1.0	1.0	2	1	0	1	0	0.3333333333333333	3	1	3	0.3333333333333333	0	0.37331900348360625	0.7743598554629506	0.709247163924562	0.9064651038923607	0.2363190835152989	0.6493928451707299	0.8870780329406257	0.7979549664067411	1.0	0	0.0	0.0013456278373463798	46
2594	0.04624143431581169	0.020480760015598058	0.020182499350619672	0.736253365607014	-1	0	0	0.4	4	0.5384615384615384	7	0.5	0.38461538461538464	7	5	7	1	0	0.3	3	10	15	0.0625	0	0.6096436959947877	0.891798462031451	0.5914591481008613	0.896110456363771	0.7223379997197527	0.9422125197118227	0.8212025603624872	0.9130782192304135	1.0	0.7142857142857143	0.0	0.020182499350619672	82
4269	0.04036880485623184	0.023507100444731307	0.02273920559174221	0.9419849684359574	-1	0	0	0.25	2	0.7777777777777778	7	0.6111111111111112	0.5555555555555556	5	5	5	1	0	0.2222222222222222	2	9	11	0.07142857142857142	0	0.6096436959947877	0.7084543172166181	0.5697492640062066	0.7984080072656413	0.7446455022223316	0.6290060084076238	0.7561586748856756	0.7172252390895398	1.0	0.8	0.0	0.02273920559174221	41
707	0.006928933280308427	0.0010502012263631866	0.000847348454182132	0.9913438412558453	-1	0	0	0.3333333333333333	1	1.0	2	1.0	1.0	3	2	0	0	0	0.25	4	1	4	0.0	0	0.4966285280481831	0.7617999908549912	0.9363689586201387	0.9593935733589335	0.1952480967573721	0.7286363194498685	0.9544853436072669	0.8545680349294864	0	0	0.0	0.000847348454182132	34
1627	0.03746510557081145	0.005670546079171042	0.001895720585720257	0.9315238671460752	-1	0	0	0.4	4	0.5384615384615384	7	0.375	0.46153846153846156	7	6	7	1	0	0.4	4	10	15	0.058823529411764705	0.4	0.6709836795995221	0.8347526204663134	0.42761415317778945	0.8991123867850954	0.6392996846511317	0.9437625167502092	0.8212025603624872	0.9010662112678096	1.0	0.7142857142857143	0.0	0.001895720585720257	13
4452	0.04382694138361897	0.02449431475331252	0.02218365933465813	0.9415707377292465	-1	0.25	1	0.4	4	0.5833333333333334	7	0.4666666666666667	0.4166666666666667	5	5	8	1	0	0.3	3	10	14	0.05	0.5	0.6096436959947877	0.7084543172166181	0.5697492640062066	0.7984080072656413	0.7446455022223316	0.6290060084076238	0.7561586748856756	0.7172252390895398	1.0	0.8	0.0	0.02218365933465813	22
3208	0.047808044253781865	0.021713019854953837	0.02106895160014074	0.7583848322718056	-1	0	0	0.4	4	0.5384615384615384	7	0.5	0.38461538461538464	7	5	7	1	0	0.3	3	10	15	0.0625	0	0.6096436959947877	0.891798462031451	0.5914591481008613	0.896110456363771	0.637484984576708	0.9372744996010451	0.8212025603624872	0.9107420634763095	1.0	0.7142857142857143	0.0	0.02106895160014074	24
2192	0.03414815333242875	0.001341681722502891	0.0008736036984754857	0.9482429244832442	-1	0	0	0.5	5	0.38461538461538464	5	0.375	0.23076923076923078	5	3	9	2	0	0.625	5	8	15	0.1	0.2	0.5076451387652433	0.9071038774678997	0.7006137214019883	0.8938054820064949	0.6103395245469204	0.9319392708133252	0.7493315622961441	0.9122924539523256	0.7	0.8	0.0	0.0008736036984754857	3
2142	0.04741865943978977	0.020041230492627123	0.017939427253286004	0.7883251566131834	-1	0	0	0.4	4	0.5384615384615384	7	0.5	0.38461538461538464	6	5	8	1	0	0.3	3	10	15	0.05263157894736842	0	0.6197775034799747	0.8174141830462838	0.5095366506393254	0.8765855138823527	0.6928799434739435	0.9151021484498693	0.776762229925712	0.8749733049005348	1.0	0.5	0.0	0.017939427253286004	62
2245	0.046097194413582954	0.0037121622372905494	-0.0022167709152739884	0.7499361078287391	-1	0.25	1	0.4	4	0.6153846153846154	8	0.4166666666666667	0.46153846153846156	7	6	7	2	0	0.25	3	12	15	0.11764705882352941	0.6666666666666666	0.6299113109651616	0.8082160153368503	0.4649050244286713	0.8542889043116388	0.6451135994690179	0.9001766922834354	0.7293672383898896	0.8584040765349089	0.6428571428571428	0.8571428571428571	0.0	-0.00022167709152739885	2
931	0.0066276151262589745	0.0011720333227134409	0.0009446794298479799	0.9907822480173565	-1	0	0	0.3333333333333333	1	1.0	2	1.0	1.0	3	2	0	0	0	0.25	4	1	4	0.0	0	0.4966285280481831	0.7617999908549912	0.9363689586201387	0.9593935733589335	0.1952480967573721	0.6213774201425274	0.9544853436072669	0.8329641843798343	0	0	0.0	0.0009446794298479799	31
1550	0.03749270542174711	0.01503865497706224	0.015035123727900437	0.9427747020176389	-1	0	0	0.4	4	0.5384615384615384	7	0.3333333333333333	0.38461538461538464	6	5	8	1	0	0.5555555555555556	5	9	15	0.05263157894736842	0.2	0.5994790525885852	0.8215987947556349	0.5095366506393254	0.8765855138823527	0.6928799434739435	0.9151021484498693	0.776762229925712	0.8760013149024639	1.0	0.8333333333333334	0.0	0.015035123727900437	37
120	0.03512370545973192	0.009533422479197407	-0.0016101728075991089	0.7995514711917115	-1	0	0	0.3333333333333333	3	0.8181818181818182	9	0.3939393939393939	0.6363636363636364	10	7	2	0	0	0.2727272727272727	11	3	13	0.0	0.18181818181818182	0.8117540142133384	0.8475143615306707	0.34443504829318944	0.9120888265098942	0.6184027209353429	0.9080171619874324	0.9131680925397585	0.8923304491283626	0	0	0.0	-0.00016101728075991088	5
1186	0.01115280211306677	0.0006263475169844626	-0.00013738033649138078	0.9939148367544143	-1	0	0	0.3333333333333333	2	0.6666666666666666	4	0.5	0.3333333333333333	3	2	4	2	0	1.0	4	4	8	0.18181818181818182	0.5	0.6299113109651616	0.9550057669969192	0.2504089427592594	0.7535645603206497	0.11217347745249955	0.9538280690158605	0.7617667702043832	0.9168529488379636	0.8333333333333333	1.0	0.0	-1.3738033649138078e-05	12
83	0.038935310503395076	0.001148906440678112	-0.000901922654050265	0.9962173195535987	-1	0	0	0.5	5	0.46153846153846156	6	0.42857142857142855	0.38461538461538464	8	5	6	3	0	0.7142857142857143	5	7	15	0.23076923076923078	0	0.33553215620829746	0.8728179283105688	0.585420710379779	0.8517037233861109	0.471987150107999	0.9486056395190521	0.8034171188890405	0.8999377279965942	0.375	0.375	0.0	-9.01922654050265e-05	17
4835	0.043889881347439715	0.023453357490106273	0.02234577417921466	0.9402581757256641	-1	0.25	1	0.4	4	0.5833333333333334	7	0.4666666666666667	0.4166666666666667	5	5	8	2	0	0.3	3	10	14	0.1	0.5	0.6096436959947877	0.7084543172166181	0.5697492640062066	0.7984080072656413	0.7446455022223316	0.7428537605516509	0.7170591983992309	0.7518255433177379	0.6	0.8	0.0	0.02234577417921466	37
4455	0.04428826361665949	0.02421445618837746	0.023208975542356836	0.9417557542457713	-1	0.25	1	0.4	4	0.5833333333333334	7	0.4666666666666667	0.4166666666666667	5	5	8	1	0	0.3	3	10	14	0.05	0.5	0.6096436959947877	0.7084543172166181	0.5697492640062066	0.7984080072656413	0.7446455022223316	0.6290060084076238	0.7561586748856756	0.7172252390895398	1.0	0.8	0.0	0.023208975542356836	33
22	0.07019077229193314	0.001943935981970629	0.001902580771237982	0.7910373860812393	-1	0	0	0.1	1	1.0	13	1.0	0.9230769230769231	13	12	1	1	0	0.06666666666666667	15	1	15	0.2	0	0.49204503602514826	0.9181148010110818	0.7498251753972736	0.9126727125834958	0.6280096425649513	0.8762536894440357	0.812578120830033	0.9038175147707486	1.0	0.38461538461538464	0.0	0.001902580771237982	3
3618	0.04558570680129116	0.022032093396852553	0.022031648530018932	0.9406261676905406	-1	0.25	1	0.5	5	0.46153846153846156	6	0.5	0.38461538461538464	7	5	7	1	0	0.3	3	10	15	0.0625	0.8	0.6096436959947877	0.891798462031451	0.5697492640062066	0.8909055731296815	0.6451135994690179	0.9372094449617309	0.7293672383898896	0.9092179933274831	1.0	0.7142857142857143	0.0	0.022031648530018932	38
3995	0.04307732400324715	0.02331587027815853	0.021509433931521344	0.9401583231383096	-1	0.25	1	0.4	4	0.5833333333333334	7	0.4666666666666667	0.4166666666666667	5	5	8	1	0	0.3	3	10	14	0.05	0.5	0.6096436959947877	0.7084543172166181	0.5697492640062066	0.7984080072656413	0.7446455022223316	0.6264363239394268	0.7573876648092401	0.7164812503032542	1.0	0.8	0.0	0.021509433931521344	30
4006	0.0436199240866369	0.025502295963218777	0.022283562686396207	0.9408065261852598	-1	0.25	1	0.4	4	0.5833333333333334	7	0.4666666666666667	0.4166666666666667	5	5	8	2	0	0.3	3	10	14	0.1	0.5	0.6096436959947877	0.7084543172166181	0.5697492640062066	0.7984080072656413	0.7446455022223316	0.6290060084076238	0.7561586748856756	0.7172252390895398	0.6	0.8	0.0	0.022283562686396207	36
4025	0.04326683813660519	0.02497858884618174	0.021901159595736176	0.9415319602314238	-1	0.25	1	0.4	4	0.5833333333333334	7	0.4666666666666667	0.4166666666666667	5	5	8	1	0	0.3	3	10	14	0.05	0.5	0.6096436959947877	0.7084543172166181	0.5697492640062066	0.7984080072656413	0.7446455022223316	0.6264363239394268	0.7573876648092401	0.7164812503032542	1.0	0.8	0.0	0.021901159595736176	25
1187	0.03865107010136817	0.010648248132454763	0.008616165013860894	0.8517751866193504	-1	0	0	0.3	3	0.8461538461538461	11	0.2777777777777778	0.6153846153846154	10	8	4	1	0	0.6666666666666666	6	9	15	0.1	0.15384615384615385	0.7352540130739025	0.863299140964298	0.38473997237201696	0.8534384404123699	0.556957501629989	0.9348809104602965	0.8341708281779365	0.8898946227467063	1.0	0.2	0.0	0.008616165013860894	89
4236	0.04483822729650153	0.023977938700509852	0.022947069356634618	0.940570078393958	-1	0.25	1	0.4	4	0.5833333333333334	7	0.4666666666666667	0.4166666666666667	5	5	8	2	0	0.3	3	10	14	0.1	0.5	0.6096436959947877	0.7084543172166181	0.5697492640062066	0.7984080072656413	0.8005965732010756	0.731191606678876	0.7411609950561663	0.7480639477257054	0.6	0.8	0.0	0.022947069356634618	72
3645	0.045927015410037096	0.022047707691759424	0.022047454962756185	0.9406778221205703	-1	0.25	1	0.5	5	0.46153846153846156	6	0.5	0.38461538461538464	7	5	7	1	0	0.3	3	10	15	0.0625	0.8	0.6096436959947877	0.891798462031451	0.5697492640062066	0.8909055731296815	0.6451135994690179	0.9372094449617309	0.7293672383898896	0.9092179933274831	1.0	0.7142857142857143	0.0	0.022047454962756185	26
2985	0.04571745067448999	0.000820202273854209	-0.0003658191601974404	0.5704760767067576	-1	0	0	0.4	4	0.5384615384615384	7	0.5	0.38461538461538464	7	5	7	1	0	0.3	3	10	15	0.0625	0	0.6299113109651616	0.8779372365458884	0.5914591481008613	0.9013376257727415	0.6392996846511317	0.9371052155463788	0.8212025603624872	0.9085050032514789	1.0	0.8571428571428571	0.0	-3.658191601974404e-05	2
4792	0.027534352961433774	0.011126629589159515	0.009441501026719241	0.945777257391385	-1	0.6666666666666666	2	0.625	5	0.3333333333333333	3	0.5238095238095238	0.3333333333333333	4	3	6	1	0	0.42857142857142855	3	7	11	0.06666666666666667	1.0	0.5994790525885852	0.8624352710298866	0.6511025419934728	0.8950374110101407	0.6601869148873488	0.936341936929515	0.6992790160581177	0.9022484259854454	1.0	1.0	0.0	0.009441501026719241	10
4023	0.0410386028831099	0.02011169218287672	0.015460709919377084	0.9423631962103965	-1	0.25	1	0.4	4	0.5833333333333334	7	0.4666666666666667	0.4166666666666667	5	5	8	1	0	0.3	3	10	14	0.05	0.5	0.6096436959947877	0.7084543172166181	0.5914591481008613	0.8141882551022299	0.7446455022223316	0.6264363239394268	0.760982145218235	0.7232756185315732	1.0	0.8	0.0	0.015460709919377084	20
1493	0.03764731595858116	0.015196039114043424	0.015185360911135778	0.9423038934235655	-1	0	0	0.4	4	0.5384615384615384	7	0.3333333333333333	0.38461538461538464	6	5	8	1	0	0.5555555555555556	5	9	15	0.05263157894736842	0.2	0.5994790525885852	0.8215987947556349	0.5095366506393254	0.8765855138823527	0.6928799434739435	0.9151021484498693	0.776762229925712	0.8760013149024639	1.0	0.8333333333333334	0.0	0.015185360911135778	43
28	0.028607386712017218	0.0007472741816585593	-0.00018623378990469661	0.9810862154940163	-1	0.25	1	0.5	5	0.6153846153846154	8	0.3125	0.46153846153846156	10	6	4	0	0	0.75	8	6	15	0.0	0.18181818181818182	0.285329148803162	0.7960072937711415	0.5106694795419597	0.9316018854699722	0.3814502911981089	0.8810472317604666	0.8509697494651245	0.8799358735331354	0	0	0.0	-1.862337899046966e-05	22
2780	0.04711282407670602	0.019255819909893303	0.01892211574027174	0.7301070848198121	-1	0	0	0.4	4	0.5384615384615384	7	0.5	0.38461538461538464	7	5	7	1	0	0.3	3	10	15	0.0625	0	0.6096436959947877	0.891798462031451	0.5914591481008613	0.896110456363771	0.671682762952884	0.938025911135823	0.8212025603624872	0.9110897306143348	1.0	0.7142857142857143	0.0	0.01892211574027174	24
3835	0.04486470495881759	0.02464078631910219	0.022809394316757436	0.940246581404539	-1	0.25	1	0.5	5	0.46153846153846156	6	0.5	0.38461538461538464	6	5	8	1	0	0.3	3	10	15	0.05263157894736842	0.8	0.6197775034799747	0.7518453759358894	0.5366337811886384	0.7837427153585166	0.7217368626025016	0.6931245897867427	0.7582667118427351	0.7446513359545075	1.0	0.8333333333333334	0.0	0.022809394316757436	17
636	0.0016230077644168919	0.00023123966288190207	8.54590454231622e-05	0.9955350658816748	-1	0	0	1.0	2	0.0	0	0.75	0	2	0	0	0	0	1.0	2	2	3	0.0	0	0	0	0	0	0	0	0	0	0	0	0	8.54590454231622e-05	17
2102	0.03846100097862559	0.015548316405062008	0.014684312268292903	0.9425718639182928	-1	0	0	0.4	4	0.5384615384615384	7	0.3333333333333333	0.38461538461538464	6	5	8	1	0	0.5555555555555556	5	9	15	0.05263157894736842	0.2	0.5994790525885852	0.8215987947556349	0.5095366506393254	0.8765855138823527	0.7235515626769253	0.9169406607236031	0.7927026505127823	0.876864109654841	1.0	0.8333333333333334	0.0	0.014684312268292903	23
2895	0.0472987084612303	0.02058436909616962	0.01961616969713775	0.7415082130669546	-1	0	0	0.4	4	0.5384615384615384	7	0.5	0.38461538461538464	7	5	7	1	0	0.3	3	10	15	0.0625	0	0.6096436959947877	0.891798462031451	0.5914591481008613	0.896110456363771	0.6411143847255555	0.9374024376048862	0.8212025603624872	0.9108010691441882	1.0	0.42857142857142855	0.0	0.01961616969713775	25
1139	0.004330164513371403	0.002152046588357162	0.0012333709091535165	0.9978070236183608	-1	0	0	0.3333333333333333	1	1.0	2	1.0	0.5	2	1	1	2	0	0.25	4	1	4	0.4	0	0.37331900348360625	0.7743598554629506	0.6603956945004905	0.9404606651898982	0.25457934640152957	0.6441248247302898	0.8576672801908407	0.8218180002312991	0.75	0	0.0	0.0012333709091535165	39
302	0.023638858260245026	0.0009550543407357551	0.0009315881239828385	0.9949141448349134	-1	0	0	0.3333333333333333	2	0.8571428571428571	6	1.0	0.7142857142857143	6	5	2	2	0	0.1111111111111111	9	1	9	0.2857142857142857	0.25	0.5451816558027083	0.9135533712557051	0.6633228501511065	0.8226057674038887	0.7227515623295064	0.8702087762815647	0.7946563154142249	0.8734235746061252	0.5833333333333334	0.16666666666666666	0.0	0.0009315881239828385	2
1076	0.004498501011871485	0.0002860428031533353	7.807849361367686e-05	0.9977804970632949	-1	0	0	0.3333333333333333	1	1.0	2	1.0	0.5	2	1	1	0	0	0.25	4	1	4	0.0	0	0.41241799859893497	0.6989084300049248	0.6009484328048807	0.9662422728186495	0.24429626666328536	0.6673321368124396	0.8448903190434706	0.8362816587562818	0	0	0.0	7.807849361367686e-05	7
2005	0.038169324870135156	0.01498360394989178	0.013737215278306946	0.941532678613061	-1	0	0	0.4	4	0.5384615384615384	7	0.3333333333333333	0.38461538461538464	6	5	8	1	0	0.5555555555555556	5	9	15	0.05263157894736842	0.2	0.5994790525885852	0.8215987947556349	0.5095366506393254	0.8765855138823527	0.6928799434739435	0.9151021484498693	0.776762229925712	0.8760013149024639	1.0	0.8333333333333334	0.0	0.013737215278306946	19
4388	0.04289520177393745	0.024020727157633412	0.022205081416147805	0.9404634415754343	-1	0.25	1	0.4	4	0.5833333333333334	7	0.4666666666666667	0.4166666666666667	5	5	8	1	0	0.3	3	10	14	0.05	0.5	0.6096436959947877	0.7084543172166181	0.5697492640062066	0.7984080072656413	0.7446455022223316	0.6264363239394268	0.7573876648092401	0.7164812503032542	1.0	0.8	0.0	0.022205081416147805	36
2347	0.03102404003520251	0.0031732666629443636	0.0016346374885845985	0.9318687553701506	-1	0	0	0.3	3	0.6923076923076923	9	0.3125	0.46153846153846156	7	6	7	1	0	0.75	6	8	15	0.058823529411764705	0	0.6709836795995221	0.9025704308422514	0.42761415317778945	0.8996489912248178	0.6103395245469204	0.9543075950278559	0.8727459788696252	0.9231663791010601	1.0	1.0	0.0	0.0016346374885845985	3
3001	0.04697333809145695	0.021269494490957067	0.021143181048309114	0.9411330423780521	-1	0	0	0.4	4	0.5384615384615384	7	0.5	0.38461538461538464	7	5	7	1	0	0.3	3	10	15	0.0625	0	0.6096436959947877	0.891798462031451	0.5697492640062066	0.8909055731296815	0.6451135994690179	0.9372094449617309	0.7293672383898896	0.9092179933274831	1.0	0.7142857142857143	0.0	0.021143181048309114	20
1565	0.047127078612720065	0.019708842557086086	0.01691296409733366	0.7790474632354294	-1	0	0	0.4	4	0.5384615384615384	7	0.5	0.38461538461538464	6	5	8	1	0	0.3	3	10	15	0.05263157894736842	0	0.6197775034799747	0.8174141830462838	0.5095366506393254	0.8765855138823527	0.6928799434739435	0.9151021484498693	0.776762229925712	0.8749733049005348	1.0	0.8333333333333334	0.0	0.01691296409733366	44
833	0.006895554752690001	0.001297033633515738	0.001039522912275999	0.9910620942261271	-1	0	0	0.3333333333333333	1	1.0	2	1.0	1.0	3	2	0	0	0	0.25	4	1	4	0.0	0	0.4966285280481831	0.7617999908549912	0.9363689586201387	0.9593935733589335	0.1952480967573721	0.6213774201425274	0.9544853436072669	0.8329641843798343	0	0	0.0	0.001039522912275999	44
2718	0.03241357857812654	0.0027158380698793965	0.0019881920694035313	0.9408873388440956	-1	0	0	0.4	4	0.5384615384615384	7	0.5	0.38461538461538464	7	5	7	1	0	0.3	3	10	15	0.0625	0	0.6096436959947877	0.891798462031451	0.5914591481008613	0.8996970612346598	0.6411143847255555	0.9374024376048862	0.8212025603624872	0.9118550173457071	1.0	0.7142857142857143	0.0	0.0019881920694035313	11
90	None	None	None	None	None	0	0	0.4	4	0.5384615384615384	7	0.625	0.38461538461538464	9	5	5	2	0	0.6666666666666666	4	6	15	0.2	0.6	0.7249381665955182	0.9350642642233632	0.4484206911576412	0.840899507128044	0.6477539726867844	0.8048008731910793	0.878866330813058	0.8717188549008347	0.5555555555555556	0	0.0	None	0
4126	0.04381365591017003	0.02288904897526747	0.022220849432725853	0.9400362478042016	-1	0.25	1	0.4	4	0.5833333333333334	7	0.4666666666666667	0.4166666666666667	5	5	8	1	0	0.3	3	10	14	0.05	0.5	0.6096436959947877	0.7084543172166181	0.5697492640062066	0.7984080072656413	0.7446455022223316	0.6290060084076238	0.7561586748856756	0.7172252390895398	1.0	0.8	0.0	0.022220849432725853	35
1906	0.04696056875906501	0.020646215052665857	0.01891101257927288	0.7878090581154928	-1	0	0	0.4	4	0.5384615384615384	7	0.5	0.38461538461538464	7	5	7	1	0	0.3	3	10	15	0.0625	0	0.6096436959947877	0.891798462031451	0.5914591481008613	0.896110456363771	0.6760432420007347	0.9388045089017697	0.8212025603624872	0.9114528422316991	1.0	0.7142857142857143	0.0	0.01891101257927288	33
3752	0.04384376385765747	0.02473457207393377	0.021523324689087388	0.9406909188645378	-1	0.25	1	0.4	4	0.5833333333333334	7	0.4666666666666667	0.4166666666666667	5	5	8	1	0	0.3	3	10	14	0.05	0.5	0.6096436959947877	0.7084543172166181	0.5697492640062066	0.7984080072656413	0.7446455022223316	0.6264363239394268	0.7573876648092401	0.7164812503032542	1.0	0.8	0.0	0.021523324689087388	22
4451	0.04522581954860336	0.02333749792311832	0.022998542153637485	0.9403068308454713	-1	0.25	1	0.4	4	0.5833333333333334	7	0.4666666666666667	0.4166666666666667	5	5	8	1	0	0.3	3	10	14	0.05	0.5	0.6096436959947877	0.7084543172166181	0.5697492640062066	0.7984080072656413	0.7446455022223316	0.6290060084076238	0.7561586748856756	0.7172252390895398	1.0	0.8	0.0	0.022998542153637485	18
4235	0.02145336387756716	0.004354250653576997	0.0036627290699573476	0.9458122824195607	-1	0.3333333333333333	1	0.625	5	0.2222222222222222	2	0.5238095238095238	0.2222222222222222	4	2	6	1	0	0.42857142857142855	3	7	11	0.07142857142857142	0.5	0.6197775034799747	0.7867487645358483	0.5800349865792643	0.9066768872558664	0.6952951128769784	0.9376956065037427	0.7447246848276501	0.8905966306458066	1.0	0.5	0.0	0.0036627290699573476	8
485	0.0010308833970745777	0.00019655132505462633	0.00019655121934543209	0.9966311537437836	-1	0	0	1.0	1	0	0	1.0	0	1	0	0	1	0	0.5	1	2	2	0.3333333333333333	0	0	0	0	0	0	0	0	0	0	0	0	0.00019655121934543209	60
1945	0.040349439544970646	0.007873608952450244	0.0035724822051213323	0.9399058937660774	-1	0	0	0.4	4	0.5384615384615384	7	0.3125	0.38461538461538464	6	5	8	1	0	0.75	8	6	15	0.05263157894736842	0.2	0.5994790525885852	0.8215987947556349	0.5095366506393254	0.8765855138823527	0.6948795508456748	0.9147625846610954	0.7271768684025576	0.8758432604973507	1.0	0.8333333333333334	0.0	0.0035724822051213323	13
4441	0.043954618035876684	0.023693369042710778	0.023258179585309863	0.9405212877350844	-1	0.25	1	0.4	4	0.5833333333333334	7	0.4666666666666667	0.4166666666666667	5	5	8	1	0	0.3	3	10	14	0.05	0.5	0.6096436959947877	0.7084543172166181	0.5697492640062066	0.7984080072656413	0.7446455022223316	0.6290060084076238	0.7561586748856756	0.7172252390895398	1.0	0.8	0.0	0.023258179585309863	43
4419	0.044322960621921995	0.02406467598588277	0.023597090263536638	0.940290962542186	-1	0.25	1	0.4	4	0.5833333333333334	7	0.4666666666666667	0.4166666666666667	5	5	8	1	0	0.3	3	10	14	0.05	0.5	0.6096436959947877	0.7084543172166181	0.5697492640062066	0.7984080072656413	0.7446455022223316	0.6290060084076238	0.7561586748856756	0.7172252390895398	1.0	0.8	0.0	0.023597090263536638	37
1079	0.019679993759803636	0.0014501378294547321	0.0012822456520315364	0.9657923520269169	-1	0	0	0.4	4	0.6153846153846154	8	0.46875	0.46153846153846156	8	6	6	0	0	0.5	8	4	15	0.0	0.25	0.3786511972440304	0.8759789013002173	0.4226934912769523	0.8164381400513129	0.3672521780367375	0.8908471577660583	0.8107433936380556	0.8639984265981349	0	0	0.0	0.0012822456520315364	9
687	0.006122824087035134	0.0011394797633792367	-0.001036398391931641	0.9948398246660046	-1	0	0	0.3333333333333333	1	1.0	2	1.0	1.0	3	2	0	0	0	0.25	4	1	4	0.0	0	0.4966285280481831	0.7617999908549912	0.8910302972306023	0.9635426911046826	0.1952480967573721	0.6213774201425274	0.9461872328321168	0.8380987007240532	0	0	0.0	-0.0001036398391931641	4
2523	0.04866797879360637	0.020499552490721	0.019171783815897393	0.7426734858031083	-1	0	0	0.4	4	0.5384615384615384	7	0.5	0.38461538461538464	6	5	8	1	0	0.3	3	10	15	0.05263157894736842	0	0.6197775034799747	0.8174141830462838	0.5095366506393254	0.8765855138823527	0.7334917509710421	0.918085774651537	0.7983628751515239	0.8763896498497514	1.0	0.8333333333333334	0.0	0.019171783815897393	16
3959	0.044616963896101695	0.024923258168009242	0.024564180507192057	0.9405249889042686	-1	0.25	1	0.5	5	0.46153846153846156	6	0.5	0.38461538461538464	6	5	8	1	0	0.3	3	10	15	0.05263157894736842	0.8	0.5994790525885852	0.8440628962365522	0.6511025419934728	0.8370216296385252	0.7217368626025016	0.8998051112082738	0.7905303016767806	0.8629513765256054	1.0	0.6666666666666666	0.0	0.024564180507192057	26
2063	0.04842496557782437	0.01935065893943005	0.019190991776808813	0.7221369566116089	-1	0	0	0.4	4	0.5384615384615384	7	0.5	0.38461538461538464	7	5	7	1	0	0.3	3	10	15	0.0625	0	0.6096436959947877	0.891798462031451	0.5914591481008613	0.896110456363771	0.6451135994690179	0.9372094449617309	0.7293672383898896	0.9107120895219776	1.0	0.7142857142857143	0.0	0.019190991776808813	70
1869	0.04665843643162038	0.0211374190414552	0.019987890958981135	0.7525296644240215	-1	0	0	0.4	4	0.5384615384615384	7	0.5	0.38461538461538464	6	5	8	1	0	0.3	3	10	15	0.05263157894736842	0	0.6197775034799747	0.8174141830462838	0.5095366506393254	0.8765855138823527	0.6928799434739435	0.9151021484498693	0.776762229925712	0.8749733049005348	1.0	0.5	0.0	0.019987890958981135	26
2589	0.042958229404577726	0.024671684148568785	0.021234014981839123	0.9402743120649573	-1	0	0	0.3	3	0.6923076923076923	9	0.5	0.38461538461538464	5	5	9	3	0	0.3	3	10	15	0.13636363636363635	0	0.6096436959947877	0.7084543172166181	0.5914591481008613	0.8141882551022299	0.7446455022223316	0.6861828330657659	0.7249754552927798	0.7406263709707579	0.2	0.8	0.0	0.021234014981839123	27
2535	0.023013391128652867	0.0013402606835529508	-0.0003570167403204227	0.9278764929882687	-1	0	0	0.5	5	0.38461538461538464	5	0.5	0.3076923076923077	7	4	7	1	0	0.8333333333333334	5	6	15	0.06666666666666667	0	0.6709836795995221	0.9505213595704237	0.7822484066939073	0.9557388961036495	0.16828284706163693	0.906759033612039	0.9625270453073184	0.9408948058144097	1.0	0.7142857142857143	0.0	-3.570167403204227e-05	6
2739	0.03744794387954791	0.002174518349757431	-0.0007573131953068472	0.9468696837090921	-1	0	0	0.4	4	0.5384615384615384	7	0.5	0.38461538461538464	7	5	7	1	0	0.3	3	10	15	0.0625	0	0.5482420405480222	0.9038457629256375	0.5914591481008613	0.8923232990361036	0.6760432420007347	0.9388045089017697	0.8064620550931114	0.9138816115657515	1.0	0.5714285714285714	0.0	-7.573131953068472e-05	4
358	0.010913967131713173	0.00025648455610744093	-0.00024622113836577215	0.9584318652543806	-1	0	0	0.3333333333333333	2	0.6666666666666666	4	0.4	0.5	4	3	3	1	0	0.8	5	4	8	0.1111111111111111	0	0.30227878919133877	0.9065356222572081	0.5867565199237921	0.8511672381613821	0.27787688410440126	0.9522153019364752	0.8864917509808845	0.9118128636408974	1.0	0.25	0.0	-2.4622113836577215e-05	2
4022	0.04353813567359277	0.023391045618164397	0.022889118594226727	0.9400802811826484	-1	0.25	1	0.4	4	0.5833333333333334	7	0.4666666666666667	0.4166666666666667	5	5	8	1	0	0.3	3	10	14	0.05	0.5	0.6096436959947877	0.7084543172166181	0.5697492640062066	0.7984080072656413	0.7446455022223316	0.6290060084076238	0.7561586748856756	0.7172252390895398	1.0	0.8	0.0	0.022889118594226727	45
1795	0.03770544251218659	0.015347847534759988	0.014824314061884523	0.9422423115166217	-1	0	0	0.4	4	0.5384615384615384	7	0.3333333333333333	0.38461538461538464	6	5	8	1	0	0.5555555555555556	5	9	15	0.05263157894736842	0.2	0.5994790525885852	0.8215987947556349	0.5095366506393254	0.8765855138823527	0.6910652433995198	0.9150678853872155	0.7763434300318818	0.8759853485762541	1.0	0.8333333333333334	0.0	0.014824314061884523	15
591	0.0010083564965534505	6.567922257140215e-05	6.567037914389697e-05	0.9960679403549609	-1	0	0	1.0	1	0	0	1.0	0	1	0	0	1	0	0.5	1	2	2	0.3333333333333333	0	0	0	0	0	0	0	0	0	0	0	0	6.567037914389697e-05	10
2025	0.038383830824321404	0.014920735623728264	0.013611244677610126	0.941071137345818	-1	0	0	0.4	4	0.5384615384615384	7	0.3333333333333333	0.38461538461538464	6	5	8	1	0	0.5555555555555556	5	9	15	0.05263157894736842	0.2	0.5994790525885852	0.8215987947556349	0.5095366506393254	0.8765855138823527	0.6928799434739435	0.9151021484498693	0.776762229925712	0.8760013149024639	1.0	0.8333333333333334	0.0	0.013611244677610126	26
2461	0.04000566011587554	0.002337576291031355	-0.0006531666085603397	0.9405162849494596	-1	0	0	0.4	4	0.5384615384615384	7	0.5	0.38461538461538464	7	5	7	2	0	0.3	3	10	15	0.125	0	0.6299113109651616	0.8792157601036977	0.5471153340598243	0.8886582032668726	0.7227515623295064	0.9401614439527426	0.8212025603624872	0.906546468213144	0.5714285714285714	0.8571428571428571	0.0	-6.531666085603397e-05	3
2095	0.037853709706363065	0.01573768072002166	0.015389141492796644	0.9413286000347466	-1	0	0	0.4	4	0.5384615384615384	7	0.3333333333333333	0.38461538461538464	6	5	8	1	0	0.5555555555555556	5	9	15	0.05263157894736842	0.2	0.5994790525885852	0.8215987947556349	0.5095366506393254	0.8765855138823527	0.6928799434739435	0.9151021484498693	0.776762229925712	0.8760013149024639	1.0	0.8333333333333334	0.0	0.015389141492796644	19
4005	0.03601963319673937	0.002944880332240122	-0.002880163375266058	0.953088903664144	-1	0.25	1	0.4	4	0.5833333333333334	7	0.4666666666666667	0.4166666666666667	5	5	8	2	0	0.3	3	10	14	0.1	0.5	0.6299113109651616	0.8037798161729475	0.5697492640062066	0.8011538256963092	0.7446455022223316	0.6264363239394268	0.8157079587258564	0.751542511287282	0.6	0.6	0.0	-0.00028801633752660583	0
2890	0.047397163783772824	0.021732214258139516	0.021170753258247885	0.7494866630264019	-1	0	0	0.4	4	0.5384615384615384	7	0.5	0.38461538461538464	7	5	7	1	0	0.3	3	10	15	0.0625	0	0.6096436959947877	0.891798462031451	0.5914591481008613	0.896110456363771	0.6411143847255555	0.9374024376048862	0.8212025603624872	0.9108010691441882	1.0	0.7142857142857143	0.0	0.021170753258247885	19
364	0.000826039703853868	0.0007527665356322921	5.798089477799927e-06	0.9884650750967643	-1	0	0	0.5	1	1.0	1	1.0	1.0	1	1	1	1	0	0.3333333333333333	3	1	3	0.16666666666666666	0	0.6703397498969196	0.5	0.11934435966506345	0.5	1.0	0.5	0.9742420028952642	0.5	1.0	1.0	0.0	5.798089477799927e-06	23
1003	0.023453445772824665	0.0018058107857191876	0.0015919150478670456	0.9271947170057486	-1	0.25	1	0.4	4	0.7692307692307693	10	0.5	0.6153846153846154	12	8	2	0	0	0.8333333333333334	6	5	15	0.0	0.2222222222222222	0.5977376936469104	0.8338172674766519	0.445751570642374	0.9359372456172542	0.32147083837821405	0.9093446303561755	0.8341708281779365	0.9002576095421039	0	0	0.0	0.0015919150478670456	45
1777	0.04486430562274721	0.01557935650018284	0.015494584101326297	0.7559420782521757	-1	0	0	0.4	4	0.5384615384615384	7	0.5	0.38461538461538464	6	5	8	1	0	0.3	3	10	15	0.05263157894736842	0	0.5994790525885852	0.8215987947556349	0.5095366506393254	0.8765855138823527	0.6928799434739435	0.9151021484498693	0.776762229925712	0.8760013149024639	1.0	0.8333333333333334	0.0	0.015494584101326297	78
5040	0.04393364344016624	0.025242039923271092	0.02368101054602228	0.9405626359476353	-1	0.25	1	0.4	4	0.5833333333333334	7	0.4666666666666667	0.4166666666666667	5	5	8	1	0	0.3	3	10	14	0.05	0.5	0.6096436959947877	0.7084543172166181	0.5697492640062066	0.7984080072656413	0.7446455022223316	0.6290060084076238	0.7561586748856756	0.7172252390895398	1.0	0.8	0.0	0.02368101054602228	28
1431	0.03804699746153752	0.015997603567190367	0.015705992409088525	0.9412904802753811	-1	0	0	0.4	4	0.5384615384615384	7	0.3333333333333333	0.38461538461538464	6	5	8	1	0	0.5555555555555556	5	9	15	0.05263157894736842	0.2	0.5994790525885852	0.8215987947556349	0.5095366506393254	0.8765855138823527	0.6928799434739435	0.9151021484498693	0.776762229925712	0.8760013149024639	1.0	0.8333333333333334	0.0	0.015705992409088525	98
830	0.006740180164844558	0.0013268048970816767	0.0010662861302183086	0.9907776927599581	-1	0	0	0.3333333333333333	1	1.0	2	1.0	1.0	3	2	0	0	0	0.25	4	1	4	0.0	0	0.4966285280481831	0.7617999908549912	0.9363689586201387	0.9593935733589335	0.1952480967573721	0.6213774201425274	0.9544853436072669	0.8329641843798343	0	0	0.0	0.0010662861302183086	108
1084	0.045256869994471524	0.004955606899354254	-0.003727063420671559	0.6153264986041254	-1	0	0	0.2	2	0.8461538461538461	11	0.5357142857142857	0.7692307692307693	10	10	4	0	0	0.14285714285714285	2	14	15	0.0	0	0.785525415725458	0.8791976567168271	0.3788493849095712	0.886849368107427	0.7670392794704028	0.9330719858877915	0.8058327207725233	0.9025798994655065	0	0	0.0	-0.0003727063420671559	3
4472	0.04153420588455261	0.005875138935136724	-0.002515505941602942	0.9404014241460922	-1	0	0	0.25	2	0.8	8	0.4	0.5	5	5	6	1	0	0.3	3	10	12	0.0625	0	0.5893144091823828	0.7273072561022095	0.5697492640062066	0.7984080072656413	0.7446455022223316	0.6290060084076238	0.8007157317826749	0.7234775304957408	1.0	0.8	0.0	-0.00025155059416029417	1
744	5.704695005858281e-05	4.2198636883766936e-07	-3.0608050584199906e-07	0.9999955891741107	-1	0	0	0.3333333333333333	1	1.0	2	1.0	0.5	1	1	2	2	0	0.25	4	1	4	0.25	0	0.25000947891902947	0.5	0.26552790698962275	0.5	0.43895061007242786	0.5	0.7019176268513484	0.5	1.0	0	0.0	-3.060805058419991e-08	4
3419	0.03044382780186616	0.01303574752538431	0.008269600060941717	0.9414955981443897	-1	0.3333333333333333	1	0.4444444444444444	4	0.5454545454545454	6	0.48148148148148145	0.36363636363636365	4	4	8	2	0	0.3333333333333333	3	9	13	0.1	0.5	0.6197775034799747	0.5419716647603607	0.5800349865792643	0.831669176686154	0.7941565056864395	0.793520062630144	0.7804392283726046	0.7383391199846442	0.625	0.75	0.0	0.008269600060941717	16
3092	0.04773884998029988	0.02174225512983878	0.021508979110207865	0.7533186171902992	-1	0	0	0.4	4	0.5384615384615384	7	0.5	0.38461538461538464	7	5	7	1	0	0.3	3	10	15	0.0625	0	0.6096436959947877	0.891798462031451	0.5914591481008613	0.896110456363771	0.6451135994690179	0.9369046740711967	0.7293672383898896	0.9105719305345132	1.0	0.7142857142857143	0.0	0.021508979110207865	74
3951	0.036628863613754774	0.013571210720348472	0.013095755814605118	0.942018807139324	-1	0.25	1	0.4	4	0.5833333333333334	7	0.4375	0.3333333333333333	4	4	9	2	0	0.5	4	8	14	0.09090909090909091	0.3333333333333333	0.5994790525885852	0.7183637950073108	0.6511025419934728	0.7832973383979553	0.7235515626769253	0.6186158692003219	0.706774191659331	0.711293493933142	0.625	1.0	0.0	0.013095755814605118	14
2019	0.045984114962034466	0.02002190156442468	0.016595727515381627	0.7607550011778764	-1	0	0	0.3	3	0.6923076923076923	9	0.5	0.46153846153846156	7	6	7	1	0	0.3	3	10	15	0.058823529411764705	0.25	0.6299113109651616	0.8458863976966339	0.42761415317778945	0.8937177589972573	0.7006429230570953	0.9469614737501992	0.8212025603624872	0.9036169838191188	1.0	0.8571428571428571	0.0	0.016595727515381627	20
879	0.003578368727457515	0.001445692925957329	0.0014040042193726931	0.9979740421012426	-1	0	0	0.75	3	0.3333333333333333	1	0.625	0.3333333333333333	4	1	0	0	0	0.5	4	2	5	0.0	0.6666666666666666	0.4966285280481831	0.9303735674637124	0.8824545040354238	0.9418165864615086	0.2988390905286693	0.953217707574705	0.8680267022110241	0.9425133263596429	0	0	0.0	0.0014040042193726931	25
1213	0.021889810375611343	0.0034999778609742143	0.0010881857172648592	0.9783831092516262	-1	0	0	0.5	5	0.46153846153846156	6	0.5	0.38461538461538464	6	5	8	1	0	0.3	10	3	15	0.05263157894736842	0.2857142857142857	0.6299113109651616	0.9181371105430879	0.42761415317778945	0.8865743295409494	0.32943449872400177	0.9591106558814553	0.8752883395141761	0.9270940697041171	1.0	1.0	0.0	0.0010881857172648592	3
787	2.973364634879662e-06	2.464243130907547e-08	2.4108763388105694e-08	0.9999992901868603	-1	0	0	1.0	1	0	0	1.0	0	1	0	0	1	0	0.5	2	1	2	0.3333333333333333	0	0	0	0	0	0	0	0	0	0	0	0	2.4108763388105694e-08	7
1109	0.003898679861391505	0.0015172602579911739	0.001503316171614642	0.997956899069064	-1	0	0	0.6666666666666666	2	0.5	1	0.6666666666666666	0.5	3	1	0	0	0	0.6666666666666666	3	2	4	0.0	0	0.4966285280481831	0.7617999908549912	0.9363689586201387	0.9593935733589335	0.17468193728088366	0.5604209958146048	0.9577889130123297	0.8209219661662125	0	0	0.0	0.001503316171614642	21
2906	0.04609665064368111	0.021852712134387726	0.021123920428295022	0.7611003140510071	-1	0	0	0.4	4	0.5384615384615384	7	0.5	0.38461538461538464	7	5	7	1	0	0.3	3	10	15	0.0625	0	0.6096436959947877	0.891798462031451	0.5914591481008613	0.896110456363771	0.6411143847255555	0.9374024376048862	0.8212025603624872	0.9108010691441882	1.0	0.7142857142857143	0.0	0.021123920428295022	23
2658	0.03457116154234808	0.0032589700653677194	-0.0010627029431018542	0.9392210454381248	-1	0	0	0.4	4	0.5384615384615384	7	0.35714285714285715	0.3076923076923077	5	4	9	2	0	0.8571428571428571	6	7	15	0.09523809523809523	0.5	0.5893144091823828	0.8705069406411191	0.6136310551213798	0.8728435795642201	0.6411143847255555	0.9210117272541173	0.74892080292671	0.8905124981911471	0.6	0.6	0.0	-0.00010627029431018542	2
813	0.006709628047490176	0.0011150685595294038	0.000913838274599584	0.9914464986825329	-1	0	0	0.3333333333333333	1	1.0	2	1.0	1.0	3	2	0	0	0	0.25	4	1	4	0.0	0	0.4966285280481831	0.7617999908549912	0.9363689586201387	0.9593935733589335	0.1952480967573721	0.6213774201425274	0.9544853436072669	0.8329641843798343	0	0	0.0	0.000913838274599584	23
806	0.0017990584492624676	0.00021223581706164617	-0.000212042667640503	0.9823278317027169	-1	0	0	0.3333333333333333	1	1.0	2	1.0	1.0	3	2	0	0	0	0.25	1	4	4	0.0	0	0.4966285280481831	0.8259686074874458	0.9363689586201387	0.7086849715438671	0.31221473516821185	0.6674697123695246	0.9278795450153733	0.7403323495658891	0	0	0.0	-2.12042667640503e-05	1
764	0.0009590735343512216	0.0001595089889126187	0.0001595053797704231	0.9962909453001073	-1	0	0	1.0	1	0	0	1.0	0	1	0	0	0	0	0.5	1	2	2	0.0	0	0	0	0	0	0	0	0	0	0	0	0	0.0001595053797704231	12
3543	0.03376165153754443	0.007316247421639845	0.002895566724879637	0.9358108949878747	-1	0.25	1	0.5	5	0.46153846153846156	6	0.4166666666666667	0.38461538461538464	7	5	7	1	0	0.4444444444444444	4	9	15	0.0625	0.6666666666666666	0.6299113109651616	0.8968410707016815	0.42761415317778945	0.9254140466116476	0.6935767028457092	0.9563958536354071	0.8212025603624872	0.9301917700868634	1.0	0.8571428571428571	0.0	0.002895566724879637	4
1786	0.038717394704895276	0.01570560441154826	0.015705071651367895	0.9414814368476533	-1	0	0	0.4	4	0.5384615384615384	7	0.3333333333333333	0.38461538461538464	6	5	8	1	0	0.5555555555555556	5	9	15	0.05263157894736842	0.2	0.5994790525885852	0.8215987947556349	0.5095366506393254	0.8765855138823527	0.6928799434739435	0.9151021484498693	0.776762229925712	0.8760013149024639	1.0	0.8333333333333334	0.0	0.015705071651367895	29
2137	0.046744108235844586	0.021651046326635642	0.016511287675407597	0.7595437086831976	-1	0	0	0.4	4	0.5384615384615384	7	0.5	0.38461538461538464	6	5	8	1	0	0.3	3	10	15	0.05263157894736842	0	0.6197775034799747	0.8174141830462838	0.5095366506393254	0.8765855138823527	0.8005965732010756	0.9309274559994402	0.7836851517416255	0.8828960166091278	1.0	0.8333333333333334	0.0	0.016511287675407597	24
1304	0.006308201592458309	0.00021133344382562698	-0.00021088520112218383	0.9957600388999313	-1	0	0	0.5	3	0.3333333333333333	2	0.5	0.3333333333333333	3	2	4	3	0	1.0	4	4	8	0.2727272727272727	0.5	0.6299113109651616	0.9490852830721607	0.4649050244286713	0.9157723320319205	0.7746643999836259	0.9714385864632266	0.6699800632313432	0.9500790354115374	0.6666666666666666	0.6666666666666666	0.0	-2.1088520112218382e-05	6
298	0.0010561431789096448	0.00019953175086839488	0.00019953166545244008	0.9965005861442745	-1	0	0	1.0	1	0	0	1.0	0	1	0	0	1	0	0.5	1	2	2	0.3333333333333333	0	0	0	0	0	0	0	0	0	0	0	0	0.00019953166545244008	60
4181	0.04406111081268074	0.0238930069414716	0.022603016283958076	0.9415174458593062	-1	0.25	1	0.4	4	0.5833333333333334	7	0.4666666666666667	0.4166666666666667	5	5	8	1	0	0.3	3	10	14	0.05	0.5	0.6096436959947877	0.7084543172166181	0.5697492640062066	0.7984080072656413	0.7446455022223316	0.6290060084076238	0.7561586748856756	0.7172252390895398	1.0	0.8	0.0	0.022603016283958076	26
762	0.0068302437995114455	0.0011082044696171826	0.0009110123356053552	0.9914997971100767	-1	0	0	0.3333333333333333	1	1.0	2	1.0	1.0	3	2	0	0	0	0.25	4	1	4	0.0	0	0.4966285280481831	0.7617999908549912	0.9363689586201387	0.9593935733589335	0.1952480967573721	0.6213774201425274	0.9544853436072669	0.8329641843798343	0	0	0.0	0.0009110123356053552	18
2917	0.04744674092906339	0.021262480552008748	0.02115294664977196	0.7426238007007901	-1	0	0	0.4	4	0.5384615384615384	7	0.5	0.38461538461538464	7	5	7	1	0	0.3	3	10	15	0.0625	0	0.6096436959947877	0.891798462031451	0.5914591481008613	0.896110456363771	0.6411143847255555	0.9374024376048862	0.8212025603624872	0.9108010691441882	1.0	0.7142857142857143	0.0	0.02115294664977196	24
517	0.03169473428333334	0.007601231351201123	0.006251849399853076	0.8918654189783916	-1	0	0	0.3	3	0.8461538461538461	11	0.35714285714285715	0.6153846153846154	11	8	3	0	0	0.8571428571428571	6	7	15	0.0	0.15384615384615385	0.6743917765078574	0.852810703600838	0.3742526812784206	0.8502566366865205	0.3859067290084114	0.9294113799924204	0.8128529580613537	0.8832636034294463	0	0	0.0	0.006251849399853076	145
1641	0.03471384996908289	0.0013566362635842226	0.0008778564801416028	0.9480143664582817	-1	0	0	0.5	5	0.38461538461538464	5	0.375	0.23076923076923078	5	3	9	2	0	0.625	5	8	15	0.1	0.2	0.5076451387652433	0.9071038774678997	0.7006137214019883	0.8938054820064949	0.6103395245469204	0.9319392708133252	0.7493315622961441	0.9122924539523256	0.7	0.8	0.0	0.0008778564801416028	3
2236	0.040926485682302706	0.00601489493914698	0.0016177235919188368	0.9309278906828472	-1	0	0	0.3	3	0.6923076923076923	9	0.5	0.46153846153846156	7	6	7	2	0	0.3	3	10	15	0.11764705882352941	0.25	0.6299113109651616	0.9283418663233669	0.7379045926528702	0.8495800962470001	0.6392996846511317	0.9292324439758521	0.8212025603624872	0.9079831726203369	0.5714285714285714	0.8571428571428571	0.0	0.0016177235919188368	14
4804	0.044129503461385854	0.02389547583176233	0.023118339510056887	0.9402084312227581	-1	0.25	1	0.4	4	0.5833333333333334	7	0.4666666666666667	0.4166666666666667	5	5	8	1	0	0.3	3	10	14	0.05	0.5	0.6096436959947877	0.7084543172166181	0.5697492640062066	0.7984080072656413	0.7446455022223316	0.6290060084076238	0.7561586748856756	0.7172252390895398	1.0	0.8	0.0	0.023118339510056887	22
4046	0.04460030970695524	0.02549625543520317	0.023502209763479377	0.941114703691037	-1	0.25	1	0.5	5	0.46153846153846156	6	0.5	0.38461538461538464	5	5	9	2	0	0.3	3	10	15	0.09090909090909091	0.4	0.6096436959947877	0.7084543172166181	0.5697492640062066	0.7984080072656413	0.7446455022223316	0.6264363239394268	0.7573876648092401	0.7164812503032542	0.6	0.8	0.0	0.023502209763479377	108
4369	0.03464071879329679	0.0011213415596416532	-0.0011158918890072705	0.9538879310233374	-1	0	0	0.25	2	0.8	8	0.6	0.5	5	5	6	2	0	0.2	2	10	12	0.125	0	0.6299113109651616	0.8037798161729475	0.5697492640062066	0.8011538256963092	0.7446455022223316	0.6264363239394268	0.8157079587258564	0.751542511287282	0.6	0.6	0.0	-0.00011158918890072706	1
3270	0.047107892035785144	0.020979419175252246	0.01935160839296418	0.7739161464511994	-1	0	0	0.4	4	0.5384615384615384	7	0.5	0.38461538461538464	7	5	7	1	0	0.3	3	10	15	0.0625	0	0.6096436959947877	0.891798462031451	0.5914591481008613	0.896110456363771	0.6411143847255555	0.9374024376048862	0.8212025603624872	0.9108010691441882	1.0	0.7142857142857143	0.0	0.01935160839296418	19
2534	0.03189117013802062	0.015239595788376485	0.014138495850679953	0.9423498999754706	-1	0	0	0.5	5	0.38461538461538464	5	0.4166666666666667	0.38461538461538464	8	5	6	1	0	0.4444444444444444	4	9	15	0.07692307692307693	0	0.6197775034799747	0.9238597483295803	0.5095366506393254	0.9288145554381787	0.3902185358414906	0.9486964749371845	0.9156940207851272	0.9346640332961735	1.0	0.625	0.0	0.014138495850679953	22
3756	0.045662520765406917	0.025433278181114398	0.024694303641089016	0.9410960375883646	-1	0.25	1	0.5	5	0.46153846153846156	6	0.5	0.38461538461538464	6	5	8	1	0	0.3	3	10	15	0.05263157894736842	0.8	0.6197775034799747	0.8174141830462838	0.49868170859199806	0.8655386132244425	0.7235515626769253	0.9169406607236031	0.7910825827296369	0.8722308874441875	1.0	0.8333333333333334	0.0	0.024694303641089016	17
2282	0.038420610641824865	0.01098905957401394	0.006106349656165236	0.9433790976414316	-1	0	0	0.4	4	0.5384615384615384	7	0.35714285714285715	0.38461538461538464	7	5	7	1	0	0.8571428571428571	6	7	15	0.0625	0	0.6096436959947877	0.891798462031451	0.5914591481008613	0.896110456363771	0.6632546990016073	0.9377256676962307	0.8212025603624872	0.9109504897843158	1.0	0.7142857142857143	0.0	0.006106349656165236	20
4223	0.04422940596002567	0.024447413195451642	0.022298467114572024	0.9407422204345273	-1	0.25	1	0.4	4	0.5833333333333334	7	0.4666666666666667	0.4166666666666667	5	5	8	1	0	0.3	3	10	14	0.05	0.5	0.6096436959947877	0.7084543172166181	0.5697492640062066	0.7984080072656413	0.7446455022223316	0.6264363239394268	0.7573876648092401	0.7164812503032542	1.0	0.8	0.0	0.022298467114572024	30
4928	0.04478163291522534	0.02274778741660874	0.022136723595666402	0.9399955916206433	-1	0.25	1	0.5	5	0.46153846153846156	6	0.5	0.38461538461538464	6	5	8	1	0	0.3	3	10	15	0.05263157894736842	0.8	0.5994790525885852	0.8440628962365522	0.6511025419934728	0.8370216296385252	0.6910652433995198	0.898383283039334	0.7728484409779777	0.862332369967267	1.0	0.8333333333333334	0.0	0.022136723595666402	22
2992	0.0473122919570723	0.022432756347136294	0.021690385258147024	0.7577750927870084	-1	0	0	0.4	4	0.5384615384615384	7	0.5	0.38461538461538464	7	5	7	1	0	0.3	3	10	15	0.0625	0	0.6096436959947877	0.891798462031451	0.5914591481008613	0.896110456363771	0.6451135994690179	0.9314766783280023	0.7293672383898896	0.9081449607000804	1.0	0.7142857142857143	0.0	0.021690385258147024	26
4989	0.04490492548406215	0.022999024637744624	0.022582847266120164	0.9402020840202379	-1	0.25	1	0.4	4	0.5833333333333334	7	0.4666666666666667	0.4166666666666667	5	5	8	2	0	0.3	3	10	14	0.1	0.5	0.6096436959947877	0.7084543172166181	0.5697492640062066	0.7984080072656413	0.8619398116070393	0.8144762170163309	0.7497517211870609	0.7769317938967374	0.6	0.8	0.0	0.022582847266120164	31
980	0.03488291497181402	0.0018150487468211046	0.0016190935596010426	0.9479544579858954	-1	0	0	0.5	5	0.38461538461538464	5	0.375	0.23076923076923078	5	3	9	2	0	0.625	5	8	15	0.1	0.2	0.5076451387652433	0.9071038774678997	0.7006137214019883	0.8938054820064949	0.62780395318451	0.9364263443220414	0.75155213687254	0.9142201662459509	0.7	0.8	0.0	0.0016190935596010426	1
3514	0.029452483409923406	0.004298602724673235	0.0011319972934000079	0.9513006871235814	-1	0.25	1	0.5	5	0.46153846153846156	6	0.5	0.38461538461538464	7	5	7	1	0	0.3	3	10	15	0.0625	0.8	0.6096436959947877	0.891110720630264	0.5697492640062066	0.9236088708588764	0.7446455022223316	0.9465790486632417	0.8212025603624872	0.9234191987313929	1.0	0.7142857142857143	0.0	0.0011319972934000079	7
4450	0.04258043183802456	0.023729710600921963	0.021805648244571305	0.940010022141338	-1	0.25	1	0.4	4	0.5833333333333334	7	0.4666666666666667	0.4166666666666667	5	5	8	1	0	0.3	3	10	14	0.05	0.5	0.6096436959947877	0.7084543172166181	0.5697492640062066	0.7984080072656413	0.7446455022223316	0.6264363239394268	0.7573876648092401	0.7164812503032542	1.0	0.8	0.0	0.021805648244571305	26
2327	0.04034549514214099	0.004016495565211728	-0.0030530280570060155	0.940191711532199	-1	0	0	0.4	4	0.5384615384615384	7	0.5	0.38461538461538464	7	5	7	2	0	0.3	3	10	15	0.125	0	0.6299113109651616	0.8792157601036977	0.5471153340598243	0.8886582032668726	0.7227515623295064	0.9422161136470832	0.8212025603624872	0.9075895691253849	0.5714285714285714	0.8571428571428571	0.0	-0.00030530280570060153	1
3032	0.04733522542278754	0.00422421311932979	0.002176284981322136	0.5706881192968282	-1	0	0	0.3	3	0.6923076923076923	9	0.625	0.5384615384615384	8	7	6	1	0	0.16666666666666666	2	12	15	0.06666666666666667	0	0.8276040610980088	0.8957997002730985	0.21030894548541848	0.9078304295971619	0.11308082748971145	0.9498227724360394	0.9612831842073533	0.9212786284354546	1.0	0.75	0.0	0.002176284981322136	3
3164	0.046532602723455024	0.021268330350876472	0.020365476281313986	0.7492656605594803	-1	0	0	0.4	4	0.5384615384615384	7	0.5	0.38461538461538464	7	5	7	1	0	0.3	3	10	15	0.0625	0	0.6096436959947877	0.891798462031451	0.5914591481008613	0.896110456363771	0.6411143847255555	0.9374024376048862	0.8212025603624872	0.9108010691441882	1.0	0.7142857142857143	0.0	0.020365476281313986	17
1080	6.701856545749918e-06	5.536400593430686e-08	-4.435997139541494e-08	0.9999999784631018	-1	0	0	1.0	2	0.0	0	1.0	0	2	0	0	0	0	0.3333333333333333	3	1	3	0.0	1.0	0	0	0	0	0	0	0	0	0	0	0	-4.435997139541494e-09	6
1475	0.03781615998925572	0.014106239723870163	0.014072221251077365	0.942710589174399	-1	0	0	0.4	4	0.5384615384615384	7	0.3333333333333333	0.38461538461538464	6	5	8	1	0	0.5555555555555556	5	9	15	0.05263157894736842	0.2	0.5994790525885852	0.8215987947556349	0.5095366506393254	0.8765855138823527	0.7103443721115331	0.9157493015010759	0.7809786213770594	0.8763036531565542	1.0	0.8333333333333334	0.0	0.014072221251077365	77
576	0.00163071111384233	0.0002900546792895717	0.00014666238021248214	0.9957437894725824	-1	0	0	1.0	2	0.0	0	0.75	0	2	0	0	0	0	1.0	2	2	3	0.0	0	0	0	0	0	0	0	0	0	0	0	0	0.00014666238021248214	21
4492	0.042240882456179386	0.023386656959153377	0.022007189366292146	0.9401170870142631	-1	0.25	1	0.4	4	0.5833333333333334	7	0.4666666666666667	0.4166666666666667	5	5	8	1	0	0.3	3	10	14	0.05	0.5	0.6096436959947877	0.7084543172166181	0.5697492640062066	0.7984080072656413	0.7446455022223316	0.6264363239394268	0.7573876648092401	0.7164812503032542	1.0	0.8	0.0	0.022007189366292146	18
1285	0.03780484039365735	0.015880147656418687	0.01587126991915436	0.9411120940885191	-1	0	0	0.4	4	0.5384615384615384	7	0.3333333333333333	0.38461538461538464	6	5	8	1	0	0.5555555555555556	5	9	15	0.05263157894736842	0.2	0.5994790525885852	0.8215987947556349	0.5095366506393254	0.8765855138823527	0.6928799434739435	0.9151021484498693	0.776762229925712	0.8760013149024639	1.0	0.8333333333333334	0.0	0.01587126991915436	81
1261	0.003199097146922973	0.0016223747512878262	0.0007337180777117385	0.9977478626806676	-1	0	0	0.5	1	1.0	1	1.0	1.0	2	1	0	0	0	0.3333333333333333	3	1	3	0.0	0	0.37331900348360625	0.7743598554629506	0.6009484328048807	0.9662422728186495	0.2363190835152989	0.6493928451707299	0.8403522688910118	0.8499944239137223	0	0	0.0	0.0007337180777117385	21
1379	0.03831139816113066	0.015109429250560497	0.014332762367337314	0.9413105955785375	-1	0	0	0.4	4	0.5384615384615384	7	0.3333333333333333	0.38461538461538464	6	5	8	1	0	0.5555555555555556	5	9	15	0.05263157894736842	0.2	0.5994790525885852	0.8215987947556349	0.5095366506393254	0.8765855138823527	0.7103443721115331	0.9157493015010759	0.7809786213770594	0.8763036531565542	1.0	0.8333333333333334	0.0	0.014332762367337314	85
2355	0.019505117011365897	0.001343971637261893	0.0013343311678186407	0.976383183900215	-1	0.5	2	0.6	6	0.38461538461538464	5	0.625	0.15384615384615385	5	2	9	2	0	0.6666666666666666	6	4	15	0.10526315789473684	0	0.31426642614997746	0.9388535252764632	0.6287500193517432	0.9252326143685142	0.13411860667030776	0.9496945732698798	0.9589546507700831	0.9386794707048928	0.6	0.6	0.0	0.0013343311678186407	3
3117	0.047586129136354835	0.01993266084101862	0.019017397799727217	0.7849019203767198	-1	0	0	0.4	4	0.5384615384615384	7	0.5	0.38461538461538464	7	5	7	1	0	0.3	3	10	15	0.0625	0	0.6096436959947877	0.891798462031451	0.5914591481008613	0.896110456363771	0.6451135994690179	0.9372094449617309	0.7293672383898896	0.9107120895219776	1.0	0.7142857142857143	0.0	0.019017397799727217	19
943	0.006830460030777102	0.0011163230457391117	0.0009153214126136539	0.9914191149922025	-1	0	0	0.3333333333333333	1	1.0	2	1.0	1.0	3	2	0	0	0	0.25	4	1	4	0.0	0	0.4966285280481831	0.7617999908549912	0.9363689586201387	0.9593935733589335	0.1952480967573721	0.6213774201425274	0.9544853436072669	0.8329641843798343	0	0	0.0	0.0009153214126136539	8
4672	0.04372036875763883	0.023841513614724526	0.02328050647857985	0.9411577983694903	-1	0	0	0.3333333333333333	3	0.6363636363636364	7	0.65	0.45454545454545453	5	5	7	1	0	0.2	2	10	13	0.05555555555555555	0	0.6096436959947877	0.7084543172166181	0.5697492640062066	0.7984080072656413	0.7446455022223316	0.6264363239394268	0.7573876648092401	0.7164812503032542	1.0	0.4	0.0	0.02328050647857985	19
4599	0.04279126791490492	0.023546153679792	0.021316296470228303	0.9402950161654687	-1	0.25	1	0.4	4	0.5833333333333334	7	0.4666666666666667	0.4166666666666667	5	5	8	2	0	0.3	3	10	14	0.1	0.5	0.6096436959947877	0.7084543172166181	0.5697492640062066	0.7984080072656413	0.7446455022223316	0.6264363239394268	0.7573876648092401	0.7164812503032542	0.6	0.8	0.0	0.021316296470228303	20
1293	0.0008816692166221289	2.8561065083244542e-05	1.6953004298995447e-05	0.9969115788561242	-1	0	0	0.5	2	0.5	2	0.6	0.25	2	1	3	1	0	0.4	5	2	6	0.1111111111111111	0	0.36554603255926066	0.5922768129708178	0.2794599814052626	0.5347739565706148	0.5796396577390311	0.9514954798153628	0.8021388117822147	0.7618825021834246	1.0	0.5	0.0	1.6953004298995447e-05	4
953	0.0031774211071631114	0.0012176326114574068	0.0012019491975545466	0.9979587035438046	-1	0	0	0.75	3	0.3333333333333333	1	0.625	0.3333333333333333	4	1	0	0	0	0.5	4	2	5	0.0	0.6666666666666666	0.4966285280481831	0.9303735674637124	0.8824545040354238	0.9418165864615086	0.18265912042887011	0.9639101039920781	0.8631659292046293	0.9472106686314813	0	0	0.0	0.0012019491975545466	112
1656	0.03911733947734415	0.01608672252979855	0.01583698520129928	0.9410626936345377	-1	0	0	0.4	4	0.5384615384615384	7	0.3333333333333333	0.38461538461538464	6	5	8	1	0	0.5555555555555556	5	9	15	0.05263157894736842	0.2	0.5994790525885852	0.8215987947556349	0.5095366506393254	0.8765855138823527	0.6966139476993163	0.917710664571177	0.7786314864802094	0.8772290679356798	1.0	0.8333333333333334	0.0	0.01583698520129928	49
3510	0.04399199318665347	0.024561236613715832	0.023099701591163282	0.9406020614347481	-1	0.25	1	0.4	4	0.5833333333333334	7	0.4666666666666667	0.4166666666666667	5	5	8	2	0	0.3	3	10	14	0.1	0.5	0.6096436959947877	0.7084543172166181	0.5697492640062066	0.7984080072656413	0.7446455022223316	0.6264363239394268	0.7573876648092401	0.7164812503032542	0.6	0.8	0.0	0.023099701591163282	129
4573	0.04341434774998796	0.02431149122003351	0.021663462683503745	0.9418156790844985	-1	0.25	1	0.4	4	0.5833333333333334	7	0.4666666666666667	0.4166666666666667	5	5	8	2	0	0.3	3	10	14	0.1	0.5	0.6096436959947877	0.7084543172166181	0.5697492640062066	0.7984080072656413	0.7446455022223316	0.6264363239394268	0.7573876648092401	0.7164812503032542	0.6	0.8	0.0	0.021663462683503745	20
468	0.001320287764050853	0.0005097619302155834	0.0005093934243697701	0.9793090250436751	-1	0	0	0.3333333333333333	1	1.0	2	1.0	1.0	2	2	1	1	0	0.25	1	4	4	0.16666666666666666	0	0.7381105987807098	0.7086334199330232	0.618462665715513	0.7846877793820207	0.6195798156409534	0.879679465421712	0.8251790715253505	0.80066413672226	1.0	0.5	0.0	0.0005093934243697701	15
667	0.001072685577497423	0.00022038961481738776	0.00022038961161175758	0.9965205067283011	-1	0	0	1.0	1	0	0	1.0	0	1	0	0	1	0	0.5	1	2	2	0.3333333333333333	0	0	0	0	0	0	0	0	0	0	0	0	0.00022038961161175758	16
4849	0.04031460696663669	0.018917026501999248	0.018892118743020467	0.9406994149187475	-1	0	0	0.3	3	0.6666666666666666	8	0.2857142857142857	0.4166666666666667	5	5	8	1	0	1.0	7	7	14	0.05	0.25	0.6096436959947877	0.7084543172166181	0.5697492640062066	0.7984080072656413	0.8005965732010756	0.731191606678876	0.7411609950561663	0.7480639477257054	1.0	0.8	0.0	0.018892118743020467	11
4208	0.03858468922982947	0.0029980662172373394	0.002849587545414143	0.9454252700951971	-1	0.25	1	0.4	4	0.6153846153846154	8	0.45454545454545453	0.38461538461538464	5	5	9	2	0	0.2727272727272727	3	11	15	0.09090909090909091	0.5	0.6299113109651616	0.742505856729754	0.5697492640062066	0.8011538256963092	0.7446455022223316	0.6290060084076238	0.7561586748856756	0.7297793513888083	0.6	0.8	0.0	0.002849587545414143	4
933	0.008464042787516859	0.0005628163307535761	0.00029927266122744265	0.9918469384957851	-1	0	0	0.5	2	0.6666666666666666	2	1.0	0.6666666666666666	3	2	1	0	0	0.2	5	1	5	0.0	0.5	0.4966285280481831	0.953971566695939	0.26552790698962275	0.9644368947067148	0.17468193728088366	0.6436817476652226	0.9577889130123297	0.909509736733635	0	0	0.0	0.00029927266122744265	6
1717	None	None	None	None	None	0.5	2	0.5	5	0.5384615384615384	7	0.625	0.38461538461538464	6	5	8	1	0	0.6666666666666666	4	6	15	0.05263157894736842	0.2222222222222222	0.5994790525885852	0.8215987947556349	0.5095366506393254	0.8765855138823527	0.7235515626769253	0.9169406607236031	0.7927026505127823	0.876864109654841	1.0	0.8333333333333334	0.0	None	0
519	0.009023222857575706	0.0003716490286822506	0.0001140624092965538	0.967771120217431	-1	0	0	0.25	1	1.0	4	1.0	1.0	5	4	0	0	0	0.16666666666666666	6	1	6	0.0	0	0.6090395254266061	0.9250899077869854	0.5276794099461165	0.7719177614444201	0.28200186345374123	0.8751267067492439	0.8573004820868472	0.8691291824685552	0	0	0.0	0.0001140624092965538	4
3073	0.046754410055557735	0.02047503067238806	0.020403965444481083	0.743769452638829	-1	0	0	0.4	4	0.5384615384615384	7	0.5	0.38461538461538464	7	5	7	1	0	0.3	3	10	15	0.0625	0	0.6096436959947877	0.891798462031451	0.5914591481008613	0.896110456363771	0.7223379997197527	0.9422125197118227	0.8212025603624872	0.9130782192304135	1.0	0.7142857142857143	0.0	0.020403965444481083	44
234	0.0009237904380563961	0.00010389765546093727	4.545266683675787e-07	0.9978075166953609	-1	0	0	0.75	3	0.3333333333333333	1	0.8333333333333334	0	1	0	3	0	0	0.6666666666666666	3	2	5	0.0	0.6666666666666666	0	0	0	0	0	0	0	0	0	0	0	4.545266683675787e-07	12
1676	0.03821900343568903	0.014552550088467566	0.013407825823744597	0.9410517476099516	-1	0	0	0.4	4	0.5384615384615384	7	0.3333333333333333	0.38461538461538464	6	5	8	1	0	0.5555555555555556	5	9	15	0.05263157894736842	0.2	0.5994790525885852	0.8215987947556349	0.5095366506393254	0.8765855138823527	0.6928799434739435	0.9151021484498693	0.776762229925712	0.8760013149024639	1.0	0.8333333333333334	0.0	0.013407825823744597	25
1931	0.03856450911103875	0.015936828079424085	0.015823823081748935	0.9419071853873986	-1	0	0	0.4	4	0.5384615384615384	7	0.3333333333333333	0.38461538461538464	6	5	8	1	0	0.5555555555555556	5	9	15	0.05263157894736842	0.2	0.5994790525885852	0.8215987947556349	0.5095366506393254	0.8765855138823527	0.6966139476993163	0.917710664571177	0.7786314864802094	0.8772290679356798	1.0	0.8333333333333334	0.0	0.015823823081748935	76
2832	0.04784490611503851	0.020422789571593325	0.020292049959161562	0.7373003042218588	-1	0	0	0.4	4	0.5384615384615384	7	0.5	0.38461538461538464	7	5	7	1	0	0.3	3	10	15	0.0625	0	0.6096436959947877	0.891798462031451	0.5914591481008613	0.896110456363771	0.6411143847255555	0.9374024376048862	0.8212025603624872	0.9108010691441882	1.0	0.7142857142857143	0.0	0.020292049959161562	22
3899	0.03065127079970949	0.009893364923829131	0.008634071665284728	0.9405991070989901	-1	0.3333333333333333	1	0.4444444444444444	4	0.5454545454545454	6	0.48148148148148145	0.36363636363636365	4	4	8	1	0	0.3333333333333333	3	9	13	0.05	0.5	0.6197775034799747	0.5419716647603607	0.5800349865792643	0.831669176686154	0.7497123980918736	0.6288064067869336	0.7447246848276501	0.6822855603305288	1.0	1.0	0.0	0.008634071665284728	13
2690	0.047604187436874765	0.02084860948025981	0.019606838244482123	0.7806472192421456	-1	0	0	0.4	4	0.5384615384615384	7	0.5	0.38461538461538464	7	5	7	1	0	0.3	3	10	15	0.0625	0	0.6096436959947877	0.891798462031451	0.5914591481008613	0.896110456363771	0.6411143847255555	0.9374024376048862	0.8212025603624872	0.9108010691441882	1.0	0.7142857142857143	0.0	0.019606838244482123	30
4118	0.040820597966057484	0.018140610717292692	0.0169292771151572	0.9408967874412799	-1	0	0	0.2222222222222222	2	0.8181818181818182	9	0.2653061224489796	0.45454545454545453	5	5	7	2	0	1.0	7	7	13	0.1111111111111111	0.2857142857142857	0.6096436959947877	0.7084543172166181	0.5697492640062066	0.7984080072656413	0.7446455022223316	0.6264363239394268	0.7573876648092401	0.7164812503032542	0.6	0.8	0.0	0.0169292771151572	16
4996	0.04266203253072507	0.022989315492667535	0.022101480126785342	0.9402240258255732	-1	0.25	1	0.4	4	0.5833333333333334	7	0.4666666666666667	0.4166666666666667	5	5	8	1	0	0.3	3	10	14	0.05	0.5	0.6096436959947877	0.7084543172166181	0.46849299296634256	0.776915267297184	0.7446455022223316	0.6290060084076238	0.761116214348391	0.7084513450100184	1.0	0.8	0.0	0.022101480126785342	24
3056	0.048072718341203316	0.021732607646075545	0.021165025528889148	0.7605670553762969	-1	0	0	0.4	4	0.5384615384615384	7	0.5	0.38461538461538464	7	5	7	1	0	0.3	3	10	15	0.0625	0	0.6096436959947877	0.891798462031451	0.5914591481008613	0.896110456363771	0.6451135994690179	0.9372094449617309	0.7293672383898896	0.9107120895219776	1.0	0.7142857142857143	0.0	0.021165025528889148	25
2752	0.04717444274941769	0.021357376995232807	0.019530410059335136	0.7657922116533165	-1	0	0	0.4	4	0.5384615384615384	7	0.5	0.38461538461538464	7	5	7	1	0	0.3	3	10	15	0.0625	0	0.6096436959947877	0.891798462031451	0.5914591481008613	0.896110456363771	0.7378766939449756	0.9538147188826035	0.8212025603624872	0.9191308514756666	1.0	0.7142857142857143	0.0	0.019530410059335136	32
1252	0.012162450551928269	0.0011035374333030726	0.0010814974182560078	0.9346590503750798	-1	0	0	0.5	5	0.38461538461538464	5	0.42857142857142855	0.23076923076923078	6	3	8	2	0	0.7142857142857143	5	7	15	0.11764705882352941	0	0.7084592351401957	0.8800348942841713	0.5041782203379928	0.9729155245940883	0.14342770736669158	0.9401701099282579	0.9642157632672795	0.941377053382694	0.75	0.8333333333333334	0.0	0.0010814974182560078	3
776	0.0068947206508225296	0.0012967203859841213	0.001040014705623942	0.9910568061515388	-1	0	0	0.3333333333333333	1	1.0	2	1.0	1.0	3	2	0	0	0	0.25	4	1	4	0.0	0	0.4966285280481831	0.7617999908549912	0.9363689586201387	0.9593935733589335	0.1952480967573721	0.6213774201425274	0.9544853436072669	0.8329641843798343	0	0	0.0	0.001040014705623942	27
3286	0.04730825677957962	0.020992646249780752	0.019409824166879794	0.7788754020114788	-1	0	0	0.4	4	0.5384615384615384	7	0.5	0.38461538461538464	7	5	7	1	0	0.3	3	10	15	0.0625	0	0.6096436959947877	0.891798462031451	0.5914591481008613	0.896110456363771	0.6411143847255555	0.9374024376048862	0.8212025603624872	0.9108010691441882	1.0	0.7142857142857143	0.0	0.019409824166879794	19
4340	0.04379713758055832	0.0252355082412747	0.022171209423198432	0.9407967706130984	-1	0.25	1	0.4	4	0.5833333333333334	7	0.4666666666666667	0.4166666666666667	5	5	8	2	0	0.3	3	10	14	0.1	0.5	0.6096436959947877	0.7084543172166181	0.5697492640062066	0.7984080072656413	0.7658224982789781	0.7664715901793594	0.8192045813031268	0.7596787177906557	0.6	0.6	0.0	0.022171209423198432	15
4317	0.045150672772354974	0.025077460588715732	0.024282841818928223	0.9414264530988106	-1	0.25	1	0.4	4	0.5833333333333334	7	0.4666666666666667	0.4166666666666667	5	5	8	1	0	0.3	3	10	14	0.05	0.5	0.6096436959947877	0.7084543172166181	0.5697492640062066	0.7984080072656413	0.7446455022223316	0.6229719933533052	0.7573876648092401	0.715479634121204	1.0	0.8	0.0	0.024282841818928223	43
1973	0.04436495644860812	0.013736024645927675	0.013587066520090934	0.7295775183593496	-1	0	0	0.4	4	0.5384615384615384	7	0.5	0.38461538461538464	6	5	8	1	0	0.3	3	10	15	0.05263157894736842	0	0.5994790525885852	0.8215987947556349	0.5095366506393254	0.8765855138823527	0.6928799434739435	0.9151021484498693	0.776762229925712	0.8760013149024639	1.0	0.8333333333333334	0.0	0.013587066520090934	23
5029	0.043265612979358964	0.023373473180923983	0.022752957565149612	0.9399239186894214	-1	0.25	1	0.4	4	0.5833333333333334	7	0.4666666666666667	0.4166666666666667	5	5	8	1	0	0.3	3	10	14	0.05	0.5	0.6096436959947877	0.7084543172166181	0.5697492640062066	0.7984080072656413	0.7446455022223316	0.6290060084076238	0.7561586748856756	0.7172252390895398	1.0	0.8	0.0	0.022752957565149612	35
3219	0.04673410713862682	0.02068791267845899	0.019262781496051935	0.7807830900490431	-1	0	0	0.4	4	0.5384615384615384	7	0.5	0.38461538461538464	7	5	7	1	0	0.3	3	10	15	0.0625	0	0.6096436959947877	0.891798462031451	0.5914591481008613	0.896110456363771	0.6411143847255555	0.9374024376048862	0.8212025603624872	0.9108010691441882	1.0	0.7142857142857143	0.0	0.019262781496051935	24
4576	0.04343380980179727	0.02410896105596392	0.021989004838311316	0.9414461314411673	-1	0.25	1	0.4	4	0.5833333333333334	7	0.4666666666666667	0.4166666666666667	5	5	8	1	0	0.3	3	10	14	0.05	0.5	0.6096436959947877	0.7084543172166181	0.5697492640062066	0.7984080072656413	0.7446455022223316	0.6264363239394268	0.7573876648092401	0.7164812503032542	1.0	0.8	0.0	0.021989004838311316	21
3175	0.046960873474377114	0.021904640292673284	0.02081565900633461	0.7585000155130276	-1	0	0	0.4	4	0.5384615384615384	7	0.5	0.38461538461538464	7	5	7	1	0	0.3	3	10	15	0.0625	0	0.6096436959947877	0.891798462031451	0.5914591481008613	0.896110456363771	0.6411143847255555	0.9374024376048862	0.8212025603624872	0.9108010691441882	1.0	0.7142857142857143	0.0	0.02081565900633461	34
2862	0.04443970713139188	0.008160999865675363	0.002476049380885923	0.9293331971886437	-1	0.25	1	0.4	4	0.6153846153846154	8	0.35714285714285715	0.46153846153846156	8	6	6	1	0	0.8571428571428571	7	6	15	0.07142857142857142	0.2222222222222222	0.6299113109651616	0.8977926183748554	0.5095366506393254	0.9165668094812978	0.6861628430049896	0.9524011324833429	0.8212025603624872	0.9256629314992975	1.0	0.75	0.0	0.002476049380885923	10
4572	0.030214989554906174	0.014115909779075295	0.006434520418636725	0.9405460079441224	-1	0.3333333333333333	1	0.4444444444444444	4	0.5454545454545454	6	0.48148148148148145	0.36363636363636365	4	4	8	1	0	0.3333333333333333	3	9	13	0.05	0.5	0.6197775034799747	0.5419716647603607	0.5800349865792643	0.831669176686154	0.7497123980918736	0.6288064067869336	0.7447246848276501	0.6822855603305288	1.0	1.0	0.0	0.006434520418636725	10
533	0.000983262934752069	9.92491574528197e-05	9.924255328490163e-05	0.9963509756568587	-1	0	0	1.0	1	0	0	1.0	0	1	0	0	0	0	0.5	1	2	2	0.0	0	0	0	0	0	0	0	0	0	0	0	0	9.924255328490163e-05	15
4974	0.042660116653711826	0.02360219562795093	0.02232114802470985	0.9400040166485929	-1	0.25	1	0.4	4	0.5833333333333334	7	0.4666666666666667	0.4166666666666667	5	5	8	1	0	0.3	3	10	14	0.05	0.5	0.6096436959947877	0.7084543172166181	0.5697492640062066	0.7984080072656413	0.7446455022223316	0.6039988973877836	0.7692147593843871	0.710018259010415	1.0	0.8	0.0	0.02232114802470985	26
4513	0.04403583499758804	0.02301084876577428	0.022688513659967376	0.9399295874550205	-1	0.25	1	0.4	4	0.5833333333333334	7	0.4666666666666667	0.4166666666666667	5	5	8	1	0	0.3	3	10	14	0.05	0.5	0.6096436959947877	0.7084543172166181	0.5697492640062066	0.7984080072656413	0.7446455022223316	0.6290060084076238	0.7561586748856756	0.7172252390895398	1.0	0.8	0.0	0.022688513659967376	36
1126	0.005907147673559289	0.00024468528679569756	-0.00018949408778604329	0.9918487016305579	-1	0	0	0.3333333333333333	1	1.0	2	1.0	1.0	3	2	0	0	0	0.25	4	1	4	0.0	0	0.4966285280481831	0.7323989053016992	0.9363689586201387	0.9593935733589335	0.1906363035768566	0.6699705052824562	0.955026180864125	0.8355868101374555	0	0	0.0	-1.8949408778604327e-05	4
2990	0.04806727922490606	0.02093534131383037	0.01999896707121388	0.7685600136662644	-1	0	0	0.4	4	0.5384615384615384	7	0.5	0.38461538461538464	7	5	7	1	0	0.3	3	10	15	0.0625	0	0.6096436959947877	0.891798462031451	0.5914591481008613	0.896110456363771	0.6636173352071151	0.9385018634595447	0.8212025603624872	0.9113113481007922	1.0	0.7142857142857143	0.0	0.01999896707121388	23
2286	0.042940525727904064	0.01460639039559856	0.01329810304608244	0.7560657610696095	-1	0	0	0.3	3	0.6923076923076923	9	0.5	0.46153846153846156	7	6	7	1	0	0.3	3	10	15	0.058823529411764705	0.25	0.6096436959947877	0.8521798063056549	0.42761415317778945	0.8937177589972573	0.6411143847255555	0.9440189123950228	0.8212025603624872	0.9033844351949989	1.0	0.8571428571428571	0.0	0.01329810304608244	26
1073	0.0035472512820805525	0.0013643064511023345	0.0013199189760921336	0.9978571668432539	-1	0	0	0.75	3	0.3333333333333333	1	0.625	0.3333333333333333	4	1	0	0	0	0.5	4	2	5	0.0	0.6666666666666666	0.4966285280481831	0.9303735674637124	0.8824545040354238	0.9418165864615086	0.24660216325354317	0.9552948077732359	0.8601432669697321	0.94336685530542	0	0	0.0	0.0013199189760921336	49
[truncated: 3,979 more rows]
