# Supplementary material for: Environmental influences on evolvable robots
Source: PLoS One. 2020 May 29;15(5):e0233848. doi: 10.1371/journal.pone.0233848 (PMC7259730; doi:10.1371/journal.pone.0233848)
Supplement: S1 Dataset — (ZIP) [file pone.0233848.s003.zip › data_plosone/snapshots_ids_tilted_11.tsv]

generation	robot_id
72	3479
72	3654
72	3480
72	3532
72	3558
72	3624
72	3432
72	3618
72	3667
72	3069
72	3566
72	3637
72	3670
72	3525
72	3657
72	3473
72	3676
72	3523
72	3666
72	3661
72	3577
72	3408
72	3621
72	3556
72	3645
72	3401
72	3639
72	3679
72	3651
72	3595
72	3564
72	3609
72	3641
72	3554
72	3684
72	3505
72	3653
72	3700
72	3444
72	3648
72	3623
72	3620
72	3495
72	3674
72	3655
72	3465
72	3604
72	3578
72	3337
72	3690
72	3405
72	3695
72	3677
72	2977
72	3415
72	3615
72	3400
72	3682
72	3302
72	3485
72	3587
72	3580
72	3318
72	3656
72	3288
72	3423
72	3461
72	3669
72	3625
72	3697
72	3650
72	3579
72	3476
72	3662
72	3659
72	3671
72	3630
72	3696
72	3632
72	3023
72	3567
72	3475
72	3489
72	3660
72	3562
72	3499
72	3586
72	3390
72	3528
72	3336
72	3521
72	3628
72	3672
72	3627
72	3548
72	3574
72	3619
72	3664
72	3512
72	3416
50	2326
50	2598
50	2507
50	2485
50	2579
50	2584
50	2213
50	2560
50	2554
50	2576
50	2419
50	2332
50	2442
50	2556
50	1904
50	2520
50	2436
50	2388
50	2162
50	2592
50	2464
50	2359
50	2540
50	2468
50	2597
50	2487
50	2410
50	2552
50	2571
50	2256
50	2533
50	2285
50	2496
50	2307
50	2378
50	2463
50	2180
50	2276
50	1899
50	2277
50	2053
50	2587
50	2417
50	2557
50	2029
50	2435
50	2371
50	2570
50	2503
50	2231
50	2589
50	2339
50	2238
50	2352
50	2510
50	2582
50	2550
50	2364
50	2569
50	2357
50	2512
50	2432
50	2523
50	2575
50	2564
50	2324
50	2440
50	2495
50	2230
50	2506
50	2588
50	2391
50	2450
50	2460
50	2599
50	2114
50	2259
50	2330
50	2430
50	2427
50	2574
50	2159
50	2211
50	2565
50	2493
50	2535
50	2586
50	2207
50	2539
50	2456
50	2573
50	2112
50	2543
50	2268
50	2010
50	2572
50	2583
50	1592
50	2183
50	2489
74	3724
74	3479
74	3709
74	3734
74	3654
74	3762
74	3731
74	3769
74	3480
74	3730
74	3558
74	3624
74	3761
74	3783
74	3781
74	3710
74	3069
74	3566
74	3637
74	3670
74	3767
74	3743
74	3473
74	3676
74	3666
74	3577
74	3773
74	3408
74	3621
74	3556
74	3787
74	3401
74	3639
74	3679
74	3751
74	3595
74	3564
74	3754
74	3684
74	3749
74	3728
74	3768
74	3444
74	3732
74	3733
74	3706
74	3796
74	3655
74	3465
74	3578
74	3770
74	3725
74	3747
74	3793
74	3405
74	3677
74	2977
74	3776
74	3615
74	3400
74	3302
74	3784
74	3740
74	3587
74	3318
74	3461
74	3780
74	3716
74	3786
74	3650
74	3579
74	3476
74	3720
74	3662
74	3659
74	3671
74	3711
74	3630
74	3764
74	3023
74	3791
74	3567
74	3777
74	3475
74	3562
74	3499
74	3586
74	3390
74	3722
74	3797
74	3628
74	3701
74	3574
74	3619
74	3664
74	3774
74	3712
74	3512
74	3416
74	3782
60	2939
60	3094
60	3045
60	2602
60	2803
60	1904
60	2970
60	2966
60	2991
60	3069
60	3080
60	3018
60	2487
60	2790
60	3053
60	2999
60	2905
60	3086
60	2893
60	2690
60	3087
60	3017
60	2942
60	3054
60	3060
60	2997
60	3036
60	2952
60	2660
60	2606
60	2988
60	3092
60	3089
60	2837
60	3072
60	2029
60	3009
60	3034
60	3096
60	2655
60	2231
60	3076
60	2957
60	3010
60	2786
60	2900
60	2857
60	3091
60	2973
60	3063
60	3021
60	3071
60	3061
60	3012
60	2859
60	2853
60	2770
60	3068
60	3095
60	2994
60	3046
60	2977
60	2854
60	2936
60	3055
60	2832
60	3004
60	2793
60	2865
60	3093
60	2916
60	3037
60	2604
60	3098
60	2873
60	2965
60	2829
60	3006
60	3090
60	2211
60	3099
60	2850
60	3066
60	3001
60	2493
60	3023
60	3062
60	3085
60	3052
60	2638
60	3044
60	2992
60	3030
60	2925
60	2956
60	2975
60	3073
60	2990
60	3075
60	2183
76	3847
76	3876
76	3709
76	3814
76	3654
76	3885
76	3731
76	3769
76	3808
76	3730
76	3558
76	3761
76	3781
76	3710
76	3069
76	3566
76	3637
76	3888
76	3889
76	3743
76	3850
76	3802
76	3852
76	3473
76	3858
76	3886
76	3827
76	3577
76	3856
76	3822
76	3621
76	3874
76	3556
76	3595
76	3564
76	3818
76	3894
76	3838
76	3684
76	3749
76	3890
76	3728
76	3851
76	3768
76	3732
76	3892
76	3882
76	3896
76	3733
76	3706
76	3866
76	3883
76	3873
76	3796
76	3655
76	3465
76	3770
76	3725
76	3747
76	3793
76	3405
76	3875
76	3677
76	3846
76	3615
76	3893
76	3859
76	3400
76	3302
76	3587
76	3318
76	3461
76	3879
76	3897
76	3716
76	3650
76	3579
76	3720
76	3662
76	3671
76	3630
76	3834
76	3764
76	3023
76	3895
76	3845
76	3860
76	3824
76	3586
76	3803
76	3390
76	3628
76	3701
76	3574
76	3619
76	3900
76	3774
76	3857
76	3512
76	3416
30	1433
30	1564
30	1599
30	1461
30	1483
30	1600
30	1543
30	1381
30	1259
30	1497
30	1420
30	1549
30	1338
30	1271
30	1551
30	1270
30	1432
30	1379
30	1581
30	1243
30	1525
30	1553
30	1533
30	1576
30	1570
30	1556
30	1540
30	1593
30	1498
30	113
30	1544
30	1527
30	1471
30	1306
30	1315
30	1563
30	1512
30	1536
30	1140
30	1348
30	1529
30	1523
30	1305
30	1476
30	1289
30	1375
30	1518
30	1484
30	1260
30	1469
30	1568
30	1149
30	1583
30	1567
30	1582
30	1493
30	1129
30	1405
30	1136
30	1421
30	1387
30	1566
30	1569
30	1554
30	1591
30	1547
30	1558
30	1472
30	1382
30	1398
30	1466
30	1413
30	1560
30	1489
30	1172
30	1280
30	923
30	1440
30	1444
30	1520
30	1201
30	1424
30	1586
30	1446
30	1530
30	1595
30	1027
30	1594
30	1516
30	1478
30	1534
30	1573
30	1427
30	1592
30	1584
30	1546
30	1224
30	1411
30	1557
30	1494
71	3446
71	3479
71	3480
71	3532
71	3558
71	3624
71	3432
71	3607
71	3618
71	3069
71	3566
71	3637
71	3525
71	3519
71	3309
71	3473
71	3523
71	3577
71	3583
71	3408
71	3621
71	3556
71	3645
71	3401
71	3639
71	3421
71	3303
71	3635
71	3524
71	3595
71	3564
71	3609
71	3304
71	3537
71	2837
71	3641
71	3244
71	3554
71	3505
71	3496
71	3463
71	3445
71	3444
71	3606
71	3648
71	3623
71	3646
71	3620
71	3495
71	3436
71	3465
71	3370
71	3604
71	3578
71	3337
71	2853
71	3405
71	3503
71	2977
71	3415
71	3615
71	3400
71	3302
71	3485
71	3587
71	3580
71	3318
71	3288
71	3423
71	3647
71	3461
71	3625
71	3631
71	3650
71	3579
71	3467
71	3476
71	3397
71	3630
71	3632
71	3023
71	3231
71	3567
71	3475
71	3489
71	3562
71	3499
71	3586
71	3390
71	3528
71	3336
71	3521
71	3628
71	3501
71	3627
71	3548
71	3574
71	3619
71	3512
71	3416
54	2617
54	2326
54	2683
54	2579
54	2689
54	2800
54	2213
54	2785
54	2776
54	2419
54	2602
54	1904
54	2759
54	2520
54	2592
54	2676
54	2662
54	2758
54	2748
54	2487
54	2790
54	2768
54	2658
54	2690
54	2285
54	2307
54	2378
54	2697
54	2755
54	2764
54	2180
54	2660
54	2606
54	2752
54	2053
54	2713
54	2791
54	2557
54	2656
54	2712
54	2798
54	2029
54	2435
54	2720
54	2619
54	2655
54	2231
54	2786
54	2611
54	2772
54	2637
54	2238
54	2783
54	2612
54	2642
54	2716
54	2364
54	2711
54	2780
54	2756
54	2725
54	2737
54	2770
54	2746
54	2740
54	2745
54	2523
54	2575
54	2564
54	2692
54	2324
54	2495
54	2769
54	2705
54	2721
54	2779
54	2793
54	2673
54	2460
54	2599
54	2259
54	2604
54	2626
54	2427
54	2574
54	2211
54	2493
54	2643
54	2753
54	2634
54	2207
54	2761
54	2638
54	2456
54	2699
54	2112
54	2695
54	2762
54	2183
54	2650
34	1751
34	1433
34	1564
34	1733
34	1599
34	1676
34	1461
34	1756
34	1784
34	1790
34	1497
34	1718
34	1759
34	1726
34	1551
34	1741
34	1755
34	1270
34	1765
34	1432
34	1708
34	1243
34	1553
34	1761
34	1660
34	1556
34	1662
34	113
34	1544
34	1527
34	1754
34	1728
34	1613
34	1634
34	1763
34	1702
34	1529
34	1656
34	1757
34	1791
34	1736
34	1149
34	1638
34	1690
34	1664
34	1701
34	1582
34	1740
34	1731
34	1665
34	1766
34	1637
34	1405
34	1697
34	1627
34	1785
34	1774
34	1647
34	1792
34	1782
34	1387
34	1566
34	1569
34	1554
34	1734
34	1670
34	1591
34	1615
34	1719
34	1739
34	1655
34	1601
34	1398
34	1413
34	1798
34	1560
34	1172
34	1621
34	1771
34	1699
34	923
34	1617
34	1444
34	1711
34	1752
34	1594
34	1657
34	1478
34	1712
34	1800
34	1777
34	1721
34	1573
34	1427
34	1592
34	1654
34	1635
34	1749
34	1224
34	1411
0	67
0	78
0	27
0	40
0	44
0	66
0	95
0	21
0	37
0	58
0	52
0	15
0	92
0	84
0	53
0	12
0	41
0	91
0	77
0	38
0	64
0	19
0	85
0	49
0	45
0	86
0	35
0	88
0	70
0	80
0	17
0	23
0	57
0	39
0	62
0	22
0	29
0	4
0	76
0	25
0	61
0	60
0	81
0	73
0	72
0	89
0	51
0	3
0	11
0	24
0	10
0	33
0	56
0	75
0	59
0	43
0	47
0	32
0	74
0	90
0	99
0	7
0	1
0	5
0	26
0	13
0	71
0	31
0	63
0	54
0	100
0	6
0	96
0	82
0	48
0	83
0	79
0	69
0	87
0	46
0	18
0	20
0	94
0	16
0	36
0	14
0	34
0	9
0	28
0	68
0	98
0	93
0	30
0	97
0	55
0	65
0	50
0	8
0	42
0	2
87	4385
87	4373
87	4015
87	4361
87	4070
87	4450
87	4384
87	4441
87	4355
87	4188
87	4283
87	4416
87	4367
87	4151
87	4312
87	4324
87	4408
87	4389
87	3956
87	3743
87	4339
87	4397
87	4201
87	4449
87	4308
87	4277
87	4415
87	3910
87	4376
87	4429
87	4050
87	4395
87	4403
87	4073
87	4152
87	4442
87	4208
87	4436
87	4430
87	4257
87	4392
87	4431
87	4271
87	4362
87	4144
87	4075
87	3732
87	4337
87	4379
87	4329
87	4076
87	4440
87	4264
87	4399
87	4407
87	4359
87	4366
87	4446
87	4274
87	4409
87	4413
87	4217
87	4292
87	4380
87	4438
87	4435
87	4439
87	4405
87	4031
87	4191
87	4420
87	4244
87	4356
87	4136
87	4269
87	4237
87	4424
87	4305
87	4348
87	4213
87	4414
87	4236
87	4400
87	4402
87	4322
87	4354
87	4421
87	4404
87	4388
87	4181
87	4349
87	3390
87	4302
87	4169
87	4223
87	4307
87	4118
87	4419
87	4253
87	4319
51	2617
51	2326
51	2598
51	2601
51	2507
51	2579
51	2213
51	2560
51	2419
51	2332
51	2442
51	2602
51	2556
51	1904
51	2520
51	2162
51	2592
51	2359
51	2540
51	2625
51	2468
51	2624
51	2622
51	2631
51	2597
51	2487
51	2256
51	2533
51	2285
51	2496
51	2641
51	2307
51	2378
51	2463
51	2180
51	2276
51	1899
51	2606
51	2277
51	2053
51	2636
51	2639
51	2417
51	2557
51	2029
51	2435
51	2371
51	2623
51	2503
51	2619
51	2231
51	2611
51	2589
51	2637
51	2238
51	2352
51	2614
51	2612
51	2642
51	2647
51	2550
51	2364
51	2512
51	2523
51	2632
51	2575
51	2564
51	2324
51	2440
51	2495
51	2230
51	2450
51	2460
51	2599
51	2114
51	2259
51	2648
51	2604
51	2430
51	2626
51	2427
51	2574
51	2211
51	2493
51	2643
51	2535
51	2586
51	2634
51	2207
51	2638
51	2456
51	2573
51	2112
51	2543
51	2010
51	2583
51	1592
51	2183
51	2489
51	2650
79	3876
79	4019
79	3991
79	3814
79	3885
79	3769
79	3808
79	3901
79	4015
79	3558
79	3761
79	4005
79	3980
79	4027
79	4037
79	3965
79	3637
79	3906
79	3902
79	3889
79	3956
79	3743
79	3923
79	4038
79	4026
79	4020
79	3827
79	3577
79	3904
79	3910
79	3970
79	3977
79	3556
79	3919
79	4050
79	4030
79	3948
79	3595
79	3564
79	3818
79	3894
79	3838
79	4021
79	3684
79	3932
79	4002
79	3890
79	4047
79	3990
79	3939
79	3768
79	4049
79	3732
79	3892
79	4009
79	3896
79	3733
79	3706
79	3866
79	3982
79	4010
79	3655
79	3770
79	3747
79	3959
79	3793
79	3405
79	4023
79	4004
79	4031
79	3909
79	3972
79	3677
79	3846
79	3893
79	3859
79	4000
79	3400
79	3302
79	4032
79	4035
79	3954
79	4048
79	3983
79	3579
79	3926
79	3023
79	4034
79	4029
79	3981
79	3824
79	3803
79	3390
79	3995
79	3947
79	3619
79	3934
79	3933
79	3900
79	3774
35	1806
35	1751
35	1564
35	1733
35	1599
35	1676
35	1803
35	1756
35	1784
35	1826
35	1790
35	1718
35	1836
35	1759
35	1807
35	1551
35	1755
35	1765
35	1432
35	1708
35	1831
35	1553
35	1761
35	1660
35	1556
35	1662
35	113
35	1544
35	1527
35	1728
35	1613
35	1810
35	1634
35	1702
35	1529
35	1801
35	1811
35	1757
35	1791
35	1736
35	1149
35	1638
35	1690
35	1664
35	1701
35	1582
35	1849
35	1740
35	1731
35	1665
35	1843
35	1637
35	1405
35	1833
35	1697
35	1627
35	1785
35	1850
35	1813
35	1774
35	1647
35	1792
35	1782
35	1387
35	1566
35	1569
35	1554
35	1591
35	1615
35	1719
35	1739
35	1655
35	1601
35	1838
35	1413
35	1798
35	1560
35	1172
35	1621
35	1771
35	923
35	1802
35	1617
35	1845
35	1711
35	1594
35	1657
35	1840
35	1817
35	1478
35	1712
35	1777
35	1721
35	1573
35	1427
35	1592
35	1635
35	1835
35	1749
35	1411
82	4115
82	4019
82	4174
82	4179
82	3769
82	3901
82	4015
82	4123
82	4070
82	3980
82	4140
82	4187
82	4074
82	4158
82	4188
82	4151
82	3637
82	3956
82	3743
82	3923
82	4159
82	4020
82	4177
82	3577
82	4175
82	3910
82	4180
82	3970
82	4050
82	4168
82	4030
82	4102
82	3948
82	4055
82	3595
82	4200
82	4073
82	3818
82	4152
82	4130
82	3684
82	4162
82	4002
82	3890
82	4144
82	3939
82	4075
82	3732
82	3892
82	4164
82	4146
82	4076
82	3706
82	4085
82	4193
82	3747
82	3405
82	4031
82	3909
82	3972
82	3677
82	4191
82	4117
82	3893
82	3859
82	4189
82	3302
82	4155
82	4032
82	3954
82	4136
82	4080
82	4176
82	4056
82	4104
82	3926
82	4145
82	4194
82	3023
82	4141
82	4095
82	4181
82	3981
82	4138
82	4139
82	3390
82	4153
82	4094
82	4160
82	4169
82	4121
82	4170
82	4118
82	3947
82	4057
82	4195
82	3900
82	4088
82	3774
82	4097
38	1996
38	1564
38	1951
38	1925
38	1884
38	1885
38	1919
38	1864
38	1987
38	1942
38	1975
38	1826
38	1904
38	1891
38	1790
38	1965
38	1959
38	1759
38	1917
38	1551
38	1913
38	1962
38	1920
38	1553
38	1983
38	1662
38	1977
38	113
38	1544
38	1971
38	1966
38	1527
38	1898
38	1985
38	1899
38	1728
38	1613
38	1931
38	1954
38	1853
38	1810
38	1856
38	1634
38	1702
38	1529
38	2000
38	1801
38	1811
38	1890
38	1991
38	1974
38	1701
38	1740
38	1943
38	1731
38	1665
38	1405
38	1933
38	1833
38	1906
38	1627
38	1850
38	1774
38	1939
38	1948
38	1782
38	1979
38	1986
38	1984
38	1615
38	1739
38	1655
38	1921
38	1798
38	1960
38	1172
38	1621
38	1998
38	923
38	1802
38	1617
38	1915
38	1895
38	1946
38	1976
38	1594
38	1992
38	1967
38	1657
38	1840
38	1817
38	1712
38	1990
38	1573
38	1901
38	1592
38	1888
38	1749
38	1963
38	1411
20	1091
20	1059
20	937
20	560
20	1066
20	1007
20	1062
20	799
20	1055
20	987
20	1100
20	1074
20	594
20	891
20	1002
20	1054
20	399
20	570
20	664
20	1068
20	983
20	330
20	1081
20	892
20	1085
20	1043
20	1040
20	780
20	113
20	901
20	1049
20	1083
20	962
20	984
20	855
20	973
20	988
20	1026
20	1005
20	398
20	226
20	1080
20	907
20	730
20	867
20	704
20	854
20	719
20	1058
20	1025
20	1067
20	729
20	863
20	1069
20	940
20	925
20	390
20	1019
20	773
20	1017
20	827
20	939
20	1076
20	917
20	1087
20	951
20	814
20	1092
20	856
20	818
20	1038
20	1030
20	672
20	1053
20	991
20	844
20	986
20	722
20	751
20	1046
20	923
20	1099
20	677
20	833
20	681
20	1018
20	950
20	1034
20	1027
20	948
20	1064
20	792
20	865
20	545
20	975
20	902
20	688
20	790
20	947
20	826
64	3212
64	3299
64	3045
64	3225
64	3179
64	2803
64	3239
64	3209
64	3277
64	3207
64	3227
64	3069
64	3148
64	3262
64	2790
64	3266
64	2905
64	3293
64	2690
64	3169
64	3268
64	3017
64	2942
64	3234
64	3296
64	3060
64	3118
64	3260
64	3222
64	3245
64	3226
64	3092
64	3254
64	2837
64	3072
64	3244
64	3290
64	3113
64	3009
64	3034
64	3175
64	3259
64	3127
64	3271
64	2957
64	3010
64	2786
64	2857
64	3140
64	3251
64	3229
64	3063
64	3270
64	3012
64	3300
64	3211
64	3215
64	3219
64	2859
64	2853
64	3197
64	3294
64	3278
64	3167
64	3236
64	2977
64	3055
64	3288
64	3165
64	3210
64	3298
64	3280
64	3267
64	3173
64	3238
64	2604
64	3103
64	3006
64	3283
64	3263
64	3168
64	2850
64	2493
64	3023
64	3141
64	3062
64	3231
64	3287
64	3085
64	3171
64	3206
64	3286
64	3208
64	3030
64	3276
64	3181
64	3075
64	3297
64	3289
64	3146
84	4174
84	4179
84	4235
84	3901
84	4015
84	4207
84	4070
84	4240
84	4245
84	3980
84	4279
84	4187
84	4188
84	4283
84	4151
84	4216
84	3956
84	3743
84	4267
84	4263
84	4201
84	4020
84	4256
84	4261
84	4277
84	3910
84	4296
84	3970
84	4275
84	4251
84	4050
84	4168
84	3948
84	3595
84	4273
84	4073
84	4287
84	4152
84	4208
84	3684
84	4162
84	4257
84	4271
84	4144
84	3939
84	4075
84	4266
84	3732
84	4164
84	4288
84	4076
84	4230
84	4264
84	4258
84	4274
84	4246
84	4217
84	4292
84	3747
84	4259
84	3405
84	4031
84	3909
84	4293
84	3972
84	4191
84	3893
84	4189
84	4244
84	3302
84	4155
84	3954
84	4136
84	4269
84	4237
84	4104
84	4213
84	4298
84	4236
84	4282
84	4221
84	4262
84	4181
84	4289
84	3390
84	4094
84	4160
84	4169
84	4220
84	4223
84	4284
84	4121
84	4239
84	4170
84	4278
84	4118
84	4057
84	4195
84	3774
84	4253
77	3876
77	3814
77	3885
77	3731
77	3769
77	3808
77	3901
77	3558
77	3761
77	3928
77	3566
77	3637
77	3906
77	3902
77	3888
77	3889
77	3743
77	3850
77	3473
77	3923
77	3827
77	3577
77	3822
77	3621
77	3904
77	3874
77	3910
77	3556
77	3919
77	3948
77	3927
77	3595
77	3564
77	3818
77	3894
77	3838
77	3684
77	3932
77	3890
77	3728
77	3939
77	3768
77	3732
77	3892
77	3905
77	3882
77	3896
77	3938
77	3733
77	3706
77	3866
77	3883
77	3873
77	3903
77	3796
77	3655
77	3465
77	3944
77	3770
77	3725
77	3921
77	3747
77	3793
77	3405
77	3909
77	3914
77	3875
77	3677
77	3846
77	3893
77	3859
77	3400
77	3302
77	3587
77	3318
77	3461
77	3897
77	3579
77	3926
77	3662
77	3764
77	3023
77	3845
77	3945
77	3860
77	3824
77	3586
77	3950
77	3803
77	3390
77	3701
77	3908
77	3947
77	3619
77	3934
77	3933
77	3900
77	3774
77	3857
[truncated: 8,001 more rows]
