# Supplementary material for: Environmental influences on evolvable robots
Source: PLoS One. 2020 May 29;15(5):e0233848. doi: 10.1371/journal.pone.0233848 (PMC7259730; doi:10.1371/journal.pone.0233848)
Supplement: S1 Dataset — (ZIP) [file pone.0233848.s003.zip › data_plosone/snapshots_ids_tilted_15.tsv]

generation	robot_id
72	3680
72	3368
72	3654
72	3678
72	3624
72	3607
72	3668
72	3282
72	3550
72	3310
72	3611
72	3551
72	3545
72	3691
72	3601
72	3692
72	3676
72	3330
72	3440
72	3666
72	3247
72	3535
72	3681
72	3575
72	3497
72	3396
72	3494
72	3272
72	3237
72	3645
72	3679
72	3651
72	3534
72	3635
72	3490
72	3641
72	3244
72	3684
72	2818
72	3505
72	3195
72	3653
72	3549
72	3514
72	3652
72	3648
72	3321
72	3377
72	3436
72	3614
72	3370
72	3218
72	3215
72	3584
72	3138
72	3223
72	3278
72	3690
72	3695
72	3539
72	3677
72	3435
72	3462
72	3682
72	3123
72	3580
72	3423
72	3461
72	3600
72	3625
72	3308
72	2829
72	3683
72	3696
72	3605
72	3632
72	3291
72	3567
72	2907
72	3698
72	3617
72	3372
72	3492
72	3431
72	3499
72	3363
72	3108
72	3543
72	3276
72	3486
72	3628
72	3084
72	3501
72	3573
72	3627
72	3548
72	3636
72	3552
72	2849
72	3619
50	2598
50	2311
50	2160
50	2070
50	2554
50	2442
50	2558
50	2556
50	2436
50	2505
50	2479
50	2592
50	2566
50	2395
50	2296
50	2223
50	2341
50	2542
50	2412
50	2552
50	2348
50	2504
50	2426
50	2600
50	2467
50	2285
50	2482
50	2252
50	2461
50	2596
50	2553
50	1909
50	2416
50	2526
50	2531
50	2483
50	2486
50	2528
50	2365
50	2394
50	2557
50	2291
50	2375
50	2231
50	2362
50	2491
50	2399
50	2595
50	2589
50	1981
50	2455
50	2582
50	2578
50	2492
50	2561
50	2347
50	2438
50	2439
50	2499
50	2538
50	2509
50	2440
50	2536
50	2495
50	2497
50	2555
50	2462
50	2366
50	2500
50	2588
50	2421
50	2525
50	2167
50	2522
50	2599
50	2381
50	2314
50	2411
50	2105
50	2513
50	2551
50	2574
50	2530
50	2567
50	2519
50	2363
50	2586
50	2377
50	2591
50	2543
50	2313
50	2293
50	2537
50	1555
50	2590
50	2384
50	2409
50	1893
50	2511
50	2184
74	3734
74	3680
74	3368
74	3654
74	3769
74	3729
74	3798
74	3730
74	3607
74	3668
74	3282
74	3550
74	3781
74	3310
74	3611
74	3551
74	3760
74	3545
74	3767
74	3330
74	3440
74	3247
74	3681
74	3396
74	3772
74	3272
74	3237
74	3787
74	3714
74	3645
74	3534
74	3635
74	3684
74	2818
74	3749
74	3505
74	3763
74	3756
74	3549
74	3768
74	3755
74	3652
74	3648
74	3792
74	3748
74	3321
74	3377
74	3796
74	3736
74	3771
74	3370
74	3215
74	3770
74	3795
74	3584
74	3138
74	3223
74	3793
74	3695
74	3539
74	3744
74	3435
74	3776
74	3462
74	3682
74	3123
74	3784
74	3738
74	3461
74	3600
74	3786
74	3778
74	3720
74	3605
74	3632
74	3764
74	3291
74	3791
74	3567
74	3777
74	3698
74	3794
74	3617
74	3372
74	3492
74	3775
74	3499
74	3363
74	3108
74	3703
74	3276
74	3486
74	3628
74	3084
74	3789
74	3548
74	3636
74	2849
74	3719
74	3782
60	3049
60	2939
60	3058
60	3067
60	2955
60	2677
60	2442
60	2960
60	2969
60	2970
60	2951
60	2917
60	3026
60	3008
60	2958
60	2790
60	3074
60	2858
60	2810
60	2953
60	3007
60	3087
60	2980
60	2867
60	2830
60	3054
60	3060
60	2715
60	2983
60	2836
60	3036
60	2755
60	2767
60	3057
60	2531
60	3041
60	3089
60	2765
60	3072
60	2818
60	2949
60	3096
60	3100
60	3056
60	2741
60	2661
60	2924
60	2961
60	2889
60	3005
60	2783
60	2931
60	3043
60	3027
60	2853
60	2911
60	2987
60	2737
60	2746
60	3068
60	2860
60	2826
60	2795
60	2936
60	2769
60	2832
60	2901
60	3002
60	2976
60	3037
60	2802
60	2929
60	2829
60	3006
60	3090
60	3000
60	3066
60	2788
60	3023
60	2913
60	2907
60	3051
60	2944
60	2963
60	2630
60	2377
60	3020
60	2787
60	3084
60	3033
60	2954
60	2885
60	2892
60	3073
60	3075
60	2849
60	3082
60	2738
60	2667
60	2974
76	3870
76	3734
76	3680
76	3368
76	3654
76	3885
76	3805
76	3729
76	3798
76	3730
76	3806
76	3607
76	3823
76	3282
76	3550
76	3310
76	3611
76	3551
76	3760
76	3767
76	3850
76	3802
76	3852
76	3330
76	3440
76	3858
76	3842
76	3865
76	3681
76	3856
76	3874
76	3867
76	3237
76	3862
76	3787
76	3714
76	3645
76	3868
76	3534
76	3635
76	3684
76	3898
76	3749
76	3505
76	3890
76	3851
76	3763
76	3869
76	3768
76	3755
76	3652
76	3648
76	3882
76	3896
76	3866
76	3748
76	3873
76	3848
76	3861
76	3321
76	3370
76	3770
76	3795
76	3584
76	3138
76	3223
76	3884
76	3695
76	3539
76	3744
76	3820
76	3776
76	3846
76	3859
76	3461
76	3600
76	3897
76	3804
76	3837
76	3632
76	3834
76	3764
76	3887
76	3291
76	3791
76	3777
76	3372
76	3840
76	3492
76	3775
76	3803
76	3276
76	3486
76	3628
76	3084
76	3828
76	3636
76	2849
76	3900
76	3857
30	1492
30	1211
30	1564
30	1599
30	1461
30	1483
30	1521
30	1600
30	1326
30	1597
30	1452
30	1499
30	1360
30	1559
30	1550
30	1055
30	1479
30	1548
30	1423
30	1271
30	1495
30	1551
30	1575
30	1435
30	1442
30	1065
30	1581
30	1243
30	1553
30	1048
30	1502
30	1570
30	1593
30	1345
30	1544
30	1390
30	1542
30	1471
30	1588
30	1364
30	1367
30	1455
30	1451
30	1354
30	1352
30	1574
30	1454
30	1529
30	1305
30	259
30	1167
30	1058
30	1089
30	1385
30	1568
30	1357
30	1567
30	1493
30	1480
30	979
30	1400
30	1572
30	1580
30	1460
30	1507
30	1535
30	1503
30	1152
30	1137
30	1488
30	986
30	1437
30	1264
30	1304
30	1024
30	1515
30	1587
30	1182
30	1500
30	1571
30	1508
30	1218
30	1596
30	1511
30	1203
30	1478
30	1555
30	1257
30	1238
30	1598
30	1573
30	1275
30	1427
30	1592
30	1318
30	1584
30	1546
30	1496
30	1474
30	1494
71	3368
71	3624
71	3607
71	3618
71	3457
71	3282
71	3550
71	3310
71	3634
71	3608
71	3611
71	3637
71	3542
71	3551
71	3545
71	3572
71	3601
71	3649
71	3330
71	3440
71	3247
71	3535
71	3575
71	3497
71	3396
71	3621
71	3494
71	3272
71	3237
71	3645
71	3639
71	3534
71	3635
71	3490
71	3641
71	3244
71	2818
71	3642
71	3371
71	3505
71	3195
71	3549
71	3514
71	3648
71	3622
71	3321
71	3377
71	3436
71	3614
71	3370
71	3604
71	3218
71	3215
71	3584
71	3138
71	3223
71	3278
71	3539
71	3435
71	3462
71	3123
71	3580
71	3453
71	3423
71	3461
71	3600
71	3625
71	3308
71	3202
71	3579
71	2829
71	3605
71	3632
71	3291
71	3567
71	2907
71	3610
71	3617
71	3372
71	3492
71	3431
71	3499
71	3363
71	3108
71	3543
71	3276
71	3486
71	3628
71	3084
71	3501
71	2892
71	3573
71	3627
71	3548
71	3636
71	3552
71	3585
71	2849
71	3619
71	3487
54	2601
54	2671
54	2717
54	2785
54	2160
54	2776
54	2554
54	2677
54	2442
54	2759
54	2505
54	2724
54	2676
54	2622
54	2341
54	2631
54	2790
54	2552
54	2768
54	2426
54	2467
54	2607
54	2715
54	2461
54	2687
54	2697
54	2755
54	2767
54	2653
54	2660
54	2531
54	2775
54	2766
54	2528
54	2765
54	2778
54	2718
54	2732
54	2639
54	2291
54	2375
54	2706
54	2655
54	2491
54	2782
54	2786
54	2733
54	2399
54	2741
54	2661
54	2772
54	2749
54	2794
54	2783
54	2492
54	2754
54	2797
54	2756
54	2725
54	2737
54	2746
54	2745
54	2674
54	2739
54	2795
54	2692
54	2509
54	2744
54	2536
54	2497
54	2769
54	2555
54	2774
54	2750
54	2588
54	2698
54	2525
54	2673
54	2657
54	2747
54	2788
54	2708
54	2519
54	2363
54	2586
54	2789
54	2761
54	2630
54	2699
54	2377
54	2743
54	2787
54	2665
54	2757
54	2696
54	2760
54	2684
54	2738
54	2667
54	2796
34	1743
34	1751
34	1787
34	1564
34	1733
34	1606
34	1521
34	1760
34	1783
34	1756
34	1608
34	1597
34	1772
34	1747
34	1479
34	1548
34	1423
34	1718
34	1767
34	1271
34	1681
34	1575
34	1710
34	1688
34	1442
34	1765
34	1698
34	1708
34	1650
34	1761
34	1660
34	1717
34	1693
34	1622
34	1770
34	1728
34	1773
34	1720
34	1737
34	1607
34	1451
34	1724
34	1716
34	1574
34	1454
34	1529
34	1689
34	1656
34	1757
34	1089
34	1736
34	1682
34	1659
34	1748
34	1671
34	1357
34	1764
34	1633
34	1683
34	1675
34	1769
34	1567
34	1480
34	1797
34	1781
34	1580
34	1779
34	1627
34	1507
34	1706
34	1503
34	1152
34	1735
34	1744
34	1782
34	1795
34	1719
34	1786
34	1794
34	1655
34	1437
34	1798
34	1621
34	1771
34	1703
34	1713
34	1753
34	1780
34	1695
34	1596
34	1752
34	1777
34	1555
34	1745
34	1238
34	1573
34	1725
34	1584
34	1546
34	1496
0	67
0	78
0	27
0	40
0	44
0	66
0	95
0	21
0	37
0	58
0	52
0	15
0	92
0	84
0	53
0	12
0	41
0	91
0	77
0	38
0	64
0	19
0	85
0	49
0	45
0	86
0	35
0	88
0	70
0	80
0	17
0	23
0	57
0	39
0	62
0	22
0	29
0	4
0	76
0	25
0	61
0	60
0	81
0	73
0	72
0	89
0	51
0	3
0	11
0	24
0	10
0	33
0	56
0	75
0	59
0	43
0	47
0	32
0	74
0	90
0	99
0	7
0	1
0	5
0	26
0	13
0	71
0	31
0	63
0	54
0	100
0	6
0	96
0	82
0	48
0	83
0	79
0	69
0	87
0	46
0	18
0	20
0	94
0	16
0	36
0	14
0	34
0	9
0	28
0	68
0	98
0	93
0	30
0	97
0	55
0	65
0	50
0	8
0	42
0	2
87	4385
87	4185
87	4425
87	4373
87	4235
87	4361
87	4368
87	4268
87	4342
87	4441
87	4433
87	4279
87	4355
87	4327
87	4037
87	4283
87	4416
87	4294
87	4324
87	3906
87	4326
87	3760
87	4067
87	4448
87	4341
87	4159
87	4026
87	4177
87	4449
87	4261
87	4383
87	4105
87	4363
87	4291
87	4415
87	4336
87	3970
87	4376
87	4429
87	4168
87	4300
87	4340
87	4353
87	4396
87	4021
87	4436
87	4260
87	4257
87	4047
87	4431
87	4379
87	4444
87	4440
87	4304
87	4437
87	4427
87	4378
87	4310
87	4323
87	4330
87	4126
87	4413
87	4371
87	4387
87	4393
87	4435
87	4439
87	4405
87	3909
87	3957
87	4167
87	4372
87	4053
87	4356
87	4237
87	4424
87	4303
87	4445
87	4311
87	4386
87	4104
87	4422
87	4414
87	4447
87	4406
87	4194
87	4400
87	4434
87	4402
87	4388
87	4092
87	4281
87	4094
87	4160
87	4382
87	4398
87	4223
87	4417
87	4284
87	4195
51	2598
51	2601
51	2640
51	2160
51	2629
51	2554
51	2442
51	2558
51	2556
51	2436
51	2505
51	2592
51	2566
51	2625
51	2223
51	2622
51	2341
51	2631
51	2645
51	2552
51	2348
51	2504
51	2426
51	2600
51	2467
51	2285
51	2641
51	2607
51	2482
51	2461
51	2608
51	2596
51	1909
51	2606
51	2416
51	2526
51	2531
51	2483
51	2528
51	2394
51	2636
51	2639
51	2557
51	2291
51	2375
51	2619
51	2231
51	2362
51	2491
51	2399
51	1981
51	2455
51	2614
51	2582
51	2578
51	2492
51	2647
51	2649
51	2561
51	2347
51	2438
51	2610
51	2439
51	2499
51	2538
51	2509
51	2440
51	2536
51	2609
51	2497
51	2555
51	2366
51	2588
51	2525
51	2167
51	2599
51	2381
51	2314
51	2105
51	2648
51	2604
51	2626
51	2574
51	2530
51	2567
51	2519
51	2363
51	2586
51	2634
51	2630
51	2377
51	2591
51	2543
51	2618
51	2537
51	1555
51	2384
51	2409
51	2184
51	2650
79	4045
79	3680
79	3991
79	3368
79	3901
79	3805
79	3729
79	3798
79	3806
79	3607
79	4042
79	3986
79	4005
79	3952
79	3980
79	4027
79	3911
79	4037
79	3611
79	3906
79	3760
79	3960
79	3767
79	3802
79	3955
79	3852
79	3440
79	3951
79	4026
79	4020
79	3985
79	3856
79	3935
79	3997
79	3970
79	3966
79	4050
79	4022
79	3979
79	3948
79	4014
79	3968
79	4021
79	3684
79	3898
79	3505
79	4047
79	3851
79	3763
79	3999
79	4049
79	4018
79	3648
79	3907
79	3748
79	3873
79	3848
79	3931
79	4010
79	4041
79	4007
79	3998
79	3795
79	4033
79	3959
79	4023
79	4004
79	3909
79	3964
79	3539
79	4046
79	3957
79	3744
79	3972
79	3776
79	3859
79	4000
79	4035
79	3954
79	4048
79	4011
79	3632
79	4017
79	3764
79	4024
79	3791
79	3777
79	4036
79	4034
79	3492
79	4006
79	3945
79	4043
79	3930
79	3940
79	3950
79	3486
79	3628
79	3084
79	3916
35	1743
35	1806
35	1751
35	1830
35	1564
35	1733
35	1814
35	1521
35	1760
35	1783
35	1756
35	1608
35	1597
35	1842
35	1772
35	1747
35	1479
35	1423
35	1836
35	1767
35	1271
35	1681
35	1575
35	1710
35	1815
35	1688
35	1442
35	1834
35	1650
35	1831
35	1761
35	1660
35	1717
35	1823
35	1693
35	1622
35	1770
35	1773
35	1720
35	1607
35	1810
35	1451
35	1724
35	1716
35	1574
35	1454
35	1801
35	1689
35	1811
35	1656
35	1757
35	1682
35	1659
35	1748
35	1671
35	1357
35	1764
35	1633
35	1683
35	1769
35	1480
35	1849
35	1797
35	1580
35	1843
35	1779
35	1627
35	1507
35	1706
35	1503
35	1850
35	1152
35	1735
35	1744
35	1848
35	1795
35	1786
35	1794
35	1655
35	1437
35	1844
35	1838
35	1621
35	1771
35	1703
35	1802
35	1780
35	1695
35	1596
35	1827
35	1777
35	1555
35	1825
35	1238
35	1819
35	1573
35	1584
35	1835
35	1546
35	1496
82	4185
82	4059
82	3991
82	3805
82	4089
82	4150
82	4134
82	4184
82	4132
82	4142
82	4042
82	4027
82	3911
82	4140
82	4187
82	4178
82	4188
82	4037
82	4151
82	3906
82	3760
82	4067
82	3802
82	3852
82	4154
82	4197
82	4159
82	4186
82	4026
82	4177
82	3985
82	4175
82	4105
82	3935
82	4149
82	3970
82	4198
82	4163
82	4168
82	4111
82	4078
82	4073
82	3968
82	4130
82	4021
82	4162
82	4199
82	4047
82	3851
82	4164
82	4128
82	4146
82	4076
82	4109
82	4052
82	4091
82	4126
82	4051
82	4193
82	4033
82	4172
82	3959
82	4131
82	4068
82	3909
82	3539
82	4046
82	3957
82	4167
82	4191
82	4053
82	4155
82	4157
82	4066
82	4035
82	4135
82	4104
82	4060
82	4120
82	4182
82	4194
82	3632
82	4119
82	4165
82	3791
82	4181
82	4196
82	3492
82	4138
82	4092
82	3945
82	4043
82	3940
82	3950
82	4094
82	4160
82	4170
82	4118
82	4195
82	4100
38	1743
38	1956
38	1521
38	1982
38	1884
38	1756
38	1608
38	1597
38	1857
38	1975
38	1772
38	1747
38	1479
38	1965
38	1959
38	1995
38	1934
38	1999
38	1871
38	1815
38	1688
38	1962
38	1834
38	1952
38	1983
38	1923
38	1761
38	1909
38	1899
38	1693
38	1622
38	1770
38	1773
38	1954
38	1810
38	1856
38	1876
38	1801
38	1997
38	1859
38	1981
38	1656
38	1757
38	1887
38	1980
38	1682
38	1991
38	1671
38	1357
38	1683
38	1867
38	1480
38	1938
38	1627
38	1507
38	1706
38	1873
38	1889
38	1939
38	1152
38	1744
38	1972
38	1984
38	1912
38	1969
38	1437
38	1844
38	1863
38	1989
38	1994
38	1955
38	1621
38	1968
38	1771
38	1998
38	1703
38	1802
38	1780
38	1886
38	1911
38	1946
38	1695
38	1976
38	1903
38	1905
38	1992
38	1827
38	1967
38	1964
38	1941
38	1970
38	1555
38	1990
38	1238
38	1893
38	1573
38	1888
38	1546
38	1496
38	1881
20	1091
20	858
20	935
20	1059
20	835
20	1066
20	938
20	1035
20	1094
20	1007
20	993
20	799
20	1055
20	1078
20	1071
20	1013
20	1056
20	1084
20	832
20	976
20	1100
20	903
20	1052
20	1065
20	831
20	859
20	1068
20	1081
20	1085
20	1048
20	1057
20	1040
20	897
20	1012
20	909
20	1083
20	949
20	855
20	1004
20	1026
20	1005
20	667
20	879
20	1060
20	927
20	1095
20	1072
20	259
20	598
20	1063
20	1077
20	1058
20	1089
20	1067
20	1075
20	1069
20	968
20	1082
20	882
20	742
20	940
20	1019
20	1017
20	979
20	977
20	1076
20	917
20	1041
20	1092
20	856
20	967
20	1079
20	1053
20	1000
20	1036
20	1096
20	986
20	738
20	1024
20	1099
20	1088
20	921
20	966
20	830
20	1018
20	994
20	943
20	1034
20	1027
20	774
20	1073
20	797
20	1037
20	902
20	688
20	1098
20	806
20	785
20	915
20	826
64	3216
64	3058
64	3067
64	3284
64	3151
64	3299
64	3201
64	3179
64	2677
64	2960
64	2969
64	3282
64	2970
64	3207
64	3227
64	2790
64	2858
64	3293
64	2953
64	3247
64	3234
64	3296
64	3272
64	3237
64	2836
64	3036
64	3260
64	2767
64	3226
64	3041
64	3254
64	2765
64	3244
64	3199
64	3290
64	2818
64	3273
64	3257
64	3213
64	3195
64	3175
64	3200
64	3096
64	3261
64	3056
64	3292
64	3242
64	2961
64	3163
64	3192
64	3221
64	3027
64	3218
64	3215
64	3285
64	2737
64	3138
64	3223
64	3278
64	3241
64	3178
64	3160
64	3248
64	2826
64	2795
64	3249
64	3124
64	3123
64	3109
64	3135
64	3002
64	3252
64	3298
64	3202
64	3037
64	2802
64	3103
64	2929
64	3204
64	2829
64	3263
64	3224
64	3141
64	3121
64	3231
64	3291
64	3287
64	2907
64	3258
64	3206
64	3286
64	3265
64	3108
64	3276
64	3084
64	2892
64	3119
64	3075
64	2849
64	3297
84	4185
84	4059
84	3991
84	4235
84	4134
84	4268
84	4279
84	4027
84	4037
84	4283
84	4295
84	4294
84	4151
84	4272
84	3906
84	3760
84	4067
84	4242
84	3852
84	4219
84	4159
84	4186
84	4026
84	4177
84	4226
84	4203
84	4256
84	3985
84	4261
84	4277
84	4105
84	4285
84	4291
84	3935
84	3970
84	4163
84	4250
84	4251
84	4168
84	4300
84	4111
84	4078
84	4021
84	4260
84	4257
84	4047
84	4252
84	4052
84	4091
84	4290
84	4126
84	4222
84	4246
84	4292
84	4193
84	3959
84	4131
84	3909
84	4293
84	3957
84	4248
84	4167
84	4053
84	4155
84	4157
84	4035
84	4135
84	4237
84	4238
84	4249
84	4104
84	4213
84	4298
84	4280
84	4120
84	4194
84	4282
84	4165
84	4221
84	3791
84	4299
84	4262
84	4196
84	4289
84	4138
84	4092
84	4281
84	4043
84	3950
84	4094
84	4160
84	4228
84	4220
84	4223
84	4284
84	4227
84	4118
84	4195
84	4243
84	4100
77	3870
77	3680
77	3368
77	3654
77	3885
77	3901
77	3805
77	3729
77	3798
77	3730
77	3806
77	3607
77	3282
77	3550
77	3911
77	3915
77	3310
77	3611
77	3551
77	3906
77	3760
77	3767
77	3850
77	3802
77	3852
77	3330
77	3440
77	3858
77	3842
77	3681
77	3856
77	3867
77	3935
77	3237
77	3862
77	3787
77	3714
77	3645
77	3868
77	3948
77	3534
77	3913
77	3684
77	3898
77	3749
77	3505
77	3851
77	3763
77	3939
77	3942
77	3768
77	3755
77	3652
77	3648
77	3907
77	3896
77	3748
77	3873
77	3848
77	3931
77	3925
77	3370
77	3922
77	3795
77	3921
77	3584
77	3138
77	3223
77	3884
77	3909
77	3695
77	3539
77	3744
77	3776
77	3859
77	3897
77	3926
77	3632
77	3764
77	3791
77	3777
77	3372
77	3492
77	3775
77	3945
77	3930
77	3940
77	3950
77	3929
77	3276
77	3486
77	3628
77	3084
77	3828
77	3916
77	3636
77	2849
77	3933
77	3900
[truncated: 8,001 more rows]
