# Supplementary material for: Environmental influences on evolvable robots
Source: PLoS One. 2020 May 29;15(5):e0233848. doi: 10.1371/journal.pone.0233848 (PMC7259730; doi:10.1371/journal.pone.0233848)
Supplement: S1 Dataset — (ZIP) [file pone.0233848.s003.zip › data_plosone/all_measures_seasonal_plane_5.tsv]

robot_id	velocity	displacement_velocity	displacement_velocity_hill	head_balance	contacts	branching	branching_modules_count	limbs	extremities	length_of_limbs	extensiveness	coverage	joints	hinge_count	active_hinges_count	brick_count	touch_sensor_count	brick_sensor_count	proportion	width	height	absolute_size	sensors	symmetry	avg_period	dev_period	avg_phase_offset	dev_phase_offset	avg_amplitude	dev_amplitude	avg_intra_dev_params	avg_inter_dev_params	sensors_reach	recurrence	synaptic_reception	fitness	cons_fitness
3233	0.014126967774487364	0.0049175965430782705	0.004909292300960789	0.9552358778442616	-1	0	0	0.3333333333333333	2	0.8333333333333334	5	0.5714285714285714	0.8333333333333334	7	5	0	0	0	0.2857142857142857	2	7	8	0.0	0	0.39378995650409016	0.6487406087414205	0.6589584753852147	0.6114994202906054	0.9628677789391343	0.6557776733775805	0.910930064049584	0.6388909532199601	0	0	0.0	0.004909292300960789	7
766	0.0006637362933277265	0.0004992362974195347	0.0004990778114982691	0.9961646276642162	-1	0	0	0.6666666666666666	2	0.5	1	0.6666666666666666	0.5	1	1	2	0	0	0.6666666666666666	2	3	4	0.0	0	0.2038376921284572	0.5	0.92496052837114	0.5	0.6153397698554469	0.5	0.9504403898088075	0.5	0	0	0.0	0.0004990778114982691	83
2016	0.05064570427763185	0.007216759965099988	-0.0057048106911614495	0.7319928906711166	-1	0	0	0.2	2	0.9230769230769231	12	0.5357142857142857	0.8461538461538461	12	11	2	3	0	0.14285714285714285	2	14	15	0.42857142857142855	0	0.32239981112991256	0.9027025882145387	0.5150613887290745	0.9177420997691478	0.5871571278617587	0.947501262463752	0.8806987151039404	0.9249028172773064	0.16666666666666666	0.08333333333333333	0.0	-0.000570481069116145	2
3343	0.014148969858730428	0.005454464815096342	0.0054442009631794274	0.9552651712524289	-1	0	0	0.3333333333333333	2	0.8333333333333334	5	0.5714285714285714	0.8333333333333334	7	5	0	0	0	0.2857142857142857	2	7	8	0.0	0	0.39378995650409016	0.6487406087414205	0.6589584753852147	0.6114994202906054	0.9628677789391343	0.6930223130370776	0.910930064049584	0.6518402657182032	0	0	0.0	0.0054442009631794274	16
184	0.0004090123911479826	0.00010170761663337322	-2.9449828741758384e-05	0.9985188512830208	-1	0	0	0.5	4	0.5	5	0.48	0.4	6	4	5	0	0	1.0	5	5	12	0.0	0.2222222222222222	0.2270454422460851	0.7646793037505754	0.6863025063634988	0.8187280754437096	0.43641399455193086	0.8799202298893931	0.8563229673266876	0.8262546086375085	0	0	0.0	-2.944982874175838e-06	6
3339	0.022116397007217393	0.001718357100244788	0.0017163068988527684	0.9241311510707538	-1	0	0	0.3333333333333333	2	0.8333333333333334	5	0.5714285714285714	0.8333333333333334	7	5	0	0	0	0.2857142857142857	2	7	8	0.0	0	0.39378995650409016	0.6487406087414205	0.5916845241478439	0.6056272966979628	0.9628677789391343	0.6557776733775805	0.9136375667576331	0.6369930611040803	0	0	0.0	0.0017163068988527684	2
3489	0.04103568234343814	0.009340742059993063	0.009326584766709809	0.925290016124143	-1	0	0	0.2857142857142857	2	0.875	7	0.5555555555555556	0.875	9	7	0	0	0	0.2222222222222222	2	9	10	0.0	0	0.39378995650409016	0.6343656639469089	0.6589584753852147	0.6011068393766109	0.9628677789391343	0.6408042031427489	0.910930064049584	0.6255818750556369	0	0	0.0	0.009326584766709809	44
545	0.0005877383287230857	0.000499851622810329	0.0004996769033563875	0.9952480301497224	-1	0	0	0.6666666666666666	2	0.5	1	0.6666666666666666	0.5	1	1	2	0	0	0.6666666666666666	2	3	4	0.0	0	0.2038376921284572	0.5	0.8705408329589733	0.5	0.6153397698554469	0.5	0.9397223699457273	0.5	0	0	0.0	0.0004996769033563875	121
4860	0.04274010661263567	0.008899529029426494	0.008873926661023882	0.9254838378070745	-1	0	0	0.2857142857142857	2	0.875	7	0.5555555555555556	0.875	9	7	0	0	0	0.2222222222222222	2	9	10	0.0	0	0.39378995650409016	0.6058910799516931	0.6253214997665293	0.8287740892639177	0.9628677789391343	0.9203927038448906	0.910930064049584	0.8153131325717161	0	0	0.0	0.008873926661023882	6
231	0.004120069608064974	0.0009342304273111666	0.0009334228819038598	0.9795080169796483	-1	0	0	0.4	2	0.8	4	0.4375	0.6	5	3	1	1	0	1.0	4	4	7	0.25	0	0.7476441980351701	0.8205346113711015	0.4156793658640915	0.8278980358173944	0.319282889003795	0.9665306716573627	0.9363936853556661	0.8957889559002412	1.0	0.4	0.0	0.0009334228819038598	22
1511	0.0006529060995107877	0.0006126465784776379	0.0006126463234137746	0.9928140660716988	-1	0	0	0.5	1	1.0	1	1.0	1.0	2	1	0	0	0	0.3333333333333333	1	3	3	0.0	0	0.39378995650409016	0.5	0.6253214997665293	0.5833084246817276	0.9628677789391343	0.5	0.9122932580878436	0.5280014838172571	0	0	0.0	0.0006126463234137746	22
523	0.0009133044532940395	0.00025745333584316365	0.00025744927589471916	0.9971539842387146	-1	0	0	1.0	1	0	0	1.0	0	1	0	0	0	0	0.5	1	2	2	0.0	0	0	0	0	0	0	0	0	0	0	0	0	0.00025744927589471916	33
4227	0.04002184436738522	0.010030959713755684	0.010030533963622173	0.9249492667197723	-1	0	0	0.16666666666666666	1	1.0	7	1.0	1.0	8	7	0	0	0	0.1111111111111111	1	9	9	0.0	0	0.39378995650409016	0.5	0.642139987575872	0.5582600277870464	0.9628677789391343	0.5	0.9113997595529953	0.5194987266285439	0	0	0.0	0.010030533963622173	0
2368	0.0037183106039553283	0.0029335059452998587	0.0029334920372804875	0.9863017667987058	-1	0	0	0.25	1	1.0	3	1.0	1.0	4	3	0	0	0	0.2	1	5	5	0.0	0	0.39378995650409016	0.5	0.642139987575872	0.569277275960729	0.9628677789391343	0.5	0.9113997595529953	0.5232251968133833	0	0	0.0	0.0029334920372804875	40
2689	0.00401693542032009	0.003965824938919381	0.003965809247034712	0.9905226442996835	-1	0	0	0.25	1	1.0	3	1.0	1.0	4	3	0	0	0	0.2	1	5	5	0.0	0	0.39378995650409016	0.5	0.6528522702282487	0.5837331538521179	0.9628677789391343	0.5	0.9111964600242694	0.5281466648505693	0	0	0.0	0.003965809247034712	5
4170	0.04232162954161382	0.009387274055679804	0.009353198397198708	0.9250821580047754	-1	0	0	0.2857142857142857	2	0.875	7	0.5555555555555556	0.875	9	7	0	0	0	0.2222222222222222	2	9	10	0.0	0	0.39378995650409016	0.6058910799516931	0.6253214997665293	0.8287740892639177	0.9628677789391343	0.9203927038448906	0.910930064049584	0.8153131325717161	0	0	0.0	0.009353198397198708	11
14	0.0027480075097025772	0.00023119325541596605	0.0001269960858509934	0.9987993126171052	-1	0	0	1.0	3	0.0	0	0.6666666666666666	0	2	0	1	0	0	0.6666666666666666	3	2	4	0.0	1.0	0	0	0	0	0	0	0	0	0	0	0	0.0001269960858509934	25
3157	0.014005659284122967	0.005031779475545146	0.005028824853266051	0.9550802618113191	-1	0	0	0.3333333333333333	2	0.8333333333333334	5	0.5714285714285714	0.8333333333333334	7	5	0	0	0	0.2857142857142857	2	7	8	0.0	0	0.39378995650409016	0.6487406087414205	0.6589584753852147	0.6114994202906054	0.9628677789391343	0.6557776733775805	0.910930064049584	0.6388909532199601	0	0	0.0	0.005028824853266051	20
1097	0.0007449430288215968	0.0007038275520261796	0.0007037550173976094	0.9805162275440836	-1	0	0	0.3333333333333333	1	1.0	2	1.0	0.5	1	1	2	0	0	0.25	1	4	4	0.0	0	1.0	0.5	0.7471678652781287	0.5	0.6207190629629884	0.5	0.828751130204116	0.5	0	0	0.0	0.0007037550173976094	81
4994	0.042651873713157866	0.008950242335491083	0.008932942599470696	0.9255081474772276	-1	0	0	0.2857142857142857	2	0.875	7	0.5555555555555556	0.875	9	7	0	0	0	0.2222222222222222	2	9	10	0.0	0	0.39378995650409016	0.6058910799516931	0.6253214997665293	0.8287740892639177	0.9628677789391343	0.9203927038448906	0.910930064049584	0.8153131325717161	0	0	0.0	0.008932942599470696	9
1251	0.000638852426095192	0.0006035481929260842	0.0006035477451888804	0.9927977692739035	-1	0	0	0.5	1	1.0	1	1.0	1.0	2	1	0	0	0	0.3333333333333333	1	3	3	0.0	0	0.39378995650409016	0.5	0.6253214997665293	0.5833084246817276	0.9628677789391343	0.5	0.9122932580878436	0.5280014838172571	0	0	0.0	0.0006035477451888804	14
2998	0.016653908449737118	0.0025893068200145797	0.0025702988327976407	0.9402854516884703	-1	0	0	0.3333333333333333	2	0.8333333333333334	5	0.5714285714285714	0.8333333333333334	7	5	0	0	0	0.2857142857142857	2	7	8	0.0	0	0.39378995650409016	0.6487406087414205	0.6589584753852147	0.5736049798323541	0.9628677789391343	0.6557776733775805	0.910930064049584	0.6267280838738117	0	0	0.0	0.0025702988327976407	3
749	0.0009440123718232088	0.00024157052169816815	0.0002415664734504765	0.9970265087192407	-1	0	0	1.0	1	0	0	1.0	0	1	0	0	0	0	0.5	1	2	2	0.0	0	0	0	0	0	0	0	0	0	0	0	0	0.0002415664734504765	13
3135	0.042575847054468104	0.010530232347344157	0.01048810823182814	0.9252932071161701	-1	0	0	0.2857142857142857	2	0.875	7	0.5555555555555556	0.875	9	7	0	0	0	0.2222222222222222	2	9	10	0.0	0	0.39378995650409016	0.6058910799516931	0.6253214997665293	0.8287740892639177	0.9628677789391343	0.9203927038448906	0.910930064049584	0.8153131325717161	0	0	0.0	0.01048810823182814	132
3895	0.04190449339264401	0.009344857448240085	0.009307898257158498	0.925645082927627	-1	0	0	0.2857142857142857	2	0.875	7	0.5555555555555556	0.875	9	7	0	0	0	0.2222222222222222	2	9	10	0.0	0	0.39378995650409016	0.6058910799516931	0.6253214997665293	0.8287740892639177	0.9628677789391343	0.9203927038448906	0.910930064049584	0.8153131325717161	0	0	0.0	0.009307898257158498	8
4542	0.04261165541785861	0.009926673403845931	0.009897412813852223	0.9247726075411504	-1	0	0	0.2857142857142857	2	0.875	7	0.5555555555555556	0.875	9	7	0	0	0	0.2222222222222222	2	9	10	0.0	0	0.39378995650409016	0.6058910799516931	0.6253214997665293	0.8287740892639177	0.9628677789391343	0.9203927038448906	0.910930064049584	0.8153131325717161	0	0	0.0	0.009897412813852223	54
3848	0.04182438829697989	0.008764267920870792	0.008739908738361467	0.925657333081616	-1	0	0	0.2857142857142857	2	0.875	7	0.5555555555555556	0.875	9	7	0	0	0	0.2222222222222222	2	9	10	0.0	0	0.39378995650409016	0.6058910799516931	0.6253214997665293	0.8287740892639177	0.9628677789391343	0.9203927038448906	0.910930064049584	0.8153131325717161	0	0	0.0	0.008739908738361467	5
632	0.0006603022113756306	0.0004957407736161303	0.0004955797233728664	0.9958285605346755	-1	0	0	0.6666666666666666	2	0.5	1	0.6666666666666666	0.5	1	1	2	0	0	0.6666666666666666	2	3	4	0.0	0	0.2038376921284572	0.5	0.92496052837114	0.5	0.6153397698554469	0.5	0.9504403898088075	0.5	0	0	0.0	0.0004955797233728664	101
2224	0.0037592543941655627	0.00286806631597967	0.002868058671493049	0.9862803305483797	-1	0	0	0.25	1	1.0	3	1.0	1.0	4	3	0	0	0	0.2	1	5	5	0.0	0	0.39378995650409016	0.5	0.642139987575872	0.569277275960729	0.9628677789391343	0.5	0.9113997595529953	0.5232251968133833	0	0	0.0	0.002868058671493049	19
3439	0.014032418288537494	0.004794329977448481	0.004787878520096961	0.9555667565576815	-1	0	0	0.3333333333333333	2	0.8333333333333334	5	0.5714285714285714	0.8333333333333334	7	5	0	0	0	0.2857142857142857	2	7	8	0.0	0	0.39378995650409016	0.6487406087414205	0.6589584753852147	0.6114994202906054	0.9628677789391343	0.6557776733775805	0.910930064049584	0.6388909532199601	0	0	0.0	0.004787878520096961	3
1784	0.0006607321878292543	0.000618667341794615	0.0006186661882534844	0.9924565482833454	-1	0	0	0.5	1	1.0	1	1.0	1.0	2	1	0	0	0	0.3333333333333333	1	3	3	0.0	0	0.39378995650409016	0.5	0.6253214997665293	0.5833084246817276	0.9628677789391343	0.5	0.9122932580878436	0.5280014838172571	0	0	0.0	0.0006186661882534844	15
3755	0.04223484685591687	0.009863400874494757	0.009854259346492538	0.925373041225472	-1	0	0	0.2857142857142857	2	0.875	7	0.5555555555555556	0.875	9	7	0	0	0	0.2222222222222222	2	9	10	0.0	0	0.39378995650409016	0.6343656639469089	0.6589584753852147	0.6011068393766109	0.9628677789391343	0.6408042031427489	0.910930064049584	0.6255818750556369	0	0	0.0	0.009854259346492538	22
3699	0.04222736487648354	0.00897401179176835	0.008972520734195992	0.9251438074818301	-1	0	0	0.2857142857142857	2	0.875	7	0.5555555555555556	0.875	9	7	0	0	0	0.2222222222222222	2	9	10	0.0	0	0.39378995650409016	0.6343656639469089	0.6589584753852147	0.6011068393766109	0.9628677789391343	0.6408042031427489	0.910930064049584	0.6255818750556369	0	0	0.0	0.008972520734195992	7
1156	0.0006329577906244295	0.0006081877037002546	0.0006081863951046512	0.9925154258958627	-1	0	0	0.5	1	1.0	1	1.0	1.0	2	1	0	0	0	0.3333333333333333	1	3	3	0.0	0	0.39378995650409016	0.5	0.6253214997665293	0.5833084246817276	0.9628677789391343	0.5	0.9122932580878436	0.5280014838172571	0	0	0.0	0.0006081863951046512	16
4015	0.04337419004960896	0.009444076745182833	0.009417855739007042	0.9247782755411421	-1	0	0	0.2857142857142857	2	0.875	7	0.5555555555555556	0.875	9	7	0	0	0	0.2222222222222222	2	9	10	0.0	0	0.39378995650409016	0.6058910799516931	0.6253214997665293	0.8287740892639177	0.9628677789391343	0.9203927038448906	0.910930064049584	0.8153131325717161	0	0	0.0	0.009417855739007042	10
3934	0.042923024121060346	0.00956253528367231	0.009544266731500706	0.9246322741062392	-1	0	0	0.2857142857142857	2	0.875	7	0.5555555555555556	0.875	9	7	0	0	0	0.2222222222222222	2	9	10	0.0	0	0.39378995650409016	0.6343656639469089	0.6589584753852147	0.6011068393766109	0.9628677789391343	0.6408042031427489	0.910930064049584	0.6255818750556369	0	0	0.0	0.009544266731500706	14
1605	0.0022410637944102613	0.00038085250000261927	-0.00012922829000700181	0.9922681956862816	-1	0	0	0.6666666666666666	2	0.5	1	1.0	0.5	3	1	0	1	0	0.25	4	1	4	0.5	0.6666666666666666	0.4712351774845619	0.7150135525419371	0.6681075595030517	0.6812257685229308	0.49649214914101786	0.8902756477697287	0.7885602789143122	0.7786144273359401	1.0	0	0.0	-1.2922829000700181e-05	3
1667	0.00019259008276127488	4.3383148677812935e-05	-2.8082942340450427e-07	0.9983157075987762	-1	0	0	1.0	1	0	0	1.0	0	1	0	0	0	0	0.5	2	1	2	0.0	0	0	0	0	0	0	0	0	0	0	0	0	-2.8082942340450426e-08	12
1025	0.04068058190783936	0.003728378641117902	0.0031787661574068796	0.9115216238952002	-1	0	0	0.2	2	0.9230769230769231	12	0.5357142857142857	0.8461538461538461	12	11	2	3	0	0.14285714285714285	2	14	15	0.42857142857142855	0	0.251009665755735	0.9170105372772197	0.5806176665274012	0.9222326621854238	0.5824756214185672	0.9519919180871378	0.8294987458758298	0.9321939521200353	0.25	0.08333333333333333	0.0	0.0031787661574068796	146
4507	0.042257076081637125	0.008956325770388678	0.008940667930651628	0.9257469143209354	-1	0	0	0.2857142857142857	2	0.875	7	0.5555555555555556	0.875	9	7	0	0	0	0.2222222222222222	2	9	10	0.0	0	0.39378995650409016	0.6058910799516931	0.6253214997665293	0.8287740892639177	0.9628677789391343	0.9203927038448906	0.910930064049584	0.8153131325717161	0	0	0.0	0.008940667930651628	4
4793	0.04201082472967904	0.009761824207153966	0.009725563809074838	0.9253641555125237	-1	0	0	0.2857142857142857	2	0.875	7	0.5555555555555556	0.875	9	7	0	0	0	0.2222222222222222	2	9	10	0.0	0	0.39378995650409016	0.6058910799516931	0.6253214997665293	0.8287740892639177	0.9628677789391343	0.9203927038448906	0.910930064049584	0.8153131325717161	0	0	0.0	0.009725563809074838	23
4053	0.04216266731223214	0.009575289933841385	0.00951820795627313	0.9242264720220182	-1	0	0	0.2857142857142857	2	0.875	7	0.5555555555555556	0.875	9	7	0	0	0	0.2222222222222222	2	9	10	0.0	0	0.39378995650409016	0.6058910799516931	0.6253214997665293	0.8287740892639177	0.9628677789391343	0.9203927038448906	0.910930064049584	0.8153131325717161	0	0	0.0	0.00951820795627313	39
400	0.0015906109898468955	0.0002281319776762403	0.00022241387892258375	0.9964405594035355	-1	0	0	1.0	2	0.0	0	0.75	0	2	0	0	0	0	1.0	2	2	3	0.0	0	0	0	0	0	0	0	0	0	0	0	0	0.00022241387892258375	57
3167	0.014129246701616478	0.005279363478753398	0.0052739518849582575	0.9552068568907095	-1	0	0	0.3333333333333333	2	0.8333333333333334	5	0.5714285714285714	0.8333333333333334	7	5	0	0	0	0.2857142857142857	2	7	8	0.0	0	0.39378995650409016	0.6487406087414205	0.6589584753852147	0.6114994202906054	0.9628677789391343	0.6557776733775805	0.910930064049584	0.6388909532199601	0	0	0.0	0.0052739518849582575	17
5050	0.04209302213325776	0.009600780768933982	0.009553854236427234	0.9252443521599099	-1	0	0	0.2857142857142857	2	0.875	7	0.5555555555555556	0.875	9	7	0	0	0	0.2222222222222222	2	9	10	0.0	0	0.39378995650409016	0.6058910799516931	0.6253214997665293	0.8287740892639177	0.9628677789391343	0.9203927038448906	0.910930064049584	0.8153131325717161	0	0	0.0	0.009553854236427234	9
4405	0.04041189309479922	0.0014308039739875347	0.0002820161536148469	0.9012788221240291	-1	0	0	0.2857142857142857	2	0.875	7	0.5555555555555556	0.875	9	7	0	0	0	0.2222222222222222	2	9	10	0.0	0	0.39378995650409016	0.6058910799516931	0.5916845241478439	0.8208033904842836	0.9628677789391343	0.9203927038448906	0.9136375667576331	0.8125282538884253	0	0	0.0	0.0002820161536148469	1
2609	0.014503983357404961	0.005813897922274414	0.00581170509606321	0.955342456999384	-1	0	0	0.2	1	1.0	5	1.0	1.0	6	5	0	0	0	0.14285714285714285	1	7	7	0.0	0	0.39378995650409016	0.5	0.642139987575872	0.5623525314616122	0.9628677789391343	0.5855261499634073	0.910930064049584	0.5495217911424359	0	0	0.0	0.00581170509606321	11
2460	0.014507191370335303	0.005748982271732303	0.005748881718648298	0.9552064480635444	-1	0	0	0.2	1	1.0	5	1.0	1.0	6	5	0	0	0	0.14285714285714285	1	7	7	0.0	0	0.39378995650409016	0.5	0.642139987575872	0.5623525314616122	0.9628677789391343	0.5000000000000004	0.9113997595529953	0.5208807828450632	0	0	0.0	0.005748881718648298	7
3675	0.04077866645789205	0.009517290832513209	0.009506918644440605	0.9242275022104158	-1	0	0	0.2857142857142857	2	0.875	7	0.5555555555555556	0.875	9	7	0	0	0	0.2222222222222222	2	9	10	0.0	0	0.39378995650409016	0.6343656639469089	0.6589584753852147	0.6011068393766109	0.9628677789391343	0.6408042031427489	0.910930064049584	0.6255818750556369	0	0	0.0	0.009506918644440605	6
3519	0.04243953900642057	0.01018684515410966	0.010176414515507555	0.9245606040607336	-1	0	0	0.2857142857142857	2	0.875	7	0.5555555555555556	0.875	9	7	0	0	0	0.2222222222222222	2	9	10	0.0	0	0.39378995650409016	0.6343656639469089	0.6589584753852147	0.6011068393766109	0.9628677789391343	0.6408042031427489	0.910930064049584	0.6255818750556369	0	0	0.0	0.010176414515507555	138
1129	0.000631160516397119	8.733934421768297e-05	-8.332920183006896e-07	0.9951367622261812	-1	0	0	0.5	1	1.0	1	1.0	1.0	2	1	0	0	0	0.3333333333333333	3	1	3	0.0	0	0.28131378573327176	0.7299378240638754	0.4816324677487344	0.7503576308999778	0.9576274929280263	0.5130977179052777	0.9449089779544254	0.6716690240415978	0	0	0.0	-8.332920183006896e-08	10
4481	0.04232970736504144	0.009388640773938578	0.009336378496146448	0.9244909695086401	-1	0	0	0.2857142857142857	2	0.875	7	0.5555555555555556	0.875	9	7	0	0	0	0.2222222222222222	2	9	10	0.0	0	0.39378995650409016	0.6058910799516931	0.6253214997665293	0.8287740892639177	0.9628677789391343	0.9203927038448906	0.910930064049584	0.8153131325717161	0	0	0.0	0.009336378496146448	29
3840	0.041555208269861664	0.00915908464898275	0.009130192577930216	0.9251316781180634	-1	0	0	0.2857142857142857	2	0.875	7	0.5555555555555556	0.875	9	7	0	0	0	0.2222222222222222	2	9	10	0.0	0	0.39378995650409016	0.6058910799516931	0.6253214997665293	0.8287740892639177	0.9628677789391343	0.9203927038448906	0.910930064049584	0.8153131325717161	0	0	0.0	0.009130192577930216	12
3089	0.014190706457469308	0.005022693535491856	0.005018498489642123	0.9551512663807399	-1	0	0	0.3333333333333333	2	0.8333333333333334	5	0.5714285714285714	0.8333333333333334	7	5	0	0	0	0.2857142857142857	2	7	8	0.0	0	0.39378995650409016	0.6487406087414205	0.6589584753852147	0.6114994202906054	0.9628677789391343	0.6557776733775805	0.910930064049584	0.6388909532199601	0	0	0.0	0.005018498489642123	20
2811	0.011158889672969536	0.0066672552273256734	0.006665441789340705	0.9654220201221522	-1	0	0	0.2	1	1.0	5	1.0	1.0	6	5	0	0	0	0.14285714285714285	1	7	7	0.0	0	0.39378995650409016	0.5	0.6528522702282487	0.575406614096578	0.9628677789391343	0.5000000000000004	0.9111964600242694	0.5253071039858347	0	0	0.0	0.006665441789340705	2
2174	0.0037060997057838593	0.002904238709091548	0.0029042208432666665	0.9862282875979094	-1	0	0	0.25	1	1.0	3	1.0	1.0	4	3	0	0	0	0.2	1	5	5	0.0	0	0.39378995650409016	0.5	0.642139987575872	0.569277275960729	0.9628677789391343	0.5	0.9113997595529953	0.5232251968133833	0	0	0.0	0.0029042208432666665	60
3153	0.04265417674706837	0.00909429333689955	0.0090337760293139	0.9249447391267823	-1	0	0	0.2857142857142857	2	0.875	7	0.5555555555555556	0.875	9	7	0	0	0	0.2222222222222222	2	9	10	0.0	0	0.39378995650409016	0.6058910799516931	0.6253214997665293	0.8287740892639177	0.9628677789391343	0.9203927038448906	0.910930064049584	0.8153131325717161	0	0	0.0	0.0090337760293139	27
2116	0.0037708294466097885	0.002970111340141219	0.0029700982633857472	0.9862146221918894	-1	0	0	0.25	1	1.0	3	1.0	1.0	4	3	0	0	0	0.2	1	5	5	0.0	0	0.39378995650409016	0.5	0.642139987575872	0.569277275960729	0.9628677789391343	0.5	0.9113997595529953	0.5232251968133833	0	0	0.0	0.0029700982633857472	127
5026	0.042025895001539276	0.0096299231184941	0.009619717468471322	0.9244472609067726	-1	0	0	0.2857142857142857	2	0.875	7	0.5555555555555556	0.875	9	7	0	0	0	0.2222222222222222	2	9	10	0.0	0	0.39378995650409016	0.6867540470296433	0.6589584753852147	0.6225326149443656	0.9628677789391343	0.7455977702447687	0.910930064049584	0.6871559313717582	0	0	0.0	0.009619717468471322	36
4468	0.04202345218704254	0.009001693731025292	0.008970365593555421	0.9252504574623581	-1	0	0	0.2857142857142857	2	0.875	7	0.5555555555555556	0.875	9	7	0	0	0	0.2222222222222222	2	9	10	0.0	0	0.39378995650409016	0.6058910799516931	0.6253214997665293	0.8287740892639177	0.9628677789391343	0.9203927038448906	0.910930064049584	0.8153131325717161	0	0	0.0	0.008970365593555421	9
2326	0.01453029339264354	0.0061238020009199284	0.006123542681898096	0.9552151172062645	-1	0	0	0.2	1	1.0	5	1.0	1.0	6	5	0	0	0	0.14285714285714285	1	7	7	0.0	0	0.39378995650409016	0.5	0.642139987575872	0.5623525314616122	0.9628677789391343	0.5000000000000004	0.9113997595529953	0.5208807828450632	0	0	0.0	0.006123542681898096	28
4742	0.043249375919549866	0.009997644236137906	0.009946550646593846	0.9245255129357095	-1	0	0	0.2857142857142857	2	0.875	7	0.5555555555555556	0.875	9	7	0	0	0	0.2222222222222222	2	9	10	0.0	0	0.39378995650409016	0.6058910799516931	0.6253214997665293	0.8287740892639177	0.9628677789391343	0.9203927038448906	0.910930064049584	0.8153131325717161	0	0	0.0	0.009946550646593846	23
4463	0.041757263677521715	0.009379738170601955	0.009338568750038316	0.9252247811696807	-1	0	0	0.2857142857142857	2	0.875	7	0.5555555555555556	0.875	9	7	0	0	0	0.2222222222222222	2	9	10	0.0	0	0.39378995650409016	0.6058910799516931	0.6253214997665293	0.8287740892639177	0.9628677789391343	0.9203927038448906	0.910930064049584	0.8153131325717161	0	0	0.0	0.009338568750038316	15
43	0.0031094271194076753	0.0016253757103375113	-0.0015032651132982635	0.9807566197425864	-1	0	0	0.3333333333333333	1	1.0	2	1.0	1.0	3	2	0	0	0	0.25	4	1	4	0.0	0	0.7687662737246839	0.8357709456074351	0.5525337293843267	0.6837889617117321	0.3885322662335841	0.9389115198663252	0.8259473204647692	0.846867838750062	0	0	0.0	-0.00015032651132982635	11
3414	0.041791103700364096	0.009480370782642382	0.009447715348110591	0.9249039635139853	-1	0	0	0.2857142857142857	2	0.875	7	0.5555555555555556	0.875	9	7	0	0	0	0.2222222222222222	2	9	10	0.0	0	0.39378995650409016	0.6058910799516931	0.6253214997665293	0.8287740892639177	0.9628677789391343	0.9203927038448906	0.910930064049584	0.8153131325717161	0	0	0.0	0.009447715348110591	23
4172	0.042166863033241846	0.00974471179024428	0.009709083760359099	0.9247943665267798	-1	0	0	0.2857142857142857	2	0.875	7	0.5555555555555556	0.875	9	7	0	0	0	0.2222222222222222	2	9	10	0.0	0	0.39378995650409016	0.6058910799516931	0.6253214997665293	0.8287740892639177	0.9628677789391343	0.9203927038448906	0.910930064049584	0.8153131325717161	0	0	0.0	0.009709083760359099	11
2318	0.003737755390275917	0.0029165038970451504	0.002916491055077861	0.9862747510592287	-1	0	0	0.25	1	1.0	3	1.0	1.0	4	3	0	0	0	0.2	1	5	5	0.0	0	0.39378995650409016	0.5	0.642139987575872	0.569277275960729	0.9628677789391343	0.5	0.9113997595529953	0.5232251968133833	0	0	0.0	0.002916491055077861	7
3054	0.014207368730064875	0.005312952146125846	0.005308966305337089	0.955180372068411	-1	0	0	0.3333333333333333	2	0.8333333333333334	5	0.5714285714285714	0.8333333333333334	7	5	0	0	0	0.2857142857142857	2	7	8	0.0	0	0.39378995650409016	0.6487406087414205	0.6589584753852147	0.6114994202906054	0.9628677789391343	0.6557776733775805	0.910930064049584	0.6388909532199601	0	0	0.0	0.005308966305337089	16
3269	0.014320157693694229	0.005139023336590346	0.005132970404959499	0.9551166955070204	-1	0	0	0.3333333333333333	2	0.8333333333333334	5	0.5714285714285714	0.8333333333333334	7	5	0	0	0	0.2857142857142857	2	7	8	0.0	0	0.39378995650409016	0.6487406087414205	0.6589584753852147	0.6114994202906054	0.9628677789391343	0.6557776733775805	0.910930064049584	0.6388909532199601	0	0	0.0	0.005132970404959499	21
3160	0.014112414893958949	0.004980719843243198	0.004976657004142141	0.9551216553346082	-1	0	0	0.3333333333333333	2	0.8333333333333334	5	0.5714285714285714	0.8333333333333334	7	5	0	0	0	0.2857142857142857	2	7	8	0.0	0	0.39378995650409016	0.6487406087414205	0.6589584753852147	0.6114994202906054	0.9628677789391343	0.6557776733775805	0.910930064049584	0.6388909532199601	0	0	0.0	0.004976657004142141	7
429	0.0013671784474378371	0.00023632741449721145	0.00023631476449741343	0.9892639095494434	-1	0	0	0.5	1	1.0	1	1.0	1.0	2	1	0	0	0	0.3333333333333333	1	3	3	0.0	0	0.5186807099572184	0.7771106928845054	0.7198816581410143	0.78278515524396	0.7917934209510614	0.8469327050884898	0.84429437137816	0.8043762799910639	0	0	0.0	0.00023631476449741343	18
3498	0.014227649534566605	0.005329770202204086	0.005301292967576224	0.9552108053681654	-1	0	0	0.3333333333333333	2	0.8333333333333334	5	0.5714285714285714	0.8333333333333334	7	5	0	0	0	0.2857142857142857	2	7	8	0.0	0	0.39378995650409016	0.7055883838640904	0.6589584753852147	0.6354450865689119	0.9628677789391343	0.7680389717433554	0.910930064049584	0.7059215604082677	0	0	0.0	0.005301292967576224	27
4079	0.04328508455313802	0.009915652267922397	0.009884917767992425	0.9249576348854288	-1	0	0	0.2857142857142857	2	0.875	7	0.5555555555555556	0.875	9	7	0	0	0	0.2222222222222222	2	9	10	0.0	0	0.39378995650409016	0.6058910799516931	0.6253214997665293	0.8287740892639177	0.9628677789391343	0.9203927038448906	0.910930064049584	0.8153131325717161	0	0	0.0	0.009884917767992425	73
1013	0.002914855882510078	0.00013459938669383172	-1.4773350526021234e-05	0.9967006760318616	-1	0	0	0.6	3	0.6	3	0.4666666666666667	0.4	5	2	1	2	0	0.6	3	5	7	0.6666666666666666	0.5	0.3010413671228501	0.7501489102759029	0.587419242925755	0.8351692228502742	0.9384119676770084	0.965211856041234	0.9136375667576331	0.8823696724654286	0.6000000000000001	0	0.0	-1.4773350526021234e-06	9
4301	0.042152524482897746	0.009676097129245866	0.009633747603666556	0.9255158353338643	-1	0	0	0.2857142857142857	2	0.875	7	0.5555555555555556	0.875	9	7	0	0	0	0.2222222222222222	2	9	10	0.0	0	0.39378995650409016	0.6058910799516931	0.6253214997665293	0.8287740892639177	0.9628677789391343	0.9203927038448906	0.910930064049584	0.8153131325717161	0	0	0.0	0.009633747603666556	45
4626	0.04238940806506611	0.00965467691097967	0.009602558852872275	0.9247930078758118	-1	0	0	0.2857142857142857	2	0.875	7	0.5555555555555556	0.875	9	7	0	0	0	0.2222222222222222	2	9	10	0.0	0	0.39378995650409016	0.6058910799516931	0.6253214997665293	0.8287740892639177	0.9628677789391343	0.9203927038448906	0.910930064049584	0.8153131325717161	0	0	0.0	0.009602558852872275	27
154	0.0031293555097333895	0.0006855178090334131	0.0006841824790620955	0.9968931471744545	-1	0	0	0.5	2	0.3333333333333333	1	0.625	0.3333333333333333	3	1	1	4	0	0.5	2	4	5	1.0	0	0.6832655386418847	0.9596699835904781	0.6567171993412729	0.895781805745245	0.47926224769166365	0.913461215139556	0.841839518894094	0.9281836381977486	0.5	0.3333333333333333	0.0	0.0006841824790620955	17
595	0.0009425146242914819	0.00025537267959261815	0.0002553686151841879	0.9973505066650049	-1	0	0	1.0	1	0	0	1.0	0	1	0	0	0	0	0.5	1	2	2	0.0	0	0	0	0	0	0	0	0	0	0	0	0	0.0002553686151841879	25
740	0.000625082278139019	0.0006144238549276982	0.0006144236522470034	0.9929202968474755	-1	0	0	0.5	1	1.0	1	1.0	1.0	2	1	0	0	0	0.3333333333333333	1	3	3	0.0	0	0.39378995650409016	0.5	0.6253214997665293	0.5833084246817276	0.9628677789391343	0.5	0.9122932580878436	0.5280014838172571	0	0	0.0	0.0006144236522470034	27
877	0.01296986608937916	0.0006229470517964888	-0.0005921426016233897	0.9851946070757719	-1	0	0	0.5	3	0.5714285714285714	4	0.36	0.42857142857142855	5	3	3	1	0	1.0	5	5	9	0.125	0.4	0.40460887386310684	0.8841112287909875	0.3473179549742837	0.9182909600094211	0.9523872069169185	0.7663026312823988	0.9634279283123971	0.867567160738902	1.0	0	0.0	-5.921426016233897e-05	2
4784	0.04090988758762861	0.010388379085833429	0.01035030553319253	0.925756101180402	-1	0	0	0.2857142857142857	2	0.875	7	0.5555555555555556	0.875	9	7	0	0	0	0.2222222222222222	2	9	10	0.0	0	0.39378995650409016	0.6058910799516931	0.6253214997665293	0.8287740892639177	0.9628677789391343	0.9203927038448906	0.910930064049584	0.8153131325717161	0	0	0.0	0.01035030553319253	66
4196	0.042581088763568344	0.00933444126113724	0.009322860219800085	0.9254066293452179	-1	0	0	0.2857142857142857	2	0.875	7	0.5555555555555556	0.875	9	7	0	0	0	0.2222222222222222	2	9	10	0.0	0	0.39378995650409016	0.6058910799516931	0.6253214997665293	0.8287740892639177	0.9628677789391343	0.9203927038448906	0.910930064049584	0.8153131325717161	0	0	0.0	0.009322860219800085	17
4136	0.04180646025959974	0.009437379682211755	0.009418381748193237	0.9253768175214416	-1	0	0	0.2857142857142857	2	0.875	7	0.5555555555555556	0.875	9	7	0	0	0	0.2222222222222222	2	9	10	0.0	0	0.39378995650409016	0.6058910799516931	0.6253214997665293	0.8287740892639177	0.9628677789391343	0.9203927038448906	0.910930064049584	0.8153131325717161	0	0	0.0	0.009418381748193237	13
4085	0.0410636643842614	0.009312356012638797	0.009273703852263197	0.9247347487271379	-1	0	0	0.2857142857142857	2	0.875	7	0.5555555555555556	0.875	9	7	0	0	0	0.2222222222222222	2	9	10	0.0	0	0.39378995650409016	0.6058910799516931	0.6253214997665293	0.8287740892639177	0.9628677789391343	0.9203927038448906	0.910930064049584	0.8153131325717161	0	0	0.0	0.009273703852263197	12
450	0.0006384088061366486	0.0006036905535661214	0.0006036901078434963	0.9927976475641286	-1	0	0	0.5	1	1.0	1	1.0	1.0	2	1	0	0	0	0.3333333333333333	1	3	3	0.0	0	0.39378995650409016	0.5	0.6253214997665293	0.5833084246817276	0.9628677789391343	0.5	0.9122932580878436	0.5280014838172571	0	0	0.0	0.0006036901078434963	15
1240	0.0006440962174070769	0.0006354480609115137	0.0006354468524928392	0.9924390374733599	-1	0	0	0.5	1	1.0	1	1.0	1.0	2	1	0	0	0	0.3333333333333333	1	3	3	0.0	0	0.39378995650409016	0.5	0.6253214997665293	0.5833084246817276	0.9628677789391343	0.5	0.9122932580878436	0.5280014838172571	0	0	0.0	0.0006354468524928392	13
498	0.002606256417744611	0.0001754201492294077	0.0001749427607118566	0.9955036081597238	-1	0	0	0.75	3	0.3333333333333333	1	0.5555555555555556	0.3333333333333333	4	1	0	0	0	1.0	3	3	5	0.0	1.0	0.5746807406962006	0.851742476462798	0.29899136667416704	0.9367179826277663	0.4708870017537475	0.7479872976856585	0.7937372352696239	0.8633826063382304	0	0	0.0	0.0001749427607118566	7
1107	0.000636704389991299	0.0006271698329504342	0.0006271698285995747	0.9930100796791691	-1	0	0	0.5	1	1.0	1	1.0	1.0	2	1	0	0	0	0.3333333333333333	1	3	3	0.0	0	0.39378995650409016	0.5	0.6253214997665293	0.5833084246817276	0.9628677789391343	0.5	0.9122932580878436	0.5280014838172571	0	0	0.0	0.0006271698285995747	31
3778	0.041575932676229235	0.009366759746221202	0.009346149064050003	0.9251507655453926	-1	0	0	0.2857142857142857	2	0.875	7	0.5555555555555556	0.875	9	7	0	0	0	0.2222222222222222	2	9	10	0.0	0	0.39378995650409016	0.6058910799516931	0.6253214997665293	0.8287740892639177	0.9628677789391343	0.9203927038448906	0.910930064049584	0.8153131325717161	0	0	0.0	0.009346149064050003	11
4394	0.04228777323266971	0.010267114221690033	0.01023528052680465	0.9253049820458454	-1	0	0	0.2857142857142857	2	0.875	7	0.5555555555555556	0.875	9	7	0	0	0	0.2222222222222222	2	9	10	0.0	0	0.39378995650409016	0.6058910799516931	0.6253214997665293	0.8287740892639177	0.9628677789391343	0.9203927038448906	0.910930064049584	0.8153131325717161	0	0	0.0	0.01023528052680465	130
4069	0.04190132707431674	0.009478005470543819	0.009442478561915393	0.9249786426309206	-1	0	0	0.2857142857142857	2	0.875	7	0.5555555555555556	0.875	9	7	0	0	0	0.2222222222222222	2	9	10	0.0	0	0.39378995650409016	0.6058910799516931	0.6253214997665293	0.8287740892639177	0.9628677789391343	0.9203927038448906	0.910930064049584	0.8153131325717161	0	0	0.0	0.009442478561915393	15
1478	0.0	0.0	0.0	1.0	-1	0	0	0	0	0	0	1.0	0	0	0	0	0	0	1.0	1	1	1	0.0	0	0	0	0	0	0	0	0	0	0	0	0	-0.1	0
2989	0.014081536853213403	0.0053472042026570035	0.005344516527077557	0.9552656394842158	-1	0	0	0.3333333333333333	2	0.8333333333333334	5	0.5714285714285714	0.8333333333333334	7	5	0	0	0	0.2857142857142857	2	7	8	0.0	0	0.39378995650409016	0.6487406087414205	0.6589584753852147	0.6114994202906054	0.9628677789391343	0.6557776733775805	0.910930064049584	0.6388909532199601	0	0	0.0	0.005344516527077557	4
952	0.0030675444592530195	0.00019729244168559257	-3.915423533968648e-05	0.9969309717204641	-1	0	0	0.6666666666666666	2	0.5	1	1.0	0.5	3	1	0	1	0	0.25	4	1	4	0.5	0.6666666666666666	0.7116920052838991	0.8228385957516313	0.3531594028957503	0.9724652753843193	0.253825135505345	0.7020629240771739	0.9169161448096776	0.8792919340181096	1.0	1.0	0.0	-3.915423533968648e-06	6
594	0.0006356320767644233	0.0004724430122130099	0.00047236529261170427	0.9860046855520253	-1	0	0	0.6666666666666666	2	0.5	1	0.6666666666666666	0.5	1	1	2	0	0	0.6666666666666666	2	3	4	0.0	0	1.0	0.5	0.7471678652781287	0.5	0.6207190629629884	0.5	0.828751130204116	0.5	0	0	0.0	0.00047236529261170427	18
1045	0.0014949434389506587	0.0004503951337880956	0.0004502672676738324	0.9965503105322399	-1	0	0	0.75	3	0.25	1	0.75	0.25	3	1	2	0	0	0.5	2	4	6	0.0	0	0.2702838390623996	0.5626030715248393	0.7355456832226439	0.6539331667660736	0.4435106903711995	0.692111645619477	0.8721334524640059	0.6378486595190898	0	0	0.0	0.0004502672676738324	21
3192	0.014329323474317757	0.0052055663723842	0.005199470780407561	0.9551630911326919	-1	0	0	0.3333333333333333	2	0.8333333333333334	5	0.5714285714285714	0.8333333333333334	7	5	0	0	0	0.2857142857142857	2	7	8	0.0	0	0.39378995650409016	0.6487406087414205	0.6589584753852147	0.6114994202906054	0.9628677789391343	0.6557776733775805	0.910930064049584	0.6388909532199601	0	0	0.0	0.005199470780407561	14
2366	0.01929346762789412	0.004858536413508969	0.0044134879121501686	0.9768788448313246	-1	0	0	0.4	4	0.6153846153846154	8	0.2777777777777778	0.6153846153846154	11	8	3	3	0	0.6666666666666666	6	9	15	0.42857142857142855	0.2222222222222222	0.5791435076714986	0.9113057089643808	0.5849753124445292	0.9394118272800402	0.7394973495589745	0.9425865968475688	0.7622571617467153	0.9323311677667004	0.2727272727272727	0.09090909090909091	0.0	0.0044134879121501686	8
2173	0.0037916225432748528	0.0029660206258461555	0.0029660020616331744	0.9862032049363622	-1	0	0	0.25	1	1.0	3	1.0	1.0	4	3	0	0	0	0.2	1	5	5	0.0	0	0.39378995650409016	0.5	0.642139987575872	0.569277275960729	0.9628677789391343	0.5	0.9113997595529953	0.5232251968133833	0	0	0.0	0.0029660020616331744	11
1698	0.000777830225853923	0.0005517945004466755	0.0005517922275616124	0.9922182225173597	-1	0	0	0.5	1	1.0	1	1.0	1.0	2	1	0	0	0	0.3333333333333333	1	3	3	0.0	0	0.39378995650409016	0.5	0.7584789734367458	0.5268462793310996	0.9628677789391343	0.5	0.9132757802016109	0.5089564159835239	0	0	0.0	0.0005517922275616124	15
3914	0.04215103363705697	0.009202406409554545	0.009183751642245403	0.9248352567290437	-1	0	0	0.2857142857142857	2	0.875	7	0.5555555555555556	0.875	9	7	0	0	0	0.2222222222222222	2	9	10	0.0	0	0.39378995650409016	0.6343656639469089	0.6589584753852147	0.6011068393766109	0.9628677789391343	0.6408042031427489	0.910930064049584	0.6255818750556369	0	0	0.0	0.009183751642245403	16
550	0.0015604727714565293	0.00020399280745688308	0.00019910513598160072	0.9967498506525051	-1	0	0	1.0	2	0.0	0	0.75	0	2	0	0	0	0	1.0	2	2	3	0.0	0	0	0	0	0	0	0	0	0	0	0	0	0.00019910513598160072	22
1447	0.0006581774278272535	0.0006244991542173482	0.000624499112867904	0.9929613156009787	-1	0	0	0.5	1	1.0	1	1.0	1.0	2	1	0	0	0	0.3333333333333333	1	3	3	0.0	0	0.39378995650409016	0.5	0.6253214997665293	0.5833084246817276	0.9628677789391343	0.5	0.9122932580878436	0.5280014838172571	0	0	0.0	0.000624499112867904	22
460	0.0010338062176771924	0.0004015669699852313	0.00040039663445239505	0.9862100726670968	-1	0	0	0.3333333333333333	1	1.0	2	0.6666666666666666	0.5	1	1	2	0	0	0.6666666666666666	2	3	4	0.0	0	1.0	0.5	0.7471678652781287	0.5	0.6207190629629884	0.5	0.828751130204116	0.5	0	0	0.0	0.00040039663445239505	37
651	0.0009358186419952125	0.00026428269393071786	0.00026427858696734957	0.9969841248390029	-1	0	0	1.0	1	0	0	1.0	0	1	0	0	0	0	0.5	1	2	2	0.0	0	0	0	0	0	0	0	0	0	0	0	0	0.00026427858696734957	37
2438	0.003790192815836224	0.002916857075088765	0.0029168442282597917	0.9862183857642607	-1	0	0	0.25	1	1.0	3	1.0	1.0	4	3	0	0	0	0.2	1	5	5	0.0	0	0.39378995650409016	0.5	0.642139987575872	0.569277275960729	0.9628677789391343	0.5	0.9113997595529953	0.5232251968133833	0	0	0.0	0.0029168442282597917	11
125	3.8455346489790436e-05	7.717318618085819e-07	-6.745925120594208e-07	0.9999953644770974	-1	0	0	0.5	2	0.6666666666666666	2	0.625	0.6666666666666666	3	2	1	0	0	0.5	4	2	5	0.0	0	0.7489611228440678	0.835003853458328	0.835288575523626	0.7814306611904938	0.7036499851066819	0.9011233002265732	0.7503792594025346	0.8457655838084486	0	0	0.0	-6.745925120594208e-08	43
209	0.040622091062952885	0.006801054901131092	0.0043466828632505675	0.8931518154479049	-1	0	0	0.2	2	0.9230769230769231	12	0.5357142857142857	0.8461538461538461	12	11	2	3	0	0.14285714285714285	2	14	15	0.42857142857142855	0	0.251009665755735	0.9170105372772197	0.5806176665274012	0.9222326621854238	0.5824756214185672	0.9519919180871378	0.8294987458758298	0.9321939521200353	0.25	0.08333333333333333	0.0	0.0043466828632505675	144
657	0.001574316015606073	0.0002265818791542872	0.00022239969082908398	0.9962878453726055	-1	0	0	1.0	2	0.0	0	0.75	0	2	0	0	0	0	1.0	2	2	3	0.0	0	0	0	0	0	0	0	0	0	0	0	0	0.00022239969082908398	25
4486	0.04295361110623751	0.009494126557836179	0.009492688208036013	0.924605702508816	-1	0	0	0.2857142857142857	2	0.875	7	0.5555555555555556	0.875	9	7	0	0	0	0.2222222222222222	2	9	10	0.0	0	0.39378995650409016	0.6881321411465575	0.6253214997665293	0.5862053475927674	0.9628677789391343	0.649022553901005	0.910930064049584	0.6421747465541536	0	0	0.0	0.009492688208036013	5
841	0.0009397850281372072	0.00028674886414161116	0.0002867459296699865	0.9969805137363256	-1	0	0	1.0	1	0	0	1.0	0	1	0	0	0	0	0.5	1	2	2	0.0	0	0	0	0	0	0	0	0	0	0	0	0	0.0002867459296699865	13
3349	0.014033808383545843	0.004833648159397196	0.004828043381605426	0.9556272453972156	-1	0	0	0.3333333333333333	2	0.8333333333333334	5	0.5714285714285714	0.8333333333333334	7	5	0	0	0	0.2857142857142857	2	7	8	0.0	0	0.39378995650409016	0.6487406087414205	0.6589584753852147	0.6114994202906054	0.9628677789391343	0.6557776733775805	0.910930064049584	0.6388909532199601	0	0	0.0	0.004828043381605426	3
2944	0.014006192885045456	0.0050021346043919975	0.004995318554294214	0.9551598036052381	-1	0	0	0.3333333333333333	2	0.8333333333333334	5	0.5714285714285714	0.8333333333333334	7	5	0	0	0	0.2857142857142857	2	7	8	0.0	0	0.39378995650409016	0.6487406087414205	0.6589584753852147	0.6114994202906054	0.9628677789391343	0.6557776733775805	0.910930064049584	0.6388909532199601	0	0	0.0	0.004995318554294214	24
1582	0.0037441500745222537	0.0028769925867653343	0.0028769787598900438	0.9862894445786926	-1	0	0	0.25	1	1.0	3	1.0	1.0	4	3	0	0	0	0.2	1	5	5	0.0	0	0.39378995650409016	0.5	0.642139987575872	0.569277275960729	0.9628677789391343	0.5	0.9113997595529953	0.5232251968133833	0	0	0.0	0.0028769787598900438	73
2395	0.037500063177063565	0.0029966198254388855	0.002797799963923467	0.9557351736211326	-1	0	0	0.2	2	0.9230769230769231	12	0.5357142857142857	0.8461538461538461	12	11	2	3	0	0.14285714285714285	2	14	15	0.42857142857142855	0	0.23593220442673896	0.8926997289799076	0.30540551319804254	0.9049808476741629	0.4458851541742863	0.9465892140962606	0.8724870367114312	0.9180218898403534	0.25	0.08333333333333333	0.0	0.002797799963923467	9
923	0.0006432398373637923	0.0006267696165159142	0.0006267683504377974	0.9924903367991775	-1	0	0	0.5	1	1.0	1	1.0	1.0	2	1	0	0	0	0.3333333333333333	1	3	3	0.0	0	0.39378995650409016	0.5	0.6253214997665293	0.5833084246817276	0.9628677789391343	0.5	0.9122932580878436	0.5280014838172571	0	0	0.0	0.0006267683504377974	95
2320	0.0037423868882366846	0.002956412293652156	0.002956398965432303	0.9862197580607812	-1	0	0	0.25	1	1.0	3	1.0	1.0	4	3	0	0	0	0.2	1	5	5	0.0	0	0.39378995650409016	0.5	0.642139987575872	0.569277275960729	0.9628677789391343	0.5	0.9113997595529953	0.5232251968133833	0	0	0.0	0.002956398965432303	14
4350	0.04237625802887269	0.01033583208057758	0.01028261937169165	0.9255557095385292	-1	0	0	0.2857142857142857	2	0.875	7	0.5555555555555556	0.875	9	7	0	0	0	0.2222222222222222	2	9	10	0.0	0	0.39378995650409016	0.6058910799516931	0.6253214997665293	0.8287740892639177	0.9628677789391343	0.9203927038448906	0.910930064049584	0.8153131325717161	0	0	0.0	0.01028261937169165	35
4695	0.04268847699033061	0.008516749290007038	0.008511029133377415	0.925801276315149	-1	0	0	0.2857142857142857	2	0.875	7	0.5555555555555556	0.875	9	7	0	0	0	0.2222222222222222	2	9	10	0.0	0	0.39378995650409016	0.6881321411465575	0.6253214997665293	0.5862053475927674	0.9628677789391343	0.649022553901005	0.910930064049584	0.6421747465541536	0	0	0.0	0.008511029133377415	6
4721	0.04249369259317058	0.00936396562573665	0.009329993211262719	0.9251698915399047	-1	0	0	0.2857142857142857	2	0.875	7	0.5555555555555556	0.875	9	7	0	0	0	0.2222222222222222	2	9	10	0.0	0	0.39378995650409016	0.6058910799516931	0.6253214997665293	0.8287740892639177	0.9628677789391343	0.9203927038448906	0.910930064049584	0.8153131325717161	0	0	0.0	0.009329993211262719	18
5006	0.043188112954037475	0.010026821542387604	0.009983666822309485	0.9248266594767208	-1	0	0	0.2857142857142857	2	0.875	7	0.5555555555555556	0.875	9	7	0	0	0	0.2222222222222222	2	9	10	0.0	0	0.39378995650409016	0.6058910799516931	0.6253214997665293	0.8287740892639177	0.9628677789391343	0.9203927038448906	0.910930064049584	0.8153131325717161	0	0	0.0	0.009983666822309485	51
2414	0.0036740550574941113	0.0028271825661395343	0.0028271748671650017	0.9863179632328023	-1	0	0	0.25	1	1.0	3	1.0	1.0	4	3	0	0	0	0.2	1	5	5	0.0	0	0.39378995650409016	0.5	0.642139987575872	0.569277275960729	0.9628677789391343	0.5	0.9113997595529953	0.5232251968133833	0	0	0.0	0.0028271748671650017	8
4575	0.04326175685123026	0.009625221869458587	0.009584361389184025	0.9254920896099302	-1	0	0	0.2857142857142857	2	0.875	7	0.5555555555555556	0.875	9	7	0	0	0	0.2222222222222222	2	9	10	0.0	0	0.39378995650409016	0.6058910799516931	0.6253214997665293	0.8287740892639177	0.9628677789391343	0.9203927038448906	0.910930064049584	0.8153131325717161	0	0	0.0	0.009584361389184025	40
391	0.0006250434141005735	0.00047184944060155187	0.0004715942978059025	0.9852223189514667	-1	0	0	0.6666666666666666	2	0.5	1	0.6666666666666666	0.5	1	1	2	0	0	0.6666666666666666	2	3	4	0.0	0	1.0	0.5	0.7471678652781287	0.5	0.6207190629629884	0.5	0.828751130204116	0.5	0	0	0.0	0.0004715942978059025	28
4378	0.01943259671020183	0.005414324135001535	0.005414248946997882	0.9377210440225177	-1	0	0	0.3333333333333333	2	0.8571428571428571	6	0.5625	0.8571428571428571	8	6	0	0	0	0.25	2	8	9	0.0	0	0.39378995650409016	0.6112532899783697	0.642139987575872	0.8418803138036387	0.9628677789391343	0.9292884205815942	0.910930064049584	0.8273402220438865	0	0	0.0	0.005414248946997882	4
1474	0.0006499025298498009	0.0006141323277425316	0.0006141322535109695	0.9929907938776106	-1	0	0	0.5	1	1.0	1	1.0	1.0	2	1	0	0	0	0.3333333333333333	1	3	3	0.0	0	0.39378995650409016	0.5	0.6253214997665293	0.5833084246817276	0.9628677789391343	0.5	0.9122932580878436	0.5280014838172571	0	0	0.0	0.0006141322535109695	24
3546	0.04132113090669286	0.009778249745165543	0.009762735318888903	0.9249923919825075	-1	0	0	0.2857142857142857	2	0.875	7	0.5555555555555556	0.875	9	7	0	0	0	0.2222222222222222	2	9	10	0.0	0	0.39378995650409016	0.6343656639469089	0.6589584753852147	0.6011068393766109	0.9628677789391343	0.6408042031427489	0.910930064049584	0.6255818750556369	0	0	0.0	0.009762735318888903	40
757	0.000943897473606784	0.0002642689698069341	0.00026426486340009567	0.9969947613066502	-1	0	0	1.0	1	0	0	1.0	0	1	0	0	0	0	0.5	1	2	2	0.0	0	0	0	0	0	0	0	0	0	0	0	0	0.00026426486340009567	25
4081	0.042331346976021304	0.009125572378276983	0.009125563931351785	0.924688868813918	-1	0	0	0.2857142857142857	2	0.875	7	0.5555555555555556	0.875	9	7	0	0	0	0.2222222222222222	2	9	10	0.0	0	0.39378995650409016	0.6881321411465575	0.6253214997665293	0.5862053475927674	0.9628677789391343	0.649022553901005	0.910930064049584	0.6421747465541536	0	0	0.0	0.009125563931351785	10
4457	0.042926351587365304	0.00957714565232716	0.009544280290472664	0.9248870168937748	-1	0	0	0.2857142857142857	2	0.875	7	0.5555555555555556	0.875	9	7	0	0	0	0.2222222222222222	2	9	10	0.0	0	0.39378995650409016	0.6058910799516931	0.6253214997665293	0.8287740892639177	0.9628677789391343	0.9203927038448906	0.910930064049584	0.8153131325717161	0	0	0.0	0.009544280290472664	10
3725	0.04266307736747763	0.009715995084728347	0.009689486303895151	0.924800413245355	-1	0	0	0.2857142857142857	2	0.875	7	0.5555555555555556	0.875	9	7	0	0	0	0.2222222222222222	2	9	10	0.0	0	0.39378995650409016	0.6058910799516931	0.6253214997665293	0.8287740892639177	0.9628677789391343	0.9203927038448906	0.910930064049584	0.8153131325717161	0	0	0.0	0.009689486303895151	27
2032	0.0059256578643186635	0.00043067294449882843	-0.00017879330366774075	0.9596121496380646	-1	0	0	0.5	2	0.5	2	0.6	0.5	3	2	2	2	0	0.4	5	2	6	0.2857142857142857	0	0.5140130093255832	0.7229904708438288	0.6681075595030517	0.7162517699621114	0.5871571278617587	0.8866442832089341	0.7782662625255643	0.7881929497993971	0.6666666666666666	0.3333333333333333	0.0	-1.7879330366774074e-05	2
2136	0.003735635143875581	0.0028494441571334543	0.002849429342490873	0.9862780162282276	-1	0	0	0.25	1	1.0	3	1.0	1.0	4	3	0	0	0	0.2	1	5	5	0.0	0	0.39378995650409016	0.5	0.642139987575872	0.569277275960729	0.9628677789391343	0.5	0.9113997595529953	0.5232251968133833	0	0	0.0	0.002849429342490873	21
1141	0.0006432929952286145	0.0006231209220486186	0.0006231206499353652	0.9927840810456863	-1	0	0	0.5	1	1.0	1	1.0	1.0	2	1	0	0	0	0.3333333333333333	1	3	3	0.0	0	0.39378995650409016	0.5	0.6253214997665293	0.5833084246817276	0.9628677789391343	0.5	0.9122932580878436	0.5280014838172571	0	0	0.0	0.0006231206499353652	34
3308	0.01452054546568146	0.005470642604728948	0.005466140558007077	0.9554510526740316	-1	0	0	0.3333333333333333	2	0.8333333333333334	5	0.5714285714285714	0.8333333333333334	7	5	0	0	0	0.2857142857142857	2	7	8	0.0	0	0.39378995650409016	0.6487406087414205	0.6589584753852147	0.6114994202906054	0.9628677789391343	0.6557776733775805	0.910930064049584	0.6388909532199601	0	0	0.0	0.005466140558007077	10
1168	0.0007371108582624915	0.0006917634771176531	0.0006916921023302501	0.9805852058395108	-1	0	0	0.3333333333333333	1	1.0	2	1.0	0.5	1	1	2	0	0	0.25	1	4	4	0.0	0	1.0	0.5	0.7471678652781287	0.5	0.6207190629629884	0.5	0.828751130204116	0.5	0	0	0.0	0.0006916921023302501	46
2455	0.003939456292818934	0.004007232091820227	0.0040072011695634615	0.9905927251570085	-1	0	0	0.25	1	1.0	3	1.0	1.0	4	3	0	0	0	0.2	1	5	5	0.0	0	0.39378995650409016	0.5	0.6528522702282487	0.5837331538521179	0.9628677789391343	0.5	0.9111964600242694	0.5281466648505693	0	0	0.0	0.0040072011695634615	23
3664	0.014204053426858904	0.005243333550601885	0.005235046139254607	0.9551596007477836	-1	0	0	0.3333333333333333	2	0.8333333333333334	5	0.5714285714285714	0.8333333333333334	7	5	0	0	0	0.2857142857142857	2	7	8	0.0	0	0.39378995650409016	0.6487406087414205	0.6589584753852147	0.6114994202906054	0.9628677789391343	0.6557776733775805	0.910930064049584	0.6388909532199601	0	0	0.0	0.005235046139254607	5
2045	0.003717987103078854	0.0029486913147964704	0.0029486777159636966	0.9862779495495144	-1	0	0	0.25	1	1.0	3	1.0	1.0	4	3	0	0	0	0.2	1	5	5	0.0	0	0.39378995650409016	0.5	0.642139987575872	0.569277275960729	0.9628677789391343	0.5	0.9113997595529953	0.5232251968133833	0	0	0.0	0.0029486777159636966	95
899	0.0006359647624554197	0.0006244730960020662	0.0006244719099936361	0.9923763254192851	-1	0	0	0.5	1	1.0	1	1.0	1.0	2	1	0	0	0	0.3333333333333333	1	3	3	0.0	0	0.39378995650409016	0.5	0.6253214997665293	0.5833084246817276	0.9628677789391343	0.5	0.9122932580878436	0.5280014838172571	0	0	0.0	0.0006244719099936361	40
2892	0.011085522255449927	0.006167390518309723	0.006159582100299875	0.9649734396545746	-1	0	0	0.3333333333333333	2	0.8333333333333334	5	0.5714285714285714	0.8333333333333334	7	5	0	0	0	0.2857142857142857	2	7	8	0.0	0	0.39378995650409016	0.6487406087414205	0.6732415189217169	0.6163244680461271	0.9628677789391343	0.6557776733775805	0.9107944722009103	0.6404549885974207	0	0	0.0	0.006159582100299875	9
1265	0.000813463392814172	0.0007760529632649426	0.0007759201650647782	0.9902277631247604	-1	0	0	0.6666666666666666	2	0.5	1	0.6666666666666666	0.5	1	1	2	0	0	0.6666666666666666	2	3	4	0.0	0	0.47133037020002877	0.5	0.8705408329589733	0.5	0.6153397698554469	0.5	0.8389866985299607	0.5	0	0	0.0	0.0007759201650647782	56
3222	0.013946884538858992	0.004994832029187128	0.004986552110865319	0.9550044559380392	-1	0	0	0.3333333333333333	2	0.8333333333333334	5	0.5714285714285714	0.8333333333333334	7	5	0	0	0	0.2857142857142857	2	7	8	0.0	0	0.39378995650409016	0.6487406087414205	0.6589584753852147	0.6114994202906054	0.9628677789391343	0.6557776733775805	0.910930064049584	0.6388909532199601	0	0	0.0	0.004986552110865319	17
1263	0.0006575565505972142	0.0006270184076292762	0.0006270183864687509	0.99297615158482	-1	0	0	0.5	1	1.0	1	1.0	1.0	2	1	0	0	0	0.3333333333333333	1	3	3	0.0	0	0.39378995650409016	0.5	0.6253214997665293	0.5833084246817276	0.9628677789391343	0.5	0.9122932580878436	0.5280014838172571	0	0	0.0	0.0006270183864687509	25
1143	0.0006270756260212283	0.0006230205127463428	0.0006230202406928438	0.9928160959631535	-1	0	0	0.5	1	1.0	1	1.0	1.0	2	1	0	0	0	0.3333333333333333	1	3	3	0.0	0	0.39378995650409016	0.5	0.6253214997665293	0.5833084246817276	0.9628677789391343	0.5	0.9122932580878436	0.5280014838172571	0	0	0.0	0.0006230202406928438	41
4977	0.04170932622837686	0.009301275572151489	0.009296722509772634	0.9247500039862626	-1	0	0	0.2857142857142857	2	0.875	7	0.5555555555555556	0.875	9	7	0	0	0	0.2222222222222222	2	9	10	0.0	0	0.39378995650409016	0.6343656639469089	0.6589584753852147	0.6011068393766109	0.9628677789391343	0.6408042031427489	0.910930064049584	0.6255818750556369	0	0	0.0	0.009296722509772634	10
4380	0.01434427934974606	0.005573486368443027	0.0055700811317046794	0.9554638405879262	-1	0	0	0.3333333333333333	2	0.8333333333333334	5	0.5714285714285714	0.8333333333333334	7	5	0	0	0	0.2857142857142857	2	7	8	0.0	0	0.39378995650409016	0.6174808927408355	0.6253214997665293	0.8518480632383942	0.9628677789391343	0.9385096646225072	0.910930064049584	0.839046527898219	0	0	0.0	0.0055700811317046794	3
2620	0.014472514702555972	0.005834916172789614	0.005834731038079391	0.9550907620924682	-1	0	0	0.2	1	1.0	5	1.0	1.0	6	5	0	0	0	0.14285714285714285	1	7	7	0.0	0	0.39378995650409016	0.5	0.642139987575872	0.5623525314616122	0.9628677789391343	0.5000000000000004	0.9113997595529953	0.5208807828450632	0	0	0.0	0.005834731038079391	73
4517	0.030960546604758974	0.011266659894471646	0.011265279262235374	0.9380134336540542	-1	0	0	0.25	2	0.9	9	0.5454545454545454	0.9	11	9	0	0	0	0.18181818181818182	2	11	12	0.0	0	0.39378995650409016	0.6481839505460176	0.6253214997665293	0.8561217248847242	0.9628677789391343	0.9136331891933079	0.9118672178323651	0.8298331981788793	0	0	0.0	0.011265279262235374	7
3048	0.005670410408404803	0.0027501538578867443	0.002742224183995764	0.9822592041272054	-1	0	0	0.5	2	0.75	3	0.6	0.75	5	3	0	0	0	0.4	2	5	6	0.0	0	0.39378995650409016	0.6684755058803379	0.6589584753852147	0.627241677468367	0.9628677789391343	0.6762877861864697	0.910930064049584	0.6576459248679264	0	0	0.0	0.002742224183995764	2
466	0.002014264212962131	0.0002812671683186333	0.00025853892156100714	0.9896806326681423	-1	0	0	0.6666666666666666	2	0.5	1	0.6666666666666666	0.5	3	1	0	0	0	0.6666666666666666	2	3	4	0.0	0	0.6309263060137626	0.8544709838226264	0.7860078661257389	0.9430034686110196	0.2927599505496739	0.7718595643488328	0.8868936518801024	0.8734348057707622	0	0	0.0	0.00025853892156100714	23
341	0.0016364924848010706	0.0001836445723984648	0.00012059144857258057	0.9972228748490057	-1	0	0	1.0	2	0.0	0	0.75	0	2	0	0	0	0	1.0	2	2	3	0.0	0	0	0	0	0	0	0	0	0	0	0	0	0.00012059144857258057	22
3438	0.014139612238110869	0.0049399975584976715	0.0049317225737698315	0.9550607319068019	-1	0	0	0.3333333333333333	2	0.8333333333333334	5	0.5714285714285714	0.8333333333333334	7	5	0	0	0	0.2857142857142857	2	7	8	0.0	0	0.39378995650409016	0.6487406087414205	0.6589584753852147	0.6114994202906054	0.9628677789391343	0.6557776733775805	0.910930064049584	0.6388909532199601	0	0	0.0	0.0049317225737698315	6
3408	0.04317876595853603	0.009263730062369658	0.009232689683412617	0.9251519070819101	-1	0	0	0.2857142857142857	2	0.875	7	0.5555555555555556	0.875	9	7	0	0	0	0.2222222222222222	2	9	10	0.0	0	0.39378995650409016	0.6058910799516931	0.6253214997665293	0.8287740892639177	0.9628677789391343	0.9203927038448906	0.910930064049584	0.8153131325717161	0	0	0.0	0.009232689683412617	28
3443	0.014057348828805345	0.005042252066279567	0.005036946183251176	0.9554816686259371	-1	0	0	0.3333333333333333	2	0.8333333333333334	5	0.5714285714285714	0.8333333333333334	7	5	0	0	0	0.2857142857142857	2	7	8	0.0	0	0.39378995650409016	0.6487406087414205	0.6589584753852147	0.6114994202906054	0.9628677789391343	0.6557776733775805	0.910930064049584	0.6388909532199601	0	0	0.0	0.005036946183251176	16
1856	0.0008347280160150654	0.0008028252605838588	0.0008027533085587685	0.9893998926997472	-1	0	0	0.5	1	1.0	1	1.0	1.0	1	1	1	0	0	0.3333333333333333	1	3	3	0.0	0	0.47133037020002877	0.5	0.8705408329589733	0.5	0.6153397698554469	0.5	0.8389866985299607	0.5	0	0	0.0	0.0008027533085587685	39
1978	0.0	0.0	0.0	1.0	-1	0	0	0	0	0	0	1.0	0	0	0	0	0	0	1.0	1	1	1	0.0	0	0	0	0	0	0	0	0	0	0	0	0	-0.1	1
541	0.002158463474749678	0.00042838484838623683	0.0004222315961908478	0.9918838265823616	-1	0	0	0.6666666666666666	2	0.5	1	0.6666666666666666	0.5	3	1	0	0	0	0.6666666666666666	2	3	4	0.0	0	0.46463852063667366	0.819498631162919	0.7854521540499699	0.5449964024534366	0.972875498630698	0.8402489240966763	0.7605202476534627	0.7535871946572963	0	0	0.0	0.0004222315961908478	28
2504	0.003691162269917476	0.0028817562528164697	0.0028817378740595553	0.9862106926043044	-1	0	0	0.25	1	1.0	3	1.0	1.0	4	3	0	0	0	0.2	1	5	5	0.0	0	0.39378995650409016	0.5	0.642139987575872	0.569277275960729	0.9628677789391343	0.5	0.9113997595529953	0.5232251968133833	0	0	0.0	0.0028817378740595553	13
2233	0.003638528466773878	0.002951718317239054	0.0029517047993403924	0.9862960290330336	-1	0	0	0.25	1	1.0	3	1.0	1.0	4	3	0	0	0	0.2	1	5	5	0.0	0	0.39378995650409016	0.5	0.642139987575872	0.569277275960729	0.9628677789391343	0.5	0.9113997595529953	0.5232251968133833	0	0	0.0	0.0029517047993403924	113
3116	0.022480549190645654	0.001514060949204081	0.0015112775190114073	0.9244902597326805	-1	0	0	0.3333333333333333	2	0.8333333333333334	5	0.5714285714285714	0.8333333333333334	7	5	0	0	0	0.2857142857142857	2	7	8	0.0	0	0.39378995650409016	0.6487406087414205	0.5916845241478439	0.6056272966979628	0.9628677789391343	0.6557776733775805	0.9136375667576331	0.6369930611040803	0	0	0.0	0.0015112775190114073	6
598	0.0060931379036976005	0.000584435279115402	0.0005359692816714379	0.9932286623016219	-1	0	0	0.5	2	0.6666666666666666	2	1.0	0.6666666666666666	3	2	1	0	0	0.2	5	1	5	0.0	0.5	0.4892880557800504	0.8886131924512123	0.3195224272770649	0.9693077506705017	0.4710059424457146	0.7164799704811835	0.8223156172339902	0.895864622723218	0	0	0.0	0.0005359692816714379	20
1859	0.0008274185782296839	0.0006845760584081879	0.0006845056270630596	0.9903437244828911	-1	0	0	0.5	1	1.0	1	1.0	1.0	1	1	1	0	0	0.3333333333333333	1	3	3	0.0	0	0.4843758265441284	0.5	0.8705408329589733	0.5	0.3634307741519909	0.5	0.896839449625331	0.5	0	0	0.0	0.0006845056270630596	14
3139	0.0057859612142104316	0.002822677737716728	0.002814152974169854	0.9821201286278577	-1	0	0	0.5	2	0.75	3	0.6	0.75	5	3	0	0	0	0.4	2	5	6	0.0	0	0.39378995650409016	0.6684755058803379	0.6589584753852147	0.627241677468367	0.9628677789391343	0.6762877861864697	0.910930064049584	0.6576459248679264	0	0	0.0	0.002814152974169854	3
4959	0.041360427481857656	0.009389839549227234	0.009378667760576127	0.924622284846411	-1	0	0	0.2857142857142857	2	0.875	7	0.5555555555555556	0.875	9	7	0	0	0	0.2222222222222222	2	9	10	0.0	0	0.39378995650409016	0.6867540470296433	0.6589584753852147	0.6225326149443656	0.9628677789391343	0.7455977702447687	0.910930064049584	0.6871559313717582	0	0	0.0	0.009378667760576127	22
1441	0.0006439386184451433	0.0006241266559114362	0.0006241266144165038	0.9930421664598579	-1	0	0	0.5	1	1.0	1	1.0	1.0	2	1	0	0	0	0.3333333333333333	1	3	3	0.0	0	0.39378995650409016	0.5	0.6253214997665293	0.5833084246817276	0.9628677789391343	0.5	0.9122932580878436	0.5280014838172571	0	0	0.0	0.0006241266144165038	37
2330	0.003706364550981664	0.0029088148966432328	0.0029087959074477173	0.9862965744019834	-1	0	0	0.25	1	1.0	3	1.0	1.0	4	3	0	0	0	0.2	1	5	5	0.0	0	0.39378995650409016	0.5	0.642139987575872	0.569277275960729	0.9628677789391343	0.5	0.9113997595529953	0.5232251968133833	0	0	0.0	0.0029087959074477173	17
2613	0.01417343987336224	0.005158416740875382	0.005143569238294015	0.9551289352539695	-1	0	0	0.3333333333333333	2	0.8333333333333334	5	0.5714285714285714	0.8333333333333334	7	5	0	0	0	0.2857142857142857	2	7	8	0.0	0	0.39378995650409016	0.6487406087414205	0.6589584753852147	0.6114994202906054	0.9628677789391343	0.6557776733775805	0.910930064049584	0.6388909532199601	0	0	0.0	0.005143569238294015	14
939	0.0003571233430784247	2.209283125190801e-05	1.2641825718936542e-05	0.9976157048268078	-1	0	0	0.6666666666666666	2	0.0	0	0.6666666666666666	0	2	0	1	0	0	0.6666666666666666	2	3	4	0.0	1.0	0	0	0	0	0	0	0	0	0	0	0	1.2641825718936542e-05	10
1688	0.0006440686880541777	0.0006247307790961078	0.000624729591720746	0.9923193664835794	-1	0	0	0.5	1	1.0	1	1.0	1.0	2	1	0	0	0	0.3333333333333333	1	3	3	0.0	0	0.39378995650409016	0.5	0.6253214997665293	0.5833084246817276	0.9628677789391343	0.5	0.9122932580878436	0.5280014838172571	0	0	0.0	0.000624729591720746	38
2595	0.013903734354569926	0.004976421263597592	0.004973240667185995	0.9552616166805348	-1	0	0	0.3333333333333333	2	0.8333333333333334	5	0.5714285714285714	0.8333333333333334	7	5	0	0	0	0.2857142857142857	2	7	8	0.0	0	0.39378995650409016	0.6487406087414205	0.6589584753852147	0.6114994202906054	0.9628677789391343	0.6557776733775805	0.910930064049584	0.6388909532199601	0	0	0.0	0.004973240667185995	111
1450	0.0008048262012985317	0.0007307444016181637	0.0007307093315648769	0.9900324663875684	-1	0	0	0.6666666666666666	2	0.5	1	0.6666666666666666	0.5	1	1	2	0	0	0.6666666666666666	2	3	4	0.0	0	0.47133037020002877	0.5	0.8705408329589733	0.5	0.524674791134706	0.5	0.8544096248789593	0.5	0	0	0.0	0.0007307093315648769	37
3717	0.04045229575692032	0.009297993539194459	0.009292481005607294	0.9244124269518952	-1	0	0	0.2857142857142857	2	0.875	7	0.5555555555555556	0.875	9	7	0	0	0	0.2222222222222222	2	9	10	0.0	0	0.39378995650409016	0.6343656639469089	0.6589584753852147	0.6011068393766109	0.9628677789391343	0.6408042031427489	0.910930064049584	0.6255818750556369	0	0	0.0	0.009292481005607294	7
1799	0.02592909431050305	0.0008202610047506484	0.00034252076312734535	0.9539791020084376	-1	0	0	0.2	2	0.8333333333333334	10	0.4	0.5833333333333334	8	7	5	1	0	0.7142857142857143	5	7	14	0.07692307692307693	0	0.6490212355603632	0.9485410875876471	0.6003855223138521	0.9379126722080258	0.7394973495589745	0.6777850758082158	0.8899822629815412	0.8932416495068919	1.0	0	0.0	0.00034252076312734535	6
4302	0.0416037645582872	0.009451728018823925	0.009450175731796087	0.9242049405324129	-1	0	0	0.2857142857142857	2	0.875	7	0.5555555555555556	0.875	9	7	0	0	0	0.2222222222222222	2	9	10	0.0	0	0.39378995650409016	0.6343656639469089	0.6589584753852147	0.6011068393766109	0.9628677789391343	0.6408042031427489	0.910930064049584	0.6255818750556369	0	0	0.0	0.009450175731796087	10
1373	0.0006345726168897132	0.0006231307674715391	0.0006231304953631619	0.9928081195318115	-1	0	0	0.5	1	1.0	1	1.0	1.0	2	1	0	0	0	0.3333333333333333	1	3	3	0.0	0	0.39378995650409016	0.5	0.6253214997665293	0.5833084246817276	0.9628677789391343	0.5	0.9122932580878436	0.5280014838172571	0	0	0.0	0.0006231304953631619	43
2520	0.0037410094086762994	0.002852510999959258	0.002852491349327906	0.9862671316406234	-1	0	0	0.25	1	1.0	3	1.0	1.0	4	3	0	0	0	0.2	1	5	5	0.0	0	0.39378995650409016	0.5	0.642139987575872	0.569277275960729	0.9628677789391343	0.5	0.9113997595529953	0.5232251968133833	0	0	0.0	0.002852491349327906	11
2864	0.01417904683526926	0.005802988411199466	0.0058029209572859	0.9552817462888795	-1	0	0	0.2	1	1.0	5	1.0	1.0	6	5	0	0	0	0.14285714285714285	1	7	7	0.0	0	0.39378995650409016	0.5	0.642139987575872	0.5623525314616122	0.9628677789391343	0.5000000000000004	0.9113997595529953	0.5208807828450632	0	0	0.0	0.0058029209572859	3
4087	None	None	None	None	None	0	0	0.4	4	0.6153846153846154	8	0.5	0.6153846153846154	11	8	3	3	0	0.3	3	10	15	0.42857142857142855	0.3333333333333333	0.390372433627984	0.9224047443321973	0.7516020690028923	0.8526332869224347	0.3588153259614003	0.8196252799931907	0.8546390638192375	0.8715684148444867	0.09090909090909091	0.18181818181818182	0.0	None	0
3368	0.014131732924715661	0.005041334275865265	0.005036195319191608	0.9552631743693631	-1	0	0	0.3333333333333333	2	0.8333333333333334	5	0.5714285714285714	0.8333333333333334	7	5	0	0	0	0.2857142857142857	2	7	8	0.0	0	0.39378995650409016	0.6487406087414205	0.6589584753852147	0.6114994202906054	0.9628677789391343	0.6557776733775805	0.910930064049584	0.6388909532199601	0	0	0.0	0.005036195319191608	12
2815	0.01110222018944379	0.006348613211436035	0.006327696884740358	0.9648553609725784	-1	0	0	0.3333333333333333	2	0.8333333333333334	5	0.5714285714285714	0.8333333333333334	7	5	0	0	0	0.2857142857142857	2	7	8	0.0	0	0.39378995650409016	0.6487406087414205	0.6732415189217169	0.6163244680461271	0.9628677789391343	0.6557776733775805	0.9107944722009103	0.6404549885974207	0	0	0.0	0.006327696884740358	17
1523	0.0008191508193283732	0.0007323633196954234	0.0007323627123171516	0.9895956721427189	-1	0	0	0.6666666666666666	2	0.5	1	0.6666666666666666	0.5	1	1	2	0	0	0.6666666666666666	2	3	4	0.0	0	0.47133037020002877	0.5	0.8705408329589733	0.5	0.524674791134706	0.5	0.8544096248789593	0.5	0	0	0.0	0.0007323627123171516	42
2568	0.0	0.0	0.0	1.0	-1	0	0	0	0	0	0	1.0	0	0	0	0	0	0	1.0	1	1	1	0.0	0	0	0	0	0	0	0	0	0	0	0	0	-0.1	1
3040	0.014113884080545458	0.0049089528648645275	0.0049041771057816265	0.9551250794428647	-1	0	0	0.3333333333333333	2	0.8333333333333334	5	0.5714285714285714	0.8333333333333334	7	5	0	0	0	0.2857142857142857	2	7	8	0.0	0	0.39378995650409016	0.6487406087414205	0.6589584753852147	0.6114994202906054	0.9628677789391343	0.6557776733775805	0.910930064049584	0.6388909532199601	0	0	0.0	0.0049041771057816265	4
2551	0.003963766539913822	0.003944631678399083	0.003944615628323489	0.990599387170443	-1	0	0	0.25	1	1.0	3	1.0	1.0	4	3	0	0	0	0.2	1	5	5	0.0	0	0.39378995650409016	0.5	0.6528522702282487	0.5837331538521179	0.9628677789391343	0.5	0.9111964600242694	0.5281466648505693	0	0	0.0	0.003944615628323489	64
4686	0.04129587009370103	0.010237000716005654	0.010202101758279266	0.9252336870721825	-1	0	0	0.2857142857142857	2	0.875	7	0.5555555555555556	0.875	9	7	0	0	0	0.2222222222222222	2	9	10	0.0	0	0.39378995650409016	0.6058910799516931	0.6253214997665293	0.8287740892639177	0.9628677789391343	0.9203927038448906	0.910930064049584	0.8153131325717161	0	0	0.0	0.010202101758279266	16
40	0.018974358097284937	0.0012929651864837766	0.0009192689274504899	0.9534208986768344	-1	0.25	1	0.5	5	0.5384615384615384	7	0.3125	0.38461538461538464	9	5	5	1	0	0.75	6	8	15	0.1	0.18181818181818182	0.6589479145663144	0.9224917382096766	0.6285103135700608	0.7905427096034878	0.6986847988741793	0.8824479914385857	0.7914701395681781	0.8743782406204855	1.0	0.3333333333333333	0.0	0.0009192689274504899	16
3695	0.041516786383009666	0.009458364699253898	0.009417231560835059	0.9250845621774997	-1	0	0	0.2857142857142857	2	0.875	7	0.5555555555555556	0.875	9	7	0	0	0	0.2222222222222222	2	9	10	0.0	0	0.39378995650409016	0.6058910799516931	0.6253214997665293	0.8287740892639177	0.9628677789391343	0.9203927038448906	0.910930064049584	0.8153131325717161	0	0	0.0	0.009417231560835059	27
4250	0.04272034557362106	0.010125978926182581	0.010067712077714012	0.924683536599394	-1	0	0	0.2857142857142857	2	0.875	7	0.5555555555555556	0.875	9	7	0	0	0	0.2222222222222222	2	9	10	0.0	0	0.39378995650409016	0.6058910799516931	0.6253214997665293	0.8287740892639177	0.9628677789391343	0.9203927038448906	0.910930064049584	0.8153131325717161	0	0	0.0	0.010067712077714012	14
2023	0.0008426667208241538	0.0007860510611981628	0.0007859836421523577	0.9901954997849777	-1	0	0	0.5	1	1.0	1	1.0	1.0	1	1	1	0	0	0.3333333333333333	1	3	3	0.0	0	0.47133037020002877	0.5	0.8705408329589733	0.5	0.6153397698554469	0.5	0.8389866985299607	0.5	0	0	0.0	0.0007859836421523577	17
4091	0.04263448088255584	0.009857602390975965	0.009814201614908997	0.9246377679943765	-1	0	0	0.2857142857142857	2	0.875	7	0.5555555555555556	0.875	9	7	0	0	0	0.2222222222222222	2	9	10	0.0	0	0.39378995650409016	0.6058910799516931	0.6253214997665293	0.8287740892639177	0.9628677789391343	0.9203927038448906	0.910930064049584	0.8153131325717161	0	0	0.0	0.009814201614908997	9
440	0.0006821108248673753	0.0006107758290786857	0.0006106761794603288	0.9876713062683145	-1	0	0	0.6666666666666666	2	0.5	1	0.6666666666666666	0.5	1	1	2	0	0	0.6666666666666666	2	3	4	0.0	0	0.7860211479314769	0.5	0.7471678652781287	0.5	1.0	0.5	0.7524381770498589	0.5	0	0	0.0	0.0006106761794603288	53
792	0.005316020794967729	0.0015898691980099793	0.0006798346467151125	0.9830734252135013	-1	0	0	0.375	3	0.6666666666666666	6	0.4583333333333333	0.4444444444444444	4	4	6	3	0	0.6666666666666666	6	4	11	0.1875	0	0.2168831484725568	0.892852854831163	0.5922346681436564	0.9420538303598635	0.7146499144483408	0.8275271863759988	0.9432258887254089	0.8965058441844532	0.25	0.5	0.0	0.0006798346467151125	2
4581	0.042484795308466626	0.009470957642724199	0.009421072490070794	0.9250710876946563	-1	0	0	0.2857142857142857	2	0.875	7	0.5555555555555556	0.875	9	7	0	0	0	0.2222222222222222	2	9	10	0.0	0	0.39378995650409016	0.6058910799516931	0.6253214997665293	0.8287740892639177	0.9628677789391343	0.9203927038448906	0.910930064049584	0.8153131325717161	0	0	0.0	0.009421072490070794	33
4013	0.04124114682147983	0.010089990527232393	0.010039636113332797	0.9255676943980986	-1	0	0	0.2857142857142857	2	0.875	7	0.5555555555555556	0.875	9	7	0	0	0	0.2222222222222222	2	9	10	0.0	0	0.39378995650409016	0.6058910799516931	0.6253214997665293	0.8287740892639177	0.9628677789391343	0.9203927038448906	0.910930064049584	0.8153131325717161	0	0	0.0	0.010039636113332797	5
3559	0.04038008460421787	0.009565294170879925	0.009533327626110822	0.9246424389607582	-1	0	0	0.2857142857142857	2	0.875	7	0.5555555555555556	0.875	9	7	0	0	0	0.2222222222222222	2	9	10	0.0	0	0.39378995650409016	0.6058910799516931	0.6253214997665293	0.8287740892639177	0.9628677789391343	0.9203927038448906	0.910930064049584	0.8153131325717161	0	0	0.0	0.009533327626110822	22
1638	0.0006349100553340498	0.0006138694734373505	0.0006138685804032662	0.9925242544737225	-1	0	0	0.5	1	1.0	1	1.0	1.0	2	1	0	0	0	0.3333333333333333	1	3	3	0.0	0	0.39378995650409016	0.5	0.6253214997665293	0.5833084246817276	0.9628677789391343	0.5	0.9122932580878436	0.5280014838172571	0	0	0.0	0.0006138685804032662	27
2976	0.015892399427102098	0.004968958778721641	4.519418818898527e-05	0.9454673337418422	-1	0	0	0.16666666666666666	1	1.0	6	1.0	1.0	7	6	0	0	0	0.125	8	1	8	0.0	0	0.39378995650409016	0.6487406087414205	0.6589584753852147	0.6114994202906054	0.9628677789391343	0.6557776733775805	0.910930064049584	0.6388909532199601	0	0	0.0	4.519418818898527e-05	0
1851	0.006481351880161475	0.00020079030562267488	0.0001990144777342023	0.9945438108196204	-1	0	0	0.5	2	0.75	3	0.5	0.5	3	2	2	0	0	0.75	3	4	6	0.0	0	0.40460887386310684	0.8606096516039571	0.7299683721887246	0.9663346450665146	0.7394973495589745	0.7615399304907062	0.9416797843032888	0.8921456932659464	0	0	0.0	0.0001990144777342023	8
4454	0.04179390492447082	0.008645542400343506	0.00863603908435015	0.9252128497652077	-1	0	0	0.2857142857142857	2	0.875	7	0.5555555555555556	0.875	9	7	0	0	0	0.2222222222222222	2	9	10	0.0	0	0.39378995650409016	0.6058910799516931	0.6253214997665293	0.8287740892639177	0.9628677789391343	0.9203927038448906	0.910930064049584	0.8153131325717161	0	0	0.0	0.00863603908435015	5
66	0.04007789321902452	0.0020213591699534783	-0.001051757392928684	0.9789943235051628	-1	0	0	0.125	1	1.0	9	0.4074074074074074	0.8888888888888888	9	8	1	1	0	0.3333333333333333	3	9	11	0.2	0	0.5321948176222502	0.8712714832690629	0.7521998510190302	0.8447996279306705	0.34194666148665254	0.927050205591216	0.8277597243360828	0.8859094415475467	1.0	0.2222222222222222	0.0	-0.00010517573929286839	13
3069	0.01433729167763995	0.005323248483936285	0.0053169834874407275	0.9552860919569148	-1	0	0	0.3333333333333333	2	0.8333333333333334	5	0.5714285714285714	0.8333333333333334	7	5	0	0	0	0.2857142857142857	2	7	8	0.0	0	0.39378995650409016	0.6487406087414205	0.6589584753852147	0.6114994202906054	0.9628677789391343	0.6557776733775805	0.910930064049584	0.6388909532199601	0	0	0.0	0.0053169834874407275	11
4909	0.04293604218268554	0.00986045268873356	0.009827603553876225	0.9249717441035681	-1	0	0	0.2857142857142857	2	0.875	7	0.5555555555555556	0.875	9	7	0	0	0	0.2222222222222222	2	9	10	0.0	0	0.39378995650409016	0.6058910799516931	0.6253214997665293	0.8287740892639177	0.9628677789391343	0.9203927038448906	0.910930064049584	0.8153131325717161	0	0	0.0	0.009827603553876225	11
3875	0.04085763109882515	0.010941104023240243	0.010941083070634619	0.9243445725080873	-1	0	0	0.16666666666666666	1	1.0	7	1.0	1.0	8	7	0	0	0	0.1111111111111111	1	9	9	0.0	0	0.39378995650409016	0.5	0.642139987575872	0.5582600277870464	0.9628677789391343	0.5	0.9113997595529953	0.5194987266285439	0	0	0.0	0.010941083070634619	1
1938	0.0015170717148488373	5.885803503170616e-05	5.885526989401284e-05	0.9960590674484425	-1	0	0	0.5	1	1.0	1	1.0	1.0	2	1	0	0	0	0.3333333333333333	1	3	3	0.0	0	0.2988138243162737	0.7210671753913807	0.7479311663627513	0.8267069836750041	0.6984387956765498	0.8503870592367715	0.9177855636987632	0.8048084000127731	0	0	0.0	5.885526989401284e-05	8
3779	0.04111084901604593	0.009066110398799882	0.009028656323514411	0.9255201691721175	-1	0	0	0.2857142857142857	2	0.875	7	0.5555555555555556	0.875	9	7	0	0	0	0.2222222222222222	2	9	10	0.0	0	0.39378995650409016	0.6058910799516931	0.6253214997665293	0.8287740892639177	0.9628677789391343	0.9203927038448906	0.910930064049584	0.8153131325717161	0	0	0.0	0.009028656323514411	11
1595	0.0008504791684308885	1.0788647318116646e-05	1.0651416796472747e-05	0.9961455044783202	-1	0	0	0.5	1	1.0	1	1.0	1.0	2	1	0	0	0	0.3333333333333333	1	3	3	0.0	0	0.2988138243162737	0.7210671753913807	0.7479311663627513	0.8267069836750041	0.7891037743972906	0.8503870592367715	0.9319029290114572	0.8048084000127731	0	0	0.0	1.0651416796472747e-05	9
3051	0.013955602215801442	0.004701074206674861	0.004695886146305223	0.9557192508077215	-1	0	0	0.3333333333333333	2	0.8333333333333334	5	0.5714285714285714	0.8333333333333334	7	5	0	0	0	0.2857142857142857	2	7	8	0.0	0	0.39378995650409016	0.6487406087414205	0.6589584753852147	0.6114994202906054	0.9628677789391343	0.6557776733775805	0.910930064049584	0.6388909532199601	0	0	0.0	0.004695886146305223	4
1968	0.0012518306255051462	0.0001949886639545976	-2.3183276714370058e-07	0.991974429404157	-1	0	0	0.5	1	1.0	1	1.0	1.0	2	1	0	1	0	0.3333333333333333	3	1	3	0.3333333333333333	0	0.48530009324665946	0.602904911966596	0.7588877248761603	0.7048178608069768	0.3771867072417111	0.7672868994985036	0.8333609579373447	0.6957191617736285	1.0	0.5	0.0	-2.3183276714370057e-08	7
4805	0.04263840223102368	0.009335491074190428	0.009306950599082398	0.9250017642012482	-1	0	0	0.2857142857142857	2	0.875	7	0.5555555555555556	0.875	9	7	0	0	0	0.2222222222222222	2	9	10	0.0	0	0.39378995650409016	0.6058910799516931	0.6253214997665293	0.8287740892639177	0.9628677789391343	0.9203927038448906	0.910930064049584	0.8153131325717161	0	0	0.0	0.009306950599082398	17
2799	0.011113159829356204	0.006194144254163149	0.006180187189256316	0.964848859679046	-1	0	0	0.3333333333333333	2	0.8333333333333334	5	0.5714285714285714	0.8333333333333334	7	5	0	0	0	0.2857142857142857	2	7	8	0.0	0	0.39378995650409016	0.6487406087414205	0.6732415189217169	0.6163244680461271	0.9628677789391343	0.6557776733775805	0.9107944722009103	0.6404549885974207	0	0	0.0	0.006180187189256316	32
3584	0.041812928118133814	0.009119865609369646	0.009098791855318148	0.9256066870009807	-1	0	0	0.2857142857142857	2	0.875	7	0.5555555555555556	0.875	9	7	0	0	0	0.2222222222222222	2	9	10	0.0	0	0.39378995650409016	0.6058910799516931	0.6253214997665293	0.8287740892639177	0.9628677789391343	0.9203927038448906	0.910930064049584	0.8153131325717161	0	0	0.0	0.009098791855318148	8
423	0.05972392328566271	0.00836064801808085	0.00819809352847092	0.7726759361283289	-1	0	0	0.2	2	0.8461538461538461	11	0.4166666666666667	0.7692307692307693	11	10	3	4	0	0.25	3	12	15	0.4444444444444444	0.3076923076923077	0.6016131980645159	0.8782078307189564	0.6567171993412729	0.9263558443715836	0.8120788223968937	0.9524062527959465	0.7691689033167459	0.9242322313235473	0.2727272727272727	0	0.0	0.00819809352847092	3
637	0.02548013382111448	0.00167854202185398	-0.00015017162465782245	0.963917131755971	-1	0	0	0.16666666666666666	1	1.0	7	0.42857142857142855	0.5714285714285714	5	4	3	3	0	0.42857142857142855	7	3	9	0.3333333333333333	0	0.38643313475925767	0.8175182167076894	0.6913738327089038	0.8143734892938796	0.3114912361966409	0.9214508349589807	0.8524633708843499	0.8597855533626656	0.2	0.4	0.0	-1.5017162465782246e-05	2
4631	0.04265684114671734	0.009165887811486032	0.009142014332098611	0.9253937852120354	-1	0	0	0.2857142857142857	2	0.875	7	0.5555555555555556	0.875	9	7	0	0	0	0.2222222222222222	2	9	10	0.0	0	0.39378995650409016	0.6058910799516931	0.6253214997665293	0.8287740892639177	0.9628677789391343	0.9203927038448906	0.910930064049584	0.8153131325717161	0	0	0.0	0.009142014332098611	14
1408	0.0009408581713869038	0.00029096352479617406	0.0002909608441363001	0.9969621841158088	-1	0	0	1.0	1	0	0	1.0	0	1	0	0	0	0	0.5	1	2	2	0.0	0	0	0	0	0	0	0	0	0	0	0	0	0.0002909608441363001	17
1553	0.000632452739510659	0.000625435982607108	0.0006254352413357368	0.9926466566577068	-1	0	0	0.5	1	1.0	1	1.0	1.0	2	1	0	0	0	0.3333333333333333	1	3	3	0.0	0	0.39378995650409016	0.5	0.6253214997665293	0.5833084246817276	0.9628677789391343	0.5	0.9122932580878436	0.5280014838172571	0	0	0.0	0.0006254352413357368	30
4927	0.04287815514746964	0.01033055180010315	0.01030594559921525	0.9248940449982934	-1	0	0	0.2857142857142857	2	0.875	7	0.5555555555555556	0.875	9	7	0	0	0	0.2222222222222222	2	9	10	0.0	0	0.39378995650409016	0.6058910799516931	0.6253214997665293	0.8287740892639177	0.9628677789391343	0.9203927038448906	0.910930064049584	0.8153131325717161	0	0	0.0	0.01030594559921525	110
675	0.001571342329282276	0.00022289201782705397	0.00022276237537661078	0.9959479968972963	-1	0	0	1.0	2	0.0	0	0.75	0	2	0	0	0	0	1.0	2	2	3	0.0	0	0	0	0	0	0	0	0	0	0	0	0	0.00022276237537661078	8
3906	0.04221132053752983	0.009724509113039641	0.009674885266641732	0.9245533881378964	-1	0	0	0.2857142857142857	2	0.875	7	0.5555555555555556	0.875	9	7	0	0	0	0.2222222222222222	2	9	10	0.0	0	0.39378995650409016	0.6058910799516931	0.6253214997665293	0.8287740892639177	0.9628677789391343	0.9203927038448906	0.910930064049584	0.8153131325717161	0	0	0.0	0.009674885266641732	61
2950	0.010921400033967152	0.0058918505582308284	0.005880154338349674	0.9652068596233241	-1	0	0	0.3333333333333333	2	0.8333333333333334	5	0.5714285714285714	0.8333333333333334	7	5	0	0	0	0.2857142857142857	2	7	8	0.0	0	0.39378995650409016	0.6487406087414205	0.6732415189217169	0.6163244680461271	0.9628677789391343	0.6557776733775805	0.9107944722009103	0.6404549885974207	0	0	0.0	0.005880154338349674	24
1183	0.0006599971521899624	0.0006213196610824524	0.0006213193764457238	0.9927735806822787	-1	0	0	0.5	1	1.0	1	1.0	1.0	2	1	0	0	0	0.3333333333333333	1	3	3	0.0	0	0.39378995650409016	0.5	0.6253214997665293	0.5833084246817276	0.9628677789391343	0.5	0.9122932580878436	0.5280014838172571	0	0	0.0	0.0006213193764457238	26
1325	0.0006327172886331841	0.0006243662546404937	0.0006243662133304399	0.992993154289711	-1	0	0	0.5	1	1.0	1	1.0	1.0	2	1	0	0	0	0.3333333333333333	1	3	3	0.0	0	0.39378995650409016	0.5	0.6253214997665293	0.5833084246817276	0.9628677789391343	0.5	0.9122932580878436	0.5280014838172571	0	0	0.0	0.0006243662133304399	33
1527	0.0014741889307753355	7.657859718424042e-05	3.554782016683196e-05	0.999745105011193	-1	0	0	0.5	2	0.3333333333333333	1	0.5555555555555556	0.3333333333333333	3	1	1	0	0	1.0	3	3	5	0.0	1.0	0.8315225975208127	0.9500684311440023	0.6685349817511312	0.8412680159486884	0.434155481161344	0.9578036113545259	0.9456305537178018	0.9294733366840248	0	0	0.0	3.554782016683196e-05	4
1085	0.0022663765252622582	0.0007391282964054976	0.0007375095278678436	0.9915192861161664	-1	0	0	0.5	1	1.0	1	1.0	1.0	2	1	0	0	0	0.3333333333333333	1	3	3	0.0	0	0.34741566181347017	0.6139017307072511	0.5131191203320602	0.6868974074028632	0.9506398733080713	0.530531730591921	0.9276893668027628	0.6123557453080333	0	0	0.0	0.0007375095278678436	12
3006	0.0011337300358341543	0.0002557747942725825	1.3092083656087008e-06	0.9971252588004161	-1	0	0	1.0	1	0	0	1.0	0	1	0	0	0	0	0.5	2	1	2	0.0	0	0	0	0	0	0	0	0	0	0	0	0	1.3092083656087008e-06	0
1584	0.009446623727282432	0.00053075968454751	-8.245217172071044e-05	0.9750049744075998	-1	0	0	0.25	1	1.0	4	1.0	1.0	5	4	0	0	0	0.16666666666666666	6	1	6	0.0	0	0.4892880557800504	0.8232583042461408	0.3531594028957503	0.9124544402668858	0.7369919808333967	0.9630266174606741	0.9130408298317458	0.9153525337017017	0	0	0.0	-8.245217172071044e-06	4
3853	0.014211316899754963	0.005608381093950924	0.005608002719860983	0.9553491600673076	-1	0	0	0.3333333333333333	2	0.8333333333333334	5	0.5714285714285714	0.8333333333333334	7	5	0	0	0	0.2857142857142857	2	7	8	0.0	0	0.39378995650409016	0.6174808927408355	0.6253214997665293	0.8518480632383942	0.9628677789391343	0.9385096646225072	0.910930064049584	0.839046527898219	0	0	0.0	0.005608002719860983	6
1705	0.0008037770114651861	0.0006939542794097716	0.00069387282706475	0.9901530490492892	-1	0	0	0.5	1	1.0	1	1.0	1.0	1	1	1	0	0	0.3333333333333333	1	3	3	0.0	0	0.47133037020002877	0.5	0.8705408329589733	0.5	0.43400981241396525	0.5	0.878226845919344	0.5	0	0	0.0	0.00069387282706475	24
2155	0.003704721982189731	0.0029460253325995227	0.0029460116836450482	0.9862503278196254	-1	0	0	0.25	1	1.0	3	1.0	1.0	4	3	0	0	0	0.2	1	5	5	0.0	0	0.39378995650409016	0.5	0.642139987575872	0.569277275960729	0.9628677789391343	0.5	0.9113997595529953	0.5232251968133833	0	0	0.0	0.0029460116836450482	33
4950	0.0414948745231958	0.009420557281674107	0.009387505958926052	0.9251664587195567	-1	0	0	0.2857142857142857	2	0.875	7	0.5555555555555556	0.875	9	7	0	0	0	0.2222222222222222	2	9	10	0.0	0	0.39378995650409016	0.6058910799516931	0.6253214997665293	0.8287740892639177	0.9628677789391343	0.9203927038448906	0.910930064049584	0.8153131325717161	0	0	0.0	0.009387505958926052	1
2647	0.009984391176933503	0.004233397450130547	0.004230846375026613	0.961974060625425	-1	0	0	0.25	1	1.0	4	1.0	1.0	5	4	0	0	0	0.16666666666666666	1	6	6	0.0	0	0.39378995650409016	0.5000000000000001	0.6732415189217169	0.5497778158979294	0.9628677789391343	0.5	0.9107944722009103	0.5166416027257492	0	0	0.0	0.004230846375026613	4
1650	0.0006698097661162956	0.0006346535544115649	0.0006346535496829104	0.9929844459474902	-1	0	0	0.5	1	1.0	1	1.0	1.0	2	1	0	0	0	0.3333333333333333	1	3	3	0.0	0	0.39378995650409016	0.5	0.6253214997665293	0.5833084246817276	0.9628677789391343	0.5	0.9122932580878436	0.5280014838172571	0	0	0.0	0.0006346535496829104	39
3278	0.014352846418427701	0.005102006964621961	0.005096212501737749	0.9551639946634599	-1	0	0	0.3333333333333333	2	0.8333333333333334	5	0.5714285714285714	0.8333333333333334	7	5	0	0	0	0.2857142857142857	2	7	8	0.0	0	0.39378995650409016	0.6487406087414205	0.6589584753852147	0.6114994202906054	0.9628677789391343	0.6557776733775805	0.910930064049584	0.6388909532199601	0	0	0.0	0.005096212501737749	7
3052	0.014344498957411309	0.005154835244226731	0.005152228966920457	0.9551065358275922	-1	0	0	0.3333333333333333	2	0.8333333333333334	5	0.5714285714285714	0.8333333333333334	7	5	0	0	0	0.2857142857142857	2	7	8	0.0	0	0.39378995650409016	0.6487406087414205	0.6589584753852147	0.6114994202906054	0.9628677789391343	0.6557776733775805	0.910930064049584	0.6388909532199601	0	0	0.0	0.005152228966920457	34
4943	0.04273501560583778	0.00981877057815724	0.009772282934659397	0.9249322659743118	-1	0	0	0.2857142857142857	2	0.875	7	0.5555555555555556	0.875	9	7	0	0	0	0.2222222222222222	2	9	10	0.0	0	0.39378995650409016	0.6058910799516931	0.6253214997665293	0.8287740892639177	0.9628677789391343	0.9203927038448906	0.910930064049584	0.8153131325717161	0	0	0.0	0.009772282934659397	34
3865	0.04145890403426384	0.009601886578974797	0.009583624400173012	0.9247207091549996	-1	0	0	0.2857142857142857	2	0.875	7	0.5555555555555556	0.875	9	7	0	0	0	0.2222222222222222	2	9	10	0.0	0	0.39378995650409016	0.6343656639469089	0.6589584753852147	0.6011068393766109	0.9628677789391343	0.6408042031427489	0.910930064049584	0.6255818750556369	0	0	0.0	0.009583624400173012	47
554	0.0015723404951798422	0.00044666131003118264	0.00043867703623374886	0.9854971363868953	-1	0	0	0.6666666666666666	2	0.5	1	0.6666666666666666	0.5	2	1	1	0	0	0.6666666666666666	2	3	4	0.0	0	0.922284026932456	0.6850676482786858	0.5814236155711101	0.8398943899080065	0.3880430257253038	0.9110692045963248	0.9010713331368181	0.8302106435156321	0	0	0.0	0.00043867703623374886	3
44	0.008869005675458591	0.002731481393305967	-0.0013060820773205736	0.9695460031821888	-1	0	0	0.5	3	0.6666666666666666	4	0.4444444444444444	0.6666666666666666	5	4	2	0	0	0.5	3	6	8	0.0	1.0	0.8383075844521087	0.64784027417432	0.6174204055957296	0.733625269940992	0.6765692082848555	0.9069852985901329	0.7774878075756307	0.7858362344441552	0	0	0.0	-0.00013060820773205735	6
4224	0.0014021931363996324	0.00020154936278364436	0.0002013989192398753	0.9986337792302817	-1	0	0	1.0	2	0.0	0	0.75	0	2	0	0	0	0	1.0	2	2	3	0.0	0	0	0	0	0	0	0	0	0	0	0	0	0.0002013989192398753	0
1414	0.0006378258818399774	0.000623035978732147	0.0006230359266045366	0.9929481386770757	-1	0	0	0.5	1	1.0	1	1.0	1.0	2	1	0	0	0	0.3333333333333333	1	3	3	0.0	0	0.39378995650409016	0.5	0.6253214997665293	0.5833084246817276	0.9628677789391343	0.5	0.9122932580878436	0.5280014838172571	0	0	0.0	0.0006230359266045366	32
4780	0.04314432767284235	0.009086801166043443	0.00908652917622774	0.9251143488352348	-1	0	0	0.2857142857142857	2	0.875	7	0.5555555555555556	0.875	9	7	0	0	0	0.2222222222222222	2	9	10	0.0	0	0.39378995650409016	0.6881321411465575	0.6253214997665293	0.5862053475927674	0.9628677789391343	0.649022553901005	0.910930064049584	0.6421747465541536	0	0	0.0	0.00908652917622774	11
1519	0.0006510776867447877	0.0006128593356649536	0.0006128592629392818	0.9930261577625257	-1	0	0	0.5	1	1.0	1	1.0	1.0	2	1	0	0	0	0.3333333333333333	1	3	3	0.0	0	0.39378995650409016	0.5	0.6253214997665293	0.5833084246817276	0.9628677789391343	0.5	0.9122932580878436	0.5280014838172571	0	0	0.0	0.0006128592629392818	25
4138	0.04228558865272026	0.010176316417366063	0.010157654705441284	0.9251149576970027	-1	0	0	0.2857142857142857	2	0.875	7	0.5555555555555556	0.875	9	7	0	0	0	0.2222222222222222	2	9	10	0.0	0	0.39378995650409016	0.6343656639469089	0.6589584753852147	0.6011068393766109	0.9628677789391343	0.6408042031427489	0.910930064049584	0.6255818750556369	0	0	0.0	0.010157654705441284	66
3826	0.04238700471883203	0.009772504335471121	0.009729224207842526	0.9248972376045747	-1	0	0	0.2857142857142857	2	0.875	7	0.5555555555555556	0.875	9	7	0	0	0	0.2222222222222222	2	9	10	0.0	0	0.39378995650409016	0.6058910799516931	0.6253214997665293	0.8287740892639177	0.9628677789391343	0.9203927038448906	0.910930064049584	0.8153131325717161	0	0	0.0	0.009729224207842526	9
2348	0.0036768680831529735	0.002959867117849085	0.0029598539000391354	0.9862826992585523	-1	0	0	0.25	1	1.0	3	1.0	1.0	4	3	0	0	0	0.2	1	5	5	0.0	0	0.39378995650409016	0.5	0.642139987575872	0.569277275960729	0.9628677789391343	0.5	0.9113997595529953	0.5232251968133833	0	0	0.0	0.0029598539000391354	83
2292	0.0037116309991630544	0.0029329651377908075	0.002932953048822492	0.9863692159084865	-1	0	0	0.25	1	1.0	3	1.0	1.0	4	3	0	0	0	0.2	1	5	5	0.0	0	0.39378995650409016	0.5	0.642139987575872	0.569277275960729	0.9628677789391343	0.5	0.9113997595529953	0.5232251968133833	0	0	0.0	0.002932953048822492	16
444	0.0017943017953752005	0.00015408953121730134	8.638297330215484e-05	0.9971713272396882	-1	0	0	1.0	2	0.0	0	0.75	0	2	0	0	0	0	1.0	2	2	3	0.0	0	0	0	0	0	0	0	0	0	0	0	0	8.638297330215484e-05	13
255	2.823740698882775e-06	2.044427125104482e-08	3.674069457017345e-09	0.9999980758367577	-1	0	0	1.0	2	0.0	0	0.75	0	1	0	1	0	0	1.0	2	2	3	0.0	0	0	0	0	0	0	0	0	0	0	0	0	3.674069457017345e-09	34
284	0.0	0.0	0.0	1.0	-1	0	0	0	0	0	0	1.0	0	0	0	0	0	0	1.0	1	1	1	0.0	0	0	0	0	0	0	0	0	0	0	0	0	-0.1	1
2133	0.0010910259051350917	8.988364373980615e-05	8.983627043126104e-05	0.9899249157401567	-1	0	0	0.6666666666666666	2	0.5	1	0.6666666666666666	0.5	2	1	1	0	0	0.6666666666666666	2	3	4	0.0	0	0.3506294875083426	0.7920724874137182	0.8705408329589733	0.5	0.6153397698554469	0.5	0.8953553626852842	0.6096452120563228	0	0	0.0	8.983627043126104e-05	4
221	0.03131334788731393	0.006650368021223513	-0.004615069496066049	0.9080921505872089	-1	0	0	0.3	3	0.8333333333333334	10	0.3888888888888889	0.5833333333333334	9	7	4	4	0	0.25	12	3	14	0.4	1.0	0.5133489578636001	0.8446074950327551	0.6468836553596671	0.7965598514157768	0.8908799434436491	0.9368018204122519	0.8435003021252603	0.8719168977521774	0.16666666666666666	0.4444444444444444	0.0	-0.00046150694960660487	4
4917	0.04092488730550047	0.009459445345776571	0.00944482113384842	0.9251065242006815	-1	0	0	0.2857142857142857	2	0.875	7	0.5555555555555556	0.875	9	7	0	0	0	0.2222222222222222	2	9	10	0.0	0	0.39378995650409016	0.6343656639469089	0.6589584753852147	0.6011068393766109	0.9628677789391343	0.6408042031427489	0.910930064049584	0.6255818750556369	0	0	0.0	0.00944482113384842	3
4788	0.014074730561138928	0.005024966350033324	0.00501025805494601	0.9549908649762139	-1	0	0	0.3333333333333333	2	0.8333333333333334	5	0.5714285714285714	0.8333333333333334	7	5	0	0	0	0.2857142857142857	2	7	8	0.0	0	0.39378995650409016	0.7070697281634485	0.6253214997665293	0.5927764485545972	0.9628677789391343	0.664741258943146	0.910930064049584	0.6563450044945779	0	0	0.0	0.00501025805494601	7
3027	0.011210867392561245	0.006073483188217206	0.0060580172772787735	0.9648989270727522	-1	0	0	0.3333333333333333	2	0.8333333333333334	5	0.5714285714285714	0.8333333333333334	7	5	0	0	0	0.2857142857142857	2	7	8	0.0	0	0.39378995650409016	0.6487406087414205	0.6732415189217169	0.6163244680461271	0.9628677789391343	0.6557776733775805	0.9107944722009103	0.6404549885974207	0	0	0.0	0.0060580172772787735	4
1327	0.000638293027998931	0.0006243893636820436	0.0006243893224920452	0.9930170253312128	-1	0	0	0.5	1	1.0	1	1.0	1.0	2	1	0	0	0	0.3333333333333333	1	3	3	0.0	0	0.39378995650409016	0.5	0.6253214997665293	0.5833084246817276	0.9628677789391343	0.5	0.9122932580878436	0.5280014838172571	0	0	0.0	0.0006243893224920452	46
89	0.013580205974022657	0.0010166557771807106	0.00022921973838548572	0.9867468365810845	-1	0	0	0.2857142857142857	2	0.875	7	0.5555555555555556	0.5	4	4	5	2	0	0.5	6	3	10	0.14285714285714285	0	0.4684315289582912	0.8944374419673377	0.4860228677085475	0.8486424598685026	0.9702002012943254	0.9578067334118803	0.9264580396722663	0.9111498853767863	0.75	0.25	0.0	0.00022921973838548572	26
3435	0.014526542078648477	0.00514436509860817	0.00513974527333523	0.955161061047331	-1	0	0	0.3333333333333333	2	0.8333333333333334	5	0.5714285714285714	0.8333333333333334	7	5	0	0	0	0.2857142857142857	2	7	8	0.0	0	0.39378995650409016	0.6487406087414205	0.6589584753852147	0.6114994202906054	0.9628677789391343	0.6557776733775805	0.910930064049584	0.6388909532199601	0	0	0.0	0.00513974527333523	7
5024	0.04211271047476423	0.009605594579974478	0.009587320206386451	0.9252243509557507	-1	0	0	0.2857142857142857	2	0.875	7	0.5555555555555556	0.875	9	7	0	0	0	0.2222222222222222	2	9	10	0.0	0	0.39378995650409016	0.6058910799516931	0.6253214997665293	0.8287740892639177	0.9628677789391343	0.9203927038448906	0.910930064049584	0.8153131325717161	0	0	0.0	0.009587320206386451	22
563	0.0009254334714461356	0.00024182970907371263	-1.3811338481767279e-06	0.9972377957175774	-1	0	0	1.0	1	0	0	1.0	0	1	0	0	0	0	0.5	2	1	2	0.0	0	0	0	0	0	0	0	0	0	0	0	0	-1.3811338481767278e-07	6
1467	0.0008140647057675235	0.0007413105083824343	0.0007412366667177465	0.990241581977141	-1	0	0	0.5	1	1.0	1	1.0	1.0	1	1	1	0	0	0.3333333333333333	1	3	3	0.0	0	0.47133037020002877	0.5	0.8705408329589733	0.5	0.43400981241396525	0.5	0.878226845919344	0.5	0	0	0.0	0.0007412366667177465	33
857	0.0013462393606108543	0.0002400888058748975	0.00024005966530658656	0.998582362895442	-1	0	0	1.0	1	0	0	1.0	0	1	0	0	0	0	0.5	1	2	2	0.0	0	0	0	0	0	0	0	0	0	0	0	0	0.00024005966530658656	18
814	0.0007344416367267549	0.000712005904712426	0.0007119431677390411	0.9798636788766434	-1	0	0	0.3333333333333333	1	1.0	2	1.0	0.5	1	1	2	0	0	0.25	1	4	4	0.0	0	1.0	0.5	0.7471678652781287	0.5	0.6207190629629884	0.5	0.828751130204116	0.5	0	0	0.0	0.0007119431677390411	74
4271	0.042528099071433	0.01009192001598293	0.010082635597609748	0.9241196652493004	-1	0	0	0.2857142857142857	2	0.875	7	0.5555555555555556	0.875	9	7	0	0	0	0.2222222222222222	2	9	10	0.0	0	0.39378995650409016	0.6867540470296433	0.6589584753852147	0.6225326149443656	0.9628677789391343	0.7455977702447687	0.910930064049584	0.6871559313717582	0	0	0.0	0.010082635597609748	33
1665	0.0006696093603561909	0.000100897373758693	-1.3255807205148078e-06	0.9954564466602192	-1	0	0	0.5	1	1.0	1	1.0	1.0	2	1	0	0	0	0.3333333333333333	3	1	3	0.0	0	0.28783651390532156	0.7426015634515605	0.4816324677487344	0.7503576308999778	0.9576274929280263	0.5130977179052777	0.9436607387180556	0.6764458582832885	0	0	0.0	-1.3255807205148077e-07	11
4935	0.04059242703274748	0.00954496206602744	0.00953957616987655	0.9246125495859722	-1	0	0	0.2857142857142857	2	0.875	7	0.5555555555555556	0.875	9	7	0	0	0	0.2222222222222222	2	9	10	0.0	0	0.39378995650409016	0.6343656639469089	0.6589584753852147	0.6011068393766109	0.9628677789391343	0.6408042031427489	0.910930064049584	0.6255818750556369	0	0	0.0	0.00953957616987655	29
3488	0.042682835181741256	0.009679851787066273	0.009679845041819256	0.9246508986008762	-1	0	0	0.2857142857142857	2	0.875	7	0.5555555555555556	0.875	9	7	0	0	0	0.2222222222222222	2	9	10	0.0	0	0.39378995650409016	0.6881321411465575	0.6253214997665293	0.5862053475927674	0.9628677789391343	0.649022553901005	0.910930064049584	0.6421747465541536	0	0	0.0	0.009679845041819256	50
344	0.0017547137143485117	0.00014470467346582104	0.00014466268206808546	0.9910849789213607	-1	0	0	0.5	2	0.6666666666666666	2	0.625	0.3333333333333333	2	1	2	0	0	0.5	2	4	5	0.0	0	0.8053407095952286	0.816700279333282	0.550747348684653	0.7730032273834061	0.4968905783037719	0.8552117653737414	0.86878370237067	0.8173543253086943	0	0	0.0	0.00014466268206808546	9
3666	0.040986171972757175	0.009407583994612884	0.009402195884379272	0.9252795398361962	-1	0	0	0.2857142857142857	2	0.875	7	0.5555555555555556	0.875	9	7	0	0	0	0.2222222222222222	2	9	10	0.0	0	0.39378995650409016	0.6343656639469089	0.6589584753852147	0.6011068393766109	0.9628677789391343	0.6408042031427489	0.910930064049584	0.6255818750556369	0	0	0.0	0.009402195884379272	33
4673	0.041398744707738445	0.009138278450326321	0.009096730130704882	0.9247298017087501	-1	0	0	0.2857142857142857	2	0.875	7	0.5555555555555556	0.875	9	7	0	0	0	0.2222222222222222	2	9	10	0.0	0	0.39378995650409016	0.6058910799516931	0.6253214997665293	0.8287740892639177	0.9628677789391343	0.9203927038448906	0.910930064049584	0.8153131325717161	0	0	0.0	0.009096730130704882	6
4373	0.042108767592974335	0.00941078109490255	0.00935505816315035	0.9246278956073911	-1	0	0	0.2857142857142857	2	0.875	7	0.5555555555555556	0.875	9	7	0	0	0	0.2222222222222222	2	9	10	0.0	0	0.39378995650409016	0.6058910799516931	0.6253214997665293	0.8287740892639177	0.9628677789391343	0.9203927038448906	0.910930064049584	0.8153131325717161	0	0	0.0	0.00935505816315035	19
2104	0.002410713332355774	0.0018092550232924399	0.001809241673440564	0.9902536028168593	-1	0	0	0.3333333333333333	1	1.0	2	1.0	1.0	3	2	0	0	0	0.25	1	4	4	0.0	0	0.39378995650409016	0.5	0.6589584753852147	0.5395587044532201	0.9628677789391343	0.5	0.910930064049584	0.5132107765477578	0	0	0.0	0.001809241673440564	41
3599	0.04168653142536647	0.00950895661863654	0.009498925227593515	0.9250972757556264	-1	0	0	0.2857142857142857	2	0.875	7	0.5555555555555556	0.875	9	7	0	0	0	0.2222222222222222	2	9	10	0.0	0	0.39378995650409016	0.6058910799516931	0.6253214997665293	0.8287740892639177	0.9628677789391343	0.9331724568324632	0.910930064049584	0.824601128607903	0	0	0.0	0.009498925227593515	20
4864	0.04256966547666096	0.00941242302714318	0.009391681406348457	0.9250012086813867	-1	0	0	0.2857142857142857	2	0.875	7	0.5555555555555556	0.875	9	7	0	0	0	0.2222222222222222	2	9	10	0.0	0	0.39378995650409016	0.6867540470296433	0.6589584753852147	0.6225326149443656	0.9628677789391343	0.7455977702447687	0.910930064049584	0.6871559313717582	0	0	0.0	0.009391681406348457	15
4477	0.04225022985007133	0.009508317544310297	0.009507063060683427	0.9248859814227434	-1	0	0	0.2857142857142857	2	0.875	7	0.5555555555555556	0.875	9	7	0	0	0	0.2222222222222222	2	9	10	0.0	0	0.39378995650409016	0.6343656639469089	0.6589584753852147	0.6011068393766109	0.9628677789391343	0.6408042031427489	0.910930064049584	0.6255818750556369	0	0	0.0	0.009507063060683427	7
3539	0.014372911494445006	0.005135581917207344	0.005131105772358827	0.9551580397767652	-1	0	0	0.3333333333333333	2	0.8333333333333334	5	0.5714285714285714	0.8333333333333334	7	5	0	0	0	0.2857142857142857	2	7	8	0.0	0	0.39378995650409016	0.6487406087414205	0.6589584753852147	0.6114994202906054	0.9628677789391343	0.6557776733775805	0.910930064049584	0.6388909532199601	0	0	0.0	0.005131105772358827	11
4667	0.04239590606925303	0.009617064304419899	0.009568833136438465	0.9254873514628215	-1	0	0	0.2857142857142857	2	0.875	7	0.5555555555555556	0.875	9	7	0	0	0	0.2222222222222222	2	9	10	0.0	0	0.39378995650409016	0.6058910799516931	0.6253214997665293	0.8287740892639177	0.9628677789391343	0.9203927038448906	0.910930064049584	0.8153131325717161	0	0	0.0	0.009568833136438465	34
3728	0.04251748949093061	0.01043502591630187	0.010374752740496191	0.9255531134887204	-1	0	0	0.2857142857142857	2	0.875	7	0.5555555555555556	0.875	9	7	0	0	0	0.2222222222222222	2	9	10	0.0	0	0.39378995650409016	0.6058910799516931	0.6253214997665293	0.8287740892639177	0.9628677789391343	0.9203927038448906	0.910930064049584	0.8153131325717161	0	0	0.0	0.010374752740496191	111
808	0.0014219720426016987	0.000598906670633127	-8.11225042917711e-05	0.9917289994164495	-1	0	0	0.5	2	0.6666666666666666	2	0.625	0.3333333333333333	3	1	1	0	0	0.5	4	2	5	0.0	0.5	0.8086158611136411	0.8941366670871256	0.4156793658640915	0.935482283869148	0.3725477954279887	0.7813382942696906	0.8767384701644086	0.8836136657306961	0	0	0.0	-8.11225042917711e-06	3
3659	0.04236074458825661	0.009144059793275823	0.009142327629024923	0.925156981039388	-1	0	0	0.2857142857142857	2	0.875	7	0.5555555555555556	0.875	9	7	0	0	0	0.2222222222222222	2	9	10	0.0	0	0.39378995650409016	0.6343656639469089	0.6589584753852147	0.6011068393766109	0.9628677789391343	0.6408042031427489	0.910930064049584	0.6255818750556369	0	0	0.0	0.009142327629024923	13
4816	0.0011094514980476908	0.00026673329280952127	1.2322725739768862e-06	0.9963980915265407	-1	0	0	1.0	1	0	0	1.0	0	1	0	0	0	0	0.5	2	1	2	0.0	0	0	0	0	0	0	0	0	0	0	0	0	1.2322725739768862e-06	1
2795	0.013743725625389143	0.005201191955595336	0.005193017809006977	0.9551488015369632	-1	0	0	0.3333333333333333	2	0.8333333333333334	5	0.5714285714285714	0.8333333333333334	7	5	0	0	0	0.2857142857142857	2	7	8	0.0	0	0.39378995650409016	0.6487406087414205	0.6589584753852147	0.6114994202906054	0.9628677789391343	0.6557776733775805	0.910930064049584	0.6388909532199601	0	0	0.0	0.005193017809006977	34
4916	0.04133761272968533	0.00980385554584854	0.00977041738846073	0.9252862895625878	-1	0	0	0.2857142857142857	2	0.875	7	0.5555555555555556	0.875	9	7	0	0	0	0.2222222222222222	2	9	10	0.0	0	0.39378995650409016	0.6058910799516931	0.6253214997665293	0.8287740892639177	0.9628677789391343	0.9203927038448906	0.910930064049584	0.8153131325717161	0	0	0.0	0.00977041738846073	32
768	0.0006764049986864265	0.0004985463106430959	0.0004983921909064299	0.9958254306055405	-1	0	0	0.6666666666666666	2	0.5	1	0.6666666666666666	0.5	1	1	2	0	0	0.6666666666666666	2	3	4	0.0	0	0.2038376921284572	0.5	0.92496052837114	0.5	0.6153397698554469	0.5	0.9504403898088075	0.5	0	0	0.0	0.0004983921909064299	29
2178	0.002450571476232989	0.0018808699181680126	0.0018808574600797496	0.9901026312543212	-1	0	0	0.3333333333333333	1	1.0	2	1.0	1.0	3	2	0	0	0	0.25	1	4	4	0.0	0	0.39378995650409016	0.5	0.6589584753852147	0.5395587044532201	0.9628677789391343	0.5	0.910930064049584	0.5132107765477578	0	0	0.0	0.0018808574600797496	27
446	3.0779986518923454e-05	7.277159303331802e-08	6.79918668032769e-08	0.9999985669485355	-1	0	0	0.6666666666666666	2	0.5	1	1.0	0.5	2	1	1	0	0	0.25	4	1	4	0.0	0.6666666666666666	0.25126297867398745	0.6219383946693628	0.3622443863606038	0.595322918667167	0.9240193734382895	0.6813116704799252	0.9500584942605783	0.6336408643351514	0	0	0.0	6.79918668032769e-08	10
4320	0.04285532794799284	0.00998837338195274	0.00995211886044837	0.9250411813212035	-1	0	0	0.2857142857142857	2	0.875	7	0.5555555555555556	0.875	9	7	0	0	0	0.2222222222222222	2	9	10	0.0	0	0.39378995650409016	0.6058910799516931	0.6253214997665293	0.8287740892639177	0.9628677789391343	0.9203927038448906	0.910930064049584	0.8153131325717161	0	0	0.0	0.00995211886044837	72
175	6.626296253063973e-09	5.844208304801524e-09	5.7620809794568304e-09	0.999999190773219	-1	0	0	1.0	1	0	0	1.0	0	0	0	1	0	0	0.5	1	2	2	0.0	0	0	0	0	0	0	0	0	0	0	0	0	-0.1	1
1014	0.001940825929788633	0.00025181122858671814	0.00025180083730697153	0.9991796058790277	-1	0	0	0.5	1	1.0	1	1.0	0	1	0	1	0	0	0.3333333333333333	1	3	3	0.0	0	0	0	0	0	0	0	0	0	0	0	0	0.00025180083730697153	19
1598	0.04952636949244758	0.007624010122070867	-0.007216131827241544	0.6265259616818859	-1	0	0	0.2	2	0.9230769230769231	12	0.5769230769230769	0.7692307692307693	11	10	3	2	0	0.15384615384615385	2	13	15	0.2222222222222222	0	0.6729182952215534	0.9419342116893059	0.23641200182908167	0.898092749027829	0.3114912361966409	0.9568558087657567	0.7622571617467153	0.9362685777677493	0.6363636363636364	0.36363636363636365	0.0	-0.0007216131827241545	1
1068	0.0	0.0	0.0	1.0	-1	0	0	0	0	0	0	1.0	0	0	0	0	0	0	1.0	1	1	1	0.0	0	0	0	0	0	0	0	0	0	0	0	0	-0.1	1
3687	0.043602945472548074	0.009803011719232424	0.00973532498857212	0.9246444294000473	-1	0	0	0.2857142857142857	2	0.875	7	0.5555555555555556	0.875	9	7	0	0	0	0.2222222222222222	2	9	10	0.0	0	0.39378995650409016	0.6058910799516931	0.6253214997665293	0.8287740892639177	0.7824147621013557	0.9165321925967235	0.8349789673627743	0.8127112443330418	0	0	0.0	0.00973532498857212	11
2635	0.00394953667308926	0.0039065827167784435	0.003906566134918999	0.9906114726741614	-1	0	0	0.25	1	1.0	3	1.0	1.0	4	3	0	0	0	0.2	1	5	5	0.0	0	0.39378995650409016	0.5	0.6528522702282487	0.5837331538521179	0.9628677789391343	0.5	0.9111964600242694	0.5281466648505693	0	0	0.0	0.003906566134918999	37
2349	0.003760451307276539	0.0028779637588141217	0.002877952485695914	0.9862435294204484	-1	0	0	0.25	1	1.0	3	1.0	1.0	4	3	0	0	0	0.2	1	5	5	0.0	0	0.39378995650409016	0.5	0.642139987575872	0.569277275960729	0.9628677789391343	0.5	0.9113997595529953	0.5232251968133833	0	0	0.0	0.002877952485695914	14
2159	0.0037358445560567656	0.00292824893036539	0.0029282366599784047	0.986282002785681	-1	0	0	0.25	1	1.0	3	1.0	1.0	4	3	0	0	0	0.2	1	5	5	0.0	0	0.39378995650409016	0.5	0.642139987575872	0.569277275960729	0.9628677789391343	0.5	0.9113997595529953	0.5232251968133833	0	0	0.0	0.0029282366599784047	64
1370	0.0006440682675808152	0.0006229218264855492	0.0006229215537047707	0.9928473272533621	-1	0	0	0.5	1	1.0	1	1.0	1.0	2	1	0	0	0	0.3333333333333333	1	3	3	0.0	0	0.39378995650409016	0.5	0.6253214997665293	0.5833084246817276	0.9628677789391343	0.5	0.9122932580878436	0.5280014838172571	0	0	0.0	0.0006229215537047707	31
858	0.04134963941470735	0.00449222180785563	0.0027209723924479135	0.9059879856830482	-1	0	0	0.2	2	0.9230769230769231	12	0.5357142857142857	0.8461538461538461	12	11	2	3	0	0.14285714285714285	2	14	15	0.42857142857142855	0	0.251009665755735	0.9170105372772197	0.5806176665274012	0.9222326621854238	0.5824756214185672	0.9519919180871378	0.8294987458758298	0.9321939521200353	0.25	0.08333333333333333	0.0	0.0027209723924479135	134
4854	0.04225300022701299	0.009644108435188828	0.009633130960592914	0.9246070734693023	-1	0	0	0.2857142857142857	2	0.875	7	0.5555555555555556	0.875	9	7	0	0	0	0.2222222222222222	2	9	10	0.0	0	0.39378995650409016	0.6343656639469089	0.6589584753852147	0.6011068393766109	0.9628677789391343	0.6408042031427489	0.910930064049584	0.6255818750556369	0	0	0.0	0.009633130960592914	14
4073	0.04318053179877596	0.009371175170353876	0.009329281668851257	0.9250883188081923	-1	0	0	0.2857142857142857	2	0.875	7	0.5555555555555556	0.875	9	7	0	0	0	0.2222222222222222	2	9	10	0.0	0	0.39378995650409016	0.6058910799516931	0.6253214997665293	0.8287740892639177	0.9628677789391343	0.9203927038448906	0.910930064049584	0.8153131325717161	0	0	0.0	0.009329281668851257	19
1972	None	None	None	None	None	0.25	1	0.5	5	0.5384615384615384	7	0.375	0.46153846153846156	9	6	5	2	0	0.625	8	5	15	0.18181818181818182	0.36363636363636365	0.6490212355603632	0.9000758364304453	0.2726621618861953	0.9146756908557151	0.5777941149753757	0.949527448140746	0.8508126625949647	0.9242518663404594	0.6111111111111112	0.3333333333333333	0.0	None	0
3583	0.04046543236224485	0.010740935444399687	0.010740487486478885	0.9245252137671871	-1	0	0	0.16666666666666666	1	1.0	7	1.0	1.0	8	7	0	0	0	0.1111111111111111	1	9	9	0.0	0	0.39378995650409016	0.5	0.642139987575872	0.5582600277870464	0.9628677789391343	0.5	0.9113997595529953	0.5194987266285439	0	0	0.0	0.010740487486478885	2
1323	0.0006354627633712327	0.0006238187140232463	0.000623817426677936	0.9922942603271795	-1	0	0	0.5	1	1.0	1	1.0	1.0	2	1	0	0	0	0.3333333333333333	1	3	3	0.0	0	0.39378995650409016	0.5	0.6253214997665293	0.5833084246817276	0.9628677789391343	0.5	0.9122932580878436	0.5280014838172571	0	0	0.0	0.000623817426677936	37
3962	0.041410884587847134	0.00936991547255954	0.00936266414527629	0.9248568479272319	-1	0	0	0.2857142857142857	2	0.875	7	0.5555555555555556	0.875	9	7	0	0	0	0.2222222222222222	2	9	10	0.0	0	0.39378995650409016	0.6343656639469089	0.6589584753852147	0.6011068393766109	0.9628677789391343	0.6408042031427489	0.910930064049584	0.6255818750556369	0	0	0.0	0.00936266414527629	22
3472	0.04165436081699366	0.009421935315015853	0.009390409499510094	0.9253594780026136	-1	0	0	0.2857142857142857	2	0.875	7	0.5555555555555556	0.875	9	7	0	0	0	0.2222222222222222	2	9	10	0.0	0	0.39378995650409016	0.6058910799516931	0.6253214997665293	0.8287740892639177	0.9628677789391343	0.9203927038448906	0.910930064049584	0.8153131325717161	0	0	0.0	0.009390409499510094	20
1387	0.014649722624879812	0.0010598704123492885	0.0009590513503474729	0.966788150671494	-1	0	0	0.3333333333333333	2	0.8333333333333334	5	1.0	0.6666666666666666	6	4	1	0	0	0.125	8	1	8	0.0	0.2857142857142857	0.6184661269076103	0.9165647885490878	0.5421549766776259	0.9327391281465981	0.41518143146386405	0.9551714903121975	0.9011400134557439	0.9367340378048724	0	0	0.0	0.0009590513503474729	6
1997	0.0013004134925936894	0.00023632197427857254	7.491390440204003e-06	0.9838782975089796	-1	0	0	0.3333333333333333	1	1.0	2	1.0	1.0	2	2	1	2	0	0.25	4	1	4	0.3333333333333333	0	0.4850248378546803	0.5344196260797835	0.7866822864697269	0.7659796041550471	0.4678516859624519	0.7672868994985036	0.8221305988479194	0.6982333727889773	0.75	0	0.0	7.491390440204003e-06	4
4800	0.04265164435592965	0.00893860707470143	0.008906860230758623	0.9246909369577477	-1	0	0	0.2857142857142857	2	0.875	7	0.5555555555555556	0.875	9	7	0	0	0	0.2222222222222222	2	9	10	0.0	0	0.39378995650409016	0.6058910799516931	0.6253214997665293	0.8287740892639177	0.9628677789391343	0.9203927038448906	0.910930064049584	0.8153131325717161	0	0	0.0	0.008906860230758623	5
198	9.214273904418011e-07	2.267471874127799e-09	1.2280706912499798e-09	0.9999989974472898	-1	0	0	1.0	1	0	0	1.0	0	1	0	0	0	0	0.5	2	1	2	0.0	0	0	0	0	0	0	0	0	0	0	0	0	1.2280706912499798e-09	16
2319	0.0037013718547105824	0.002890400010603147	0.0028903816311912247	0.9862391401868543	-1	0	0	0.25	1	1.0	3	1.0	1.0	4	3	0	0	0	0.2	1	5	5	0.0	0	0.39378995650409016	0.5	0.642139987575872	0.569277275960729	0.9628677789391343	0.5	0.9113997595529953	0.5232251968133833	0	0	0.0	0.0028903816311912247	21
1331	0.0006527029986072427	0.0006304502008398089	0.0006304502008384617	0.9931516065383131	-1	0	0	0.5	1	1.0	1	1.0	1.0	2	1	0	0	0	0.3333333333333333	1	3	3	0.0	0	0.39378995650409016	0.5	0.6253214997665293	0.5833084246817276	0.9628677789391343	0.5	0.9122932580878436	0.5280014838172571	0	0	0.0	0.0006304502008384617	61
3954	0.041716543303173946	0.009741691696724127	0.00971629625673509	0.9243742636352948	-1	0	0	0.2857142857142857	2	0.875	7	0.5555555555555556	0.875	9	7	0	0	0	0.2222222222222222	2	9	10	0.0	0	0.39378995650409016	0.6058910799516931	0.6253214997665293	0.8287740892639177	0.9628677789391343	0.9203927038448906	0.910930064049584	0.8153131325717161	0	0	0.0	0.00971629625673509	42
449	0.0006391927175925699	0.0004723690548498211	0.0004722913401509796	0.9860201049841061	-1	0	0	0.6666666666666666	2	0.5	1	0.6666666666666666	0.5	1	1	2	0	0	0.6666666666666666	2	3	4	0.0	0	1.0	0.5	0.7471678652781287	0.5	0.6207190629629884	0.5	0.828751130204116	0.5	0	0	0.0	0.0004722913401509796	22
2492	0.003968569875014016	0.003909658129865095	0.003909646666588198	0.9907218377442693	-1	0	0	0.25	1	1.0	3	1.0	1.0	4	3	0	0	0	0.2	1	5	5	0.0	0	0.39378995650409016	0.5	0.6528522702282487	0.5837331538521179	0.9628677789391343	0.5	0.9111964600242694	0.5281466648505693	0	0	0.0	0.003909646666588198	96
819	0.0006372181243449193	0.0006252536836436293	0.0006252529432527881	0.9926977090265473	-1	0	0	0.5	1	1.0	1	1.0	1.0	2	1	0	0	0	0.3333333333333333	1	3	3	0.0	0	0.39378995650409016	0.5	0.6253214997665293	0.5833084246817276	0.9628677789391343	0.5	0.9122932580878436	0.5280014838172571	0	0	0.0	0.0006252529432527881	40
26	0.019794179581562307	0.0032926963325505465	-0.0018882041638174113	0.9842264449598529	-1	0	0	0.4	4	0.6923076923076923	9	0.35714285714285715	0.5384615384615384	9	7	5	5	0	0.8571428571428571	7	6	15	0.4166666666666667	0.18181818181818182	0.4793826851162046	0.9189535115939854	0.9441434905180797	0.9553874464646912	0.5527394396456826	0.766642178882683	0.8849435139204277	0.9026703559755802	0.2222222222222222	0.3333333333333333	0.0	-0.00018882041638174112	9
24	6.78974639370048e-09	6.902113527533537e-09	4.880531279942289e-09	0.9999996799601824	-1	0	0	0	0	0	0	1.0	0	0	0	0	2	0	1.0	1	1	1	0.5	0	0	0	0	0	0	0	0	0	0	0	0	-0.1	1
2539	0.03928680629914624	0.008789105408277658	0.005394410529925735	0.970596372985402	-1	0.25	1	0.4	4	0.7692307692307693	10	0.3125	0.7692307692307693	11	10	3	1	0	0.3333333333333333	12	4	15	0.1111111111111111	0.6666666666666666	0.3986405836481916	0.8419628561216914	0.5722375555571773	0.9024955714555396	0.7172786529455083	0.9333274874800163	0.8976416137405195	0.8983519040028939	1.0	0.09090909090909091	0.0	0.005394410529925735	6
1575	0.0006602496276036669	0.0001003879627145578	-8.390336325249376e-07	0.9955066822590667	-1	0	0	0.5	1	1.0	1	1.0	1.0	2	1	0	1	0	0.3333333333333333	3	1	3	0.3333333333333333	0	0.22737608258436265	0.5588104759888514	0.6977748623251332	0.5736290101781664	0.45056666061747774	0.7967176859178047	0.87974692762324	0.6531628620660043	1.0	0	0.0	-8.390336325249376e-08	7
3041	0.014097689341351544	0.0050388058774031895	0.005033098256620062	0.9551120614226206	-1	0	0	0.3333333333333333	2	0.8333333333333334	5	0.5714285714285714	0.8333333333333334	7	5	0	0	0	0.2857142857142857	2	7	8	0.0	0	0.39378995650409016	0.6487406087414205	0.6589584753852147	0.6114994202906054	0.9628677789391343	0.6557776733775805	0.910930064049584	0.6388909532199601	0	0	0.0	0.005033098256620062	9
3978	0.04195572372144732	0.009301325824689967	0.009259702154636673	0.9255757725786373	-1	0	0	0.2857142857142857	2	0.875	7	0.5555555555555556	0.875	9	7	0	0	0	0.2222222222222222	2	9	10	0.0	0	0.39378995650409016	0.6058910799516931	0.6253214997665293	0.8287740892639177	0.9628677789391343	0.9203927038448906	0.910930064049584	0.8153131325717161	0	0	0.0	0.009259702154636673	12
531	0.001491403677917161	0.0005221793795638993	0.0005210939789820835	0.9931175795252807	-1	0	0	0.6666666666666666	2	0.5	1	0.6666666666666666	0.5	3	1	0	0	0	0.6666666666666666	2	3	4	0.0	0	0.39378995650409016	0.9388177885094352	0.5916845241478439	0.7944489015345069	0.9628677789391343	0.5117388083981628	0.9136375667576331	0.7984381031850772	0	0	0.0	0.0005210939789820835	21
3319	0.04267472546655711	0.00978797748320416	0.009769564843337434	0.9242123154864772	-1	0	0	0.2857142857142857	2	0.875	7	0.5555555555555556	0.875	9	7	0	0	0	0.2222222222222222	2	9	10	0.0	0	0.39378995650409016	0.6343656639469089	0.6589584753852147	0.6011068393766109	0.9628677789391343	0.6408042031427489	0.910930064049584	0.6255818750556369	0	0	0.0	0.009769564843337434	30
2269	0.04305221511071137	0.0055463001037879415	-0.0014078461169965899	0.6430049090275956	-1	0	0	0.2	2	0.9230769230769231	12	0.5357142857142857	0.8461538461538461	12	11	2	3	0	0.14285714285714285	2	14	15	0.42857142857142855	0	0.251009665755735	0.9074428598112227	0.5318798765384172	0.9222883111157119	0.5777941149753757	0.9394050954101684	0.8282181578588066	0.9240878832669186	0.16666666666666666	0.08333333333333333	0.0	-0.000140784611699659	3
2512	0.005799890571772308	0.0027106991380969492	0.0027029293314222696	0.9821040821914095	-1	0	0	0.5	2	0.75	3	0.6	0.75	5	3	0	0	0	0.4	2	5	6	0.0	0	0.39378995650409016	0.6684755058803379	0.6589584753852147	0.627241677468367	0.9628677789391343	0.6762877861864697	0.910930064049584	0.6576459248679264	0	0	0.0	0.0027029293314222696	11
203	3.000566134040344e-05	1.4770668600957673e-07	1.379600253214992e-07	0.9999955103040662	-1	0	0	0.5	2	0.6666666666666666	2	0.625	0.3333333333333333	2	1	2	0	0	0.5	4	2	5	0.0	0	0.7088375263869849	0.9256409398249837	0.780311200160981	0.8428625134145791	0.693863151662087	0.6267235753877043	0.7904691889630158	0.8282321995691444	0	0	0.0	1.379600253214992e-07	10
1746	0.0006291628781107476	0.0006190334521641431	0.0006190322855968645	0.9924707787053489	-1	0	0	0.5	1	1.0	1	1.0	1.0	2	1	0	0	0	0.3333333333333333	1	3	3	0.0	0	0.39378995650409016	0.5	0.6253214997665293	0.5833084246817276	0.9628677789391343	0.5	0.9122932580878436	0.5280014838172571	0	0	0.0	0.0006190322855968645	26
2999	0.014104954935489935	0.0049898179021279545	0.004986289500385272	0.9551170504680548	-1	0	0	0.3333333333333333	2	0.8333333333333334	5	0.5714285714285714	0.8333333333333334	7	5	0	0	0	0.2857142857142857	2	7	8	0.0	0	0.39378995650409016	0.6487406087414205	0.6589584753852147	0.6114994202906054	0.9628677789391343	0.6557776733775805	0.910930064049584	0.6388909532199601	0	0	0.0	0.004986289500385272	33
3386	0.014165990622307719	0.0052763343305899995	0.00526909300019845	0.9556714831603553	-1	0	0	0.3333333333333333	2	0.8333333333333334	5	0.5714285714285714	0.8333333333333334	7	5	0	0	0	0.2857142857142857	2	7	8	0.0	0	0.39378995650409016	0.6487406087414205	0.6589584753852147	0.6114994202906054	0.9628677789391343	0.6557776733775805	0.910930064049584	0.6388909532199601	0	0	0.0	0.00526909300019845	41
3815	0.04028743472607559	0.010430653245290111	0.010430500720522446	0.9242300987406266	-1	0	0	0.16666666666666666	1	1.0	7	1.0	1.0	8	7	0	0	0	0.1111111111111111	1	9	9	0.0	0	0.39378995650409016	0.5	0.642139987575872	0.5582600277870464	0.9628677789391343	0.5	0.9113997595529953	0.5194987266285439	0	0	0.0	0.010430500720522446	1
4638	0.04210580402151617	0.009959140494245695	0.009906207532956176	0.9254629953568307	-1	0	0	0.2857142857142857	2	0.875	7	0.5555555555555556	0.875	9	7	0	0	0	0.2222222222222222	2	9	10	0.0	0	0.39378995650409016	0.6058910799516931	0.6253214997665293	0.8287740892639177	0.9628677789391343	0.9203927038448906	0.910930064049584	0.8153131325717161	0	0	0.0	0.009906207532956176	24
2203	0.0039206621732016285	0.002861354561399238	0.002861340524752919	0.9863248265075437	-1	0	0	0.25	1	1.0	3	1.0	1.0	4	3	0	0	0	0.2	1	5	5	0.0	0	0.39378995650409016	0.5	0.642139987575872	0.569277275960729	0.9628677789391343	0.5	0.9113997595529953	0.5232251968133833	0	0	0.0	0.002861340524752919	22
1321	0.0006426372918090356	0.0006123160261162238	0.0006123160149653916	0.9931719220344484	-1	0	0	0.5	1	1.0	1	1.0	1.0	2	1	0	0	0	0.3333333333333333	1	3	3	0.0	0	0.39378995650409016	0.5	0.6253214997665293	0.5833084246817276	0.9628677789391343	0.5	0.9122932580878436	0.5280014838172571	0	0	0.0	0.0006123160149653916	15
141	0.001231516468218838	0.00015584316845992872	-0.00012870565014990023	0.9965415223859906	-1	0.5	2	0.8	8	0.23076923076923078	3	0.6	0.15384615384615385	4	2	10	1	0	1.0	5	5	15	0.045454545454545456	0.6	0.11907497955301465	0.5475433788214108	0.6998959126298943	0.9629684949322866	0.20181184665961416	0.6495144640813828	0.9297239130595212	0.7949951494329403	1.0	0.5	0.0	-1.2870565014990023e-05	25
3608	0.04259482049811965	0.008883108300902404	0.008846345610451467	0.9251528568151797	-1	0	0	0.2857142857142857	2	0.875	7	0.5555555555555556	0.875	9	7	0	0	0	0.2222222222222222	2	9	10	0.0	0	0.39378995650409016	0.6058910799516931	0.6253214997665293	0.8287740892639177	0.9628677789391343	0.9203927038448906	0.910930064049584	0.8153131325717161	0	0	0.0	0.008846345610451467	11
3448	0.04241586162373994	0.00973697568408863	0.009698161871185622	0.9245026678159777	-1	0	0	0.2857142857142857	2	0.875	7	0.5555555555555556	0.875	9	7	0	0	0	0.2222222222222222	2	9	10	0.0	0	0.39378995650409016	0.6058910799516931	0.6253214997665293	0.8287740892639177	0.9628677789391343	0.9203927038448906	0.910930064049584	0.8153131325717161	0	0	0.0	0.009698161871185622	106
3340	0.014034152899870976	0.005182751767738794	0.005173445853937097	0.9551307983868761	-1	0	0	0.3333333333333333	2	0.8333333333333334	5	0.5714285714285714	0.8333333333333334	7	5	0	0	0	0.2857142857142857	2	7	8	0.0	0	0.39378995650409016	0.6487406087414205	0.6589584753852147	0.6114994202906054	0.9628677789391343	0.6557776733775805	0.910930064049584	0.6388909532199601	0	0	0.0	0.005173445853937097	3
1205	0.0006531279553888081	0.0006240927423548892	0.000624092700955218	0.9930539263084946	-1	0	0	0.5	1	1.0	1	1.0	1.0	2	1	0	0	0	0.3333333333333333	1	3	3	0.0	0	0.39378995650409016	0.5	0.6253214997665293	0.5833084246817276	0.9628677789391343	0.5	0.9122932580878436	0.5280014838172571	0	0	0.0	0.000624092700955218	43
3330	0.014006864100199213	0.005036024377558686	0.005030150907495424	0.9551446320214007	-1	0	0	0.3333333333333333	2	0.8333333333333334	5	0.5714285714285714	0.8333333333333334	7	5	0	0	0	0.2857142857142857	2	7	8	0.0	0	0.39378995650409016	0.6487406087414205	0.6589584753852147	0.6114994202906054	0.9628677789391343	0.6557776733775805	0.910930064049584	0.6388909532199601	0	0	0.0	0.005030150907495424	5
1868	0.01135396734338431	0.000132381067965063	-0.00010927017892468319	0.9851648587010156	-1	0	0	0.4	2	0.8	4	0.4666666666666667	0.6	4	3	2	0	0	0.6	3	5	7	0.0	0	0.31074601116783185	0.8585684270551237	0.800254602573849	0.9601717602837161	0.6320860703468403	0.8288117623631254	0.9379444432762497	0.8991430124273524	0	0	0.0	-1.0927017892468318e-05	3
3582	0.0419891677864886	0.009095898336348206	0.00905318080364719	0.9249999006383622	-1	0	0	0.2857142857142857	2	0.875	7	0.5555555555555556	0.875	9	7	0	0	0	0.2222222222222222	2	9	10	0.0	0	0.39378995650409016	0.6058910799516931	0.6253214997665293	0.8287740892639177	0.9628677789391343	0.9203927038448906	0.910930064049584	0.8153131325717161	0	0	0.0	0.00905318080364719	9
1028	0.0007971114412628945	0.0007603025587406812	0.0007602356724134095	0.9896195587067731	-1	0	0	0.6666666666666666	2	0.5	1	0.6666666666666666	0.5	1	1	2	0	0	0.6666666666666666	2	3	4	0.0	0	0.47133037020002877	0.5	0.8705408329589733	0.5	0.6153397698554469	0.5	0.8389866985299607	0.5	0	0	0.0	0.0007602356724134095	40
447	0.0009245259674881404	0.00025541339639381975	0.0002554093324152728	0.9973416185010501	-1	0	0	1.0	1	0	0	1.0	0	1	0	0	0	0	0.5	1	2	2	0.0	0	0	0	0	0	0	0	0	0	0	0	0	0.0002554093324152728	90
3658	0.041561032637990554	0.009555277008163113	0.009548467876429424	0.9251126605050185	-1	0	0	0.2857142857142857	2	0.875	7	0.5555555555555556	0.875	9	7	0	0	0	0.2222222222222222	2	9	10	0.0	0	0.39378995650409016	0.6343656639469089	0.6589584753852147	0.6011068393766109	0.9628677789391343	0.6408042031427489	0.910930064049584	0.6255818750556369	0	0	0.0	0.009548467876429424	32
4735	0.04118032605287698	0.009072929045060765	0.009044786070235409	0.9251512505572236	-1	0	0	0.2857142857142857	2	0.875	7	0.5555555555555556	0.875	9	7	0	0	0	0.2222222222222222	2	9	10	0.0	0	0.39378995650409016	0.6058910799516931	0.6253214997665293	0.8287740892639177	0.9628677789391343	0.9203927038448906	0.910930064049584	0.8153131325717161	0	0	0.0	0.009044786070235409	13
138	0.008057512943600572	0.00019391342991935314	-4.257868153431788e-05	0.9614663521679362	-1	0	0	0.16666666666666666	1	1.0	6	1.0	0.5	4	3	3	0	0	0.125	8	1	8	0.0	0	0.27567070502266755	0.9060640811155334	0.5772625228633995	0.9068858179776897	0.693035018964539	0.6873585499115842	0.8950978826057038	0.85530484104529	0	0	0.0	-4.257868153431788e-06	6
2243	0.0037154183537018333	0.0029039338094880253	0.0029039159624491577	0.9862059088423414	-1	0	0	0.25	1	1.0	3	1.0	1.0	4	3	0	0	0	0.2	1	5	5	0.0	0	0.39378995650409016	0.5	0.642139987575872	0.569277275960729	0.9628677789391343	0.5	0.9113997595529953	0.5232251968133833	0	0	0.0	0.0029039159624491577	23
4476	0.042506257375568075	0.009728536939166938	0.009665768518169669	0.9245694242724272	-1	0	0	0.2857142857142857	2	0.875	7	0.5555555555555556	0.875	9	7	0	0	0	0.2222222222222222	2	9	10	0.0	0	0.39378995650409016	0.6058910799516931	0.6253214997665293	0.8287740892639177	0.9628677789391343	0.9203927038448906	0.910930064049584	0.8153131325717161	0	0	0.0	0.009665768518169669	28
626	0.0009401584264339863	0.0002425186007488429	0.00024251455810074974	0.9970290789049299	-1	0	0	1.0	1	0	0	1.0	0	1	0	0	0	0	0.5	1	2	2	0.0	0	0	0	0	0	0	0	0	0	0	0	0	0.00024251455810074974	47
4802	0.04233467399246508	0.01091066927919887	0.01089467091647166	0.9245809040796318	-1	0	0	0.2857142857142857	2	0.875	7	0.5555555555555556	0.875	9	7	0	0	0	0.2222222222222222	2	9	10	0.0	0	0.39378995650409016	0.6058910799516931	0.6253214997665293	0.8287740892639177	0.9628677789391343	0.9203927038448906	0.910930064049584	0.8153131325717161	0	0	0.0	0.01089467091647166	5
3249	0.014160218955203427	0.0048949819457797415	0.0048890953508607775	0.9559742346710443	-1	0	0	0.3333333333333333	2	0.8333333333333334	5	0.5714285714285714	0.8333333333333334	7	5	0	0	0	0.2857142857142857	2	7	8	0.0	0	0.39378995650409016	0.6487406087414205	0.6589584753852147	0.6114994202906054	0.9628677789391343	0.6557776733775805	0.910930064049584	0.6388909532199601	0	0	0.0	0.0048890953508607775	11
3859	0.04695284057962153	0.0034145793140532123	-0.0034137590162477156	0.9060730098888621	-1	0	0	0.2	2	0.9166666666666666	11	0.5384615384615384	0.6666666666666666	9	8	4	0	0	0.15384615384615385	2	13	14	0.0	0	0.2569415926329075	0.7000848598233476	0.6253214997665293	0.9247876144560048	0.6153397698554469	0.9248387050464505	0.9136375667576331	0.8760608001120155	0	0	0.0	-0.0003413759016247716	0
414	0.00875199726896881	0.00032747657485688203	-7.187072823523783e-05	0.9757016579161187	-1	0	0	0.25	1	1.0	4	1.0	1.0	5	4	0	0	0	0.16666666666666666	6	1	6	0.0	0	0.4892880557800504	0.9223673554038194	0.5916845241478439	0.9460602698479345	0.8612358240971261	0.9704876287455734	0.8413924306411417	0.9499852206950352	0	0	0.0	-7.1870728235237835e-06	4
277	0.0068434240959943686	0.0005297911096214651	-0.0004703294720628532	0.9904937250624688	-1	0	0	0.25	1	1.0	3	0.625	0.6666666666666666	3	2	1	0	0	0.5	4	2	5	0.0	0	0.6242434747721106	0.7873195470067601	0.3195224272770649	0.7770928265000817	0.3458211532138935	0.5375469995926944	0.8223156172339902	0.7115053396211322	0	0	0.0	-4.7032947206285317e-05	4
2797	0.014401477619848205	0.005350595105373457	0.0053475505736263204	0.9550508928187134	-1	0	0	0.3333333333333333	2	0.8333333333333334	5	0.5714285714285714	0.8333333333333334	7	5	0	0	0	0.2857142857142857	2	7	8	0.0	0	0.39378995650409016	0.6487406087414205	0.6589584753852147	0.6114994202906054	0.9628677789391343	0.6557776733775805	0.910930064049584	0.6388909532199601	0	0	0.0	0.0053475505736263204	103
2590	0.016765358255166878	0.0012197782329050862	0.0012188878618246037	0.9354149775479781	-1	0	0	0.2	1	1.0	5	1.0	1.0	6	5	0	0	0	0.14285714285714285	1	7	7	0.0	0	0.5167760283953184	0.7737941958918465	0.729174340398265	0.7396142117355217	0.7761126771552097	0.8661746554338414	0.8544206254616877	0.7990646604049793	0	0	0.0	0.0012188878618246037	2
4505	0.04177472803995235	0.009086617857131994	0.009050340489250262	0.9259228531421932	-1	0	0	0.2857142857142857	2	0.875	7	0.5555555555555556	0.875	9	7	0	0	0	0.2222222222222222	2	9	10	0.0	0	0.39378995650409016	0.6058910799516931	0.6253214997665293	0.8287740892639177	0.9628677789391343	0.9203927038448906	0.910930064049584	0.8153131325717161	0	0	0.0	0.009050340489250262	16
1480	0.0425725763115516	0.0012281001460390942	-0.0011378599352174518	0.8944643567591298	-1	0	0	0.3333333333333333	3	0.7272727272727273	8	0.3611111111111111	0.6363636363636364	9	7	3	0	0	0.4444444444444444	4	9	13	0.0	0.2222222222222222	0.40460887386310684	0.9136966677331714	0.7393428914320687	0.9182907099133861	0.7394973495589745	0.8027399126520763	0.9364234855350252	0.8870371778117598	0	0	0.0	-0.00011378599352174519	3
4493	0.04223139360942762	0.009343542636106	0.009343465720902194	0.9244730806521838	-1	0	0	0.2857142857142857	2	0.875	7	0.5555555555555556	0.875	9	7	0	0	0	0.2222222222222222	2	9	10	0.0	0	0.39378995650409016	0.6881321411465575	0.6253214997665293	0.5862053475927674	0.9628677789391343	0.649022553901005	0.910930064049584	0.6421747465541536	0	0	0.0	0.009343465720902194	23
3155	0.01405981968889565	0.005225859019025017	0.00521872207324564	0.9551175963969347	-1	0	0	0.3333333333333333	2	0.8333333333333334	5	0.5714285714285714	0.8333333333333334	7	5	0	0	0	0.2857142857142857	2	7	8	0.0	0	0.39378995650409016	0.6487406087414205	0.6589584753852147	0.6114994202906054	0.9628677789391343	0.6557776733775805	0.910930064049584	0.6388909532199601	0	0	0.0	0.00521872207324564	18
2694	0.004004045591674326	0.0039094876610449554	0.003909468577162203	0.9905960374938145	-1	0	0	0.25	1	1.0	3	1.0	1.0	4	3	0	0	0	0.2	1	5	5	0.0	0	0.39378995650409016	0.5	0.6528522702282487	0.5837331538521179	0.9628677789391343	0.5	0.9111964600242694	0.5281466648505693	0	0	0.0	0.003909468577162203	7
4449	0.06940992091118432	0.013623795192096617	0.013611388965413711	0.9082084627573831	-1	0	0	0.25	2	0.8888888888888888	8	0.55	0.8888888888888888	10	8	0	0	0	0.2	2	10	11	0.0	0	0.39378995650409016	0.7312492361863238	0.641019349553901	0.8194188874707379	0.9628677789391343	0.9121402516759781	0.910930064049584	0.8344932158484314	0	0	0.0	0.013611388965413711	5
2851	0.014368067304131786	0.005074256816940101	0.005070806953424266	0.9551909982957297	-1	0	0	0.3333333333333333	2	0.8333333333333334	5	0.5714285714285714	0.8333333333333334	7	5	0	0	0	0.2857142857142857	2	7	8	0.0	0	0.39378995650409016	0.6487406087414205	0.6589584753852147	0.6114994202906054	0.9628677789391343	0.6557776733775805	0.910930064049584	0.6388909532199601	0	0	0.0	0.005070806953424266	16
1669	0.0036771031040856938	0.002888101781706486	0.0028880831060032956	0.9862481092225472	-1	0	0	0.25	1	1.0	3	1.0	1.0	4	3	0	0	0	0.2	1	5	5	0.0	0	0.39378995650409016	0.5	0.642139987575872	0.569277275960729	0.9628677789391343	0.5	0.9113997595529953	0.5232251968133833	0	0	0.0	0.0028880831060032956	127
4699	0.04206809701507591	0.002069213697178663	0.0011834033343248488	0.9038896659112764	-1	0	0	0.2857142857142857	2	0.875	7	0.5555555555555556	0.875	9	7	0	0	0	0.2222222222222222	2	9	10	0.0	0	0.39378995650409016	0.6343656639469089	0.5916845241478439	0.595140319215184	0.9628677789391343	0.6408042031427489	0.9136375667576331	0.6236418261825193	0	0	0.0	0.0011834033343248488	3
1998	0.0008202036651713843	0.0007259759066136451	0.0007258944004798356	0.9893445768736465	-1	0	0	0.5	1	1.0	1	1.0	1.0	1	1	1	0	0	0.3333333333333333	1	3	3	0.0	0	0.4843758265441284	0.5	0.8705408329589733	0.5	0.43400981241396525	0.5	0.8754449268125435	0.5	0	0	0.0	0.0007258944004798356	23
781	0.0013127284804890884	0.00022056002449584572	1.2955970454786e-06	0.9991338864822035	-1	0	0	0.6666666666666666	2	0.5	1	1.0	0	2	0	1	0	0	0.25	4	1	4	0.0	0.6666666666666666	0	0	0	0	0	0	0	0	0	0	0	1.2955970454786e-06	5
1245	0.0006261063933019378	0.0006159134786255672	0.0006159126150115022	0.9925309003345307	-1	0	0	0.5	1	1.0	1	1.0	1.0	2	1	0	0	0	0.3333333333333333	1	3	3	0.0	0	0.39378995650409016	0.5	0.6253214997665293	0.5833084246817276	0.9628677789391343	0.5	0.9122932580878436	0.5280014838172571	0	0	0.0	0.0006159126150115022	20
767	6.73552913623257e-09	6.368947701293271e-09	5.748400366182085e-10	0.9999992223733019	-1	0	0	1.0	1	0	0	1.0	0	0	0	1	0	0	0.5	2	1	2	0.0	0	0	0	0	0	0	0	0	0	0	0	0	-0.1	0
798	0.0006327438203988616	0.0006340353732565129	0.000634035096205674	0.9928858108102134	-1	0	0	0.5	1	1.0	1	1.0	1.0	2	1	0	0	0	0.3333333333333333	1	3	3	0.0	0	0.39378995650409016	0.5	0.6253214997665293	0.5833084246817276	0.9628677789391343	0.5	0.9122932580878436	0.5280014838172571	0	0	0.0	0.000634035096205674	50
448	0.0005284406180372837	0.0001861853816513138	0.00018618436043079298	0.9955432855284038	-1	0	0	0.5	1	1.0	1	1.0	1.0	2	1	0	0	0	0.3333333333333333	1	3	3	0.0	0	0.5186807099572184	0.7771106928845054	0.7198816581410143	0.78278515524396	0.7917934209510614	0.8469327050884898	0.84429437137816	0.8043762799910639	0	0	0.0	0.00018618436043079298	14
1353	0.0006511097916107187	0.0006061083854356733	0.0006061071724826464	0.9925028112610297	-1	0	0	0.5	1	1.0	1	1.0	1.0	2	1	0	0	0	0.3333333333333333	1	3	3	0.0	0	0.39378995650409016	0.5	0.6253214997665293	0.5833084246817276	0.9628677789391343	0.5	0.9122932580878436	0.5280014838172571	0	0	0.0	0.0006061071724826464	22
1492	0.010588665601926157	0.0009775600910662957	-0.0005458717914677438	0.9709936149908537	-1	0	0	0.2	1	1.0	5	1.0	0.8	5	4	1	0	0	0.14285714285714285	7	1	7	0.0	0	0.39378995650409016	0.7713004539055048	0.5916845241478439	0.8876020735211877	0.9628677789391343	0.9743268325729011	0.9118672178323651	0.9093850270777166	0	0	0.0	-5.4587179146774385e-05	4
274	0.003837189826267825	0.00025539053940508004	2.6008443726458116e-05	0.9948624864023683	-1	0	0	0.75	3	0.5	2	0.5	0.25	3	1	2	4	0	0.75	4	3	6	0.6666666666666666	0.5	0.4632698765028806	0.7035695511006838	0.7323236217718033	0.8818775146158868	0.4913112891074973	0.8385721212967984	0.8115468871912267	0.8186818669288362	0.5	0.3333333333333333	0.0	2.6008443726458116e-05	11
3663	3.562254987697482e-05	1.000293501660021e-05	1.4167446425948314e-08	0.998146404682167	-1	0	0	1.0	1	0	0	1.0	0	1	0	0	0	0	0.5	2	1	2	0.0	0	0	0	0	0	0	0	0	0	0	0	0	1.4167446425948314e-08	0
1089	0.04852084495552626	0.0044375355270280595	0.004062955191806327	0.8466697042104803	-1	0	0	0.2	2	0.9230769230769231	12	0.5357142857142857	0.8461538461538461	12	11	2	3	0	0.14285714285714285	2	14	15	0.42857142857142855	0	0.251009665755735	0.9170105372772197	0.5948561279651383	0.9223701343289626	0.5824756214185672	0.9519919180871378	0.8294987458758298	0.9322343596379367	0.25	0.08333333333333333	0.0	0.004062955191806327	144
4143	0.04276195823370207	0.009552183186733152	0.009552024802318827	0.9248997377311092	-1	0	0	0.2857142857142857	2	0.875	7	0.5555555555555556	0.875	9	7	0	0	0	0.2222222222222222	2	9	10	0.0	0	0.39378995650409016	0.6881321411465575	0.6253214997665293	0.5862053475927674	0.9628677789391343	0.649022553901005	0.910930064049584	0.6421747465541536	0	0	0.0	0.009552024802318827	37
2803	0.010972084726250308	0.006098305089799684	0.006087258451430134	0.9648059067306208	-1	0	0	0.3333333333333333	2	0.8333333333333334	5	0.5714285714285714	0.8333333333333334	7	5	0	0	0	0.2857142857142857	2	7	8	0.0	0	0.39378995650409016	0.6487406087414205	0.6732415189217169	0.6163244680461271	0.9628677789391343	0.6557776733775805	0.9107944722009103	0.6404549885974207	0	0	0.0	0.006087258451430134	50
3046	0.013912858305282355	0.004996513399472659	0.004991784482496873	0.9552649102950137	-1	0	0	0.3333333333333333	2	0.8333333333333334	5	0.5714285714285714	0.8333333333333334	7	5	0	0	0	0.2857142857142857	2	7	8	0.0	0	0.39378995650409016	0.6487406087414205	0.6589584753852147	0.6114994202906054	0.9628677789391343	0.6557776733775805	0.910930064049584	0.6388909532199601	0	0	0.0	0.004991784482496873	17
2926	0.005616148495316399	0.002819254628320967	0.0028097664812554287	0.9814623319393424	-1	0	0	0.5	2	0.75	3	0.6	0.75	5	3	0	0	0	0.4	2	5	6	0.0	0	0.39378995650409016	0.7324893508706894	0.6253214997665293	0.6012298080985802	0.9628677789391343	0.6862064586323282	0.910930064049584	0.6755600428577823	0	0	0.0	0.0028097664812554287	3
238	2.4295470673425485e-06	4.5913230277047413e-08	4.0080629694261666e-08	0.9999990573121	-1	0	0	1.0	1	0	0	1.0	0	1	0	0	0	0	0.5	2	1	2	0.0	0	0	0	0	0	0	0	0	0	0	0	0	4.0080629694261666e-08	40
836	0.0008270873438817298	0.00074348124579561	0.0007434047831401646	0.9896870488603785	-1	0	0	0.6666666666666666	2	0.5	1	0.6666666666666666	0.5	1	1	2	0	0	0.6666666666666666	2	3	4	0.0	0	0.47133037020002877	0.5	0.8705408329589733	0.5	0.6153397698554469	0.5	0.8389866985299607	0.5	0	0	0.0	0.0007434047831401646	100
4734	0.04260739746023905	0.009573030761036225	0.009540163974533607	0.9247540133884993	-1	0	0	0.2857142857142857	2	0.875	7	0.5555555555555556	0.875	9	7	0	0	0	0.2222222222222222	2	9	10	0.0	0	0.39378995650409016	0.6058910799516931	0.6253214997665293	0.8287740892639177	0.9628677789391343	0.9203927038448906	0.910930064049584	0.8153131325717161	0	0	0.0	0.009540163974533607	6
4082	0.04231549915263083	0.00976835380839435	0.009733294574520384	0.9249651917487558	-1	0	0	0.2857142857142857	2	0.875	7	0.5555555555555556	0.875	9	7	0	0	0	0.2222222222222222	2	9	10	0.0	0	0.39378995650409016	0.6058910799516931	0.6253214997665293	0.8287740892639177	0.9628677789391343	0.9203927038448906	0.910930064049584	0.8153131325717161	0	0	0.0	0.009733294574520384	32
95	0.06782989465283543	0.00248838793547228	-0.0011379717282009973	0.8714024233639803	-1	0	0	0.2	2	0.8461538461538461	11	0.375	0.7692307692307693	11	10	3	1	0	0.625	8	5	15	0.1111111111111111	0.46153846153846156	0.48202187317729067	0.9114304028972154	0.7286871848511796	0.9202160501639564	0.6931100706379295	0.9402012938281763	0.8806612141680441	0.9248774799752096	1.0	0.2727272727272727	0.0	-0.00011379717282009974	13
2549	0.00374552208485318	0.0028409507530693734	0.002840934917913678	0.9862733899030613	-1	0	0	0.25	1	1.0	3	1.0	1.0	4	3	0	0	0	0.2	1	5	5	0.0	0	0.39378995650409016	0.5	0.642139987575872	0.569277275960729	0.9628677789391343	0.5	0.9113997595529953	0.5232251968133833	0	0	0.0	0.002840934917913678	12
2905	0.010286833039938265	0.0018697252133571774	0.0018697195780670555	0.967064322845108	-1	0	0	0.3333333333333333	2	0.8333333333333334	5	0.5714285714285714	0.8333333333333334	7	5	0	0	0	0.2857142857142857	2	7	8	0.0	0	0.39378995650409016	0.6487406087414205	0.6876523572081552	0.6036897477512817	0.9628677789391343	0.6557776733775805	0.9110029596399086	0.6363680903747765	0	0	0.0	0.0018697195780670555	1
3375	0.003056833666234952	0.0011568186817970132	0.001144972713736541	0.9837433417099424	-1	0	0	0.5	2	0.6666666666666666	2	0.625	0.6666666666666666	4	2	0	0	0	0.5	2	4	5	0.0	0	0.39378995650409016	0.681175115974667	0.6589584753852147	0.664933702056185	0.9628677789391343	0.689454488457884	0.910930064049584	0.6786051157748735	0	0	0.0	0.001144972713736541	1
1722	0.03458396571484604	0.003091477652673151	-0.0016853834253965985	0.9424399846377638	-1	0	0	0.4	4	0.6153846153846154	8	0.3333333333333333	0.5384615384615384	9	7	5	2	0	0.5555555555555556	9	5	15	0.16666666666666666	0.36363636363636365	0.3010413671228501	0.8917485103547721	0.6072345511475413	0.9167123630784415	0.7394973495589745	0.7665489535438063	0.9317391966079462	0.8697460883639448	0.5555555555555556	0.1111111111111111	0.0	-0.00016853834253965986	3
1763	0.0008028359728285034	0.0007360740070808589	0.0007360066690167624	0.9904218632618993	-1	0	0	0.5	1	1.0	1	1.0	1.0	1	1	1	0	0	0.3333333333333333	1	3	3	0.0	0	0.47133037020002877	0.5	0.8705408329589733	0.5	0.43400981241396525	0.5	0.878226845919344	0.5	0	0	0.0	0.0007360066690167624	40
4444	0.042656799948428546	0.010925831302004214	0.010889267846506607	0.9254033714628762	-1	0	0	0.2857142857142857	2	0.875	7	0.5555555555555556	0.875	9	7	0	0	0	0.2222222222222222	2	9	10	0.0	0	0.39378995650409016	0.6058910799516931	0.6253214997665293	0.8287740892639177	0.9628677789391343	0.9203927038448906	0.910930064049584	0.8153131325717161	0	0	0.0	0.010889267846506607	39
3736	0.04214684742257974	0.009698501372803085	0.009679904545580601	0.9247045963420739	-1	0	0	0.2857142857142857	2	0.875	7	0.5555555555555556	0.875	9	7	0	0	0	0.2222222222222222	2	9	10	0.0	0	0.39378995650409016	0.6343656639469089	0.6589584753852147	0.6011068393766109	0.9628677789391343	0.6408042031427489	0.910930064049584	0.6255818750556369	0	0	0.0	0.009679904545580601	10
534	0.0014107621068474023	0.0002928067320879775	0.0002927960921433859	0.989143461767882	-1	0	0	0.5	1	1.0	1	1.0	1.0	2	1	0	0	0	0.3333333333333333	1	3	3	0.0	0	0.5186807099572184	0.7771106928845054	0.7198816581410143	0.78278515524396	0.7917934209510614	0.8469327050884898	0.84429437137816	0.8043762799910639	0	0	0.0	0.0002927960921433859	13
1922	0.002128135950338994	3.812233915417055e-05	-1.0968743587346545e-06	0.9858458249290654	-1	0	0	0.25	1	1.0	3	1.0	0.6666666666666666	3	2	1	0	0	0.2	5	1	5	0.0	0	0.39378995650409016	0.8105343570969666	0.5916845241478439	0.8058391198087165	0.9628677789391343	0.9807835635943636	0.9136375667576331	0.906341102362764	0	0	0.0	-1.0968743587346546e-07	6
507	0.001123694240314367	0.00019862450361601134	0.00019854340954859046	0.9963985385667453	-1	0	0	1.0	2	0.0	0	0.75	0	2	0	0	0	0	1.0	2	2	3	0.0	0	0	0	0	0	0	0	0	0	0	0	0	0.00019854340954859046	20
3215	0.014205700497805146	0.005252219147764645	0.0052477648938028375	0.9554918135478367	-1	0	0	0.3333333333333333	2	0.8333333333333334	5	0.5714285714285714	0.8333333333333334	7	5	0	0	0	0.2857142857142857	2	7	8	0.0	0	0.39378995650409016	0.6487406087414205	0.6589584753852147	0.6114994202906054	0.9628677789391343	0.6557776733775805	0.910930064049584	0.6388909532199601	0	0	0.0	0.0052477648938028375	15
1212	0.0006494503040925517	0.0006257011802634022	0.0006257004395498898	0.9925760461481173	-1	0	0	0.5	1	1.0	1	1.0	1.0	2	1	0	0	0	0.3333333333333333	1	3	3	0.0	0	0.39378995650409016	0.5	0.6253214997665293	0.5833084246817276	0.9628677789391343	0.5	0.9122932580878436	0.5280014838172571	0	0	0.0	0.0006257004395498898	25
130	0.007926208049082322	0.000733593065239882	0.0002578391484747096	0.987363649403189	-1	0	0	0.25	1	1.0	3	1.0	1.0	4	3	0	1	0	0.2	5	1	5	0.3333333333333333	0	0.6464069392000391	0.9165355019682068	0.6310711134617931	0.9398617138212034	0.5819561176209346	0.9718114831933694	0.9193773679160585	0.9476071995996738	1.0	0.25	0.0	0.0002578391484747096	73
216	0.00924445655613352	0.00017292561831977815	-1.0725688029126536e-05	0.9863631563970248	-1	0	0	0.2	1	1.0	5	0.5833333333333334	0.8	5	4	1	4	0	0.3333333333333333	6	2	7	0.8	0	0.6832655386418847	0.9229389450725671	0.6567171993412729	0.9546353119208631	0.5945813290592346	0.9182415354547585	0.7691689033167459	0.9339750601156253	0.30000000000000004	0.2	0.0	-1.0725688029126537e-06	7
785	0.0006376034143937758	0.000623149300861265	0.0006231490286517408	0.9927968809920695	-1	0	0	0.5	1	1.0	1	1.0	1.0	2	1	0	0	0	0.3333333333333333	1	3	3	0.0	0	0.39378995650409016	0.5	0.6253214997665293	0.5833084246817276	0.9628677789391343	0.5	0.9122932580878436	0.5280014838172571	0	0	0.0	0.0006231490286517408	89
2623	0.003906275560709336	0.0038784660226357614	0.0038784537676019356	0.990654500830991	-1	0	0	0.25	1	1.0	3	1.0	1.0	4	3	0	0	0	0.2	1	5	5	0.0	0	0.39378995650409016	0.5	0.6528522702282487	0.5837331538521179	0.9628677789391343	0.5	0.9111964600242694	0.5281466648505693	0	0	0.0	0.0038784537676019356	20
4165	0.04330930558801682	0.010702865074332006	0.010650028229849888	0.9246807831071919	-1	0	0	0.2857142857142857	2	0.875	7	0.5555555555555556	0.875	9	7	0	0	0	0.2222222222222222	2	9	10	0.0	0	0.39378995650409016	0.6058910799516931	0.6253214997665293	0.8287740892639177	0.9628677789391343	0.9203927038448906	0.910930064049584	0.8153131325717161	0	0	0.0	0.010650028229849888	26
3641	0.04347131907190885	0.009501967516846916	0.009500955344561588	0.9244120319611341	-1	0	0	0.2857142857142857	2	0.875	7	0.5555555555555556	0.875	9	7	0	0	0	0.2222222222222222	2	9	10	0.0	0	0.39378995650409016	0.6881321411465575	0.6253214997665293	0.5862053475927674	0.9628677789391343	0.649022553901005	0.910930064049584	0.6421747465541536	0	0	0.0	0.009500955344561588	31
2396	0.003798410143835863	0.002889058623942597	0.002889047844101751	0.9862895563477716	-1	0	0	0.25	1	1.0	3	1.0	1.0	4	3	0	0	0	0.2	1	5	5	0.0	0	0.39378995650409016	0.5	0.642139987575872	0.569277275960729	0.9628677789391343	0.5	0.9113997595529953	0.5232251968133833	0	0	0.0	0.002889047844101751	15
3545	0.04213365046800578	0.00976515541745679	0.009711580548210266	0.9249786077260651	-1	0	0	0.2857142857142857	2	0.875	7	0.5555555555555556	0.875	9	7	0	0	0	0.2222222222222222	2	9	10	0.0	0	0.39378995650409016	0.6058910799516931	0.6253214997665293	0.8287740892639177	0.9628677789391343	0.9203927038448906	0.910930064049584	0.8153131325717161	0	0	0.0	0.009711580548210266	46
2843	0.01083642131897998	0.006228635578356336	0.0062207873040782445	0.9650483576372679	-1	0	0	0.3333333333333333	2	0.8333333333333334	5	0.5714285714285714	0.8333333333333334	7	5	0	0	0	0.2857142857142857	2	7	8	0.0	0	0.39378995650409016	0.6487406087414205	0.6732415189217169	0.6163244680461271	0.9628677789391343	0.6557776733775805	0.9107944722009103	0.6404549885974207	0	0	0.0	0.0062207873040782445	7
721	0.001011563929956258	0.0002831771504811012	0.0002831748477438218	0.996526805213614	-1	0	0	1.0	1	0	0	1.0	0	1	0	0	0	0	0.5	1	2	2	0.0	0	0	0	0	0	0	0	0	0	0	0	0	0.0002831748477438218	34
4571	0.04198489868979058	0.0094642479769644	0.009437837249742644	0.925181714291694	-1	0	0	0.2857142857142857	2	0.875	7	0.5555555555555556	0.875	9	7	0	0	0	0.2222222222222222	2	9	10	0.0	0	0.39378995650409016	0.6058910799516931	0.6253214997665293	0.8287740892639177	0.9628677789391343	0.9203927038448906	0.910930064049584	0.8153131325717161	0	0	0.0	0.009437837249742644	13
2325	0.0039468858770866705	0.003939950617632099	0.0039399205062890155	0.9905923955818989	-1	0	0	0.25	1	1.0	3	1.0	1.0	4	3	0	0	0	0.2	1	5	5	0.0	0	0.39378995650409016	0.5	0.6528522702282487	0.5837331538521179	0.9628677789391343	0.5	0.9111964600242694	0.5281466648505693	0	0	0.0	0.0039399205062890155	40
3364	0.02923998664835877	0.00849936243146975	0.008498173082937493	0.944343407456922	-1	0	0	0.3333333333333333	2	0.8571428571428571	6	0.5625	0.8571428571428571	8	6	0	0	0	0.25	2	8	9	0.0	0	0.39378995650409016	0.6112532899783697	0.642139987575872	0.8256160247395925	0.9628677789391343	0.9292884205815942	0.910930064049584	0.8216775291172269	0	0	0.0	0.008498173082937493	42
1357	0.0017145316884528369	0.00046667802110639874	0.00046583789228952306	0.9883452773507256	-1	0	0	0.3333333333333333	1	1.0	2	1.0	1.0	3	2	0	0	0	0.25	1	4	4	0.0	0	0.39378995650409016	0.6075966621510059	0.5916845241478439	0.776787020878601	0.9628677789391343	0.5287895706261518	0.9136375667576331	0.6456217340756949	0	0	0.0	0.00046583789228952306	10
2284	0.006522726976937499	0.0017150202789970683	0.0017150191265196575	0.9704420414933471	-1	0	0	0.25	1	1.0	3	1.0	1.0	4	3	0	0	0	0.2	1	5	5	0.0	0	0.39378995650409016	0.5	0.5916845241478439	0.5	0.9628677789391343	0.5	0.9136375667576331	0.5	0	0	0.0	0.0017150191265196575	13
2634	0.004136229285241648	0.004005087167007943	0.004005056179821691	0.9905985178494527	-1	0	0	0.25	1	1.0	3	1.0	1.0	4	3	0	0	0	0.2	1	5	5	0.0	0	0.39378995650409016	0.5	0.6528522702282487	0.5837331538521179	0.9628677789391343	0.5	0.9111964600242694	0.5281466648505693	0	0	0.0	0.004005056179821691	42
3468	0.042139265867753975	0.009602480476094018	0.009583453129816103	0.9252038922042154	-1	0	0	0.2857142857142857	2	0.875	7	0.5555555555555556	0.875	9	7	0	0	0	0.2222222222222222	2	9	10	0.0	0	0.39378995650409016	0.6058910799516931	0.6253214997665293	0.8287740892639177	0.9628677789391343	0.9203927038448906	0.910930064049584	0.8153131325717161	0	0	0.0	0.009583453129816103	37
4000	0.04228719437450231	0.009465027360799235	0.00943086688690741	0.9251837413589107	-1	0	0	0.2857142857142857	2	0.875	7	0.5555555555555556	0.875	9	7	0	0	0	0.2222222222222222	2	9	10	0.0	0	0.39378995650409016	0.6058910799516931	0.6253214997665293	0.8287740892639177	0.9628677789391343	0.9203927038448906	0.910930064049584	0.8153131325717161	0	0	0.0	0.00943086688690741	19
2861	0.014447100674850194	0.005177979009443662	0.005175121988967129	0.9554837161602356	-1	0	0	0.3333333333333333	2	0.8333333333333334	5	0.5714285714285714	0.8333333333333334	7	5	0	0	0	0.2857142857142857	2	7	8	0.0	0	0.39378995650409016	0.6487406087414205	0.6589584753852147	0.6114994202906054	0.9628677789391343	0.6557776733775805	0.910930064049584	0.6388909532199601	0	0	0.0	0.005175121988967129	57
3430	0.014295900992409412	0.005244196704057709	0.005236701451621219	0.9551709529218181	-1	0	0	0.3333333333333333	2	0.8333333333333334	5	0.5714285714285714	0.8333333333333334	7	5	0	0	0	0.2857142857142857	2	7	8	0.0	0	0.39378995650409016	0.6487406087414205	0.6589584753852147	0.6114994202906054	0.9628677789391343	0.6557776733775805	0.910930064049584	0.6388909532199601	0	0	0.0	0.005236701451621219	5
3999	0.04312219609332051	0.009311570983647618	0.009278954490389442	0.9250198537991773	-1	0	0	0.2857142857142857	2	0.875	7	0.5555555555555556	0.875	9	7	0	0	0	0.2222222222222222	2	9	10	0.0	0	0.39378995650409016	0.6058910799516931	0.6253214997665293	0.8287740892639177	0.9628677789391343	0.9203927038448906	0.910930064049584	0.8153131325717161	0	0	0.0	0.009278954490389442	12
4379	0.029620019942976798	0.008180258939688427	0.008176559392985734	0.9433497718379826	-1	0	0	0.3333333333333333	2	0.8571428571428571	6	0.5625	0.8571428571428571	8	6	0	0	0	0.25	2	8	9	0.0	0	0.39378995650409016	0.6112532899783697	0.642139987575872	0.8256160247395925	0.9628677789391343	0.9292884205815942	0.910930064049584	0.8216775291172269	0	0	0.0	0.008176559392985734	5
961	0.035912351620364186	0.0024394636516940206	0.00242629390950079	0.9219698288174893	-1	0	0	0.25	2	0.8888888888888888	8	0.39285714285714285	0.6666666666666666	7	6	3	0	0	0.5714285714285714	4	7	11	0.0	0.2	0.2595657875981113	0.8657419611770154	0.7299683721887246	0.8949978467981717	0.7394973495589745	0.8930432642030068	0.8787885918509148	0.8852341396553071	0	0	0.0	0.00242629390950079	8
4862	0.042140145320973564	0.009541588399674913	0.009541092440826104	0.9246835960415599	-1	0	0	0.2857142857142857	2	0.875	7	0.5555555555555556	0.875	9	7	0	0	0	0.2222222222222222	2	9	10	0.0	0	0.39378995650409016	0.6881321411465575	0.6253214997665293	0.5862053475927674	0.9628677789391343	0.649022553901005	0.910930064049584	0.6421747465541536	0	0	0.0	0.009541092440826104	12
842	0.0008286507804620951	0.0007556263789590283	0.0007555542858510678	0.9898976749275247	-1	0	0	0.5	1	1.0	1	1.0	1.0	1	1	1	0	0	0.3333333333333333	1	3	3	0.0	0	0.47133037020002877	0.5	0.8705408329589733	0.5	0.6153397698554469	0.5	0.8389866985299607	0.5	0	0	0.0	0.0007555542858510678	83
2657	0.011145849349850927	0.006255316554721419	0.006248489478111252	0.9650341877214241	-1	0	0	0.3333333333333333	2	0.8333333333333334	5	0.5714285714285714	0.8333333333333334	7	5	0	0	0	0.2857142857142857	2	7	8	0.0	0	0.39378995650409016	0.6487406087414205	0.6732415189217169	0.6163244680461271	0.9628677789391343	0.6557776733775805	0.9107944722009103	0.6404549885974207	0	0	0.0	0.006248489478111252	52
2180	0.003631783089530729	0.002950716974730213	0.002950703419467962	0.9863170995062741	-1	0	0	0.25	1	1.0	3	1.0	1.0	4	3	0	0	0	0.2	1	5	5	0.0	0	0.39378995650409016	0.5	0.642139987575872	0.569277275960729	0.9628677789391343	0.5	0.9113997595529953	0.5232251968133833	0	0	0.0	0.002950703419467962	28
1095	0.0010356047739759101	5.48864722251872e-05	-4.4309448652350235e-05	0.997073953485843	-1	0	0	0.5	2	0.6666666666666666	2	1.0	0.3333333333333333	3	1	1	1	0	0.2	5	1	5	0.25	1.0	0.251009665755735	0.562732331088434	0.6681075595030517	0.6002062067452999	0.3139761933731969	0.8107143590583711	0.8787885918509148	0.6691656496673527	1.0	0	0.0	-4.4309448652350235e-06	7
1269	0.000635549121686818	0.0006254773026636599	0.0006254765619068598	0.992633094664881	-1	0	0	0.5	1	1.0	1	1.0	1.0	2	1	0	0	0	0.3333333333333333	1	3	3	0.0	0	0.39378995650409016	0.5	0.6253214997665293	0.5833084246817276	0.9628677789391343	0.5	0.9122932580878436	0.5280014838172571	0	0	0.0	0.0006254765619068598	28
851	0.00105174783004704	0.0004087734794230484	0.00040757466161279603	0.9862065971992549	-1	0	0	0.3333333333333333	1	1.0	2	0.6666666666666666	0.5	1	1	2	0	0	0.6666666666666666	2	3	4	0.0	0	1.0	0.5	0.7471678652781287	0.5	0.6207190629629884	0.5	0.828751130204116	0.5	0	0	0.0	0.00040757466161279603	39
3591	0.04277411960766612	0.009572361110952282	0.009544930538325749	0.9254557249401745	-1	0	0	0.2857142857142857	2	0.875	7	0.5555555555555556	0.875	9	7	0	0	0	0.2222222222222222	2	9	10	0.0	0	0.39378995650409016	0.6058910799516931	0.6253214997665293	0.8287740892639177	0.9628677789391343	0.9203927038448906	0.910930064049584	0.8153131325717161	0	0	0.0	0.009544930538325749	17
1999	0.0008229956503975423	0.0007827040180873587	0.000782649039752922	0.9903990111248598	-1	0	0	0.5	1	1.0	1	1.0	1.0	1	1	1	0	0	0.3333333333333333	1	3	3	0.0	0	0.47133037020002877	0.5	0.8705408329589733	0.5	0.6153397698554469	0.5	0.8389866985299607	0.5	0	0	0.0	0.000782649039752922	75
3821	0.041594837898717894	0.009578494684968674	0.009515131299998588	0.9248041369429331	-1	0	0	0.2857142857142857	2	0.875	7	0.5555555555555556	0.875	9	7	0	0	0	0.2222222222222222	2	9	10	0.0	0	0.39378995650409016	0.6058910799516931	0.6253214997665293	0.8287740892639177	0.9628677789391343	0.9203927038448906	0.910930064049584	0.8153131325717161	0	0	0.0	0.009515131299998588	40
1047	0.0006352240179274844	0.0006242502614444978	0.0006242502201725525	0.9930082766134498	-1	0	0	0.5	1	1.0	1	1.0	1.0	2	1	0	0	0	0.3333333333333333	1	3	3	0.0	0	0.39378995650409016	0.5	0.6253214997665293	0.5833084246817276	0.9628677789391343	0.5	0.9122932580878436	0.5280014838172571	0	0	0.0	0.0006242502201725525	61
2653	0.003989869098366112	0.003890845435551412	0.003890827636879998	0.9906117559394536	-1	0	0	0.25	1	1.0	3	1.0	1.0	4	3	0	0	0	0.2	1	5	5	0.0	0	0.39378995650409016	0.5	0.6528522702282487	0.5837331538521179	0.9628677789391343	0.5	0.9111964600242694	0.5281466648505693	0	0	0.0	0.003890827636879998	26
4349	0.04095100958690796	0.00964735900359521	0.009601578104091625	0.9249190044063822	-1	0	0	0.2857142857142857	2	0.875	7	0.5555555555555556	0.875	9	7	0	0	0	0.2222222222222222	2	9	10	0.0	0	0.39378995650409016	0.6058910799516931	0.6253214997665293	0.8287740892639177	0.9628677789391343	0.9203927038448906	0.910930064049584	0.8153131325717161	0	0	0.0	0.009601578104091625	53
2295	0.0036635294299547897	0.0028924850370769645	0.0028924742711468774	0.986325011920109	-1	0	0	0.25	1	1.0	3	1.0	1.0	4	3	0	0	0	0.2	1	5	5	0.0	0	0.39378995650409016	0.5	0.642139987575872	0.569277275960729	0.9628677789391343	0.5	0.9113997595529953	0.5232251968133833	0	0	0.0	0.0028924742711468774	16
2230	0.0037399513161849	0.0028728926939540337	0.0028728848973382155	0.9863153117353234	-1	0	0	0.25	1	1.0	3	1.0	1.0	4	3	0	0	0	0.2	1	5	5	0.0	0	0.39378995650409016	0.5	0.642139987575872	0.569277275960729	0.9628677789391343	0.5	0.9113997595529953	0.5232251968133833	0	0	0.0	0.0028728848973382155	45
3004	0.014128258390800966	0.005279206259744671	0.005276747756409808	0.9554947762808755	-1	0	0	0.3333333333333333	2	0.8333333333333334	5	0.5714285714285714	0.8333333333333334	7	5	0	0	0	0.2857142857142857	2	7	8	0.0	0	0.39378995650409016	0.6487406087414205	0.6589584753852147	0.6114994202906054	0.9628677789391343	0.6557776733775805	0.910930064049584	0.6388909532199601	0	0	0.0	0.005276747756409808	18
2542	0.003979221231018593	0.003946876546494866	0.003946854207936478	0.9905995660697924	-1	0	0	0.25	1	1.0	3	1.0	1.0	4	3	0	0	0	0.2	1	5	5	0.0	0	0.39378995650409016	0.5	0.6528522702282487	0.5837331538521179	0.9628677789391343	0.5	0.9111964600242694	0.5281466648505693	0	0	0.0	0.003946854207936478	65
3365	0.041132292033611864	0.00968857551030248	0.009681053901586828	0.9256572299914616	-1	0	0	0.2857142857142857	2	0.875	7	0.5555555555555556	0.875	9	7	0	0	0	0.2222222222222222	2	9	10	0.0	0	0.39378995650409016	0.6343656639469089	0.6589584753852147	0.6011068393766109	0.9628677789391343	0.6408042031427489	0.910930064049584	0.6255818750556369	0	0	0.0	0.009681053901586828	94
3226	0.014050700297474001	0.005181019774341659	0.005172342078039177	0.9552447971508095	-1	0	0	0.3333333333333333	2	0.8333333333333334	5	0.5714285714285714	0.8333333333333334	7	5	0	0	0	0.2857142857142857	2	7	8	0.0	0	0.39378995650409016	0.6487406087414205	0.6589584753852147	0.6114994202906054	0.9628677789391343	0.6557776733775805	0.910930064049584	0.6388909532199601	0	0	0.0	0.005172342078039177	6
3107	0.013900400069247943	0.005244720696117276	0.005236366120213095	0.9555017508460588	-1	0	0	0.3333333333333333	2	0.8333333333333334	5	0.5714285714285714	0.8333333333333334	7	5	0	0	0	0.2857142857142857	2	7	8	0.0	0	0.39378995650409016	0.6487406087414205	0.6589584753852147	0.6114994202906054	0.9628677789391343	0.6557776733775805	0.910930064049584	0.6388909532199601	0	0	0.0	0.005236366120213095	21
2499	0.0037751609701351346	0.0029526075437049768	0.002952594025860052	0.9862390545848483	-1	0	0	0.25	1	1.0	3	1.0	1.0	4	3	0	0	0	0.2	1	5	5	0.0	0	0.39378995650409016	0.5	0.642139987575872	0.569277275960729	0.9628677789391343	0.5	0.9113997595529953	0.5232251968133833	0	0	0.0	0.002952594025860052	34
2399	0.0022579092470824623	0.0019295401275370202	-0.0019278510228246848	0.9909548397328841	-1	0	0	0.2	1	1.0	5	1.0	0.4	2	2	4	0	0	0.14285714285714285	1	7	7	0.0	0	0.2168831484725568	0.5	0.9209962963870012	0.5419473885846757	0.6153397698554469	0.5	0.947009032300111	0.5140117369024377	0	0	0.0	-0.00019278510228246847	3
4037	0.04185541973949631	0.010328994056976838	0.010289786998576573	0.9245817886892813	-1	0	0	0.2857142857142857	2	0.875	7	0.5555555555555556	0.875	9	7	0	0	0	0.2222222222222222	2	9	10	0.0	0	0.39378995650409016	0.6058910799516931	0.6253214997665293	0.8287740892639177	0.9628677789391343	0.9203927038448906	0.910930064049584	0.8153131325717161	0	0	0.0	0.010289786998576573	51
539	0.0008801857307409503	0.0001611715076753501	0.0001611413022765003	0.9955144340307958	-1	0	0	1.0	2	0.0	0	0.75	0	1	0	1	0	0	1.0	2	2	3	0.0	0	0	0	0	0	0	0	0	0	0	0	0	0.0001611413022765003	15
3374	0.014244402739996904	0.005354110497548383	0.005347228778245081	0.9553771670984375	-1	0	0	0.3333333333333333	2	0.8333333333333334	5	0.5714285714285714	0.8333333333333334	7	5	0	0	0	0.2857142857142857	2	7	8	0.0	0	0.39378995650409016	0.6487406087414205	0.6589584753852147	0.6114994202906054	0.9628677789391343	0.6557776733775805	0.910930064049584	0.6388909532199601	0	0	0.0	0.005347228778245081	26
681	0.0010415797499114241	0.0002436878164048121	0.00024368343329544292	0.9964077321179721	-1	0	0	1.0	1	0	0	1.0	0	1	0	0	0	0	0.5	1	2	2	0.0	0	0	0	0	0	0	0	0	0	0	0	0	0.00024368343329544292	22
20	1.0766523956590127e-08	9.815203027433662e-09	8.270617532443229e-09	0.9999978529400404	-1	0	0	0.5	1	1.0	1	0.75	0	0	0	2	0	0	1.0	2	2	3	0.0	0	0	0	0	0	0	0	0	0	0	0	0	-0.1	1
1180	0.0006221447889859391	0.0006244633488243084	0.0006244633075054572	0.9929715159003802	-1	0	0	0.5	1	1.0	1	1.0	1.0	2	1	0	0	0	0.3333333333333333	1	3	3	0.0	0	0.39378995650409016	0.5	0.6253214997665293	0.5833084246817276	0.9628677789391343	0.5	0.9122932580878436	0.5280014838172571	0	0	0.0	0.0006244633075054572	35
435	9.497275968636153e-09	8.675108510486809e-09	6.149437539156398e-09	0.9999984056928932	-1	0	0	1.0	2	0.0	0	0.75	0	0	0	2	0	0	1.0	2	2	3	0.0	0	0	0	0	0	0	0	0	0	0	0	0	-0.1	2
1484	0.009232569996852173	0.0009564301972999553	0.0008509249616856511	0.9765536790344499	-1	0	0	0.25	1	1.0	4	1.0	0.75	4	3	1	0	0	0.16666666666666666	6	1	6	0.0	0	0.44153900614207026	0.7955667305381942	0.47242196352179705	0.9030717846556628	0.6500359374225868	0.9764195096004323	0.8822335258738584	0.9196823576605279	0	0	0.0	0.0008509249616856511	113
3224	0.014147533567971365	0.005151546852390739	0.005142754873881353	0.9552094299388915	-1	0	0	0.3333333333333333	2	0.8333333333333334	5	0.5714285714285714	0.8333333333333334	7	5	0	0	0	0.2857142857142857	2	7	8	0.0	0	0.39378995650409016	0.6487406087414205	0.6589584753852147	0.6114994202906054	0.9628677789391343	0.6557776733775805	0.910930064049584	0.6388909532199601	0	0	0.0	0.005142754873881353	13
3812	0.04199957216622055	0.009743860439403918	0.009735322840227175	0.9246428607776349	-1	0	0	0.2857142857142857	2	0.875	7	0.5555555555555556	0.875	9	7	0	0	0	0.2222222222222222	2	9	10	0.0	0	0.39378995650409016	0.6343656639469089	0.6589584753852147	0.6011068393766109	0.9628677789391343	0.6408042031427489	0.910930064049584	0.6255818750556369	0	0	0.0	0.009735322840227175	40
2513	0.0039367264699726725	0.0038858702332815326	0.003885859545960461	0.9909193324670941	-1	0	0	0.25	1	1.0	3	1.0	1.0	4	3	0	0	0	0.2	1	5	5	0.0	0	0.39378995650409016	0.5	0.6528522702282487	0.5837331538521179	0.9628677789391343	0.5	0.9111964600242694	0.5281466648505693	0	0	0.0	0.003885859545960461	9
1955	0.007817472447018269	0.0018982727719363851	-1.254730292253768e-05	0.9530986882653566	-1	0	0	0.25	1	1.0	4	1.0	1.0	5	4	0	0	0	0.16666666666666666	6	1	6	0.0	0	0.39378995650409016	0.7308867105358621	0.6589584753852147	0.6545275827480358	0.9628677789391343	0.7971530378282962	0.910930064049584	0.7314988800792747	0	0	0.0	-1.2547302922537681e-06	3
1942	0.027948759948172305	0.0027749382283966065	0.0014772061178136735	0.9731952932290006	-1	0	0	0.4	4	0.6153846153846154	8	0.3333333333333333	0.5384615384615384	10	7	4	3	0	0.5555555555555556	5	9	15	0.3333333333333333	0.2	0.6490212355603632	0.9346815548341365	0.5849753124445292	0.9006834998906156	0.781307895499384	0.6632759600924717	0.8154252292182181	0.8638803908151179	0.1	0.1	0.0	0.0014772061178136735	3
293	0.001261031601780544	0.0005178467407251088	0.0005174967852935908	0.9789829418324069	-1	0	0	0.5	2	0.6666666666666666	2	0.625	0.6666666666666666	3	2	1	2	0	0.5	2	4	5	0.4	0	0.5637527329679219	0.876688288679564	0.6732820910733188	0.9405732271077503	0.6348391266055806	0.9416664873194601	0.861094240038944	0.9242505301069177	0.6666666666666666	0.3333333333333333	0.0	0.0005174967852935908	8
3291	0.014253135291998129	0.005762624208597196	0.005762500142779559	0.9555202574033258	-1	0	0	0.2	1	1.0	5	1.0	1.0	6	5	0	0	0	0.14285714285714285	1	7	7	0.0	0	0.39378995650409016	0.5	0.642139987575872	0.5623525314616122	0.9628677789391343	0.5000000000000004	0.9113997595529953	0.5208807828450632	0	0	0.0	0.005762500142779559	3
4555	0.014375302289543805	0.005627440657703667	0.005622409819302737	0.9554342823538372	-1	0	0	0.3333333333333333	2	0.8333333333333334	5	0.5714285714285714	0.8333333333333334	7	5	0	0	0	0.2857142857142857	2	7	8	0.0	0	0.39378995650409016	0.6174808927408355	0.6253214997665293	0.8518480632383942	0.9628677789391343	0.9385096646225072	0.910930064049584	0.839046527898219	0	0	0.0	0.005622409819302737	3
2018	0.00362301102948615	0.0028846500849821263	0.0028846449767713244	0.9863349323562933	-1	0	0	0.25	1	1.0	3	1.0	1.0	4	3	0	0	0	0.2	1	5	5	0.0	0	0.39378995650409016	0.5	0.642139987575872	0.569277275960729	0.9628677789391343	0.5	0.9113997595529953	0.5232251968133833	0	0	0.0	0.0028846449767713244	22
1358	0.04890450692817978	0.007063403583347043	0.006484761145420304	0.8246991056238683	-1	0	0	0.2	2	0.9230769230769231	12	0.5357142857142857	0.8461538461538461	12	11	2	3	0	0.14285714285714285	2	14	15	0.42857142857142855	0	0.251009665755735	0.9170105372772197	0.5948561279651383	0.9223701343289626	0.5824756214185672	0.9519919180871378	0.8294987458758298	0.9322343596379367	0.25	0.08333333333333333	0.0	0.006484761145420304	139
4447	0.04222318659955301	0.008865631866816935	0.008864937177768017	0.9245044322202849	-1	0	0	0.2857142857142857	2	0.875	7	0.5555555555555556	0.875	9	7	0	0	0	0.2222222222222222	2	9	10	0.0	0	0.39378995650409016	0.6881321411465575	0.6253214997665293	0.5862053475927674	0.9628677789391343	0.649022553901005	0.910930064049584	0.6421747465541536	0	0	0.0	0.008864937177768017	3
4040	0.04340105259822935	0.009069369984507376	0.009026872681428677	0.9249629778860712	-1	0	0	0.2857142857142857	2	0.875	7	0.5555555555555556	0.875	9	7	0	0	0	0.2222222222222222	2	9	10	0.0	0	0.39378995650409016	0.6058910799516931	0.6253214997665293	0.8287740892639177	0.9628677789391343	0.9203927038448906	0.910930064049584	0.8153131325717161	0	0	0.0	0.009026872681428677	4
21	0.02065551934192015	0.0024418340449006595	0.0008386480057957043	0.9608999532907839	-1	0	0	0.16666666666666666	1	1.0	6	0.5714285714285714	0.8333333333333334	6	5	1	1	0	0.2857142857142857	2	7	8	0.2	0	0.47244154274687833	0.6689807292080876	0.8456326551982247	0.6946324104243425	0.8534731701146299	0.7896638575379933	0.8701339825304866	0.7210042618839319	1.0	0	0.0	0.0008386480057957043	20
4353	0.0417882409310014	0.009047651338455972	0.009012380864034867	0.9256661131649374	-1	0	0	0.2857142857142857	2	0.875	7	0.5555555555555556	0.875	9	7	0	0	0	0.2222222222222222	2	9	10	0.0	0	0.39378995650409016	0.6058910799516931	0.6253214997665293	0.8287740892639177	0.9628677789391343	0.9203927038448906	0.910930064049584	0.8153131325717161	0	0	0.0	0.009012380864034867	9
4423	0.04109773398777413	0.009243474461957439	0.009208858324687411	0.9251796535065823	-1	0	0	0.2857142857142857	2	0.875	7	0.5555555555555556	0.875	9	7	0	0	0	0.2222222222222222	2	9	10	0.0	0	0.39378995650409016	0.6058910799516931	0.6253214997665293	0.8287740892639177	0.9628677789391343	0.9203927038448906	0.910930064049584	0.8153131325717161	0	0	0.0	0.009208858324687411	10
1239	0.0009296772174615486	0.0002567324768449551	0.00025672817973465523	0.9975257800105899	-1	0	0	1.0	1	0	0	1.0	0	1	0	0	0	0	0.5	1	2	2	0.0	0	0	0	0	0	0	0	0	0	0	0	0	0.00025672817973465523	13
1986	0.003727382456045396	0.0029294743318209033	0.0029294584885048197	0.9862492701531247	-1	0	0	0.25	1	1.0	3	1.0	1.0	4	3	0	0	0	0.2	1	5	5	0.0	0	0.39378995650409016	0.5	0.642139987575872	0.569277275960729	0.9628677789391343	0.5	0.9113997595529953	0.5232251968133833	0	0	0.0	0.0029294584885048197	31
2881	0.003699490383242225	0.002957277225567814	0.002957263912250589	0.9862122742516087	-1	0	0	0.25	1	1.0	3	1.0	1.0	4	3	0	0	0	0.2	1	5	5	0.0	0	0.39378995650409016	0.5	0.642139987575872	0.569277275960729	0.9628677789391343	0.5	0.9113997595529953	0.5232251968133833	0	0	0.0	0.002957263912250589	3
1993	0.002278718608805469	0.001326866605412012	0.0013268594223929085	0.9815087906980542	-1	0	0	0.3333333333333333	1	1.0	2	1.0	1.0	3	2	0	0	0	0.25	1	4	4	0.0	0	0.39378995650409016	0.5	0.6589584753852147	0.5786252490968758	0.9628677789391343	0.5	0.910930064049584	0.5264031211171138	0	0	0.0	0.0013268594223929085	11
1664	0.003779488989868501	0.0029047393668559063	0.0029047283676463622	0.9862468019608734	-1	0	0	0.25	1	1.0	3	1.0	1.0	4	3	0	0	0	0.2	1	5	5	0.0	0	0.39378995650409016	0.5	0.642139987575872	0.569277275960729	0.9628677789391343	0.5	0.9113997595529953	0.5232251968133833	0	0	0.0	0.0029047283676463622	129
1769	0.0013381981113797646	8.783180340624544e-05	-8.854030966775483e-07	0.991501458621183	-1	0	0	0.3333333333333333	1	1.0	2	1.0	0.5	2	1	1	0	0	0.25	4	1	4	0.0	0	0.3506294875083426	0.7920724874137182	0.8705408329589733	0.5	0.6153397698554469	0.5	0.8953553626852842	0.6096452120563228	0	0	0.0	-8.854030966775483e-08	9
3573	0.04208833860819711	0.009478404767355926	0.00940970831405629	0.9244832038878298	-1	0	0	0.2857142857142857	2	0.875	7	0.5555555555555556	0.875	9	7	0	0	0	0.2222222222222222	2	9	10	0.0	0	0.39378995650409016	0.6058910799516931	0.6253214997665293	0.8287740892639177	0.9628677789391343	0.9203927038448906	0.910930064049584	0.8153131325717161	0	0	0.0	0.00940970831405629	36
4198	0.041549472793653626	0.009713199580446068	0.00967768150486314	0.9255673577104749	-1	0	0	0.2857142857142857	2	0.875	7	0.5555555555555556	0.875	9	7	0	0	0	0.2222222222222222	2	9	10	0.0	0	0.39378995650409016	0.6058910799516931	0.6253214997665293	0.8287740892639177	0.9628677789391343	0.9203927038448906	0.910930064049584	0.8153131325717161	0	0	0.0	0.00967768150486314	14
350	5.988770273987201e-09	5.058686336568282e-09	5.046992399444335e-09	0.9999992731074205	-1	0	0	1.0	1	0	0	1.0	0	0	0	1	3	0	0.5	1	2	2	0.5	0	0	0	0	0	0	0	0	0	0	0	0	-0.1	1
2583	0.011192746072707241	0.006746713905852781	0.00674471313367181	0.9652601539839	-1	0	0	0.2	1	1.0	5	1.0	1.0	6	5	0	0	0	0.14285714285714285	1	7	7	0.0	0	0.39378995650409016	0.5	0.6528522702282487	0.575406614096578	0.9628677789391343	0.5000000000000004	0.9111964600242694	0.5253071039858347	0	0	0.0	0.00674471313367181	9
2585	0.003752809808610046	0.0027910324710781927	0.0027910147793643513	0.9863810427321464	-1	0	0	0.25	1	1.0	3	1.0	1.0	4	3	0	0	0	0.2	1	5	5	0.0	0	0.39378995650409016	0.5	0.642139987575872	0.569277275960729	0.9628677789391343	0.5	0.9113997595529953	0.5232251968133833	0	0	0.0	0.0027910147793643513	14
3698	0.041739426010103504	0.009658136607217812	0.009652874229276751	0.9245050161094981	-1	0	0	0.2857142857142857	2	0.875	7	0.5555555555555556	0.875	9	7	0	0	0	0.2222222222222222	2	9	10	0.0	0	0.39378995650409016	0.6343656639469089	0.6589584753852147	0.6011068393766109	0.9628677789391343	0.6408042031427489	0.910930064049584	0.6255818750556369	0	0	0.0	0.009652874229276751	47
3596	0.04076258331430768	0.009589863195518642	0.009556217875596715	0.9251664587195567	-1	0	0	0.2857142857142857	2	0.875	7	0.5555555555555556	0.875	9	7	0	0	0	0.2222222222222222	2	9	10	0.0	0	0.39378995650409016	0.6058910799516931	0.6253214997665293	0.8287740892639177	0.9628677789391343	0.9203927038448906	0.910930064049584	0.8153131325717161	0	0	0.0	0.009556217875596715	12
4732	0.04172399069931115	0.009289430520524927	0.009249684111044801	0.925196584625992	-1	0	0	0.2857142857142857	2	0.875	7	0.5555555555555556	0.875	9	7	0	0	0	0.2222222222222222	2	9	10	0.0	0	0.39378995650409016	0.6058910799516931	0.6253214997665293	0.8287740892639177	0.9628677789391343	0.9203927038448906	0.910930064049584	0.8153131325717161	0	0	0.0	0.009249684111044801	17
3685	0.04023163749935923	0.00989704531255732	0.009855892815345147	0.9253245506022232	-1	0	0	0.2857142857142857	2	0.875	7	0.5555555555555556	0.875	9	7	0	0	0	0.2222222222222222	2	9	10	0.0	0	0.39378995650409016	0.6058910799516931	0.6253214997665293	0.8287740892639177	0.9628677789391343	0.9203927038448906	0.910930064049584	0.8153131325717161	0	0	0.0	0.009855892815345147	22
2684	0.0040136798469294676	0.003968568303788181	0.0039685527139501275	0.9905130307483745	-1	0	0	0.25	1	1.0	3	1.0	1.0	4	3	0	0	0	0.2	1	5	5	0.0	0	0.39378995650409016	0.5	0.6528522702282487	0.5837331538521179	0.9628677789391343	0.5	0.9111964600242694	0.5281466648505693	0	0	0.0	0.0039685527139501275	65
4193	0.04222668582673929	0.00968841640858968	0.009661925382492597	0.9243544112977676	-1	0	0	0.2857142857142857	2	0.875	7	0.5555555555555556	0.875	9	7	0	0	0	0.2222222222222222	2	9	10	0.0	0	0.39378995650409016	0.6058910799516931	0.6253214997665293	0.8287740892639177	0.9628677789391343	0.9203927038448906	0.910930064049584	0.8153131325717161	0	0	0.0	0.009661925382492597	25
4020	0.04081778985657246	0.009061039328558736	0.009060170376024468	0.9262531294671389	-1	0	0	0.2857142857142857	2	0.875	7	0.5555555555555556	0.875	9	7	0	0	0	0.2222222222222222	2	9	10	0.0	0	0.39378995650409016	0.6343656639469089	0.6589584753852147	0.6011068393766109	0.9628677789391343	0.6408042031427489	0.910930064049584	0.6255818750556369	0	0	0.0	0.009060170376024468	4
1395	0.0006385842524444634	0.0006229160541347929	0.0006229157813692618	0.9928444908425966	-1	0	0	0.5	1	1.0	1	1.0	1.0	2	1	0	0	0	0.3333333333333333	1	3	3	0.0	0	0.39378995650409016	0.5	0.6253214997665293	0.5833084246817276	0.9628677789391343	0.5	0.9122932580878436	0.5280014838172571	0	0	0.0	0.0006229157813692618	32
3492	0.014167038321318085	0.004958956238290509	0.004952618461627529	0.9550573994627681	-1	0	0	0.3333333333333333	2	0.8333333333333334	5	0.5714285714285714	0.8333333333333334	7	5	0	0	0	0.2857142857142857	2	7	8	0.0	0	0.39378995650409016	0.6487406087414205	0.6589584753852147	0.6114994202906054	0.9628677789391343	0.6557776733775805	0.910930064049584	0.6388909532199601	0	0	0.0	0.004952618461627529	9
2928	0.014231088240581087	0.0053235371009847906	0.0053173506361554115	0.9551666643179396	-1	0	0	0.3333333333333333	2	0.8333333333333334	5	0.5714285714285714	0.8333333333333334	7	5	0	0	0	0.2857142857142857	2	7	8	0.0	0	0.39378995650409016	0.6487406087414205	0.6589584753852147	0.6114994202906054	0.9628677789391343	0.6557776733775805	0.910930064049584	0.6388909532199601	0	0	0.0	0.0053173506361554115	82
4592	0.024779053429978437	0.013257321296744971	-7.278748615335868e-05	0.9397407343519254	-1	0	0	0.25	2	0.8888888888888888	8	1.0	0.8888888888888888	10	8	0	0	0	0.09090909090909091	11	1	11	0.0	0.2	0.39378995650409016	0.7107439271790084	0.6253214997665293	0.831657962818882	0.9628677789391343	0.9125382452876017	0.910930064049584	0.8339406821203905	0	0	0.0	-7.278748615335868e-06	0
2774	0.037557330334590674	0.00944981495060945	0.0048347639336134346	0.9544633487993083	-1	0	0	0.125	1	1.0	9	1.0	1.0	10	9	0	0	0	0.09090909090909091	1	11	11	0.0	0	0.39378995650409016	0.7981707518735748	0.6085030119571865	0.9028958734216173	0.9569704871341882	0.6844387306900644	0.9183721859820182	0.8114801648062572	0	0	0.0	0.0048347639336134346	6
1135	0.0006481428864888498	0.0006256571107762149	0.0006256564757056022	0.9924947451464302	-1	0	0	0.5	1	1.0	1	1.0	1.0	2	1	0	0	0	0.3333333333333333	1	3	3	0.0	0	0.39378995650409016	0.5	0.6253214997665293	0.5833084246817276	0.9628677789391343	0.5	0.9122932580878436	0.5280014838172571	0	0	0.0	0.0006256564757056022	92
2962	0.014206832572312492	0.004977729579576152	0.004974132878932648	0.9550246357080213	-1	0	0	0.3333333333333333	2	0.8333333333333334	5	0.5714285714285714	0.8333333333333334	7	5	0	0	0	0.2857142857142857	2	7	8	0.0	0	0.39378995650409016	0.6487406087414205	0.6589584753852147	0.6114994202906054	0.9628677789391343	0.6557776733775805	0.910930064049584	0.6388909532199601	0	0	0.0	0.004974132878932648	14
3206	0.04174311880633636	0.009765646400010373	0.009729831418168855	0.9248374946544418	-1	0	0	0.2857142857142857	2	0.875	7	0.5555555555555556	0.875	9	7	0	0	0	0.2222222222222222	2	9	10	0.0	0	0.39378995650409016	0.6058910799516931	0.6253214997665293	0.8287740892639177	0.9628677789391343	0.9203927038448906	0.910930064049584	0.8153131325717161	0	0	0.0	0.009729831418168855	82
1954	0.005797721122234746	0.0003942385678135763	1.3628047584059703e-05	0.9747384000660491	-1	0.5	2	0.7	7	0.38461538461538464	5	0.4166666666666667	0.38461538461538464	9	5	5	3	0	0.4444444444444444	9	4	15	0.3	0.6666666666666666	0.251009665755735	0.8683784875552543	0.6681075595030517	0.9241544042716042	0.5871571278617587	0.9496296813337605	0.8806987151039404	0.9199142293010711	0.2222222222222222	0.1111111111111111	0.0	1.3628047584059703e-05	3
119	0.0054549999935677215	0.0004793358687316595	0.0003649360189012446	0.9977287742358755	-1	0	0	0.4	2	0.8	4	0.5833333333333334	0.4	3	2	3	1	0	0.75	3	4	7	0.1111111111111111	0	0.3014644951882626	0.9148568701809038	0.4839283394872359	0.6875826964025413	0.918872043776575	0.7428210519855246	0.8919461676290164	0.8034481539300381	1.0	0	0.0	0.0003649360189012446	16
3043	0.014223992575060039	0.005327223575042979	0.005321248480747395	0.9552576335549582	-1	0	0	0.3333333333333333	2	0.8333333333333334	5	0.5714285714285714	0.8333333333333334	7	5	0	0	0	0.2857142857142857	2	7	8	0.0	0	0.39378995650409016	0.6487406087414205	0.6589584753852147	0.6114994202906054	0.9628677789391343	0.6557776733775805	0.910930064049584	0.6388909532199601	0	0	0.0	0.005321248480747395	9
4035	0.04120890532806208	0.009721550809917205	0.009686407105861904	0.9247392254995807	-1	0	0	0.2857142857142857	2	0.875	7	0.5555555555555556	0.875	9	7	0	0	0	0.2222222222222222	2	9	10	0.0	0	0.39378995650409016	0.6058910799516931	0.6253214997665293	0.8287740892639177	0.9628677789391343	0.9203927038448906	0.910930064049584	0.8153131325717161	0	0	0.0	0.009686407105861904	22
4847	0.04122962678099299	0.00992178321874015	0.009907262005863745	0.9243914895150611	-1	0	0	0.2857142857142857	2	0.875	7	0.5555555555555556	0.875	9	7	0	0	0	0.2222222222222222	2	9	10	0.0	0	0.39378995650409016	0.6867540470296433	0.6589584753852147	0.6225326149443656	0.9628677789391343	0.7455977702447687	0.910930064049584	0.6871559313717582	0	0	0.0	0.009907262005863745	72
918	0.0006130040990770685	0.0005027898116195397	0.0005026250248557661	0.9958762453992227	-1	0	0	0.6666666666666666	2	0.5	1	0.6666666666666666	0.5	1	1	2	0	0	0.6666666666666666	2	3	4	0.0	0	0.2038376921284572	0.5	0.92496052837114	0.5	0.6153397698554469	0.5	0.9504403898088075	0.5	0	0	0.0	0.0005026250248557661	40
2456	0.0037104801352176244	0.0029296051855442944	0.002929599756778596	0.9864376676157495	-1	0	0	0.25	1	1.0	3	1.0	1.0	4	3	0	0	0	0.2	1	5	5	0.0	0	0.39378995650409016	0.5	0.642139987575872	0.569277275960729	0.9628677789391343	0.5	0.9113997595529953	0.5232251968133833	0	0	0.0	0.002929599756778596	25
1832	0.008568885857632587	0.0016489517049776685	0.001637681833680875	0.9703629474530885	-1	0	0	0.25	1	1.0	4	1.0	0.5	3	2	2	0	0	0.16666666666666666	6	1	6	0.0	0	0.4892880557800504	0.9625301420094007	0.3195224272770649	0.9603434808530917	0.3372040959060392	0.8801337499324217	0.9364234855350252	0.9431559730560765	0	0	0.0	0.001637681833680875	8
217	0.017371635911011728	0.0012259757681833444	0.0012230128177612553	0.919564030914904	-1	0	0	0.2857142857142857	2	0.875	7	0.4166666666666667	0.625	6	5	3	6	0	0.6666666666666666	4	6	10	0.6666666666666666	0	0.498595457988759	0.9165076060252471	0.7636189884766224	0.9310325531798256	0.7436486619699767	0.9083878884231416	0.8834581952972356	0.9191505257214108	0.16666666666666666	0.16666666666666666	0.0	0.0012230128177612553	6
845	0.0009712211803871733	0.0002639793222282441	0.00026397651132506044	0.9970648342108721	-1	0	0	1.0	1	0	0	1.0	0	1	0	0	0	0	0.5	1	2	2	0.0	0	0	0	0	0	0	0	0	0	0	0	0	0.00026397651132506044	19
1743	0.0007966164899175241	0.0007417670351793609	0.0007416870265541787	0.9895262972571802	-1	0	0	0.5	1	1.0	1	1.0	1.0	1	1	1	0	0	0.3333333333333333	1	3	3	0.0	0	0.47133037020002877	0.5	0.8705408329589733	0.5	0.43400981241396525	0.5	0.878226845919344	0.5	0	0	0.0	0.0007416870265541787	77
4283	0.04137013638461851	0.009524774927319407	0.009472161510105168	0.9245936811330243	-1	0	0	0.2857142857142857	2	0.875	7	0.5555555555555556	0.875	9	7	0	0	0	0.2222222222222222	2	9	10	0.0	0	0.39378995650409016	0.6058910799516931	0.6253214997665293	0.8287740892639177	0.9628677789391343	0.9203927038448906	0.910930064049584	0.8153131325717161	0	0	0.0	0.009472161510105168	11
3653	0.028353993150192377	0.008643027159441957	0.008641029401253986	0.9436441108965247	-1	0	0	0.3333333333333333	2	0.8571428571428571	6	0.5625	0.8571428571428571	8	6	0	0	0	0.25	2	8	9	0.0	0	0.39378995650409016	0.6112532899783697	0.642139987575872	0.8256160247395925	0.9628677789391343	0.9292884205815942	0.910930064049584	0.8216775291172269	0	0	0.0	0.008641029401253986	8
846	0.0009488967799341959	0.0002641874722306675	0.0002641833672255759	0.9970023572436232	-1	0	0	1.0	1	0	0	1.0	0	1	0	0	0	0	0.5	1	2	2	0.0	0	0	0	0	0	0	0	0	0	0	0	0	0.0002641833672255759	24
4218	0.04220272588722389	0.009734284028492041	0.00969899258987546	0.924658509584631	-1	0	0	0.2857142857142857	2	0.875	7	0.5555555555555556	0.875	9	7	0	0	0	0.2222222222222222	2	9	10	0.0	0	0.39378995650409016	0.6058910799516931	0.6253214997665293	0.8287740892639177	0.9628677789391343	0.9203927038448906	0.910930064049584	0.8153131325717161	0	0	0.0	0.00969899258987546	35
4188	0.04082532625371324	0.010662757661928425	0.010625059302747741	0.9249088400002357	-1	0	0	0.2857142857142857	2	0.875	7	0.5555555555555556	0.875	9	7	0	0	0	0.2222222222222222	2	9	10	0.0	0	0.39378995650409016	0.6058910799516931	0.6253214997665293	0.8287740892639177	0.9628677789391343	0.9203927038448906	0.910930064049584	0.8153131325717161	0	0	0.0	0.010625059302747741	52
3044	0.014323876828489653	0.005239749149837186	0.005233547963478359	0.9552289782925021	-1	0	0	0.3333333333333333	2	0.8333333333333334	5	0.5714285714285714	0.8333333333333334	7	5	0	0	0	0.2857142857142857	2	7	8	0.0	0	0.39378995650409016	0.6487406087414205	0.6589584753852147	0.6114994202906054	0.9628677789391343	0.6557776733775805	0.910930064049584	0.6388909532199601	0	0	0.0	0.005233547963478359	89
2481	0.003710203812536151	0.0029526075439123	0.0029525940260674032	0.9862423797733865	-1	0	0	0.25	1	1.0	3	1.0	1.0	4	3	0	0	0	0.2	1	5	5	0.0	0	0.39378995650409016	0.5	0.642139987575872	0.569277275960729	0.9628677789391343	0.5	0.9113997595529953	0.5232251968133833	0	0	0.0	0.0029525940260674032	34
4997	0.039990774937791414	0.010512652062974852	0.010512557505345377	0.9246041859807786	-1	0	0	0.16666666666666666	1	1.0	7	1.0	1.0	8	7	0	0	0	0.1111111111111111	1	9	9	0.0	0	0.39378995650409016	0.5	0.642139987575872	0.5582600277870464	0.9628677789391343	0.5	0.9113997595529953	0.5194987266285439	0	0	0.0	0.010512557505345377	1
3481	0.042056872838022494	0.009497319673403502	0.009440868381852706	0.9256405839167278	-1	0	0	0.2857142857142857	2	0.875	7	0.5555555555555556	0.875	9	7	0	0	0	0.2222222222222222	2	9	10	0.0	0	0.39378995650409016	0.6058910799516931	0.6253214997665293	0.8287740892639177	0.9628677789391343	0.9203927038448906	0.910930064049584	0.8153131325717161	0	0	0.0	0.009440868381852706	90
4924	0.04195586890110559	0.009235342557101617	0.009194344296617474	0.9253487354895062	-1	0	0	0.2857142857142857	2	0.875	7	0.5555555555555556	0.875	9	7	0	0	0	0.2222222222222222	2	9	10	0.0	0	0.39378995650409016	0.6058910799516931	0.6253214997665293	0.8287740892639177	0.9628677789391343	0.9203927038448906	0.910930064049584	0.8153131325717161	0	0	0.0	0.009194344296617474	13
1974	0.0037473552796122864	0.002901602443926702	0.00290158257378048	0.9862543185295286	-1	0	0	0.25	1	1.0	3	1.0	1.0	4	3	0	0	0	0.2	1	5	5	0.0	0	0.39378995650409016	0.5	0.642139987575872	0.569277275960729	0.9628677789391343	0.5	0.9113997595529953	0.5232251968133833	0	0	0.0	0.00290158257378048	17
4210	0.01972619858056865	0.005348305754263353	0.005347739238633072	0.937800072545459	-1	0	0	0.3333333333333333	2	0.8571428571428571	6	0.5625	0.8571428571428571	8	6	0	0	0	0.25	2	8	9	0.0	0	0.39378995650409016	0.6112532899783697	0.642139987575872	0.8418803138036387	0.9628677789391343	0.9292884205815942	0.910930064049584	0.8273402220438865	0	0	0.0	0.005347739238633072	3
2204	0.003794559554659011	0.0028852184904166476	0.0028852076946635995	0.9863737211474868	-1	0	0	0.25	1	1.0	3	1.0	1.0	4	3	0	0	0	0.2	1	5	5	0.0	0	0.39378995650409016	0.5	0.642139987575872	0.569277275960729	0.9628677789391343	0.5	0.9113997595529953	0.5232251968133833	0	0	0.0	0.0028852076946635995	19
4642	0.042423342996846344	0.009612895192693394	0.009582017820628208	0.9247564995771755	-1	0	0	0.2857142857142857	2	0.875	7	0.5555555555555556	0.875	9	7	0	0	0	0.2222222222222222	2	9	10	0.0	0	0.39378995650409016	0.6058910799516931	0.6253214997665293	0.8287740892639177	0.9628677789391343	0.9203927038448906	0.910930064049584	0.8153131325717161	0	0	0.0	0.009582017820628208	8
4632	0.043184950755935356	0.010132798492875026	0.010101613353879386	0.9249656033565579	-1	0	0	0.2857142857142857	2	0.875	7	0.5555555555555556	0.875	9	7	0	0	0	0.2222222222222222	2	9	10	0.0	0	0.39378995650409016	0.6058910799516931	0.6253214997665293	0.8287740892639177	0.9628677789391343	0.9203927038448906	0.910930064049584	0.8153131325717161	0	0	0.0	0.010101613353879386	91
1695	0.0357030274516363	0.003869578466824059	-0.002322152593283856	0.9394610586503742	-1	0	0	0.2	2	0.9230769230769231	12	0.5357142857142857	0.8461538461538461	12	11	2	3	0	0.14285714285714285	2	14	15	0.42857142857142855	0	0.251009665755735	0.9074428598112227	0.5318798765384172	0.9240516208951104	0.5777941149753757	0.9394050954101684	0.8282181578588066	0.9246671925811352	0.16666666666666666	0.08333333333333333	0.0	-0.00023221525932838561	2
3741	0.033784173682411045	0.008667090917566695	0.008664625688926708	0.9312692254629407	-1	0	0	0.2857142857142857	2	0.875	7	0.5555555555555556	0.875	9	7	0	0	0	0.2222222222222222	2	9	10	0.0	0	0.39378995650409016	0.6058910799516931	0.6253214997665293	0.8261527900551058	0.9628677789391343	0.9203927038448906	0.910930064049584	0.8143897740178853	0	0	0.0	0.008664625688926708	6
1883	0.042487469373751224	0.005184134333147641	0.004636370456888026	0.8948100020730434	-1	0	0	0.2	2	0.9230769230769231	12	0.5357142857142857	0.8461538461538461	12	11	2	3	0	0.14285714285714285	2	14	15	0.42857142857142855	0	0.251009665755735	0.9170105372772197	0.5806176665274012	0.9222326621854238	0.5824756214185672	0.9519919180871378	0.8294987458758298	0.9321939521200353	0.25	0.08333333333333333	0.0	0.004636370456888026	145
518	0.000336843453133872	7.073627946339362e-07	6.850031282876032e-09	0.9998003823410512	-1	0	0	0	0	0	0	1.0	0	0	0	0	0	0	1.0	1	1	1	0.0	0	0	0	0	0	0	0	0	0	0	0	0	-0.1	0
2688	0.003967894154587	0.003986100696373784	0.003986077358017273	0.9906270423404324	-1	0	0	0.25	1	1.0	3	1.0	1.0	4	3	0	0	0	0.2	1	5	5	0.0	0	0.39378995650409016	0.5	0.6528522702282487	0.5837331538521179	0.9628677789391343	0.5	0.9111964600242694	0.5281466648505693	0	0	0.0	0.003986077358017273	75
3793	0.04335927135799041	0.010117158501138793	0.010091435759050816	0.9248728687153955	-1	0	0	0.2857142857142857	2	0.875	7	0.5555555555555556	0.875	9	7	0	0	0	0.2222222222222222	2	9	10	0.0	0	0.39378995650409016	0.6058910799516931	0.6253214997665293	0.8287740892639177	0.9628677789391343	0.9203927038448906	0.910930064049584	0.8153131325717161	0	0	0.0	0.010091435759050816	23
3950	0.04255787227611872	0.009804109907177127	0.009778457006832676	0.92518402055436	-1	0	0	0.2857142857142857	2	0.875	7	0.5555555555555556	0.875	9	7	0	0	0	0.2222222222222222	2	9	10	0.0	0	0.39378995650409016	0.6058910799516931	0.6253214997665293	0.8287740892639177	0.9628677789391343	0.9203927038448906	0.910930064049584	0.8153131325717161	0	0	0.0	0.009778457006832676	32
3819	0.0010898556756836473	0.0002666724021453849	1.2321671082083995e-06	0.996417965439819	-1	0	0	1.0	1	0	0	1.0	0	1	0	0	0	0	0.5	2	1	2	0.0	0	0	0	0	0	0	0	0	0	0	0	0	1.2321671082083995e-06	1
265	0.0007320269576141335	1.2059496617612226e-05	1.35711493462639e-06	0.9954886048837069	-1	0	0	0.6666666666666666	2	0.5	1	0.6666666666666666	0	2	0	1	0	0	0.6666666666666666	2	3	4	0.0	0	0	0	0	0	0	0	0	0	0	0	0	1.35711493462639e-06	28
5016	0.04261917301882035	0.009877289053377054	0.009877270576667716	0.925088175291909	-1	0	0	0.2857142857142857	2	0.875	7	0.5555555555555556	0.875	9	7	0	0	0	0.2222222222222222	2	9	10	0.0	0	0.39378995650409016	0.6867540470296433	0.6589584753852147	0.6225326149443656	0.9628677789391343	0.7455977702447687	0.910930064049584	0.6871559313717582	0	0	0.0	0.009877270576667716	73
1308	0.0009915043031189013	0.00024459350761180923	0.00024458990396602565	0.9970312271826499	-1	0	0	1.0	1	0	0	1.0	0	1	0	0	0	0	0.5	1	2	2	0.0	0	0	0	0	0	0	0	0	0	0	0	0	0.00024458990396602565	17
3969	0.0415483327702143	0.01015178100676729	0.010110656274854602	0.9253503668575846	-1	0	0	0.2857142857142857	2	0.875	7	0.5555555555555556	0.875	9	7	0	0	0	0.2222222222222222	2	9	10	0.0	0	0.39378995650409016	0.6058910799516931	0.6253214997665293	0.8287740892639177	0.9628677789391343	0.9203927038448906	0.910930064049584	0.8153131325717161	0	0	0.0	0.010110656274854602	100
874	0.0006334084497335087	0.0006257274223573926	0.00062572630213994	0.9923016998022484	-1	0	0	0.5	1	1.0	1	1.0	1.0	2	1	0	0	0	0.3333333333333333	1	3	3	0.0	0	0.39378995650409016	0.5	0.6253214997665293	0.5833084246817276	0.9628677789391343	0.5	0.9122932580878436	0.5280014838172571	0	0	0.0	0.00062572630213994	43
2952	0.014205740411133452	0.0049808538855378144	0.004978351083611382	0.9552615039303753	-1	0	0	0.3333333333333333	2	0.8333333333333334	5	0.5714285714285714	0.8333333333333334	7	5	0	0	0	0.2857142857142857	2	7	8	0.0	0	0.39378995650409016	0.6487406087414205	0.6589584753852147	0.6114994202906054	0.9628677789391343	0.6557776733775805	0.910930064049584	0.6388909532199601	0	0	0.0	0.004978351083611382	12
3600	0.04186663304695731	0.010111449667806782	0.010060482667862611	0.9260419545124994	-1	0	0	0.2857142857142857	2	0.875	7	0.5555555555555556	0.875	9	7	0	0	0	0.2222222222222222	2	9	10	0.0	0	0.39378995650409016	0.6058910799516931	0.6253214997665293	0.8287740892639177	0.9628677789391343	0.9203927038448906	0.910930064049584	0.8153131325717161	0	0	0.0	0.010060482667862611	75
4237	0.04174496988397879	0.009803189513314058	0.009769913048023215	0.9247352530407977	-1	0	0	0.2857142857142857	2	0.875	7	0.5555555555555556	0.875	9	7	0	0	0	0.2222222222222222	2	9	10	0.0	0	0.39378995650409016	0.6058910799516931	0.6253214997665293	0.8287740892639177	0.9628677789391343	0.9203927038448906	0.910930064049584	0.8153131325717161	0	0	0.0	0.009769913048023215	8
3216	0.01407765909165139	0.005126051642606392	0.005114686519040122	0.955116291362419	-1	0	0	0.3333333333333333	2	0.8333333333333334	5	0.5714285714285714	0.8333333333333334	7	5	0	0	0	0.2857142857142857	2	7	8	0.0	0	0.39378995650409016	0.6487406087414205	0.6589584753852147	0.6114994202906054	0.9628677789391343	0.6557776733775805	0.910930064049584	0.6388909532199601	0	0	0.0	0.005114686519040122	21
4433	0.041444602384710996	0.009818249760241487	0.00978707272937876	0.9247478637464764	-1	0	0	0.2857142857142857	2	0.875	7	0.5555555555555556	0.875	9	7	0	0	0	0.2222222222222222	2	9	10	0.0	0	0.39378995650409016	0.6058910799516931	0.6253214997665293	0.8287740892639177	0.9628677789391343	0.9203927038448906	0.910930064049584	0.8153131325717161	0	0	0.0	0.00978707272937876	27
4059	0.04107690211597295	0.009279670864724376	0.009242841040871887	0.924991510036823	-1	0	0	0.2857142857142857	2	0.875	7	0.5555555555555556	0.875	9	7	0	0	0	0.2222222222222222	2	9	10	0.0	0	0.39378995650409016	0.6058910799516931	0.6253214997665293	0.8287740892639177	0.9628677789391343	0.9203927038448906	0.910930064049584	0.8153131325717161	0	0	0.0	0.009242841040871887	12
2017	0.003770043126606715	0.0029301858398409495	0.002930171971865466	0.9862533825108516	-1	0	0	0.25	1	1.0	3	1.0	1.0	4	3	0	0	0	0.2	1	5	5	0.0	0	0.39378995650409016	0.5	0.642139987575872	0.569277275960729	0.9628677789391343	0.5	0.9113997595529953	0.5232251968133833	0	0	0.0	0.002930171971865466	70
4483	0.04197581731437356	0.009686989168843647	0.009647824580866998	0.9244520978621271	-1	0	0	0.2857142857142857	2	0.875	7	0.5555555555555556	0.875	9	7	0	0	0	0.2222222222222222	2	9	10	0.0	0	0.39378995650409016	0.6058910799516931	0.6253214997665293	0.8287740892639177	0.9628677789391343	0.9203927038448906	0.910930064049584	0.8153131325717161	0	0	0.0	0.009647824580866998	41
2649	0.003967617692233349	0.003951546602663218	0.0039515244899363255	0.9905777000505791	-1	0	0	0.25	1	1.0	3	1.0	1.0	4	3	0	0	0	0.2	1	5	5	0.0	0	0.39378995650409016	0.5	0.6528522702282487	0.5837331538521179	0.9628677789391343	0.5	0.9111964600242694	0.5281466648505693	0	0	0.0	0.0039515244899363255	8
167	0.0010490806246198278	9.839704045754282e-05	-1.0163725720052736e-06	0.9969036808292044	-1	0	0	1.0	1	0	0	1.0	0	1	0	0	1	0	0.5	2	1	2	0.3333333333333333	0	0	0	0	0	0	0	0	0	0	0	0	-1.0163725720052735e-07	15
1483	0.012271838040058826	0.000655001899133993	-0.0003206760825474948	0.961861048561416	-1	0	0	0.5	4	0.6	6	0.3333333333333333	0.6	9	6	2	1	0	1.0	6	6	12	0.2	0.3333333333333333	0.5791435076714986	0.9182597569221059	0.6685349817511312	0.9227895408616819	0.5871571278617587	0.8958829323841903	0.8040617303930705	0.9129896911049994	1.0	0	0.0	-3.206760825474948e-05	4
1502	0.026260573077728774	0.002170513357831256	-0.002134187811292639	0.9512884228083667	-1	0	0	0.25	2	0.7777777777777778	7	0.39285714285714285	0.6666666666666666	7	6	3	0	0	0.5714285714285714	4	7	11	0.0	0.2857142857142857	0.5366824613515618	0.811585673952744	0.328896946520409	0.9256486050566164	0.7394973495589745	0.950532771372462	0.7901345604179744	0.9099138657167312	0	0	0.0	-0.00021341878112926391	1
72	0.0008623627565933615	0.000524222466956591	4.5331329842402804e-06	0.9888420283618776	-1	0	0	0.5	1	1.0	1	1.0	1.0	1	1	1	0	0	0.3333333333333333	3	1	3	0.0	0	0.6517629622255134	0.5	0.827853499742132	0.5	0.23972907790133952	0.5	0.9216205264246443	0.5	0	0	0.0	4.5331329842402804e-06	20
1289	0.0006413554244218154	0.0006232490783465757	0.0006232488058493515	0.9927585741983699	-1	0	0	0.5	1	1.0	1	1.0	1.0	2	1	0	0	0	0.3333333333333333	1	3	3	0.0	0	0.39378995650409016	0.5	0.6253214997665293	0.5833084246817276	0.9628677789391343	0.5	0.9122932580878436	0.5280014838172571	0	0	0.0	0.0006232488058493515	31
4151	0.04124714433780082	0.009103641686808136	0.009057437641336447	0.9247186441903116	-1	0	0	0.2857142857142857	2	0.875	7	0.5555555555555556	0.875	9	7	0	0	0	0.2222222222222222	2	9	10	0.0	0	0.39378995650409016	0.6058910799516931	0.6253214997665293	0.8287740892639177	0.9628677789391343	0.9203927038448906	0.910930064049584	0.8153131325717161	0	0	0.0	0.009057437641336447	4
1505	0.000783031955080863	0.0007416729194764174	0.0007415933568950157	0.9897220020933355	-1	0	0	0.5	1	1.0	1	1.0	1.0	1	1	1	0	0	0.3333333333333333	1	3	3	0.0	0	0.47133037020002877	0.5	0.8705408329589733	0.5	0.43400981241396525	0.5	0.878226845919344	0.5	0	0	0.0	0.0007415933568950157	112
3630	0.04121032491151497	0.009799238356638042	0.009783395829250575	0.925224338417717	-1	0	0	0.2857142857142857	2	0.875	7	0.5555555555555556	0.875	9	7	0	0	0	0.2222222222222222	2	9	10	0.0	0	0.39378995650409016	0.6343656639469089	0.6589584753852147	0.6011068393766109	0.9628677789391343	0.6408042031427489	0.910930064049584	0.6255818750556369	0	0	0.0	0.009783395829250575	46
2297	0.0037190653138862227	0.002913683557568235	0.002913665320913799	0.9862017844467693	-1	0	0	0.25	1	1.0	3	1.0	1.0	4	3	0	0	0	0.2	1	5	5	0.0	0	0.39378995650409016	0.5	0.642139987575872	0.569277275960729	0.9628677789391343	0.5	0.9113997595529953	0.5232251968133833	0	0	0.0	0.002913665320913799	25
1871	0.0008049286992523488	0.0008023099539697316	0.0008022379892436302	0.9895216373817796	-1	0	0	0.5	1	1.0	1	1.0	1.0	1	1	1	0	0	0.3333333333333333	1	3	3	0.0	0	0.47133037020002877	0.5	0.8705408329589733	0.5	0.6153397698554469	0.5	0.8389866985299607	0.5	0	0	0.0	0.0008022379892436302	18
273	0.00842668141222466	0.00024090208341419212	0.0002301048164262884	0.9862304017600358	-1	0	0	0.25	1	1.0	3	1.0	1.0	4	3	0	1	0	0.2	5	1	5	0.3333333333333333	0	0.44153900614207026	0.8096707120412027	0.5060589391404825	0.8746016194582747	0.6500359374225868	0.9764195096004323	0.9136375667576331	0.9146050831326952	1.0	0.25	0.0	0.0002301048164262884	26
4478	0.014202544269801606	0.005600529071454773	0.005595307862961968	0.9553514261782013	-1	0	0	0.3333333333333333	2	0.8333333333333334	5	0.5714285714285714	0.8333333333333334	7	5	0	0	0	0.2857142857142857	2	7	8	0.0	0	0.39378995650409016	0.6174808927408355	0.6253214997665293	0.8518480632383942	0.9628677789391343	0.9385096646225072	0.910930064049584	0.839046527898219	0	0	0.0	0.005595307862961968	0
4139	0.041710590229393725	0.009609420127703673	0.00957884963531479	0.9250172585049454	-1	0	0	0.2857142857142857	2	0.875	7	0.5555555555555556	0.875	9	7	0	0	0	0.2222222222222222	2	9	10	0.0	0	0.39378995650409016	0.6058910799516931	0.6253214997665293	0.8287740892639177	0.9628677789391343	0.9203927038448906	0.910930064049584	0.8153131325717161	0	0	0.0	0.00957884963531479	54
1995	0.0005558369997008294	0.0005156324136789557	0.0005154188849428032	0.9942450546774119	-1	0	0	0.5	1	1.0	1	1.0	1.0	1	1	1	0	0	0.3333333333333333	1	3	3	0.0	0	0.2168831484725568	0.5	0.8705408329589733	0.5	0.43400981241396525	0.5	0.9380916861083725	0.5	0	0	0.0	0.0005154188849428032	16
1730	0.0008403646069402169	0.0007986383605302955	0.0007985759856077884	0.989870022134996	-1	0	0	0.5	1	1.0	1	1.0	1.0	1	1	1	0	0	0.3333333333333333	1	3	3	0.0	0	0.47133037020002877	0.5	0.8705408329589733	0.5	0.6153397698554469	0.5	0.8389866985299607	0.5	0	0	0.0	0.0007985759856077884	36
2260	0.002156577264946959	0.0012595253109332254	0.001259523500139968	0.9820972625559726	-1	0	0	0.3333333333333333	1	1.0	2	1.0	1.0	3	2	0	0	0	0.25	1	4	4	0.0	0	0.39378995650409016	0.5	0.6589584753852147	0.5786252490968758	0.9628677789391343	0.5	0.910930064049584	0.5264031211171138	0	0	0.0	0.001259523500139968	6
4534	0.04270895056880135	0.009420073784833474	0.009365673791744458	0.9245743121001642	-1	0	0	0.2857142857142857	2	0.875	7	0.5555555555555556	0.875	9	7	0	0	0	0.2222222222222222	2	9	10	0.0	0	0.39378995650409016	0.6058910799516931	0.6253214997665293	0.8287740892639177	0.9628677789391343	0.9203927038448906	0.910930064049584	0.8153131325717161	0	0	0.0	0.009365673791744458	17
3901	0.04085460840489421	0.010123726491044278	0.010077871652982635	0.9261471849594604	-1	0	0	0.2857142857142857	2	0.875	7	0.5555555555555556	0.875	9	7	0	0	0	0.2222222222222222	2	9	10	0.0	0	0.39378995650409016	0.6058910799516931	0.6253214997665293	0.8287740892639177	0.9628677789391343	0.9203927038448906	0.910930064049584	0.8153131325717161	0	0	0.0	0.010077871652982635	126
509	0.0006211161685079134	0.0004722202460019822	0.00047215568148912016	0.9857912521368104	-1	0	0	0.6666666666666666	2	0.5	1	0.6666666666666666	0.5	1	1	2	0	0	0.6666666666666666	2	3	4	0.0	0	1.0	0.5	0.7471678652781287	0.5	0.6207190629629884	0.5	0.828751130204116	0.5	0	0	0.0	0.00047215568148912016	35
2599	0.014632776298604978	0.005744665294056157	0.005744587332794294	0.955316178281988	-1	0	0	0.2	1	1.0	5	1.0	1.0	6	5	0	0	0	0.14285714285714285	1	7	7	0.0	0	0.39378995650409016	0.5	0.642139987575872	0.5623525314616122	0.9628677789391343	0.5000000000000004	0.9113997595529953	0.5208807828450632	0	0	0.0	0.005744587332794294	14
330	5.347845611513202e-06	6.097824876569897e-08	-6.063962455073215e-08	0.9999984739334347	-1	0	0	1.0	2	0.0	0	0.75	0	2	0	0	2	0	1.0	2	2	3	1.0	0	0	0	0	0	0	0	0	0	0	0	0	-6.063962455073215e-09	13
4021	0.04106829999423718	0.0097564549318157	0.009728326688993212	0.9248319737186321	-1	0	0	0.2857142857142857	2	0.875	7	0.5555555555555556	0.875	9	7	0	0	0	0.2222222222222222	2	9	10	0.0	0	0.39378995650409016	0.6058910799516931	0.6253214997665293	0.8287740892639177	0.9628677789391343	0.9203927038448906	0.910930064049584	0.8153131325717161	0	0	0.0	0.009728326688993212	78
3762	0.000493002184473336	1.1546660901898181e-05	1.3467913799806263e-07	0.9980661970538649	-1	0	0	1.0	1	0	0	1.0	0	1	0	0	0	0	0.5	2	1	2	0.0	0	0	0	0	0	0	0	0	0	0	0	0	1.3467913799806263e-07	0
1222	0.000944873051079372	0.00025704869301609905	0.0002570444001169085	0.997432762991388	-1	0	0	1.0	1	0	0	1.0	0	1	0	0	0	0	0.5	1	2	2	0.0	0	0	0	0	0	0	0	0	0	0	0	0	0.0002570444001169085	14
4812	0.04125440911643446	0.009714046468477257	0.009672934745623035	0.9247626260501647	-1	0	0	0.2857142857142857	2	0.875	7	0.5555555555555556	0.875	9	7	0	0	0	0.2222222222222222	2	9	10	0.0	0	0.39378995650409016	0.6058910799516931	0.6253214997665293	0.8287740892639177	0.9628677789391343	0.9203927038448906	0.910930064049584	0.8153131325717161	0	0	0.0	0.009672934745623035	38
4434	0.042888018129078366	0.009906030796566666	0.009861028622927011	0.9249268891867125	-1	0	0	0.2857142857142857	2	0.875	7	0.5555555555555556	0.875	9	7	0	0	0	0.2222222222222222	2	9	10	0.0	0	0.39378995650409016	0.6058910799516931	0.6253214997665293	0.8287740892639177	0.9628677789391343	0.9203927038448906	0.910930064049584	0.8153131325717161	0	0	0.0	0.009861028622927011	17
4591	0.04079492888667796	0.01044438136012676	0.010427628890511954	0.9252495154321287	-1	0	0	0.2857142857142857	2	0.875	7	0.5555555555555556	0.875	9	7	0	0	0	0.2222222222222222	2	9	10	0.0	0	0.39378995650409016	0.6343656639469089	0.6589584753852147	0.6011068393766109	0.9628677789391343	0.6408042031427489	0.910930064049584	0.6255818750556369	0	0	0.0	0.010427628890511954	90
1715	0.0009273571931719941	0.00026742129178962745	0.0002674174265312218	0.9969952825640239	-1	0	0	1.0	1	0	0	1.0	0	1	0	0	0	0	0.5	1	2	2	0.0	0	0	0	0	0	0	0	0	0	0	0	0	0.0002674174265312218	24
2914	0.01380827551573529	0.005131996848550327	0.005125088101277566	0.9551244363635113	-1	0	0	0.3333333333333333	2	0.8333333333333334	5	0.5714285714285714	0.8333333333333334	7	5	0	0	0	0.2857142857142857	2	7	8	0.0	0	0.39378995650409016	0.6487406087414205	0.6589584753852147	0.6114994202906054	0.9628677789391343	0.6557776733775805	0.910930064049584	0.6388909532199601	0	0	0.0	0.005125088101277566	36
622	0.0010389669197411239	0.00036095980778482053	0.00036023721282171887	0.9859938351042628	-1	0	0	0.3333333333333333	1	1.0	2	0.6666666666666666	0.5	1	1	2	0	0	0.6666666666666666	2	3	4	0.0	0	1.0	0.5	0.7471678652781287	0.5	0.6207190629629884	0.5	0.828751130204116	0.5	0	0	0.0	0.00036023721282171887	28
88	0.004472606889884916	0.0006464974553327605	-0.00023593116802074309	0.9869814199884361	-1	1.0	1	0.8	4	0.4	2	0.4666666666666667	0.4	5	2	1	1	0	0.6	5	3	7	0.3333333333333333	1.0	0.45648403526908143	0.9573843324525274	0.38207471710347	0.8428343282488882	0.5824899908061989	0.9448602249336238	0.8735115609726409	0.9271833154074149	1.0	0	0.0	-2.359311680207431e-05	15
3314	0.014187861369550907	0.005322958903937185	0.005321045126158735	0.9552876895928013	-1	0	0	0.3333333333333333	2	0.8333333333333334	5	0.5714285714285714	0.8333333333333334	7	5	0	0	0	0.2857142857142857	2	7	8	0.0	0	0.39378995650409016	0.6487406087414205	0.6589584753852147	0.6114994202906054	0.9628677789391343	0.6557776733775805	0.910930064049584	0.6388909532199601	0	0	0.0	0.005321045126158735	4
4879	0.04319013830311617	0.009709681300377223	0.009687746987656728	0.9251105649542316	-1	0	0	0.2857142857142857	2	0.875	7	0.5555555555555556	0.875	9	7	0	0	0	0.2222222222222222	2	9	10	0.0	0	0.39378995650409016	0.6058910799516931	0.6253214997665293	0.8287740892639177	0.9628677789391343	0.9203927038448906	0.910930064049584	0.8153131325717161	0	0	0.0	0.009687746987656728	55
3507	0.04131183236405965	0.009611938359132061	0.009611211084490513	0.9246885181119182	-1	0	0	0.2857142857142857	2	0.875	7	0.5555555555555556	0.875	9	7	0	0	0	0.2222222222222222	2	9	10	0.0	0	0.39378995650409016	0.6881321411465575	0.6253214997665293	0.5862053475927674	0.9628677789391343	0.649022553901005	0.910930064049584	0.6421747465541536	0	0	0.0	0.009611211084490513	45
4108	0.04188569606763097	0.009657323853080999	0.009626248090227479	0.9250263714921177	-1	0	0	0.2857142857142857	2	0.875	7	0.5555555555555556	0.875	9	7	0	0	0	0.2222222222222222	2	9	10	0.0	0	0.39378995650409016	0.6058910799516931	0.6253214997665293	0.8287740892639177	0.9628677789391343	0.9203927038448906	0.910930064049584	0.8153131325717161	0	0	0.0	0.009626248090227479	45
3990	0.04526195113119907	0.0009754818127822932	-0.00011475125847669332	0.8986546059398994	-1	0	0	0.2857142857142857	2	0.875	7	0.5555555555555556	0.875	9	7	0	0	0	0.2222222222222222	2	9	10	0.0	0	0.39378995650409016	0.6343656639469089	0.5916845241478439	0.595140319215184	0.9628677789391343	0.6408042031427489	0.9136375667576331	0.6236418261825193	0	0	0.0	-1.1475125847669333e-05	0
2818	0.014224478130894017	0.005072706996676433	0.005067431765777231	0.9552569175845481	-1	0	0	0.3333333333333333	2	0.8333333333333334	5	0.5714285714285714	0.8333333333333334	7	5	0	0	0	0.2857142857142857	2	7	8	0.0	0	0.39378995650409016	0.6487406087414205	0.6589584753852147	0.6114994202906054	0.9628677789391343	0.6557776733775805	0.910930064049584	0.6388909532199601	0	0	0.0	0.005067431765777231	9
2088	0.003729538525341671	0.0028428013781552778	0.002842787352810504	0.986307111433143	-1	0	0	0.25	1	1.0	3	1.0	1.0	4	3	0	0	0	0.2	1	5	5	0.0	0	0.39378995650409016	0.5	0.642139987575872	0.569277275960729	0.9628677789391343	0.5	0.9113997595529953	0.5232251968133833	0	0	0.0	0.002842787352810504	47
582	0.001600758140394372	0.00023230782206482296	0.00023190404846933795	0.9960387496071815	-1	0	0	1.0	2	0.0	0	0.75	0	2	0	0	0	0	1.0	2	2	3	0.0	0	0	0	0	0	0	0	0	0	0	0	0	0.00023190404846933795	23
2820	0.003942298649373787	0.004020731460505634	0.004020708788475631	0.990566710194256	-1	0	0	0.25	1	1.0	3	1.0	1.0	4	3	0	0	0	0.2	1	5	5	0.0	0	0.39378995650409016	0.5	0.6528522702282487	0.5837331538521179	0.9628677789391343	0.5	0.9111964600242694	0.5281466648505693	0	0	0.0	0.004020708788475631	18
2372	0.0037654302795254524	0.0028890681523333745	0.0028890516349090512	0.9862855889084446	-1	0	0	0.25	1	1.0	3	1.0	1.0	4	3	0	0	0	0.2	1	5	5	0.0	0	0.39378995650409016	0.5	0.642139987575872	0.569277275960729	0.9628677789391343	0.5	0.9113997595529953	0.5232251968133833	0	0	0.0	0.0028890516349090512	21
1429	0.0006913566624272901	9.845681096185391e-05	-7.420579318925716e-07	0.9954645051863626	-1	0	0	0.5	1	1.0	1	1.0	1.0	2	1	0	1	0	0.3333333333333333	3	1	3	0.3333333333333333	0	0.22737608258436265	0.5588104759888514	0.6977748623251332	0.5736290101781664	0.45056666061747774	0.7967176859178047	0.87974692762324	0.6531628620660043	1.0	0	0.0	-7.420579318925716e-08	4
3171	0.013995520507035739	0.0050842477665718885	0.005076703956687368	0.9551089604970986	-1	0	0	0.3333333333333333	2	0.8333333333333334	5	0.5714285714285714	0.8333333333333334	7	5	0	0	0	0.2857142857142857	2	7	8	0.0	0	0.39378995650409016	0.6487406087414205	0.6589584753852147	0.6114994202906054	0.9628677789391343	0.6557776733775805	0.910930064049584	0.6388909532199601	0	0	0.0	0.005076703956687368	14
4786	0.04179732477038211	0.009757155910450942	0.00971359495272153	0.9254350962275415	-1	0	0	0.2857142857142857	2	0.875	7	0.5555555555555556	0.875	9	7	0	0	0	0.2222222222222222	2	9	10	0.0	0	0.39378995650409016	0.6058910799516931	0.6253214997665293	0.8287740892639177	0.9628677789391343	0.9203927038448906	0.910930064049584	0.8153131325717161	0	0	0.0	0.00971359495272153	26
4078	0.041503453423075286	0.009589358741559022	0.009542615457314736	0.9245968112561755	-1	0	0	0.2857142857142857	2	0.875	7	0.5555555555555556	0.875	9	7	0	0	0	0.2222222222222222	2	9	10	0.0	0	0.39378995650409016	0.6058910799516931	0.6253214997665293	0.8287740892639177	0.9628677789391343	0.9203927038448906	0.910930064049584	0.8153131325717161	0	0	0.0	0.009542615457314736	32
75	0.0009859272326630758	0.00018275208166078157	-1.2829242383876746e-06	0.9970035432327676	-1	0	0	1.0	1	0	0	1.0	0	1	0	0	1	0	0.5	2	1	2	0.3333333333333333	0	0	0	0	0	0	0	0	0	0	0	0	-1.2829242383876746e-07	71
2536	0.0040075717231314685	0.003947720499160405	0.003947709694439833	0.990904519663488	-1	0	0	0.25	1	1.0	3	1.0	1.0	4	3	0	0	0	0.2	1	5	5	0.0	0	0.39378995650409016	0.5	0.6528522702282487	0.5837331538521179	0.9628677789391343	0.5	0.9111964600242694	0.5281466648505693	0	0	0.0	0.003947709694439833	56
1813	0.009131857501370046	0.0006673186355476353	0.00030134356433130627	0.9768420593088752	-1	0	0	0.25	1	1.0	4	1.0	0.75	4	3	1	0	0	0.16666666666666666	6	1	6	0.0	0	0.44153900614207026	0.7955667305381942	0.47242196352179705	0.9030717846556628	0.6500359374225868	0.9764195096004323	0.8822335258738584	0.9196823576605279	0	0	0.0	0.00030134356433130627	17
1065	0.0006404972942407986	0.0006357197523790887	0.0006357185429849979	0.9924144771529387	-1	0	0	0.5	1	1.0	1	1.0	1.0	2	1	0	0	0	0.3333333333333333	1	3	3	0.0	0	0.39378995650409016	0.5	0.6253214997665293	0.5833084246817276	0.9628677789391343	0.5	0.9122932580878436	0.5280014838172571	0	0	0.0	0.0006357185429849979	33
4129	0.04081718412684685	0.00905869847745962	0.009041014465332724	0.924937355844401	-1	0	0	0.2857142857142857	2	0.875	7	0.5555555555555556	0.875	9	7	0	0	0	0.2222222222222222	2	9	10	0.0	0	0.39378995650409016	0.6343656639469089	0.6589584753852147	0.6011068393766109	0.9628677789391343	0.6408042031427489	0.910930064049584	0.6255818750556369	0	0	0.0	0.009041014465332724	3
1834	0.000827180907496152	0.000755658595483112	0.0007555954888593977	0.9898896192796315	-1	0	0	0.5	1	1.0	1	1.0	1.0	1	1	1	0	0	0.3333333333333333	1	3	3	0.0	0	0.47133037020002877	0.5	0.8705408329589733	0.5	0.6153397698554469	0.5	0.8389866985299607	0.5	0	0	0.0	0.0007555954888593977	34
774	0.0006606034263657172	0.0005189266676618636	0.0005187720327276624	0.9957296924279766	-1	0	0	0.6666666666666666	2	0.5	1	0.6666666666666666	0.5	1	1	2	0	0	0.6666666666666666	2	3	4	0.0	0	0.2038376921284572	0.5	0.92496052837114	0.5	0.6153397698554469	0.5	0.9504403898088075	0.5	0	0	0.0	0.0005187720327276624	81
4443	0.03986471516745205	0.009744759741028992	0.009733624865367317	0.925056751163165	-1	0	0	0.2857142857142857	2	0.875	7	0.5555555555555556	0.875	9	7	0	0	0	0.2222222222222222	2	9	10	0.0	0	0.39378995650409016	0.6343656639469089	0.6589584753852147	0.6011068393766109	0.9628677789391343	0.6408042031427489	0.910930064049584	0.6255818750556369	0	0	0.0	0.009733624865367317	41
3966	0.04251754243944813	0.009116493982182556	0.009089743417920973	0.9257126147360852	-1	0	0	0.2857142857142857	2	0.875	7	0.5555555555555556	0.875	9	7	0	0	0	0.2222222222222222	2	9	10	0.0	0	0.39378995650409016	0.6058910799516931	0.6253214997665293	0.8287740892639177	0.9628677789391343	0.9203927038448906	0.910930064049584	0.8153131325717161	0	0	0.0	0.009089743417920973	6
3445	0.014193255106796837	0.005369461161936293	0.005365337515676703	0.955310157136361	-1	0	0	0.3333333333333333	2	0.8333333333333334	5	0.5714285714285714	0.8333333333333334	7	5	0	0	0	0.2857142857142857	2	7	8	0.0	0	0.39378995650409016	0.6174808927408355	0.6253214997665293	0.8518480632383942	0.9628677789391343	0.9385096646225072	0.910930064049584	0.839046527898219	0	0	0.0	0.005365337515676703	11
4133	0.043013602725786255	0.009992842747224374	0.00992822331294923	0.9245879346415047	-1	0	0	0.2857142857142857	2	0.875	7	0.5555555555555556	0.875	9	7	0	0	0	0.2222222222222222	2	9	10	0.0	0	0.39378995650409016	0.6058910799516931	0.6253214997665293	0.8287740892639177	0.9628677789391343	0.9203927038448906	0.910930064049584	0.8153131325717161	0	0	0.0	0.00992822331294923	38
3239	0.01427065844660287	0.005061941306926127	0.00505601071610576	0.955161626602914	-1	0	0	0.3333333333333333	2	0.8333333333333334	5	0.5714285714285714	0.8333333333333334	7	5	0	0	0	0.2857142857142857	2	7	8	0.0	0	0.39378995650409016	0.6487406087414205	0.6589584753852147	0.6114994202906054	0.9628677789391343	0.6557776733775805	0.910930064049584	0.6388909532199601	0	0	0.0	0.00505601071610576	20
2837	0.01429647583257399	0.005006906363253974	0.005002625904016633	0.9554052331550129	-1	0	0	0.3333333333333333	2	0.8333333333333334	5	0.5714285714285714	0.8333333333333334	7	5	0	0	0	0.2857142857142857	2	7	8	0.0	0	0.39378995650409016	0.6487406087414205	0.6589584753852147	0.6114994202906054	0.9628677789391343	0.6557776733775805	0.910930064049584	0.6388909532199601	0	0	0.0	0.005002625904016633	30
2175	0.003793288417257336	0.002933999579646664	0.0029339940785574965	0.9863666159073058	-1	0	0	0.25	1	1.0	3	1.0	1.0	4	3	0	0	0	0.2	1	5	5	0.0	0	0.39378995650409016	0.5	0.642139987575872	0.569277275960729	0.9628677789391343	0.5	0.9113997595529953	0.5232251968133833	0	0	0.0	0.0029339940785574965	15
1209	0.0006456594676475967	0.0006247080254574368	0.0006247068386911202	0.9923700858555804	-1	0	0	0.5	1	1.0	1	1.0	1.0	2	1	0	0	0	0.3333333333333333	1	3	3	0.0	0	0.39378995650409016	0.5	0.6253214997665293	0.5833084246817276	0.9628677789391343	0.5	0.9122932580878436	0.5280014838172571	0	0	0.0	0.0006247068386911202	44
1588	0.0006441622826233519	0.0006133204997423542	0.000613319214008593	0.992460084254989	-1	0	0	0.5	1	1.0	1	1.0	1.0	2	1	0	0	0	0.3333333333333333	1	3	3	0.0	0	0.39378995650409016	0.5	0.6253214997665293	0.5833084246817276	0.9628677789391343	0.5	0.9122932580878436	0.5280014838172571	0	0	0.0	0.000613319214008593	22
29	0.011337567583374444	0.0002397417354901692	-0.00023205451768364073	0.9856286582216168	-1	0	0	0.2857142857142857	2	0.875	7	0.4166666666666667	0.5	4	4	5	4	0	0.375	8	3	10	0.2857142857142857	0	0.30753520334396	0.8704234121571914	0.48616136211358746	0.9803496020120833	0.37265007606647127	0.9716873526327426	0.9451154714830579	0.9575783323772512	0.25	0.25	0.0	-2.3205451768364074e-05	8
2046	0.0008051841326694897	0.0008024205370597279	0.0008023485742193572	0.9895263716704843	-1	0	0	0.5	1	1.0	1	1.0	1.0	1	1	1	0	0	0.3333333333333333	1	3	3	0.0	0	0.47133037020002877	0.5	0.8705408329589733	0.5	0.6153397698554469	0.5	0.8389866985299607	0.5	0	0	0.0	0.0008023485742193572	67
510	0.0009513629549310929	0.0002555470419792908	0.00025554297874732504	0.9972964536731981	-1	0	0	1.0	1	0	0	1.0	0	1	0	0	0	0	0.5	1	2	2	0.0	0	0	0	0	0	0	0	0	0	0	0	0	0.00025554297874732504	22
3416	0.04269513037962667	0.009098045053899743	0.00909765282038801	0.925325952214904	-1	0	0	0.2857142857142857	2	0.875	7	0.5555555555555556	0.875	9	7	0	0	0	0.2222222222222222	2	9	10	0.0	0	0.39378995650409016	0.6881321411465575	0.6253214997665293	0.5862053475927674	0.9628677789391343	0.649022553901005	0.910930064049584	0.6421747465541536	0	0	0.0	0.00909765282038801	43
2067	0.0037758812392091018	0.00287285546127179	0.0028728378605753987	0.9863580135745909	-1	0	0	0.25	1	1.0	3	1.0	1.0	4	3	0	0	0	0.2	1	5	5	0.0	0	0.39378995650409016	0.5	0.642139987575872	0.569277275960729	0.9628677789391343	0.5	0.9113997595529953	0.5232251968133833	0	0	0.0	0.0028728378605753987	23
4490	0.026825205527435246	0.007632772881912414	0.0076317537718692844	0.9360906175860961	-1	0	0	0.2857142857142857	2	0.875	7	0.5555555555555556	0.875	9	7	0	0	0	0.2222222222222222	2	9	10	0.0	0	0.39378995650409016	0.7204646450848603	0.6253214997665293	0.8421315644949371	0.9628677789391343	0.9204186617238416	0.910930064049584	0.8441799163360534	0	0	0.0	0.0076317537718692844	3
1098	0.0006521573435119135	0.0006192350328653169	0.0006192350306333772	0.9931493680236518	-1	0	0	0.5	1	1.0	1	1.0	1.0	2	1	0	0	0	0.3333333333333333	1	3	3	0.0	0	0.39378995650409016	0.5	0.6253214997665293	0.5833084246817276	0.9628677789391343	0.5	0.9122932580878436	0.5280014838172571	0	0	0.0	0.0006192350306333772	19
1754	0.0007952303756861778	0.0007416759016822779	0.0007415971512652725	0.9901528716385649	-1	0	0	0.5	1	1.0	1	1.0	1.0	1	1	1	0	0	0.3333333333333333	1	3	3	0.0	0	0.47133037020002877	0.5	0.8705408329589733	0.5	0.43400981241396525	0.5	0.878226845919344	0.5	0	0	0.0	0.0007415971512652725	36
1221	0.0	0.0	0.0	1.0	-1	0	0	0	0	0	0	1.0	0	0	0	0	0	0	1.0	1	1	1	0.0	0	0	0	0	0	0	0	0	0	0	0	0	-0.1	0
2827	0.011019496011264394	0.006242023873680488	0.006226150110376687	0.9649915975943572	-1	0	0	0.3333333333333333	2	0.8333333333333334	5	0.5714285714285714	0.8333333333333334	7	5	0	0	0	0.2857142857142857	2	7	8	0.0	0	0.39378995650409016	0.6487406087414205	0.6732415189217169	0.6163244680461271	0.9628677789391343	0.6557776733775805	0.9107944722009103	0.6404549885974207	0	0	0.0	0.006226150110376687	38
2425	0.003838050645769113	0.0029599502647035215	0.002959936798665237	0.9861866356483283	-1	0	0	0.25	1	1.0	3	1.0	1.0	4	3	0	0	0	0.2	1	5	5	0.0	0	0.39378995650409016	0.5	0.642139987575872	0.569277275960729	0.9628677789391343	0.5	0.9113997595529953	0.5232251968133833	0	0	0.0	0.002959936798665237	21
2206	0.015661490350128177	0.0007616009845684008	-8.977562557891486e-06	0.9904084121186898	-1	0	0	0.2	1	1.0	5	1.0	0.8	4	4	2	1	0	0.14285714285714285	1	7	7	0.125	0	0.3053365524883235	0.9629947696580864	0.5275871915713045	0.9194770251686905	0.7144878978275957	0.9196905429795403	0.9017561373982191	0.9376609485916205	1.0	0	0.0	-8.977562557891485e-07	4
2048	0.0036933510707726426	0.0029042793069226033	0.0029042614504081487	0.9862064264584252	-1	0	0	0.25	1	1.0	3	1.0	1.0	4	3	0	0	0	0.2	1	5	5	0.0	0	0.39378995650409016	0.5	0.642139987575872	0.569277275960729	0.9628677789391343	0.5	0.9113997595529953	0.5232251968133833	0	0	0.0	0.0029042614504081487	89
1537	0.0006441925410069951	0.0006426587644871346	0.000642658763413271	0.9931505383444917	-1	0	0	0.5	1	1.0	1	1.0	1.0	2	1	0	0	0	0.3333333333333333	1	3	3	0.0	0	0.39378995650409016	0.5	0.6253214997665293	0.5833084246817276	0.9628677789391343	0.5	0.9122932580878436	0.5280014838172571	0	0	0.0	0.000642658763413271	29
4698	0.043329423006456654	0.010641775067751743	0.010607204918932361	0.9248278727747355	-1	0	0	0.2857142857142857	2	0.875	7	0.5555555555555556	0.875	9	7	0	0	0	0.2222222222222222	2	9	10	0.0	0	0.39378995650409016	0.6058910799516931	0.6253214997665293	0.8287740892639177	0.9628677789391343	0.9203927038448906	0.910930064049584	0.8153131325717161	0	0	0.0	0.010607204918932361	13
4535	0.0011024168964291912	0.00025362367587126826	1.1159887293019345e-06	0.9962207657815695	-1	0	0	1.0	1	0	0	1.0	0	1	0	0	0	0	0.5	2	1	2	0.0	0	0	0	0	0	0	0	0	0	0	0	0	1.1159887293019345e-06	1
4852	0.04176726672474247	0.008988041148366243	0.0089863277094025	0.9243200591899384	-1	0	0	0.2857142857142857	2	0.875	7	0.5555555555555556	0.875	9	7	0	0	0	0.2222222222222222	2	9	10	0.0	0	0.39378995650409016	0.6867540470296433	0.6589584753852147	0.6225326149443656	0.9628677789391343	0.7455977702447687	0.910930064049584	0.6871559313717582	0	0	0.0	0.0089863277094025	6
3172	0.01420853736801922	0.004963710144588416	0.0049609129982899425	0.95536660120807	-1	0	0	0.3333333333333333	2	0.8333333333333334	5	0.5714285714285714	0.8333333333333334	7	5	0	0	0	0.2857142857142857	2	7	8	0.0	0	0.39378995650409016	0.6487406087414205	0.6589584753852147	0.6114994202906054	0.9628677789391343	0.6557776733775805	0.910930064049584	0.6388909532199601	0	0	0.0	0.0049609129982899425	18
3059	0.01419481197214426	0.005113563316198353	0.005108168564030555	0.9551244262627492	-1	0	0	0.3333333333333333	2	0.8333333333333334	5	0.5714285714285714	0.8333333333333334	7	5	0	0	0	0.2857142857142857	2	7	8	0.0	0	0.39378995650409016	0.6487406087414205	0.6589584753852147	0.6114994202906054	0.9628677789391343	0.6557776733775805	0.910930064049584	0.6388909532199601	0	0	0.0	0.005108168564030555	54
4324	0.04199019464235935	0.009508542275894276	0.009471070564339138	0.9245964155948303	-1	0	0	0.2857142857142857	2	0.875	7	0.5555555555555556	0.875	9	7	0	0	0	0.2222222222222222	2	9	10	0.0	0	0.39378995650409016	0.6058910799516931	0.6253214997665293	0.8287740892639177	1.0	0.9285343190772191	0.922820089224844	0.8210986767668291	0	0	0.0	0.009471070564339138	4
1740	1.1681526276014015e-08	8.092052031309837e-09	7.834174866235988e-09	0.9999972936742946	-1	0	0	0.5	1	1.0	1	1.0	0	0	0	2	0	0	0.3333333333333333	1	3	3	0.0	0	0	0	0	0	0	0	0	0	0	0	0	-0.1	0
3563	0.014123641488569767	0.005229683847930762	0.005227038034444011	0.9552965188035434	-1	0	0	0.3333333333333333	2	0.8333333333333334	5	0.5714285714285714	0.8333333333333334	7	5	0	0	0	0.2857142857142857	2	7	8	0.0	0	0.39378995650409016	0.6487406087414205	0.6589584753852147	0.6114994202906054	0.9628677789391343	0.6557776733775805	0.910930064049584	0.6388909532199601	0	0	0.0	0.005227038034444011	3
4261	0.04259813470040283	0.009004830478772171	0.008980042626568067	0.9257492716499316	-1	0	0	0.2857142857142857	2	0.875	7	0.5555555555555556	0.875	9	7	0	0	0	0.2222222222222222	2	9	10	0.0	0	0.39378995650409016	0.6058910799516931	0.6253214997665293	0.8287740892639177	0.9628677789391343	0.9203927038448906	0.910930064049584	0.8153131325717161	0	0	0.0	0.008980042626568067	8
914	0.03839162141580482	0.0050452175592677435	0.0019347031539282814	0.6077588384512034	-1	0	0	0.3	3	0.8461538461538461	11	0.38461538461538464	0.7692307692307693	10	10	4	2	0	0.23076923076923078	3	13	15	0.16666666666666666	0.16666666666666666	0.6260309014465261	0.941678276087174	0.23641200182908167	0.9160542515319253	0.5777941149753757	0.9635652778618025	0.8412385067101584	0.9435114550807452	0.65	0.1	0.0	0.0019347031539282814	1
1572	0.0006445038761268291	0.0006212488545059641	0.0006212486825677874	0.9927891505942973	-1	0	0	0.5	1	1.0	1	1.0	1.0	2	1	0	0	0	0.3333333333333333	1	3	3	0.0	0	0.39378995650409016	0.5	0.6253214997665293	0.5833084246817276	0.9628677789391343	0.5	0.9122932580878436	0.5280014838172571	0	0	0.0	0.0006212486825677874	33
4121	0.041581987155328744	0.009569880085378984	0.009529337984233853	0.9246206147587307	-1	0	0	0.2857142857142857	2	0.875	7	0.5555555555555556	0.875	9	7	0	0	0	0.2222222222222222	2	9	10	0.0	0	0.39378995650409016	0.6058910799516931	0.6253214997665293	0.8287740892639177	0.9628677789391343	0.9203927038448906	0.910930064049584	0.8153131325717161	0	0	0.0	0.009529337984233853	14
4636	0.04180862159495669	0.00896057080494237	0.008955843950615161	0.9246765707305077	-1	0	0	0.2857142857142857	2	0.875	7	0.5555555555555556	0.875	9	7	0	0	0	0.2222222222222222	2	9	10	0.0	0	0.39378995650409016	0.8417080177463131	0.6485420537996848	0.5555738799957516	0.9628677789391343	0.6004186183727455	0.910930064049584	0.6829018423611689	0	0	0.0	0.008955843950615161	9
3684	0.04235202899400402	0.009445136670750164	0.009421947090424786	0.9249451040499626	-1	0	0	0.2857142857142857	2	0.875	7	0.5555555555555556	0.875	9	7	0	0	0	0.2222222222222222	2	9	10	0.0	0	0.39378995650409016	0.6058910799516931	0.6253214997665293	0.8287740892639177	0.9628677789391343	0.9203927038448906	0.910930064049584	0.8153131325717161	0	0	0.0	0.009421947090424786	23
1436	0.0006384696890181891	0.0006356836948309914	0.0006356836527706539	0.9929703930000093	-1	0	0	0.5	1	1.0	1	1.0	1.0	2	1	0	0	0	0.3333333333333333	1	3	3	0.0	0	0.39378995650409016	0.5	0.6253214997665293	0.5833084246817276	0.9628677789391343	0.5	0.9122932580878436	0.5280014838172571	0	0	0.0	0.0006356836527706539	29
1016	0.0008251513519960562	0.0006935564562356705	0.0006928053763301178	0.9932081858977674	-1	0	0	0.5	1	1.0	1	1.0	1.0	2	1	0	0	0	0.3333333333333333	1	3	3	0.0	0	0.39378995650409016	0.5	0.6253214997665293	0.5833084246817276	0.9628677789391343	0.5	0.9122932580878436	0.5280014838172571	0	0	0.0	0.0006928053763301178	108
2160	0.003729557394939122	0.002871421459371461	0.0028714009558524385	0.9862698475268816	-1	0	0	0.25	1	1.0	3	1.0	1.0	4	3	0	0	0	0.2	1	5	5	0.0	0	0.39378995650409016	0.5	0.642139987575872	0.569277275960729	0.9628677789391343	0.5	0.9113997595529953	0.5232251968133833	0	0	0.0	0.0028714009558524385	17
4743	0.04279228481721567	0.009316998951107328	0.009281553337782973	0.9246238168547442	-1	0	0	0.2857142857142857	2	0.875	7	0.5555555555555556	0.875	9	7	0	0	0	0.2222222222222222	2	9	10	0.0	0	0.39378995650409016	0.6058910799516931	0.6253214997665293	0.8287740892639177	0.9628677789391343	0.9203927038448906	0.910930064049584	0.8153131325717161	0	0	0.0	0.009281553337782973	4
2587	0.021417471260868605	0.0007966654712517147	-0.0006879344861686946	0.9770269724981506	-1	0.25	1	0.5	5	0.6153846153846154	8	0.375	0.46153846153846156	8	6	6	2	0	0.4	10	4	15	0.14285714285714285	0.4	0.3010413671228501	0.8682224437144199	0.48725715821322363	0.9379491375214967	0.7455559386738344	0.7620959766138309	0.9413401816124832	0.8723345352047885	0.5625	0.125	0.0	-6.879344861686946e-05	5
540	0.0048366502075552825	0.0006911160218716713	0.0005752815922483882	0.9808862399736636	-1	0.5	1	0.6666666666666666	4	0.42857142857142855	3	0.36	0.42857142857142855	5	3	3	1	0	1.0	5	5	9	0.125	0.5	0.2702838390623996	0.9131550045822348	0.609701225876409	0.9020400196445132	0.5777941149753757	0.9331439710794269	0.8040617303930705	0.9170532126763872	1.0	0.2	0.0	0.0005752815922483882	9
1317	0.0015181356023849962	0.001466736695276254	0.0014667273416667872	0.9897136806651887	-1	0	0	0.5	1	1.0	1	1.0	1.0	2	1	0	0	0	0.3333333333333333	1	3	3	0.0	0	0.39378995650409016	0.5	0.5916845241478439	0.5	0.9628677789391343	0.5	0.9136375667576331	0.5	0	0	0.0	0.0014667273416667872	10
436	0.00013729372121413407	0.00013454032369052994	0.00013365973867694335	0.9977690875075925	-1	0	0	1.0	2	0.0	0	0.75	0	2	0	0	0	0	1.0	2	2	3	0.0	0	0	0	0	0	0	0	0	0	0	0	0	0.00013365973867694335	18
1765	0.000820610916157491	0.0007526900751332796	0.0007526156268389793	0.9904343502489846	-1	0	0	0.5	1	1.0	1	1.0	1.0	1	1	1	0	0	0.3333333333333333	1	3	3	0.0	0	0.4582849138559292	0.5	0.8705408329589733	0.5	0.524674791134706	0.5	0.8590411495811041	0.5	0	0	0.0	0.0007526156268389793	60
731	0.0016011471550925257	0.0002755545187286149	0.0002471075039625477	0.9964431740566805	-1	0	0	1.0	2	0.0	0	0.75	0	2	0	0	0	0	1.0	2	2	3	0.0	0	0	0	0	0	0	0	0	0	0	0	0	0.0002471075039625477	10
1153	0.0006326222953939229	0.0006228799567346179	0.0006228796841969044	0.9928577211923945	-1	0	0	0.5	1	1.0	1	1.0	1.0	2	1	0	0	0	0.3333333333333333	1	3	3	0.0	0	0.39378995650409016	0.5	0.6253214997665293	0.5833084246817276	0.9628677789391343	0.5	0.9122932580878436	0.5280014838172571	0	0	0.0	0.0006228796841969044	12
597	0.0009744684355145703	0.00023945808917400673	0.00023945425052183833	0.9972514075583587	-1	0	0	1.0	1	0	0	1.0	0	1	0	0	0	0	0.5	1	2	2	0.0	0	0	0	0	0	0	0	0	0	0	0	0	0.00023945425052183833	53
930	0.0007970074363506153	0.0007600626155932569	0.0007599958641177259	0.9898181752537676	-1	0	0	0.6666666666666666	2	0.5	1	0.6666666666666666	0.5	1	1	2	0	0	0.6666666666666666	2	3	4	0.0	0	0.47133037020002877	0.5	0.8705408329589733	0.5	0.6153397698554469	0.5	0.8389866985299607	0.5	0	0	0.0	0.0007599958641177259	32
4343	0.04300049061921015	0.009632644801717025	0.009590842530360834	0.9246179273520744	-1	0	0	0.2857142857142857	2	0.875	7	0.5555555555555556	0.875	9	7	0	0	0	0.2222222222222222	2	9	10	0.0	0	0.39378995650409016	0.6058910799516931	0.6253214997665293	0.8287740892639177	0.9628677789391343	0.9203927038448906	0.910930064049584	0.8153131325717161	0	0	0.0	0.009590842530360834	53
1742	0.0008135129695980136	0.0007604834510894112	0.0007604166388276238	0.9895886005256749	-1	0	0	0.6666666666666666	2	0.5	1	0.6666666666666666	0.5	1	1	2	0	0	0.6666666666666666	2	3	4	0.0	0	0.47133037020002877	0.5	0.8705408329589733	0.5	0.6153397698554469	0.5	0.8389866985299607	0.5	0	0	0.0	0.0007604166388276238	33
3935	0.04182073187629054	0.009365509468197763	0.009351748675262889	0.9245927390328499	-1	0	0	0.2857142857142857	2	0.875	7	0.5555555555555556	0.875	9	7	0	0	0	0.2222222222222222	2	9	10	0.0	0	0.39378995650409016	0.6343656639469089	0.6589584753852147	0.6011068393766109	0.9628677789391343	0.6408042031427489	0.910930064049584	0.6255818750556369	0	0	0.0	0.009351748675262889	24
4039	0.042388218191405674	0.009671707860145892	0.009634909440606479	0.9247562972169368	-1	0	0	0.2857142857142857	2	0.875	7	0.5555555555555556	0.875	9	7	0	0	0	0.2222222222222222	2	9	10	0.0	0	0.39378995650409016	0.6058910799516931	0.6253214997665293	0.8287740892639177	0.9628677789391343	0.9203927038448906	0.910930064049584	0.8153131325717161	0	0	0.0	0.009634909440606479	44
3413	0.014044820804250664	0.005286849229963569	0.005271293510514092	0.9551553586277239	-1	0	0	0.3333333333333333	2	0.8333333333333334	5	0.5714285714285714	0.8333333333333334	7	5	0	0	0	0.2857142857142857	2	7	8	0.0	0	0.39378995650409016	0.7070697281634485	0.6253214997665293	0.5927764485545972	0.9628677789391343	0.664741258943146	0.910930064049584	0.6563450044945779	0	0	0.0	0.005271293510514092	39
384	0.0073017642520143726	0.00013738254370504019	3.3393713114511754e-05	0.9938756538321134	-1	0.5	1	0.6666666666666666	4	0.5	3	0.4444444444444444	0.5	5	3	2	0	0	0.5	6	3	8	0.0	1.0	0.3769154172021811	0.8229495874688888	0.6681075595030517	0.8651216291370569	0.8156104917919142	0.8984601038364003	0.8787885918509148	0.8651098653693774	0	0	0.0	3.3393713114511754e-05	5
2218	0.006453439056439482	0.001839597721735468	0.001839597368785923	0.9700065584096381	-1	0	0	0.25	1	1.0	3	1.0	1.0	4	3	0	0	0	0.2	1	5	5	0.0	0	0.39378995650409016	0.5	0.5916845241478439	0.5	0.9628677789391343	0.5	0.9136375667576331	0.5	0	0	0.0	0.001839597368785923	13
259	1.565073303806599e-05	2.0678105608879546e-07	1.0625616295404906e-07	0.9999978448476953	-1	0	0	0.5	1	1.0	1	1.0	1.0	2	1	0	0	0	0.3333333333333333	1	3	3	0.0	0	0.4470632000505179	0.6664029955110821	0.3754676750376973	0.5266412716885206	0.3084307060940021	0.67093895149191	0.664310436710861	0.623325465254009	0	0	0.0	1.0625616295404906e-07	20
4247	0.04151864839350832	0.009314879922430137	0.009272625489311848	0.9248915526225158	-1	0	0	0.2857142857142857	2	0.875	7	0.5555555555555556	0.875	9	7	0	0	0	0.2222222222222222	2	9	10	0.0	0	0.39378995650409016	0.6058910799516931	0.6253214997665293	0.8287740892639177	0.9628677789391343	0.9203927038448906	0.910930064049584	0.8153131325717161	0	0	0.0	0.009272625489311848	10
5049	0.029453310411552615	0.010036973903831882	-1.6569192263188636e-05	0.9402034043002744	-1	0	0	0.14285714285714285	1	1.0	8	1.0	1.0	9	8	0	0	0	0.1	10	1	10	0.0	0	0.39378995650409016	0.6058910799516931	0.6253214997665293	0.8287740892639177	0.9628677789391343	0.9203927038448906	0.910930064049584	0.8153131325717161	0	0	0.0	-1.6569192263188637e-06	1
2168	0.0036992501980787316	0.0029576756815904584	0.002957662380004167	0.9862170148439543	-1	0	0	0.25	1	1.0	3	1.0	1.0	4	3	0	0	0	0.2	1	5	5	0.0	0	0.39378995650409016	0.5	0.642139987575872	0.569277275960729	0.9628677789391343	0.5	0.9113997595529953	0.5232251968133833	0	0	0.0	0.002957662380004167	39
2415	0.003619108510979049	0.0028953639528231934	0.0028953505087779023	0.9862321833596264	-1	0	0	0.25	1	1.0	3	1.0	1.0	4	3	0	0	0	0.2	1	5	5	0.0	0	0.39378995650409016	0.5	0.642139987575872	0.569277275960729	0.9628677789391343	0.5	0.9113997595529953	0.5232251968133833	0	0	0.0	0.0028953505087779023	28
3333	0.04210970814765565	0.009528096842858616	0.009494915200049518	0.9248423055007693	-1	0	0	0.2857142857142857	2	0.875	7	0.5555555555555556	0.875	9	7	0	0	0	0.2222222222222222	2	9	10	0.0	0	0.39378995650409016	0.6058910799516931	0.6253214997665293	0.8287740892639177	0.9628677789391343	0.9203927038448906	0.910930064049584	0.8153131325717161	0	0	0.0	0.009494915200049518	8
2197	0.0037094932259069927	0.002843569529788784	0.0028435552559817083	0.9863103437630487	-1	0	0	0.25	1	1.0	3	1.0	1.0	4	3	0	0	0	0.2	1	5	5	0.0	0	0.39378995650409016	0.5	0.642139987575872	0.569277275960729	0.9628677789391343	0.5	0.9113997595529953	0.5232251968133833	0	0	0.0	0.0028435552559817083	34
2090	None	None	None	None	None	0	0	0.3	3	0.7692307692307693	10	0.6	0.6153846153846154	8	8	6	2	0	1.0	5	5	15	0.125	0.9230769230769231	0.34064345257298534	0.8648261401035596	0.7299683721887246	0.882331349994467	0.707339567869572	0.7732152329596899	0.889183918625969	0.8454135713340447	0.625	0	0.0	None	0
772	0.0009885381349357542	0.00026379078709943025	0.00026378680128910767	0.9975300047113462	-1	0	0	1.0	1	0	0	1.0	0	1	0	0	0	0	0.5	1	2	2	0.0	0	0	0	0	0	0	0	0	0	0	0	0	0.00026378680128910767	34
1920	0.001298633465361705	0.0002194454506135962	-1.3690135603514617e-06	0.9922714472345997	-1	0	0	0.3333333333333333	1	1.0	2	1.0	0.5	2	1	1	0	0	0.25	4	1	4	0.0	0	0.3506294875083426	0.7920724874137182	0.8705408329589733	0.5	0.6153397698554469	0.5	0.8953553626852842	0.6096452120563228	0	0	0.0	-1.3690135603514616e-07	6
3800	0.04110769233206902	0.009819331948198165	0.009796101364613116	0.9248702703464806	-1	0	0	0.2857142857142857	2	0.875	7	0.5555555555555556	0.875	9	7	0	0	0	0.2222222222222222	2	9	10	0.0	0	0.39378995650409016	0.6343656639469089	0.6589584753852147	0.6011068393766109	0.9628677789391343	0.6408042031427489	0.910930064049584	0.6255818750556369	0	0	0.0	0.009796101364613116	20
73	0.06413044196386403	0.010128161083634379	0.010054636781187856	0.6267126096838923	-1	0	0	0.4	4	0.6153846153846154	8	0.6818181818181818	0.5384615384615384	10	7	4	2	0	0.18181818181818182	11	2	15	0.2222222222222222	0	0.5683741343769955	0.9333209843965333	0.5452958949398521	0.9569152785139532	0.5792836163650977	0.8748835556696066	0.9219585360259901	0.9283367898254574	0.65	0.3	0.0	0.010054636781187856	13
634	0.0007229044241950621	0.0006448824329727789	0.0006448192511710616	0.9929675979155979	-1	0	0	0.6666666666666666	2	0.5	1	0.6666666666666666	0.5	1	1	2	1	0	0.6666666666666666	2	3	4	0.125	0	0.2750625343890224	0.5	0.8705408329589733	0.5	0.8325205767958165	0.5	0.9383081292661558	0.5	1.0	0	0.0	0.0006448192511710616	25
3227	0.005767102044097135	0.0028184355117885558	0.0028113380487531574	0.9821038410525122	-1	0	0	0.5	2	0.75	3	0.6	0.75	5	3	0	0	0	0.4	2	5	6	0.0	0	0.39378995650409016	0.6684755058803379	0.6589584753852147	0.627241677468367	0.9628677789391343	0.6762877861864697	0.910930064049584	0.6576459248679264	0	0	0.0	0.0028113380487531574	2
2541	0.003845822593974665	0.0029517996291952855	0.0029517861019040686	0.9863133815579038	-1	0	0	0.25	1	1.0	3	1.0	1.0	4	3	0	0	0	0.2	1	5	5	0.0	0	0.39378995650409016	0.5	0.642139987575872	0.569277275960729	0.9628677789391343	0.5	0.9113997595529953	0.5232251968133833	0	0	0.0	0.0029517861019040686	5
1678	0.03680335816324508	0.00644872498949651	0.0011693455953958513	0.7798526306924571	-1	0	0	0.3	3	0.7692307692307693	10	0.3125	0.7692307692307693	11	10	3	2	0	0.3333333333333333	12	4	15	0.2222222222222222	0	0.5791435076714986	0.9172858465216863	0.2726621618861953	0.9073644547787447	0.5083988545263076	0.9558165291058754	0.8508126625949647	0.930044404070995	0.6363636363636364	0.36363636363636365	0.0	0.0011693455953958513	2
2420	0.0037372591078634497	0.002950566373445794	0.0029505528220670502	0.9862996687083393	-1	0	0	0.25	1	1.0	3	1.0	1.0	4	3	0	0	0	0.2	1	5	5	0.0	0	0.39378995650409016	0.5	0.642139987575872	0.569277275960729	0.9628677789391343	0.5	0.9113997595529953	0.5232251968133833	0	0	0.0	0.0029505528220670502	11
1481	0.0006591619695552125	0.0006129658289395122	0.0006129655759055987	0.9928151472593026	-1	0	0	0.5	1	1.0	1	1.0	1.0	2	1	0	0	0	0.3333333333333333	1	3	3	0.0	0	0.39378995650409016	0.5	0.6253214997665293	0.5833084246817276	0.9628677789391343	0.5	0.9122932580878436	0.5280014838172571	0	0	0.0	0.0006129655759055987	23
3106	0.014110522153311593	0.005198717770941539	0.005191629955620801	0.9554201875985581	-1	0	0	0.3333333333333333	2	0.8333333333333334	5	0.5714285714285714	0.8333333333333334	7	5	0	0	0	0.2857142857142857	2	7	8	0.0	0	0.39378995650409016	0.6487406087414205	0.6589584753852147	0.6114994202906054	0.9628677789391343	0.6557776733775805	0.910930064049584	0.6388909532199601	0	0	0.0	0.005191629955620801	54
1562	0.000640983997455339	0.0006231310663162344	0.000623130794204221	0.9928079679796776	-1	0	0	0.5	1	1.0	1	1.0	1.0	2	1	0	0	0	0.3333333333333333	1	3	3	0.0	0	0.39378995650409016	0.5	0.6253214997665293	0.5833084246817276	0.9628677789391343	0.5	0.9122932580878436	0.5280014838172571	0	0	0.0	0.000623130794204221	25
1383	None	None	None	None	None	0	0	0.5	5	0.38461538461538464	5	0.46875	0.38461538461538464	6	5	8	3	0	0.5	4	8	15	0.15789473684210525	0.5	0.3363653916517972	0.8780621546829097	0.706967270615765	0.8425246879814698	0.7054776130720148	0.8333660582242621	0.8711949016046687	0.8524152558416976	0.3333333333333333	0.16666666666666666	0.0	None	0
701	6.838467225157412e-09	6.675789765923767e-09	5.775049695425744e-10	0.9999993343953487	-1	0	0	1.0	1	0	0	1.0	0	0	0	1	0	0	0.5	2	1	2	0.0	0	0	0	0	0	0	0	0	0	0	0	0	-0.1	1
4056	0.042392728089769266	0.009305526580752455	0.009250444148813583	0.9241687589907452	-1	0	0	0.2857142857142857	2	0.875	7	0.5555555555555556	0.875	9	7	0	0	0	0.2222222222222222	2	9	10	0.0	0	0.39378995650409016	0.6058910799516931	0.6253214997665293	0.8287740892639177	0.9628677789391343	0.9203927038448906	0.910930064049584	0.8153131325717161	0	0	0.0	0.009250444148813583	9
1133	0.009753394863004694	0.0004411067009425844	0.0004136290738624145	0.9946765788374515	-1	0	0	0.6	3	0.4	2	0.5833333333333334	0.4	5	2	1	0	0	0.75	4	3	7	0.0	0.5	0.3401473323674642	0.9332065608578612	0.6685349817511312	0.9102757791710848	0.46768562890114457	0.9470262453621824	0.898882250203189	0.9316629859157819	0	0	0.0	0.0004136290738624145	7
529	0.00064516416819251	0.000472370924846829	0.0004723065446846473	0.9858380275684512	-1	0	0	0.6666666666666666	2	0.5	1	0.6666666666666666	0.5	1	1	2	0	0	0.6666666666666666	2	3	4	0.0	0	1.0	0.5	0.7471678652781287	0.5	0.6207190629629884	0.5	0.828751130204116	0.5	0	0	0.0	0.0004723065446846473	44
4719	0.042137783859331625	0.009270098480750808	0.009214846533341137	0.9246802386902965	-1	0	0	0.2857142857142857	2	0.875	7	0.5555555555555556	0.875	9	7	0	0	0	0.2222222222222222	2	9	10	0.0	0	0.39378995650409016	0.6058910799516931	0.6253214997665293	0.8287740892639177	0.9628677789391343	0.9203927038448906	0.910930064049584	0.8153131325717161	0	0	0.0	0.009214846533341137	4
4748	0.04253841368892655	0.01041264525181524	0.01035958059956973	0.9254686137922962	-1	0	0	0.2857142857142857	2	0.875	7	0.5555555555555556	0.875	9	7	0	0	0	0.2222222222222222	2	9	10	0.0	0	0.39378995650409016	0.6058910799516931	0.6253214997665293	0.8287740892639177	0.9628677789391343	0.9203927038448906	0.910930064049584	0.8153131325717161	0	0	0.0	0.01035958059956973	63
4515	0.04201715996216894	0.009860234726073653	0.009796100996119047	0.9248860848002849	-1	0	0	0.2857142857142857	2	0.875	7	0.5555555555555556	0.875	9	7	0	0	0	0.2222222222222222	2	9	10	0.0	0	0.39378995650409016	0.6058910799516931	0.6253214997665293	0.8287740892639177	0.9628677789391343	0.9203927038448906	0.910930064049584	0.8153131325717161	0	0	0.0	0.009796100996119047	6
3621	0.04243873005023768	0.00944894623405655	0.009411537446312587	0.9246314602765473	-1	0	0	0.2857142857142857	2	0.875	7	0.5555555555555556	0.875	9	7	0	0	0	0.2222222222222222	2	9	10	0.0	0	0.39378995650409016	0.6058910799516931	0.6253214997665293	0.8287740892639177	0.9628677789391343	0.9203927038448906	0.910930064049584	0.8153131325717161	0	0	0.0	0.009411537446312587	20
1924	0.011674140543449752	0.0011890299457833194	-0.0005658157489669813	0.96635021442368	-1	0	0	0.5	3	0.5714285714285714	4	0.42857142857142855	0.42857142857142855	5	3	3	0	0	0.42857142857142855	7	3	9	0.0	0	0.4892880557800504	0.8182414733143868	0.5477802290109485	0.8623865219233792	0.8521546189734112	0.97017724407176	0.9136375667576331	0.906699031072446	0	0	0.0	-5.658157489669813e-05	1
1185	0.0006328208773985298	0.0006260723644010305	0.000626072023114883	0.9927448980022314	-1	0	0	0.5	1	1.0	1	1.0	1.0	2	1	0	0	0	0.3333333333333333	1	3	3	0.0	0	0.39378995650409016	0.5	0.6253214997665293	0.5833084246817276	0.9628677789391343	0.5	0.9122932580878436	0.5280014838172571	0	0	0.0	0.000626072023114883	31
2074	None	None	None	None	None	0	0	0.375	3	0.7	7	0.6666666666666666	0.5	6	5	5	1	0	0.5	6	3	12	0.07692307692307693	0.6	0.39076214553264393	0.8619750589468248	0.7346556318103966	0.9635621036558997	0.7835096787181799	0.7816930839184625	0.9383885699024026	0.8935436292701093	1.0	0	0.0	None	0
1100	0.0006300402667099246	0.0005129470051370147	0.0005129100813136192	0.9958872929678512	-1	0	0	0.6666666666666666	2	0.5	1	0.6666666666666666	0.5	1	1	2	0	0	0.6666666666666666	2	3	4	0.0	0	0.2168831484725568	0.5	0.92496052837114	0.5	0.6153397698554469	0.5	0.9477617103576863	0.5	0	0	0.0	0.0005129100813136192	41
3332	0.04221697625058771	0.009461125647034135	0.009440720920049493	0.9251427479516573	-1	0	0	0.2857142857142857	2	0.875	7	0.5555555555555556	0.875	9	7	0	0	0	0.2222222222222222	2	9	10	0.0	0	0.39378995650409016	0.6058910799516931	0.6253214997665293	0.8287740892639177	0.9628677789391343	0.9203927038448906	0.910930064049584	0.8153131325717161	0	0	0.0	0.009440720920049493	104
1497	0.0006485334314805512	0.0006340833947160752	0.0006340831172358801	0.9928598576275187	-1	0	0	0.5	1	1.0	1	1.0	1.0	2	1	0	0	0	0.3333333333333333	1	3	3	0.0	0	0.39378995650409016	0.5	0.6253214997665293	0.5833084246817276	0.9628677789391343	0.5	0.9122932580878436	0.5280014838172571	0	0	0.0	0.0006340831172358801	24
1793	0.0011195301899187963	0.0002209913726114782	1.0571337497106428e-06	0.9968524157946888	-1	0	0	1.0	1	0	0	1.0	0	1	0	0	0	0	0.5	2	1	2	0.0	0	0	0	0	0	0	0	0	0	0	0	0	1.0571337497106428e-06	13
2788	0.003707158234055768	0.0029046225850629884	0.00290460950810418	0.9862329221159605	-1	0	0	0.25	1	1.0	3	1.0	1.0	4	3	0	0	0	0.2	1	5	5	0.0	0	0.39378995650409016	0.5	0.642139987575872	0.569277275960729	0.9628677789391343	0.5	0.9113997595529953	0.5232251968133833	0	0	0.0	0.00290460950810418	3
2273	0.003734790746348402	0.0029503059239534037	0.0029502924071638397	0.9862857924976779	-1	0	0	0.25	1	1.0	3	1.0	1.0	4	3	0	0	0	0.2	1	5	5	0.0	0	0.39378995650409016	0.5	0.642139987575872	0.569277275960729	0.9628677789391343	0.5	0.9113997595529953	0.5232251968133833	0	0	0.0	0.0029502924071638397	11
4851	0.04182902343876158	0.010250228054417422	0.010209852055453482	0.9255087593336024	-1	0	0	0.2857142857142857	2	0.875	7	0.5555555555555556	0.875	9	7	0	0	0	0.2222222222222222	2	9	10	0.0	0	0.39378995650409016	0.6058910799516931	0.6253214997665293	0.8287740892639177	0.9628677789391343	0.9203927038448906	0.910930064049584	0.8153131325717161	0	0	0.0	0.010209852055453482	28
2808	0.014408125154968488	0.004991608163549482	0.004985487283449521	0.9551779747513134	-1	0	0	0.3333333333333333	2	0.8333333333333334	5	0.5714285714285714	0.8333333333333334	7	5	0	0	0	0.2857142857142857	2	7	8	0.0	0	0.39378995650409016	0.6487406087414205	0.6589584753852147	0.6114994202906054	0.9628677789391343	0.6557776733775805	0.910930064049584	0.6388909532199601	0	0	0.0	0.004985487283449521	57
2300	0.003833394622082181	0.0006938366026183959	0.0006938316750472486	0.9785678956395091	-1	0	0	0.25	1	1.0	3	1.0	1.0	4	3	0	0	0	0.2	1	5	5	0.0	0	0.4485171791454615	0.5750574842111946	0.642139987575872	0.569277275960729	0.9628677789391343	0.5	0.8929508897412107	0.5483005080731943	0	0	0.0	0.0006938316750472486	7
4765	0.04173581605830142	0.009262589534744934	0.00925484468596971	0.9247480629240181	-1	0	0	0.2857142857142857	2	0.875	7	0.5555555555555556	0.875	9	7	0	0	0	0.2222222222222222	2	9	10	0.0	0	0.39378995650409016	0.6343656639469089	0.6589584753852147	0.6011068393766109	0.9628677789391343	0.6408042031427489	0.910930064049584	0.6255818750556369	0	0	0.0	0.00925484468596971	23
4938	0.041350708634995445	0.00992889870248625	0.009882989268353628	0.9250053608243802	-1	0	0	0.2857142857142857	2	0.875	7	0.5555555555555556	0.875	9	7	0	0	0	0.2222222222222222	2	9	10	0.0	0	0.39378995650409016	0.6058910799516931	0.6253214997665293	0.8287740892639177	0.9628677789391343	0.9203927038448906	0.910930064049584	0.8153131325717161	0	0	0.0	0.009882989268353628	30
3592	0.040559636368839094	0.009684272054327573	0.009682058188025703	0.9257271127524623	-1	0	0	0.2857142857142857	2	0.875	7	0.5555555555555556	0.875	9	7	0	0	0	0.2222222222222222	2	9	10	0.0	0	0.39378995650409016	0.6343656639469089	0.6589584753852147	0.6011068393766109	0.9628677789391343	0.6408042031427489	0.910930064049584	0.6255818750556369	0	0	0.0	0.009682058188025703	72
4117	0.04323565652194474	0.009834830868807274	0.009809233781887071	0.9251181313670963	-1	0	0	0.2857142857142857	2	0.875	7	0.5555555555555556	0.875	9	7	0	0	0	0.2222222222222222	2	9	10	0.0	0	0.39378995650409016	0.6058910799516931	0.6253214997665293	0.8287740892639177	0.9628677789391343	0.9203927038448906	0.910930064049584	0.8153131325717161	0	0	0.0	0.009809233781887071	27
4205	0.04189549013751146	0.01019638615330818	0.010161268996007704	0.9251970313202286	-1	0	0	0.2857142857142857	2	0.875	7	0.5555555555555556	0.875	9	7	0	0	0	0.2222222222222222	2	9	10	0.0	0	0.39378995650409016	0.6058910799516931	0.6253214997665293	0.8287740892639177	1.0	0.9285343190772191	0.922820089224844	0.8210986767668291	0	0	0.0	0.010161268996007704	69
1264	5.559281875924375e-05	3.8315531214084997e-07	4.725593116634178e-08	0.9999965461499504	-1	0	0	0.75	3	0.5	2	0.75	0.25	2	1	3	3	0	0.5	2	4	6	0.3333333333333333	0.5	0.25909968176521925	0.8107808488446059	0.11519869252290627	0.5379237560872536	0.7372955663401786	0.8344229208716545	0.9379584285859466	0.7455075577125492	0.5	0	0.1452177047697312	4.725593116634178e-08	6
1819	0.0064356885406569005	0.00025928990147676444	0.00025863524712691936	0.9946509107117437	-1	0	0	0.5	2	0.75	3	0.5	0.5	3	2	2	0	0	0.75	3	4	6	0.0	0	0.40460887386310684	0.8606096516039571	0.7299683721887246	0.9663346450665146	0.6488323708382338	0.8259061753400151	0.940546490329853	0.9041978875761364	0	0	0.0	0.00025863524712691936	9
266	0.005600767686405589	0.0003446091706703733	9.190018265668173e-05	0.9976710786335505	-1	0	0	0.4	2	0.8	4	0.5833333333333334	0.4	3	2	3	1	0	0.75	3	4	7	0.1111111111111111	0	0.3014644951882626	0.9148568701809038	0.4839283394872359	0.6875826964025413	0.918872043776575	0.7428210519855246	0.8919461676290164	0.8034481539300381	1.0	0	0.0	9.190018265668173e-05	11
1235	0.0006447276043519501	0.0006229844039983886	0.0006229843512815358	0.9929477215685528	-1	0	0	0.5	1	1.0	1	1.0	1.0	2	1	0	0	0	0.3333333333333333	1	3	3	0.0	0	0.39378995650409016	0.5	0.6253214997665293	0.5833084246817276	0.9628677789391343	0.5	0.9122932580878436	0.5280014838172571	0	0	0.0	0.0006229843512815358	26
3095	0.014372797617231613	0.004974354374821005	0.004968740917911233	0.9550563754581384	-1	0	0	0.3333333333333333	2	0.8333333333333334	5	0.5714285714285714	0.8333333333333334	7	5	0	0	0	0.2857142857142857	2	7	8	0.0	0	0.39378995650409016	0.6487406087414205	0.6589584753852147	0.6114994202906054	0.9628677789391343	0.6557776733775805	0.910930064049584	0.6388909532199601	0	0	0.0	0.004968740917911233	17
3733	0.041548388190103286	0.010196907997688482	0.010144333656735642	0.9253163267032797	-1	0	0	0.2857142857142857	2	0.875	7	0.5555555555555556	0.875	9	7	0	0	0	0.2222222222222222	2	9	10	0.0	0	0.39378995650409016	0.6058910799516931	0.6253214997665293	0.8287740892639177	0.9628677789391343	0.9203927038448906	0.910930064049584	0.8153131325717161	0	0	0.0	0.010144333656735642	41
4986	0.0419823841766345	0.009731181646140723	0.00968169274749481	0.9244695370612326	-1	0	0	0.2857142857142857	2	0.875	7	0.5555555555555556	0.875	9	7	0	0	0	0.2222222222222222	2	9	10	0.0	0	0.39378995650409016	0.6058910799516931	0.6253214997665293	0.8287740892639177	0.9628677789391343	0.9203927038448906	0.910930064049584	0.8153131325717161	0	0	0.0	0.00968169274749481	68
535	0.0018151128814158357	0.00027155539062419535	-0.0002682218092167241	0.9913987026733944	-1	0	0	0.6666666666666666	2	0.5	1	0.6666666666666666	0.5	3	1	0	0	0	0.6666666666666666	2	3	4	0.0	0	0.39378995650409016	0.9578762647749938	0.3379434357309396	0.8246620379422342	0.9523872069169185	0.9647124423559249	0.9548311818024231	0.9346382138224689	0	0	0.0	-2.6822180921672407e-05	6
1146	0.0006219074927732628	0.0006147105436986513	0.0006147103002852681	0.9928970217860119	-1	0	0	0.5	1	1.0	1	1.0	1.0	2	1	0	0	0	0.3333333333333333	1	3	3	0.0	0	0.39378995650409016	0.5	0.6253214997665293	0.5833084246817276	0.9628677789391343	0.5	0.9122932580878436	0.5280014838172571	0	0	0.0	0.0006147103002852681	31
2022	0.0006381819079746409	0.0006240673722964651	0.0006240673309242678	0.9930521940624494	-1	0	0	0.5	1	1.0	1	1.0	1.0	2	1	0	0	0	0.3333333333333333	1	3	3	0.0	0	0.39378995650409016	0.5	0.6253214997665293	0.5833084246817276	0.9628677789391343	0.5	0.9122932580878436	0.5280014838172571	0	0	0.0	0.0006240673309242678	17
4720	0.04216841247245771	0.00994923752099818	0.009931255184612587	0.9249624932632244	-1	0	0	0.2857142857142857	2	0.875	7	0.5555555555555556	0.875	9	7	0	0	0	0.2222222222222222	2	9	10	0.0	0	0.39378995650409016	0.6343656639469089	0.6589584753852147	0.6011068393766109	0.9628677789391343	0.6408042031427489	0.910930064049584	0.6255818750556369	0	0	0.0	0.009931255184612587	3
1628	0.0007944197643353319	0.0007328471447719924	0.0007328465451628421	0.9895161678505813	-1	0	0	0.6666666666666666	2	0.5	1	0.6666666666666666	0.5	1	1	2	0	0	0.6666666666666666	2	3	4	0.0	0	0.47133037020002877	0.5	0.8705408329589733	0.5	0.524674791134706	0.5	0.8544096248789593	0.5	0	0	0.0	0.0007328465451628421	46
2753	0.014241067793936477	0.005050004611475828	0.005044304677197639	0.955292064342322	-1	0	0	0.3333333333333333	2	0.8333333333333334	5	0.5714285714285714	0.8333333333333334	7	5	0	0	0	0.2857142857142857	2	7	8	0.0	0	0.39378995650409016	0.6487406087414205	0.6589584753852147	0.6114994202906054	0.9628677789391343	0.6557776733775805	0.910930064049584	0.6388909532199601	0	0	0.0	0.005044304677197639	48
176	0.0023788678988371035	0.00017236519126327218	-2.795591091608679e-05	0.9993802404474273	-1	0	0	0.6666666666666666	2	0.5	1	1.0	0.5	3	1	0	0	0	0.25	4	1	4	0.0	0.6666666666666666	0.3163907869653994	0.9526196766877981	0.3182444657883111	0.7447039042753408	0.36520249013278155	0.7789782453602802	0.8487067488151561	0.8553381317344532	0	0	0.0	-2.7955910916086787e-06	14
2097	0.042050041061106984	0.006834095117338855	0.0030562923047001197	0.8956127807537252	-1	0	0	0.2	2	0.9230769230769231	12	0.5357142857142857	0.8461538461538461	12	11	2	3	0	0.14285714285714285	2	14	15	0.42857142857142855	0	0.251009665755735	0.9170105372772197	0.5806176665274012	0.9222326621854238	0.5824756214185672	0.9438356120026181	0.8282181578588066	0.9286223148597184	0.25	0.08333333333333333	0.0	0.0030562923047001197	100
4243	0.041975662289292746	0.009673212385279285	0.009632401683447773	0.925655950154823	-1	0	0	0.2857142857142857	2	0.875	7	0.5555555555555556	0.875	9	7	0	0	0	0.2222222222222222	2	9	10	0.0	0	0.39378995650409016	0.6058910799516931	0.6253214997665293	0.8287740892639177	0.9628677789391343	0.9203927038448906	0.910930064049584	0.8153131325717161	0	0	0.0	0.009632401683447773	4
1202	0.0006385539429610394	0.000624620158189535	0.0006246189709976109	0.99235032477695	-1	0	0	0.5	1	1.0	1	1.0	1.0	2	1	0	0	0	0.3333333333333333	1	3	3	0.0	0	0.39378995650409016	0.5	0.6253214997665293	0.5833084246817276	0.9628677789391343	0.5	0.9122932580878436	0.5280014838172571	0	0	0.0	0.0006246189709976109	42
1349	0.000631032847545863	0.0006312005592992988	0.0006312005582363876	0.9931624393686201	-1	0	0	0.5	1	1.0	1	1.0	1.0	2	1	0	0	0	0.3333333333333333	1	3	3	0.0	0	0.39378995650409016	0.5	0.6253214997665293	0.5833084246817276	0.9628677789391343	0.5	0.9122932580878436	0.5280014838172571	0	0	0.0	0.0006312005582363876	27
1296	0.0006373795659059249	0.0006228100821960055	0.0006228098097725135	0.9928718944664096	-1	0	0	0.5	1	1.0	1	1.0	1.0	2	1	0	0	0	0.3333333333333333	1	3	3	0.0	0	0.39378995650409016	0.5	0.6253214997665293	0.5833084246817276	0.9628677789391343	0.5	0.9122932580878436	0.5280014838172571	0	0	0.0	0.0006228098097725135	27
1850	0.0008091668278269888	0.0007680800993061751	0.0007680106052714512	0.9899539498211894	-1	0	0	0.5	1	1.0	1	1.0	1.0	1	1	1	0	0	0.3333333333333333	1	3	3	0.0	0	0.47133037020002877	0.5	0.8705408329589733	0.5	0.6153397698554469	0.5	0.8389866985299607	0.5	0	0	0.0	0.0007680106052714512	83
2427	0.003750318141536309	0.0028839536009205888	0.0028839428210477355	0.9863643682211083	-1	0	0	0.25	1	1.0	3	1.0	1.0	4	3	0	0	0	0.2	1	5	5	0.0	0	0.39378995650409016	0.5	0.642139987575872	0.569277275960729	0.9628677789391343	0.5	0.9113997595529953	0.5232251968133833	0	0	0.0	0.0028839428210477355	8
2400	0.003702768171444615	0.002946618056531171	0.0029466044173453534	0.9862559760869567	-1	0	0	0.25	1	1.0	3	1.0	1.0	4	3	0	0	0	0.2	1	5	5	0.0	0	0.39378995650409016	0.5	0.642139987575872	0.569277275960729	0.9628677789391343	0.5	0.9113997595529953	0.5232251968133833	0	0	0.0	0.0029466044173453534	37
1297	0.0006303839381456261	0.0006243001270869819	0.0006243000858025322	0.9929946383680615	-1	0	0	0.5	1	1.0	1	1.0	1.0	2	1	0	0	0	0.3333333333333333	1	3	3	0.0	0	0.39378995650409016	0.5	0.6253214997665293	0.5833084246817276	0.9628677789391343	0.5	0.9122932580878436	0.5280014838172571	0	0	0.0	0.0006243000858025322	41
96	0.0076281256082772865	0.0013241927176855487	0.00038802138934683684	0.9975749734880133	-1	0	0	0.5	4	0.5	5	0.4	0.4	4	4	7	0	0	0.8333333333333334	5	6	12	0.0	0	0.6955462415940502	0.5393383521278858	0.8209910656050818	0.5	0.28150404053456	0.5808666683783004	0.9094972933087934	0.5402470242962836	0	0	0.0	0.00038802138934683684	4
3083	0.014341924030247966	0.0050589809546122575	0.00505599481315354	0.9551012547155217	-1	0	0	0.3333333333333333	2	0.8333333333333334	5	0.5714285714285714	0.8333333333333334	7	5	0	0	0	0.2857142857142857	2	7	8	0.0	0	0.39378995650409016	0.6487406087414205	0.6589584753852147	0.6114994202906054	0.9628677789391343	0.6557776733775805	0.910930064049584	0.6388909532199601	0	0	0.0	0.00505599481315354	23
2674	0.013998257952159544	0.005569507378359629	0.005569021264141524	0.9552748251914963	-1	0	0	0.2	1	1.0	5	1.0	1.0	6	5	0	0	0	0.14285714285714285	1	7	7	0.0	0	0.39378995650409016	0.5	0.642139987575872	0.5623525314616122	0.9628677789391343	0.5000000000000004	0.9113997595529953	0.5208807828450632	0	0	0.0	0.005569021264141524	10
2655	0.003984319925445097	0.003885324539430199	0.003885309122575593	0.9905124380711036	-1	0	0	0.25	1	1.0	3	1.0	1.0	4	3	0	0	0	0.2	1	5	5	0.0	0	0.39378995650409016	0.5	0.6528522702282487	0.5837331538521179	0.9628677789391343	0.5	0.9111964600242694	0.5281466648505693	0	0	0.0	0.003885309122575593	25
1469	0.0	0.0	0.0	1.0	-1	0	0	0	0	0	0	1.0	0	0	0	0	0	0	1.0	1	1	1	0.0	0	0	0	0	0	0	0	0	0	0	0	0	-0.1	0
4442	0.043340209218804444	0.009494582082697219	0.009452046479141933	0.9252853168662154	-1	0	0	0.2857142857142857	2	0.875	7	0.5555555555555556	0.875	9	7	0	0	0	0.2222222222222222	2	9	10	0.0	0	0.39378995650409016	0.6058910799516931	0.6253214997665293	0.8287740892639177	0.9628677789391343	0.9203927038448906	0.910930064049584	0.8153131325717161	0	0	0.0	0.009452046479141933	23
4655	0.04223425983198944	0.008882732005847082	0.008863882329182674	0.9254984721519484	-1	0	0	0.2857142857142857	2	0.875	7	0.5555555555555556	0.875	9	7	0	0	0	0.2222222222222222	2	9	10	0.0	0	0.39378995650409016	0.6058910799516931	0.6253214997665293	0.8287740892639177	0.9628677789391343	0.9203927038448906	0.910930064049584	0.8153131325717161	0	0	0.0	0.008863882329182674	6
2875	0.014295711670721746	0.004934395075819738	0.0001236980257272266	0.9492732846936645	-1	0	0	0.3333333333333333	2	0.8571428571428571	6	1.0	0.8571428571428571	8	6	0	0	0	0.1111111111111111	9	1	9	0.0	0.25	0.39378995650409016	0.718900866822766	0.6589584753852147	0.6348395899353264	0.9628677789391343	0.769597772389442	0.910930064049584	0.7108188623478457	0	0	0.0	0.0001236980257272266	0
4400	0.042137321554486296	0.009271185921591667	0.00924324606651973	0.9257654606244877	-1	0	0	0.2857142857142857	2	0.875	7	0.5555555555555556	0.875	9	7	0	0	0	0.2222222222222222	2	9	10	0.0	0	0.39378995650409016	0.6058910799516931	0.6253214997665293	0.8287740892639177	0.9628677789391343	0.9203927038448906	0.910930064049584	0.8153131325717161	0	0	0.0	0.00924324606651973	3
2477	0.003781380993010858	0.0028841419813590706	0.0028841301506533474	0.9862349484326609	-1	0	0	0.25	1	1.0	3	1.0	1.0	4	3	0	0	0	0.2	1	5	5	0.0	0	0.39378995650409016	0.5	0.642139987575872	0.569277275960729	0.9628677789391343	0.5	0.9113997595529953	0.5232251968133833	0	0	0.0	0.0028841301506533474	16
3096	0.02213879017383294	0.0016435783328264213	0.0016422484213955823	0.924846158151001	-1	0	0	0.3333333333333333	2	0.8333333333333334	5	0.5714285714285714	0.8333333333333334	7	5	0	0	0	0.2857142857142857	2	7	8	0.0	0	0.39378995650409016	0.6487406087414205	0.5916845241478439	0.6056272966979628	0.9628677789391343	0.6557776733775805	0.9136375667576331	0.6369930611040803	0	0	0.0	0.0016422484213955823	2
2922	0.010876400087010933	0.006231030832418517	0.006221463516282319	0.9647705581801457	-1	0	0	0.3333333333333333	2	0.8333333333333334	5	0.5714285714285714	0.8333333333333334	7	5	0	0	0	0.2857142857142857	2	7	8	0.0	0	0.39378995650409016	0.6487406087414205	0.6732415189217169	0.6163244680461271	0.9628677789391343	0.6557776733775805	0.9107944722009103	0.6404549885974207	0	0	0.0	0.006221463516282319	11
4710	0.04224928937824514	0.009746726912519035	0.009700080206442823	0.9254709609601901	-1	0	0	0.2857142857142857	2	0.875	7	0.5555555555555556	0.875	9	7	0	0	0	0.2222222222222222	2	9	10	0.0	0	0.39378995650409016	0.6058910799516931	0.6253214997665293	0.8287740892639177	0.9628677789391343	0.9203927038448906	0.910930064049584	0.8153131325717161	0	0	0.0	0.009700080206442823	5
4995	0.042185587315941867	0.00972905852707793	0.009682130408337167	0.9254371985539261	-1	0	0	0.2857142857142857	2	0.875	7	0.5555555555555556	0.875	9	7	0	0	0	0.2222222222222222	2	9	10	0.0	0	0.39378995650409016	0.6058910799516931	0.6253214997665293	0.8287740892639177	0.9628677789391343	0.9203927038448906	0.910930064049584	0.8153131325717161	0	0	0.0	0.009682130408337167	11
1873	0.0006456905582703978	0.0006130973256824344	0.0006130972562036086	0.9930245959609733	-1	0	0	0.5	1	1.0	1	1.0	1.0	2	1	0	0	0	0.3333333333333333	1	3	3	0.0	0	0.39378995650409016	0.5	0.6253214997665293	0.5833084246817276	0.9628677789391343	0.5	0.9122932580878436	0.5280014838172571	0	0	0.0	0.0006130972562036086	18
1900	0.0006440673040495692	0.0006244609060642336	0.0006244608647464582	0.9929686420130627	-1	0	0	0.5	1	1.0	1	1.0	1.0	2	1	0	0	0	0.3333333333333333	1	3	3	0.0	0	0.39378995650409016	0.5	0.6253214997665293	0.5833084246817276	0.9628677789391343	0.5	0.9122932580878436	0.5280014838172571	0	0	0.0	0.0006244608647464582	17
4715	0.04274591589547581	0.009954228415147322	0.009953746987528558	0.9248830439412326	-1	0	0	0.2857142857142857	2	0.875	7	0.5555555555555556	0.875	9	7	0	0	0	0.2222222222222222	2	9	10	0.0	0	0.39378995650409016	0.6343656639469089	0.6589584753852147	0.6011068393766109	0.9628677789391343	0.6408042031427489	0.910930064049584	0.6255818750556369	0	0	0.0	0.009953746987528558	72
1169	0.0006323947901385273	0.0006231363658487518	0.0006231360937292835	0.9928102545888523	-1	0	0	0.5	1	1.0	1	1.0	1.0	2	1	0	0	0	0.3333333333333333	1	3	3	0.0	0	0.39378995650409016	0.5	0.6253214997665293	0.5833084246817276	0.9628677789391343	0.5	0.9122932580878436	0.5280014838172571	0	0	0.0	0.0006231360937292835	16
4281	0.0433079153639606	0.009484443718390297	0.009448361077788658	0.9246238168547442	-1	0	0	0.2857142857142857	2	0.875	7	0.5555555555555556	0.875	9	7	0	0	0	0.2222222222222222	2	9	10	0.0	0	0.39378995650409016	0.6058910799516931	0.6253214997665293	0.8287740892639177	0.9628677789391343	0.9203927038448906	0.910930064049584	0.8153131325717161	0	0	0.0	0.009448361077788658	16
1430	0.0006650723233603901	0.000624493795676042	0.000624493754328808	0.9929579131938839	-1	0	0	0.5	1	1.0	1	1.0	1.0	2	1	0	0	0	0.3333333333333333	1	3	3	0.0	0	0.39378995650409016	0.5	0.6253214997665293	0.5833084246817276	0.9628677789391343	0.5	0.9122932580878436	0.5280014838172571	0	0	0.0	0.000624493754328808	37
3133	0.0017442247601706887	0.0003080111393146528	0.00020301812721698278	0.9972339721708001	-1	0	0	1.0	2	0.0	0	0.75	0	2	0	0	0	0	1.0	2	2	3	0.0	0	0	0	0	0	0	0	0	0	0	0	0	0.00020301812721698278	3
4225	0.04319848322508353	0.00940043548882683	0.009364238887246015	0.924342591252152	-1	0	0	0.2857142857142857	2	0.875	7	0.5555555555555556	0.875	9	7	0	0	0	0.2222222222222222	2	9	10	0.0	0	0.39378995650409016	0.6058910799516931	0.6253214997665293	0.8287740892639177	0.9628677789391343	0.9203927038448906	0.910930064049584	0.8153131325717161	0	0	0.0	0.009364238887246015	17
4609	0.04130985674022976	0.009202474362086046	0.009197479304398272	0.9256430465282509	-1	0	0	0.2857142857142857	2	0.875	7	0.5555555555555556	0.875	9	7	0	0	0	0.2222222222222222	2	9	10	0.0	0	0.39378995650409016	0.6343656639469089	0.6589584753852147	0.6011068393766109	0.9628677789391343	0.6408042031427489	0.910930064049584	0.6255818750556369	0	0	0.0	0.009197479304398272	10
477	0.0016197931259696974	0.00026417576488536453	0.00023012642927145263	0.9959515923343226	-1	0	0	1.0	2	0.0	0	0.75	0	2	0	0	0	0	1.0	2	2	3	0.0	0	0	0	0	0	0	0	0	0	0	0	0	0.00023012642927145263	32
4509	0.04330385916264886	0.009812697290578076	0.009784017762744065	0.9247769758301315	-1	0	0	0.2857142857142857	2	0.875	7	0.5555555555555556	0.875	9	7	0	0	0	0.2222222222222222	2	9	10	0.0	0	0.39378995650409016	0.6058910799516931	0.6253214997665293	0.8287740892639177	0.9628677789391343	0.9203927038448906	0.910930064049584	0.8153131325717161	0	0	0.0	0.009784017762744065	13
1531	0.04000413069335334	0.0019087036581219203	2.9028110574437956e-05	0.9365266747995241	-1	0	0	0.2	2	0.9230769230769231	12	0.5357142857142857	0.8461538461538461	12	11	2	3	0	0.14285714285714285	2	14	15	0.42857142857142855	0	0.251009665755735	0.9170105372772197	0.5086598570037691	0.9253490815642118	0.5824756214185672	0.9519919180871378	0.8294987458758298	0.9331208153485702	0.16666666666666666	0.08333333333333333	0.0	2.9028110574437956e-05	5
993	0.00022906563322863506	1.2233095936772793e-05	-1.0431882529874349e-05	0.9984316818038151	-1	0	0	0.75	3	0.0	0	0.5555555555555556	0	2	0	2	0	0	1.0	3	3	5	0.0	1.0	0	0	0	0	0	0	0	0	0	0	0	-1.0431882529874348e-06	6
1956	0.004838538201935028	0.0005270515023385531	-0.0004253515296076133	0.9792114655479481	-1	0	0	0.3333333333333333	3	0.7272727272727273	8	0.325	0.2727272727272727	4	3	8	3	0	0.625	5	8	13	0.15789473684210525	0	0.3506294875083426	0.9298769558391942	0.7944768152403905	0.9600068877251066	0.6153397698554469	0.7884658668532583	0.9364234855350252	0.913692605512479	0.25	0.25	0.0	-4.253515296076133e-05	3
2125	0.0037025571271647358	0.002945853716428394	0.0029458481643750483	0.9863559098257687	-1	0	0	0.25	1	1.0	3	1.0	1.0	4	3	0	0	0	0.2	1	5	5	0.0	0	0.39378995650409016	0.5	0.642139987575872	0.569277275960729	0.9628677789391343	0.5	0.9113997595529953	0.5232251968133833	0	0	0.0	0.0029458481643750483	16
329	4.1560863246198975e-06	4.467332479296445e-08	4.425117917599995e-08	0.9999997885098171	-1	0	0	1.0	2	0.0	0	1.0	0	1	0	1	3	0	0.3333333333333333	3	1	3	0.6	1.0	0	0	0	0	0	0	0	0	0	0	0	4.425117917599995e-08	12
4923	0.040141166521206036	0.009258335428858332	0.00922568449779178	0.9256855685957628	-1	0	0	0.2857142857142857	2	0.875	7	0.5555555555555556	0.875	9	7	0	0	0	0.2222222222222222	2	9	10	0.0	0	0.39378995650409016	0.6058910799516931	0.6253214997665293	0.8287740892639177	0.9628677789391343	0.9203927038448906	0.910930064049584	0.8153131325717161	0	0	0.0	0.00922568449779178	1
4100	0.041952603435490184	0.009586736661750977	0.009567405023137531	0.9253334477740917	-1	0	0	0.2857142857142857	2	0.875	7	0.5555555555555556	0.875	9	7	0	0	0	0.2222222222222222	2	9	10	0.0	0	0.39378995650409016	0.6058910799516931	0.6253214997665293	0.8287740892639177	0.9628677789391343	0.9203927038448906	0.910930064049584	0.8153131325717161	0	0	0.0	0.009567405023137531	40
3651	0.041444465209862134	0.009949049848978049	0.009920749331957471	0.9247781179115377	-1	0	0	0.2857142857142857	2	0.875	7	0.5555555555555556	0.875	9	7	0	0	0	0.2222222222222222	2	9	10	0.0	0	0.39378995650409016	0.6058910799516931	0.6253214997665293	0.8287740892639177	0.9628677789391343	0.9203927038448906	0.910930064049584	0.8153131325717161	0	0	0.0	0.009920749331957471	51
3017	0.01449962786407973	0.0050279638828120456	0.005021724615695026	0.9551238182240125	-1	0	0	0.3333333333333333	2	0.8333333333333334	5	0.5714285714285714	0.8333333333333334	7	5	0	0	0	0.2857142857142857	2	7	8	0.0	0	0.39378995650409016	0.6487406087414205	0.6589584753852147	0.6114994202906054	0.9628677789391343	0.6557776733775805	0.910930064049584	0.6388909532199601	0	0	0.0	0.005021724615695026	21
3318	0.04221404730799266	0.009861551827376289	0.009823246990150353	0.9259244629703116	-1	0	0	0.2857142857142857	2	0.875	7	0.5555555555555556	0.875	9	7	0	0	0	0.2222222222222222	2	9	10	0.0	0	0.39378995650409016	0.6058910799516931	0.6253214997665293	0.8287740892639177	0.9628677789391343	0.9203927038448906	0.910930064049584	0.8153131325717161	0	0	0.0	0.009823246990150353	87
166	0.026379119588552748	0.0004905178859491169	0.0003716539858796855	0.9444207802814648	-1	0	0	0.2857142857142857	2	0.75	6	0.3333333333333333	0.75	8	6	1	1	0	0.8333333333333334	5	6	10	0.25	0	0.46023027081956724	0.9156988894608192	0.4528591011567629	0.8249384472086224	0.35637153872922606	0.8940683469057716	0.8179807836666021	0.8831720064028954	1.0	0.125	0.0	0.0003716539858796855	21
668	0.00698343710029975	0.0014230218091797107	0.0008855077116428829	0.9869539332806971	-1	0.3333333333333333	1	0.75	6	0.3	3	0.6	0.2	5	2	6	0	0	0.8	5	4	12	0.0	0.5	0.6213277788994375	0.8545656554321206	0.529386189257396	0.9144706676044871	0.7394973495589745	0.8907959160300729	0.666673977995955	0.8889193991459275	0	0	0.0	0.0008855077116428829	3
4556	0.041989393115918275	0.0088458866223768	0.008813317283887338	0.9247880714144521	-1	0	0	0.2857142857142857	2	0.875	7	0.5555555555555556	0.875	9	7	0	0	0	0.2222222222222222	2	9	10	0.0	0	0.39378995650409016	0.6058910799516931	0.6253214997665293	0.8287740892639177	0.9628677789391343	0.9203927038448906	0.910930064049584	0.8153131325717161	0	0	0.0	0.008813317283887338	9
3250	0.014121118389960673	0.005253516785743887	0.005246329368036646	0.9551985916840373	-1	0	0	0.3333333333333333	2	0.8333333333333334	5	0.5714285714285714	0.8333333333333334	7	5	0	0	0	0.2857142857142857	2	7	8	0.0	0	0.39378995650409016	0.6487406087414205	0.6589584753852147	0.6114994202906054	0.9628677789391343	0.6557776733775805	0.910930064049584	0.6388909532199601	0	0	0.0	0.005246329368036646	17
394	0.0421179006081004	0.005651901726371302	-1.0658056780345345e-06	0.9097388123043758	-1	0	0	0.2	2	0.9230769230769231	12	0.5357142857142857	0.8461538461538461	12	11	2	3	0	0.14285714285714285	2	14	15	0.42857142857142855	0	0.251009665755735	0.9170105372772197	0.5806176665274012	0.9222326621854238	0.5824756214185672	0.9519919180871378	0.8294987458758298	0.9321939521200353	0.25	0.08333333333333333	0.0	-1.0658056780345344e-07	15
4182	0.04336648130793973	0.010726309615544551	0.010685781721485486	0.9249380026187981	-1	0	0	0.2857142857142857	2	0.875	7	0.5555555555555556	0.875	9	7	0	0	0	0.2222222222222222	2	9	10	0.0	0	0.39378995650409016	0.6058910799516931	0.6253214997665293	0.8287740892639177	0.9628677789391343	0.9203927038448906	0.910930064049584	0.8153131325717161	0	0	0.0	0.010685781721485486	40
3029	0.013803782133548683	0.005192631563504335	0.005177971939944704	0.9551038312200223	-1	0	0	0.3333333333333333	2	0.8333333333333334	5	0.5714285714285714	0.8333333333333334	7	5	0	0	0	0.2857142857142857	2	7	8	0.0	0	0.39378995650409016	0.7070697281634485	0.6253214997665293	0.5927764485545972	0.9628677789391343	0.664741258943146	0.910930064049584	0.6563450044945779	0	0	0.0	0.005177971939944704	15
532	0.0009569569868801209	0.00024292682513132568	0.00024292335734936001	0.9972643931939539	-1	0	0	1.0	1	0	0	1.0	0	1	0	0	0	0	0.5	1	2	2	0.0	0	0	0	0	0	0	0	0	0	0	0	0	0.00024292335734936001	48
4249	0.1203646825141349	0.011804261789836448	0.01178285803278999	0.8699006779198536	-1	0	0	0.25	2	0.9	9	0.5454545454545454	0.9	11	9	0	0	0	0.18181818181818182	2	11	12	0.0	0	0.39378995650409016	0.5971036504299455	0.6253214997665293	0.8094566857385505	0.9628677789391343	0.9037010461201556	0.910930064049584	0.7957020630423831	0	0	0.0	0.01178285803278999	4
229	0.017608169890048445	0.0019323258453379036	0.001224684112647068	0.9945993985108476	-1	0	0	0.4444444444444444	4	0.6363636363636364	7	0.7222222222222222	0.45454545454545453	9	5	3	1	0	0.5	6	3	13	0.16666666666666666	0.18181818181818182	0.7569189319865139	0.9724052268883691	0.4772360049756549	0.9027119092780977	0.6467733506937546	0.8326152726100667	0.9215201286191829	0.9216310102440787	1.0	0	0.0	0.001224684112647068	3
3794	0.041135924635175326	0.009507085899028812	0.009494683847220022	0.9249371221793823	-1	0	0	0.2857142857142857	2	0.875	7	0.5555555555555556	0.875	9	7	0	0	0	0.2222222222222222	2	9	10	0.0	0	0.39378995650409016	0.6343656639469089	0.6589584753852147	0.6011068393766109	0.9628677789391343	0.6408042031427489	0.910930064049584	0.6255818750556369	0	0	0.0	0.009494683847220022	18
742	0.024756956512024062	0.0019440431346838193	0.0013306176685347528	0.9545593939812618	-1	0	0	0.5	4	0.6	6	0.4	0.5	7	5	4	1	0	0.8333333333333334	5	6	12	0.1	0.2222222222222222	0.251009665755735	0.8675445776202185	0.6954660226411629	0.8947656627087656	0.6751817861801694	0.8844412425394983	0.8787885918509148	0.8827075237235585	1.0	0	0.0	0.0013306176685347528	9
386	0.003448695312481176	0.0008171582022618945	0.0008117974229936436	0.9838054146263471	-1	1.0	1	0.8	4	0.4	2	0.4666666666666667	0.2	4	1	2	0	0	0.6	3	5	7	0.0	1.0	0.28722457083384184	0.8675084971101165	0.7994306208133614	0.9170742924655612	0.4435106903711995	0.732695774980495	0.9004994973495036	0.853655518772126	0	0	0.0	0.0008117974229936436	19
3891	0.014211341465057087	0.0050996252276125755	0.005096031617917731	0.9553660045707156	-1	0	0	0.3333333333333333	2	0.8333333333333334	5	0.5714285714285714	0.8333333333333334	7	5	0	0	0	0.2857142857142857	2	7	8	0.0	0	0.39378995650409016	0.6487406087414205	0.6589584753852147	0.6114994202906054	0.9628677789391343	0.6557776733775805	0.910930064049584	0.6388909532199601	0	0	0.0	0.005096031617917731	5
4628	0.041268233261996225	0.009735650523971592	0.009726054917437933	0.9250187546293647	-1	0	0	0.2857142857142857	2	0.875	7	0.5555555555555556	0.875	9	7	0	0	0	0.2222222222222222	2	9	10	0.0	0	0.39378995650409016	0.6343656639469089	0.6589584753852147	0.6011068393766109	0.9628677789391343	0.6408042031427489	0.910930064049584	0.6255818750556369	0	0	0.0	0.009726054917437933	72
2241	0.003866601251555634	0.00288872505501457	0.002888714225396286	0.9863740715425231	-1	0	0	0.25	1	1.0	3	1.0	1.0	4	3	0	0	0	0.2	1	5	5	0.0	0	0.39378995650409016	0.5	0.642139987575872	0.569277275960729	0.9628677789391343	0.5	0.9113997595529953	0.5232251968133833	0	0	0.0	0.002888714225396286	23
1841	0.0008349512674389721	0.0007458518280186305	0.0007457799217721466	0.9900076926065838	-1	0	0	0.5	1	1.0	1	1.0	1.0	1	1	1	0	0	0.3333333333333333	1	3	3	0.0	0	0.4582849138559292	0.5	0.8705408329589733	0.5	0.43400981241396525	0.5	0.88111830739232	0.5	0	0	0.0	0.0007457799217721466	36
4315	0.042025850606458436	0.009931659889323697	0.009869422640056994	0.9250078005560637	-1	0	0	0.2857142857142857	2	0.875	7	0.5555555555555556	0.875	9	7	0	0	0	0.2222222222222222	2	9	10	0.0	0	0.39378995650409016	0.6058910799516931	0.6253214997665293	0.8287740892639177	0.9628677789391343	0.9203927038448906	0.910930064049584	0.8153131325717161	0	0	0.0	0.009869422640056994	47
1603	0.0037174126561568773	0.002930798202216881	0.0029307843397562735	0.9862003158660934	-1	0	0	0.25	1	1.0	3	1.0	1.0	4	3	0	0	0	0.2	1	5	5	0.0	0	0.39378995650409016	0.5	0.642139987575872	0.569277275960729	0.9628677789391343	0.5	0.9113997595529953	0.5232251968133833	0	0	0.0	0.0029307843397562735	134
41	0.04426457672697334	0.00370679031941368	-0.0016999149447919936	0.9271965839308743	-1	0	0	0.2	2	0.8461538461538461	11	0.23809523809523808	0.6923076923076923	11	9	3	3	0	0.7777777777777778	7	9	15	0.375	0	0.460621248330373	0.9429873512668464	0.4911136102654968	0.9556764973162049	0.8435357896716689	0.9422452775263284	0.9369437668701894	0.9473290055250883	0.09090909090909091	0.18181818181818182	0.0	-0.00016999149447919937	5
3266	0.04117731235249191	0.00983474241159449	0.009825589548070729	0.9254672091177341	-1	0	0	0.2857142857142857	2	0.875	7	0.5555555555555556	0.875	9	7	0	0	0	0.2222222222222222	2	9	10	0.0	0	0.39378995650409016	0.6343656639469089	0.6589584753852147	0.6011068393766109	0.9628677789391343	0.6408042031427489	0.910930064049584	0.6255818750556369	0	0	0.0	0.009825589548070729	66
4306	0.04167701474367248	0.009482713128833201	0.009440052453410293	0.9255350128475548	-1	0	0	0.2857142857142857	2	0.875	7	0.5555555555555556	0.875	9	7	0	0	0	0.2222222222222222	2	9	10	0.0	0	0.39378995650409016	0.6058910799516931	0.6253214997665293	0.8287740892639177	0.9628677789391343	0.9203927038448906	0.910930064049584	0.8153131325717161	0	0	0.0	0.009440052453410293	5
2913	0.011101939957577715	0.006354967540899999	0.006336447976840717	0.9649349065863179	-1	0	0	0.3333333333333333	2	0.8333333333333334	5	0.5714285714285714	0.8333333333333334	7	5	0	0	0	0.2857142857142857	2	7	8	0.0	0	0.39378995650409016	0.6487406087414205	0.6732415189217169	0.6163244680461271	0.9628677789391343	0.6557776733775805	0.9107944722009103	0.6404549885974207	0	0	0.0	0.006336447976840717	9
4334	0.04258963147202845	0.009453032660860772	0.009423034806403626	0.9256004655837987	-1	0	0	0.2857142857142857	2	0.875	7	0.5555555555555556	0.875	9	7	0	0	0	0.2222222222222222	2	9	10	0.0	0	0.39378995650409016	0.6058910799516931	0.6253214997665293	0.8287740892639177	0.9628677789391343	0.9203927038448906	0.910930064049584	0.8153131325717161	0	0	0.0	0.009423034806403626	4
2727	0.0011047862566361663	0.000290461600744827	9.524024123290099e-07	0.9966387039371216	-1	0	0	1.0	1	0	0	1.0	0	1	0	0	0	0	0.5	2	1	2	0.0	0	0	0	0	0	0	0	0	0	0	0	0	9.524024123290099e-07	2
4041	0.04179616378686986	0.009043259260529873	0.009015236863033894	0.925771771351159	-1	0	0	0.2857142857142857	2	0.875	7	0.5555555555555556	0.875	9	7	0	0	0	0.2222222222222222	2	9	10	0.0	0	0.39378995650409016	0.6058910799516931	0.6253214997665293	0.8287740892639177	0.9628677789391343	0.9203927038448906	0.910930064049584	0.8153131325717161	0	0	0.0	0.009015236863033894	5
2643	0.003688106240052799	0.002896617969873585	0.0028965986676249777	0.9861275317904737	-1	0	0	0.25	1	1.0	3	1.0	1.0	4	3	0	0	0	0.2	1	5	5	0.0	0	0.39378995650409016	0.5	0.642139987575872	0.569277275960729	0.9628677789391343	0.5	0.9113997595529953	0.5232251968133833	0	0	0.0	0.0028965986676249777	8
4960	0.04194852877901142	0.010259352005441244	0.010226615238682908	0.9251299612898989	-1	0	0	0.2857142857142857	2	0.875	7	0.5555555555555556	0.875	9	7	0	0	0	0.2222222222222222	2	9	10	0.0	0	0.39378995650409016	0.6058910799516931	0.6253214997665293	0.8287740892639177	0.9628677789391343	0.9203927038448906	0.910930064049584	0.8153131325717161	0	0	0.0	0.010226615238682908	98
2984	0.0010290814717527242	0.00026089231492069627	9.818497215596985e-07	0.9969036088852673	-1	0	0	1.0	1	0	0	1.0	0	1	0	0	0	0	0.5	2	1	2	0.0	0	0	0	0	0	0	0	0	0	0	0	0	9.818497215596985e-07	0
1128	0.0017851895988612696	0.00024724428678405547	0.0002471966944692252	0.9812245217645147	-1	0	0	0.3333333333333333	1	1.0	2	1.0	0.5	2	1	1	0	0	0.25	1	4	4	0.0	0	0.6084415742362784	0.9804604991595857	0.8088543491185511	0.6495051696278558	0.6180294164092176	0.5067237110504725	0.8940990988220507	0.8205063552185827	0	0	0.0	0.0002471966944692252	16
2141	0.003707622981360139	0.0029119907527076407	0.0029119778316956464	0.9862014118232011	-1	0	0	0.25	1	1.0	3	1.0	1.0	4	3	0	0	0	0.2	1	5	5	0.0	0	0.39378995650409016	0.5	0.642139987575872	0.569277275960729	0.9628677789391343	0.5	0.9113997595529953	0.5232251968133833	0	0	0.0	0.0029119778316956464	50
3247	0.013905639836039459	0.0051630820053897375	0.0051555482839796	0.9551018384122272	-1	0	0	0.3333333333333333	2	0.8333333333333334	5	0.5714285714285714	0.8333333333333334	7	5	0	0	0	0.2857142857142857	2	7	8	0.0	0	0.39378995650409016	0.6487406087414205	0.6589584753852147	0.6114994202906054	0.9628677789391343	0.6557776733775805	0.910930064049584	0.6388909532199601	0	0	0.0	0.0051555482839796	23
779	0.0009344897186477177	0.00024818381651044575	0.00024817971632621044	0.9969805402686065	-1	0	0	1.0	1	0	0	1.0	0	1	0	0	0	0	0.5	1	2	2	0.0	0	0	0	0	0	0	0	0	0	0	0	0	0.00024817971632621044	18
3768	0.042344863675782614	0.009044302214942693	0.009035044571698028	0.9250509087074223	-1	0	0	0.2857142857142857	2	0.875	7	0.5555555555555556	0.875	9	7	0	0	0	0.2222222222222222	2	9	10	0.0	0	0.39378995650409016	0.6343656639469089	0.6589584753852147	0.6011068393766109	0.9628677789391343	0.6408042031427489	0.910930064049584	0.6255818750556369	0	0	0.0	0.009035044571698028	11
996	0.0006526273030232886	0.0005148842635457857	0.0005147213561210276	0.995677253258231	-1	0	0	0.6666666666666666	2	0.5	1	0.6666666666666666	0.5	1	1	2	0	0	0.6666666666666666	2	3	4	0.0	0	0.2038376921284572	0.5	0.92496052837114	0.5	0.6153397698554469	0.5	0.9504403898088075	0.5	0	0	0.0	0.0005147213561210276	44
2850	0.0111857572845571	0.006400490842890811	0.006383341396929128	0.9649788879400057	-1	0	0	0.3333333333333333	2	0.8333333333333334	5	0.5714285714285714	0.8333333333333334	7	5	0	0	0	0.2857142857142857	2	7	8	0.0	0	0.39378995650409016	0.6487406087414205	0.6732415189217169	0.6163244680461271	0.9628677789391343	0.6557776733775805	0.9107944722009103	0.6404549885974207	0	0	0.0	0.006383341396929128	9
2182	0.003633040041742975	0.002917674991033821	0.0029176621451442314	0.9862111662967903	-1	0	0	0.25	1	1.0	3	1.0	1.0	4	3	0	0	0	0.2	1	5	5	0.0	0	0.39378995650409016	0.5	0.642139987575872	0.569277275960729	0.9628677789391343	0.5	0.9113997595529953	0.5232251968133833	0	0	0.0	0.0029176621451442314	33
4622	0.04195161305146479	0.009264693669661208	0.009245622897847456	0.9244949488684855	-1	0	0	0.2857142857142857	2	0.875	7	0.5555555555555556	0.875	9	7	0	0	0	0.2222222222222222	2	9	10	0.0	0	0.39378995650409016	0.6343656639469089	0.6589584753852147	0.6011068393766109	0.9628677789391343	0.6408042031427489	0.910930064049584	0.6255818750556369	0	0	0.0	0.009245622897847456	14
627	0.0015903882354305785	0.00019899963281027168	0.00019376832246002494	0.9967786855718492	-1	0	0	1.0	2	0.0	0	0.75	0	2	0	0	0	0	1.0	2	2	3	0.0	0	0	0	0	0	0	0	0	0	0	0	0	0.00019376832246002494	26
3440	0.014477991344777267	0.00526407729073459	0.005258278097606938	0.9551354004032853	-1	0	0	0.3333333333333333	2	0.8333333333333334	5	0.5714285714285714	0.8333333333333334	7	5	0	0	0	0.2857142857142857	2	7	8	0.0	0	0.39378995650409016	0.6487406087414205	0.6589584753852147	0.6114994202906054	0.9628677789391343	0.6557776733775805	0.910930064049584	0.6388909532199601	0	0	0.0	0.005258278097606938	8
4597	0.04285476477311202	0.009303211564362169	0.009262212038668984	0.9249662515618854	-1	0	0	0.2857142857142857	2	0.875	7	0.5555555555555556	0.875	9	7	0	0	0	0.2222222222222222	2	9	10	0.0	0	0.39378995650409016	0.6058910799516931	0.6253214997665293	0.8287740892639177	0.9628677789391343	0.9203927038448906	0.910930064049584	0.8153131325717161	0	0	0.0	0.009262212038668984	11
3783	0.04184487490427615	0.010542049696864545	0.010490754611863875	0.9253303900974794	-1	0	0	0.2857142857142857	2	0.875	7	0.5555555555555556	0.875	9	7	0	0	0	0.2222222222222222	2	9	10	0.0	0	0.39378995650409016	0.6058910799516931	0.6253214997665293	0.8287740892639177	0.9628677789391343	0.9203927038448906	0.910930064049584	0.8153131325717161	0	0	0.0	0.010490754611863875	12
360	None	None	None	None	None	0	0	0.5	5	0.5384615384615384	7	0.3333333333333333	0.46153846153846156	11	6	3	1	0	0.5555555555555556	5	9	15	0.2	0.36363636363636365	0.32983366813241294	0.8896092363403365	0.7229975428267459	0.8830332918017575	0.6751817861801694	0.9443854063998243	0.8941111617604336	0.9099839822227644	1.0	0	0.0	None	0
520	0.0012337637762643515	9.888517847959475e-05	-2.6071911111346154e-06	0.9807942246036134	-1	0	0	0.3333333333333333	1	1.0	2	1.0	1.0	3	2	0	0	0	0.25	4	1	4	0.0	0	0.39378995650409016	0.9274428679966817	0.5916845241478439	0.8098012393894726	0.9628677789391343	0.9655345959054183	0.9136375667576331	0.9200603533322766	0	0	0.0	-2.607191111134615e-07	2
3326	0.013978094098156552	0.0052717776989453825	0.005266891941433194	0.9551230476198828	-1	0	0	0.3333333333333333	2	0.8333333333333334	5	0.5714285714285714	0.8333333333333334	7	5	0	0	0	0.2857142857142857	2	7	8	0.0	0	0.39378995650409016	0.6487406087414205	0.6589584753852147	0.6114994202906054	0.9628677789391343	0.6557776733775805	0.910930064049584	0.6388909532199601	0	0	0.0	0.005266891941433194	4
1404	0.04178030601342679	0.001460975404534166	0.0011228288351229885	0.8840897802369105	-1	0	0	0.2	2	0.9230769230769231	12	0.5357142857142857	0.7692307692307693	11	10	3	3	0	0.14285714285714285	2	14	15	0.3333333333333333	0	0.251009665755735	0.8852140664846437	0.5916845241478439	0.9228218445434234	0.5777941149753757	0.9524267142909433	0.8689522221819018	0.924626958232742	0.18181818181818182	0.09090909090909091	0.0	0.0011228288351229885	16
928	0.0006587122055559215	0.0006231478421192237	0.0006231475699346816	0.9927740274320074	-1	0	0	0.5	1	1.0	1	1.0	1.0	2	1	0	0	0	0.3333333333333333	1	3	3	0.0	0	0.39378995650409016	0.5	0.6253214997665293	0.5833084246817276	0.9628677789391343	0.5	0.9122932580878436	0.5280014838172571	0	0	0.0	0.0006231475699346816	53
3781	0.04144176716903396	0.009581235362066273	0.009535360613404941	0.9259308401149724	-1	0	0	0.2857142857142857	2	0.875	7	0.5555555555555556	0.875	9	7	0	0	0	0.2222222222222222	2	9	10	0.0	0	0.39378995650409016	0.6058910799516931	0.6253214997665293	0.8287740892639177	0.9628677789391343	0.9203927038448906	0.910930064049584	0.8153131325717161	0	0	0.0	0.009535360613404941	16
3403	0.04238035035152398	0.009686812839570954	0.009641643391286042	0.9244804130208688	-1	0	0	0.2857142857142857	2	0.875	7	0.5555555555555556	0.875	9	7	0	0	0	0.2222222222222222	2	9	10	0.0	0	0.39378995650409016	0.6058910799516931	0.6253214997665293	0.8287740892639177	0.9628677789391343	0.9203927038448906	0.910930064049584	0.8153131325717161	0	0	0.0	0.009641643391286042	31
1557	0.010816437047569408	0.0011793144336418322	-0.0008253764501096316	0.9718420403872696	-1	0	0	0.2	1	1.0	5	1.0	0.8	5	4	1	0	0	0.14285714285714285	7	1	7	0.0	0	0.39378995650409016	0.7713004539055048	0.5916845241478439	0.8876020735211877	0.9628677789391343	0.9743268325729011	0.9118672178323651	0.9093850270777166	0	0	0.0	-8.253764501096316e-05	1
3509	0.0416997980811248	0.010268190704162206	0.010227551154013895	0.9250397083199677	-1	0	0	0.2857142857142857	2	0.875	7	0.5555555555555556	0.875	9	7	0	0	0	0.2222222222222222	2	9	10	0.0	0	0.39378995650409016	0.6058910799516931	0.6253214997665293	0.8287740892639177	0.9628677789391343	0.9203927038448906	0.910930064049584	0.8153131325717161	0	0	0.0	0.010227551154013895	106
4754	0.04190655508715378	0.010075268504515773	0.010063408175061715	0.9252140800365072	-1	0	0	0.2857142857142857	2	0.875	7	0.5555555555555556	0.875	9	7	0	0	0	0.2222222222222222	2	9	10	0.0	0	0.39378995650409016	0.6058910799516931	0.6253214997665293	0.8287740892639177	0.9628677789391343	0.9203927038448906	0.910930064049584	0.8153131325717161	0	0	0.0	0.010063408175061715	20
4605	0.04260739746023905	0.009573030761036225	0.009540163974533607	0.9247540133884993	-1	0	0	0.2857142857142857	2	0.875	7	0.5555555555555556	0.875	9	7	0	0	0	0.2222222222222222	2	9	10	0.0	0	0.39378995650409016	0.6058910799516931	0.6253214997665293	0.8287740892639177	0.9628677789391343	0.9203927038448906	0.910930064049584	0.8153131325717161	0	0	0.0	0.009540163974533607	22
4430	0.0410157802546944	0.009455133398707748	0.00942797619329165	0.9255969582399366	-1	0	0	0.2857142857142857	2	0.875	7	0.5555555555555556	0.875	9	7	0	0	0	0.2222222222222222	2	9	10	0.0	0	0.39378995650409016	0.6058910799516931	0.6253214997665293	0.8287740892639177	0.9628677789391343	0.9203927038448906	0.910930064049584	0.8153131325717161	0	0	0.0	0.00942797619329165	5
2809	0.003967523429374549	0.0038496386279030783	0.0038496253490001913	0.9905232515291119	-1	0	0	0.25	1	1.0	3	1.0	1.0	4	3	0	0	0	0.2	1	5	5	0.0	0	0.39378995650409016	0.5	0.6528522702282487	0.5837331538521179	0.9628677789391343	0.5	0.9111964600242694	0.5281466648505693	0	0	0.0	0.0038496253490001913	9
832	0.0006441342899296997	0.000636674382160711	0.0006366736275531898	0.9926469715251094	-1	0	0	0.5	1	1.0	1	1.0	1.0	2	1	0	0	0	0.3333333333333333	1	3	3	0.0	0	0.39378995650409016	0.5	0.6253214997665293	0.5833084246817276	0.9628677789391343	0.5	0.9122932580878436	0.5280014838172571	0	0	0.0	0.0006366736275531898	81
1258	0.0008220124086980706	0.0007360039148475603	0.0007359353719967176	0.9894605643257236	-1	0	0	0.5	1	1.0	1	1.0	1.0	1	1	1	0	0	0.3333333333333333	1	3	3	0.0	0	0.47133037020002877	0.5	0.8705408329589733	0.5	0.43400981241396525	0.5	0.878226845919344	0.5	0	0	0.0	0.0007359353719967176	16
2662	0.014495627032944361	0.005654826525535655	0.005654816263173004	0.9555150096194613	-1	0	0	0.2	1	1.0	5	1.0	1.0	6	5	0	0	0	0.14285714285714285	1	7	7	0.0	0	0.39378995650409016	0.5	0.642139987575872	0.5623525314616122	0.9628677789391343	0.5000000000000004	0.9113997595529953	0.5208807828450632	0	0	0.0	0.005654816263173004	12
3947	0.04159168637241108	0.00990835314368498	0.009882307671909254	0.9252549481553429	-1	0	0	0.2857142857142857	2	0.875	7	0.5555555555555556	0.875	9	7	0	0	0	0.2222222222222222	2	9	10	0.0	0	0.39378995650409016	0.6058910799516931	0.6253214997665293	0.8287740892639177	0.9628677789391343	0.9203927038448906	0.910930064049584	0.8153131325717161	0	0	0.0	0.009882307671909254	8
308	0.007191163276702496	0.0009142123203015133	0.0009105341295937837	0.987433774498374	-1	0	0	0.25	1	1.0	3	1.0	1.0	4	3	0	0	0	0.2	5	1	5	0.0	0	0.5804919674385467	0.7748350703590375	0.17564826735658826	0.6841543579262964	0.4935163052612535	0.9411235545579542	0.9149307032418258	0.8311023586621805	0	0	0.0	0.0009105341295937837	15
970	0.01583309340094734	8.556870812050423e-05	-7.647829595943496e-05	0.9331356578685575	-1	0	0	0.2857142857142857	2	0.875	7	0.4166666666666667	0.875	7	7	2	1	0	0.375	8	3	10	0.125	0	0.5791435076714986	0.8923033575542756	0.5916845241478439	0.8990101925882028	0.8644853929566143	0.9077853969671283	0.871493802673481	0.8998792842733819	1.0	0	0.0	-7.647829595943495e-06	3
2010	0.0015084978221425935	0.0002663742142717429	-1.3897748410323699e-05	0.9869302321978011	-1	0	0	0.25	1	1.0	3	0.625	0.6666666666666666	3	2	1	2	0	0.5	4	2	5	0.4	0	0.5140130093255832	0.7900427052279104	0.5503666202322457	0.7828463528512473	0.4871291362546348	0.6627421197565244	0.7407463409340315	0.7492001096996207	0.6666666666666666	0	0.0	-1.38977484103237e-06	3
579	0.001346106876571948	0.00023622081433783342	0.00023620815288211394	0.9893256390028665	-1	0	0	0.5	1	1.0	1	1.0	1.0	2	1	0	0	0	0.3333333333333333	1	3	3	0.0	0	0.5186807099572184	0.7771106928845054	0.7198816581410143	0.78278515524396	0.7917934209510614	0.8469327050884898	0.84429437137816	0.8043762799910639	0	0	0.0	0.00023620815288211394	6
1087	0.006898725423085184	0.00040477972738408864	0.00016763193298794426	0.9952271298319995	-1	0	0	0.5	4	0.4444444444444444	4	0.55	0.3333333333333333	5	3	5	0	0	0.8	5	4	11	0.0	0.25	0.5685340451944217	0.8813880054118581	0.6458099200211513	0.8353567755252265	0.5083988545263076	0.9133115317878913	0.8120837637618986	0.8802526488616313	0	0	0.0	0.00016763193298794426	4
3142	0.013966264393275238	0.004805401747190332	0.00480170011031733	0.95487500143157	-1	0	0	0.3333333333333333	2	0.8333333333333334	5	0.5714285714285714	0.8333333333333334	7	5	0	0	0	0.2857142857142857	2	7	8	0.0	0	0.39378995650409016	0.6487406087414205	0.6589584753852147	0.6114994202906054	0.9628677789391343	0.6557776733775805	0.910930064049584	0.6388909532199601	0	0	0.0	0.00480170011031733	11
2724	0.011254315547351398	0.006267171762058953	0.006257004132875116	0.96498182802325	-1	0	0	0.3333333333333333	2	0.8333333333333334	5	0.5714285714285714	0.8333333333333334	7	5	0	0	0	0.2857142857142857	2	7	8	0.0	0	0.39378995650409016	0.6487406087414205	0.6732415189217169	0.6163244680461271	0.9628677789391343	0.6557776733775805	0.9107944722009103	0.6404549885974207	0	0	0.0	0.006257004132875116	34
3405	0.014190469793342738	0.004912140536483716	0.004905815670676694	0.9551174366785055	-1	0	0	0.3333333333333333	2	0.8333333333333334	5	0.5714285714285714	0.8333333333333334	7	5	0	0	0	0.2857142857142857	2	7	8	0.0	0	0.39378995650409016	0.6487406087414205	0.6589584753852147	0.6114994202906054	0.9628677789391343	0.6557776733775805	0.910930064049584	0.6388909532199601	0	0	0.0	0.004905815670676694	2
2605	0.0039873479412524055	0.003942848063272132	0.003942836127426497	0.9907058711626455	-1	0	0	0.25	1	1.0	3	1.0	1.0	4	3	0	0	0	0.2	1	5	5	0.0	0	0.39378995650409016	0.5	0.6528522702282487	0.5837331538521179	0.9628677789391343	0.5	0.9111964600242694	0.5281466648505693	0	0	0.0	0.003942836127426497	62
3823	0.042533774950621196	0.009419012370287725	0.009367937004698734	0.9243070176786308	-1	0	0	0.2857142857142857	2	0.875	7	0.5555555555555556	0.875	9	7	0	0	0	0.2222222222222222	2	9	10	0.0	0	0.39378995650409016	0.6058910799516931	0.6253214997665293	0.8287740892639177	0.9628677789391343	0.9203927038448906	0.910930064049584	0.8153131325717161	0	0	0.0	0.009367937004698734	24
2915	0.014398548996477491	0.0050112552567739225	0.0050078317057549995	0.9551192149479923	-1	0	0	0.3333333333333333	2	0.8333333333333334	5	0.5714285714285714	0.8333333333333334	7	5	0	0	0	0.2857142857142857	2	7	8	0.0	0	0.39378995650409016	0.6487406087414205	0.6589584753852147	0.6114994202906054	0.9628677789391343	0.6557776733775805	0.910930064049584	0.6388909532199601	0	0	0.0	0.0050078317057549995	25
630	0.0009258879590284481	0.0002576050656113381	0.0002576010075824277	0.9971072011843372	-1	0	0	1.0	1	0	0	1.0	0	1	0	0	0	0	0.5	1	2	2	0.0	0	0	0	0	0	0	0	0	0	0	0	0	0.0002576010075824277	14
3650	0.019660628908080194	0.005485358997749952	0.005479204515892118	0.9377108456543499	-1	0	0	0.3333333333333333	2	0.8571428571428571	6	0.5625	0.8571428571428571	8	6	0	0	0	0.25	2	8	9	0.0	0	0.39378995650409016	0.6112532899783697	0.642139987575872	0.8418803138036387	0.9628677789391343	0.9292884205815942	0.910930064049584	0.8273402220438865	0	0	0.0	0.005479204515892118	7
2957	0.013794323421873462	0.005222622258347512	0.00521802092556501	0.9552903566640212	-1	0	0	0.3333333333333333	2	0.8333333333333334	5	0.5714285714285714	0.8333333333333334	7	5	0	0	0	0.2857142857142857	2	7	8	0.0	0	0.39378995650409016	0.6487406087414205	0.6589584753852147	0.6114994202906054	0.9628677789391343	0.6557776733775805	0.910930064049584	0.6388909532199601	0	0	0.0	0.00521802092556501	43
4774	0.01427250144569732	0.005722297095754638	0.005720805172017885	0.9555838019244123	-1	0	0	0.3333333333333333	2	0.8333333333333334	5	0.5714285714285714	0.8333333333333334	7	5	0	0	0	0.2857142857142857	2	7	8	0.0	0	0.39378995650409016	0.6174808927408355	0.6253214997665293	0.8518480632383942	0.9628677789391343	0.9385096646225072	0.910930064049584	0.839046527898219	0	0	0.0	0.005720805172017885	6
2579	0.02180366382120512	0.0017710641185591934	0.0017699641996907099	0.9251785803763074	-1	0	0	0.2	1	1.0	5	1.0	1.0	6	5	0	0	0	0.14285714285714285	1	7	7	0.0	0	0.39378995650409016	0.5	0.5916845241478439	0.5	0.9628677789391343	0.5000000000000004	0.9136375667576331	0.5000000000000001	0	0	0.0	0.0017699641996907099	7
4654	0.04298164714489574	0.009361184954994847	0.00926071991081958	0.9240952911558376	-1	0	0	0.2857142857142857	2	0.875	7	0.5555555555555556	0.875	9	7	0	0	0	0.2222222222222222	2	9	10	0.0	0	0.39378995650409016	0.6058910799516931	0.6253214997665293	0.8287740892639177	0.9628677789391343	0.9203927038448906	0.910930064049584	0.8153131325717161	0	0	0.0	0.00926071991081958	9
1144	None	None	None	None	None	0	0	0.3	3	0.8461538461538461	11	0.5	0.6153846153846154	9	8	5	3	0	0.8333333333333334	5	6	15	0.23076923076923078	0.9090909090909091	0.4302772393902357	0.8778452554387527	0.7274421651472148	0.9052744659414844	0.7394973495589745	0.8918789513745079	0.8806987151039404	0.8921768275595955	0.1111111111111111	0.1111111111111111	0.0	None	0
4503	0.04175947898783955	0.009127706859844584	0.00912232163605757	0.9250535522756337	-1	0	0	0.2857142857142857	2	0.875	7	0.5555555555555556	0.875	9	7	0	0	0	0.2222222222222222	2	9	10	0.0	0	0.39378995650409016	0.6343656639469089	0.6589584753852147	0.6011068393766109	0.9628677789391343	0.6408042031427489	0.910930064049584	0.6255818750556369	0	0	0.0	0.00912232163605757	20
1629	0.0007291177556905584	8.544659783116208e-05	8.540796746402944e-05	0.9953130495676606	-1	0	0	0.3333333333333333	1	1.0	2	0.6666666666666666	0.5	2	1	1	1	0	0.6666666666666666	2	3	4	0.2	0	0.36540048254133656	0.8343229064835511	0.7866822864697269	0.6439159056446793	0.4678516859624519	0.7672868994985036	0.857530461772485	0.7565785063701435	1.0	0	0.0	8.540796746402944e-05	5
1318	0.000662004691259505	0.000614914361690104	0.0006149135926082309	0.9925686598657643	-1	0	0	0.5	1	1.0	1	1.0	1.0	2	1	0	0	0	0.3333333333333333	1	3	3	0.0	0	0.39378995650409016	0.5	0.6253214997665293	0.5833084246817276	0.9628677789391343	0.5	0.9122932580878436	0.5280014838172571	0	0	0.0	0.0006149135926082309	12
4345	0.042075616112386166	0.009483984475280042	0.009480209997126033	0.9249009421461238	-1	0	0	0.2857142857142857	2	0.875	7	0.5555555555555556	0.875	9	7	0	0	0	0.2222222222222222	2	9	10	0.0	0	0.39378995650409016	0.6343656639469089	0.6589584753852147	0.6011068393766109	0.9628677789391343	0.6408042031427489	0.910930064049584	0.6255818750556369	0	0	0.0	0.009480209997126033	33
4084	0.04263709551137463	0.009557007726125437	0.009525310794057433	0.9248243415949289	-1	0	0	0.2857142857142857	2	0.875	7	0.5555555555555556	0.875	9	7	0	0	0	0.2222222222222222	2	9	10	0.0	0	0.39378995650409016	0.6058910799516931	0.6253214997665293	0.8287740892639177	0.9628677789391343	0.9203927038448906	0.910930064049584	0.8153131325717161	0	0	0.0	0.009525310794057433	24
3708	0.04251531117997855	0.009589171923294797	0.00953884538461056	0.9250026751692353	-1	0	0	0.2857142857142857	2	0.875	7	0.5555555555555556	0.875	9	7	0	0	0	0.2222222222222222	2	9	10	0.0	0	0.39378995650409016	0.6058910799516931	0.6253214997665293	0.8287740892639177	0.9628677789391343	0.9203927038448906	0.910930064049584	0.8153131325717161	0	0	0.0	0.00953884538461056	21
264	2.4943823777538353e-06	2.2942848722286524e-08	-1.8610007283225728e-10	0.9999982336756181	-1	0	0	1.0	2	0.0	0	0.75	0	1	0	1	0	0	1.0	2	2	3	0.0	0	0	0	0	0	0	0	0	0	0	0	0	-1.861000728322573e-11	24
2057	0.0037674008809670625	0.0028894723733808515	0.0028894554214581665	0.9864427425073812	-1	0	0	0.25	1	1.0	3	1.0	1.0	4	3	0	0	0	0.2	1	5	5	0.0	0	0.39378995650409016	0.5	0.642139987575872	0.569277275960729	0.9628677789391343	0.5	0.9113997595529953	0.5232251968133833	0	0	0.0	0.0028894554214581665	51
3476	0.04173429985828949	0.009412142446497906	0.009412066150029484	0.9245132376485892	-1	0	0	0.2857142857142857	2	0.875	7	0.5555555555555556	0.875	9	7	0	0	0	0.2222222222222222	2	9	10	0.0	0	0.39378995650409016	0.6881321411465575	0.6253214997665293	0.5862053475927674	0.9628677789391343	0.649022553901005	0.910930064049584	0.6421747465541536	0	0	0.0	0.009412066150029484	19
4617	0.04192894047829176	0.009746047944336679	0.009717901880671113	0.9252283730938072	-1	0	0	0.2857142857142857	2	0.875	7	0.5555555555555556	0.875	9	7	0	0	0	0.2222222222222222	2	9	10	0.0	0	0.39378995650409016	0.6058910799516931	0.6253214997665293	0.8287740892639177	0.9628677789391343	0.9203927038448906	0.910930064049584	0.8153131325717161	0	0	0.0	0.009717901880671113	28
1282	0.0008250722794372135	0.0007605632911862852	0.0007604966337714178	0.9895305063130835	-1	0	0	0.6666666666666666	2	0.5	1	0.6666666666666666	0.5	1	1	2	0	0	0.6666666666666666	2	3	4	0.0	0	0.47133037020002877	0.5	0.8705408329589733	0.5	0.6153397698554469	0.5	0.8389866985299607	0.5	0	0	0.0	0.0007604966337714178	86
2226	0.003689808926369458	0.002877551206538629	0.0028775401774120608	0.9863268871391035	-1	0	0	0.25	1	1.0	3	1.0	1.0	4	3	0	0	0	0.2	1	5	5	0.0	0	0.39378995650409016	0.5	0.642139987575872	0.569277275960729	0.9628677789391343	0.5	0.9113997595529953	0.5232251968133833	0	0	0.0	0.0028775401774120608	28
4002	0.042321896717287096	0.009359273215258083	0.009336198690939556	0.9242958102747959	-1	0	0	0.2857142857142857	2	0.875	7	0.5555555555555556	0.875	9	7	0	0	0	0.2222222222222222	2	9	10	0.0	0	0.39378995650409016	0.6058910799516931	0.6253214997665293	0.8287740892639177	0.9628677789391343	0.9203927038448906	0.910930064049584	0.8153131325717161	0	0	0.0	0.009336198690939556	12
4115	0.04225961132145017	0.009037350254414853	0.009031569736272211	0.9243913759867196	-1	0	0	0.2857142857142857	2	0.875	7	0.5555555555555556	0.875	9	7	0	0	0	0.2222222222222222	2	9	10	0.0	0	0.39378995650409016	0.6881321411465575	0.6253214997665293	0.5862053475927674	0.9628677789391343	0.649022553901005	0.910930064049584	0.6421747465541536	0	0	0.0	0.009031569736272211	5
2709	0.003909373887032875	0.0038802464629334077	0.0038802267395141718	0.9906138922124207	-1	0	0	0.25	1	1.0	3	1.0	1.0	4	3	0	0	0	0.2	1	5	5	0.0	0	0.39378995650409016	0.5	0.6528522702282487	0.5837331538521179	0.9628677789391343	0.5	0.9111964600242694	0.5281466648505693	0	0	0.0	0.0038802267395141718	11
2933	0.01386241153323926	0.00519123252064077	0.005185237013034158	0.9551016665977085	-1	0	0	0.3333333333333333	2	0.8333333333333334	5	0.5714285714285714	0.8333333333333334	7	5	0	0	0	0.2857142857142857	2	7	8	0.0	0	0.39378995650409016	0.6487406087414205	0.6589584753852147	0.6114994202906054	0.9628677789391343	0.6557776733775805	0.910930064049584	0.6388909532199601	0	0	0.0	0.005185237013034158	43
1086	0.0006134897422251805	0.0005403762448034023	0.0005401600480692734	0.9957784590126008	-1	0	0	0.5	1	1.0	1	1.0	1.0	1	1	1	0	0	0.3333333333333333	1	3	3	0.0	0	0.2038376921284572	0.5	0.92496052837114	0.5	0.6153397698554469	0.5	0.9504403898088075	0.5	0	0	0.0	0.0005401600480692734	50
1288	0.010778803439704254	0.0005545561529598746	0.0005078436352803432	0.9814776604327614	-1	0	0	0.4	2	0.8	4	1.0	0.8	6	4	0	0	0	0.14285714285714285	7	1	7	0.0	0.3333333333333333	0.6184661269076103	0.9165647885490878	0.5421549766776259	0.9327391281465981	0.41518143146386405	0.9551714903121975	0.9011400134557439	0.9367340378048724	0	0	0.0	0.0005078436352803432	3
289	0.00674521010303424	0.0001357975280609424	-2.44554515095858e-05	0.9864418257707214	-1	0	0	0.25	1	1.0	3	1.0	1.0	4	3	0	0	0	0.2	5	1	5	0.0	0	0.44153900614207026	0.785154115910038	0.47242196352179705	0.8946238009718531	0.6500359374225868	0.9764195096004323	0.8977622481006786	0.9157611529925943	0	0	0.0	-2.4455451509585802e-06	8
2470	0.0040002510457108975	0.0038978324891280162	0.003897819412452192	0.9906026336587861	-1	0	0	0.25	1	1.0	3	1.0	1.0	4	3	0	0	0	0.2	1	5	5	0.0	0	0.39378995650409016	0.5	0.6528522702282487	0.5837331538521179	0.9628677789391343	0.5	0.9111964600242694	0.5281466648505693	0	0	0.0	0.003897819412452192	14
557	0.006051939332564544	0.0011034692408916221	0.0010652484508541593	0.9928575408770712	-1	0	0	0.5	2	0.6666666666666666	2	1.0	0.6666666666666666	3	2	1	0	0	0.2	5	1	5	0.0	0.5	0.4892880557800504	0.8886131924512123	0.3195224272770649	0.9693077506705017	0.4710059424457146	0.7164799704811835	0.8223156172339902	0.895864622723218	0	0	0.0	0.0010652484508541593	35
124	0.001289756358166386	0.00036549967738353954	0.00036484744917153255	0.9794836462227714	-1	0	0	0.5	2	0.6666666666666666	2	0.625	0.6666666666666666	3	2	1	2	0	0.5	2	4	5	0.4	0	0.5637527329679219	0.876688288679564	0.6732820910733188	0.9405732271077503	0.6348391266055806	0.9416664873194601	0.861094240038944	0.9242505301069177	0.6666666666666666	0.3333333333333333	0.0	0.00036484744917153255	82
4933	0.04225130963813431	0.009384277563220434	0.00933950293438589	0.9246294161067643	-1	0	0	0.2857142857142857	2	0.875	7	0.5555555555555556	0.875	9	7	0	0	0	0.2222222222222222	2	9	10	0.0	0	0.39378995650409016	0.6058910799516931	0.6253214997665293	0.8287740892639177	0.9628677789391343	0.9203927038448906	0.910930064049584	0.8153131325717161	0	0	0.0	0.00933950293438589	13
4570	0.04123494335666778	0.009371214271259682	0.009360847720505492	0.9256446594435189	-1	0	0	0.2857142857142857	2	0.875	7	0.5555555555555556	0.875	9	7	0	0	0	0.2222222222222222	2	9	10	0.0	0	0.39378995650409016	0.6343656639469089	0.6589584753852147	0.6011068393766109	0.9628677789391343	0.6408042031427489	0.910930064049584	0.6255818750556369	0	0	0.0	0.009360847720505492	28
1843	0.0007957903641799493	0.0007742632908410477	0.0007741935229026599	0.9898792173404715	-1	0	0	0.5	1	1.0	1	1.0	1.0	1	1	1	0	0	0.3333333333333333	1	3	3	0.0	0	0.47133037020002877	0.5	0.8705408329589733	0.5	0.6153397698554469	0.5	0.8389866985299607	0.5	0	0	0.0	0.0007741935229026599	43
1462	0.0006324502630828672	0.0006344506686181016	0.0006344503914710038	0.9927696722948097	-1	0	0	0.5	1	1.0	1	1.0	1.0	2	1	0	0	0	0.3333333333333333	1	3	3	0.0	0	0.39378995650409016	0.5	0.6253214997665293	0.5833084246817276	0.9628677789391343	0.5	0.9122932580878436	0.5280014838172571	0	0	0.0	0.0006344503914710038	38
2028	0.003759332058064513	0.0029581409988419893	0.0029581143716328937	0.9862150559504004	-1	0	0	0.25	1	1.0	3	1.0	1.0	4	3	0	0	0	0.2	1	5	5	0.0	0	0.39378995650409016	0.5	0.642139987575872	0.569277275960729	0.9628677789391343	0.5	0.9113997595529953	0.5232251968133833	0	0	0.0	0.0029581143716328937	18
610	0.0009832627107902417	0.0002573070830882825	0.0002573030204459203	0.9971888917536181	-1	0	0	1.0	1	0	0	1.0	0	1	0	0	0	0	0.5	1	2	2	0.0	0	0	0	0	0	0	0	0	0	0	0	0	0.0002573030204459203	32
4980	0.04276130355977768	0.009231300520083826	0.009188874178207941	0.9250030296434807	-1	0	0	0.2857142857142857	2	0.875	7	0.5555555555555556	0.875	9	7	0	0	0	0.2222222222222222	2	9	10	0.0	0	0.39378995650409016	0.6058910799516931	0.6253214997665293	0.8287740892639177	0.9628677789391343	0.9203927038448906	0.910930064049584	0.8153131325717161	0	0	0.0	0.009188874178207941	8
4291	0.042117798496211195	0.009448176500292593	0.009409104499103276	0.9247902202700864	-1	0	0	0.2857142857142857	2	0.875	7	0.5555555555555556	0.875	9	7	0	0	0	0.2222222222222222	2	9	10	0.0	0	0.39378995650409016	0.6058910799516931	0.6253214997665293	0.8287740892639177	0.9628677789391343	0.9203927038448906	0.910930064049584	0.8153131325717161	0	0	0.0	0.009409104499103276	20
1646	0.03675198216977283	0.004200682354976502	0.002926452773955445	0.8152585594483635	-1	0	0	0.2	2	0.9230769230769231	12	0.5357142857142857	0.8461538461538461	12	11	2	3	0	0.14285714285714285	2	14	15	0.42857142857142855	0	0.21229862125536653	0.9270687043311922	0.44538885482710927	0.9025137813468772	0.5950952802223176	0.9523916453023342	0.8265138945073216	0.9300842103053404	0.16666666666666666	0.08333333333333333	0.0	0.002926452773955445	7
3974	0.04140057950762801	0.010022112978862421	0.009991604341232132	0.9250590989370433	-1	0	0	0.2857142857142857	2	0.875	7	0.5555555555555556	0.875	9	7	0	0	0	0.2222222222222222	2	9	10	0.0	0	0.39378995650409016	0.6058910799516931	0.6253214997665293	0.8287740892639177	0.9628677789391343	0.9203927038448906	0.910930064049584	0.8153131325717161	0	0	0.0	0.009991604341232132	80
2086	0.0038289825952536978	0.0029170000741209337	0.0029169872325814344	0.9862446588895173	-1	0	0	0.25	1	1.0	3	1.0	1.0	4	3	0	0	0	0.2	1	5	5	0.0	0	0.39378995650409016	0.5	0.642139987575872	0.569277275960729	0.9628677789391343	0.5	0.9113997595529953	0.5232251968133833	0	0	0.0	0.0029169872325814344	32
4440	0.04168273353724452	0.009784778252182443	0.009757245092998948	0.9252555356643672	-1	0	0	0.2857142857142857	2	0.875	7	0.5555555555555556	0.875	9	7	0	0	0	0.2222222222222222	2	9	10	0.0	0	0.39378995650409016	0.6058910799516931	0.6253214997665293	0.8287740892639177	0.9628677789391343	0.9203927038448906	0.910930064049584	0.8153131325717161	0	0	0.0	0.009757245092998948	85
4561	0.04147508242968112	0.010026741760229057	0.009986787411859844	0.9252823992097268	-1	0	0	0.2857142857142857	2	0.875	7	0.5555555555555556	0.875	9	7	0	0	0	0.2222222222222222	2	9	10	0.0	0	0.39378995650409016	0.6058910799516931	0.6253214997665293	0.8287740892639177	0.9628677789391343	0.9203927038448906	0.910930064049584	0.8153131325717161	0	0	0.0	0.009986787411859844	9
677	0.001092870590957596	3.116116590225831e-05	1.8109466044449264e-05	0.9969862018650265	-1	0	0	0.5	2	0.6666666666666666	2	1.0	0.3333333333333333	3	1	1	1	0	0.2	5	1	5	0.25	1.0	0.251009665755735	0.562732331088434	0.7090066874784444	0.5616722629460432	0.5571932676923937	0.7726426027382894	0.8787885918509148	0.6398011506256507	1.0	0	0.0	1.8109466044449264e-05	8
967	0.0006083242979372931	0.000541858978690524	0.0005416477345031145	0.9952280668218084	-1	0	0	0.5	1	1.0	1	1.0	1.0	1	1	1	0	0	0.3333333333333333	1	3	3	0.0	0	0.2038376921284572	0.5	1.0	0.5	0.6153397698554469	0.5	0.9627066849535804	0.5	0	0	0.0	0.0005416477345031145	32
750	0.001018907733703517	0.0003613717188229509	0.000360654219391051	0.9861992063857946	-1	0	0	0.3333333333333333	1	1.0	2	0.6666666666666666	0.5	1	1	2	0	0	0.6666666666666666	2	3	4	0.0	0	1.0	0.5	0.7471678652781287	0.5	0.6207190629629884	0.5	0.828751130204116	0.5	0	0	0.0	0.000360654219391051	67
1346	0.010708624789587007	0.0005190402849595997	-4.007763287664003e-06	0.9714769950770267	-1	0	0	0.2	1	1.0	5	1.0	0.8	5	4	1	0	0	0.14285714285714285	7	1	7	0.0	0	0.39378995650409016	0.7713004539055048	0.5916845241478439	0.8876020735211877	0.9628677789391343	0.9743268325729011	0.9118672178323651	0.9093850270777166	0	0	0.0	-4.007763287664003e-07	6
251	0.0061908721369910895	0.0018667232628054643	-0.0005426981928035383	0.9927185114495202	-1	0.5	1	0.6666666666666666	4	0.5	3	0.4	0.5	5	3	2	0	0	0.8	5	4	8	0.0	0.6666666666666666	0.8086158611136411	0.8899291051650896	0.4156793658640915	0.96258801054928	0.3725477954279887	0.8974581307613277	0.8223156172339902	0.9243039903098517	0	0	0.0	-5.426981928035383e-05	3
2459	0.0037151330118496365	0.002848594832504982	0.002848582969006508	0.9863117067922293	-1	0	0	0.25	1	1.0	3	1.0	1.0	4	3	0	0	0	0.2	1	5	5	0.0	0	0.39378995650409016	0.5	0.642139987575872	0.569277275960729	0.9628677789391343	0.5	0.9113997595529953	0.5232251968133833	0	0	0.0	0.002848582969006508	17
3461	0.04102874066911383	0.009426769234126253	0.00941220227257096	0.9247774620436093	-1	0	0	0.2857142857142857	2	0.875	7	0.5555555555555556	0.875	9	7	0	0	0	0.2222222222222222	2	9	10	0.0	0	0.39378995650409016	0.6343656639469089	0.6589584753852147	0.6011068393766109	0.9628677789391343	0.6408042031427489	0.910930064049584	0.6255818750556369	0	0	0.0	0.00941220227257096	74
2993	0.012533217646066573	0.0029625358113474875	0.002962360348086981	0.9514577065851173	-1	0	0	0.3333333333333333	2	0.8333333333333334	5	0.5714285714285714	0.8333333333333334	7	5	0	0	0	0.2857142857142857	2	7	8	0.0	0	0.39378995650409016	0.7044180524028224	0.6589584753852147	0.6114994202906054	0.9628677789391343	0.6557776733775805	0.910930064049584	0.6582547493024188	0	0	0.0	0.002962360348086981	2
1827	0.008713596722868769	0.0017020837916584754	0.0009306771507971768	0.9722746452984026	-1	0	0	0.4	2	0.6	3	0.5833333333333334	0.6	5	3	1	2	0	0.3333333333333333	6	2	7	0.5	0	0.7567807338516219	0.973767348936699	0.3379434357309396	0.7679431361876836	0.8136360257997444	0.9685129846999849	0.9456851839075779	0.9396698047827314	0.6	0.4	0.0	0.0009306771507971768	12
5001	0.04257772227729891	0.009764294224665147	0.009722767910855808	0.9251364331665357	-1	0	0	0.2857142857142857	2	0.875	7	0.5555555555555556	0.875	9	7	0	0	0	0.2222222222222222	2	9	10	0.0	0	0.39378995650409016	0.6058910799516931	0.6253214997665293	0.8287740892639177	0.9628677789391343	0.9203927038448906	0.910930064049584	0.8153131325717161	0	0	0.0	0.009722767910855808	8
3636	0.042533789230622586	0.009682215757892685	0.009645727542134427	0.9248066437503089	-1	0	0	0.2857142857142857	2	0.875	7	0.5555555555555556	0.875	9	7	0	0	0	0.2222222222222222	2	9	10	0.0	0	0.39378995650409016	0.6058910799516931	0.6253214997665293	0.8287740892639177	0.9628677789391343	0.9203927038448906	0.910930064049584	0.8153131325717161	0	0	0.0	0.009645727542134427	16
2503	0.0	0.0	0.0	1.0	-1	0	0	0	0	0	0	1.0	0	0	0	0	0	0	1.0	1	1	1	0.0	0	0	0	0	0	0	0	0	0	0	0	0	-0.1	1
573	0.0016011539481437548	0.00022167728214258245	0.00022109108718189357	0.9966522283361035	-1	0	0	1.0	2	0.0	0	0.75	0	2	0	0	0	0	1.0	2	2	3	0.0	0	0	0	0	0	0	0	0	0	0	0	0	0.00022109108718189357	18
4467	0.04186935501576497	0.00926264936806135	0.009220100887237374	0.9248989790510989	-1	0	0	0.2857142857142857	2	0.875	7	0.5555555555555556	0.875	9	7	0	0	0	0.2222222222222222	2	9	10	0.0	0	0.39378995650409016	0.6058910799516931	0.6253214997665293	0.8287740892639177	0.9628677789391343	0.9203927038448906	0.910930064049584	0.8153131325717161	0	0	0.0	0.009220100887237374	10
3814	0.04337667060116497	0.009846993545637886	0.009844191235834063	0.9246081244329604	-1	0	0	0.2857142857142857	2	0.875	7	0.5555555555555556	0.875	9	7	0	0	0	0.2222222222222222	2	9	10	0.0	0	0.39378995650409016	0.6343656639469089	0.6589584753852147	0.6011068393766109	0.9628677789391343	0.6408042031427489	0.910930064049584	0.6255818750556369	0	0	0.0	0.009844191235834063	9
3248	0.014184787230104783	0.005080211458495983	0.005075779931939597	0.9552254024766603	-1	0	0	0.3333333333333333	2	0.8333333333333334	5	0.5714285714285714	0.8333333333333334	7	5	0	0	0	0.2857142857142857	2	7	8	0.0	0	0.39378995650409016	0.6487406087414205	0.6589584753852147	0.6114994202906054	0.9628677789391343	0.6557776733775805	0.910930064049584	0.6388909532199601	0	0	0.0	0.005075779931939597	12
1247	0.0028809052114077806	0.00018168660012374418	-4.333569135160197e-05	0.9971517851390833	-1	0	0	0.5	2	0.6666666666666666	2	1.0	0.6666666666666666	3	2	1	0	0	0.2	5	1	5	0.0	0.5	0.8315225975208127	0.9500684311440023	0.6685349817511312	0.8811391436104863	0.434155481161344	0.9578036113545259	0.9456305537178018	0.9364627601706205	0	0	0.0	-4.333569135160197e-06	4
839	0.0006258205391546184	0.0005282177247763431	0.0005280683565946085	0.9957282561620764	-1	0	0	0.6666666666666666	2	0.5	1	0.6666666666666666	0.5	1	1	2	0	0	0.6666666666666666	2	3	4	0.0	0	0.2038376921284572	0.5	0.92496052837114	0.5	0.6153397698554469	0.5	0.9504403898088075	0.5	0	0	0.0	0.0005280683565946085	36
2464	0.010991479527595733	0.005593021181142546	0.005584077340452997	0.9650829236400639	-1	0	0	0.4	2	0.8	4	0.5833333333333334	0.8	6	4	0	0	0	0.3333333333333333	2	6	7	0.0	0	0.39378995650409016	0.6577753100130062	0.6589584753852147	0.6424564828904575	0.9628677789391343	0.6651743311280941	0.910930064049584	0.6551961642962213	0	0	0.0	0.005584077340452997	144
4192	0.042283792677056876	0.009332532713833325	0.00930980118612301	0.9255409294224101	-1	0	0	0.2857142857142857	2	0.875	7	0.5555555555555556	0.875	9	7	0	0	0	0.2222222222222222	2	9	10	0.0	0	0.39378995650409016	0.6058910799516931	0.6253214997665293	0.8287740892639177	0.9628677789391343	0.9203927038448906	0.910930064049584	0.8153131325717161	0	0	0.0	0.00930980118612301	5
4827	0.042478680076208065	0.009467183039438888	0.009464031174150608	0.9244232698130717	-1	0	0	0.2857142857142857	2	0.875	7	0.5555555555555556	0.875	9	7	0	0	0	0.2222222222222222	2	9	10	0.0	0	0.39378995650409016	0.6343656639469089	0.6589584753852147	0.6011068393766109	0.9628677789391343	0.6408042031427489	0.910930064049584	0.6255818750556369	0	0	0.0	0.009464031174150608	2
680	0.0009196536998456164	8.601272835839924e-05	8.599768256495404e-05	0.9961511554902578	-1	0	0	0.6666666666666666	2	0.5	1	0.6666666666666666	0.5	2	1	1	0	0	0.6666666666666666	2	3	4	0.0	0	0.2988138243162737	0.7210671753913807	0.7479311663627513	0.8267069836750041	0.7891037743972906	0.8503870592367715	0.9319029290114572	0.8048084000127731	0	0	0.0	8.599768256495404e-05	9
653	None	None	None	None	None	0	0	0.4	4	0.6153846153846154	8	0.46875	0.46153846153846156	8	6	6	2	0	0.5	4	8	15	0.14285714285714285	0.3333333333333333	0.6309263060137626	0.8722544682142975	0.7299683721887246	0.8137012441776549	0.691259361625401	0.8956324311746882	0.8427326016756653	0.8639271346331194	0.5625	0.375	0.0	None	0
1835	0.0008477096183700134	0.0008164840214820307	0.0008164113442880878	0.9897117162266879	-1	0	0	0.5	1	1.0	1	1.0	1.0	1	1	1	0	0	0.3333333333333333	1	3	3	0.0	0	0.47133037020002877	0.5	0.8705408329589733	0.5	0.6153397698554469	0.5	0.8389866985299607	0.5	0	0	0.0	0.0008164113442880878	92
98	0.008877281647908852	0.000428432975589491	-0.00038550075484745786	0.9746049494835113	-1	0	0	0.3333333333333333	2	0.8333333333333334	5	0.5714285714285714	0.6666666666666666	5	4	2	0	0	0.2857142857142857	2	7	8	0.0	0	0.8594917091310832	0.7323119720270648	0.9119156207671925	0.9094661479876912	0.3389708994339572	0.8815642088534149	0.8504430722585472	0.8549066640675247	0	0	0.0	-3.855007548474579e-05	14
590	0.0006478933640835034	0.0005032002100852985	0.0005031220409914955	0.9853844155742397	-1	0	0	0.6666666666666666	2	0.5	1	0.6666666666666666	0.5	1	1	2	0	0	0.6666666666666666	2	3	4	0.0	0	1.0	0.5	0.7471678652781287	0.5	0.6207190629629884	0.5	0.828751130204116	0.5	0	0	0.0	0.0005031220409914955	29
1456	0.00063388643811657	0.0006229657796078885	0.0006229655075968967	0.9928148136668818	-1	0	0	0.5	1	1.0	1	1.0	1.0	2	1	0	0	0	0.3333333333333333	1	3	3	0.0	0	0.39378995650409016	0.5	0.6253214997665293	0.5833084246817276	0.9628677789391343	0.5	0.9122932580878436	0.5280014838172571	0	0	0.0	0.0006229655075968967	31
570	0.004217171234709285	0.0002214612554981723	9.034643344400128e-05	0.9965886424858746	-1	0	0	0.6666666666666666	2	0.5	1	1.0	0.5	2	1	1	0	0	0.25	4	1	4	0.0	0.6666666666666666	0.6896909691681755	0.8812194625614964	0.4119774269412839	0.9506679164766563	0.5176898369354018	0.8587391964258316	0.7698507732392694	0.9051518533484652	0	0	0.0	9.034643344400128e-05	11
2941	0.014280766355988765	0.005310563286898982	0.005302991902492095	0.9552662957240048	-1	0	0	0.3333333333333333	2	0.8333333333333334	5	0.5714285714285714	0.8333333333333334	7	5	0	0	0	0.2857142857142857	2	7	8	0.0	0	0.39378995650409016	0.6487406087414205	0.6589584753852147	0.6114994202906054	0.9628677789391343	0.6557776733775805	0.910930064049584	0.6388909532199601	0	0	0.0	0.005302991902492095	19
4968	0.029578517727949463	0.008294617991604657	0.00829331125811314	0.9437619482495138	-1	0	0	0.3333333333333333	2	0.8571428571428571	6	0.5625	0.8571428571428571	8	6	0	0	0	0.25	2	8	9	0.0	0	0.39378995650409016	0.6112532899783697	0.642139987575872	0.8256160247395925	0.9628677789391343	0.9292884205815942	0.910930064049584	0.8216775291172269	0	0	0.0	0.00829331125811314	5
1559	0.00062885477239554	8.188851115625045e-05	-8.176737721124021e-05	0.9886636526166513	-1	0	0	0.3333333333333333	1	1.0	2	0.6666666666666666	0.5	1	1	2	0	0	0.6666666666666666	2	3	4	0.0	0	0.4493757493781246	0.5	0.3379434357309396	0.5	0.8617222281961776	0.5	0.9048984258742891	0.5	0	0	0.0	-8.17673772112402e-06	5
1351	0.0006232045162199791	0.0006247742047179659	0.0006247730174767941	0.9923780637357025	-1	0	0	0.5	1	1.0	1	1.0	1.0	2	1	0	0	0	0.3333333333333333	1	3	3	0.0	0	0.39378995650409016	0.5	0.6253214997665293	0.5833084246817276	0.9628677789391343	0.5	0.9122932580878436	0.5280014838172571	0	0	0.0	0.0006247730174767941	30
2594	0.003956246586296964	0.003948385071868047	0.003948362819471689	0.9906234717645951	-1	0	0	0.25	1	1.0	3	1.0	1.0	4	3	0	0	0	0.2	1	5	5	0.0	0	0.39378995650409016	0.5	0.6528522702282487	0.5837331538521179	0.9628677789391343	0.5	0.9111964600242694	0.5281466648505693	0	0	0.0	0.003948362819471689	45
4269	0.04173837564752345	0.008739927151234006	0.008708644673840903	0.925907160888971	-1	0	0	0.2857142857142857	2	0.875	7	0.5555555555555556	0.875	9	7	0	0	0	0.2222222222222222	2	9	10	0.0	0	0.39378995650409016	0.6058910799516931	0.6253214997665293	0.8287740892639177	0.9628677789391343	0.9203927038448906	0.910930064049584	0.8153131325717161	0	0	0.0	0.008708644673840903	9
707	0.0014992588939935069	0.0005229582892407203	0.0005204667688538442	0.9930738614455652	-1	0	0	0.6666666666666666	2	0.5	1	0.6666666666666666	0.5	3	1	0	0	0	0.6666666666666666	2	3	4	0.0	0	0.39378995650409016	0.9388177885094352	0.5916845241478439	0.7944489015345069	0.9628677789391343	0.5117388083981628	0.9136375667576331	0.7984381031850772	0	0	0.0	0.0005204667688538442	15
1627	0.00911231832780474	0.0008443624082649161	-0.00011775689444210395	0.9551016296781571	-1	0	0	0.2	1	1.0	5	1.0	1.0	6	5	0	0	0	0.14285714285714285	7	1	7	0.0	0	0.46523620892782597	0.8998939275008897	0.4303699816957368	0.8787456365689652	0.7211397539659951	0.9749924764647475	0.8546868763716174	0.9317127518076358	0	0	0.0	-1.1775689444210395e-05	3
4452	0.04266406469788715	0.009888716166308101	0.009868261110060846	0.9244069846809154	-1	0	0	0.2857142857142857	2	0.875	7	0.5555555555555556	0.875	9	7	0	0	0	0.2222222222222222	2	9	10	0.0	0	0.39378995650409016	0.6058910799516931	0.6253214997665293	0.8287740892639177	0.9628677789391343	0.9203927038448906	0.910930064049584	0.8153131325717161	0	0	0.0	0.009868261110060846	48
3208	0.013816675893350972	0.005254486446764018	0.0052498062902183555	0.9550572837151322	-1	0	0	0.3333333333333333	2	0.8333333333333334	5	0.5714285714285714	0.8333333333333334	7	5	0	0	0	0.2857142857142857	2	7	8	0.0	0	0.39378995650409016	0.6487406087414205	0.6589584753852147	0.6114994202906054	0.9628677789391343	0.6557776733775805	0.910930064049584	0.6388909532199601	0	0	0.0	0.0052498062902183555	16
2192	0.0037471725103572886	0.0029505039059302724	0.0029504903811653294	0.9863064445481647	-1	0	0	0.25	1	1.0	3	1.0	1.0	4	3	0	0	0	0.2	1	5	5	0.0	0	0.39378995650409016	0.5	0.642139987575872	0.569277275960729	0.9628677789391343	0.5	0.9113997595529953	0.5232251968133833	0	0	0.0	0.0029504903811653294	14
2142	0.003684911190052429	0.002919997502652315	0.0029199794826112965	0.9862428807888581	-1	0	0	0.25	1	1.0	3	1.0	1.0	4	3	0	0	0	0.2	1	5	5	0.0	0	0.39378995650409016	0.5	0.642139987575872	0.569277275960729	0.9628677789391343	0.5	0.9113997595529953	0.5232251968133833	0	0	0.0	0.0029199794826112965	29
2245	None	None	None	None	None	0	0	0.3	3	0.7692307692307693	10	0.5357142857142857	0.5384615384615384	8	7	6	0	0	0.5714285714285714	7	4	15	0.0	0.7692307692307693	0.22322364697044922	0.8843333881412871	0.6272355889594516	0.8949906140759298	0.7835096787181799	0.9503386001042375	0.9251710848273622	0.914991121611419	0	0	0.0	None	0
931	0.0010391180827475934	0.00036752450267798814	0.00036678961506693766	0.9860193370242306	-1	0	0	0.3333333333333333	1	1.0	2	0.6666666666666666	0.5	1	1	2	0	0	0.6666666666666666	2	3	4	0.0	0	1.0	0.5	0.7471678652781287	0.5	0.6207190629629884	0.5	0.828751130204116	0.5	0	0	0.0	0.00036678961506693766	40
1550	0.025251845134401173	0.0007648022923488283	0.0002967663124630054	0.9484594516324485	-1	0	0	0.3	3	0.8461538461538461	11	0.3409090909090909	0.7692307692307693	11	10	3	2	0	0.36363636363636365	11	4	15	0.2222222222222222	0.5	0.5791435076714986	0.920756057391246	0.581215895751128	0.939330757294933	0.7394973495589745	0.9389875832480228	0.7622571617467153	0.9335186782665967	0.5454545454545454	0	0.0	0.0002967663124630054	3
120	0.004459239918656125	0.0002974656629884308	-0.0002319171531338113	0.9966324537651114	-1	0	0	0.3333333333333333	2	0.8333333333333334	5	0.6666666666666666	0.5	4	3	3	3	0	0.75	4	3	8	0.3333333333333333	0	0.8019411043154318	0.6375381519372276	0.8682709143903626	0.8362897461420817	0.3259024892118745	0.8070216065661695	0.9180118880287472	0.7700832565807699	0.5	0.25	0.0	-2.3191715313381128e-05	6
1186	0.0006622384478594178	0.000620917759556227	0.0006209175857289179	0.99279253785707	-1	0	0	0.5	1	1.0	1	1.0	1.0	2	1	0	0	0	0.3333333333333333	1	3	3	0.0	0	0.39378995650409016	0.5	0.6253214997665293	0.5833084246817276	0.9628677789391343	0.5	0.9122932580878436	0.5280014838172571	0	0	0.0	0.0006209175857289179	23
83	0.0343723227257357	0.004216950024659924	0.0010965793981673653	0.796948940526114	-1	0.25	1	0.4	4	0.6153846153846154	8	0.4166666666666667	0.6153846153846154	11	8	3	4	0	0.25	3	12	15	0.5714285714285714	0.6666666666666666	0.3708415846877096	0.8459789306445066	0.2544559961997267	0.9321567797986718	0.8003693433720661	0.9755491401729561	0.7691689033167459	0.9352338745515009	0.18181818181818182	0.18181818181818182	0.0	0.0010965793981673653	11
4835	0.03998164965787396	0.009396460392402392	0.009350108765475458	0.9248289479771864	-1	0	0	0.2857142857142857	2	0.875	7	0.5555555555555556	0.875	9	7	0	0	0	0.2222222222222222	2	9	10	0.0	0	0.39378995650409016	0.6058910799516931	0.6253214997665293	0.8287740892639177	0.9628677789391343	0.9203927038448906	0.910930064049584	0.8153131325717161	0	0	0.0	0.009350108765475458	12
4455	0.04383170464584155	0.01006119396526148	0.010016402422251549	0.9247553003695385	-1	0	0	0.2857142857142857	2	0.875	7	0.5555555555555556	0.875	9	7	0	0	0	0.2222222222222222	2	9	10	0.0	0	0.39378995650409016	0.6058910799516931	0.6253214997665293	0.8287740892639177	0.9628677789391343	0.9203927038448906	0.910930064049584	0.8153131325717161	0	0	0.0	0.010016402422251549	43
22	0.03463209282866958	0.002375587133625585	-0.00018649478440857837	0.8957702575061443	-1	0	0	0.4	4	0.5384615384615384	7	0.42857142857142855	0.5384615384615384	10	7	4	1	0	0.7142857142857143	5	7	15	0.1111111111111111	0	0.5697936489374871	0.9033404309388436	0.7085847580793382	0.9663356957769438	0.7485725846202941	0.75107937811099	0.8257592098195513	0.9030968927147044	1.0	0.1	0.0	-1.8649478440857838e-05	8
3618	0.041409682012925206	0.009186763007245588	0.009159157307881884	0.9246574673453395	-1	0	0	0.2857142857142857	2	0.875	7	0.5555555555555556	0.875	9	7	0	0	0	0.2222222222222222	2	9	10	0.0	0	0.39378995650409016	0.6058910799516931	0.6253214997665293	0.8287740892639177	0.9628677789391343	0.9203927038448906	0.910930064049584	0.8153131325717161	0	0	0.0	0.009159157307881884	25
3995	0.04278877963912603	0.009803798574581184	0.009768000951599907	0.924867991643334	-1	0	0	0.2857142857142857	2	0.875	7	0.5555555555555556	0.875	9	7	0	0	0	0.2222222222222222	2	9	10	0.0	0	0.39378995650409016	0.6058910799516931	0.6253214997665293	0.8287740892639177	0.9628677789391343	0.9203927038448906	0.910930064049584	0.8153131325717161	0	0	0.0	0.009768000951599907	31
4006	0.041492809758412394	0.00981454677859206	0.009733580756480151	0.9243907502160367	-1	0	0	0.2857142857142857	2	0.875	7	0.5555555555555556	0.875	9	7	0	0	0	0.2222222222222222	2	9	10	0.0	0	0.39378995650409016	0.6058910799516931	0.6253214997665293	0.8287740892639177	0.9628677789391343	0.9203927038448906	0.910930064049584	0.8153131325717161	0	0	0.0	0.009733580756480151	59
4025	0.0014087225463638626	0.00021289099644235617	0.00021277098651628675	0.998640818805064	-1	0	0	1.0	2	0.0	0	0.75	0	2	0	0	0	0	1.0	2	2	3	0.0	0	0	0	0	0	0	0	0	0	0	0	0	0.00021277098651628675	0
1187	0.0006592321263643821	0.0006269409440553484	0.0006269409394795746	0.9930094384633832	-1	0	0	0.5	1	1.0	1	1.0	1.0	2	1	0	0	0	0.3333333333333333	1	3	3	0.0	0	0.39378995650409016	0.5	0.6253214997665293	0.5833084246817276	0.9628677789391343	0.5	0.9122932580878436	0.5280014838172571	0	0	0.0	0.0006269409394795746	42
4236	0.04263363709971229	0.010370705865989318	0.010330967068316557	0.9247578824494812	-1	0	0	0.2857142857142857	2	0.875	7	0.5555555555555556	0.875	9	7	0	0	0	0.2222222222222222	2	9	10	0.0	0	0.39378995650409016	0.6058910799516931	0.6253214997665293	0.8287740892639177	0.9628677789391343	0.9203927038448906	0.910930064049584	0.8153131325717161	0	0	0.0	0.010330967068316557	40
3645	0.04145497562955594	0.009796743527942665	0.00976547926852254	0.9246598005863158	-1	0	0	0.2857142857142857	2	0.875	7	0.5555555555555556	0.875	9	7	0	0	0	0.2222222222222222	2	9	10	0.0	0	0.39378995650409016	0.6058910799516931	0.6253214997665293	0.8287740892639177	0.9628677789391343	0.9203927038448906	0.910930064049584	0.8153131325717161	0	0	0.0	0.00976547926852254	87
2985	0.014178691328256837	0.005110661268951506	0.005099457929193006	0.955266096639203	-1	0	0	0.3333333333333333	2	0.8333333333333334	5	0.5714285714285714	0.8333333333333334	7	5	0	0	0	0.2857142857142857	2	7	8	0.0	0	0.39378995650409016	0.6487406087414205	0.6589584753852147	0.6114994202906054	0.9628677789391343	0.6557776733775805	0.910930064049584	0.6388909532199601	0	0	0.0	0.005099457929193006	41
4792	0.04227150344661726	0.009263432617602813	0.009234074506024675	0.9249325002852457	-1	0	0	0.2857142857142857	2	0.875	7	0.5555555555555556	0.875	9	7	0	0	0	0.2222222222222222	2	9	10	0.0	0	0.39378995650409016	0.6058910799516931	0.6253214997665293	0.8287740892639177	0.9628677789391343	0.9203927038448906	0.910930064049584	0.8153131325717161	0	0	0.0	0.009234074506024675	17
4023	0.04267444019170906	0.010114351577160705	0.010026493641859759	0.9246125303829932	-1	0	0	0.2857142857142857	2	0.875	7	0.5555555555555556	0.875	9	7	0	0	0	0.2222222222222222	2	9	10	0.0	0	0.39378995650409016	0.6058910799516931	0.6253214997665293	0.8287740892639177	0.9628677789391343	0.9203927038448906	0.910930064049584	0.8153131325717161	0	0	0.0	0.010026493641859759	106
1493	0.0008190507913053046	0.0007105801603791664	0.0007104102235187461	0.9904736591230835	-1	0	0	0.6666666666666666	2	0.5	1	0.6666666666666666	0.5	1	1	2	0	0	0.6666666666666666	2	3	4	0.0	0	0.47133037020002877	0.5	0.8705408329589733	0.5	0.6153397698554469	0.5	0.8389866985299607	0.5	0	0	0.0	0.0007104102235187461	30
28	0.02352441340594538	0.0008170725448089379	0.0003700146937965108	0.9676218692136851	-1	0.25	1	0.5	5	0.6153846153846154	8	0.3125	0.5384615384615384	9	7	5	0	0	0.75	8	6	15	0.0	0.5714285714285714	0.718475884664926	0.9263526932122265	0.6685349817511312	0.9054181173567413	0.434155481161344	0.9670681272445257	0.8508877670609476	0.9384035273436727	0	0	0.0	0.0003700146937965108	17
2780	0.011043127376607776	0.006499947052967565	0.006499054083110981	0.9657277507137245	-1	0	0	0.2	1	1.0	5	1.0	1.0	6	5	0	0	0	0.14285714285714285	1	7	7	0.0	0	0.39378995650409016	0.5	0.6528522702282487	0.575406614096578	0.9628677789391343	0.5000000000000004	0.9111964600242694	0.5253071039858347	0	0	0.0	0.006499054083110981	0
3835	0.04219784077884927	0.009647144045971999	0.00962676565211896	0.9252525407040192	-1	0	0	0.2857142857142857	2	0.875	7	0.5555555555555556	0.875	9	7	0	0	0	0.2222222222222222	2	9	10	0.0	0	0.39378995650409016	0.6058910799516931	0.6253214997665293	0.8287740892639177	0.9628677789391343	0.9203927038448906	0.910930064049584	0.8153131325717161	0	0	0.0	0.00962676565211896	11
636	0.0015512213347847594	0.0002563216314571249	0.0002546019540602997	0.9966007220491915	-1	0	0	1.0	2	0.0	0	0.75	0	2	0	0	0	0	1.0	2	2	3	0.0	0	0	0	0	0	0	0	0	0	0	0	0	0.0002546019540602997	50
2102	0.0037286619558423257	0.002957428793653611	0.00295741532695304	0.9862309346028352	-1	0	0	0.25	1	1.0	3	1.0	1.0	4	3	0	0	0	0.2	1	5	5	0.0	0	0.39378995650409016	0.5	0.642139987575872	0.569277275960729	0.9628677789391343	0.5	0.9113997595529953	0.5232251968133833	0	0	0.0	0.00295741532695304	44
2895	0.014161598429937257	0.004910842463613036	0.004905525615815037	0.955049693419087	-1	0	0	0.3333333333333333	2	0.8333333333333334	5	0.5714285714285714	0.8333333333333334	7	5	0	0	0	0.2857142857142857	2	7	8	0.0	0	0.39378995650409016	0.6487406087414205	0.6589584753852147	0.6114994202906054	0.9628677789391343	0.6557776733775805	0.910930064049584	0.6388909532199601	0	0	0.0	0.004905525615815037	16
1139	0.035865210157712185	0.0049105275074259125	0.0038186554621984555	0.8271888390039224	-1	0	0	0.3	3	0.7692307692307693	10	0.45454545454545453	0.6153846153846154	9	8	5	2	0	0.2727272727272727	11	3	15	0.15384615384615385	0	0.5033527388604349	0.8867917024835942	0.5849753124445292	0.9374918378807189	0.6901563497506072	0.9455299428972459	0.8500540899872362	0.926907543865262	0.5555555555555556	0.1111111111111111	0.0	0.0038186554621984555	39
302	3.198791491247539e-06	2.8364717156032358e-08	-2.647389496015199e-08	0.9999990544359147	-1	0	0	1.0	1	0	0	1.0	0	1	0	0	0	0	0.5	2	1	2	0.0	0	0	0	0	0	0	0	0	0	0	0	0	-2.647389496015199e-09	20
1076	0.0006399628454820757	0.0006060764179355975	0.0006060751819281255	0.9925077398445799	-1	0	0	0.5	1	1.0	1	1.0	1.0	2	1	0	0	0	0.3333333333333333	1	3	3	0.0	0	0.39378995650409016	0.5	0.6253214997665293	0.5833084246817276	0.9628677789391343	0.5	0.9122932580878436	0.5280014838172571	0	0	0.0	0.0006060751819281255	22
2005	0.0	0.0	0.0	1.0	-1	0	0	0	0	0	0	1.0	0	0	0	0	0	0	1.0	1	1	1	0.0	0	0	0	0	0	0	0	0	0	0	0	0	-0.1	0
4388	0.041653772583396025	0.009402507589276169	0.009373535807432875	0.9256736375501105	-1	0	0	0.2857142857142857	2	0.875	7	0.5555555555555556	0.875	9	7	0	0	0	0.2222222222222222	2	9	10	0.0	0	0.39378995650409016	0.6058910799516931	0.6253214997665293	0.8287740892639177	0.9628677789391343	0.9203927038448906	0.910930064049584	0.8153131325717161	0	0	0.0	0.009373535807432875	12
2347	0.0	0.0	0.0	1.0	-1	0	0	0	0	0	0	1.0	0	0	0	0	0	0	1.0	1	1	1	0.0	0	0	0	0	0	0	0	0	0	0	0	0	-0.1	2
3001	0.014363875736149955	0.005222997941323632	0.005218721736501452	0.9553996450906667	-1	0	0	0.3333333333333333	2	0.8333333333333334	5	0.5714285714285714	0.8333333333333334	7	5	0	0	0	0.2857142857142857	2	7	8	0.0	0	0.39378995650409016	0.6487406087414205	0.6589584753852147	0.6114994202906054	0.9628677789391343	0.6557776733775805	0.910930064049584	0.6388909532199601	0	0	0.0	0.005218721736501452	8
1565	0.0010262727409956931	0.000270761566775537	0.00027075774566822	0.9971390775796599	-1	0	0	1.0	1	0	0	1.0	0	1	0	0	0	0	0.5	1	2	2	0.0	0	0	0	0	0	0	0	0	0	0	0	0	0.00027075774566822	13
833	0.0006347035569166966	0.0006186153100151342	0.0006186144840228111	0.9925348584654604	-1	0	0	0.5	1	1.0	1	1.0	1.0	2	1	0	0	0	0.3333333333333333	1	3	3	0.0	0	0.39378995650409016	0.5	0.6253214997665293	0.5833084246817276	0.9628677789391343	0.5	0.9122932580878436	0.5280014838172571	0	0	0.0	0.0006186144840228111	43
2718	0.003753332736457049	0.003907757201650062	0.003907724640775565	0.9905270496205839	-1	0	0	0.25	1	1.0	3	1.0	1.0	4	3	0	0	0	0.2	1	5	5	0.0	0	0.39378995650409016	0.5	0.6528522702282487	0.5837331538521179	0.9628677789391343	0.5	0.9111964600242694	0.5281466648505693	0	0	0.0	0.003907724640775565	12
90	0.024954176358484674	0.0015306566405222338	-0.0002615282310881145	0.9564921342654215	-1	0.25	1	0.5	5	0.6153846153846154	8	0.3409090909090909	0.5384615384615384	11	7	3	1	0	0.36363636363636365	4	11	15	0.16666666666666666	0.18181818181818182	0.6730068280484715	0.9292705404117878	0.4349233778133481	0.9525924228428634	0.5545234014758815	0.8790560689314278	0.8771449012861056	0.9255197496187747	1.0	0.18181818181818182	0.0	-2.615282310881145e-05	8
4126	0.04240711292168123	0.009512880497877024	0.00948624013408106	0.9245211499342052	-1	0	0	0.2857142857142857	2	0.875	7	0.5555555555555556	0.875	9	7	0	0	0	0.2222222222222222	2	9	10	0.0	0	0.39378995650409016	0.6058910799516931	0.6253214997665293	0.8287740892639177	0.9628677789391343	0.9203927038448906	0.910930064049584	0.8153131325717161	0	0	0.0	0.00948624013408106	37
1906	0.0007361695651192482	0.00016427621209571657	0.00016385613356359132	0.9965917517397578	-1	0	0	0.5	1	1.0	1	0.75	0	1	0	1	0	0	1.0	2	2	3	0.0	0	0	0	0	0	0	0	0	0	0	0	0	0.00016385613356359132	14
3752	0.04252236432054116	0.008740997696904765	0.008740869731340861	0.9254353057417226	-1	0	0	0.2857142857142857	2	0.875	7	0.5555555555555556	0.875	9	7	0	0	0	0.2222222222222222	2	9	10	0.0	0	0.39378995650409016	0.6343656639469089	0.6589584753852147	0.6011068393766109	0.9628677789391343	0.6408042031427489	0.910930064049584	0.6255818750556369	0	0	0.0	0.008740869731340861	6
4451	0.04244763663195671	0.009154709409703638	0.00915349761820236	0.9243364171620595	-1	0	0	0.2857142857142857	2	0.875	7	0.5555555555555556	0.875	9	7	0	0	0	0.2222222222222222	2	9	10	0.0	0	0.39378995650409016	0.6881321411465575	0.6253214997665293	0.5862053475927674	0.9628677789391343	0.649022553901005	0.910930064049584	0.6421747465541536	0	0	0.0	0.00915349761820236	19
4235	0.042135732854002204	0.009496372204002174	0.009465617003998169	0.9248579096765979	-1	0	0	0.2857142857142857	2	0.875	7	0.5555555555555556	0.875	9	7	0	0	0	0.2222222222222222	2	9	10	0.0	0	0.39378995650409016	0.6058910799516931	0.6253214997665293	0.8287740892639177	0.9628677789391343	0.9203927038448906	0.910930064049584	0.8153131325717161	0	0	0.0	0.009465617003998169	4
485	0.0006452358946312971	0.0004945903579221001	0.0004945259640158331	0.9857991913216327	-1	0	0	0.6666666666666666	2	0.5	1	0.6666666666666666	0.5	1	1	2	0	0	0.6666666666666666	2	3	4	0.0	0	1.0	0.5	0.7471678652781287	0.5	0.6207190629629884	0.5	0.828751130204116	0.5	0	0	0.0	0.0004945259640158331	19
1945	0.0033796798808191295	0.00018664923291454195	-0.00016549312375653403	0.9906330363273519	-1	0	0	0.25	1	1.0	3	1.0	1.0	3	3	1	1	0	0.2	5	1	5	0.16666666666666666	0	0.2465203312540117	0.8751327779486382	0.7071919134362125	0.8838609918917752	0.49649214914101786	0.813880982882929	0.8909964484974465	0.8602484232052511	1.0	0	0.0	-1.6549312375653404e-05	4
4441	0.04180955017800384	0.01000427500037575	0.009967448766296768	0.9250748196910584	-1	0	0	0.2857142857142857	2	0.875	7	0.5555555555555556	0.875	9	7	0	0	0	0.2222222222222222	2	9	10	0.0	0	0.39378995650409016	0.6058910799516931	0.6253214997665293	0.8287740892639177	0.9628677789391343	0.9203927038448906	0.910930064049584	0.8153131325717161	0	0	0.0	0.009967448766296768	91
4419	0.043417147754468005	0.009573801110146862	0.009531229821970988	0.9248162403130181	-1	0	0	0.2857142857142857	2	0.875	7	0.5555555555555556	0.875	9	7	0	0	0	0.2222222222222222	2	9	10	0.0	0	0.39378995650409016	0.6058910799516931	0.6253214997665293	0.8287740892639177	0.9628677789391343	0.9203927038448906	0.910930064049584	0.8153131325717161	0	0	0.0	0.009531229821970988	28
1079	0.001084447339901184	0.00014327188651351488	0.0001432448854598973	0.996655791142274	-1	0	0	0.6666666666666666	2	0.5	1	0.6666666666666666	0	1	0	2	0	0	0.6666666666666666	2	3	4	0.0	0	0	0	0	0	0	0	0	0	0	0	0	0.0001432448854598973	23
687	0.0015191543896352748	0.0005533947917690652	0.0005527298456979897	0.9932636103532497	-1	0	0	0.6666666666666666	2	0.5	1	0.6666666666666666	0.5	3	1	0	0	0	0.6666666666666666	2	3	4	0.0	0	0.39378995650409016	0.9388177885094352	0.5916845241478439	0.7944489015345069	0.9628677789391343	0.5117388083981628	0.9136375667576331	0.7984381031850772	0	0	0.0	0.0005527298456979897	58
2523	0.01516181242237119	0.0030498235022129025	0.0007689190596060904	0.9610801775259601	-1	0.25	1	0.5	5	0.6153846153846154	8	0.3333333333333333	0.5384615384615384	10	7	4	2	0	0.5555555555555556	9	5	15	0.2222222222222222	0.3333333333333333	0.500432312609679	0.9068851253476058	0.6511571384195816	0.9259734017674504	0.7054776130720148	0.9125509799814244	0.8294987458758298	0.9154905709315692	0.6000000000000001	0.1	0.0	0.0007689190596060904	11
3959	0.01957011283888889	0.005213396292788091	0.0052031331560825475	0.937541310654453	-1	0	0	0.3333333333333333	2	0.8571428571428571	6	0.5625	0.8571428571428571	8	6	0	0	0	0.25	2	8	9	0.0	0	0.39378995650409016	0.6112532899783697	0.642139987575872	0.8418803138036387	0.9628677789391343	0.9292884205815942	0.910930064049584	0.8273402220438865	0	0	0.0	0.0052031331560825475	6
2063	0.0037666467130566747	0.0029525408546986	0.002952527323141508	0.9862478717220573	-1	0	0	0.25	1	1.0	3	1.0	1.0	4	3	0	0	0	0.2	1	5	5	0.0	0	0.39378995650409016	0.5	0.642139987575872	0.569277275960729	0.9628677789391343	0.5	0.9113997595529953	0.5232251968133833	0	0	0.0	0.002952527323141508	108
1869	0.0037575041521367273	0.002881002180041202	0.0028809866659631075	0.9865570411643008	-1	0	0	0.25	1	1.0	3	1.0	1.0	4	3	0	0	0	0.2	1	5	5	0.0	0	0.39378995650409016	0.5	0.642139987575872	0.569277275960729	0.9628677789391343	0.5	0.9113997595529953	0.5232251968133833	0	0	0.0	0.0028809866659631075	32
2589	0.014773058770710416	0.00568111164286222	0.0056810985605448535	0.9551369908079346	-1	0	0	0.2	1	1.0	5	1.0	1.0	6	5	0	0	0	0.14285714285714285	1	7	7	0.0	0	0.39378995650409016	0.5	0.642139987575872	0.5623525314616122	0.9628677789391343	0.5000000000000004	0.9113997595529953	0.5208807828450632	0	0	0.0	0.0056810985605448535	33
2535	0.0	0.0	0.0	1.0	-1	0	0	0	0	0	0	1.0	0	0	0	0	0	0	1.0	1	1	1	0.0	0	0	0	0	0	0	0	0	0	0	0	0	-0.1	1
2739	0.014341714671660725	0.005187010118587762	0.005180725417643825	0.9551934882233686	-1	0	0	0.3333333333333333	2	0.8333333333333334	5	0.5714285714285714	0.8333333333333334	7	5	0	0	0	0.2857142857142857	2	7	8	0.0	0	0.39378995650409016	0.6487406087414205	0.6589584753852147	0.6114994202906054	0.9628677789391343	0.6557776733775805	0.910930064049584	0.6388909532199601	0	0	0.0	0.005180725417643825	14
358	9.416968370606012e-07	2.030422906169311e-09	4.564690122237508e-10	0.999998982342623	-1	0	0	1.0	1	0	0	1.0	0	1	0	0	0	0	0.5	2	1	2	0.0	0	0	0	0	0	0	0	0	0	0	0	0	4.564690122237508e-10	12
4022	0.0869527142571339	0.008948856109928934	0.008831439668074932	0.77935640998039	-1	0	0	0.2	2	0.9230769230769231	12	0.5357142857142857	0.9230769230769231	13	12	1	0	0	0.14285714285714285	2	14	15	0.0	0	0.39378995650409016	0.7947483309602824	0.6253214997665293	0.7125902592295662	0.9628677789391343	0.7863608966683591	0.910930064049584	0.7664377194394776	0	0	0.0	0.008831439668074932	0
1795	6.6135997820271995e-09	5.782672012201007e-09	5.486725596789714e-10	0.9999990393517837	-1	0	0	1.0	1	0	0	1.0	0	0	0	1	0	0	0.5	2	1	2	0.0	0	0	0	0	0	0	0	0	0	0	0	0	-0.1	0
591	0.0009527359397709859	0.00028235996223943254	-1.1619431605694432e-06	0.997272763203898	-1	0	0	1.0	1	0	0	1.0	0	1	0	0	0	0	0.5	2	1	2	0.0	0	0	0	0	0	0	0	0	0	0	0	0	-1.1619431605694433e-07	7
2025	0.0036981849906173037	0.0029036426694048286	0.0029036248028498613	0.986209371352235	-1	0	0	0.25	1	1.0	3	1.0	1.0	4	3	0	0	0	0.2	1	5	5	0.0	0	0.39378995650409016	0.5	0.642139987575872	0.569277275960729	0.9628677789391343	0.5	0.9113997595529953	0.5232251968133833	0	0	0.0	0.0029036248028498613	66
2461	0.0037238375802641915	0.0028435537471370414	0.0028435386516613946	0.9865723170404008	-1	0	0	0.25	1	1.0	3	1.0	1.0	4	3	0	0	0	0.2	1	5	5	0.0	0	0.39378995650409016	0.5	0.642139987575872	0.569277275960729	0.9628677789391343	0.5	0.9113997595529953	0.5232251968133833	0	0	0.0	0.0028435386516613946	13
2095	0.0037016376084634166	0.00293456037200239	0.0029345491557321766	0.9862680189904881	-1	0	0	0.25	1	1.0	3	1.0	1.0	4	3	0	0	0	0.2	1	5	5	0.0	0	0.39378995650409016	0.5	0.642139987575872	0.569277275960729	0.9628677789391343	0.5	0.9113997595529953	0.5232251968133833	0	0	0.0	0.0029345491557321766	39
4005	0.04152439612074235	0.009700563643570777	0.009691400578704445	0.9247964636883607	-1	0	0	0.2857142857142857	2	0.875	7	0.5555555555555556	0.875	9	7	0	0	0	0.2222222222222222	2	9	10	0.0	0	0.39378995650409016	0.6343656639469089	0.6589584753852147	0.6011068393766109	0.9628677789391343	0.6408042031427489	0.910930064049584	0.6255818750556369	0	0	0.0	0.009691400578704445	14
2890	0.022481311814104774	0.0017974979045011113	0.0017963723433079139	0.9238994946892716	-1	0	0	0.3333333333333333	2	0.8333333333333334	5	0.5714285714285714	0.8333333333333334	7	5	0	0	0	0.2857142857142857	2	7	8	0.0	0	0.39378995650409016	0.6487406087414205	0.5916845241478439	0.6056272966979628	0.9628677789391343	0.6557776733775805	0.9136375667576331	0.6369930611040803	0	0	0.0	0.0017963723433079139	4
364	0.003123444779099367	0.00035021716678318166	0.00024390480301601875	0.9885001315976196	-1	1.0	1	1.0	4	0.25	1	0.5	0.25	4	1	1	0	0	0.75	3	4	6	0.0	1.0	0.7761535476172782	0.9165028982302096	0.4103032862800934	0.9272891390996572	0.6091154149815763	0.9249624448475473	0.8455428729474802	0.9230431276297202	0	0	0.0	0.00024390480301601875	10
1003	0.0006344523411027244	0.0006244879623128614	0.000624487920969099	0.9929580882671046	-1	0	0	0.5	1	1.0	1	1.0	1.0	2	1	0	0	0	0.3333333333333333	1	3	3	0.0	0	0.39378995650409016	0.5	0.6253214997665293	0.5833084246817276	0.9628677789391343	0.5	0.9122932580878436	0.5280014838172571	0	0	0.0	0.000624487920969099	26
1777	0.0006436976250094984	0.0006232064353870394	0.0006232061631898161	0.9927841020350728	-1	0	0	0.5	1	1.0	1	1.0	1.0	2	1	0	0	0	0.3333333333333333	1	3	3	0.0	0	0.39378995650409016	0.5	0.6253214997665293	0.5833084246817276	0.9628677789391343	0.5	0.9122932580878436	0.5280014838172571	0	0	0.0	0.0006232061631898161	22
5040	0.04189733896630388	0.009388150942532465	0.009350746280510119	0.9250965977894653	-1	0	0	0.2857142857142857	2	0.875	7	0.5555555555555556	0.875	9	7	0	0	0	0.2222222222222222	2	9	10	0.0	0	0.39378995650409016	0.6058910799516931	0.6253214997665293	0.8287740892639177	0.9628677789391343	0.9203927038448906	0.910930064049584	0.8153131325717161	0	0	0.0	0.009350746280510119	19
1431	0.008311279463418574	0.00040856078710951134	-0.00015223318281761558	0.9859370079731228	-1	0	0	0.25	1	1.0	3	1.0	1.0	4	3	0	1	0	0.2	5	1	5	0.3333333333333333	0	0.44153900614207026	0.8096707120412027	0.5060589391404825	0.8746016194582747	0.6500359374225868	0.9764195096004323	0.9136375667576331	0.9146050831326952	1.0	0.25	0.0	-1.5223318281761559e-05	3
830	0.0009252392152078509	0.00025548694496157093	0.0002554828813145023	0.9973148245769579	-1	0	0	1.0	1	0	0	1.0	0	1	0	0	0	0	0.5	1	2	2	0.0	0	0	0	0	0	0	0	0	0	0	0	0	0.0002554828813145023	14
1084	0.023440524886154984	0.0013728479777198373	0.00020495842946396963	0.9531966602702027	-1	0	0	0.5	5	0.46153846153846156	6	0.46875	0.46153846153846156	9	6	5	3	0	0.5	4	8	15	0.2727272727272727	0.18181818181818182	0.5033527388604349	0.8938466510200367	0.5849753124445292	0.9524585701681961	0.7394973495589745	0.9288594370328453	0.9364234855350252	0.9286277023791246	0.3333333333333333	0.2222222222222222	0.0	0.00020495842946396963	4
4472	0.04243148484183239	0.010544472747390525	0.010533804068179687	0.9253281899259964	-1	0	0	0.2857142857142857	2	0.875	7	0.5555555555555556	0.875	9	7	0	0	0	0.2222222222222222	2	9	10	0.0	0	0.39378995650409016	0.6343656639469089	0.6589584753852147	0.6011068393766109	0.9628677789391343	0.6408042031427489	0.910930064049584	0.6255818750556369	0	0	0.0	0.010533804068179687	115
744	0.0006269529854125907	0.0006253277735486827	0.0006253270323828499	0.9926555119047132	-1	0	0	0.5	1	1.0	1	1.0	1.0	2	1	0	0	0	0.3333333333333333	1	3	3	0.0	0	0.39378995650409016	0.5	0.6253214997665293	0.5833084246817276	0.9628677789391343	0.5	0.9122932580878436	0.5280014838172571	0	0	0.0	0.0006253270323828499	43
3419	0.04040730206071767	0.010582063150404542	0.010581971493517186	0.9243377034627757	-1	0	0	0.16666666666666666	1	1.0	7	1.0	1.0	8	7	0	0	0	0.1111111111111111	1	9	9	0.0	0	0.39378995650409016	0.5	0.642139987575872	0.5582600277870464	0.9628677789391343	0.5	0.9113997595529953	0.5194987266285439	0	0	0.0	0.010581971493517186	1
3092	0.014508431697235313	0.0049903579245221255	0.0049868035523058934	0.9550391606176707	-1	0	0	0.3333333333333333	2	0.8333333333333334	5	0.5714285714285714	0.8333333333333334	7	5	0	0	0	0.2857142857142857	2	7	8	0.0	0	0.39378995650409016	0.6487406087414205	0.6589584753852147	0.6114994202906054	0.9628677789391343	0.6557776733775805	0.910930064049584	0.6388909532199601	0	0	0.0	0.0049868035523058934	6
3951	0.042552538804807014	0.008873867532199606	0.00880782565403431	0.9245113091573296	-1	0	0	0.2857142857142857	2	0.875	7	0.5555555555555556	0.875	9	7	0	0	0	0.2222222222222222	2	9	10	0.0	0	0.39378995650409016	0.6058910799516931	0.6253214997665293	0.8287740892639177	0.9628677789391343	0.9203927038448906	0.910930064049584	0.8153131325717161	0	0	0.0	0.00880782565403431	10
2019	0.000627281937790279	0.0006244609060642336	0.0006244608647464582	0.9929686420130627	-1	0	0	0.5	1	1.0	1	1.0	1.0	2	1	0	0	0	0.3333333333333333	1	3	3	0.0	0	0.39378995650409016	0.5	0.6253214997665293	0.5833084246817276	0.9628677789391343	0.5	0.9122932580878436	0.5280014838172571	0	0	0.0	0.0006244608647464582	12
879	0.0008794014418454735	0.000316452880408364	0.0003160488626264316	0.9852976576001699	-1	0	0	0.3333333333333333	1	1.0	2	0.6666666666666666	0.5	2	1	1	0	0	0.6666666666666666	2	3	4	0.0	0	0.922284026932456	0.6850676482786858	0.5814236155711101	0.8398943899080065	0.3880430257253038	0.9110692045963248	0.9010713331368181	0.8302106435156321	0	0	0.0	0.0003160488626264316	12
1213	0.000641186100090154	0.0006157147193344421	0.0006157141299935087	0.9927265784473077	-1	0	0	0.5	1	1.0	1	1.0	1.0	2	1	0	0	0	0.3333333333333333	1	3	3	0.0	0	0.39378995650409016	0.5	0.6253214997665293	0.5833084246817276	0.9628677789391343	0.5	0.9122932580878436	0.5280014838172571	0	0	0.0	0.0006157141299935087	24
787	0.04924920857546237	0.004547406358672236	0.0018359072720348622	0.8537083987593624	-1	0	0	0.2	2	0.9230769230769231	12	0.5357142857142857	0.8461538461538461	12	11	2	3	0	0.14285714285714285	2	14	15	0.42857142857142855	0	0.251009665755735	0.9170105372772197	0.5948561279651383	0.9223701343289626	0.5824756214185672	0.9519919180871378	0.8294987458758298	0.9322343596379367	0.25	0.08333333333333333	0.0	0.0018359072720348622	88
1109	0.0010900243740142477	0.00015115743544046612	0.00015108941360656935	0.9961512333008646	-1	0	0	0.6666666666666666	2	0.5	1	0.6666666666666666	0	1	0	2	0	0	0.6666666666666666	2	3	4	0.0	0	0	0	0	0	0	0	0	0	0	0	0	0.00015108941360656935	12
2906	0.01442324790519439	0.005065172316939919	0.005059341521096286	0.9551684924591967	-1	0	0	0.3333333333333333	2	0.8333333333333334	5	0.5714285714285714	0.8333333333333334	7	5	0	0	0	0.2857142857142857	2	7	8	0.0	0	0.39378995650409016	0.6487406087414205	0.6589584753852147	0.6114994202906054	0.9628677789391343	0.6557776733775805	0.910930064049584	0.6388909532199601	0	0	0.0	0.005059341521096286	13
2658	0.0037316651464659807	0.0028724624330344413	0.0028724492218482577	0.9863618155213415	-1	0	0	0.25	1	1.0	3	1.0	1.0	4	3	0	0	0	0.2	1	5	5	0.0	0	0.39378995650409016	0.5	0.642139987575872	0.569277275960729	0.9628677789391343	0.5	0.9113997595529953	0.5232251968133833	0	0	0.0	0.0028724492218482577	5
813	0.0010116377641375173	0.00021598349192031828	0.00021597941572449488	0.996604156562008	-1	0	0	1.0	1	0	0	1.0	0	1	0	0	0	0	0.5	1	2	2	0.0	0	0	0	0	0	0	0	0	0	0	0	0	0.00021597941572449488	14
806	0.008685238795530018	0.0008579332980414703	0.0008173514711513686	0.9765139004608633	-1	0	0	0.25	1	1.0	4	1.0	1.0	5	4	0	0	0	0.16666666666666666	6	1	6	0.0	0	0.4892880557800504	0.9223673554038194	0.5916845241478439	0.9460602698479345	0.8612358240971261	0.9704876287455734	0.8413924306411417	0.9499852206950352	0	0	0.0	0.0008173514711513686	7
764	0.0006531787140155872	0.00050279146644599	0.0005026253328600759	0.9962047788996777	-1	0	0	0.6666666666666666	2	0.5	1	0.6666666666666666	0.5	1	1	2	0	0	0.6666666666666666	2	3	4	0.0	0	0.2038376921284572	0.5	0.92496052837114	0.5	0.6153397698554469	0.5	0.9504403898088075	0.5	0	0	0.0	0.0005026253328600759	66
3543	0.04239009645411199	0.008951391712574919	0.008893990298317033	0.925015542996319	-1	0	0	0.2857142857142857	2	0.875	7	0.5555555555555556	0.875	9	7	0	0	0	0.2222222222222222	2	9	10	0.0	0	0.39378995650409016	0.6058910799516931	0.6253214997665293	0.8287740892639177	0.9628677789391343	0.9203927038448906	0.910930064049584	0.8153131325717161	0	0	0.0	0.008893990298317033	7
1786	0.003834115850093254	0.0029561764060508497	0.0029561582374354406	0.9862043646664915	-1	0	0	0.25	1	1.0	3	1.0	1.0	4	3	0	0	0	0.2	1	5	5	0.0	0	0.39378995650409016	0.5	0.642139987575872	0.569277275960729	0.9628677789391343	0.5	0.9113997595529953	0.5232251968133833	0	0	0.0	0.0029561582374354406	75
2137	0.0040172551982504395	0.003965824938950646	0.003965809247065969	0.9905192138432815	-1	0	0	0.25	1	1.0	3	1.0	1.0	4	3	0	0	0	0.2	1	5	5	0.0	0	0.39378995650409016	0.5	0.6528522702282487	0.5837331538521179	0.9628677789391343	0.5	0.9111964600242694	0.5281466648505693	0	0	0.0	0.003965809247065969	33
1304	0.0006498053119403754	0.0006244215477375005	0.0006244215065366194	0.9930141984429965	-1	0	0	0.5	1	1.0	1	1.0	1.0	2	1	0	0	0	0.3333333333333333	1	3	3	0.0	0	0.39378995650409016	0.5	0.6253214997665293	0.5833084246817276	0.9628677789391343	0.5	0.9122932580878436	0.5280014838172571	0	0	0.0	0.0006244215065366194	49
298	0.0011008697424315056	0.00019927953711561318	0.0001992793928077632	0.9963865218822617	-1	0	0	1.0	2	0.0	0	0.75	0	2	0	0	0	0	1.0	2	2	3	0.0	0	0	0	0	0	0	0	0	0	0	0	0	0.0001992793928077632	73
4181	0.043204111756602034	0.009775498609828142	0.009739732344966029	0.9244961296714456	-1	0	0	0.2857142857142857	2	0.875	7	0.5555555555555556	0.875	9	7	0	0	0	0.2222222222222222	2	9	10	0.0	0	0.39378995650409016	0.6058910799516931	0.6253214997665293	0.8287740892639177	0.9628677789391343	0.9203927038448906	0.910930064049584	0.8153131325717161	0	0	0.0	0.009739732344966029	55
762	0.0009222764209178905	0.0002866717943710917	0.0002866693483893546	0.9972753391237694	-1	0	0	1.0	1	0	0	1.0	0	1	0	0	0	0	0.5	1	2	2	0.0	0	0	0	0	0	0	0	0	0	0	0	0	0.0002866693483893546	18
2917	0.014235870568512304	0.004993211648531836	0.00498894789683043	0.9550566169445592	-1	0	0	0.3333333333333333	2	0.8333333333333334	5	0.5714285714285714	0.8333333333333334	7	5	0	0	0	0.2857142857142857	2	7	8	0.0	0	0.39378995650409016	0.6487406087414205	0.6589584753852147	0.6114994202906054	0.9628677789391343	0.6557776733775805	0.910930064049584	0.6388909532199601	0	0	0.0	0.00498894789683043	15
517	0.0009596348905159234	0.0002578402197902958	0.0002578361120073273	0.9970048161242672	-1	0	0	1.0	1	0	0	1.0	0	1	0	0	0	0	0.5	1	2	2	0.0	0	0	0	0	0	0	0	0	0	0	0	0	0.0002578361120073273	58
1641	0.0008117792008485647	0.0007227735831381888	0.0007227719387837862	0.9897284177525842	-1	0	0	0.6666666666666666	2	0.5	1	0.6666666666666666	0.5	1	1	2	0	0	0.6666666666666666	2	3	4	0.0	0	0.47133037020002877	0.5	0.8705408329589733	0.5	0.524674791134706	0.5	0.8544096248789593	0.5	0	0	0.0	0.0007227719387837862	23
2236	0.04139938447009919	0.007137250594508928	0.003169166721818839	0.900447242955271	-1	0	0	0.2	2	0.9230769230769231	12	0.5357142857142857	0.8461538461538461	12	11	2	3	0	0.14285714285714285	2	14	15	0.42857142857142855	0	0.251009665755735	0.9170105372772197	0.669525090671995	0.9259112235403835	0.5824756214185672	0.9438356120026181	0.8282181578588066	0.9297722575637101	0.25	0.08333333333333333	0.0	0.003169166721818839	13
4804	0.041334619238845585	0.008819787250730345	0.008818607118450126	0.9252784841725055	-1	0	0	0.2857142857142857	2	0.875	7	0.5555555555555556	0.875	9	7	0	0	0	0.2222222222222222	2	9	10	0.0	0	0.39378995650409016	0.6343656639469089	0.6589584753852147	0.6011068393766109	0.9628677789391343	0.6408042031427489	0.910930064049584	0.6255818750556369	0	0	0.0	0.008818607118450126	5
4046	0.04201552371549607	0.009582818435377704	0.00953459380792563	0.9249669792324585	-1	0	0	0.2857142857142857	2	0.875	7	0.5555555555555556	0.875	9	7	0	0	0	0.2222222222222222	2	9	10	0.0	0	0.39378995650409016	0.6058910799516931	0.6253214997665293	0.8287740892639177	0.9628677789391343	0.9203927038448906	0.910930064049584	0.8153131325717161	0	0	0.0	0.00953459380792563	36
4369	0.04257160988654777	0.009329543126334624	0.009278541255941694	0.9250264269686846	-1	0	0	0.2857142857142857	2	0.875	7	0.5555555555555556	0.875	9	7	0	0	0	0.2222222222222222	2	9	10	0.0	0	0.39378995650409016	0.6058910799516931	0.6253214997665293	0.8287740892639177	0.9628677789391343	0.9203927038448906	0.910930064049584	0.8153131325717161	0	0	0.0	0.009278541255941694	10
3270	0.014053172243730745	0.005127266895857021	0.005121282485173326	0.9552788964016551	-1	0	0	0.3333333333333333	2	0.8333333333333334	5	0.5714285714285714	0.8333333333333334	7	5	0	0	0	0.2857142857142857	2	7	8	0.0	0	0.39378995650409016	0.6487406087414205	0.6589584753852147	0.6114994202906054	0.9628677789391343	0.6557776733775805	0.910930064049584	0.6388909532199601	0	0	0.0	0.005121282485173326	24
2534	0.003734236947318051	0.0029317331693365315	0.0029317220853045927	0.9863201481598561	-1	0	0	0.25	1	1.0	3	1.0	1.0	4	3	0	0	0	0.2	1	5	5	0.0	0	0.39378995650409016	0.5	0.642139987575872	0.569277275960729	0.9628677789391343	0.5	0.9113997595529953	0.5232251968133833	0	0	0.0	0.0029317220853045927	6
3756	0.042289146966394214	0.009787534448471608	0.009782416395968333	0.9247524653226649	-1	0	0	0.2857142857142857	2	0.875	7	0.5555555555555556	0.875	9	7	0	0	0	0.2222222222222222	2	9	10	0.0	0	0.39378995650409016	0.6343656639469089	0.6589584753852147	0.6011068393766109	0.9628677789391343	0.6408042031427489	0.910930064049584	0.6255818750556369	0	0	0.0	0.009782416395968333	67
2282	0.003767395425811818	0.0029388589649169848	0.00293885348283449	0.9862849384895639	-1	0	0	0.25	1	1.0	3	1.0	1.0	4	3	0	0	0	0.2	1	5	5	0.0	0	0.39378995650409016	0.5	0.642139987575872	0.569277275960729	0.9628677789391343	0.5	0.9113997595529953	0.5232251968133833	0	0	0.0	0.00293885348283449	28
4223	0.04247689276355221	0.009507100323151685	0.009442374016169564	0.9245470862529349	-1	0	0	0.2857142857142857	2	0.875	7	0.5555555555555556	0.875	9	7	0	0	0	0.2222222222222222	2	9	10	0.0	0	0.39378995650409016	0.6058910799516931	0.6253214997665293	0.8287740892639177	0.9628677789391343	0.9203927038448906	0.910930064049584	0.8153131325717161	0	0	0.0	0.009442374016169564	12
4928	0.04213752101627404	0.008804100714135824	0.008775098665237263	0.9253627761960939	-1	0	0	0.2857142857142857	2	0.875	7	0.5555555555555556	0.875	9	7	0	0	0	0.2222222222222222	2	9	10	0.0	0	0.39378995650409016	0.6058910799516931	0.6253214997665293	0.8287740892639177	0.9628677789391343	0.9203927038448906	0.910930064049584	0.8153131325717161	0	0	0.0	0.008775098665237263	1
2992	0.01381387879430614	0.00516187517055841	0.005147921966724003	0.9550321280890433	-1	0	0	0.3333333333333333	2	0.8333333333333334	5	0.5714285714285714	0.8333333333333334	7	5	0	0	0	0.2857142857142857	2	7	8	0.0	0	0.39378995650409016	0.6487406087414205	0.6589584753852147	0.6114994202906054	0.9628677789391343	0.6557776733775805	0.910930064049584	0.6388909532199601	0	0	0.0	0.005147921966724003	20
4989	0.04161626901153195	0.01087799211968318	0.010824818818818294	0.9251191684941337	-1	0	0	0.2857142857142857	2	0.875	7	0.5555555555555556	0.875	9	7	0	0	0	0.2222222222222222	2	9	10	0.0	0	0.39378995650409016	0.6058910799516931	0.6253214997665293	0.8287740892639177	0.9628677789391343	0.9203927038448906	0.910930064049584	0.8153131325717161	0	0	0.0	0.010824818818818294	17
980	0.0016599782376762065	0.0005808113379800844	0.0005792780999605939	0.9921467856879506	-1	0	0	0.6666666666666666	2	0.5	1	0.6666666666666666	0.5	3	1	0	0	0	0.6666666666666666	2	3	4	0.0	0	0.39378995650409016	0.9274428679966817	0.5916845241478439	0.8098012393894726	0.9628677789391343	0.9655345959054183	0.9136375667576331	0.9200603533322766	0	0	0.0	0.0005792780999605939	21
3514	0.04079060802267078	0.010877000977713484	0.010876798197845781	0.924510928754358	-1	0	0	0.16666666666666666	1	1.0	7	1.0	1.0	8	7	0	0	0	0.1111111111111111	1	9	9	0.0	0	0.39378995650409016	0.5	0.642139987575872	0.5582600277870464	0.9628677789391343	0.5	0.9113997595529953	0.5194987266285439	0	0	0.0	0.010876798197845781	6
4450	0.04193765359886372	0.009206874950195027	0.009198951118788762	0.9247733755030193	-1	0	0	0.2857142857142857	2	0.875	7	0.5555555555555556	0.875	9	7	0	0	0	0.2222222222222222	2	9	10	0.0	0	0.39378995650409016	0.6867540470296433	0.6589584753852147	0.6225326149443656	0.9628677789391343	0.7455977702447687	0.910930064049584	0.6871559313717582	0	0	0.0	0.009198951118788762	10
2327	0.0038424340794194012	0.0030361055504141868	0.003036090929679693	0.9859463294291794	-1	0	0	0.25	1	1.0	3	1.0	1.0	4	3	0	0	0	0.2	1	5	5	0.0	0	0.39378995650409016	0.5	0.642139987575872	0.569277275960729	0.9628677789391343	0.5	0.9113997595529953	0.5232251968133833	0	0	0.0	0.003036090929679693	7
3032	0.014178479669964508	0.004993079906124199	0.004989615866524763	0.9550581223964747	-1	0	0	0.3333333333333333	2	0.8333333333333334	5	0.5714285714285714	0.8333333333333334	7	5	0	0	0	0.2857142857142857	2	7	8	0.0	0	0.39378995650409016	0.6487406087414205	0.6589584753852147	0.6114994202906054	0.9628677789391343	0.6557776733775805	0.910930064049584	0.6388909532199601	0	0	0.0	0.004989615866524763	10
3164	0.014078924857051277	0.005036066432689639	0.005029461506276708	0.9552828848509887	-1	0	0	0.3333333333333333	2	0.8333333333333334	5	0.5714285714285714	0.8333333333333334	7	5	0	0	0	0.2857142857142857	2	7	8	0.0	0	0.39378995650409016	0.6487406087414205	0.6589584753852147	0.6114994202906054	0.9628677789391343	0.6557776733775805	0.910930064049584	0.6388909532199601	0	0	0.0	0.005029461506276708	25
1080	0.00024771017355765983	7.20441926154383e-05	-6.3192006314835e-07	0.9984904254319479	-1	0	0	0.5	1	1.0	1	1.0	0	1	0	1	0	0	0.3333333333333333	3	1	3	0.0	0	0	0	0	0	0	0	0	0	0	0	0	-6.3192006314835e-08	13
1475	0.025959657414005282	0.004831248029668789	0.0036100126700852764	0.9673380030715051	-1	0.25	1	0.6	6	0.46153846153846156	6	0.4166666666666667	0.38461538461538464	8	5	6	3	0	0.4444444444444444	4	9	15	0.23076923076923078	0.4	0.5353711765541113	0.8904483338098245	0.5849753124445292	0.9159075743133511	0.8315779410917423	0.8969913788761283	0.7908312385854062	0.9016641789077038	0.375	0.125	0.0	0.0036100126700852764	6
576	0.0006178461546344125	0.0006253005615619833	0.0006252998205862453	0.9926604363594975	-1	0	0	0.5	1	1.0	1	1.0	1.0	2	1	0	0	0	0.3333333333333333	1	3	3	0.0	0	0.39378995650409016	0.5	0.6253214997665293	0.5833084246817276	0.9628677789391343	0.5	0.9122932580878436	0.5280014838172571	0	0	0.0	0.0006252998205862453	111
4492	0.041918738572673434	0.009448868941248417	0.009441531458368835	0.92485711105539	-1	0	0	0.2857142857142857	2	0.875	7	0.5555555555555556	0.875	9	7	0	0	0	0.2222222222222222	2	9	10	0.0	0	0.39378995650409016	0.6343656639469089	0.6589584753852147	0.6011068393766109	0.9628677789391343	0.6408042031427489	0.910930064049584	0.6255818750556369	0	0	0.0	0.009441531458368835	21
1285	0.0006375804692001246	0.0006240745944875712	0.0006240745531533277	0.9930666747823302	-1	0	0	0.5	1	1.0	1	1.0	1.0	2	1	0	0	0	0.3333333333333333	1	3	3	0.0	0	0.39378995650409016	0.5	0.6253214997665293	0.5833084246817276	0.9628677789391343	0.5	0.9122932580878436	0.5280014838172571	0	0	0.0	0.0006240745531533277	45
1261	0.03542562573506246	0.00219000841915817	0.0018083755225674328	0.9240390113515902	-1	0	0	0.25	2	0.8888888888888888	8	0.39285714285714285	0.6666666666666666	7	6	3	0	0	0.5714285714285714	4	7	11	0.0	0.2	0.2595657875981113	0.8657419611770154	0.7299683721887246	0.8949978467981717	0.7394973495589745	0.8930432642030068	0.8787885918509148	0.8852341396553071	0	0	0.0	0.0018083755225674328	5
1379	0.0006444000675649187	0.0006243910460577781	0.0006243910047554702	0.9929775558803187	-1	0	0	0.5	1	1.0	1	1.0	1.0	2	1	0	0	0	0.3333333333333333	1	3	3	0.0	0	0.39378995650409016	0.5	0.6253214997665293	0.5833084246817276	0.9628677789391343	0.5	0.9122932580878436	0.5280014838172571	0	0	0.0	0.0006243910047554702	28
2355	0.05217723638556865	0.005014224897750098	0.0030226380439904864	0.7662485374179652	-1	0	0	0.2	2	0.9230769230769231	12	0.38461538461538464	0.9230769230769231	13	12	1	1	0	0.23076923076923078	13	3	15	0.2	0	0.40922179662436486	0.9063854981889593	0.531863828316862	0.9179779413446857	0.4226898398349304	0.9495584547192599	0.7843814974471569	0.9269134267826848	1.0	0.23076923076923078	0.0	0.0030226380439904864	4
3117	0.01399258449564318	0.004854402623487828	0.004846642189692788	0.9548577891079605	-1	0	0	0.3333333333333333	2	0.8333333333333334	5	0.5714285714285714	0.8333333333333334	7	5	0	0	0	0.2857142857142857	2	7	8	0.0	0	0.39378995650409016	0.6487406087414205	0.6589584753852147	0.6114994202906054	0.9628677789391343	0.6557776733775805	0.910930064049584	0.6388909532199601	0	0	0.0	0.004846642189692788	12
943	0.0006106451577834082	0.0005037686615406319	0.0005036061003641117	0.994959416413992	-1	0	0	0.6666666666666666	2	0.5	1	0.6666666666666666	0.5	1	1	2	0	0	0.6666666666666666	2	3	4	0.0	0	0.2038376921284572	0.5	0.8705408329589733	0.5	0.6153397698554469	0.5	0.9397223699457273	0.5	0	0	0.0	0.0005036061003641117	35
4672	0.04109750815444128	0.010090275576019528	0.010057874373907344	0.9251373003602983	-1	0	0	0.2857142857142857	2	0.875	7	0.5555555555555556	0.875	9	7	0	0	0	0.2222222222222222	2	9	10	0.0	0	0.39378995650409016	0.6058910799516931	0.6253214997665293	0.8287740892639177	0.9628677789391343	0.9203927038448906	0.910930064049584	0.8153131325717161	0	0	0.0	0.010057874373907344	34
4599	0.04300567919613502	0.009351817028267349	0.009318298721533029	0.9246840767234911	-1	0	0	0.2857142857142857	2	0.875	7	0.5555555555555556	0.875	9	7	0	0	0	0.2222222222222222	2	9	10	0.0	0	0.39378995650409016	0.6058910799516931	0.6253214997665293	0.8287740892639177	0.9628677789391343	0.9203927038448906	0.910930064049584	0.8153131325717161	0	0	0.0	0.009318298721533029	28
1293	0.0006679405693329877	0.00014704040329568453	0.00014701304328055347	0.9946695077671591	-1	0	0	0.5	1	1.0	1	1.0	1.0	2	1	0	0	0	0.3333333333333333	1	3	3	0.0	0	0.2988138243162737	0.7210671753913807	0.7311126785534086	0.8012748876637991	0.7891037743972906	0.8503870592367715	0.9277581991412721	0.7958508549857415	0	0	0.0	0.00014701304328055347	6
953	0.006762202520772419	0.00042228330388172086	-0.0004213463474558255	0.9946747185381117	-1	0	0	0.25	1	1.0	3	0.625	0.6666666666666666	3	2	1	0	0	0.5	4	2	5	0.0	0	0.4892880557800504	0.7931966208411173	0.16272194194479422	0.7982363153319892	0.3372040959060392	0.9602956818794569	0.8223156172339902	0.8774460178581708	0	0	0.0	-4.213463474558255e-05	3
1656	0.02186283619350864	0.0007446813172110447	-0.0006115602941837765	0.9768858438035741	-1	0.25	1	0.5	5	0.6153846153846154	8	0.375	0.46153846153846156	8	6	6	2	0	0.4	10	4	15	0.14285714285714285	0.4	0.3010413671228501	0.8682224437144199	0.48725715821322363	0.9379491375214967	0.7455559386738344	0.7620959766138309	0.9413401816124832	0.8723345352047885	0.5625	0.125	0.0	-6.115602941837765e-05	2
3510	0.014127353460997473	0.0050407921765674305	0.005036853146087946	0.955505463618849	-1	0	0	0.3333333333333333	2	0.8333333333333334	5	0.5714285714285714	0.8333333333333334	7	5	0	0	0	0.2857142857142857	2	7	8	0.0	0	0.39378995650409016	0.6487406087414205	0.6589584753852147	0.6114994202906054	0.9628677789391343	0.6557776733775805	0.910930064049584	0.6388909532199601	0	0	0.0	0.005036853146087946	8
4573	0.04121429938928057	0.009352785182443618	0.009340898139392118	0.9248471447705331	-1	0	0	0.2857142857142857	2	0.875	7	0.5555555555555556	0.875	9	7	0	0	0	0.2222222222222222	2	9	10	0.0	0	0.39378995650409016	0.6343656639469089	0.6589584753852147	0.6011068393766109	0.9628677789391343	0.6408042031427489	0.910930064049584	0.6255818750556369	0	0	0.0	0.009340898139392118	21
468	0.001615580088393673	0.00021995440142642643	0.00021986352862224783	0.9966899731571937	-1	0	0	1.0	2	0.0	0	0.75	0	2	0	0	0	0	1.0	2	2	3	0.0	0	0	0	0	0	0	0	0	0	0	0	0	0.00021986352862224783	24
667	0.0007152404672651408	0.0006833445939725661	0.0006832730161831894	0.9800898713258696	-1	0	0	0.3333333333333333	1	1.0	2	1.0	0.5	1	1	2	0	0	0.25	1	4	4	0.0	0	1.0	0.5	0.7471678652781287	0.5	0.6207190629629884	0.5	0.828751130204116	0.5	0	0	0.0	0.0006832730161831894	36
4849	0.1240010999583095	0.011503434203831514	0.0114660093111118	0.8696861442390816	-1	0	0	0.25	2	0.9	9	0.5454545454545454	0.9	11	9	0	0	0	0.18181818181818182	2	11	12	0.0	0	0.39378995650409016	0.6234041769536935	0.6589584753852147	0.5936468266518429	0.9628677789391343	0.6293692306074957	0.910930064049584	0.6155885653674299	0	0	0.0	0.0114660093111118	4
4208	0.04108050455864327	0.009911143892194888	0.0098866297800761	0.9249203764903424	-1	0	0	0.2857142857142857	2	0.875	7	0.5555555555555556	0.875	9	7	0	0	0	0.2222222222222222	2	9	10	0.0	0	0.39378995650409016	0.6058910799516931	0.6253214997665293	0.8287740892639177	0.9628677789391343	0.9203927038448906	0.910930064049584	0.8153131325717161	0	0	0.0	0.0098866297800761	104
933	0.0006365253228002209	0.0006249951701146069	0.0006249939650767454	0.9924763956803364	-1	0	0	0.5	1	1.0	1	1.0	1.0	2	1	0	0	0	0.3333333333333333	1	3	3	0.0	0	0.39378995650409016	0.5	0.6253214997665293	0.5833084246817276	0.9628677789391343	0.5	0.9122932580878436	0.5280014838172571	0	0	0.0	0.0006249939650767454	69
1717	0.0015084375231478385	0.0006266037915929822	0.0006207767960197938	0.9808095684235687	-1	0	0	0.5	2	0.6666666666666666	2	0.625	0.3333333333333333	2	1	2	0	0	0.5	2	4	5	0.0	0	0.8647263003475831	0.7555763706880493	0.5706871899010018	0.952507963831929	0.5075465977989995	0.6759821040800432	0.9143302632388459	0.8349092086923414	0	0	0.0	0.0006207767960197938	19
519	0.0015732015925562295	0.0004374864678701873	0.0004299674463382897	0.9853496487194457	-1	0	0	0.6666666666666666	2	0.5	1	0.6666666666666666	0.5	2	1	1	0	0	0.6666666666666666	2	3	4	0.0	0	0.922284026932456	0.6850676482786858	0.5814236155711101	0.8398943899080065	0.3880430257253038	0.9110692045963248	0.9010713331368181	0.8302106435156321	0	0	0.0	0.0004299674463382897	10
3073	0.014297915252526069	0.005042650237581439	0.005035140253367995	0.9551999172471332	-1	0	0	0.3333333333333333	2	0.8333333333333334	5	0.5714285714285714	0.8333333333333334	7	5	0	0	0	0.2857142857142857	2	7	8	0.0	0	0.39378995650409016	0.6487406087414205	0.6589584753852147	0.6114994202906054	0.9628677789391343	0.6557776733775805	0.910930064049584	0.6388909532199601	0	0	0.0	0.005035140253367995	5
234	0.02467107192840629	0.0009405383222556712	-0.0008595728330122445	0.9973967417484042	-1	0	0	0.375	3	0.5555555555555556	5	0.6111111111111112	0.5555555555555556	6	5	4	5	0	0.2222222222222222	2	9	11	0.45454545454545453	0	0.6361380767081446	0.8245107384458313	0.4878645326129415	0.9624794659097758	0.50896115850452	0.9323773478508489	0.8421708718331582	0.9221466324071709	0.5	0.16666666666666666	0.0	-8.595728330122446e-05	5
1676	0.0006440790663947912	0.0006282804435548048	0.0006282804433840378	0.9931446426824779	-1	0	0	0.5	1	1.0	1	1.0	1.0	2	1	0	0	0	0.3333333333333333	1	3	3	0.0	0	0.39378995650409016	0.5	0.6253214997665293	0.5833084246817276	0.9628677789391343	0.5	0.9122932580878436	0.5280014838172571	0	0	0.0	0.0006282804433840378	56
1931	0.00378958575320267	0.002993174996641314	0.002993159525647848	0.9863398563858355	-1	0	0	0.25	1	1.0	3	1.0	1.0	4	3	0	0	0	0.2	1	5	5	0.0	0	0.39378995650409016	0.5	0.642139987575872	0.569277275960729	0.9628677789391343	0.5	0.9113997595529953	0.5232251968133833	0	0	0.0	0.002993159525647848	31
2832	0.003723919592848145	0.002877284147731071	0.0028772729089196	0.9862827547169629	-1	0	0	0.25	1	1.0	3	1.0	1.0	4	3	0	0	0	0.2	1	5	5	0.0	0	0.39378995650409016	0.5	0.642139987575872	0.569277275960729	0.9628677789391343	0.5	0.9113997595529953	0.5232251968133833	0	0	0.0	0.0028772729089196	6
3899	0.041121136962301436	0.009515642418614214	0.009513565684902497	0.925020787933495	-1	0	0	0.2857142857142857	2	0.875	7	0.5555555555555556	0.875	9	7	0	0	0	0.2222222222222222	2	9	10	0.0	0	0.39378995650409016	0.6343656639469089	0.6589584753852147	0.6011068393766109	0.9628677789391343	0.6408042031427489	0.910930064049584	0.6255818750556369	0	0	0.0	0.009513565684902497	15
2690	0.054971012497165975	0.006480544676628661	-0.0038298314379432855	0.5585028331645301	-1	0	0	0.125	1	1.0	9	1.0	1.0	10	9	0	0	0	0.09090909090909091	1	11	11	0.0	0	0.39378995650409016	0.7981707518735748	0.6120737728413121	0.9054240795527185	0.9569704871341882	0.6844387306900644	0.9182461548627716	0.8129635014740714	0	0	0.0	-0.00038298314379432854	1
4118	0.04268478261792533	0.009237720389070123	0.009223139835674982	0.9254035231625073	-1	0	0	0.2857142857142857	2	0.875	7	0.5555555555555556	0.875	9	7	0	0	0	0.2222222222222222	2	9	10	0.0	0	0.39378995650409016	0.6058910799516931	0.6253214997665293	0.8287740892639177	0.9628677789391343	0.9203927038448906	0.910930064049584	0.8153131325717161	0	0	0.0	0.009223139835674982	10
4996	0.041927135540218166	0.0091553575522856	0.009153496010163614	0.9253230532587161	-1	0	0	0.2857142857142857	2	0.875	7	0.5555555555555556	0.875	9	7	0	0	0	0.2222222222222222	2	9	10	0.0	0	0.39378995650409016	0.6343656639469089	0.6589584753852147	0.6011068393766109	0.9628677789391343	0.6408042031427489	0.910930064049584	0.6255818750556369	0	0	0.0	0.009153496010163614	6
3056	0.014097450176523911	0.005280774047693323	0.00527728553035447	0.9550535142021136	-1	0	0	0.3333333333333333	2	0.8333333333333334	5	0.5714285714285714	0.8333333333333334	7	5	0	0	0	0.2857142857142857	2	7	8	0.0	0	0.39378995650409016	0.6487406087414205	0.6589584753852147	0.6114994202906054	0.9628677789391343	0.6557776733775805	0.910930064049584	0.6388909532199601	0	0	0.0	0.00527728553035447	43
2752	0.014137675357773613	0.005004550204341043	0.0050022979939637145	0.9550433551657657	-1	0	0	0.3333333333333333	2	0.8333333333333334	5	0.5714285714285714	0.8333333333333334	7	5	0	0	0	0.2857142857142857	2	7	8	0.0	0	0.39378995650409016	0.6487406087414205	0.6589584753852147	0.6114994202906054	0.9628677789391343	0.6557776733775805	0.910930064049584	0.6388909532199601	0	0	0.0	0.0050022979939637145	28
1252	0.0006513193795811164	0.0006035060558825084	0.0006035055941751704	0.992798139743881	-1	0	0	0.5	1	1.0	1	1.0	1.0	2	1	0	0	0	0.3333333333333333	1	3	3	0.0	0	0.39378995650409016	0.5	0.6253214997665293	0.5833084246817276	0.9628677789391343	0.5	0.9122932580878436	0.5280014838172571	0	0	0.0	0.0006035055941751704	13
776	0.0010319642323601778	0.0004043693160945987	0.000402524410449501	0.9860767339442628	-1	0	0	0.3333333333333333	1	1.0	2	0.6666666666666666	0.5	1	1	2	0	0	0.6666666666666666	2	3	4	0.0	0	1.0	0.5	0.7471678652781287	0.5	0.6207190629629884	0.5	0.828751130204116	0.5	0	0	0.0	0.000402524410449501	63
3286	0.014134118703824661	0.005359731227602303	0.005356310450282378	0.9550726227430782	-1	0	0	0.3333333333333333	2	0.8333333333333334	5	0.5714285714285714	0.8333333333333334	7	5	0	0	0	0.2857142857142857	2	7	8	0.0	0	0.39378995650409016	0.6487406087414205	0.6589584753852147	0.6114994202906054	0.9628677789391343	0.6557776733775805	0.910930064049584	0.6388909532199601	0	0	0.0	0.005356310450282378	15
4340	0.04242088647868522	0.00951498092087003	0.009514151917694762	0.9241818180914569	-1	0	0	0.2857142857142857	2	0.875	7	0.5555555555555556	0.875	9	7	0	0	0	0.2222222222222222	2	9	10	0.0	0	0.39378995650409016	0.6881321411465575	0.6253214997665293	0.5862053475927674	0.9628677789391343	0.649022553901005	0.910930064049584	0.6421747465541536	0	0	0.0	0.009514151917694762	33
4317	0.04117146652254508	0.009258702966972274	0.00921674563797452	0.9252187651420538	-1	0	0	0.2857142857142857	2	0.875	7	0.5555555555555556	0.875	9	7	0	0	0	0.2222222222222222	2	9	10	0.0	0	0.39378995650409016	0.6058910799516931	0.6253214997665293	0.8287740892639177	0.9628677789391343	0.9203927038448906	0.910930064049584	0.8153131325717161	0	0	0.0	0.00921674563797452	6
1973	0.003689584155633086	0.0029182762465078736	0.002918261880510868	0.9862753124834426	-1	0	0	0.25	1	1.0	3	1.0	1.0	4	3	0	0	0	0.2	1	5	5	0.0	0	0.39378995650409016	0.5	0.642139987575872	0.569277275960729	0.9628677789391343	0.5	0.9113997595529953	0.5232251968133833	0	0	0.0	0.002918261880510868	90
5029	0.04304701864949628	0.009837465426493663	0.009802112930094966	0.9255329488023867	-1	0	0	0.2857142857142857	2	0.875	7	0.5555555555555556	0.875	9	7	0	0	0	0.2222222222222222	2	9	10	0.0	0	0.39378995650409016	0.6058910799516931	0.6253214997665293	0.8287740892639177	0.9628677789391343	0.9203927038448906	0.910930064049584	0.8153131325717161	0	0	0.0	0.009802112930094966	7
3219	0.01429494151079294	0.0051240719949787175	0.005114637001287825	0.9550133795847658	-1	0	0	0.3333333333333333	2	0.8333333333333334	5	0.5714285714285714	0.8333333333333334	7	5	0	0	0	0.2857142857142857	2	7	8	0.0	0	0.39378995650409016	0.6487406087414205	0.6589584753852147	0.6114994202906054	0.9628677789391343	0.6557776733775805	0.910930064049584	0.6388909532199601	0	0	0.0	0.005114637001287825	8
4576	0.041132117404244044	0.009228344028868523	0.009195157189055574	0.9256712608736304	-1	0	0	0.2857142857142857	2	0.875	7	0.5555555555555556	0.875	9	7	0	0	0	0.2222222222222222	2	9	10	0.0	0	0.39378995650409016	0.6058910799516931	0.6253214997665293	0.8287740892639177	0.9628677789391343	0.9203927038448906	0.910930064049584	0.8153131325717161	0	0	0.0	0.009195157189055574	9
3175	0.014071883702581877	0.005288950552897521	0.00528199808437996	0.9552458256217274	-1	0	0	0.3333333333333333	2	0.8333333333333334	5	0.5714285714285714	0.8333333333333334	7	5	0	0	0	0.2857142857142857	2	7	8	0.0	0	0.39378995650409016	0.6487406087414205	0.6589584753852147	0.6114994202906054	0.9628677789391343	0.6557776733775805	0.910930064049584	0.6388909532199601	0	0	0.0	0.00528199808437996	7
2862	0.014177769418661895	0.0050166094667987915	0.005013419977418617	0.9551945710067737	-1	0	0	0.3333333333333333	2	0.8333333333333334	5	0.5714285714285714	0.8333333333333334	7	5	0	0	0	0.2857142857142857	2	7	8	0.0	0	0.39378995650409016	0.6487406087414205	0.6589584753852147	0.6114994202906054	0.9628677789391343	0.6557776733775805	0.910930064049584	0.6388909532199601	0	0	0.0	0.005013419977418617	24
4572	0.04202775291806054	0.009793444238075351	0.009730237789016778	0.9256285658663013	-1	0	0	0.2857142857142857	2	0.875	7	0.5555555555555556	0.875	9	7	0	0	0	0.2222222222222222	2	9	10	0.0	0	0.39378995650409016	0.6058910799516931	0.6253214997665293	0.8287740892639177	0.9628677789391343	0.9203927038448906	0.910930064049584	0.8153131325717161	0	0	0.0	0.009730237789016778	22
533	0.05164098997723944	0.0010435419593702157	-0.0009058191841343257	0.5374127851385806	-1	0	0	0.2	2	0.9230769230769231	12	0.5357142857142857	0.8461538461538461	11	11	3	3	0	0.14285714285714285	2	14	15	0.3	0	0.251009665755735	0.9197265784221215	0.49312777355175097	0.9241094658245508	0.5871571278617587	0.9501978468709243	0.7622571617467153	0.9327003833239375	0.2727272727272727	0.09090909090909091	0.0	-9.058191841343258e-05	2
4974	0.042459903337258374	0.009205525952051844	0.009165186976345704	0.9250936306009163	-1	0	0	0.2857142857142857	2	0.875	7	0.5555555555555556	0.875	9	7	0	0	0	0.2222222222222222	2	9	10	0.0	0	0.39378995650409016	0.6058910799516931	0.6253214997665293	0.8287740892639177	0.9628677789391343	0.9203927038448906	0.910930064049584	0.8153131325717161	0	0	0.0	0.009165186976345704	7
4513	0.042300566597516825	0.008911668925852325	0.008899346519133813	0.9250458678353617	-1	0	0	0.2857142857142857	2	0.875	7	0.5555555555555556	0.875	9	7	0	0	0	0.2222222222222222	2	9	10	0.0	0	0.39378995650409016	0.6343656639469089	0.6589584753852147	0.6011068393766109	0.9628677789391343	0.6408042031427489	0.910930064049584	0.6255818750556369	0	0	0.0	0.008899346519133813	6
1126	0.000858360690894753	0.0007324767058527879	0.0007324483297869278	0.9901229517800239	-1	0	0	0.6666666666666666	2	0.5	1	0.6666666666666666	0.5	1	1	2	0	0	0.6666666666666666	2	3	4	0.0	0	0.47133037020002877	0.5	0.8705408329589733	0.5	0.524674791134706	0.5	0.8544096248789593	0.5	0	0	0.0	0.0007324483297869278	28
2990	0.015983706288082898	0.005104730043297737	0.0001393683212933299	0.9464142059669673	-1	0	0	0.16666666666666666	1	1.0	6	1.0	1.0	7	6	0	0	0	0.125	8	1	8	0.0	0	0.39378995650409016	0.6487406087414205	0.6589584753852147	0.6114994202906054	0.9628677789391343	0.6557776733775805	0.910930064049584	0.6388909532199601	0	0	0.0	0.0001393683212933299	0
2286	0.0037428653437986585	0.00288899591616059	0.0028889792650930285	0.9862882125585286	-1	0	0	0.25	1	1.0	3	1.0	1.0	4	3	0	0	0	0.2	1	5	5	0.0	0	0.39378995650409016	0.5	0.642139987575872	0.569277275960729	0.9628677789391343	0.5	0.9113997595529953	0.5232251968133833	0	0	0.0	0.0028889792650930285	50
1073	0.03188014412333545	0.0027689410736123424	-0.0017984002316705245	0.9468491839192107	-1	0	0	0.3333333333333333	3	0.7272727272727273	8	0.30952380952380953	0.5454545454545454	7	6	5	0	0	0.8571428571428571	7	6	13	0.0	0.16666666666666666	0.6490212355603632	0.8556993922035705	0.5995953160773623	0.9153460439398121	0.684448171163129	0.9311671565641929	0.8572781585169059	0.9050955166265071	0	0	0.0	-0.00017984002316705244	4
1287	0.0006457849563218367	0.0006347649455966069	0.0006347648823786289	0.9929498723047507	-1	0	0	0.5	1	1.0	1	1.0	1.0	2	1	0	0	0	0.3333333333333333	1	3	3	0.0	0	0.39378995650409016	0.5	0.6253214997665293	0.5833084246817276	0.9628677789391343	0.5	0.9122932580878436	0.5280014838172571	0	0	0.0	0.0006347648823786289	42
4290	0.04184374019158821	0.010185805157917754	0.010143357092546879	0.925058075920795	-1	0	0	0.2857142857142857	2	0.875	7	0.5555555555555556	0.875	9	7	0	0	0	0.2222222222222222	2	9	10	0.0	0	0.39378995650409016	0.6058910799516931	0.6253214997665293	0.8287740892639177	0.9628677789391343	0.9203927038448906	0.910930064049584	0.8153131325717161	0	0	0.0	0.010143357092546879	2
2124	0.0037653098113878017	0.002917674799711191	0.002917661953914167	0.9862182921141612	-1	0	0	0.25	1	1.0	3	1.0	1.0	4	3	0	0	0	0.2	1	5	5	0.0	0	0.39378995650409016	0.5	0.642139987575872	0.569277275960729	0.9628677789391343	0.5	0.9113997595529953	0.5232251968133833	0	0	0.0	0.002917661953914167	32
1950	0.0008437568042510384	0.0007930215515358005	0.000792967311360237	0.9896014855034232	-1	0	0	0.5	1	1.0	1	1.0	1.0	1	1	1	0	0	0.3333333333333333	1	3	3	0.0	0	0.47133037020002877	0.5	0.8705408329589733	0.5	0.6153397698554469	0.5	0.8389866985299607	0.5	0	0	0.0	0.000792967311360237	63
3724	0.04132590509698702	0.009574644754603102	0.009571810050046408	0.9249048340112118	-1	0	0	0.2857142857142857	2	0.875	7	0.5555555555555556	0.875	9	7	0	0	0	0.2222222222222222	2	9	10	0.0	0	0.39378995650409016	0.6343656639469089	0.6589584753852147	0.6011068393766109	0.9628677789391343	0.6408042031427489	0.910930064049584	0.6255818750556369	0	0	0.0	0.009571810050046408	7
2841	0.01436396408005081	0.005691112335775881	0.005690730243507656	0.9555040862682824	-1	0	0	0.2	1	1.0	5	1.0	1.0	6	5	0	0	0	0.14285714285714285	1	7	7	0.0	0	0.39378995650409016	0.5	0.642139987575872	0.5623525314616122	0.9628677789391343	0.5000000000000004	0.9113997595529953	0.5208807828450632	0	0	0.0	0.005690730243507656	10
3105	0.05171710154893273	0.007549372658296227	0.0011294279765802283	0.6183275622236863	-1	0	0	0.25	2	0.9	9	0.5454545454545454	0.9	11	9	0	0	0	0.18181818181818182	2	11	12	0.0	0	0.39378995650409016	0.7870197411461415	0.6253214997665293	0.8228126106201124	0.9628677789391343	0.6545510315212592	0.9118672178323651	0.7614343997890214	0	0	0.0	0.0011294279765802283	0
2852	0.01067614074143219	0.0059387040190028864	0.005931651603478044	0.9648239850520918	-1	0	0	0.3333333333333333	2	0.8333333333333334	5	0.5714285714285714	0.8333333333333334	7	5	0	0	0	0.2857142857142857	2	7	8	0.0	0	0.39378995650409016	0.6487406087414205	0.6732415189217169	0.6163244680461271	0.9628677789391343	0.6557776733775805	0.9107944722009103	0.6404549885974207	0	0	0.0	0.005931651603478044	13
4254	0.04186987621896246	0.010179749873011042	0.010142093491605353	0.9250347109647673	-1	0	0	0.2857142857142857	2	0.875	7	0.5555555555555556	0.875	9	7	0	0	0	0.2222222222222222	2	9	10	0.0	0	0.39378995650409016	0.6058910799516931	0.6253214997665293	0.8287740892639177	0.9628677789391343	0.9203927038448906	0.910930064049584	0.8153131325717161	0	0	0.0	0.010142093491605353	16
54	0.04908761594889469	0.007303704988550893	-0.006743280626413944	0.6312235555783328	-1	0	0	0.3	3	0.7692307692307693	10	0.5769230769230769	0.6923076923076923	11	9	3	0	0	0.15384615384615385	13	2	15	0.0	0.3076923076923077	0.4827660662628344	0.8715003095745508	0.5635567688780371	0.9217520399774314	0.30376356453771836	0.9275951087204686	0.8769505082346052	0.9097293614673916	0	0	0.0	-0.0006743280626413944	10
2682	0.0038183756337906638	0.002856713082329476	0.0028566931682257133	0.9862589578300509	-1	0	0	0.25	1	1.0	3	1.0	1.0	4	3	0	0	0	0.2	1	5	5	0.0	0	0.39378995650409016	0.5	0.642139987575872	0.569277275960729	0.9628677789391343	0.5	0.9113997595529953	0.5232251968133833	0	0	0.0	0.0028566931682257133	4
1960	0.003675240220368049	0.0029435116288622615	0.002943493072198991	0.9862454534235624	-1	0	0	0.25	1	1.0	3	1.0	1.0	4	3	0	0	0	0.2	1	5	5	0.0	0	0.39378995650409016	0.5	0.642139987575872	0.569277275960729	0.9628677789391343	0.5	0.9113997595529953	0.5232251968133833	0	0	0.0	0.002943493072198991	39
4761	0.04030898333425589	0.0087777025922789	0.008772924060526375	0.9249017053019317	-1	0	0	0.2857142857142857	2	0.875	7	0.5555555555555556	0.875	9	7	0	0	0	0.2222222222222222	2	9	10	0.0	0	0.39378995650409016	0.6343656639469089	0.6589584753852147	0.6011068393766109	0.9628677789391343	0.6408042031427489	0.910930064049584	0.6255818750556369	0	0	0.0	0.008772924060526375	10
4034	0.04145418360021787	0.010038914328900353	0.010030990381171096	0.9249201050810153	-1	0	0	0.2857142857142857	2	0.875	7	0.5555555555555556	0.875	9	7	0	0	0	0.2222222222222222	2	9	10	0.0	0	0.39378995650409016	0.6343656639469089	0.6589584753852147	0.6011068393766109	0.9628677789391343	0.6408042031427489	0.910930064049584	0.6255818750556369	0	0	0.0	0.010030990381171096	22
4123	0.04072483923389811	0.009642534155953406	0.00963776771912122	0.9249059795293694	-1	0	0	0.2857142857142857	2	0.875	7	0.5555555555555556	0.875	9	7	0	0	0	0.2222222222222222	2	9	10	0.0	0	0.39378995650409016	0.6343656639469089	0.6589584753852147	0.6011068393766109	0.9628677789391343	0.6408042031427489	0.910930064049584	0.6255818750556369	0	0	0.0	0.00963776771912122	47
3351	0.04162104324061114	0.009206449689055823	0.00919906004452837	0.9242721681192199	-1	0	0	0.2857142857142857	2	0.875	7	0.5555555555555556	0.875	9	7	0	0	0	0.2222222222222222	2	9	10	0.0	0	0.39378995650409016	0.6343656639469089	0.6589584753852147	0.6011068393766109	0.9628677789391343	0.6408042031427489	0.910930064049584	0.6255818750556369	0	0	0.0	0.00919906004452837	49
2403	0.0037746768076920025	0.0028476857035807848	0.002847673799699242	0.9863104126022758	-1	0	0	0.25	1	1.0	3	1.0	1.0	4	3	0	0	0	0.2	1	5	5	0.0	0	0.39378995650409016	0.5	0.642139987575872	0.569277275960729	0.9628677789391343	0.5	0.9113997595529953	0.5232251968133833	0	0	0.0	0.002847673799699242	11
1755	0.0008148085380152067	0.0007046750445457547	0.0007045928213838397	0.9897212155426728	-1	0	0	0.5	1	1.0	1	1.0	1.0	1	1	1	0	0	0.3333333333333333	1	3	3	0.0	0	0.4843758265441284	0.5	0.8705408329589733	0.5	0.43400981241396525	0.5	0.8754449268125435	0.5	0	0	0.0	0.0007045928213838397	35
4158	0.02781962958981971	0.010743179820081704	-0.00012924535731355093	0.9402844430298309	-1	0	0	0.14285714285714285	1	1.0	8	1.0	1.0	9	8	0	0	0	0.1	10	1	10	0.0	0	0.39378995650409016	0.6058910799516931	0.6253214997665293	0.8287740892639177	0.9628677789391343	0.9203927038448906	0.910930064049584	0.8153131325717161	0	0	0.0	-1.2924535731355093e-05	0
269	0.0518540844974019	0.007939597247588921	0.0026523846419842464	0.63819744315679	-1	0	0	0.2	2	0.9230769230769231	12	0.5357142857142857	0.8461538461538461	11	11	3	3	0	0.14285714285714285	2	14	15	0.3	0	0.251009665755735	0.9197265784221215	0.49312777355175097	0.9241094658245508	0.5871571278617587	0.9501978468709243	0.7622571617467153	0.9327003833239375	0.2727272727272727	0.09090909090909091	0.0	0.0026523846419842464	30
2986	0.014221762664239267	0.004944315871156715	0.00493867074386802	0.9553773292366148	-1	0	0	0.3333333333333333	2	0.8333333333333334	5	0.5714285714285714	0.8333333333333334	7	5	0	0	0	0.2857142857142857	2	7	8	0.0	0	0.39378995650409016	0.6487406087414205	0.6589584753852147	0.6114994202906054	0.9628677789391343	0.6557776733775805	0.910930064049584	0.6388909532199601	0	0	0.0	0.00493867074386802	4
1852	0.006132542038994243	0.0002813288046868204	0.0002806705998836379	0.9935262098848446	-1	0	0	0.3333333333333333	2	0.8333333333333334	5	0.4444444444444444	0.5	5	3	2	0	0	0.5	3	6	8	0.0	0	0.4949749914350573	0.8757834111212417	0.529386189257396	0.8174518665183317	0.4975292665624661	0.9299232391961145	0.8646707041557521	0.8821130056742529	0	0	0.0	0.0002806705998836379	3
2350	0.00448016165823651	0.0014760950974861307	0.0014760945253030242	0.9787361512527027	-1	0	0	0.25	1	1.0	3	1.0	1.0	4	3	0	0	0	0.2	1	5	5	0.0	0	0.39378995650409016	0.5	0.642139987575872	0.541947388584676	0.9628677789391343	0.5	0.9113997595529953	0.514011736902438	0	0	0.0	0.0014760945253030242	9
313	0.0009465790134662145	0.00025768168602973394	0.0002576776285968424	0.9970843476890042	-1	0	0	1.0	1	0	0	1.0	0	1	0	0	0	0	0.5	1	2	2	0.0	0	0	0	0	0	0	0	0	0	0	0	0	0.0002576776285968424	36
3996	0.04045231319688272	0.009655155999043982	0.009621512042810669	0.9252518628209349	-1	0	0	0.2857142857142857	2	0.875	7	0.5555555555555556	0.875	9	7	0	0	0	0.2222222222222222	2	9	10	0.0	0	0.39378995650409016	0.6058910799516931	0.6253214997665293	0.8287740892639177	0.9628677789391343	0.9203927038448906	0.910930064049584	0.8153131325717161	0	0	0.0	0.009621512042810669	16
3554	0.04187007379491343	0.009947696373322793	0.009910461171933829	0.9255886119014809	-1	0	0	0.2857142857142857	2	0.875	7	0.5555555555555556	0.875	9	7	0	0	0	0.2222222222222222	2	9	10	0.0	0	0.39378995650409016	0.6058910799516931	0.6253214997665293	0.8287740892639177	0.9628677789391343	0.9203927038448906	0.910930064049584	0.8153131325717161	0	0	0.0	0.009910461171933829	60
433	None	None	None	None	None	0	0	0.375	3	0.7	7	0.5	0.5	7	5	4	7	0	0.375	3	8	12	0.7	0	0.655003944292512	0.9158427855213049	0.34777795683940527	0.9340993456957954	0.7544245485597432	0.9674700700617063	0.9327792178634948	0.9432337479002179	0.14285714285714285	0.2857142857142857	0.0	None	0
3162	0.014380317813204898	0.005164741191888747	0.0051578871394592305	0.9550677407020077	-1	0	0	0.3333333333333333	2	0.8333333333333334	5	0.5714285714285714	0.8333333333333334	7	5	0	0	0	0.2857142857142857	2	7	8	0.0	0	0.39378995650409016	0.6487406087414205	0.6589584753852147	0.6114994202906054	0.9628677789391343	0.6557776733775805	0.910930064049584	0.6388909532199601	0	0	0.0	0.0051578871394592305	21
439	0.027366418184725228	0.0011286822713787229	-0.0006269695806171281	0.9527869334262549	-1	0	0	0.2	2	0.9230769230769231	12	0.45454545454545453	0.6923076923076923	10	9	4	2	0	0.2727272727272727	3	11	15	0.18181818181818182	0.36363636363636365	0.4150765867136168	0.9134153870561157	0.7223905647709244	0.9268423070583648	0.7054776130720148	0.928747476744168	0.7364729796574943	0.9232689273108862	0.65	0.1	0.0	-6.26969580617128e-05	4
4932	0.0400996286126485	0.009630127381163606	0.009585415765707171	0.9251376079703942	-1	0	0	0.2857142857142857	2	0.875	7	0.5555555555555556	0.875	9	7	0	0	0	0.2222222222222222	2	9	10	0.0	0	0.39378995650409016	0.6058910799516931	0.6253214997665293	0.8287740892639177	0.9628677789391343	0.9203927038448906	0.910930064049584	0.8153131325717161	0	0	0.0	0.009585415765707171	35
2614	0.003732712944023789	0.0029526075439123	0.0029525940260674032	0.9862423797733865	-1	0	0	0.25	1	1.0	3	1.0	1.0	4	3	0	0	0	0.2	1	5	5	0.0	0	0.39378995650409016	0.5	0.642139987575872	0.569277275960729	0.9628677789391343	0.5	0.9113997595529953	0.5232251968133833	0	0	0.0	0.0029525940260674032	16
3575	0.04189086630692087	0.009881858695545495	0.009865321989036939	0.9248666908037165	-1	0	0	0.2857142857142857	2	0.875	7	0.5555555555555556	0.875	9	7	0	0	0	0.2222222222222222	2	9	10	0.0	0	0.39378995650409016	0.6343656639469089	0.6589584753852147	0.6011068393766109	0.9628677789391343	0.6408042031427489	0.910930064049584	0.6255818750556369	0	0	0.0	0.009865321989036939	26
4338	0.042691552454748614	0.00981071840177939	0.009775224752351186	0.9248625320664432	-1	0	0	0.2857142857142857	2	0.875	7	0.5555555555555556	0.875	9	7	0	0	0	0.2222222222222222	2	9	10	0.0	0	0.39378995650409016	0.6058910799516931	0.6253214997665293	0.8287740892639177	0.9628677789391343	0.9203927038448906	0.910930064049584	0.8153131325717161	0	0	0.0	0.009775224752351186	33
3844	0.042566050600320066	0.008876344142556782	0.008829702462443568	0.9247739131929623	-1	0	0	0.2857142857142857	2	0.875	7	0.5555555555555556	0.875	9	7	0	0	0	0.2222222222222222	2	9	10	0.0	0	0.39378995650409016	0.6058910799516931	0.6253214997665293	0.8287740892639177	0.9628677789391343	0.9203927038448906	0.910930064049584	0.8153131325717161	0	0	0.0	0.008829702462443568	10
1049	0.000652255042607048	0.0005026958523100065	0.0005025300495305158	0.996099364075842	-1	0	0	0.6666666666666666	2	0.5	1	0.6666666666666666	0.5	1	1	2	0	0	0.6666666666666666	2	3	4	0.0	0	0.2038376921284572	0.5	0.92496052837114	0.5	0.6153397698554469	0.5	0.9504403898088075	0.5	0	0	0.0	0.0005025300495305158	21
57	0.0020252708088189498	0.0005878705851689133	-2.4343438130693157e-05	0.9930605133361761	-1	0	0	0.5	1	1.0	1	1.0	1.0	2	1	0	3	0	0.3333333333333333	3	1	3	1.0	0	0.35779525007085755	0.5275100308878892	0.6441929024137683	0.9722956632410478	0.6901528079491187	0.8576280245689658	0.8665368863220392	0.8607240267952231	0.5	1.0	0.4202865006857217	-2.434343813069316e-06	64
1879	0.009156283649613222	0.0005692978855693213	0.0003394766246692491	0.9730509364775184	-1	0	0	0.25	1	1.0	4	1.0	0.75	4	3	1	0	0	0.16666666666666666	6	1	6	0.0	0	0.639163159548221	0.951135538459972	0.3951625498580222	0.940716413765817	0.4762719328807431	0.9317558964737609	0.9198829391686152	0.9417117350248145	0	0	0.0	0.0003394766246692491	6
2526	0.0037126619989431577	0.00297148693799677	0.002971472306509488	0.9862084911265054	-1	0	0	0.25	1	1.0	3	1.0	1.0	4	3	0	0	0	0.2	1	5	5	0.0	0	0.39378995650409016	0.5	0.642139987575872	0.569277275960729	0.9628677789391343	0.5	0.9113997595529953	0.5232251968133833	0	0	0.0	0.002971472306509488	14
3531	0.04137944592529771	0.009685534047514327	0.00965036741223597	0.924615827015082	-1	0	0	0.2857142857142857	2	0.875	7	0.5555555555555556	0.875	9	7	0	0	0	0.2222222222222222	2	9	10	0.0	0	0.39378995650409016	0.6058910799516931	0.6253214997665293	0.8287740892639177	0.9628677789391343	0.9203927038448906	0.910930064049584	0.8153131325717161	0	0	0.0	0.00965036741223597	62
770	0.0013875885459560563	0.00030309530901106774	0.0003030762049336296	0.9816347135037258	-1	0	0	0.3333333333333333	1	1.0	2	1.0	1.0	3	2	0	0	0	0.25	1	4	4	0.0	0	0.39378995650409016	0.7644946354471346	0.6589584753852147	0.6862664397857443	0.9628677789391343	0.8338142497066872	0.910930064049584	0.7669262821944018	0	0	0.0	0.0003030762049336296	6
339	0.033851712709885816	0.004328396930990628	0.0012404420819762845	0.7961707274885119	-1	0.25	1	0.4	4	0.6153846153846154	8	0.4166666666666667	0.6153846153846154	11	8	3	4	0	0.25	3	12	15	0.5714285714285714	0.6666666666666666	0.3708415846877096	0.8459789306445066	0.2544559961997267	0.9321567797986718	0.8003693433720661	0.9755491401729561	0.7691689033167459	0.9352338745515009	0.18181818181818182	0.18181818181818182	0.0	0.0012404420819762845	68
4664	0.040885276142457024	0.009925389064755572	0.009874293807319932	0.9253454316504279	-1	0	0	0.2857142857142857	2	0.875	7	0.5555555555555556	0.875	9	7	0	0	0	0.2222222222222222	2	9	10	0.0	0	0.39378995650409016	0.6058910799516931	0.6253214997665293	0.8287740892639177	0.9628677789391343	0.9203927038448906	0.910930064049584	0.8153131325717161	0	0	0.0	0.009874293807319932	21
2720	0.0039368962505409374	0.0038924343837574227	0.0038924200846619586	0.990547197998696	-1	0	0	0.25	1	1.0	3	1.0	1.0	4	3	0	0	0	0.2	1	5	5	0.0	0	0.39378995650409016	0.5	0.6528522702282487	0.5837331538521179	0.9628677789391343	0.5	0.9111964600242694	0.5281466648505693	0	0	0.0	0.0038924200846619586	24
2782	0.014036576765592132	0.0051810089250060865	0.005172340375159078	0.9552460178732491	-1	0	0	0.3333333333333333	2	0.8333333333333334	5	0.5714285714285714	0.8333333333333334	7	5	0	0	0	0.2857142857142857	2	7	8	0.0	0	0.39378995650409016	0.6487406087414205	0.6589584753852147	0.6114994202906054	0.9628677789391343	0.6557776733775805	0.910930064049584	0.6388909532199601	0	0	0.0	0.005172340375159078	13
700	0.0006446266819739782	0.0006209857654662921	0.0006209855923594312	0.9927902604729495	-1	0	0	0.5	1	1.0	1	1.0	1.0	2	1	0	0	0	0.3333333333333333	1	3	3	0.0	0	0.39378995650409016	0.5	0.6253214997665293	0.5833084246817276	0.9628677789391343	0.5	0.9122932580878436	0.5280014838172571	0	0	0.0	0.0006209855923594312	37
4134	0.0413275669234553	0.009706527308970434	0.00969791691034884	0.9246644944490024	-1	0	0	0.2857142857142857	2	0.875	7	0.5555555555555556	0.875	9	7	0	0	0	0.2222222222222222	2	9	10	0.0	0	0.39378995650409016	0.6343656639469089	0.6589584753852147	0.6011068393766109	0.9628677789391343	0.6408042031427489	0.910930064049584	0.6255818750556369	0	0	0.0	0.00969791691034884	22
213	0.0026667327606638715	0.00032144215915042907	0.00019993238912799496	0.9954826658845873	-1	0	0	0.75	3	0.3333333333333333	1	0.5555555555555556	0.3333333333333333	4	1	0	0	0	1.0	3	3	5	0.0	1.0	0.5746807406962006	0.851742476462798	0.29899136667416704	0.9367179826277663	0.4708870017537475	0.7479872976856585	0.7937372352696239	0.8633826063382304	0	0	0.0	0.00019993238912799496	5
3455	0.042398336249316555	0.009798209460716394	0.00973826522494998	0.9247177416177403	-1	0	0	0.2857142857142857	2	0.875	7	0.5555555555555556	0.875	9	7	0	0	0	0.2222222222222222	2	9	10	0.0	0	0.39378995650409016	0.6058910799516931	0.6253214997665293	0.8287740892639177	0.9628677789391343	0.9203927038448906	0.910930064049584	0.8153131325717161	0	0	0.0	0.00973826522494998	60
1542	0.0006499531366852419	0.0006243106249586445	0.0006243094370681759	0.9924132952512098	-1	0	0	0.5	1	1.0	1	1.0	1.0	2	1	0	0	0	0.3333333333333333	1	3	3	0.0	0	0.39378995650409016	0.5	0.6253214997665293	0.5833084246817276	0.9628677789391343	0.5	0.9122932580878436	0.5280014838172571	0	0	0.0	0.0006243094370681759	23
3176	0.01435333061242939	0.005232138708094278	0.005223634588451732	0.9550964669682903	-1	0	0	0.3333333333333333	2	0.8333333333333334	5	0.5714285714285714	0.8333333333333334	7	5	0	0	0	0.2857142857142857	2	7	8	0.0	0	0.39378995650409016	0.6487406087414205	0.6589584753852147	0.6114994202906054	0.9628677789391343	0.6557776733775805	0.910930064049584	0.6388909532199601	0	0	0.0	0.005223634588451732	32
1615	0.0006448167444769212	0.0006279183236093232	0.0006279174720626534	0.9923452439627193	-1	0	0	0.5	1	1.0	1	1.0	1.0	2	1	0	0	0	0.3333333333333333	1	3	3	0.0	0	0.39378995650409016	0.5	0.6253214997665293	0.5833084246817276	0.9628677789391343	0.5	0.9122932580878436	0.5280014838172571	0	0	0.0	0.0006279174720626534	27
732	0.001499864389406884	0.0005266797066388699	0.0005173130467191658	0.9930349643208063	-1	0	0	0.6666666666666666	2	0.5	1	0.6666666666666666	0.5	3	1	0	0	0	0.6666666666666666	2	3	4	0.0	0	0.39378995650409016	0.9388177885094352	0.5916845241478439	0.7944489015345069	0.9628677789391343	0.5117388083981628	0.9136375667576331	0.7984381031850772	0	0	0.0	0.0005173130467191658	36
4941	0.04254300071277657	0.009600281975663238	0.009548622603284967	0.9247403588327022	-1	0	0	0.2857142857142857	2	0.875	7	0.5555555555555556	0.875	9	7	0	0	0	0.2222222222222222	2	9	10	0.0	0	0.39378995650409016	0.6058910799516931	0.6253214997665293	0.8287740892639177	0.9628677789391343	0.9203927038448906	0.910930064049584	0.8153131325717161	0	0	0.0	0.009548622603284967	32
3362	0.013935044709431578	0.005220626955595555	0.005214699069024205	0.955660120782281	-1	0	0	0.3333333333333333	2	0.8333333333333334	5	0.5714285714285714	0.8333333333333334	7	5	0	0	0	0.2857142857142857	2	7	8	0.0	0	0.39378995650409016	0.6487406087414205	0.6589584753852147	0.6114994202906054	0.9628677789391343	0.6557776733775805	0.910930064049584	0.6388909532199601	0	0	0.0	0.005214699069024205	17
2339	0.00362998791043084	0.0029513719292776587	0.0029513584016615077	0.9862447966122494	-1	0	0	0.25	1	1.0	3	1.0	1.0	4	3	0	0	0	0.2	1	5	5	0.0	0	0.39378995650409016	0.5	0.642139987575872	0.569277275960729	0.9628677789391343	0.5	0.9113997595529953	0.5232251968133833	0	0	0.0	0.0029513584016615077	16
1030	0.0008371164399189651	0.0008026917171558034	0.0008026213295829957	0.9896375164034242	-1	0	0	0.5	1	1.0	1	1.0	1.0	1	1	1	0	0	0.3333333333333333	1	3	3	0.0	0	0.47133037020002877	0.5	0.8705408329589733	0.5	0.6153397698554469	0.5	0.8389866985299607	0.5	0	0	0.0	0.0008026213295829957	91
3777	0.04125978379764122	0.01017020349796196	0.010115329406085545	0.9251727910332141	-1	0	0	0.2857142857142857	2	0.875	7	0.5555555555555556	0.875	9	7	0	0	0	0.2222222222222222	2	9	10	0.0	0	0.39378995650409016	0.6058910799516931	0.6253214997665293	0.8287740892639177	0.9628677789391343	0.9203927038448906	0.910930064049584	0.8153131325717161	0	0	0.0	0.010115329406085545	68
894	0.0006088521165898788	0.0005504366135452176	0.0005502356228428881	0.9956984021057518	-1	0	0	0.5	1	1.0	1	1.0	1.0	1	1	1	0	0	0.3333333333333333	1	3	3	0.0	0	0.2038376921284572	0.5	0.92496052837114	0.5	0.6153397698554469	0.5	0.9504403898088075	0.5	0	0	0.0	0.0005502356228428881	49
4945	0.04213894386738063	0.009407742310301613	0.009375839538831244	0.9250404962466613	-1	0	0	0.2857142857142857	2	0.875	7	0.5555555555555556	0.875	9	7	0	0	0	0.2222222222222222	2	9	10	0.0	0	0.39378995650409016	0.6058910799516931	0.6253214997665293	0.8287740892639177	0.9628677789391343	0.9203927038448906	0.910930064049584	0.8153131325717161	0	0	0.0	0.009375839538831244	24
30	0.01477771050049149	0.00033292869321028027	-0.0003237098096641213	0.9853062409926597	-1	0	0	0.25	1	1.0	4	1.0	1.0	4	4	1	1	0	0.16666666666666666	6	1	6	0.16666666666666666	0	0.44067325904843146	0.8128878199211981	0.8344574544111566	0.8854947356105656	0.7065779009252608	0.8797499622717367	0.839569590992876	0.8623355193507903	1.0	0.25	0.0	-3.2370980966412135e-05	23
1831	0.0008328875192384265	0.0008008901593713646	0.0008008196818244078	0.9898864336106956	-1	0	0	0.5	1	1.0	1	1.0	1.0	1	1	1	0	0	0.3333333333333333	1	3	3	0.0	0	0.47133037020002877	0.5	0.8705408329589733	0.5	0.6153397698554469	0.5	0.8389866985299607	0.5	0	0	0.0	0.0008008196818244078	103
2416	0.003790118671620214	0.002889080059096852	0.002889059887774235	0.9862260395483127	-1	0	0	0.25	1	1.0	3	1.0	1.0	4	3	0	0	0	0.2	1	5	5	0.0	0	0.39378995650409016	0.5	0.642139987575872	0.569277275960729	0.9628677789391343	0.5	0.9113997595529953	0.5232251968133833	0	0	0.0	0.002889059887774235	15
1842	0.011958860290010044	0.00017555063759781866	-0.00017485879707900568	0.9637502647632288	-1	0	0	0.3333333333333333	2	0.7142857142857143	5	0.36	0.7142857142857143	7	5	1	2	0	1.0	5	5	9	0.5	0.5	0.5791435076714986	0.9134071249280388	0.717338964394634	0.9047070855920677	0.5926350336738858	0.8973792361143161	0.7622571617467153	0.9053685935576196	0.5714285714285714	0	0.0	-1.7485879707900566e-05	4
150	9.87378783156525e-05	1.5371362679691993e-05	-1.6253848194723172e-06	0.9986619237324434	-1	0	0	0.6666666666666666	2	0.5	1	1.0	0.5	3	1	0	0	0	0.25	4	1	4	0.0	0.6666666666666666	0.15360429735078793	0.6687401787591605	0.37205527040731384	0.7613920602227767	0.7813896794072599	0.6784443516237947	0.9390652390536401	0.7047076220506779	0	0	0.0	-1.6253848194723172e-07	66
2784	0.004020583416790098	0.003931494786983336	0.003931472124884365	0.990639846074176	-1	0	0	0.25	1	1.0	3	1.0	1.0	4	3	0	0	0	0.2	1	5	5	0.0	0	0.39378995650409016	0.5	0.6528522702282487	0.5837331538521179	0.9628677789391343	0.5	0.9111964600242694	0.5281466648505693	0	0	0.0	0.003931472124884365	6
5019	0.04216084478630855	0.009879191069107847	0.009823517194909556	0.9247058561616377	-1	0	0	0.2857142857142857	2	0.875	7	0.5555555555555556	0.875	9	7	0	0	0	0.2222222222222222	2	9	10	0.0	0	0.39378995650409016	0.6058910799516931	0.6253214997665293	0.8287740892639177	0.9628677789391343	0.9203927038448906	0.910930064049584	0.8153131325717161	0	0	0.0	0.009823517194909556	8
140	0.03302907946539519	0.0020591339858595584	7.827670181959942e-05	0.9337320446657283	-1	0	0	0.3	3	0.7692307692307693	10	0.2777777777777778	0.46153846153846156	9	6	5	4	0	0.6666666666666666	6	9	15	0.36363636363636365	0	0.2764288646344678	0.928379996794557	0.43071032869467263	0.9314144684436448	0.2978516701873054	0.945225645911911	0.7881218801851578	0.9354123171624652	0.3333333333333333	0.5555555555555556	0.0	7.827670181959942e-05	6
4289	0.03672708906474999	0.004750525570156655	0.0006529702783848301	0.9148478729653158	-1	0	0	0.2222222222222222	2	0.9090909090909091	10	0.5416666666666666	0.9090909090909091	12	10	0	0	0	0.16666666666666666	12	2	13	0.0	0	0.39378995650409016	0.5924155357474276	0.6085030119571865	0.8976495164906848	0.9628677789391343	0.8873270946208011	0.9118672178323651	0.8229340538787724	0	0	0.0	0.0006529702783848301	0
3513	0.042744803964892046	0.009130288731726253	0.009116493113266786	0.9246768734306771	-1	0	0	0.2857142857142857	2	0.875	7	0.5555555555555556	0.875	9	7	0	0	0	0.2222222222222222	2	9	10	0.0	0	0.39378995650409016	0.6343656639469089	0.6589584753852147	0.6011068393766109	0.9628677789391343	0.6408042031427489	0.910930064049584	0.6255818750556369	0	0	0.0	0.009116493113266786	11
4773	0.042358798359072025	0.009730460065070706	0.009724981624385723	0.9248842790304675	-1	0	0	0.2857142857142857	2	0.875	7	0.5555555555555556	0.875	9	7	0	0	0	0.2222222222222222	2	9	10	0.0	0	0.39378995650409016	0.6867540470296433	0.6589584753852147	0.6225326149443656	0.9628677789391343	0.7455977702447687	0.910930064049584	0.6871559313717582	0	0	0.0	0.009724981624385723	26
3788	0.0417873356015434	0.00991089910514294	0.00987703708093346	0.9257704676480983	-1	0	0	0.2857142857142857	2	0.875	7	0.5555555555555556	0.875	9	7	0	0	0	0.2222222222222222	2	9	10	0.0	0	0.39378995650409016	0.6058910799516931	0.6253214997665293	0.8287740892639177	0.9628677789391343	0.9203927038448906	0.910930064049584	0.8153131325717161	0	0	0.0	0.00987703708093346	71
1132	0.000637861392743515	0.0006236271160138208	0.0006236270548282027	0.9929497488120825	-1	0	0	0.5	1	1.0	1	1.0	1.0	2	1	0	0	0	0.3333333333333333	1	3	3	0.0	0	0.39378995650409016	0.5	0.6253214997665293	0.5833084246817276	0.9628677789391343	0.5	0.9122932580878436	0.5280014838172571	0	0	0.0	0.0006236270548282027	42
856	0.0006589483770926504	0.0005047287401516339	0.0005045681044193377	0.9961268424480291	-1	0	0	0.6666666666666666	2	0.5	1	0.6666666666666666	0.5	1	1	2	0	0	0.6666666666666666	2	3	4	0.0	0	0.2038376921284572	0.5	0.92496052837114	0.5	0.6153397698554469	0.5	0.9504403898088075	0.5	0	0	0.0	0.0005045681044193377	51
134	0.0012601739100533034	0.000519909300116549	1.473965651989146e-06	0.9781432582294052	-1	0	0	0.3333333333333333	1	1.0	2	1.0	0.5	2	1	1	0	0	0.25	4	1	4	0.0	0	0.8628339859140184	0.7976482418854864	0.38215952688858235	0.5214556349280722	0.4892460718426679	0.9774874406348297	0.9285195885185766	0.8510443760582558	0	0	0.0	1.473965651989146e-06	70
3178	0.04264435093242159	0.009430659635786102	0.009423851336041213	0.9253650908359806	-1	0	0	0.2857142857142857	2	0.875	7	0.5555555555555556	0.875	9	7	0	0	0	0.2222222222222222	2	9	10	0.0	0	0.39378995650409016	0.6343656639469089	0.6589584753852147	0.6011068393766109	0.9628677789391343	0.6408042031427489	0.910930064049584	0.6255818750556369	0	0	0.0	0.009423851336041213	26
2109	0.0037176790208591254	0.002862816965217347	0.002862799831034966	0.9864648837051931	-1	0	0	0.25	1	1.0	3	1.0	1.0	4	3	0	0	0	0.2	1	5	5	0.0	0	0.39378995650409016	0.5	0.642139987575872	0.569277275960729	0.9628677789391343	0.5	0.9113997595529953	0.5232251968133833	0	0	0.0	0.002862799831034966	24
1021	0.000638383207850021	0.0006134805128662463	0.0006134792355376156	0.9925364953792474	-1	0	0	0.5	1	1.0	1	1.0	1.0	2	1	0	0	0	0.3333333333333333	1	3	3	0.0	0	0.39378995650409016	0.5	0.6253214997665293	0.5833084246817276	0.9628677789391343	0.5	0.9122932580878436	0.5280014838172571	0	0	0.0	0.0006134792355376156	25
2777	0.004008874512609172	0.003955104195269954	0.003955093320787146	0.990916282172816	-1	0	0	0.25	1	1.0	3	1.0	1.0	4	3	0	0	0	0.2	1	5	5	0.0	0	0.39378995650409016	0.5	0.6528522702282487	0.5837331538521179	0.9628677789391343	0.5	0.9111964600242694	0.5281466648505693	0	0	0.0	0.003955093320787146	9
3424	0.04201023071120394	0.009448705959750807	0.00943796957490928	0.9248339005673991	-1	0	0	0.2857142857142857	2	0.875	7	0.5555555555555556	0.875	9	7	0	0	0	0.2222222222222222	2	9	10	0.0	0	0.39378995650409016	0.6343656639469089	0.6589584753852147	0.6011068393766109	0.9628677789391343	0.6408042031427489	0.910930064049584	0.6255818750556369	0	0	0.0	0.00943796957490928	21
3200	0.014085496656594674	0.004848776538071871	0.004843873252683908	0.9555640938348091	-1	0	0	0.3333333333333333	2	0.8333333333333334	5	0.5714285714285714	0.8333333333333334	7	5	0	0	0	0.2857142857142857	2	7	8	0.0	0	0.39378995650409016	0.6487406087414205	0.6589584753852147	0.6114994202906054	0.9628677789391343	0.6557776733775805	0.910930064049584	0.6388909532199601	0	0	0.0	0.004843873252683908	7
2242	0.04220647548199133	0.005616565148505379	-0.004162975072814889	0.6406208950602311	-1	0	0	0.2	2	0.9230769230769231	12	0.5357142857142857	0.8461538461538461	12	11	2	3	0	0.14285714285714285	2	14	15	0.42857142857142855	0	0.251009665755735	0.9074428598112227	0.5150613887290745	0.9210856429352243	0.5777941149753757	0.9466026276184065	0.8749436259855462	0.926788352948227	0.16666666666666666	0.08333333333333333	0.0	-0.0004162975072814889	4
4652	0.12048098598331262	0.011772810597943313	0.01173755218993327	0.8719960031813362	-1	0	0	0.25	2	0.9	9	0.5454545454545454	0.9	11	9	0	0	0	0.18181818181818182	2	11	12	0.0	0	0.39378995650409016	0.5971036504299455	0.6253214997665293	0.8094566857385505	0.9628677789391343	0.9037010461201556	0.910930064049584	0.7957020630423831	0	0	0.0	0.01173755218993327	2
2889	0.03722318111743076	0.008236893146282485	0.002963067572964248	0.9532252010958504	-1	0	0	0.125	1	1.0	9	1.0	1.0	10	9	0	0	0	0.09090909090909091	1	11	11	0.0	0	0.39378995650409016	0.7981707518735748	0.6085030119571865	0.9028958734216173	0.9569704871341882	0.6844387306900644	0.9183721859820182	0.8114801648062572	0	0	0.0	0.002963067572964248	5
4096	0.03991386546716364	0.010652756259755458	0.010652523258949343	0.9246114155361422	-1	0	0	0.16666666666666666	1	1.0	7	1.0	1.0	8	7	0	0	0	0.1111111111111111	1	9	9	0.0	0	0.39378995650409016	0.5	0.642139987575872	0.5582600277870464	0.9628677789391343	0.5	0.9113997595529953	0.5194987266285439	0	0	0.0	0.010652523258949343	0
2072	0.0037085776576684807	0.002913270750589469	0.002913256437744228	0.9863207986746451	-1	0	0	0.25	1	1.0	3	1.0	1.0	4	3	0	0	0	0.2	1	5	5	0.0	0	0.39378995650409016	0.5	0.642139987575872	0.569277275960729	0.9628677789391343	0.5	0.9113997595529953	0.5232251968133833	0	0	0.0	0.002913256437744228	21
4922	0.040630944191288404	0.009966548606914559	0.009917884333924492	0.9250608524552463	-1	0	0	0.2857142857142857	2	0.875	7	0.5555555555555556	0.875	9	7	0	0	0	0.2222222222222222	2	9	10	0.0	0	0.39378995650409016	0.6058910799516931	0.6253214997665293	0.8287740892639177	0.9628677789391343	0.9203927038448906	0.910930064049584	0.8153131325717161	0	0	0.0	0.009917884333924492	10
4543	0.04181795619484231	0.010033196071824029	0.009994443260386766	0.9253789932496258	-1	0	0	0.2857142857142857	2	0.875	7	0.5555555555555556	0.875	9	7	0	0	0	0.2222222222222222	2	9	10	0.0	0	0.39378995650409016	0.6058910799516931	0.6253214997665293	0.8287740892639177	0.9628677789391343	0.9203927038448906	0.910930064049584	0.8153131325717161	0	0	0.0	0.009994443260386766	36
2995	0.014304248147548071	0.0052257534267222405	0.005216718286392167	0.9551700542182362	-1	0	0	0.3333333333333333	2	0.8333333333333334	5	0.5714285714285714	0.8333333333333334	7	5	0	0	0	0.2857142857142857	2	7	8	0.0	0	0.39378995650409016	0.6487406087414205	0.6589584753852147	0.6114994202906054	0.9628677789391343	0.6557776733775805	0.910930064049584	0.6388909532199601	0	0	0.0	0.005216718286392167	7
342	0.0006368584867797704	0.0004760694946858693	0.00047583723388179377	0.9851874273058308	-1	0	0	0.6666666666666666	2	0.5	1	0.6666666666666666	0.5	1	1	2	0	0	0.6666666666666666	2	3	4	0.0	0	1.0	0.5	0.7471678652781287	0.5	0.6207190629629884	0.5	0.828751130204116	0.5	0	0	0.0	0.00047583723388179377	81
371	0.0011476133687704842	0.00012054477558157538	0.00012041301365930635	0.9964742024703049	-1	0	0	1.0	2	0.0	0	0.75	0	2	0	0	0	0	1.0	2	2	3	0.0	0	0	0	0	0	0	0	0	0	0	0	0	0.00012041301365930635	41
1434	0.0006526634611458146	0.0006257082080210788	0.0006257074670844055	0.9925779116703309	-1	0	0	0.5	1	1.0	1	1.0	1.0	2	1	0	0	0	0.3333333333333333	1	3	3	0.0	0	0.39378995650409016	0.5	0.6253214997665293	0.5833084246817276	0.9628677789391343	0.5	0.9122932580878436	0.5280014838172571	0	0	0.0	0.0006257074670844055	21
1810	0.009106592995982637	0.00039752998327696043	0.00017071572473490492	0.9765011288053488	-1	0	0	0.25	1	1.0	4	1.0	0.75	4	3	1	0	0	0.16666666666666666	6	1	6	0.0	0	0.44153900614207026	0.7955667305381942	0.47242196352179705	0.9030717846556628	0.6500359374225868	0.9764195096004323	0.8822335258738584	0.9196823576605279	0	0	0.0	0.00017071572473490492	16
3494	0.014211533276951337	0.005202888882267257	0.0051992940482269165	0.9555021549893231	-1	0	0	0.3333333333333333	2	0.8333333333333334	5	0.5714285714285714	0.8333333333333334	7	5	0	0	0	0.2857142857142857	2	7	8	0.0	0	0.39378995650409016	0.6487406087414205	0.6589584753852147	0.6114994202906054	0.9628677789391343	0.6557776733775805	0.910930064049584	0.6388909532199601	0	0	0.0	0.0051992940482269165	18
4285	0.04203901850785938	0.00987267243685033	0.00982631922475206	0.9246458493456156	-1	0	0	0.2857142857142857	2	0.875	7	0.5555555555555556	0.875	9	7	0	0	0	0.2222222222222222	2	9	10	0.0	0	0.39378995650409016	0.6058910799516931	0.6253214997665293	0.8287740892639177	0.9628677789391343	0.9203927038448906	0.910930064049584	0.8153131325717161	0	0	0.0	0.00982631922475206	92
471	0.0009120623602490959	0.00024223768549727447	0.0002422336399752318	0.9970257315166858	-1	0	0	1.0	1	0	0	1.0	0	1	0	0	0	0	0.5	1	2	2	0.0	0	0	0	0	0	0	0	0	0	0	0	0	0.0002422336399752318	36
4606	0.04247213917890392	0.009605885270037098	0.009546925565764725	0.92525907088992	-1	0	0	0.2857142857142857	2	0.875	7	0.5555555555555556	0.875	9	7	0	0	0	0.2222222222222222	2	9	10	0.0	0	0.39378995650409016	0.6058910799516931	0.6253214997665293	0.8287740892639177	0.9628677789391343	0.9203927038448906	0.910930064049584	0.8153131325717161	0	0	0.0	0.009546925565764725	21
3337	0.014002853972854844	0.0049479245134345096	0.004942090818386199	0.9550493985605157	-1	0	0	0.3333333333333333	2	0.8333333333333334	5	0.5714285714285714	0.8333333333333334	7	5	0	0	0	0.2857142857142857	2	7	8	0.0	0	0.39378995650409016	0.6487406087414205	0.6589584753852147	0.6114994202906054	0.9628677789391343	0.6557776733775805	0.910930064049584	0.6388909532199601	0	0	0.0	0.004942090818386199	11
[truncated: 3,882 more rows]
