# Supplementary material for: Environmental influences on evolvable robots
Source: PLoS One. 2020 May 29;15(5):e0233848. doi: 10.1371/journal.pone.0233848 (PMC7259730; doi:10.1371/journal.pone.0233848)
Supplement: S1 Dataset — (ZIP) [file pone.0233848.s003.zip › data_plosone/snapshots_ids_flat_3.tsv]

generation	robot_id
72	3067
72	3678
72	3582
72	3559
72	3432
72	3360
72	3527
72	3374
72	3026
72	3080
72	3637
72	3507
72	3029
72	3670
72	3533
72	3531
72	3657
72	3601
72	3692
72	3491
72	2246
72	3661
72	3577
72	3681
72	3497
72	3693
72	3645
72	3401
72	2516
72	2755
72	3679
72	3689
72	3595
72	3641
72	3684
72	3327
72	3344
72	3496
72	3259
72	3516
72	3454
72	3623
72	3061
72	3603
72	3646
72	3300
72	3614
72	2896
72	3279
72	3197
72	3178
72	2432
72	3405
72	3233
72	3695
72	3503
72	3249
72	3663
72	3682
72	3130
72	2609
72	3688
72	2915
72	2923
72	2118
72	3647
72	2506
72	3593
72	3669
72	3625
72	3631
72	3520
72	3530
72	3481
72	3699
72	3671
72	3683
72	3568
72	3149
72	3696
72	3605
72	3389
72	3643
72	3610
72	2735
72	3617
72	3431
72	3499
72	3265
72	3185
72	3402
72	3357
72	3422
72	3378
72	3486
72	3573
72	3627
72	3548
72	2934
72	2823
50	2480
50	2598
50	2093
50	2507
50	2579
50	2584
50	2560
50	2554
50	2576
50	2130
50	2556
50	2559
50	2520
50	2436
50	2592
50	2447
50	2566
50	2597
50	2552
50	2469
50	2270
50	2453
50	1962
50	2467
50	2488
50	2340
50	2239
50	2496
50	2246
50	2252
50	2596
50	2292
50	1977
50	2345
50	2196
50	2516
50	2553
50	1770
50	2526
50	2016
50	2046
50	2528
50	2365
50	2587
50	2503
50	2548
50	2177
50	2454
50	2355
50	2146
50	2510
50	2582
50	2578
50	1991
50	2481
50	2490
50	2364
50	1867
50	2432
50	2062
50	2564
50	2470
50	1873
50	2440
50	2536
50	2555
50	2118
50	2462
50	2506
50	2588
50	2450
50	2167
50	2218
50	2460
50	2449
50	2300
50	2551
50	2159
50	2255
50	2493
50	2258
50	2527
50	2402
50	2586
50	2125
50	2261
50	2539
50	2174
50	2377
50	2591
50	2573
50	2543
50	2186
50	2396
50	2562
50	2572
50	2583
50	1858
50	2123
50	2286
74	3757
74	3734
74	3582
74	3762
74	3704
74	3731
74	3717
74	3769
74	3559
74	3753
74	3761
74	3360
74	3527
74	3374
74	3781
74	3026
74	3710
74	3080
74	3029
74	3760
74	3601
74	3692
74	3491
74	3577
74	3773
74	3497
74	3693
74	3787
74	3714
74	3645
74	3401
74	2516
74	2755
74	3754
74	3327
74	3344
74	3749
74	3756
74	3259
74	3758
74	3792
74	3788
74	3623
74	3706
74	3061
74	3300
74	3796
74	3614
74	3736
74	3279
74	3795
74	3793
74	3705
74	3178
74	2432
74	3405
74	3233
74	3503
74	3663
74	3130
74	3785
74	3740
74	2915
74	2923
74	3738
74	3593
74	3669
74	3780
74	3631
74	3778
74	3683
74	3711
74	3149
74	3696
74	3764
74	3741
74	3777
74	2735
74	3617
74	3775
74	3431
74	3499
74	3265
74	3185
74	3402
74	3357
74	3422
74	3378
74	3486
74	3701
74	3737
74	3789
74	3573
74	3548
74	2934
74	3719
74	3774
74	2823
74	3712
74	3782
60	2507
60	3065
60	3070
60	3058
60	3067
60	3094
60	2969
60	2663
60	2968
60	2592
60	3026
60	3069
60	3080
60	2724
60	3018
60	2676
60	3008
60	3029
60	3022
60	3053
60	2999
60	2879
60	3074
60	3086
60	2488
60	3064
60	2239
60	2246
60	2942
60	2830
60	2943
60	2252
60	3048
60	2516
60	2755
60	3041
60	2528
60	2365
60	2837
60	2914
60	3034
60	3096
60	3100
60	3076
60	3088
60	3091
60	3083
60	2973
60	2146
60	3071
60	2852
60	1991
60	3061
60	3003
60	3043
60	1867
60	2896
60	2971
60	2432
60	3068
60	3095
60	2674
60	3038
60	2936
60	2609
60	2774
60	2915
60	2923
60	2118
60	2705
60	2506
60	2460
60	2449
60	3037
60	3098
60	2873
60	3090
60	2159
60	3099
60	3023
60	3085
60	2527
60	2941
60	2944
60	2735
60	2630
60	2699
60	2804
60	2992
60	3030
60	3084
60	3033
60	2895
60	2877
60	2396
60	2872
60	3073
60	2934
60	2910
60	2823
76	3876
76	3757
76	3734
76	3814
76	3582
76	3762
76	3704
76	3717
76	3806
76	3753
76	3823
76	3360
76	3527
76	3374
76	3781
76	3026
76	3710
76	3080
76	3760
76	3850
76	3601
76	3692
76	3491
76	3842
76	3865
76	3577
76	3856
76	3497
76	3831
76	3874
76	3787
76	3714
76	3645
76	3401
76	2516
76	3868
76	3754
76	3894
76	3898
76	3344
76	3890
76	3851
76	3259
76	3869
76	3758
76	3892
76	3882
76	3896
76	3866
76	3883
76	3061
76	3873
76	3300
76	3796
76	3279
76	3795
76	3810
76	3793
76	2432
76	3405
76	3233
76	3503
76	3841
76	3893
76	3663
76	3130
76	2915
76	2923
76	3738
76	3593
76	3879
76	3897
76	3780
76	3804
76	3891
76	3149
76	3696
76	3741
76	3855
76	2735
76	3617
76	3431
76	3499
76	3265
76	3185
76	3402
76	3357
76	3422
76	3864
76	3737
76	3573
76	3828
76	3853
76	3548
76	2934
76	3719
76	3900
76	3774
76	2823
76	3782
30	1528
30	1599
30	1301
30	1126
30	1531
30	1062
30	1360
30	1562
30	1479
30	1200
30	1262
30	1361
30	1148
30	1575
30	1310
30	1368
30	1258
30	1333
30	1445
30	941
30	1553
30	1081
30	1576
30	1502
30	1043
30	1570
30	1556
30	1593
30	1468
30	1578
30	1261
30	1470
30	1005
30	1563
30	1545
30	1459
30	1348
30	1130
30	1523
30	1284
30	1485
30	1077
30	1518
30	1484
30	1469
30	1568
30	1082
30	885
30	1101
30	1481
30	1402
30	1409
30	1582
30	1319
30	1158
30	1217
30	1572
30	1460
30	1526
30	1585
30	1422
30	1434
30	1387
30	1590
30	1030
30	1547
30	1558
30	1488
30	836
30	1327
30	1382
30	1443
30	1560
30	807
30	1302
30	1157
30	1505
30	1515
30	1587
30	1438
30	1586
30	1530
30	1253
30	1596
30	1594
30	1519
30	1561
30	1516
30	1555
30	1178
30	1287
30	1275
30	1427
30	1592
30	1457
30	1428
30	1584
30	1546
30	1316
30	1494
71	3067
71	3582
71	3559
71	3432
71	3360
71	3527
71	3374
71	3026
71	3629
71	3080
71	3637
71	3507
71	3029
71	3525
71	3561
71	3533
71	3531
71	3601
71	3359
71	3491
71	3649
71	3563
71	2246
71	3577
71	3575
71	3497
71	3613
71	3645
71	3401
71	2516
71	2755
71	3639
71	3595
71	2914
71	3641
71	3327
71	3344
71	3496
71	3259
71	3516
71	3454
71	3648
71	3623
71	3061
71	3603
71	3646
71	3300
71	3614
71	3602
71	3604
71	2896
71	3279
71	3197
71	3433
71	3178
71	2432
71	3405
71	3233
71	3503
71	3249
71	3130
71	2609
71	3580
71	2915
71	2923
71	2118
71	2705
71	3647
71	2506
71	3593
71	3625
71	3631
71	3520
71	3530
71	3650
71	3481
71	3568
71	3149
71	3605
71	3632
71	3389
71	3643
71	3610
71	2735
71	3617
71	3431
71	3499
71	2630
71	3265
71	3185
71	3402
71	3357
71	3422
71	3378
71	3486
71	3573
71	3627
71	3548
71	2934
71	2823
54	2601
54	2093
54	2640
54	2507
54	2717
54	2800
54	2663
54	2559
54	2728
54	2759
54	2520
54	2701
54	2707
54	2592
54	2724
54	2676
54	2758
54	2597
54	2469
54	2768
54	2270
54	2453
54	1962
54	2488
54	2239
54	2496
54	2246
54	2252
54	2715
54	1977
54	2196
54	2697
54	2516
54	2755
54	2781
54	1770
54	2775
54	2016
54	2046
54	2766
54	2528
54	2365
54	2713
54	2791
54	2655
54	2782
54	2611
54	2742
54	2177
54	2355
54	2146
54	2614
54	2578
54	1991
54	2736
54	2754
54	2364
54	2711
54	2797
54	1867
54	2780
54	2709
54	2432
54	2674
54	2564
54	2700
54	2685
54	2536
54	2609
54	2769
54	2774
54	2118
54	2705
54	2506
54	2218
54	2460
54	2449
54	2704
54	2551
54	2159
54	2788
54	2258
54	2527
54	2735
54	2659
54	2402
54	2125
54	2789
54	2761
54	2539
54	2630
54	2699
54	2757
54	2762
54	2396
54	2731
54	2760
54	2583
54	2650
54	1858
34	1751
34	1787
34	1733
34	1599
34	1625
34	1301
34	1531
34	1756
34	1784
34	1562
34	1790
34	1793
34	1262
34	1759
34	1726
34	1605
34	1741
34	1688
34	1755
34	1368
34	1258
34	1333
34	1714
34	1708
34	1081
34	1576
34	1468
34	1754
34	1661
34	1770
34	1728
34	1773
34	1737
34	1778
34	1648
34	1724
34	1716
34	1634
34	1746
34	1763
34	1284
34	1738
34	1799
34	1692
34	1656
34	1674
34	1680
34	1082
34	1659
34	1748
34	885
34	1764
34	1664
34	1701
34	1582
34	1319
34	1217
34	1781
34	1665
34	1766
34	1779
34	1632
34	1677
34	1460
34	1663
34	1776
34	1526
34	1785
34	1434
34	1782
34	1387
34	1590
34	1030
34	1795
34	1558
34	1719
34	1794
34	1560
34	1505
34	1771
34	1631
34	1732
34	1753
34	1780
34	1729
34	1253
34	1768
34	1657
34	1712
34	1658
34	1800
34	1777
34	1654
34	1457
34	1749
34	1546
34	1628
34	1316
34	1762
34	1494
0	67
0	78
0	27
0	40
0	44
0	66
0	95
0	21
0	37
0	58
0	52
0	15
0	92
0	84
0	53
0	12
0	41
0	91
0	77
0	38
0	64
0	19
0	85
0	49
0	45
0	86
0	35
0	88
0	70
0	80
0	17
0	23
0	57
0	39
0	62
0	22
0	29
0	4
0	76
0	25
0	61
0	60
0	81
0	73
0	72
0	89
0	51
0	3
0	11
0	24
0	10
0	33
0	56
0	75
0	59
0	43
0	47
0	32
0	74
0	90
0	99
0	7
0	1
0	5
0	26
0	13
0	71
0	31
0	63
0	54
0	100
0	6
0	96
0	82
0	48
0	83
0	79
0	69
0	87
0	46
0	18
0	20
0	94
0	16
0	36
0	14
0	34
0	9
0	28
0	68
0	98
0	93
0	30
0	97
0	55
0	65
0	50
0	8
0	42
0	2
87	4385
87	4425
87	4373
87	4411
87	4268
87	4240
87	4441
87	4187
87	3026
87	4416
87	4294
87	4110
87	4312
87	4408
87	4214
87	4448
87	4267
87	4215
87	3601
87	4313
87	4352
87	4357
87	4159
87	4226
87	4203
87	3842
87	4331
87	4308
87	3577
87	4363
87	4376
87	4275
87	4102
87	4412
87	4353
87	4432
87	4317
87	4374
87	4442
87	4396
87	4436
87	4430
87	4362
87	3259
87	4379
87	4444
87	3905
87	4440
87	4360
87	4427
87	4378
87	4407
87	4310
87	4359
87	4211
87	4366
87	4446
87	4010
87	4222
87	4413
87	4246
87	4344
87	4380
87	3963
87	3233
87	4439
87	4405
87	4068
87	4046
87	3503
87	3841
87	4420
87	3130
87	4356
87	2915
87	3593
87	4305
87	3897
87	3780
87	4445
87	4156
87	4358
87	4298
87	4145
87	4236
87	3149
87	4406
87	4401
87	4434
87	4024
87	4218
87	4388
87	4196
87	4314
87	4239
87	3973
87	4418
87	4286
87	4253
87	4319
51	2480
51	2617
51	2598
51	2601
51	2093
51	2640
51	2507
51	2579
51	2584
51	2560
51	2554
51	2602
51	2559
51	2520
51	2592
51	2566
51	2621
51	2597
51	2628
51	2469
51	2270
51	2453
51	1962
51	2488
51	2340
51	2239
51	2496
51	2246
51	2607
51	2252
51	2608
51	2292
51	1977
51	2345
51	2196
51	2613
51	2516
51	1770
51	2606
51	2016
51	2046
51	2528
51	2365
51	2587
51	2503
51	2548
51	2619
51	2611
51	2177
51	2355
51	2146
51	2614
51	2510
51	2582
51	2578
51	1991
51	2603
51	2364
51	1867
51	2649
51	2627
51	2620
51	2432
51	2564
51	2616
51	2440
51	2536
51	2609
51	2118
51	2506
51	2450
51	2167
51	2218
51	2460
51	2449
51	2648
51	2626
51	2644
51	2551
51	2159
51	2255
51	2258
51	2527
51	2402
51	2586
51	2125
51	2261
51	2539
51	2630
51	2638
51	2377
51	2591
51	2573
51	2186
51	2396
51	2572
51	2583
51	2650
51	1858
51	2286
79	3757
79	3734
79	3814
79	3582
79	3527
79	3980
79	4027
79	3911
79	3781
79	3026
79	3080
79	4039
79	3906
79	3956
79	4003
79	3923
79	3601
79	3692
79	3491
79	3941
79	4026
79	4020
79	3842
79	3577
79	3497
79	3874
79	3969
79	3966
79	2516
79	4022
79	4030
79	3927
79	3754
79	4021
79	3913
79	3890
79	4047
79	3990
79	3939
79	3259
79	3758
79	3999
79	4049
79	3905
79	3866
79	3883
79	3061
79	3873
79	3796
79	4010
79	3944
79	4025
79	4007
79	4044
79	4033
79	3810
79	2432
79	3963
79	3233
79	4004
79	3964
79	4046
79	3503
79	3972
79	3841
79	3130
79	4032
79	4035
79	2915
79	2923
79	3593
79	3879
79	3897
79	3780
79	4008
79	3149
79	4017
79	4024
79	4036
79	4034
79	3617
79	4029
79	3996
79	3945
79	3930
79	3431
79	4028
79	3499
79	4016
79	3265
79	3185
79	3422
79	3973
79	3573
79	3916
79	3548
79	3719
79	3934
79	3900
79	3774
35	1806
35	1787
35	1733
35	1301
35	1814
35	1803
35	1756
35	1826
35	1562
35	1790
35	1793
35	1262
35	1836
35	1759
35	1726
35	1807
35	1847
35	1741
35	1815
35	1755
35	1837
35	1258
35	1834
35	1333
35	1714
35	1708
35	1576
35	1468
35	1754
35	1661
35	1770
35	1728
35	1773
35	1778
35	1822
35	1724
35	1716
35	1634
35	1746
35	1763
35	1801
35	1284
35	1738
35	1692
35	1656
35	1680
35	1082
35	1659
35	1748
35	885
35	1664
35	1818
35	1582
35	1319
35	1849
35	1824
35	1217
35	1781
35	1843
35	1766
35	1779
35	1833
35	1632
35	1677
35	1663
35	1526
35	1785
35	1813
35	1387
35	1848
35	1795
35	1558
35	1838
35	1812
35	1560
35	1771
35	1802
35	1631
35	1732
35	1753
35	1839
35	1780
35	1729
35	1816
35	1253
35	1845
35	1768
35	1657
35	1817
35	1712
35	1658
35	1777
35	1825
35	1819
35	1654
35	1749
35	1546
35	1628
35	1316
35	1762
82	4072
82	3582
82	4150
82	4123
82	3527
82	3980
82	4027
82	4140
82	4187
82	3781
82	3026
82	3080
82	4110
82	3906
82	3956
82	4154
82	3601
82	3692
82	3491
82	3941
82	4159
82	3842
82	4166
82	3577
82	4103
82	4105
82	4147
82	4149
82	4180
82	2516
82	4030
82	4102
82	4152
82	4021
82	3913
82	4162
82	4086
82	4144
82	3259
82	3999
82	4164
82	4106
82	4128
82	3905
82	4109
82	3866
82	4010
82	4085
82	4051
82	3944
82	4193
82	4172
82	3810
82	4131
82	3963
82	3233
82	4068
82	4046
82	3503
82	4167
82	4191
82	3841
82	4117
82	4053
82	4189
82	3130
82	4171
82	4035
82	2915
82	2923
82	3593
82	4190
82	4124
82	3897
82	3780
82	4112
82	4156
82	4056
82	4145
82	4133
82	3149
82	4194
82	4017
82	4119
82	4165
82	4024
82	4141
82	4064
82	4034
82	4196
82	4087
82	3265
82	4139
82	4192
82	3973
82	3573
82	3916
82	3719
82	3774
82	4113
38	1806
38	1733
38	1956
38	1982
38	1885
38	1803
38	1756
38	1987
38	1942
38	1927
38	1904
38	1562
38	1950
38	1891
38	1965
38	1959
38	1995
38	1836
38	1907
38	1807
38	1993
38	1871
38	1741
38	1815
38	1913
38	1935
38	1962
38	1916
38	1333
38	1977
38	1971
38	1966
38	1909
38	1898
38	1754
38	1985
38	1661
38	1770
38	1778
38	1853
38	1870
38	1746
38	1930
38	2000
38	1997
38	1738
38	1859
38	1981
38	1656
38	1945
38	1887
38	1680
38	1082
38	1991
38	1664
38	1862
38	1867
38	1582
38	1908
38	1949
38	1217
38	1781
38	1779
38	1906
38	1526
38	1873
38	1785
38	1880
38	1986
38	1918
38	1984
38	1848
38	1936
38	1921
38	1969
38	1960
38	1955
38	1866
38	1968
38	1998
38	1915
38	1631
38	1958
38	1753
38	1894
38	1961
38	1886
38	1946
38	1253
38	1910
38	1768
38	1992
38	1657
38	1712
38	1855
38	1825
38	1654
38	1546
38	1892
38	1858
20	1091
20	1059
20	653
20	804
20	887
20	905
20	683
20	1007
20	1062
20	1055
20	895
20	1071
20	733
20	954
20	1009
20	1084
20	1010
20	976
20	1031
20	1061
20	1054
20	903
20	1050
20	941
20	983
20	1081
20	1048
20	1043
20	669
20	1057
20	897
20	1012
20	1049
20	618
20	1026
20	918
20	1005
20	982
20	1060
20	862
20	1032
20	1023
20	920
20	1063
20	1077
20	765
20	1058
20	779
20	819
20	1025
20	1067
20	554
20	72
20	1082
20	885
20	898
20	940
20	990
20	1019
20	1017
20	827
20	803
20	749
20	1097
20	1090
20	951
20	997
20	1041
20	1092
20	967
20	998
20	1038
20	332
20	1030
20	1079
20	515
20	808
20	1053
20	844
20	836
20	1096
20	913
20	807
20	850
20	1046
20	852
20	1044
20	1099
20	816
20	1011
20	813
20	1027
20	1073
20	559
20	1045
20	689
20	883
20	865
20	1022
20	806
64	2507
64	3070
64	3067
64	3139
64	3151
64	3299
64	3225
64	3107
64	2663
64	3282
64	3235
64	3026
64	3080
64	2724
64	3029
64	3274
64	3262
64	3022
64	3275
64	2488
64	3064
64	2246
64	2830
64	3234
64	3155
64	3272
64	3260
64	3222
64	2516
64	2755
64	3205
64	3101
64	3226
64	2365
64	2914
64	3199
64	3257
64	3096
64	3100
64	3261
64	3259
64	3111
64	3271
64	3088
64	3091
64	3251
64	2146
64	3281
64	1991
64	3270
64	3061
64	3300
64	3162
64	1867
64	3218
64	3219
64	2896
64	3279
64	3197
64	3294
64	3178
64	2432
64	3068
64	3167
64	2674
64	3233
64	3249
64	3130
64	2609
64	2774
64	2915
64	2923
64	2118
64	2705
64	2506
64	3252
64	2449
64	2873
64	2159
64	3149
64	3168
64	3125
64	3231
64	3291
64	2735
64	3255
64	3171
64	3258
64	3206
64	3286
64	2630
64	3265
64	3185
64	2992
64	3276
64	3170
64	2895
64	3154
64	2934
64	2823
84	3582
84	4123
84	4268
84	4240
84	3527
84	3980
84	4140
84	4187
84	3026
84	4295
84	3080
84	4294
84	4110
84	4214
84	4276
84	3956
84	4267
84	4215
84	3601
84	3692
84	3491
84	4159
84	4226
84	4203
84	3842
84	3577
84	4277
84	4103
84	4209
84	4296
84	4180
84	4233
84	2516
84	4275
84	4102
84	4273
84	4287
84	3913
84	4162
84	4255
84	4144
84	3259
84	4266
84	3905
84	4230
84	4258
84	4211
84	4010
84	4222
84	4051
84	3944
84	4246
84	4292
84	3963
84	3233
84	4297
84	4068
84	4046
84	3503
84	4167
84	3841
84	3130
84	4035
84	2915
84	2923
84	4269
84	3593
84	4190
84	4124
84	3897
84	3780
84	4156
84	4238
84	4247
84	4298
84	4145
84	4236
84	4133
84	3149
84	4017
84	4282
84	4024
84	4218
84	4141
84	4064
84	4262
84	4034
84	4196
84	4289
84	3265
84	4220
84	4284
84	4239
84	4232
84	3973
84	3719
84	4286
84	4234
84	3774
84	4253
77	3757
77	3734
77	3814
77	3582
77	3762
77	3753
77	3823
77	3360
77	3527
77	3911
77	3781
77	3915
77	3026
77	3710
77	3080
77	3906
77	3923
77	3601
77	3692
77	3491
77	3941
77	3842
77	3577
77	3856
77	3497
77	3831
77	3904
77	3874
77	3935
77	3714
77	3645
77	2516
77	3868
77	3927
77	3754
77	3894
77	3913
77	3898
77	3344
77	3890
77	3851
77	3939
77	3259
77	3942
77	3758
77	3892
77	3905
77	3938
77	3866
77	3883
77	3061
77	3873
77	3300
77	3931
77	3796
77	3944
77	3279
77	3810
77	2432
77	3233
77	3909
77	3503
77	3841
77	3663
77	3130
77	2915
77	2923
77	3593
77	3879
77	3897
77	3780
77	3804
77	3949
77	3149
77	3741
77	3855
77	2735
77	3617
77	3945
77	3930
77	3431
77	3499
77	3940
77	3265
77	3185
77	3937
77	3422
77	3737
77	3908
77	3573
77	3828
77	3916
77	3548
77	2934
77	3719
77	3934
77	3900
77	3946
77	3774
[truncated: 8,001 more rows]
