# Supplementary material for: Environmental influences on evolvable robots
Source: PLoS One. 2020 May 29;15(5):e0233848. doi: 10.1371/journal.pone.0233848 (PMC7259730; doi:10.1371/journal.pone.0233848)
Supplement: S1 Dataset — (ZIP) [file pone.0233848.s003.zip › data_plosone/all_measures_seasonal_plane_14.tsv]

robot_id	velocity	displacement_velocity	displacement_velocity_hill	head_balance	contacts	branching	branching_modules_count	limbs	extremities	length_of_limbs	extensiveness	coverage	joints	hinge_count	active_hinges_count	brick_count	touch_sensor_count	brick_sensor_count	proportion	width	height	absolute_size	sensors	symmetry	avg_period	dev_period	avg_phase_offset	dev_phase_offset	avg_amplitude	dev_amplitude	avg_intra_dev_params	avg_inter_dev_params	sensors_reach	recurrence	synaptic_reception	fitness	cons_fitness
3233	0.05988551359709281	0.006390634954145802	-0.006385705966446221	0.888554994461153	-1	0	0	0.2	2	0.9166666666666666	11	0.5833333333333334	0.8333333333333334	11	10	2	0	0	0.16666666666666666	2	12	14	0.0	0	0.5457630964007396	0.8350946604962691	0.15373846440023947	0.9094307301858501	0.6010517905459897	0.9134804872299552	0.9247663858122898	0.8904412763010751	0	0	0.0	-0.0006385705966446221	1
766	0.0010465633272583109	0.00022964811539958856	0.00022964195824348718	0.9976508221546677	-1	0	0	1.0	1	0	0	1.0	0	1	0	0	1	0	0.5	1	2	2	0.3333333333333333	0	0	0	0	0	0	0	0	0	0	0	0	0.00022964195824348718	9
2016	0.05546602223361852	0.004320476999910024	-0.002431009852877631	0.9442534604195411	-1	0	0	0.2	2	0.9166666666666666	11	0.5833333333333334	0.8333333333333334	11	10	2	0	0	0.16666666666666666	2	12	14	0.0	0	0.5457630964007396	0.8347556754904307	0.15373846440023947	0.9055261958924532	0.6010517905459897	0.9097221221254399	0.8918821809591017	0.8872931045355082	0	0	0.0	-0.0002431009852877631	0
3343	0.04021268151213524	0.02185360244605788	0.021853575265366937	0.9487269100355882	-1	0	0	0.25	2	0.8888888888888888	8	0.6111111111111112	0.7777777777777778	9	7	1	0	0	0.2222222222222222	2	9	11	0.0	0	0.5212358644405667	0.8340425263740839	0.4476632956236039	0.9015751374809157	0.6010517905459897	0.8921024508327553	0.8209231285116987	0.8787451643531782	0	0	0.0	0.021853575265366937	58
184	0.0011099810115987984	9.365043636778427e-05	-5.702994780276034e-07	0.9960176865926978	-1	0	0	0.75	3	0.25	1	0.6666666666666666	0.25	4	1	1	1	0	1.0	3	3	6	0.3333333333333333	0	0.5133787795592921	0.9350425858221026	0.571471144586155	0.8512535931235098	0.39697588308959386	0.8118473271049076	0.7976199750033965	0.8762941571484277	1.0	0	0.0	-5.702994780276034e-08	25
3339	0.04109597314038494	0.020590630501911678	0.020584048748312156	0.9479461996591156	-1	0	0	0.25	2	0.8888888888888888	8	0.6111111111111112	0.7777777777777778	9	7	1	0	0	0.2222222222222222	2	9	11	0.0	0	0.5212358644405667	0.8340425263740839	0.4476632956236039	0.9015751374809157	0.6010517905459897	0.8921024508327553	0.8209231285116987	0.8787451643531782	0	0	0.0	0.020584048748312156	13
3489	0.04070660520873288	0.022570137886772586	0.02255973051054902	0.9492685552821887	-1	0	0	0.25	2	0.8888888888888888	8	0.6111111111111112	0.7777777777777778	9	7	1	0	0	0.2222222222222222	2	9	11	0.0	0	0.5212358644405667	0.8340425263740839	0.4476632956236039	0.9015751374809157	0.6010517905459897	0.8921024508327553	0.8209231285116987	0.8787451643531782	0	0	0.0	0.02255973051054902	19
545	0.001069240621460036	0.00024533359986109393	0.0002453331244893663	0.9966895397449677	-1	0	0	1.0	1	0	0	1.0	0	1	0	0	1	0	0.5	1	2	2	0.3333333333333333	0	0	0	0	0	0	0	0	0	0	0	0	0.0002453331244893663	19
4860	0.04737921321288054	0.025764152955026102	0.0188821402600106	0.9505629725181541	-1	0	0	0.25	2	0.8888888888888888	8	0.6111111111111112	0.7777777777777778	8	7	2	0	0	0.2222222222222222	2	9	11	0.0	0	0.5212358644405667	0.8519459114135859	0.4528784496586802	0.9179381846848891	0.40252568755859935	0.8954346330434123	0.7689495003650552	0.8912945617284568	0	0	0.0	0.0188821402600106	14
231	0.0010405404127299728	0.0002543291997529151	0.0002543291855914734	0.9977834137586353	-1	0	0	1.0	1	0	0	1.0	0	1	0	0	1	0	0.5	1	2	2	0.3333333333333333	0	0	0	0	0	0	0	0	0	0	0	0	0.0002543291855914734	15
1511	0.08019609952158917	0.01483782848964373	0.012966788570264797	0.945640258861243	-1	0	0	0.2	2	0.9230769230769231	12	0.5357142857142857	0.9230769230769231	14	12	0	0	0	0.14285714285714285	2	14	15	0.0	0	0.5212358644405667	0.8023636449595999	0.4528784496586802	0.888368649821368	0.40252568755859935	0.8889235989745348	0.7827948239614428	0.8643270121400941	0	0	0.0	0.012966788570264797	30
523	0.0009881087105781613	0.00022817311868846194	0.00022816755796941726	0.9968734767064469	-1	0	0	1.0	1	0	0	1.0	0	1	0	0	1	0	0.5	1	2	2	0.3333333333333333	0	0	0	0	0	0	0	0	0	0	0	0	0.00022816755796941726	13
4227	0.0011887455422497002	7.778539399145653e-05	-7.475589585682884e-05	0.9875445562409947	-1	0	0	0.5	2	0.6666666666666666	2	0.8333333333333334	0.3333333333333333	3	1	1	0	0	0.6666666666666666	2	3	5	0.0	0	0.7029568976139757	0.9134173208352003	0.4476632956236039	0.9582001970231006	0.6861455650698537	0.9281890639823416	0.9505445032142209	0.9359852155088111	0	0	0.0	-7.475589585682884e-06	2
2368	0.041383110390443484	0.02567778815003928	0.021175376486733084	0.9486126259950798	-1	0	0	0.25	2	0.8888888888888888	8	0.6111111111111112	0.7777777777777778	9	7	1	0	0	0.2222222222222222	2	9	11	0.0	0	0.5212358644405667	0.8319661099154284	0.4476632956236039	0.8963657400657363	0.6010517905459897	0.8916789022686441	0.8209231285116987	0.8759948998923746	0	0	0.0	0.021175376486733084	27
2689	0.04469994199854391	0.0178276133734561	0.01778120700090639	0.9486146760766226	-1	0	0	0.375	3	0.7	7	0.4444444444444444	0.7	10	7	1	0	0	0.3333333333333333	3	9	12	0.0	0.6666666666666666	0.5334994804206532	0.8205973728123103	0.4528784496586802	0.9343887152258669	0.6010517905459897	0.9088203813561244	0.8042238094883128	0.8964715680963744	0	0	0.0	0.01778120700090639	8
4170	0.049286158783659086	0.02190386916623816	0.020783532650796632	0.9500597402648356	-1	0	0	0.25	2	0.8888888888888888	8	0.6111111111111112	0.7777777777777778	9	7	1	0	0	0.2222222222222222	2	9	11	0.0	0	0.5212358644405667	0.8510634445625505	0.4476632956236039	0.9015751374809157	0.6010517905459897	0.8921024508327553	0.771719536423678	0.8832326358441933	0	0	0.0	0.020783532650796632	13
14	None	None	None	None	None	0	0	0.5	4	0.4444444444444444	4	0.7333333333333333	0.3333333333333333	6	3	4	2	0	0.6	3	5	11	0.2222222222222222	0.25	0.8213727874244723	0.9208232488262755	0.19239416299501255	0.9069063824625471	0.7070497180090791	0.9017089246821861	0.9194368607773034	0.910149294219895	0.5833333333333334	0.16666666666666666	0.0	None	0
3157	0.04102635453245985	0.02238813322728849	0.022353823128667908	0.9483060559885855	-1	0	0	0.25	2	0.8888888888888888	8	0.6111111111111112	0.7777777777777778	9	7	1	0	0	0.2222222222222222	2	9	11	0.0	0	0.5212358644405667	0.8340425263740839	0.4476632956236039	0.9015751374809157	0.6010517905459897	0.8921024508327553	0.8209231285116987	0.8787451643531782	0	0	0.0	0.022353823128667908	78
1097	0.07723969848278621	0.013838977178369292	0.009628869277229033	0.9455284568865032	-1	0	0	0.2	2	0.9230769230769231	12	0.5357142857142857	0.9230769230769231	14	12	0	0	0	0.14285714285714285	2	14	15	0.0	0	0.5212358644405667	0.8023636449595999	0.4528784496586802	0.888368649821368	0.40252568755859935	0.8889235989745348	0.7827948239614428	0.8643270121400941	0	0	0.0	0.009628869277229033	64
4994	0.049329494138355544	0.020673872971905614	0.019639559972364516	0.9510666791347115	-1	0	0	0.25	2	0.8888888888888888	8	0.6111111111111112	0.7777777777777778	9	7	1	0	0	0.2222222222222222	2	9	11	0.0	0	0.5212358644405667	0.8548107368669099	0.4476632956236039	0.9015751374809157	0.6010517905459897	0.8921024508327553	0.771719536423678	0.8842557757249584	0	0	0.0	0.019639559972364516	11
1251	0.045335347523693066	0.01907599668989136	0.019056549378157005	0.94983386744665	-1	0	0	0.25	2	0.9	9	0.4444444444444444	0.8	10	8	1	0	0	0.3333333333333333	3	9	12	0.0	0	0.5334994804206532	0.8205973728123103	0.4528784496586802	0.9342747191000967	0.6010517905459897	0.9073030526560014	0.8038833807257092	0.8958501674629276	0	0	0.0	0.019056549378157005	74
2998	0.0411301109396538	0.021211422386827265	0.02064575419523687	0.948149432693976	-1	0	0	0.25	2	0.8888888888888888	8	0.6111111111111112	0.7777777777777778	8	7	2	0	0	0.2222222222222222	2	9	11	0.0	0	0.5212358644405667	0.8354304914818593	0.4528784496586802	0.9179381846848891	0.40252568755859935	0.8954346330434123	0.7827948239614428	0.8871801802109397	0	0	0.0	0.02064575419523687	34
749	0.09607698404261675	0.007312494996950431	0.007169549326428683	0.7141387328919966	-1	0	0	0.2	2	0.9230769230769231	12	0.5357142857142857	0.9230769230769231	14	12	0	0	0	0.14285714285714285	2	14	15	0.0	0	0.7445684777464757	0.89440606373837	0.15373846440023947	0.8953551211845404	0.6010517905459897	0.9122467509231121	0.947043580837871	0.9009831177763118	0	0	0.0	0.007169549326428683	4
3135	0.04116193362478495	0.020680954821506427	0.020680826608449013	0.9484422724198099	-1	0	0	0.25	2	0.8888888888888888	8	0.6111111111111112	0.7777777777777778	9	7	1	0	0	0.2222222222222222	2	9	11	0.0	0	0.5212358644405667	0.8340425263740839	0.4476632956236039	0.9015751374809157	0.6010517905459897	0.8921024508327553	0.8209231285116987	0.8787451643531782	0	0	0.0	0.020680826608449013	31
3895	0.039741626732676	0.019819908560370716	0.01965914374044096	0.9495786272527196	-1	0	0	0.25	2	0.8888888888888888	8	0.6111111111111112	0.7777777777777778	8	7	2	0	0	0.2222222222222222	2	9	11	0.0	0	0.5212358644405667	0.8354304914818593	0.4528784496586802	0.9134367282914493	0.40252568755859935	0.8954346330434123	0.7827948239614428	0.885219749525935	0	0	0.0	0.01965914374044096	5
4542	0.03400215192070936	0.007981520128366486	0.004534420358511087	0.745886506034966	-1	0	0	0.25	2	0.8888888888888888	8	0.6111111111111112	0.7777777777777778	9	7	1	0	0	0.2222222222222222	2	9	11	0.0	0	0.6800113117196637	0.8771074813088194	0.3663903606643712	0.927014463616095	0.6010517905459897	0.9371500097023557	0.9304585034141981	0.9170588216444342	0	0	0.0	0.004534420358511087	3
3848	0.034853754700620444	0.0007161946031919707	-2.087370306563337e-05	0.9652012948736431	-1	0	0	0.25	2	0.8888888888888888	8	0.6111111111111112	0.7777777777777778	9	7	1	0	0	0.2222222222222222	2	9	11	0.0	0	0.5212358644405667	0.8977653932441655	0.3663903606643712	0.927014463616095	0.6010517905459897	0.9243978039989544	0.9318540082387984	0.9172837815620318	0	0	0.0	-2.087370306563337e-06	2
632	None	None	None	None	None	0.25	1	0.4	4	0.6153846153846154	8	0.6	0.23076923076923078	3	3	11	0	0	1.0	5	5	15	0.0	0.8333333333333334	0.47463630334879703	0.9432133208972363	0.4589769729340107	0.9670843850951989	0.2792745814335319	0.9289514398836378	0.8952972327932539	0.9488428403339378	0	0	0.0	None	0
2224	0.05634064268738698	0.009066682129167149	0.00572163555279064	0.9464485241077205	-1	0	0	0.2	2	0.9166666666666666	11	0.5833333333333334	0.8333333333333334	12	10	1	0	0	0.16666666666666666	2	12	14	0.0	0	0.5876805654717385	0.829657731545138	0.28909702546996857	0.8960555184264564	0.6010517905459897	0.9054059781311504	0.9045671424584402	0.8806618532119391	0	0	0.0	0.00572163555279064	8
3439	0.0408958376610772	0.020587482474301835	0.020587404172283347	0.9483776092945452	-1	0	0	0.25	2	0.8888888888888888	8	0.6111111111111112	0.7777777777777778	9	7	1	0	0	0.2222222222222222	2	9	11	0.0	0	0.5212358644405667	0.8340425263740839	0.4476632956236039	0.9015751374809157	0.6010517905459897	0.8921024508327553	0.8209231285116987	0.8787451643531782	0	0	0.0	0.020587404172283347	18
1784	0.04364230519913753	0.022069712641123545	0.019371927649057305	0.9493509831521154	-1	0	0	0.25	2	0.9	9	0.4444444444444444	0.8	10	8	1	0	0	0.3333333333333333	3	9	12	0.0	0	0.5334994804206532	0.8205973728123103	0.4528784496586802	0.9351786598843939	0.6010517905459897	0.9073030526560014	0.80621781470042	0.8963100530645942	0	0	0.0	0.019371927649057305	19
3755	0.04950117703290876	0.019668089062572683	0.019661454601506752	0.9508113253155432	-1	0	0	0.25	2	0.8888888888888888	8	0.6111111111111112	0.7777777777777778	8	7	2	0	0	0.2222222222222222	2	9	11	0.0	0	0.5212358644405667	0.8519459114135859	0.4528784496586802	0.9179381846848891	0.40252568755859935	0.8954346330434123	0.7689495003650552	0.8912945617284568	0	0	0.0	0.019661454601506752	11
3699	0.04068806881600064	0.02104327488016163	0.021039491746816713	0.9484204203606144	-1	0	0	0.25	2	0.8888888888888888	8	0.6111111111111112	0.7777777777777778	9	7	1	0	0	0.2222222222222222	2	9	11	0.0	0	0.5212358644405667	0.8340425263740839	0.4476632956236039	0.9015751374809157	0.6010517905459897	0.8921024508327553	0.8209231285116987	0.8787451643531782	0	0	0.0	0.021039491746816713	24
1156	0.08128535058771581	0.009536793990569493	0.00918655415404962	0.9455217656472755	-1	0	0	0.2	2	0.9230769230769231	12	0.5357142857142857	0.9230769230769231	14	12	0	0	0	0.14285714285714285	2	14	15	0.0	0	0.5212358644405667	0.7995877963853025	0.4528784496586802	0.888368649821368	0.40252568755859935	0.889383851937401	0.7827948239614428	0.8638281233447468	0	0	0.0	0.00918655415404962	14
4015	0.09050534233305343	0.017317308822949087	0.012517650346797284	0.9477996739621688	-1	0	0	0.2	2	0.9230769230769231	12	0.5357142857142857	0.9230769230769231	14	12	0	0	0	0.14285714285714285	2	14	15	0.0	0	0.5212358644405667	0.8163853373170014	0.4528784496586802	0.893497290610926	0.40252568755859935	0.8889235989745348	0.7689495003650552	0.8698467389363	0	0	0.0	0.012517650346797284	9
3934	0.05091651119494808	0.0214659912459446	0.02098410994401227	0.9481923627637301	-1	0	0	0.25	2	0.8888888888888888	8	0.6111111111111112	0.7777777777777778	9	7	1	0	0	0.2222222222222222	2	9	11	0.0	0	0.5212358644405667	0.8510634445625505	0.4476632956236039	0.9015751374809157	0.6010517905459897	0.8921024508327553	0.771719536423678	0.8832326358441933	0	0	0.0	0.02098410994401227	28
1605	0.08240136068909053	0.0017794950633769069	-0.0013821347750492643	0.9473260356731776	-1	0	0	0.2	2	0.9230769230769231	12	0.5357142857142857	0.9230769230769231	14	12	0	0	0	0.14285714285714285	2	14	15	0.0	0	0.6258959105648871	0.7833563122085005	0.4528784496586802	0.9230098948608696	0.6010517905459897	0.9027252035468178	0.8338747543902942	0.8806981718824807	0	0	0.0	-0.00013821347750492643	4
1667	0.07927331099264118	0.012098295979113218	0.0046238215454879345	0.9473893827411465	-1	0	0	0.2	2	0.9230769230769231	12	0.5357142857142857	0.9230769230769231	14	12	0	0	0	0.14285714285714285	2	14	15	0.0	0	0.5212358644405667	0.8023636449595999	0.4528784496586802	0.888368649821368	0.40252568755859935	0.8889235989745348	0.7827948239614428	0.8643270121400941	0	0	0.0	0.0046238215454879345	12
1025	0.07579035209878489	0.011010566250934242	0.0033638906963554776	0.9474527876572563	-1	0	0	0.2	2	0.9230769230769231	12	0.5357142857142857	0.9230769230769231	14	12	0	0	0	0.14285714285714285	2	14	15	0.0	0	0.5212358644405667	0.8023636449595999	0.4528784496586802	0.888368649821368	0.40252568755859935	0.8889235989745348	0.7827948239614428	0.8643270121400941	0	0	0.0	0.0033638906963554776	25
4507	0.04929144299612286	0.02225698237085185	0.020221960127277123	0.9190040233744277	-1	0	0	0.25	2	0.8888888888888888	8	0.6111111111111112	0.7777777777777778	9	7	1	0	0	0.2222222222222222	2	9	11	0.0	0	0.5212358644405667	0.8510634445625505	0.4476632956236039	0.9015751374809157	0.6010517905459897	0.8921024508327553	0.771719536423678	0.8832326358441933	0	0	0.0	0.020221960127277123	18
4793	0.05019799978641352	0.02342041054084213	0.02283683495388955	0.9505824343255792	-1	0	0	0.25	2	0.8888888888888888	8	0.6111111111111112	0.7777777777777778	9	7	1	0	0	0.2222222222222222	2	9	11	0.0	0	0.5212358644405667	0.8548107368669099	0.4476632956236039	0.9015751374809157	0.6010517905459897	0.8921024508327553	0.771719536423678	0.8842557757249584	0	0	0.0	0.02283683495388955	92
4053	0.0466269859093239	0.02898539087289398	0.0225267980912373	0.94907190388234	-1	0	0	0.25	2	0.8888888888888888	8	0.6111111111111112	0.7777777777777778	8	7	2	0	0	0.2222222222222222	2	9	11	0.0	0	0.5212358644405667	0.8519459114135859	0.4528784496586802	0.9179381846848891	0.40252568755859935	0.8954346330434123	0.7689495003650552	0.8912945617284568	0	0	0.0	0.0225267980912373	105
400	0.06759506819191824	0.009122432175926164	-0.000727353942440786	0.7219127656905162	-1	0	0	0.2	2	0.9230769230769231	12	0.5357142857142857	0.9230769230769231	14	12	0	0	0	0.14285714285714285	2	14	15	0.0	0	0.6469221777604935	0.8775143258259792	0.4410662619263498	0.9074112478978591	0.6010517905459897	0.9040200190673764	0.8840552168283272	0.8970387529674027	0	0	0.0	-7.27353942440786e-05	2
3167	0.04915894273641526	0.021832908303471694	0.020724576687059265	0.9500475989441576	-1	0	0	0.25	2	0.8888888888888888	8	0.6111111111111112	0.7777777777777778	9	7	1	0	0	0.2222222222222222	2	9	11	0.0	0	0.5212358644405667	0.8510634445625505	0.4476632956236039	0.9015751374809157	0.6010517905459897	0.8921024508327553	0.771719536423678	0.8832326358441933	0	0	0.0	0.020724576687059265	26
5050	0.0494507962930773	0.02470425674237165	0.022301926548092228	0.9068052603038346	-1	0	0	0.25	2	0.8888888888888888	8	0.6111111111111112	0.7777777777777778	9	7	1	0	0	0.2222222222222222	2	9	11	0.0	0	0.5212358644405667	0.7890137513630615	0.4476632956236039	0.9023589597076754	0.6010517905459897	0.8921024508327553	0.771719536423678	0.8681883534645793	0	0	0.0	0.022301926548092228	43
4405	0.0901175884133667	0.015170284537976137	0.014511182543084353	0.9465924872115363	-1	0	0	0.2	2	0.9230769230769231	12	0.5357142857142857	0.9230769230769231	14	12	0	0	0	0.14285714285714285	2	14	15	0.0	0	0.5212358644405667	0.8163853373170014	0.4528784496586802	0.893497290610926	0.40252568755859935	0.8889235989745348	0.7689495003650552	0.8698467389363	0	0	0.0	0.014511182543084353	2
2609	0.08140275586305373	0.008367973342900679	0.008262467783992037	0.9444837764142452	-1	0	0	0.2	2	0.9230769230769231	12	0.5357142857142857	0.9230769230769231	14	12	0	0	0	0.14285714285714285	2	14	15	0.0	0	0.5212358644405667	0.7952102913306609	0.4528784496586802	0.8878104700451771	0.41293013097850634	0.886144192545676	0.7827948239614428	0.8612502087815653	0	0	0.0	0.008262467783992037	6
2460	0.08110910446524763	0.011482796349851332	0.010709475491146992	0.9465880897913665	-1	0	0	0.2	2	0.9230769230769231	12	0.5357142857142857	0.9230769230769231	14	12	0	0	0	0.14285714285714285	2	14	15	0.0	0	0.5212358644405667	0.7952102913306609	0.4528784496586802	0.887265397029755	0.41293013097850634	0.886144192545676	0.7827948239614428	0.8610325438640405	0	0	0.0	0.010709475491146992	8
3675	0.0011868567552660567	5.113085525152043e-05	-5.058227691555937e-05	0.9877829635373759	-1	0	0	0.5	2	0.6666666666666666	2	0.8333333333333334	0.3333333333333333	3	1	1	0	0	0.6666666666666666	2	3	5	0.0	0	0.7029568976139757	0.9134173208352003	0.4476632956236039	0.9568286503223683	0.20399958457120898	0.9127544938336601	0.9493216360549709	0.9309105021147884	0	0	0.0	-5.058227691555937e-06	2
3519	0.04970314384319988	0.023035067351357366	0.0220116566326898	0.9499759674459247	-1	0	0	0.25	2	0.8888888888888888	8	0.6111111111111112	0.7777777777777778	9	7	1	0	0	0.2222222222222222	2	9	11	0.0	0	0.5212358644405667	0.8510634445625505	0.4476632956236039	0.9015751374809157	0.6010517905459897	0.8921024508327553	0.771719536423678	0.8832326358441933	0	0	0.0	0.0220116566326898	34
1129	0.06926606791248145	0.0049382362805016605	0.004190650819306516	0.7213244310130239	-1	0	0	0.2	2	0.9230769230769231	12	0.5357142857142857	0.9230769230769231	14	12	0	0	0	0.14285714285714285	2	14	15	0.0	0	0.7861800578789757	0.7354110564475255	0.15373846440023947	0.8746462702121175	0.4450725748205313	0.9357484064651956	0.947043580837871	0.867744011986199	0	0	0.0	0.004190650819306516	0
4481	0.04941663464175789	0.02073610287492122	0.019826168063422044	0.949631289795356	-1	0	0	0.25	2	0.8888888888888888	8	0.6111111111111112	0.7777777777777778	9	7	1	0	0	0.2222222222222222	2	9	11	0.0	0	0.5212358644405667	0.8510634445625505	0.4476632956236039	0.9015751374809157	0.6010517905459897	0.8921024508327553	0.771719536423678	0.8832326358441933	0	0	0.0	0.019826168063422044	14
3840	0.044338749209736496	0.012916718537640278	0.004627175439004685	0.840692828717494	-1	0	0	0.3333333333333333	3	0.7272727272727273	8	0.5909090909090909	0.7272727272727273	11	8	1	0	0	0.18181818181818182	2	11	13	0.0	0	0.5457630964007396	0.8303074722541589	0.45809360369375646	0.8943602308499735	0.5267377283376015	0.8750465750624914	0.7708958315196144	0.8687638051960968	0	0	0.0	0.004627175439004685	2
3089	0.041804042063851965	0.020531820861825457	0.020347317866586917	0.9482318426019093	-1	0	0	0.25	2	0.8888888888888888	8	0.6111111111111112	0.7777777777777778	9	7	1	0	0	0.2222222222222222	2	9	11	0.0	0	0.5212358644405667	0.8380847568061295	0.4476632956236039	0.9015751374809157	0.6010517905459897	0.8921024508327553	0.8209231285116987	0.8797887982301749	0	0	0.0	0.020347317866586917	15
2811	0.0405214711512269	0.020209895846017338	0.02009224246142576	0.949257072410948	-1	0	0	0.25	2	0.8888888888888888	8	0.6111111111111112	0.7777777777777778	9	7	1	0	0	0.2222222222222222	2	9	11	0.0	0	0.5212358644405667	0.8340425263740839	0.4476632956236039	0.9015751374809157	0.6010517905459897	0.8921024508327553	0.8209231285116987	0.8787451643531782	0	0	0.0	0.02009224246142576	15
2174	0.04754599914387777	0.014253601790208702	0.006218647434907718	0.9474632447751506	-1	0	0	0.2222222222222222	2	0.9090909090909091	10	0.3611111111111111	0.8181818181818182	11	9	1	0	0	0.4444444444444444	4	9	13	0.0	0	0.5457630964007396	0.810286517245461	0.45809360369375646	0.9500072973528539	0.6010517905459897	0.9158985451063153	0.7911026191421194	0.9056335464006231	0	0	0.0	0.006218647434907718	7
3153	0.04187916420616175	0.02076882157700209	0.020719649418869807	0.9475319575405226	-1	0	0	0.25	2	0.8888888888888888	8	0.6111111111111112	0.7777777777777778	9	7	1	0	0	0.2222222222222222	2	9	11	0.0	0	0.5212358644405667	0.8340425263740839	0.4476632956236039	0.9015751374809157	0.6010517905459897	0.8921024508327553	0.8209231285116987	0.8787451643531782	0	0	0.0	0.020719649418869807	32
2116	0.039920936658352314	0.020869849373928752	0.018251994416885856	0.948053060223567	-1	0	0	0.25	2	0.8888888888888888	8	0.6111111111111112	0.7777777777777778	9	7	1	0	0	0.2222222222222222	2	9	11	0.0	0	0.5212358644405667	0.8340425263740839	0.4476632956236039	0.8962984904675374	0.6010517905459897	0.8921024508327553	0.8209231285116987	0.876666670493423	0	0	0.0	0.018251994416885856	13
5026	0.05037459197512921	0.01979338712654242	0.01850407995459188	0.9496969686134994	-1	0	0	0.25	2	0.8888888888888888	8	0.6111111111111112	0.7777777777777778	9	7	1	0	0	0.2222222222222222	2	9	11	0.0	0	0.5212358644405667	0.8510634445625505	0.4476632956236039	0.9015751374809157	0.6010517905459897	0.8921024508327553	0.771719536423678	0.8832326358441933	0	0	0.0	0.01850407995459188	12
4468	0.04870783146211752	0.02217145159716748	0.021660710473281747	0.9499629679439526	-1	0	0	0.25	2	0.8888888888888888	8	0.6111111111111112	0.7777777777777778	9	7	1	0	0	0.2222222222222222	2	9	11	0.0	0	0.5212358644405667	0.8548107368669099	0.4476632956236039	0.9015751374809157	0.6010517905459897	0.8921024508327553	0.771719536423678	0.8842557757249584	0	0	0.0	0.021660710473281747	38
2326	0.041210666093957266	0.02537723736775309	0.021384442775509518	0.9483064598725381	-1	0	0	0.25	2	0.8888888888888888	8	0.6111111111111112	0.7777777777777778	9	7	1	0	0	0.2222222222222222	2	9	11	0.0	0	0.5212358644405667	0.8319661099154284	0.4476632956236039	0.8963657400657363	0.6010517905459897	0.8916789022686441	0.8209231285116987	0.8759948998923746	0	0	0.0	0.021384442775509518	12
4742	0.049892501967484425	0.024243020707110995	0.02333979989926781	0.950266019151937	-1	0	0	0.25	2	0.8888888888888888	8	0.6111111111111112	0.7777777777777778	9	7	1	0	0	0.2222222222222222	2	9	11	0.0	0	0.5212358644405667	0.8548107368669099	0.4476632956236039	0.9015751374809157	0.6010517905459897	0.8921024508327553	0.771719536423678	0.8842557757249584	0	0	0.0	0.02333979989926781	16
4463	0.008509977108467938	0.002285561571774454	-0.002268300988497902	0.9678589446454988	-1	0	0	0.4	2	0.8	4	0.7	0.6	5	3	1	0	0	0.4	2	5	7	0.0	0	0.5212358644405667	0.8982165576654553	0.4476632956236039	0.9156464056736578	0.6010517905459897	0.8987021310423083	0.7661560368884353	0.9045084851092672	0	0	0.0	-0.0002268300988497902	0
43	0.00959330815451068	0.0006681833021610013	0.00031932800565674955	0.988408288863752	-1	0	0	0.3333333333333333	2	0.8333333333333334	5	0.6666666666666666	0.5	3	3	4	3	0	0.75	3	4	8	0.25	0	0.5668152879288463	0.9055742595540025	0.4929360745551172	0.9001014224066627	0.2109450504667417	0.8957108601482949	0.942988164804436	0.9005352501801881	0.3333333333333333	0.6666666666666666	0.0	0.00031932800565674955	25
3414	0.05025372894126272	0.02310054002673516	0.022013416775923802	0.949749686179574	-1	0	0	0.25	2	0.8888888888888888	8	0.6111111111111112	0.7777777777777778	9	7	1	0	0	0.2222222222222222	2	9	11	0.0	0	0.5212358644405667	0.8510634445625505	0.4476632956236039	0.9015751374809157	0.6010517905459897	0.909769225123493	0.8536730810868149	0.8898829006211764	0	0	0.0	0.022013416775923802	45
4172	0.09248722340273083	0.014050079102395426	0.01396990776546392	0.9465674887741717	-1	0	0	0.2	2	0.9230769230769231	12	0.5357142857142857	0.9230769230769231	14	12	0	0	0	0.14285714285714285	2	14	15	0.0	0	0.5212358644405667	0.8163853373170014	0.4528784496586802	0.893497290610926	0.40252568755859935	0.8889235989745348	0.7689495003650552	0.8698467389363	0	0	0.0	0.01396990776546392	3
2318	0.04033913021116157	0.019595213004310517	0.019170442261316315	0.9496106476407615	-1	0	0	0.25	2	0.8888888888888888	8	0.6111111111111112	0.7777777777777778	9	7	1	0	0	0.2222222222222222	2	9	11	0.0	0	0.5212358644405667	0.8340425263740839	0.4476632956236039	0.8962984904675374	0.6010517905459897	0.8921024508327553	0.8209231285116987	0.876666670493423	0	0	0.0	0.019170442261316315	18
3054	0.04155393484008853	0.021562842386497433	0.02155844408136114	0.9493674707473962	-1	0	0	0.25	2	0.8888888888888888	8	0.6111111111111112	0.7777777777777778	9	7	1	0	0	0.2222222222222222	2	9	11	0.0	0	0.5212358644405667	0.8340425263740839	0.4476632956236039	0.9015751374809157	0.6010517905459897	0.8921024508327553	0.8209231285116987	0.8787451643531782	0	0	0.0	0.02155844408136114	81
3269	0.04919524813651982	0.021602720719371356	0.02035456601073582	0.950025561056993	-1	0	0	0.25	2	0.8888888888888888	8	0.6111111111111112	0.7777777777777778	9	7	1	0	0	0.2222222222222222	2	9	11	0.0	0	0.5212358644405667	0.8510634445625505	0.4476632956236039	0.9015751374809157	0.6010517905459897	0.8921024508327553	0.771719536423678	0.8832326358441933	0	0	0.0	0.02035456601073582	19
3160	0.0011660538545884204	1.4347560872605634e-05	-9.348460944302775e-07	0.9875486880852123	-1	0	0	0.5	2	0.6666666666666666	2	0.8333333333333334	0.3333333333333333	3	1	1	0	0	0.6666666666666666	2	3	5	0.0	0	0.7029568976139757	0.8906456322605659	0.4476632956236039	0.9568286503223683	0.20399958457120898	0.9127544938336601	0.9493216360549709	0.9251530411982651	0	0	0.0	-9.348460944302775e-08	0
429	0.001094021188110532	0.0002978614669115698	0.00029786006193766013	0.9962601826186128	-1	0	0	1.0	1	0	0	1.0	0	1	0	0	1	0	0.5	1	2	2	0.3333333333333333	0	0	0	0	0	0	0	0	0	0	0	0	0.00029786006193766013	41
3498	0.0408221637957082	0.0211726178573135	0.02116158021743173	0.948673519752084	-1	0	0	0.25	2	0.8888888888888888	8	0.6111111111111112	0.7777777777777778	9	7	1	0	0	0.2222222222222222	2	9	11	0.0	0	0.5212358644405667	0.8340425263740839	0.4476632956236039	0.9015751374809157	0.6010517905459897	0.8921024508327553	0.8209231285116987	0.8787451643531782	0	0	0.0	0.02116158021743173	34
4079	0.04898242309391032	0.021723106413204893	0.02113930088968908	0.9483955803304518	-1	0	0	0.25	2	0.8888888888888888	8	0.6111111111111112	0.7777777777777778	9	7	1	0	0	0.2222222222222222	2	9	11	0.0	0	0.5212358644405667	0.8510634445625505	0.4476632956236039	0.9015751374809157	0.6010517905459897	0.8921024508327553	0.771719536423678	0.8832326358441933	0	0	0.0	0.02113930088968908	39
1013	0.09146652666712636	0.006848994005444453	0.002492700909446915	0.6910807331012635	-1	0	0	0.2	2	0.9230769230769231	12	0.5357142857142857	0.9230769230769231	14	12	0	0	0	0.14285714285714285	2	14	15	0.0	0	0.7445684777464757	0.9018711228065598	0.15373846440023947	0.8953551211845404	0.6010517905459897	0.9122467509231121	0.947043580837871	0.9033842740590162	0	0	0.0	0.002492700909446915	1
4301	0.04866009134463081	0.022952013162667644	0.02206888580977274	0.9490809421544668	-1	0	0	0.25	2	0.8888888888888888	8	0.6111111111111112	0.7777777777777778	9	7	1	0	0	0.2222222222222222	2	9	11	0.0	0	0.5212358644405667	0.8510634445625505	0.4476632956236039	0.9015751374809157	0.6010517905459897	0.8921024508327553	0.771719536423678	0.8832326358441933	0	0	0.0	0.02206888580977274	47
4626	0.08740794787222986	0.008255119840514573	0.006944398723259485	0.9474113518669117	-1	0	0	0.2	2	0.9230769230769231	12	0.5357142857142857	0.9230769230769231	14	12	0	0	0	0.14285714285714285	2	14	15	0.0	0	0.5212358644405667	0.8202560050747235	0.4528784496586802	0.893497290610926	0.40252568755859935	0.8889235989745348	0.7689495003650552	0.8708261218545632	0	0	0.0	0.006944398723259485	4
154	0.03285834125016495	0.0027051941305310007	0.0023253234986642525	0.9824031030482604	-1	0	0	0.125	1	1.0	9	0.3142857142857143	0.8888888888888888	9	8	1	2	0	0.7142857142857143	5	7	11	0.4	0	0.3807452936662331	0.8118675322864531	0.7394235823644466	0.9497171226685276	0.2992022607921786	0.8827676590540445	0.874374649064216	0.8947178843736487	0.5555555555555556	0.3333333333333333	0.0	0.0023253234986642525	10
595	8.017527567894982e-09	7.825544000008426e-09	7.452363983296897e-09	0.9999990795976436	-1	0	0	1.0	1	0	0	1.0	0	0	0	1	2	0	0.5	1	2	2	0.3333333333333333	0	0	0	0	0	0	0	0	0	0	0	0	-0.1	0
740	0.05575598240593038	0.0019797560515600198	0.0016755386125390718	0.9963871801394267	-1	0	0	0.2	2	0.9230769230769231	12	0.5357142857142857	0.9230769230769231	14	12	0	0	0	0.14285714285714285	2	14	15	0.0	0	0.7861800578789757	0.9056828660746306	0.15373846440023947	0.8269637197051566	0.6010517905459897	0.8968898275429544	0.947043580837871	0.8804263331120334	0	0	0.0	0.0016755386125390718	3
877	0.07720826243453378	0.013652688764684015	0.011367171491809321	0.947080334812193	-1	0	0	0.2	2	0.9230769230769231	12	0.5357142857142857	0.9230769230769231	14	12	0	0	0	0.14285714285714285	2	14	15	0.0	0	0.5212358644405667	0.8023636449595999	0.4528784496586802	0.888368649821368	0.40252568755859935	0.8889235989745348	0.7827948239614428	0.8643270121400941	0	0	0.0	0.011367171491809321	106
4784	0.04943397895211519	0.023367770103307085	0.02256847027767017	0.9497774162562238	-1	0	0	0.25	2	0.8888888888888888	8	0.6111111111111112	0.7777777777777778	9	7	1	0	0	0.2222222222222222	2	9	11	0.0	0	0.5212358644405667	0.8510634445625505	0.4476632956236039	0.9015751374809157	0.6010517905459897	0.9026920221288047	0.8270241179413257	0.8871317426317652	0	0	0.0	0.02256847027767017	53
4196	0.050032028275437075	0.021480765767111696	0.019993809474004844	0.9494442576587476	-1	0	0	0.25	2	0.8888888888888888	8	0.6111111111111112	0.7777777777777778	9	7	1	0	0	0.2222222222222222	2	9	11	0.0	0	0.5212358644405667	0.8510634445625505	0.4476632956236039	0.9015751374809157	0.6010517905459897	0.8921024508327553	0.771719536423678	0.8832326358441933	0	0	0.0	0.019993809474004844	10
4136	0.0011727141946625964	2.939809209467132e-05	2.6482550935606806e-05	0.9875763266572133	-1	0	0	0.5	2	0.6666666666666666	2	0.8333333333333334	0.3333333333333333	3	1	1	0	0	0.6666666666666666	2	3	5	0.0	0	0.7029568976139757	0.9134173208352003	0.4476632956236039	0.9582001970231006	0.6861455650698537	0.9281890639823416	0.9505445032142209	0.9359852155088111	0	0	0.0	2.6482550935606806e-05	3
4085	0.04806873873158636	0.029614981179330317	0.023520774597344328	0.9500636024455272	-1	0	0	0.25	2	0.8888888888888888	8	0.6111111111111112	0.7777777777777778	8	7	2	0	0	0.2222222222222222	2	9	11	0.0	0	0.5212358644405667	0.8519459114135859	0.4528784496586802	0.9179381846848891	0.40252568755859935	0.8954346330434123	0.7689495003650552	0.8912945617284568	0	0	0.0	0.023520774597344328	67
450	0.0	0.0	0.0	1.0	-1	0	0	0	0	0	0	1.0	0	0	0	0	0	0	1.0	1	1	1	0.0	0	0	0	0	0	0	0	0	0	0	0	0	-0.1	0
1240	0.0735521598073173	0.009741004237478031	0.0014653634886704681	0.9473940026588082	-1	0	0	0.2	2	0.9230769230769231	12	0.5357142857142857	0.9230769230769231	14	12	0	0	0	0.14285714285714285	2	14	15	0.0	0	0.5212358644405667	0.8023636449595999	0.4528784496586802	0.888368649821368	0.6493880158307004	0.9233778119996391	0.7955911102680836	0.879547979575576	0	0	0.0	0.0014653634886704681	1
498	0.00195328213871094	0.0005145415285000927	0.0005145411955826872	0.9929902255785235	-1	0	0	0.3333333333333333	1	1.0	2	1.0	1.0	3	2	0	0	0	0.25	1	4	4	0.0	0	0.32638723507372847	0.6643363217868045	0.8197102950720396	0.7696424316420551	0.7160281121688125	0.8935293480246553	0.9067989784299252	0.7922860550436224	0	0	0.0	0.0005145411955826872	14
1107	0.027346493217895677	0.018006384834402204	0.010480009189430406	0.9488594223636985	-1	0	0	0.42857142857142855	3	0.625	5	0.47619047619047616	0.625	7	5	2	2	0	0.42857142857142855	3	7	10	0.3333333333333333	0.6666666666666666	0.5212358644405667	0.840356044024732	0.45809360369375646	0.9041135687612011	0.6010517905459897	0.8915711533362456	0.8209231285116987	0.8812011012408169	0.5714285714285714	0.14285714285714285	0.0	0.010480009189430406	70
3778	0.04948683682023195	0.024071443050768	0.02286586327534906	0.9500715193495629	-1	0	0	0.25	2	0.8888888888888888	8	0.6111111111111112	0.7777777777777778	9	7	1	0	0	0.2222222222222222	2	9	11	0.0	0	0.5212358644405667	0.8510634445625505	0.4476632956236039	0.9015751374809157	0.6010517905459897	0.8921024508327553	0.771719536423678	0.8832326358441933	0	0	0.0	0.02286586327534906	113
4394	0.03368997296385028	0.008064502984776728	0.005147466993138976	0.7398287650702716	-1	0	0	0.25	2	0.8888888888888888	8	0.6111111111111112	0.7777777777777778	9	7	1	0	0	0.2222222222222222	2	9	11	0.0	0	0.6800113117196637	0.8771074813088194	0.3663903606643712	0.927014463616095	0.6010517905459897	0.9243978039989544	0.9247663858122898	0.9118869051311977	0	0	0.0	0.005147466993138976	3
4069	0.05026126463966514	0.02223312989640112	0.021314099442779653	0.9485048367099913	-1	0	0	0.25	2	0.8888888888888888	8	0.6111111111111112	0.7777777777777778	9	7	1	0	0	0.2222222222222222	2	9	11	0.0	0	0.5212358644405667	0.8510634445625505	0.4476632956236039	0.9015751374809157	0.6010517905459897	0.8921024508327553	0.771719536423678	0.8832326358441933	0	0	0.0	0.021314099442779653	37
1478	0.08014326838646979	0.016099306459138346	0.015402437649364496	0.9459822232817316	-1	0	0	0.2	2	0.9230769230769231	12	0.5357142857142857	0.9230769230769231	14	12	0	0	0	0.14285714285714285	2	14	15	0.0	0	0.5212358644405667	0.7995877963853025	0.4528784496586802	0.887265397029755	0.41293013097850634	0.886144192545676	0.7827948239614428	0.8621097968432543	0	0	0.0	0.015402437649364496	26
2989	0.01435357057735598	0.0011298184556488592	0.0011286781468233802	0.9567969378412094	-1	0	0	0.3333333333333333	2	0.8333333333333334	5	0.5714285714285714	0.8333333333333334	6	5	1	1	0	0.2857142857142857	2	7	8	0.2	0	0.5334994804206532	0.8740846602095467	0.4026348419521069	0.9235413491356034	0.40252568755859935	0.9001097235297361	0.8903388606127272	0.9010689904196802	1.0	0.16666666666666666	0.0	0.0011286781468233802	0
952	0.07604831407511188	0.003560532969833357	0.002830972370623426	0.9451253485873995	-1	0	0	0.2	2	0.9230769230769231	12	0.5357142857142857	0.9230769230769231	14	12	0	0	0	0.14285714285714285	2	14	15	0.0	0	0.5212358644405667	0.8023636449595999	0.4568959677553142	0.8877696558639808	0.40252568755859935	0.8889235989745348	0.7827948239614428	0.8640912930269475	0	0	0.0	0.002830972370623426	6
594	0.0008054648968928035	0.0007677341327882032	0.0007676179085266001	0.9922029378538239	-1	0	0	0.5	1	1.0	1	1.0	1.0	1	1	1	1	0	0.3333333333333333	1	3	3	0.16666666666666666	0	0.4088983173655166	0.5	0.4270679623055109	0.5	0.7181623352381565	0.5	0.8048678604389299	0.5	1.0	1.0	0.0	0.0007676179085266001	93
1045	0.0809048946688744	0.010825213900954573	0.010713377797618632	0.9457750832696195	-1	0	0	0.2	2	0.9230769230769231	12	0.5357142857142857	0.9230769230769231	14	12	0	0	0	0.14285714285714285	2	14	15	0.0	0	0.5212358644405667	0.790057773348465	0.4528784496586802	0.888368649821368	0.40252568755859935	0.8889235989745348	0.7827948239614428	0.8613343598737923	0	0	0.0	0.010713377797618632	65
3192	0.040155602047949795	0.02644770166684575	0.022771821058233225	0.9498294203045934	-1	0	0	0.25	2	0.8888888888888888	8	0.6111111111111112	0.7777777777777778	9	7	1	0	0	0.2222222222222222	2	9	11	0.0	0	0.5212358644405667	0.8619690526181438	0.4476632956236039	0.9166534666862041	0.20399958457120898	0.893314888757608	0.8209231285116987	0.8926570697593467	0	0	0.0	0.022771821058233225	25
2366	0.040293278021626064	0.019601488038835675	0.01869932829278028	0.9493604834358869	-1	0	0	0.25	2	0.8888888888888888	8	0.6111111111111112	0.7777777777777778	9	7	1	0	0	0.2222222222222222	2	9	11	0.0	0	0.5212358644405667	0.8340425263740839	0.4476632956236039	0.8962984904675374	0.6010517905459897	0.8921024508327553	0.8209231285116987	0.876666670493423	0	0	0.0	0.01869932829278028	12
2173	0.04074540059977685	0.025273877580574495	0.022042940854706542	0.9495108874133723	-1	0	0	0.25	2	0.8888888888888888	8	0.6111111111111112	0.7777777777777778	9	7	1	0	0	0.2222222222222222	2	9	11	0.0	0	0.5212358644405667	0.8319661099154284	0.4476632956236039	0.8963657400657363	0.6010517905459897	0.8916789022686441	0.8209231285116987	0.8759948998923746	0	0	0.0	0.022042940854706542	107
1698	0.07754680254327982	0.014419723556844233	0.00956569255228547	0.9468773143698197	-1	0	0	0.2	2	0.9230769230769231	12	0.5357142857142857	0.9230769230769231	14	12	0	0	0	0.14285714285714285	2	14	15	0.0	0	0.5212358644405667	0.8023636449595999	0.4528784496586802	0.888368649821368	0.40252568755859935	0.8889235989745348	0.7827948239614428	0.8643270121400941	0	0	0.0	0.00956569255228547	27
3914	0.03894175035172925	0.02022728375999767	0.020183108724857488	0.9481511333268752	-1	0	0	0.25	2	0.8888888888888888	8	0.6111111111111112	0.7777777777777778	9	7	1	0	0	0.2222222222222222	2	9	11	0.0	0	0.5212358644405667	0.8319661099154284	0.4476632956236039	0.9015751374809157	0.6010517905459897	0.8921024508327553	0.8209231285116987	0.8782140039114947	0	0	0.0	0.020183108724857488	16
550	0.001123491924129084	0.00024677665225361574	0.0002467745640367972	0.9972616134533631	-1	0	0	1.0	1	0	0	1.0	0	1	0	0	1	0	0.5	1	2	2	0.3333333333333333	0	0	0	0	0	0	0	0	0	0	0	0	0.0002467745640367972	14
1447	0.06869536055003175	0.0077919905331505	0.007249678973797799	0.8035143227924088	-1	0	0	0.2	2	0.9230769230769231	12	0.5357142857142857	0.9230769230769231	14	12	0	0	0	0.14285714285714285	2	14	15	0.0	0	0.5212358644405667	0.8385669139586898	0.30591603404699796	0.9086280662900277	0.40252568755859935	0.9144745581866482	0.8637265500879074	0.8913603459079343	0	0	0.0	0.007249678973797799	6
460	0.001110306867813595	5.7912084109464386e-05	5.791201841924099e-05	0.9966178390712901	-1	0	0	1.0	2	0.0	0	0.75	0	2	0	0	0	0	1.0	2	2	3	0.0	0	0	0	0	0	0	0	0	0	0	0	0	5.791201841924099e-05	7
651	0.05687734787211217	0.0016300696591672746	-0.0004292437006237189	0.7185311643160706	-1	0	0	0.3	3	0.7692307692307693	10	0.5769230769230769	0.7692307692307693	13	10	1	0	0	0.15384615384615385	2	13	15	0.0	0	0.7029568976139757	0.886888551149707	0.33959327405770695	0.8907703011931368	0.6010517905459897	0.9058767426031669	0.9053511372531782	0.8948020901922781	0	0	0.0	-4.292437006237189e-05	1
2438	0.04107297225846266	0.022486506715859177	0.020601132723301902	0.949214414768332	-1	0	0	0.25	2	0.8888888888888888	8	0.6111111111111112	0.7777777777777778	9	7	1	0	0	0.2222222222222222	2	9	11	0.0	0	0.5212358644405667	0.8319661099154284	0.4476632956236039	0.8963657400657363	0.6010517905459897	0.8916789022686441	0.8209231285116987	0.8759948998923746	0	0	0.0	0.020601132723301902	85
125	0.0012241255469761802	0.00016290683845611545	7.42748914152493e-06	0.9962741497855707	-1	0	0	0.6666666666666666	2	0.5	1	0.6666666666666666	0.5	3	1	0	0	0	0.6666666666666666	2	3	4	0.0	0	0.38083719574079333	0.8619567744163459	0.53355129009554	0.6739385942383506	0.6489024665570672	0.865299620078543	0.7498682074157365	0.8134479246674629	0	0	0.0	7.42748914152493e-06	11
209	0.05195105536608584	0.006590383428196337	-0.006590120351393907	0.6643590775693307	-1	0	0	0.1	1	1.0	13	0.625	0.6923076923076923	9	9	5	0	0	0.16666666666666666	12	2	15	0.0	0	0.669523947866631	0.9463858362038232	0.6626422569548156	0.9348371572247657	0.6243326989995304	0.9632050722914958	0.9223462979389938	0.9494574637808743	0	0	0.0	-0.0006590120351393907	5
657	0.09496652156467261	0.0022023018362695985	0.0014085557840683009	0.6982088940942541	-1	0	0	0.2	2	0.9230769230769231	12	0.5357142857142857	0.9230769230769231	14	12	0	0	0	0.14285714285714285	2	14	15	0.0	0	0.7445684777464757	0.897242740255165	0.15373846440023947	0.8953551211845404	0.6010517905459897	0.9092230314627028	0.947043580837871	0.9007807543889147	0	0	0.0	0.0014085557840683009	27
4486	0.04927724132102772	0.021292323534134093	0.020208007540785774	0.950151403726414	-1	0	0	0.25	2	0.8888888888888888	8	0.6111111111111112	0.7777777777777778	9	7	1	0	0	0.2222222222222222	2	9	11	0.0	0	0.5212358644405667	0.8510634445625505	0.4476632956236039	0.9015751374809157	0.6010517905459897	0.8921024508327553	0.771719536423678	0.8832326358441933	0	0	0.0	0.020208007540785774	21
841	0.09532182586642755	0.004916768187732827	0.004904874881229703	0.7167807791252394	-1	0	0	0.2	2	0.9230769230769231	12	0.5357142857142857	0.9230769230769231	14	12	0	0	0	0.14285714285714285	2	14	15	0.0	0	0.7445684777464757	0.89440606373837	0.15373846440023947	0.8953551211845404	0.6010517905459897	0.9122467509231121	0.947043580837871	0.9009831177763118	0	0	0.0	0.004904874881229703	12
3349	0.06752856944977775	0.004875404669959499	0.0037767893727693016	0.940380579143109	-1	0	0	0.2	2	0.9230769230769231	12	0.5357142857142857	0.9230769230769231	14	12	0	0	0	0.14285714285714285	2	14	15	0.0	0	0.5212358644405667	0.7981700092606545	0.4528784496586802	0.893497290610926	0.40252568755859935	0.8889235989745348	0.7827948239614428	0.8653615009053364	0	0	0.0	0.0037767893727693016	4
2944	0.04106484737041865	0.02080902710090181	0.020807433626528628	0.948457481861828	-1	0	0	0.25	2	0.8888888888888888	8	0.6111111111111112	0.7777777777777778	9	7	1	0	0	0.2222222222222222	2	9	11	0.0	0	0.5212358644405667	0.8340425263740839	0.4476632956236039	0.9015751374809157	0.44083230703278103	0.8973050196141782	0.8209231285116987	0.8806932833860782	0	0	0.0	0.020807433626528628	18
1582	0.08568083271620365	0.016627701023644904	0.008950459963486217	0.698679542837318	-1	0	0	0.2	2	0.9230769230769231	12	0.5357142857142857	0.9230769230769231	14	12	0	0	0	0.14285714285714285	2	14	15	0.0	0	0.5212358644405667	0.8020970379209753	0.47556109138720914	0.7361362554896159	0.3873360172883691	0.9049907474319456	0.7866611479280415	0.8263239632449638	0	0	0.0	0.008950459963486217	36
2395	0.04027173181934209	0.020073987137604762	0.02006369124020322	0.9494395025450817	-1	0	0	0.25	2	0.8888888888888888	8	0.6111111111111112	0.7777777777777778	8	7	2	0	0	0.2222222222222222	2	9	11	0.0	0	0.5212358644405667	0.8354304914818593	0.4528784496586802	0.9134367282914493	0.40252568755859935	0.8954346330434123	0.7827948239614428	0.885219749525935	0	0	0.0	0.02006369124020322	20
923	0.07971638745549224	0.012775078345055438	0.01093991103133783	0.9473442582157575	-1	0	0	0.2	2	0.9230769230769231	12	0.5357142857142857	0.9230769230769231	14	12	0	0	0	0.14285714285714285	2	14	15	0.0	0	0.5212358644405667	0.7995877963853025	0.4528784496586802	0.888368649821368	0.40252568755859935	0.8889235989745348	0.7827948239614428	0.8636449177885678	0	0	0.0	0.01093991103133783	81
2320	0.040644660047543024	0.018903484006059883	0.01885804218421997	0.9484743649161765	-1	0	0	0.25	2	0.8888888888888888	8	0.6111111111111112	0.7777777777777778	8	7	2	0	0	0.2222222222222222	2	9	11	0.0	0	0.5212358644405667	0.8354304914818593	0.4528784496586802	0.9134367282914493	0.40252568755859935	0.8954346330434123	0.7827948239614428	0.885219749525935	0	0	0.0	0.01885804218421997	19
4350	0.06066432362377511	0.004283001519982754	0.0003030419252283157	0.95031684659635	-1	0	0	0.2222222222222222	2	0.9090909090909091	10	0.48148148148148145	0.7272727272727273	10	8	2	0	0	0.3333333333333333	3	9	13	0.0	0	0.5334994804206532	0.7774728560956999	0.4408258953687779	0.891410696581582	0.6010517905459897	0.8877699951092602	0.783589019514825	0.8591358897890549	0	0	0.0	0.0003030419252283157	4
4695	0.05026387217489015	0.02147925530352294	0.02076228274034298	0.9501028076504194	-1	0	0	0.25	2	0.8888888888888888	8	0.6111111111111112	0.7777777777777778	9	7	1	0	0	0.2222222222222222	2	9	11	0.0	0	0.5212358644405667	0.8548107368669099	0.4476632956236039	0.9015751374809157	0.6010517905459897	0.8921024508327553	0.771719536423678	0.8842557757249584	0	0	0.0	0.02076228274034298	22
4721	0.0486781769973736	0.024662097842949073	0.02387768423218532	0.9499527231016173	-1	0	0	0.25	2	0.8888888888888888	8	0.6111111111111112	0.7777777777777778	9	7	1	0	0	0.2222222222222222	2	9	11	0.0	0	0.5212358644405667	0.8510634445625505	0.4476632956236039	0.9015751374809157	0.6010517905459897	0.8921024508327553	0.771719536423678	0.8832326358441933	0	0	0.0	0.02387768423218532	12
5006	0.050273396646174064	0.02212091769651955	0.021020416347902252	0.9504099556363577	-1	0	0	0.25	2	0.8888888888888888	8	0.6111111111111112	0.7777777777777778	9	7	1	0	0	0.2222222222222222	2	9	11	0.0	0	0.5212358644405667	0.8548107368669099	0.4476632956236039	0.9015751374809157	0.6010517905459897	0.8921024508327553	0.771719536423678	0.8842557757249584	0	0	0.0	0.021020416347902252	38
2414	0.039768147990883074	0.019931733845065316	0.018694561170663666	0.9492627691158978	-1	0	0	0.25	2	0.8888888888888888	8	0.6111111111111112	0.7777777777777778	9	7	1	0	0	0.2222222222222222	2	9	11	0.0	0	0.5212358644405667	0.8340425263740839	0.4476632956236039	0.8962984904675374	0.6010517905459897	0.8921024508327553	0.8209231285116987	0.876666670493423	0	0	0.0	0.018694561170663666	13
4575	0.04967123714377638	0.020945210751212234	0.020064120055523747	0.9498920067225314	-1	0	0	0.25	2	0.8888888888888888	8	0.6111111111111112	0.7777777777777778	9	7	1	0	0	0.2222222222222222	2	9	11	0.0	0	0.5212358644405667	0.8510634445625505	0.4476632956236039	0.9015751374809157	0.6010517905459897	0.8921024508327553	0.771719536423678	0.8832326358441933	0	0	0.0	0.020064120055523747	11
391	0.0009531143960950697	0.0002821524435321304	-0.00028208273437974946	0.9930380731470984	-1	0	0	0.6666666666666666	2	0.5	1	0.6666666666666666	0.5	3	1	0	0	0	0.6666666666666666	2	3	4	0.0	0	0.5076659239451288	0.9144189828954264	0.5725389690118596	0.8992414330975022	0.7754463748200913	0.8674998319307387	0.8244071998776581	0.8952531808174736	0	0	0.0	-2.8208273437974945e-05	5
4378	0.04823355879085119	0.021942622678099787	0.021257367948789813	0.9507836234141679	-1	0	0	0.25	2	0.8888888888888888	8	0.6111111111111112	0.7777777777777778	9	7	1	0	0	0.2222222222222222	2	9	11	0.0	0	0.5212358644405667	0.8548107368669099	0.4476632956236039	0.9015751374809157	0.6010517905459897	0.8921024508327553	0.771719536423678	0.8842557757249584	0	0	0.0	0.021257367948789813	29
1474	0.07298043453091817	0.014421292046553834	0.0059492964192394285	0.9464840773030567	-1	0	0	0.2	2	0.9230769230769231	12	0.5357142857142857	0.9230769230769231	14	12	0	0	0	0.14285714285714285	2	14	15	0.0	0	0.5212358644405667	0.8023636449595999	0.4528784496586802	0.888368649821368	0.40252568755859935	0.8889235989745348	0.7827948239614428	0.8643270121400941	0	0	0.0	0.0059492964192394285	18
3546	0.060405339951335554	0.004030431711542686	-0.0007066940910622238	0.948326379758013	-1	0	0	0.2	2	0.9166666666666666	11	0.5833333333333334	0.8333333333333334	11	10	2	0	0	0.16666666666666666	2	12	14	0.0	0	0.5457630964007396	0.8521307413734572	0.15373846440023947	0.9094307301858501	0.6010517905459897	0.9134804872299552	0.9247663858122898	0.8945737595861175	0	0	0.0	-7.066940910622238e-05	3
757	0.09624183030626886	0.004336708045558462	0.0008038586974233745	0.6949919980246491	-1	0	0	0.2	2	0.9230769230769231	12	0.5357142857142857	0.9230769230769231	14	12	0	0	0	0.14285714285714285	2	14	15	0.0	0	0.7445684777464757	0.897242740255165	0.15373846440023947	0.8953551211845404	0.6010517905459897	0.9092230314627028	0.947043580837871	0.9007807543889147	0	0	0.0	0.0008038586974233745	8
4081	0.04973802579981195	0.022673577043859625	0.02045324891010082	0.9239360642548318	-1	0	0	0.25	2	0.8888888888888888	8	0.6111111111111112	0.7777777777777778	9	7	1	0	0	0.2222222222222222	2	9	11	0.0	0	0.5212358644405667	0.8510634445625505	0.4476632956236039	0.9015751374809157	0.6010517905459897	0.8921024508327553	0.771719536423678	0.8832326358441933	0	0	0.0	0.02045324891010082	25
4457	0.04976730819383526	0.02326284496545108	0.022547186411091016	0.9505106474885711	-1	0	0	0.25	2	0.8888888888888888	8	0.6111111111111112	0.7777777777777778	9	7	1	0	0	0.2222222222222222	2	9	11	0.0	0	0.5212358644405667	0.8548107368669099	0.4476632956236039	0.9015751374809157	0.6010517905459897	0.8921024508327553	0.771719536423678	0.8842557757249584	0	0	0.0	0.022547186411091016	84
3725	0.04919736636722836	0.02390537673655469	0.022812303066369263	0.9491005136228711	-1	0	0	0.25	2	0.8888888888888888	8	0.6111111111111112	0.7777777777777778	9	7	1	0	0	0.2222222222222222	2	9	11	0.0	0	0.5212358644405667	0.8510634445625505	0.4476632956236039	0.9015751374809157	0.6010517905459897	0.909769225123493	0.8536730810868149	0.8898829006211764	0	0	0.0	0.022812303066369263	30
2032	0.04021974199074325	0.02140210853245871	0.01953516624748227	0.9490564530261587	-1	0	0	0.25	2	0.8888888888888888	8	0.6111111111111112	0.7777777777777778	9	7	1	0	0	0.2222222222222222	2	9	11	0.0	0	0.5212358644405667	0.8340425263740839	0.4476632956236039	0.8962984904675374	0.6010517905459897	0.8921024508327553	0.8209231285116987	0.876666670493423	0	0	0.0	0.01953516624748227	40
2136	0.04017045757537693	0.026451594602968417	0.01814298883129366	0.9480900653652776	-1	0	0	0.25	2	0.8888888888888888	8	0.6111111111111112	0.7777777777777778	9	7	1	0	0	0.2222222222222222	2	9	11	0.0	0	0.5212358644405667	0.8319661099154284	0.4476632956236039	0.8964554800872734	0.6010517905459897	0.8916789022686441	0.8209231285116987	0.8760298888655218	0	0	0.0	0.01814298883129366	17
1141	0.07731472973080768	0.009663742962810465	0.00834385500012758	0.9460919717048313	-1	0	0	0.2	2	0.9230769230769231	12	0.5357142857142857	0.9230769230769231	14	12	0	0	0	0.14285714285714285	2	14	15	0.0	0	0.5212358644405667	0.8023636449595999	0.4528784496586802	0.888368649821368	0.40252568755859935	0.8889235989745348	0.7827948239614428	0.8643270121400941	0	0	0.0	0.00834385500012758	18
3308	0.04093274102876928	0.02035795974508696	0.02027414083242333	0.9492702322954761	-1	0	0	0.25	2	0.8888888888888888	8	0.6111111111111112	0.7777777777777778	9	7	1	0	0	0.2222222222222222	2	9	11	0.0	0	0.5212358644405667	0.8340425263740839	0.4476632956236039	0.9015751374809157	0.6010517905459897	0.8921024508327553	0.8209231285116987	0.8787451643531782	0	0	0.0	0.02027414083242333	19
1168	0.07774708779561901	0.011758158855074703	0.006392930684285505	0.946491100552547	-1	0	0	0.2	2	0.9230769230769231	12	0.5357142857142857	0.9230769230769231	14	12	0	0	0	0.14285714285714285	2	14	15	0.0	0	0.5212358644405667	0.8023636449595999	0.4528784496586802	0.888368649821368	0.40252568755859935	0.8889235989745348	0.7827948239614428	0.8643270121400941	0	0	0.0	0.006392930684285505	21
2455	0.04549341972787393	0.019762927976361012	0.019675574779528044	0.9500881639125599	-1	0	0	0.25	2	0.9	9	0.4444444444444444	0.8	10	8	1	0	0	0.3333333333333333	3	9	12	0.0	0	0.5334994804206532	0.8205973728123103	0.4528784496586802	0.9342747191000967	0.6010517905459897	0.9073030526560014	0.8038833807257092	0.8958501674629276	0	0	0.0	0.019675574779528044	9
3664	0.04037352551682879	0.02165013270566151	0.02151637777549346	0.9484208383289834	-1	0	0	0.25	2	0.8888888888888888	8	0.6111111111111112	0.7777777777777778	9	7	1	0	0	0.2222222222222222	2	9	11	0.0	0	0.5212358644405667	0.8340425263740839	0.4476632956236039	0.9015751374809157	0.6010517905459897	0.8921024508327553	0.8209231285116987	0.8787451643531782	0	0	0.0	0.02151637777549346	28
2045	0.03913845190117517	0.02662701477158734	0.019358532847859596	0.9493233263782579	-1	0	0	0.25	2	0.8888888888888888	8	0.6111111111111112	0.7777777777777778	9	7	1	0	0	0.2222222222222222	2	9	11	0.0	0	0.5212358644405667	0.8319661099154284	0.4476632956236039	0.8964554800872734	0.6010517905459897	0.8916789022686441	0.8209231285116987	0.8760298888655218	0	0	0.0	0.019358532847859596	17
899	0.09458670274693669	0.006698251724943946	0.003517515420518793	0.7034929616138867	-1	0	0	0.2	2	0.9230769230769231	12	0.5357142857142857	0.9230769230769231	14	12	0	0	0	0.14285714285714285	2	14	15	0.0	0	0.7445684777464757	0.897242740255165	0.15373846440023947	0.8953551211845404	0.6010517905459897	0.9092230314627028	0.947043580837871	0.9007807543889147	0	0	0.0	0.003517515420518793	51
2892	0.04110459909797577	0.021386637660849375	0.01979885090301994	0.9495461471758689	-1	0	0	0.25	2	0.8888888888888888	8	0.6111111111111112	0.7777777777777778	8	7	2	0	0	0.2222222222222222	2	9	11	0.0	0	0.5212358644405667	0.8354304914818593	0.4528784496586802	0.9179381846848891	0.40252568755859935	0.8954346330434123	0.7827948239614428	0.8871801802109397	0	0	0.0	0.01979885090301994	21
1265	0.07889101284773979	0.011256946174386594	0.010479179581485273	0.9463672807844318	-1	0	0	0.2	2	0.9230769230769231	12	0.5357142857142857	0.9230769230769231	14	12	0	0	0	0.14285714285714285	2	14	15	0.0	0	0.5212358644405667	0.7995877963853025	0.4528784496586802	0.888368649821368	0.40252568755859935	0.8889235989745348	0.7827948239614428	0.8636449177885678	0	0	0.0	0.010479179581485273	8
3222	0.04088324469583113	0.021817346300445333	0.021770780221837135	0.9477112816997534	-1	0	0	0.25	2	0.8888888888888888	8	0.6111111111111112	0.7777777777777778	9	7	1	0	0	0.2222222222222222	2	9	11	0.0	0	0.5212358644405667	0.8340425263740839	0.4476632956236039	0.9015751374809157	0.6010517905459897	0.8921024508327553	0.8209231285116987	0.8787451643531782	0	0	0.0	0.021770780221837135	72
1263	0.07521926951116209	0.007441054506010562	0.0018593794519470542	0.9473268337791226	-1	0	0	0.2	2	0.9230769230769231	12	0.5357142857142857	0.9230769230769231	14	12	0	0	0	0.14285714285714285	2	14	15	0.0	0	0.5212358644405667	0.8023636449595999	0.4528784496586802	0.888368649821368	0.40252568755859935	0.8889235989745348	0.7827948239614428	0.8643270121400941	0	0	0.0	0.0018593794519470542	6
1143	0.0808487606403856	0.011295143955180612	0.011272933851578957	0.9455897346832643	-1	0	0	0.2	2	0.9230769230769231	12	0.5357142857142857	0.9230769230769231	14	12	0	0	0	0.14285714285714285	2	14	15	0.0	0	0.5212358644405667	0.7995877963853025	0.4528784496586802	0.888368649821368	0.40252568755859935	0.8889235989745348	0.7827948239614428	0.8636449177885678	0	0	0.0	0.011272933851578957	14
4977	0.03375896098348033	0.00724484786935044	0.004878289499654456	0.7422816302679889	-1	0	0	0.25	2	0.8888888888888888	8	0.6111111111111112	0.7777777777777778	9	7	1	0	0	0.2222222222222222	2	9	11	0.0	0	0.6800113117196637	0.8771074813088194	0.3663903606643712	0.927014463616095	0.6010517905459897	0.9243978039989544	0.9247663858122898	0.9118869051311977	0	0	0.0	0.004878289499654456	1
4380	0.049337798647975065	0.022034590658752587	0.021566090536424797	0.9483754763603938	-1	0	0	0.25	2	0.8888888888888888	8	0.6111111111111112	0.7777777777777778	9	7	1	0	0	0.2222222222222222	2	9	11	0.0	0	0.5212358644405667	0.8510634445625505	0.4476632956236039	0.9015751374809157	0.6010517905459897	0.8921024508327553	0.771719536423678	0.8832326358441933	0	0	0.0	0.021566090536424797	26
2620	0.04070796317469078	0.025222355122934515	0.021614083779564423	0.9493240748548051	-1	0	0	0.25	2	0.8888888888888888	8	0.6111111111111112	0.7777777777777778	9	7	1	0	0	0.2222222222222222	2	9	11	0.0	0	0.5212358644405667	0.8319661099154284	0.4476632956236039	0.8963657400657363	0.6010517905459897	0.8916789022686441	0.8209231285116987	0.8759948998923746	0	0	0.0	0.021614083779564423	28
4517	0.04992972613326152	0.02226362346476955	0.020908953801592266	0.9494297050155245	-1	0	0	0.25	2	0.8888888888888888	8	0.6111111111111112	0.7777777777777778	9	7	1	0	0	0.2222222222222222	2	9	11	0.0	0	0.5212358644405667	0.8510634445625505	0.4476632956236039	0.9037274688422285	0.6010517905459897	0.8921024508327553	0.771719536423678	0.8840720785776174	0	0	0.0	0.020908953801592266	8
3048	0.041568914238446775	0.02168439850299826	0.021674396454973596	0.949307666212196	-1	0	0	0.25	2	0.8888888888888888	8	0.6111111111111112	0.7777777777777778	9	7	1	0	0	0.2222222222222222	2	9	11	0.0	0	0.5212358644405667	0.8340425263740839	0.4476632956236039	0.9015751374809157	0.6010517905459897	0.8921024508327553	0.8209231285116987	0.8787451643531782	0	0	0.0	0.021674396454973596	86
466	0.001113129093871274	0.000240753702447855	0.0002407523261952163	0.9968060414673847	-1	0	0	1.0	1	0	0	1.0	0	1	0	0	1	0	0.5	1	2	2	0.3333333333333333	0	0	0	0	0	0	0	0	0	0	0	0	0.0002407523261952163	30
341	0.001125190061980335	0.0005581084783133065	0.0005581051747333779	0.9896230992518008	-1	0	0	0.5	1	1.0	1	1.0	1.0	2	1	0	1	0	0.3333333333333333	1	3	3	0.3333333333333333	0	0.7711363266331752	0.8938392272979472	0.5361829527085484	0.9668876422018837	0.46590977755819224	0.9567011907468067	0.9284021787871413	0.9461757549131773	1.0	0.5	0.0	0.0005581051747333779	47
3438	2.120789175370697e-06	1.9769603281419263e-09	1.486215960961504e-09	0.9999990542346554	-1	0	0	1.0	1	0	0	1.0	0	1	0	0	0	0	0.5	2	1	2	0.0	0	0	0	0	0	0	0	0	0	0	0	0	1.486215960961504e-09	0
3408	0.040524167738399855	0.020125584700587545	0.02008351022230719	0.948692020409207	-1	0	0	0.25	2	0.8888888888888888	8	0.6111111111111112	0.7777777777777778	9	7	1	0	0	0.2222222222222222	2	9	11	0.0	0	0.5212358644405667	0.8340425263740839	0.4476632956236039	0.9015751374809157	0.6010517905459897	0.8921024508327553	0.8209231285116987	0.8787451643531782	0	0	0.0	0.02008351022230719	13
3443	0.04073531947522122	0.020209058197955463	0.020101828108719317	0.9493373364810924	-1	0	0	0.25	2	0.8888888888888888	8	0.6111111111111112	0.7777777777777778	9	7	1	0	0	0.2222222222222222	2	9	11	0.0	0	0.5212358644405667	0.8340425263740839	0.4476632956236039	0.9015751374809157	0.6010517905459897	0.8921024508327553	0.8209231285116987	0.8787451643531782	0	0	0.0	0.020101828108719317	15
1856	0.045206369887198554	0.019840040475253482	0.01969155424205151	0.949937370823773	-1	0	0	0.25	2	0.9	9	0.4444444444444444	0.8	10	8	1	0	0	0.3333333333333333	3	9	12	0.0	0	0.5334994804206532	0.8205973728123103	0.4528784496586802	0.9342747191000967	0.6010517905459897	0.9073030526560014	0.8038833807257092	0.8958501674629276	0	0	0.0	0.01969155424205151	51
1978	0.04453030241803712	0.019000457032181492	0.018977034783288306	0.9492312139911133	-1	0	0	0.25	2	0.9	9	0.4444444444444444	0.8	10	8	1	0	0	0.3333333333333333	3	9	12	0.0	0	0.5334994804206532	0.8205973728123103	0.4528784496586802	0.9342747191000967	0.6010517905459897	0.9073030526560014	0.8038833807257092	0.8958501674629276	0	0	0.0	0.018977034783288306	11
541	0.0008491109215376456	0.00016063995792553565	0.00016063858449797712	0.9957941627214768	-1	0	0	1.0	2	0.0	0	0.75	0	2	0	0	0	0	1.0	2	2	3	0.0	0	0	0	0	0	0	0	0	0	0	0	0	0.00016063858449797712	8
2504	0.03987648960251202	0.025485098953223772	0.021418776590092965	0.9493022084969107	-1	0	0	0.25	2	0.8888888888888888	8	0.6111111111111112	0.7777777777777778	9	7	1	0	0	0.2222222222222222	2	9	11	0.0	0	0.5212358644405667	0.8319661099154284	0.4476632956236039	0.8963657400657363	0.6010517905459897	0.8916789022686441	0.8209231285116987	0.8759948998923746	0	0	0.0	0.021418776590092965	29
2233	0.027448940992428287	0.0049603200719277344	-0.0014572134850813843	0.9496523252508889	-1	0	0	0.2857142857142857	2	0.875	7	0.625	0.75	8	6	1	0	0	0.25	2	8	10	0.0	0	0.5577617869316327	0.8906066147565052	0.3034768439162274	0.9368671350945857	0.20399958457120898	0.9201423443906328	0.8986620804798126	0.9178015700377025	0	0	0.0	-0.00014572134850813844	2
3116	0.04119578673093229	0.019545580037737546	0.01889141284967028	0.9486519411987661	-1	0	0	0.25	2	0.8888888888888888	8	0.6111111111111112	0.7777777777777778	9	7	1	0	0	0.2222222222222222	2	9	11	0.0	0	0.5212358644405667	0.8340425263740839	0.4476632956236039	0.9015279485676198	0.6010517905459897	0.8921024508327553	0.8209231285116987	0.8787262796388141	0	0	0.0	0.01889141284967028	7
598	0.001008957600199664	0.00021985100156884	0.00021984548955824454	0.9977299983095711	-1	0	0	1.0	1	0	0	1.0	0	1	0	0	0	0	0.5	1	2	2	0.0	0	0	0	0	0	0	0	0	0	0	0	0	0.00021984548955824454	11
1859	0.04439741566454944	0.01780584839360306	0.012717470591523193	0.9504796678696092	-1	0	0	0.25	2	0.9	9	0.4444444444444444	0.8	10	8	1	0	0	0.3333333333333333	3	9	12	0.0	0	0.5334994804206532	0.8205973728123103	0.4528784496586802	0.935241271886661	0.6010517905459897	0.9073030526560014	0.80621781470042	0.8963420607794768	0	0	0.0	0.012717470591523193	28
3139	0.04160981056151319	0.02071724186724015	0.02069816777082524	0.9484582110810976	-1	0	0	0.25	2	0.8888888888888888	8	0.6111111111111112	0.7777777777777778	9	7	1	0	0	0.2222222222222222	2	9	11	0.0	0	0.5212358644405667	0.8340425263740839	0.4476632956236039	0.9015751374809157	0.6010517905459897	0.8921024508327553	0.8209231285116987	0.8787451643531782	0	0	0.0	0.02069816777082524	23
4959	0.0506512018085256	0.020653991721824336	0.01932047758299357	0.9505421073584365	-1	0	0	0.25	2	0.8888888888888888	8	0.6111111111111112	0.7777777777777778	9	7	1	0	0	0.2222222222222222	2	9	11	0.0	0	0.5212358644405667	0.8510634445625505	0.4476632956236039	0.9015751374809157	0.6010517905459897	0.8921024508327553	0.771719536423678	0.8832326358441933	0	0	0.0	0.01932047758299357	10
1441	0.07696052175774498	0.010868703029607688	0.0058371584634497944	0.9458837690366817	-1	0	0	0.2	2	0.9230769230769231	12	0.5357142857142857	0.9230769230769231	14	12	0	0	0	0.14285714285714285	2	14	15	0.0	0	0.5212358644405667	0.8023636449595999	0.4528784496586802	0.888368649821368	0.40252568755859935	0.8889235989745348	0.7827948239614428	0.8643270121400941	0	0	0.0	0.0058371584634497944	8
2330	0.04042850116899355	0.02022184138014908	0.019752316570073116	0.9484595945836378	-1	0	0	0.25	2	0.8888888888888888	8	0.6111111111111112	0.7777777777777778	9	7	1	0	0	0.2222222222222222	2	9	11	0.0	0	0.5212358644405667	0.8380847568061295	0.4476632956236039	0.9015751374809157	0.6010517905459897	0.8921024508327553	0.8209231285116987	0.8797887982301749	0	0	0.0	0.019752316570073116	49
2613	0.0400223925853902	0.025339582716488	0.018784681439016244	0.9490776685709481	-1	0	0	0.25	2	0.8888888888888888	8	0.6111111111111112	0.7777777777777778	9	7	1	0	0	0.2222222222222222	2	9	11	0.0	0	0.5212358644405667	0.8610418085676146	0.4476632956236039	0.91225909107395	0.2248084714110231	0.8896086951352423	0.8209231285116987	0.8893467095895886	0	0	0.0	0.018784681439016244	14
939	0.09795308880371596	0.008234988357909923	0.006458617133208174	0.7030241066419964	-1	0	0	0.2	2	0.9230769230769231	12	0.5357142857142857	0.9230769230769231	14	12	0	0	0	0.14285714285714285	2	14	15	0.0	0	0.7445684777464757	0.9091298039615855	0.15373846440023947	0.9125645756496166	0.6010517905459897	0.9212837644886187	0.947043580837871	0.914467403223843	0	0	0.0	0.006458617133208174	3
1688	0.05483004556008246	0.008041303121176475	-0.0011904377744282055	0.8248592082558271	-1	0	0	0.3	3	0.7692307692307693	10	0.26785714285714285	0.7692307692307693	13	10	1	1	0	0.875	8	7	15	0.3333333333333333	0.25	0.6295980345427374	0.8732882799154301	0.16177350059350765	0.906693858894242	0.6010517905459897	0.9218187985602098	0.8954894876968171	0.9023720578633742	1.0	0.15384615384615385	0.0	-0.00011904377744282055	0
2595	0.014742145063546899	0.00011110064246083847	8.326991613352061e-05	0.9547942580804276	-1	0	0	0.3333333333333333	2	0.8571428571428571	6	0.6428571428571429	0.7142857142857143	7	5	1	0	0	0.2857142857142857	2	7	9	0.0	0	0.5212358644405667	0.7031863357608595	0.4493096313099952	0.903552610538775	0.6010517905459897	0.8940277834348281	0.7391281642590839	0.8512119031096496	0	0	0.0	8.326991613352061e-05	1
1450	0.044470969055914626	0.018365055999525627	0.018345818110488313	0.9492424865052236	-1	0	0	0.25	2	0.9	9	0.4444444444444444	0.8	10	8	1	0	0	0.3333333333333333	3	9	12	0.0	0	0.5334994804206532	0.8205973728123103	0.4528784496586802	0.9342747191000967	0.6010517905459897	0.9073030526560014	0.8038833807257092	0.8958501674629276	0	0	0.0	0.018345818110488313	15
3717	0.050401730824869234	0.02364981736946623	0.02274333796264861	0.9496915951006341	-1	0	0	0.25	2	0.8888888888888888	8	0.6111111111111112	0.7777777777777778	9	7	1	0	0	0.2222222222222222	2	9	11	0.0	0	0.5212358644405667	0.8510634445625505	0.4476632956236039	0.9015751374809157	0.6010517905459897	0.8921024508327553	0.771719536423678	0.8832326358441933	0	0	0.0	0.02274333796264861	25
1799	0.04062400880300356	0.02707339841333832	0.021130198848770845	0.9484722002592052	-1	0	0	0.25	2	0.8888888888888888	8	0.6111111111111112	0.7777777777777778	9	7	1	0	0	0.2222222222222222	2	9	11	0.0	0	0.5212358644405667	0.836230409951184	0.4476632956236039	0.8963657400657363	0.6010517905459897	0.8916789022686441	0.8209231285116987	0.877106482047144	0	0	0.0	0.021130198848770845	125
4302	0.049518687378829467	0.02263563234484537	0.021736073411861852	0.9508422846616442	-1	0	0	0.25	2	0.8888888888888888	8	0.6111111111111112	0.7777777777777778	9	7	1	0	0	0.2222222222222222	2	9	11	0.0	0	0.5212358644405667	0.8548107368669099	0.4476632956236039	0.9015751374809157	0.6010517905459897	0.8921024508327553	0.771719536423678	0.8842557757249584	0	0	0.0	0.021736073411861852	41
1373	0.07534787665753043	0.011176339363131695	0.004701033261647641	0.9478385362257499	-1	0	0	0.2	2	0.9230769230769231	12	0.5357142857142857	0.9230769230769231	14	12	0	0	0	0.14285714285714285	2	14	15	0.0	0	0.5212358644405667	0.8023636449595999	0.4528784496586802	0.888368649821368	0.40252568755859935	0.8889235989745348	0.7827948239614428	0.8643270121400941	0	0	0.0	0.004701033261647641	10
2520	0.03960428636033273	0.021871296342754736	0.019703919343668143	0.9491839054899093	-1	0	0	0.25	2	0.8888888888888888	8	0.6111111111111112	0.7777777777777778	9	7	1	0	0	0.2222222222222222	2	9	11	0.0	0	0.5212358644405667	0.7886243341157377	0.4476632956236039	0.8975630564712905	0.6010517905459897	0.8921024508327553	0.8209231285116987	0.8660523105682243	0	0	0.0	0.019703919343668143	6
2864	0.06733775753003947	0.0029703723085693925	-0.0021221764626475847	0.9409208861485948	-1	0	0	0.2	2	0.9230769230769231	12	0.5357142857142857	0.9230769230769231	14	12	0	0	0	0.14285714285714285	2	14	15	0.0	0	0.5212358644405667	0.7981700092606545	0.4528784496586802	0.893497290610926	0.40252568755859935	0.8889235989745348	0.7827948239614428	0.8653615009053364	0	0	0.0	-0.00021221764626475846	0
4087	0.048635770345427785	0.024031897335096416	0.018118055575400565	0.949895962422131	-1	0	0	0.25	2	0.8888888888888888	8	0.6111111111111112	0.7777777777777778	8	7	2	0	0	0.2222222222222222	2	9	11	0.0	0	0.5212358644405667	0.8519459114135859	0.4528784496586802	0.9179381846848891	0.40252568755859935	0.8954346330434123	0.7689495003650552	0.8912945617284568	0	0	0.0	0.018118055575400565	12
3368	0.03782970363022759	0.013476667693968398	0.006697440383220245	0.9479849142179732	-1	0	0	0.25	2	0.8888888888888888	8	0.6111111111111112	0.7777777777777778	9	7	1	0	0	0.2222222222222222	2	9	11	0.0	0	0.5212358644405667	0.8340425263740839	0.4808853560012601	0.9070673101879744	0.6010517905459897	0.8921024508327553	0.8209231285116987	0.8809821915097444	0	0	0.0	0.006697440383220245	2
2815	0.04183955830804363	0.022973796058079612	0.02021962944436069	0.9484893651729912	-1	0	0	0.25	2	0.8888888888888888	8	0.6111111111111112	0.7777777777777778	8	7	2	0	0	0.2222222222222222	2	9	11	0.0	0	0.5212358644405667	0.8321146438792356	0.4528784496586802	0.9125673078279403	0.41293013097850634	0.890814965449635	0.7827948239614428	0.8823690346061939	0	0	0.0	0.02021962944436069	10
1523	0.03876616459516359	0.023569943959812243	0.01673550633820111	0.9488373475193727	-1	0	0	0.25	2	0.8888888888888888	8	0.6111111111111112	0.7777777777777778	9	7	1	0	0	0.2222222222222222	2	9	11	0.0	0	0.5212358644405667	0.8340425263740839	0.4476632956236039	0.896470032298128	0.6010517905459897	0.8921024508327553	0.8209231285116987	0.8767332197433327	0	0	0.0	0.01673550633820111	32
2568	0.04468341148172297	0.01785254573262497	0.016852412507735177	0.9487661759757463	-1	0	0	0.375	3	0.7	7	0.4444444444444444	0.7	9	7	2	1	0	0.3333333333333333	3	9	12	0.16666666666666666	0.6666666666666666	0.5212358644405667	0.836230409951184	0.4476632956236039	0.8962984904675374	0.6010517905459897	0.8913661706401954	0.8209231285116987	0.8769642197832377	1.0	0	0.0	0.016852412507735177	8
3040	0.04094659627072097	0.01994636348904411	0.019801266000006364	0.9491622232165572	-1	0	0	0.25	2	0.8888888888888888	8	0.6111111111111112	0.7777777777777778	9	7	1	0	0	0.2222222222222222	2	9	11	0.0	0	0.5212358644405667	0.8340425263740839	0.4476632956236039	0.9015751374809157	0.6010517905459897	0.8921024508327553	0.8209231285116987	0.8787451643531782	0	0	0.0	0.019801266000006364	10
2551	0.041288737121127364	0.023594755738536248	0.023122654746848548	0.949651863024563	-1	0	0	0.25	2	0.8888888888888888	8	0.6111111111111112	0.7777777777777778	9	7	1	0	0	0.2222222222222222	2	9	11	0.0	0	0.5212358644405667	0.8619690526181438	0.4476632956236039	0.9166534666862041	0.20399958457120898	0.9133401743003665	0.8209231285116987	0.8997870447662979	0	0	0.0	0.023122654746848548	26
4686	0.04910814324716877	0.022757505178675873	0.021565585524032455	0.9490844219613604	-1	0	0	0.25	2	0.8888888888888888	8	0.6111111111111112	0.7777777777777778	9	7	1	0	0	0.2222222222222222	2	9	11	0.0	0	0.5212358644405667	0.8510634445625505	0.4476632956236039	0.9015751374809157	0.6010517905459897	0.8921024508327553	0.771719536423678	0.8832326358441933	0	0	0.0	0.021565585524032455	11
40	0.001960251041673047	0.0007880327323924618	0.0007766283971812318	0.9932800948916406	-1	0	0	0.5	1	1.0	1	1.0	1.0	2	1	0	0	0	0.3333333333333333	3	1	3	0.0	0	0.39064518148605964	0.5207134545148394	0.49208377906453793	0.8055810644729692	0.14702051528756996	0.5174975170687695	0.8195851047255072	0.6282748103299773	0	0	0.0	0.0007766283971812318	90
3695	0.048848092208619596	0.021429329777853855	0.021037744901630358	0.9492466764555425	-1	0	0	0.25	2	0.8888888888888888	8	0.6111111111111112	0.7777777777777778	9	7	1	0	0	0.2222222222222222	2	9	11	0.0	0	0.5212358644405667	0.8548107368669099	0.4476632956236039	0.9015751374809157	0.6010517905459897	0.8921024508327553	0.771719536423678	0.8842557757249584	0	0	0.0	0.021037744901630358	30
4250	0.03653884890134572	0.006659837350270303	-0.004458862007923153	0.9545955789891382	-1	0	0	0.25	2	0.8888888888888888	8	0.6111111111111112	0.7777777777777778	9	7	1	0	0	0.2222222222222222	2	9	11	0.0	0	0.5212358644405667	0.837404860240438	0.4476632956236039	0.9015751374809157	0.6010517905459897	0.8921024508327553	0.8209231285116987	0.8796123529119206	0	0	0.0	-0.0004458862007923153	0
2023	0.039954938169920254	0.021175773131065376	0.0189094353928992	0.948864920474857	-1	0	0	0.25	2	0.8888888888888888	8	0.6111111111111112	0.7777777777777778	9	7	1	0	0	0.2222222222222222	2	9	11	0.0	0	0.5212358644405667	0.8340425263740839	0.4476632956236039	0.8962984904675374	0.6010517905459897	0.8921024508327553	0.8209231285116987	0.876666670493423	0	0	0.0	0.0189094353928992	30
4091	0.04879793211426198	0.017514456546159792	0.016497730206757086	0.9484310013155828	-1	0	0	0.3333333333333333	3	0.7272727272727273	8	0.43333333333333335	0.6363636363636364	10	7	2	0	0	0.3	3	10	13	0.0	0.5	0.5334994804206532	0.7699208227757086	0.4408258953687779	0.891410696581582	0.6010517905459897	0.8877699951092602	0.8086531205905071	0.857386783108198	0	0	0.0	0.016497730206757086	9
440	0.0008917826711152861	0.0005172210057394004	0.0005158804189160346	0.9903628217599594	-1	0	0	0.6666666666666666	2	0.5	1	0.6666666666666666	0.5	2	1	1	1	0	0.6666666666666666	2	3	4	0.2	0	0.5576583026535925	0.6676309983477722	0.4557013318697103	0.7628514118514141	0.5778782632346716	0.8794915854779409	0.6783037227995355	0.7832142707890793	1.0	0	0.0	0.0005158804189160346	18
792	1.2189421939346093e-08	1.1528478751132614e-08	1.0789649132320476e-08	0.9999979642873581	-1	0	0	0.5	1	1.0	1	1.0	0	0	0	2	1	0	0.3333333333333333	1	3	3	0.125	0	0	0	0	0	0	0	0	0	0	0	0	-0.1	0
4581	0.05006026610699613	0.022200775922619036	0.02078604796968565	0.9492190807134114	-1	0	0	0.25	2	0.8888888888888888	8	0.6111111111111112	0.7777777777777778	9	7	1	0	0	0.2222222222222222	2	9	11	0.0	0	0.5212358644405667	0.8510634445625505	0.4476632956236039	0.9015751374809157	0.6010517905459897	0.8921024508327553	0.771719536423678	0.8832326358441933	0	0	0.0	0.02078604796968565	15
4013	0.049580515265636976	0.021913200443813077	0.0210127679810717	0.9493038472308192	-1	0	0	0.25	2	0.8888888888888888	8	0.6111111111111112	0.7777777777777778	9	7	1	0	0	0.2222222222222222	2	9	11	0.0	0	0.5212358644405667	0.8510634445625505	0.4476632956236039	0.9015751374809157	0.6010517905459897	0.8921024508327553	0.771719536423678	0.8832326358441933	0	0	0.0	0.0210127679810717	24
3559	0.020627819323625993	0.001075145058607914	0.0005127257612862323	0.952522588085431	-1	0	0	0.3333333333333333	2	0.8571428571428571	6	0.6428571428571429	0.7142857142857143	7	5	1	0	0	0.2857142857142857	2	7	9	0.0	0	0.5212358644405667	0.8647667308426975	0.4476632956236039	0.910741994847756	0.6010517905459897	0.8947832397732206	0.771719536423678	0.8915090348369129	0	0	0.0	0.0005127257612862323	6
1638	0.040704480705626496	0.022715602213930017	0.02001329613927998	0.9488309964386906	-1	0	0	0.25	2	0.8888888888888888	8	0.6111111111111112	0.7777777777777778	9	7	1	0	0	0.2222222222222222	2	9	11	0.0	0	0.5212358644405667	0.8319661099154284	0.4476632956236039	0.8963657400657363	0.6010517905459897	0.8916789022686441	0.8209231285116987	0.8759948998923746	0	0	0.0	0.02001329613927998	35
2976	0.04099193929802163	0.020750841803400515	0.020721527612003517	0.9490871709724086	-1	0	0	0.25	2	0.8888888888888888	8	0.6111111111111112	0.7777777777777778	9	7	1	0	0	0.2222222222222222	2	9	11	0.0	0	0.5212358644405667	0.8340425263740839	0.4476632956236039	0.9015751374809157	0.6010517905459897	0.8921024508327553	0.8209231285116987	0.8787451643531782	0	0	0.0	0.020721527612003517	24
1851	0.04029896363887772	0.022041563789867834	0.019573080278196167	0.9494976006557925	-1	0	0	0.25	2	0.8888888888888888	8	0.6111111111111112	0.7777777777777778	9	7	1	0	0	0.2222222222222222	2	9	11	0.0	0	0.5212358644405667	0.8340425263740839	0.4476632956236039	0.8962984904675374	0.6010517905459897	0.8921024508327553	0.8209231285116987	0.876666670493423	0	0	0.0	0.019573080278196167	45
4454	0.049649616222599946	0.02326721961007374	0.02194508878181959	0.9502366887848507	-1	0	0	0.25	2	0.8888888888888888	8	0.6111111111111112	0.7777777777777778	9	7	1	0	0	0.2222222222222222	2	9	11	0.0	0	0.5212358644405667	0.8510634445625505	0.4476632956236039	0.9015751374809157	0.6010517905459897	0.8921024508327553	0.771719536423678	0.8832326358441933	0	0	0.0	0.02194508878181959	18
66	0.06564292042319363	0.0026099692293687095	0.002098258377205719	0.9060918733456023	-1	0	0	0.1	1	1.0	13	0.35714285714285715	0.7692307692307693	11	10	3	4	0	0.8571428571428571	6	7	15	0.4444444444444444	0.3076923076923077	0.2729485464674759	0.9581190407660672	0.794491163022686	0.8027696174192925	0.5102266469011087	0.9258681410614341	0.9067875168759076	0.9131650526086429	0.2727272727272727	0.18181818181818182	0.0	0.002098258377205719	14
3069	0.06898043051697797	0.010086662719616503	-0.004692641848585106	0.9459213220668047	-1	0	0	0.3	3	0.7692307692307693	10	0.5769230769230769	0.7692307692307693	11	10	3	0	0	0.15384615384615385	2	13	15	0.0	0	0.5212358644405667	0.8210566515499409	0.4476632956236039	0.8996349505598201	0.6010517905459897	0.8901891092932547	0.7391281642590839	0.8739624313993647	0	0	0.0	-0.0004692641848585106	0
4909	0.03403018357795607	0.007668457615649546	0.004898857709814076	0.7443563894187231	-1	0	0	0.25	2	0.8888888888888888	8	0.6111111111111112	0.7777777777777778	9	7	1	0	0	0.2222222222222222	2	9	11	0.0	0	0.6800113117196637	0.8771074813088194	0.3663903606643712	0.927014463616095	0.6010517905459897	0.9243978039989544	0.9247663858122898	0.9118869051311977	0	0	0.0	0.004898857709814076	0
3875	0.04951702528145132	0.02312669697119332	0.023037608893729765	0.9493004038940234	-1	0	0	0.25	2	0.8888888888888888	8	0.6111111111111112	0.7777777777777778	8	7	2	0	0	0.2222222222222222	2	9	11	0.0	0	0.5212358644405667	0.8519459114135859	0.4528784496586802	0.9179381846848891	0.40252568755859935	0.8954346330434123	0.7689495003650552	0.8912945617284568	0	0	0.0	0.023037608893729765	137
1938	0.03923438725870542	0.022206584397734683	0.01859228380210029	0.9494785932890685	-1	0	0	0.25	2	0.8888888888888888	8	0.6111111111111112	0.7777777777777778	9	7	1	0	0	0.2222222222222222	2	9	11	0.0	0	0.5212358644405667	0.8340425263740839	0.4476632956236039	0.8963657400657363	0.6010517905459897	0.8921024508327553	0.8209231285116987	0.8766927518841844	0	0	0.0	0.01859228380210029	23
3779	0.046809927876743256	0.021895522838968517	0.021764878620822825	0.9496629622487369	-1	0	0	0.25	2	0.8888888888888888	8	0.6111111111111112	0.7777777777777778	9	7	1	0	0	0.2222222222222222	2	9	11	0.0	0	0.5212358644405667	0.8510634445625505	0.4476632956236039	0.9025045636028289	0.6010517905459897	0.909769225123493	0.8536730810868149	0.8902259963580236	0	0	0.0	0.021764878620822825	8
1595	0.027174124112958418	0.016481322067945097	0.0109764255062346	0.949871928403503	-1	0	0	0.42857142857142855	3	0.625	5	0.47619047619047616	0.625	7	5	2	2	0	0.42857142857142855	3	7	10	0.3333333333333333	0.6666666666666666	0.5212358644405667	0.840356044024732	0.45809360369375646	0.9041135687612011	0.6010517905459897	0.8915711533362456	0.8209231285116987	0.8812011012408169	0.5714285714285714	0.14285714285714285	0.0	0.0109764255062346	48
3051	0.04046720982175203	0.020366234439396814	0.020081164798216092	0.9491139406195255	-1	0	0	0.25	2	0.8888888888888888	8	0.6111111111111112	0.7777777777777778	9	7	1	0	0	0.2222222222222222	2	9	11	0.0	0	0.5212358644405667	0.8340425263740839	0.4476632956236039	0.9015751374809157	0.6010517905459897	0.8921024508327553	0.8209231285116987	0.8787451643531782	0	0	0.0	0.020081164798216092	16
1968	0.015905267704924522	0.0009333777066321422	-0.0006112193535902563	0.9556754632532461	-1	0	0	0.3333333333333333	2	0.8571428571428571	6	0.6428571428571429	0.7142857142857143	7	5	1	0	0	0.2857142857142857	2	7	9	0.0	0	0.7867918357559734	0.8463191912949597	0.14082504794543027	0.9321338645273671	0.20399958457120898	0.8465891950559868	0.9482244695728346	0.8819837637688484	0	0	0.0	-6.112193535902564e-05	1
4805	0.051032619155881635	0.02201259083607546	0.021651878988989303	0.9490009065567473	-1	0	0	0.25	2	0.8888888888888888	8	0.6111111111111112	0.7777777777777778	9	7	1	0	0	0.2222222222222222	2	9	11	0.0	0	0.5212358644405667	0.8548107368669099	0.4476632956236039	0.9015751374809157	0.6010517905459897	0.8921024508327553	0.771719536423678	0.8842557757249584	0	0	0.0	0.021651878988989303	46
2799	0.04150217077866064	0.020479162712924825	0.02023454834480472	0.9484802033731176	-1	0	0	0.25	2	0.8888888888888888	8	0.6111111111111112	0.7777777777777778	9	7	1	0	0	0.2222222222222222	2	9	11	0.0	0	0.5212358644405667	0.8380847568061295	0.4476632956236039	0.9015751374809157	0.6010517905459897	0.8921024508327553	0.8209231285116987	0.8797887982301749	0	0	0.0	0.02023454834480472	17
3584	0.04121037816596917	0.02121510596626833	0.02118017190863704	0.9484826815037697	-1	0	0	0.25	2	0.8888888888888888	8	0.6111111111111112	0.7777777777777778	9	7	1	0	0	0.2222222222222222	2	9	11	0.0	0	0.5212358644405667	0.8340425263740839	0.4476632956236039	0.9015751374809157	0.6010517905459897	0.8921024508327553	0.8209231285116987	0.8787451643531782	0	0	0.0	0.02118017190863704	18
423	0.0012689197425435398	0.0004400360587549037	0.0004400164726032148	0.9913596815189991	-1	0	0	0.5	1	1.0	1	1.0	1.0	2	1	0	1	0	0.3333333333333333	1	3	3	0.3333333333333333	0	0.7083893911147253	0.9341106760807396	0.8738549419563159	0.7637678301762495	0.5791481541851621	0.8601753557745961	0.9097854479788955	0.8676805811993871	1.0	0.5	0.0	0.0004400164726032148	15
637	0.000807280231095472	0.00032031006396931745	0.00032007906073964803	0.9924510797094914	-1	0	0	0.6666666666666666	2	0.5	1	0.6666666666666666	0.5	2	1	1	0	0	0.6666666666666666	2	3	4	0.0	0	0.41989317123054215	0.6650281731831593	0.6532851365964604	0.8865744480236444	0.4298829045503011	0.928417215027261	0.8778880678116628	0.8542348424462888	0	0	0.0	0.00032007906073964803	11
4631	0.0481917768465778	0.025014864994970906	0.024307961597988214	0.9504755642300784	-1	0	0	0.25	2	0.8888888888888888	8	0.6111111111111112	0.7777777777777778	9	7	1	0	0	0.2222222222222222	2	9	11	0.0	0	0.5212358644405667	0.8048765103558431	0.4476632956236039	0.9023589597076754	0.6010517905459897	0.8921024508327553	0.771719536423678	0.8718843237835863	0	0	0.0	0.024307961597988214	34
1408	0.07845067479195848	0.012345415200258614	0.010140292661965748	0.9463579834132961	-1	0	0	0.2	2	0.9230769230769231	12	0.5357142857142857	0.9230769230769231	14	12	0	0	0	0.14285714285714285	2	14	15	0.0	0	0.5212358644405667	0.8251962730433144	0.45809360369375646	0.9043658171306003	0.40252568755859935	0.9055810362245709	0.8209231285116987	0.8828636341285397	0	0	0.0	0.010140292661965748	46
1553	0.07530711142497788	0.012356067980256373	0.009415984548285135	0.9458894234621202	-1	0	0	0.2	2	0.9230769230769231	12	0.5357142857142857	0.9230769230769231	14	12	0	0	0	0.14285714285714285	2	14	15	0.0	0	0.5212358644405667	0.8023636449595999	0.4528784496586802	0.888368649821368	0.40252568755859935	0.8889235989745348	0.7827948239614428	0.8643270121400941	0	0	0.0	0.009415984548285135	13
4927	0.049074021539960586	0.022475464799873134	0.021932686527154025	0.9503642679802723	-1	0	0	0.25	2	0.8888888888888888	8	0.6111111111111112	0.7777777777777778	9	7	1	0	0	0.2222222222222222	2	9	11	0.0	0	0.5212358644405667	0.8548107368669099	0.4476632956236039	0.9015751374809157	0.6010517905459897	0.8921024508327553	0.771719536423678	0.8842557757249584	0	0	0.0	0.021932686527154025	39
675	0.0008892565168541463	0.0008304142008731613	0.0008303837233817498	0.9893327687829919	-1	0	0	0.5	1	1.0	1	1.0	1.0	1	1	1	1	0	0.3333333333333333	1	3	3	0.16666666666666666	0	0.4432275407188427	0.5	0.9961740297147248	0.5	0.7608228716100692	0.5	0.9059964372843519	0.5	1.0	1.0	0.0	0.0008303837233817498	1
3906	0.0011613938069381417	5.35496654260205e-05	3.782114611727115e-05	0.9889118046462236	-1	0	0	0.75	3	0.5	2	0.6666666666666666	0.25	3	1	2	2	0	1.0	3	3	6	0.3333333333333333	0.6666666666666666	0.5457630964007396	0.9003736376038255	0.4661286398870246	0.9201396193301914	0.6010517905459897	0.9036574804545499	0.9449894615718973	0.9084390619557724	0.6666666666666666	0.3333333333333333	0.0	3.782114611727115e-05	2
2950	0.04124829675879514	0.02202511332847797	0.021998246495668967	0.9478425930322739	-1	0	0	0.25	2	0.8888888888888888	8	0.6111111111111112	0.7777777777777778	9	7	1	0	0	0.2222222222222222	2	9	11	0.0	0	0.5212358644405667	0.8340425263740839	0.4476632956236039	0.9015751374809157	0.6010517905459897	0.8921024508327553	0.8209231285116987	0.8787451643531782	0	0	0.0	0.021998246495668967	106
1183	0.06362659366586043	0.009857355854674977	0.009805043201155939	0.9486778381305329	-1	0	0	0.2222222222222222	2	0.9090909090909091	10	0.5416666666666666	0.9090909090909091	12	10	0	0	0	0.16666666666666666	2	12	13	0.0	0	0.5212358644405667	0.7248013976954368	0.45809360369375646	0.8466138705157764	0.6010517905459897	0.7988635651415541	0.708539549447254	0.7944508385610723	0	0	0.0	0.009805043201155939	3
1325	0.08483968171211996	0.014507323104455365	0.010691202299943104	0.698990853704222	-1	0	0	0.2	2	0.9230769230769231	12	0.5357142857142857	0.9230769230769231	14	12	0	0	0	0.14285714285714285	2	14	15	0.0	0	0.5212358644405667	0.8020970379209753	0.47556109138720914	0.7361362554896159	0.3873360172883691	0.9049907474319456	0.7866611479280415	0.8263239632449638	0	0	0.0	0.010691202299943104	21
1527	0.08361893337715122	0.011102821015339662	0.002460009669050749	0.946374807211427	-1	0	0	0.2	2	0.9230769230769231	12	0.5357142857142857	0.9230769230769231	14	12	0	0	0	0.14285714285714285	2	14	15	0.0	0	0.5212358644405667	0.8023636449595999	0.45809360369375646	0.8816877830979081	0.40252568755859935	0.8889235989745348	0.7329913873149818	0.8617393758378376	0	0	0.0	0.002460009669050749	5
1085	0.09752630841298328	0.004513288345243845	0.004043966516807872	0.7042218944027913	-1	0	0	0.2	2	0.9230769230769231	12	0.5357142857142857	0.9230769230769231	14	12	0	0	0	0.14285714285714285	2	14	15	0.0	0	0.7445684777464757	0.897242740255165	0.15373846440023947	0.8953551211845404	0.6010517905459897	0.9094626254485838	0.947043580837871	0.9008673052657422	0	0	0.0	0.004043966516807872	9
3006	0.041382715509566646	0.019376693473272488	0.018943241494522325	0.9489959146859792	-1	0	0	0.25	2	0.8888888888888888	8	0.6111111111111112	0.7777777777777778	9	7	1	0	0	0.2222222222222222	2	9	11	0.0	0	0.5212358644405667	0.8340425263740839	0.4476632956236039	0.9015751374809157	0.6010517905459897	0.8921024508327553	0.8209231285116987	0.8787451643531782	0	0	0.0	0.018943241494522325	12
1584	0.07489403503890857	0.005376353457844135	0.00536793044501181	0.9453307672079097	-1	0	0	0.2	2	0.9230769230769231	12	0.5357142857142857	0.9230769230769231	14	12	0	0	0	0.14285714285714285	2	14	15	0.0	0	0.5212358644405667	0.8023636449595999	0.4568959677553142	0.8915580397188178	0.40252568755859935	0.8889235989745348	0.7848167743878689	0.8655951216483561	0	0	0.0	0.00536793044501181	5
3853	0.04081286174889688	0.02073182291908006	0.020666503502092613	0.9483557239167059	-1	0	0	0.25	2	0.8888888888888888	8	0.6111111111111112	0.7777777777777778	9	7	1	0	0	0.2222222222222222	2	9	11	0.0	0	0.5212358644405667	0.8340425263740839	0.4476632956236039	0.9015751374809157	0.6010517905459897	0.8921024508327553	0.8209231285116987	0.8787451643531782	0	0	0.0	0.020666503502092613	7
1705	0.08004397416995761	0.009838838391504488	0.008916371361709127	0.945082361698225	-1	0	0	0.2	2	0.9230769230769231	12	0.5357142857142857	0.9230769230769231	14	12	0	0	0	0.14285714285714285	2	14	15	0.0	0	0.5212358644405667	0.7995877963853025	0.4528784496586802	0.888368649821368	0.41293013097850634	0.8865795926315436	0.7827948239614428	0.862718889264902	0	0	0.0	0.008916371361709127	19
2155	0.04079679896326008	0.020725945121739885	0.020714913283032054	0.9487955872659841	-1	0	0	0.25	2	0.8888888888888888	8	0.6111111111111112	0.7777777777777778	9	7	1	0	0	0.2222222222222222	2	9	11	0.0	0	0.5212358644405667	0.8340425263740839	0.4476632956236039	0.9015751374809157	0.6010517905459897	0.8921024508327553	0.8209231285116987	0.8787451643531782	0	0	0.0	0.020714913283032054	134
4950	0.04884568304714537	0.023032406161990437	0.022229502764786312	0.9500429487844563	-1	0	0	0.25	2	0.8888888888888888	8	0.6111111111111112	0.7777777777777778	9	7	1	0	0	0.2222222222222222	2	9	11	0.0	0	0.5212358644405667	0.8548107368669099	0.4476632956236039	0.9015751374809157	0.6010517905459897	0.8921024508327553	0.771719536423678	0.8842557757249584	0	0	0.0	0.022229502764786312	16
2647	0.04104881961986942	0.020257044802237723	0.0202053142451547	0.9485419696964863	-1	0	0	0.25	2	0.8888888888888888	8	0.6111111111111112	0.7777777777777778	9	7	1	0	0	0.2222222222222222	2	9	11	0.0	0	0.5212358644405667	0.8340425263740839	0.4476632956236039	0.9015751374809157	0.6010517905459897	0.8921024508327553	0.8209231285116987	0.8787451643531782	0	0	0.0	0.0202053142451547	59
1650	0.07050478456296817	0.0014182418420911188	-0.0001505407183396461	0.9464424416172676	-1	0	0	0.2	2	0.9230769230769231	12	0.5357142857142857	0.9230769230769231	14	12	0	0	0	0.14285714285714285	2	14	15	0.0	0	0.5212358644405667	0.8015661475374074	0.4528784496586802	0.9230098948608696	0.6010517905459897	0.9027252035468178	0.7876159371972296	0.8845237347436233	0	0	0.0	-1.505407183396461e-05	8
3278	2.1027808054940884e-06	2.6710121628131266e-08	2.6360072099050523e-08	0.9999992411567923	-1	0	0	1.0	1	0	0	1.0	0	1	0	0	0	0	0.5	2	1	2	0.0	0	0	0	0	0	0	0	0	0	0	0	0	2.6360072099050523e-08	1
3052	0.03953077851766739	0.021086989781996066	0.02108693461662167	0.9477968607712278	-1	0	0	0.25	2	0.8888888888888888	8	0.6111111111111112	0.7777777777777778	9	7	1	0	0	0.2222222222222222	2	9	11	0.0	0	0.5212358644405667	0.8340425263740839	0.4476632956236039	0.9015751374809157	0.6010517905459897	0.8921024508327553	0.8209231285116987	0.8787451643531782	0	0	0.0	0.02108693461662167	41
4943	0.04918392735368054	0.030926183276914532	0.023865707013593605	0.9502599286006882	-1	0	0	0.25	2	0.8888888888888888	8	0.6111111111111112	0.7777777777777778	8	7	2	0	0	0.2222222222222222	2	9	11	0.0	0	0.5212358644405667	0.8519459114135859	0.4528784496586802	0.9179381846848891	0.40252568755859935	0.8954346330434123	0.7689495003650552	0.8912945617284568	0	0	0.0	0.023865707013593605	35
3865	0.04996655489858498	0.023875663312590868	0.023168471556622893	0.9500682794558932	-1	0	0	0.25	2	0.8888888888888888	8	0.6111111111111112	0.7777777777777778	9	7	1	0	0	0.2222222222222222	2	9	11	0.0	0	0.5212358644405667	0.8510634445625505	0.4476632956236039	0.9015751374809157	0.6010517905459897	0.8921024508327553	0.771719536423678	0.8832326358441933	0	0	0.0	0.023168471556622893	132
554	3.6654244802427312e-09	3.712915716633696e-09	-3.435571185347436e-10	0.9999998052620359	-1	0	0	0	0	0	0	1.0	0	0	0	0	1	0	1.0	1	1	1	0.25	0	0	0	0	0	0	0	0	0	0	0	0	-0.1	0
44	0.030588098092438894	0.003129293697457503	-0.0028492805201529117	0.9548120800049691	-1	0.25	1	0.4	4	0.6923076923076923	9	0.35714285714285715	0.5384615384615384	9	7	5	2	0	0.8571428571428571	7	6	15	0.16666666666666666	0	0.6060285205849272	0.9399031406661237	0.5840973996682585	0.810746412608357	0.6282136466377871	0.937582491148792	0.9016997272907346	0.9092667986354853	0.5555555555555556	0.3333333333333333	0.0	-0.00028492805201529116	21
4224	0.0485239459505351	0.024976409662288798	0.02342957717995947	0.9199577762108143	-1	0	0	0.25	2	0.8888888888888888	8	0.6111111111111112	0.7777777777777778	9	7	1	0	0	0.2222222222222222	2	9	11	0.0	0	0.5212358644405667	0.8410383947094412	0.4476632956236039	0.9015751374809157	0.6010517905459897	0.8921024508327553	0.771719536423678	0.8805597068670173	0	0	0.0	0.02342957717995947	27
1414	0.027207335839940033	0.018485521717040113	0.009857782688904844	0.9489376025667529	-1	0	0	0.42857142857142855	3	0.625	5	0.47619047619047616	0.625	7	5	2	2	0	0.42857142857142855	3	7	10	0.3333333333333333	0.6666666666666666	0.5457630964007396	0.864530431518249	0.38338300607745873	0.918014709499559	0.20399958457120898	0.8958429535542848	0.9253928460930103	0.8947613225561788	0.5714285714285714	0.2857142857142857	0.0	0.009857782688904844	27
4780	0.046900483588745746	0.02476356239031298	0.01882427250132886	0.9506412527315266	-1	0	0	0.25	2	0.8888888888888888	8	0.6111111111111112	0.7777777777777778	9	7	1	0	0	0.2222222222222222	2	9	11	0.0	0	0.5212358644405667	0.8821976581346637	0.4476632956236039	0.9037274688422285	0.6010517905459897	0.8921024508327553	0.771719536423678	0.8929961260654959	0	0	0.0	0.01882427250132886	9
1519	0.02686582651463434	0.01809357474304365	0.010771760974046246	0.9499640561579404	-1	0	0	0.42857142857142855	3	0.625	5	0.47619047619047616	0.625	7	5	2	2	0	0.42857142857142855	3	7	10	0.3333333333333333	0.6666666666666666	0.5457630964007396	0.8495299669763583	0.38338300607745873	0.9167439328126132	0.6010517905459897	0.9119477204621864	0.9161454879959805	0.8962119530981953	0.5714285714285714	0.14285714285714285	0.0	0.010771760974046246	55
4138	0.04895110746927537	0.021626975301436084	0.020719599718230192	0.9496756441162992	-1	0	0	0.25	2	0.8888888888888888	8	0.6111111111111112	0.7777777777777778	9	7	1	0	0	0.2222222222222222	2	9	11	0.0	0	0.5212358644405667	0.8510634445625505	0.4476632956236039	0.9015751374809157	0.6010517905459897	0.8921024508327553	0.771719536423678	0.8832326358441933	0	0	0.0	0.020719599718230192	12
3826	0.04974361866465361	0.02239468234163996	0.021430641513623203	0.9495625287896082	-1	0	0	0.25	2	0.8888888888888888	8	0.6111111111111112	0.7777777777777778	9	7	1	0	0	0.2222222222222222	2	9	11	0.0	0	0.5212358644405667	0.8510634445625505	0.4476632956236039	0.9015751374809157	0.6010517905459897	0.8921024508327553	0.771719536423678	0.8832326358441933	0	0	0.0	0.021430641513623203	47
2348	0.039246135171021886	0.0266253398350011	0.019714764571568767	0.949683998829583	-1	0	0	0.25	2	0.8888888888888888	8	0.6111111111111112	0.7777777777777778	9	7	1	0	0	0.2222222222222222	2	9	11	0.0	0	0.5212358644405667	0.8319661099154284	0.4476632956236039	0.8962984904675374	0.6861455650698537	0.9462290374035227	0.8209231285116987	0.9009695991835461	0	0	0.0	0.019714764571568767	28
2292	0.04102060167004075	0.021242742011245066	0.01945418505380739	0.949566495533066	-1	0	0	0.25	2	0.8888888888888888	8	0.6111111111111112	0.7777777777777778	8	7	2	0	0	0.2222222222222222	2	9	11	0.0	0	0.5212358644405667	0.8354304914818593	0.4528784496586802	0.9179381846848891	0.40252568755859935	0.8954346330434123	0.7827948239614428	0.8871801802109397	0	0	0.0	0.01945418505380739	45
444	0.00747767743152342	0.00048238151029374	0.00018606630367813527	0.9734003754300338	-1	0	0	0.3333333333333333	2	0.6666666666666666	4	0.4	0.3333333333333333	2	2	5	2	0	0.8	5	4	8	0.14285714285714285	0.4	0.29703593542500384	0.5745661161475412	0.5270062885282891	0.8312363862404711	0.6069599247770643	0.9620208511584114	0.9138461111190757	0.8467030590910419	0.75	0	0.0	0.00018606630367813527	2
255	0.024865796696254258	0.0012741848455886358	0.0011383044362857867	0.9972412663176174	-1	0	0	0.5	5	0.46153846153846156	6	0.3333333333333333	0.3076923076923077	9	4	5	3	0	0.5555555555555556	9	5	15	0.3333333333333333	0	0.68857335012685	0.8467815161246214	0.8195867129084684	0.9549051949549412	0.4432352986396732	0.8850764588665005	0.8548971369929939	0.9061870868792253	0.1111111111111111	0.2222222222222222	0.0	0.0011383044362857867	6
284	0.001246411729644486	0.0004624442080608438	0.00046243750538484666	0.9907086942159273	-1	0	0	0.5	1	1.0	1	1.0	1.0	2	1	0	0	0	0.3333333333333333	1	3	3	0.0	0	0.5725857934829669	0.7847529518558791	0.5789297977573785	0.7147924581932322	0.7431485093163341	0.5440712395069512	0.769349640548814	0.689196829230268	0	0	0.0	0.00046243750538484666	18
2133	0.04172852507698846	0.022539785816397557	0.019096840604751544	0.9488379653236412	-1	0	0	0.25	2	0.8888888888888888	8	0.6111111111111112	0.7777777777777778	8	7	2	0	0	0.2222222222222222	2	9	11	0.0	0	0.5212358644405667	0.8321146438792356	0.4528784496586802	0.911705890623481	0.41293013097850634	0.890814965449635	0.7827948239614428	0.8819966476983402	0	0	0.0	0.019096840604751544	50
221	0.04057688917263963	0.0027083366546756652	0.0025711573180051722	0.9411469345436337	-1	0	0	0.2	2	0.8461538461538461	11	0.4166666666666667	0.5384615384615384	7	7	7	2	0	1.0	6	6	15	0.1111111111111111	0.16666666666666666	0.373182735001287	0.9442708764773144	0.7874658643654352	0.8794606879514639	0.4696249243259934	0.9307455519417218	0.8700035488766782	0.922142094991803	0.5714285714285714	0.2857142857142857	0.0	0.0025711573180051722	7
4917	0.049171281320855145	0.021505655227852458	0.020752256695607867	0.9492469583473656	-1	0	0	0.25	2	0.8888888888888888	8	0.6111111111111112	0.7777777777777778	9	7	1	0	0	0.2222222222222222	2	9	11	0.0	0	0.5212358644405667	0.8815295348734864	0.4476632956236039	0.9166534666862041	0.20399958457120898	0.893314888757608	0.771719536423678	0.8981276464676405	0	0	0.0	0.020752256695607867	33
4788	0.04990340955153231	0.0223214608090788	0.021592803695530925	0.9506946892101109	-1	0	0	0.25	2	0.8888888888888888	8	0.6111111111111112	0.7777777777777778	9	7	1	0	0	0.2222222222222222	2	9	11	0.0	0	0.5212358644405667	0.8548107368669099	0.4476632956236039	0.9015751374809157	0.6010517905459897	0.8921024508327553	0.771719536423678	0.8842557757249584	0	0	0.0	0.021592803695530925	50
3027	0.04102543330720047	0.02150297927214867	0.021433312225669333	0.9477728410810147	-1	0	0	0.25	2	0.8888888888888888	8	0.6111111111111112	0.7777777777777778	9	7	1	0	0	0.2222222222222222	2	9	11	0.0	0	0.5212358644405667	0.8340425263740839	0.4476632956236039	0.9015751374809157	0.6010517905459897	0.8921024508327553	0.8209231285116987	0.8787451643531782	0	0	0.0	0.021433312225669333	32
1327	0.07658354932986282	0.014449158681984669	0.010808823021231461	0.947141228816396	-1	0	0	0.2	2	0.9230769230769231	12	0.5357142857142857	0.9230769230769231	14	12	0	0	0	0.14285714285714285	2	14	15	0.0	0	0.5212358644405667	0.8023636449595999	0.4528784496586802	0.888368649821368	0.40252568755859935	0.8889235989745348	0.7827948239614428	0.8643270121400941	0	0	0.0	0.010808823021231461	44
89	0.05409494892211766	0.007014264738273492	0.001567260688949766	0.645771386409536	-1	0	0	0.2	2	0.9230769230769231	12	0.5357142857142857	0.6923076923076923	11	9	3	2	0	0.14285714285714285	2	14	15	0.25	0	0.68857335012685	0.8555223027446666	0.6502023860948727	0.9554782102675851	0.4432352986396732	0.7583219825314838	0.829499744232216	0.8803877661984422	0.6363636363636364	0.18181818181818182	0.0	0.001567260688949766	14
3435	0.041143994817965025	0.019952205254467423	0.019895334005933556	0.9478728379706803	-1	0	0	0.25	2	0.8888888888888888	8	0.6111111111111112	0.7777777777777778	9	7	1	0	0	0.2222222222222222	2	9	11	0.0	0	0.5212358644405667	0.8340425263740839	0.4476632956236039	0.9015751374809157	0.6010517905459897	0.8921024508327553	0.8209231285116987	0.8787451643531782	0	0	0.0	0.019895334005933556	10
5024	0.001132642334936628	0.00019037525559392797	-0.00012222801977619739	0.9856248593517424	-1	0	0	0.5	2	0.6666666666666666	2	0.8333333333333334	0.3333333333333333	3	1	1	0	0	0.6666666666666666	2	3	5	0.0	0	1.0	0.9382073339545569	0.4476632956236039	0.8670546608598465	0.6010517905459897	0.9040077225300212	0.9318540082387984	0.9071486750583502	0	0	0.0	-1.222280197761974e-05	1
563	0.0008159248026633859	0.0007808057149113075	0.0007807109997755186	0.9918945108134036	-1	0	0	0.5	1	1.0	1	1.0	1.0	1	1	1	1	0	0.3333333333333333	1	3	3	0.16666666666666666	0	0.4088983173655166	0.5	0.4270679623055109	0.5	0.7181623352381565	0.5	0.8048678604389299	0.5	1.0	1.0	0.0	0.0007807109997755186	71
1467	0.07661355504455532	0.012495402640378104	0.010557558205795662	0.9466622854423298	-1	0	0	0.2	2	0.9230769230769231	12	0.5357142857142857	0.9230769230769231	14	12	0	0	0	0.14285714285714285	2	14	15	0.0	0	0.5212358644405667	0.8023636449595999	0.4528784496586802	0.888368649821368	0.40252568755859935	0.8889235989745348	0.7827948239614428	0.8643270121400941	0	0	0.0	0.010557558205795662	34
857	0.0008255488964193225	0.0007590581604131658	0.0007589740178667159	0.992226003984556	-1	0	0	0.5	1	1.0	1	1.0	1.0	1	1	1	1	0	0.3333333333333333	1	3	3	0.16666666666666666	0	0.4088983173655166	0.5	0.4270679623055109	0.5	0.7181623352381565	0.5	0.8048678604389299	0.5	1.0	1.0	0.0	0.0007589740178667159	18
814	0.09580290314352792	0.005014543366962758	0.004784932849207952	0.7126802651281798	-1	0	0	0.2	2	0.9230769230769231	12	0.5357142857142857	0.9230769230769231	14	12	0	0	0	0.14285714285714285	2	14	15	0.0	0	0.7445684777464757	0.89440606373837	0.15373846440023947	0.8953551211845404	0.6010517905459897	0.9122467509231121	0.947043580837871	0.9009831177763118	0	0	0.0	0.004784932849207952	18
4271	0.047788113570110105	0.02487971332583452	0.02404682630345509	0.949637521290105	-1	0	0	0.25	2	0.8888888888888888	8	0.6111111111111112	0.7777777777777778	9	7	1	0	0	0.2222222222222222	2	9	11	0.0	0	0.5212358644405667	0.8510634445625505	0.4476632956236039	0.9015751374809157	0.6010517905459897	0.8921024508327553	0.771719536423678	0.8832326358441933	0	0	0.0	0.02404682630345509	17
1665	0.0272462284890462	0.016673952050968326	0.010822139572332296	0.9495410088205054	-1	0	0	0.42857142857142855	3	0.625	5	0.47619047619047616	0.625	7	5	2	2	0	0.42857142857142855	3	7	10	0.3333333333333333	0.6666666666666666	0.5457630964007396	0.8644674845957767	0.38338300607745873	0.9167439328126132	0.6010517905459897	0.9119477204621864	0.9253928460930103	0.899933605629055	0.5714285714285714	0.14285714285714285	0.0	0.010822139572332296	38
4935	0.049555486474878084	0.021709407283666344	0.021136745649827846	0.9487734038658577	-1	0	0	0.25	2	0.8888888888888888	8	0.6111111111111112	0.7777777777777778	9	7	1	0	0	0.2222222222222222	2	9	11	0.0	0	0.5212358644405667	0.8510634445625505	0.4476632956236039	0.9015751374809157	0.6010517905459897	0.8921024508327553	0.771719536423678	0.8832326358441933	0	0	0.0	0.021136745649827846	14
3488	0.05094044824826307	0.005529873685977654	0.004864531506027647	0.9438908220620045	-1	0	0	0.25	2	0.8888888888888888	8	0.6111111111111112	0.7777777777777778	9	7	1	0	0	0.2222222222222222	2	9	11	0.0	0	0.5875789600516069	0.8560463232903853	0.4476632956236039	0.9015751374809157	0.6010517905459897	0.8921024508327553	0.8755778724438603	0.8845961911567195	0	0	0.0	0.004864531506027647	1
344	0.0024501408440740485	0.00021156376032515096	-3.6550761060473174e-05	0.9934693723188421	-1	0.5	1	0.6666666666666666	4	0.5	3	0.5	0.3333333333333333	4	2	3	0	0	1.0	4	4	8	0.0	0.5	0.5771757503850349	0.834504141382572	0.4817280909293853	0.925632485107282	0.5698730298413057	0.8984559653765184	0.8339256251598205	0.8915344608226944	0	0	0.0	-3.6550761060473173e-06	7
3666	0.04901003267171903	0.021475522936073556	0.02064441946907544	0.9496224038532898	-1	0	0	0.25	2	0.8888888888888888	8	0.6111111111111112	0.7777777777777778	9	7	1	0	0	0.2222222222222222	2	9	11	0.0	0	0.5212358644405667	0.8510634445625505	0.4476632956236039	0.9015751374809157	0.6010517905459897	0.8921024508327553	0.771719536423678	0.8832326358441933	0	0	0.0	0.02064441946907544	12
4673	0.04901607932333862	0.02153549763501253	0.021068383136075328	0.948308254160121	-1	0	0	0.25	2	0.8888888888888888	8	0.6111111111111112	0.7777777777777778	9	7	1	0	0	0.2222222222222222	2	9	11	0.0	0	0.5212358644405667	0.8510634445625505	0.4476632956236039	0.9015751374809157	0.6010517905459897	0.8921024508327553	0.771719536423678	0.8832326358441933	0	0	0.0	0.021068383136075328	46
4373	0.05137909973648654	0.00698868522000531	0.004404640990957438	0.7621541407878212	-1	0	0	0.25	2	0.8888888888888888	8	0.6111111111111112	0.7777777777777778	9	7	1	0	0	0.2222222222222222	2	9	11	0.0	0	0.42296135104311394	0.8021973212118123	0.4476632956236039	0.9015751374809157	0.6010517905459897	0.8921024508327553	0.771719536423678	0.8709192561800757	0	0	0.0	0.004404640990957438	1
2104	0.045815376954726116	0.014433677990146592	0.007687950863474857	0.9500416408970119	-1	0	0	0.25	2	0.9	9	0.4444444444444444	0.8	10	8	1	0	0	0.3333333333333333	3	9	12	0.0	0	0.5334994804206532	0.8205973728123103	0.4528784496586802	0.9343887152258669	0.6010517905459897	0.9073030526560014	0.8038833807257092	0.8959079371043015	0	0	0.0	0.007687950863474857	4
3599	0.049557135429713996	0.02126830701584885	0.019732593629947188	0.9503883176147907	-1	0	0	0.25	2	0.8888888888888888	8	0.6111111111111112	0.7777777777777778	9	7	1	0	0	0.2222222222222222	2	9	11	0.0	0	0.5212358644405667	0.876413619862671	0.4476632956236039	0.9166534666862041	0.20399958457120898	0.893314888757608	0.771719536423678	0.8966513864629453	0	0	0.0	0.019732593629947188	17
4864	0.050418129575860775	0.02136093401059225	0.020644254369884745	0.9485020370805898	-1	0	0	0.25	2	0.8888888888888888	8	0.6111111111111112	0.7777777777777778	9	7	1	0	0	0.2222222222222222	2	9	11	0.0	0	0.5212358644405667	0.8510634445625505	0.4476632956236039	0.9015751374809157	0.6010517905459897	0.8921024508327553	0.771719536423678	0.8832326358441933	0	0	0.0	0.020644254369884745	13
4477	0.049164118383261866	0.023504074073505726	0.02280728002916881	0.9499221185100033	-1	0	0	0.25	2	0.8888888888888888	8	0.6111111111111112	0.7777777777777778	9	7	1	0	0	0.2222222222222222	2	9	11	0.0	0	0.5212358644405667	0.8510634445625505	0.4476632956236039	0.9015751374809157	0.6010517905459897	0.8921024508327553	0.771719536423678	0.8832326358441933	0	0	0.0	0.02280728002916881	82
3539	0.048856219423725866	0.02299194338931528	0.02182493430668661	0.9494111184904482	-1	0	0	0.25	2	0.8888888888888888	8	0.6111111111111112	0.7777777777777778	9	7	1	0	0	0.2222222222222222	2	9	11	0.0	0	0.5212358644405667	0.8510634445625505	0.4476632956236039	0.9015751374809157	0.6010517905459897	0.909769225123493	0.8536730810868149	0.8898829006211764	0	0	0.0	0.02182493430668661	49
4667	0.04841117849293897	0.024662140165156828	0.02377666825380841	0.9497957336428907	-1	0	0	0.25	2	0.8888888888888888	8	0.6111111111111112	0.7777777777777778	9	7	1	0	0	0.2222222222222222	2	9	11	0.0	0	0.5212358644405667	0.8510634445625505	0.4476632956236039	0.9015751374809157	0.6010517905459897	0.8921024508327553	0.771719536423678	0.8832326358441933	0	0	0.0	0.02377666825380841	11
3728	0.05066069083170746	0.023449662405444067	0.02245700518716349	0.9486402413465914	-1	0	0	0.25	2	0.8888888888888888	8	0.6111111111111112	0.7777777777777778	9	7	1	0	0	0.2222222222222222	2	9	11	0.0	0	0.5212358644405667	0.8510634445625505	0.4476632956236039	0.9015751374809157	0.6010517905459897	0.8921024508327553	0.771719536423678	0.8832326358441933	0	0	0.0	0.02245700518716349	21
808	0.000884588424785172	0.0008077084698737497	0.0008076626283275143	0.9902356174294475	-1	0	0	0.5	1	1.0	1	1.0	1.0	1	1	1	1	0	0.3333333333333333	1	3	3	0.16666666666666666	0	0.4432275407188427	0.5	0.9961740297147248	0.5	0.7608228716100692	0.5	0.9059964372843519	0.5	1.0	1.0	0.0	0.0008076626283275143	6
3659	0.08478671296058213	0.0020516188869294733	0.0013957765949943017	0.6013173825865914	-1	0	0	0.3	3	0.7692307692307693	10	0.625	0.6923076923076923	12	9	2	0	0	0.16666666666666666	2	12	15	0.0	0	0.5212358644405667	0.7818103301421212	0.4528784496586802	0.8910548456802203	0.6010517905459897	0.9004443509829261	0.7689495003650552	0.8652961874553186	0	0	0.0	0.0013957765949943017	6
4816	0.04981970126466464	0.021580181558846504	0.02037594925512819	0.9497593286040006	-1	0	0	0.25	2	0.8888888888888888	8	0.6111111111111112	0.7777777777777778	9	7	1	0	0	0.2222222222222222	2	9	11	0.0	0	0.5212358644405667	0.8510634445625505	0.4476632956236039	0.9037274688422285	0.6010517905459897	0.8921024508327553	0.771719536423678	0.8840720785776174	0	0	0.0	0.02037594925512819	15
2795	0.041131285380049426	0.02160775187813358	0.020793442631741498	0.949023757998952	-1	0	0	0.25	2	0.8888888888888888	8	0.6111111111111112	0.7777777777777778	8	7	2	0	0	0.2222222222222222	2	9	11	0.0	0	0.5212358644405667	0.8354304914818593	0.4528784496586802	0.9179381846848891	0.40252568755859935	0.8954346330434123	0.7827948239614428	0.8871801802109397	0	0	0.0	0.020793442631741498	23
4916	0.06637351731594263	0.009661402906823428	0.0021715979317816657	0.9483688534860858	-1	0	0	0.2	2	0.9230769230769231	12	0.4166666666666667	0.8461538461538461	13	11	1	0	0	0.25	3	12	15	0.0	0	0.5457630964007396	0.8447928934677202	0.15373846440023947	0.9012970254459418	0.6010517905459897	0.9065013085911572	0.9247663858122898	0.8868771397078666	0	0	0.0	0.0021715979317816657	2
768	0.0011945748110160767	0.00012042250928210663	0.00011995519053823193	0.9902415074884279	-1	0	0	0.6666666666666666	2	0.5	1	0.6666666666666666	0.5	3	1	0	0	0	0.6666666666666666	2	3	4	0.0	0	0.48847146885185005	0.8189489086056803	0.7399362333747233	0.8522880169040633	0.23316719751306653	0.907933628621846	0.9219177248800197	0.864149181477544	0	0	0.0	0.00011995519053823193	4
2178	0.03976973466798896	0.021909246864333508	0.01852379045426023	0.9499321466385601	-1	0	0	0.25	2	0.8888888888888888	8	0.6111111111111112	0.7777777777777778	9	7	1	0	0	0.2222222222222222	2	9	11	0.0	0	0.5212358644405667	0.8340425263740839	0.4476632956236039	0.8962984904675374	0.6010517905459897	0.8921024508327553	0.8209231285116987	0.876666670493423	0	0	0.0	0.01852379045426023	24
446	0.0012331388303120584	0.00043829559537176025	0.00043828599285414597	0.9903886605451867	-1	0	0	0.5	1	1.0	1	1.0	1.0	2	1	0	0	0	0.3333333333333333	1	3	3	0.0	0	0.5725857934829669	0.7847529518558791	0.5789297977573785	0.7147924581932322	0.7431485093163341	0.5440712395069512	0.769349640548814	0.689196829230268	0	0	0.0	0.00043828599285414597	10
4320	0.049899662541478804	0.022126463580035227	0.02146724619398581	0.9503956664552703	-1	0	0	0.25	2	0.8888888888888888	8	0.6111111111111112	0.7777777777777778	9	7	1	0	0	0.2222222222222222	2	9	11	0.0	0	0.5212358644405667	0.8548107368669099	0.4476632956236039	0.9015751374809157	0.6010517905459897	0.8921024508327553	0.771719536423678	0.8842557757249584	0	0	0.0	0.02146724619398581	60
175	0.003665971641777834	0.0009047775390354664	0.0008863788438896668	0.981234425751103	-1	0.5	1	0.7142857142857143	5	0.375	3	0.625	0.25	6	2	3	1	0	1.0	4	4	10	0.16666666666666666	0.3333333333333333	0.5763815742750527	0.8513205881546978	0.39751480714592313	0.9181346962012326	0.5509223499230643	0.8823900401696652	0.8582637016071838	0.8868714468028576	1.0	0.16666666666666666	0.0	0.0008863788438896668	20
1014	0.07989001131678711	0.011049546841108869	0.009642019214048347	0.9468208465852619	-1	0	0	0.2	2	0.9230769230769231	12	0.5357142857142857	0.9230769230769231	14	12	0	0	0	0.14285714285714285	2	14	15	0.0	0	0.5212358644405667	0.7995877963853025	0.4528784496586802	0.888368649821368	0.40252568755859935	0.8889235989745348	0.7827948239614428	0.8636449177885678	0	0	0.0	0.009642019214048347	9
1598	0.028891502165624926	0.014734593272429986	0.014159714000690663	0.9498773223238336	-1	0	0	0.375	3	0.6666666666666666	6	0.5238095238095238	0.5555555555555556	7	5	3	2	0	0.42857142857142855	3	7	11	0.25	0.5	0.5457630964007396	0.8495299669763583	0.38338300607745873	0.9167439328126132	0.6010517905459897	0.9119477204621864	0.9161454879959805	0.8962119530981953	0.5714285714285714	0.2857142857142857	0.0	0.014159714000690663	25
1068	0.09392704492067952	0.0032409147438443938	0.000487396795982595	0.7065585886909728	-1	0	0	0.2	2	0.9230769230769231	12	0.5357142857142857	0.9230769230769231	14	12	0	0	0	0.14285714285714285	2	14	15	0.0	0	0.7445684777464757	0.9018711228065598	0.15373846440023947	0.8953551211845404	0.6010517905459897	0.9122467509231121	0.947043580837871	0.9033842740590162	0	0	0.0	0.000487396795982595	4
3687	0.09542250828257257	0.016327133148070452	0.01597322948773883	0.6885210749340763	-1	0	0	0.2	2	0.9230769230769231	12	0.5357142857142857	0.9230769230769231	14	12	0	0	0	0.14285714285714285	2	14	15	0.0	0	0.5212358644405667	0.8178551786203113	0.4528784496586802	0.9214517668705643	0.6010517905459897	0.9077780235806941	0.7689495003650552	0.8893029461493429	0	0	0.0	0.01597322948773883	5
2635	0.04567066792077253	0.016844418708507957	0.01653688603401229	0.9481087003037265	-1	0	0	0.375	3	0.7	7	0.4444444444444444	0.7	9	7	2	1	0	0.3333333333333333	3	9	12	0.16666666666666666	0.6666666666666666	0.5212358644405667	0.836230409951184	0.4476632956236039	0.8962984904675374	0.6010517905459897	0.8913661706401954	0.8209231285116987	0.8769642197832377	1.0	0	0.0	0.01653688603401229	5
2349	0.04106247898984738	0.019254103505990543	0.01912794420124754	0.949359425053208	-1	0	0	0.25	2	0.8888888888888888	8	0.6111111111111112	0.7777777777777778	8	7	2	0	0	0.2222222222222222	2	9	11	0.0	0	0.5212358644405667	0.8354304914818593	0.4528784496586802	0.9134367282914493	0.40252568755859935	0.8954346330434123	0.7827948239614428	0.885219749525935	0	0	0.0	0.01912794420124754	21
2159	0.04149859195038232	0.02595650178747769	0.021850912693491098	0.9491419072779326	-1	0	0	0.25	2	0.8888888888888888	8	0.6111111111111112	0.7777777777777778	9	7	1	0	0	0.2222222222222222	2	9	11	0.0	0	0.5212358644405667	0.8319661099154284	0.4476632956236039	0.8963657400657363	0.6010517905459897	0.8916789022686441	0.8209231285116987	0.8759948998923746	0	0	0.0	0.021850912693491098	15
1370	0.07895995946123192	0.011758739436914406	0.010822231407945018	0.9449831629526184	-1	0	0	0.2	2	0.9230769230769231	12	0.5357142857142857	0.9230769230769231	14	12	0	0	0	0.14285714285714285	2	14	15	0.0	0	0.5212358644405667	0.7995877963853025	0.4528784496586802	0.888368649821368	0.40252568755859935	0.8889235989745348	0.7827948239614428	0.8636449177885678	0	0	0.0	0.010822231407945018	9
858	0.10053576923618997	0.006564460640625716	0.004901532012468398	0.7048206536434082	-1	0	0	0.2	2	0.9230769230769231	12	0.5357142857142857	0.9230769230769231	14	12	0	0	0	0.14285714285714285	2	14	15	0.0	0	0.7445684777464757	0.897242740255165	0.15373846440023947	0.8953551211845404	0.6010517905459897	0.9122467509231121	0.947043580837871	0.9018834130523544	0	0	0.0	0.004901532012468398	19
4854	0.05023404025231666	0.02244365622826517	0.021810334072282292	0.948020859132606	-1	0	0	0.25	2	0.8888888888888888	8	0.6111111111111112	0.7777777777777778	9	7	1	0	0	0.2222222222222222	2	9	11	0.0	0	0.5212358644405667	0.8510634445625505	0.4476632956236039	0.9015751374809157	0.6010517905459897	0.8921024508327553	0.771719536423678	0.8832326358441933	0	0	0.0	0.021810334072282292	20
4073	0.04117560812019734	0.021501174355001068	0.019990389193948705	0.9496150600835805	-1	0	0	0.25	2	0.8888888888888888	8	0.6111111111111112	0.7777777777777778	8	7	2	0	0	0.2222222222222222	2	9	11	0.0	0	0.5212358644405667	0.8354304914818593	0.4528784496586802	0.9179381846848891	0.40252568755859935	0.8954346330434123	0.7827948239614428	0.8871801802109397	0	0	0.0	0.019990389193948705	15
1972	0.040744984978963485	0.027379350680293464	0.019723322167350853	0.9494198866647885	-1	0	0	0.25	2	0.8888888888888888	8	0.6111111111111112	0.7777777777777778	9	7	1	0	0	0.2222222222222222	2	9	11	0.0	0	0.5212358644405667	0.8319661099154284	0.4476632956236039	0.8964554800872734	0.6010517905459897	0.8916789022686441	0.8209231285116987	0.8760298888655218	0	0	0.0	0.019723322167350853	73
3583	0.04039911091373512	0.02017043646447959	0.02011127180186883	0.9488930913038705	-1	0	0	0.25	2	0.8888888888888888	8	0.6111111111111112	0.7777777777777778	9	7	1	0	0	0.2222222222222222	2	9	11	0.0	0	0.5212358644405667	0.8340425263740839	0.4476632956236039	0.9015751374809157	0.6010517905459897	0.8921024508327553	0.8209231285116987	0.8787451643531782	0	0	0.0	0.02011127180186883	19
1323	0.076540545069391	0.00804757415610516	0.007305567415636416	0.9558266949952053	-1	0	0	0.2	2	0.9230769230769231	12	0.5357142857142857	0.9230769230769231	14	12	0	0	0	0.14285714285714285	2	14	15	0.0	0	0.5212358644405667	0.8048602052757942	0.4528784496586802	0.888368649821368	0.40252568755859935	0.8891523417355567	0.7799283028137952	0.8650344399084411	0	0	0.0	0.007305567415636416	1
3962	0.04983803311679925	0.022983208837091863	0.02225401187713903	0.9482328077122338	-1	0	0	0.25	2	0.8888888888888888	8	0.6111111111111112	0.7777777777777778	9	7	1	0	0	0.2222222222222222	2	9	11	0.0	0	0.5212358644405667	0.8510634445625505	0.4476632956236039	0.9015751374809157	0.6010517905459897	0.8921024508327553	0.771719536423678	0.8832326358441933	0	0	0.0	0.02225401187713903	19
3472	0.049545888845303164	0.022480391071018978	0.02185396623880681	0.9482635276579393	-1	0	0	0.25	2	0.8888888888888888	8	0.6111111111111112	0.7777777777777778	9	7	1	0	0	0.2222222222222222	2	9	11	0.0	0	0.5212358644405667	0.8510634445625505	0.4476632956236039	0.9015751374809157	0.6010517905459897	0.8921024508327553	0.771719536423678	0.8832326358441933	0	0	0.0	0.02185396623880681	63
1387	0.07855896289768835	0.010416781471533243	0.004725937312942771	0.9464602765970294	-1	0	0	0.2	2	0.9230769230769231	12	0.5357142857142857	0.9230769230769231	14	12	0	0	0	0.14285714285714285	2	14	15	0.0	0	0.5212358644405667	0.8023636449595999	0.4528784496586802	0.888368649821368	0.40252568755859935	0.8889235989745348	0.7827948239614428	0.8643270121400941	0	0	0.0	0.004725937312942771	2
1997	0.04135453002748743	0.020990023372733375	0.01941059929078127	0.9477056379489125	-1	0	0	0.25	2	0.8888888888888888	8	0.6111111111111112	0.7777777777777778	9	7	1	0	0	0.2222222222222222	2	9	11	0.0	0	0.5212358644405667	0.8319661099154284	0.4476632956236039	0.8957139407228144	0.6010517905459897	0.8916789022686441	0.8209231285116987	0.8757413160148761	0	0	0.0	0.01941059929078127	58
4800	0.04449974493895473	0.020202216133451998	0.02011075374300051	0.9493633554195495	-1	0	0	0.25	2	0.8888888888888888	8	0.6111111111111112	0.7777777777777778	9	7	1	0	0	0.2222222222222222	2	9	11	0.0	0	0.5212358644405667	0.8548107368669099	0.4476632956236039	0.904724125236493	0.6010517905459897	0.8921024508327553	0.7760950301016613	0.8854784118510793	0	0	0.0	0.02011075374300051	7
198	0.0011241334107431502	0.00014694750070986723	1.023034173100191e-06	0.9966069846339864	-1	0	0	0.75	3	0.3333333333333333	1	0.5555555555555556	0.3333333333333333	4	1	0	0	0	1.0	3	3	5	0.0	1.0	0.47874072768597503	0.788995744762018	0.6059188552321073	0.7344384333249444	0.6423923697793053	0.6603078923015148	0.6557889366862422	0.7311115742304298	0	0	0.0	1.023034173100191e-06	31
2319	0.03983152602289822	0.024651655573790263	0.01852521818787816	0.9493726133804722	-1	0	0	0.25	2	0.8888888888888888	8	0.6111111111111112	0.7777777777777778	9	7	1	0	0	0.2222222222222222	2	9	11	0.0	0	0.5212358644405667	0.8319661099154284	0.4476632956236039	0.8964554800872734	0.6010517905459897	0.8916789022686441	0.8209231285116987	0.8760298888655218	0	0	0.0	0.01852521818787816	13
1331	0.07901741572901896	0.013111405651535409	0.009152319937463377	0.945754865971824	-1	0	0	0.2	2	0.9230769230769231	12	0.5357142857142857	0.9230769230769231	14	12	0	0	0	0.14285714285714285	2	14	15	0.0	0	0.5212358644405667	0.8023636449595999	0.4528784496586802	0.888368649821368	0.4217659507880892	0.883916274496338	0.7827948239614428	0.8623708796051145	0	0	0.0	0.009152319937463377	19
3954	0.001167451320153668	8.463527800318451e-05	-8.195164153839499e-05	0.9874011926062158	-1	0	0	0.5	2	0.6666666666666666	2	0.8333333333333334	0.3333333333333333	3	1	1	0	0	0.6666666666666666	2	3	5	0.0	0	0.7029568976139757	0.9134173208352003	0.4476632956236039	0.9582001970231006	0.6861455650698537	0.9281890639823416	0.9505445032142209	0.9359852155088111	0	0	0.0	-8.195164153839498e-06	0
449	0.001091768032951374	0.00024228838617454892	0.00024228714907860446	0.996585103548129	-1	0	0	1.0	1	0	0	1.0	0	1	0	0	1	0	0.5	1	2	2	0.3333333333333333	0	0	0	0	0	0	0	0	0	0	0	0	0.00024228714907860446	32
2492	0.041586469123992394	0.023148347672944675	0.021543532889319855	0.9497716399078595	-1	0	0	0.25	2	0.8888888888888888	8	0.6111111111111112	0.7777777777777778	9	7	1	1	0	0.2222222222222222	2	9	11	0.25	0	0.5212358644405667	0.8319661099154284	0.4476632956236039	0.8962984904675374	0.6010517905459897	0.8913661706401954	0.8209231285116987	0.8758515329885196	1.0	0	0.0	0.021543532889319855	18
819	0.00011988453686413825	1.4472627282710377e-05	1.447136251064687e-05	0.9985402760149908	-1	0	0	1.0	2	0.0	0	0.75	0	2	0	0	0	0	1.0	2	2	3	0.0	0	0	0	0	0	0	0	0	0	0	0	0	1.447136251064687e-05	3
26	0.035274352650921575	0.006374608830031942	0.004439670532892417	0.967365360951427	-1	0	0	0.2	2	0.9230769230769231	12	0.25	0.6923076923076923	11	9	3	2	0	0.6	10	6	15	0.25	0	0.293876706079516	0.9358173597781221	0.5807972457415209	0.9277539818387529	0.6807223658518737	0.9570734196772205	0.935309984427512	0.9415261204439334	0.5454545454545454	0.2727272727272727	0.0	0.004439670532892417	7
24	0.06015328899525671	0.010819298711453828	0.0010273531700564038	0.7089672235970053	-1	0	0	0.3	3	0.8461538461538461	11	0.5357142857142857	0.8461538461538461	14	11	0	0	0	0.14285714285714285	14	2	15	0.0	0.15384615384615385	0.5486462453362911	0.9061864443839273	0.549893315976155	0.8651608474194978	0.4571647445089095	0.9138595766481374	0.8089539125890655	0.8968609009455787	0	0	0.0	0.0010273531700564038	16
2539	0.046612256601620154	0.014719599922508512	0.006479342571973148	0.9480099012156958	-1	0	0	0.375	3	0.7	7	0.6	0.7	10	7	1	0	0	0.2	2	10	12	0.0	0	0.5334994804206532	0.8205973728123103	0.4528784496586802	0.9343887152258669	0.7142354007236332	0.9452626133730383	0.8042238094883128	0.9122818546821282	0	0	0.0	0.006479342571973148	6
1575	0.06398159194477417	0.0010268808107309641	-0.00042201933916387395	0.946487375150499	-1	0	0	0.3	3	0.7692307692307693	10	0.5769230769230769	0.7692307692307693	13	10	1	0	0	0.15384615384615385	2	13	15	0.0	0	0.5212358644405667	0.7582248586336727	0.45809360369375646	0.8879807189375264	0.6010517905459897	0.8945555152436474	0.7391281642590839	0.8561651776617969	0	0	0.0	-4.220193391638739e-05	6
3041	0.04014556716023684	0.0211173038309393	0.02110594874643432	0.9481628475085729	-1	0	0	0.25	2	0.8888888888888888	8	0.6111111111111112	0.7777777777777778	9	7	1	0	0	0.2222222222222222	2	9	11	0.0	0	0.5212358644405667	0.8340425263740839	0.4476632956236039	0.9015751374809157	0.6010517905459897	0.8921024508327553	0.8209231285116987	0.8787451643531782	0	0	0.0	0.02110594874643432	47
3978	0.048607862454307815	0.021369039536303515	0.020569224504023705	0.9495101766205675	-1	0	0	0.25	2	0.8888888888888888	8	0.6111111111111112	0.7777777777777778	9	7	1	0	0	0.2222222222222222	2	9	11	0.0	0	0.5212358644405667	0.8510634445625505	0.4476632956236039	0.9015751374809157	0.6010517905459897	0.8921024508327553	0.771719536423678	0.8832326358441933	0	0	0.0	0.020569224504023705	14
531	0.0012125932635220292	0.00016234326150433534	0.00016225764466021905	0.9892537827543979	-1	0	0	0.5	1	1.0	1	1.0	1.0	2	1	0	1	0	0.3333333333333333	1	3	3	0.3333333333333333	0	0.4237475903820237	0.7217660494970304	0.7297472212310476	0.9348849692693385	0.8276355924686373	0.6610836831214387	0.8985207367794961	0.806674458785948	1.0	0	0.0	0.00016225764466021905	5
3319	0.04089959404943099	0.021540097478723937	0.021532991056640794	0.9492772465140693	-1	0	0	0.25	2	0.8888888888888888	8	0.6111111111111112	0.7777777777777778	9	7	1	0	0	0.2222222222222222	2	9	11	0.0	0	0.5212358644405667	0.8340425263740839	0.4476632956236039	0.9015751374809157	0.6010517905459897	0.8921024508327553	0.8209231285116987	0.8787451643531782	0	0	0.0	0.021532991056640794	30
2269	0.0404796957568432	0.01902448084818074	0.01876771128890408	0.9499797469424425	-1	0	0	0.25	2	0.8888888888888888	8	0.6111111111111112	0.7777777777777778	8	7	2	0	0	0.2222222222222222	2	9	11	0.0	0	0.5212358644405667	0.8354304914818593	0.4528784496586802	0.9134367282914493	0.40252568755859935	0.8954346330434123	0.7827948239614428	0.885219749525935	0	0	0.0	0.01876771128890408	19
2512	0.04136012551984856	0.02026694282211335	0.020201008493229842	0.9490817738307844	-1	0	0	0.25	2	0.8888888888888888	8	0.6111111111111112	0.7777777777777778	9	7	1	0	0	0.2222222222222222	2	9	11	0.0	0	0.5212358644405667	0.8340425263740839	0.4476632956236039	0.9015751374809157	0.6010517905459897	0.8921024508327553	0.8209231285116987	0.8787451643531782	0	0	0.0	0.020201008493229842	75
203	0.00233056515003535	0.0006096874148643092	0.0006093892374234898	0.9897399071470421	-1	0	0	0.5	1	1.0	1	1.0	1.0	2	1	0	1	0	0.3333333333333333	1	3	3	0.3333333333333333	0	0.33340516048703933	0.8510179807187875	0.5863482982578823	0.9464712793142531	0.8862144197408964	0.7516964226181407	0.93121626887119	0.8707496690141511	1.0	0.5	0.0	0.0006093892374234898	28
1746	0.04536931062048502	0.006484752222337355	0.004447123480085335	0.9377855462926366	-1	0	0	0.3	3	0.7692307692307693	10	0.26785714285714285	0.7692307692307693	13	10	1	1	0	0.875	8	7	15	0.3333333333333333	0.25	0.6295980345427374	0.8105050032739235	0.16177350059350765	0.906693858894242	0.6010517905459897	0.9218187985602098	0.8209231285116987	0.8874389934707768	1.0	0.15384615384615385	0.0	0.004447123480085335	2
2999	0.011776690317654841	0.002215367006448007	-0.002066955927480968	0.9571477482879299	-1	0	0	0.3333333333333333	2	0.8333333333333334	5	0.6666666666666666	0.6666666666666666	6	4	1	0	0	0.3333333333333333	2	6	8	0.0	0	0.5587061190091163	0.892245648278543	0.44886093156204615	0.8393903179054228	0.6010517905459897	0.8435998359998155	0.7881636586082377	0.8602797589489785	0	0	0.0	-0.0002066955927480968	0
3386	0.0619829062577465	0.0023346013355998903	-0.0017901095994556611	0.9451580176518	-1	0	0	0.2	2	0.9166666666666666	11	0.5833333333333334	0.8333333333333334	12	10	1	0	0	0.16666666666666666	2	12	14	0.0	0	0.6128872040602017	0.8296305551799936	0.26006441253230533	0.8979444367074592	0.6010517905459897	0.9066751665392329	0.9283910800159789	0.8818881661925553	0	0	0.0	-0.0001790109599455661	0
3815	2.070709414086927e-06	3.8502720196159305e-08	3.7778379459727834e-08	0.9999990262265442	-1	0	0	1.0	1	0	0	1.0	0	1	0	0	0	0	0.5	2	1	2	0.0	0	0	0	0	0	0	0	0	0	0	0	0	3.7778379459727834e-08	3
4638	0.049944483612751736	0.02414087031205723	0.023277671301514355	0.9501226018912706	-1	0	0	0.25	2	0.8888888888888888	8	0.6111111111111112	0.7777777777777778	9	7	1	0	0	0.2222222222222222	2	9	11	0.0	0	0.5212358644405667	0.8510634445625505	0.4476632956236039	0.9015751374809157	0.6010517905459897	0.8921024508327553	0.771719536423678	0.8832326358441933	0	0	0.0	0.023277671301514355	63
2203	0.039406199489191426	0.0010607073967364641	0.0004155760611292963	0.9509411156138734	-1	0	0	0.25	2	0.8888888888888888	8	0.6111111111111112	0.7777777777777778	9	7	1	0	0	0.2222222222222222	2	9	11	0.0	0	0.5457630964007396	0.9056794158844096	0.4476632956236039	0.9152091903869081	0.20399958457120898	0.893314888757608	0.9442648222194564	0.9051098427504269	0	0	0.0	0.0004155760611292963	3
1321	0.07851674444167892	0.015139493020968287	0.011533995923948142	0.9473024363422891	-1	0	0	0.2	2	0.9230769230769231	12	0.5357142857142857	0.9230769230769231	14	12	0	0	0	0.14285714285714285	2	14	15	0.0	0	0.5212358644405667	0.8023636449595999	0.4528784496586802	0.888368649821368	0.40252568755859935	0.8889235989745348	0.7827948239614428	0.8643270121400941	0	0	0.0	0.011533995923948142	51
141	0.00925391988173082	0.00047320941893015184	5.835544427695545e-06	0.9385981959675936	-1	0	0	0.6	6	0.25	3	0.5833333333333334	0.16666666666666666	3	2	10	6	0	0.6666666666666666	6	4	14	0.2608695652173913	0	0.6485334814750555	0.9060333557875255	0.6599824652114835	0.9055123575921318	0.548412816043381	0.8839048678862942	0.8216123437804571	0.898927944749121	0.3333333333333333	0.6666666666666666	0.0	5.835544427695545e-06	17
3608	0.030646640290086735	0.006134768802260319	0.001281695054672235	0.7476975766212008	-1	0	0	0.25	2	0.8888888888888888	8	0.6111111111111112	0.7777777777777778	9	7	1	0	0	0.2222222222222222	2	9	11	0.0	0	0.6800113117196637	0.8697902206749363	0.3663903606643712	0.927014463616095	0.6010517905459897	0.9243978039989544	0.9247663858122898	0.9100972902681632	0	0	0.0	0.001281695054672235	1
3448	0.040536968889772804	0.020435168681840827	0.020298311688374666	0.9490205140756292	-1	0	0	0.25	2	0.8888888888888888	8	0.6111111111111112	0.7777777777777778	9	7	1	0	0	0.2222222222222222	2	9	11	0.0	0	0.5212358644405667	0.8340425263740839	0.4476632956236039	0.9015751374809157	0.6010517905459897	0.8921024508327553	0.8209231285116987	0.8787451643531782	0	0	0.0	0.020298311688374666	23
3340	0.049594667643237285	0.02159538823630414	0.020291218763573256	0.9497293725854745	-1	0	0	0.25	2	0.8888888888888888	8	0.6111111111111112	0.7777777777777778	9	7	1	0	0	0.2222222222222222	2	9	11	0.0	0	0.5212358644405667	0.8510634445625505	0.4476632956236039	0.9015751374809157	0.6010517905459897	0.8921024508327553	0.771719536423678	0.8832326358441933	0	0	0.0	0.020291218763573256	12
1205	0.07742402575295734	0.01590444657148774	0.012091639194993826	0.9474663844514772	-1	0	0	0.2	2	0.9230769230769231	12	0.5357142857142857	0.9230769230769231	14	12	0	0	0	0.14285714285714285	2	14	15	0.0	0	0.5212358644405667	0.8023636449595999	0.4528784496586802	0.888368649821368	0.40252568755859935	0.8889235989745348	0.7827948239614428	0.8643270121400941	0	0	0.0	0.012091639194993826	75
3330	0.049960511574840126	0.02171722489772466	0.020922296774082968	0.9498377566004138	-1	0	0	0.25	2	0.8888888888888888	8	0.6111111111111112	0.7777777777777778	9	7	1	0	0	0.2222222222222222	2	9	11	0.0	0	0.5212358644405667	0.8510634445625505	0.4476632956236039	0.9015751374809157	0.6010517905459897	0.8921024508327553	0.771719536423678	0.8832326358441933	0	0	0.0	0.020922296774082968	22
1868	0.049686989789985085	0.015793481433269845	0.002306265187505966	0.9485584495271348	-1	0	0	0.3333333333333333	3	0.7272727272727273	8	0.3611111111111111	0.7272727272727273	9	8	3	2	0	0.4444444444444444	4	9	13	0.2222222222222222	0.5	0.5212358644405667	0.8319661099154284	0.4476632956236039	0.8962984904675374	0.6010517905459897	0.890942183688694	0.8209231285116987	0.8756930156444355	0.5555555555555556	0	0.0	0.002306265187505966	4
3582	0.041077279784851144	0.02092352748517483	0.020915027950047273	0.9488140712366483	-1	0	0	0.25	2	0.8888888888888888	8	0.6111111111111112	0.7777777777777778	9	7	1	0	0	0.2222222222222222	2	9	11	0.0	0	0.5212358644405667	0.8340425263740839	0.4476632956236039	0.9015751374809157	0.6010517905459897	0.8921024508327553	0.8209231285116987	0.8787451643531782	0	0	0.0	0.020915027950047273	30
1028	0.06495998327946442	0.006963085511085647	0.0021830828130574575	0.9470214274192194	-1	0	0	0.2	2	0.9230769230769231	12	0.5357142857142857	0.9230769230769231	14	12	0	0	0	0.14285714285714285	2	14	15	0.0	0	0.6377608490606577	0.8223197627498342	0.15373846440023947	0.8953551211845404	0.6010517905459897	0.9122467509231121	0.9384253838157922	0.8815012960955954	0	0	0.0	0.0021830828130574575	18
447	0.0025309142580577436	0.0006768093639035798	0.0006765781935670487	0.9910599457032695	-1	0	0	0.5	1	1.0	1	1.0	1.0	2	1	0	1	0	0.3333333333333333	1	3	3	0.3333333333333333	0	0.33340516048703933	0.8510179807187875	0.6062961114392846	0.9557229003680697	0.8862144197408964	0.7516964226181407	0.9355149550516559	0.8780504016037864	1.0	0.5	0.0	0.0006765781935670487	8
3658	0.040409948458844505	0.020559772668205537	0.02050674539021342	0.9490411918784184	-1	0	0	0.25	2	0.8888888888888888	8	0.6111111111111112	0.7777777777777778	9	7	1	0	0	0.2222222222222222	2	9	11	0.0	0	0.5212358644405667	0.8340425263740839	0.4476632956236039	0.9015751374809157	0.6010517905459897	0.8921024508327553	0.8209231285116987	0.8787451643531782	0	0	0.0	0.02050674539021342	10
4735	0.04907047803580581	0.02309762353252454	0.02212242634035952	0.9490566649851603	-1	0	0	0.25	2	0.8888888888888888	8	0.6111111111111112	0.7777777777777778	9	7	1	0	0	0.2222222222222222	2	9	11	0.0	0	0.5212358644405667	0.8510634445625505	0.4476632956236039	0.9015751374809157	0.6010517905459897	0.8921024508327553	0.771719536423678	0.8832326358441933	0	0	0.0	0.02212242634035952	37
138	0.0008637192408093576	0.00023815860776218303	0.0002381566760665823	0.995617064873322	-1	0	0	1.0	2	0.0	0	0.75	0	2	0	0	1	0	1.0	2	2	3	0.5	0	0	0	0	0	0	0	0	0	0	0	0	0.0002381566760665823	40
2243	0.04944594664835925	0.01941632973593547	0.015971028189195487	0.9502119825971557	-1	0	0	0.25	2	0.8888888888888888	8	0.6111111111111112	0.7777777777777778	8	7	2	0	0	0.2222222222222222	2	9	11	0.0	0	0.5839784414938883	0.8188394240440595	0.4528784496586802	0.9134367282914493	0.40252568755859935	0.8954346330434123	0.8289186522081486	0.881228259157113	0	0	0.0	0.015971028189195487	13
4476	0.05120438898427487	0.025306067159309827	0.02256656890774234	0.9149623791608265	-1	0	0	0.25	2	0.8888888888888888	8	0.6111111111111112	0.7777777777777778	9	7	1	0	0	0.2222222222222222	2	9	11	0.0	0	0.5212358644405667	0.7890137513630615	0.4476632956236039	0.9023589597076754	0.6010517905459897	0.8921024508327553	0.771719536423678	0.8681883534645793	0	0	0.0	0.02256656890774234	71
626	0.0011128572398008093	0.0002661735940126751	0.00026617242083108993	0.9966727987340505	-1	0	0	1.0	1	0	0	1.0	0	1	0	0	1	0	0.5	1	2	2	0.3333333333333333	0	0	0	0	0	0	0	0	0	0	0	0	0.00026617242083108993	13
4802	0.04866460079554277	0.021662742335685558	0.021019072097813153	0.9486642276406965	-1	0	0	0.25	2	0.8888888888888888	8	0.6111111111111112	0.7777777777777778	9	7	1	0	0	0.2222222222222222	2	9	11	0.0	0	0.5212358644405667	0.8510634445625505	0.4476632956236039	0.9015751374809157	0.6010517905459897	0.8921024508327553	0.771719536423678	0.8832326358441933	0	0	0.0	0.021019072097813153	44
3249	0.06754408397629655	0.002427956288069161	-0.0020277139995627195	0.9417779879176156	-1	0	0	0.2	2	0.9230769230769231	12	0.5357142857142857	0.9230769230769231	14	12	0	0	0	0.14285714285714285	2	14	15	0.0	0	0.5212358644405667	0.7981700092606545	0.4528784496586802	0.893497290610926	0.40252568755859935	0.8889235989745348	0.7827948239614428	0.8653615009053364	0	0	0.0	-0.00020277139995627196	3
3859	0.04935700920479456	0.020414611069203895	0.020366466129785616	0.9494032738974151	-1	0	0	0.25	2	0.8888888888888888	8	0.6111111111111112	0.7777777777777778	8	7	2	0	0	0.2222222222222222	2	9	11	0.0	0	0.5212358644405667	0.8519459114135859	0.4528784496586802	0.9179381846848891	0.40252568755859935	0.8954346330434123	0.7689495003650552	0.8912945617284568	0	0	0.0	0.020366466129785616	13
414	0.05268697594303085	0.009817580367851573	-0.003353203408845861	0.7986536645631088	-1	0	0	0.25	2	0.8888888888888888	8	0.55	0.8888888888888888	10	8	0	0	0	0.2	2	10	11	0.0	0	0.38083719574079333	0.7091119847163827	0.53355129009554	0.8816305282509099	0.6489024665570672	0.8185956555175511	0.8011537060236645	0.8128495240043344	0	0	0.0	-0.00033532034088458614	1
277	0.036487503417076565	0.00236739128987354	0.001368584229841906	0.9824051164845209	-1	0	0	0.3	3	0.7692307692307693	10	0.35714285714285715	0.46153846153846156	8	6	6	1	0	0.8571428571428571	6	7	15	0.07142857142857142	0	0.6039369489326301	0.9283962229153087	0.4592256256725558	0.8887710389070694	0.2633863240423242	0.7416056886050396	0.894544629819373	0.8696986420718114	1.0	0.25	0.0	0.001368584229841906	5
2797	0.04006213725987933	0.02088724323980624	0.019162907115604682	0.9496535818425215	-1	0	0	0.25	2	0.8888888888888888	8	0.6111111111111112	0.7777777777777778	8	7	2	0	0	0.2222222222222222	2	9	11	0.0	0	0.5212358644405667	0.8354304914818593	0.4528784496586802	0.9179381846848891	0.40252568755859935	0.8954346330434123	0.7827948239614428	0.8871801802109397	0	0	0.0	0.019162907115604682	14
2590	0.0038298705343892837	0.0016001564631827978	-0.0015681515636086832	0.9852220990555919	-1	0	0	0.5	2	0.75	3	0.75	0.5	4	2	1	0	0	0.5	2	4	6	0.0	0	0.5334994804206532	0.8904047731749615	0.4528784496586802	0.9377972202184659	0.40252568755859935	0.9085678812686092	0.8738700136887252	0.9143619173947536	0	0	0.0	-0.00015681515636086833	0
4505	0.04951986957408187	0.02159219540643795	0.02020908787720691	0.9499902073482493	-1	0	0	0.25	2	0.8888888888888888	8	0.6111111111111112	0.7777777777777778	9	7	1	0	0	0.2222222222222222	2	9	11	0.0	0	0.5212358644405667	0.8510634445625505	0.4476632956236039	0.9015751374809157	0.6010517905459897	0.8921024508327553	0.771719536423678	0.8832326358441933	0	0	0.0	0.02020908787720691	18
1480	0.07402436979538457	0.011347411875921117	0.004462763909213308	0.9476658011010621	-1	0	0	0.2	2	0.9230769230769231	12	0.5357142857142857	0.9230769230769231	14	12	0	0	0	0.14285714285714285	2	14	15	0.0	0	0.5212358644405667	0.8023636449595999	0.4528784496586802	0.888368649821368	0.40252568755859935	0.8889235989745348	0.7827948239614428	0.8643270121400941	0	0	0.0	0.004462763909213308	5
4493	0.0508164864073093	0.021053487544297266	0.021052557129511314	0.9489727031275237	-1	0	0	0.25	2	0.8888888888888888	8	0.6111111111111112	0.7777777777777778	8	7	2	0	0	0.2222222222222222	2	9	11	0.0	0	0.5212358644405667	0.8519459114135859	0.4528784496586802	0.9179381846848891	0.40252568755859935	0.8954346330434123	0.7689495003650552	0.8912945617284568	0	0	0.0	0.021052557129511314	26
3155	0.041160614966924976	0.021074825392050023	0.02107335665042851	0.947693787899059	-1	0	0	0.25	2	0.8888888888888888	8	0.6111111111111112	0.7777777777777778	9	7	1	0	0	0.2222222222222222	2	9	11	0.0	0	0.5212358644405667	0.8340425263740839	0.4476632956236039	0.9015751374809157	0.6010517905459897	0.8921024508327553	0.8209231285116987	0.8787451643531782	0	0	0.0	0.02107335665042851	42
2694	0.0014235237239335194	0.0002327773200359818	0.00023277248560815334	0.9884185080319883	-1	0	0	0.5	2	0.6666666666666666	2	0.8333333333333334	0.3333333333333333	2	1	2	1	0	0.6666666666666666	2	3	5	0.14285714285714285	0	0.8494124582781776	0.8184491392914164	0.6203649209502166	0.908624800652408	0.45069179139011517	0.928417215027261	0.9337405249925386	0.8930059536965672	1.0	1.0	0.0	0.00023277248560815334	1
4449	0.049830260580831225	0.022679789881794598	0.0219204980701333	0.9499411833661553	-1	0	0	0.25	2	0.8888888888888888	8	0.6111111111111112	0.7777777777777778	9	7	1	0	0	0.2222222222222222	2	9	11	0.0	0	0.5212358644405667	0.8510634445625505	0.4476632956236039	0.9015751374809157	0.6010517905459897	0.8921024508327553	0.771719536423678	0.8832326358441933	0	0	0.0	0.0219204980701333	12
2851	0.040464904837287693	0.019808040829336827	0.019536374264544937	0.9492135115142102	-1	0	0	0.25	2	0.8888888888888888	8	0.6111111111111112	0.7777777777777778	9	7	1	0	0	0.2222222222222222	2	9	11	0.0	0	0.5212358644405667	0.8340425263740839	0.4476632956236039	0.9015751374809157	0.6010517905459897	0.8921024508327553	0.8209231285116987	0.8787451643531782	0	0	0.0	0.019536374264544937	11
1669	0.07166966881527612	0.0035896724327003676	0.0031888738780189644	0.9457941270768729	-1	0	0	0.2	2	0.9230769230769231	12	0.5357142857142857	0.9230769230769231	14	12	0	0	0	0.14285714285714285	2	14	15	0.0	0	0.5212358644405667	0.8255161003925192	0.45809360369375646	0.930232137840824	0.6010517905459897	0.9151218086762319	0.8209231285116987	0.8978987484668683	0	0	0.0	0.0031888738780189644	7
4699	0.04083621120405958	0.020181468877466305	0.0198429227014992	0.9490067887193265	-1	0	0	0.25	2	0.8888888888888888	8	0.6111111111111112	0.7777777777777778	9	7	1	0	0	0.2222222222222222	2	9	11	0.0	0	0.5212358644405667	0.8340425263740839	0.4476632956236039	0.9015751374809157	0.6010517905459897	0.8921024508327553	0.8209231285116987	0.8787451643531782	0	0	0.0	0.0198429227014992	12
1998	0.044228141180688206	0.018438431496998735	0.018386999114024704	0.9482949305989228	-1	0	0	0.375	3	0.7	7	0.4444444444444444	0.7	10	7	1	0	0	0.3333333333333333	3	9	12	0.0	0.6666666666666666	0.5334994804206532	0.8205973728123103	0.4528784496586802	0.9343262295632867	0.6010517905459897	0.9088203813561244	0.8042238094883128	0.8964400459757975	0	0	0.0	0.018386999114024704	26
781	0.0007876898061488689	0.0007800701005834991	0.0007799475322289483	0.9916917267186807	-1	0	0	0.5	1	1.0	1	1.0	1.0	1	1	1	1	0	0.3333333333333333	1	3	3	0.16666666666666666	0	0.4088983173655166	0.5	0.4270679623055109	0.5	0.7181623352381565	0.5	0.8048678604389299	0.5	1.0	1.0	0.0	0.0007799475322289483	16
1245	0.07426403954027676	0.008063419821245019	0.004530192388619867	0.9461994812238693	-1	0	0	0.2	2	0.9230769230769231	12	0.5357142857142857	0.9230769230769231	14	12	0	0	0	0.14285714285714285	2	14	15	0.0	0	0.5212358644405667	0.8023636449595999	0.4528784496586802	0.888368649821368	0.40252568755859935	0.8889235989745348	0.7827948239614428	0.8643270121400941	0	0	0.0	0.004530192388619867	5
767	0.09730609790597303	0.0017129318944187064	0.00104499337115776	0.7102629945993715	-1	0	0	0.2	2	0.9230769230769231	12	0.5357142857142857	0.9230769230769231	14	12	0	0	0	0.14285714285714285	2	14	15	0.0	0	0.7445684777464757	0.89440606373837	0.15373846440023947	0.8953551211845404	0.6010517905459897	0.9122467509231121	0.947043580837871	0.9009831177763118	0	0	0.0	0.00104499337115776	20
798	0.00011572808123135483	3.7997179309834086e-05	3.7997127574642374e-05	0.9982997075073665	-1	0	0	1.0	2	0.0	0	0.75	0	1	0	1	0	0	1.0	2	2	3	0.0	0	0	0	0	0	0	0	0	0	0	0	0	3.7997127574642374e-05	4
448	0.009129428479506204	0.0018876850798676458	0.0018450944516304178	0.9830669423033411	-1	0	0	0.5555555555555556	5	0.45454545454545453	5	0.43333333333333335	0.36363636363636365	7	4	5	0	0	0.8333333333333334	6	5	13	0.0	0.4444444444444444	0.7818348305477822	0.89474205756065	0.3325225393057867	0.8946440977428034	0.6438193957673257	0.8534631248223207	0.8775608473130512	0.882232456264435	0	0	0.0	0.0018450944516304178	2
1353	0.0776760553852966	0.011851124357583748	0.010149391343011354	0.946856464605264	-1	0	0	0.2	2	0.9230769230769231	12	0.5357142857142857	0.9230769230769231	14	12	0	0	0	0.14285714285714285	2	14	15	0.0	0	0.5212358644405667	0.8023636449595999	0.4528784496586802	0.888368649821368	0.4217659507880892	0.883916274496338	0.7827948239614428	0.8623708796051145	0	0	0.0	0.010149391343011354	44
1492	0.07758622366409818	0.011109212132642671	0.008650592903544944	0.9476750599920518	-1	0	0	0.2	2	0.9230769230769231	12	0.5357142857142857	0.9230769230769231	14	12	0	0	0	0.14285714285714285	2	14	15	0.0	0	0.5212358644405667	0.8023636449595999	0.4528784496586802	0.888368649821368	0.40252568755859935	0.8889235989745348	0.7827948239614428	0.8643270121400941	0	0	0.0	0.008650592903544944	15
274	0.06248884134857018	0.0039110864583189135	0.0039060675611705055	0.948109562732478	-1	0	0	0.25	2	0.8888888888888888	8	0.4074074074074074	0.7777777777777778	8	7	2	2	0	0.3333333333333333	3	9	11	0.2857142857142857	0	0.38083719574079333	0.7241835180728732	0.53355129009554	0.7639793013210843	0.6489024665570672	0.8334706604762625	0.7637511149026583	0.7773204771027453	0.5625	0	0.0	0.0039060675611705055	18
3663	0.041158705759563936	0.019896676898710323	0.019734947604136223	0.948824815850901	-1	0	0	0.25	2	0.8888888888888888	8	0.6111111111111112	0.7777777777777778	9	7	1	0	0	0.2222222222222222	2	9	11	0.0	0	0.5212358644405667	0.8340425263740839	0.4476632956236039	0.9015751374809157	0.6010517905459897	0.8921024508327553	0.8209231285116987	0.8787451643531782	0	0	0.0	0.019734947604136223	15
1089	0.08230086782572593	0.0020290342441364254	-0.0005449379915242037	0.9482446807130177	-1	0	0	0.2	2	0.9230769230769231	12	0.5357142857142857	0.9230769230769231	14	12	0	0	0	0.14285714285714285	2	14	15	0.0	0	0.7861800578789757	0.900831679772829	0.15373846440023947	0.9125645756496166	0.6010517905459897	0.9212837644886187	0.947043580837871	0.9119161576317424	0	0	0.0	-5.449379915242037e-05	1
4143	0.09280593647731435	0.011151769578724595	0.010471581115813953	0.9477343717700333	-1	0	0	0.2	2	0.9230769230769231	12	0.5357142857142857	0.9230769230769231	14	12	0	0	0	0.14285714285714285	2	14	15	0.0	0	0.5212358644405667	0.8202560050747235	0.4528784496586802	0.893497290610926	0.40252568755859935	0.8889235989745348	0.7689495003650552	0.8708261218545632	0	0	0.0	0.010471581115813953	8
2803	0.04137241169385044	0.021616797877111408	0.021616702131017747	0.9478248629471713	-1	0	0	0.25	2	0.8888888888888888	8	0.6111111111111112	0.7777777777777778	9	7	1	0	0	0.2222222222222222	2	9	11	0.0	0	0.5212358644405667	0.8340425263740839	0.4476632956236039	0.9015751374809157	0.6010517905459897	0.8921024508327553	0.8209231285116987	0.8787451643531782	0	0	0.0	0.021616702131017747	59
3046	0.014083108976981038	0.0012866982474631302	-0.0001672424624314217	0.9549932740580425	-1	0	0	0.3333333333333333	2	0.8571428571428571	6	0.6428571428571429	0.7142857142857143	7	5	1	0	0	0.2857142857142857	2	7	9	0.0	0	0.7867918357559734	0.8463191912949597	0.14082504794543027	0.935241352699187	0.20399958457120898	0.8465891950559868	0.9482244695728346	0.8837143429048956	0	0	0.0	-1.672424624314217e-05	1
2926	0.040102238258862416	0.022982599120887473	0.022026025779901055	0.9493151196394762	-1	0	0	0.25	2	0.8888888888888888	8	0.6111111111111112	0.7777777777777778	9	7	1	0	0	0.2222222222222222	2	9	11	0.0	0	0.5212358644405667	0.8619690526181438	0.4476632956236039	0.9166534666862041	0.20399958457120898	0.893314888757608	0.8209231285116987	0.8926570697593467	0	0	0.0	0.022026025779901055	10
238	0.001033687570495497	0.00028363370397329766	1.0878452890864895e-06	0.9964613450935598	-1	0	0	1.0	1	0	0	1.0	0	1	0	0	1	0	0.5	2	1	2	0.3333333333333333	0	0	0	0	0	0	0	0	0	0	0	0	1.0878452890864895e-06	37
836	0.0008206408909038819	0.0007903919507572903	0.0007902701973481008	0.9916279338373479	-1	0	0	0.5	1	1.0	1	1.0	1.0	1	1	1	1	0	0.3333333333333333	1	3	3	0.16666666666666666	0	0.4088983173655166	0.5	0.4270679623055109	0.5	0.7181623352381565	0.5	0.8048678604389299	0.5	1.0	1.0	0.0	0.0007902701973481008	14
4734	0.04977296557379171	0.02205109105782195	0.02092770853045182	0.9499287011757287	-1	0	0	0.25	2	0.8888888888888888	8	0.6111111111111112	0.7777777777777778	9	7	1	0	0	0.2222222222222222	2	9	11	0.0	0	0.5212358644405667	0.8510634445625505	0.4476632956236039	0.9015751374809157	0.6010517905459897	0.8921024508327553	0.771719536423678	0.8832326358441933	0	0	0.0	0.02092770853045182	18
4082	0.0011217484566083873	6.822917579901055e-05	-6.776385263757697e-05	0.9870419900178158	-1	0	0	0.5	2	0.6666666666666666	2	0.8333333333333334	0.3333333333333333	3	1	1	0	0	0.6666666666666666	2	3	5	0.0	0	0.7029568976139757	0.9134173208352003	0.4476632956236039	0.9568286503223683	0.20399958457120898	0.9127544938336601	0.9493216360549709	0.9309105021147884	0	0	0.0	-6.776385263757697e-06	1
95	6.682551515883511e-09	5.989290953137097e-09	3.571234525394276e-10	0.9999990893229919	-1	0	0	1.0	1	0	0	1.0	0	0	0	1	0	0	0.5	2	1	2	0.0	0	0	0	0	0	0	0	0	0	0	0	0	-0.1	3
2549	0.028667932887506603	0.007132448464414615	0.0022215883932117614	0.9407804628237424	-1	0	0	0.25	2	0.8888888888888888	8	0.6111111111111112	0.7777777777777778	9	7	1	0	0	0.2222222222222222	2	9	11	0.0	0	0.6295980345427374	0.8692851437202159	0.41716948653692265	0.9237575809400147	0.6010517905459897	0.9237080158819891	0.9017489307090797	0.9084069932344192	0	0	0.0	0.0022215883932117614	0
2905	0.039539950846942014	0.01917133403563892	0.017887437720141383	0.9483016387064152	-1	0	0	0.25	2	0.8888888888888888	8	0.6111111111111112	0.7777777777777778	8	7	2	0	0	0.2222222222222222	2	9	11	0.0	0	0.5212358644405667	0.8321146438792356	0.4528784496586802	0.9179381846848891	0.40252568755859935	0.8954346330434123	0.7827948239614428	0.8863794741398103	0	0	0.0	0.017887437720141383	10
3375	0.04082598870868865	0.020691090584369756	0.020464068918338043	0.9486797085271971	-1	0	0	0.25	2	0.8888888888888888	8	0.6111111111111112	0.7777777777777778	9	7	1	0	0	0.2222222222222222	2	9	11	0.0	0	0.5212358644405667	0.8380847568061295	0.4476632956236039	0.9015751374809157	0.6010517905459897	0.8921024508327553	0.8209231285116987	0.8797887982301749	0	0	0.0	0.020464068918338043	10
1722	0.027771023241530215	0.016248471314517978	0.011814488698790876	0.949144863002056	-1	0	0	0.42857142857142855	3	0.625	5	0.47619047619047616	0.625	7	5	2	2	0	0.42857142857142855	3	7	10	0.3333333333333333	0.6666666666666666	0.5212358644405667	0.8430102281804839	0.45809360369375646	0.9041135687612011	0.6010517905459897	0.8942527560359697	0.8209231285116987	0.8828646581255742	0.5714285714285714	0.2857142857142857	0.0	0.011814488698790876	79
1763	0.027130032824173565	0.016949401750104582	0.010163981920318456	0.9499470772046312	-1	0	0	0.42857142857142855	3	0.625	5	0.47619047619047616	0.625	7	5	2	2	0	0.42857142857142855	3	7	10	0.3333333333333333	0.6666666666666666	0.5457630964007396	0.8495299669763583	0.38338300607745873	0.9167439328126132	0.6010517905459897	0.9119477204621864	0.9161454879959805	0.8962119530981953	0.5714285714285714	0.14285714285714285	0.0	0.010163981920318456	33
4444	0.05015595606350465	0.021955109276514725	0.021366360786202875	0.9492391920462174	-1	0	0	0.25	2	0.8888888888888888	8	0.6111111111111112	0.7777777777777778	9	7	1	0	0	0.2222222222222222	2	9	11	0.0	0	0.5212358644405667	0.8510634445625505	0.4476632956236039	0.9015751374809157	0.6010517905459897	0.8921024508327553	0.771719536423678	0.8832326358441933	0	0	0.0	0.021366360786202875	35
3736	0.04086508893255572	0.02221044001716099	0.02204553758935236	0.9494182324152542	-1	0	0	0.25	2	0.8888888888888888	8	0.6111111111111112	0.7777777777777778	9	7	1	0	0	0.2222222222222222	2	9	11	0.0	0	0.5212358644405667	0.8340425263740839	0.4476632956236039	0.9015751374809157	0.6010517905459897	0.8921024508327553	0.8209231285116987	0.8787451643531782	0	0	0.0	0.02204553758935236	21
534	0.0008646765816353555	0.0007723990565966768	0.0007723317246596809	0.9908364811709884	-1	0	0	0.5	1	1.0	1	1.0	1.0	1	1	1	1	0	0.3333333333333333	1	3	3	0.16666666666666666	0	0.4432275407188427	0.5	0.9961740297147248	0.5	0.8024406452896974	0.5	0.9081158052981596	0.5	1.0	1.0	0.0	0.0007723317246596809	55
1922	0.03981419535671978	0.019031853156108062	0.018278190595831408	0.9489902274624775	-1	0	0	0.25	2	0.8888888888888888	8	0.6111111111111112	0.7777777777777778	9	7	1	0	0	0.2222222222222222	2	9	11	0.0	0	0.5212358644405667	0.8340425263740839	0.4476632956236039	0.8962984904675374	0.6010517905459897	0.8921024508327553	0.8209231285116987	0.876666670493423	0	0	0.0	0.018278190595831408	43
507	0.06660198824853908	0.01539063236387402	0.015069136493155333	0.672119641930899	-1	0	0	0.1	1	1.0	13	0.5357142857142857	0.7692307692307693	11	10	3	1	0	0.14285714285714285	14	2	15	0.1111111111111111	0	0.669523947866631	0.9510330083319115	0.6626422569548156	0.9375996513005469	0.4696249243259934	0.9576718794654825	0.9223462979389938	0.9493931490055306	1.0	0.09090909090909091	0.0	0.015069136493155333	14
3215	0.01199577775932756	0.0018940392879745825	-0.0018404798980590524	0.9576659469541265	-1	0	0	0.3333333333333333	2	0.8333333333333334	5	0.6666666666666666	0.6666666666666666	6	4	1	0	0	0.3333333333333333	2	6	8	0.0	0	0.5587061190091163	0.8236082814225683	0.4528784496586802	0.8374754047588991	0.6010517905459897	0.8435998359998155	0.7240961653178578	0.8350620816595761	0	0	0.0	-0.00018404798980590524	0
1212	0.07861537591756315	0.012526022205562358	0.010668926635194967	0.9464999271323463	-1	0	0	0.2	2	0.9230769230769231	12	0.5357142857142857	0.9230769230769231	14	12	0	0	0	0.14285714285714285	2	14	15	0.0	0	0.5212358644405667	0.7995877963853025	0.4528784496586802	0.888368649821368	0.40252568755859935	0.8889235989745348	0.7827948239614428	0.8636449177885678	0	0	0.0	0.010668926635194967	12
130	0.015045884067210052	0.00622213017526042	0.0035500691001402536	0.9822190495911188	-1	0.5	2	0.7	7	0.3076923076923077	4	0.5357142857142857	0.3076923076923077	9	4	5	2	0	0.5714285714285714	7	4	15	0.2222222222222222	0.5	0.39566578313470646	0.8167336676752553	0.4990019177374238	0.9626607570096591	0.48064238032743434	0.9083473929368784	0.8816106067141074	0.9126064635916497	0.6111111111111112	0.1111111111111111	0.0	0.0035500691001402536	20
216	7.442685520127559e-06	5.787679588999082e-08	-5.730318706179689e-08	0.9999992120490724	-1	0	0	1.0	1	0	0	1.0	0	1	0	0	1	0	0.5	2	1	2	0.3333333333333333	0	0	0	0	0	0	0	0	0	0	0	0	-5.730318706179689e-09	9
785	0.0008275837750305124	0.0008053066165504838	0.00080528740654439	0.9919143015681747	-1	0	0	0.5	1	1.0	1	1.0	1.0	1	1	1	1	0	0.3333333333333333	1	3	3	0.16666666666666666	0	0.4088983173655166	0.5	0.4270679623055109	0.5	0.7597801089177847	0.5	0.8338209565878376	0.5	1.0	1.0	0.0	0.00080528740654439	30
2623	0.03916993985120069	0.025526588507342733	0.01816824729418911	0.9489000851937517	-1	0	0	0.25	2	0.8888888888888888	8	0.6111111111111112	0.7777777777777778	9	7	1	0	0	0.2222222222222222	2	9	11	0.0	0	0.5212358644405667	0.8319661099154284	0.4476632956236039	0.8964554800872734	0.6010517905459897	0.8916789022686441	0.8209231285116987	0.8760298888655218	0	0	0.0	0.01816824729418911	9
4165	0.0108435016281245	0.0008878296074339405	-0.0006101151589398824	0.9499746022197106	-1	0	0	0.42857142857142855	3	0.625	5	0.7142857142857143	0.5	6	4	3	0	0	0.2857142857142857	2	7	10	0.0	0	0.6704647875014762	0.8916954406013874	0.4460410494038543	0.9428431492972456	0.40252568755859935	0.9288546617195051	0.9066465526860117	0.9236850180369393	0	0	0.0	-6.101151589398824e-05	1
3641	0.049350914642165455	0.02239421356521489	0.020796102440742904	0.9500324874018917	-1	0	0	0.25	2	0.8888888888888888	8	0.6111111111111112	0.7777777777777778	9	7	1	0	0	0.2222222222222222	2	9	11	0.0	0	0.5212358644405667	0.8510634445625505	0.4476632956236039	0.9015751374809157	0.6010517905459897	0.8921024508327553	0.771719536423678	0.8832326358441933	0	0	0.0	0.020796102440742904	31
2396	0.040718619366958975	0.025673951327475943	0.01722831953370018	0.9475961554937326	-1	0	0	0.25	2	0.8888888888888888	8	0.6111111111111112	0.7777777777777778	9	7	1	0	0	0.2222222222222222	2	9	11	0.0	0	0.5212358644405667	0.8319661099154284	0.4476632956236039	0.8964554800872734	0.6861455650698537	0.9462290374035227	0.8209231285116987	0.9010198546610364	0	0	0.0	0.01722831953370018	5
3545	0.0500933020172296	0.02314087655197133	0.02222477440343624	0.9489602282624094	-1	0	0	0.25	2	0.8888888888888888	8	0.6111111111111112	0.7777777777777778	9	7	1	0	0	0.2222222222222222	2	9	11	0.0	0	0.5212358644405667	0.8510634445625505	0.4476632956236039	0.9015751374809157	0.6010517905459897	0.8921024508327553	0.771719536423678	0.8832326358441933	0	0	0.0	0.02222477440343624	88
2843	0.03949309704693955	0.019569616478594776	0.01956627127579605	0.9496520103903183	-1	0	0	0.25	2	0.8888888888888888	8	0.6111111111111112	0.7777777777777778	9	7	1	0	0	0.2222222222222222	2	9	11	0.0	0	0.5212358644405667	0.8319661099154284	0.4476632956236039	0.9015751374809157	0.6010517905459897	0.8921024508327553	0.8209231285116987	0.8782140039114947	0	0	0.0	0.01956627127579605	20
721	0.004956226154946119	0.0003163754537250694	9.174547861313892e-05	0.9924481796100715	-1	0	0	0.5	2	0.6666666666666666	2	0.5555555555555556	0.6666666666666666	4	2	0	0	0	1.0	3	3	5	0.0	0	0.6399979576951604	0.8920695082668778	0.3733558299616696	0.9106590396434748	0.6059577723147502	0.8824601594389918	0.9080856294328974	0.8956594760667432	0	0	0.0	9.174547861313892e-05	3
4571	0.08809990651076044	0.01291235714441377	0.011891173807165029	0.9476013688847621	-1	0	0	0.2	2	0.9230769230769231	12	0.5357142857142857	0.9230769230769231	14	12	0	0	0	0.14285714285714285	2	14	15	0.0	0	0.5212358644405667	0.8202560050747235	0.4528784496586802	0.893497290610926	0.40252568755859935	0.8889235989745348	0.7689495003650552	0.8708261218545632	0	0	0.0	0.011891173807165029	3
2325	0.041497527102988416	0.02185356501282651	0.019909595826652533	0.9487957454161872	-1	0	0	0.25	2	0.8888888888888888	8	0.6111111111111112	0.7777777777777778	9	7	1	0	0	0.2222222222222222	2	9	11	0.0	0	0.5212358644405667	0.8319661099154284	0.4476632956236039	0.8963657400657363	0.6010517905459897	0.8916789022686441	0.8209231285116987	0.8759948998923746	0	0	0.0	0.019909595826652533	23
3364	0.038766323685618914	0.019678372715549907	0.01962047068297612	0.9478594622992649	-1	0	0	0.25	2	0.8888888888888888	8	0.6111111111111112	0.7777777777777778	9	7	1	0	0	0.2222222222222222	2	9	11	0.0	0	0.5212358644405667	0.8319661099154284	0.4476632956236039	0.9015751374809157	0.6010517905459897	0.8921024508327553	0.8209231285116987	0.8782140039114947	0	0	0.0	0.01962047068297612	11
1357	0.07605693917619016	0.010463934752463057	0.003085370468425221	0.9472833668145795	-1	0	0	0.2	2	0.9230769230769231	12	0.5357142857142857	0.9230769230769231	14	12	0	0	0	0.14285714285714285	2	14	15	0.0	0	0.5212358644405667	0.8023636449595999	0.4528784496586802	0.888368649821368	0.40252568755859935	0.8889235989745348	0.7827948239614428	0.8643270121400941	0	0	0.0	0.003085370468425221	11
2284	0.04097529462287096	0.026726878623341874	0.018119424900176342	0.9481360836092498	-1	0	0	0.25	2	0.8888888888888888	8	0.6111111111111112	0.7777777777777778	9	7	1	0	0	0.2222222222222222	2	9	11	0.0	0	0.5212358644405667	0.8610418085676146	0.4476632956236039	0.91225909107395	0.2248084714110231	0.8896086951352423	0.8209231285116987	0.8893467095895886	0	0	0.0	0.018119424900176342	17
2634	0.039584602765942827	0.026397997742279657	0.019953580121827217	0.9480193084496309	-1	0	0	0.25	2	0.8888888888888888	8	0.6111111111111112	0.7777777777777778	9	7	1	0	0	0.2222222222222222	2	9	11	0.0	0	0.5212358644405667	0.8319661099154284	0.4476632956236039	0.8963657400657363	0.6010517905459897	0.8916789022686441	0.8209231285116987	0.8759948998923746	0	0	0.0	0.019953580121827217	24
3468	0.050163793351303956	0.021584043082429873	0.02106618135283486	0.9490269293297692	-1	0	0	0.25	2	0.8888888888888888	8	0.6111111111111112	0.7777777777777778	9	7	1	0	0	0.2222222222222222	2	9	11	0.0	0	0.5212358644405667	0.8510634445625505	0.4476632956236039	0.9015751374809157	0.6010517905459897	0.8921024508327553	0.771719536423678	0.8832326358441933	0	0	0.0	0.02106618135283486	51
4000	0.045509506608421305	0.025501085358841522	0.020353255999116564	0.9496008078439623	-1	0	0	0.25	2	0.8888888888888888	8	0.6111111111111112	0.7777777777777778	9	7	1	0	0	0.2222222222222222	2	9	11	0.0	0	0.622193786587037	0.8144077430383627	0.4476632956236039	0.9015751374809157	0.6010517905459897	0.8921024508327553	0.8954894876968171	0.8738443645798755	0	0	0.0	0.020353255999116564	26
2861	0.03966344135827852	0.021682788096430258	0.02166751967591024	0.9478803978821854	-1	0	0	0.25	2	0.8888888888888888	8	0.6111111111111112	0.7777777777777778	9	7	1	0	0	0.2222222222222222	2	9	11	0.0	0	0.5212358644405667	0.8340425263740839	0.4476632956236039	0.9015751374809157	0.6010517905459897	0.8921024508327553	0.8209231285116987	0.8787451643531782	0	0	0.0	0.02166751967591024	84
3430	0.0412589929851953	0.020494082049148522	0.02046363978121737	0.9491285730507879	-1	0	0	0.25	2	0.8888888888888888	8	0.6111111111111112	0.7777777777777778	9	7	1	0	0	0.2222222222222222	2	9	11	0.0	0	0.5212358644405667	0.8340425263740839	0.4476632956236039	0.9015751374809157	0.6010517905459897	0.8921024508327553	0.8209231285116987	0.8787451643531782	0	0	0.0	0.02046363978121737	17
3999	0.04102601123994725	0.021286988341480153	0.019170262068238252	0.949921937436061	-1	0	0	0.25	2	0.8888888888888888	8	0.6111111111111112	0.7777777777777778	8	7	2	0	0	0.2222222222222222	2	9	11	0.0	0	0.5212358644405667	0.8354304914818593	0.4528784496586802	0.9075696219580487	0.40252568755859935	0.8954346330434123	0.7827948239614428	0.8827577507413786	0	0	0.0	0.019170262068238252	7
4379	0.09215846331698878	0.014952248828992225	0.014927748968887771	0.9475664264877727	-1	0	0	0.2	2	0.9230769230769231	12	0.5357142857142857	0.9230769230769231	14	12	0	0	0	0.14285714285714285	2	14	15	0.0	0	0.5212358644405667	0.8163853373170014	0.4528784496586802	0.893497290610926	0.40252568755859935	0.8889235989745348	0.7689495003650552	0.8698467389363	0	0	0.0	0.014927748968887771	8
961	0.06735499237720663	0.0014496077401320371	0.0010320080585537999	0.9451938032955163	-1	0	0	0.2	2	0.9230769230769231	12	0.5357142857142857	0.9230769230769231	14	12	0	0	0	0.14285714285714285	2	14	15	0.0	0	0.5334994804206532	0.8135475472782013	0.43680837727214394	0.9281480827001015	0.6010517905459897	0.9108830611080688	0.817793997014394	0.8927131354527791	0	0	0.0	0.0010320080585537999	3
4862	0.04871468376654143	0.025614197797855086	0.01933818680029469	0.950434417009948	-1	0	0	0.25	2	0.8888888888888888	8	0.6111111111111112	0.7777777777777778	8	7	2	0	0	0.2222222222222222	2	9	11	0.0	0	0.5212358644405667	0.8519459114135859	0.4528784496586802	0.9179381846848891	0.40252568755859935	0.8954346330434123	0.7689495003650552	0.8912945617284568	0	0	0.0	0.01933818680029469	14
842	0.07590612538870634	0.012078102349053054	0.007050175844992723	0.9469498814032726	-1	0	0	0.2	2	0.9230769230769231	12	0.5357142857142857	0.9230769230769231	14	12	0	0	0	0.14285714285714285	2	14	15	0.0	0	0.5212358644405667	0.8023636449595999	0.4528784496586802	0.888368649821368	0.40252568755859935	0.8889235989745348	0.7827948239614428	0.8643270121400941	0	0	0.0	0.007050175844992723	80
2657	0.041742930002446554	0.02162011458218378	0.021513404490886155	0.9476759785743687	-1	0	0	0.25	2	0.8888888888888888	8	0.6111111111111112	0.7777777777777778	9	7	1	0	0	0.2222222222222222	2	9	11	0.0	0	0.5212358644405667	0.8340425263740839	0.4476632956236039	0.9015751374809157	0.6010517905459897	0.8921024508327553	0.8209231285116987	0.8787451643531782	0	0	0.0	0.021513404490886155	48
2180	0.037419834297654074	0.0017774889852771552	-1.885299998286399e-05	0.9494277193968704	-1	0	0	0.25	2	0.8888888888888888	8	0.6111111111111112	0.7777777777777778	9	7	1	0	0	0.2222222222222222	2	9	11	0.0	0	0.5212358644405667	0.8340425263740839	0.4476632956236039	0.8933832884911456	0.6010517905459897	0.8921024508327553	0.8209231285116987	0.8755457280141237	0	0	0.0	-1.885299998286399e-06	1
1095	0.0748328359872836	0.011514815848865708	0.0026399033797370715	0.9472197545765977	-1	0	0	0.2	2	0.9230769230769231	12	0.5357142857142857	0.9230769230769231	14	12	0	0	0	0.14285714285714285	2	14	15	0.0	0	0.5212358644405667	0.8023636449595999	0.4528784496586802	0.888368649821368	0.40252568755859935	0.8889235989745348	0.7827948239614428	0.8643270121400941	0	0	0.0	0.0026399033797370715	7
1269	0.07807865908178611	0.01148657806974311	0.005698572512171233	0.9467386171962447	-1	0	0	0.2	2	0.9230769230769231	12	0.5357142857142857	0.9230769230769231	14	12	0	0	0	0.14285714285714285	2	14	15	0.0	0	0.5212358644405667	0.8023636449595999	0.4528784496586802	0.888368649821368	0.40252568755859935	0.8889235989745348	0.7827948239614428	0.8643270121400941	0	0	0.0	0.005698572512171233	14
851	0.0005363001352368816	0.0005004400200678376	0.0004999665337526634	0.9903890128079533	-1	0	0	0.5	2	0.6666666666666666	2	0.625	0.3333333333333333	2	1	2	0	0	0.5	2	4	5	0.0	0	0.38339496489110797	0.7409217807224412	0.6568970519151698	0.8901561967349703	0.45069179139011517	0.9132942358414521	0.8793423095898666	0.8620648413305131	0	0	0.0	0.0004999665337526634	5
3591	0.04930113090211811	0.023318919576445253	0.02256826156693531	0.9494670393523637	-1	0	0	0.25	2	0.8888888888888888	8	0.6111111111111112	0.7777777777777778	9	7	1	0	0	0.2222222222222222	2	9	11	0.0	0	0.5212358644405667	0.8510634445625505	0.4476632956236039	0.9015751374809157	0.6010517905459897	0.8921024508327553	0.771719536423678	0.8832326358441933	0	0	0.0	0.02256826156693531	61
1999	0.046793600339991234	0.02075948381893762	0.019688779444356447	0.9503840318348209	-1	0	0	0.25	2	0.8888888888888888	8	0.6111111111111112	0.7777777777777778	9	7	1	0	0	0.2222222222222222	2	9	11	0.0	0	0.622193786587037	0.8144077430383627	0.4476632956236039	0.8962984904675374	0.6010517905459897	0.8921024508327553	0.8954894876968171	0.8716941294178513	0	0	0.0	0.019688779444356447	30
3821	0.05005453252109373	0.024040415050562886	0.023057198940573963	0.9491775254786172	-1	0	0	0.25	2	0.8888888888888888	8	0.6111111111111112	0.7777777777777778	9	7	1	0	0	0.2222222222222222	2	9	11	0.0	0	0.5212358644405667	0.8510634445625505	0.4476632956236039	0.9015751374809157	0.6010517905459897	0.8921024508327553	0.771719536423678	0.8832326358441933	0	0	0.0	0.023057198940573963	41
1047	0.09370141027040188	0.004698197315360504	0.004406897250916233	0.7149848028778976	-1	0	0	0.2	2	0.9230769230769231	12	0.5357142857142857	0.9230769230769231	14	12	0	0	0	0.14285714285714285	2	14	15	0.0	0	0.7445684777464757	0.897242740255165	0.15373846440023947	0.8953551211845404	0.6010517905459897	0.9122467509231121	0.947043580837871	0.9018834130523544	0	0	0.0	0.004406897250916233	8
2653	0.04072339153970053	0.02667468197828489	0.019251438595190986	0.9493327539538505	-1	0	0	0.25	2	0.8888888888888888	8	0.6111111111111112	0.7777777777777778	9	7	1	0	0	0.2222222222222222	2	9	11	0.0	0	0.5212358644405667	0.8319661099154284	0.4476632956236039	0.8964554800872734	0.6010517905459897	0.8916789022686441	0.8209231285116987	0.8760298888655218	0	0	0.0	0.019251438595190986	16
4349	0.047668600765265565	0.021817902409784894	0.02108390712636018	0.949522179881384	-1	0	0	0.25	2	0.8888888888888888	8	0.6111111111111112	0.7777777777777778	9	7	1	0	0	0.2222222222222222	2	9	11	0.0	0	0.5212358644405667	0.8510634445625505	0.4476632956236039	0.9015751374809157	0.6010517905459897	0.8921024508327553	0.771719536423678	0.8832326358441933	0	0	0.0	0.02108390712636018	24
2295	0.04016008421584934	0.023171523782317585	0.019502305582588985	0.9486535114993402	-1	0	0	0.25	2	0.8888888888888888	8	0.6111111111111112	0.7777777777777778	9	7	1	0	0	0.2222222222222222	2	9	11	0.0	0	0.5212358644405667	0.8319661099154284	0.4476632956236039	0.8963657400657363	0.6010517905459897	0.8916789022686441	0.8209231285116987	0.8759948998923746	0	0	0.0	0.019502305582588985	15
2230	0.038702633897089195	0.02485654527997452	0.018843665911108354	0.9494899400843059	-1	0	0	0.25	2	0.8888888888888888	8	0.6111111111111112	0.7777777777777778	9	7	1	0	0	0.2222222222222222	2	9	11	0.0	0	0.5212358644405667	0.8619690526181438	0.4476632956236039	0.9129600760815735	0.20399958457120898	0.893314888757608	0.8209231285116987	0.8911337768438247	0	0	0.0	0.018843665911108354	33
3004	0.04075707211086219	0.022368345856328267	0.022303209800454585	0.9494449993639801	-1	0	0	0.25	2	0.8888888888888888	8	0.6111111111111112	0.7777777777777778	9	7	1	0	0	0.2222222222222222	2	9	11	0.0	0	0.5212358644405667	0.8340425263740839	0.4476632956236039	0.9015751374809157	0.6010517905459897	0.8921024508327553	0.8209231285116987	0.8787451643531782	0	0	0.0	0.022303209800454585	38
2542	0.06825386371112914	0.0030998129353160832	-0.002045724140231399	0.6690967486230763	-1	0	0	0.2222222222222222	2	0.9090909090909091	10	0.5909090909090909	0.8181818181818182	11	9	1	0	0	0.18181818181818182	2	11	13	0.0	0	0.5457630964007396	0.890937409928169	0.15373846440023947	0.9019991995586849	0.2248084714110231	0.9061089004394082	0.8918821809591017	0.8998601250245456	0	0	0.0	-0.00020457241402313992	0
3365	0.041124807600513846	0.021794456257127618	0.02177731645702942	0.9491275571909139	-1	0	0	0.25	2	0.8888888888888888	8	0.6111111111111112	0.7777777777777778	9	7	1	0	0	0.2222222222222222	2	9	11	0.0	0	0.5212358644405667	0.8340425263740839	0.4476632956236039	0.9015751374809157	0.6010517905459897	0.8921024508327553	0.8209231285116987	0.8787451643531782	0	0	0.0	0.02177731645702942	32
3226	0.016036011450926854	0.0014805387893901878	0.0010710703036107654	0.9620282490705747	-1	0	0	0.3333333333333333	2	0.8571428571428571	6	0.6428571428571429	0.7142857142857143	7	5	1	0	0	0.2857142857142857	2	7	9	0.0	0	0.5212358644405667	0.8127732755246263	0.45809360369375646	0.9257066853144184	0.6010517905459897	0.920296461206142	0.8686930256023914	0.8952647179450408	0	0	0.0	0.0010710703036107654	1
3107	0.04889658515573724	0.02107307578278666	0.020045749072531874	0.949839220013947	-1	0	0	0.25	2	0.8888888888888888	8	0.6111111111111112	0.7777777777777778	9	7	1	0	0	0.2222222222222222	2	9	11	0.0	0	0.5212358644405667	0.876413619862671	0.4476632956236039	0.9166534666862041	0.20399958457120898	0.9133401743003665	0.771719536423678	0.9035447174376913	0	0	0.0	0.020045749072531874	17
2499	0.04001003828014864	0.026087364058578897	0.019222998802317287	0.9488131796283137	-1	0	0	0.25	2	0.8888888888888888	8	0.6111111111111112	0.7777777777777778	9	7	1	0	0	0.2222222222222222	2	9	11	0.0	0	0.5212358644405667	0.8319661099154284	0.4476632956236039	0.8963657400657363	0.6010517905459897	0.8970600729653555	0.8209231285116987	0.8780430959180646	0	0	0.0	0.019222998802317287	19
2399	0.04131804804732886	0.02661148799552336	0.02308603673183397	0.9497425859008274	-1	0	0	0.25	2	0.8888888888888888	8	0.6111111111111112	0.7777777777777778	9	7	1	1	0	0.2222222222222222	2	9	11	0.25	0	0.5212358644405667	0.8610418085676146	0.4476632956236039	0.9129600760815735	0.2248084714110231	0.8893901215938207	0.8209231285116987	0.8895619010639906	1.0	0	0.0	0.02308603673183397	29
4037	0.04861366041139109	0.024375465074520212	0.023638746737152792	0.9497014548583401	-1	0	0	0.25	2	0.8888888888888888	8	0.6111111111111112	0.7777777777777778	9	7	1	0	0	0.2222222222222222	2	9	11	0.0	0	0.5212358644405667	0.8510634445625505	0.4476632956236039	0.9015751374809157	0.6010517905459897	0.8921024508327553	0.771719536423678	0.8832326358441933	0	0	0.0	0.023638746737152792	25
539	0.000597630420714737	0.000488947078662583	0.0004888319860787207	0.9954335065988359	-1	0	0	0.5	1	1.0	1	1.0	1.0	1	1	1	1	0	0.3333333333333333	1	3	3	0.16666666666666666	0	0.21903712218866836	0.5	0.17524157728955658	0.5	0.4322257805206918	0.5	0.7544592720187431	0.5	1.0	0	0.0	0.0004888319860787207	45
3374	0.04163162276279498	0.021667413678136706	0.021617134613438657	0.9478272835281525	-1	0	0	0.25	2	0.8888888888888888	8	0.6111111111111112	0.7777777777777778	9	7	1	0	0	0.2222222222222222	2	9	11	0.0	0	0.5212358644405667	0.8340425263740839	0.4476632956236039	0.9015751374809157	0.6010517905459897	0.8921024508327553	0.8209231285116987	0.8787451643531782	0	0	0.0	0.021617134613438657	21
681	0.0008165196945435228	0.0007699664211837147	0.0007699398256222333	0.9919409019149191	-1	0	0	0.5	1	1.0	1	1.0	1.0	1	1	1	1	0	0.3333333333333333	1	3	3	0.16666666666666666	0	0.4088983173655166	0.5	0.4270679623055109	0.5	0.7597801089177847	0.5	0.8338209565878376	0.5	1.0	1.0	0.0	0.0007699398256222333	33
20	0.029373527939373395	0.0026485420293625057	0.0007867694121423673	0.9367692599726194	-1	0	0	0.4	4	0.6153846153846154	8	0.42857142857142855	0.3076923076923077	8	4	6	3	0	0.7142857142857143	5	7	15	0.25	0.4444444444444444	0.8060476391093294	0.9492764149827503	0.8429647805891303	0.6939995725547538	0.33189902836150204	0.9036688411492676	0.9203358476791401	0.8803366148584271	0.25	0.25	0.0	0.0007867694121423673	5
1180	0.07385143170313123	0.010483075782956198	0.005940814784915741	0.9468652071584203	-1	0	0	0.2	2	0.9230769230769231	12	0.5357142857142857	0.9230769230769231	14	12	0	0	0	0.14285714285714285	2	14	15	0.0	0	0.5212358644405667	0.8023636449595999	0.4528784496586802	0.888368649821368	0.40252568755859935	0.8889235989745348	0.7827948239614428	0.8643270121400941	0	0	0.0	0.005940814784915741	14
435	0.0024877844488267486	0.0006912905440209866	0.0006897538026018643	0.9909529410363773	-1	0	0	0.5	1	1.0	1	1.0	1.0	2	1	0	1	0	0.3333333333333333	1	3	3	0.3333333333333333	0	0.33340516048703933	0.8510179807187875	0.6062961114392846	0.9557229003680697	0.8862144197408964	0.7516964226181407	0.9355149550516559	0.8780504016037864	1.0	0.5	0.0	0.0006897538026018643	10
1484	0.06645730570091411	0.008574895982338036	0.008427706621714019	0.8277459079400915	-1	0	0	0.2	2	0.9230769230769231	12	0.5357142857142857	0.9230769230769231	14	12	0	0	0	0.14285714285714285	2	14	15	0.0	0	0.5212358644405667	0.8385669139586898	0.30591603404699796	0.9086280662900277	0.40252568755859935	0.9144745581866482	0.8637265500879074	0.8913603459079343	0	0	0.0	0.008427706621714019	4
3224	0.0635159991550907	0.008268677361224929	-0.006406907505074213	0.9275828969238209	-1	0	0	0.3	3	0.7692307692307693	10	0.5769230769230769	0.7692307692307693	12	10	2	0	0	0.15384615384615385	2	13	15	0.0	0	0.5212358644405667	0.8097470683390524	0.4528784496586802	0.9009023306774583	0.40252568755859935	0.8904223868036236	0.7827948239614428	0.8717931382751272	0	0	0.0	-0.0006406907505074214	1
3812	0.04843559532687054	0.030813781650316445	0.02399543598592358	0.9502715257502746	-1	0	0	0.25	2	0.8888888888888888	8	0.6111111111111112	0.7777777777777778	8	7	2	0	0	0.2222222222222222	2	9	11	0.0	0	0.5212358644405667	0.8519459114135859	0.4528784496586802	0.9179381846848891	0.40252568755859935	0.8954346330434123	0.7689495003650552	0.8912945617284568	0	0	0.0	0.02399543598592358	123
2513	0.04097745456955207	0.024994912706190087	0.02086923762171035	0.9487676595489002	-1	0	0	0.25	2	0.8888888888888888	8	0.6111111111111112	0.7777777777777778	9	7	1	0	0	0.2222222222222222	2	9	11	0.0	0	0.5212358644405667	0.8319661099154284	0.4476632956236039	0.8963657400657363	0.6010517905459897	0.8916789022686441	0.8209231285116987	0.8759948998923746	0	0	0.0	0.02086923762171035	17
1955	0.05707449766161929	0.018462798257123703	0.004009124953122625	0.5959308812907607	-1	0	0	0.25	2	0.8888888888888888	8	0.6111111111111112	0.7777777777777778	9	7	1	0	0	0.2222222222222222	2	9	11	0.0	0	0.5212358644405667	0.8340425263740839	0.418467279426594	0.9056840605878972	0.6010517905459897	0.8921024508327553	0.8209231285116987	0.8804112816440478	0	0	0.0	0.004009124953122625	0
1942	0.03982917331754118	0.024179051998297375	0.017932674751315446	0.9487268247165977	-1	0	0	0.25	2	0.8888888888888888	8	0.6111111111111112	0.7777777777777778	9	7	1	0	0	0.2222222222222222	2	9	11	0.0	0	0.5212358644405667	0.8319661099154284	0.4476632956236039	0.8964554800872734	0.6010517905459897	0.8916789022686441	0.8209231285116987	0.8760298888655218	0	0	0.0	0.017932674751315446	14
293	0.0016498250476342574	0.0002191259041387187	0.00021894913170722035	0.9871320355210089	-1	0	0	0.3333333333333333	1	1.0	2	1.0	1.0	3	2	0	0	0	0.25	1	4	4	0.0	0	0.3817364965996481	0.85460792965363	0.8197102950720396	0.7696424316420551	0.7160281121688125	0.8935293480246553	0.8593071159891487	0.8457441044555293	0	0	0.0	0.00021894913170722035	13
3291	0.039943396790233385	0.0080307272784043	0.007778016517407623	0.9467811974815653	-1	0	0	0.25	2	0.9	9	0.6	0.8	10	8	1	0	0	0.2	2	10	12	0.0	0	0.7729901034881385	0.8680750114827606	0.15129927426946896	0.9078206444953378	0.39312909435271176	0.9347802178317886	0.9462790464511748	0.907035843314601	0	0	0.0	0.007778016517407623	3
4555	0.04892772272611461	0.0211879171702265	0.01991574517436191	0.9500203220297103	-1	0	0	0.25	2	0.8888888888888888	8	0.6111111111111112	0.7777777777777778	9	7	1	0	0	0.2222222222222222	2	9	11	0.0	0	0.5212358644405667	0.8510634445625505	0.4476632956236039	0.9015751374809157	0.6010517905459897	0.8921024508327553	0.771719536423678	0.8832326358441933	0	0	0.0	0.01991574517436191	11
2018	0.04588286912297263	0.014164154395284848	0.006302792975110057	0.9487958531104708	-1	0	0	0.375	3	0.7	7	0.6	0.7	9	7	2	0	0	0.2	2	10	12	0.0	0	0.5212358644405667	0.8340425263740839	0.4476632956236039	0.8962984904675374	0.6010517905459897	0.8921024508327553	0.8209231285116987	0.876666670493423	0	0	0.0	0.006302792975110057	6
1358	0.07500046681640825	0.010863607262697732	0.010501037155947926	0.9455944675494294	-1	0	0	0.2	2	0.9230769230769231	12	0.5357142857142857	0.9230769230769231	14	12	0	0	0	0.14285714285714285	2	14	15	0.0	0	0.5212358644405667	0.8023636449595999	0.4528784496586802	0.888368649821368	0.40252568755859935	0.8889235989745348	0.7827948239614428	0.8643270121400941	0	0	0.0	0.010501037155947926	50
4447	0.049382369180264396	0.022162001955071373	0.02153912613287784	0.9489661231022245	-1	0	0	0.25	2	0.8888888888888888	8	0.6111111111111112	0.7777777777777778	9	7	1	0	0	0.2222222222222222	2	9	11	0.0	0	0.5212358644405667	0.8510634445625505	0.4476632956236039	0.9015751374809157	0.6010517905459897	0.8921024508327553	0.771719536423678	0.8832326358441933	0	0	0.0	0.02153912613287784	16
4040	0.048792781859137935	0.02233032785809937	0.021299735025864786	0.9496346672580149	-1	0	0	0.25	2	0.8888888888888888	8	0.6111111111111112	0.7777777777777778	9	7	1	0	0	0.2222222222222222	2	9	11	0.0	0	0.5212358644405667	0.8510634445625505	0.4476632956236039	0.9015751374809157	0.6010517905459897	0.8921024508327553	0.771719536423678	0.8832326358441933	0	0	0.0	0.021299735025864786	31
21	0.000806399639139362	0.0008083431494739937	0.0008082328889840767	0.9914561060515193	-1	0	0	0.5	1	1.0	1	1.0	1.0	1	1	1	1	0	0.3333333333333333	1	3	3	0.16666666666666666	0	0.4088983173655166	0.5	0.4270679623055109	0.5	0.7181623352381565	0.5	0.8048678604389299	0.5	1.0	1.0	0.0	0.0008082328889840767	87
4353	0.048293367354952155	0.02444085046605018	0.02354791229584616	0.9501094781500701	-1	0	0	0.25	2	0.8888888888888888	8	0.6111111111111112	0.7777777777777778	9	7	1	0	0	0.2222222222222222	2	9	11	0.0	0	0.5212358644405667	0.8510634445625505	0.4476632956236039	0.9015751374809157	0.6010517905459897	0.8921024508327553	0.771719536423678	0.8832326358441933	0	0	0.0	0.02354791229584616	32
4423	0.04823718379711397	0.02335108845916824	0.022463112831226636	0.9489906169963159	-1	0	0	0.25	2	0.8888888888888888	8	0.6111111111111112	0.7777777777777778	9	7	1	0	0	0.2222222222222222	2	9	11	0.0	0	0.5212358644405667	0.8510634445625505	0.4476632956236039	0.9015751374809157	0.6010517905459897	0.8921024508327553	0.771719536423678	0.8832326358441933	0	0	0.0	0.022463112831226636	29
1239	0.0536575717317053	0.008707835753909847	-0.004924441313259934	0.910672511410811	-1	0	0	0.25	2	0.8888888888888888	8	0.55	0.8888888888888888	10	8	0	0	0	0.2	2	10	11	0.0	0	0.5212358644405667	0.7772602548006642	0.45809360369375646	0.9165430381064377	0.40252568755859935	0.9136775562220032	0.8769962341965497	0.8809872392342696	0	0	0.0	-0.0004924441313259935	0
1986	0.03955421565837161	0.019797411957717444	0.018963485975313003	0.9495627677612628	-1	0	0	0.25	2	0.8888888888888888	8	0.6111111111111112	0.7777777777777778	9	7	1	0	0	0.2222222222222222	2	9	11	0.0	0	0.5212358644405667	0.8340425263740839	0.4476632956236039	0.8962984904675374	0.6010517905459897	0.8921024508327553	0.8209231285116987	0.876666670493423	0	0	0.0	0.018963485975313003	25
2881	0.04103019719565089	0.022613342719806848	0.022439779583301667	0.9492200298130442	-1	0	0	0.25	2	0.8888888888888888	8	0.6111111111111112	0.7777777777777778	9	7	1	0	0	0.2222222222222222	2	9	11	0.0	0	0.5212358644405667	0.8340425263740839	0.4476632956236039	0.9015751374809157	0.6010517905459897	0.8921024508327553	0.8209231285116987	0.8787451643531782	0	0	0.0	0.022439779583301667	22
1993	0.04069442830999833	0.01957000371818212	0.01884315379187975	0.9492263576612067	-1	0	0	0.25	2	0.8888888888888888	8	0.6111111111111112	0.7777777777777778	9	7	1	0	0	0.2222222222222222	2	9	11	0.0	0	0.5212358644405667	0.8340425263740839	0.4476632956236039	0.8962984904675374	0.6010517905459897	0.8921024508327553	0.8209231285116987	0.876666670493423	0	0	0.0	0.01884315379187975	17
1664	0.027515632839293785	0.016778118456010647	0.013645076410052248	0.9497538095474126	-1	0	0	0.375	3	0.6666666666666666	6	0.5238095238095238	0.5555555555555556	7	5	3	2	0	0.42857142857142855	3	7	11	0.25	0.5	0.5457630964007396	0.8644674845957767	0.45809360369375646	0.9283718664637257	0.20399958457120898	0.8811456522737217	0.9442648222194564	0.8946731649215405	0.5714285714285714	0.2857142857142857	0.0	0.013645076410052248	17
1769	0.0768761664225703	0.010625116387965487	0.009874916766505188	0.9461354740814819	-1	0	0	0.2	2	0.9230769230769231	12	0.5357142857142857	0.9230769230769231	14	12	0	0	0	0.14285714285714285	2	14	15	0.0	0	0.5212358644405667	0.7952102913306609	0.4528784496586802	0.887265397029755	0.41293013097850634	0.886144192545676	0.7827948239614428	0.8610325438640405	0	0	0.0	0.009874916766505188	17
3573	0.049483822388569264	0.022535865037885378	0.02146751925179787	0.9489730778293887	-1	0	0	0.25	2	0.8888888888888888	8	0.6111111111111112	0.7777777777777778	9	7	1	0	0	0.2222222222222222	2	9	11	0.0	0	0.5212358644405667	0.8510634445625505	0.4476632956236039	0.9015751374809157	0.6010517905459897	0.8921024508327553	0.771719536423678	0.8832326358441933	0	0	0.0	0.02146751925179787	69
4198	0.050980423271191205	0.020673906463006517	0.02057800334141023	0.950228478075439	-1	0	0	0.25	2	0.8888888888888888	8	0.6111111111111112	0.7777777777777778	8	7	2	0	0	0.2222222222222222	2	9	11	0.0	0	0.5212358644405667	0.8519459114135859	0.4528784496586802	0.9179381846848891	0.40252568755859935	0.8954346330434123	0.7689495003650552	0.8912945617284568	0	0	0.0	0.02057800334141023	24
350	0.04352384284156255	0.004697345751593088	0.0028890854134022838	0.7732508565113905	-1	0	0	0.3	3	0.6923076923076923	9	0.375	0.6923076923076923	12	9	2	2	0	0.4	4	10	15	0.4	0	0.6880382746569652	0.9084790561361601	0.5837721571371814	0.9460225028066158	0.6243326989995304	0.9494313353369707	0.8328461091603164	0.9368579510108189	0.5416666666666666	0.08333333333333333	0.0	0.0028890854134022838	5
2583	0.055878629543414104	0.003840822904956771	0.001370862284026818	0.9470261067043081	-1	0	0	0.2	2	0.9166666666666666	11	0.5833333333333334	0.8333333333333334	12	10	1	0	0	0.16666666666666666	2	12	14	0.0	0	0.6128872040602017	0.8296305551799936	0.28181092546719355	0.8956303695159229	0.6010517905459897	0.9066751665392329	0.918451054007377	0.8810173276318404	0	0	0.0	0.001370862284026818	4
2585	0.03974989216306589	0.0234345102006954	0.01829058475367334	0.948898102807254	-1	0	0	0.25	2	0.8888888888888888	8	0.6111111111111112	0.7777777777777778	9	7	1	0	0	0.2222222222222222	2	9	11	0.0	0	0.5212358644405667	0.8319661099154284	0.4476632956236039	0.8963657400657363	0.6010517905459897	0.8916789022686441	0.8209231285116987	0.8759948998923746	0	0	0.0	0.01829058475367334	12
3698	0.041089762687018944	0.021100425317738637	0.021063773604244145	0.9482798925360503	-1	0	0	0.25	2	0.8888888888888888	8	0.6111111111111112	0.7777777777777778	9	7	1	0	0	0.2222222222222222	2	9	11	0.0	0	0.5212358644405667	0.8340425263740839	0.4476632956236039	0.9015751374809157	0.6010517905459897	0.8921024508327553	0.8209231285116987	0.8787451643531782	0	0	0.0	0.021063773604244145	38
3596	0.05036091990265339	0.02363039297028635	0.022673564169512824	0.9493948156616447	-1	0	0	0.25	2	0.8888888888888888	8	0.6111111111111112	0.7777777777777778	9	7	1	0	0	0.2222222222222222	2	9	11	0.0	0	0.5212358644405667	0.8510634445625505	0.4476632956236039	0.9015751374809157	0.6010517905459897	0.8921024508327553	0.771719536423678	0.8832326358441933	0	0	0.0	0.022673564169512824	53
4732	0.04844410523840222	0.021485566907016564	0.020463908477266517	0.9501862530680742	-1	0	0	0.25	2	0.8888888888888888	8	0.6111111111111112	0.7777777777777778	9	7	1	0	0	0.2222222222222222	2	9	11	0.0	0	0.5212358644405667	0.8510634445625505	0.4476632956236039	0.9015751374809157	0.6010517905459897	0.8921024508327553	0.771719536423678	0.8832326358441933	0	0	0.0	0.020463908477266517	20
3685	0.048580767427594554	0.01754271086469326	0.017522432532754106	0.9505254753761525	-1	0	0	0.25	2	0.8888888888888888	8	0.6111111111111112	0.7777777777777778	8	7	2	0	0	0.2222222222222222	2	9	11	0.0	0	0.5212358644405667	0.8519459114135859	0.4528784496586802	0.9179381846848891	0.40252568755859935	0.8954346330434123	0.7689495003650552	0.8912945617284568	0	0	0.0	0.017522432532754106	10
2684	0.04241467389405712	0.023195895921626304	0.021355167945897292	0.9493020718978006	-1	0	0	0.25	2	0.8888888888888888	8	0.6111111111111112	0.7777777777777778	8	7	2	0	0	0.2222222222222222	2	9	11	0.0	0	0.5212358644405667	0.8321146438792356	0.4528784496586802	0.911705890623481	0.41293013097850634	0.890814965449635	0.7827948239614428	0.8819966476983402	0	0	0.0	0.021355167945897292	25
4193	0.0495499187063252	0.023975959894944478	0.023167965106567313	0.9471365500342573	-1	0	0	0.25	2	0.8888888888888888	8	0.6111111111111112	0.7777777777777778	9	7	1	0	0	0.2222222222222222	2	9	11	0.0	0	0.5212358644405667	0.8510634445625505	0.4476632956236039	0.9015751374809157	0.6010517905459897	0.8921024508327553	0.771719536423678	0.8832326358441933	0	0	0.0	0.023167965106567313	25
4020	0.04913991397835305	0.022624611136935084	0.021386621164344637	0.9492087853240807	-1	0	0	0.25	2	0.8888888888888888	8	0.6111111111111112	0.7777777777777778	9	7	1	0	0	0.2222222222222222	2	9	11	0.0	0	0.5212358644405667	0.8510634445625505	0.4476632956236039	0.9015751374809157	0.6010517905459897	0.8921024508327553	0.771719536423678	0.8832326358441933	0	0	0.0	0.021386621164344637	33
1395	0.07841939467416038	0.012173204699106661	0.00879765777792633	0.9470497641516911	-1	0	0	0.2	2	0.9230769230769231	12	0.5357142857142857	0.9230769230769231	14	12	0	0	0	0.14285714285714285	2	14	15	0.0	0	0.5212358644405667	0.8251962730433144	0.45809360369375646	0.9043658171306003	0.40252568755859935	0.9055810362245709	0.8209231285116987	0.8828636341285397	0	0	0.0	0.00879765777792633	25
3492	0.04191838511047745	0.02139758653611376	0.02064114086938643	0.9496003981783356	-1	0	0	0.25	2	0.8888888888888888	8	0.6111111111111112	0.7777777777777778	8	7	2	0	0	0.2222222222222222	2	9	11	0.0	0	0.5212358644405667	0.8354304914818593	0.4528784496586802	0.9179381846848891	0.40252568755859935	0.8954346330434123	0.7827948239614428	0.8871801802109397	0	0	0.0	0.02064114086938643	18
2928	0.07366305405654365	0.010104049246566034	0.007525926162869724	0.9458438153896234	-1	0	0	0.2	2	0.9230769230769231	12	0.5357142857142857	0.9230769230769231	14	12	0	0	0	0.14285714285714285	2	14	15	0.0	0	0.5212358644405667	0.8638717502618464	0.423636522180251	0.880969574359192	0.5297552708082005	0.8812975608311738	0.8209231285116987	0.8756008980550295	0	0	0.0	0.007525926162869724	6
4592	0.0485611949974191	0.02155527613336221	0.021112415735142196	0.949670159771457	-1	0	0	0.25	2	0.8888888888888888	8	0.6111111111111112	0.7777777777777778	9	7	1	0	0	0.2222222222222222	2	9	11	0.0	0	0.5212358644405667	0.8548107368669099	0.4476632956236039	0.9015751374809157	0.6010517905459897	0.8921024508327553	0.771719536423678	0.8842557757249584	0	0	0.0	0.021112415735142196	25
2774	0.04083673833092593	0.021234588210287935	0.021165106564296356	0.9497173345597657	-1	0	0	0.25	2	0.8888888888888888	8	0.6111111111111112	0.7777777777777778	9	7	1	0	0	0.2222222222222222	2	9	11	0.0	0	0.5212358644405667	0.8380847568061295	0.4476632956236039	0.9015751374809157	0.6010517905459897	0.8921024508327553	0.8209231285116987	0.8797887982301749	0	0	0.0	0.021165106564296356	50
1135	0.0976073938822226	0.011628563511952884	0.00906649428009675	0.9468543360999752	-1	0	0	0.2	2	0.9230769230769231	12	0.5357142857142857	0.9230769230769231	14	12	0	0	0	0.14285714285714285	2	14	15	0.0	0	0.5212358644405667	0.7995877963853025	0.38168772011450064	0.8938453290280117	0.40252568755859935	0.8889235989745348	0.834171540792885	0.865845715647515	0	0	0.0	0.00906649428009675	38
2962	0.016048291304249007	0.00191919888321485	-0.0014150179244151306	0.956626195871246	-1	0	0	0.3333333333333333	2	0.8571428571428571	6	0.6428571428571429	0.7142857142857143	7	5	1	0	0	0.2857142857142857	2	7	9	0.0	0	0.5457630964007396	0.6976760926538994	0.4476632956236039	0.9101263068044506	0.6010517905459897	0.8947832397732206	0.7391281642590839	0.8537096317079208	0	0	0.0	-0.00014150179244151306	1
3206	0.040964308452456265	0.023987886679856994	0.022652193329358982	0.9497208598487634	-1	0	0	0.25	2	0.8888888888888888	8	0.6111111111111112	0.7777777777777778	9	7	1	0	0	0.2222222222222222	2	9	11	0.0	0	0.5212358644405667	0.8619690526181438	0.4476632956236039	0.9166534666862041	0.20399958457120898	0.893314888757608	0.8209231285116987	0.8926570697593467	0	0	0.0	0.022652193329358982	64
1954	0.027727741249624162	0.017426399285482633	0.01043108122942808	0.9491889236358266	-1	0	0	0.42857142857142855	3	0.625	5	0.47619047619047616	0.625	7	5	2	2	0	0.42857142857142855	3	7	10	0.3333333333333333	0.6666666666666666	0.5212358644405667	0.8136699007910735	0.45809360369375646	0.9041135687612011	0.6010517905459897	0.8934528420704679	0.8209231285116987	0.8752404574816128	0.5714285714285714	0.2857142857142857	0.0	0.01043108122942808	8
119	0.055225913796606844	0.005935144252219625	0.0023473928500656227	0.6465288111277063	-1	0	0	0.2	2	0.9230769230769231	12	0.5357142857142857	0.6923076923076923	11	9	3	2	0	0.14285714285714285	2	14	15	0.25	0	0.68857335012685	0.8555223027446666	0.6502023860948727	0.9554782102675851	0.4432352986396732	0.7583219825314838	0.829499744232216	0.8803877661984422	0.6363636363636364	0.18181818181818182	0.0	0.0023473928500656227	86
3043	0.04026004683675167	0.020618995662040483	0.020579698908391737	0.9490652270719074	-1	0	0	0.25	2	0.8888888888888888	8	0.6111111111111112	0.7777777777777778	9	7	1	0	0	0.2222222222222222	2	9	11	0.0	0	0.5212358644405667	0.8340425263740839	0.4476632956236039	0.9015751374809157	0.6010517905459897	0.8921024508327553	0.8209231285116987	0.8787451643531782	0	0	0.0	0.020579698908391737	15
4035	0.047552042821974796	0.020697191695631036	0.020174747426861234	0.9504051385570174	-1	0	0	0.25	2	0.8888888888888888	8	0.6111111111111112	0.7777777777777778	9	7	1	0	0	0.2222222222222222	2	9	11	0.0	0	0.622193786587037	0.8183203107816577	0.4476632956236039	0.8962984904675374	0.6010517905459897	0.8921024508327553	0.8954894876968171	0.8726640102398797	0	0	0.0	0.020174747426861234	13
4847	0.05040550856840153	0.02180897655714108	0.021320864622174057	0.9483281007329232	-1	0	0	0.25	2	0.8888888888888888	8	0.6111111111111112	0.7777777777777778	9	7	1	0	0	0.2222222222222222	2	9	11	0.0	0	0.5212358644405667	0.8510634445625505	0.4476632956236039	0.9015751374809157	0.6010517905459897	0.8921024508327553	0.771719536423678	0.8832326358441933	0	0	0.0	0.021320864622174057	49
918	0.09679425474171681	0.0026643161086808854	0.0018101282519022003	0.7048910584263426	-1	0	0	0.2	2	0.9230769230769231	12	0.5357142857142857	0.9230769230769231	14	12	0	0	0	0.14285714285714285	2	14	15	0.0	0	0.7445684777464757	0.89440606373837	0.15373846440023947	0.8953551211845404	0.6010517905459897	0.9122467509231121	0.947043580837871	0.9009831177763118	0	0	0.0	0.0018101282519022003	20
2456	0.04179261696591774	0.02378104474718982	0.0206371200909198	0.9488264261820175	-1	0	0	0.25	2	0.8888888888888888	8	0.6111111111111112	0.7777777777777778	8	7	2	0	0	0.2222222222222222	2	9	11	0.0	0	0.5212358644405667	0.8321146438792356	0.4528784496586802	0.9125673078279403	0.41293013097850634	0.890814965449635	0.7827948239614428	0.8823690346061939	0	0	0.0	0.0206371200909198	15
1832	0.044612517008594116	0.01871711890178299	0.018609942914651168	0.9490211683666431	-1	0	0	0.25	2	0.9	9	0.4444444444444444	0.8	10	8	1	0	0	0.3333333333333333	3	9	12	0.0	0	0.5334994804206532	0.8205973728123103	0.4528784496586802	0.9342747191000967	0.6010517905459897	0.9073030526560014	0.8038833807257092	0.8958501674629276	0	0	0.0	0.018609942914651168	19
217	0.024588441687141877	0.0010140071514789495	0.001013955742693903	0.9289014653562369	-1	0	0	0.2	2	0.9230769230769231	12	0.5357142857142857	0.9230769230769231	14	12	0	0	0	0.14285714285714285	2	14	15	0.0	0	0.8183569648960066	0.8028169203785351	0.4344819364799637	0.8982511316835213	0.6149115467380633	0.8959320077745297	0.894446720006262	0.8711971512090072	0	0	0.0	0.001013955742693903	59
845	0.09499090349067732	0.0065561450901815525	0.006552491172439601	0.7140103379846521	-1	0	0	0.2	2	0.9230769230769231	12	0.5357142857142857	0.9230769230769231	14	12	0	0	0	0.14285714285714285	2	14	15	0.0	0	0.7445684777464757	0.89440606373837	0.15373846440023947	0.8953551211845404	0.6010517905459897	0.9122467509231121	0.947043580837871	0.9009831177763118	0	0	0.0	0.006552491172439601	5
1743	0.040948779788333	0.0037973577052812747	0.0019139544585113361	0.9591015597152621	-1	0	0	0.25	2	0.9	9	0.4444444444444444	0.8	10	8	1	0	0	0.3333333333333333	3	9	12	0.0	0	0.5807464775016913	0.8781313807917517	0.44127459511672706	0.9487877578687584	0.6010517905459897	0.9287610808847799	0.9090741521396168	0.923246017681157	0	0	0.0	0.0019139544585113361	5
4283	0.04129243242807311	0.02043525037951122	0.020434766011418803	0.9484312919726178	-1	0	0	0.25	2	0.8888888888888888	8	0.6111111111111112	0.7777777777777778	9	7	1	0	0	0.2222222222222222	2	9	11	0.0	0	0.5212358644405667	0.8340425263740839	0.4476632956236039	0.9015751374809157	0.6010517905459897	0.8921024508327553	0.8209231285116987	0.8787451643531782	0	0	0.0	0.020434766011418803	24
3653	0.039854745417356625	0.021229985916744902	0.02122812348275296	0.9478766807860477	-1	0	0	0.25	2	0.8888888888888888	8	0.6111111111111112	0.7777777777777778	9	7	1	0	0	0.2222222222222222	2	9	11	0.0	0	0.5212358644405667	0.8340425263740839	0.4476632956236039	0.9015751374809157	0.6010517905459897	0.8921024508327553	0.8209231285116987	0.8787451643531782	0	0	0.0	0.02122812348275296	13
846	7.802908808976362e-09	7.181789185386651e-09	6.0686961242492856e-09	0.9999989686237731	-1	0	0	1.0	1	0	0	1.0	0	0	0	1	1	0	0.5	1	2	2	0.16666666666666666	0	0	0	0	0	0	0	0	0	0	0	0	-0.1	0
4218	0.04980201367301564	0.022322166073978723	0.021686212899881915	0.9494767774232142	-1	0	0	0.25	2	0.8888888888888888	8	0.6111111111111112	0.7777777777777778	9	7	1	0	0	0.2222222222222222	2	9	11	0.0	0	0.5212358644405667	0.8548107368669099	0.4476632956236039	0.9015751374809157	0.6010517905459897	0.8921024508327553	0.771719536423678	0.8842557757249584	0	0	0.0	0.021686212899881915	61
4188	0.04891744784665989	0.023161495901633883	0.02219677363127916	0.9485911571136418	-1	0	0	0.25	2	0.8888888888888888	8	0.6111111111111112	0.7777777777777778	9	7	1	0	0	0.2222222222222222	2	9	11	0.0	0	0.5212358644405667	0.8510634445625505	0.4476632956236039	0.9015751374809157	0.6010517905459897	0.8921024508327553	0.771719536423678	0.8832326358441933	0	0	0.0	0.02219677363127916	39
3044	0.031132515455663052	0.009375150340253038	0.0028863065910673	0.7245222239697713	-1	0	0	0.25	2	0.8888888888888888	8	0.6111111111111112	0.7777777777777778	9	7	1	0	0	0.2222222222222222	2	9	11	0.0	0	0.6800113117196637	0.8697902206749363	0.3663903606643712	0.927014463616095	0.6010517905459897	0.9243978039989544	0.9247663858122898	0.9100972902681632	0	0	0.0	0.0028863065910673	2
2481	0.03945526034888241	0.026118241644338777	0.021077407153230313	0.9482431101023326	-1	0	0	0.25	2	0.8888888888888888	8	0.6111111111111112	0.7777777777777778	9	7	1	0	0	0.2222222222222222	2	9	11	0.0	0	0.5212358644405667	0.8319661099154284	0.4476632956236039	0.8963657400657363	0.6010517905459897	0.8916789022686441	0.8209231285116987	0.8759948998923746	0	0	0.0	0.021077407153230313	36
4997	0.04912148155615007	0.02117931087067809	0.02043454467116246	0.9502425745418948	-1	0	0	0.25	2	0.8888888888888888	8	0.6111111111111112	0.7777777777777778	9	7	1	0	0	0.2222222222222222	2	9	11	0.0	0	0.5212358644405667	0.8548107368669099	0.4476632956236039	0.9015751374809157	0.6010517905459897	0.8921024508327553	0.771719536423678	0.8842557757249584	0	0	0.0	0.02043454467116246	26
3481	0.040575064731227094	0.019419232866323008	0.01899559879299661	0.9488332979838446	-1	0	0	0.25	2	0.8888888888888888	8	0.6111111111111112	0.7777777777777778	9	7	1	0	0	0.2222222222222222	2	9	11	0.0	0	0.5212358644405667	0.8340425263740839	0.4476632956236039	0.9015751374809157	0.6010517905459897	0.8921024508327553	0.8209231285116987	0.8787451643531782	0	0	0.0	0.01899559879299661	13
4924	0.04946246394120154	0.022087630640265313	0.02172620991961693	0.9497388497565874	-1	0	0	0.25	2	0.8888888888888888	8	0.6111111111111112	0.7777777777777778	9	7	1	0	0	0.2222222222222222	2	9	11	0.0	0	0.5212358644405667	0.8548107368669099	0.4476632956236039	0.9015751374809157	0.6010517905459897	0.8921024508327553	0.771719536423678	0.8842557757249584	0	0	0.0	0.02172620991961693	33
1974	0.040883355105628606	0.02468960840415911	0.021306000400359133	0.9500572083242541	-1	0	0	0.25	2	0.8888888888888888	8	0.6111111111111112	0.7777777777777778	9	7	1	0	0	0.2222222222222222	2	9	11	0.0	0	0.5212358644405667	0.8319661099154284	0.4476632956236039	0.8963657400657363	0.6010517905459897	0.8916789022686441	0.8209231285116987	0.8759948998923746	0	0	0.0	0.021306000400359133	120
4210	0.049163429731503984	0.021851096770566715	0.02115387654882195	0.9500597079917248	-1	0	0	0.25	2	0.8888888888888888	8	0.6111111111111112	0.7777777777777778	9	7	1	0	0	0.2222222222222222	2	9	11	0.0	0	0.5212358644405667	0.8548107368669099	0.4476632956236039	0.9015751374809157	0.6010517905459897	0.8921024508327553	0.771719536423678	0.8842557757249584	0	0	0.0	0.02115387654882195	46
2204	0.03877915688434246	0.02315801808228146	0.021286836684224323	0.949260840185281	-1	0	0	0.25	2	0.8888888888888888	8	0.6111111111111112	0.7777777777777778	9	7	1	0	0	0.2222222222222222	2	9	11	0.0	0	0.5212358644405667	0.8619690526181438	0.4476632956236039	0.9129600760815735	0.20399958457120898	0.893314888757608	0.8209231285116987	0.8911337768438247	0	0	0.0	0.021286836684224323	39
4642	0.04869416751201957	0.022400751946043657	0.021450757184622863	0.9484867528039691	-1	0	0	0.25	2	0.8888888888888888	8	0.6111111111111112	0.7777777777777778	9	7	1	0	0	0.2222222222222222	2	9	11	0.0	0	0.5212358644405667	0.8510634445625505	0.4476632956236039	0.9015751374809157	0.6010517905459897	0.8921024508327553	0.771719536423678	0.8832326358441933	0	0	0.0	0.021450757184622863	29
4632	0.047691060267609574	0.02202481084576747	0.021663357655778568	0.9494801341453573	-1	0	0	0.25	2	0.8888888888888888	8	0.6111111111111112	0.7777777777777778	9	7	1	0	0	0.2222222222222222	2	9	11	0.0	0	0.5212358644405667	0.8548107368669099	0.4476632956236039	0.9015751374809157	0.6010517905459897	0.8921024508327553	0.771719536423678	0.8842557757249584	0	0	0.0	0.021663357655778568	11
1695	0.07299299084813239	0.005422872007085353	0.005418870361649085	0.9456667885420027	-1	0	0	0.2	2	0.9230769230769231	12	0.5357142857142857	0.9230769230769231	14	12	0	0	0	0.14285714285714285	2	14	15	0.0	0	0.5212358644405667	0.8023636449595999	0.4568959677553142	0.8877696558639808	0.40252568755859935	0.8889235989745348	0.7827948239614428	0.8640912930269475	0	0	0.0	0.005418870361649085	4
3741	0.05045418503397301	0.02369076786047277	0.022905408905703258	0.9501235957515548	-1	0	0	0.25	2	0.8888888888888888	8	0.6111111111111112	0.7777777777777778	9	7	1	0	0	0.2222222222222222	2	9	11	0.0	0	0.5212358644405667	0.8510634445625505	0.4476632956236039	0.9015751374809157	0.6010517905459897	0.8921024508327553	0.771719536423678	0.8832326358441933	0	0	0.0	0.022905408905703258	57
1883	0.0800287586160514	0.00968740789253222	0.0054232727389527035	0.9455020559666659	-1	0	0	0.2	2	0.9230769230769231	12	0.5357142857142857	0.9230769230769231	14	12	0	0	0	0.14285714285714285	2	14	15	0.0	0	0.5212358644405667	0.8144512463955967	0.45809360369375646	0.9043658171306003	0.4112741986723531	0.9041636373153433	0.8209231285116987	0.879752612998819	0	0	0.0	0.0054232727389527035	4
518	0.0010829168502018175	0.00024507763254835106	0.00024507623157403295	0.9968051157185923	-1	0	0	1.0	1	0	0	1.0	0	1	0	0	1	0	0.5	1	2	2	0.3333333333333333	0	0	0	0	0	0	0	0	0	0	0	0	0.00024507623157403295	11
2688	0.041092510371252784	0.02109033994209169	0.021089229650853403	0.9489116586303424	-1	0	0	0.25	2	0.8888888888888888	8	0.6111111111111112	0.7777777777777778	9	7	1	0	0	0.2222222222222222	2	9	11	0.0	0	0.5212358644405667	0.8340425263740839	0.4476632956236039	0.9015751374809157	0.6010517905459897	0.8921024508327553	0.8209231285116987	0.8787451643531782	0	0	0.0	0.021089229650853403	44
3793	0.049236099869017766	0.023495542866076073	0.02241424476154997	0.9500583552504441	-1	0	0	0.25	2	0.8888888888888888	8	0.6111111111111112	0.7777777777777778	9	7	1	0	0	0.2222222222222222	2	9	11	0.0	0	0.5212358644405667	0.8510634445625505	0.4476632956236039	0.9015751374809157	0.6010517905459897	0.8921024508327553	0.771719536423678	0.8832326358441933	0	0	0.0	0.02241424476154997	70
3950	0.05159174051737456	0.0216549002960681	0.020604039975337468	0.949625240780346	-1	0	0	0.25	2	0.8888888888888888	8	0.6111111111111112	0.7777777777777778	9	7	1	0	0	0.2222222222222222	2	9	11	0.0	0	0.5212358644405667	0.8510634445625505	0.4476632956236039	0.9015751374809157	0.6010517905459897	0.8921024508327553	0.771719536423678	0.8832326358441933	0	0	0.0	0.020604039975337468	28
3819	0.0397534714127735	0.021049022111826857	0.021049009739504125	0.9479294390693582	-1	0	0	0.25	2	0.8888888888888888	8	0.6111111111111112	0.7777777777777778	9	7	1	0	0	0.2222222222222222	2	9	11	0.0	0	0.5212358644405667	0.8340425263740839	0.4476632956236039	0.9015751374809157	0.6010517905459897	0.8921024508327553	0.8209231285116987	0.8787451643531782	0	0	0.0	0.021049009739504125	14
265	0.0018081125042456352	0.0001955856893465801	0.00019556229295224036	0.9890130740699826	-1	0	0	0.3333333333333333	1	1.0	2	1.0	1.0	3	2	0	0	0	0.25	1	4	4	0.0	0	0.3645464563701878	0.6650626126151851	0.29466351463480256	0.6371372452799243	0.3374330151860967	0.8667406918731312	0.7504975305244723	0.7389362407561431	0	0	0.0	0.00019556229295224036	11
5016	0.039195135452452276	0.01961695388823888	0.019532789033341606	0.9479747497933655	-1	0	0	0.25	2	0.8888888888888888	8	0.6111111111111112	0.7777777777777778	9	7	1	0	0	0.2222222222222222	2	9	11	0.0	0	0.5212358644405667	0.8397706781042356	0.4476632956236039	0.9015751374809157	0.6010517905459897	0.8921024508327553	0.8209231285116987	0.8802279466822596	0	0	0.0	0.019532789033341606	14
1308	0.08004754347595987	0.010462877811866889	0.009729592326522384	0.9466081516950341	-1	0	0	0.2	2	0.9230769230769231	12	0.5357142857142857	0.9230769230769231	14	12	0	0	0	0.14285714285714285	2	14	15	0.0	0	0.5212358644405667	0.7995877963853025	0.4528784496586802	0.888368649821368	0.40252568755859935	0.8968099979013904	0.7827948239614428	0.8668503111294041	0	0	0.0	0.009729592326522384	19
3969	0.049619501664618336	0.021290027506148012	0.019898560912885832	0.9501007400977374	-1	0	0	0.25	2	0.8888888888888888	8	0.6111111111111112	0.7777777777777778	9	7	1	0	0	0.2222222222222222	2	9	11	0.0	0	0.5212358644405667	0.8510634445625505	0.4476632956236039	0.9015751374809157	0.6010517905459897	0.8921024508327553	0.771719536423678	0.8832326358441933	0	0	0.0	0.019898560912885832	11
874	0.09599332768510929	0.004443740019285579	0.0032558159236003407	0.7007905352268726	-1	0	0	0.2	2	0.9230769230769231	12	0.5357142857142857	0.9230769230769231	14	12	0	0	0	0.14285714285714285	2	14	15	0.0	0	0.7445684777464757	0.897242740255165	0.15373846440023947	0.8948857065628859	0.6010517905459897	0.9122467509231121	0.947043580837871	0.901735826321168	0	0	0.0	0.0032558159236003407	5
2952	0.041764116792522864	0.021515924409071616	0.021508544254059007	0.9484257418282618	-1	0	0	0.25	2	0.8888888888888888	8	0.6111111111111112	0.7777777777777778	9	7	1	0	0	0.2222222222222222	2	9	11	0.0	0	0.5212358644405667	0.8619690526181438	0.4476632956236039	0.9166534666862041	0.20399958457120898	0.893314888757608	0.8209231285116987	0.8926570697593467	0	0	0.0	0.021508544254059007	9
3600	0.0491590003775817	0.009224540536190894	0.008425918516475344	0.9463737576058753	-1	0	0	0.2	2	0.9166666666666666	11	0.35	0.75	11	9	2	0	0	0.625	5	8	14	0.0	0	0.5212358644405667	0.8302610918100423	0.45809360369375646	0.9311684017872359	0.6010517905459897	0.9018742501995396	0.771719536423678	0.894431387863687	0	0	0.0	0.008425918516475344	0
4237	0.05077211469992023	0.02126086696233342	0.021260260511514306	0.9487962006216183	-1	0	0	0.25	2	0.8888888888888888	8	0.6111111111111112	0.7777777777777778	8	7	2	0	0	0.2222222222222222	2	9	11	0.0	0	0.5212358644405667	0.8519459114135859	0.4528784496586802	0.9179381846848891	0.40252568755859935	0.8954346330434123	0.7689495003650552	0.8912945617284568	0	0	0.0	0.021260260511514306	33
3216	0.0413335418772366	0.021009373117133055	0.02097299943046959	0.9479843261951201	-1	0	0	0.25	2	0.8888888888888888	8	0.6111111111111112	0.7777777777777778	9	7	1	0	0	0.2222222222222222	2	9	11	0.0	0	0.5212358644405667	0.8340425263740839	0.4476632956236039	0.9015751374809157	0.6010517905459897	0.8921024508327553	0.8209231285116987	0.8787451643531782	0	0	0.0	0.02097299943046959	35
4433	0.09019818839935458	0.01655426222173342	0.012964119751967608	0.9478876729899162	-1	0	0	0.2	2	0.9230769230769231	12	0.5357142857142857	0.9230769230769231	14	12	0	0	0	0.14285714285714285	2	14	15	0.0	0	0.5212358644405667	0.8163853373170014	0.4528784496586802	0.893497290610926	0.40252568755859935	0.8889235989745348	0.7689495003650552	0.8698467389363	0	0	0.0	0.012964119751967608	2
4059	0.05908392588330247	0.004541503164003709	-0.004478427909209187	0.9956457929116088	-1	0	0	0.3	3	0.75	9	0.6363636363636364	0.6666666666666666	11	8	2	0	0	0.18181818181818182	2	11	14	0.0	0	0.5212358644405667	0.7582615692697804	0.44202353130722016	0.8825135776329317	0.6010517905459897	0.8829423581525513	0.7279259412347113	0.8489948258398776	0	0	0.0	-0.0004478427909209187	0
2017	0.04011507910444681	0.021633251101541365	0.019175447686594016	0.9494002611527496	-1	0	0	0.25	2	0.8888888888888888	8	0.6111111111111112	0.7777777777777778	9	7	1	0	0	0.2222222222222222	2	9	11	0.0	0	0.5212358644405667	0.8340425263740839	0.4476632956236039	0.8962984904675374	0.6010517905459897	0.8921024508327553	0.8209231285116987	0.876666670493423	0	0	0.0	0.019175447686594016	34
4483	0.048884779119580925	0.02170276285532522	0.020265805992041273	0.9508352954408543	-1	0	0	0.25	2	0.8888888888888888	8	0.6111111111111112	0.7777777777777778	9	7	1	0	0	0.2222222222222222	2	9	11	0.0	0	0.5212358644405667	0.8048765103558431	0.4476632956236039	0.9023589597076754	0.6010517905459897	0.8921024508327553	0.771719536423678	0.8718843237835863	0	0	0.0	0.020265805992041273	19
2649	0.039793326054879063	0.0259562533263178	0.018935756150027735	0.948964405248788	-1	0	0	0.25	2	0.8888888888888888	8	0.6111111111111112	0.7777777777777778	9	7	1	0	0	0.2222222222222222	2	9	11	0.0	0	0.5212358644405667	0.8319661099154284	0.4476632956236039	0.8963657400657363	0.6010517905459897	0.8970600729653555	0.8209231285116987	0.8780430959180646	0	0	0.0	0.018935756150027735	10
167	0.022649307723611577	0.001712457600858728	0.0012800995643708066	0.9131550239260242	-1	0.5	2	0.6	6	0.46153846153846156	6	0.4166666666666667	0.38461538461538464	9	5	5	1	0	1.0	6	6	15	0.1	0.2222222222222222	0.4411109699825421	0.9348427088004836	0.8991790725467353	0.931331318372643	0.30531415592911193	0.8690635987341977	0.8877551917067836	0.9158973981742851	1.0	0.2222222222222222	0.0	0.0012800995643708066	22
1483	0.07633258595353837	0.012260081664272292	0.005257482559191769	0.9477865708314709	-1	0	0	0.2	2	0.9230769230769231	12	0.5357142857142857	0.9230769230769231	14	12	0	0	0	0.14285714285714285	2	14	15	0.0	0	0.5212358644405667	0.8023636449595999	0.4528784496586802	0.888368649821368	0.40252568755859935	0.8889235989745348	0.7827948239614428	0.8643270121400941	0	0	0.0	0.005257482559191769	5
1502	0.0268980833906088	0.01661828754883569	0.009447596795185628	0.9496683738815889	-1	0	0	0.42857142857142855	3	0.625	5	0.47619047619047616	0.625	7	5	2	2	0	0.42857142857142855	3	7	10	0.3333333333333333	0.6666666666666666	0.5212358644405667	0.8430102281804839	0.45809360369375646	0.9041135687612011	0.6010517905459897	0.8947832397732206	0.8209231285116987	0.8830583246893517	0.5714285714285714	0.2857142857142857	0.0	0.009447596795185628	46
72	1.479992692300222e-05	1.373576057836487e-07	-1.3731476589211334e-07	0.9999962373700023	-1	0	0	0.3333333333333333	1	1.0	2	1.0	0.5	1	1	2	0	0	0.25	4	1	4	0.0	0	1.0	0.5	0.7678738988833178	0.5	0.26899309306181063	0.5	0.9547755020210913	0.5	0	0	0.0	-1.3731476589211333e-08	15
1289	0.07943559243653095	0.009608483102111584	0.008497935812563634	0.9470793476929431	-1	0	0	0.2	2	0.9230769230769231	12	0.5357142857142857	0.9230769230769231	14	12	0	0	0	0.14285714285714285	2	14	15	0.0	0	0.5212358644405667	0.7995877963853025	0.4528784496586802	0.888368649821368	0.40252568755859935	0.8889235989745348	0.7827948239614428	0.8636449177885678	0	0	0.0	0.008497935812563634	13
4151	0.04157436967052464	0.020588213342639272	0.020511837394274597	0.9489987649279498	-1	0	0	0.25	2	0.8888888888888888	8	0.6111111111111112	0.7777777777777778	9	7	1	0	0	0.2222222222222222	2	9	11	0.0	0	0.5212358644405667	0.8340425263740839	0.4476632956236039	0.9015751374809157	0.6010517905459897	0.8921024508327553	0.8209231285116987	0.8787451643531782	0	0	0.0	0.020511837394274597	8
1505	0.07656481152344707	0.013022858869791166	0.01060310697626396	0.947188170067757	-1	0	0	0.2	2	0.9230769230769231	12	0.5357142857142857	0.9230769230769231	14	12	0	0	0	0.14285714285714285	2	14	15	0.0	0	0.5212358644405667	0.8023636449595999	0.4528784496586802	0.888368649821368	0.40252568755859935	0.8889235989745348	0.7827948239614428	0.8643270121400941	0	0	0.0	0.01060310697626396	20
3630	0.05024008268142014	0.021397905104959463	0.02065702843211071	0.9491803070769872	-1	0	0	0.25	2	0.8888888888888888	8	0.6111111111111112	0.7777777777777778	9	7	1	0	0	0.2222222222222222	2	9	11	0.0	0	0.5212358644405667	0.8510634445625505	0.4476632956236039	0.9015751374809157	0.6010517905459897	0.8921024508327553	0.771719536423678	0.8832326358441933	0	0	0.0	0.02065702843211071	29
2297	0.03975780161706931	0.022997101287694877	0.020510752242890264	0.9486317429085608	-1	0	0	0.25	2	0.8888888888888888	8	0.6111111111111112	0.7777777777777778	9	7	1	0	0	0.2222222222222222	2	9	11	0.0	0	0.5212358644405667	0.8319661099154284	0.4476632956236039	0.8963657400657363	0.6010517905459897	0.8916789022686441	0.8209231285116987	0.8759948998923746	0	0	0.0	0.020510752242890264	49
1871	0.048743176301630456	0.01341674354585442	0.012943951939064563	0.9494633648547627	-1	0	0	0.3333333333333333	3	0.7272727272727273	8	0.43333333333333335	0.6363636363636364	10	7	2	0	0	0.3	3	10	13	0.0	0.5	0.5334994804206532	0.7699208227757086	0.44484341346541206	0.8864928657710112	0.6478862811347652	0.9221226966040251	0.8104313859276542	0.8711993653512573	0	0	0.0	0.012943951939064563	15
273	0.007136612478902317	0.0019316990111417768	0.0016126910003068128	0.9976157866449685	-1	0	0	0.5	3	0.6666666666666666	4	0.4444444444444444	0.5	5	3	2	1	0	0.5	3	6	8	0.16666666666666666	0.3333333333333333	0.49906013384264175	0.769886873390394	0.8043216592008005	0.7736049494068544	0.4494931818175873	0.9536957268666441	0.8888061682431281	0.8606286242724276	1.0	0	0.0	0.0016126910003068128	10
4478	0.05060973945411995	0.021421507541978198	0.020802599652939	0.9477025521250435	-1	0	0	0.25	2	0.8888888888888888	8	0.6111111111111112	0.7777777777777778	9	7	1	0	0	0.2222222222222222	2	9	11	0.0	0	0.5212358644405667	0.8510634445625505	0.4476632956236039	0.9015751374809157	0.6010517905459897	0.8921024508327553	0.771719536423678	0.8832326358441933	0	0	0.0	0.020802599652939	13
4139	0.041324814197220595	0.02056420591165727	0.020564080786420677	0.9479110607453078	-1	0	0	0.25	2	0.8888888888888888	8	0.6111111111111112	0.7777777777777778	9	7	1	0	0	0.2222222222222222	2	9	11	0.0	0	0.5212358644405667	0.8340425263740839	0.4476632956236039	0.9015751374809157	0.6010517905459897	0.8921024508327553	0.8209231285116987	0.8787451643531782	0	0	0.0	0.020564080786420677	12
1995	0.040084367177662075	0.02450182031269982	0.018244640009297982	0.9490141416831004	-1	0	0	0.25	2	0.8888888888888888	8	0.6111111111111112	0.7777777777777778	9	7	1	0	0	0.2222222222222222	2	9	11	0.0	0	0.5212358644405667	0.8319661099154284	0.4476632956236039	0.8964554800872734	0.6010517905459897	0.8916789022686441	0.8209231285116987	0.8760298888655218	0	0	0.0	0.018244640009297982	20
1730	0.0456212794689715	0.018961061203524247	0.018899098877546847	0.9496736215524911	-1	0	0	0.25	2	0.9	9	0.4444444444444444	0.8	10	8	1	0	0	0.3333333333333333	3	9	12	0.0	0	0.5334994804206532	0.8205973728123103	0.4528784496586802	0.9342747191000967	0.6010517905459897	0.9073030526560014	0.8038833807257092	0.8958501674629276	0	0	0.0	0.018899098877546847	77
2260	0.044321682164632725	0.01621557957967709	0.015333457315612172	0.9498598152684352	-1	0	0	0.25	2	0.9	9	0.4444444444444444	0.8	10	8	1	0	0	0.3333333333333333	3	9	12	0.0	0	0.5334994804206532	0.849521327301078	0.4528784496586802	0.9456921427642615	0.41293013097850634	0.915540614241168	0.8042238094883128	0.910827535389079	0	0	0.0	0.015333457315612172	7
4534	0.04562357760909807	0.0202751190453774	0.0199366888771906	0.9490489916370738	-1	0	0	0.25	2	0.8888888888888888	8	0.6111111111111112	0.7777777777777778	9	7	1	0	0	0.2222222222222222	2	9	11	0.0	0	0.5212358644405667	0.8486980528381366	0.4476632956236039	0.9015751374809157	0.6010517905459897	0.8921024508327553	0.771719536423678	0.8825937546216062	0	0	0.0	0.0199366888771906	13
3901	0.005927433165116416	0.0014371904138960985	-0.0009547917006764652	0.9541566012090027	-1	0	0	0.5	3	0.5	3	0.8	0.3333333333333333	5	2	2	0	0	0.4	2	5	8	0.0	0	0.7029568976139757	0.8980246877396574	0.45809360369375646	0.9327585688508362	0.6010517905459897	0.9289792126571518	0.9318540082387984	0.9212035049475992	0	0	0.0	-9.547917006764651e-05	0
509	5.983590559368969e-09	5.456775793287852e-09	-5.445919691960855e-09	0.9999993582141352	-1	0	0	1.0	1	0	0	1.0	0	0	0	1	3	0	0.5	1	2	2	0.5	0	0	0	0	0	0	0	0	0	0	0	0	-0.1	1
2599	0.03879873777460038	0.021713316485506454	0.01996404208189987	0.9494949316639043	-1	0	0	0.25	2	0.8888888888888888	8	0.6111111111111112	0.7777777777777778	9	7	1	0	0	0.2222222222222222	2	9	11	0.0	0	0.5212358644405667	0.8340425263740839	0.4476632956236039	0.8962984904675374	0.6010517905459897	0.8921024508327553	0.8209231285116987	0.876666670493423	0	0	0.0	0.01996404208189987	13
330	0.005551961011778142	0.00016987289988444601	-0.00014377358232261594	0.9876538822723857	-1	0	0	0.5	2	0.75	3	0.6	0.75	5	3	0	2	0	0.4	2	5	6	1.0	0	0.3938635881242254	0.7874999964129924	0.36506060008611835	0.9400871411942038	0.6841679237814311	0.5713382580374273	0.8695268122557736	0.8100146486895847	0.6	0	0.0	-1.4377358232261595e-05	5
4021	0.049742488899260986	0.021215269261374632	0.02028337233660588	0.9494418901826941	-1	0	0	0.25	2	0.8888888888888888	8	0.6111111111111112	0.7777777777777778	9	7	1	0	0	0.2222222222222222	2	9	11	0.0	0	0.5212358644405667	0.8510634445625505	0.4476632956236039	0.9015751374809157	0.6010517905459897	0.8921024508327553	0.771719536423678	0.8832326358441933	0	0	0.0	0.02028337233660588	20
3762	0.040907202108932665	0.020742168468632367	0.020715593948343183	0.9490230703264277	-1	0	0	0.25	2	0.8888888888888888	8	0.6111111111111112	0.7777777777777778	9	7	1	0	0	0.2222222222222222	2	9	11	0.0	0	0.5212358644405667	0.8340425263740839	0.4476632956236039	0.9015751374809157	0.6010517905459897	0.8921024508327553	0.8209231285116987	0.8787451643531782	0	0	0.0	0.020715593948343183	23
1222	0.07791585185176178	0.012326121889047864	0.008760326177930312	0.9461364824876961	-1	0	0	0.2	2	0.9230769230769231	12	0.5357142857142857	0.9230769230769231	14	12	0	0	0	0.14285714285714285	2	14	15	0.0	0	0.5212358644405667	0.7995877963853025	0.4528784496586802	0.888368649821368	0.40252568755859935	0.8889235989745348	0.7827948239614428	0.8636449177885678	0	0	0.0	0.008760326177930312	28
4812	0.0416231318985865	0.020182652696165492	0.020118617137405766	0.9485867293525084	-1	0	0	0.25	2	0.8888888888888888	8	0.6111111111111112	0.7777777777777778	9	7	1	0	0	0.2222222222222222	2	9	11	0.0	0	0.5212358644405667	0.8340425263740839	0.4476632956236039	0.9015751374809157	0.6010517905459897	0.8921024508327553	0.8209231285116987	0.8787451643531782	0	0	0.0	0.020118617137405766	15
4434	0.049831864102517415	0.02171663059568231	0.020530521740548827	0.9497085532165717	-1	0	0	0.25	2	0.8888888888888888	8	0.6111111111111112	0.7777777777777778	9	7	1	0	0	0.2222222222222222	2	9	11	0.0	0	0.5212358644405667	0.8510634445625505	0.4476632956236039	0.9015751374809157	0.6010517905459897	0.909769225123493	0.8536730810868149	0.8898829006211764	0	0	0.0	0.020530521740548827	18
4591	0.048877349733339626	0.021766958812451418	0.020982413649213334	0.949479048601824	-1	0	0	0.25	2	0.8888888888888888	8	0.6111111111111112	0.7777777777777778	9	7	1	0	0	0.2222222222222222	2	9	11	0.0	0	0.5212358644405667	0.8510634445625505	0.4476632956236039	0.9015751374809157	0.6010517905459897	0.8921024508327553	0.771719536423678	0.8832326358441933	0	0	0.0	0.020982413649213334	26
1715	0.06456925212942669	0.007324957747599858	0.0048932278237966914	0.7926262807427018	-1	0	0	0.2	2	0.9230769230769231	12	0.5357142857142857	0.9230769230769231	14	12	0	0	0	0.14285714285714285	2	14	15	0.0	0	0.575416949491652	0.8729407298735412	0.30711989391761496	0.9412184461938458	0.20399958457120898	0.92033117211463	0.8612057955040772	0.9154809119606034	0	0	0.0	0.0048932278237966914	3
2914	0.0011593445369183929	1.4731998322984024e-05	1.115724775685908e-05	0.987777118482794	-1	0	0	0.5	2	0.6666666666666666	2	0.8333333333333334	0.3333333333333333	3	1	1	0	0	0.6666666666666666	2	3	5	0.0	0	0.7029568976139757	0.8906456322605659	0.4476632956236039	0.9568286503223683	0.20399958457120898	0.9127544938336601	0.9493216360549709	0.9251530411982651	0	0	0.0	1.115724775685908e-05	3
622	0.09079112423309811	0.007071364423909613	0.0045758822611477795	0.7045994463284058	-1	0	0	0.2	2	0.9230769230769231	12	0.5357142857142857	0.9230769230769231	14	12	0	0	0	0.14285714285714285	2	14	15	0.0	0	0.7445684777464757	0.897242740255165	0.15373846440023947	0.8953551211845404	0.6010517905459897	0.9092230314627028	0.947043580837871	0.9007807543889147	0	0	0.0	0.0045758822611477795	40
88	0.0339149536565445	0.0026212777377848393	0.0018391133956411024	0.9533725457087058	-1	0	0	0.2	2	0.8461538461538461	11	0.3125	0.7692307692307693	11	10	3	3	0	0.75	8	6	15	0.3333333333333333	0	0.5433599940864865	0.9312881284585999	0.5558632521473296	0.9288393206995493	0.613143606093338	0.9383805313206216	0.8920190412500452	0.932951684011228	0.18181818181818182	0.45454545454545453	0.0	0.0018391133956411024	39
3314	0.04087042188769859	0.021111237960552396	0.021109917133354566	0.9490275324796095	-1	0	0	0.25	2	0.8888888888888888	8	0.6111111111111112	0.7777777777777778	9	7	1	0	0	0.2222222222222222	2	9	11	0.0	0	0.5212358644405667	0.8340425263740839	0.4476632956236039	0.9015751374809157	0.6010517905459897	0.8921024508327553	0.8209231285116987	0.8787451643531782	0	0	0.0	0.021109917133354566	27
4879	0.04997673994514498	0.02188272190737509	0.02132084940856471	0.9486764938346057	-1	0	0	0.25	2	0.8888888888888888	8	0.6111111111111112	0.7777777777777778	9	7	1	0	0	0.2222222222222222	2	9	11	0.0	0	0.5212358644405667	0.8510634445625505	0.4476632956236039	0.9015751374809157	0.6010517905459897	0.8921024508327553	0.771719536423678	0.8832326358441933	0	0	0.0	0.02132084940856471	34
3507	0.040488211452008836	0.02089254095949306	0.020391587575799154	0.9492139861219995	-1	0	0	0.25	2	0.8888888888888888	8	0.6111111111111112	0.7777777777777778	9	7	1	0	0	0.2222222222222222	2	9	11	0.0	0	0.5212358644405667	0.8380847568061295	0.4476632956236039	0.9015751374809157	0.6010517905459897	0.8921024508327553	0.8209231285116987	0.8797887982301749	0	0	0.0	0.020391587575799154	26
4108	0.049013459344844953	0.02470894910679441	0.0236773020011267	0.9501389682262894	-1	0	0	0.25	2	0.8888888888888888	8	0.6111111111111112	0.7777777777777778	9	7	1	0	0	0.2222222222222222	2	9	11	0.0	0	0.5212358644405667	0.8510634445625505	0.4476632956236039	0.9015751374809157	0.6010517905459897	0.8921024508327553	0.771719536423678	0.8832326358441933	0	0	0.0	0.0236773020011267	48
3990	0.041192805949678314	0.01986234677232636	0.019735817851480104	0.9488901987942556	-1	0	0	0.25	2	0.8888888888888888	8	0.6111111111111112	0.7777777777777778	9	7	1	0	0	0.2222222222222222	2	9	11	0.0	0	0.5212358644405667	0.8340425263740839	0.4476632956236039	0.9015751374809157	0.6010517905459897	0.8921024508327553	0.8209231285116987	0.8787451643531782	0	0	0.0	0.019735817851480104	15
2818	0.04087775189514911	0.021214472236498475	0.021209248476308444	0.9482168513722637	-1	0	0	0.25	2	0.8888888888888888	8	0.6111111111111112	0.7777777777777778	9	7	1	0	0	0.2222222222222222	2	9	11	0.0	0	0.5212358644405667	0.8340425263740839	0.4476632956236039	0.9015751374809157	0.6010517905459897	0.8921024508327553	0.8209231285116987	0.8787451643531782	0	0	0.0	0.021209248476308444	40
2088	0.03989838822154492	0.02346392353143846	0.016858958539690976	0.948558810642112	-1	0	0	0.25	2	0.8888888888888888	8	0.6111111111111112	0.7777777777777778	9	7	1	0	0	0.2222222222222222	2	9	11	0.0	0	0.5212358644405667	0.8319661099154284	0.4476632956236039	0.8964554800872734	0.6010517905459897	0.8916789022686441	0.8209231285116987	0.8760298888655218	0	0	0.0	0.016858958539690976	8
582	0.0008775718615438529	0.0008280493305111089	0.0008279129852805845	0.9870773899850285	-1	0	0	0.5	2	0.6666666666666666	2	0.625	0.3333333333333333	2	1	2	0	0	0.5	2	4	5	0.0	0	0.7100708872994484	0.9021738809846006	0.4557013318697103	0.7628514118514141	0.5795341955408249	0.8812356444177225	0.7411337384365737	0.8579124445001444	0	0	0.0	0.0008279129852805845	18
2820	0.04146351423256963	0.019511397933140422	0.019189277733320145	0.9491897345377492	-1	0	0	0.25	2	0.8888888888888888	8	0.6111111111111112	0.7777777777777778	9	7	1	0	0	0.2222222222222222	2	9	11	0.0	0	0.5212358644405667	0.8340425263740839	0.4476632956236039	0.9015751374809157	0.44083230703278103	0.8973050196141782	0.8209231285116987	0.8806932833860782	0	0	0.0	0.019189277733320145	10
2372	0.04172106126782381	0.023229884421325803	0.02097472145710828	0.948969463563634	-1	0	0	0.25	2	0.8888888888888888	8	0.6111111111111112	0.7777777777777778	9	7	1	0	0	0.2222222222222222	2	9	11	0.0	0	0.5212358644405667	0.8319661099154284	0.4476632956236039	0.8963657400657363	0.6010517905459897	0.8916789022686441	0.8209231285116987	0.8759948998923746	0	0	0.0	0.02097472145710828	65
1429	0.07783270819933903	0.015400598266641537	0.012979031736150443	0.9469874282337899	-1	0	0	0.2	2	0.9230769230769231	12	0.5357142857142857	0.9230769230769231	14	12	0	0	0	0.14285714285714285	2	14	15	0.0	0	0.5212358644405667	0.8023636449595999	0.4528784496586802	0.888368649821368	0.40252568755859935	0.8889235989745348	0.7827948239614428	0.8643270121400941	0	0	0.0	0.012979031736150443	45
3171	0.04179082627503022	0.022036805643981583	0.02113851510928439	0.9483029742293682	-1	0	0	0.25	2	0.8888888888888888	8	0.6111111111111112	0.7777777777777778	8	7	2	0	0	0.2222222222222222	2	9	11	0.0	0	0.5212358644405667	0.8354304914818593	0.4528784496586802	0.9179381846848891	0.40252568755859935	0.8954346330434123	0.7827948239614428	0.8871801802109397	0	0	0.0	0.02113851510928439	17
4786	0.05099595283477429	0.022461992074947663	0.022456901626567233	0.9508841656075191	-1	0	0	0.25	2	0.8888888888888888	8	0.6111111111111112	0.7777777777777778	9	7	1	0	0	0.2222222222222222	2	9	11	0.0	0	0.5212358644405667	0.8821976581346637	0.4476632956236039	0.9015751374809157	0.6010517905459897	0.8921024508327553	0.771719536423678	0.8922134245559366	0	0	0.0	0.022456901626567233	17
4078	0.0438164382932813	0.005528577392081501	0.0013567874646521953	0.8648171943741625	-1	0	0	0.25	2	0.8888888888888888	8	0.6111111111111112	0.7777777777777778	8	7	2	0	0	0.2222222222222222	2	9	11	0.0	0	0.5212358644405667	0.8516517926201294	0.4528784496586802	0.9038254646952218	0.5435158171580226	0.8115615387321763	0.7727829000590649	0.8600965317373162	0	0	0.0	0.0013567874646521953	0
75	0.04350580357640009	0.007216306281577993	0.005361146547940598	0.7523243847483319	-1	0	0	0.3	3	0.7692307692307693	10	0.3125	0.6923076923076923	12	9	2	0	0	0.3333333333333333	4	12	15	0.0	0	0.7683939295842623	0.9403143970010787	0.4419368189051471	0.9009100134987246	0.6149115467380633	0.9185871296239774	0.837501880966139	0.921478087694479	0	0	0.0	0.005361146547940598	8
2536	0.046030702178627265	0.008077496202181527	-6.809290621226222e-05	0.9471098618340262	-1	0	0	0.2222222222222222	2	0.9090909090909091	10	0.5909090909090909	0.8181818181818182	11	9	1	0	0	0.18181818181818182	2	11	13	0.0	0	0.5457630964007396	0.8320725790600024	0.38502934176385006	0.8964571253284037	0.6010517905459897	0.9029559221806056	0.8918821809591017	0.8804242308535885	0	0	0.0	-6.809290621226222e-06	2
1813	0.0225623837929642	0.0023877343682896343	-0.0018111846935862464	0.9551567598741051	-1	0	0	0.3333333333333333	2	0.8571428571428571	6	0.6428571428571429	0.7142857142857143	7	5	1	0	0	0.2857142857142857	2	7	9	0.0	0	0.5457630964007396	0.6976760926538994	0.4476632956236039	0.9034678263463253	0.6010517905459897	0.8947832397732206	0.7391281642590839	0.8503980370173398	0	0	0.0	-0.00018111846935862464	0
1065	0.07629652662099201	0.011134068702255437	0.007270859915772443	0.9458437967955076	-1	0	0	0.2	2	0.9230769230769231	12	0.5357142857142857	0.9230769230769231	14	12	0	0	0	0.14285714285714285	2	14	15	0.0	0	0.5212358644405667	0.8023636449595999	0.4528784496586802	0.888368649821368	0.40252568755859935	0.8889235989745348	0.7827948239614428	0.8643270121400941	0	0	0.0	0.007270859915772443	19
4129	0.049479098139931	0.023442339796482248	0.02254730616103838	0.9499559205000814	-1	0	0	0.25	2	0.8888888888888888	8	0.6111111111111112	0.7777777777777778	9	7	1	0	0	0.2222222222222222	2	9	11	0.0	0	0.5212358644405667	0.8510634445625505	0.4476632956236039	0.9015751374809157	0.6010517905459897	0.8921024508327553	0.771719536423678	0.8832326358441933	0	0	0.0	0.02254730616103838	8
1834	0.04479149404309536	0.0071914114021386765	0.00037567063222558204	0.9519598988166642	-1	0	0	0.25	2	0.8888888888888888	8	0.6111111111111112	0.7777777777777778	9	7	1	0	0	0.2222222222222222	2	9	11	0.0	0	0.6642145316842152	0.8134968056488624	0.4476632956236039	0.8962984904675374	0.6010517905459897	0.8921024508327553	0.8209231285116987	0.8714697004124576	0	0	0.0	0.00037567063222558204	1
774	0.001020698630641504	0.00019827032414580705	0.00019821298349120015	0.9976276110374829	-1	0	0	1.0	2	0.0	0	0.75	0	1	0	1	0	0	1.0	2	2	3	0.0	0	0	0	0	0	0	0	0	0	0	0	0	0.00019821298349120015	8
4443	0.049411870235429346	0.021901946616065322	0.021002615058079013	0.9507983090849781	-1	0	0	0.25	2	0.8888888888888888	8	0.6111111111111112	0.7777777777777778	9	7	1	0	0	0.2222222222222222	2	9	11	0.0	0	0.5212358644405667	0.8548107368669099	0.4476632956236039	0.9015751374809157	0.6010517905459897	0.8921024508327553	0.771719536423678	0.8842557757249584	0	0	0.0	0.021002615058079013	20
3966	0.04844128543183894	0.02142771523135083	0.020652321699825033	0.9491071494520702	-1	0	0	0.25	2	0.8888888888888888	8	0.6111111111111112	0.7777777777777778	9	7	1	0	0	0.2222222222222222	2	9	11	0.0	0	0.5212358644405667	0.8510634445625505	0.4476632956236039	0.9015751374809157	0.6010517905459897	0.8921024508327553	0.771719536423678	0.8832326358441933	0	0	0.0	0.020652321699825033	23
3445	0.04118282601900167	0.022248924556321596	0.02215676386417101	0.9494334904141276	-1	0	0	0.25	2	0.8888888888888888	8	0.6111111111111112	0.7777777777777778	9	7	1	0	0	0.2222222222222222	2	9	11	0.0	0	0.5212358644405667	0.8340425263740839	0.4476632956236039	0.9015751374809157	0.6010517905459897	0.8921024508327553	0.8209231285116987	0.8787451643531782	0	0	0.0	0.02215676386417101	104
4133	0.04938366776390019	0.020064303683208124	0.020064158619276035	0.9509764357879246	-1	0	0	0.25	2	0.8888888888888888	8	0.6111111111111112	0.7777777777777778	8	7	2	0	0	0.2222222222222222	2	9	11	0.0	0	0.5212358644405667	0.8519459114135859	0.4528784496586802	0.9179381846848891	0.40252568755859935	0.8954346330434123	0.7689495003650552	0.8912945617284568	0	0	0.0	0.020064158619276035	10
3239	0.041318466980257006	0.022937139256076745	0.022861157714562548	0.949270818832477	-1	0	0	0.25	2	0.8888888888888888	8	0.6111111111111112	0.7777777777777778	9	7	1	0	0	0.2222222222222222	2	9	11	0.0	0	0.5212358644405667	0.8340425263740839	0.4476632956236039	0.9015751374809157	0.6010517905459897	0.8921024508327553	0.8209231285116987	0.8787451643531782	0	0	0.0	0.022861157714562548	20
2837	0.04011970662826884	0.021462412850097874	0.021416722565795486	0.949648360826974	-1	0	0	0.25	2	0.8888888888888888	8	0.6111111111111112	0.7777777777777778	9	7	1	0	0	0.2222222222222222	2	9	11	0.0	0	0.5212358644405667	0.8676933997424373	0.4476632956236039	0.9166534666862041	0.20399958457120898	0.893314888757608	0.8209231285116987	0.8942113411178215	0	0	0.0	0.021416722565795486	20
2175	0.05149695567465214	0.00947134237056828	0.006029870576179941	0.7526719571768673	-1	0	0	0.25	2	0.8888888888888888	8	0.6111111111111112	0.7777777777777778	9	7	1	0	0	0.2222222222222222	2	9	11	0.0	0	0.6530695180207865	0.9100127330016062	0.4476632956236039	0.8963657400657363	0.6010517905459897	0.8916789022686441	0.9053511372531782	0.899627486174829	0	0	0.0	0.006029870576179941	3
1209	0.06668190487744012	0.005297006503515164	0.0052672152650145194	0.9507794596624944	-1	0	0	0.2	2	0.9230769230769231	12	0.5357142857142857	0.9230769230769231	14	12	0	0	0	0.14285714285714285	2	14	15	0.0	0	0.7867918357559734	0.7895820015478188	0.14886008413869845	0.8751582147551834	0.4450725748205313	0.9357484064651956	0.9471533315197699	0.8789759680266125	0	0	0.0	0.0052672152650145194	3
1588	0.07403142996133834	0.011152357625680858	0.003504552729955472	0.947045494566601	-1	0	0	0.2	2	0.9230769230769231	12	0.5357142857142857	0.9230769230769231	14	12	0	0	0	0.14285714285714285	2	14	15	0.0	0	0.5212358644405667	0.8023636449595999	0.4528784496586802	0.888368649821368	0.40252568755859935	0.8889235989745348	0.7827948239614428	0.8643270121400941	0	0	0.0	0.003504552729955472	6
29	0.05090644298878734	0.009749710929294619	0.008469199397779674	0.8898725886172882	-1	0	0	0.3	3	0.8461538461538461	11	0.3125	0.8461538461538461	13	11	1	1	0	0.3333333333333333	12	4	15	0.25	0.6666666666666666	0.48153826646788545	0.9007395236569999	0.7746270168860485	0.903419559868512	0.8852815940794821	0.9797222735866302	0.8851064431762113	0.9411997077033017	1.0	0.07692307692307693	0.0	0.008469199397779674	13
2046	0.0395581363633942	0.02435319827785542	0.018826650421486468	0.9497203946213448	-1	0	0	0.25	2	0.8888888888888888	8	0.6111111111111112	0.7777777777777778	9	7	1	0	0	0.2222222222222222	2	9	11	0.0	0	0.5212358644405667	0.8340425263740839	0.4476632956236039	0.8962984904675374	0.6010517905459897	0.8921024508327553	0.8209231285116987	0.876666670493423	0	0	0.0	0.018826650421486468	19
510	0.001752044357033099	0.0001983237147442844	0.0001983089970659721	0.9849895869493017	-1	0	0	0.5	2	0.6666666666666666	2	0.625	0.6666666666666666	4	2	0	0	0	0.5	2	4	5	0.0	0	0.7019440462470912	0.827989499495496	0.40147354487987846	0.7094817545901759	0.725474147022599	0.8311782175715388	0.8192462352543429	0.7945823360212195	0	0	0.0	0.0001983089970659721	6
3416	0.033409784589774144	0.008331830279836189	0.0048749214028290635	0.7408485481154219	-1	0	0	0.25	2	0.8888888888888888	8	0.6111111111111112	0.7777777777777778	9	7	1	0	0	0.2222222222222222	2	9	11	0.0	0	0.6800113117196637	0.8771074813088194	0.3663903606643712	0.927014463616095	0.6010517905459897	0.9243978039989544	0.9247663858122898	0.9118869051311977	0	0	0.0	0.0048749214028290635	0
2067	0.04109190324838343	0.021881766623466754	0.02004526743385568	0.9477083760526787	-1	0	0	0.25	2	0.8888888888888888	8	0.6111111111111112	0.7777777777777778	9	7	1	0	0	0.2222222222222222	2	9	11	0.0	0	0.5212358644405667	0.8319661099154284	0.4476632956236039	0.8957139407228144	0.6010517905459897	0.8916789022686441	0.8209231285116987	0.8757413160148761	0	0	0.0	0.02004526743385568	64
4490	0.07420481598831172	0.008650694591680433	-0.0025986871838841745	0.9482810469948874	-1	0	0	0.2	2	0.9230769230769231	12	0.2777777777777778	0.8461538461538461	13	11	1	0	0	0.6666666666666666	6	9	15	0.0	0	0.5212358644405667	0.8236264326066746	0.4476632956236039	0.8884081478578778	0.6010517905459897	0.8975896548056089	0.771719536423678	0.8731173243970736	0	0	0.0	-0.00025986871838841745	0
1098	0.06911016701936677	0.003093151219153197	-0.001653942411416463	0.9517814368201651	-1	0	0	0.2	2	0.9230769230769231	12	0.5357142857142857	0.9230769230769231	14	12	0	0	0	0.14285714285714285	2	14	15	0.0	0	0.7867918357559734	0.7871062571168153	0.14886008413869845	0.8751582147551834	0.4450725748205313	0.9357484064651956	0.9471533315197699	0.8784488536026587	0	0	0.0	-0.0001653942411416463	1
1754	0.039982597320948186	0.0264534484197813	0.018162361418840662	0.9482344776803502	-1	0	0	0.25	2	0.8888888888888888	8	0.6111111111111112	0.7777777777777778	9	7	1	0	0	0.2222222222222222	2	9	11	0.0	0	0.5212358644405667	0.8319661099154284	0.4476632956236039	0.8964554800872734	0.6010517905459897	0.8916789022686441	0.8209231285116987	0.8760298888655218	0	0	0.0	0.018162361418840662	21
1221	0.07565759251728651	0.010962945362153777	0.006321628233851081	0.9457487524038035	-1	0	0	0.2	2	0.9230769230769231	12	0.5357142857142857	0.9230769230769231	14	12	0	0	0	0.14285714285714285	2	14	15	0.0	0	0.5212358644405667	0.8023636449595999	0.4528784496586802	0.888368649821368	0.40252568755859935	0.8889235989745348	0.7827948239614428	0.8643270121400941	0	0	0.0	0.006321628233851081	18
2827	0.039002477710164414	0.00222788755326496	0.0017586507213365988	0.9518731449510158	-1	0	0	0.25	2	0.9	9	0.6	0.8	10	8	1	0	0	0.2	2	10	12	0.0	0	0.7729901034881385	0.8680750114827606	0.15129927426946896	0.9078206444953378	0.4450725748205313	0.9353889618289575	0.9462790464511748	0.9073173357714361	0	0	0.0	0.0017586507213365988	1
2425	0.04182433435445035	0.02160396875513505	0.021599197752069123	0.9493649222195035	-1	0	0	0.25	2	0.8888888888888888	8	0.6111111111111112	0.7777777777777778	9	7	1	0	0	0.2222222222222222	2	9	11	0.0	0	0.5212358644405667	0.8340425263740839	0.4476632956236039	0.9015751374809157	0.44083230703278103	0.8973050196141782	0.8209231285116987	0.8806932833860782	0	0	0.0	0.021599197752069123	34
2206	0.04041359972614465	0.020737555395894114	0.019510842875147646	0.9493288921956522	-1	0	0	0.25	2	0.8888888888888888	8	0.6111111111111112	0.7777777777777778	9	7	1	0	0	0.2222222222222222	2	9	11	0.0	0	0.5212358644405667	0.8319661099154284	0.4476632956236039	0.8963657400657363	0.6010517905459897	0.8916789022686441	0.8209231285116987	0.8759948998923746	0	0	0.0	0.019510842875147646	52
2048	0.0394654787032784	0.02037760129996847	0.019144940310302404	0.9494585544704787	-1	0	0	0.25	2	0.8888888888888888	8	0.6111111111111112	0.7777777777777778	9	7	1	0	0	0.2222222222222222	2	9	11	0.0	0	0.5212358644405667	0.8340425263740839	0.4476632956236039	0.8962984904675374	0.6010517905459897	0.8921024508327553	0.8209231285116987	0.876666670493423	0	0	0.0	0.019144940310302404	18
1537	0.0730146287874622	0.012048530698454074	0.007954014753401075	0.9475502627866903	-1	0	0	0.2	2	0.9230769230769231	12	0.5357142857142857	0.9230769230769231	14	12	0	0	0	0.14285714285714285	2	14	15	0.0	0	0.5212358644405667	0.8023636449595999	0.4528784496586802	0.888368649821368	0.40252568755859935	0.8889235989745348	0.7827948239614428	0.8643270121400941	0	0	0.0	0.007954014753401075	28
4698	0.04991990908385458	0.018690264971638705	0.018549202270388664	0.950616046108402	-1	0	0	0.25	2	0.8888888888888888	8	0.6111111111111112	0.7777777777777778	8	7	2	0	0	0.2222222222222222	2	9	11	0.0	0	0.5212358644405667	0.8519459114135859	0.4528784496586802	0.9179381846848891	0.40252568755859935	0.8954346330434123	0.7689495003650552	0.8912945617284568	0	0	0.0	0.018549202270388664	8
4535	0.04857992698705568	0.021865704441888584	0.020879950787821316	0.950569376535268	-1	0	0	0.25	2	0.8888888888888888	8	0.6111111111111112	0.7777777777777778	9	7	1	0	0	0.2222222222222222	2	9	11	0.0	0	0.5212358644405667	0.8048765103558431	0.4476632956236039	0.9023589597076754	0.6010517905459897	0.8921024508327553	0.771719536423678	0.8718843237835863	0	0	0.0	0.020879950787821316	24
4852	0.050231153918740605	0.02041904103682334	0.02041161481219272	0.9504940611573994	-1	0	0	0.25	2	0.8888888888888888	8	0.6111111111111112	0.7777777777777778	8	7	2	0	0	0.2222222222222222	2	9	11	0.0	0	0.5212358644405667	0.8519459114135859	0.4528784496586802	0.9179381846848891	0.40252568755859935	0.8954346330434123	0.7689495003650552	0.8912945617284568	0	0	0.0	0.02041161481219272	27
3172	0.04085796870174947	0.02114664217883624	0.02113359670922345	0.9482591119295047	-1	0	0	0.25	2	0.8888888888888888	8	0.6111111111111112	0.7777777777777778	9	7	1	0	0	0.2222222222222222	2	9	11	0.0	0	0.5212358644405667	0.8340425263740839	0.4476632956236039	0.9015751374809157	0.6010517905459897	0.8921024508327553	0.8209231285116987	0.8787451643531782	0	0	0.0	0.02113359670922345	21
3059	0.08986414180232145	0.011860698344677935	0.01167147655914309	0.9474798701161363	-1	0	0	0.2	2	0.9230769230769231	12	0.5357142857142857	0.9230769230769231	14	12	0	0	0	0.14285714285714285	2	14	15	0.0	0	0.5212358644405667	0.8202560050747235	0.4528784496586802	0.893497290610926	0.40252568755859935	0.8889235989745348	0.7689495003650552	0.8708261218545632	0	0	0.0	0.01167147655914309	8
4324	0.00452841140767626	0.0001974730510039784	0.00013195425169606912	0.9846541629477401	-1	0	0	0.5	2	0.75	3	0.75	0.5	4	2	1	0	0	0.5	2	4	6	0.0	0	0.48436222372192683	0.9302957717718423	0.4528784496586802	0.8896866973189129	0.6010517905459897	0.8812159232780988	0.8816619627112801	0.9027002317058763	0	0	0.0	0.00013195425169606912	3
1740	0.06997753510778541	0.0010410736916413093	-0.00036836817808329637	0.9474465764590033	-1	0	0	0.2	2	0.9230769230769231	12	0.5357142857142857	0.9230769230769231	14	12	0	0	0	0.14285714285714285	2	14	15	0.0	0	0.5212358644405667	0.8015661475374074	0.4528784496586802	0.9230098948608696	0.6010517905459897	0.9027252035468178	0.7876159371972296	0.8845237347436233	0	0	0.0	-3.683681780832964e-05	6
3563	0.04065590983283742	0.021945889678215785	0.021871730635796952	0.9497148513437762	-1	0	0	0.25	2	0.8888888888888888	8	0.6111111111111112	0.7777777777777778	9	7	1	0	0	0.2222222222222222	2	9	11	0.0	0	0.5212358644405667	0.8340425263740839	0.4476632956236039	0.9015751374809157	0.6010517905459897	0.8921024508327553	0.8209231285116987	0.8787451643531782	0	0	0.0	0.021871730635796952	17
4261	0.003970049539821391	0.001801596312655424	-0.0016944971016718258	0.983694850527667	-1	0	0	0.5	2	0.75	3	0.75	0.5	4	2	1	0	0	0.5	2	4	6	0.0	0	0.5334994804206532	0.9026893446480637	0.4528784496586802	0.9377972202184659	0.40252568755859935	0.9085678812686092	0.8816619627112801	0.9177598604932	0	0	0.0	-0.00016944971016718258	1
914	0.09660165003862203	0.008138276763810374	0.0066076856257101775	0.7012559098322804	-1	0	0	0.2	2	0.9230769230769231	12	0.5357142857142857	0.9230769230769231	14	12	0	0	0	0.14285714285714285	2	14	15	0.0	0	0.7445684777464757	0.89440606373837	0.15373846440023947	0.8953551211845404	0.6010517905459897	0.9122467509231121	0.947043580837871	0.9009831177763118	0	0	0.0	0.0066076856257101775	90
1572	0.07792418554885029	0.014651755061223135	0.012671766225011868	0.9467753896702867	-1	0	0	0.2	2	0.9230769230769231	12	0.5357142857142857	0.9230769230769231	14	12	0	0	0	0.14285714285714285	2	14	15	0.0	0	0.5212358644405667	0.8023636449595999	0.4528784496586802	0.888368649821368	0.40252568755859935	0.8889235989745348	0.7827948239614428	0.8643270121400941	0	0	0.0	0.012671766225011868	19
4121	0.0020136964975192165	0.0008048670519634284	-0.00020531478242111803	0.9870067850603175	-1	0	0	0.6	3	0.4	2	0.5833333333333334	0.2	4	1	2	2	0	0.75	3	4	7	0.4	0.5	0.5334994804206532	0.8849501950981443	0.4661286398870246	0.8946588206525472	0.6010517905459897	0.8812377363063064	0.8453740696490188	0.8870747010621944	0.625	0.25	0.0	-2.0531478242111803e-05	1
4636	0.048996642540182954	0.0224086630410755	0.021160858914596046	0.9480641262265185	-1	0	0	0.25	2	0.8888888888888888	8	0.6111111111111112	0.7777777777777778	9	7	1	0	0	0.2222222222222222	2	9	11	0.0	0	0.5212358644405667	0.8510634445625505	0.4476632956236039	0.9015751374809157	0.6010517905459897	0.8921024508327553	0.771719536423678	0.8832326358441933	0	0	0.0	0.021160858914596046	29
3684	0.04129687666600015	0.01975597304359275	0.018886711683249943	0.948997572155905	-1	0	0	0.25	2	0.8888888888888888	8	0.6111111111111112	0.7777777777777778	9	7	1	0	0	0.2222222222222222	2	9	11	0.0	0	0.5212358644405667	0.8380847568061295	0.4476632956236039	0.9015751374809157	0.6010517905459897	0.8921024508327553	0.8209231285116987	0.8797887982301749	0	0	0.0	0.018886711683249943	11
1436	0.07484180116969782	0.014475669191440093	0.008865529078196197	0.9477203361408203	-1	0	0	0.2	2	0.9230769230769231	12	0.5357142857142857	0.9230769230769231	14	12	0	0	0	0.14285714285714285	2	14	15	0.0	0	0.5212358644405667	0.8023636449595999	0.4528784496586802	0.888368649821368	0.40252568755859935	0.8889235989745348	0.7827948239614428	0.8643270121400941	0	0	0.0	0.008865529078196197	20
1016	0.07824317985079023	0.011410082464570027	0.008269442464222005	0.9468292257568344	-1	0	0	0.2	2	0.9230769230769231	12	0.5357142857142857	0.9230769230769231	14	12	0	0	0	0.14285714285714285	2	14	15	0.0	0	0.5212358644405667	0.8023636449595999	0.4528784496586802	0.888368649821368	0.40252568755859935	0.8889235989745348	0.7827948239614428	0.8643270121400941	0	0	0.0	0.008269442464222005	25
2160	0.03881427040864806	0.02602085779305943	0.017669250281033128	0.9481379858603074	-1	0	0	0.25	2	0.8888888888888888	8	0.6111111111111112	0.7777777777777778	9	7	1	0	0	0.2222222222222222	2	9	11	0.0	0	0.5212358644405667	0.8319661099154284	0.4476632956236039	0.8964554800872734	0.6010517905459897	0.8916789022686441	0.8209231285116987	0.8760298888655218	0	0	0.0	0.017669250281033128	14
4743	0.048892829637405544	0.021647083398840253	0.021023571997572002	0.9496410483981406	-1	0	0	0.25	2	0.8888888888888888	8	0.6111111111111112	0.7777777777777778	8	7	2	0	0	0.2222222222222222	2	9	11	0.0	0	0.5212358644405667	0.8519459114135859	0.4528784496586802	0.9179381846848891	0.40252568755859935	0.8954346330434123	0.7689495003650552	0.8912945617284568	0	0	0.0	0.021023571997572002	23
2587	0.015573935499394198	0.0011910488154407936	0.0006165254006218143	0.9548606663411402	-1	0	0	0.3333333333333333	2	0.8571428571428571	6	0.6428571428571429	0.7142857142857143	7	5	1	0	0	0.2857142857142857	2	7	9	0.0	0	0.5212358644405667	0.8169243387253494	0.4476632956236039	0.9033707021552226	0.6010517905459897	0.8940277834348281	0.8209231285116987	0.8759349665116771	0	0	0.0	0.0006165254006218143	3
540	0.02494294085331059	0.0016908257867527786	-0.0013523511156633178	0.9859922138571297	-1	0.25	1	0.5	5	0.5384615384615384	7	0.375	0.5384615384615384	12	7	2	2	0	0.4	4	10	15	0.6666666666666666	0.3333333333333333	0.45009317373057145	0.8985144391095667	0.3187293503704824	0.9610015140641535	0.6045583766124979	0.8989524054373165	0.8887392240464238	0.9257824953151591	0.5416666666666667	0.16666666666666666	0.0	-0.0001352351115663318	2
1317	0.0792328855751403	0.01103488231804058	0.008979662849464318	0.9458542030462538	-1	0	0	0.2	2	0.9230769230769231	12	0.5357142857142857	0.9230769230769231	14	12	0	0	0	0.14285714285714285	2	14	15	0.0	0	0.5212358644405667	0.8023636449595999	0.4528784496586802	0.888368649821368	0.40252568755859935	0.8889235989745348	0.7827948239614428	0.8643270121400941	0	0	0.0	0.008979662849464318	14
436	2.1698894578563134e-06	3.980910078998066e-08	-1.4684321359699262e-08	0.9999991681889588	-1	0	0	1.0	1	0	0	1.0	0	1	0	0	0	0	0.5	1	2	2	0.0	0	0	0	0	0	0	0	0	0	0	0	0	-1.468432135969926e-09	5
1765	0.04307394830205642	0.01819563652175167	0.018060971621505016	0.9494043696697783	-1	0	0	0.25	2	0.9	9	0.4444444444444444	0.8	10	8	1	0	0	0.3333333333333333	3	9	12	0.0	0	0.5334994804206532	0.8205973728123103	0.4528784496586802	0.9343156349122214	0.6010517905459897	0.9073030526560014	0.8038833807257092	0.8958708948395095	0	0	0.0	0.018060971621505016	74
731	0.0013690292288491375	0.0004892195933892136	0.0004891896931611522	0.9909000430446092	-1	0	0	0.5	1	1.0	1	1.0	1.0	2	1	0	1	0	0.3333333333333333	1	3	3	0.3333333333333333	0	0.4754467323319857	0.579858345828847	0.9348872780357581	0.6485946436040967	0.7889435100548944	0.5336917060456295	0.871990035827495	0.588235774788503	1.0	0.5	0.0	0.0004891896931611522	8
1153	0.06874579615140275	0.005013204342412287	0.004628608069593537	0.9966872014724847	-1	0	0	0.1	1	1.0	13	1.0	1.0	14	13	0	0	0	0.06666666666666667	15	1	15	0.0	0	0.5212358644405667	0.8273730335817137	0.4528784496586802	0.8581256442385693	0.6010517905459897	0.9047437082092185	0.7827948239614428	0.8667669927441821	0	0	0.0	0.004628608069593537	1
597	0.0010606799607911957	0.0002506075632385001	0.00025060486625812483	0.9977731088160839	-1	0	0	1.0	1	0	0	1.0	0	1	0	0	1	0	0.5	1	2	2	0.3333333333333333	0	0	0	0	0	0	0	0	0	0	0	0	0.00025060486625812483	16
930	0.0011225410282642639	0.0002348933811343149	0.0002348891558383595	0.9968036262919144	-1	0	0	1.0	1	0	0	1.0	0	1	0	0	0	0	0.5	1	2	2	0.0	0	0	0	0	0	0	0	0	0	0	0	0	0.0002348891558383595	5
4343	0.011347355786616622	0.0020460753969832835	-0.0020279425124979755	0.9574751873607283	-1	0	0	0.3333333333333333	2	0.8333333333333334	5	0.6666666666666666	0.6666666666666666	6	4	1	0	0	0.3333333333333333	2	6	8	0.0	0	0.5587061190091163	0.8290624398405406	0.4528784496586802	0.8374754047588991	0.6010517905459897	0.8435998359998155	0.7618825697925755	0.8367997315359331	0	0	0.0	-0.00020279425124979756	1
1742	0.0801444633843225	0.010032351564943715	0.009192911539198084	0.9451121002789469	-1	0	0	0.2	2	0.9230769230769231	12	0.5357142857142857	0.9230769230769231	14	12	0	0	0	0.14285714285714285	2	14	15	0.0	0	0.5212358644405667	0.7995877963853025	0.4528784496586802	0.8878104700451771	0.41293013097850634	0.886144192545676	0.7827948239614428	0.8623260442475905	0	0	0.0	0.009192911539198084	25
3935	0.06907289553293104	0.0036050135303799372	-0.0028808835174492873	0.9415509772642986	-1	0	0	0.2	2	0.9230769230769231	12	0.5357142857142857	0.9230769230769231	14	12	0	0	0	0.14285714285714285	2	14	15	0.0	0	0.5212358644405667	0.7981700092606545	0.4528784496586802	0.893497290610926	0.40252568755859935	0.8889235989745348	0.7827948239614428	0.8653615009053364	0	0	0.0	-0.00028808835174492874	1
4039	2.1212137231198175e-06	1.93796159170412e-09	7.975646777075942e-10	0.9999990433391978	-1	0	0	1.0	1	0	0	1.0	0	1	0	0	0	0	0.5	2	1	2	0.0	0	0	0	0	0	0	0	0	0	0	0	0	7.975646777075942e-10	1
3413	0.049690853037103945	0.021266464576153922	0.020390054923864805	0.9501455182612166	-1	0	0	0.25	2	0.8888888888888888	8	0.6111111111111112	0.7777777777777778	9	7	1	0	0	0.2222222222222222	2	9	11	0.0	0	0.5212358644405667	0.8815295348734864	0.4476632956236039	0.9166534666862041	0.20399958457120898	0.893314888757608	0.771719536423678	0.8981276464676405	0	0	0.0	0.020390054923864805	25
384	0.0012028717863180182	0.0003869208999344222	0.00038690871874924517	0.9913216400525422	-1	0	0	0.5	1	1.0	1	1.0	1.0	2	1	0	0	0	0.3333333333333333	1	3	3	0.0	0	0.5725857934829669	0.7847529518558791	0.5789297977573785	0.7147924581932322	0.7431485093163341	0.5440712395069512	0.769349640548814	0.689196829230268	0	0	0.0	0.00038690871874924517	23
2218	2.2702131328695434e-06	3.1889541525890006e-08	-3.188156629631936e-08	0.9999991697017233	-1	0	0	1.0	1	0	0	1.0	0	1	0	0	1	0	0.5	2	1	2	0.3333333333333333	0	0	0	0	0	0	0	0	0	0	0	0	-3.1881566296319356e-09	2
259	0.0019251721359384527	0.0001466840298550741	-3.451865926359537e-06	0.9964781247994762	-1	0	0	0.6666666666666666	2	0.5	1	1.0	0.5	3	1	0	0	0	0.25	4	1	4	0.0	0.6666666666666666	0.515130440786689	0.9668390050616531	0.8590531724508466	0.9365065023310263	0.5713736961652393	0.9472658290235086	0.9465111801139108	0.9518489881472109	0	0	0.0	-3.4518659263595367e-07	15
4247	0.050049437767226305	0.023030895740023115	0.021976403543809316	0.9493671347574978	-1	0	0	0.25	2	0.8888888888888888	8	0.6111111111111112	0.7777777777777778	9	7	1	0	0	0.2222222222222222	2	9	11	0.0	0	0.5212358644405667	0.8510634445625505	0.4476632956236039	0.9037274688422285	0.6010517905459897	0.8921024508327553	0.771719536423678	0.8840720785776174	0	0	0.0	0.021976403543809316	39
5049	0.04962095486302277	0.021609202078762966	0.020596898486184956	0.9504611232810746	-1	0	0	0.25	2	0.8888888888888888	8	0.6111111111111112	0.7777777777777778	9	7	1	0	0	0.2222222222222222	2	9	11	0.0	0	0.5212358644405667	0.8048765103558431	0.4476632956236039	0.9023589597076754	0.6010517905459897	0.9026920221288047	0.8270241179413257	0.8761092201242929	0	0	0.0	0.020596898486184956	35
2168	0.040668426028549955	0.02164315123292686	0.019896469530607724	0.948654423443258	-1	0	0	0.25	2	0.8888888888888888	8	0.6111111111111112	0.7777777777777778	9	7	1	0	0	0.2222222222222222	2	9	11	0.0	0	0.5212358644405667	0.8319661099154284	0.4476632956236039	0.8963657400657363	0.6010517905459897	0.8916789022686441	0.8209231285116987	0.8759948998923746	0	0	0.0	0.019896469530607724	11
2415	0.040738053550932546	0.019068470967854148	0.018981545445406593	0.9487339485591803	-1	0	0	0.25	2	0.8888888888888888	8	0.6111111111111112	0.7777777777777778	8	7	2	0	0	0.2222222222222222	2	9	11	0.0	0	0.5212358644405667	0.8354304914818593	0.4528784496586802	0.9134367282914493	0.40252568755859935	0.8954346330434123	0.7827948239614428	0.885219749525935	0	0	0.0	0.018981545445406593	27
3333	0.040652128972162506	0.02388568084964729	0.023565184756860137	0.9494233007835572	-1	0	0	0.25	2	0.8888888888888888	8	0.6111111111111112	0.7777777777777778	9	7	1	0	0	0.2222222222222222	2	9	11	0.0	0	0.5212358644405667	0.8619690526181438	0.4476632956236039	0.9166534666862041	0.20399958457120898	0.893314888757608	0.8209231285116987	0.8926570697593467	0	0	0.0	0.023565184756860137	95
2197	0.05786829793477796	0.00602230192461866	0.004246335552751246	0.7330631924148444	-1	0	0	0.25	2	0.8888888888888888	8	0.6111111111111112	0.7777777777777778	9	7	1	0	0	0.2222222222222222	2	9	11	0.0	0	0.4958757168075505	0.8174750927486641	0.4476632956236039	0.8963657400657363	0.6010517905459897	0.8921024508327553	0.8209231285116987	0.8724805051072722	0	0	0.0	0.004246335552751246	0
2090	0.0478635746462278	0.019730520807317523	0.019305018639077038	0.9507515938746411	-1	0	0	0.25	2	0.8888888888888888	8	0.6111111111111112	0.7777777777777778	9	7	1	0	0	0.2222222222222222	2	9	11	0.0	0	0.622193786587037	0.8144077430383627	0.4476632956236039	0.8962984904675374	0.6010517905459897	0.8921024508327553	0.8954894876968171	0.8716941294178513	0	0	0.0	0.019305018639077038	49
772	0.0008065190910649758	0.0007998266181263086	0.000799717016220861	0.9914828351181917	-1	0	0	0.5	1	1.0	1	1.0	1.0	1	1	1	1	0	0.3333333333333333	1	3	3	0.16666666666666666	0	0.4088983173655166	0.5	0.4270679623055109	0.5	0.7181623352381565	0.5	0.8048678604389299	0.5	1.0	1.0	0.0	0.000799717016220861	67
1920	0.04434343280648737	0.01809396345624515	0.018027631717885514	0.9498031256368665	-1	0	0	0.375	3	0.7	7	0.4444444444444444	0.7	9	7	2	1	0	0.3333333333333333	3	9	12	0.16666666666666666	0.6666666666666666	0.5212358644405667	0.8319661099154284	0.4476632956236039	0.8962984904675374	0.6010517905459897	0.890942183688694	0.8209231285116987	0.8756930156444355	1.0	0	0.0	0.018027631717885514	49
3800	0.04900946447337001	0.02122483070360629	0.02030477864920706	0.9498112394454837	-1	0	0	0.25	2	0.8888888888888888	8	0.6111111111111112	0.7777777777777778	9	7	1	0	0	0.2222222222222222	2	9	11	0.0	0	0.5212358644405667	0.8510634445625505	0.4476632956236039	0.9015751374809157	0.6010517905459897	0.8921024508327553	0.771719536423678	0.8832326358441933	0	0	0.0	0.02030477864920706	8
73	0.0019767158983315	0.0006613846089633669	0.0006613845230039634	0.9930794288380329	-1	0	0	0.3333333333333333	1	1.0	2	1.0	1.0	3	2	0	0	0	0.25	1	4	4	0.0	0	0.32638723507372847	0.6643363217868045	0.8197102950720396	0.7696424316420551	0.7160281121688125	0.8935293480246553	0.9067989784299252	0.7922860550436224	0	0	0.0	0.0006613845230039634	15
634	0.0011424847549912126	0.0002591768300024818	0.00025917344819970133	0.9968584184353324	-1	0	0	1.0	1	0	0	1.0	0	1	0	0	0	0	0.5	1	2	2	0.0	0	0	0	0	0	0	0	0	0	0	0	0	0.00025917344819970133	23
3227	0.04126431585819168	0.020157451198299373	0.01990127298345852	0.9492896905881713	-1	0	0	0.25	2	0.8888888888888888	8	0.6111111111111112	0.7777777777777778	9	7	1	0	0	0.2222222222222222	2	9	11	0.0	0	0.5212358644405667	0.8340425263740839	0.4476632956236039	0.9015751374809157	0.6010517905459897	0.8921024508327553	0.8209231285116987	0.8787451643531782	0	0	0.0	0.01990127298345852	14
2541	0.03979385524753104	0.02482703500039443	0.02037255414468328	0.9483548291129584	-1	0	0	0.25	2	0.8888888888888888	8	0.6111111111111112	0.7777777777777778	9	7	1	0	0	0.2222222222222222	2	9	11	0.0	0	0.5212358644405667	0.8319661099154284	0.4476632956236039	0.8963657400657363	0.6010517905459897	0.8916789022686441	0.8209231285116987	0.8759948998923746	0	0	0.0	0.02037255414468328	24
1678	0.07731472973080768	0.009837419400897636	0.008493810459613078	0.9460919717048313	-1	0	0	0.2	2	0.9230769230769231	12	0.5357142857142857	0.9230769230769231	14	12	0	0	0	0.14285714285714285	2	14	15	0.0	0	0.5212358644405667	0.8023636449595999	0.4528784496586802	0.888368649821368	0.40252568755859935	0.8889235989745348	0.7827948239614428	0.8643270121400941	0	0	0.0	0.008493810459613078	20
2420	0.040158048025923807	0.024437641597592208	0.018212069241301733	0.948663888032485	-1	0	0	0.25	2	0.8888888888888888	8	0.6111111111111112	0.7777777777777778	9	7	1	0	0	0.2222222222222222	2	9	11	0.0	0	0.5212358644405667	0.8319661099154284	0.4476632956236039	0.8964554800872734	0.6010517905459897	0.8916789022686441	0.8209231285116987	0.8760298888655218	0	0	0.0	0.018212069241301733	13
1481	0.08037715194285198	0.010962186549025307	0.010750825352317866	0.9456936132392034	-1	0	0	0.2	2	0.9230769230769231	12	0.5357142857142857	0.9230769230769231	14	12	0	0	0	0.14285714285714285	2	14	15	0.0	0	0.5212358644405667	0.790057773348465	0.4528784496586802	0.888368649821368	0.40252568755859935	0.8889235989745348	0.7827948239614428	0.8613343598737923	0	0	0.0	0.010750825352317866	10
3106	0.0389629852555712	0.025408675678135265	0.021292783642566673	0.9492941657467261	-1	0	0	0.25	2	0.8888888888888888	8	0.6111111111111112	0.7777777777777778	9	7	1	0	0	0.2222222222222222	2	9	11	0.0	0	0.5212358644405667	0.8619690526181438	0.4476632956236039	0.9166534666862041	0.20399958457120898	0.893314888757608	0.8209231285116987	0.8926570697593467	0	0	0.0	0.021292783642566673	13
1562	0.03985797774878308	0.02307873455099556	0.019050689966710194	0.9495464571213155	-1	0	0	0.25	2	0.8888888888888888	8	0.6111111111111112	0.7777777777777778	9	7	1	0	0	0.2222222222222222	2	9	11	0.0	0	0.5212358644405667	0.8340425263740839	0.4476632956236039	0.8962984904675374	0.6010517905459897	0.8921024508327553	0.8209231285116987	0.876666670493423	0	0	0.0	0.019050689966710194	74
1383	0.07887994458727648	0.014552995016123579	0.013957351865697475	0.9460203602826689	-1	0	0	0.2	2	0.9230769230769231	12	0.5357142857142857	0.9230769230769231	14	12	0	0	0	0.14285714285714285	2	14	15	0.0	0	0.5212358644405667	0.790057773348465	0.4528784496586802	0.888368649821368	0.40252568755859935	0.8889235989745348	0.7827948239614428	0.8613343598737923	0	0	0.0	0.013957351865697475	15
701	0.0008301454421146228	0.0007630015258883154	0.0007629751402676805	0.9919047294506059	-1	0	0	0.5	1	1.0	1	1.0	1.0	1	1	1	1	0	0.3333333333333333	1	3	3	0.16666666666666666	0	0.4088983173655166	0.5	0.4270679623055109	0.5	0.7597801089177847	0.5	0.8338209565878376	0.5	1.0	1.0	0.0	0.0007629751402676805	7
4056	0.04463457373914677	0.02019416330889596	0.018272994249941117	0.9498101664859132	-1	0	0	0.25	2	0.8888888888888888	8	0.6111111111111112	0.7777777777777778	9	7	1	0	0	0.2222222222222222	2	9	11	0.0	0	0.5212358644405667	0.8510634445625505	0.4476632956236039	0.9029995233527045	0.6010517905459897	0.8921024508327553	0.7760950301016613	0.8837869012218104	0	0	0.0	0.018272994249941117	2
1133	0.07383427486551655	0.015192768334517492	0.01222027328120264	0.9474042065301956	-1	0	0	0.2	2	0.9230769230769231	12	0.5357142857142857	0.9230769230769231	14	12	0	0	0	0.14285714285714285	2	14	15	0.0	0	0.5212358644405667	0.8023636449595999	0.4528784496586802	0.888368649821368	0.40252568755859935	0.8889235989745348	0.7827948239614428	0.8643270121400941	0	0	0.0	0.01222027328120264	71
529	0.0011145574836926508	0.0002839542134093254	0.0002839496837912242	0.9967957721687166	-1	0	0	1.0	1	0	0	1.0	0	1	0	0	0	0	0.5	1	2	2	0.0	0	0	0	0	0	0	0	0	0	0	0	0	0.0002839496837912242	27
4719	0.04917070973411176	0.022093337524751903	0.021690734008545785	0.9489701604722754	-1	0	0	0.25	2	0.8888888888888888	8	0.6111111111111112	0.7777777777777778	9	7	1	0	0	0.2222222222222222	2	9	11	0.0	0	0.5212358644405667	0.8548107368669099	0.4476632956236039	0.9015751374809157	0.6010517905459897	0.8921024508327553	0.771719536423678	0.8842557757249584	0	0	0.0	0.021690734008545785	18
4748	0.048750488940819695	0.0269518864042299	0.02509030821775319	0.9349901206676764	-1	0	0	0.25	2	0.8888888888888888	8	0.6111111111111112	0.7777777777777778	9	7	1	0	0	0.2222222222222222	2	9	11	0.0	0	0.5212358644405667	0.7890137513630615	0.4476632956236039	0.9023589597076754	0.6010517905459897	0.8921024508327553	0.771719536423678	0.8681883534645793	0	0	0.0	0.02509030821775319	66
4515	0.044769183295839315	0.01780727477454372	0.017544649706277827	0.9494656011691244	-1	0	0	0.25	2	0.8888888888888888	8	0.6111111111111112	0.7777777777777778	9	7	1	0	0	0.2222222222222222	2	9	11	0.0	0	0.5212358644405667	0.7890137513630615	0.4476632956236039	0.8975630564712905	0.6010517905459897	0.8921024508327553	0.771719536423678	0.8661426791271134	0	0	0.0	0.017544649706277827	10
3621	0.048619120796000816	0.021443909542831898	0.020961800114659736	0.948256577794804	-1	0	0	0.25	2	0.8888888888888888	8	0.6111111111111112	0.7777777777777778	9	7	1	0	0	0.2222222222222222	2	9	11	0.0	0	0.5212358644405667	0.8510634445625505	0.4476632956236039	0.9015751374809157	0.6010517905459897	0.8921024508327553	0.771719536423678	0.8832326358441933	0	0	0.0	0.020961800114659736	37
1924	0.0444099534322772	0.018901004693415047	0.01888072044299141	0.9492147857244818	-1	0	0	0.25	2	0.9	9	0.4444444444444444	0.8	10	8	1	0	0	0.3333333333333333	3	9	12	0.0	0	0.5334994804206532	0.8205973728123103	0.4528784496586802	0.9342747191000967	0.6010517905459897	0.9073030526560014	0.8038833807257092	0.8958501674629276	0	0	0.0	0.01888072044299141	18
1185	0.07666254156627476	0.01236842463884839	0.00534930983574008	0.9476946285049579	-1	0	0	0.2	2	0.9230769230769231	12	0.5357142857142857	0.9230769230769231	14	12	0	0	0	0.14285714285714285	2	14	15	0.0	0	0.5212358644405667	0.8023636449595999	0.4528784496586802	0.888368649821368	0.40252568755859935	0.8889235989745348	0.7827948239614428	0.8643270121400941	0	0	0.0	0.00534930983574008	13
2074	0.04017673536508487	0.020551875419261338	0.01829124306249104	0.9479942672385443	-1	0	0	0.25	2	0.8888888888888888	8	0.6111111111111112	0.7777777777777778	9	7	1	0	0	0.2222222222222222	2	9	11	0.0	0	0.5212358644405667	0.8340425263740839	0.4476632956236039	0.8962984904675374	0.6010517905459897	0.8921024508327553	0.8209231285116987	0.876666670493423	0	0	0.0	0.01829124306249104	17
1100	0.07954587100794441	0.011573967939179745	0.010967319134164485	0.9458242194437363	-1	0	0	0.2	2	0.9230769230769231	12	0.5357142857142857	0.9230769230769231	14	12	0	0	0	0.14285714285714285	2	14	15	0.0	0	0.5212358644405667	0.8224982227333268	0.45809360369375646	0.9043658171306003	0.40252568755859935	0.9055810362245709	0.8209231285116987	0.8822212195580769	0	0	0.0	0.010967319134164485	16
3332	0.04953686834745274	0.021413325262605507	0.02064348553389862	0.9494613255758966	-1	0	0	0.25	2	0.8888888888888888	8	0.6111111111111112	0.7777777777777778	9	7	1	0	0	0.2222222222222222	2	9	11	0.0	0	0.5212358644405667	0.8510634445625505	0.4476632956236039	0.9015751374809157	0.6010517905459897	0.8921024508327553	0.771719536423678	0.8832326358441933	0	0	0.0	0.02064348553389862	19
1497	0.05509906875434365	0.0017114976141606062	-0.0013699730248473844	0.9092742665247746	-1	0	0	0.25	2	0.8888888888888888	8	0.55	0.8888888888888888	10	8	0	0	0	0.2	2	10	11	0.0	0	0.5212358644405667	0.7772602548006642	0.45809360369375646	0.9165430381064377	0.40252568755859935	0.9136775562220032	0.8769962341965497	0.8809872392342696	0	0	0.0	-0.00013699730248473843	1
1793	0.04581374719848067	0.01806324131820464	0.017983650362702237	0.9488475572760491	-1	0	0	0.25	2	0.9	9	0.4444444444444444	0.8	9	8	2	0	0	0.3333333333333333	3	9	12	0.0	0	0.5212358644405667	0.8319661099154284	0.4476632956236039	0.8964554800872734	0.6010517905459897	0.8916789022686441	0.8209231285116987	0.8760298888655218	0	0	0.0	0.017983650362702237	91
2788	0.040197777807916675	0.021197375697927186	0.019826152665541042	0.9492923713945737	-1	0	0	0.25	2	0.8888888888888888	8	0.6111111111111112	0.7777777777777778	9	7	1	0	0	0.2222222222222222	2	9	11	0.0	0	0.5212358644405667	0.8319661099154284	0.4476632956236039	0.8963657400657363	0.6010517905459897	0.8916789022686441	0.8209231285116987	0.8759948998923746	0	0	0.0	0.019826152665541042	9
2273	0.06959928028778464	0.004547479626350864	0.0012557854950530074	0.9473230231819703	-1	0	0	0.2	2	0.9230769230769231	12	0.5357142857142857	0.9230769230769231	14	12	0	0	0	0.14285714285714285	2	14	15	0.0	0	0.5212358644405667	0.8223111856811653	0.29826168988115115	0.8926348990190133	0.20399958457120898	0.8875282106508617	0.8209231285116987	0.8704851496740671	0	0	0.0	0.0012557854950530074	3
4851	0.05672530315543778	0.01800560071049492	0.016521241539424022	0.9507656384773678	-1	0	0	0.375	3	0.7	7	0.6	0.7	9	7	2	0	0	0.2	2	10	12	0.0	0	0.5212358644405667	0.8548107368669099	0.4476632956236039	0.9015751374809157	0.6010517905459897	0.8921024508327553	0.771719536423678	0.8842557757249584	0	0	0.0	0.016521241539424022	11
2808	0.04121945716337634	0.021183356438767204	0.021042707764232015	0.9476476718415667	-1	0	0	0.25	2	0.8888888888888888	8	0.6111111111111112	0.7777777777777778	9	7	1	0	0	0.2222222222222222	2	9	11	0.0	0	0.5212358644405667	0.8340425263740839	0.45327819175854184	0.8940177510697496	0.6010517905459897	0.8921024508327553	0.8209231285116987	0.8757881032742336	0	0	0.0	0.021042707764232015	22
2300	0.040735299490346474	0.022467603740245798	0.01990355409649436	0.948828704157367	-1	0	0	0.25	2	0.8888888888888888	8	0.6111111111111112	0.7777777777777778	9	7	1	0	0	0.2222222222222222	2	9	11	0.0	0	0.5212358644405667	0.8319661099154284	0.4476632956236039	0.8963657400657363	0.6010517905459897	0.8916789022686441	0.8209231285116987	0.8759948998923746	0	0	0.0	0.01990355409649436	51
4765	0.04999973322166711	0.0213630513679576	0.020162481330691217	0.9496904243296109	-1	0	0	0.25	2	0.8888888888888888	8	0.6111111111111112	0.7777777777777778	9	7	1	0	0	0.2222222222222222	2	9	11	0.0	0	0.5212358644405667	0.8510634445625505	0.4476632956236039	0.9015751374809157	0.6010517905459897	0.8921024508327553	0.771719536423678	0.8832326358441933	0	0	0.0	0.020162481330691217	14
4938	0.049893133123466105	0.02077596442713983	0.019727556474938384	0.9503625939381207	-1	0	0	0.25	2	0.8888888888888888	8	0.6111111111111112	0.7777777777777778	9	7	1	0	0	0.2222222222222222	2	9	11	0.0	0	0.5212358644405667	0.8815295348734864	0.4476632956236039	0.9166534666862041	0.20399958457120898	0.893314888757608	0.771719536423678	0.8981276464676405	0	0	0.0	0.019727556474938384	14
3592	0.029243016887117713	0.006979486429375286	0.004346332478366763	0.9464591306004159	-1	0	0	0.25	2	0.8888888888888888	8	0.6111111111111112	0.7777777777777778	9	7	1	0	0	0.2222222222222222	2	9	11	0.0	0	0.5640879167340013	0.8663502420154403	0.3663903606643712	0.927014463616095	0.6010517905459897	0.9243978039989544	0.9017489307090797	0.9092746646743399	0	0	0.0	0.004346332478366763	2
4117	0.040022309819722705	0.019767103641207085	0.019724836864771944	0.9490622070285026	-1	0	0	0.25	2	0.8888888888888888	8	0.6111111111111112	0.7777777777777778	8	7	2	0	0	0.2222222222222222	2	9	11	0.0	0	0.5212358644405667	0.8321146438792356	0.4528784496586802	0.9179381846848891	0.40252568755859935	0.8954346330434123	0.7827948239614428	0.8863794741398103	0	0	0.0	0.019724836864771944	14
4205	0.04960052362207087	0.0215921700692087	0.02103482849273199	0.9492099480562907	-1	0	0	0.25	2	0.8888888888888888	8	0.6111111111111112	0.7777777777777778	9	7	1	0	0	0.2222222222222222	2	9	11	0.0	0	0.5212358644405667	0.8510634445625505	0.4476632956236039	0.9015751374809157	0.6010517905459897	0.8921024508327553	0.771719536423678	0.8832326358441933	0	0	0.0	0.02103482849273199	38
1264	0.08094442890035437	0.011424643899492685	0.01053938015275838	0.9471020336159366	-1	0	0	0.2	2	0.9230769230769231	12	0.5357142857142857	0.9230769230769231	14	12	0	0	0	0.14285714285714285	2	14	15	0.0	0	0.5212358644405667	0.7995877963853025	0.4528784496586802	0.888368649821368	0.40252568755859935	0.8889235989745348	0.7827948239614428	0.8636449177885678	0	0	0.0	0.01053938015275838	7
1819	0.026816530059286307	0.016466640100098826	0.010091305776831035	0.9496874728276279	-1	0	0	0.42857142857142855	3	0.625	5	0.47619047619047616	0.625	7	5	2	2	0	0.42857142857142855	3	7	10	0.3333333333333333	0.6666666666666666	0.5457630964007396	0.8495299669763583	0.38338300607745873	0.9167439328126132	0.6010517905459897	0.9119477204621864	0.9161454879959805	0.8962119530981953	0.5714285714285714	0.14285714285714285	0.0	0.010091305776831035	10
266	2.353496650217322e-06	4.742157690746827e-09	4.037819477433754e-09	0.9999989136704712	-1	0	0	1.0	1	0	0	1.0	0	1	0	0	1	0	0.5	1	2	2	0.3333333333333333	0	0	0	0	0	0	0	0	0	0	0	0	4.037819477433754e-09	3
1235	0.07779115264906153	0.012978869651715288	0.011076821015422738	0.9470124998893884	-1	0	0	0.2	2	0.9230769230769231	12	0.5357142857142857	0.9230769230769231	14	12	0	0	0	0.14285714285714285	2	14	15	0.0	0	0.5212358644405667	0.7995877963853025	0.4528784496586802	0.888368649821368	0.40252568755859935	0.8889235989745348	0.7827948239614428	0.8636449177885678	0	0	0.0	0.011076821015422738	11
3095	0.041244105512789654	0.022769142588100408	0.022520193833963743	0.9480504551495536	-1	0	0	0.25	2	0.8888888888888888	8	0.6111111111111112	0.7777777777777778	9	7	1	0	0	0.2222222222222222	2	9	11	0.0	0	0.5212358644405667	0.8619690526181438	0.4476632956236039	0.9166534666862041	0.20399958457120898	0.9133401743003665	0.8209231285116987	0.8997870447662979	0	0	0.0	0.022520193833963743	85
3733	0.05002202874987283	0.021100729047038257	0.019899798565743313	0.9500200897272488	-1	0	0	0.25	2	0.8888888888888888	8	0.6111111111111112	0.7777777777777778	9	7	1	0	0	0.2222222222222222	2	9	11	0.0	0	0.5212358644405667	0.8510634445625505	0.4476632956236039	0.9015751374809157	0.6010517905459897	0.8921024508327553	0.771719536423678	0.8832326358441933	0	0	0.0	0.019899798565743313	17
4986	0.0488958576627686	0.02388284067374513	0.022207379143352277	0.949937540284085	-1	0	0	0.25	2	0.8888888888888888	8	0.6111111111111112	0.7777777777777778	9	7	1	0	0	0.2222222222222222	2	9	11	0.0	0	0.5212358644405667	0.7890137513630615	0.4476632956236039	0.9023589597076754	0.6010517905459897	0.9026920221288047	0.8270241179413257	0.8725173114555239	0	0	0.0	0.022207379143352277	51
535	0.0011276120243418064	0.00022280931737636426	0.000173260121745741	0.9947149761825831	-1	0	0	0.6	3	0.4	2	0.5833333333333334	0.4	2	2	4	2	0	0.75	3	4	7	0.16666666666666666	0.5	0.36959323262327304	0.7135621013885979	0.6568970519151698	0.8901561967349703	0.42657103993799445	0.928417215027261	0.8877711343172185	0.8648188066808477	0.75	0	0.46007971336623765	0.000173260121745741	3
1146	0.07721102563774797	0.012753187528072432	0.009154017503653638	0.946063206175658	-1	0	0	0.2	2	0.9230769230769231	12	0.5357142857142857	0.9230769230769231	14	12	0	0	0	0.14285714285714285	2	14	15	0.0	0	0.5212358644405667	0.8023636449595999	0.4528784496586802	0.888368649821368	0.40252568755859935	0.8889235989745348	0.7827948239614428	0.8643270121400941	0	0	0.0	0.009154017503653638	14
2022	0.04022760309167343	0.0196197109520894	0.018605405615803358	0.9494924149324143	-1	0	0	0.25	2	0.8888888888888888	8	0.6111111111111112	0.7777777777777778	9	7	1	0	0	0.2222222222222222	2	9	11	0.0	0	0.5212358644405667	0.8340425263740839	0.4476632956236039	0.8962984904675374	0.6010517905459897	0.8921024508327553	0.8209231285116987	0.876666670493423	0	0	0.0	0.018605405615803358	30
4720	0.04986774168048252	0.021199472913312905	0.020493255418952187	0.9485219851226706	-1	0	0	0.25	2	0.8888888888888888	8	0.6111111111111112	0.7777777777777778	9	7	1	0	0	0.2222222222222222	2	9	11	0.0	0	0.5212358644405667	0.8510634445625505	0.4476632956236039	0.9015751374809157	0.6010517905459897	0.8921024508327553	0.771719536423678	0.8832326358441933	0	0	0.0	0.020493255418952187	13
1628	0.04263549590707779	0.002503848112344664	0.0003472958637893605	0.8057624429572673	-1	0	0	0.2222222222222222	2	0.9090909090909091	10	0.43333333333333335	0.8181818181818182	11	9	1	0	0	0.3	3	10	13	0.0	0	0.6402570905628158	0.8473318996926614	0.45809360369375646	0.9585933564655263	0.6010517905459897	0.9332937040584584	0.8936014664235776	0.9240078697166185	0	0	0.0	0.0003472958637893605	2
2753	0.04501490425282601	0.02192572805766614	0.021231958417041365	0.9491107956193426	-1	0	0	0.25	2	0.8888888888888888	8	0.6111111111111112	0.7777777777777778	9	7	1	0	0	0.2222222222222222	2	9	11	0.0	0	0.5212358644405667	0.8486980528381366	0.4476632956236039	0.9015751374809157	0.6010517905459897	0.8921024508327553	0.771719536423678	0.8825937546216062	0	0	0.0	0.021231958417041365	84
176	0.048373723757202454	0.00528925748690964	-0.003965403580718353	0.790720221288156	-1	0	0	0.2	2	0.8461538461538461	11	0.5357142857142857	0.6153846153846154	9	8	5	0	0	0.14285714285714285	2	14	15	0.0	0	0.7593184464302918	0.8246343508930959	0.33959327405770695	0.7704727331901879	0.35751056742375903	0.9311039556033122	0.8624103356600635	0.8566336558460902	0	0	0.0	-0.0003965403580718353	6
2097	0.0414233209768827	0.02667496914478363	0.02276633350885169	0.9495726624523713	-1	0	0	0.25	2	0.8888888888888888	8	0.6111111111111112	0.7777777777777778	9	7	1	1	0	0.2222222222222222	2	9	11	0.25	0	0.5212358644405667	0.8610418085676146	0.4476632956236039	0.9129600760815735	0.2248084714110231	0.8893901215938207	0.8209231285116987	0.8895619010639906	1.0	0	0.0	0.02276633350885169	22
4243	0.048637984551458735	0.023693833081388744	0.022848735697465764	0.9500018488650995	-1	0	0	0.25	2	0.8888888888888888	8	0.6111111111111112	0.7777777777777778	9	7	1	0	0	0.2222222222222222	2	9	11	0.0	0	0.5212358644405667	0.8510634445625505	0.4476632956236039	0.9015751374809157	0.6010517905459897	0.9026920221288047	0.8270241179413257	0.8871317426317652	0	0	0.0	0.022848735697465764	25
1202	0.08029655499852989	0.012518115411629975	0.00965925454662123	0.9464450853269729	-1	0	0	0.2	2	0.9230769230769231	12	0.5357142857142857	0.9230769230769231	14	12	0	0	0	0.14285714285714285	2	14	15	0.0	0	0.5212358644405667	0.7995877963853025	0.4528784496586802	0.888368649821368	0.40252568755859935	0.8889235989745348	0.7827948239614428	0.8636449177885678	0	0	0.0	0.00965925454662123	13
1349	0.0770999551992224	0.011380353157807404	0.009518767703034725	0.9467983948350647	-1	0	0	0.2	2	0.9230769230769231	12	0.5357142857142857	0.9230769230769231	14	12	0	0	0	0.14285714285714285	2	14	15	0.0	0	0.5212358644405667	0.8023636449595999	0.4528784496586802	0.888368649821368	0.40252568755859935	0.8889235989745348	0.7827948239614428	0.8643270121400941	0	0	0.0	0.009518767703034725	22
1296	0.0782275386155409	0.015153959503981688	0.01076855866508387	0.9472938176675437	-1	0	0	0.2	2	0.9230769230769231	12	0.5357142857142857	0.9230769230769231	14	12	0	0	0	0.14285714285714285	2	14	15	0.0	0	0.5212358644405667	0.8023636449595999	0.4528784496586802	0.888368649821368	0.40252568755859935	0.8889235989745348	0.7827948239614428	0.8643270121400941	0	0	0.0	0.01076855866508387	72
1850	0.03943253245106016	0.02331518302965942	0.017844755699167842	0.9494064301214364	-1	0	0	0.25	2	0.8888888888888888	8	0.6111111111111112	0.7777777777777778	9	7	1	0	0	0.2222222222222222	2	9	11	0.0	0	0.5212358644405667	0.8319661099154284	0.4476632956236039	0.896247402650697	0.6010517905459897	0.8916789022686441	0.8209231285116987	0.875948789005129	0	0	0.0	0.017844755699167842	95
2427	0.03970943466543624	0.02731839434241091	0.019414792399909463	0.9493547357557629	-1	0	0	0.25	2	0.8888888888888888	8	0.6111111111111112	0.7777777777777778	9	7	1	0	0	0.2222222222222222	2	9	11	0.0	0	0.5212358644405667	0.8319661099154284	0.4476632956236039	0.8964554800872734	0.6010517905459897	0.8916789022686441	0.8209231285116987	0.8760298888655218	0	0	0.0	0.019414792399909463	22
2400	0.03921537134155256	0.02360126678630932	0.019161479079557564	0.9496437751504019	-1	0	0	0.25	2	0.8888888888888888	8	0.6111111111111112	0.7777777777777778	9	7	1	0	0	0.2222222222222222	2	9	11	0.0	0	0.5212358644405667	0.8619690526181438	0.4476632956236039	0.9129600760815735	0.20399958457120898	0.893314888757608	0.8209231285116987	0.8911337768438247	0	0	0.0	0.019161479079557564	24
1297	2.1745094123825763e-06	2.4339528571674877e-09	-2.346037104759659e-09	0.9999989991752471	-1	0	0	1.0	1	0	0	1.0	0	1	0	0	0	0	0.5	2	1	2	0.0	0	0	0	0	0	0	0	0	0	0	0	0	-2.346037104759659e-10	0
96	0.0009377861855847763	3.5748183331849875e-05	-3.553200578629322e-08	0.9965893674959708	-1	0	0	1.0	2	0.0	0	1.0	0	1	0	1	0	0	0.3333333333333333	3	1	3	0.0	1.0	0	0	0	0	0	0	0	0	0	0	0	-3.5532005786293222e-09	10
3083	0.041026503532801045	0.020284141302145876	0.020238950915041326	0.9477925205491695	-1	0	0	0.25	2	0.8888888888888888	8	0.6111111111111112	0.7777777777777778	9	7	1	0	0	0.2222222222222222	2	9	11	0.0	0	0.5212358644405667	0.8340425263740839	0.4476632956236039	0.9015751374809157	0.6010517905459897	0.8921024508327553	0.8209231285116987	0.8787451643531782	0	0	0.0	0.020238950915041326	13
2674	0.040633514116299445	0.02504864343411551	0.020302658780130937	0.9491752080505685	-1	0	0	0.25	2	0.8888888888888888	8	0.6111111111111112	0.7777777777777778	9	7	1	0	0	0.2222222222222222	2	9	11	0.0	0	0.5212358644405667	0.8319661099154284	0.4476632956236039	0.8963657400657363	0.6010517905459897	0.8916789022686441	0.8209231285116987	0.8759948998923746	0	0	0.0	0.020302658780130937	15
2655	0.04115314460250442	0.02151525984517952	0.018266868030317244	0.9493512181806238	-1	0	0	0.25	2	0.8888888888888888	8	0.6111111111111112	0.7777777777777778	8	7	2	0	0	0.2222222222222222	2	9	11	0.0	0	0.5212358644405667	0.8354304914818593	0.4528784496586802	0.9179381846848891	0.40252568755859935	0.9187418121792755	0.7827948239614428	0.8961240673040716	0	0	0.0	0.018266868030317244	11
1469	0.026250082573545018	0.016346218769971818	0.010880311236072158	0.9501554808534444	-1	0	0	0.42857142857142855	3	0.625	5	0.47619047619047616	0.625	7	5	2	2	0	0.42857142857142855	3	7	10	0.3333333333333333	0.6666666666666666	0.5457630964007396	0.8495299669763583	0.45809360369375646	0.9283718664637257	0.6010517905459897	0.9307876806626606	0.8209231285116987	0.9086480893083763	0.5714285714285714	0.14285714285714285	0.0	0.010880311236072158	28
4442	0.04905677502203277	0.024178381108636106	0.0231916465675801	0.9501823173291536	-1	0	0	0.25	2	0.8888888888888888	8	0.6111111111111112	0.7777777777777778	9	7	1	0	0	0.2222222222222222	2	9	11	0.0	0	0.5212358644405667	0.8510634445625505	0.4476632956236039	0.9015751374809157	0.6010517905459897	0.8921024508327553	0.771719536423678	0.8832326358441933	0	0	0.0	0.0231916465675801	51
4655	0.03319543677589667	0.007967618970436732	0.0040365484290965994	0.7443547265475403	-1	0	0	0.25	2	0.8888888888888888	8	0.6111111111111112	0.7777777777777778	9	7	1	0	0	0.2222222222222222	2	9	11	0.0	0	0.6800113117196637	0.8771074813088194	0.3663903606643712	0.927014463616095	0.6010517905459897	0.9243978039989544	0.9247663858122898	0.9118869051311977	0	0	0.0	0.0040365484290965994	0
2875	0.039519081447236294	0.026579082512178522	0.02283770045640084	0.9501953294998737	-1	0	0	0.25	2	0.8888888888888888	8	0.6111111111111112	0.7777777777777778	9	7	1	0	0	0.2222222222222222	2	9	11	0.0	0	0.5212358644405667	0.8619690526181438	0.4476632956236039	0.9166534666862041	0.20399958457120898	0.893314888757608	0.8209231285116987	0.8926570697593467	0	0	0.0	0.02283770045640084	35
4400	0.04740058232669041	0.02712035299569737	0.020630587338580263	0.9493652402485238	-1	0	0	0.25	2	0.8888888888888888	8	0.6111111111111112	0.7777777777777778	8	7	2	0	0	0.2222222222222222	2	9	11	0.0	0	0.5212358644405667	0.8519459114135859	0.4528784496586802	0.9179381846848891	0.40252568755859935	0.8954346330434123	0.7689495003650552	0.8912945617284568	0	0	0.0	0.020630587338580263	24
2477	0.04121167334263174	0.02112332441064761	0.01922050228197911	0.9496497654992517	-1	0	0	0.25	2	0.8888888888888888	8	0.6111111111111112	0.7777777777777778	8	7	2	0	0	0.2222222222222222	2	9	11	0.0	0	0.5212358644405667	0.8354304914818593	0.4528784496586802	0.9179381846848891	0.40252568755859935	0.8954346330434123	0.7827948239614428	0.8871801802109397	0	0	0.0	0.01922050228197911	34
3096	0.04556684266307898	0.02204414493163508	0.02091695898362436	0.9483328723144075	-1	0	0	0.25	2	0.8888888888888888	8	0.6111111111111112	0.7777777777777778	9	7	1	0	0	0.2222222222222222	2	9	11	0.0	0	0.5212358644405667	0.8510634445625505	0.4476632956236039	0.9025045636028289	0.6010517905459897	0.8921024508327553	0.771719536423678	0.8835937415861929	0	0	0.0	0.02091695898362436	9
2922	0.04087928985903799	0.02071681394101777	0.020621531140601744	0.9482993129951502	-1	0	0	0.25	2	0.8888888888888888	8	0.6111111111111112	0.7777777777777778	9	7	1	0	0	0.2222222222222222	2	9	11	0.0	0	0.5212358644405667	0.8380847568061295	0.4476632956236039	0.9015751374809157	0.6010517905459897	0.8921024508327553	0.8209231285116987	0.8797887982301749	0	0	0.0	0.020621531140601744	15
4710	0.048096935505150124	0.021343950000644582	0.020311823867413356	0.9507575988682057	-1	0	0	0.25	2	0.8888888888888888	8	0.6111111111111112	0.7777777777777778	9	7	1	0	0	0.2222222222222222	2	9	11	0.0	0	0.5212358644405667	0.8548107368669099	0.4476632956236039	0.9015751374809157	0.6010517905459897	0.8921024508327553	0.771719536423678	0.8842557757249584	0	0	0.0	0.020311823867413356	13
4995	0.05009079899802554	0.02185735859431593	0.02073088436564672	0.950908363710966	-1	0	0	0.25	2	0.8888888888888888	8	0.6111111111111112	0.7777777777777778	9	7	1	0	0	0.2222222222222222	2	9	11	0.0	0	0.5212358644405667	0.8548107368669099	0.4476632956236039	0.9015751374809157	0.6010517905459897	0.8921024508327553	0.771719536423678	0.8842557757249584	0	0	0.0	0.02073088436564672	16
1873	0.045000324990092405	0.017891582150796607	0.017842310097220794	0.9491351338732179	-1	0	0	0.25	2	0.9	9	0.4444444444444444	0.8	10	8	1	0	0	0.3333333333333333	3	9	12	0.0	0	0.5334994804206532	0.8205973728123103	0.4528784496586802	0.9342747191000967	0.6010517905459897	0.9073030526560014	0.8038833807257092	0.8958501674629276	0	0	0.0	0.017842310097220794	62
1900	0.07592247036198363	0.013884924106142603	0.010710964426526385	0.9471668424821275	-1	0	0	0.2	2	0.9230769230769231	12	0.5357142857142857	0.9230769230769231	14	12	0	0	0	0.14285714285714285	2	14	15	0.0	0	0.5212358644405667	0.8023636449595999	0.4528784496586802	0.888368649821368	0.40252568755859935	0.8889235989745348	0.7827948239614428	0.8643270121400941	0	0	0.0	0.010710964426526385	12
4715	0.050570362638463436	0.02246900649261853	0.021840771044964926	0.949283050993032	-1	0	0	0.25	2	0.8888888888888888	8	0.6111111111111112	0.7777777777777778	9	7	1	0	0	0.2222222222222222	2	9	11	0.0	0	0.5212358644405667	0.8548107368669099	0.4476632956236039	0.9015751374809157	0.6010517905459897	0.8921024508327553	0.771719536423678	0.8842557757249584	0	0	0.0	0.021840771044964926	31
1169	0.07899833570257012	0.014904302611145408	0.013364212057971517	0.9459497280567667	-1	0	0	0.2	2	0.9230769230769231	12	0.5357142857142857	0.9230769230769231	14	12	0	0	0	0.14285714285714285	2	14	15	0.0	0	0.5212358644405667	0.7995877963853025	0.4528784496586802	0.888368649821368	0.40252568755859935	0.8963037413909194	0.7827948239614428	0.8666401536808479	0	0	0.0	0.013364212057971517	8
4281	0.05045108904747247	0.02292381910912913	0.02218236777098339	0.9500540529004848	-1	0	0	0.25	2	0.8888888888888888	8	0.6111111111111112	0.7777777777777778	9	7	1	0	0	0.2222222222222222	2	9	11	0.0	0	0.5212358644405667	0.8510634445625505	0.4476632956236039	0.9015751374809157	0.6010517905459897	0.8921024508327553	0.771719536423678	0.8832326358441933	0	0	0.0	0.02218236777098339	81
1430	0.0010567475095857454	6.708387174132972e-05	6.702316115998327e-05	0.9885851464788877	-1	0	0	0.5	2	0.6666666666666666	2	0.8333333333333334	0.3333333333333333	3	1	1	0	0	0.6666666666666666	2	3	5	0.0	0	0.698824916556355	0.8908302334514396	0.4476632956236039	0.9554183332825166	0.20399958457120898	0.9127544938336601	0.9477880550032124	0.9244175017236502	0	0	0.0	6.702316115998327e-05	2
3133	0.04081639424472715	0.0201257027686994	0.019932163742864863	0.9492303378985286	-1	0	0	0.25	2	0.8888888888888888	8	0.6111111111111112	0.7777777777777778	9	7	1	0	0	0.2222222222222222	2	9	11	0.0	0	0.5212358644405667	0.8340425263740839	0.4476632956236039	0.9015751374809157	0.6010517905459897	0.8921024508327553	0.8209231285116987	0.8787451643531782	0	0	0.0	0.019932163742864863	15
4225	0.0011700535732890958	2.6011989366535863e-05	5.930688880539411e-06	0.9878944923296507	-1	0	0	0.5	2	0.6666666666666666	2	0.8333333333333334	0.3333333333333333	3	1	1	0	0	0.6666666666666666	2	3	5	0.0	0	0.7029568976139757	0.8906456322605659	0.4476632956236039	0.9582001970231006	0.6861455650698537	0.9281890639823416	0.9505445032142209	0.9306191293131869	0	0	0.0	5.930688880539411e-06	3
4609	0.020936249252026005	0.00019334009367197725	0.00014003321156841323	0.9540949233672287	-1	0	0	0.3333333333333333	2	0.8571428571428571	6	0.6428571428571429	0.7142857142857143	7	5	1	0	0	0.2857142857142857	2	7	9	0.0	0	0.5212358644405667	0.8647667308426975	0.4476632956236039	0.910741994847756	0.6010517905459897	0.8947832397732206	0.771719536423678	0.8915090348369129	0	0	0.0	0.00014003321156841323	1
477	0.09844956455639053	0.004705788371586231	0.0001423512572744341	0.7081628505667312	-1	0	0	0.2	2	0.9230769230769231	12	0.5357142857142857	0.9230769230769231	14	12	0	0	0	0.14285714285714285	2	14	15	0.0	0	0.7445684777464757	0.897242740255165	0.15373846440023947	0.8953551211845404	0.6010517905459897	0.9097039364684779	0.947043580837871	0.9009546169536397	0	0	0.0	0.0001423512572744341	13
4509	0.049385904061135855	0.023056109110628182	0.022259704627971947	0.949708916378691	-1	0	0	0.25	2	0.8888888888888888	8	0.6111111111111112	0.7777777777777778	9	7	1	0	0	0.2222222222222222	2	9	11	0.0	0	0.5212358644405667	0.8510634445625505	0.4476632956236039	0.9015751374809157	0.6010517905459897	0.8921024508327553	0.771719536423678	0.8832326358441933	0	0	0.0	0.022259704627971947	36
1531	0.0765219577603328	0.01192009987044292	0.0045551557304147165	0.9465698755269254	-1	0	0	0.2	2	0.9230769230769231	12	0.5357142857142857	0.9230769230769231	14	12	0	0	0	0.14285714285714285	2	14	15	0.0	0	0.5212358644405667	0.8023636449595999	0.4528784496586802	0.888368649821368	0.40252568755859935	0.8889235989745348	0.7827948239614428	0.8643270121400941	0	0	0.0	0.0045551557304147165	8
993	0.10024063176479867	0.005772416361270323	0.005354031713154674	0.7104492533224036	-1	0	0	0.2	2	0.9230769230769231	12	0.5357142857142857	0.9230769230769231	14	12	0	0	0	0.14285714285714285	2	14	15	0.0	0	0.7445684777464757	0.897242740255165	0.15373846440023947	0.8953551211845404	0.6010517905459897	0.9122467509231121	0.947043580837871	0.9018834130523544	0	0	0.0	0.005354031713154674	26
1956	0.01252348436608785	0.0015276290450673947	-0.001517866519777679	0.9575619388367894	-1	0	0	0.3333333333333333	2	0.8333333333333334	5	0.6666666666666666	0.6666666666666666	6	4	1	0	0	0.3333333333333333	2	6	8	0.0	0	0.5334994804206532	0.8023910986906398	0.45809360369375646	0.8238919848570556	0.6114562339658967	0.8470172860211674	0.7240961653178578	0.8251853073068284	0	0	0.0	-0.00015178665197776792	0
2125	0.04059539414043096	0.02016884543239418	0.01818677343983454	0.9480209711030501	-1	0	0	0.25	2	0.8888888888888888	8	0.6111111111111112	0.7777777777777778	9	7	1	0	0	0.2222222222222222	2	9	11	0.0	0	0.5212358644405667	0.8340425263740839	0.4476632956236039	0.8962984904675374	0.6010517905459897	0.8921024508327553	0.8209231285116987	0.876666670493423	0	0	0.0	0.01818677343983454	10
329	0.036286610966083835	0.0005738364190469313	0.00040185976652887777	0.9813876294752818	-1	0.3333333333333333	1	0.4444444444444444	4	0.6363636363636364	7	0.43333333333333335	0.6363636363636364	10	7	2	2	0	0.3	3	10	13	0.4	0.4	0.4595733192819793	0.9013022716601996	0.2938686382806012	0.9384770591346276	0.6615691116757647	0.9013722432338368	0.8868661183242705	0.9155267145864003	0.6	0.5	0.0	0.00040185976652887777	5
4923	0.047761434462034055	0.02194860536281354	0.0213140520385887	0.9490528113650724	-1	0	0	0.25	2	0.8888888888888888	8	0.6111111111111112	0.7777777777777778	9	7	1	0	0	0.2222222222222222	2	9	11	0.0	0	0.5212358644405667	0.8510634445625505	0.4476632956236039	0.9015751374809157	0.6010517905459897	0.8921024508327553	0.771719536423678	0.8832326358441933	0	0	0.0	0.0213140520385887	30
4100	0.04136088744148251	0.01991889018040174	0.01979350172493363	0.9489717321108855	-1	0	0	0.25	2	0.8888888888888888	8	0.6111111111111112	0.7777777777777778	9	7	1	0	0	0.2222222222222222	2	9	11	0.0	0	0.5212358644405667	0.8340425263740839	0.4476632956236039	0.9015751374809157	0.6010517905459897	0.8921024508327553	0.8209231285116987	0.8787451643531782	0	0	0.0	0.01979350172493363	14
3651	0.049619469553853164	0.0215131078692029	0.020668842586059704	0.949566803253246	-1	0	0	0.25	2	0.8888888888888888	8	0.6111111111111112	0.7777777777777778	9	7	1	0	0	0.2222222222222222	2	9	11	0.0	0	0.5212358644405667	0.8510634445625505	0.4476632956236039	0.9015751374809157	0.6010517905459897	0.8921024508327553	0.771719536423678	0.8832326358441933	0	0	0.0	0.020668842586059704	15
3017	0.040709458780637885	0.020715846404393053	0.01921541873276633	0.9488238961834328	-1	0	0	0.25	2	0.8888888888888888	8	0.6111111111111112	0.7777777777777778	8	7	2	0	0	0.2222222222222222	2	9	11	0.0	0	0.5212358644405667	0.8354304914818593	0.4528784496586802	0.9179381846848891	0.40252568755859935	0.8954346330434123	0.7827948239614428	0.8871801802109397	0	0	0.0	0.01921541873276633	14
3318	0.034006869898035544	0.012983972282808658	0.009519041551554561	0.9482823077560112	-1	0	0	0.25	2	0.8888888888888888	8	0.6111111111111112	0.7777777777777778	9	7	1	0	0	0.2222222222222222	2	9	11	0.0	0	0.6530695180207865	0.828249130614329	0.3663903606643712	0.9094235976599827	0.6010517905459897	0.9071492540759136	0.9247663858122898	0.88625711981148	0	0	0.0	0.009519041551554561	7
166	0.04488476471010044	0.002167570712472181	0.0005551397398203697	0.9831583098360367	-1	0	0	0.1	1	1.0	13	0.5357142857142857	0.7692307692307693	11	10	3	1	0	0.14285714285714285	2	14	15	0.1111111111111111	0	0.7448553372595321	0.9610885462000713	0.855075780647429	0.9576255174105633	0.7668793133373335	0.9242194327161647	0.6419559371632331	0.9498807836466782	1.0	0.18181818181818182	0.0	0.0005551397398203697	25
668	0.0010246182215607413	0.0002412975286736878	0.0002412935543243104	0.9974538908589303	-1	0	0	1.0	1	0	0	1.0	0	1	0	0	0	0	0.5	1	2	2	0.0	0	0	0	0	0	0	0	0	0	0	0	0	0.0002412935543243104	11
4556	0.05013785346497962	0.02174362876162471	0.020712935375193704	0.9493556863231468	-1	0	0	0.25	2	0.8888888888888888	8	0.6111111111111112	0.7777777777777778	9	7	1	0	0	0.2222222222222222	2	9	11	0.0	0	0.5212358644405667	0.8510634445625505	0.4476632956236039	0.9015751374809157	0.6010517905459897	0.8921024508327553	0.771719536423678	0.8832326358441933	0	0	0.0	0.020712935375193704	15
3250	0.04028952711201275	0.019335483917268702	0.018873511387919727	0.9484361334740079	-1	0	0	0.25	2	0.8888888888888888	8	0.6111111111111112	0.7777777777777778	9	7	1	0	0	0.2222222222222222	2	9	11	0.0	0	0.5212358644405667	0.8340425263740839	0.4476632956236039	0.9015751374809157	0.6010517905459897	0.8921024508327553	0.8209231285116987	0.8787451643531782	0	0	0.0	0.018873511387919727	13
394	0.0011242408323483032	0.000246067328708067	0.00024606355034197716	0.9967808829371029	-1	0	0	1.0	1	0	0	1.0	0	1	0	0	0	0	0.5	1	2	2	0.0	0	0	0	0	0	0	0	0	0	0	0	0	0.00024606355034197716	29
4182	0.05050131471125824	0.01965395556706467	0.019291227678988276	0.9505178377671754	-1	0	0	0.25	2	0.8888888888888888	8	0.6111111111111112	0.7777777777777778	8	7	2	0	0	0.2222222222222222	2	9	11	0.0	0	0.5212358644405667	0.8519459114135859	0.4528784496586802	0.9179381846848891	0.40252568755859935	0.8954346330434123	0.7689495003650552	0.8912945617284568	0	0	0.0	0.019291227678988276	14
3029	0.04631579630384838	0.02018903154968931	0.01986275496445917	0.9488956575565266	-1	0	0	0.25	2	0.8888888888888888	8	0.6111111111111112	0.7777777777777778	9	7	1	0	0	0.2222222222222222	2	9	11	0.0	0	0.5212358644405667	0.8486980528381366	0.4476632956236039	0.9015751374809157	0.6010517905459897	0.8921024508327553	0.771719536423678	0.8825937546216062	0	0	0.0	0.01986275496445917	24
532	5.869291882110516e-06	3.448596655852734e-08	-2.8873947235778897e-08	0.9999968015178606	-1	0	0	0.6666666666666666	2	0.5	1	0.6666666666666666	0	2	0	1	3	0	0.6666666666666666	3	2	4	0.75	0	0	0	0	0	0	0	0	0	0	0	0	-2.8873947235778897e-09	4
4249	0.05013405525452619	0.021256907517467224	0.02034496505966309	0.9496355614749519	-1	0	0	0.25	2	0.8888888888888888	8	0.6111111111111112	0.7777777777777778	9	7	1	0	0	0.2222222222222222	2	9	11	0.0	0	0.5212358644405667	0.8510634445625505	0.4476632956236039	0.9015751374809157	0.6010517905459897	0.8921024508327553	0.771719536423678	0.8832326358441933	0	0	0.0	0.02034496505966309	16
229	0.0011620450592160017	6.734263009243636e-05	1.1377844964215668e-05	0.9967652714354411	-1	0	0	0.6666666666666666	2	0.5	1	0.6666666666666666	0.5	3	1	0	0	0	0.6666666666666666	2	3	4	0.0	0	0.38083719574079333	0.8619567744163459	0.53355129009554	0.6739385942383506	0.6489024665570672	0.865299620078543	0.7498682074157365	0.8134479246674629	0	0	0.0	1.1377844964215668e-05	38
3794	0.041683641749898914	0.020553243320850432	0.02055146485215621	0.9488310935104352	-1	0	0	0.25	2	0.8888888888888888	8	0.6111111111111112	0.7777777777777778	9	7	1	0	0	0.2222222222222222	2	9	11	0.0	0	0.5212358644405667	0.8340425263740839	0.4476632956236039	0.9015751374809157	0.6010517905459897	0.8921024508327553	0.8209231285116987	0.8787451643531782	0	0	0.0	0.02055146485215621	11
742	0.0011268263993716846	0.00023913128208171024	0.00023912777535639376	0.9968196242495425	-1	0	0	1.0	1	0	0	1.0	0	1	0	0	0	0	0.5	1	2	2	0.0	0	0	0	0	0	0	0	0	0	0	0	0	0.00023912777535639376	14
386	0.0011051830859882964	0.00025287257806378923	0.00025286931756087334	0.997189381221164	-1	0	0	1.0	1	0	0	1.0	0	1	0	0	0	0	0.5	1	2	2	0.0	0	0	0	0	0	0	0	0	0	0	0	0	0.00025286931756087334	13
3891	0.03926135411993699	0.019610394078284955	0.01958550489927784	0.9478420206638949	-1	0	0	0.25	2	0.8888888888888888	8	0.6111111111111112	0.7777777777777778	9	7	1	0	0	0.2222222222222222	2	9	11	0.0	0	0.5212358644405667	0.8319661099154284	0.4476632956236039	0.9015751374809157	0.6010517905459897	0.8921024508327553	0.8209231285116987	0.8782140039114947	0	0	0.0	0.01958550489927784	13
4628	0.03664865925670109	0.006366339915059992	-0.005625138011245125	0.9537472523903283	-1	0	0	0.25	2	0.8888888888888888	8	0.6111111111111112	0.7777777777777778	9	7	1	0	0	0.2222222222222222	2	9	11	0.0	0	0.5212358644405667	0.8416796952612177	0.4476632956236039	0.9015751374809157	0.6010517905459897	0.8921024508327553	0.8209231285116987	0.8807280475694983	0	0	0.0	-0.0005625138011245125	0
2241	0.0402139647702003	0.019579577758466256	0.018678383191145946	0.9493417766564166	-1	0	0	0.25	2	0.8888888888888888	8	0.6111111111111112	0.7777777777777778	9	7	1	0	0	0.2222222222222222	2	9	11	0.0	0	0.5212358644405667	0.8340425263740839	0.4476632956236039	0.8962984904675374	0.6010517905459897	0.8921024508327553	0.8209231285116987	0.876666670493423	0	0	0.0	0.018678383191145946	16
1841	0.039792594920722214	0.024251010539741873	0.017972052762581875	0.9485823559864707	-1	0	0	0.25	2	0.8888888888888888	8	0.6111111111111112	0.7777777777777778	9	7	1	0	0	0.2222222222222222	2	9	11	0.0	0	0.5212358644405667	0.8319661099154284	0.4476632956236039	0.8964554800872734	0.6010517905459897	0.8916789022686441	0.8209231285116987	0.8760298888655218	0	0	0.0	0.017972052762581875	12
4315	0.04849796270590573	0.021796725845272983	0.021256478275082227	0.9500962451147174	-1	0	0	0.25	2	0.8888888888888888	8	0.6111111111111112	0.7777777777777778	9	7	1	0	0	0.2222222222222222	2	9	11	0.0	0	0.5212358644405667	0.8548107368669099	0.4476632956236039	0.9015751374809157	0.6010517905459897	0.8921024508327553	0.771719536423678	0.8842557757249584	0	0	0.0	0.021256478275082227	30
1603	0.07583317335436507	0.01131318901599754	0.01040239581344326	0.9461722462171571	-1	0	0	0.2	2	0.9230769230769231	12	0.5357142857142857	0.9230769230769231	14	12	0	0	0	0.14285714285714285	2	14	15	0.0	0	0.5212358644405667	0.8023636449595999	0.4528784496586802	0.888368649821368	0.40252568755859935	0.8889235989745348	0.7827948239614428	0.8643270121400941	0	0	0.0	0.01040239581344326	34
41	7.116802235336378e-05	6.44174823170282e-06	-9.129899173511852e-07	0.9982476606543419	-1	0.5	2	0.7	7	0.38461538461538464	5	0.625	0.23076923076923078	8	3	6	1	0	0.6666666666666666	6	4	15	0.09090909090909091	0.6666666666666666	0.48918508579153075	0.95144927749485	0.9038604033583987	0.9377629558554696	0.5553346524240157	0.9795877798786277	0.8543809844631578	0.9603157368190499	1.0	0.125	0.0	-9.129899173511852e-08	42
3266	0.04984322241506098	0.02322844854786597	0.022187914658113993	0.9488532493186764	-1	0	0	0.25	2	0.8888888888888888	8	0.6111111111111112	0.7777777777777778	9	7	1	0	0	0.2222222222222222	2	9	11	0.0	0	0.5212358644405667	0.8510634445625505	0.4476632956236039	0.9015751374809157	0.6010517905459897	0.8921024508327553	0.771719536423678	0.8832326358441933	0	0	0.0	0.022187914658113993	113
4306	0.050272908462814576	0.021451434002388237	0.020496446236269113	0.9494701518924218	-1	0	0	0.25	2	0.8888888888888888	8	0.6111111111111112	0.7777777777777778	9	7	1	0	0	0.2222222222222222	2	9	11	0.0	0	0.5212358644405667	0.8510634445625505	0.4476632956236039	0.9015751374809157	0.6010517905459897	0.8921024508327553	0.771719536423678	0.8832326358441933	0	0	0.0	0.020496446236269113	11
2913	0.040087967316707517	0.02111219904065724	0.021111899127806182	0.9494329017816715	-1	0	0	0.25	2	0.8888888888888888	8	0.6111111111111112	0.7777777777777778	9	7	1	0	0	0.2222222222222222	2	9	11	0.0	0	0.5212358644405667	0.8340425263740839	0.4476632956236039	0.9015751374809157	0.6010517905459897	0.8921024508327553	0.8209231285116987	0.8787451643531782	0	0	0.0	0.021111899127806182	70
4334	0.04944807970651061	0.02287898364023281	0.02183298325690714	0.9493771500581001	-1	0	0	0.25	2	0.8888888888888888	8	0.6111111111111112	0.7777777777777778	9	7	1	0	0	0.2222222222222222	2	9	11	0.0	0	0.5212358644405667	0.8510634445625505	0.4476632956236039	0.9015751374809157	0.6010517905459897	0.8921024508327553	0.771719536423678	0.8832326358441933	0	0	0.0	0.02183298325690714	25
2727	0.041698360335326826	0.02093160909881297	0.02075545264196147	0.9478175338296525	-1	0	0	0.25	2	0.8888888888888888	8	0.6111111111111112	0.7777777777777778	9	7	1	0	0	0.2222222222222222	2	9	11	0.0	0	0.5212358644405667	0.8380847568061295	0.4476632956236039	0.9015751374809157	0.6010517905459897	0.8921024508327553	0.8209231285116987	0.8797887982301749	0	0	0.0	0.02075545264196147	83
4041	0.04006622623641243	0.019731062546011053	0.019678519116710598	0.9481571310079917	-1	0	0	0.25	2	0.8888888888888888	8	0.6111111111111112	0.7777777777777778	8	7	2	0	0	0.2222222222222222	2	9	11	0.0	0	0.5212358644405667	0.8354304914818593	0.4528784496586802	0.9134367282914493	0.40252568755859935	0.8954346330434123	0.7827948239614428	0.885219749525935	0	0	0.0	0.019678519116710598	13
2643	2.1402615348788146e-06	1.2788746301418184e-08	-1.2636108698301584e-08	0.9999990014122747	-1	0	0	1.0	1	0	0	1.0	0	1	0	0	0	0	0.5	2	1	2	0.0	0	0	0	0	0	0	0	0	0	0	0	0	-1.2636108698301584e-09	3
4960	0.05036649445467774	0.021891767118170005	0.02097723432782384	0.9509986233449951	-1	0	0	0.25	2	0.8888888888888888	8	0.6111111111111112	0.7777777777777778	9	7	1	0	0	0.2222222222222222	2	9	11	0.0	0	0.5212358644405667	0.8548107368669099	0.4476632956236039	0.9015751374809157	0.6010517905459897	0.8921024508327553	0.771719536423678	0.8842557757249584	0	0	0.0	0.02097723432782384	19
2984	0.0417971593752861	0.0206574058305088	0.020645836775497924	0.948986058861381	-1	0	0	0.25	2	0.8888888888888888	8	0.6111111111111112	0.7777777777777778	9	7	1	0	0	0.2222222222222222	2	9	11	0.0	0	0.5212358644405667	0.8340425263740839	0.4476632956236039	0.9015751374809157	0.6010517905459897	0.8921024508327553	0.8209231285116987	0.8787451643531782	0	0	0.0	0.020645836775497924	19
1128	0.07676937168879913	0.010015286436782681	0.0084752782796871	0.9480007176474973	-1	0	0	0.2	2	0.9230769230769231	12	0.5357142857142857	0.9230769230769231	14	12	0	0	0	0.14285714285714285	2	14	15	0.0	0	0.5212358644405667	0.8110436415215191	0.4528784496586802	0.888368649821368	0.40252568755859935	0.8889235989745348	0.7827948239614428	0.8664885010636518	0	0	0.0	0.0084752782796871	19
2141	0.053157068331274863	0.013456235700626812	0.0021165195675796958	0.9014720968979337	-1	0	0	0.125	1	1.0	9	0.55	0.8888888888888888	9	8	1	0	0	0.2	10	2	11	0.0	0	0.5212358644405667	0.8340425263740839	0.4476632956236039	0.8962984904675374	0.6010517905459897	0.8921024508327553	0.8209231285116987	0.876666670493423	0	0	0.0	0.0021165195675796958	2
3247	0.04893937669699095	0.021807208618836605	0.021787586089362772	0.9456348898875998	-1	0	0	0.25	2	0.8888888888888888	8	0.6111111111111112	0.7777777777777778	9	7	1	0	0	0.2222222222222222	2	9	11	0.0	0	0.5212358644405667	0.8510634445625505	0.4476632956236039	0.9022492175029322	0.6010517905459897	0.8921024508327553	0.771719536423678	0.8834943253044577	0	0	0.0	0.021787586089362772	67
779	0.0009622815861531485	0.0008264221962778753	0.0008263853126948915	0.9924240799141665	-1	0	0	0.5	1	1.0	1	1.0	1.0	1	1	1	1	0	0.3333333333333333	1	3	3	0.16666666666666666	0	0.4088983173655166	0.5	0.4270679623055109	0.5	0.7597801089177847	0.5	0.8338209565878376	0.5	1.0	1.0	0.0	0.0008263853126948915	46
3768	0.04878477938486519	0.021873292391754826	0.020870913283881153	0.9494116030480467	-1	0	0	0.25	2	0.8888888888888888	8	0.6111111111111112	0.7777777777777778	9	7	1	0	0	0.2222222222222222	2	9	11	0.0	0	0.5212358644405667	0.8510634445625505	0.4476632956236039	0.9015751374809157	0.6010517905459897	0.8921024508327553	0.771719536423678	0.8832326358441933	0	0	0.0	0.020870913283881153	22
996	0.09549508336750673	0.004128439082537061	0.004106620226594283	0.7151739578361953	-1	0	0	0.2	2	0.9230769230769231	12	0.5357142857142857	0.9230769230769231	14	12	0	0	0	0.14285714285714285	2	14	15	0.0	0	0.7445684777464757	0.89440606373837	0.15373846440023947	0.8953551211845404	0.6010517905459897	0.9122467509231121	0.947043580837871	0.9009831177763118	0	0	0.0	0.004106620226594283	13
2850	0.04109520485447645	0.02088775371823855	0.01911739581197353	0.9495852726704844	-1	0	0	0.25	2	0.8888888888888888	8	0.6111111111111112	0.7777777777777778	8	7	2	0	0	0.2222222222222222	2	9	11	0.0	0	0.5212358644405667	0.8354304914818593	0.4528784496586802	0.9179381846848891	0.40252568755859935	0.8954346330434123	0.7827948239614428	0.8871801802109397	0	0	0.0	0.01911739581197353	11
2182	0.04431293937391658	0.017711359657258705	0.0176019070352295	0.9490162550962836	-1	0	0	0.375	3	0.7	7	0.4444444444444444	0.7	9	7	2	1	0	0.3333333333333333	3	9	12	0.16666666666666666	0.6666666666666666	0.5212358644405667	0.8319661099154284	0.4476632956236039	0.8962984904675374	0.6010517905459897	0.890942183688694	0.8209231285116987	0.8756930156444355	1.0	0	0.0	0.0176019070352295	12
4622	0.04967505500902898	0.02182702399335046	0.02117692457131152	0.9502631149320941	-1	0	0	0.25	2	0.8888888888888888	8	0.6111111111111112	0.7777777777777778	9	7	1	0	0	0.2222222222222222	2	9	11	0.0	0	0.5212358644405667	0.8548107368669099	0.4476632956236039	0.9015751374809157	0.6010517905459897	0.8921024508327553	0.771719536423678	0.8842557757249584	0	0	0.0	0.02117692457131152	12
627	0.0011766766041613368	0.0004687184856778824	0.00046871756443049557	0.992343939570174	-1	0	0	0.5	1	1.0	1	1.0	1.0	2	1	0	1	0	0.3333333333333333	1	3	3	0.3333333333333333	0	0.4582821206553227	0.6210101571110271	0.6503342443311513	0.903144538014887	0.767613241868938	0.5195728254938811	0.8291655550504144	0.7180772508784325	1.0	0.5	0.0	0.00046871756443049557	9
3440	0.04072188338213424	0.022215742171239585	0.0221999806234641	0.9492070587990304	-1	0	0	0.25	2	0.8888888888888888	8	0.6111111111111112	0.7777777777777778	9	7	1	0	0	0.2222222222222222	2	9	11	0.0	0	0.5212358644405667	0.8340425263740839	0.4476632956236039	0.9015751374809157	0.6010517905459897	0.8921024508327553	0.8209231285116987	0.8787451643531782	0	0	0.0	0.0221999806234641	37
4597	0.04958656429046501	0.021330616266281053	0.020061606347799212	0.949753128937633	-1	0	0	0.25	2	0.8888888888888888	8	0.6111111111111112	0.7777777777777778	9	7	1	0	0	0.2222222222222222	2	9	11	0.0	0	0.5212358644405667	0.8510634445625505	0.4476632956236039	0.9015751374809157	0.6010517905459897	0.8921024508327553	0.771719536423678	0.8832326358441933	0	0	0.0	0.020061606347799212	14
3783	0.040517461462758836	0.02059198422135525	0.020499384274715222	0.9491961489520692	-1	0	0	0.25	2	0.8888888888888888	8	0.6111111111111112	0.7777777777777778	9	7	1	0	0	0.2222222222222222	2	9	11	0.0	0	0.5212358644405667	0.8340425263740839	0.4476632956236039	0.9015751374809157	0.6010517905459897	0.8921024508327553	0.8209231285116987	0.8787451643531782	0	0	0.0	0.020499384274715222	9
360	0.0010941993811373748	0.00024699486433772964	0.0002469911017704738	0.9967764926256906	-1	0	0	1.0	1	0	0	1.0	0	1	0	0	0	0	0.5	1	2	2	0.0	0	0	0	0	0	0	0	0	0	0	0	0	0.0002469911017704738	23
520	0.001211293379027727	9.373756070685704e-05	9.269866402754176e-05	0.9896958896808427	-1	0	0	0.6666666666666666	2	0.5	1	0.6666666666666666	0.5	3	1	0	0	0	0.6666666666666666	2	3	4	0.0	0	0.48847146885185005	0.8189489086056803	0.7399362333747233	0.8522880169040633	0.23316719751306653	0.907933628621846	0.9219177248800197	0.864149181477544	0	0	0.0	9.269866402754176e-05	5
3326	0.05058344538880158	0.02304133057229781	0.022082496157615997	0.9482648648538718	-1	0	0	0.25	2	0.8888888888888888	8	0.6111111111111112	0.7777777777777778	9	7	1	0	0	0.2222222222222222	2	9	11	0.0	0	0.5212358644405667	0.8510634445625505	0.4476632956236039	0.9015751374809157	0.6010517905459897	0.8921024508327553	0.771719536423678	0.8832326358441933	0	0	0.0	0.022082496157615997	68
1404	0.07440873245864729	0.01460853287368989	0.007084408238009957	0.9451279991049563	-1	0	0	0.2	2	0.9230769230769231	12	0.5357142857142857	0.9230769230769231	14	12	0	0	0	0.14285714285714285	2	14	15	0.0	0	0.5212358644405667	0.7981700092606545	0.4528784496586802	0.888368649821368	0.40252568755859935	0.8889235989745348	0.7827948239614428	0.8632981620409154	0	0	0.0	0.007084408238009957	17
928	0.08209245086047738	0.013446949115191535	0.012631934365014249	0.9469034732544105	-1	0	0	0.2	2	0.9230769230769231	12	0.5357142857142857	0.9230769230769231	14	12	0	0	0	0.14285714285714285	2	14	15	0.0	0	0.5212358644405667	0.7995877963853025	0.4528784496586802	0.888368649821368	0.40252568755859935	0.8889235989745348	0.7827948239614428	0.8636449177885678	0	0	0.0	0.012631934365014249	33
3781	0.01230126709719895	0.00212156162165763	-0.001883110420660052	0.9575603563625021	-1	0	0	0.3333333333333333	2	0.8333333333333334	5	0.6666666666666666	0.6666666666666666	6	4	1	0	0	0.3333333333333333	2	6	8	0.0	0	0.5587061190091163	0.8732961805215121	0.4528784496586802	0.840299795947615	0.6010517905459897	0.8435998359998155	0.7240961653178578	0.8530485791736346	0	0	0.0	-0.0001883110420660052	0
3403	0.04158204920713496	0.021877603568162124	0.021864919231547646	0.9491074435752884	-1	0	0	0.25	2	0.8888888888888888	8	0.6111111111111112	0.7777777777777778	9	7	1	0	0	0.2222222222222222	2	9	11	0.0	0	0.5212358644405667	0.8619690526181438	0.4476632956236039	0.9166534666862041	0.20399958457120898	0.893314888757608	0.8209231285116987	0.8926570697593467	0	0	0.0	0.021864919231547646	15
1557	0.02836307588549547	0.016330576759665084	0.013652995634928665	0.9498741788621531	-1	0	0	0.375	3	0.6666666666666666	6	0.5238095238095238	0.5555555555555556	7	5	3	2	0	0.42857142857142855	3	7	11	0.25	0.5	0.5457630964007396	0.8644674845957767	0.45809360369375646	0.9283718664637257	0.6010517905459897	0.9307876806626606	0.8209231285116987	0.9119676075699887	0.5714285714285714	0.2857142857142857	0.0	0.013652995634928665	58
3509	0.040086624973689984	0.020463394698766974	0.020394117825419368	0.9491362624980243	-1	0	0	0.25	2	0.8888888888888888	8	0.6111111111111112	0.7777777777777778	9	7	1	0	0	0.2222222222222222	2	9	11	0.0	0	0.5212358644405667	0.8340425263740839	0.4476632956236039	0.9015751374809157	0.6010517905459897	0.8921024508327553	0.8209231285116987	0.8787451643531782	0	0	0.0	0.020394117825419368	22
4754	0.049806498171545845	0.022845325450135675	0.022038952723421795	0.9482442689635248	-1	0	0	0.25	2	0.8888888888888888	8	0.6111111111111112	0.7777777777777778	9	7	1	0	0	0.2222222222222222	2	9	11	0.0	0	0.5212358644405667	0.8510634445625505	0.4476632956236039	0.9015751374809157	0.6010517905459897	0.8921024508327553	0.771719536423678	0.8832326358441933	0	0	0.0	0.022038952723421795	50
4605	0.04976187851235736	0.021924626006250357	0.020815573111237898	0.9499970961843774	-1	0	0	0.25	2	0.8888888888888888	8	0.6111111111111112	0.7777777777777778	9	7	1	0	0	0.2222222222222222	2	9	11	0.0	0	0.5212358644405667	0.8510634445625505	0.4476632956236039	0.9015751374809157	0.6010517905459897	0.909769225123493	0.8536730810868149	0.8898829006211764	0	0	0.0	0.020815573111237898	15
4430	0.05081991303812889	0.02252421590769128	0.02193070910467045	0.9477698263832784	-1	0	0	0.25	2	0.8888888888888888	8	0.6111111111111112	0.7777777777777778	9	7	1	0	0	0.2222222222222222	2	9	11	0.0	0	0.5212358644405667	0.8510634445625505	0.4476632956236039	0.9015751374809157	0.6010517905459897	0.8921024508327553	0.771719536423678	0.8832326358441933	0	0	0.0	0.02193070910467045	25
2809	0.04088275055757906	0.02055019574538441	0.020454912220038524	0.9490511667293213	-1	0	0	0.25	2	0.8888888888888888	8	0.6111111111111112	0.7777777777777778	9	7	1	0	0	0.2222222222222222	2	9	11	0.0	0	0.5212358644405667	0.8340425263740839	0.4476632956236039	0.9015751374809157	0.6010517905459897	0.8921024508327553	0.8209231285116987	0.8787451643531782	0	0	0.0	0.020454912220038524	23
832	0.09511668182451422	0.006467420409500171	0.0044377086476828	0.692778576043411	-1	0	0	0.2	2	0.9230769230769231	12	0.5357142857142857	0.9230769230769231	14	12	0	0	0	0.14285714285714285	2	14	15	0.0	0	0.7445684777464757	0.897242740255165	0.15373846440023947	0.8953551211845404	0.6010517905459897	0.9122467509231121	0.947043580837871	0.9018834130523544	0	0	0.0	0.0044377086476828	93
1258	0.07764926081310525	0.011173010383765152	0.01043068917356403	0.946376779796618	-1	0	0	0.2	2	0.9230769230769231	12	0.5357142857142857	0.9230769230769231	14	12	0	0	0	0.14285714285714285	2	14	15	0.0	0	0.5212358644405667	0.8023636449595999	0.4528784496586802	0.888368649821368	0.40252568755859935	0.8889235989745348	0.7827948239614428	0.8643270121400941	0	0	0.0	0.01043068917356403	13
2662	0.040474032298239065	0.02034573708734442	0.020343007363564713	0.9498168920593373	-1	0	0	0.25	2	0.8888888888888888	8	0.6111111111111112	0.7777777777777778	8	7	2	0	0	0.2222222222222222	2	9	11	0.0	0	0.5212358644405667	0.8354304914818593	0.4528784496586802	0.9134367282914493	0.40252568755859935	0.8954346330434123	0.7827948239614428	0.885219749525935	0	0	0.0	0.020343007363564713	20
3947	0.04010036844687861	0.02025068584415108	0.020179713120045316	0.9487026050472516	-1	0	0	0.25	2	0.8888888888888888	8	0.6111111111111112	0.7777777777777778	9	7	1	0	0	0.2222222222222222	2	9	11	0.0	0	0.5212358644405667	0.8340425263740839	0.4476632956236039	0.9015751374809157	0.6010517905459897	0.8921024508327553	0.8209231285116987	0.8787451643531782	0	0	0.0	0.020179713120045316	12
308	0.015562643397496209	0.0005579235830735689	0.0005497071219265484	0.9962818775978501	-1	0	0	0.5	3	0.42857142857142855	3	0.375	0.42857142857142855	5	3	3	3	0	0.6666666666666666	6	4	9	0.375	0.5	0.636723914821778	0.8386947303073186	0.4961605873316378	0.9308798302936819	0.2788502171951546	0.7646599006275213	0.826342208793223	0.8592502928566079	0.2	0.4	0.0	0.0005497071219265484	5
970	0.06628321079640358	0.02153026846815813	-0.0017386721446911411	0.7871534985527052	-1	0	0	0.2	2	0.9230769230769231	12	0.5357142857142857	0.9230769230769231	14	12	0	0	0	0.14285714285714285	2	14	15	0.0	0	0.5212358644405667	0.8016409315984403	0.4528784496586802	0.8858192963683447	0.6010517905459897	0.9010911420079667	0.7854804946155184	0.8681737079786767	0	0	0.0	-0.00017386721446911412	0
2010	0.04459803136334483	0.018929820073037704	0.01892484029371975	0.949265919240136	-1	0	0	0.25	2	0.9	9	0.4444444444444444	0.8	10	8	1	0	0	0.3333333333333333	3	9	12	0.0	0	0.5334994804206532	0.8205973728123103	0.4528784496586802	0.9342747191000967	0.6010517905459897	0.9073030526560014	0.8038833807257092	0.8958501674629276	0	0	0.0	0.01892484029371975	21
579	0.0011117987616886193	0.0002545407214815617	0.0002545362224899934	0.9970925794616304	-1	0	0	1.0	1	0	0	1.0	0	1	0	0	0	0	0.5	1	2	2	0.0	0	0	0	0	0	0	0	0	0	0	0	0	0.0002545362224899934	34
1087	0.07935430756688484	0.012295048313955127	0.011419275936689415	0.9461393575222073	-1	0	0	0.2	2	0.9230769230769231	12	0.5357142857142857	0.9230769230769231	14	12	0	0	0	0.14285714285714285	2	14	15	0.0	0	0.5212358644405667	0.7995877963853025	0.4528784496586802	0.888368649821368	0.40252568755859935	0.8889235989745348	0.7827948239614428	0.8636449177885678	0	0	0.0	0.011419275936689415	12
3142	0.041825674505399084	0.019602700854819115	0.019276847094186943	0.9491447311029642	-1	0	0	0.25	2	0.8888888888888888	8	0.6111111111111112	0.7777777777777778	9	7	1	0	0	0.2222222222222222	2	9	11	0.0	0	0.5212358644405667	0.8340425263740839	0.4476632956236039	0.9015751374809157	0.6010517905459897	0.8921024508327553	0.8209231285116987	0.8787451643531782	0	0	0.0	0.019276847094186943	7
2724	0.03966297815333824	0.024580705443876336	0.01919110298087184	0.9492509736773711	-1	0	0	0.25	2	0.8888888888888888	8	0.6111111111111112	0.7777777777777778	9	7	1	0	0	0.2222222222222222	2	9	11	0.0	0	0.5212358644405667	0.8319661099154284	0.4476632956236039	0.8963657400657363	0.6010517905459897	0.8916789022686441	0.8209231285116987	0.8759948998923746	0	0	0.0	0.01919110298087184	10
3405	0.039339297324104176	0.028724599581074976	0.021820494050297443	0.9496608793266231	-1	0	0	0.25	2	0.8888888888888888	8	0.6111111111111112	0.7777777777777778	9	7	1	0	0	0.2222222222222222	2	9	11	0.0	0	0.5212358644405667	0.8619690526181438	0.4476632956236039	0.9166534666862041	0.20399958457120898	0.893314888757608	0.8209231285116987	0.8926570697593467	0	0	0.0	0.021820494050297443	17
2605	0.042046074603729645	0.020666520573151825	0.02066120637300324	0.947716449757308	-1	0	0	0.25	2	0.8888888888888888	8	0.6111111111111112	0.7777777777777778	9	7	1	0	0	0.2222222222222222	2	9	11	0.0	0	0.5212358644405667	0.8340425263740839	0.4476632956236039	0.9015751374809157	0.6010517905459897	0.8921024508327553	0.8209231285116987	0.8787451643531782	0	0	0.0	0.02066120637300324	79
3823	0.04056060515095841	0.020658730080657592	0.02061487741959998	0.9488431865361776	-1	0	0	0.25	2	0.8888888888888888	8	0.6111111111111112	0.7777777777777778	9	7	1	0	0	0.2222222222222222	2	9	11	0.0	0	0.5212358644405667	0.8340425263740839	0.4476632956236039	0.9015751374809157	0.6010517905459897	0.8921024508327553	0.8209231285116987	0.8787451643531782	0	0	0.0	0.02061487741959998	10
2915	0.04161174619705437	0.020811073760662158	0.01912545560027242	0.9495704194905414	-1	0	0	0.25	2	0.8888888888888888	8	0.6111111111111112	0.7777777777777778	8	7	2	0	0	0.2222222222222222	2	9	11	0.0	0	0.5212358644405667	0.8354304914818593	0.4528784496586802	0.9179381846848891	0.40252568755859935	0.8954346330434123	0.7827948239614428	0.8871801802109397	0	0	0.0	0.01912545560027242	11
630	0.0008765045480984857	0.0008459819769081433	0.000845956468488265	0.989166594297323	-1	0	0	0.5	1	1.0	1	1.0	1.0	1	1	1	1	0	0.3333333333333333	1	3	3	0.16666666666666666	0	0.4432275407188427	0.5	0.9961740297147248	0.5	0.7608228716100692	0.5	0.9059964372843519	0.5	1.0	1.0	0.0	0.000845956468488265	92
3650	0.04073946317763272	0.0217723744746283	0.02176109350739733	0.9481257296532639	-1	0	0	0.25	2	0.8888888888888888	8	0.6111111111111112	0.7777777777777778	9	7	1	0	0	0.2222222222222222	2	9	11	0.0	0	0.5212358644405667	0.8340425263740839	0.4476632956236039	0.9015751374809157	0.6010517905459897	0.8921024508327553	0.8209231285116987	0.8787451643531782	0	0	0.0	0.02176109350739733	32
2957	0.0012338793127090767	1.3002815636018178e-05	-8.300745646993556e-07	0.9876646794147874	-1	0	0	0.5	2	0.6666666666666666	2	0.8333333333333334	0.3333333333333333	2	1	2	0	0	0.6666666666666666	2	3	5	0.0	0	0.8514784488069879	0.8153590608410752	0.48306540410336785	0.9787652750119056	0.4580491658390858	0.9450227333798309	0.9667629038598036	0.9381996023813455	0	0	0.0	-8.300745646993556e-08	2
4774	0.04960271523545698	0.02418885718351962	0.02331358603524847	0.9504025451951076	-1	0	0	0.25	2	0.8888888888888888	8	0.6111111111111112	0.7777777777777778	9	7	1	0	0	0.2222222222222222	2	9	11	0.0	0	0.5212358644405667	0.8048765103558431	0.4476632956236039	0.9023589597076754	0.6010517905459897	0.8921024508327553	0.771719536423678	0.8718843237835863	0	0	0.0	0.02331358603524847	140
2579	0.041260501582938994	0.02189942874064323	0.02102366484712128	0.9488272320574868	-1	0	0	0.25	2	0.8888888888888888	8	0.6111111111111112	0.7777777777777778	8	7	2	0	0	0.2222222222222222	2	9	11	0.0	0	0.5212358644405667	0.8354304914818593	0.4528784496586802	0.9179381846848891	0.40252568755859935	0.8954346330434123	0.7827948239614428	0.8871801802109397	0	0	0.0	0.02102366484712128	61
4654	0.04836754342855552	0.021765834851300743	0.020952252302510424	0.9494411014242378	-1	0	0	0.25	2	0.8888888888888888	8	0.6111111111111112	0.7777777777777778	9	7	1	0	0	0.2222222222222222	2	9	11	0.0	0	0.5212358644405667	0.8510634445625505	0.4476632956236039	0.9015751374809157	0.6010517905459897	0.8921024508327553	0.771719536423678	0.8832326358441933	0	0	0.0	0.020952252302510424	33
1144	0.08108277830605679	0.009105656689235499	0.008197921561805384	0.9465166173395938	-1	0	0	0.2	2	0.9230769230769231	12	0.5357142857142857	0.9230769230769231	14	12	0	0	0	0.14285714285714285	2	14	15	0.0	0	0.5212358644405667	0.7995877963853025	0.4528784496586802	0.888368649821368	0.40252568755859935	0.8889235989745348	0.7827948239614428	0.8636449177885678	0	0	0.0	0.008197921561805384	27
4503	0.049221853746101454	0.022159404437620205	0.021724921297050788	0.9498036553429103	-1	0	0	0.25	2	0.8888888888888888	8	0.6111111111111112	0.7777777777777778	9	7	1	0	0	0.2222222222222222	2	9	11	0.0	0	0.5212358644405667	0.8548107368669099	0.4476632956236039	0.9015751374809157	0.6010517905459897	0.8921024508327553	0.771719536423678	0.8842557757249584	0	0	0.0	0.021724921297050788	30
1629	0.029117847791622836	0.015273762482056825	0.014373366223971066	0.9503523596351103	-1	0	0	0.375	3	0.6666666666666666	6	0.5238095238095238	0.5555555555555556	7	5	3	2	0	0.42857142857142855	3	7	11	0.25	0.5	0.5457630964007396	0.8495299669763583	0.45809360369375646	0.9283718664637257	0.6010517905459897	0.9307876806626606	0.8209231285116987	0.9086480893083763	0.5714285714285714	0.2857142857142857	0.0	0.014373366223971066	21
1318	0.042903848645003614	0.0053870594993341145	0.00152430220250082	0.9375568531689915	-1	0	0	0.3	3	0.7692307692307693	10	0.26785714285714285	0.7692307692307693	13	10	1	1	0	0.875	8	7	15	0.3333333333333333	0.25	0.6295980345427374	0.8177474911877477	0.16177350059350765	0.906693858894242	0.6010517905459897	0.9218187985602098	0.8209231285116987	0.8890229486748843	1.0	0.15384615384615385	0.0	0.00152430220250082	0
4345	0.048744775400915874	0.02164162155097112	0.02041176729066981	0.9500814776657465	-1	0	0	0.25	2	0.8888888888888888	8	0.6111111111111112	0.7777777777777778	9	7	1	0	0	0.2222222222222222	2	9	11	0.0	0	0.5212358644405667	0.8510634445625505	0.4476632956236039	0.9015751374809157	0.6010517905459897	0.8921024508327553	0.771719536423678	0.8832326358441933	0	0	0.0	0.02041176729066981	18
4084	0.050696648058038196	0.02012369025658632	0.020089683601539975	0.9490587818121567	-1	0	0	0.25	2	0.8888888888888888	8	0.6111111111111112	0.7777777777777778	8	7	2	0	0	0.2222222222222222	2	9	11	0.0	0	0.5212358644405667	0.8519459114135859	0.4528784496586802	0.9179381846848891	0.40252568755859935	0.8954346330434123	0.7689495003650552	0.8912945617284568	0	0	0.0	0.020089683601539975	20
3708	0.0488277119872285	0.022043187782537704	0.021629397847796872	0.9488962870168901	-1	0	0	0.25	2	0.8888888888888888	8	0.6111111111111112	0.7777777777777778	9	7	1	0	0	0.2222222222222222	2	9	11	0.0	0	0.5212358644405667	0.8510634445625505	0.4476632956236039	0.9037274688422285	0.6010517905459897	0.8921024508327553	0.771719536423678	0.8840720785776174	0	0	0.0	0.021629397847796872	38
264	0.0037157043591812622	3.2275559667161355e-05	-2.811358533391965e-05	0.9628871378473712	-1	0	0	0.4	2	0.8	4	0.7	0.2	3	1	3	1	0	0.4	5	2	7	0.125	0	0.5668152879288463	0.9051356913871781	0.48102104133889884	0.8347891830046558	0.18513738344675554	0.9653761941791386	0.9075812022856059	0.91691801711132	1.0	0.3333333333333333	0.0	-2.811358533391965e-06	9
2057	0.05718834222699383	0.00644734956570146	0.0057260341404191265	0.9456944669816019	-1	0	0	0.2	2	0.9166666666666666	11	0.5833333333333334	0.8333333333333334	12	10	1	0	0	0.16666666666666666	2	12	14	0.0	0	0.5876805654717385	0.829657731545138	0.2854539754685811	0.8958344555471555	0.6010517905459897	0.9054059781311504	0.9056965852939503	0.880578759243028	0	0	0.0	0.0057260341404191265	7
3476	0.040574734875099966	0.0218397218097655	0.021828015850623446	0.9490206623036174	-1	0	0	0.25	2	0.8888888888888888	8	0.6111111111111112	0.7777777777777778	9	7	1	0	0	0.2222222222222222	2	9	11	0.0	0	0.5212358644405667	0.8340425263740839	0.4476632956236039	0.9015751374809157	0.6010517905459897	0.8921024508327553	0.8209231285116987	0.8787451643531782	0	0	0.0	0.021828015850623446	27
4617	0.04878470253553255	0.026927570621708856	0.02033786546268947	0.9502137830537977	-1	0	0	0.25	2	0.8888888888888888	8	0.6111111111111112	0.7777777777777778	8	7	2	0	0	0.2222222222222222	2	9	11	0.0	0	0.5212358644405667	0.8519459114135859	0.4528784496586802	0.9179381846848891	0.40252568755859935	0.8954346330434123	0.7689495003650552	0.8912945617284568	0	0	0.0	0.02033786546268947	23
1282	0.08054488894611286	0.011520335902444445	0.011242130515781656	0.9460379030695499	-1	0	0	0.2	2	0.9230769230769231	12	0.5357142857142857	0.9230769230769231	14	12	0	0	0	0.14285714285714285	2	14	15	0.0	0	0.5212358644405667	0.7995877963853025	0.4528784496586802	0.888368649821368	0.40252568755859935	0.8889235989745348	0.7827948239614428	0.8636449177885678	0	0	0.0	0.011242130515781656	15
2226	0.0394830871483037	0.0223393992597525	0.0191928838389419	0.9486024016963245	-1	0	0	0.25	2	0.8888888888888888	8	0.6111111111111112	0.7777777777777778	9	7	1	0	0	0.2222222222222222	2	9	11	0.0	0	0.5212358644405667	0.8340425263740839	0.4476632956236039	0.8962984904675374	0.6010517905459897	0.8921024508327553	0.8209231285116987	0.876666670493423	0	0	0.0	0.0191928838389419	17
4002	0.04879242928216675	0.021709511705796262	0.021140485637526983	0.9482455595953245	-1	0	0	0.25	2	0.8888888888888888	8	0.6111111111111112	0.7777777777777778	9	7	1	0	0	0.2222222222222222	2	9	11	0.0	0	0.5212358644405667	0.8510634445625505	0.4476632956236039	0.9015751374809157	0.6010517905459897	0.8921024508327553	0.771719536423678	0.8832326358441933	0	0	0.0	0.021140485637526983	29
4115	0.04857899672828663	0.02688741676150942	0.020261930101836172	0.9508175232518291	-1	0	0	0.25	2	0.8888888888888888	8	0.6111111111111112	0.7777777777777778	8	7	2	0	0	0.2222222222222222	2	9	11	0.0	0	0.5212358644405667	0.8519459114135859	0.4528784496586802	0.9179381846848891	0.40252568755859935	0.8954346330434123	0.7689495003650552	0.8912945617284568	0	0	0.0	0.020261930101836172	21
2709	0.04142352398262016	0.020272683297079905	0.02018225682727765	0.9475697448278347	-1	0	0	0.25	2	0.8888888888888888	8	0.6111111111111112	0.7777777777777778	9	7	1	0	0	0.2222222222222222	2	9	11	0.0	0	0.5212358644405667	0.8340425263740839	0.4476632956236039	0.9015751374809157	0.6010517905459897	0.8921024508327553	0.8209231285116987	0.8787451643531782	0	0	0.0	0.02018225682727765	21
2933	0.04682940981407221	0.011299765504357618	0.007958902877087531	0.9475872281121417	-1	0	0	0.375	3	0.7	7	0.6	0.7	9	7	2	0	0	0.2	2	10	12	0.0	0	0.5212358644405667	0.8340425263740839	0.4476632956236039	0.9015751374809157	0.44083230703278103	0.8973050196141782	0.8209231285116987	0.8806932833860782	0	0	0.0	0.007958902877087531	7
1086	0.0891714616864568	0.002048273331482672	-0.0020439198004660367	0.7030538501575954	-1	0	0	0.2	2	0.9230769230769231	12	0.5357142857142857	0.9230769230769231	14	12	0	0	0	0.14285714285714285	2	14	15	0.0	0	0.7445684777464757	0.897242740255165	0.15373846440023947	0.8948857065628859	0.6010517905459897	0.9122467509231121	0.947043580837871	0.901735826321168	0	0	0.0	-0.00020439198004660366	1
1288	0.07609681006366181	0.013054925657807716	0.010575806597921233	0.9470720124749288	-1	0	0	0.2	2	0.9230769230769231	12	0.5357142857142857	0.9230769230769231	14	12	0	0	0	0.14285714285714285	2	14	15	0.0	0	0.5212358644405667	0.8023636449595999	0.4528784496586802	0.888368649821368	0.40252568755859935	0.8889235989745348	0.7827948239614428	0.8643270121400941	0	0	0.0	0.010575806597921233	16
289	0.0007502613066313619	0.00012299015493272508	1.185424795103254e-06	0.9980868181630086	-1	0	0	1.0	2	0.0	0	0.75	0	2	0	0	0	0	1.0	2	2	3	0.0	0	0	0	0	0	0	0	0	0	0	0	0	1.185424795103254e-06	10
2470	0.03099183336509511	0.006929402763728242	0.0012481171529787336	0.7356539778582886	-1	0	0	0.25	2	0.8888888888888888	8	0.6111111111111112	0.7777777777777778	9	7	1	0	0	0.2222222222222222	2	9	11	0.0	0	0.6800113117196637	0.8697902206749363	0.3663903606643712	0.927014463616095	0.44083230703278103	0.9300992301874853	0.9382914121806332	0.9123769582063693	0	0	0.0	0.0012481171529787336	2
557	0.09805787649840558	0.003940319501915341	0.0005665281361077814	0.6932368761437862	-1	0	0	0.2	2	0.9230769230769231	12	0.5357142857142857	0.9230769230769231	14	12	0	0	0	0.14285714285714285	2	14	15	0.0	0	0.7445684777464757	0.897242740255165	0.15373846440023947	0.8953551211845404	0.6010517905459897	0.9092230314627028	0.947043580837871	0.9007807543889147	0	0	0.0	0.0005665281361077814	21
124	0.009600583289170335	0.0010105869860715332	0.0002680726438580803	0.9638500186546737	-1	0	0	0.25	1	1.0	4	1.0	1.0	5	4	0	0	0	0.16666666666666666	6	1	6	0.0	0	0.6354563931056225	0.897108863123055	0.2795805660229197	0.9607736267627092	0.3847900772418559	0.9068925779209907	0.7951410896317445	0.9273529717480772	0	0	0.0	0.0002680726438580803	24
4933	0.049015043936513326	0.022360714063387247	0.021473599414023405	0.9503047178076055	-1	0	0	0.25	2	0.8888888888888888	8	0.6111111111111112	0.7777777777777778	9	7	1	0	0	0.2222222222222222	2	9	11	0.0	0	0.5212358644405667	0.8548107368669099	0.4476632956236039	0.9015751374809157	0.6010517905459897	0.8921024508327553	0.771719536423678	0.8842557757249584	0	0	0.0	0.021473599414023405	15
4570	0.05045047588466523	0.02110600381233554	0.020100256694989903	0.9497124064744755	-1	0	0	0.25	2	0.8888888888888888	8	0.6111111111111112	0.7777777777777778	9	7	1	0	0	0.2222222222222222	2	9	11	0.0	0	0.5212358644405667	0.8815295348734864	0.4476632956236039	0.9166534666862041	0.20399958457120898	0.893314888757608	0.771719536423678	0.8981276464676405	0	0	0.0	0.020100256694989903	14
1843	0.07272347642823257	0.005672174700002457	0.00242784562477747	0.9472687004254927	-1	0	0	0.2	2	0.9230769230769231	12	0.5357142857142857	0.9230769230769231	14	12	0	0	0	0.14285714285714285	2	14	15	0.0	0	0.5212358644405667	0.7976787253059819	0.44446894537016546	0.8778971282687242	0.5938347893482296	0.889998338041436	0.805899018625744	0.8595727881439337	0	0	0.0	0.00242784562477747	9
1462	0.0751908076549728	0.013962106963983858	0.009675486056797553	0.9473892740733971	-1	0	0	0.2	2	0.9230769230769231	12	0.5357142857142857	0.9230769230769231	14	12	0	0	0	0.14285714285714285	2	14	15	0.0	0	0.5212358644405667	0.8023636449595999	0.4528784496586802	0.888368649821368	0.40252568755859935	0.8889235989745348	0.7827948239614428	0.8643270121400941	0	0	0.0	0.009675486056797553	32
2028	0.038287527120005646	0.023417227930927837	0.0191125324554173	0.9494212693167868	-1	0	0	0.25	2	0.8888888888888888	8	0.6111111111111112	0.7777777777777778	9	7	1	0	0	0.2222222222222222	2	9	11	0.0	0	0.5212358644405667	0.8619690526181438	0.4476632956236039	0.9129600760815735	0.20399958457120898	0.893314888757608	0.8209231285116987	0.8911337768438247	0	0	0.0	0.0191125324554173	50
610	0.013777162406537091	0.0007098142957848777	0.0001610679927906402	0.958621648262705	-1	0	0	0.4	2	0.8	4	0.5833333333333334	0.8	6	4	0	0	0	0.3333333333333333	2	6	7	0.0	0	0.603202371582349	0.7149108112545219	0.9118030218021435	0.846041556290492	0.49154710127034046	0.8187377400622394	0.8520217185330193	0.7985119920895177	0	0	0.0	0.0001610679927906402	2
4980	0.04921176014243125	0.021747601521761337	0.02131074264838722	0.9487625727068479	-1	0	0	0.25	2	0.8888888888888888	8	0.6111111111111112	0.7777777777777778	9	7	1	0	0	0.2222222222222222	2	9	11	0.0	0	0.5212358644405667	0.8510634445625505	0.4476632956236039	0.9015751374809157	0.6010517905459897	0.9026920221288047	0.8270241179413257	0.8871317426317652	0	0	0.0	0.02131074264838722	14
4291	0.012920614167144516	0.0020720956530358	-0.0019531545390807635	0.958187319907551	-1	0	0	0.3333333333333333	2	0.8333333333333334	5	0.6666666666666666	0.6666666666666666	6	4	1	0	0	0.3333333333333333	2	6	8	0.0	0	0.5587061190091163	0.9080972534240418	0.44886093156204615	0.9023827140678715	0.6010517905459897	0.8877037879921207	0.7903478379808345	0.8997125020097837	0	0	0.0	-0.00019531545390807635	0
1646	0.08042184560323334	0.01155126600775285	0.009454002803955568	0.9469134427701182	-1	0	0	0.2	2	0.9230769230769231	12	0.5357142857142857	0.9230769230769231	14	12	0	0	0	0.14285714285714285	2	14	15	0.0	0	0.5212358644405667	0.7995877963853025	0.4528784496586802	0.888368649821368	0.40252568755859935	0.8889235989745348	0.7827948239614428	0.8636449177885678	0	0	0.0	0.009454002803955568	13
3974	0.0875999591885265	0.012468069561369867	0.009586365646689092	0.9475819295134781	-1	0	0	0.2	2	0.9230769230769231	12	0.5357142857142857	0.9230769230769231	14	12	0	0	0	0.14285714285714285	2	14	15	0.0	0	0.5212358644405667	0.8202560050747235	0.4528784496586802	0.893497290610926	0.46387218785628204	0.8897285047248409	0.771719536423678	0.8711324494722434	0	0	0.0	0.009586365646689092	5
2086	0.041244249936739016	0.02656151462975892	0.021027645740275987	0.9492139666480729	-1	0	0	0.25	2	0.8888888888888888	8	0.6111111111111112	0.7777777777777778	9	7	1	0	0	0.2222222222222222	2	9	11	0.0	0	0.5212358644405667	0.8319661099154284	0.4476632956236039	0.8964554800872734	0.6010517905459897	0.8916789022686441	0.8209231285116987	0.8760298888655218	0	0	0.0	0.021027645740275987	43
4440	0.048120115103307035	0.02007827374009663	0.019728002842419472	0.948723517537104	-1	0	0	0.25	2	0.8888888888888888	8	0.6111111111111112	0.7777777777777778	9	7	1	0	0	0.2222222222222222	2	9	11	0.0	0	0.5212358644405667	0.8526572590793291	0.4476632956236039	0.9015751374809157	0.6010517905459897	0.8921024508327553	0.771719536423678	0.883666122979835	0	0	0.0	0.019728002842419472	9
4561	0.05002202148293661	0.021889873123131273	0.020757121653449836	0.9494484050247796	-1	0	0	0.25	2	0.8888888888888888	8	0.6111111111111112	0.7777777777777778	9	7	1	0	0	0.2222222222222222	2	9	11	0.0	0	0.5212358644405667	0.8510634445625505	0.4476632956236039	0.9015751374809157	0.6010517905459897	0.8921024508327553	0.771719536423678	0.8832326358441933	0	0	0.0	0.020757121653449836	15
677	0.0010067463995164381	0.00023831999912278772	0.00023830344094961903	0.9973173077458074	-1	0	0	1.0	1	0	0	1.0	0	1	0	0	1	0	0.5	1	2	2	0.3333333333333333	0	0	0	0	0	0	0	0	0	0	0	0	0.00023830344094961903	12
967	0.09519035165610104	0.0028215623883330494	0.002628938470215909	0.7092457604571629	-1	0	0	0.2	2	0.9230769230769231	12	0.5357142857142857	0.9230769230769231	14	12	0	0	0	0.14285714285714285	2	14	15	0.0	0	0.7445684777464757	0.897242740255165	0.15373846440023947	0.8953551211845404	0.6010517905459897	0.9122467509231121	0.947043580837871	0.9018834130523544	0	0	0.0	0.002628938470215909	37
750	0.0011246563913304942	0.0002414469779924214	0.00024144372184812607	0.9973600177894507	-1	0	0	1.0	1	0	0	1.0	0	1	0	0	0	0	0.5	1	2	2	0.0	0	0	0	0	0	0	0	0	0	0	0	0	0.00024144372184812607	11
1346	0.07632365902639728	0.011037189956944951	0.001664237456896041	0.9460226956049173	-1	0	0	0.2	2	0.9230769230769231	12	0.5357142857142857	0.9230769230769231	14	12	0	0	0	0.14285714285714285	2	14	15	0.0	0	0.5212358644405667	0.8023636449595999	0.4528784496586802	0.888368649821368	0.40252568755859935	0.8889235989745348	0.7827948239614428	0.8643270121400941	0	0	0.0	0.001664237456896041	4
251	0.013414111112306984	0.00010779770115440323	9.71220364150718e-05	0.9590942153790629	-1	0	0	0.375	3	0.6666666666666666	6	0.39285714285714285	0.4444444444444444	5	4	5	2	0	0.5714285714285714	4	7	11	0.15384615384615385	0	0.5065347728276289	0.8090629269290482	0.8661308082067357	0.9469194405212478	0.8010871864570109	0.929181667153238	0.869820286080927	0.9088638538400073	0.6	0	0.0	9.71220364150718e-05	6
2459	0.050589848811383335	0.0029008196800993525	-0.0022460834176187407	0.6687281859126126	-1	0	0	0.25	2	0.8888888888888888	8	0.6111111111111112	0.7777777777777778	9	7	1	0	0	0.2222222222222222	2	9	11	0.0	0	0.48847146885185005	0.7831497500322843	0.4476632956236039	0.8962984904675374	0.6010517905459897	0.8921024508327553	0.8057614798878064	0.8642551304770196	0	0	0.0	-0.00022460834176187407	1
3461	0.04113934488129692	0.021115246876149723	0.021090321885501	0.948572283960037	-1	0	0	0.25	2	0.8888888888888888	8	0.6111111111111112	0.7777777777777778	9	7	1	0	0	0.2222222222222222	2	9	11	0.0	0	0.5212358644405667	0.8340425263740839	0.4476632956236039	0.9015751374809157	0.6010517905459897	0.8921024508327553	0.8209231285116987	0.8787451643531782	0	0	0.0	0.021090321885501	45
2993	0.04148829932711244	0.02109006459027806	0.019336063371910114	0.9495954439336958	-1	0	0	0.25	2	0.8888888888888888	8	0.6111111111111112	0.7777777777777778	8	7	2	0	0	0.2222222222222222	2	9	11	0.0	0	0.5212358644405667	0.8354304914818593	0.4528784496586802	0.9179381846848891	0.40252568755859935	0.8954346330434123	0.7827948239614428	0.8871801802109397	0	0	0.0	0.019336063371910114	13
1827	0.07704869534794641	0.011590402382877918	0.004903154770689346	0.9459856447172639	-1	0	0	0.2	2	0.9230769230769231	12	0.5357142857142857	0.9230769230769231	14	12	0	0	0	0.14285714285714285	2	14	15	0.0	0	0.5212358644405667	0.8023636449595999	0.4528784496586802	0.888368649821368	0.40252568755859935	0.8889235989745348	0.7827948239614428	0.8643270121400941	0	0	0.0	0.004903154770689346	4
5001	0.05003400300037613	0.02120372264031041	0.021192161567378267	0.949695078621384	-1	0	0	0.25	2	0.8888888888888888	8	0.6111111111111112	0.7777777777777778	8	7	2	0	0	0.2222222222222222	2	9	11	0.0	0	0.5212358644405667	0.8519459114135859	0.4528784496586802	0.9179381846848891	0.40252568755859935	0.8954346330434123	0.7689495003650552	0.8912945617284568	0	0	0.0	0.021192161567378267	33
3636	0.05065478586562014	0.02094310121820107	0.019642307102656575	0.9502416750616217	-1	0	0	0.25	2	0.8888888888888888	8	0.6111111111111112	0.7777777777777778	9	7	1	0	0	0.2222222222222222	2	9	11	0.0	0	0.5212358644405667	0.876413619862671	0.4476632956236039	0.9166534666862041	0.20399958457120898	0.893314888757608	0.771719536423678	0.8966513864629453	0	0	0.0	0.019642307102656575	12
2503	0.03844294606815506	0.0271309000701492	0.018905071135704755	0.9483852395094786	-1	0	0	0.25	2	0.8888888888888888	8	0.6111111111111112	0.7777777777777778	9	7	1	0	0	0.2222222222222222	2	9	11	0.0	0	0.5212358644405667	0.8319661099154284	0.4476632956236039	0.8963657400657363	0.6010517905459897	0.8916789022686441	0.8209231285116987	0.8759948998923746	0	0	0.0	0.018905071135704755	19
573	0.0010823740498565996	0.00026576075733970574	0.00026575666976260694	0.9970187599450349	-1	0	0	1.0	1	0	0	1.0	0	1	0	0	0	0	0.5	1	2	2	0.0	0	0	0	0	0	0	0	0	0	0	0	0	0.00026575666976260694	47
4467	0.04988068983979828	0.023163164050753415	0.022416599551464994	0.949797657898002	-1	0	0	0.25	2	0.8888888888888888	8	0.6111111111111112	0.7777777777777778	9	7	1	0	0	0.2222222222222222	2	9	11	0.0	0	0.5212358644405667	0.8548107368669099	0.4476632956236039	0.9015751374809157	0.6010517905459897	0.8921024508327553	0.771719536423678	0.8842557757249584	0	0	0.0	0.022416599551464994	28
3814	0.040352999474578315	0.02189281887409379	0.02185909203285128	0.9480156575472042	-1	0	0	0.25	2	0.8888888888888888	8	0.6111111111111112	0.7777777777777778	9	7	1	0	0	0.2222222222222222	2	9	11	0.0	0	0.5212358644405667	0.8340425263740839	0.4476632956236039	0.9015751374809157	0.6010517905459897	0.8921024508327553	0.8209231285116987	0.8787451643531782	0	0	0.0	0.02185909203285128	57
3248	0.04081345475949584	0.021802205493615768	0.021788633317897137	0.9494948101502646	-1	0	0	0.25	2	0.8888888888888888	8	0.6111111111111112	0.7777777777777778	9	7	1	0	0	0.2222222222222222	2	9	11	0.0	0	0.5212358644405667	0.8340425263740839	0.4476632956236039	0.9015751374809157	0.6010517905459897	0.8921024508327553	0.8209231285116987	0.8787451643531782	0	0	0.0	0.021788633317897137	61
1247	0.07753630712547308	0.010738492996974663	0.010204852036714191	0.9465074609830636	-1	0	0	0.2	2	0.9230769230769231	12	0.5357142857142857	0.9230769230769231	14	12	0	0	0	0.14285714285714285	2	14	15	0.0	0	0.5212358644405667	0.8023636449595999	0.4528784496586802	0.888368649821368	0.40252568755859935	0.8889235989745348	0.7827948239614428	0.8643270121400941	0	0	0.0	0.010204852036714191	16
839	0.0010358146306878714	0.00014897499728702988	0.00014896835694661278	0.997107892941419	-1	0	0	1.0	3	0.0	0	0.6666666666666666	0	1	0	2	0	0	0.6666666666666666	3	2	4	0.0	1.0	0	0	0	0	0	0	0	0	0	0	0	0.00014896835694661278	6
2464	0.04040221443923964	0.020954157963910106	0.0194390880438481	0.9491470698856247	-1	0	0	0.25	2	0.8888888888888888	8	0.6111111111111112	0.7777777777777778	9	7	1	0	0	0.2222222222222222	2	9	11	0.0	0	0.5212358644405667	0.8340425263740839	0.4476632956236039	0.8962984904675374	0.6010517905459897	0.8921024508327553	0.8209231285116987	0.876666670493423	0	0	0.0	0.0194390880438481	12
4192	0.049971926747548176	0.023072478463986433	0.02225587260369101	0.9500668890560374	-1	0	0	0.25	2	0.8888888888888888	8	0.6111111111111112	0.7777777777777778	9	7	1	0	0	0.2222222222222222	2	9	11	0.0	0	0.5212358644405667	0.8510634445625505	0.4476632956236039	0.9015751374809157	0.6010517905459897	0.8921024508327553	0.771719536423678	0.8832326358441933	0	0	0.0	0.02225587260369101	20
4827	0.011631145097339032	0.0015628393228277868	-0.0015264726488557752	0.9574303359095497	-1	0	0	0.3333333333333333	2	0.8333333333333334	5	0.6666666666666666	0.6666666666666666	6	4	1	0	0	0.3333333333333333	2	6	8	0.0	0	0.5587061190091163	0.8435555693928689	0.4528784496586802	0.8374754047588991	0.6010517905459897	0.8435998359998155	0.7618825697925755	0.8415646141681918	0	0	0.0	-0.0001526472648855775	0
680	0.0008462687123504492	0.0007750457591228502	0.0007750236193361822	0.9923009537658766	-1	0	0	0.5	1	1.0	1	1.0	1.0	1	1	1	1	0	0.3333333333333333	1	3	3	0.16666666666666666	0	0.4088983173655166	0.5	0.4270679623055109	0.5	0.7597801089177847	0.5	0.8338209565878376	0.5	1.0	1.0	0.0	0.0007750236193361822	58
653	0.0008155451056203596	0.0007670213344135649	0.0007670012087425106	0.9921151211255026	-1	0	0	0.5	1	1.0	1	1.0	1.0	1	1	1	1	0	0.3333333333333333	1	3	3	0.16666666666666666	0	0.4088983173655166	0.5	0.4270679623055109	0.5	0.7597801089177847	0.5	0.8338209565878376	0.5	1.0	1.0	0.0	0.0007670012087425106	66
1835	0.044343104994971946	0.01970700948186255	0.019669538217110347	0.9498077672234362	-1	0	0	0.375	3	0.7	7	0.4444444444444444	0.7	10	7	1	0	0	0.3333333333333333	3	9	12	0.0	0.6666666666666666	0.5334994804206532	0.8205973728123103	0.4528784496586802	0.9351786598843939	0.6010517905459897	0.9088203813561244	0.8064489719704934	0.8968717573407079	0	0	0.0	0.019669538217110347	60
98	0.0008536292552535127	0.0002050675540597207	0.00020506382558341783	0.9958240327841241	-1	0	0	1.0	2	0.0	0	0.75	0	2	0	0	1	0	1.0	2	2	3	0.5	0	0	0	0	0	0	0	0	0	0	0	0	0.00020506382558341783	64
590	0.0010215886850414972	0.00028383866092009607	0.00028383424614454296	0.9971814335642737	-1	0	0	1.0	1	0	0	1.0	0	1	0	0	0	0	0.5	1	2	2	0.0	0	0	0	0	0	0	0	0	0	0	0	0	0.00028383424614454296	19
1456	0.07790942812470715	0.011224542719504854	0.0049116095138318884	0.945770386547404	-1	0	0	0.2	2	0.9230769230769231	12	0.5357142857142857	0.9230769230769231	14	12	0	0	0	0.14285714285714285	2	14	15	0.0	0	0.5212358644405667	0.8023636449595999	0.4528784496586802	0.888368649821368	0.40252568755859935	0.8889235989745348	0.7827948239614428	0.8643270121400941	0	0	0.0	0.0049116095138318884	6
570	0.0011469197011567686	0.0002793051707679552	0.00027929981311920207	0.996754760464518	-1	0	0	1.0	1	0	0	1.0	0	1	0	0	1	0	0.5	1	2	2	0.3333333333333333	0	0	0	0	0	0	0	0	0	0	0	0	0.00027929981311920207	27
2941	0.04184421044738774	0.02059673904678371	0.020589387052157977	0.947925813644102	-1	0	0	0.25	2	0.8888888888888888	8	0.6111111111111112	0.7777777777777778	9	7	1	0	0	0.2222222222222222	2	9	11	0.0	0	0.5212358644405667	0.8340425263740839	0.4476632956236039	0.9015751374809157	0.6010517905459897	0.8921024508327553	0.8209231285116987	0.8787451643531782	0	0	0.0	0.020589387052157977	10
4968	0.04913845437311925	0.021524988796612625	0.02058983882775309	0.9506114852180548	-1	0	0	0.25	2	0.8888888888888888	8	0.6111111111111112	0.7777777777777778	9	7	1	0	0	0.2222222222222222	2	9	11	0.0	0	0.5212358644405667	0.8048765103558431	0.4476632956236039	0.9023589597076754	0.6010517905459897	0.8921024508327553	0.771719536423678	0.8718843237835863	0	0	0.0	0.02058983882775309	27
1559	0.07962691656684524	0.009661242113759275	0.008677894869972105	0.9452765832180375	-1	0	0	0.2	2	0.9230769230769231	12	0.5357142857142857	0.9230769230769231	14	12	0	0	0	0.14285714285714285	2	14	15	0.0	0	0.5212358644405667	0.7995877963853025	0.4528784496586802	0.888368649821368	0.41293013097850634	0.886144192545676	0.7827948239614428	0.8625481475203142	0	0	0.0	0.008677894869972105	10
1351	0.07950575017993082	0.01242158517479302	0.011962799746250086	0.9459243720441093	-1	0	0	0.2	2	0.9230769230769231	12	0.5357142857142857	0.9230769230769231	14	12	0	0	0	0.14285714285714285	2	14	15	0.0	0	0.5212358644405667	0.8023636449595999	0.4528784496586802	0.888368649821368	0.40252568755859935	0.8889235989745348	0.7827948239614428	0.8643270121400941	0	0	0.0	0.011962799746250086	32
2594	0.039655599903560636	0.019308716352430238	0.019017461466054056	0.9479812473307991	-1	0	0	0.25	2	0.8888888888888888	8	0.6111111111111112	0.7777777777777778	9	7	1	0	0	0.2222222222222222	2	9	11	0.0	0	0.5212358644405667	0.8319661099154284	0.45809360369375646	0.8940365229498182	0.6010517905459897	0.8916789022686441	0.8209231285116987	0.8750930802117408	0	0	0.0	0.019017461466054056	12
4269	0.040990198651910566	0.002584877436679861	-0.0001125613055551773	0.7578941054446263	-1	0	0	0.25	2	0.8888888888888888	8	0.6111111111111112	0.7777777777777778	9	7	1	0	0	0.2222222222222222	2	9	11	0.0	0	0.5212358644405667	0.8683658699241975	0.45809360369375646	0.9183862656822633	0.6010517905459897	0.9140621718950165	0.8954894876968171	0.9023688946896189	0	0	0.0	-1.125613055551773e-05	3
707	0.0034964047653674173	0.0005357163245730868	0.00017152413612351095	0.9925084426818859	-1	0	0	0.3333333333333333	1	1.0	2	1.0	1.0	3	2	0	0	0	0.25	1	4	4	0.0	0	0.6402570905628158	0.879282165066587	0.9584087783828468	0.9752732606360324	0.8010871864570109	0.8358577109071553	0.785645612135885	0.9190420796817899	0	0	0.0	0.00017152413612351095	3
1627	0.027224941245866087	0.016442552883920682	0.010994684156472373	0.9497989137017652	-1	0	0	0.42857142857142855	3	0.625	5	0.47619047619047616	0.625	7	5	2	2	0	0.42857142857142855	3	7	10	0.3333333333333333	0.6666666666666666	0.5457630964007396	0.8495299669763583	0.45809360369375646	0.9283718664637257	0.6010517905459897	0.9307876806626606	0.8209231285116987	0.9086480893083763	0.5714285714285714	0.14285714285714285	0.0	0.010994684156472373	22
4452	0.0012859356221679304	0.00012214635448426565	0.00012163851829538486	0.9854470696914174	-1	0	0	0.5	2	0.6666666666666666	2	0.8333333333333334	0.3333333333333333	2	1	2	0	0	0.6666666666666666	2	3	5	0.0	0	0.711480675521557	0.9471096136410302	0.5732288450790526	0.7782773188341564	0.4298829045503011	0.928417215027261	0.9089376822356325	0.9033044075302289	0	0	0.0	0.00012163851829538486	3
3208	0.04092847982054671	0.02417775095272066	0.023815871142852815	0.9495914600842923	-1	0	0	0.25	2	0.8888888888888888	8	0.6111111111111112	0.7777777777777778	9	7	1	0	0	0.2222222222222222	2	9	11	0.0	0	0.5212358644405667	0.8619690526181438	0.4476632956236039	0.9166534666862041	0.20399958457120898	0.9133401743003665	0.8209231285116987	0.8997870447662979	0	0	0.0	0.023815871142852815	17
2192	0.04916555087647345	0.01714902210082817	0.0064949080658128185	0.9487843141146214	-1	0	0	0.3333333333333333	3	0.7272727272727273	8	0.43333333333333335	0.7272727272727273	9	8	3	0	0	0.3	3	10	13	0.0	0	0.5212358644405667	0.8319661099154284	0.4476632956236039	0.8964554800872734	0.6010517905459897	0.8916789022686441	0.8209231285116987	0.8760298888655218	0	0	0.0	0.0064949080658128185	8
2142	0.039197578406539764	0.01925503945833571	0.018536312346630498	0.9494996320138602	-1	0	0	0.25	2	0.8888888888888888	8	0.6111111111111112	0.7777777777777778	9	7	1	0	0	0.2222222222222222	2	9	11	0.0	0	0.5212358644405667	0.8340425263740839	0.4476632956236039	0.8962984904675374	0.6010517905459897	0.8921024508327553	0.8209231285116987	0.876666670493423	0	0	0.0	0.018536312346630498	20
2245	0.050564797147364136	0.0027612493988169425	-0.0027332478002579466	0.6472405643152601	-1	0	0	0.25	2	0.8888888888888888	8	0.6111111111111112	0.7777777777777778	9	7	1	0	0	0.2222222222222222	2	9	11	0.0	0	0.48847146885185005	0.7853476905340406	0.4476632956236039	0.8957139407228144	0.6010517905459897	0.8916789022686441	0.8209231285116987	0.8643459868520118	0	0	0.0	-0.00027332478002579463	0
931	0.08033210847737081	0.012771701523818318	0.012765329366811453	0.9470237781109071	-1	0	0	0.2	2	0.9230769230769231	12	0.5357142857142857	0.9230769230769231	14	12	0	0	0	0.14285714285714285	2	14	15	0.0	0	0.5212358644405667	0.8251962730433144	0.45809360369375646	0.9043658171306003	0.40252568755859935	0.9055810362245709	0.8209231285116987	0.8828636341285397	0	0	0.0	0.012765329366811453	38
1550	0.07643572478782637	0.01065792347903672	0.004313062708084737	0.9457672262968402	-1	0	0	0.2	2	0.9230769230769231	12	0.5357142857142857	0.9230769230769231	14	12	0	0	0	0.14285714285714285	2	14	15	0.0	0	0.5212358644405667	0.8023636449595999	0.4528784496586802	0.888368649821368	0.40252568755859935	0.8889235989745348	0.7827948239614428	0.8643270121400941	0	0	0.0	0.004313062708084737	8
120	0.004316751014153565	0.0003809252103269576	0.00024937476466186515	0.9923646629948449	-1	0	0	0.5	3	0.5	3	0.4444444444444444	0.3333333333333333	5	2	2	0	0	0.5	6	3	8	0.0	0	0.8018120040357186	0.897181068161691	0.6025356044022775	0.9091390785988455	0.6686988558329197	0.9211646365670645	0.9100634531053636	0.9096397731101258	0	0	0.0	0.00024937476466186515	9
1186	0.016476913105406877	0.0013770820086435964	-0.0011601309036668786	0.9534414439797586	-1	0	0	0.3333333333333333	2	0.8571428571428571	6	0.6428571428571429	0.7142857142857143	7	5	1	1	0	0.2857142857142857	2	7	9	0.25	0	0.5212358644405667	0.8468088433666702	0.4476632956236039	0.9034553098643601	0.6010517905459897	0.8947832397732206	0.8209231285116987	0.883793637181009	1.0	0	0.0	-0.00011601309036668786	0
83	6.820781909029955e-09	6.780858936587823e-09	4.794791336432738e-09	0.9999996046827032	-1	0	0	0	0	0	0	1.0	0	0	0	0	2	0	1.0	1	1	1	0.5	0	0	0	0	0	0	0	0	0	0	0	0	-0.1	5
4835	0.0011325256813980162	3.729810252476226e-05	3.7100917614520346e-05	0.9877110809926702	-1	0	0	0.5	2	0.6666666666666666	2	0.8333333333333334	0.3333333333333333	3	1	1	0	0	0.6666666666666666	2	3	5	0.0	0	0.7029568976139757	0.9134173208352003	0.4476632956236039	0.9568286503223683	0.3647911150683479	0.922080290683962	0.9493216360549709	0.9335057245646439	0	0	0.0	3.7100917614520346e-05	1
4455	0.04931031276603134	0.021482332962809693	0.020621428212470438	0.9497974454611491	-1	0	0	0.25	2	0.8888888888888888	8	0.6111111111111112	0.7777777777777778	9	7	1	0	0	0.2222222222222222	2	9	11	0.0	0	0.5212358644405667	0.8510634445625505	0.4476632956236039	0.9015751374809157	0.6010517905459897	0.8921024508327553	0.771719536423678	0.8832326358441933	0	0	0.0	0.020621428212470438	15
22	2.2139049575334637e-06	2.2426011097538145e-08	1.6306944920420184e-09	0.9999991159890029	-1	0	0	1.0	1	0	0	1.0	0	1	0	0	0	0	0.5	1	2	2	0.0	0	0	0	0	0	0	0	0	0	0	0	0	1.6306944920420184e-09	8
3618	0.04579017246886554	0.02003916005709519	0.019126214979207117	0.9503534843102678	-1	0	0	0.25	2	0.8888888888888888	8	0.6111111111111112	0.7777777777777778	9	7	1	0	0	0.2222222222222222	2	9	11	0.0	0	0.5212358644405667	0.8486980528381366	0.4476632956236039	0.9015751374809157	0.6010517905459897	0.8921024508327553	0.771719536423678	0.8825937546216062	0	0	0.0	0.019126214979207117	16
3995	0.038987849762390336	0.02048315637445895	0.018752752291376382	0.9493473503001211	-1	0	0	0.25	2	0.8888888888888888	8	0.6111111111111112	0.7777777777777778	9	7	1	0	0	0.2222222222222222	2	9	11	0.0	0	0.5212358644405667	0.836230409951184	0.4476632956236039	0.9015751374809157	0.6010517905459897	0.8921024508327553	0.8209231285116987	0.8793084346691243	0	0	0.0	0.018752752291376382	7
4006	0.049403995863880786	0.023658982608964735	0.02250111623482762	0.9491617024779607	-1	0	0	0.25	2	0.8888888888888888	8	0.6111111111111112	0.7777777777777778	9	7	1	0	0	0.2222222222222222	2	9	11	0.0	0	0.5212358644405667	0.8510634445625505	0.4476632956236039	0.9015751374809157	0.6010517905459897	0.8921024508327553	0.771719536423678	0.8832326358441933	0	0	0.0	0.02250111623482762	49
4025	0.08278437027551445	0.013610002777561843	-0.0021480830227181198	0.921430659111565	-1	0	0	0.2	2	0.9230769230769231	12	0.5357142857142857	0.9230769230769231	14	12	0	0	0	0.14285714285714285	2	14	15	0.0	0	0.5212358644405667	0.8222286945518407	0.4528784496586802	0.9039167887912706	0.6010517905459897	0.8988101126442392	0.7689495003650552	0.8792880526634393	0	0	0.0	-0.00021480830227181197	1
1187	0.027686657857331202	0.01775993450576057	0.011125534552706071	0.9489243697903444	-1	0	0	0.42857142857142855	3	0.625	5	0.47619047619047616	0.625	7	5	2	2	0	0.42857142857142855	3	7	10	0.3333333333333333	0.6666666666666666	0.5457630964007396	0.8495299669763583	0.45809360369375646	0.9283718664637257	0.6010517905459897	0.9307876806626606	0.8209231285116987	0.9086480893083763	0.5714285714285714	0.2857142857142857	0.0	0.011125534552706071	102
4236	0.04979811203494934	0.022273652149421966	0.0216894232619992	0.9485211665686526	-1	0	0	0.25	2	0.8888888888888888	8	0.6111111111111112	0.7777777777777778	9	7	1	0	0	0.2222222222222222	2	9	11	0.0	0	0.5212358644405667	0.8510634445625505	0.4476632956236039	0.9015751374809157	0.6010517905459897	0.8921024508327553	0.771719536423678	0.8832326358441933	0	0	0.0	0.0216894232619992	48
3645	0.041001247076062994	0.02011554927196942	0.02000186665960323	0.9489340860187084	-1	0	0	0.25	2	0.8888888888888888	8	0.6111111111111112	0.7777777777777778	9	7	1	0	0	0.2222222222222222	2	9	11	0.0	0	0.5212358644405667	0.8340425263740839	0.4476632956236039	0.9015751374809157	0.6010517905459897	0.8921024508327553	0.8209231285116987	0.8787451643531782	0	0	0.0	0.02000186665960323	15
2985	0.0044394122385583755	0.00031902147791501736	0.00027659645990030994	0.9854343562443868	-1	0	0	0.5	2	0.75	3	0.75	0.5	4	2	1	0	0	0.5	2	4	6	0.0	0	0.5171172826262949	0.9127277815948172	0.4528784496586802	0.8896866973189129	0.44083230703278103	0.8945199094212773	0.8738700136887252	0.899429807276098	0	0	0.0	0.00027659645990030994	2
4792	0.04990189115011188	0.021817364336424602	0.02126880279611896	0.9488320476519978	-1	0	0	0.25	2	0.8888888888888888	8	0.6111111111111112	0.7777777777777778	9	7	1	0	0	0.2222222222222222	2	9	11	0.0	0	0.5212358644405667	0.8510634445625505	0.4476632956236039	0.9015751374809157	0.6010517905459897	0.8921024508327553	0.771719536423678	0.8832326358441933	0	0	0.0	0.02126880279611896	35
4023	0.04921182195114746	0.021593968749988167	0.02100670014730033	0.9493478646910032	-1	0	0	0.25	2	0.8888888888888888	8	0.6111111111111112	0.7777777777777778	9	7	1	0	0	0.2222222222222222	2	9	11	0.0	0	0.5212358644405667	0.8510634445625505	0.4476632956236039	0.9037274688422285	0.6010517905459897	0.8921024508327553	0.771719536423678	0.8840720785776174	0	0	0.0	0.02100670014730033	30
1493	0.07717294466457628	0.013282358259394798	0.005544770195775315	0.9473035921698811	-1	0	0	0.2	2	0.9230769230769231	12	0.5357142857142857	0.9230769230769231	14	12	0	0	0	0.14285714285714285	2	14	15	0.0	0	0.5212358644405667	0.8023636449595999	0.4528784496586802	0.888368649821368	0.40252568755859935	0.8889235989745348	0.7827948239614428	0.8643270121400941	0	0	0.0	0.005544770195775315	7
28	0.014652042181061468	0.006320693144196448	0.003904429047922007	0.9826017804430194	-1	0.5	2	0.7	7	0.3076923076923077	4	0.5357142857142857	0.3076923076923077	8	4	6	2	0	0.5714285714285714	7	4	15	0.16666666666666666	0.5	0.3903609806414415	0.8279897794524437	0.6270857364888233	0.9560442046244223	0.45205860100903117	0.9137178578691945	0.8678882274300662	0.9118944395168627	0.625	0.125	0.0	0.003904429047922007	136
2780	0.040475459548903525	0.02158876069563065	0.02034251487070553	0.9496232181035772	-1	0	0	0.25	2	0.8888888888888888	8	0.6111111111111112	0.7777777777777778	8	7	2	0	0	0.2222222222222222	2	9	11	0.0	0	0.5212358644405667	0.8354304914818593	0.4528784496586802	0.9179381846848891	0.40252568755859935	0.8954346330434123	0.7827948239614428	0.8871801802109397	0	0	0.0	0.02034251487070553	22
3835	0.04994196094367365	0.021005817867345185	0.020978021982931108	0.9488928610804346	-1	0	0	0.25	2	0.8888888888888888	8	0.6111111111111112	0.7777777777777778	8	7	2	0	0	0.2222222222222222	2	9	11	0.0	0	0.5212358644405667	0.8519459114135859	0.4528784496586802	0.9179381846848891	0.40252568755859935	0.8954346330434123	0.7689495003650552	0.8912945617284568	0	0	0.0	0.020978021982931108	33
636	0.09681486136235155	0.008150023154136803	0.0038434128115745433	0.6888741213430125	-1	0	0	0.2	2	0.9230769230769231	12	0.5357142857142857	0.9230769230769231	14	12	0	0	0	0.14285714285714285	2	14	15	0.0	0	0.7445684777464757	0.897242740255165	0.15373846440023947	0.8953551211845404	0.6010517905459897	0.9122467509231121	0.947043580837871	0.9018834130523544	0	0	0.0	0.0038434128115745433	3
2102	0.04098151736068976	0.026510583190524965	0.020210815619051737	0.9491036206703471	-1	0	0	0.25	2	0.8888888888888888	8	0.6111111111111112	0.7777777777777778	9	7	1	0	0	0.2222222222222222	2	9	11	0.0	0	0.5212358644405667	0.8319661099154284	0.4476632956236039	0.8964554800872734	0.6010517905459897	0.8916789022686441	0.8209231285116987	0.8760298888655218	0	0	0.0	0.020210815619051737	48
2895	0.04088173707832477	0.022995972877234535	0.0227413018437141	0.9492773408108778	-1	0	0	0.25	2	0.8888888888888888	8	0.6111111111111112	0.7777777777777778	9	7	1	0	0	0.2222222222222222	2	9	11	0.0	0	0.5212358644405667	0.8619690526181438	0.4476632956236039	0.9166534666862041	0.20399958457120898	0.9133401743003665	0.8209231285116987	0.8997870447662979	0	0	0.0	0.0227413018437141	25
1139	0.07711607435847932	0.01133572224473914	0.0064175226681611585	0.946576570358787	-1	0	0	0.2	2	0.9230769230769231	12	0.5357142857142857	0.9230769230769231	14	12	0	0	0	0.14285714285714285	2	14	15	0.0	0	0.5212358644405667	0.8023636449595999	0.4528784496586802	0.888368649821368	0.40252568755859935	0.8889235989745348	0.7827948239614428	0.8643270121400941	0	0	0.0	0.0064175226681611585	22
302	0.00107881785110776	0.00023810502010086616	0.00023810380484154314	0.9965638679832578	-1	0	0	1.0	1	0	0	1.0	0	1	0	0	1	0	0.5	1	2	2	0.3333333333333333	0	0	0	0	0	0	0	0	0	0	0	0	0.00023810380484154314	46
1076	0.0034404816717942158	8.699553409579629e-05	7.988999279724568e-05	0.9834994887254019	-1	0	0	0.5	2	0.75	3	0.6	0.75	4	3	1	0	0	0.4	2	5	6	0.0	0	0.29423573442592504	0.8904552473447066	0.7399362333747233	0.8229787540594022	0.23316719751306653	0.8871329469023892	0.94030433867984	0.8696591244302756	0	0	0.0	7.988999279724568e-05	1
2005	0.04108233583748986	0.02666001969811775	0.022354553054947858	0.9499182879628632	-1	0	0	0.25	2	0.8888888888888888	8	0.6111111111111112	0.7777777777777778	9	7	1	1	0	0.2222222222222222	2	9	11	0.25	0	0.5212358644405667	0.8610418085676146	0.4476632956236039	0.9129600760815735	0.2248084714110231	0.8893901215938207	0.8209231285116987	0.8895619010639906	1.0	0	0.0	0.022354553054947858	54
4388	0.050016281369401776	0.024228107027713972	0.02355441414434041	0.9502815831304068	-1	0	0	0.25	2	0.8888888888888888	8	0.6111111111111112	0.7777777777777778	9	7	1	0	0	0.2222222222222222	2	9	11	0.0	0	0.5212358644405667	0.8548107368669099	0.4476632956236039	0.9015751374809157	0.6010517905459897	0.8921024508327553	0.771719536423678	0.8842557757249584	0	0	0.0	0.02355441414434041	15
2347	0.08160193319860708	0.011075140489594492	-0.004383440463468845	0.8837361403671278	-1	0	0	0.1	1	1.0	13	0.2727272727272727	0.9230769230769231	12	12	2	0	0	0.45454545454545453	11	5	15	0.0	0	0.5212358644405667	0.8598905758202088	0.4528784496586802	0.9112956294298282	0.40252568755859935	0.9144617711537398	0.8623976611172632	0.8976244594481232	0	0	0.0	-0.00043834404634688446	0
3001	0.049798229545891984	0.02094595703385575	0.020926767229989037	0.9489484105611337	-1	0	0	0.25	2	0.8888888888888888	8	0.6111111111111112	0.7777777777777778	8	7	2	0	0	0.2222222222222222	2	9	11	0.0	0	0.5212358644405667	0.8519459114135859	0.4528784496586802	0.9179381846848891	0.40252568755859935	0.8954346330434123	0.7689495003650552	0.8912945617284568	0	0	0.0	0.020926767229989037	51
1565	0.026343945860377204	0.017332677567476706	0.010054551978027636	0.94994424152255	-1	0	0	0.42857142857142855	3	0.625	5	0.47619047619047616	0.625	7	5	2	2	0	0.42857142857142855	3	7	10	0.3333333333333333	0.6666666666666666	0.5212358644405667	0.8306365522930584	0.45809360369375646	0.9041135687612011	0.6010517905459897	0.8942527560359697	0.8209231285116987	0.879703372494927	0.5714285714285714	0.2857142857142857	0.0	0.010054551978027636	53
833	0.0010058177270228918	0.0002400631482527561	0.00024006168037469936	0.9977901511212781	-1	0	0	1.0	1	0	0	1.0	0	1	0	0	1	0	0.5	1	2	2	0.3333333333333333	0	0	0	0	0	0	0	0	0	0	0	0	0.00024006168037469936	8
2718	0.0011155537328885043	4.1409758447678966e-05	3.162169054979094e-05	0.9868753626375621	-1	0	0	0.5	2	0.6666666666666666	2	0.8333333333333334	0.3333333333333333	3	1	1	0	0	0.6666666666666666	2	3	5	0.0	0	0.7029568976139757	0.8906456322605659	0.4476632956236039	0.9568286503223683	0.20399958457120898	0.9127544938336601	0.9493216360549709	0.9251530411982651	0	0	0.0	3.162169054979094e-05	0
90	0.012868739162038054	0.0006903897681380446	-0.0003572264119397958	0.978683480624305	-1	0	0	0.2	1	1.0	5	1.0	0.8	4	4	2	6	0	0.14285714285714285	7	1	7	0.75	0	0.4229936778859874	0.9792312312210508	0.17462178885757945	0.9477837417224406	0.9343844189620247	0.7872579703660152	0.9614312666069733	0.9362457328246275	0.25	0.25	0.25075199740214904	-3.572264119397958e-05	14
4126	0.03996575463446326	0.02031342265058896	0.01986246402434168	0.9489831127127556	-1	0	0	0.25	2	0.8888888888888888	8	0.6111111111111112	0.7777777777777778	9	7	1	0	0	0.2222222222222222	2	9	11	0.0	0	0.5212358644405667	0.8319661099154284	0.4476632956236039	0.9015751374809157	0.6010517905459897	0.8921024508327553	0.8209231285116987	0.8782140039114947	0	0	0.0	0.01986246402434168	15
1906	0.03932358861782245	0.020435601296831248	0.01671534596286945	0.9493604757557693	-1	0	0	0.25	2	0.8888888888888888	8	0.6111111111111112	0.7777777777777778	9	7	1	0	0	0.2222222222222222	2	9	11	0.0	0	0.5212358644405667	0.8319661099154284	0.4476632956236039	0.896247402650697	0.6010517905459897	0.8916789022686441	0.8209231285116987	0.875948789005129	0	0	0.0	0.01671534596286945	14
3752	0.04066355503163211	0.022529731227263573	0.022522575176106282	0.9491607144982152	-1	0	0	0.25	2	0.8888888888888888	8	0.6111111111111112	0.7777777777777778	9	7	1	0	0	0.2222222222222222	2	9	11	0.0	0	0.5212358644405667	0.8340425263740839	0.4476632956236039	0.9015751374809157	0.6010517905459897	0.8921024508327553	0.8209231285116987	0.8787451643531782	0	0	0.0	0.022522575176106282	6
4451	0.04965701063924026	0.021004496108781624	0.019779748021505582	0.9498628318721792	-1	0	0	0.25	2	0.8888888888888888	8	0.6111111111111112	0.7777777777777778	9	7	1	0	0	0.2222222222222222	2	9	11	0.0	0	0.5212358644405667	0.8510634445625505	0.4476632956236039	0.9015751374809157	0.6010517905459897	0.8921024508327553	0.771719536423678	0.8832326358441933	0	0	0.0	0.019779748021505582	9
4235	0.00560257750478712	0.0002570965240851548	-0.00017244697130860091	0.9532321595111042	-1	0	0	0.5	3	0.5	3	0.8	0.3333333333333333	4	2	3	0	0	0.4	2	5	8	0.0	0	0.6704647875014762	0.9190675774039166	0.5267310523067195	0.9499071723691808	0.40252568755859935	0.942657569229707	0.9232671087865502	0.9384260173493234	0	0	0.0	-1.724469713086009e-05	1
485	0.09842080515079567	0.004215238743644749	0.003915330608175312	0.7140983909016114	-1	0	0	0.2	2	0.9230769230769231	12	0.5357142857142857	0.9230769230769231	14	12	0	0	0	0.14285714285714285	2	14	15	0.0	0	0.7445684777464757	0.897242740255165	0.15373846440023947	0.8953551211845404	0.6010517905459897	0.9092230314627028	0.947043580837871	0.9007807543889147	0	0	0.0	0.003915330608175312	32
1945	0.04456961821311449	0.01708354430306438	0.0170692982030858	0.9488753721038338	-1	0	0	0.375	3	0.7	7	0.4444444444444444	0.7	9	7	2	1	0	0.3333333333333333	3	9	12	0.16666666666666666	0.6666666666666666	0.5212358644405667	0.8319661099154284	0.4476632956236039	0.8962984904675374	0.6010517905459897	0.890942183688694	0.8209231285116987	0.8756930156444355	1.0	0	0.0	0.0170692982030858	30
4441	0.04971373199787528	0.02493934782922207	0.022763889226097605	0.9189167914689894	-1	0	0	0.25	2	0.8888888888888888	8	0.6111111111111112	0.7777777777777778	9	7	1	0	0	0.2222222222222222	2	9	11	0.0	0	0.5212358644405667	0.7890137513630615	0.4476632956236039	0.9023589597076754	0.6010517905459897	0.8921024508327553	0.771719536423678	0.8681883534645793	0	0	0.0	0.022763889226097605	18
4419	0.05083830116038207	0.023710176754596815	0.022793930665392734	0.9496568779408632	-1	0	0	0.25	2	0.8888888888888888	8	0.6111111111111112	0.7777777777777778	9	7	1	0	0	0.2222222222222222	2	9	11	0.0	0	0.5212358644405667	0.8510634445625505	0.4476632956236039	0.9015751374809157	0.6010517905459897	0.8921024508327553	0.771719536423678	0.8832326358441933	0	0	0.0	0.022793930665392734	27
1079	0.0949982822677486	0.008099237676579722	0.00677564568710609	0.6997819394377476	-1	0	0	0.2	2	0.9230769230769231	12	0.5357142857142857	0.9230769230769231	14	12	0	0	0	0.14285714285714285	2	14	15	0.0	0	0.7445684777464757	0.9018711228065598	0.15373846440023947	0.8953551211845404	0.6010517905459897	0.9122467509231121	0.947043580837871	0.9033842740590162	0	0	0.0	0.00677564568710609	28
687	0.0015462056557485524	0.0008171474273482955	0.0008170577460961349	0.9918625297772926	-1	0	0	0.5	1	1.0	1	1.0	1.0	1	1	1	1	0	0.3333333333333333	1	3	3	0.16666666666666666	0	0.4088983173655166	0.5	0.4270679623055109	0.5	0.7181623352381565	0.5	0.8048678604389299	0.5	1.0	1.0	0.0	0.0008170577460961349	10
2523	0.03924064846645359	0.025344361357427257	0.018379782381224966	0.9488136653391658	-1	0	0	0.25	2	0.8888888888888888	8	0.6111111111111112	0.7777777777777778	9	7	1	0	0	0.2222222222222222	2	9	11	0.0	0	0.5212358644405667	0.8319661099154284	0.4476632956236039	0.8964554800872734	0.6010517905459897	0.8916789022686441	0.8209231285116987	0.8760298888655218	0	0	0.0	0.018379782381224966	7
3959	0.04151233252579329	0.02264226734482848	0.022621912698015514	0.9494087484799142	-1	0	0	0.25	2	0.8888888888888888	8	0.6111111111111112	0.7777777777777778	9	7	1	0	0	0.2222222222222222	2	9	11	0.0	0	0.5212358644405667	0.8340425263740839	0.4476632956236039	0.9015751374809157	0.6010517905459897	0.8921024508327553	0.8209231285116987	0.8787451643531782	0	0	0.0	0.022621912698015514	8
2063	0.03950754993810104	0.0234121999627118	0.01860431542557641	0.9487279345479492	-1	0	0	0.25	2	0.8888888888888888	8	0.6111111111111112	0.7777777777777778	9	7	1	0	0	0.2222222222222222	2	9	11	0.0	0	0.5212358644405667	0.8319661099154284	0.4476632956236039	0.8964554800872734	0.6010517905459897	0.8916789022686441	0.8209231285116987	0.8760298888655218	0	0	0.0	0.01860431542557641	32
1869	0.06086289271031071	0.005337680243070356	-0.0029722422706050873	0.9471991374553788	-1	0	0	0.2222222222222222	2	0.9090909090909091	10	0.3939393939393939	0.8181818181818182	10	9	2	4	0	0.2727272727272727	3	11	13	0.5714285714285714	0	0.5334994804206532	0.8228188721684475	0.42877334107887577	0.8981081357277334	0.40252568755859935	0.8923624225206045	0.8627765734870133	0.8746098867615031	0.1	0.1	0.0	-0.00029722422706050875	0
2589	0.04048329899007223	0.021126781331332938	0.01944190480106884	0.9494171243701984	-1	0	0	0.25	2	0.8888888888888888	8	0.6111111111111112	0.7777777777777778	8	7	2	0	0	0.2222222222222222	2	9	11	0.0	0	0.5212358644405667	0.8354304914818593	0.4528784496586802	0.9179381846848891	0.40252568755859935	0.8954346330434123	0.7827948239614428	0.8871801802109397	0	0	0.0	0.01944190480106884	44
2535	0.03979439133689977	0.02417051393245114	0.01811701786407941	0.9489914784224557	-1	0	0	0.25	2	0.8888888888888888	8	0.6111111111111112	0.7777777777777778	9	7	1	0	0	0.2222222222222222	2	9	11	0.0	0	0.5212358644405667	0.8319661099154284	0.4476632956236039	0.8964554800872734	0.6010517905459897	0.8916789022686441	0.8209231285116987	0.8760298888655218	0	0	0.0	0.01811701786407941	9
2739	0.04082253302450844	0.01995486865283508	0.019751412379802692	0.9492339923776201	-1	0	0	0.25	2	0.8888888888888888	8	0.6111111111111112	0.7777777777777778	9	7	1	0	0	0.2222222222222222	2	9	11	0.0	0	0.5212358644405667	0.8340425263740839	0.4476632956236039	0.9015751374809157	0.6010517905459897	0.8921024508327553	0.8209231285116987	0.8787451643531782	0	0	0.0	0.019751412379802692	10
358	0.001999903136846111	0.0005333929240885571	0.0005333916877491425	0.9933214299219519	-1	0	0	0.3333333333333333	1	1.0	2	1.0	1.0	3	2	0	0	0	0.25	1	4	4	0.0	0	0.32638723507372847	0.6643363217868045	0.8197102950720396	0.7696424316420551	0.7160281121688125	0.8935293480246553	0.9067989784299252	0.7922860550436224	0	0	0.0	0.0005333916877491425	18
4022	0.0011444370881998028	3.959850877833333e-05	2.9015564434711497e-05	0.9881363322315306	-1	0	0	0.5	2	0.6666666666666666	2	0.8333333333333334	0.3333333333333333	3	1	1	0	0	0.6666666666666666	2	3	5	0.0	0	0.7029568976139757	0.8906456322605659	0.4476632956236039	0.9582001970231006	0.6861455650698537	0.9281890639823416	0.9505445032142209	0.9306191293131869	0	0	0.0	2.9015564434711497e-05	0
1795	0.07360218871846097	0.0018326870984803722	-0.0012140991050399077	0.9466784684712538	-1	0	0	0.2	2	0.9230769230769231	12	0.5357142857142857	0.9230769230769231	14	12	0	0	0	0.14285714285714285	2	14	15	0.0	0	0.5212358644405667	0.7976787253059819	0.44811199537155294	0.8781195136318	0.6010517905459897	0.8895217923086292	0.805899018625744	0.8594608083229719	0	0	0.0	-0.00012140991050399077	3
591	0.0008304486812204178	0.0007911651395305873	0.0007911111703524313	0.9898872536248476	-1	0	0	0.5	1	1.0	1	1.0	1.0	1	1	1	1	0	0.3333333333333333	1	3	3	0.16666666666666666	0	0.4432275407188427	0.5	0.6708073077757339	0.5	0.833729523342108	0.5	0.8322258895207434	0.5	1.0	0	0.0	0.0007911111703524313	71
2025	0.038818754735229874	0.019670552061675894	0.018525597113026402	0.9491238198226868	-1	0	0	0.25	2	0.8888888888888888	8	0.6111111111111112	0.7777777777777778	9	7	1	0	0	0.2222222222222222	2	9	11	0.0	0	0.5212358644405667	0.8340425263740839	0.4476632956236039	0.8962984904675374	0.6010517905459897	0.8921024508327553	0.8209231285116987	0.876666670493423	0	0	0.0	0.018525597113026402	21
2461	0.03970039297360544	0.026359289622677667	0.02053669773024283	0.949024545647334	-1	0	0	0.25	2	0.8888888888888888	8	0.6111111111111112	0.7777777777777778	9	7	1	0	0	0.2222222222222222	2	9	11	0.0	0	0.5212358644405667	0.8319661099154284	0.4476632956236039	0.8963657400657363	0.6010517905459897	0.8916789022686441	0.8209231285116987	0.8759948998923746	0	0	0.0	0.02053669773024283	51
2095	0.03951910355279464	0.02220051423961324	0.019153869194919453	0.9481592815680954	-1	0	0	0.25	2	0.8888888888888888	8	0.6111111111111112	0.7777777777777778	9	7	1	0	0	0.2222222222222222	2	9	11	0.0	0	0.5212358644405667	0.8340425263740839	0.4476632956236039	0.8963657400657363	0.6010517905459897	0.8921024508327553	0.8209231285116987	0.8766927518841844	0	0	0.0	0.019153869194919453	27
4005	0.05186951954397016	0.021229889676997227	0.02103379692343056	0.9488233008521598	-1	0	0	0.25	2	0.8888888888888888	8	0.6111111111111112	0.7777777777777778	8	7	2	0	0	0.2222222222222222	2	9	11	0.0	0	0.5212358644405667	0.8519459114135859	0.4528784496586802	0.9179381846848891	0.40252568755859935	0.8954346330434123	0.7689495003650552	0.8912945617284568	0	0	0.0	0.02103379692343056	46
2890	0.04800685955290617	0.009318349619556356	0.003580253678299954	0.9481437875340359	-1	0	0	0.2222222222222222	2	0.9090909090909091	10	0.48148148148148145	0.7272727272727273	10	8	2	0	0	0.3333333333333333	3	9	13	0.0	0	0.5334994804206532	0.7699208227757086	0.4408258953687779	0.891410696581582	0.6010517905459897	0.8877699951092602	0.8086531205905071	0.857386783108198	0	0	0.0	0.003580253678299954	4
364	0.01096323572418377	0.0017096406530862588	0.0017039871528541424	0.9486689036057986	-1	0	0	0.3333333333333333	2	0.8333333333333334	5	0.5714285714285714	0.8333333333333334	6	5	1	1	0	0.2857142857142857	2	7	8	0.2	0	0.5949266834126539	0.9398877915032667	0.4870522877390232	0.8158105151907602	0.7376958063167184	0.7994375474411861	0.8192462352543429	0.8668645591071206	1.0	0	0.0	0.0017039871528541424	48
1003	0.09310404523776429	0.004820195485036774	0.00174164359884625	0.6940965847673612	-1	0	0	0.2	2	0.9230769230769231	12	0.5357142857142857	0.9230769230769231	14	12	0	0	0	0.14285714285714285	2	14	15	0.0	0	0.7445684777464757	0.897242740255165	0.15373846440023947	0.8953551211845404	0.6010517905459897	0.9122467509231121	0.947043580837871	0.9018834130523544	0	0	0.0	0.00174164359884625	8
1777	0.03135962323717391	0.01406744783090077	0.013606447516587641	0.9504754962344227	-1	0	0	0.375	3	0.6666666666666666	6	0.4583333333333333	0.5555555555555556	8	5	2	2	0	0.375	3	8	11	0.4	0.5	0.5876805654717385	0.843429467104228	0.30993355214363205	0.9232104640929855	0.6010517905459897	0.9296656362847375	0.8719396474741468	0.9047173073777436	0.5625	0.125	0.0	0.013606447516587641	96
5040	0.04960252229025383	0.020830362319598228	0.019660882062989757	0.9506582428934838	-1	0	0	0.25	2	0.8888888888888888	8	0.6111111111111112	0.7777777777777778	9	7	1	0	0	0.2222222222222222	2	9	11	0.0	0	0.5212358644405667	0.8510634445625505	0.4476632956236039	0.9015751374809157	0.6010517905459897	0.8921024508327553	0.771719536423678	0.8832326358441933	0	0	0.0	0.019660882062989757	13
1431	0.06979071806539834	0.00024444752051830664	0.00020767715512319104	0.9469702164277007	-1	0	0	0.3	3	0.7692307692307693	10	0.5769230769230769	0.7692307692307693	13	10	1	0	0	0.15384615384615385	2	13	15	0.0	0	0.5212358644405667	0.7919515873030403	0.45809360369375646	0.9038905908358467	0.6010517905459897	0.908832751446796	0.8209231285116987	0.8764397036625245	0	0	0.0	0.00020767715512319104	3
830	0.06304830656864122	0.008357015594038992	-0.005916674291753546	0.8113738604614995	-1	0	0	0.2	2	0.9230769230769231	12	0.5357142857142857	0.9230769230769231	14	12	0	0	0	0.14285714285714285	2	14	15	0.0	0	0.5212358644405667	0.8370922762443568	0.30591603404699796	0.9086280662900277	0.41293013097850634	0.9123311525361573	0.8601291914644689	0.8901291935800733	0	0	0.0	-0.0005916674291753546	1
1084	0.07756748077058964	0.014907371852009042	0.00956573237107126	0.947089320850732	-1	0	0	0.2	2	0.9230769230769231	12	0.5357142857142857	0.9230769230769231	14	12	0	0	0	0.14285714285714285	2	14	15	0.0	0	0.5212358644405667	0.8023636449595999	0.4528784496586802	0.888368649821368	0.40252568755859935	0.8889235989745348	0.7827948239614428	0.8643270121400941	0	0	0.0	0.00956573237107126	28
4472	0.05977822210321969	0.012817434640939146	0.006632108036749553	0.9469999370911679	-1	0	0	0.2	2	0.9166666666666666	11	0.5833333333333334	0.8333333333333334	12	10	1	0	0	0.16666666666666666	2	12	14	0.0	0	0.5334994804206532	0.8062663524270739	0.4528784496586802	0.9317538588379457	0.6010517905459897	0.9052071773821784	0.8038833807257092	0.8907847982733773	0	0	0.0	0.006632108036749553	1
744	0.0	0.0	0.0	1.0	-1	0	0	0	0	0	0	1.0	0	0	0	0	0	0	1.0	1	1	1	0.0	0	0	0	0	0	0	0	0	0	0	0	0	-0.1	0
3419	2.1771223998020436e-06	3.9438414625989214e-09	-3.7698452986632715e-09	0.9999991695184384	-1	0	0	1.0	1	0	0	1.0	0	1	0	0	0	0	0.5	2	1	2	0.0	0	0	0	0	0	0	0	0	0	0	0	0	-3.7698452986632714e-10	0
3092	0.040525564307094905	0.022050558942359678	0.022011970642956603	0.9493497756734257	-1	0	0	0.25	2	0.8888888888888888	8	0.6111111111111112	0.7777777777777778	9	7	1	0	0	0.2222222222222222	2	9	11	0.0	0	0.5212358644405667	0.8340425263740839	0.4476632956236039	0.9015751374809157	0.6010517905459897	0.8921024508327553	0.8209231285116987	0.8787451643531782	0	0	0.0	0.022011970642956603	108
3951	0.04883373358713813	0.021669379611065163	0.02069502348314816	0.9499530318191675	-1	0	0	0.25	2	0.8888888888888888	8	0.6111111111111112	0.7777777777777778	9	7	1	0	0	0.2222222222222222	2	9	11	0.0	0	0.5212358644405667	0.8510634445625505	0.4476632956236039	0.9015751374809157	0.6010517905459897	0.8921024508327553	0.771719536423678	0.8832326358441933	0	0	0.0	0.02069502348314816	9
2019	0.03959104259603892	0.02186051453062044	0.019332744685074975	0.9490092949893263	-1	0	0	0.25	2	0.8888888888888888	8	0.6111111111111112	0.7777777777777778	9	7	1	0	0	0.2222222222222222	2	9	11	0.0	0	0.5212358644405667	0.8340425263740839	0.4476632956236039	0.8962984904675374	0.6010517905459897	0.8921024508327553	0.8209231285116987	0.876666670493423	0	0	0.0	0.019332744685074975	38
879	0.0906460908332795	0.007067912504326459	0.004669690716358926	0.6967392678894475	-1	0	0	0.2	2	0.9230769230769231	12	0.5357142857142857	0.9230769230769231	14	12	0	0	0	0.14285714285714285	2	14	15	0.0	0	0.7445684777464757	0.897242740255165	0.15373846440023947	0.8953551211845404	0.6010517905459897	0.9097039364684779	0.947043580837871	0.9009546169536397	0	0	0.0	0.004669690716358926	23
1213	0.07639434976821716	0.010052674131769752	0.009218282092664279	0.9457649868762011	-1	0	0	0.2	2	0.9230769230769231	12	0.5357142857142857	0.9230769230769231	14	12	0	0	0	0.14285714285714285	2	14	15	0.0	0	0.5212358644405667	0.8023636449595999	0.4528784496586802	0.888368649821368	0.40252568755859935	0.8889235989745348	0.7827948239614428	0.8643270121400941	0	0	0.0	0.009218282092664279	36
787	0.08426488032415674	0.0015812037003998065	0.0006375458533161139	0.7612076720657706	-1	0	0	0.3	3	0.7692307692307693	10	0.5769230769230769	0.7692307692307693	13	10	1	0	0	0.15384615384615385	2	13	15	0.0	0	0.7029568976139757	0.909352130469626	0.15373846440023947	0.8981080817561755	0.6010517905459897	0.9065013085911572	0.947043580837871	0.9047589576947159	0	0	0.0	0.0006375458533161139	12
1109	0.08081510892709803	0.013457324848287482	0.013041671861158498	0.9452838716478735	-1	0	0	0.2	2	0.9230769230769231	12	0.5357142857142857	0.9230769230769231	14	12	0	0	0	0.14285714285714285	2	14	15	0.0	0	0.5212358644405667	0.7995877963853025	0.4528784496586802	0.888368649821368	0.40252568755859935	0.8889235989745348	0.7827948239614428	0.8636449177885678	0	0	0.0	0.013041671861158498	43
2906	0.041524144377332255	0.020174831592187675	0.02016904841257967	0.9474584437949568	-1	0	0	0.25	2	0.8888888888888888	8	0.6111111111111112	0.7777777777777778	9	7	1	0	0	0.2222222222222222	2	9	11	0.0	0	0.5212358644405667	0.8340425263740839	0.4476632956236039	0.9015751374809157	0.44083230703278103	0.8973050196141782	0.8209231285116987	0.8806932833860782	0	0	0.0	0.02016904841257967	21
2658	0.039140216317258426	0.023794430092646663	0.019889679865677936	0.9493262054842688	-1	0	0	0.25	2	0.8888888888888888	8	0.6111111111111112	0.7777777777777778	9	7	1	0	0	0.2222222222222222	2	9	11	0.0	0	0.5212358644405667	0.8319661099154284	0.4476632956236039	0.8962984904675374	0.6010517905459897	0.8916789022686441	0.8209231285116987	0.8759686917779507	0	0	0.0	0.019889679865677936	12
813	0.08530521951308347	0.012040980335974593	0.009023599752128061	0.6953956375298022	-1	0	0	0.2	2	0.9230769230769231	12	0.5357142857142857	0.9230769230769231	14	12	0	0	0	0.14285714285714285	2	14	15	0.0	0	0.5212358644405667	0.8020970379209753	0.47556109138720914	0.7361362554896159	0.3873360172883691	0.9049907474319456	0.7866611479280415	0.8263239632449638	0	0	0.0	0.009023599752128061	35
806	0.0008307749234336987	0.0008177831226000268	0.0008177631756538405	0.9918808781811376	-1	0	0	0.5	1	1.0	1	1.0	1.0	1	1	1	1	0	0.3333333333333333	1	3	3	0.16666666666666666	0	0.4088983173655166	0.5	0.4270679623055109	0.5	0.7597801089177847	0.5	0.8338209565878376	0.5	1.0	1.0	0.0	0.0008177631756538405	18
764	0.09429685178073798	0.004681742777392512	0.0046815602720960406	0.7161872582756332	-1	0	0	0.2	2	0.9230769230769231	12	0.5357142857142857	0.9230769230769231	14	12	0	0	0	0.14285714285714285	2	14	15	0.0	0	0.7445684777464757	0.89440606373837	0.15373846440023947	0.8953551211845404	0.6010517905459897	0.9122467509231121	0.947043580837871	0.9009831177763118	0	0	0.0	0.0046815602720960406	68
3543	0.041657418491897726	0.0204330875353076	0.020401617564122246	0.9489747036922184	-1	0	0	0.25	2	0.8888888888888888	8	0.6111111111111112	0.7777777777777778	9	7	1	0	0	0.2222222222222222	2	9	11	0.0	0	0.5212358644405667	0.8340425263740839	0.4476632956236039	0.9015751374809157	0.6010517905459897	0.8921024508327553	0.8209231285116987	0.8787451643531782	0	0	0.0	0.020401617564122246	20
1786	0.04013278162522631	0.026562533663633658	0.019535453955516997	0.948172825079869	-1	0	0	0.25	2	0.8888888888888888	8	0.6111111111111112	0.7777777777777778	9	7	1	0	0	0.2222222222222222	2	9	11	0.0	0	0.5212358644405667	0.8319661099154284	0.4476632956236039	0.8964554800872734	0.6010517905459897	0.8916789022686441	0.8209231285116987	0.8760298888655218	0	0	0.0	0.019535453955516997	44
2137	0.03840698609777139	0.025841285389139074	0.018411411959498348	0.9488541945645151	-1	0	0	0.25	2	0.8888888888888888	8	0.6111111111111112	0.7777777777777778	9	7	1	0	0	0.2222222222222222	2	9	11	0.0	0	0.5212358644405667	0.8319661099154284	0.4476632956236039	0.8964554800872734	0.6010517905459897	0.8916789022686441	0.8209231285116987	0.8760298888655218	0	0	0.0	0.018411411959498348	20
1304	0.07536366753128688	0.01210930546708345	0.006612470909232721	0.9456896170858576	-1	0	0	0.2	2	0.9230769230769231	12	0.5357142857142857	0.9230769230769231	14	12	0	0	0	0.14285714285714285	2	14	15	0.0	0	0.5212358644405667	0.8023636449595999	0.4528784496586802	0.888368649821368	0.40252568755859935	0.8889235989745348	0.7827948239614428	0.8643270121400941	0	0	0.0	0.006612470909232721	17
298	1.4672641606010913e-06	4.584947679012127e-09	-3.246083911900999e-09	0.9999985072816193	-1	0	0	1.0	2	0.0	0	0.75	0	1	0	1	3	0	1.0	2	2	3	0.6	0	0	0	0	0	0	0	0	0	0	0	0	-3.246083911900999e-10	12
4181	0.037364313652600206	0.01850694240689824	0.010782495509181953	0.9409671727085361	-1	0	0	0.25	2	0.8888888888888888	8	0.6111111111111112	0.7777777777777778	9	7	1	0	0	0.2222222222222222	2	9	11	0.0	0	0.5457630964007396	0.829306406601287	0.4476632956236039	0.9069198116094522	0.6010517905459897	0.8921024508327553	0.8686930256023914	0.8797329489220352	0	0	0.0	0.010782495509181953	4
762	0.0006819065556014379	0.0006842024316113813	0.0006837667931166941	0.9924204863137115	-1	0	0	0.3333333333333333	1	1.0	2	1.0	0.5	1	1	2	0	0	0.25	1	4	4	0.0	0	0.21903712218866836	0.5	0.17524157728955658	0.5	0.4874785434251322	0.5	0.7990393332006117	0.5	0	0	0.0	0.0006837667931166941	10
2917	0.04092349117096662	0.0203718482493615	0.020049376265305063	0.9491926713021744	-1	0	0	0.25	2	0.8888888888888888	8	0.6111111111111112	0.7777777777777778	9	7	1	0	0	0.2222222222222222	2	9	11	0.0	0	0.5212358644405667	0.8340425263740839	0.4476632956236039	0.9015751374809157	0.6010517905459897	0.8921024508327553	0.8209231285116987	0.8787451643531782	0	0	0.0	0.020049376265305063	12
517	0.07417193550712778	0.0038822763051697563	0.00323892619647085	0.6947719640776556	-1	0	0	0.1	1	1.0	13	0.5357142857142857	0.8461538461538461	11	11	3	0	0	0.14285714285714285	14	2	15	0.0	0	0.669523947866631	0.9559636811527531	0.6576680455863427	0.9355261618154841	0.6243326989995304	0.9571491108224515	0.832440785134181	0.9504017477379167	0	0	0.0	0.00323892619647085	5
1641	0.039404977643564806	0.02119365192261412	0.019192999062235698	0.9486820672271435	-1	0	0	0.25	2	0.8888888888888888	8	0.6111111111111112	0.7777777777777778	9	7	1	0	0	0.2222222222222222	2	9	11	0.0	0	0.5212358644405667	0.8340425263740839	0.4476632956236039	0.8962984904675374	0.6010517905459897	0.8921024508327553	0.8209231285116987	0.876666670493423	0	0	0.0	0.019192999062235698	28
2236	0.039089181712371364	0.020660362589517773	0.01915678694794354	0.9493027325658331	-1	0	0	0.25	2	0.8888888888888888	8	0.6111111111111112	0.7777777777777778	9	7	1	0	0	0.2222222222222222	2	9	11	0.0	0	0.5212358644405667	0.8340425263740839	0.4476632956236039	0.8962984904675374	0.6010517905459897	0.8921024508327553	0.8209231285116987	0.876666670493423	0	0	0.0	0.01915678694794354	17
4804	0.049691343055043385	0.020009431561761146	0.020002135404748694	0.9507509735911512	-1	0	0	0.25	2	0.8888888888888888	8	0.6111111111111112	0.7777777777777778	8	7	2	0	0	0.2222222222222222	2	9	11	0.0	0	0.5212358644405667	0.8519459114135859	0.4528784496586802	0.9179381846848891	0.40252568755859935	0.8954346330434123	0.7689495003650552	0.8912945617284568	0	0	0.0	0.020002135404748694	24
4046	0.050602245743744896	0.021043606046128996	0.02050069594254694	0.9476926228739961	-1	0	0	0.25	2	0.8888888888888888	8	0.6111111111111112	0.7777777777777778	9	7	1	0	0	0.2222222222222222	2	9	11	0.0	0	0.5212358644405667	0.8510634445625505	0.4476632956236039	0.9037274688422285	0.6010517905459897	0.8921024508327553	0.771719536423678	0.8840720785776174	0	0	0.0	0.02050069594254694	27
4369	0.08977123765593482	0.016456693411447797	0.01332065603068317	0.9473086929514275	-1	0	0	0.2	2	0.9230769230769231	12	0.5357142857142857	0.9230769230769231	14	12	0	0	0	0.14285714285714285	2	14	15	0.0	0	0.5212358644405667	0.8163853373170014	0.4528784496586802	0.893497290610926	0.40252568755859935	0.8889235989745348	0.7689495003650552	0.8698467389363	0	0	0.0	0.01332065603068317	8
3270	0.040644993786105	0.020653694768311765	0.02065347996206372	0.9479576754446858	-1	0	0	0.25	2	0.8888888888888888	8	0.6111111111111112	0.7777777777777778	9	7	1	0	0	0.2222222222222222	2	9	11	0.0	0	0.5212358644405667	0.8340425263740839	0.4476632956236039	0.9015751374809157	0.6010517905459897	0.8921024508327553	0.8209231285116987	0.8787451643531782	0	0	0.0	0.02065347996206372	12
2534	0.04329647323899916	0.017475742480239802	0.01744413268488888	0.9483153619730691	-1	0	0	0.375	3	0.7	7	0.4444444444444444	0.7	9	7	2	0	0	0.3333333333333333	3	9	12	0.0	0.6666666666666666	0.5212358644405667	0.8319661099154284	0.4476632956236039	0.8963657400657363	0.6010517905459897	0.8916789022686441	0.8209231285116987	0.8759948998923746	0	0	0.0	0.01744413268488888	6
3756	0.06449517068658613	0.01822925298709529	0.010874526618857948	0.7658541415610272	-1	0	0	0.3333333333333333	3	0.7272727272727273	8	0.5909090909090909	0.7272727272727273	11	8	1	0	0	0.18181818181818182	2	11	13	0.0	0	0.5212358644405667	0.8573708376246778	0.4476632956236039	0.899281568848074	0.6010517905459897	0.9192053804241471	0.771719536423678	0.894557466160746	0	0	0.0	0.010874526618857948	5
2282	0.04267182051627714	0.021569052110088447	0.01785862420525576	0.9484480376620221	-1	0	0	0.25	2	0.8888888888888888	8	0.6111111111111112	0.7777777777777778	8	7	2	0	0	0.2222222222222222	2	9	11	0.0	0	0.5212358644405667	0.8321146438792356	0.4528784496586802	0.911705890623481	0.41293013097850634	0.890814965449635	0.7827948239614428	0.8819966476983402	0	0	0.0	0.01785862420525576	13
4223	0.05089793691670747	0.022644153486439337	0.02256287584394986	0.9494370189257519	-1	0	0	0.25	2	0.8888888888888888	8	0.6111111111111112	0.7777777777777778	8	7	2	0	0	0.2222222222222222	2	9	11	0.0	0	0.5212358644405667	0.8519459114135859	0.4528784496586802	0.9179381846848891	0.40252568755859935	0.8954346330434123	0.7689495003650552	0.8912945617284568	0	0	0.0	0.02256287584394986	77
4928	0.048136360669937366	0.021813391953251344	0.020697629794816267	0.9494722817829638	-1	0	0	0.25	2	0.8888888888888888	8	0.6111111111111112	0.7777777777777778	9	7	1	0	0	0.2222222222222222	2	9	11	0.0	0	0.5212358644405667	0.8510634445625505	0.4476632956236039	0.9015751374809157	0.6010517905459897	0.8921024508327553	0.771719536423678	0.8832326358441933	0	0	0.0	0.020697629794816267	34
2992	0.04072072945928257	0.020400158397447934	0.020278055133944938	0.9488853450600983	-1	0	0	0.25	2	0.8888888888888888	8	0.6111111111111112	0.7777777777777778	9	7	1	0	0	0.2222222222222222	2	9	11	0.0	0	0.5212358644405667	0.8340425263740839	0.4476632956236039	0.9015751374809157	0.6010517905459897	0.8921024508327553	0.8209231285116987	0.8787451643531782	0	0	0.0	0.020278055133944938	12
4989	0.04922816657255837	0.023161734701262628	0.02210347827267021	0.9492911605132572	-1	0	0	0.25	2	0.8888888888888888	8	0.6111111111111112	0.7777777777777778	9	7	1	0	0	0.2222222222222222	2	9	11	0.0	0	0.5212358644405667	0.8510634445625505	0.4476632956236039	0.9015751374809157	0.6010517905459897	0.8921024508327553	0.771719536423678	0.8832326358441933	0	0	0.0	0.02210347827267021	62
980	0.07626941550467009	0.012320300359597807	0.004573561156181517	0.947013535974862	-1	0	0	0.2	2	0.9230769230769231	12	0.5357142857142857	0.9230769230769231	14	12	0	0	0	0.14285714285714285	2	14	15	0.0	0	0.5212358644405667	0.8023636449595999	0.4528784496586802	0.888368649821368	0.40252568755859935	0.8889235989745348	0.7827948239614428	0.8643270121400941	0	0	0.0	0.004573561156181517	14
3514	0.04826282058908142	0.030744924224881287	0.023167574802544697	0.9504483572563341	-1	0	0	0.25	2	0.8888888888888888	8	0.6111111111111112	0.7777777777777778	8	7	2	0	0	0.2222222222222222	2	9	11	0.0	0	0.5212358644405667	0.8519459114135859	0.4528784496586802	0.9179381846848891	0.40252568755859935	0.8954346330434123	0.7689495003650552	0.8912945617284568	0	0	0.0	0.023167574802544697	70
4450	0.04091485560018776	0.021554635550262588	0.02155003962506645	0.9480630722949818	-1	0	0	0.25	2	0.8888888888888888	8	0.6111111111111112	0.7777777777777778	9	7	1	0	0	0.2222222222222222	2	9	11	0.0	0	0.5212358644405667	0.8340425263740839	0.4476632956236039	0.9015751374809157	0.6010517905459897	0.8921024508327553	0.8209231285116987	0.8787451643531782	0	0	0.0	0.02155003962506645	34
2327	0.04407260637656578	0.018646558857620125	0.009434688277064852	0.9498311129548866	-1	0	0	0.25	2	0.9	9	0.4444444444444444	0.8	10	8	1	0	0	0.3333333333333333	3	9	12	0.0	0	0.5334994804206532	0.8205973728123103	0.4528784496586802	0.935241271886661	0.6010517905459897	0.9088203813561244	0.8064489719704934	0.8969036116088501	0	0	0.0	0.009434688277064852	7
3032	0.04130664385016801	0.021819586426199564	0.02167982877882225	0.9493987539632662	-1	0	0	0.25	2	0.8888888888888888	8	0.6111111111111112	0.7777777777777778	9	7	1	0	0	0.2222222222222222	2	9	11	0.0	0	0.5212358644405667	0.8380847568061295	0.4476632956236039	0.9015751374809157	0.6010517905459897	0.8921024508327553	0.8209231285116987	0.8797887982301749	0	0	0.0	0.02167982877882225	42
3164	0.027841633244215312	0.016825191505732667	0.009198105117139586	0.9495615063933055	-1	0	0	0.42857142857142855	3	0.625	5	0.47619047619047616	0.625	7	5	2	2	0	0.42857142857142855	3	7	10	0.3333333333333333	0.6666666666666666	0.5212358644405667	0.8430102281804839	0.45809360369375646	0.9117294044796493	0.6010517905459897	0.8942527560359697	0.8209231285116987	0.8859702283084809	0.5714285714285714	0.2857142857142857	0.0	0.009198105117139586	3
1080	0.07495160711460427	0.008823613691483222	0.008621125988700733	0.9455798926317589	-1	0	0	0.2	2	0.9230769230769231	12	0.5357142857142857	0.9230769230769231	14	12	0	0	0	0.14285714285714285	2	14	15	0.0	0	0.5212358644405667	0.8023636449595999	0.4568959677553142	0.8877696558639808	0.40252568755859935	0.8889235989745348	0.7827948239614428	0.8640912930269475	0	0	0.0	0.008621125988700733	23
1475	0.07560894653596605	0.012689034248287634	0.009735901170225951	0.9459933010885819	-1	0	0	0.2	2	0.9230769230769231	12	0.5357142857142857	0.9230769230769231	14	12	0	0	0	0.14285714285714285	2	14	15	0.0	0	0.5212358644405667	0.8023636449595999	0.4528784496586802	0.888368649821368	0.40252568755859935	0.8889235989745348	0.7827948239614428	0.8643270121400941	0	0	0.0	0.009735901170225951	14
576	0.06419621198386886	0.007450089152598132	0.0024145894173561665	0.7484250130595592	-1	0	0	0.1	1	1.0	13	0.5357142857142857	0.8461538461538461	12	11	2	0	0	0.14285714285714285	14	2	15	0.0	0	0.669523947866631	0.9528716640416213	0.6601551512705791	0.9308841540719762	0.5109030678798925	0.9581391487399655	0.884815443252661	0.9484625148544837	0	0	0.0	0.0024145894173561665	2
4492	0.05071396271956686	0.021347492676887615	0.02012685794937799	0.9508139469739768	-1	0	0	0.25	2	0.8888888888888888	8	0.6111111111111112	0.7777777777777778	9	7	1	0	0	0.2222222222222222	2	9	11	0.0	0	0.5212358644405667	0.8548107368669099	0.4476632956236039	0.9015751374809157	0.6010517905459897	0.8921024508327553	0.771719536423678	0.8842557757249584	0	0	0.0	0.02012685794937799	18
1285	0.0750614835214415	0.01318084097313615	0.006290448978382717	0.947622980227757	-1	0	0	0.2	2	0.9230769230769231	12	0.5357142857142857	0.9230769230769231	14	12	0	0	0	0.14285714285714285	2	14	15	0.0	0	0.5212358644405667	0.8023636449595999	0.4528784496586802	0.888368649821368	0.40252568755859935	0.8889235989745348	0.7827948239614428	0.8643270121400941	0	0	0.0	0.006290448978382717	7
1261	0.04927656093195666	0.012981447954224765	0.003619429848087888	0.9482596087980302	-1	0	0	0.3333333333333333	3	0.7272727272727273	8	0.3611111111111111	0.7272727272727273	9	8	3	2	0	0.4444444444444444	4	9	13	0.2222222222222222	0.5	0.5212358644405667	0.8319661099154284	0.4476632956236039	0.8962984904675374	0.6010517905459897	0.890942183688694	0.8209231285116987	0.8756930156444355	0.5555555555555556	0	0.0	0.003619429848087888	10
1379	0.07849012119658398	0.014832685309829863	0.007814595476110181	0.9473926086764919	-1	0	0	0.2	2	0.9230769230769231	12	0.5357142857142857	0.9230769230769231	14	12	0	0	0	0.14285714285714285	2	14	15	0.0	0	0.5212358644405667	0.8023636449595999	0.4528784496586802	0.888368649821368	0.40252568755859935	0.8889235989745348	0.7827948239614428	0.8643270121400941	0	0	0.0	0.007814595476110181	19
2355	0.04105596452855696	0.02161659296586447	0.020861474121255618	0.9488518926594913	-1	0	0	0.25	2	0.8888888888888888	8	0.6111111111111112	0.7777777777777778	8	7	2	0	0	0.2222222222222222	2	9	11	0.0	0	0.5212358644405667	0.8354304914818593	0.4528784496586802	0.9179381846848891	0.40252568755859935	0.8954346330434123	0.7827948239614428	0.8871801802109397	0	0	0.0	0.020861474121255618	78
3117	0.0416895029594829	0.021028768686010047	0.02102848457890907	0.9476188753761409	-1	0	0	0.25	2	0.8888888888888888	8	0.6111111111111112	0.7777777777777778	9	7	1	0	0	0.2222222222222222	2	9	11	0.0	0	0.5212358644405667	0.8340425263740839	0.4476632956236039	0.9015751374809157	0.6010517905459897	0.8921024508327553	0.8209231285116987	0.8787451643531782	0	0	0.0	0.02102848457890907	7
943	0.06255207812752347	0.012687830194614096	0.0017788081808295959	0.683884252644321	-1	0	0	0.2	2	0.9230769230769231	12	0.5357142857142857	0.9230769230769231	14	12	0	0	0	0.14285714285714285	2	14	15	0.0	0	0.7081949351493554	0.87971050513899	0.15373846440023947	0.9278986556643155	0.7143118263586384	0.935955849915173	0.9462790464511748	0.917499348359816	0	0	0.0	0.0017788081808295959	0
4672	0.05062133459775253	0.02206962811325245	0.02055078128930956	0.9499444980459371	-1	0	0	0.25	2	0.8888888888888888	8	0.6111111111111112	0.7777777777777778	9	7	1	1	0	0.2222222222222222	2	9	11	0.25	0	0.5212358644405667	0.8477706090390225	0.44202353130722016	0.9013849961597177	0.5977399259336831	0.8922010693844467	0.771719536423678	0.8823060584910202	1.0	0.1111111111111111	0.0	0.02055078128930956	24
4599	0.050886759089331816	0.017211597246485903	0.017209881525342637	0.9494862317862613	-1	0	0	0.25	2	0.8888888888888888	8	0.6111111111111112	0.7777777777777778	8	7	2	0	0	0.2222222222222222	2	9	11	0.0	0	0.5212358644405667	0.8519459114135859	0.4528784496586802	0.9179381846848891	0.40252568755859935	0.8954346330434123	0.7689495003650552	0.8912945617284568	0	0	0.0	0.017209881525342637	8
1293	0.07373215157865708	0.006056491510980186	0.005940842840610384	0.9460417665055265	-1	0	0	0.2	2	0.9230769230769231	12	0.5357142857142857	0.9230769230769231	14	12	0	0	0	0.14285714285714285	2	14	15	0.0	0	0.5212358644405667	0.8083330030532185	0.29826168988115115	0.8926348990190133	0.20399958457120898	0.8875282106508617	0.8209231285116987	0.8669548465029528	0	0	0.0	0.005940842840610384	15
953	0.09552685665567762	0.004947514517436545	0.004833799496018774	0.714336482598557	-1	0	0	0.2	2	0.9230769230769231	12	0.5357142857142857	0.9230769230769231	14	12	0	0	0	0.14285714285714285	2	14	15	0.0	0	0.7445684777464757	0.897242740255165	0.15373846440023947	0.8953551211845404	0.6010517905459897	0.9122467509231121	0.947043580837871	0.9018834130523544	0	0	0.0	0.004833799496018774	19
1656	0.07237989583177035	0.005039968003673442	0.00035898489388047974	0.9472909444625341	-1	0	0	0.2	2	0.9230769230769231	12	0.5357142857142857	0.9230769230769231	14	12	0	0	0	0.14285714285714285	2	14	15	0.0	0	0.5212358644405667	0.8255161003925192	0.45809360369375646	0.9302438544484198	0.6010517905459897	0.9151218086762319	0.8209231285116987	0.8979042656276696	0	0	0.0	0.00035898489388047974	7
3510	0.050594783611091355	0.023774489240879958	0.022794668343101152	0.9496623259226127	-1	0	0	0.25	2	0.8888888888888888	8	0.6111111111111112	0.7777777777777778	9	7	1	0	0	0.2222222222222222	2	9	11	0.0	0	0.5212358644405667	0.8510634445625505	0.4476632956236039	0.9037274688422285	0.6010517905459897	0.8921024508327553	0.771719536423678	0.8840720785776174	0	0	0.0	0.022794668343101152	36
4573	0.04999147961262718	0.02156256941114024	0.02015269351885971	0.9497066078163995	-1	0	0	0.25	2	0.8888888888888888	8	0.6111111111111112	0.7777777777777778	9	7	1	0	0	0.2222222222222222	2	9	11	0.0	0	0.5212358644405667	0.8510634445625505	0.4476632956236039	0.9015751374809157	0.6010517905459897	0.8921024508327553	0.771719536423678	0.8832326358441933	0	0	0.0	0.02015269351885971	10
468	0.09556555017698094	0.003655493435055495	0.0017068255694246879	0.6996500477615456	-1	0	0	0.2	2	0.9230769230769231	12	0.5357142857142857	0.9230769230769231	14	12	0	0	0	0.14285714285714285	2	14	15	0.0	0	0.7445684777464757	0.89440606373837	0.15373846440023947	0.8953551211845404	0.6010517905459897	0.9122467509231121	0.947043580837871	0.9009831177763118	0	0	0.0	0.0017068255694246879	17
667	0.0010642320067638315	0.00022040445862074248	0.0002203803343788696	0.9972041304876677	-1	0	0	1.0	2	0.0	0	0.75	0	1	0	1	0	0	1.0	2	2	3	0.0	0	0	0	0	0	0	0	0	0	0	0	0	0.0002203803343788696	9
4849	0.04885854263334217	0.021606407511236592	0.021185375945137093	0.9496518350270131	-1	0	0	0.25	2	0.8888888888888888	8	0.6111111111111112	0.7777777777777778	9	7	1	0	0	0.2222222222222222	2	9	11	0.0	0	0.5212358644405667	0.8548107368669099	0.4476632956236039	0.9015751374809157	0.6010517905459897	0.8921024508327553	0.771719536423678	0.8842557757249584	0	0	0.0	0.021185375945137093	42
4208	0.050033926980462856	0.02170766746256696	0.020668473643808895	0.9502936976553308	-1	0	0	0.25	2	0.8888888888888888	8	0.6111111111111112	0.7777777777777778	9	7	1	0	0	0.2222222222222222	2	9	11	0.0	0	0.5212358644405667	0.8510634445625505	0.4476632956236039	0.9015751374809157	0.6010517905459897	0.8921024508327553	0.771719536423678	0.8832326358441933	0	0	0.0	0.020668473643808895	25
933	0.079720780602771	0.013714239521269406	0.012263781157854177	0.9465004265498754	-1	0	0	0.2	2	0.9230769230769231	12	0.5357142857142857	0.9230769230769231	14	12	0	0	0	0.14285714285714285	2	14	15	0.0	0	0.5212358644405667	0.7995877963853025	0.4528784496586802	0.888368649821368	0.41293013097850634	0.8865795926315436	0.7827948239614428	0.862718889264902	0	0	0.0	0.012263781157854177	16
1717	0.07787434277966881	0.012098295979113218	0.0046238215454879345	0.9473893827411465	-1	0	0	0.2	2	0.9230769230769231	12	0.5357142857142857	0.9230769230769231	14	12	0	0	0	0.14285714285714285	2	14	15	0.0	0	0.5212358644405667	0.8023636449595999	0.4528784496586802	0.888368649821368	0.40252568755859935	0.8889235989745348	0.7827948239614428	0.8643270121400941	0	0	0.0	0.0046238215454879345	4
519	0.09560212371318166	0.003591203019183409	0.00312561456548431	0.7164789304949957	-1	0	0	0.2	2	0.9230769230769231	12	0.5357142857142857	0.9230769230769231	14	12	0	0	0	0.14285714285714285	2	14	15	0.0	0	0.7445684777464757	0.897242740255165	0.15373846440023947	0.8953551211845404	0.6010517905459897	0.9092230314627028	0.947043580837871	0.9007807543889147	0	0	0.0	0.00312561456548431	121
3073	0.04144483925916567	0.019721643835473066	0.019057094182175778	0.9485923098710356	-1	0	0	0.25	2	0.8888888888888888	8	0.6111111111111112	0.7777777777777778	9	7	1	0	0	0.2222222222222222	2	9	11	0.0	0	0.5212358644405667	0.8380847568061295	0.4476632956236039	0.9015751374809157	0.6010517905459897	0.8921024508327553	0.8209231285116987	0.8797887982301749	0	0	0.0	0.019057094182175778	7
234	0.0065370206995104384	0.0003436651187800665	-0.0003143737593528929	0.9874041272450895	-1	0	0	0.4	2	0.8	4	0.4666666666666667	0.8	6	4	0	2	0	0.6	5	3	7	1.0	0	0.6063647360431215	0.9542235172816144	0.4065167070527204	0.8828314221868393	0.5306175472287846	0.9214830690936124	0.8963441211959633	0.9245920126923718	0.5833333333333334	0.16666666666666666	0.0	-3.143737593528929e-05	10
1676	0.045651377251963415	0.016306097048417015	0.015921345586360894	0.9488323095658178	-1	0	0	0.3333333333333333	3	0.7272727272727273	8	0.3611111111111111	0.7272727272727273	11	8	1	0	0	0.4444444444444444	4	9	13	0.0	0.5	0.5457630964007396	0.810286517245461	0.45809360369375646	0.949416772724706	0.6010517905459897	0.9158985451063153	0.7911026191421194	0.9052807194886767	0	0	0.0	0.015921345586360894	19
1931	0.039824167460739364	0.019403866380052846	0.01851972763760178	0.9490079482490769	-1	0	0	0.25	2	0.8888888888888888	8	0.6111111111111112	0.7777777777777778	9	7	1	0	0	0.2222222222222222	2	9	11	0.0	0	0.5212358644405667	0.8340425263740839	0.4476632956236039	0.8962984904675374	0.6010517905459897	0.8921024508327553	0.8209231285116987	0.876666670493423	0	0	0.0	0.01851972763760178	21
2832	0.04117967770062245	0.020180331722904038	0.02008631852611945	0.9487822301379931	-1	0	0	0.25	2	0.8888888888888888	8	0.6111111111111112	0.7777777777777778	9	7	1	0	0	0.2222222222222222	2	9	11	0.0	0	0.5212358644405667	0.8340425263740839	0.4476632956236039	0.9015751374809157	0.6010517905459897	0.8921024508327553	0.8209231285116987	0.8787451643531782	0	0	0.0	0.02008631852611945	22
3899	0.08676057257570002	0.014517014892751723	0.011876105969196584	0.9477258885539975	-1	0	0	0.2	2	0.9230769230769231	12	0.5357142857142857	0.9230769230769231	14	12	0	0	0	0.14285714285714285	2	14	15	0.0	0	0.5212358644405667	0.8163853373170014	0.4528784496586802	0.893497290610926	0.40252568755859935	0.8889235989745348	0.7689495003650552	0.8698467389363	0	0	0.0	0.011876105969196584	2
2690	0.04128635801625186	0.02146067306627809	0.021458536476409152	0.9486440352818849	-1	0	0	0.25	2	0.8888888888888888	8	0.6111111111111112	0.7777777777777778	9	7	1	0	0	0.2222222222222222	2	9	11	0.0	0	0.5212358644405667	0.8340425263740839	0.4476632956236039	0.9015751374809157	0.6010517905459897	0.8921024508327553	0.8209231285116987	0.8787451643531782	0	0	0.0	0.021458536476409152	40
4118	0.04841301802001361	0.023734267147218123	0.02272356565364233	0.9498751260338921	-1	0	0	0.25	2	0.8888888888888888	8	0.6111111111111112	0.7777777777777778	9	7	1	0	0	0.2222222222222222	2	9	11	0.0	0	0.5212358644405667	0.8510634445625505	0.4476632956236039	0.9037274688422285	0.6010517905459897	0.8921024508327553	0.771719536423678	0.8840720785776174	0	0	0.0	0.02272356565364233	50
4996	0.0011875973666406767	1.4582837143475424e-05	-1.3065332374428537e-05	0.9880573578641295	-1	0	0	0.5	2	0.6666666666666666	2	0.8333333333333334	0.3333333333333333	3	1	1	0	0	0.6666666666666666	2	3	5	0.0	0	0.7029568976139757	0.9134173208352003	0.4476632956236039	0.9568286503223683	0.20399958457120898	0.9127544938336601	0.9493216360549709	0.9309105021147884	0	0	0.0	-1.3065332374428537e-06	0
3056	0.04099992270716335	0.021164125635139832	0.02107496509508025	0.9488364434412233	-1	0	0	0.25	2	0.8888888888888888	8	0.6111111111111112	0.7777777777777778	9	7	1	0	0	0.2222222222222222	2	9	11	0.0	0	0.5212358644405667	0.7886243341157377	0.4476632956236039	0.9023589597076754	0.6010517905459897	0.8921024508327553	0.8209231285116987	0.8680991556482646	0	0	0.0	0.02107496509508025	17
2752	0.040920142705732014	0.020942150781922807	0.02091986794433747	0.9488920697414828	-1	0	0	0.25	2	0.8888888888888888	8	0.6111111111111112	0.7777777777777778	9	7	1	0	0	0.2222222222222222	2	9	11	0.0	0	0.5212358644405667	0.8340425263740839	0.4476632956236039	0.9015751374809157	0.6010517905459897	0.8921024508327553	0.8209231285116987	0.8787451643531782	0	0	0.0	0.02091986794433747	52
1252	0.08463115383611687	0.005547544572195843	0.005345592295563303	0.7003356364341401	-1	0	0	0.1	1	1.0	13	1.0	1.0	14	13	0	0	0	0.06666666666666667	1	15	15	0.0	0	0.5334994804206532	0.6996634173917952	0.4835961275804774	0.7364684127674704	0.3873360172883691	0.8987413936391944	0.7814561615120866	0.7944948560326607	0	0	0.0	0.005345592295563303	0
776	0.09810487005148344	0.004417871030755921	0.0044174730727441665	0.7136999697741376	-1	0	0	0.2	2	0.9230769230769231	12	0.5357142857142857	0.9230769230769231	14	12	0	0	0	0.14285714285714285	2	14	15	0.0	0	0.7445684777464757	0.897242740255165	0.15373846440023947	0.8953551211845404	0.6010517905459897	0.912489822490328	0.947043580837871	0.9019730521824311	0	0	0.0	0.0044174730727441665	58
3286	0.041689112550605215	0.02146804911965134	0.021467802649985407	0.9494314089707985	-1	0	0	0.25	2	0.8888888888888888	8	0.6111111111111112	0.7777777777777778	9	7	1	0	0	0.2222222222222222	2	9	11	0.0	0	0.5212358644405667	0.8340425263740839	0.4476632956236039	0.9015751374809157	0.6010517905459897	0.8921024508327553	0.8209231285116987	0.8787451643531782	0	0	0.0	0.021467802649985407	20
4340	0.020555619085308438	0.0021600737639622743	-0.00016006266915782964	0.9549912214609549	-1	0	0	0.3333333333333333	2	0.8571428571428571	6	0.6428571428571429	0.7142857142857143	6	5	2	0	0	0.2857142857142857	2	7	9	0.0	0	0.5212358644405667	0.7977614348360521	0.4528784496586802	0.9303015676304954	0.40252568755859935	0.9001097235297361	0.8002586737402421	0.8863557689004048	0	0	0.0	-1.6006266915782962e-05	3
4317	0.013236389386199405	0.002295490361515114	-0.0021987657858131443	0.9580033168803662	-1	0	0	0.3333333333333333	2	0.8333333333333334	5	0.6666666666666666	0.6666666666666666	6	4	1	0	0	0.3333333333333333	2	6	8	0.0	0	0.5587061190091163	0.9017601171380195	0.44886093156204615	0.8393903179054228	0.6010517905459897	0.8435998359998155	0.7903478379808345	0.8643576660865762	0	0	0.0	-0.00021987657858131443	0
1973	0.03903189196492949	0.020300595701267108	0.018476802662052247	0.9486163929187784	-1	0	0	0.25	2	0.8888888888888888	8	0.6111111111111112	0.7777777777777778	9	7	1	0	0	0.2222222222222222	2	9	11	0.0	0	0.5212358644405667	0.8340425263740839	0.4476632956236039	0.8962984904675374	0.6010517905459897	0.8921024508327553	0.8209231285116987	0.876666670493423	0	0	0.0	0.018476802662052247	16
5029	0.047989859667078374	0.021666914249460552	0.02034006806507559	0.9506199942302148	-1	0	0	0.25	2	0.8888888888888888	8	0.6111111111111112	0.7777777777777778	9	7	1	0	0	0.2222222222222222	2	9	11	0.0	0	0.5212358644405667	0.8048765103558431	0.4476632956236039	0.9023589597076754	0.6010517905459897	0.8921024508327553	0.771719536423678	0.8718843237835863	0	0	0.0	0.02034006806507559	19
3219	0.049160179337226474	0.020416581974694037	0.02036762537713811	0.9493996271675983	-1	0	0	0.25	2	0.8888888888888888	8	0.6111111111111112	0.7777777777777778	8	7	2	0	0	0.2222222222222222	2	9	11	0.0	0	0.5212358644405667	0.8519459114135859	0.4528784496586802	0.9179381846848891	0.40252568755859935	0.8954346330434123	0.7689495003650552	0.8912945617284568	0	0	0.0	0.02036762537713811	29
4576	0.05058301388881882	0.022468453020569167	0.022077496285248584	0.949115823614424	-1	0	0	0.25	2	0.8888888888888888	8	0.6111111111111112	0.7777777777777778	9	7	1	0	0	0.2222222222222222	2	9	11	0.0	0	0.5212358644405667	0.8548107368669099	0.4476632956236039	0.9015751374809157	0.6010517905459897	0.8921024508327553	0.771719536423678	0.8842557757249584	0	0	0.0	0.022077496285248584	54
3175	0.03466047708364281	0.012716983125394167	0.010550852711544212	0.9491002024873628	-1	0	0	0.25	2	0.8888888888888888	8	0.6111111111111112	0.7777777777777778	9	7	1	0	0	0.2222222222222222	2	9	11	0.0	0	0.6530695180207865	0.828249130614329	0.3663903606643712	0.9094235976599827	0.6010517905459897	0.9071492540759136	0.9247663858122898	0.88625711981148	0	0	0.0	0.010550852711544212	3
2862	0.0396627140908443	0.022206430232169384	0.019143027452799635	0.9483731680024649	-1	0	0	0.25	2	0.8888888888888888	8	0.6111111111111112	0.7777777777777778	9	7	1	0	0	0.2222222222222222	2	9	11	0.0	0	0.5212358644405667	0.8340425263740839	0.4476632956236039	0.8962984904675374	0.6010517905459897	0.8921024508327553	0.8209231285116987	0.876666670493423	0	0	0.0	0.019143027452799635	8
4572	0.05035472062357051	0.02192927547786852	0.021445109712092337	0.9480026363452835	-1	0	0	0.25	2	0.8888888888888888	8	0.6111111111111112	0.7777777777777778	9	7	1	0	0	0.2222222222222222	2	9	11	0.0	0	0.5212358644405667	0.8510634445625505	0.4476632956236039	0.9015751374809157	0.6010517905459897	0.8921024508327553	0.771719536423678	0.8832326358441933	0	0	0.0	0.021445109712092337	22
533	0.09453786558395609	0.0054700137171768935	0.00497258867983207	0.7121084816714309	-1	0	0	0.2	2	0.9230769230769231	12	0.5357142857142857	0.9230769230769231	14	12	0	0	0	0.14285714285714285	2	14	15	0.0	0	0.7445684777464757	0.897242740255165	0.15373846440023947	0.8953551211845404	0.6010517905459897	0.9092230314627028	0.947043580837871	0.9007807543889147	0	0	0.0	0.00497258867983207	55
[truncated: 3,985 more rows]
