# Supplementary material for: Environmental influences on evolvable robots
Source: PLoS One. 2020 May 29;15(5):e0233848. doi: 10.1371/journal.pone.0233848 (PMC7259730; doi:10.1371/journal.pone.0233848)
Supplement: S1 Dataset — (ZIP) [file pone.0233848.s003.zip › data_plosone/all_measures_seasonal_plane_15.tsv]

robot_id	velocity	displacement_velocity	displacement_velocity_hill	head_balance	contacts	branching	branching_modules_count	limbs	extremities	length_of_limbs	extensiveness	coverage	joints	hinge_count	active_hinges_count	brick_count	touch_sensor_count	brick_sensor_count	proportion	width	height	absolute_size	sensors	symmetry	avg_period	dev_period	avg_phase_offset	dev_phase_offset	avg_amplitude	dev_amplitude	avg_intra_dev_params	avg_inter_dev_params	sensors_reach	recurrence	synaptic_reception	fitness	cons_fitness
3233	0.04468362676024958	0.010981872976307788	0.010136887429262036	0.8006617274719552	-1	0	0	0.2	2	0.8461538461538461	11	0.2727272727272727	0.7692307692307693	11	10	3	0	0	0.45454545454545453	11	5	15	0.0	0	0.642639100704003	0.9457815430582022	0.36476880050409777	0.9318483380324529	0.43300820347154206	0.7510438764252615	0.7814409367634978	0.8996074699676562	0	0	0.0	0.010136887429262036	11
766	0.005412273836756877	0.0018725371449099092	0.0013081036432935147	0.989382500993604	-1	0	0	0.5	2	0.6666666666666666	2	1.0	0.6666666666666666	3	2	1	0	0	0.2	5	1	5	0.0	0.5	0.7283466651824794	0.7381277092025456	0.6843751435185604	0.9650164367336977	0.5722942437875008	0.7065215473797498	0.8348260368605005	0.851197644410715	0	0	0.0	0.0013081036432935147	19
2016	0.05430759031135713	0.009724244033847784	0.007667520579300622	0.8606911492090223	-1	0.25	1	0.3	3	0.7692307692307693	10	0.25	0.6153846153846154	11	8	3	0	0	0.6	10	6	15	0.0	0.4	0.613713017218261	0.9537402835844071	0.3314209246031433	0.9256122433265522	0.43300820347154206	0.7554890269504242	0.7814409367634978	0.9024835743660417	0	0	0.0	0.007667520579300622	19
3343	0.045174693383574493	0.011560332638132427	0.010754184524973107	0.7954031550702935	-1	0	0	0.2	2	0.8461538461538461	11	0.2727272727272727	0.7692307692307693	11	10	3	0	0	0.45454545454545453	11	5	15	0.0	0	0.642639100704003	0.9457815430582022	0.36476880050409777	0.9318483380324529	0.43300820347154206	0.7649054817957472	0.7814409367634978	0.9018598995319027	0	0	0.0	0.010754184524973107	61
184	0.021434348360439906	0.002071027635916329	0.0019800639359085466	0.9576196806260058	-1	0.5	2	0.7	7	0.38461538461538464	5	0.42857142857142855	0.3076923076923077	8	4	6	0	0	0.7142857142857143	5	7	15	0.0	0.5	0.70090087424569	0.8401768482263813	0.6239081568826463	0.9204805445015191	0.3493398942602704	0.8909120379142068	0.9032189559922533	0.8879041942729433	0	0	0.0	0.0019800639359085466	16
3339	0.04514744292800936	0.011177896580555825	0.010342684657167023	0.7922349326531587	-1	0	0	0.2	2	0.8461538461538461	11	0.2727272727272727	0.7692307692307693	11	10	3	0	0	0.45454545454545453	11	5	15	0.0	0	0.642639100704003	0.9457815430582022	0.36476880050409777	0.9318483380324529	0.43300820347154206	0.7510438764252615	0.7814409367634978	0.8996074699676562	0	0	0.0	0.010342684657167023	16
3489	0.044393154076699075	0.01079488482560082	0.01001869853305632	0.8155832213536948	-1	0	0	0.2	2	0.8461538461538461	11	0.2727272727272727	0.7692307692307693	11	10	3	0	0	0.45454545454545453	11	5	15	0.0	0	0.642639100704003	0.9457815430582022	0.36476880050409777	0.9318483380324529	0.43300820347154206	0.7510438764252615	0.7814409367634978	0.8996074699676562	0	0	0.0	0.01001869853305632	17
545	0.0013875185496291663	5.423871411657731e-05	7.561327228065584e-07	0.990242766806624	-1	0	0	0.5	1	1.0	1	1.0	1.0	2	1	0	2	0	0.3333333333333333	3	1	3	0.6666666666666666	0	0.7013642796250049	0.9508298013464681	0.73476603081196	0.521702772640273	0.20522494903366564	0.7412066290546951	0.94147731221888	0.7969037938873177	0.75	0	0.367797359044806	7.561327228065584e-07	11
4860	0.04601457962020635	0.010755361293308742	0.010378609921873505	0.8139368216181893	-1	0	0	0.2	2	0.8461538461538461	11	0.2727272727272727	0.7692307692307693	11	10	3	0	0	0.45454545454545453	11	5	15	0.0	0	0.642639100704003	0.9457815430582022	0.36476880050409777	0.9318483380324529	0.43300820347154206	0.7531568625977022	0.7814409367634978	0.899948132672872	0	0	0.0	0.010378609921873505	13
231	0.0009738433295736613	7.57546566618417e-05	7.573879036030367e-05	0.9982478314593066	-1	0	0	0.6666666666666666	2	0.5	1	1.0	0.5	3	1	0	2	0	0.25	1	4	4	1.0	0.6666666666666666	0.2597043533420666	0.8726802430764724	0.6298242181571079	0.7630398330491489	0.160210657270899	0.6910161181793543	0.8245553156908364	0.7857878410704766	0.6666666666666666	1.0	0.0	7.573879036030367e-05	16
1511	0.02751890654980556	0.005599162124576725	0.005082656004317967	0.9561726763515542	-1	0	0	0.3	3	0.6923076923076923	9	0.2777777777777778	0.5384615384615384	9	7	5	2	0	0.6666666666666666	6	9	15	0.16666666666666666	0.15384615384615385	0.613713017218261	0.8882389425778283	0.4564506539743959	0.9400998821853735	0.4434328723470813	0.8844939513014333	0.8389937822466031	0.907819141983666	0.611111111111111	0.3333333333333333	0.0	0.005082656004317967	68
523	0.0005501792848849684	0.00011681844275773693	0.00011681547974430477	0.997122887539455	-1	0	0	1.0	1	0	0	1.0	0	1	0	0	0	0	0.5	1	2	2	0.0	0	0	0	0	0	0	0	0	0	0	0	0	0.00011681547974430477	17
4227	0.045679058013575684	0.011454876356528972	0.010848039051742479	0.800688605189887	-1	0	0	0.2	2	0.8461538461538461	11	0.2727272727272727	0.7692307692307693	11	10	3	0	0	0.45454545454545453	11	5	15	0.0	0	0.642639100704003	0.9457815430582022	0.36476880050409777	0.9318483380324529	0.43300820347154206	0.7531568625977022	0.7814409367634978	0.899948132672872	0	0	0.0	0.010848039051742479	69
2368	0.05551046849857732	0.010081974788625466	0.006374249795884897	0.8516548746153519	-1	0.25	1	0.3	3	0.7692307692307693	10	0.25	0.6153846153846154	11	8	3	0	0	0.6	10	6	15	0.0	0.4	0.613713017218261	0.9537402835844071	0.3314209246031433	0.9256122433265522	0.43300820347154206	0.7554890269504242	0.7814409367634978	0.9024835743660417	0	0	0.0	0.006374249795884897	7
2689	0.04446955085746643	0.011172765354503827	0.01028959163063928	0.8092741912581916	-1	0	0	0.2	2	0.8461538461538461	11	0.2727272727272727	0.7692307692307693	11	10	3	0	0	0.45454545454545453	11	5	15	0.0	0	0.642639100704003	0.9457815430582022	0.36476880050409777	0.9318483380324529	0.43300820347154206	0.7510438764252615	0.7814409367634978	0.8996074699676562	0	0	0.0	0.01028959163063928	16
4170	0.04472005616035369	0.010972386774277474	0.010235078565659283	0.8183175327117347	-1	0	0	0.2	2	0.8461538461538461	11	0.2727272727272727	0.7692307692307693	11	10	3	0	0	0.45454545454545453	11	5	15	0.0	0	0.642639100704003	0.9457815430582022	0.36476880050409777	0.9318483380324529	0.43300820347154206	0.7510438764252615	0.7814409367634978	0.8996074699676562	0	0	0.0	0.010235078565659283	18
14	None	None	None	None	None	0.25	1	0.5	5	0.6153846153846154	8	0.5	0.46153846153846156	8	6	6	0	0	0.8333333333333334	6	5	15	0.0	0.6	0.7089217331051147	0.8728191618291249	0.48311869737230706	0.9215669089994085	0.5766986249970191	0.8828783989733161	0.7841416636111634	0.894413802006509	0	0	0.0	None	0
3157	0.04566113628709882	0.011128088231234633	0.01036145584691046	0.8054257536149282	-1	0	0	0.2	2	0.8461538461538461	11	0.2727272727272727	0.7692307692307693	11	10	3	0	0	0.45454545454545453	11	5	15	0.0	0	0.642639100704003	0.9457815430582022	0.36476880050409777	0.9318483380324529	0.43300820347154206	0.7510438764252615	0.7814409367634978	0.8996074699676562	0	0	0.0	0.01036145584691046	33
1097	0.021042539262114825	0.004057371090542011	0.0038810331672765514	0.963105427535515	-1	0	0	0.4	4	0.6153846153846154	8	0.3125	0.46153846153846156	9	6	5	2	0	0.75	6	8	15	0.18181818181818182	0.3076923076923077	0.613713017218261	0.8882389425778283	0.3314209246031433	0.9382025480723323	0.4434328723470813	0.887620947413355	0.8389937822466031	0.9077569332228359	0.611111111111111	0.3333333333333333	0.0	0.0038810331672765514	39
4994	0.04959910718102878	0.008683684974335151	0.008551380928887919	0.7994302677314865	-1	0	0	0.3	3	0.6923076923076923	9	0.2777777777777778	0.6923076923076923	10	9	4	0	0	0.6666666666666666	9	6	15	0.0	0	0.769968252344192	0.860084322618348	0.556808527652915	0.9389853331661808	0.3901403221466012	0.7568950424791177	0.8745484529329705	0.8693400030700492	0	0	0.0	0.008551380928887919	15
1251	0.04318908121138017	0.00240145335580574	0.0023268600141564096	0.9804447917088647	-1	0	0	0.3	3	0.7692307692307693	10	0.5769230769230769	0.6153846153846154	9	8	5	1	0	0.15384615384615385	13	2	15	0.07692307692307693	0.14285714285714285	0.3331582367563255	0.8317363247895683	0.19309179652262226	0.9542243733922227	0.6666177094025022	0.9075063329836327	0.9251556302091205	0.9093917101734175	1.0	0.2222222222222222	0.0	0.0023268600141564096	6
2998	0.04481016365908664	0.010841590238657113	0.01010438239527897	0.8143763002406562	-1	0	0	0.2	2	0.8461538461538461	11	0.2727272727272727	0.7692307692307693	11	10	3	0	0	0.45454545454545453	11	5	15	0.0	0	0.642639100704003	0.9457815430582022	0.36476880050409777	0.9318483380324529	0.42580801487283626	0.742333915961757	0.7814409367634978	0.8982125400276734	0	0	0.0	0.01010438239527897	18
749	0.04410373931419085	0.0016093381238852136	-0.0012512811136810543	0.9897738733355729	-1	0	0	0.3	3	0.6923076923076923	9	0.30612244897959184	0.6153846153846154	9	8	5	2	0	1.0	7	7	15	0.15384615384615385	0	0.27527730701166697	0.8933915222225717	0.17422317516008196	0.8270298419319838	0.6578732199128794	0.8631438809061334	0.898033604280418	0.8634303244018598	0.5555555555555556	0.4444444444444444	0.0	-0.00012512811136810542	2
3135	0.04605959122236497	0.011250732080481843	0.01063426285043009	0.789984403041905	-1	0	0	0.2	2	0.8461538461538461	11	0.2727272727272727	0.7692307692307693	11	10	3	0	0	0.45454545454545453	11	5	15	0.0	0	0.642639100704003	0.9457815430582022	0.36476880050409777	0.9318483380324529	0.43300820347154206	0.7510438764252615	0.7814409367634978	0.8996074699676562	0	0	0.0	0.01063426285043009	66
3895	0.046481494784241274	0.011432210510883932	0.010808551473030465	0.8227228495098575	-1	0	0	0.2	2	0.8461538461538461	11	0.2727272727272727	0.7692307692307693	11	10	3	0	0	0.45454545454545453	11	5	15	0.0	0	0.642639100704003	0.9457815430582022	0.36476880050409777	0.9318483380324529	0.43300820347154206	0.7531568625977022	0.7814409367634978	0.899948132672872	0	0	0.0	0.010808551473030465	17
4542	0.048780695918771495	0.008748207960056908	0.008745728706445233	0.8079462491462894	-1	0	0	0.2	2	0.8461538461538461	11	0.25	0.7692307692307693	12	10	2	0	0	0.6	10	6	15	0.0	0	0.628176058961132	0.9554007401240252	0.3623036211749085	0.9289946551751416	0.43300820347154206	0.7457598609895637	0.7886337980128194	0.9035490039499253	0	0	0.0	0.008745728706445233	11
3848	0.034246906127458523	0.00572615728960301	0.005716836663004183	0.8573526971419614	-1	0	0	0.3	3	0.7692307692307693	10	0.25	0.6923076923076923	11	9	3	0	0	0.6	10	6	15	0.0	0	0.613713017218261	0.9604507115465913	0.36476880050409777	0.935353053893501	0.41126588964741817	0.763893042840322	0.9292339023484819	0.91256207583445	0	0	0.0	0.005716836663004183	6
632	0.0012089245412713282	0.00025452413965694124	0.00025451974682646485	0.9971082196983855	-1	0	0	1.0	1	0	0	1.0	0	1	0	0	0	0	0.5	1	2	2	0.0	0	0	0	0	0	0	0	0	0	0	0	0	0.00025451974682646485	34
2224	0.054673763925305464	0.010218710325825605	0.007764715042863947	0.8568832265099025	-1	0.25	1	0.3	3	0.7692307692307693	10	0.25	0.6153846153846154	11	8	3	0	0	0.6	10	6	15	0.0	0.4	0.613713017218261	0.9537402835844071	0.3314209246031433	0.9256122433265522	0.43300820347154206	0.7554890269504242	0.7814409367634978	0.9024835743660417	0	0	0.0	0.007764715042863947	46
3439	0.04592016744722482	0.01102391828668711	0.010465195707286858	0.8075232411311782	-1	0	0	0.2	2	0.8461538461538461	11	0.2727272727272727	0.7692307692307693	11	10	3	0	0	0.45454545454545453	11	5	15	0.0	0	0.642639100704003	0.9457815430582022	0.36476880050409777	0.9318483380324529	0.43300820347154206	0.7510438764252615	0.7814409367634978	0.8996074699676562	0	0	0.0	0.010465195707286858	34
1784	0.01879920325631415	0.010055268744691273	0.00938214831969654	0.9871889143416629	-1	0	0	0.5	5	0.46153846153846156	6	0.375	0.23076923076923078	5	3	9	1	0	0.4	10	4	15	0.05	0.14285714285714285	0.4887392944935332	0.8779314347920809	0.19309179652262226	0.9041147037660859	0.6248415259826119	0.8714334993883414	0.9120540606694895	0.8852885867792092	1.0	0.2	0.0	0.00938214831969654	58
3755	0.04439818125455535	0.010804521735043753	0.010118128903472221	0.7945732108147443	-1	0	0	0.2	2	0.8461538461538461	11	0.2727272727272727	0.7692307692307693	11	10	3	0	0	0.45454545454545453	11	5	15	0.0	0	0.642639100704003	0.9457815430582022	0.36476880050409777	0.9318483380324529	0.43300820347154206	0.7510438764252615	0.7814409367634978	0.8996074699676562	0	0	0.0	0.010118128903472221	15
3699	0.04489284060571724	0.011095013163865125	0.010335359169628645	0.8003395213452409	-1	0	0	0.2	2	0.8461538461538461	11	0.2727272727272727	0.7692307692307693	11	10	3	0	0	0.45454545454545453	11	5	15	0.0	0	0.642639100704003	0.9457815430582022	0.36476880050409777	0.9318483380324529	0.43300820347154206	0.7510438764252615	0.7814409367634978	0.8996074699676562	0	0	0.0	0.010335359169628645	42
1156	0.021110597594636214	0.003967346705573166	0.003814582691275263	0.9639949955658664	-1	0	0	0.4	4	0.6153846153846154	8	0.3125	0.46153846153846156	9	6	5	2	0	0.75	6	8	15	0.18181818181818182	0.3076923076923077	0.613713017218261	0.8882389425778283	0.3314209246031433	0.9382025480723323	0.4434328723470813	0.887620947413355	0.8389937822466031	0.9077569332228359	0.611111111111111	0.3333333333333333	0.0	0.003814582691275263	33
4015	0.04555445415221253	0.012150263789323823	0.01189143840716048	0.7829464409064193	-1	0	0	0.2	2	0.8461538461538461	11	0.2727272727272727	0.7692307692307693	11	10	3	0	0	0.45454545454545453	11	5	15	0.0	0	0.642639100704003	0.9457815430582022	0.36476880050409777	0.9318483380324529	0.43300820347154206	0.7531568625977022	0.7814409367634978	0.899948132672872	0	0	0.0	0.01189143840716048	104
3934	0.04579161955921992	0.010687563541146524	0.010033632847086207	0.8028917131655956	-1	0	0	0.2	2	0.8461538461538461	11	0.2727272727272727	0.7692307692307693	11	10	3	0	0	0.45454545454545453	11	5	15	0.0	0	0.642639100704003	0.9457815430582022	0.36476880050409777	0.9318483380324529	0.43300820347154206	0.7510438764252615	0.7814409367634978	0.8996074699676562	0	0	0.0	0.010033632847086207	12
1605	0.017995839978361405	0.009329884718498811	0.009176319627590674	0.9875013054878844	-1	0.25	1	0.6	6	0.38461538461538464	5	0.4166666666666667	0.23076923076923078	4	3	10	1	0	0.4444444444444444	9	4	15	0.043478260869565216	0.14285714285714285	0.2943696472467666	0.8854875643284301	0.3772457584404314	0.9074661140769242	0.504063556719134	0.9088289984632032	0.8798482435081013	0.9010832258330994	1.0	0.25	0.0	0.009176319627590674	23
1667	0.020498433535846277	0.004833367654399207	0.004797843353284514	0.9671132565946917	-1	0	0	0.4	4	0.6153846153846154	8	0.3125	0.46153846153846156	9	6	5	2	0	0.75	6	8	15	0.18181818181818182	0.3076923076923077	0.613713017218261	0.8882389425778283	0.33291986768733517	0.8981235624206197	0.4434328723470813	0.8866170288350725	0.8389937822466031	0.8910995673398431	0.611111111111111	0.3333333333333333	0.0	0.004797843353284514	27
1025	0.021095871888841083	0.003577435590380264	0.0033047898241615426	0.9628442606924449	-1	0	0	0.4	4	0.6153846153846154	8	0.3125	0.46153846153846156	9	6	5	2	0	0.75	6	8	15	0.18181818181818182	0.3076923076923077	0.613713017218261	0.8882389425778283	0.3314209246031433	0.9434132161134415	0.4434328723470813	0.8864956021511573	0.8389937822466031	0.9100310168609647	0.611111111111111	0.3333333333333333	0.0	0.0033047898241615426	46
4507	0.0309210130381691	0.005186477664623899	0.00508409115602586	0.8654034762250824	-1	0	0	0.3	3	0.7692307692307693	10	0.25	0.6923076923076923	11	9	3	0	0	0.6	10	6	15	0.0	0	0.613713017218261	0.9604507115465913	0.36476880050409777	0.935353053893501	0.38270635413626086	0.8092908695123546	0.9292339023484819	0.919513040744715	0	0	0.0	0.00508409115602586	10
4793	0.04470522649387978	0.011162254746753562	0.010805801291099376	0.8125308134428633	-1	0	0	0.2	2	0.8461538461538461	11	0.2727272727272727	0.7692307692307693	11	10	3	0	0	0.45454545454545453	11	5	15	0.0	0	0.642639100704003	0.9457815430582022	0.36476880050409777	0.9318483380324529	0.43300820347154206	0.7531568625977022	0.7814409367634978	0.899948132672872	0	0	0.0	0.010805801291099376	19
4053	0.042195791171402056	0.011179579424030726	0.010511011639255038	0.791506658985866	-1	0	0	0.2	2	0.8461538461538461	11	0.2727272727272727	0.7692307692307693	11	10	3	0	0	0.45454545454545453	11	5	15	0.0	0	0.642639100704003	0.9457815430582022	0.36476880050409777	0.9318483380324529	0.43300820347154206	0.7510438764252615	0.7814409367634978	0.8996074699676562	0	0	0.0	0.010511011639255038	16
400	0.021813107272176755	0.004182005163406353	0.003944536071343897	0.9639475057946174	-1	0	0	0.4	4	0.6153846153846154	8	0.3125	0.46153846153846156	9	6	5	2	0	0.75	6	8	15	0.18181818181818182	0.3076923076923077	0.613713017218261	0.8882389425778283	0.3314209246031433	0.9382025480723323	0.4434328723470813	0.8864956021511573	0.8389937822466031	0.9074429347654599	0.611111111111111	0.3333333333333333	0.0	0.003944536071343897	96
3167	0.04501645307336373	0.010149961058771933	0.009314540595703056	0.8007358547230357	-1	0	0	0.2	2	0.8461538461538461	11	0.2727272727272727	0.7692307692307693	11	10	3	0	0	0.45454545454545453	11	5	15	0.0	0	0.642639100704003	0.9457815430582022	0.36476880050409777	0.9318483380324529	0.43300820347154206	0.7510438764252615	0.7814409367634978	0.8996074699676562	0	0	0.0	0.009314540595703056	11
5050	0.045894315041169316	0.010600674702026663	0.00998799404410874	0.7886264333675768	-1	0	0	0.2	2	0.8461538461538461	11	0.2727272727272727	0.7692307692307693	11	10	3	0	0	0.45454545454545453	11	5	15	0.0	0	0.642639100704003	0.9457815430582022	0.36476880050409777	0.9318483380324529	0.43300820347154206	0.7531568625977022	0.7814409367634978	0.899948132672872	0	0	0.0	0.00998799404410874	14
4405	0.04497352708475657	0.010963893569852076	0.010348333482445508	0.804986061594009	-1	0	0	0.2	2	0.8461538461538461	11	0.2727272727272727	0.7692307692307693	11	10	3	0	0	0.45454545454545453	11	5	15	0.0	0	0.642639100704003	0.9457815430582022	0.36476880050409777	0.9318483380324529	0.43300820347154206	0.7510438764252615	0.7814409367634978	0.8996074699676562	0	0	0.0	0.010348333482445508	8
2609	0.04401122209520768	0.011756921311299377	0.010943202544463257	0.7924738062156729	-1	0	0	0.2	2	0.8461538461538461	11	0.2727272727272727	0.7692307692307693	11	10	3	0	0	0.45454545454545453	11	5	15	0.0	0	0.642639100704003	0.9457815430582022	0.36476880050409777	0.9318483380324529	0.43300820347154206	0.7510438764252615	0.7814409367634978	0.8996074699676562	0	0	0.0	0.010943202544463257	50
2460	0.03297206336700058	0.006751147353792328	0.006736306373753332	0.8546569112746	-1	0	0	0.3	3	0.7692307692307693	10	0.25	0.6923076923076923	11	9	3	0	0	0.6	10	6	15	0.0	0	0.613713017218261	0.9604507115465913	0.36476880050409777	0.935353053893501	0.41126588964741817	0.763893042840322	0.9292339023484819	0.91256207583445	0	0	0.0	0.006736306373753332	8
3675	None	None	None	None	None	0.25	1	0.4	4	0.6153846153846154	8	0.5555555555555556	0.5384615384615384	11	7	3	0	0	0.3333333333333333	9	3	15	0.0	0.46153846153846156	0.613713017218261	0.9352443605743542	0.7972950436160195	0.9469742442458217	0.4437763674511935	0.8506623147684379	0.9269072910526548	0.9191481450309912	0	0	0.0	None	0
3519	0.045664535629537026	0.01126163835726079	0.010589246134406021	0.793065823343532	-1	0	0	0.2	2	0.8461538461538461	11	0.2727272727272727	0.7692307692307693	11	10	3	0	0	0.45454545454545453	11	5	15	0.0	0	0.642639100704003	0.9457815430582022	0.36476880050409777	0.9318483380324529	0.43300820347154206	0.7510438764252615	0.7814409367634978	0.8996074699676562	0	0	0.0	0.010589246134406021	57
1129	0.03716073626747316	0.0012842040987919002	2.9654529980080236e-05	0.9812252603021712	-1	0	0	0.3333333333333333	3	0.7272727272727273	8	0.325	0.5454545454545454	9	6	3	3	0	0.4	4	10	13	0.42857142857142855	0.16666666666666666	0.4968137767680519	0.822106326810801	0.19309179652262226	0.9438527504258497	0.6666177094025022	0.8824284544694495	0.8763988594193656	0.8930965830711161	0.2222222222222222	0.3333333333333333	0.0	2.9654529980080236e-05	3
4481	0.10561747323275045	0.004158357602931947	-0.00307918722879459	0.6966935070928684	-1	0	0	0.1	1	1.0	13	1.0	1.0	14	13	0	0	0	0.06666666666666667	15	1	15	0.0	0	0.613713017218261	0.9556582810407285	0.3314209246031433	0.924375091908775	0.43300820347154206	0.7226439574060403	0.7814409367634978	0.8981778491268309	0	0	0.0	-0.000307918722879459	0
3840	0.04660465822557671	0.01100481207425526	0.01088309819829581	0.8119049097965751	-1	0	0	0.2	2	0.8461538461538461	11	0.2727272727272727	0.7692307692307693	11	10	3	0	0	0.45454545454545453	11	5	15	0.0	0	0.642639100704003	0.9457815430582022	0.36476880050409777	0.9318483380324529	0.43300820347154206	0.7531568625977022	0.7814409367634978	0.899948132672872	0	0	0.0	0.01088309819829581	14
3089	0.04472542731017983	0.011178316695739723	0.010532919128925672	0.7917994371555721	-1	0	0	0.2	2	0.8461538461538461	11	0.2727272727272727	0.7692307692307693	11	10	3	0	0	0.45454545454545453	11	5	15	0.0	0	0.642639100704003	0.9457815430582022	0.36476880050409777	0.9318483380324529	0.43300820347154206	0.7510438764252615	0.7814409367634978	0.8996074699676562	0	0	0.0	0.010532919128925672	34
2811	0.04501249447528616	0.011709203490633814	0.010914542947137824	0.7862602824879695	-1	0	0	0.2	2	0.8461538461538461	11	0.2727272727272727	0.7692307692307693	11	10	3	0	0	0.45454545454545453	11	5	15	0.0	0	0.642639100704003	0.9457815430582022	0.36476880050409777	0.9318483380324529	0.43300820347154206	0.7510438764252615	0.7814409367634978	0.8996074699676562	0	0	0.0	0.010914542947137824	65
2174	0.0531149170628743	0.00994513447862997	0.006778861714110622	0.8588836436136271	-1	0.25	1	0.3	3	0.7692307692307693	10	0.25	0.6153846153846154	11	8	3	0	0	0.6	10	6	15	0.0	0.4	0.613713017218261	0.9537402835844071	0.3314209246031433	0.9256122433265522	0.43300820347154206	0.7554890269504242	0.7814409367634978	0.9024835743660417	0	0	0.0	0.006778861714110622	6
3153	0.04553335943189517	0.010997312982931925	0.01036530870615375	0.8058128388945414	-1	0	0	0.2	2	0.8461538461538461	11	0.2727272727272727	0.7692307692307693	11	10	3	0	0	0.45454545454545453	11	5	15	0.0	0	0.642639100704003	0.9457815430582022	0.36476880050409777	0.9318483380324529	0.43300820347154206	0.7510438764252615	0.7814409367634978	0.8996074699676562	0	0	0.0	0.01036530870615375	40
2116	0.015453014083517022	0.002299098007511936	-7.677924935315941e-05	0.8839786059450112	-1	0.5	2	0.6	6	0.5384615384615384	7	0.3333333333333333	0.46153846153846156	11	6	3	0	0	0.5555555555555556	9	5	15	0.0	0.6666666666666666	0.613713017218261	0.9488875409070325	0.8106136479452626	0.9355706269912798	0.41126588964741817	0.6999370732538825	0.810270961117568	0.8954769705278585	0	0	0.0	-7.677924935315941e-06	3
5026	0.046821097070545284	0.01110034399755339	0.0109952756256731	0.8124175338887645	-1	0	0	0.2	2	0.8461538461538461	11	0.2727272727272727	0.7692307692307693	11	10	3	0	0	0.45454545454545453	11	5	15	0.0	0	0.642639100704003	0.9457815430582022	0.36476880050409777	0.9318483380324529	0.43300820347154206	0.7531568625977022	0.7814409367634978	0.899948132672872	0	0	0.0	0.0109952756256731	14
4468	0.04420824503884375	0.010623993487085441	0.009883475541597882	0.7919437785374183	-1	0	0	0.2	2	0.8461538461538461	11	0.2727272727272727	0.7692307692307693	11	10	3	0	0	0.45454545454545453	11	5	15	0.0	0	0.642639100704003	0.9457815430582022	0.36476880050409777	0.9318483380324529	0.43300820347154206	0.7510438764252615	0.7814409367634978	0.8996074699676562	0	0	0.0	0.009883475541597882	13
2326	0.053300035346764474	0.009602060796500092	0.007359951611216562	0.8734077992190065	-1	0.25	1	0.3	3	0.7692307692307693	10	0.25	0.6153846153846154	11	8	3	0	0	0.6	10	6	15	0.0	0.4	0.613713017218261	0.9537402835844071	0.3314209246031433	0.9256122433265522	0.43300820347154206	0.7554890269504242	0.7814409367634978	0.9024835743660417	0	0	0.0	0.007359951611216562	18
4742	0.046053570465815666	0.010693707742994602	0.010627727709393114	0.7963899277768169	-1	0	0	0.2	2	0.8461538461538461	11	0.2727272727272727	0.7692307692307693	11	10	3	0	0	0.45454545454545453	11	5	15	0.0	0	0.642639100704003	0.9457815430582022	0.36476880050409777	0.9318483380324529	0.43300820347154206	0.7531568625977022	0.7814409367634978	0.899948132672872	0	0	0.0	0.010627727709393114	12
4463	0.045652949587778976	0.01123304230276057	0.0110340691850148	0.810718678846171	-1	0	0	0.2	2	0.8461538461538461	11	0.2727272727272727	0.7692307692307693	11	10	3	0	0	0.45454545454545453	11	5	15	0.0	0	0.642639100704003	0.9457815430582022	0.36476880050409777	0.9318483380324529	0.43300820347154206	0.7531568625977022	0.7814409367634978	0.899948132672872	0	0	0.0	0.0110340691850148	21
43	0.00112851378296607	0.0003745997602978915	9.724508242427792e-06	0.9901753629727221	-1	0	0	0.75	3	0.3333333333333333	1	0.625	0.3333333333333333	1	1	3	2	0	0.5	4	2	5	0.2	0.6666666666666666	0.6808375406697178	0.5	0.6679106781704937	0.5	0.5227870534115935	0.5	0.6718433910848453	0.5	1.0	1.0	0.9900539465951304	9.724508242427792e-06	39
3414	0.04488985268950931	0.011524230067872131	0.01067403811893854	0.8095610293735467	-1	0	0	0.2	2	0.8461538461538461	11	0.2727272727272727	0.7692307692307693	11	10	3	0	0	0.45454545454545453	11	5	15	0.0	0	0.642639100704003	0.9457815430582022	0.36476880050409777	0.9318483380324529	0.43300820347154206	0.7649054817957472	0.7814409367634978	0.9018598995319027	0	0	0.0	0.01067403811893854	28
4172	0.04466096946764418	0.01089100065044725	0.010091914164493796	0.8117462460199327	-1	0	0	0.2	2	0.8461538461538461	11	0.2727272727272727	0.7692307692307693	11	10	3	0	0	0.45454545454545453	11	5	15	0.0	0	0.642639100704003	0.9457815430582022	0.36476880050409777	0.9318483380324529	0.40084122077187895	0.7407622374567614	0.7853500830343287	0.8979623496911107	0	0	0.0	0.010091914164493796	12
2318	0.049535913330065795	0.008117046120928995	0.007921886528531086	0.8147515020057223	-1	0	0	0.3	3	0.6923076923076923	9	0.2777777777777778	0.6923076923076923	10	9	4	0	0	0.6666666666666666	9	6	15	0.0	0	0.769968252344192	0.860084322618348	0.556808527652915	0.9389853331661808	0.40084122077187895	0.7530327369055386	0.8739176419534469	0.8685474571583086	0	0	0.0	0.007921886528531086	66
3054	0.04594691562194588	0.011327832528139164	0.010349246807405206	0.7901919026895329	-1	0	0	0.2	2	0.8461538461538461	11	0.2727272727272727	0.7692307692307693	11	10	3	0	0	0.45454545454545453	11	5	15	0.0	0	0.642639100704003	0.9457815430582022	0.36476880050409777	0.9318483380324529	0.43300820347154206	0.7649054817957472	0.7814409367634978	0.9018598995319027	0	0	0.0	0.010349246807405206	45
3269	0.04409587840015496	0.010012245259797412	0.009284434181264203	0.8041987058900929	-1	0	0	0.2	2	0.8461538461538461	11	0.2727272727272727	0.7692307692307693	11	10	3	0	0	0.45454545454545453	11	5	15	0.0	0	0.642639100704003	0.9457815430582022	0.36476880050409777	0.9318483380324529	0.43300820347154206	0.7510438764252615	0.7814409367634978	0.8996074699676562	0	0	0.0	0.009284434181264203	10
3160	0.04459971610404924	0.010599703283163373	0.009931213962786064	0.7930973458506831	-1	0	0	0.2	2	0.8461538461538461	11	0.2727272727272727	0.7692307692307693	11	10	3	0	0	0.45454545454545453	11	5	15	0.0	0	0.642639100704003	0.9457815430582022	0.36476880050409777	0.9318483380324529	0.43300820347154206	0.7510438764252615	0.7814409367634978	0.8996074699676562	0	0	0.0	0.009931213962786064	14
429	0.0011178261421276605	0.0002425872578730293	0.00024258241638367312	0.996441262254775	-1	0	0	1.0	1	0	0	1.0	0	1	0	0	0	0	0.5	1	2	2	0.0	0	0	0	0	0	0	0	0	0	0	0	0	0.00024258241638367312	32
3498	0.04547563340316207	0.011084142102552274	0.01012828198015652	0.8048287945590439	-1	0	0	0.2	2	0.8461538461538461	11	0.2727272727272727	0.7692307692307693	11	10	3	0	0	0.45454545454545453	11	5	15	0.0	0	0.642639100704003	0.9457815430582022	0.36476880050409777	0.9318483380324529	0.43300820347154206	0.7649054817957472	0.7814409367634978	0.9018598995319027	0	0	0.0	0.01012828198015652	25
4079	0.1052847720984261	0.003641950631543966	-0.0011619786867000958	0.6900367610486444	-1	0	0	0.1	1	1.0	13	1.0	1.0	14	13	0	0	0	0.06666666666666667	15	1	15	0.0	0	0.613713017218261	0.9556582810407285	0.3314209246031433	0.924375091908775	0.43300820347154206	0.719085606238777	0.7814409367634978	0.8976374837772045	0	0	0.0	-0.00011619786867000958	1
1013	0.02301969887149841	0.004838013358526255	0.004838002031511197	0.9633966088253789	-1	0	0	0.4	4	0.6153846153846154	8	0.3125	0.46153846153846156	9	6	5	2	0	0.75	6	8	15	0.18181818181818182	0.3076923076923077	0.613713017218261	0.8882389425778283	0.4564506539743959	0.9400998821853735	0.4434328723470813	0.8856476144371106	0.8389937822466031	0.9081350226465108	0.611111111111111	0.3333333333333333	0.0	0.004838002031511197	33
4301	0.06220725430844323	0.007789785300275606	-0.007465571363662658	0.6769590143515561	-1	0	0	0.4	4	0.5384615384615384	7	0.625	0.5384615384615384	11	7	3	0	0	0.16666666666666666	12	2	15	0.0	0	0.613713017218261	0.9428154612193891	0.3314209246031433	0.9144811548497083	0.43300820347154206	0.7463831412633336	0.7814409367634978	0.889325891196226	0	0	0.0	-0.0007465571363662658	1
4626	0.045780585371652804	0.011351757260875391	0.011192159367343038	0.7970158198410412	-1	0	0	0.2	2	0.8461538461538461	11	0.2727272727272727	0.7692307692307693	11	10	3	0	0	0.45454545454545453	11	5	15	0.0	0	0.642639100704003	0.9457815430582022	0.36476880050409777	0.9318483380324529	0.43300820347154206	0.7531568625977022	0.7814409367634978	0.899948132672872	0	0	0.0	0.011192159367343038	13
154	0.0011095455303838503	7.662592190443432e-05	-6.74720782854339e-05	0.9973813521362572	-1	0	0	1.0	3	0.0	0	0.6666666666666666	0	3	0	0	1	0	0.6666666666666666	3	2	4	1.0	1.0	0	0	0	0	0	0	0	0	0	0	0	-6.74720782854339e-06	23
595	0.008650509303841356	0.0004396623180461082	0.00041080334310839624	0.9636428091697998	-1	0	0	0.5555555555555556	5	0.36363636363636365	4	0.3611111111111111	0.2727272727272727	7	3	5	3	0	1.0	6	6	13	0.3	0.16666666666666666	0.34640510624222576	0.9009692561867737	0.415716648685692	0.9163900738425155	0.7453729278746095	0.7715859624573317	0.8901264321985844	0.8743378174689898	0.42857142857142855	0.42857142857142855	0.0	0.00041080334310839624	4
740	0.028695947352184583	0.005101644149652088	0.0036500548186270423	0.9139580249206383	-1	0	0	0.5	5	0.5384615384615384	7	0.3125	0.5384615384615384	11	7	3	0	0	0.75	8	6	15	0.0	0.15384615384615385	0.613713017218261	0.9544972916733758	0.36476880050409777	0.9463068599452292	0.4187036682272355	0.8672270950057581	0.9237241278534712	0.930632871767833	0	0	0.0	0.0036500548186270423	75
877	0.020873797723642045	0.003966111718276421	0.0037444980267834823	0.9639926937751752	-1	0	0	0.4	4	0.6153846153846154	8	0.3125	0.46153846153846156	9	6	5	2	0	0.75	6	8	15	0.18181818181818182	0.3076923076923077	0.613713017218261	0.8882389425778283	0.3314209246031433	0.9382025480723323	0.46207093180516995	0.8853634643374628	0.8389937822466031	0.9071288126669491	0.611111111111111	0.2222222222222222	0.0	0.0037444980267834823	29
4784	0.04453938495987447	0.011503847157074571	0.010765381588528071	0.7870103970898842	-1	0	0	0.2	2	0.8461538461538461	11	0.2727272727272727	0.7692307692307693	11	10	3	0	0	0.45454545454545453	11	5	15	0.0	0	0.642639100704003	0.9457815430582022	0.36476880050409777	0.9318483380324529	0.43300820347154206	0.7531568625977022	0.7814409367634978	0.899948132672872	0	0	0.0	0.010765381588528071	28
4196	0.03940342502080322	0.005080115093717051	0.0007477242846672978	0.8607546003220249	-1	0	0	0.3	3	0.7692307692307693	10	0.25	0.6923076923076923	11	9	3	0	0	0.6	10	6	15	0.0	0	0.613713017218261	0.9572094342394711	0.8106136479452626	0.9242291810891875	0.4005649910221404	0.7088745595747082	0.810270961117568	0.8971814101555133	0	0	0.0	0.0007477242846672978	3
4136	0.04558406037063617	0.010861616567796948	0.010261838848781091	0.8230535878777232	-1	0	0	0.2	2	0.8461538461538461	11	0.2727272727272727	0.7692307692307693	11	10	3	0	0	0.45454545454545453	11	5	15	0.0	0	0.642639100704003	0.9457815430582022	0.36476880050409777	0.9318483380324529	0.43300820347154206	0.7510438764252615	0.7814409367634978	0.8996074699676562	0	0	0.0	0.010261838848781091	11
4085	0.046212593980366146	0.011102433289233103	0.010541143608557966	0.7820956155307878	-1	0	0	0.2	2	0.8461538461538461	11	0.2727272727272727	0.7692307692307693	11	10	3	0	0	0.45454545454545453	11	5	15	0.0	0	0.642639100704003	0.9457815430582022	0.36476880050409777	0.9318483380324529	0.43300820347154206	0.7472905812285271	0.7814409367634978	0.8990045709772826	0	0	0.0	0.010541143608557966	34
450	8.181584118299943e-09	7.631954197077492e-09	4.588995823421839e-09	0.9999989561013392	-1	0	0	1.0	1	0	0	1.0	0	0	0	1	1	0	0.5	2	1	2	0.16666666666666666	0	0	0	0	0	0	0	0	0	0	0	0	-0.1	1
1240	0.02872971694726038	0.004879888755837472	0.004807716098462482	0.9524404741961174	-1	0	0	0.3	3	0.6923076923076923	9	0.2777777777777778	0.5384615384615384	9	7	5	2	0	0.6666666666666666	6	9	15	0.16666666666666666	0.15384615384615385	0.613713017218261	0.8882389425778283	0.33291986768733517	0.9424735000981717	0.46661625372453797	0.88534631041546	0.8389937822466031	0.9092408558877743	0.6666666666666666	0.3333333333333333	0.0	0.004807716098462482	100
498	0.01640214650119038	0.0008142490108942395	-0.0008132249180198606	0.9449220127196301	-1	0	0	0.625	5	0.3	3	0.5714285714285714	0.3	8	3	3	0	0	0.42857142857142855	3	7	12	0.0	0	0.49473341673338045	0.928361665881877	0.3314209246031433	0.9123771052306885	0.43300820347154206	0.9191982035689134	0.844039027103432	0.9202269725658719	0	0	0.0	-8.132249180198606e-05	2
1107	0.0819614065652808	0.013219944345397229	-0.012631405027172894	0.6959293226371244	-1	0	0	0.1	1	1.0	13	1.0	1.0	14	13	0	0	0	0.06666666666666667	15	1	15	0.0	0	0.613713017218261	0.9395622585456325	0.6018999828459681	0.9531222674700989	0.4258559358493888	0.7939736531316965	0.920781815892598	0.9143816945506167	0	0	0.0	-0.0012631405027172895	3
3778	0.050272202457564905	0.008341050185190466	0.008268715925141522	0.8020400555603449	-1	0	0	0.3	3	0.6923076923076923	9	0.2777777777777778	0.6923076923076923	10	9	4	0	0	0.6666666666666666	9	6	15	0.0	0	0.769968252344192	0.860084322618348	0.556808527652915	0.9389853331661808	0.3901403221466012	0.7540041184770582	0.8745484529329705	0.8687463752084432	0	0	0.0	0.008268715925141522	9
4394	0.045334721610871084	0.011068734988291544	0.010359727346007737	0.7914192768462801	-1	0	0	0.2	2	0.8461538461538461	11	0.2727272727272727	0.7692307692307693	11	10	3	0	0	0.45454545454545453	11	5	15	0.0	0	0.642639100704003	0.9457815430582022	0.36476880050409777	0.9318483380324529	0.43300820347154206	0.7510438764252615	0.7814409367634978	0.8996074699676562	0	0	0.0	0.010359727346007737	17
4069	0.04719360134085786	0.011451973083837406	0.011318010140106888	0.8065105862027012	-1	0	0	0.2	2	0.8461538461538461	11	0.2727272727272727	0.7692307692307693	11	10	3	0	0	0.45454545454545453	11	5	15	0.0	0	0.642639100704003	0.9457815430582022	0.36476880050409777	0.9318483380324529	0.43300820347154206	0.7531568625977022	0.7814409367634978	0.899948132672872	0	0	0.0	0.011318010140106888	38
1478	0.009936534616186377	0.0022014849838146128	0.00132763447415021	0.9699015187335112	-1	0	0	0.5	5	0.46153846153846156	6	0.375	0.38461538461538464	8	5	6	2	0	0.4	10	4	15	0.15384615384615385	0.14285714285714285	0.4118509312457716	0.9455022645629628	0.33217039614523924	0.9549652870118445	0.4759433501508566	0.8789066453860416	0.92131333403023	0.9327657818609046	0.625	0.625	0.0	0.00132763447415021	13
2989	0.04581155516034656	0.011115411435869927	0.01088753916098015	0.8215268244583784	-1	0	0	0.2	2	0.8461538461538461	11	0.2727272727272727	0.7692307692307693	11	10	3	0	0	0.45454545454545453	11	5	15	0.0	0	0.642639100704003	0.9457815430582022	0.36476880050409777	0.9318483380324529	0.43300820347154206	0.7531568625977022	0.7814409367634978	0.899948132672872	0	0	0.0	0.01088753916098015	13
952	0.021459301612122682	0.0040951746158524975	0.0039335284789559855	0.9638837648987895	-1	0	0	0.4	4	0.6153846153846154	8	0.3125	0.46153846153846156	9	6	5	2	0	0.75	6	8	15	0.18181818181818182	0.3076923076923077	0.613713017218261	0.8882389425778283	0.3314209246031433	0.9382025480723323	0.4434328723470813	0.8864956021511573	0.8389937822466031	0.9074429347654599	0.611111111111111	0.3333333333333333	0.0	0.0039335284789559855	76
594	7.132308047536976e-09	6.59680660705692e-09	6.591882339754093e-09	0.9999991199552752	-1	0	0	1.0	1	0	0	1.0	0	0	0	1	4	0	0.5	1	2	2	0.6666666666666666	0	0	0	0	0	0	0	0	0	0	0	0	-0.1	0
1045	0.012658685207138032	0.004563199880115267	0.002589735102714869	0.9803932969333427	-1	0	0	0.4	2	0.6	3	0.5833333333333334	0.6	4	3	2	1	0	0.3333333333333333	6	2	7	0.14285714285714285	0	0.674561675828207	0.6951001047448803	0.6843751435185604	0.9280127533655739	0.49645980415012214	0.6534540183408762	0.7489555122353272	0.7922094434111908	1.0	0	0.0	0.002589735102714869	26
3192	0.04318761240425689	0.010646892726023711	0.010040141290351749	0.7976274823328044	-1	0	0	0.2	2	0.8461538461538461	11	0.2727272727272727	0.7692307692307693	11	10	3	0	0	0.45454545454545453	11	5	15	0.0	0	0.642639100704003	0.9457815430582022	0.36476880050409777	0.9318483380324529	0.43300820347154206	0.7510438764252615	0.7814409367634978	0.8996074699676562	0	0	0.0	0.010040141290351749	12
2366	0.05403288073081188	0.010178405513702882	0.007742977997462529	0.8574914384209265	-1	0.25	1	0.3	3	0.7692307692307693	10	0.25	0.6153846153846154	11	8	3	0	0	0.6	10	6	15	0.0	0.4	0.613713017218261	0.9537402835844071	0.3314209246031433	0.9256122433265522	0.43300820347154206	0.7554890269504242	0.7814409367634978	0.9024835743660417	0	0	0.0	0.007742977997462529	8
2173	0.053065737439355984	0.009493641744749483	0.007147640321303714	0.8584037551401813	-1	0.25	1	0.3	3	0.7692307692307693	10	0.25	0.6153846153846154	11	8	3	0	0	0.6	10	6	15	0.0	0.4	0.613713017218261	0.9537402835844071	0.3314209246031433	0.9256122433265522	0.43300820347154206	0.7554890269504242	0.7814409367634978	0.9024835743660417	0	0	0.0	0.007147640321303714	19
1698	None	None	None	None	None	0	0	0.5	5	0.4166666666666667	5	0.5833333333333334	0.25	6	3	7	0	0	0.375	8	3	14	0.0	0.15384615384615385	0.28711664395155356	0.8263976919294149	0.7353046459047683	0.9345832133086618	0.42390902281526427	0.8104596708987268	0.8771773748263304	0.8688554762901048	0	0	0.0	None	0
3914	0.04496848990901373	0.011082301794117127	0.010472890448067457	0.8062688674024144	-1	0	0	0.2	2	0.8461538461538461	11	0.2727272727272727	0.7692307692307693	11	10	3	0	0	0.45454545454545453	11	5	15	0.0	0	0.642639100704003	0.9457815430582022	0.36476880050409777	0.9318483380324529	0.43300820347154206	0.7510438764252615	0.7814409367634978	0.8996074699676562	0	0	0.0	0.010472890448067457	28
550	0.010705498140951755	0.0008051820976275976	-0.000804985118910291	0.9966740707113038	-1	0	0	0.2	1	1.0	5	1.0	0.8	4	4	2	2	0	0.14285714285714285	7	1	7	0.25	0	0.871605232508219	0.7896100249459553	0.207458257314104	0.9417290522544048	0.7971650529167579	0.896439065443743	0.966030210800529	0.889713713401946	0.625	0	0.0	-8.04985118910291e-05	2
1447	0.016332871657482567	0.003923915380879945	0.003879685673957444	0.9695760841281509	-1	0	0	0.5	5	0.46153846153846156	6	0.35714285714285715	0.38461538461538464	8	5	6	2	0	0.8571428571428571	6	7	15	0.15384615384615385	0.3076923076923077	0.4492721384666377	0.8992540456917748	0.5208912115358144	0.8879168937860675	0.44360461989913735	0.8883969582100629	0.8209655963319472	0.8919700267896419	0.625	0.5	0.0	0.003879685673957444	23
460	0.0010489143121012751	0.0002025304905854259	1.1856452666103252e-06	0.9972782460135974	-1	0	0	1.0	1	0	0	1.0	0	1	0	0	0	0	0.5	2	1	2	0.0	0	0	0	0	0	0	0	0	0	0	0	0	1.1856452666103252e-06	18
651	0.0007203844555879318	3.604925323790919e-05	9.243292239517168e-07	0.9967591709308917	-1	0	0	1.0	1	0	0	1.0	0	1	0	0	1	0	0.5	2	1	2	0.3333333333333333	0	0	0	0	0	0	0	0	0	0	0	0	9.243292239517168e-07	11
2438	0.05279357913861557	0.009950012040859922	0.006868058367875803	0.8601987601779343	-1	0.25	1	0.3	3	0.7692307692307693	10	0.25	0.6153846153846154	11	8	3	0	0	0.6	10	6	15	0.0	0.4	0.613713017218261	0.9537402835844071	0.3314209246031433	0.9256122433265522	0.43300820347154206	0.7554890269504242	0.7814409367634978	0.9024835743660417	0	0	0.0	0.006868058367875803	10
125	0.005325741352543984	0.0005261241653463222	-7.209184228790114e-05	0.9748074998766328	-1	0	0	0.4	2	0.8	4	0.5833333333333334	0.6	3	3	3	3	0	0.3333333333333333	6	2	7	0.3	0.3333333333333333	0.640823843119848	0.8704660545988638	0.24167848268410913	0.9695033195679545	0.6335524447723269	0.9081210916974944	0.8633196063190501	0.9276889379718293	0.3333333333333333	0.3333333333333333	0.0	-7.209184228790114e-06	17
209	2.5188592599832365e-06	2.716555699557635e-09	2.715482555396432e-09	0.9999992707604943	-1	0	0	1.0	1	0	0	1.0	0	1	0	0	1	0	0.5	2	1	2	0.3333333333333333	0	0	0	0	0	0	0	0	0	0	0	0	2.715482555396432e-09	38
657	0.0008537308152774891	0.0004847481857480718	0.0004846333418273865	0.9902874708968481	-1	0	0	0.6666666666666666	2	0.5	1	0.6666666666666666	0.5	1	1	2	0	0	0.6666666666666666	2	3	4	0.0	0	0.5899060166948884	0.5	0.7260794637284576	0.5	0.27563381573683426	0.5	0.868326352813849	0.5	0	0	0.0	0.0004846333418273865	18
4486	0.056054339978481985	0.0170122176886616	-0.016701160208100564	0.6296601833285647	-1	0	0	0.2	2	0.8461538461538461	11	0.5357142857142857	0.7692307692307693	12	10	2	0	0	0.14285714285714285	14	2	15	0.0	0	0.613713017218261	0.9378510593594922	0.8106136479452626	0.9514258202525839	0.3969861218918395	0.8065315379812136	0.9292339023484819	0.9146815433855512	0	0	0.0	-0.0016701160208100565	0
841	0.004326539705894193	0.0004196412254008666	-0.000278659854629052	0.988875160900003	-1	0	0	0.5	2	0.6666666666666666	2	0.625	0.6666666666666666	2	2	2	2	0	0.5	4	2	5	0.25	0	0.8641733325912397	0.7954778424179402	0.3921875717592802	0.948917297827021	0.49645980415012214	0.6194145151320318	0.9208002000779775	0.8304850436176062	0.75	0.5	0.0	-2.78659854629052e-05	3
3349	0.04423831264311206	0.011273821044490902	0.01028463061198094	0.8049099421339738	-1	0	0	0.2	2	0.8461538461538461	11	0.2727272727272727	0.7692307692307693	11	10	3	0	0	0.45454545454545453	11	5	15	0.0	0	0.642639100704003	0.9457815430582022	0.36476880050409777	0.9318483380324529	0.43300820347154206	0.7649054817957472	0.7814409367634978	0.9018598995319027	0	0	0.0	0.01028463061198094	33
2944	0.045939143418478906	0.011138802609398353	0.01057843037949693	0.8200947593929152	-1	0	0	0.2	2	0.8461538461538461	11	0.2727272727272727	0.7692307692307693	11	10	3	0	0	0.45454545454545453	11	5	15	0.0	0	0.642639100704003	0.9457815430582022	0.36476880050409777	0.9318483380324529	0.43300820347154206	0.7510438764252615	0.7814409367634978	0.8996074699676562	0	0	0.0	0.01057843037949693	34
1582	0.017529086345705085	0.000748598618044976	0.0005491740171216994	0.958591495468615	-1	0	0	0.4	4	0.5833333333333334	7	0.25925925925925924	0.4166666666666667	9	5	4	2	0	0.6666666666666666	6	9	14	0.25	0.15384615384615385	0.35660271254954906	0.9343097489631856	0.3314209246031433	0.9477810475598412	0.41126588964741817	0.89151712686438	0.8389937822466031	0.9277941808830412	0.6111111111111112	0.3333333333333333	0.0	0.0005491740171216994	15
2395	0.03978798165212759	0.010346550877868628	0.010155434533367143	0.8394440850542477	-1	0.25	1	0.4	4	0.5833333333333334	7	0.2916666666666667	0.5833333333333334	9	7	4	0	0	0.75	8	6	14	0.0	0.3333333333333333	0.642639100704003	0.8558864498176395	0.3030034073605674	0.9385401759005633	0.40084122077187895	0.7685169572748055	0.7853500830343287	0.8701717353480701	0	0	0.0	0.010155434533367143	11
923	0.012786667926109852	0.0006080807573223082	-0.0005575360338907686	0.9916139037465437	-1	0	0	0.6666666666666666	4	0.42857142857142855	3	0.5	0.42857142857142855	5	3	3	1	0	0.5	3	6	9	0.125	0.6666666666666666	0.1691480195849736	0.6672028170983845	0.21673686529809316	0.7870386632358776	0.5351725005384061	0.7276155845336394	0.8521037653992929	0.7300931755597257	1.0	0.2	0.0	-5.575360338907686e-05	8
2320	0.039389496671398266	0.009977829041305668	0.009895634630475629	0.8348242718862837	-1	0.25	1	0.4	4	0.5833333333333334	7	0.2916666666666667	0.5833333333333334	9	7	4	0	0	0.75	8	6	14	0.0	0.3333333333333333	0.642639100704003	0.8558864498176395	0.3030034073605674	0.9385401759005633	0.40084122077187895	0.7685169572748055	0.7853500830343287	0.8701717353480701	0	0	0.0	0.009895634630475629	15
4350	0.06192691447170142	0.011262947122689193	-0.011195584198959534	0.6694534101656525	-1	0	0	0.4	4	0.5384615384615384	7	0.625	0.5384615384615384	11	7	3	0	0	0.16666666666666666	12	2	15	0.0	0	0.613713017218261	0.9428154612193891	0.3314209246031433	0.9144811548497083	0.43300820347154206	0.7269510026208975	0.7814409367634978	0.8859952669501232	0	0	0.0	-0.0011195584198959534	0
4695	0.04567330686007333	0.012285861409884292	0.01194932768578042	0.7872857600428134	-1	0	0	0.2	2	0.8461538461538461	11	0.2727272727272727	0.7692307692307693	11	10	3	0	0	0.45454545454545453	11	5	15	0.0	0	0.642639100704003	0.9457815430582022	0.36476880050409777	0.9318483380324529	0.43300820347154206	0.7531568625977022	0.7814409367634978	0.899948132672872	0	0	0.0	0.01194932768578042	76
4721	0.046057881560710716	0.011530543002212951	0.01133721060709137	0.7890151257864889	-1	0	0	0.2	2	0.8461538461538461	11	0.2727272727272727	0.7692307692307693	11	10	3	0	0	0.45454545454545453	11	5	15	0.0	0	0.642639100704003	0.9457815430582022	0.36476880050409777	0.9318483380324529	0.43300820347154206	0.7531568625977022	0.7814409367634978	0.899948132672872	0	0	0.0	0.01133721060709137	79
5006	0.04640414084329071	0.01162988709019276	0.011466529701664823	0.7888692357723749	-1	0	0	0.2	2	0.8461538461538461	11	0.2727272727272727	0.7692307692307693	11	10	3	0	0	0.45454545454545453	11	5	15	0.0	0	0.642639100704003	0.9457815430582022	0.36476880050409777	0.9318483380324529	0.43300820347154206	0.7531568625977022	0.7814409367634978	0.899948132672872	0	0	0.0	0.011466529701664823	49
2414	0.054502103211679434	0.010468805452735791	0.007443787129005846	0.8667524115496846	-1	0.25	1	0.3	3	0.7692307692307693	10	0.25	0.6153846153846154	11	8	3	0	0	0.6	10	6	15	0.0	0.4	0.613713017218261	0.9537402835844071	0.3314209246031433	0.9256122433265522	0.43300820347154206	0.7554890269504242	0.7814409367634978	0.9024835743660417	0	0	0.0	0.007443787129005846	16
4575	0.0455102675989	0.010603116460383716	0.010533949354367527	0.8066006091967558	-1	0	0	0.2	2	0.8461538461538461	11	0.2727272727272727	0.7692307692307693	11	10	3	0	0	0.45454545454545453	11	5	15	0.0	0	0.642639100704003	0.9457815430582022	0.36476880050409777	0.9318483380324529	0.43300820347154206	0.7531568625977022	0.7814409367634978	0.899948132672872	0	0	0.0	0.010533949354367527	30
391	0.0008092317200124773	5.790209663748021e-05	-2.1452166670393163e-07	0.9964502192659529	-1	0	0	1.0	1	0	0	1.0	0	1	0	0	0	0	0.5	2	1	2	0.0	0	0	0	0	0	0	0	0	0	0	0	0	-2.1452166670393162e-08	9
4378	0.045709969249649304	0.01069894963770885	0.010545134903968608	0.816335271524461	-1	0	0	0.2	2	0.8461538461538461	11	0.2727272727272727	0.7692307692307693	11	10	3	0	0	0.45454545454545453	11	5	15	0.0	0	0.642639100704003	0.9457815430582022	0.36476880050409777	0.9318483380324529	0.43300820347154206	0.7531568625977022	0.7814409367634978	0.899948132672872	0	0	0.0	0.010545134903968608	10
1474	0.021332809599282635	0.005654515462449298	0.005652207932908793	0.9655105071607166	-1	0	0	0.4	4	0.6153846153846154	8	0.3125	0.46153846153846156	9	6	5	2	0	0.75	6	8	15	0.18181818181818182	0.3076923076923077	0.613713017218261	0.8882389425778283	0.4564506539743959	0.8934384786141504	0.38294388951050035	0.8884717151290532	0.8389937822466031	0.8900728781386762	0.611111111111111	0.4444444444444444	0.0	0.005652207932908793	54
3546	0.04491826192803253	0.011970047124511862	0.011092632673537356	0.7884251576085533	-1	0	0	0.2	2	0.8461538461538461	11	0.2727272727272727	0.7692307692307693	11	10	3	0	0	0.45454545454545453	11	5	15	0.0	0	0.642639100704003	0.9457815430582022	0.36476880050409777	0.9318483380324529	0.43300820347154206	0.7649054817957472	0.7814409367634978	0.9018598995319027	0	0	0.0	0.011092632673537356	98
757	0.010758942379825772	0.0002534694501764779	0.00025112497832156404	0.9510765773262859	-1	0	0	0.5714285714285714	4	0.375	3	0.47619047619047616	0.375	7	3	2	0	0	0.42857142857142855	3	7	10	0.0	0	0.613713017218261	0.9407735627314929	0.3314209246031433	0.8490314960079858	0.43300820347154206	0.8733151472248656	0.7814409367634978	0.8948233011919039	0	0	0.0	0.00025112497832156404	9
4081	0.04683718577391594	0.011104094889131055	0.011040688518874566	0.787884181194008	-1	0	0	0.2	2	0.8461538461538461	11	0.2727272727272727	0.7692307692307693	11	10	3	0	0	0.45454545454545453	11	5	15	0.0	0	0.642639100704003	0.9457815430582022	0.36476880050409777	0.9318483380324529	0.43300820347154206	0.7531568625977022	0.7814409367634978	0.899948132672872	0	0	0.0	0.011040688518874566	78
4457	0.03582663764997328	0.008288235591280477	0.007948461317381882	0.8535485946300898	-1	0	0	0.3	3	0.7692307692307693	10	0.25	0.6923076923076923	11	9	3	0	0	0.6	10	6	15	0.0	0	0.613713017218261	0.9604507115465913	0.36476880050409777	0.935353053893501	0.4005649910221404	0.7637390257860524	0.9292339023484819	0.9125393655991713	0	0	0.0	0.007948461317381882	4
3725	0.04544448631729695	0.010974815680927381	0.010430671207525133	0.7961211452787161	-1	0	0	0.2	2	0.8461538461538461	11	0.2727272727272727	0.7692307692307693	11	10	3	0	0	0.45454545454545453	11	5	15	0.0	0	0.642639100704003	0.9457815430582022	0.36476880050409777	0.9318483380324529	0.43300820347154206	0.7510438764252615	0.7814409367634978	0.8996074699676562	0	0	0.0	0.010430671207525133	14
2032	0.054114670292917874	0.009126294537261447	0.007850624612499224	0.8730669693895864	-1	0.25	1	0.3	3	0.7692307692307693	10	0.25	0.6153846153846154	11	8	3	0	0	0.6	10	6	15	0.0	0.4	0.613713017218261	0.9537402835844071	0.3314209246031433	0.9256122433265522	0.43300820347154206	0.7554890269504242	0.7814409367634978	0.9024835743660417	0	0	0.0	0.007850624612499224	71
2136	0.05406410503589434	0.009988139261622078	0.008499383896734445	0.8745821697675562	-1	0.25	1	0.3	3	0.7692307692307693	10	0.25	0.6153846153846154	11	8	3	0	0	0.6	10	6	15	0.0	0.4	0.613713017218261	0.9537402835844071	0.3314209246031433	0.9256122433265522	0.43300820347154206	0.7554890269504242	0.7814409367634978	0.9024835743660417	0	0	0.0	0.008499383896734445	84
1141	0.02328942784065264	0.002670622469075633	-0.0018490562646461105	0.9676198731158384	-1	0	0	0.3	3	0.6923076923076923	9	0.3125	0.46153846153846156	9	6	5	1	0	0.75	8	6	15	0.09090909090909091	0.3076923076923077	0.613713017218261	0.8882389425778283	0.4718349710657238	0.8868338588393798	0.43322493335102613	0.8879502638068222	0.8066196257482119	0.8876757793575241	1.0	0.3333333333333333	0.0	-0.00018490562646461105	4
3308	0.04504562922714814	0.010839907348050421	0.010328613666175362	0.8152989668782494	-1	0	0	0.2	2	0.8461538461538461	11	0.2727272727272727	0.7692307692307693	11	10	3	0	0	0.45454545454545453	11	5	15	0.0	0	0.642639100704003	0.9457815430582022	0.36476880050409777	0.9318483380324529	0.43300820347154206	0.7510438764252615	0.7814409367634978	0.8996074699676562	0	0	0.0	0.010328613666175362	30
1168	0.021865378111339876	0.004038831508031879	0.003929168609576637	0.9638705290274332	-1	0	0	0.4	4	0.6153846153846154	8	0.3125	0.46153846153846156	9	6	5	2	0	0.75	6	8	15	0.18181818181818182	0.3076923076923077	0.613713017218261	0.8882389425778283	0.3314209246031433	0.9382025480723323	0.4434328723470813	0.8811851614811463	0.8389937822466031	0.9059843638868342	0.611111111111111	0.2222222222222222	0.0	0.003929168609576637	41
2455	0.04467684475340604	0.011146043445822255	0.010446943128585332	0.7901615749739347	-1	0	0	0.2	2	0.8461538461538461	11	0.2727272727272727	0.7692307692307693	11	10	3	0	0	0.45454545454545453	11	5	15	0.0	0	0.642639100704003	0.9457815430582022	0.36476880050409777	0.9318483380324529	0.43300820347154206	0.7510438764252615	0.7814409367634978	0.8996074699676562	0	0	0.0	0.010446943128585332	40
3664	0.04422725814971056	0.01098349336271289	0.010103299424954486	0.7970326295038486	-1	0	0	0.2	2	0.8461538461538461	11	0.2727272727272727	0.7692307692307693	11	10	3	0	0	0.45454545454545453	11	5	15	0.0	0	0.642639100704003	0.9457815430582022	0.36476880050409777	0.9318483380324529	0.43300820347154206	0.7510438764252615	0.7814409367634978	0.8996074699676562	0	0	0.0	0.010103299424954486	19
2045	0.05320723985816501	0.010313053607688123	0.0077199140905898364	0.8559463134804923	-1	0.25	1	0.3	3	0.7692307692307693	10	0.25	0.6153846153846154	11	8	3	0	0	0.6	10	6	15	0.0	0.4	0.613713017218261	0.9537402835844071	0.3314209246031433	0.9256122433265522	0.43300820347154206	0.7554890269504242	0.7814409367634978	0.9024835743660417	0	0	0.0	0.0077199140905898364	42
899	0.012772874977423989	0.004495868528539134	0.0025557826482379533	0.9802662904092173	-1	0	0	0.4	2	0.6	3	0.5833333333333334	0.6	4	3	2	1	0	0.3333333333333333	6	2	7	0.14285714285714285	0	0.674561675828207	0.6951001047448803	0.6843751435185604	0.9280127533655739	0.49645980415012214	0.6534540183408762	0.7489555122353272	0.7922094434111908	1.0	0	0.0	0.0025557826482379533	26
2892	0.045327350795239994	0.011420662259570592	0.010790333500858252	0.8142195626050018	-1	0	0	0.2	2	0.8461538461538461	11	0.2727272727272727	0.7692307692307693	11	10	3	0	0	0.45454545454545453	11	5	15	0.0	0	0.642639100704003	0.9457815430582022	0.36476880050409777	0.9318483380324529	0.43300820347154206	0.7510438764252615	0.7814409367634978	0.8996074699676562	0	0	0.0	0.010790333500858252	42
1265	0.00011711279743303468	1.6874882759375873e-05	-8.590937056115501e-06	0.999989172586504	-1	0.25	1	0.6	6	0.38461538461538464	5	0.5357142857142857	0.23076923076923078	4	3	10	2	0	0.5714285714285714	4	7	15	0.08695652173913043	0.5	0.4968137767680519	0.6982487317259154	0.3754401164022978	0.8854887794950991	0.3588432310687931	0.8524517083162317	0.8250928444164817	0.82435457937376	1.0	0.25	0.0	-8.590937056115502e-07	6
3222	0.04551235807240505	0.011021509534215632	0.010248396428052545	0.7997841635175478	-1	0	0	0.2	2	0.8461538461538461	11	0.2727272727272727	0.7692307692307693	11	10	3	0	0	0.45454545454545453	11	5	15	0.0	0	0.642639100704003	0.9457815430582022	0.36476880050409777	0.9318483380324529	0.43300820347154206	0.7510438764252615	0.7814409367634978	0.8996074699676562	0	0	0.0	0.010248396428052545	40
1263	0.020972694242665905	0.0035361983520626407	0.002709358340398807	0.9628416967058085	-1	0	0	0.4	4	0.6153846153846154	8	0.3125	0.46153846153846156	9	6	5	2	0	0.75	6	8	15	0.18181818181818182	0.3076923076923077	0.613713017218261	0.8882389425778283	0.3314209246031433	0.9300719250779653	0.4434328723470813	0.8844939513014333	0.8389937822466031	0.9030971933524847	0.611111111111111	0.3333333333333333	0.0	0.002709358340398807	23
1143	0.021218938126846436	0.00400764691010326	0.0037952821361600126	0.9638301101392369	-1	0	0	0.4	4	0.6153846153846154	8	0.3125	0.46153846153846156	9	6	5	2	0	0.75	6	8	15	0.18181818181818182	0.3076923076923077	0.613713017218261	0.8882389425778283	0.3314209246031433	0.9382025480723323	0.46207093180516995	0.8853634643374628	0.8389937822466031	0.9071288126669491	0.6666666666666666	0.2222222222222222	0.0	0.0037952821361600126	32
4977	0.046562822075072535	0.011200839898234075	0.01099475972216491	0.8234497667137685	-1	0	0	0.2	2	0.8461538461538461	11	0.2727272727272727	0.7692307692307693	11	10	3	0	0	0.45454545454545453	11	5	15	0.0	0	0.642639100704003	0.9457815430582022	0.36476880050409777	0.9318483380324529	0.43300820347154206	0.7531568625977022	0.7814409367634978	0.899948132672872	0	0	0.0	0.01099475972216491	14
4380	0.05680623159569794	0.005125393349609436	-0.0024707478819498744	0.793105263761406	-1	0	0	0.2	2	0.8461538461538461	11	0.38461538461538464	0.7692307692307693	12	10	2	0	0	0.23076923076923078	13	3	15	0.0	0	0.5549093903799169	0.9246810600744937	0.8106136479452626	0.9605076016512761	0.42213704655948014	0.7816518298412521	0.9203768141571337	0.9109099576583156	0	0	0.0	-0.0002470747881949874	4
2620	0.0453789290395511	0.010885345956196625	0.010167382472663833	0.8206989428493237	-1	0	0	0.2	2	0.8461538461538461	11	0.2727272727272727	0.7692307692307693	11	10	3	0	0	0.45454545454545453	11	5	15	0.0	0	0.642639100704003	0.9457815430582022	0.36476880050409777	0.9318483380324529	0.43300820347154206	0.7510438764252615	0.7814409367634978	0.8996074699676562	0	0	0.0	0.010167382472663833	65
4517	0.045206307648214455	0.010517045849892506	0.009843153990283605	0.7962096760459811	-1	0	0	0.2	2	0.8461538461538461	11	0.2727272727272727	0.7692307692307693	11	10	3	0	0	0.45454545454545453	11	5	15	0.0	0	0.642639100704003	0.9457815430582022	0.36476880050409777	0.9318483380324529	0.43300820347154206	0.7510438764252615	0.7814409367634978	0.8996074699676562	0	0	0.0	0.009843153990283605	11
3048	0.0788737628269583	0.005690027525528112	0.0017005460930132825	0.6818133913506703	-1	0	0	0.2	2	0.8461538461538461	11	0.5357142857142857	0.7692307692307693	12	10	2	0	0	0.14285714285714285	14	2	15	0.0	0	0.613713017218261	0.9640181101308197	0.8106136479452626	0.9380219070806594	0.3969861218918395	0.8316623772615427	0.9338606476157965	0.9265035335346486	0	0	0.0	0.0017005460930132825	2
466	0.0009943672150672406	0.0002730335068345428	1.3656988903490978e-06	0.9969867942632988	-1	0	0	1.0	2	0.0	0	1.0	0	1	0	1	0	0	0.3333333333333333	3	1	3	0.0	1.0	0	0	0	0	0	0	0	0	0	0	0	1.3656988903490978e-06	18
341	0.02036823873601235	0.0026544297317636282	-0.0014690809141789719	0.9046658518576154	-1	0	0	0.4	4	0.6153846153846154	8	0.3125	0.46153846153846156	10	6	4	2	0	0.75	8	6	15	0.25	0.3076923076923077	0.6078392247356389	0.8874954330245969	0.3314209246031433	0.9163276593185368	0.33867157785507346	0.8655663809408897	0.8009239327650586	0.8915877601521192	0.65	0.5	0.0	-0.0001469080914178972	3
3438	0.04564858987268652	0.01081235322890916	0.010123246287558401	0.7940816662831449	-1	0	0	0.2	2	0.8461538461538461	11	0.2727272727272727	0.7692307692307693	11	10	3	0	0	0.45454545454545453	11	5	15	0.0	0	0.642639100704003	0.9457815430582022	0.36476880050409777	0.9318483380324529	0.43300820347154206	0.7510438764252615	0.7814409367634978	0.8996074699676562	0	0	0.0	0.010123246287558401	31
3408	0.04440420064344964	0.010513254075222966	0.009850776733578797	0.8134881845275547	-1	0	0	0.2	2	0.8461538461538461	11	0.2727272727272727	0.7692307692307693	11	10	3	0	0	0.45454545454545453	11	5	15	0.0	0	0.642639100704003	0.9457815430582022	0.36476880050409777	0.9318483380324529	0.43300820347154206	0.7510438764252615	0.7814409367634978	0.8996074699676562	0	0	0.0	0.009850776733578797	14
3443	0.046066790870966746	0.011838517627280718	0.011088913753844874	0.7842271085676258	-1	0	0	0.2	2	0.8461538461538461	11	0.2727272727272727	0.7692307692307693	11	10	3	0	0	0.45454545454545453	11	5	15	0.0	0	0.642639100704003	0.9457815430582022	0.36476880050409777	0.9318483380324529	0.43300820347154206	0.7510438764252615	0.7814409367634978	0.8996074699676562	0	0	0.0	0.011088913753844874	96
1856	0.05391249709930405	0.010237399715367681	0.006379967510616533	0.8391593438326698	-1	0.25	1	0.3	3	0.7692307692307693	10	0.25	0.6153846153846154	11	8	3	0	0	0.6	10	6	15	0.0	0.4	0.613713017218261	0.9537402835844071	0.3314209246031433	0.9256122433265522	0.43300820347154206	0.7554890269504242	0.7814409367634978	0.9024835743660417	0	0	0.0	0.006379967510616533	10
1978	0.05261172783977232	0.009887821556018759	0.00790787839380192	0.8561598530618945	-1	0.25	1	0.3	3	0.7692307692307693	10	0.25	0.6153846153846154	11	8	3	0	0	0.6	10	6	15	0.0	0.4	0.613713017218261	0.9537402835844071	0.3314209246031433	0.9256122433265522	0.43300820347154206	0.7554890269504242	0.7814409367634978	0.9024835743660417	0	0	0.0	0.00790787839380192	20
541	0.0009221425459440391	0.00025301770104824633	0.00025256061836451414	0.9963617618248429	-1	0	0	0.75	3	0.25	1	0.6	0.25	3	1	2	3	0	0.4	2	5	6	0.5	0.4	0.4307006950265281	0.9551976308465853	0.636634719010836	0.9095676037746049	0.7022791363221652	0.8254264479252362	0.8382830349381919	0.9094709833189356	0.3333333333333333	0.6666666666666666	0.0	0.00025256061836451414	22
2504	0.04418643674031268	0.010733355496726823	0.010093271890762808	0.8091035017500934	-1	0	0	0.2	2	0.8461538461538461	11	0.2727272727272727	0.7692307692307693	11	10	3	0	0	0.45454545454545453	11	5	15	0.0	0	0.642639100704003	0.9457815430582022	0.36476880050409777	0.9318483380324529	0.43300820347154206	0.7510438764252615	0.7814409367634978	0.8996074699676562	0	0	0.0	0.010093271890762808	26
2233	0.04002769682608251	0.009655651461082479	0.009610398014675751	0.8180651054910195	-1	0.25	1	0.4	4	0.5833333333333334	7	0.2916666666666667	0.5833333333333334	9	7	4	0	0	0.75	8	6	14	0.0	0.3333333333333333	0.642639100704003	0.8558864498176395	0.3030034073605674	0.9385401759005633	0.40084122077187895	0.7685169572748055	0.7853500830343287	0.8701717353480701	0	0	0.0	0.009610398014675751	7
3116	0.04735946301503804	0.008225733280586364	0.00538271535443312	0.6247691290187696	-1	0	0	0.2	2	0.8461538461538461	11	0.2727272727272727	0.6923076923076923	11	9	3	0	0	0.45454545454545453	11	5	15	0.0	0	0.642639100704003	0.9606943727079731	0.3931863177466737	0.9283462741150368	0.43300820347154206	0.7594609526651185	0.8024589509111775	0.9090859358270879	0	0	0.0	0.00538271535443312	6
598	0.020707830176523948	0.004298055086815015	0.004005086437836236	0.9624671393031698	-1	0	0	0.4	4	0.6153846153846154	8	0.3125	0.46153846153846156	9	6	5	2	0	0.75	6	8	15	0.18181818181818182	0.3076923076923077	0.613713017218261	0.8914802055564239	0.3314209246031433	0.9382025480723323	0.4434328723470813	0.8864956021511573	0.8389937822466031	0.9083647223619392	0.611111111111111	0.2222222222222222	0.0	0.004005086437836236	25
1859	0.021874932666447564	0.004871623365048977	0.004856619221305469	0.9630710991632795	-1	0	0	0.4	4	0.6153846153846154	8	0.3125	0.46153846153846156	9	6	5	2	0	0.75	6	8	15	0.18181818181818182	0.3076923076923077	0.613713017218261	0.8882389425778283	0.4564506539743959	0.9400998821853735	0.4434328723470813	0.8856476144371106	0.8389937822466031	0.9081350226465108	0.611111111111111	0.3333333333333333	0.0	0.004856619221305469	22
3139	0.04573541519517146	0.012324493779304556	0.011212798866009531	0.7866964631746661	-1	0	0	0.2	2	0.8461538461538461	11	0.2727272727272727	0.7692307692307693	11	10	3	0	0	0.45454545454545453	11	5	15	0.0	0	0.642639100704003	0.9457815430582022	0.36476880050409777	0.9318483380324529	0.43300820347154206	0.7510438764252615	0.7814409367634978	0.8996074699676562	0	0	0.0	0.011212798866009531	36
4959	0.04503883268468641	0.011303261804700971	0.011148421905668622	0.7970699212603701	-1	0	0	0.2	2	0.8461538461538461	11	0.2727272727272727	0.7692307692307693	11	10	3	0	0	0.45454545454545453	11	5	15	0.0	0	0.642639100704003	0.9457815430582022	0.36476880050409777	0.9318483380324529	0.43300820347154206	0.7531568625977022	0.7814409367634978	0.899948132672872	0	0	0.0	0.011148421905668622	71
1441	0.0183144439272174	0.009387109365029912	0.009184288478310635	0.9873903569887711	-1	0.25	1	0.6	6	0.38461538461538464	5	0.4166666666666667	0.23076923076923078	4	3	10	1	0	0.4444444444444444	9	4	15	0.043478260869565216	0.14285714285714285	0.2943696472467666	0.8854875643284301	0.3772457584404314	0.9469842613540088	0.504063556719134	0.9088289984632032	0.9120287623743097	0.9175253753430496	1.0	0.25	0.0	0.009184288478310635	48
2330	0.053023889705894695	0.01078048915403718	0.007169785908792781	0.8546463152545372	-1	0.25	1	0.3	3	0.7692307692307693	10	0.25	0.6153846153846154	11	8	3	0	0	0.6	10	6	15	0.0	0.4	0.613713017218261	0.9537402835844071	0.3314209246031433	0.9256122433265522	0.43300820347154206	0.7554890269504242	0.7814409367634978	0.9024835743660417	0	0	0.0	0.007169785908792781	18
2613	0.04457631767660848	0.010472952047967344	0.009812206526295953	0.809363829541089	-1	0	0	0.2	2	0.8461538461538461	11	0.2727272727272727	0.7692307692307693	11	10	3	0	0	0.45454545454545453	11	5	15	0.0	0	0.642639100704003	0.9457815430582022	0.36476880050409777	0.9318483380324529	0.43300820347154206	0.7510438764252615	0.7814409367634978	0.8996074699676562	0	0	0.0	0.009812206526295953	29
939	0.02154260672944568	0.004739590473792766	-0.004713702593431401	0.8781877043020764	-1	0	0	0.4	4	0.6153846153846154	8	0.42857142857142855	0.5384615384615384	10	7	4	2	0	0.7142857142857143	7	5	15	0.2222222222222222	0.36363636363636365	0.8269931623672347	0.9074597876194442	0.8010888180385598	0.9600501809141188	0.42937929972431566	0.9313764098107815	0.9292339023484819	0.9364418094643935	0.6	0.3	0.0	-0.00047137025934314015	1
1688	0.018146705432294272	0.009246818655511212	0.009113898758529599	0.9874841387748114	-1	0.25	1	0.6	6	0.38461538461538464	5	0.4166666666666667	0.23076923076923078	4	3	10	1	0	0.4444444444444444	9	4	15	0.043478260869565216	0.14285714285714285	0.2943696472467666	0.8854875643284301	0.3772457584404314	0.9074661140769242	0.504063556719134	0.9088289984632032	0.8798482435081013	0.9010832258330994	1.0	0.25	0.0	0.009113898758529599	41
2595	0.044831994844278765	0.010638051798284878	0.009913333890497103	0.8040151567888363	-1	0	0	0.2	2	0.8461538461538461	11	0.2727272727272727	0.7692307692307693	11	10	3	0	0	0.45454545454545453	11	5	15	0.0	0	0.642639100704003	0.9457815430582022	0.36476880050409777	0.9318483380324529	0.43300820347154206	0.7510438764252615	0.7814409367634978	0.8996074699676562	0	0	0.0	0.009913333890497103	19
1450	0.02200574392723676	0.00498791588682334	0.004977624068172195	0.9646483409307794	-1	0	0	0.4	4	0.6153846153846154	8	0.3125	0.46153846153846156	9	6	5	2	0	0.75	6	8	15	0.18181818181818182	0.3076923076923077	0.613713017218261	0.8882389425778283	0.4564506539743959	0.9400998821853735	0.4434328723470813	0.8856476144371106	0.8389937822466031	0.9081350226465108	0.611111111111111	0.3333333333333333	0.0	0.004977624068172195	40
3717	0.0460598735377097	0.01093297689609152	0.010021995486928762	0.8154510264356295	-1	0	0	0.2	2	0.8461538461538461	11	0.2727272727272727	0.7692307692307693	11	10	3	0	0	0.45454545454545453	11	5	15	0.0	0	0.642639100704003	0.9457815430582022	0.36476880050409777	0.9318483380324529	0.43300820347154206	0.7649054817957472	0.7814409367634978	0.9018598995319027	0	0	0.0	0.010021995486928762	13
1799	0.0075185180033853745	0.0006163531264253044	0.00045915658389733235	0.9947747250595516	-1	0	0	0.4	2	0.8	4	0.5833333333333334	0.6	5	3	1	0	0	0.3333333333333333	2	6	7	0.0	0	0.18103419200651819	0.9666080781587973	0.6231651135017708	0.919153056124438	0.4759433501508566	0.7514032581032195	0.9112020894716327	0.9089456006500222	0	0	0.0	0.00045915658389733235	11
4302	0.04472198048725484	0.012038485495211675	0.011317796198840376	0.7891729428623117	-1	0	0	0.2	2	0.8461538461538461	11	0.2727272727272727	0.7692307692307693	11	10	3	0	0	0.45454545454545453	11	5	15	0.0	0	0.642639100704003	0.9457815430582022	0.36476880050409777	0.9318483380324529	0.43300820347154206	0.7531568625977022	0.7814409367634978	0.899948132672872	0	0	0.0	0.011317796198840376	58
1373	0.024059218553290723	0.004821845255126463	0.004794093902859388	0.9601010562604547	-1	0	0	0.4	4	0.6153846153846154	8	0.3125	0.5384615384615384	10	7	4	2	0	0.75	6	8	15	0.2222222222222222	0.3076923076923077	0.4492721384666377	0.8896941441826172	0.33217039614523924	0.8913147041728408	0.4550245630358097	0.8744689361084039	0.8209655963319472	0.8853712534036478	0.6000000000000001	0.3	0.0	0.004794093902859388	25
2520	0.044582761223993204	0.011077194144769317	0.010272335992908829	0.7880350472650359	-1	0	0	0.2	2	0.8461538461538461	11	0.2727272727272727	0.7692307692307693	11	10	3	0	0	0.45454545454545453	11	5	15	0.0	0	0.642639100704003	0.9457815430582022	0.36476880050409777	0.9318483380324529	0.43300820347154206	0.7510438764252615	0.7814409367634978	0.8996074699676562	0	0	0.0	0.010272335992908829	24
2864	0.07257955520412394	0.0035197784341478976	0.0006445207326891731	0.6775299681552458	-1	0	0	0.2	2	0.8461538461538461	11	0.5357142857142857	0.8461538461538461	12	11	2	0	0	0.14285714285714285	14	2	15	0.0	0	0.628176058961132	0.958604541249063	0.7245992821079237	0.9119711274357912	0.38270635413626086	0.8099530832007331	0.8986926239085352	0.9097006577936569	0	0	0.0	0.0006445207326891731	0
4087	0.046293489813566166	0.011506201326991998	0.011067307245318552	0.8093601035980629	-1	0	0	0.2	2	0.8461538461538461	11	0.2727272727272727	0.7692307692307693	11	10	3	0	0	0.45454545454545453	11	5	15	0.0	0	0.642639100704003	0.9457815430582022	0.36476880050409777	0.9318483380324529	0.43300820347154206	0.7531568625977022	0.7814409367634978	0.899948132672872	0	0	0.0	0.011067307245318552	27
3368	0.043524294553600074	0.010881866504965679	0.010178305934636816	0.7943662359172674	-1	0	0	0.2	2	0.8461538461538461	11	0.2727272727272727	0.7692307692307693	11	10	3	0	0	0.45454545454545453	11	5	15	0.0	0	0.642639100704003	0.9457815430582022	0.36476880050409777	0.9318483380324529	0.43300820347154206	0.7510438764252615	0.7814409367634978	0.8996074699676562	0	0	0.0	0.010178305934636816	8
2815	0.04560590530127938	0.010989854988557207	0.010340262882674905	0.8219350412535118	-1	0	0	0.2	2	0.8461538461538461	11	0.2727272727272727	0.7692307692307693	11	10	3	0	0	0.45454545454545453	11	5	15	0.0	0	0.642639100704003	0.9457815430582022	0.36476880050409777	0.9318483380324529	0.43300820347154206	0.7510438764252615	0.7814409367634978	0.8996074699676562	0	0	0.0	0.010340262882674905	43
1523	0.018082758234048698	0.009218526052816634	0.008900432911727263	0.9873741210064813	-1	0.25	1	0.6	6	0.38461538461538464	5	0.4166666666666667	0.23076923076923078	4	3	10	1	0	0.4444444444444444	9	4	15	0.043478260869565216	0.14285714285714285	0.2943696472467666	0.8854875643284301	0.3772457584404314	0.9469842613540088	0.504063556719134	0.9088289984632032	0.9120287623743097	0.9175253753430496	1.0	0.25	0.0	0.008900432911727263	36
2568	0.045947968210964404	0.010816061998700712	0.010083583696931585	0.8000991207239062	-1	0	0	0.2	2	0.8461538461538461	11	0.2727272727272727	0.7692307692307693	11	10	3	0	0	0.45454545454545453	11	5	15	0.0	0	0.642639100704003	0.9457815430582022	0.36476880050409777	0.9318483380324529	0.43300820347154206	0.7510438764252615	0.7814409367634978	0.8996074699676562	0	0	0.0	0.010083583696931585	12
3040	0.044831718306383814	0.010893114792476597	0.010284597617393967	0.820808688122823	-1	0	0	0.2	2	0.8461538461538461	11	0.2727272727272727	0.7692307692307693	11	10	3	0	0	0.45454545454545453	11	5	15	0.0	0	0.642639100704003	0.9457815430582022	0.36476880050409777	0.9318483380324529	0.43300820347154206	0.7510438764252615	0.7814409367634978	0.8996074699676562	0	0	0.0	0.010284597617393967	20
2551	0.041759652248495024	0.008456661670982461	0.005555120255957767	0.6331076083108247	-1	0	0	0.2222222222222222	2	0.8181818181818182	9	0.28888888888888886	0.7272727272727273	10	8	2	0	0	0.5555555555555556	9	5	13	0.0	0	0.769968252344192	0.9517555617516077	0.571017286274203	0.9361572495207442	0.43300820347154206	0.7516772051352849	0.8726429435704561	0.9053659491483936	0	0	0.0	0.005555120255957767	6
4686	0.045837937719142165	0.01131949073883135	0.011079139515023682	0.7977939113830541	-1	0	0	0.2	2	0.8461538461538461	11	0.2727272727272727	0.7692307692307693	11	10	3	0	0	0.45454545454545453	11	5	15	0.0	0	0.642639100704003	0.9457815430582022	0.36476880050409777	0.9318483380324529	0.43300820347154206	0.7531568625977022	0.7814409367634978	0.899948132672872	0	0	0.0	0.011079139515023682	9
40	0.0016496446642280953	0.00018433999362885538	0.00011022612224024622	0.9982873460462445	-1	0	0	1.0	2	0.0	0	0.75	0	2	0	0	0	0	1.0	2	2	3	0.0	0	0	0	0	0	0	0	0	0	0	0	0	0.00011022612224024622	15
3695	0.04585850986030998	0.010622805327461175	0.009980024228621981	0.7958191953929209	-1	0	0	0.2	2	0.8461538461538461	11	0.2727272727272727	0.7692307692307693	11	10	3	0	0	0.45454545454545453	11	5	15	0.0	0	0.642639100704003	0.9457815430582022	0.36476880050409777	0.9318483380324529	0.43300820347154206	0.7510438764252615	0.7814409367634978	0.8996074699676562	0	0	0.0	0.009980024228621981	9
4250	0.04573796518117519	0.010832626164568104	0.010725223603079077	0.7815099066189394	-1	0	0	0.2	2	0.8461538461538461	11	0.2727272727272727	0.7692307692307693	11	10	3	0	0	0.45454545454545453	11	5	15	0.0	0	0.642639100704003	0.9457815430582022	0.36476880050409777	0.9318483380324529	0.43300820347154206	0.7531568625977022	0.7814409367634978	0.899948132672872	0	0	0.0	0.010725223603079077	13
2023	0.05472580619605403	0.01019939210834096	0.007181124731923097	0.8542651576235619	-1	0.25	1	0.3	3	0.7692307692307693	10	0.25	0.6153846153846154	11	8	3	0	0	0.6	10	6	15	0.0	0.4	0.613713017218261	0.9537402835844071	0.3314209246031433	0.9256122433265522	0.43300820347154206	0.7554890269504242	0.7814409367634978	0.9024835743660417	0	0	0.0	0.007181124731923097	20
4091	0.0437235669797699	0.010992499208204706	0.01020317798007752	0.7975548861512468	-1	0	0	0.2	2	0.8461538461538461	11	0.2727272727272727	0.7692307692307693	11	10	3	0	0	0.45454545454545453	11	5	15	0.0	0	0.642639100704003	0.9457815430582022	0.36476880050409777	0.9318483380324529	0.43300820347154206	0.7510438764252615	0.7814409367634978	0.8996074699676562	0	0	0.0	0.01020317798007752	18
440	0.0011452122436146214	0.0002500868180882243	0.0002500807510832684	0.996466518288695	-1	0	0	1.0	2	0.0	0	0.75	0	2	0	0	0	0	1.0	2	2	3	0.0	0	0	0	0	0	0	0	0	0	0	0	0	0.0002500807510832684	60
792	0.022505311236809513	0.004327883571556624	0.004064870252437264	0.9635084021971563	-1	0	0	0.4	4	0.6153846153846154	8	0.3125	0.46153846153846156	9	6	5	2	0	0.75	6	8	15	0.18181818181818182	0.3076923076923077	0.613713017218261	0.8882389425778283	0.33291986768733517	0.9424735000981717	0.41126588964741817	0.8988367286092349	0.8389937822466031	0.9130270572833444	0.611111111111111	0.4444444444444444	0.0	0.004064870252437264	95
4581	0.04604854142773758	0.003106372214957955	0.0028804448636573637	0.8504003056386196	-1	0.25	1	0.3	3	0.7692307692307693	10	0.25	0.6153846153846154	11	8	3	0	0	0.6	10	6	15	0.0	0.4	0.613713017218261	0.9250223825514914	0.3314209246031433	0.9509967355434327	0.43300820347154206	0.7952216205503153	0.7814409367634978	0.9070650891415664	0	0	0.0	0.0028804448636573637	4
4013	0.04579431805658182	0.011027870007487348	0.01037686533294765	0.8099671623380287	-1	0	0	0.2	2	0.8461538461538461	11	0.2727272727272727	0.7692307692307693	11	10	3	0	0	0.45454545454545453	11	5	15	0.0	0	0.642639100704003	0.9457815430582022	0.36476880050409777	0.9318483380324529	0.43300820347154206	0.7510438764252615	0.7814409367634978	0.8996074699676562	0	0	0.0	0.01037686533294765	30
3559	0.04608873839658218	0.011376167510721782	0.010638835691687863	0.7962093404338679	-1	0	0	0.2	2	0.8461538461538461	11	0.2727272727272727	0.7692307692307693	11	10	3	0	0	0.45454545454545453	11	5	15	0.0	0	0.642639100704003	0.9457815430582022	0.36476880050409777	0.9318483380324529	0.43300820347154206	0.7649054817957472	0.7814409367634978	0.9018598995319027	0	0	0.0	0.010638835691687863	19
1638	0.020517565841852395	0.005006027365995538	0.004969600653321578	0.9668448442993096	-1	0	0	0.4	4	0.6153846153846154	8	0.3125	0.46153846153846156	9	6	5	2	0	0.75	6	8	15	0.18181818181818182	0.3076923076923077	0.613713017218261	0.8882389425778283	0.33291986768733517	0.8981235624206197	0.4434328723470813	0.8864956021511573	0.8389937822466031	0.8910605074998924	0.611111111111111	0.3333333333333333	0.0	0.004969600653321578	38
2976	0.04436308139079242	0.01112427949359048	0.010337935825396155	0.7895384769125582	-1	0	0	0.2	2	0.8461538461538461	11	0.2727272727272727	0.7692307692307693	11	10	3	0	0	0.45454545454545453	11	5	15	0.0	0	0.642639100704003	0.9457815430582022	0.36476880050409777	0.9318483380324529	0.43300820347154206	0.7510438764252615	0.7814409367634978	0.8996074699676562	0	0	0.0	0.010337935825396155	16
1851	0.053446080763521475	0.009592183309968985	0.007383116368955888	0.8593990460843889	-1	0.25	1	0.3	3	0.7692307692307693	10	0.25	0.6153846153846154	11	8	3	0	0	0.6	10	6	15	0.0	0.4	0.613713017218261	0.9537402835844071	0.3314209246031433	0.9256122433265522	0.43300820347154206	0.7554890269504242	0.7814409367634978	0.9024835743660417	0	0	0.0	0.007383116368955888	48
4454	0.04534012213281636	0.011751284869608147	0.011022981130442268	0.7863820153015926	-1	0	0	0.2	2	0.8461538461538461	11	0.2727272727272727	0.7692307692307693	11	10	3	0	0	0.45454545454545453	11	5	15	0.0	0	0.642639100704003	0.9457815430582022	0.36476880050409777	0.9318483380324529	0.43300820347154206	0.7531568625977022	0.7814409367634978	0.899948132672872	0	0	0.0	0.011022981130442268	10
66	None	None	None	None	None	0	0	0.5	5	0.38461538461538464	5	0.625	0.3076923076923077	8	4	6	3	0	0.6666666666666666	4	6	15	0.25	0	0.8980106322223256	0.8550022312151104	0.5458188461726765	0.9174200780696182	0.31140419358434734	0.9123407789082825	0.9443456262778492	0.8979740333765637	0.125	0.125	0.0	None	0
3069	0.044685890817164925	0.0114155916743688	0.01081795802343453	0.7920490220520655	-1	0	0	0.2	2	0.8461538461538461	11	0.2727272727272727	0.7692307692307693	11	10	3	0	0	0.45454545454545453	11	5	15	0.0	0	0.642639100704003	0.9457815430582022	0.36476880050409777	0.9318483380324529	0.43300820347154206	0.7510438764252615	0.7814409367634978	0.8996074699676562	0	0	0.0	0.01081795802343453	103
4909	0.09984989067937922	0.005148825592963556	0.0049218563338481415	0.697564658046574	-1	0	0	0.1	1	1.0	13	1.0	1.0	14	13	0	0	0	0.06666666666666667	15	1	15	0.0	0	0.613713017218261	0.9556582810407285	0.3314209246031433	0.924375091908775	0.43300820347154206	0.7226439574060403	0.7814409367634978	0.8981778491268309	0	0	0.0	0.0049218563338481415	0
3875	0.04502668600780449	0.011205717715352878	0.010417078248655228	0.7876316525315689	-1	0	0	0.2	2	0.8461538461538461	11	0.2727272727272727	0.7692307692307693	11	10	3	0	0	0.45454545454545453	11	5	15	0.0	0	0.642639100704003	0.9457815430582022	0.36476880050409777	0.9318483380324529	0.43300820347154206	0.7531568625977022	0.7814409367634978	0.899948132672872	0	0	0.0	0.010417078248655228	11
1938	None	None	None	None	None	0	0	0.6	6	0.23076923076923078	3	0.625	0.15384615384615385	2	2	12	3	0	0.6666666666666666	6	4	15	0.10714285714285714	0	0.4262527299652046	0.9631206636372561	0.6807113889880824	0.8206705510044837	0.32905462522742807	0.5597004486268147	0.9137871804287527	0.8421691450591097	0.5	1.0	0.0	None	0
3779	0.05555162398289842	0.0017849044264324344	-0.0003661602262303727	0.85410528274874	-1	0	0	0.2	2	0.8461538461538461	11	0.2727272727272727	0.7692307692307693	11	10	3	0	0	0.45454545454545453	11	5	15	0.0	0	0.642639100704003	0.9379783650384896	0.36476880050409777	0.9318483380324529	0.40084122077187895	0.7407622374567614	0.7853500830343287	0.8935192886335346	0	0	0.0	-3.661602262303727e-05	0
1595	0.03416578796073524	0.0019063699683636315	-0.0018255281612558252	0.9971816397467558	-1	0	0	0.5	5	0.38461538461538464	5	0.3333333333333333	0.3076923076923077	6	4	8	2	0	0.5555555555555556	9	5	15	0.1111111111111111	0	0.4887392944935332	0.8695244465605131	0.35142242508250493	0.9462708804322253	0.7917988191605245	0.8135100810483251	0.9487342564906283	0.8888885870756738	0.5833333333333334	0.6666666666666666	0.0	-0.00018255281612558253	2
3051	0.04539507628073032	0.012363506736197887	0.011485122407416122	0.7850811820628277	-1	0	0	0.2	2	0.8461538461538461	11	0.2727272727272727	0.7692307692307693	11	10	3	0	0	0.45454545454545453	11	5	15	0.0	0	0.642639100704003	0.9457815430582022	0.36476880050409777	0.9318483380324529	0.43300820347154206	0.7510438764252615	0.7814409367634978	0.8996074699676562	0	0	0.0	0.011485122407416122	117
1968	0.05447022759254921	0.008527927894317602	0.005248309445622688	0.8693218393401346	-1	0.25	1	0.3	3	0.7692307692307693	10	0.25	0.6153846153846154	11	8	3	0	0	0.6	10	6	15	0.0	0.4	0.613713017218261	0.9537402835844071	0.3314209246031433	0.9256122433265522	0.43300820347154206	0.7554890269504242	0.7814409367634978	0.9024835743660417	0	0	0.0	0.005248309445622688	3
4805	0.04541068735211782	0.012393325401120196	0.011830235005841688	0.7852559571093332	-1	0	0	0.2	2	0.8461538461538461	11	0.2727272727272727	0.7692307692307693	11	10	3	0	0	0.45454545454545453	11	5	15	0.0	0	0.642639100704003	0.9457815430582022	0.36476880050409777	0.9318483380324529	0.43300820347154206	0.7531568625977022	0.7814409367634978	0.899948132672872	0	0	0.0	0.011830235005841688	110
2799	0.06722897567828372	0.014563363492203288	0.013730365133321142	0.7518629595791086	-1	0	0	0.2	2	0.8461538461538461	11	0.25	0.7692307692307693	11	10	3	0	0	0.6	10	6	15	0.0	0	0.642639100704003	0.9696033577330695	0.3931863177466737	0.9239637821240432	0.43300820347154206	0.7572594153923743	0.8024589509111775	0.9141905740966261	0	0	0.0	0.013730365133321142	5
3584	0.10441205664679228	0.003463320126743385	-0.0006537156933991726	0.6905188758411944	-1	0	0	0.1	1	1.0	13	1.0	1.0	14	13	0	0	0	0.06666666666666667	15	1	15	0.0	0	0.613713017218261	0.9556582810407285	0.3314209246031433	0.924375091908775	0.43300820347154206	0.719085606238777	0.7814409367634978	0.8976374837772045	0	0	0.0	-6.537156933991726e-05	1
423	0.0019095867417729443	3.144502798256271e-05	1.2744172293479661e-05	0.9986968145591509	-1	0	0	0.75	3	0.3333333333333333	1	0.5555555555555556	0.3333333333333333	3	1	1	0	0	1.0	3	3	5	0.0	1.0	0.27527730701166697	0.7520648091545442	0.11985172685656158	0.6550983962162914	0.606971376908619	0.7510100696415292	0.8917288395536136	0.7214628279153745	0	0	0.0	1.2744172293479661e-05	7
637	0.0010903087403872239	0.00026074938716197116	0.000260745309008636	0.9966526342685331	-1	0	0	1.0	1	0	0	1.0	0	1	0	0	0	0	0.5	1	2	2	0.0	0	0	0	0	0	0	0	0	0	0	0	0	0.000260745309008636	86
4631	0.04528735607153918	0.011009703006119389	0.010897206616169181	0.7955223111896528	-1	0	0	0.2	2	0.8461538461538461	11	0.2727272727272727	0.7692307692307693	11	10	3	0	0	0.45454545454545453	11	5	15	0.0	0	0.642639100704003	0.9457815430582022	0.36476880050409777	0.9318483380324529	0.43300820347154206	0.7531568625977022	0.7814409367634978	0.899948132672872	0	0	0.0	0.010897206616169181	14
1408	0.020802108281873382	0.0057435643383714026	0.005477943399777242	0.9654290111195026	-1	0	0	0.4	4	0.6153846153846154	8	0.3125	0.46153846153846156	9	6	5	2	0	0.75	6	8	15	0.18181818181818182	0.3076923076923077	0.613713017218261	0.8882389425778283	0.34935516598688154	0.8971477148372689	0.46661625372453797	0.88534631041546	0.8389937822466031	0.8903468590839003	0.611111111111111	0.3333333333333333	0.0	0.005477943399777242	89
1553	0.05256985307256035	0.0093222879424504	0.007058607043469832	0.8585922780982942	-1	0.25	1	0.3	3	0.7692307692307693	10	0.25	0.6153846153846154	11	8	3	0	0	0.6	10	6	15	0.0	0.4	0.613713017218261	0.9537402835844071	0.3314209246031433	0.9256122433265522	0.43300820347154206	0.7554890269504242	0.7814409367634978	0.9024835743660417	0	0	0.0	0.007058607043469832	44
4927	0.04444046031345788	0.01107833413430603	0.010564329264819492	0.7945743892915957	-1	0	0	0.2	2	0.8461538461538461	11	0.2727272727272727	0.7692307692307693	11	10	3	0	0	0.45454545454545453	11	5	15	0.0	0	0.642639100704003	0.9457815430582022	0.36476880050409777	0.9318483380324529	0.43300820347154206	0.7531568625977022	0.7814409367634978	0.899948132672872	0	0	0.0	0.010564329264819492	19
675	0.019764298339456254	0.00032539371444730036	-0.0001077413072833032	0.9876679515002602	-1	0.25	1	0.6	6	0.38461538461538464	5	0.4166666666666667	0.23076923076923078	4	3	10	0	0	0.4444444444444444	9	4	15	0.0	0.14285714285714285	0.369566636486256	0.9702058206118032	0.5794923544479398	0.8960905963810174	0.4598906887438622	0.8475895147554339	0.9044623425817746	0.9206476094306447	0	0	0.0	-1.077413072833032e-05	0
3906	0.011954925652160438	0.001960566958270358	0.0003058567569617732	0.8844669979698762	-1	0	0	0.5	5	0.5384615384615384	7	0.375	0.3076923076923077	6	4	8	1	0	0.625	8	5	15	0.05555555555555555	0.4	0.8058386362145544	0.8959725707616923	0.8106136479452626	0.9606839033347713	0.2911956147567383	0.9432627089923462	0.8921478323774987	0.9382000078666977	1.0	0.3333333333333333	0.0	0.0003058567569617732	1
2950	0.04425356493779906	0.011258129520587832	0.010336002684911479	0.7862898519645787	-1	0	0	0.2	2	0.8461538461538461	11	0.2727272727272727	0.7692307692307693	11	10	3	0	0	0.45454545454545453	11	5	15	0.0	0	0.642639100704003	0.9457815430582022	0.36476880050409777	0.9318483380324529	0.43300820347154206	0.7510438764252615	0.7814409367634978	0.8996074699676562	0	0	0.0	0.010336002684911479	16
1183	0.021653508523297466	0.004023473357591608	0.0038397061542420115	0.9639032852065513	-1	0	0	0.4	4	0.6153846153846154	8	0.3125	0.46153846153846156	9	6	5	2	0	0.75	6	8	15	0.18181818181818182	0.3076923076923077	0.613713017218261	0.8882389425778283	0.3314209246031433	0.9382025480723323	0.4434328723470813	0.8864956021511573	0.8389937822466031	0.9074429347654599	0.611111111111111	0.3333333333333333	0.0	0.0038397061542420115	36
1325	0.043505773878279974	0.002917259430685489	0.00160180020317915	0.9826161655953386	-1	0	0	0.4	4	0.6153846153846154	8	0.625	0.5384615384615384	9	7	5	1	0	0.16666666666666666	12	2	15	0.08333333333333333	0.14285714285714285	0.21153795692766786	0.8326193950881001	0.5613997203582406	0.9603948489130406	0.6666177094025022	0.9049027587451777	0.9251556302091205	0.9128180872594283	1.0	0.1111111111111111	0.0	0.00160180020317915	3
1527	0.01939551924597838	0.0019670989142684045	0.001823912646521332	0.9567884395224125	-1	0	0	0.4	4	0.6153846153846154	8	0.3125	0.46153846153846156	8	6	6	2	0	0.75	6	8	15	0.14285714285714285	0.3076923076923077	0.4492721384666377	0.88705788579894	0.3939357892887696	0.9020868353962611	0.44360461989913735	0.8923555103117451	0.8389937822466031	0.8939966870188786	0.625	0.25	0.0	0.001823912646521332	10
1085	0.018065833801859787	0.003519844516711639	0.003498743800747128	0.9697621812760883	-1	0	0	0.5	5	0.46153846153846156	6	0.35714285714285715	0.38461538461538464	8	5	6	2	0	0.8571428571428571	6	7	15	0.15384615384615385	0.3076923076923077	0.4492721384666377	0.8912912257291133	0.45912581839228406	0.9444737506933766	0.4596881112489689	0.8902723523645254	0.8851315772869107	0.9124374070120684	0.625	0.375	0.0	0.003498743800747128	30
3006	0.04434438249305946	0.01077605925864449	0.009987611652858216	0.7938535917206677	-1	0	0	0.2	2	0.8461538461538461	11	0.2727272727272727	0.7692307692307693	11	10	3	0	0	0.45454545454545453	11	5	15	0.0	0	0.642639100704003	0.9457815430582022	0.36476880050409777	0.9318483380324529	0.43300820347154206	0.7510438764252615	0.7814409367634978	0.8996074699676562	0	0	0.0	0.009987611652858216	18
1584	0.027213413872289368	0.004377302458289651	0.004024899884872656	0.9541554268242332	-1	0	0	0.3	3	0.6923076923076923	9	0.2777777777777778	0.5384615384615384	9	7	5	1	0	0.6666666666666666	6	9	15	0.08333333333333333	0.15384615384615385	0.613713017218261	0.8882389425778283	0.49446708767956365	0.8907648706821576	0.43322493335102613	0.8851641752592911	0.8013966061561968	0.88807643976902	1.0	0.3333333333333333	0.0	0.004024899884872656	30
3853	0.04552756623776457	0.011004499895699347	0.010239199553646237	0.7907657362820419	-1	0	0	0.2	2	0.8461538461538461	11	0.2727272727272727	0.7692307692307693	11	10	3	0	0	0.45454545454545453	11	5	15	0.0	0	0.642639100704003	0.9457815430582022	0.36476880050409777	0.9318483380324529	0.43300820347154206	0.7510438764252615	0.7814409367634978	0.8996074699676562	0	0	0.0	0.010239199553646237	17
1705	0.05401335801567047	0.009906873169541315	0.0076346724582694045	0.8590105721766246	-1	0.25	1	0.3	3	0.7692307692307693	10	0.25	0.6153846153846154	11	8	3	0	0	0.6	10	6	15	0.0	0.4	0.613713017218261	0.9537402835844071	0.3314209246031433	0.9256122433265522	0.43300820347154206	0.7554890269504242	0.7814409367634978	0.9024835743660417	0	0	0.0	0.0076346724582694045	83
2155	0.05461500444088743	0.010187745849466167	0.00733911503336978	0.8588790182022483	-1	0.25	1	0.3	3	0.7692307692307693	10	0.25	0.6153846153846154	11	8	3	0	0	0.6	10	6	15	0.0	0.4	0.613713017218261	0.9537402835844071	0.3314209246031433	0.9256122433265522	0.43300820347154206	0.7554890269504242	0.7814409367634978	0.9024835743660417	0	0	0.0	0.00733911503336978	18
4950	0.045564896809405585	0.01120682429097712	0.010866177749139902	0.8061494334694767	-1	0	0	0.2	2	0.8461538461538461	11	0.2727272727272727	0.7692307692307693	11	10	3	0	0	0.45454545454545453	11	5	15	0.0	0	0.642639100704003	0.9457815430582022	0.36476880050409777	0.9318483380324529	0.43300820347154206	0.7531568625977022	0.7814409367634978	0.899948132672872	0	0	0.0	0.010866177749139902	16
2647	0.04508885108808517	0.0107064801839282	0.009911079784830183	0.7936857707156099	-1	0	0	0.2	2	0.8461538461538461	11	0.2727272727272727	0.7692307692307693	11	10	3	0	0	0.45454545454545453	11	5	15	0.0	0	0.642639100704003	0.9457815430582022	0.36476880050409777	0.9318483380324529	0.43300820347154206	0.7510438764252615	0.7814409367634978	0.8996074699676562	0	0	0.0	0.009911079784830183	25
1650	0.020815527099505182	0.005428906302619039	0.00542024307153868	0.9655887069963703	-1	0	0	0.4	4	0.6153846153846154	8	0.3125	0.46153846153846156	9	6	5	2	0	0.75	6	8	15	0.18181818181818182	0.3076923076923077	0.613713017218261	0.8882389425778283	0.4564506539743959	0.8934384786141504	0.4434328723470813	0.8856476144371106	0.8389937822466031	0.8891500960741592	0.611111111111111	0.3333333333333333	0.0	0.00542024307153868	34
3278	0.045689536437004845	0.011337777281822663	0.010647646037620452	0.8205309799055127	-1	0	0	0.2	2	0.8461538461538461	11	0.2727272727272727	0.7692307692307693	11	10	3	0	0	0.45454545454545453	11	5	15	0.0	0	0.642639100704003	0.9457815430582022	0.36476880050409777	0.9318483380324529	0.43300820347154206	0.7510438764252615	0.7814409367634978	0.8996074699676562	0	0	0.0	0.010647646037620452	97
3052	0.10367895052200687	0.007907183935486435	-0.007827006106580344	0.6922486639709312	-1	0	0	0.1	1	1.0	13	1.0	1.0	14	13	0	0	0	0.06666666666666667	15	1	15	0.0	0	0.613713017218261	0.9556582810407285	0.3314209246031433	0.924375091908775	0.4434328723470813	0.7978187853961862	0.8165743609750833	0.9101532799700016	0	0	0.0	-0.0007827006106580344	0
4943	0.055182973608136995	0.004495395350578195	-0.004468494062637634	0.6525053025164562	-1	0	0	0.3	3	0.6923076923076923	9	0.2727272727272727	0.6923076923076923	11	9	3	0	0	0.45454545454545453	11	5	15	0.0	0	0.642639100704003	0.9457815430582022	0.36476880050409777	0.9318483380324529	0.43300820347154206	0.7531568625977022	0.7814409367634978	0.899948132672872	0	0	0.0	-0.0004468494062637634	0
3865	0.046348390255876115	0.011363639418048186	0.010855658683579673	0.7951229021304086	-1	0	0	0.2	2	0.8461538461538461	11	0.2727272727272727	0.7692307692307693	11	10	3	0	0	0.45454545454545453	11	5	15	0.0	0	0.642639100704003	0.9457815430582022	0.36476880050409777	0.9318483380324529	0.43300820347154206	0.7510438764252615	0.7814409367634978	0.8996074699676562	0	0	0.0	0.010855658683579673	28
554	0.0014804115235071543	0.00023502388211428003	0.00011080143198622836	0.998419142448368	-1	0	0	1.0	2	0.0	0	0.75	0	2	0	0	0	0	1.0	2	2	3	0.0	0	0	0	0	0	0	0	0	0	0	0	0	0.00011080143198622836	22
44	None	None	None	None	None	0	0	0.3	3	0.75	9	0.5833333333333334	0.5	7	6	6	4	0	0.6666666666666666	6	4	14	0.26666666666666666	0.4	0.7619840290818284	0.9247465945091139	0.43514844818312515	0.6744691365123481	0.9113389202222031	0.6896798532114341	0.9148041176361823	0.7933519896503378	0.3571428571428571	0.14285714285714285	0.0	None	0
4224	0.04631640899729607	0.01201652267703873	0.011798375902395767	0.7843460974155023	-1	0	0	0.2	2	0.8461538461538461	11	0.2727272727272727	0.7692307692307693	11	10	3	0	0	0.45454545454545453	11	5	15	0.0	0	0.642639100704003	0.9457815430582022	0.36476880050409777	0.9318483380324529	0.43300820347154206	0.7531568625977022	0.7814409367634978	0.899948132672872	0	0	0.0	0.011798375902395767	127
1414	0.034189231546347336	0.004951296812974482	-0.003745199634994736	0.6296538471429309	-1	0	0	0.4444444444444444	4	0.5454545454545454	6	0.5909090909090909	0.36363636363636365	8	4	4	2	0	0.18181818181818182	2	11	13	0.25	0.16666666666666666	0.28329577891141555	0.8705552513238882	0.3314209246031433	0.9441035937570208	0.406774088986315	0.9009322516847219	0.8389937822466031	0.9099818228695178	0.625	0.375	0.0	-0.0003745199634994736	3
4780	0.022686724279070713	0.0002857959990999656	-0.00013513384636190583	0.9438434906203024	-1	0.25	1	0.5	5	0.5384615384615384	7	0.3125	0.46153846153846156	11	6	3	0	0	0.75	8	6	15	0.0	0.2857142857142857	0.613713017218261	0.9367779734497779	0.3314209246031433	0.9227926276882568	0.43300820347154206	0.7935999557885679	0.7814409367634978	0.8979350894001805	0	0	0.0	-1.3513384636190583e-05	0
1519	0.011313106957098912	0.0024763274737809103	4.9999986412600805e-05	0.9671698658830454	-1	0	0	0.3	3	0.6923076923076923	9	0.4166666666666667	0.5384615384615384	9	7	5	2	0	0.25	12	3	15	0.16666666666666666	0	0.28483125971501444	0.887790680181867	0.4564506539743959	0.9409019705510983	0.4434328723470813	0.905145708314107	0.8389937822466031	0.9140344611839004	0.6111111111111112	0.4444444444444444	0.0	4.9999986412600805e-05	8
4138	0.04414404143315179	0.01178258700075555	0.0108876564836577	0.7836495043040405	-1	0	0	0.2	2	0.8461538461538461	11	0.2727272727272727	0.7692307692307693	11	10	3	0	0	0.45454545454545453	11	5	15	0.0	0	0.642639100704003	0.9457815430582022	0.36476880050409777	0.9318483380324529	0.43300820347154206	0.7510438764252615	0.7814409367634978	0.8996074699676562	0	0	0.0	0.0108876564836577	38
3826	0.045696773226529354	0.011758386642324332	0.010985762311747601	0.7831301663474151	-1	0	0	0.2	2	0.8461538461538461	11	0.2727272727272727	0.7692307692307693	11	10	3	0	0	0.45454545454545453	11	5	15	0.0	0	0.642639100704003	0.9457815430582022	0.36476880050409777	0.9318483380324529	0.43300820347154206	0.7472905812285271	0.7814409367634978	0.8990045709772826	0	0	0.0	0.010985762311747601	70
2348	0.040523518552832684	0.010626333315894881	0.009811495610646655	0.8428189743212313	-1	0.25	1	0.4	4	0.5833333333333334	7	0.2916666666666667	0.5833333333333334	9	7	4	0	0	0.75	8	6	14	0.0	0.3333333333333333	0.642639100704003	0.8558864498176395	0.3030034073605674	0.9385401759005633	0.40084122077187895	0.7685169572748055	0.7853500830343287	0.8701717353480701	0	0	0.0	0.009811495610646655	12
2292	0.04993713172356996	0.008131865643339219	0.007994702088397775	0.8073962471111283	-1	0	0	0.3	3	0.6923076923076923	9	0.2777777777777778	0.6923076923076923	10	9	4	0	0	0.6666666666666666	9	6	15	0.0	0	0.769968252344192	0.860084322618348	0.556808527652915	0.9389853331661808	0.40084122077187895	0.7530327369055386	0.8739176419534469	0.8685474571583086	0	0	0.0	0.007994702088397775	28
444	0.005684759733687389	0.002394186138680462	0.0006538313116880841	0.9760903063261586	-1	0	0	0.5555555555555556	5	0.36363636363636365	4	0.6190476190476191	0.09090909090909091	4	1	8	2	0	0.42857142857142855	3	7	13	0.11764705882352941	0.5454545454545454	0.634349151436539	0.510794949145378	0.43056121437365025	0.9646208392405704	0.7444218053825763	0.6055911228056552	0.8368165288852526	0.7788892549867032	0.75	0.25	0.0	0.0006538313116880841	6
255	0.0010510265066965875	0.00021649382599978601	0.00021648712063962222	0.996884046224069	-1	0	0	1.0	2	0.0	0	0.75	0	2	0	0	0	0	1.0	2	2	3	0.0	0	0	0	0	0	0	0	0	0	0	0	0	0.00021648712063962222	22
284	0.000798625744673841	7.355149710778327e-05	7.351688075955724e-05	0.9972978678845835	-1	0	0	1.0	2	0.0	0	0.75	0	2	0	0	0	0	1.0	2	2	3	0.0	0	0	0	0	0	0	0	0	0	0	0	0	7.351688075955724e-05	13
2133	0.05327738034527047	0.01036561980980759	0.007544831105469459	0.8703581956909343	-1	0.25	1	0.3	3	0.7692307692307693	10	0.25	0.6153846153846154	11	8	3	0	0	0.6	10	6	15	0.0	0.4	0.613713017218261	0.9537402835844071	0.3314209246031433	0.9256122433265522	0.43300820347154206	0.7554890269504242	0.7814409367634978	0.9024835743660417	0	0	0.0	0.007544831105469459	15
221	6.887297328695121e-09	6.780257767663829e-09	4.794366245809944e-09	0.9999996467276804	-1	0	0	0	0	0	0	1.0	0	0	0	0	2	0	1.0	1	1	1	0.5	0	0	0	0	0	0	0	0	0	0	0	0	-0.1	1
4917	0.04582034108108325	0.008114068565952717	0.006401132342328981	0.6271884520373063	-1	0	0	0.2	2	0.8461538461538461	11	0.2727272727272727	0.6923076923076923	11	9	3	0	0	0.45454545454545453	11	5	15	0.0	0	0.642639100704003	0.9606943727079731	0.3931863177466737	0.9283462741150368	0.43300820347154206	0.759961081201459	0.7956518421158475	0.9091613845658385	0	0	0.0	0.006401132342328981	6
4788	0.046760669393317265	0.01183665792633511	0.011676775444135324	0.7819054566364367	-1	0	0	0.2	2	0.8461538461538461	11	0.2727272727272727	0.7692307692307693	11	10	3	0	0	0.45454545454545453	11	5	15	0.0	0	0.642639100704003	0.9457815430582022	0.36476880050409777	0.9318483380324529	0.43300820347154206	0.7531568625977022	0.7814409367634978	0.899948132672872	0	0	0.0	0.011676775444135324	72
3027	0.04439223851177551	0.011005831328947033	0.010387314048106482	0.8237299831292897	-1	0	0	0.2	2	0.8461538461538461	11	0.2727272727272727	0.7692307692307693	11	10	3	0	0	0.45454545454545453	11	5	15	0.0	0	0.642639100704003	0.9457815430582022	0.36476880050409777	0.9318483380324529	0.43300820347154206	0.7510438764252615	0.7814409367634978	0.8996074699676562	0	0	0.0	0.010387314048106482	40
1327	0.026692702885749375	0.005406171795913735	0.004669881981691568	0.9557731345653887	-1	0	0	0.3	3	0.6923076923076923	9	0.2777777777777778	0.5384615384615384	9	7	5	2	0	0.6666666666666666	6	9	15	0.16666666666666666	0.15384615384615385	0.613713017218261	0.8882389425778283	0.4564506539743959	0.9400998821853735	0.38294388951050035	0.8967304164032427	0.8389937822466031	0.9112666071029484	0.611111111111111	0.4444444444444444	0.0	0.004669881981691568	44
89	0.06703264776002696	0.005507701193481811	-0.001622733669128976	0.6115284143338389	-1	0	0	0.2222222222222222	2	0.9090909090909091	10	0.5416666666666666	0.9090909090909091	12	10	0	0	0	0.16666666666666666	2	12	13	0.0	0	0.5888408579426598	0.81798864682645	0.5856076429607087	0.8616728181609075	0.500777284680711	0.6812717461595396	0.7101615437315217	0.7963904223733169	0	0	0.0	-0.0001622733669128976	5
3435	0.044334106694182175	0.011065536856955348	0.010346646078671027	0.8053015759120399	-1	0	0	0.2	2	0.8461538461538461	11	0.2727272727272727	0.7692307692307693	11	10	3	0	0	0.45454545454545453	11	5	15	0.0	0	0.642639100704003	0.9457815430582022	0.36476880050409777	0.9318483380324529	0.42580801487283626	0.742333915961757	0.7814409367634978	0.8982125400276734	0	0	0.0	0.010346646078671027	15
5024	0.04699426041672137	0.007078132182079719	-0.0043182741019976364	0.7085010638964782	-1	0	0	0.125	1	1.0	10	1.0	0.8	8	8	3	0	0	0.08333333333333333	12	1	12	0.0	0	0.769968252344192	0.8567134146415354	0.5876912242246802	0.9382073426689557	0.4115742628090716	0.7742516721382502	0.8745484529329705	0.8714275070443601	0	0	0.0	-0.00043182741019976367	1
563	3.065536708467992e-06	4.25528745363122e-08	-4.2338457639188375e-08	0.9999998989321668	-1	0	0	1.0	2	0.0	0	1.0	0	1	0	1	0	0	0.3333333333333333	3	1	3	0.0	1.0	0	0	0	0	0	0	0	0	0	0	0	-4.233845763918837e-09	11
1467	0.055282900689108995	0.009534000313609455	0.006264705457319583	0.8710047648629783	-1	0.25	1	0.3	3	0.7692307692307693	10	0.25	0.6153846153846154	11	8	3	0	0	0.6	10	6	15	0.0	0.4	0.613713017218261	0.9537402835844071	0.3314209246031433	0.9256122433265522	0.43300820347154206	0.7554890269504242	0.7814409367634978	0.9024835743660417	0	0	0.0	0.006264705457319583	103
857	0.08639174971592306	0.004873032048557993	-0.0004639311802388831	0.6580772063396509	-1	0	0	0.2	2	0.8461538461538461	11	0.3125	0.8461538461538461	12	11	2	0	0	0.3333333333333333	12	4	15	0.0	0	0.628176058961132	0.9641310625561929	0.8217073754582497	0.9425610453030421	0.4665942399519335	0.8737671932094117	0.9313505157196997	0.9355135120533488	0	0	0.0	-4.639311802388831e-05	4
814	0.023900671407154964	0.004268334060945051	0.0028012144412720005	0.9655065575147106	-1	0	0	0.3	3	0.6923076923076923	9	0.2777777777777778	0.5384615384615384	9	7	5	2	0	0.6666666666666666	6	9	15	0.16666666666666666	0.15384615384615385	0.28483125971501444	0.8913051413040459	0.4464166657188442	0.9344703359406246	0.38294388951050035	0.8999381471041857	0.8389937822466031	0.9104698711475148	0.6111111111111112	0.2222222222222222	0.0	0.0028012144412720005	7
4271	0.0467052665982435	0.010907565839373268	0.010869684784645634	0.7980092432530772	-1	0	0	0.2	2	0.8461538461538461	11	0.2727272727272727	0.7692307692307693	11	10	3	0	0	0.45454545454545453	11	5	15	0.0	0	0.642639100704003	0.9457815430582022	0.36476880050409777	0.9318483380324529	0.43300820347154206	0.7531568625977022	0.7814409367634978	0.899948132672872	0	0	0.0	0.010869684784645634	33
1665	0.03209948152049261	0.0012650652501024228	0.0012271647769478557	0.8544231286799382	-1	0.25	1	0.5	5	0.6153846153846154	8	0.4166666666666667	0.5384615384615384	12	7	2	0	0	0.25	12	3	15	0.0	0.6666666666666666	0.613713017218261	0.947310316471554	0.3623036211749085	0.944741489831365	0.42213704655948014	0.7850903689074441	0.7921458320313628	0.9122342714085427	0	0	0.0	0.0012271647769478557	8
4935	0.04690260771607903	0.011376384938588648	0.011176080130023365	0.7904859954312673	-1	0	0	0.2	2	0.8461538461538461	11	0.2727272727272727	0.7692307692307693	11	10	3	0	0	0.45454545454545453	11	5	15	0.0	0	0.642639100704003	0.9457815430582022	0.36476880050409777	0.9318483380324529	0.43300820347154206	0.7531568625977022	0.7814409367634978	0.899948132672872	0	0	0.0	0.011176080130023365	35
3488	0.043622941404947754	0.010613773290865533	0.009939498382505048	0.7945732108147443	-1	0	0	0.2	2	0.8461538461538461	11	0.2727272727272727	0.7692307692307693	11	10	3	0	0	0.45454545454545453	11	5	15	0.0	0	0.642639100704003	0.9457815430582022	0.36476880050409777	0.9318483380324529	0.43300820347154206	0.7510438764252615	0.7814409367634978	0.8996074699676562	0	0	0.0	0.009939498382505048	13
344	2.552569117487245e-06	2.389990425321495e-08	-1.7387445820916055e-08	0.9999976586427576	-1	0	0	0.5	1	1.0	1	0.75	0	1	0	1	1	0	1.0	2	2	3	0.2	0	0	0	0	0	0	0	0	0	0	0	0	-1.7387445820916055e-09	8
3666	0.045006299745714455	0.011368540335722844	0.010432365380660686	0.8044888580594116	-1	0	0	0.2	2	0.8461538461538461	11	0.2727272727272727	0.7692307692307693	11	10	3	0	0	0.45454545454545453	11	5	15	0.0	0	0.642639100704003	0.9457815430582022	0.36476880050409777	0.9318483380324529	0.43300820347154206	0.7649054817957472	0.7814409367634978	0.9018598995319027	0	0	0.0	0.010432365380660686	46
4673	0.046762992859129375	0.011375807613271957	0.011205428314031462	0.7935017480318928	-1	0	0	0.2	2	0.8461538461538461	11	0.2727272727272727	0.7692307692307693	11	10	3	0	0	0.45454545454545453	11	5	15	0.0	0	0.642639100704003	0.9457815430582022	0.36476880050409777	0.9318483380324529	0.43300820347154206	0.7531568625977022	0.7814409367634978	0.899948132672872	0	0	0.0	0.011205428314031462	31
4373	0.04660805301143422	0.011968363653209907	0.011111434671586744	0.7871686628445014	-1	0	0	0.2	2	0.8461538461538461	11	0.2727272727272727	0.7692307692307693	11	10	3	0	0	0.45454545454545453	11	5	15	0.0	0	0.642639100704003	0.9457815430582022	0.36476880050409777	0.9318483380324529	0.43300820347154206	0.7531568625977022	0.7814409367634978	0.899948132672872	0	0	0.0	0.011111434671586744	29
2104	0.017046835307463145	0.002325816182301897	0.000203084096764632	0.8803111660627013	-1	0.5	2	0.6	6	0.5384615384615384	7	0.3333333333333333	0.46153846153846156	11	6	3	0	0	0.5555555555555556	9	5	15	0.0	0.6666666666666666	0.613713017218261	0.9488875409070325	0.8106136479452626	0.9355706269912798	0.41126588964741817	0.7252841376560664	0.810270961117568	0.8992777358103509	0	0	0.0	0.000203084096764632	2
3599	0.04639187482942554	0.011236392617525423	0.010879047916331734	0.8238428324322251	-1	0	0	0.2	2	0.8461538461538461	11	0.2727272727272727	0.7692307692307693	11	10	3	0	0	0.45454545454545453	11	5	15	0.0	0	0.642639100704003	0.9457815430582022	0.36476880050409777	0.9318483380324529	0.43300820347154206	0.7531568625977022	0.7814409367634978	0.899948132672872	0	0	0.0	0.010879047916331734	39
4864	0.044788939125252225	0.011319074953549349	0.01078140262336642	0.8129224165897851	-1	0	0	0.2	2	0.8461538461538461	11	0.2727272727272727	0.7692307692307693	11	10	3	0	0	0.45454545454545453	11	5	15	0.0	0	0.642639100704003	0.9457815430582022	0.36476880050409777	0.9318483380324529	0.43300820347154206	0.7531568625977022	0.7814409367634978	0.899948132672872	0	0	0.0	0.01078140262336642	15
4477	0.0469509610788964	0.01178492974546961	0.011640489086440954	0.7850082625222895	-1	0	0	0.2	2	0.8461538461538461	11	0.2727272727272727	0.7692307692307693	11	10	3	0	0	0.45454545454545453	11	5	15	0.0	0	0.642639100704003	0.9457815430582022	0.36476880050409777	0.9318483380324529	0.43300820347154206	0.7531568625977022	0.7814409367634978	0.899948132672872	0	0	0.0	0.011640489086440954	138
3539	0.04474184832038319	0.011474812359236487	0.011048796996014191	0.8113509909498285	-1	0	0	0.2	2	0.8461538461538461	11	0.2727272727272727	0.7692307692307693	11	10	3	0	0	0.45454545454545453	11	5	15	0.0	0	0.642639100704003	0.9457815430582022	0.36476880050409777	0.9318483380324529	0.43300820347154206	0.7531568625977022	0.7814409367634978	0.899948132672872	0	0	0.0	0.011048796996014191	88
4667	0.04493334688964411	0.011688063418713444	0.010896439401821726	0.7866152587659524	-1	0	0	0.2	2	0.8461538461538461	11	0.2727272727272727	0.7692307692307693	11	10	3	0	0	0.45454545454545453	11	5	15	0.0	0	0.642639100704003	0.9457815430582022	0.36476880050409777	0.9318483380324529	0.43300820347154206	0.7510438764252615	0.7814409367634978	0.8996074699676562	0	0	0.0	0.010896439401821726	25
3728	0.044825204991103325	0.011751599885027114	0.010900101931285558	0.7859759026906226	-1	0	0	0.2	2	0.8461538461538461	11	0.2727272727272727	0.7692307692307693	11	10	3	0	0	0.45454545454545453	11	5	15	0.0	0	0.642639100704003	0.9457815430582022	0.36476880050409777	0.9318483380324529	0.43300820347154206	0.7510438764252615	0.7814409367634978	0.8996074699676562	0	0	0.0	0.010900101931285558	26
808	0.0011639516034198838	0.0001950284291640927	4.2111954006492176e-06	0.996354232790522	-1	0	0	0.6666666666666666	4	0.16666666666666666	1	0.5333333333333333	0.16666666666666666	2	1	5	0	0	0.6	5	3	8	0.0	0.2857142857142857	0.12744970012625484	0.568196577362691	0.7048746199093306	0.8076401860000196	0.6492087757818015	0.7033231729686439	0.9403767320328563	0.7021324260239663	0	0	0.0	4.2111954006492176e-06	11
3659	0.04585200870509401	0.011129148948844862	0.010258196273624249	0.7971639532822764	-1	0	0	0.2	2	0.8461538461538461	11	0.2727272727272727	0.7692307692307693	11	10	3	0	0	0.45454545454545453	11	5	15	0.0	0	0.642639100704003	0.9457815430582022	0.36476880050409777	0.9318483380324529	0.43300820347154206	0.7649054817957472	0.7814409367634978	0.9018598995319027	0	0	0.0	0.010258196273624249	19
4816	0.045639083113786075	0.010530920909937399	0.010206927985216609	0.7778105687343262	-1	0	0	0.2	2	0.8461538461538461	11	0.2727272727272727	0.7692307692307693	11	10	3	0	0	0.45454545454545453	11	5	15	0.0	0	0.642639100704003	0.9457815430582022	0.36476880050409777	0.9318483380324529	0.43300820347154206	0.7531568625977022	0.7814409367634978	0.899948132672872	0	0	0.0	0.010206927985216609	14
2795	0.04355583060048057	0.007578259470957076	-0.001719341542309802	0.644485958568874	-1	0.25	1	0.3	3	0.7692307692307693	10	0.2727272727272727	0.6923076923076923	12	9	2	0	0	0.45454545454545453	11	5	15	0.0	0.5	0.628176058961132	0.9549968990678317	0.5876912242246802	0.9361169306906578	0.42213704655948014	0.7750010947913841	0.8726429435704561	0.9109651851228278	0	0	0.0	-0.0001719341542309802	1
4916	0.046515620609385584	0.011801890155824599	0.011231725147369902	0.789668047730606	-1	0	0	0.2	2	0.8461538461538461	11	0.2727272727272727	0.7692307692307693	11	10	3	0	0	0.45454545454545453	11	5	15	0.0	0	0.642639100704003	0.9457815430582022	0.36476880050409777	0.9318483380324529	0.43300820347154206	0.7531568625977022	0.7814409367634978	0.899948132672872	0	0	0.0	0.011231725147369902	22
768	0.01135796026649405	0.0005424248979601636	-6.72343360451765e-05	0.9776415675894543	-1	0.3333333333333333	1	0.625	5	0.4	4	0.3333333333333333	0.4	8	4	3	2	0	1.0	6	6	12	0.3333333333333333	0.6666666666666666	0.24741005249414827	0.9460843874356342	0.6473405835581924	0.9178675134370303	0.39710488957895923	0.814504347064941	0.8921478323774987	0.9048854557420251	0.5625	0.25	0.0	-6.723433604517649e-06	6
2178	0.05514604460390689	0.010204511588981533	0.0079250319664186	0.8738364495150817	-1	0.25	1	0.3	3	0.7692307692307693	10	0.25	0.6153846153846154	11	8	3	0	0	0.6	10	6	15	0.0	0.4	0.613713017218261	0.9537402835844071	0.3314209246031433	0.9256122433265522	0.43300820347154206	0.7554890269504242	0.7814409367634978	0.9024835743660417	0	0	0.0	0.0079250319664186	8
446	2.9400870221207087e-06	1.0954021548826703e-08	-1.0300569186715947e-08	0.9999992338735895	-1	0	0	1.0	1	0	0	1.0	0	1	0	0	1	0	0.5	2	1	2	0.3333333333333333	0	0	0	0	0	0	0	0	0	0	0	0	-1.0300569186715947e-09	16
4320	0.04537212554730065	0.010859782430171744	0.01016247474760406	0.7982304516030577	-1	0	0	0.2	2	0.8461538461538461	11	0.2727272727272727	0.7692307692307693	11	10	3	0	0	0.45454545454545453	11	5	15	0.0	0	0.642639100704003	0.9457815430582022	0.36476880050409777	0.9318483380324529	0.43300820347154206	0.7510438764252615	0.7814409367634978	0.8996074699676562	0	0	0.0	0.01016247474760406	22
175	0.0053844297591865735	0.001517930809181312	0.00034949596267838407	0.979432255277798	-1	0	0	0.4	2	0.8	4	0.4666666666666667	0.6	5	3	1	3	0	0.6	5	3	7	0.75	0.3333333333333333	0.35225307233209613	0.8288686809545237	0.27846207706049786	0.8080746510528057	0.6708839480502395	0.6168098536620069	0.8313717022293227	0.762010899434817	0.6	0.4	0.0	0.00034949596267838407	13
1014	0.028048753110938702	0.0032401908476871453	-0.0030995055188619675	0.6879575743927249	-1	0	0	0.3	3	0.6923076923076923	9	0.625	0.5384615384615384	8	7	6	3	0	0.16666666666666666	2	12	15	0.2	0	0.9388283826527921	0.9127772376454873	0.5135632419068448	0.9779431174737958	0.6364490297275069	0.9282583695247454	0.9570723245297738	0.9478479571275875	0.625	0.5	0.0	-0.00030995055188619676	4
1598	0.01854589400655382	0.007443378900032354	0.007375562553720937	0.9873712348630264	-1	0	0	0.5	5	0.46153846153846156	6	0.3125	0.3076923076923077	5	4	9	0	0	0.75	8	6	15	0.0	0.14285714285714285	0.3250837544818068	0.8619329381576731	0.23561637846909084	0.8580517857992761	0.5370750233514634	0.9446450505122151	0.892836936379088	0.8962183052664304	0	0	0.0	0.007375562553720937	94
1068	0.020815202246048974	0.003841030418636507	0.0035291357916341745	0.9625803404935064	-1	0	0	0.4	4	0.6153846153846154	8	0.3125	0.46153846153846156	9	6	5	2	0	0.75	6	8	15	0.18181818181818182	0.3076923076923077	0.613713017218261	0.8882389425778283	0.3314209246031433	0.9382025480723323	0.4434328723470813	0.8864956021511573	0.8389937822466031	0.9074429347654599	0.611111111111111	0.3333333333333333	0.0	0.0035291357916341745	47
3687	0.04022936077006007	0.0044961304202964045	0.0008091158737429947	0.8570087427060579	-1	0	0	0.3	3	0.7692307692307693	10	0.25	0.6923076923076923	11	9	3	0	0	0.6	10	6	15	0.0	0	0.613713017218261	0.9572094342394711	0.8106136479452626	0.9242291810891875	0.41126588964741817	0.710609395345533	0.810270961117568	0.8974400652650497	0	0	0.0	0.0008091158737429947	1
2635	0.04392119668500201	0.01090730951544777	0.010234079505000724	0.792700722675313	-1	0	0	0.2	2	0.8461538461538461	11	0.2727272727272727	0.7692307692307693	11	10	3	0	0	0.45454545454545453	11	5	15	0.0	0	0.642639100704003	0.9457815430582022	0.36476880050409777	0.9318483380324529	0.43300820347154206	0.7510438764252615	0.7814409367634978	0.8996074699676562	0	0	0.0	0.010234079505000724	15
2349	0.05338003135378769	0.009582565660946459	0.007418709932166963	0.8548513876252781	-1	0.25	1	0.3	3	0.7692307692307693	10	0.25	0.6153846153846154	11	8	3	0	0	0.6	10	6	15	0.0	0.4	0.613713017218261	0.9537402835844071	0.3314209246031433	0.9256122433265522	0.43300820347154206	0.7554890269504242	0.7814409367634978	0.9024835743660417	0	0	0.0	0.007418709932166963	14
2159	0.05152495655558601	0.010146360670525462	0.0061332032619566025	0.8416367931818498	-1	0.25	1	0.3	3	0.7692307692307693	10	0.25	0.6153846153846154	11	8	3	0	0	0.6	10	6	15	0.0	0.4	0.613713017218261	0.9537402835844071	0.3314209246031433	0.9256122433265522	0.43300820347154206	0.7554890269504242	0.7814409367634978	0.9024835743660417	0	0	0.0	0.0061332032619566025	14
1370	0.0181248599898157	0.003089664329471144	-0.0019655001709160645	0.9840305457304944	-1	0	0	0.4	4	0.6153846153846154	8	0.3125	0.5384615384615384	10	7	4	2	0	0.75	6	8	15	0.2222222222222222	0.3076923076923077	0.512204546406448	0.8838102875154814	0.6013465316899678	0.8759018096419596	0.42944361983067847	0.8409542434242178	0.859589374298015	0.8679379236102304	0.6	0.3	0.0	-0.00019655001709160646	1
858	0.02150651825487869	0.003991103548820842	0.0038272882802228036	0.9640736387869459	-1	0	0	0.4	4	0.6153846153846154	8	0.3125	0.46153846153846156	9	6	5	2	0	0.75	6	8	15	0.18181818181818182	0.3076923076923077	0.613713017218261	0.8882389425778283	0.3314209246031433	0.9382025480723323	0.46661625372453797	0.88534631041546	0.8389937822466031	0.9071240666513352	0.6666666666666666	0.3333333333333333	0.0	0.0038272882802228036	37
4854	0.04567458867949999	0.011422249632726932	0.010744249222378635	0.8073075531474911	-1	0	0	0.2	2	0.8461538461538461	11	0.2727272727272727	0.7692307692307693	11	10	3	0	0	0.45454545454545453	11	5	15	0.0	0	0.642639100704003	0.9457815430582022	0.36476880050409777	0.9318483380324529	0.43300820347154206	0.7531568625977022	0.7814409367634978	0.899948132672872	0	0	0.0	0.010744249222378635	8
4073	0.045997961443501933	0.0115637922292264	0.011332253260750344	0.7815585098184398	-1	0	0	0.2	2	0.8461538461538461	11	0.2727272727272727	0.7692307692307693	11	10	3	0	0	0.45454545454545453	11	5	15	0.0	0	0.642639100704003	0.9457815430582022	0.36476880050409777	0.9318483380324529	0.43300820347154206	0.7531568625977022	0.7814409367634978	0.899948132672872	0	0	0.0	0.011332253260750344	106
1972	0.05483376692938222	0.010023345154504341	0.006562557499766105	0.8458761468502423	-1	0.25	1	0.3	3	0.7692307692307693	10	0.25	0.6153846153846154	11	8	3	0	0	0.6	10	6	15	0.0	0.4	0.613713017218261	0.9537402835844071	0.3314209246031433	0.9256122433265522	0.43300820347154206	0.7554890269504242	0.7814409367634978	0.9024835743660417	0	0	0.0	0.006562557499766105	9
3583	0.059015927690776945	0.006439810352999966	-0.0027957891536868444	0.7918188587011323	-1	0	0	0.2	2	0.8461538461538461	11	0.38461538461538464	0.7692307692307693	12	10	2	0	0	0.23076923076923078	13	3	15	0.0	0	0.5549093903799169	0.9246810600744937	0.8106136479452626	0.9605076016512761	0.42213704655948014	0.7816518298412521	0.9203768141571337	0.9109099576583156	0	0	0.0	-0.00027957891536868444	3
1323	0.021656510950856918	0.004229301702425825	0.0040892345395343805	0.9635468679564493	-1	0	0	0.4	4	0.6153846153846154	8	0.3125	0.46153846153846156	9	6	5	2	0	0.75	6	8	15	0.18181818181818182	0.3076923076923077	0.613713017218261	0.8882389425778283	0.3314209246031433	0.9382025480723323	0.46661625372453797	0.8446835192316607	0.820663096139203	0.8967995822888032	0.6666666666666666	0.3333333333333333	0.0	0.0040892345395343805	40
3962	0.046528468036792815	0.01109672891022896	0.010938492012428951	0.8010016951014921	-1	0	0	0.2	2	0.8461538461538461	11	0.2727272727272727	0.7692307692307693	11	10	3	0	0	0.45454545454545453	11	5	15	0.0	0	0.642639100704003	0.9457815430582022	0.36476880050409777	0.9318483380324529	0.43300820347154206	0.7531568625977022	0.7814409367634978	0.899948132672872	0	0	0.0	0.010938492012428951	22
3472	0.04352097762090966	0.010627153473873155	0.009963349488362158	0.8020264372586412	-1	0	0	0.2	2	0.8461538461538461	11	0.2727272727272727	0.7692307692307693	11	10	3	0	0	0.45454545454545453	11	5	15	0.0	0	0.642639100704003	0.9457815430582022	0.36476880050409777	0.9318483380324529	0.43300820347154206	0.7510438764252615	0.7814409367634978	0.8996074699676562	0	0	0.0	0.009963349488362158	14
1387	0.04176786778320952	0.011605930952141276	0.010751965314176248	0.6488258160882668	-1	0	0	0.3	3	0.7692307692307693	10	0.38461538461538464	0.6923076923076923	11	9	3	0	0	0.23076923076923078	13	3	15	0.0	0.14285714285714285	0.42611791057984744	0.948716958466659	0.5975849885376389	0.9367665937763379	0.3774795570578517	0.9076498025375755	0.9141359214307203	0.9329475722542951	0	0	0.0	0.010751965314176248	8
1997	0.05120651530488498	0.007297629131156993	-0.006560417043728546	0.7189352378168896	-1	0	0	0.4	4	0.5384615384615384	7	0.625	0.5384615384615384	11	7	3	0	0	0.16666666666666666	12	2	15	0.0	0	0.613713017218261	0.9428154612193891	0.3314209246031433	0.9144811548497083	0.43300820347154206	0.7410649611160958	0.7814409367634978	0.8884071070134888	0	0	0.0	-0.0006560417043728545	2
4800	0.04547891316000356	0.011234609045926516	0.010923224869814025	0.8166782570946308	-1	0	0	0.2	2	0.8461538461538461	11	0.2727272727272727	0.7692307692307693	11	10	3	0	0	0.45454545454545453	11	5	15	0.0	0	0.642639100704003	0.9457815430582022	0.36476880050409777	0.9318483380324529	0.43300820347154206	0.7531568625977022	0.7814409367634978	0.899948132672872	0	0	0.0	0.010923224869814025	30
198	3.1295284267338357e-06	6.346608266185261e-09	-5.431473294501074e-09	0.9999992546983291	-1	0	0	1.0	1	0	0	1.0	0	1	0	0	0	0	0.5	2	1	2	0.0	0	0	0	0	0	0	0	0	0	0	0	0	-5.431473294501074e-10	9
2319	0.05413629706308702	0.009854621794919926	0.006792021916833768	0.8560350690526959	-1	0.25	1	0.3	3	0.7692307692307693	10	0.25	0.6153846153846154	11	8	3	0	0	0.6	10	6	15	0.0	0.4	0.613713017218261	0.9537402835844071	0.3314209246031433	0.9256122433265522	0.43300820347154206	0.7554890269504242	0.7814409367634978	0.9024835743660417	0	0	0.0	0.006792021916833768	15
1331	0.01613434857785917	0.0023826944432171196	-0.002380893680360591	0.984670475403475	-1	0.25	1	0.6	6	0.38461538461538464	5	0.5	0.23076923076923078	7	3	7	0	0	0.8333333333333334	5	6	15	0.0	0.18181818181818182	0.49610576354157276	0.951812801279825	0.3931863177466737	0.9256905250704851	0.43300820347154206	0.7501980395037082	0.8074123987285996	0.9004064098498614	0	0	0.0	-0.0002380893680360591	2
3954	0.05357025506682582	0.008408515090833076	0.008302735616496004	0.8057443313810001	-1	0	0	0.3	3	0.6923076923076923	9	0.2777777777777778	0.6923076923076923	10	9	4	0	0	0.6666666666666666	9	6	15	0.0	0	0.769968252344192	0.860084322618348	0.556808527652915	0.9389853331661808	0.43300820347154206	0.7436912638902495	0.8726429435704561	0.8666478998427319	0	0	0.0	0.008302735616496004	14
449	0.0011343337687760465	0.00021436088907319682	0.00021435418836650413	0.9966954684475414	-1	0	0	1.0	2	0.0	0	0.75	0	2	0	0	0	0	1.0	2	2	3	0.0	0	0	0	0	0	0	0	0	0	0	0	0	0.00021435418836650413	44
2492	0.04487205547624093	0.01101406638397384	0.010260922093695127	0.7996557746554273	-1	0	0	0.2	2	0.8461538461538461	11	0.2727272727272727	0.7692307692307693	11	10	3	0	0	0.45454545454545453	11	5	15	0.0	0	0.642639100704003	0.9457815430582022	0.36476880050409777	0.9318483380324529	0.43300820347154206	0.7510438764252615	0.7814409367634978	0.8996074699676562	0	0	0.0	0.010260922093695127	38
819	0.021454026497482986	0.0037497153084303215	0.0029532725024407143	0.9641797817152241	-1	0	0	0.4	4	0.6153846153846154	8	0.3125	0.46153846153846156	9	6	5	2	0	0.75	6	8	15	0.18181818181818182	0.3076923076923077	0.613713017218261	0.8882389425778283	0.3314209246031433	0.9434132161134415	0.4434328723470813	0.8864956021511573	0.8389937822466031	0.9100310168609647	0.611111111111111	0.2222222222222222	0.0	0.0029532725024407143	44
26	0.012533429317805172	0.0005080439494326887	0.0001411232451477519	0.9965466624499079	-1	0	0	0.42857142857142855	3	0.625	5	0.47619047619047616	0.375	3	3	6	1	0	0.42857142857142855	7	3	10	0.0625	0.2222222222222222	0.6443508651676533	0.6989261857954661	0.34245953451924904	0.7409380468173146	0.6367234184799944	0.8565386935014975	0.8133777721822797	0.7732272419314006	1.0	0.3333333333333333	0.0	0.0001411232451477519	24
24	3.110096445644138e-06	3.6059418793479155e-09	-1.5542345423731473e-09	0.9999989049425543	-1	0	0	1.0	1	0	0	1.0	0	1	0	0	1	0	0.5	2	1	2	0.3333333333333333	0	0	0	0	0	0	0	0	0	0	0	0	-1.5542345423731474e-10	16
2539	0.04527071943444504	0.0111399536405275	0.010411080270853384	0.7909697769484514	-1	0	0	0.2	2	0.8461538461538461	11	0.2727272727272727	0.7692307692307693	11	10	3	0	0	0.45454545454545453	11	5	15	0.0	0	0.642639100704003	0.9457815430582022	0.36476880050409777	0.9318483380324529	0.43300820347154206	0.7510438764252615	0.7814409367634978	0.8996074699676562	0	0	0.0	0.010411080270853384	91
1575	0.02446093428294056	0.0008046583228232826	0.0005114701438171655	0.9872932190403066	-1	0	0	0.4	4	0.6153846153846154	8	0.45454545454545453	0.3076923076923077	6	4	8	0	0	0.2727272727272727	11	3	15	0.0	0.14285714285714285	0.214584266140613	0.9560218925621232	0.75118629921106	0.8701848284199317	0.4598906887438622	0.9122004646486764	0.926927314091056	0.919888186109754	0	0	0.0	0.0005114701438171655	12
3041	0.05420972499392407	0.010219269673033236	0.006571109382907764	0.8670014991523268	-1	0.25	1	0.3	3	0.7692307692307693	10	0.25	0.6153846153846154	11	8	3	0	0	0.6	10	6	15	0.0	0.4	0.613713017218261	0.9537402835844071	0.3314209246031433	0.9256122433265522	0.43300820347154206	0.7554890269504242	0.7814409367634978	0.9024835743660417	0	0	0.0	0.006571109382907764	9
3978	0.044602898797759506	0.010792569408309752	0.010122470224074386	0.7993670358867231	-1	0	0	0.2	2	0.8461538461538461	11	0.2727272727272727	0.7692307692307693	11	10	3	0	0	0.45454545454545453	11	5	15	0.0	0	0.642639100704003	0.9457815430582022	0.36476880050409777	0.9318483380324529	0.43300820347154206	0.7510438764252615	0.7814409367634978	0.8996074699676562	0	0	0.0	0.010122470224074386	17
531	0.0007089652659831063	3.483764176915672e-05	1.0771042830893283e-06	0.996374000257331	-1	0	0	1.0	1	0	0	1.0	0	1	0	0	1	0	0.5	2	1	2	0.3333333333333333	0	0	0	0	0	0	0	0	0	0	0	0	1.0771042830893283e-06	11
3319	0.04474496920575638	0.007095522256786541	-0.0036302962366641977	0.6597508450339433	-1	0	0	0.4	4	0.6923076923076923	9	0.3409090909090909	0.6153846153846154	12	8	2	0	0	0.36363636363636365	11	4	15	0.0	0.15384615384615385	0.628176058961132	0.9549968990678317	0.5876912242246802	0.9361169306906578	0.40084122077187895	0.7672187259110771	0.8739176419534469	0.9097657809546136	0	0	0.0	-0.0003630296236664198	2
2269	0.04042374145907316	0.007022193328264731	0.0069838521744573214	0.807549428476092	-1	0	0	0.3	3	0.6923076923076923	9	0.3409090909090909	0.5384615384615384	10	7	4	1	0	0.36363636363636365	11	4	15	0.1111111111111111	0	0.613713017218261	0.968068665749822	0.571017286274203	0.9526204359465591	0.42213704655948014	0.8534826837363032	0.8908536524317193	0.9384843250676626	1.0	0.2	0.0	0.0069838521744573214	18
2512	0.044733138380852	0.010568368056914553	0.009856926949003975	0.7904251060206718	-1	0	0	0.2	2	0.8461538461538461	11	0.2727272727272727	0.7692307692307693	11	10	3	0	0	0.45454545454545453	11	5	15	0.0	0	0.642639100704003	0.9457815430582022	0.36476880050409777	0.9318483380324529	0.43300820347154206	0.7510438764252615	0.7814409367634978	0.8996074699676562	0	0	0.0	0.009856926949003975	21
203	6.46342519398055e-06	1.918806428396776e-06	-1.5828206184665128e-07	0.9994167676182785	-1	0	0	0.75	3	0.3333333333333333	1	0.8333333333333334	0	1	0	3	1	0	0.6666666666666666	2	3	5	0.1111111111111111	0.6666666666666666	0	0	0	0	0	0	0	0	0	0	0	-1.5828206184665128e-08	10
1746	0.0214599622723248	0.005105768618837681	0.0047387055326948094	0.9646405659643154	-1	0	0	0.4	4	0.6153846153846154	8	0.3125	0.46153846153846156	9	6	5	2	0	0.75	6	8	15	0.18181818181818182	0.3076923076923077	0.613713017218261	0.8882389425778283	0.33291986768733517	0.8981235624206197	0.46661625372453797	0.88534631041546	0.8389937822466031	0.8906919988154745	0.611111111111111	0.3333333333333333	0.0	0.0047387055326948094	20
2999	0.04422841658254292	0.011082076687511171	0.010432918714031595	0.8077008942853383	-1	0	0	0.2	2	0.8461538461538461	11	0.2727272727272727	0.7692307692307693	11	10	3	0	0	0.45454545454545453	11	5	15	0.0	0	0.642639100704003	0.9457815430582022	0.36476880050409777	0.9318483380324529	0.43300820347154206	0.7510438764252615	0.7814409367634978	0.8996074699676562	0	0	0.0	0.010432918714031595	17
3386	0.043450860882448934	0.010732503091378829	0.009996996565249211	0.7958276218944433	-1	0	0	0.2	2	0.8461538461538461	11	0.2727272727272727	0.7692307692307693	11	10	3	0	0	0.45454545454545453	11	5	15	0.0	0	0.642639100704003	0.9457815430582022	0.36476880050409777	0.9318483380324529	0.43300820347154206	0.7649054817957472	0.7814409367634978	0.9018598995319027	0	0	0.0	0.009996996565249211	11
3815	0.04488783146498601	0.011720439520911605	0.010849140951100972	0.7875697462805757	-1	0	0	0.2	2	0.8461538461538461	11	0.2727272727272727	0.7692307692307693	11	10	3	0	0	0.45454545454545453	11	5	15	0.0	0	0.642639100704003	0.9457815430582022	0.36476880050409777	0.9318483380324529	0.43300820347154206	0.7510438764252615	0.7814409367634978	0.8996074699676562	0	0	0.0	0.010849140951100972	24
4638	0.04619668902035465	0.011856582704898953	0.011663000932102999	0.7911575133623887	-1	0	0	0.2	2	0.8461538461538461	11	0.2727272727272727	0.7692307692307693	11	10	3	0	0	0.45454545454545453	11	5	15	0.0	0	0.642639100704003	0.9457815430582022	0.36476880050409777	0.9318483380324529	0.43300820347154206	0.7531568625977022	0.7814409367634978	0.899948132672872	0	0	0.0	0.011663000932102999	28
2203	0.043079891515410806	0.010895021852197016	0.004963841478152369	0.8841393394013849	-1	0.25	1	0.3	3	0.7692307692307693	10	0.25	0.6153846153846154	11	8	3	0	0	0.6	10	6	15	0.0	0.4	0.613713017218261	0.9537402835844071	0.3314209246031433	0.9358455656638595	0.43300820347154206	0.7554890269504242	0.820663096139203	0.9070492864632191	0	0	0.0	0.004963841478152369	5
1321	0.021614480195304528	0.004614279148625681	0.004612569475711215	0.96519575268456	-1	0	0	0.4	4	0.6153846153846154	8	0.3125	0.46153846153846156	9	6	5	2	0	0.75	6	8	15	0.18181818181818182	0.3076923076923077	0.613713017218261	0.8882389425778283	0.33291986768733517	0.8981235624206197	0.4434328723470813	0.8864956021511573	0.8389937822466031	0.8910605074998924	0.611111111111111	0.3333333333333333	0.0	0.004612569475711215	36
141	0.007613682956896265	0.001392014011897252	0.0013295516827296888	0.9868844308411467	-1	0	0	0.5555555555555556	5	0.36363636363636365	4	0.5416666666666666	0.18181818181818182	5	2	7	4	0	0.375	3	8	13	0.26666666666666666	0.18181818181818182	0.9540110307169867	0.692861994424388	0.35418771197997356	0.8338445330494281	0.9226663887875439	0.9407633960263048	0.9252435784011015	0.8494895234327928	0.5	0.8	0.07224739581972889	0.0013295516827296888	59
3608	0.043334745901618885	0.010942267578136008	0.010100214988760492	0.7938973070795308	-1	0	0	0.2	2	0.8461538461538461	11	0.2727272727272727	0.7692307692307693	11	10	3	0	0	0.45454545454545453	11	5	15	0.0	0	0.642639100704003	0.9457815430582022	0.36476880050409777	0.9318483380324529	0.43300820347154206	0.7472905812285271	0.7814409367634978	0.8990045709772826	0	0	0.0	0.010100214988760492	18
3448	0.045440085096084	0.01045401626115292	0.009781366132199024	0.8111224690432918	-1	0	0	0.2	2	0.8461538461538461	11	0.2727272727272727	0.7692307692307693	11	10	3	0	0	0.45454545454545453	11	5	15	0.0	0	0.642639100704003	0.9457815430582022	0.36476880050409777	0.9318483380324529	0.43300820347154206	0.7472905812285271	0.7814409367634978	0.8990045709772826	0	0	0.0	0.009781366132199024	7
3340	0.045915824591308184	0.011028051020708213	0.010899896591091474	0.8171645457596717	-1	0	0	0.2	2	0.8461538461538461	11	0.2727272727272727	0.7692307692307693	11	10	3	0	0	0.45454545454545453	11	5	15	0.0	0	0.642639100704003	0.9457815430582022	0.36476880050409777	0.9318483380324529	0.43300820347154206	0.7531568625977022	0.7814409367634978	0.899948132672872	0	0	0.0	0.010899896591091474	34
1205	0.025466536648986286	0.004167597105255266	0.00416612133817316	0.9590098223297211	-1	0	0	0.4	4	0.6153846153846154	8	0.3125	0.5384615384615384	10	7	4	2	0	0.75	6	8	15	0.2222222222222222	0.3076923076923077	0.4492721384666377	0.8896941441826172	0.33217039614523924	0.9362758222988716	0.42734938099724973	0.8885517745444187	0.8389937822466031	0.9075152434737512	0.6000000000000001	0.5	0.0	0.00416612133817316	47
3330	0.0536063186201453	0.009816140989121666	0.009569665860257684	0.814164238059178	-1	0	0	0.2	2	0.8461538461538461	11	0.25	0.7692307692307693	11	10	3	0	0	0.6	10	6	15	0.0	0	0.642639100704003	0.9457815430582022	0.3931863177466737	0.9322343209761761	0.43300820347154206	0.7527918849660952	0.8024589509111775	0.9000720698208999	0	0	0.0	0.009569665860257684	7
1868	0.05489574556986654	0.01011508661480991	0.007567082472895327	0.8644889204963832	-1	0.25	1	0.3	3	0.7692307692307693	10	0.25	0.6153846153846154	11	8	3	0	0	0.6	10	6	15	0.0	0.4	0.613713017218261	0.9537402835844071	0.3314209246031433	0.9256122433265522	0.43300820347154206	0.7554890269504242	0.7814409367634978	0.9024835743660417	0	0	0.0	0.007567082472895327	23
3582	0.04495890692744286	0.010939588378835552	0.010119608225846396	0.8163972692485607	-1	0	0	0.2	2	0.8461538461538461	11	0.2727272727272727	0.7692307692307693	11	10	3	0	0	0.45454545454545453	11	5	15	0.0	0	0.642639100704003	0.9457815430582022	0.36476880050409777	0.9318483380324529	0.43300820347154206	0.7510438764252615	0.7814409367634978	0.8996074699676562	0	0	0.0	0.010119608225846396	15
1028	0.021052381830437953	0.005493419524670645	0.0054804535585392675	0.964727663792826	-1	0	0	0.4	4	0.6153846153846154	8	0.3125	0.46153846153846156	9	6	5	2	0	0.75	6	8	15	0.18181818181818182	0.3076923076923077	0.613713017218261	0.8882389425778283	0.4564506539743959	0.8934384786141504	0.4434328723470813	0.8844939513014333	0.8389937822466031	0.8887769302808868	0.611111111111111	0.3333333333333333	0.0	0.0054804535585392675	70
447	0.0008048488301479363	7.160475799465247e-05	-1.1061194110181801e-07	0.9967192587044066	-1	0	0	1.0	1	0	0	1.0	0	1	0	0	1	0	0.5	2	1	2	0.3333333333333333	0	0	0	0	0	0	0	0	0	0	0	0	-1.1061194110181802e-08	8
3658	0.046252894462530565	0.011530147240456543	0.01073775549669285	0.7921761062318159	-1	0	0	0.2	2	0.8461538461538461	11	0.2727272727272727	0.7692307692307693	11	10	3	0	0	0.45454545454545453	11	5	15	0.0	0	0.642639100704003	0.9457815430582022	0.36476880050409777	0.9318483380324529	0.43300820347154206	0.7510438764252615	0.7814409367634978	0.8996074699676562	0	0	0.0	0.01073775549669285	23
4735	0.03295628260655785	0.005739103977959686	0.005722024703156254	0.8571138330126142	-1	0	0	0.3	3	0.7692307692307693	10	0.25	0.6923076923076923	11	9	3	0	0	0.6	10	6	15	0.0	0	0.613713017218261	0.9604507115465913	0.36476880050409777	0.935353053893501	0.4005649910221404	0.7637390257860524	0.9292339023484819	0.9125393655991713	0	0	0.0	0.005722024703156254	3
138	0.027224805680294773	0.002793041740318249	0.0014368873512676423	0.8898621486364736	-1	0	0	0.3	3	0.6923076923076923	9	0.5	0.5384615384615384	7	7	7	5	0	0.3	10	3	15	0.2777777777777778	0	0.6250981199299426	0.9518203414031321	0.472513004731124	0.9436151851971749	0.6037263115033563	0.8887043150910451	0.7716775033091118	0.9325274252042107	0.14285714285714285	0.7142857142857143	0.0	0.0014368873512676423	33
2243	0.05270731548639183	0.009973019130621834	0.007527080628364579	0.8707944260929066	-1	0.25	1	0.3	3	0.7692307692307693	10	0.25	0.6153846153846154	11	8	3	0	0	0.6	10	6	15	0.0	0.4	0.613713017218261	0.9537402835844071	0.3314209246031433	0.9256122433265522	0.43300820347154206	0.7554890269504242	0.7814409367634978	0.9024835743660417	0	0	0.0	0.007527080628364579	20
4476	0.05027117787503283	0.00932522730531347	0.009316432717618364	0.817648295560739	-1	0	0	0.3	3	0.6923076923076923	9	0.2777777777777778	0.6923076923076923	10	9	4	0	0	0.6666666666666666	9	6	15	0.0	0	0.769968252344192	0.860084322618348	0.556808527652915	0.9389853331661808	0.3901403221466012	0.7568950424791177	0.8745484529329705	0.8693400030700492	0	0	0.0	0.009316432717618364	9
626	0.014020398629148568	0.0010651877266442354	0.001024615777154896	0.9713441973975445	-1	0	0	0.5	5	0.46153846153846156	6	0.4166666666666667	0.38461538461538464	8	5	6	2	0	1.0	6	6	15	0.15384615384615385	0.3076923076923077	0.4476542915295608	0.8638391165601796	0.7462706583345161	0.9470104969757993	0.42944361983067847	0.8886915069345344	0.9453108209220016	0.9063111457001343	0.625	0.25	0.0	0.001024615777154896	9
4802	0.04590854641715659	0.011962627459036774	0.011080304816225366	0.787659989398134	-1	0	0	0.2	2	0.8461538461538461	11	0.2727272727272727	0.7692307692307693	11	10	3	0	0	0.45454545454545453	11	5	15	0.0	0	0.642639100704003	0.9457815430582022	0.36476880050409777	0.9318483380324529	0.43300820347154206	0.7531568625977022	0.7814409367634978	0.899948132672872	0	0	0.0	0.011080304816225366	28
3249	0.04492384628408985	0.011102777995483712	0.010420138004642403	0.8145175351305931	-1	0	0	0.2	2	0.8461538461538461	11	0.2727272727272727	0.7692307692307693	11	10	3	0	0	0.45454545454545453	11	5	15	0.0	0	0.642639100704003	0.9457815430582022	0.36476880050409777	0.9318483380324529	0.43300820347154206	0.7510438764252615	0.7814409367634978	0.8996074699676562	0	0	0.0	0.010420138004642403	10
3859	0.04581253098779142	0.011724616668371894	0.010951888105132734	0.7981148042468079	-1	0	0	0.2	2	0.8461538461538461	11	0.2727272727272727	0.7692307692307693	11	10	3	0	0	0.45454545454545453	11	5	15	0.0	0	0.642639100704003	0.9457815430582022	0.36476880050409777	0.9318483380324529	0.40084122077187895	0.7407622374567614	0.7853500830343287	0.8979623496911107	0	0	0.0	0.010951888105132734	102
414	0.010339346912332991	0.0008202381721357775	2.7496720424013433e-05	0.9415993871732249	-1	0.3333333333333333	1	0.625	5	0.3	3	0.4	0.3	8	3	3	2	0	0.8333333333333334	6	5	12	0.4	0.2857142857142857	0.5412277589401726	0.8930764209634723	0.539921403425977	0.8916893801950333	0.8177633612958768	0.7890207119496733	0.8652143475112587	0.8641155582556327	0.5625	0.25	0.0	2.7496720424013433e-05	5
277	0.006534140572079123	0.0003610077842827379	-9.231884727818695e-05	0.9961816095302537	-1	0	0	0.5	4	0.4444444444444444	4	0.6111111111111112	0.2222222222222222	3	2	7	0	0	0.5	6	3	11	0.0	0.2	0.17363484501814425	0.8718113614996352	0.4800162352689556	0.8721983285794651	0.5370750233514634	0.9264536927657961	0.8706484251196098	0.8931840497046097	0	0	0.0	-9.231884727818694e-06	2
2797	0.04420345932371007	0.011130710047860601	0.010411700190169423	0.7983738356559514	-1	0	0	0.2	2	0.8461538461538461	11	0.2727272727272727	0.7692307692307693	11	10	3	0	0	0.45454545454545453	11	5	15	0.0	0	0.642639100704003	0.9457815430582022	0.36476880050409777	0.9318483380324529	0.43300820347154206	0.7510438764252615	0.7814409367634978	0.8996074699676562	0	0	0.0	0.010411700190169423	24
2590	0.037997762015559614	0.008042840562163377	0.007524562488906545	0.8520331049812427	-1	0	0	0.3	3	0.7692307692307693	10	0.25	0.6923076923076923	11	9	3	0	0	0.6	10	6	15	0.0	0	0.613713017218261	0.9604507115465913	0.36476880050409777	0.935353053893501	0.38270635413626086	0.80939781951936	0.9292339023484819	0.9195301376640987	0	0	0.0	0.007524562488906545	19
4505	0.04519041976388116	0.011255148350158391	0.01067303550523257	0.8088089328690822	-1	0	0	0.2	2	0.8461538461538461	11	0.2727272727272727	0.7692307692307693	11	10	3	0	0	0.45454545454545453	11	5	15	0.0	0	0.642639100704003	0.9457815430582022	0.36476880050409777	0.9318483380324529	0.43300820347154206	0.7531568625977022	0.7814409367634978	0.899948132672872	0	0	0.0	0.01067303550523257	38
1480	0.02004268158115418	0.0026121626757718503	-0.0025655957228692345	0.952359635029466	-1	0.5	2	0.6	6	0.5384615384615384	7	0.3125	0.38461538461538464	11	5	3	0	0	0.75	8	6	15	0.0	0.5714285714285714	0.613713017218261	0.9531554893957191	0.3931863177466737	0.947659444718957	0.43300820347154206	0.7336770075120501	0.8024589509111775	0.909497023856822	0	0	0.0	-0.0002565595722869234	6
4493	0.045717451718695054	0.011121128284471976	0.010995406458130843	0.8104999104447996	-1	0	0	0.2	2	0.8461538461538461	11	0.2727272727272727	0.7692307692307693	11	10	3	0	0	0.45454545454545453	11	5	15	0.0	0	0.642639100704003	0.9457815430582022	0.36476880050409777	0.9318483380324529	0.43300820347154206	0.7531568625977022	0.7814409367634978	0.899948132672872	0	0	0.0	0.010995406458130843	44
3155	0.04620706535160703	0.011535396311557405	0.010689661567107645	0.8117564043154314	-1	0	0	0.2	2	0.8461538461538461	11	0.2727272727272727	0.7692307692307693	11	10	3	0	0	0.45454545454545453	11	5	15	0.0	0	0.642639100704003	0.9457815430582022	0.36476880050409777	0.9318483380324529	0.43300820347154206	0.7466142763073638	0.7814409367634978	0.8988962290223597	0	0	0.0	0.010689661567107645	72
2694	0.0449233613674439	0.011100889210813474	0.010199676872253913	0.7970830014900125	-1	0	0	0.2	2	0.8461538461538461	11	0.2727272727272727	0.7692307692307693	11	10	3	0	0	0.45454545454545453	11	5	15	0.0	0	0.642639100704003	0.9457815430582022	0.36476880050409777	0.9318483380324529	0.43300820347154206	0.7510438764252615	0.7814409367634978	0.8996074699676562	0	0	0.0	0.010199676872253913	48
4449	0.020850821796583166	0.002203949953772363	0.002202003960405058	0.5972924697731354	-1	0	0	0.42857142857142855	3	0.625	5	0.4166666666666667	0.5	7	4	2	0	0	0.375	8	3	10	0.0	0	0.613713017218261	0.9566295060653909	0.3314209246031433	0.9308994282628019	0.43300820347154206	0.8044112128213645	0.7814409367634978	0.9144671014210729	0	0	0.0	0.002202003960405058	0
2851	0.04390259901252082	0.01169239578881683	0.010965087286650318	0.792936382709154	-1	0	0	0.2	2	0.8461538461538461	11	0.2727272727272727	0.7692307692307693	11	10	3	0	0	0.45454545454545453	11	5	15	0.0	0	0.642639100704003	0.9457815430582022	0.36476880050409777	0.9318483380324529	0.43300820347154206	0.7510438764252615	0.7814409367634978	0.8996074699676562	0	0	0.0	0.010965087286650318	102
1669	0.05296141700295544	0.010191614160210312	0.007229570634626539	0.8705540084983701	-1	0.25	1	0.3	3	0.7692307692307693	10	0.25	0.6153846153846154	11	8	3	0	0	0.6	10	6	15	0.0	0.4	0.613713017218261	0.9537402835844071	0.3314209246031433	0.9256122433265522	0.43300820347154206	0.7554890269504242	0.7814409367634978	0.9024835743660417	0	0	0.0	0.007229570634626539	43
4699	0.04621048537373625	0.011270634228486547	0.01112207113872295	0.8026451056097078	-1	0	0	0.2	2	0.8461538461538461	11	0.2727272727272727	0.7692307692307693	11	10	3	0	0	0.45454545454545453	11	5	15	0.0	0	0.642639100704003	0.9457815430582022	0.36476880050409777	0.9318483380324529	0.43300820347154206	0.7531568625977022	0.7814409367634978	0.899948132672872	0	0	0.0	0.01112207113872295	18
1998	0.0533429132024305	0.010236787544099223	0.00808675414352245	0.8562568578993197	-1	0.25	1	0.3	3	0.7692307692307693	10	0.25	0.6153846153846154	11	8	3	0	0	0.6	10	6	15	0.0	0.4	0.613713017218261	0.9537402835844071	0.3314209246031433	0.9256122433265522	0.43300820347154206	0.7554890269504242	0.7814409367634978	0.9024835743660417	0	0	0.0	0.00808675414352245	44
781	0.08010913540567584	0.0046116809452431025	0.00016973385085263846	0.6451148403777662	-1	0	0	0.2	2	0.8461538461538461	11	0.3125	0.8461538461538461	12	11	2	0	0	0.3333333333333333	12	4	15	0.0	0	0.628176058961132	0.9641310625561929	0.8217073754582497	0.9425610453030421	0.4665942399519335	0.8737671932094117	0.9313505157196997	0.9355135120533488	0	0	0.0	0.00016973385085263846	10
1245	0.002924395596995819	0.00014175571755901186	-0.00012320989273935257	0.994077598636512	-1	0	0	0.6	6	0.3076923076923077	4	0.46875	0	3	0	11	2	0	0.5	4	8	15	0.08695652173913043	0.14285714285714285	0	0	0	0	0	0	0	0	0	0	0	-1.2320989273935257e-05	10
767	0.013467229848607732	0.0021267158936215547	0.002059136325596771	0.9777399756284002	-1	0	0	0.4	2	0.6	3	0.5833333333333334	0.6	4	3	2	1	0	0.3333333333333333	6	2	7	0.14285714285714285	0	0.7552391598596155	0.7891351205439981	0.6843751435185604	0.9280127533655739	0.49645980415012214	0.6534540183408762	0.7888502516246413	0.8180975541928073	1.0	0	0.0	0.002059136325596771	24
798	0.010920171039667064	0.0007381657325450311	-0.0007379926205288304	0.9966757514420219	-1	0	0	0.2	1	1.0	5	1.0	0.8	4	4	2	2	0	0.14285714285714285	7	1	7	0.25	0	0.871605232508219	0.7896100249459553	0.207458257314104	0.9417290522544048	0.7971650529167579	0.896439065443743	0.966030210800529	0.889713713401946	0.625	0	0.0	-7.379926205288304e-05	3
448	0.001228270991372953	0.00011864138395674211	-2.0056206603221083e-06	0.9974468543096604	-1	0	0	0.6666666666666666	2	0.0	0	0.6666666666666666	0	1	0	2	0	0	0.6666666666666666	3	2	4	0.0	0	0	0	0	0	0	0	0	0	0	0	0	-2.0056206603221083e-07	6
1353	0.021339354848585283	0.005084962106337694	0.004826078367119893	0.9651356407979925	-1	0	0	0.4	4	0.6153846153846154	8	0.3125	0.46153846153846156	9	6	5	2	0	0.75	6	8	15	0.18181818181818182	0.3076923076923077	0.613713017218261	0.8882389425778283	0.33291986768733517	0.8981235624206197	0.4434328723470813	0.8864956021511573	0.8389937822466031	0.8910605074998924	0.611111111111111	0.3333333333333333	0.0	0.004826078367119893	48
1492	None	None	None	None	None	0	0	0.3	3	0.7692307692307693	10	0.75	0.3076923076923077	4	4	10	0	0	0.8	4	5	15	0.0	0.3333333333333333	0.35382186023462026	0.8613982944740965	0.5794923544479398	0.8668195927454966	0.3641736519498924	0.7829386990594083	0.8358896502583394	0.8403701124282695	0	0	0.0	None	0
274	2.07652352304418e-06	2.4961533224520163e-08	-1.995529115175813e-08	0.9999992538311062	-1	0	0	1.0	1	0	0	1.0	0	1	0	0	1	0	0.5	2	1	2	0.3333333333333333	0	0	0	0	0	0	0	0	0	0	0	0	-1.995529115175813e-09	14
3663	0.056985938751027636	0.010661016453782046	0.0070446187820572825	0.8094328421889448	-1	0	0	0.2	2	0.8461538461538461	11	0.25	0.6923076923076923	11	9	3	0	0	0.6	10	6	15	0.0	0	0.613713017218261	0.9537402835844071	0.3314209246031433	0.9256122433265522	0.43300820347154206	0.7595330711969701	0.7814409367634978	0.9031275298338636	0	0	0.0	0.0070446187820572825	4
1089	0.020998956093827396	0.003621327030666151	0.0028862147283041156	0.9635754885384308	-1	0	0	0.4	4	0.6153846153846154	8	0.3125	0.46153846153846156	9	6	5	2	0	0.75	6	8	15	0.18181818181818182	0.3076923076923077	0.613713017218261	0.8882389425778283	0.3314209246031433	0.9300719250779653	0.4434328723470813	0.9101279528967503	0.820663096139203	0.9109500149411502	0.611111111111111	0.3333333333333333	0.0	0.0028862147283041156	30
4143	0.05769003714441054	0.012389610589127784	0.0024283463704985295	0.8485437894894146	-1	0	0	0.2	2	0.8461538461538461	11	0.2727272727272727	0.7692307692307693	11	10	3	0	0	0.45454545454545453	11	5	15	0.0	0	0.642639100704003	0.9437429202997352	0.36476880050409777	0.9318483380324529	0.43300820347154206	0.7531568625977022	0.7814409367634978	0.8987694199558801	0	0	0.0	0.0024283463704985295	7
2803	0.04456476587466998	0.010712685756763403	0.009961443138923266	0.8070362694634583	-1	0	0	0.2	2	0.8461538461538461	11	0.2727272727272727	0.7692307692307693	11	10	3	0	0	0.45454545454545453	11	5	15	0.0	0	0.642639100704003	0.9457815430582022	0.36476880050409777	0.9318483380324529	0.43300820347154206	0.7510438764252615	0.7814409367634978	0.8996074699676562	0	0	0.0	0.009961443138923266	19
3046	0.04386076450569889	0.01130058545869826	0.010637175822230026	0.806083433036005	-1	0	0	0.2	2	0.8461538461538461	11	0.2727272727272727	0.7692307692307693	11	10	3	0	0	0.45454545454545453	11	5	15	0.0	0	0.642639100704003	0.9457815430582022	0.36476880050409777	0.9318483380324529	0.43300820347154206	0.7510438764252615	0.7814409367634978	0.8996074699676562	0	0	0.0	0.010637175822230026	40
2926	0.04427444701305264	0.01046274536527967	0.009747447412102296	0.8127941700283178	-1	0	0	0.2	2	0.8461538461538461	11	0.2727272727272727	0.7692307692307693	11	10	3	0	0	0.45454545454545453	11	5	15	0.0	0	0.642639100704003	0.9457815430582022	0.36476880050409777	0.9318483380324529	0.43300820347154206	0.7510438764252615	0.7814409367634978	0.8996074699676562	0	0	0.0	0.009747447412102296	21
238	0.0011418055499202767	0.0002513009207621614	7.3849327675787736e-06	0.99728835987435	-1	0	0	0.5	1	1.0	1	1.0	0	1	0	1	1	0	0.3333333333333333	3	1	3	0.2	0	0	0	0	0	0	0	0	0	0	0	0	7.3849327675787736e-06	10
836	0.012589194003623934	0.000781933407201524	-9.248326246762594e-05	0.9852927391148134	-1	0	0	0.4444444444444444	4	0.45454545454545453	5	0.4642857142857143	0.2727272727272727	6	3	6	2	0	0.5714285714285714	7	4	13	0.15384615384615385	0.36363636363636365	0.24741005249414827	0.8798003831303379	0.4743911094429231	0.942002486715597	0.46495971712130874	0.8879577790320533	0.9015680012061951	0.9074368170594621	0.6666666666666667	0.5	0.0	-9.248326246762594e-06	6
4734	0.05680806625026546	0.007600554092602087	0.000886267153936332	0.7090256147423484	-1	0	0	0.2	2	0.8461538461538461	11	0.38461538461538464	0.7692307692307693	12	10	2	0	0	0.23076923076923078	13	3	15	0.0	0	0.628176058961132	0.9450572397386942	0.8106136479452626	0.9533389823049545	0.41678659724684125	0.7698815742727327	0.9007259539350776	0.9134536523931984	0	0	0.0	0.000886267153936332	1
4082	0.04500502589897706	0.010745303662712011	0.010090184562109144	0.8041707831651833	-1	0	0	0.2	2	0.8461538461538461	11	0.2727272727272727	0.7692307692307693	11	10	3	0	0	0.45454545454545453	11	5	15	0.0	0	0.642639100704003	0.9457815430582022	0.36476880050409777	0.9318483380324529	0.43300820347154206	0.7510438764252615	0.7814409367634978	0.8996074699676562	0	0	0.0	0.010090184562109144	12
95	0.01373312675632118	0.0003061313064694218	0.00019801201398050904	0.9760822714090024	-1	0	0	0.5	5	0.5384615384615384	7	0.375	0.3076923076923077	6	4	8	5	0	0.625	5	8	15	0.2777777777777778	0.25	0.4816232654264018	0.7933287986796281	0.23324506809000303	0.9584357809468064	0.314594460740039	0.73069676983202	0.8490329118387603	0.8614171681760435	0.16666666666666666	0.3333333333333333	0.0	0.00019801201398050904	47
2549	0.10356172032137485	0.004511953914730453	-0.0015977276908990907	0.690568792954613	-1	0	0	0.1	1	1.0	13	1.0	1.0	14	13	0	0	0	0.06666666666666667	15	1	15	0.0	0	0.613713017218261	0.9556582810407285	0.3314209246031433	0.924375091908775	0.4434328723470813	0.7805752884425671	0.8165743609750833	0.9072863916369643	0	0	0.0	-0.00015977276908990908	1
2905	0.04525795379894506	0.011257485284140225	0.010642882533352454	0.7956714824640079	-1	0	0	0.2	2	0.8461538461538461	11	0.2727272727272727	0.7692307692307693	11	10	3	0	0	0.45454545454545453	11	5	15	0.0	0	0.642639100704003	0.9457815430582022	0.36476880050409777	0.9318483380324529	0.43300820347154206	0.7510438764252615	0.7814409367634978	0.8996074699676562	0	0	0.0	0.010642882533352454	36
3375	0.04427571631525961	0.01076199569450187	0.010016334615679577	0.8191338607302154	-1	0	0	0.2	2	0.8461538461538461	11	0.2727272727272727	0.7692307692307693	11	10	3	0	0	0.45454545454545453	11	5	15	0.0	0	0.642639100704003	0.9457815430582022	0.36476880050409777	0.9318483380324529	0.43300820347154206	0.7510438764252615	0.7814409367634978	0.8996074699676562	0	0	0.0	0.010016334615679577	15
1722	0.020208741067768567	0.00048697375830415794	0.00034360596507597386	0.9710132485521077	-1	0.25	1	0.6	6	0.38461538461538464	5	0.45454545454545453	0.38461538461538464	10	5	4	0	0	0.2727272727272727	11	3	15	0.0	0.5	0.2099888452732821	0.9399910652048991	0.4772930190524571	0.9255701304869477	0.44794822013153307	0.7760314461713592	0.8186142014799901	0.8976644260650449	0	0	0.0	0.00034360596507597386	6
1763	0.05436404425323413	0.010164043742462157	0.007015550517671118	0.8613267997312382	-1	0.25	1	0.3	3	0.7692307692307693	10	0.25	0.6153846153846154	11	8	3	0	0	0.6	10	6	15	0.0	0.4	0.613713017218261	0.9537402835844071	0.3314209246031433	0.9256122433265522	0.43300820347154206	0.7554890269504242	0.7814409367634978	0.9024835743660417	0	0	0.0	0.007015550517671118	52
4444	0.0407781846534604	0.007978059633648888	0.007959617194010955	0.8884477291318877	-1	0	0	0.3	3	0.6923076923076923	9	0.2777777777777778	0.5384615384615384	10	7	4	0	0	0.6666666666666666	9	6	15	0.0	0	0.769968252344192	0.9517555617516077	0.571017286274203	0.9441116326397381	0.43300820347154206	0.7639020382769551	0.8265833214849901	0.9111455375681895	0	0	0.0	0.007959617194010955	4
3736	0.04365552600679368	0.010758076791691914	0.009960379634121387	0.7969404933517927	-1	0	0	0.2	2	0.8461538461538461	11	0.2727272727272727	0.7692307692307693	11	10	3	0	0	0.45454545454545453	11	5	15	0.0	0	0.642639100704003	0.9457815430582022	0.36476880050409777	0.9318483380324529	0.43300820347154206	0.7510438764252615	0.7814409367634978	0.8996074699676562	0	0	0.0	0.009960379634121387	11
534	0.0007944143153538594	7.261367760059483e-05	3.78325398759379e-10	0.9965059550598847	-1	0	0	1.0	1	0	0	1.0	0	1	0	0	1	0	0.5	2	1	2	0.3333333333333333	0	0	0	0	0	0	0	0	0	0	0	0	3.78325398759379e-10	15
1922	0.05294827609486373	0.009353258104622968	0.0067792515279792385	0.8600111481914801	-1	0.25	1	0.3	3	0.7692307692307693	10	0.25	0.6153846153846154	11	8	3	0	0	0.6	10	6	15	0.0	0.4	0.613713017218261	0.9537402835844071	0.3314209246031433	0.9256122433265522	0.43300820347154206	0.7554890269504242	0.7814409367634978	0.9024835743660417	0	0	0.0	0.0067792515279792385	31
507	0.0011642891486852217	0.0002275337228093169	0.0002275282724557898	0.9967287497841387	-1	0	0	1.0	2	0.0	0	0.75	0	2	0	0	0	0	1.0	2	2	3	0.0	0	0	0	0	0	0	0	0	0	0	0	0	0.0002275282724557898	14
3215	0.04514886476558891	0.010801158703646405	0.010034111487830054	0.8223299372690805	-1	0	0	0.2	2	0.8461538461538461	11	0.2727272727272727	0.7692307692307693	11	10	3	0	0	0.45454545454545453	11	5	15	0.0	0	0.642639100704003	0.9457815430582022	0.36476880050409777	0.9318483380324529	0.43300820347154206	0.7510438764252615	0.7814409367634978	0.8996074699676562	0	0	0.0	0.010034111487830054	7
1212	0.02204776445521344	0.0046150889623163376	0.004610761681037376	0.9641707591315094	-1	0	0	0.4	4	0.6153846153846154	8	0.3125	0.46153846153846156	9	6	5	2	0	0.75	6	8	15	0.18181818181818182	0.3076923076923077	0.613713017218261	0.8882389425778283	0.3314209246031433	0.9382025480723323	0.46661625372453797	0.88534631041546	0.8389937822466031	0.9071240666513352	0.6666666666666666	0.3333333333333333	0.0	0.004610761681037376	36
130	0.0008071594260416473	6.963768024147517e-05	-1.1190999667814517e-06	0.9898255583011473	-1	0	0	0.6	3	0.6	3	0.7777777777777778	0.2	4	1	2	2	0	1.0	3	3	7	0.4	0.5	0.48587195631770264	0.9481099489370087	0.7349576821159236	0.9310462437851625	0.5277342501283162	0.9780958379733388	0.9512174882908447	0.9569909106254947	0.625	0.5	0.0	-1.1190999667814518e-07	24
216	0.03623773754612895	0.000732056630067321	0.000724065250446588	0.9100465921350841	-1	0.25	1	0.3	3	0.7692307692307693	10	0.23809523809523808	0.6923076923076923	11	9	3	2	0	0.7777777777777778	9	7	15	0.25	0.25	0.6509425303856982	0.856952189808752	0.2960473299577081	0.9043511138477369	0.3647525038566894	0.9037690644754578	0.8794238408710214	0.8901414362734601	0.5454545454545454	0.18181818181818182	0.0	0.000724065250446588	14
785	0.017225881451216608	0.0031836174355241976	0.002990633883652135	0.9699100054735778	-1	0	0	0.5	5	0.46153846153846156	6	0.35714285714285715	0.38461538461538464	8	5	6	2	0	0.8571428571428571	6	7	15	0.15384615384615385	0.3076923076923077	0.4492721384666377	0.8912912257291133	0.45837634685018813	0.9395610935473908	0.4596881112489689	0.8881500020537026	0.8209943941358977	0.9094210903648762	0.625	0.375	0.0	0.002990633883652135	28
2623	0.043308010100243016	0.011617777952103414	0.010908589181704202	0.7862694815938678	-1	0	0	0.2	2	0.8461538461538461	11	0.2727272727272727	0.7692307692307693	11	10	3	0	0	0.45454545454545453	11	5	15	0.0	0	0.642639100704003	0.9457815430582022	0.36476880050409777	0.9318483380324529	0.43300820347154206	0.7510438764252615	0.7814409367634978	0.8996074699676562	0	0	0.0	0.010908589181704202	21
4165	0.04556646076395388	0.011028194016879404	0.010751099797024027	0.8058433861607157	-1	0	0	0.2	2	0.8461538461538461	11	0.2727272727272727	0.7692307692307693	11	10	3	0	0	0.45454545454545453	11	5	15	0.0	0	0.642639100704003	0.9457815430582022	0.36476880050409777	0.9318483380324529	0.43300820347154206	0.7531568625977022	0.7814409367634978	0.899948132672872	0	0	0.0	0.010751099797024027	34
3641	0.04400381267516899	0.010978446674369709	0.01015270705097607	0.8130752886095848	-1	0	0	0.2	2	0.8461538461538461	11	0.2727272727272727	0.7692307692307693	11	10	3	0	0	0.45454545454545453	11	5	15	0.0	0	0.642639100704003	0.9457815430582022	0.36476880050409777	0.9318483380324529	0.43300820347154206	0.7510438764252615	0.7814409367634978	0.8996074699676562	0	0	0.0	0.01015270705097607	5
2396	0.04572649502934315	0.01089161063519539	0.01021754461029028	0.8137135865369087	-1	0	0	0.2	2	0.8461538461538461	11	0.2727272727272727	0.7692307692307693	11	10	3	0	0	0.45454545454545453	11	5	15	0.0	0	0.642639100704003	0.9457815430582022	0.36476880050409777	0.9318483380324529	0.43300820347154206	0.7510438764252615	0.7814409367634978	0.8996074699676562	0	0	0.0	0.01021754461029028	50
3545	0.044780447941541165	0.010903347759809221	0.010107370039286115	0.8076630804262515	-1	0	0	0.2	2	0.8461538461538461	11	0.2727272727272727	0.7692307692307693	11	10	3	0	0	0.45454545454545453	11	5	15	0.0	0	0.642639100704003	0.9457815430582022	0.36476880050409777	0.9318483380324529	0.43300820347154206	0.7510438764252615	0.7814409367634978	0.8996074699676562	0	0	0.0	0.010107370039286115	13
2843	0.0443237948774715	0.01081142569253528	0.010035692292766768	0.7959876016495688	-1	0	0	0.2	2	0.8461538461538461	11	0.2727272727272727	0.7692307692307693	11	10	3	0	0	0.45454545454545453	11	5	15	0.0	0	0.642639100704003	0.9457815430582022	0.36476880050409777	0.9318483380324529	0.43300820347154206	0.7510438764252615	0.7814409367634978	0.8996074699676562	0	0	0.0	0.010035692292766768	29
721	0.023665542189096393	0.0017254885428056009	0.0009010095961702247	0.9388969061445637	-1	0	0	0.25	2	0.7777777777777778	7	0.3142857142857143	0.6666666666666666	8	6	2	0	0	0.7142857142857143	5	7	11	0.0	0	0.2512309175342863	0.940121285705326	0.6013465316899678	0.8968964072461413	0.4619142519544878	0.8963446901490034	0.8878742111911753	0.9135719059979629	0	0	0.0	0.0009010095961702247	4
4571	0.04689712158601257	0.012004679960650176	0.011774818537719441	0.8211144268630964	-1	0	0	0.2	2	0.8461538461538461	11	0.2727272727272727	0.7692307692307693	11	10	3	0	0	0.45454545454545453	11	5	15	0.0	0	0.642639100704003	0.9457815430582022	0.36476880050409777	0.9318483380324529	0.43300820347154206	0.7531568625977022	0.7814409367634978	0.899948132672872	0	0	0.0	0.011774818537719441	121
2325	0.05386300069406091	0.009566012376649367	0.006884023994066516	0.8606136697363044	-1	0.25	1	0.3	3	0.7692307692307693	10	0.25	0.6153846153846154	11	8	3	0	0	0.6	10	6	15	0.0	0.4	0.613713017218261	0.9537402835844071	0.3314209246031433	0.9256122433265522	0.43300820347154206	0.7554890269504242	0.7814409367634978	0.9024835743660417	0	0	0.0	0.006884023994066516	9
3364	0.04440794456005908	0.010724948609355248	0.00990524413249899	0.7900720119873412	-1	0	0	0.2	2	0.8461538461538461	11	0.2727272727272727	0.7692307692307693	11	10	3	0	0	0.45454545454545453	11	5	15	0.0	0	0.642639100704003	0.9457815430582022	0.36476880050409777	0.9318483380324529	0.43300820347154206	0.7510438764252615	0.7814409367634978	0.8996074699676562	0	0	0.0	0.00990524413249899	13
1357	0.055133523504146534	0.010209613242770033	0.008218228750814701	0.8596685265169255	-1	0.25	1	0.3	3	0.7692307692307693	10	0.25	0.6153846153846154	11	8	3	0	0	0.6	10	6	15	0.0	0.4	0.613713017218261	0.9537402835844071	0.3314209246031433	0.9256122433265522	0.43300820347154206	0.7554890269504242	0.7814409367634978	0.9024835743660417	0	0	0.0	0.008218228750814701	104
2284	0.05389864292027322	0.01055969331699191	0.00795964176716037	0.873961663366085	-1	0.25	1	0.3	3	0.7692307692307693	10	0.25	0.6153846153846154	11	8	3	0	0	0.6	10	6	15	0.0	0.4	0.613713017218261	0.9537402835844071	0.3314209246031433	0.9256122433265522	0.43300820347154206	0.7554890269504242	0.7814409367634978	0.9024835743660417	0	0	0.0	0.00795964176716037	21
2634	0.05075659774148725	0.009415499970311025	0.009029812626583417	0.8249848623163178	-1	0	0	0.3	3	0.6923076923076923	9	0.2777777777777778	0.6923076923076923	10	9	4	0	0	0.6666666666666666	9	6	15	0.0	0	0.769968252344192	0.860084322618348	0.556808527652915	0.9389853331661808	0.40084122077187895	0.7530327369055386	0.8739176419534469	0.8685474571583086	0	0	0.0	0.009029812626583417	25
3468	0.04482240435650423	0.01097408804768431	0.010125722528635684	0.8003017560722002	-1	0	0	0.2	2	0.8461538461538461	11	0.2727272727272727	0.7692307692307693	11	10	3	0	0	0.45454545454545453	11	5	15	0.0	0	0.642639100704003	0.9457815430582022	0.36476880050409777	0.9318483380324529	0.43300820347154206	0.7510438764252615	0.7814409367634978	0.8996074699676562	0	0	0.0	0.010125722528635684	12
4000	0.044124812512752916	0.010660730579958198	0.009976260952387139	0.7927599137529215	-1	0	0	0.2	2	0.8461538461538461	11	0.2727272727272727	0.7692307692307693	11	10	3	0	0	0.45454545454545453	11	5	15	0.0	0	0.642639100704003	0.9457815430582022	0.36476880050409777	0.9318483380324529	0.43300820347154206	0.7510438764252615	0.7814409367634978	0.8996074699676562	0	0	0.0	0.009976260952387139	20
2861	0.03479442946773588	0.0065232462963532335	0.006507767410154312	0.8556417413378552	-1	0	0	0.3	3	0.7692307692307693	10	0.25	0.6923076923076923	11	9	3	0	0	0.6	10	6	15	0.0	0	0.613713017218261	0.9604507115465913	0.36476880050409777	0.935353053893501	0.41126588964741817	0.763893042840322	0.9292339023484819	0.91256207583445	0	0	0.0	0.006507767410154312	6
3430	0.043891100386511464	0.010930964860280034	0.010260246349545437	0.7887232139696997	-1	0	0	0.2	2	0.8461538461538461	11	0.2727272727272727	0.7692307692307693	11	10	3	0	0	0.45454545454545453	11	5	15	0.0	0	0.642639100704003	0.9457815430582022	0.36476880050409777	0.9318483380324529	0.43300820347154206	0.7510438764252615	0.7814409367634978	0.8996074699676562	0	0	0.0	0.010260246349545437	41
3999	0.04568336358889449	0.011382125325362693	0.010529435513569716	0.7926211026637947	-1	0	0	0.2	2	0.8461538461538461	11	0.2727272727272727	0.7692307692307693	11	10	3	0	0	0.45454545454545453	11	5	15	0.0	0	0.642639100704003	0.9457815430582022	0.36476880050409777	0.9318483380324529	0.40084122077187895	0.7407622374567614	0.7853500830343287	0.8979623496911107	0	0	0.0	0.010529435513569716	26
4379	0.04836208129059022	0.00802644907726272	0.007865568114297287	0.7966478199003233	-1	0	0	0.3	3	0.6923076923076923	9	0.2777777777777778	0.6923076923076923	10	9	4	0	0	0.6666666666666666	9	6	15	0.0	0	0.769968252344192	0.860084322618348	0.556808527652915	0.9389853331661808	0.3901403221466012	0.7568950424791177	0.8745484529329705	0.8693400030700492	0	0	0.0	0.007865568114297287	13
961	0.021068487929411503	0.0040744445048145955	0.003909525103293562	0.9638121012644583	-1	0	0	0.4	4	0.6153846153846154	8	0.3125	0.46153846153846156	9	6	5	2	0	0.75	6	8	15	0.18181818181818182	0.3076923076923077	0.613713017218261	0.8882389425778283	0.3314209246031433	0.9382025480723323	0.4434328723470813	0.8864956021511573	0.8389937822466031	0.9074429347654599	0.611111111111111	0.3333333333333333	0.0	0.003909525103293562	59
4862	0.045306001078604684	0.011142903900145384	0.0105621489133176	0.7984969230069071	-1	0	0	0.2	2	0.8461538461538461	11	0.2727272727272727	0.7692307692307693	11	10	3	0	0	0.45454545454545453	11	5	15	0.0	0	0.642639100704003	0.9457815430582022	0.36476880050409777	0.9318483380324529	0.43300820347154206	0.7531568625977022	0.7814409367634978	0.899948132672872	0	0	0.0	0.0105621489133176	20
842	0.012138725420216604	0.0024128622989715563	0.002250795189067521	0.9784824259696676	-1	0	0	0.4	2	0.6	3	0.5833333333333334	0.6	4	3	2	1	0	0.3333333333333333	6	2	7	0.14285714285714285	0	0.7552391598596155	0.7891351205439981	0.6843751435185604	0.9280127533655739	0.49645980415012214	0.6534540183408762	0.7888502516246413	0.8180975541928073	1.0	0	0.0	0.002250795189067521	86
2657	0.04538610453806749	0.011382147995398667	0.010549038901973316	0.7870139750903861	-1	0	0	0.2	2	0.8461538461538461	11	0.2727272727272727	0.7692307692307693	11	10	3	0	0	0.45454545454545453	11	5	15	0.0	0	0.642639100704003	0.9457815430582022	0.36476880050409777	0.9318483380324529	0.43300820347154206	0.7510438764252615	0.7814409367634978	0.8996074699676562	0	0	0.0	0.010549038901973316	97
2180	0.04565362365567567	0.008478253040983296	0.003589935360089903	0.6110780801979538	-1	0	0	0.2	2	0.8461538461538461	11	0.25	0.6923076923076923	10	9	4	0	0	0.6	10	6	15	0.0	0	0.628176058961132	0.9598014884901894	0.3931863177466737	0.9265108987432351	0.4382205379093117	0.770679697900193	0.8024589509111775	0.9094094978803146	0	0	0.0	0.003589935360089903	9
1095	0.022021665878802256	0.004713980033219996	0.004664652986424728	0.9638393048820549	-1	0	0	0.4	4	0.6153846153846154	8	0.3125	0.46153846153846156	9	6	5	2	0	0.75	6	8	15	0.18181818181818182	0.3076923076923077	0.613713017218261	0.8882389425778283	0.4564506539743959	0.9400998821853735	0.41126588964741817	0.8878355348364333	0.8389937822466031	0.9087390656826414	0.611111111111111	0.3333333333333333	0.0	0.004664652986424728	49
1269	0.02381774321800188	0.0006643590270243969	-0.0005372323134476716	0.9865467280301667	-1	0	0	0.6	6	0.3076923076923077	4	0.4166666666666667	0.23076923076923078	6	3	8	0	0	0.4444444444444444	9	4	15	0.0	0.14285714285714285	0.37261294569920117	0.9563807581697233	0.5794923544479398	0.9252145508889155	0.44890705571431433	0.8920055138690844	0.8939762741161081	0.9290036412085325	0	0	0.0	-5.3723231344767155e-05	6
851	0.03572077972683154	0.002873361486256904	0.00230538152540328	0.6076455018837846	-1	0	0	0.3	3	0.6923076923076923	9	0.3	0.6923076923076923	12	9	2	0	0	0.5	10	5	15	0.0	0	0.613713017218261	0.9359370811786264	0.5876912242246802	0.9503910519751725	0.4258559358493888	0.8206698356160259	0.9037309668451761	0.9156834361966393	0	0	0.0	0.00230538152540328	19
3591	0.043913410365191495	0.01079222353084045	0.010032418243952524	0.811725677941645	-1	0	0	0.2	2	0.8461538461538461	11	0.2727272727272727	0.7692307692307693	11	10	3	0	0	0.45454545454545453	11	5	15	0.0	0	0.642639100704003	0.9457815430582022	0.36476880050409777	0.9318483380324529	0.43300820347154206	0.7510438764252615	0.7814409367634978	0.8996074699676562	0	0	0.0	0.010032418243952524	8
1999	0.053919897810307066	0.010338848010381312	0.006995007120736366	0.8537424734702173	-1	0.25	1	0.3	3	0.7692307692307693	10	0.25	0.6153846153846154	11	8	3	0	0	0.6	10	6	15	0.0	0.4	0.613713017218261	0.9537402835844071	0.3314209246031433	0.9256122433265522	0.43300820347154206	0.7554890269504242	0.7814409367634978	0.9024835743660417	0	0	0.0	0.006995007120736366	22
3821	0.04539364156440411	0.010734455569721137	0.010066965617024365	0.8221822698918088	-1	0	0	0.2	2	0.8461538461538461	11	0.2727272727272727	0.7692307692307693	11	10	3	0	0	0.45454545454545453	11	5	15	0.0	0	0.642639100704003	0.9457815430582022	0.36476880050409777	0.9318483380324529	0.43300820347154206	0.7510438764252615	0.7814409367634978	0.8996074699676562	0	0	0.0	0.010066965617024365	10
1047	0.0019879425512752276	0.00019722235647140534	0.00019324082830202914	0.9858873420633156	-1	0.25	1	0.7	7	0.23076923076923078	3	0.42857142857142855	0.07692307692307693	1	1	13	2	0	0.7142857142857143	5	7	15	0.06666666666666667	0.2	0.613713017218261	0.5	0.20144146196137153	0.5	0.6393986030119728	0.5	0.881503948070658	0.5	1.0	1.0	0.8506222440131381	0.00019324082830202914	7
2653	0.07399778928067922	0.015390077528018941	-0.011050694337500866	0.6847618549193919	-1	0	0	0.3	3	0.6923076923076923	9	0.5769230769230769	0.6153846153846154	11	8	3	0	0	0.15384615384615385	13	2	15	0.0	0	0.613713017218261	0.8947312920137185	0.3314209246031433	0.8393074857823206	0.4424437995677537	0.7578502713729283	0.736793245834086	0.8381698931389698	0	0	0.0	-0.0011050694337500866	1
4349	0.04573579289272542	0.012494301254606549	0.012144396440776847	0.7858816166775511	-1	0	0	0.2	2	0.8461538461538461	11	0.2727272727272727	0.7692307692307693	11	10	3	0	0	0.45454545454545453	11	5	15	0.0	0	0.642639100704003	0.9457815430582022	0.36476880050409777	0.9318483380324529	0.43300820347154206	0.7531568625977022	0.7814409367634978	0.899948132672872	0	0	0.0	0.012144396440776847	18
2295	0.043083742438186814	0.010247512803799647	0.003751978206304711	0.8840431133917542	-1	0.25	1	0.3	3	0.7692307692307693	10	0.25	0.6153846153846154	11	8	3	0	0	0.6	10	6	15	0.0	0.4	0.613713017218261	0.9537402835844071	0.3314209246031433	0.9358455656638595	0.43300820347154206	0.7554890269504242	0.820663096139203	0.9070492864632191	0	0	0.0	0.003751978206304711	8
2230	0.053292213145534575	0.009185607103524361	0.007328910861121717	0.8771292100076489	-1	0.25	1	0.3	3	0.7692307692307693	10	0.25	0.6153846153846154	11	8	3	0	0	0.6	10	6	15	0.0	0.4	0.613713017218261	0.9537402835844071	0.3314209246031433	0.9256122433265522	0.43300820347154206	0.7554890269504242	0.7814409367634978	0.9024835743660417	0	0	0.0	0.007328910861121717	7
3004	0.043819292611830644	0.010621891280853024	0.009975803780537742	0.8052917792973286	-1	0	0	0.2	2	0.8461538461538461	11	0.2727272727272727	0.7692307692307693	11	10	3	0	0	0.45454545454545453	11	5	15	0.0	0	0.642639100704003	0.9457815430582022	0.36476880050409777	0.9318483380324529	0.43300820347154206	0.7510438764252615	0.7814409367634978	0.8996074699676562	0	0	0.0	0.009975803780537742	15
2542	0.05127855590959789	0.008703582702094873	0.00855722913983781	0.8059395221894491	-1	0	0	0.3	3	0.6923076923076923	9	0.2777777777777778	0.6923076923076923	10	9	4	0	0	0.6666666666666666	9	6	15	0.0	0	0.769968252344192	0.860084322618348	0.556808527652915	0.9389853331661808	0.40084122077187895	0.7530327369055386	0.8739176419534469	0.8685474571583086	0	0	0.0	0.00855722913983781	21
3365	0.045657692505177774	0.011181162812468743	0.010497878449931542	0.8191045951135942	-1	0	0	0.2	2	0.8461538461538461	11	0.2727272727272727	0.7692307692307693	11	10	3	0	0	0.45454545454545453	11	5	15	0.0	0	0.642639100704003	0.9457815430582022	0.36476880050409777	0.9318483380324529	0.43300820347154206	0.7510438764252615	0.7814409367634978	0.8996074699676562	0	0	0.0	0.010497878449931542	19
3226	0.04544511699261896	0.011401127223588452	0.01057207273411194	0.7979425080836695	-1	0	0	0.2	2	0.8461538461538461	11	0.2727272727272727	0.7692307692307693	11	10	3	0	0	0.45454545454545453	11	5	15	0.0	0	0.642639100704003	0.9457815430582022	0.36476880050409777	0.9318483380324529	0.43300820347154206	0.7510438764252615	0.7814409367634978	0.8996074699676562	0	0	0.0	0.01057207273411194	17
3107	0.0452692365044357	0.011195962706449486	0.01045039450976409	0.7972451819125789	-1	0	0	0.2	2	0.8461538461538461	11	0.2727272727272727	0.7692307692307693	11	10	3	0	0	0.45454545454545453	11	5	15	0.0	0	0.642639100704003	0.9457815430582022	0.36476880050409777	0.9318483380324529	0.43300820347154206	0.7510438764252615	0.7814409367634978	0.8996074699676562	0	0	0.0	0.01045039450976409	13
2499	0.045765223847991164	0.01100370884687383	0.01051787219119984	0.819800911715406	-1	0	0	0.2	2	0.8461538461538461	11	0.2727272727272727	0.7692307692307693	11	10	3	0	0	0.45454545454545453	11	5	15	0.0	0	0.642639100704003	0.9457815430582022	0.36476880050409777	0.9318483380324529	0.43300820347154206	0.7510438764252615	0.7814409367634978	0.8996074699676562	0	0	0.0	0.01051787219119984	53
2399	0.04639497033537385	0.011580625790082833	0.011057795323419519	0.819451490999076	-1	0	0	0.2	2	0.8461538461538461	11	0.2727272727272727	0.7692307692307693	11	10	3	0	0	0.45454545454545453	11	5	15	0.0	0	0.642639100704003	0.9457815430582022	0.36476880050409777	0.9318483380324529	0.43300820347154206	0.7510438764252615	0.7814409367634978	0.8996074699676562	0	0	0.0	0.011057795323419519	63
4037	0.05671227019061344	0.00525991364707458	-0.0039987366828967055	0.6715673173138199	-1	0	0	0.2	2	0.8461538461538461	11	0.3125	0.7692307692307693	11	10	3	0	0	0.3333333333333333	12	4	15	0.0	0	0.642639100704003	0.9457815430582022	0.36476880050409777	0.9318483380324529	0.43300820347154206	0.7531568625977022	0.7814409367634978	0.899948132672872	0	0	0.0	-0.00039987366828967054	2
539	0.0011463766539146635	0.00019118037734448289	0.0001911524922622865	0.996188240484766	-1	0	0	1.0	2	0.0	0	0.75	0	1	0	1	0	0	1.0	2	2	3	0.0	0	0	0	0	0	0	0	0	0	0	0	0	0.0001911524922622865	45
3374	0.04509957694503481	0.010770006032296383	0.010113719906266496	0.7944162415401709	-1	0	0	0.2	2	0.8461538461538461	11	0.2727272727272727	0.7692307692307693	11	10	3	0	0	0.45454545454545453	11	5	15	0.0	0	0.642639100704003	0.9457815430582022	0.36476880050409777	0.9318483380324529	0.43300820347154206	0.7510438764252615	0.7814409367634978	0.8996074699676562	0	0	0.0	0.010113719906266496	30
681	0.008809461469064505	0.0005909267736684507	0.0001494539236449685	0.9962803707731165	-1	0	0	0.2	1	1.0	5	1.0	1.0	6	5	0	0	0	0.14285714285714285	7	1	7	0.0	0	0.4307006950265281	0.8532330177079808	0.3085553777379372	0.894175325761211	0.6821455617835678	0.6233086886356587	0.8382830349381919	0.8124446065646512	0	0	0.0	0.0001494539236449685	7
20	0.03233952149717043	0.0033306983279943196	0.002714588549337817	0.9554828163108277	-1	0	0	0.3	3	0.8461538461538461	11	0.35714285714285715	0.6153846153846154	11	8	3	1	0	0.8571428571428571	7	6	15	0.14285714285714285	0.36363636363636365	0.7539898650292216	0.9530351858283662	0.5701315431646136	0.9109792881144628	0.5900609535264477	0.9287562550464684	0.8821763508906815	0.9330521944738527	1.0	0.5454545454545454	0.0	0.002714588549337817	9
1180	0.004009604619279516	0.0010579168388000037	0.0010161078227545763	0.9798066287416589	-1	0	0	0.5	4	0.4444444444444444	4	0.36666666666666664	0.2222222222222222	5	2	5	2	0	0.8333333333333334	5	6	11	0.18181818181818182	0.2222222222222222	0.613713017218261	0.8872351668318683	0.3314209246031433	0.6598051074397685	0.39739347130173147	0.9330564421147649	0.8072398176899046	0.8565118552834848	0.6	0.4	0.0	0.0010161078227545763	5
435	0.013281211796150067	0.002209402965844441	0.002043679023487111	0.9789506640449979	-1	0	0	0.4	2	0.6	3	0.5833333333333334	0.6	4	3	2	1	0	0.3333333333333333	6	2	7	0.14285714285714285	0	0.7552391598596155	0.7891351205439981	0.6843751435185604	0.9280127533655739	0.49645980415012214	0.6534540183408762	0.7888502516246413	0.8180975541928073	1.0	0	0.0	0.002043679023487111	21
1484	1.5558720925589113e-08	1.3717680954539285e-08	5.012810870873933e-09	0.9999968321207009	-1	0	0	0.75	3	0.0	0	0.5555555555555556	0	0	0	4	0	0	1.0	3	3	5	0.0	0	0	0	0	0	0	0	0	0	0	0	0	-0.1	3
3224	0.045132351217393764	0.011076783311302551	0.01043431600904469	0.7903947847538092	-1	0	0	0.2	2	0.8461538461538461	11	0.2727272727272727	0.7692307692307693	11	10	3	0	0	0.45454545454545453	11	5	15	0.0	0	0.642639100704003	0.9457815430582022	0.36476880050409777	0.9318483380324529	0.43300820347154206	0.7510438764252615	0.7814409367634978	0.8996074699676562	0	0	0.0	0.01043431600904469	30
3812	0.04607639916610716	0.011394807950957023	0.01119122368571968	0.8090823856299356	-1	0	0	0.2	2	0.8461538461538461	11	0.2727272727272727	0.7692307692307693	11	10	3	0	0	0.45454545454545453	11	5	15	0.0	0	0.642639100704003	0.9457815430582022	0.36476880050409777	0.9318483380324529	0.43300820347154206	0.7531568625977022	0.7814409367634978	0.899948132672872	0	0	0.0	0.01119122368571968	16
2513	0.04479695394016645	0.011072062379017358	0.010323394158159818	0.7952115089407591	-1	0	0	0.2	2	0.8461538461538461	11	0.2727272727272727	0.7692307692307693	11	10	3	0	0	0.45454545454545453	11	5	15	0.0	0	0.642639100704003	0.9457815430582022	0.36476880050409777	0.9318483380324529	0.43300820347154206	0.7510438764252615	0.7814409367634978	0.8996074699676562	0	0	0.0	0.010323394158159818	19
1955	0.05391500818512214	0.010265780405933596	0.00794315722810116	0.8619827158221869	-1	0.25	1	0.3	3	0.7692307692307693	10	0.25	0.6153846153846154	11	8	3	0	0	0.6	10	6	15	0.0	0.4	0.613713017218261	0.9537402835844071	0.3314209246031433	0.9256122433265522	0.43300820347154206	0.7554890269504242	0.7814409367634978	0.9024835743660417	0	0	0.0	0.00794315722810116	21
1942	0.048920868181327085	0.005775063380308618	-0.004831086315427592	0.8645150987377682	-1	0.25	1	0.3	3	0.7692307692307693	10	0.25	0.6153846153846154	11	8	3	0	0	0.6	10	6	15	0.0	0.4	0.613713017218261	0.9537402835844071	0.3314209246031433	0.9249425187424755	0.43300820347154206	0.7554890269504242	0.7787404491279952	0.902199039745907	0	0	0.0	-0.0004831086315427592	6
293	2.7711278934396036e-06	2.223828962537915e-09	6.124462997734717e-10	0.9999988549410763	-1	0	0	1.0	1	0	0	1.0	0	1	0	0	1	0	0.5	2	1	2	0.3333333333333333	0	0	0	0	0	0	0	0	0	0	0	0	6.124462997734717e-10	27
3291	0.04577242450685788	0.010960947497641059	0.010788142591498883	0.802010817202213	-1	0	0	0.2	2	0.8461538461538461	11	0.2727272727272727	0.7692307692307693	11	10	3	0	0	0.45454545454545453	11	5	15	0.0	0	0.642639100704003	0.9457815430582022	0.36476880050409777	0.9318483380324529	0.43300820347154206	0.7531568625977022	0.7814409367634978	0.899948132672872	0	0	0.0	0.010788142591498883	99
4555	0.06961645143458021	0.006964766163721896	-0.006927946965165353	0.7044217217741855	-1	0	0	0.2	2	0.8461538461538461	11	0.5357142857142857	0.8461538461538461	12	11	2	0	0	0.14285714285714285	14	2	15	0.0	0	0.628176058961132	0.967957954317745	0.46718655270139015	0.9107336499020693	0.4952012693433178	0.772831347453202	0.8324377342850472	0.9103876949122723	0	0	0.0	-0.0006927946965165353	0
2018	0.07768580604398971	0.00792581052036129	-0.0065736562885102216	0.7010511078695217	-1	0	0	0.1111111111111111	1	1.0	11	1.0	1.0	12	11	0	0	0	0.07692307692307693	13	1	13	0.0	0	0.613713017218261	0.947530908374123	0.3314209246031433	0.9078670160164586	0.43300820347154206	0.732392135445326	0.7814409367634978	0.8872310618126542	0	0	0.0	-0.0006573656288510222	2
1358	0.04071190421128681	0.0031691333714174335	0.0031670937386592476	0.671507597836566	-1	0	0	0.25	2	0.7777777777777778	7	0.55	0.6666666666666666	8	6	2	0	0	0.2	10	2	11	0.0	0	0.5549093903799169	0.8952508623368222	0.42406901431843885	0.9626290740694444	0.5136691546525289	0.8480367392292782	0.9106983075374644	0.9146045255881164	0	0	0.0	0.0031670937386592476	8
4447	0.045208012186885145	0.01173922128335817	0.010960667920183527	0.7896347116545246	-1	0	0	0.2	2	0.8461538461538461	11	0.2727272727272727	0.7692307692307693	11	10	3	0	0	0.45454545454545453	11	5	15	0.0	0	0.642639100704003	0.9457815430582022	0.36476880050409777	0.9318483380324529	0.43300820347154206	0.7483652311463498	0.7814409367634978	0.8991769093643622	0	0	0.0	0.010960667920183527	15
4040	0.04634822769500495	0.011973772814119184	0.011279986241027794	0.7871634884633151	-1	0	0	0.2	2	0.8461538461538461	11	0.2727272727272727	0.7692307692307693	11	10	3	0	0	0.45454545454545453	11	5	15	0.0	0	0.642639100704003	0.9457815430582022	0.36476880050409777	0.9318483380324529	0.43300820347154206	0.7472905812285271	0.7814409367634978	0.8990045709772826	0	0	0.0	0.011279986241027794	42
21	0.03926568894316457	0.004742170291576888	0.0027681191301719543	0.9371126609420519	-1	0	0	0.2	2	0.8461538461538461	11	0.23809523809523808	0.6153846153846154	10	8	4	0	0	0.7777777777777778	7	9	15	0.0	0.2857142857142857	0.5959019538573631	0.9138810017541283	0.4963999775486162	0.9419351842853432	0.4417726803361036	0.8809240654673359	0.8683673804557338	0.9155361055887317	0	0	0.0	0.0027681191301719543	134
4353	0.04822071572752227	0.00879421790613972	0.00862615176800477	0.8068889236296746	-1	0	0	0.3	3	0.6923076923076923	9	0.2777777777777778	0.6923076923076923	10	9	4	0	0	0.6666666666666666	9	6	15	0.0	0	0.769968252344192	0.860084322618348	0.556808527652915	0.9389853331661808	0.3901403221466012	0.7568950424791177	0.8745484529329705	0.8693400030700492	0	0	0.0	0.00862615176800477	14
4423	0.0438822122527514	0.010878937139136832	0.010334170665449303	0.7925999415133349	-1	0	0	0.2	2	0.8461538461538461	11	0.2727272727272727	0.7692307692307693	11	10	3	0	0	0.45454545454545453	11	5	15	0.0	0	0.642639100704003	0.9457815430582022	0.36476880050409777	0.9318483380324529	0.43300820347154206	0.7510438764252615	0.7814409367634978	0.8996074699676562	0	0	0.0	0.010334170665449303	11
1239	0.02276453863302175	0.005401052023044741	0.005174270692742554	0.9648458146807332	-1	0	0	0.4	4	0.6153846153846154	8	0.3125	0.46153846153846156	9	6	5	2	0	0.75	6	8	15	0.18181818181818182	0.3076923076923077	0.613713017218261	0.8882389425778283	0.4564506539743959	0.9400998821853735	0.38294388951050035	0.8884717151290532	0.8389937822466031	0.9089159523720678	0.611111111111111	0.4444444444444444	0.0	0.005174270692742554	69
1986	0.05427932234862528	0.00989629775601129	0.008145654228453711	0.8712349651297172	-1	0.25	1	0.3	3	0.7692307692307693	10	0.25	0.6153846153846154	11	8	3	0	0	0.6	10	6	15	0.0	0.4	0.613713017218261	0.9537402835844071	0.3314209246031433	0.9256122433265522	0.43300820347154206	0.7554890269504242	0.7814409367634978	0.9024835743660417	0	0	0.0	0.008145654228453711	38
2881	0.04444431831689533	0.011519338600530817	0.010657227811246268	0.8114268438280642	-1	0	0	0.2	2	0.8461538461538461	11	0.2727272727272727	0.7692307692307693	11	10	3	0	0	0.45454545454545453	11	5	15	0.0	0	0.642639100704003	0.9457815430582022	0.36476880050409777	0.9318483380324529	0.43300820347154206	0.7510438764252615	0.7814409367634978	0.8996074699676562	0	0	0.0	0.010657227811246268	59
1993	0.052918501134487324	0.01126128171339212	0.007467147170884639	0.834174474282396	-1	0.25	1	0.3	3	0.7692307692307693	10	0.25	0.6153846153846154	11	8	3	0	0	0.6	10	6	15	0.0	0.4	0.613713017218261	0.9537402835844071	0.3314209246031433	0.9256122433265522	0.43300820347154206	0.7554890269504242	0.7814409367634978	0.9024835743660417	0	0	0.0	0.007467147170884639	12
1664	0.01123998719952178	0.0004521253969322312	-0.00026955768149612334	0.9775535998941141	-1	0	0	0.5555555555555556	5	0.36363636363636365	4	0.48148148148148145	0.36363636363636365	7	4	5	2	0	0.3333333333333333	9	3	13	0.18181818181818182	0.16666666666666666	0.18103419200651819	0.9070183456692141	0.6231651135017708	0.9289729640916996	0.43300820347154206	0.8893166981406955	0.8671714647842894	0.9097719256567878	0.5714285714285714	0.2857142857142857	0.0	-2.6955768149612334e-05	6
1769	0.023513052839474392	0.0030768998625798397	-0.001020195407158897	0.9647116337308752	-1	0.25	1	0.6	6	0.46153846153846156	6	0.45454545454545453	0.38461538461538464	10	5	4	0	0	0.2727272727272727	11	3	15	0.0	0.5	0.24741005249414827	0.9436058063862849	0.4772930190524571	0.9030236774070491	0.43300820347154206	0.7884905996486239	0.8143909795794172	0.8929745814683026	0	0	0.0	-0.0001020195407158897	0
3573	0.046072608442070236	0.011127781177111048	0.010339767715856284	0.8135909087560372	-1	0	0	0.2	2	0.8461538461538461	11	0.2727272727272727	0.7692307692307693	11	10	3	0	0	0.45454545454545453	11	5	15	0.0	0	0.642639100704003	0.9457815430582022	0.36476880050409777	0.9318483380324529	0.43300820347154206	0.7649054817957472	0.7814409367634978	0.9018598995319027	0	0	0.0	0.010339767715856284	7
4198	0.045306605524589254	0.011633127773435021	0.010895084255203039	0.7865266443559471	-1	0	0	0.2	2	0.8461538461538461	11	0.2727272727272727	0.7692307692307693	11	10	3	0	0	0.45454545454545453	11	5	15	0.0	0	0.642639100704003	0.9457815430582022	0.36476880050409777	0.9318483380324529	0.43300820347154206	0.7531568625977022	0.7814409367634978	0.899948132672872	0	0	0.0	0.010895084255203039	21
350	1.1316649332003825e-08	9.78122298059208e-09	5.225432610666509e-09	0.9999977857868092	-1	0	0	0.5	1	1.0	1	0.75	0	0	0	2	0	0	1.0	2	2	3	0.0	0	0	0	0	0	0	0	0	0	0	0	0	-0.1	1
2583	0.048218098782220956	0.013054242357450176	0.006377644093741964	0.8182986833607824	-1	0	0	0.2	2	0.8461538461538461	11	0.25	0.6923076923076923	9	9	5	0	0	0.6	10	6	15	0.0	0	0.8972974039843811	0.85821439473557	0.8106136479452626	0.936596893584913	0.40084122077187895	0.7727257946098252	0.9292339023484819	0.870533227394429	0	0	0.0	0.006377644093741964	10
2585	0.04540987069472959	0.01153382594858942	0.010880486963773044	0.7891476095577747	-1	0	0	0.2	2	0.8461538461538461	11	0.2727272727272727	0.7692307692307693	11	10	3	0	0	0.45454545454545453	11	5	15	0.0	0	0.642639100704003	0.9457815430582022	0.36476880050409777	0.9318483380324529	0.43300820347154206	0.7510438764252615	0.7814409367634978	0.8996074699676562	0	0	0.0	0.010880486963773044	58
3698	0.04480845276756242	0.010965523314463632	0.01020210050412052	0.8055559373754406	-1	0	0	0.2	2	0.8461538461538461	11	0.2727272727272727	0.7692307692307693	11	10	3	0	0	0.45454545454545453	11	5	15	0.0	0	0.642639100704003	0.9457815430582022	0.36476880050409777	0.9318483380324529	0.43300820347154206	0.7510438764252615	0.7814409367634978	0.8996074699676562	0	0	0.0	0.01020210050412052	16
3596	0.045050412672978594	0.0111645905173351	0.010506684974820758	0.7929965506341008	-1	0	0	0.2	2	0.8461538461538461	11	0.2727272727272727	0.7692307692307693	11	10	3	0	0	0.45454545454545453	11	5	15	0.0	0	0.642639100704003	0.9457815430582022	0.36476880050409777	0.9318483380324529	0.43300820347154206	0.7510438764252615	0.7814409367634978	0.8996074699676562	0	0	0.0	0.010506684974820758	18
4732	0.04472761418383372	0.011801611859648585	0.011064538302949295	0.7868922186474252	-1	0	0	0.2	2	0.8461538461538461	11	0.2727272727272727	0.7692307692307693	11	10	3	0	0	0.45454545454545453	11	5	15	0.0	0	0.642639100704003	0.9457815430582022	0.36476880050409777	0.9318483380324529	0.43300820347154206	0.7531568625977022	0.7814409367634978	0.899948132672872	0	0	0.0	0.011064538302949295	51
3685	0.04426628675701093	0.011081732161443949	0.010239037704867528	0.8005474576882523	-1	0	0	0.2	2	0.8461538461538461	11	0.2727272727272727	0.7692307692307693	11	10	3	0	0	0.45454545454545453	11	5	15	0.0	0	0.642639100704003	0.9457815430582022	0.36476880050409777	0.9318483380324529	0.43300820347154206	0.7510438764252615	0.7814409367634978	0.8996074699676562	0	0	0.0	0.010239037704867528	21
2684	0.04611170043109117	0.011033853250794316	0.010318378855263518	0.8060334272640057	-1	0	0	0.2	2	0.8461538461538461	11	0.2727272727272727	0.7692307692307693	11	10	3	0	0	0.45454545454545453	11	5	15	0.0	0	0.642639100704003	0.9457815430582022	0.36476880050409777	0.9318483380324529	0.43300820347154206	0.7510438764252615	0.7814409367634978	0.8996074699676562	0	0	0.0	0.010318378855263518	42
4193	0.044830359869110895	0.010841814267286289	0.01066998848487917	0.8027438034672352	-1	0	0	0.2	2	0.8461538461538461	11	0.2727272727272727	0.7692307692307693	11	10	3	0	0	0.45454545454545453	11	5	15	0.0	0	0.642639100704003	0.9457815430582022	0.36476880050409777	0.9318483380324529	0.43300820347154206	0.7531568625977022	0.7814409367634978	0.899948132672872	0	0	0.0	0.01066998848487917	61
4020	0.04506621945971108	0.010899136092129561	0.010223944593326718	0.7887059947648376	-1	0	0	0.2	2	0.8461538461538461	11	0.2727272727272727	0.7692307692307693	11	10	3	0	0	0.45454545454545453	11	5	15	0.0	0	0.642639100704003	0.9457815430582022	0.36476880050409777	0.9318483380324529	0.43300820347154206	0.7472905812285271	0.7814409367634978	0.8990045709772826	0	0	0.0	0.010223944593326718	19
1395	0.047473484525014834	0.0034692805506847443	-0.0003585131778782644	0.9042535004637796	-1	0	0	0.2	2	0.8461538461538461	11	0.25	0.8461538461538461	12	11	2	0	0	0.6	10	6	15	0.0	0	0.613713017218261	0.9563216702851125	0.8106136479452626	0.9421596816558772	0.4374609884167522	0.8316751600460439	0.9265265525757501	0.9235385413070304	0	0	0.0	-3.585131778782644e-05	9
3492	0.07835660349477386	0.006124797628553213	0.004621578826321618	0.6804886031570232	-1	0	0	0.2	2	0.8461538461538461	11	0.5357142857142857	0.7692307692307693	12	10	2	0	0	0.14285714285714285	14	2	15	0.0	0	0.613713017218261	0.9640181101308197	0.8106136479452626	0.9380219070806594	0.3969861218918395	0.8316623772615427	0.9338606476157965	0.9265035335346486	0	0	0.0	0.004621578826321618	0
2928	0.05575691522523793	0.011162096017893355	0.0074524470119876835	0.8377531814541268	-1	0	0	0.2	2	0.8461538461538461	11	0.25	0.6923076923076923	11	9	3	0	0	0.6	10	6	15	0.0	0	0.613713017218261	0.9537402835844071	0.3314209246031433	0.9256122433265522	0.43300820347154206	0.7554890269504242	0.7814409367634978	0.9024835743660417	0	0	0.0	0.0074524470119876835	11
4592	0.046199857499165366	0.011636856485475017	0.011331279488740418	0.7935914228345939	-1	0	0	0.2	2	0.8461538461538461	11	0.2727272727272727	0.7692307692307693	11	10	3	0	0	0.45454545454545453	11	5	15	0.0	0	0.642639100704003	0.9457815430582022	0.36476880050409777	0.9318483380324529	0.43300820347154206	0.7531568625977022	0.7814409367634978	0.899948132672872	0	0	0.0	0.011331279488740418	34
2774	0.04548191372211605	0.01138324329171931	0.010787523460095172	0.7897820139829552	-1	0	0	0.2	2	0.8461538461538461	11	0.2727272727272727	0.7692307692307693	11	10	3	0	0	0.45454545454545453	11	5	15	0.0	0	0.642639100704003	0.9457815430582022	0.36476880050409777	0.9318483380324529	0.43300820347154206	0.7510438764252615	0.7814409367634978	0.8996074699676562	0	0	0.0	0.010787523460095172	62
1135	0.022844156413360683	0.004241251420480203	0.004238740340332948	0.9627209060681954	-1	0	0	0.4	4	0.6153846153846154	8	0.3125	0.46153846153846156	9	6	5	2	0	0.75	6	8	15	0.18181818181818182	0.3076923076923077	0.613713017218261	0.8882389425778283	0.33291986768733517	0.9424735000981717	0.4434328723470813	0.8889570292783903	0.8389937822466031	0.9102281461642705	0.611111111111111	0.3333333333333333	0.0	0.004238740340332948	66
2962	0.04476404822936639	0.011164117834636798	0.010341865349380794	0.7975851355408812	-1	0	0	0.2	2	0.8461538461538461	11	0.2727272727272727	0.7692307692307693	11	10	3	0	0	0.45454545454545453	11	5	15	0.0	0	0.642639100704003	0.9457815430582022	0.36476880050409777	0.9318483380324529	0.43300820347154206	0.7510438764252615	0.7814409367634978	0.8996074699676562	0	0	0.0	0.010341865349380794	27
3206	0.04472622651230192	0.010620838847915549	0.009910801277284574	0.8064020390053059	-1	0	0	0.2	2	0.8461538461538461	11	0.2727272727272727	0.7692307692307693	11	10	3	0	0	0.45454545454545453	11	5	15	0.0	0	0.642639100704003	0.9457815430582022	0.36476880050409777	0.9318483380324529	0.43300820347154206	0.7649054817957472	0.7814409367634978	0.9018598995319027	0	0	0.0	0.009910801277284574	17
1954	0.0395114131958968	0.01005306998091077	0.009723811609656388	0.8475369813361548	-1	0.25	1	0.4	4	0.5833333333333334	7	0.2916666666666667	0.5833333333333334	9	7	4	0	0	0.75	8	6	14	0.0	0.3333333333333333	0.642639100704003	0.8558864498176395	0.3030034073605674	0.9385401759005633	0.40084122077187895	0.7685169572748055	0.7853500830343287	0.8701717353480701	0	0	0.0	0.009723811609656388	33
119	None	None	None	None	None	0	0	0.4	4	0.5384615384615384	7	0.4166666666666667	0.23076923076923078	6	3	8	4	0	0.4444444444444444	4	9	15	0.23529411764705882	0	0.6322278873968334	0.8956219861734666	0.438674734855128	0.9322051998135004	0.331698811005004	0.9242698630546254	0.8856508088989844	0.9186490442709297	0.3333333333333333	0	0.0	None	0
3043	0.04599202492344109	0.011085955601339844	0.010281053443196152	0.7910886005871502	-1	0	0	0.2	2	0.8461538461538461	11	0.2727272727272727	0.7692307692307693	11	10	3	0	0	0.45454545454545453	11	5	15	0.0	0	0.642639100704003	0.9457815430582022	0.36476880050409777	0.9318483380324529	0.43300820347154206	0.7510438764252615	0.7814409367634978	0.8996074699676562	0	0	0.0	0.010281053443196152	34
4035	0.04380801695345443	0.010251174941388984	0.009329548175466301	0.8061296524700677	-1	0	0	0.2	2	0.8461538461538461	11	0.2727272727272727	0.7692307692307693	11	10	3	0	0	0.45454545454545453	11	5	15	0.0	0	0.642639100704003	0.9457815430582022	0.36476880050409777	0.9318483380324529	0.43300820347154206	0.7510438764252615	0.7814409367634978	0.8996074699676562	0	0	0.0	0.009329548175466301	11
4847	0.055700172348125514	0.006655041736403552	4.173322280617526e-05	0.696606680766379	-1	0	0	0.3	3	0.6923076923076923	9	0.5769230769230769	0.6153846153846154	11	8	3	0	0	0.15384615384615385	13	2	15	0.0	0	0.613713017218261	0.9537402835844071	0.3314209246031433	0.9243510304476426	0.43300820347154206	0.7964332343993027	0.7814409367634978	0.9086907230414883	0	0	0.0	4.173322280617526e-05	4
918	0.013391022353573204	0.002403637664135673	0.002189426075737677	0.9789236258951	-1	0	0	0.4	2	0.6	3	0.5833333333333334	0.6	4	3	2	1	0	0.3333333333333333	6	2	7	0.14285714285714285	0	0.7552391598596155	0.7891351205439981	0.6843751435185604	0.9280127533655739	0.49645980415012214	0.6534540183408762	0.7888502516246413	0.8180975541928073	1.0	0	0.0	0.002189426075737677	54
2456	0.04542352838410852	0.01098472769904358	0.010337874950837099	0.8116191820279933	-1	0	0	0.2	2	0.8461538461538461	11	0.2727272727272727	0.7692307692307693	11	10	3	0	0	0.45454545454545453	11	5	15	0.0	0	0.642639100704003	0.9457815430582022	0.36476880050409777	0.9318483380324529	0.43300820347154206	0.7649054817957472	0.7814409367634978	0.9018598995319027	0	0	0.0	0.010337874950837099	36
1832	0.044230757616553734	0.0032127213619197103	0.0030349529933155197	0.9914018278248357	-1	0	0	0.4	4	0.5384615384615384	7	0.2777777777777778	0.38461538461538464	8	5	6	2	0	0.6666666666666666	9	6	15	0.15384615384615385	0	0.4887392944935332	0.8668060354915893	0.35142242508250493	0.9577798471264374	0.8873590264648208	0.8252013382563055	0.9487342564906283	0.8986433320746474	0.5625	0.5	0.0	0.0030349529933155197	9
217	1.0120348761728357e-05	1.0803704247200958e-07	-4.0763889632804234e-08	0.9999980475014537	-1	0	0	0.5	1	1.0	1	1.0	1.0	1	1	1	1	0	0.3333333333333333	3	1	3	0.16666666666666666	0	0.7469378699902942	0.5	0.6430173045428285	0.5	0.2937677755095806	0.5	0.8741675418554498	0.5	1.0	1.0	0.0	-4.076388963280423e-09	14
845	0.0010964981601291263	0.0002444889445308129	0.00024448403514158224	0.9968220899470748	-1	0	0	1.0	1	0	0	1.0	0	1	0	0	0	0	0.5	1	2	2	0.0	0	0	0	0	0	0	0	0	0	0	0	0	0.00024448403514158224	18
1743	0.05366791393757816	0.010288227858081684	0.008528589935356629	0.875513175997246	-1	0.25	1	0.3	3	0.7692307692307693	10	0.25	0.6153846153846154	11	8	3	0	0	0.6	10	6	15	0.0	0.4	0.613713017218261	0.9537402835844071	0.3314209246031433	0.9256122433265522	0.43300820347154206	0.7554890269504242	0.7814409367634978	0.9024835743660417	0	0	0.0	0.008528589935356629	24
4283	0.045192477043290276	0.01085534119252245	0.010035652570335974	0.8041832056200485	-1	0	0	0.2	2	0.8461538461538461	11	0.2727272727272727	0.7692307692307693	11	10	3	0	0	0.45454545454545453	11	5	15	0.0	0	0.642639100704003	0.9457815430582022	0.36476880050409777	0.9318483380324529	0.43300820347154206	0.7472905812285271	0.7814409367634978	0.8990045709772826	0	0	0.0	0.010035652570335974	18
3653	0.04554642529350264	0.010687525140901379	0.010086965650706648	0.802702217666735	-1	0	0	0.2	2	0.8461538461538461	11	0.2727272727272727	0.7692307692307693	11	10	3	0	0	0.45454545454545453	11	5	15	0.0	0	0.642639100704003	0.9457815430582022	0.36476880050409777	0.9318483380324529	0.43300820347154206	0.7510438764252615	0.7814409367634978	0.8996074699676562	0	0	0.0	0.010086965650706648	8
846	None	None	None	None	None	0	0	0.5	4	0.4444444444444444	4	0.7857142857142857	0.1111111111111111	3	1	7	3	0	0.2857142857142857	7	2	11	0.1875	0.2222222222222222	0.10546417484024931	0.8605411853333638	0.6004846514159178	0.94237806438958	0.34657270259112816	0.9283295926248972	0.940870615158038	0.9162050990942735	0.6666666666666666	0.6666666666666666	0.3331864592765052	None	0
4218	0.04563789136094897	0.011961386779231004	0.01182365888234804	0.7844355099494785	-1	0	0	0.2	2	0.8461538461538461	11	0.2727272727272727	0.7692307692307693	11	10	3	0	0	0.45454545454545453	11	5	15	0.0	0	0.642639100704003	0.9457815430582022	0.36476880050409777	0.9318483380324529	0.43300820347154206	0.7531568625977022	0.7814409367634978	0.899948132672872	0	0	0.0	0.01182365888234804	113
4188	0.0497756722903585	0.007507410317626865	-0.007067757883765158	0.7029359996821467	-1	0	0	0.125	1	1.0	9	1.0	1.0	10	9	0	0	0	0.09090909090909091	11	1	11	0.0	0	0.769968252344192	0.860084322618348	0.556808527652915	0.9389853331661808	0.3901403221466012	0.7568950424791177	0.8745484529329705	0.8693400030700492	0	0	0.0	-0.0007067757883765159	0
3044	0.04502266555587943	0.011132123924802874	0.010321661529783432	0.8150433412970912	-1	0	0	0.2	2	0.8461538461538461	11	0.2727272727272727	0.7692307692307693	11	10	3	0	0	0.45454545454545453	11	5	15	0.0	0	0.642639100704003	0.9457815430582022	0.36476880050409777	0.9318483380324529	0.43300820347154206	0.7510438764252615	0.7814409367634978	0.8996074699676562	0	0	0.0	0.010321661529783432	22
2481	0.045701695283888844	0.010753611310745537	0.010082482262285168	0.7944066340935674	-1	0	0	0.2	2	0.8461538461538461	11	0.2727272727272727	0.7692307692307693	11	10	3	0	0	0.45454545454545453	11	5	15	0.0	0	0.642639100704003	0.9457815430582022	0.36476880050409777	0.9318483380324529	0.43300820347154206	0.7510438764252615	0.7814409367634978	0.8996074699676562	0	0	0.0	0.010082482262285168	25
4997	0.04029203643926061	0.012044851370028897	0.0120413413798374	0.8543396092514325	-1	0	0	0.3	3	0.7692307692307693	10	0.25	0.6923076923076923	11	9	3	0	0	0.6	10	6	15	0.0	0	0.613713017218261	0.9533089000495412	0.36476880050409777	0.9366256576616654	0.43300820347154206	0.7842235588390499	0.7814409367634978	0.9116019688306379	0	0	0.0	0.0120413413798374	13
3481	0.04519865604357164	0.010874940068293024	0.010285852168337408	0.8043953171733373	-1	0	0	0.2	2	0.8461538461538461	11	0.2727272727272727	0.7692307692307693	11	10	3	0	0	0.45454545454545453	11	5	15	0.0	0	0.642639100704003	0.9457815430582022	0.36476880050409777	0.9318483380324529	0.43300820347154206	0.7510438764252615	0.7814409367634978	0.8996074699676562	0	0	0.0	0.010285852168337408	10
4924	0.04526081777373567	0.010897933686298367	0.010254161525815039	0.8220170488407442	-1	0	0	0.2	2	0.8461538461538461	11	0.2727272727272727	0.7692307692307693	11	10	3	0	0	0.45454545454545453	11	5	15	0.0	0	0.642639100704003	0.9457815430582022	0.36476880050409777	0.9318483380324529	0.43300820347154206	0.7510438764252615	0.7814409367634978	0.8996074699676562	0	0	0.0	0.010254161525815039	16
1974	0.03997074658911297	0.010083602692136682	0.009697505061013254	0.8316229292319648	-1	0.25	1	0.4	4	0.5833333333333334	7	0.2916666666666667	0.5833333333333334	9	7	4	0	0	0.75	8	6	14	0.0	0.3333333333333333	0.642639100704003	0.8558864498176395	0.3030034073605674	0.9385401759005633	0.40084122077187895	0.7685169572748055	0.7853500830343287	0.8701717353480701	0	0	0.0	0.009697505061013254	36
4210	0.02046071384197797	0.001505238222394751	0.0014508883649615974	0.5652901709758125	-1	0	0	0.42857142857142855	3	0.625	5	0.4166666666666667	0.5	7	4	2	0	0	0.375	8	3	10	0.0	0	0.613713017218261	0.9566295060653909	0.3314209246031433	0.9308994282628019	0.43300820347154206	0.7939269279640975	0.7814409367634978	0.9127482026692718	0	0	0.0	0.0014508883649615974	4
2204	0.07645969549711373	0.009371472879484507	-0.007949768671444401	0.7011343865629095	-1	0	0	0.1111111111111111	1	1.0	11	1.0	1.0	12	11	0	0	0	0.07692307692307693	13	1	13	0.0	0	0.613713017218261	0.947530908374123	0.3314209246031433	0.9078670160164586	0.43300820347154206	0.732392135445326	0.7814409367634978	0.8872310618126542	0	0	0.0	-0.0007949768671444401	0
4642	0.04529233981947915	0.010682403497922549	0.009817256480736187	0.7995024880487944	-1	0	0	0.2	2	0.8461538461538461	11	0.2727272727272727	0.7692307692307693	11	10	3	0	0	0.45454545454545453	11	5	15	0.0	0	0.642639100704003	0.9457815430582022	0.36476880050409777	0.9318483380324529	0.43300820347154206	0.7767367454467727	0.7814409367634978	0.9038185015087483	0	0	0.0	0.009817256480736187	11
4632	0.0454635442837851	0.010689120187861863	0.009845863781554746	0.8006465341586453	-1	0	0	0.2	2	0.8461538461538461	11	0.2727272727272727	0.7692307692307693	11	10	3	0	0	0.45454545454545453	11	5	15	0.0	0	0.642639100704003	0.9457815430582022	0.36476880050409777	0.9318483380324529	0.43300820347154206	0.7767367454467727	0.7814409367634978	0.9038185015087483	0	0	0.0	0.009845863781554746	10
1695	0.04635699479262882	0.0019428797033302157	0.001653526507600162	0.9148197327991231	-1	0	0	0.3	3	0.6923076923076923	9	0.3	0.6153846153846154	11	8	3	0	0	0.5	10	5	15	0.0	0	0.613713017218261	0.890039987097722	0.3314209246031433	0.9475619544059506	0.43300820347154206	0.7794993030288501	0.7814409367634978	0.8892122904855512	0	0	0.0	0.001653526507600162	16
3741	0.045108795833623205	0.011773436435796885	0.010938959406974024	0.786768053902367	-1	0	0	0.2	2	0.8461538461538461	11	0.2727272727272727	0.7692307692307693	11	10	3	0	0	0.45454545454545453	11	5	15	0.0	0	0.642639100704003	0.9457815430582022	0.36476880050409777	0.9318483380324529	0.43300820347154206	0.7510438764252615	0.7814409367634978	0.8996074699676562	0	0	0.0	0.010938959406974024	108
1883	0.018733148273727428	0.003868594220175581	0.0008549548714667103	0.8778447215805072	-1	0.5	2	0.6	6	0.5384615384615384	7	0.3333333333333333	0.46153846153846156	11	6	3	0	0	0.5555555555555556	9	5	15	0.0	0.6666666666666666	0.613713017218261	0.9544972916733758	0.36476880050409777	0.9463068599452292	0.38270635413626086	0.8227401399317632	0.9292339023484819	0.9229110378188818	0	0	0.0	0.0008549548714667103	10
518	0.000965935467398982	0.0002474553182006226	0.00024745495636512276	0.9975299649317606	-1	0	0	1.0	1	0	0	1.0	0	1	0	0	1	0	0.5	1	2	2	0.3333333333333333	0	0	0	0	0	0	0	0	0	0	0	0	0.00024745495636512276	37
2688	0.044684862616625326	0.010610016633606938	0.009872509454232467	0.7983214415636686	-1	0	0	0.2	2	0.8461538461538461	11	0.2727272727272727	0.7692307692307693	11	10	3	0	0	0.45454545454545453	11	5	15	0.0	0	0.642639100704003	0.9457815430582022	0.36476880050409777	0.9318483380324529	0.43300820347154206	0.7510438764252615	0.7814409367634978	0.8996074699676562	0	0	0.0	0.009872509454232467	12
3793	0.04526034285654703	0.010878694576397266	0.010124295392405416	0.7915613477798118	-1	0	0	0.2	2	0.8461538461538461	11	0.2727272727272727	0.7692307692307693	11	10	3	0	0	0.45454545454545453	11	5	15	0.0	0	0.642639100704003	0.9457815430582022	0.36476880050409777	0.9318483380324529	0.43300820347154206	0.7510438764252615	0.7814409367634978	0.8996074699676562	0	0	0.0	0.010124295392405416	10
3950	0.030030003333720197	0.003776077229355346	-0.0018261481068424152	0.7644047492348203	-1	0.3333333333333333	1	0.375	3	0.7	7	0.4	0.6	9	6	2	0	0	0.3	10	3	12	0.0	1.0	0.8972974039843811	0.9577885491843673	0.8106136479452626	0.9335613826163235	0.4923519601514016	0.7698375183234348	0.8956231314640123	0.9108468618583432	0	0	0.0	-0.00018261481068424152	2
3819	0.05617435278768605	0.010388223127032605	0.006796765616071908	0.8091394122936797	-1	0	0	0.2	2	0.8461538461538461	11	0.25	0.6923076923076923	11	9	3	0	0	0.6	10	6	15	0.0	0	0.613713017218261	0.9537402835844071	0.3314209246031433	0.9256122433265522	0.43300820347154206	0.7554890269504242	0.7814409367634978	0.9024835743660417	0	0	0.0	0.006796765616071908	8
265	2.724395779379229e-05	2.2848577281291265e-07	-2.2750805428392104e-07	0.9999978623393859	-1	0	0	0.5	1	1.0	1	1.0	1.0	2	1	0	1	0	0.3333333333333333	3	1	3	0.3333333333333333	0	0.1568143346443036	0.5419524094029515	0.31262524795145835	0.8734507394963483	0.46417086838716387	0.9744617685371221	0.9257968210127809	0.8714579239091144	1.0	0	0.0	-2.2750805428392105e-08	15
5016	0.04718435722231303	0.012611769419470441	0.01228953976446236	0.7874795084463375	-1	0	0	0.2	2	0.8461538461538461	11	0.2727272727272727	0.7692307692307693	11	10	3	0	0	0.45454545454545453	11	5	15	0.0	0	0.642639100704003	0.9457815430582022	0.36476880050409777	0.9318483380324529	0.43300820347154206	0.7531568625977022	0.7814409367634978	0.899948132672872	0	0	0.0	0.01228953976446236	97
1308	0.020731024575665745	0.00482457355184758	0.00482444790828763	0.9653683476628506	-1	0	0	0.4	4	0.6153846153846154	8	0.3125	0.46153846153846156	9	6	5	2	0	0.75	6	8	15	0.18181818181818182	0.3076923076923077	0.613713017218261	0.8882389425778283	0.33291986768733517	0.8981235624206197	0.4434328723470813	0.8864956021511573	0.8389937822466031	0.8910605074998924	0.611111111111111	0.3333333333333333	0.0	0.00482444790828763	39
3969	0.07901760678041643	0.006014591447711143	0.0037571721080311943	0.6818749446845478	-1	0	0	0.2	2	0.8461538461538461	11	0.5357142857142857	0.7692307692307693	12	10	2	0	0	0.14285714285714285	14	2	15	0.0	0	0.613713017218261	0.9640181101308197	0.8106136479452626	0.9380219070806594	0.4078572788039015	0.8439296470824241	0.9292339023484819	0.9285272165164978	0	0	0.0	0.0037571721080311943	2
874	0.014247226848817105	0.0019136090215483615	0.0010416763041276164	0.9741196015710545	-1	0	0	0.5	5	0.46153846153846156	6	0.35714285714285715	0.38461538461538464	8	5	6	2	0	0.8571428571428571	6	7	15	0.15384615384615385	0.3076923076923077	0.613713017218261	0.8895749885813458	0.44484913605008325	0.9356689442385114	0.42944361983067847	0.8963843689707915	0.8389937822466031	0.9094635586311184	0.625	0.375	0.0	0.0010416763041276164	17
2952	0.04484544006199696	0.011327899966177495	0.010633158706522663	0.8115643171242725	-1	0	0	0.2	2	0.8461538461538461	11	0.2727272727272727	0.7692307692307693	11	10	3	0	0	0.45454545454545453	11	5	15	0.0	0	0.642639100704003	0.9457815430582022	0.36476880050409777	0.9318483380324529	0.43300820347154206	0.7510438764252615	0.7814409367634978	0.8996074699676562	0	0	0.0	0.010633158706522663	110
3600	0.04392896375433849	0.011150481047106081	0.010380237516948849	0.7933244204774876	-1	0	0	0.2	2	0.8461538461538461	11	0.2727272727272727	0.7692307692307693	11	10	3	0	0	0.45454545454545453	11	5	15	0.0	0	0.642639100704003	0.9457815430582022	0.36476880050409777	0.9318483380324529	0.43300820347154206	0.7649054817957472	0.7814409367634978	0.9018598995319027	0	0	0.0	0.010380237516948849	50
4237	0.04611693733408272	0.011608785933288747	0.011347351813004464	0.8060115069140754	-1	0	0	0.2	2	0.8461538461538461	11	0.2727272727272727	0.7692307692307693	11	10	3	0	0	0.45454545454545453	11	5	15	0.0	0	0.642639100704003	0.9457815430582022	0.36476880050409777	0.9318483380324529	0.43300820347154206	0.7531568625977022	0.7814409367634978	0.899948132672872	0	0	0.0	0.011347351813004464	40
3216	0.043665629741298846	0.010247965310520043	0.009522087679874553	0.8019251062164305	-1	0	0	0.2	2	0.8461538461538461	11	0.2727272727272727	0.7692307692307693	11	10	3	0	0	0.45454545454545453	11	5	15	0.0	0	0.642639100704003	0.9457815430582022	0.36476880050409777	0.9318483380324529	0.43300820347154206	0.7510438764252615	0.7814409367634978	0.8996074699676562	0	0	0.0	0.009522087679874553	9
4433	0.044933456365510924	0.01083138938849968	0.01022439558203213	0.816785373256603	-1	0	0	0.2	2	0.8461538461538461	11	0.2727272727272727	0.7692307692307693	11	10	3	0	0	0.45454545454545453	11	5	15	0.0	0	0.642639100704003	0.9457815430582022	0.36476880050409777	0.9318483380324529	0.43300820347154206	0.7531568625977022	0.7814409367634978	0.899948132672872	0	0	0.0	0.01022439558203213	17
4059	0.04670245161396231	0.01132421493328249	0.010537382538622473	0.7984689142346567	-1	0	0	0.2	2	0.8461538461538461	11	0.2727272727272727	0.7692307692307693	11	10	3	0	0	0.45454545454545453	11	5	15	0.0	0	0.642639100704003	0.9457815430582022	0.36476880050409777	0.9318483380324529	0.43300820347154206	0.7472905812285271	0.7814409367634978	0.8990045709772826	0	0	0.0	0.010537382538622473	23
2017	0.055646915142240246	0.009072549638115749	0.007691219754980067	0.8727578099117623	-1	0.25	1	0.3	3	0.7692307692307693	10	0.25	0.6153846153846154	11	8	3	0	0	0.6	10	6	15	0.0	0.4	0.613713017218261	0.9537402835844071	0.3314209246031433	0.9256122433265522	0.43300820347154206	0.7554890269504242	0.7814409367634978	0.9024835743660417	0	0	0.0	0.007691219754980067	23
4483	0.046840651636960606	0.010441321694020176	0.010428875841180772	0.7909443787110525	-1	0	0	0.2	2	0.8461538461538461	11	0.2727272727272727	0.7692307692307693	11	10	3	0	0	0.45454545454545453	11	5	15	0.0	0	0.642639100704003	0.9457815430582022	0.36476880050409777	0.9318483380324529	0.43300820347154206	0.7531568625977022	0.7814409367634978	0.899948132672872	0	0	0.0	0.010428875841180772	12
2649	0.04511663382762712	0.010875338676368492	0.010156513905119258	0.7995554213979086	-1	0	0	0.2	2	0.8461538461538461	11	0.2727272727272727	0.7692307692307693	11	10	3	0	0	0.45454545454545453	11	5	15	0.0	0	0.642639100704003	0.9457815430582022	0.36476880050409777	0.9318483380324529	0.43300820347154206	0.7510438764252615	0.7814409367634978	0.8996074699676562	0	0	0.0	0.010156513905119258	37
167	0.0011045727762222987	0.00014043853508723027	0.00014043182821339088	0.9955958605122094	-1	0.3333333333333333	1	0.75	6	0.3	3	0.8	0.1	4	1	7	3	0	0.6	5	3	12	0.2	0.75	0.6332096342303908	0.8442746933364144	0.472513004731124	0.9610400016793836	0.5745930369998042	0.6755873626750012	0.7752871088375157	0.8672059471865889	0.5	0.25	0.0	0.00014043182821339088	7
1483	0.023425104947180444	0.005544483975185215	0.005502549468559882	0.9549019547347187	-1	0	0	0.4	4	0.6153846153846154	8	0.3125	0.5384615384615384	10	7	4	2	0	0.75	6	8	15	0.2222222222222222	0.3076923076923077	0.5549093903799169	0.877912745201231	0.48925904342195325	0.93051030502868	0.4310682702871584	0.8761542480223019	0.8389937822466031	0.8979474557853385	0.6000000000000001	0.3	0.0	0.005502549468559882	28
1502	0.011745443001844371	0.0028613797835108823	0.0005091300212324766	0.9828883214351393	-1	0	0	0.4	4	0.5384615384615384	7	0.375	0.38461538461538464	9	5	5	2	0	0.4	10	4	15	0.2	0	0.613713017218261	0.9385063276303639	0.3314209246031433	0.9325133983598928	0.38270635413626086	0.8917587667633424	0.8389937822466031	0.9232051819017997	0.5555555555555556	0.4444444444444444	0.0	0.0005091300212324766	8
72	0.041124579370206145	0.013113126208152004	0.0057490850568301865	0.6721662118347866	-1	0	0	0.3	3	0.6923076923076923	9	0.5769230769230769	0.46153846153846156	7	6	7	4	0	0.15384615384615385	2	13	15	0.23529411764705882	0.15384615384615385	0.5029735293713264	0.736807638149094	0.5852710058048589	0.9498440759552803	0.7169382672154992	0.8881473330882167	0.8465225996204252	0.8822784893281659	0.14285714285714285	0.2857142857142857	0.0	0.0057490850568301865	5
1289	0.015900698713819227	0.0024399035908286705	0.0016408777596808415	0.9679746157124989	-1	0	0	0.5	5	0.46153846153846156	6	0.35714285714285715	0.38461538461538464	8	5	6	2	0	0.8571428571428571	6	7	15	0.15384615384615385	0.3076923076923077	0.4492721384666377	0.8912912257291133	0.45837634685018813	0.9294030750516797	0.4596881112489689	0.896804772993475	0.8410958660018408	0.9073127888850332	0.625	0.375	0.0	0.0016408777596808415	17
4151	0.04546466272396334	0.011331409712634376	0.010664672011965243	0.7978106403095592	-1	0	0	0.2	2	0.8461538461538461	11	0.2727272727272727	0.7692307692307693	11	10	3	0	0	0.45454545454545453	11	5	15	0.0	0	0.642639100704003	0.9457815430582022	0.36476880050409777	0.9318483380324529	0.43300820347154206	0.7531568625977022	0.7814409367634978	0.899948132672872	0	0	0.0	0.010664672011965243	41
1505	0.008980205133136226	0.001064244432881244	-0.0009663602178288697	0.9834381966468912	-1	0.5	2	0.6	6	0.46153846153846156	6	0.42857142857142855	0.23076923076923078	5	3	9	0	0	0.7142857142857143	5	7	15	0.0	0.2	0.15489940025250964	0.919478614547435	0.3314209246031433	0.7351527137794418	0.43300820347154206	0.7842530381789257	0.7814409367634978	0.829526911619333	0	0	0.0	-9.663602178288698e-05	4
3630	0.0455965238242145	0.012065614601686758	0.011190159415374315	0.7918860245166115	-1	0	0	0.2	2	0.8461538461538461	11	0.2727272727272727	0.7692307692307693	11	10	3	0	0	0.45454545454545453	11	5	15	0.0	0	0.642639100704003	0.9457815430582022	0.36476880050409777	0.9318483380324529	0.43300820347154206	0.7510438764252615	0.7814409367634978	0.8996074699676562	0	0	0.0	0.011190159415374315	66
2297	0.05322649925158515	0.01009691800058501	0.007038913309075421	0.8568819097285821	-1	0.25	1	0.3	3	0.7692307692307693	10	0.25	0.6153846153846154	11	8	3	0	0	0.6	10	6	15	0.0	0.4	0.613713017218261	0.9537402835844071	0.3314209246031433	0.9256122433265522	0.43300820347154206	0.7554890269504242	0.7814409367634978	0.9024835743660417	0	0	0.0	0.007038913309075421	8
1871	0.03675579102643562	0.0031804224667063546	0.001668796833937701	0.8944328271656684	-1	0	0	0.4	4	0.5384615384615384	7	0.30612244897959184	0.5384615384615384	10	7	4	0	0	1.0	7	7	15	0.0	0	0.628176058961132	0.9473178720235377	0.5015597345850086	0.9436123024308993	0.42213704655948014	0.7977381783773485	0.9005883188979202	0.9137005827971808	0	0	0.0	0.001668796833937701	17
273	0.0007098162864492649	3.754875413671602e-05	9.153546988143663e-07	0.9968514119655997	-1	0	0	1.0	1	0	0	1.0	0	1	0	0	1	0	0.5	2	1	2	0.3333333333333333	0	0	0	0	0	0	0	0	0	0	0	0	9.153546988143663e-07	19
4478	0.04548894811014993	0.01206689389802873	0.011860311735782138	0.7862295826181646	-1	0	0	0.2	2	0.8461538461538461	11	0.2727272727272727	0.7692307692307693	11	10	3	0	0	0.45454545454545453	11	5	15	0.0	0	0.642639100704003	0.9457815430582022	0.36476880050409777	0.9318483380324529	0.43300820347154206	0.7531568625977022	0.7814409367634978	0.899948132672872	0	0	0.0	0.011860311735782138	16
4139	0.030885791109732923	0.0060531069278470205	0.006038066151662904	0.8683341011670731	-1	0	0	0.3	3	0.7692307692307693	10	0.25	0.6923076923076923	11	9	3	0	0	0.6	10	6	15	0.0	0	0.613713017218261	0.9604507115465913	0.36476880050409777	0.935353053893501	0.4005649910221404	0.7637390257860524	0.9292339023484819	0.9125393655991713	0	0	0.0	0.006038066151662904	8
1995	0.04012200125234943	0.01032075026628075	0.009935684848178286	0.8501298839820195	-1	0.25	1	0.4	4	0.5833333333333334	7	0.2916666666666667	0.5833333333333334	9	7	4	0	0	0.75	8	6	14	0.0	0.3333333333333333	0.642639100704003	0.8558864498176395	0.3030034073605674	0.9385401759005633	0.40084122077187895	0.7685169572748055	0.7853500830343287	0.8701717353480701	0	0	0.0	0.009935684848178286	8
1730	0.017805038699898756	0.009524426121193376	0.009205409927375705	0.9874685338191199	-1	0.25	1	0.6	6	0.38461538461538464	5	0.4166666666666667	0.23076923076923078	4	3	10	1	0	0.4444444444444444	9	4	15	0.043478260869565216	0.14285714285714285	0.2943696472467666	0.8854875643284301	0.3772457584404314	0.9469842613540088	0.504063556719134	0.9423500087626765	0.9254685627720767	0.9291723710367076	1.0	0.25	0.0	0.009205409927375705	19
2260	0.054664470037368504	0.009904491541449137	0.007049064306327555	0.8609217399898969	-1	0.25	1	0.3	3	0.7692307692307693	10	0.25	0.6153846153846154	11	8	3	0	0	0.6	10	6	15	0.0	0.4	0.613713017218261	0.9537402835844071	0.3314209246031433	0.9256122433265522	0.43300820347154206	0.7453815131909722	0.7814409367634978	0.9008886707303411	0	0	0.0	0.007049064306327555	18
4534	0.046092834510172535	0.011315565447380263	0.010617468919706378	0.7897666802211065	-1	0	0	0.2	2	0.8461538461538461	11	0.2727272727272727	0.7692307692307693	11	10	3	0	0	0.45454545454545453	11	5	15	0.0	0	0.642639100704003	0.9457815430582022	0.36476880050409777	0.9318483380324529	0.43300820347154206	0.7531568625977022	0.7814409367634978	0.899948132672872	0	0	0.0	0.010617468919706378	31
3901	0.04534852274392592	0.010856385768477937	0.010348918655397743	0.7942684497434923	-1	0	0	0.2	2	0.8461538461538461	11	0.2727272727272727	0.7692307692307693	11	10	3	0	0	0.45454545454545453	11	5	15	0.0	0	0.642639100704003	0.9457815430582022	0.36476880050409777	0.9318483380324529	0.43300820347154206	0.7531568625977022	0.7814409367634978	0.899948132672872	0	0	0.0	0.010348918655397743	26
509	0.0011405873084257517	0.00018381801200616094	0.0001838112095193297	0.9965973861748464	-1	0	0	1.0	2	0.0	0	0.75	0	2	0	0	0	0	1.0	2	2	3	0.0	0	0	0	0	0	0	0	0	0	0	0	0	0.0001838112095193297	36
2599	0.04428542728931524	0.011934141379711294	0.011119413021200954	0.7852474508982926	-1	0	0	0.2	2	0.8461538461538461	11	0.2727272727272727	0.7692307692307693	11	10	3	0	0	0.45454545454545453	11	5	15	0.0	0	0.642639100704003	0.9457815430582022	0.36476880050409777	0.9318483380324529	0.43300820347154206	0.7510438764252615	0.7814409367634978	0.8996074699676562	0	0	0.0	0.011119413021200954	53
330	5.859311196646496e-06	2.0409632192206122e-07	4.5162289200482846e-09	0.999939991822203	-1	0	0	0.75	3	0.0	0	0.625	0	1	0	3	2	0	0.5	2	4	5	0.2222222222222222	0.5	0	0	0	0	0	0	0	0	0	0	0	4.5162289200482846e-09	18
4021	0.044897254624745926	0.011111134329057816	0.0104300442582059	0.7900735604471073	-1	0	0	0.2	2	0.8461538461538461	11	0.2727272727272727	0.7692307692307693	11	10	3	0	0	0.45454545454545453	11	5	15	0.0	0	0.642639100704003	0.9457815430582022	0.36476880050409777	0.9318483380324529	0.43300820347154206	0.7531568625977022	0.7814409367634978	0.899948132672872	0	0	0.0	0.0104300442582059	20
3762	0.044624897643144396	0.01070209162732875	0.009935297248395836	0.7929416090701822	-1	0	0	0.2	2	0.8461538461538461	11	0.2727272727272727	0.7692307692307693	11	10	3	0	0	0.45454545454545453	11	5	15	0.0	0	0.642639100704003	0.9457815430582022	0.36476880050409777	0.9318483380324529	0.43300820347154206	0.7510438764252615	0.7814409367634978	0.8996074699676562	0	0	0.0	0.009935297248395836	11
1222	0.021357275655871574	0.004939883338017617	0.004933250821361631	0.9663386431711195	-1	0	0	0.4	4	0.6153846153846154	8	0.3125	0.46153846153846156	9	6	5	2	0	0.75	6	8	15	0.18181818181818182	0.3076923076923077	0.613713017218261	0.8882389425778283	0.33291986768733517	0.8981235624206197	0.4434328723470813	0.8864956021511573	0.8389937822466031	0.8910605074998924	0.611111111111111	0.3333333333333333	0.0	0.004933250821361631	35
4812	0.047084556394326044	0.012214782140495062	0.011817454708085094	0.7890956001881759	-1	0	0	0.2	2	0.8461538461538461	11	0.2727272727272727	0.7692307692307693	11	10	3	0	0	0.45454545454545453	11	5	15	0.0	0	0.642639100704003	0.9457815430582022	0.36476880050409777	0.9318483380324529	0.43300820347154206	0.7531568625977022	0.7814409367634978	0.899948132672872	0	0	0.0	0.011817454708085094	13
4434	0.0461671603094132	0.011527276287556941	0.011199475674897845	0.8136004135293751	-1	0	0	0.2	2	0.8461538461538461	11	0.2727272727272727	0.7692307692307693	11	10	3	0	0	0.45454545454545453	11	5	15	0.0	0	0.642639100704003	0.9457815430582022	0.36476880050409777	0.9318483380324529	0.43300820347154206	0.7531568625977022	0.7814409367634978	0.899948132672872	0	0	0.0	0.011199475674897845	36
4591	0.04647389927887308	0.011810635177676068	0.011516632153604267	0.790024357671626	-1	0	0	0.2	2	0.8461538461538461	11	0.2727272727272727	0.7692307692307693	11	10	3	0	0	0.45454545454545453	11	5	15	0.0	0	0.642639100704003	0.9457815430582022	0.36476880050409777	0.9318483380324529	0.43300820347154206	0.7531568625977022	0.7814409367634978	0.899948132672872	0	0	0.0	0.011516632153604267	85
1715	0.03527902975280522	0.002784360851203104	0.0023805136326578913	0.6144327310581529	-1	0	0	0.3	3	0.6923076923076923	9	0.3	0.6923076923076923	12	9	2	0	0	0.5	10	5	15	0.0	0	0.613713017218261	0.9359370811786264	0.5876912242246802	0.9503910519751725	0.4258559358493888	0.8206698356160259	0.9037309668451761	0.9156834361966393	0	0	0.0	0.0023805136326578913	18
2914	0.041746275209196326	0.008452930484166997	0.00254841282804769	0.6327627152976547	-1	0	0	0.2	2	0.8461538461538461	11	0.2727272727272727	0.6923076923076923	11	9	3	0	0	0.45454545454545453	11	5	15	0.0	0	0.642639100704003	0.9606943727079731	0.3931863177466737	0.9426798155020409	0.43300820347154206	0.7594609526651185	0.820663096139203	0.9154466704677247	0	0	0.0	0.00254841282804769	3
622	0.008880242062425374	0.0006332143797113723	0.00020771176554241412	0.9962390812156936	-1	0	0	0.2	1	1.0	5	1.0	1.0	6	5	0	0	0	0.14285714285714285	7	1	7	0.0	0	0.4307006950265281	0.8532330177079808	0.3085553777379372	0.894175325761211	0.6821455617835678	0.6233086886356587	0.8382830349381919	0.8124446065646512	0	0	0.0	0.00020771176554241412	6
88	0.0007935964844105529	7.16053561141108e-05	-1.2113838943375076e-09	0.9964742732026509	-1	0	0	1.0	1	0	0	1.0	0	1	0	0	1	0	0.5	2	1	2	0.3333333333333333	0	0	0	0	0	0	0	0	0	0	0	0	-1.2113838943375077e-10	15
3314	0.04506693363420631	0.011038622081706298	0.010239274796530288	0.8011233370420712	-1	0	0	0.2	2	0.8461538461538461	11	0.2727272727272727	0.7692307692307693	11	10	3	0	0	0.45454545454545453	11	5	15	0.0	0	0.642639100704003	0.9457815430582022	0.36476880050409777	0.9318483380324529	0.43300820347154206	0.7510438764252615	0.7814409367634978	0.8996074699676562	0	0	0.0	0.010239274796530288	29
4879	0.045265619386263	0.011813370835589048	0.011049969710910927	0.7857438524523639	-1	0	0	0.2	2	0.8461538461538461	11	0.2727272727272727	0.7692307692307693	11	10	3	0	0	0.45454545454545453	11	5	15	0.0	0	0.642639100704003	0.9457815430582022	0.36476880050409777	0.9318483380324529	0.43300820347154206	0.7531568625977022	0.7814409367634978	0.899948132672872	0	0	0.0	0.011049969710910927	48
3507	0.04495149013664313	0.010975812850191226	0.010339042359711233	0.8046383647090101	-1	0	0	0.2	2	0.8461538461538461	11	0.2727272727272727	0.7692307692307693	11	10	3	0	0	0.45454545454545453	11	5	15	0.0	0	0.642639100704003	0.9457815430582022	0.36476880050409777	0.9318483380324529	0.43300820347154206	0.7510438764252615	0.7814409367634978	0.8996074699676562	0	0	0.0	0.010339042359711233	30
4108	0.04556166762178306	0.011450506457988499	0.010751498578944708	0.7851352511619529	-1	0	0	0.2	2	0.8461538461538461	11	0.2727272727272727	0.7692307692307693	11	10	3	0	0	0.45454545454545453	11	5	15	0.0	0	0.642639100704003	0.9457815430582022	0.36476880050409777	0.9318483380324529	0.43300820347154206	0.7510438764252615	0.7814409367634978	0.8996074699676562	0	0	0.0	0.010751498578944708	25
3990	0.045614445393468664	0.011428061838338392	0.011111767978464141	0.8003599456602098	-1	0	0	0.2	2	0.8461538461538461	11	0.2727272727272727	0.7692307692307693	11	10	3	0	0	0.45454545454545453	11	5	15	0.0	0	0.642639100704003	0.9457815430582022	0.36476880050409777	0.9318483380324529	0.43300820347154206	0.7531568625977022	0.7814409367634978	0.899948132672872	0	0	0.0	0.011111767978464141	80
2818	0.045263388650260875	0.010669247204467899	0.009775027894688424	0.816291792178892	-1	0	0	0.2	2	0.8461538461538461	11	0.2727272727272727	0.7692307692307693	11	10	3	0	0	0.45454545454545453	11	5	15	0.0	0	0.642639100704003	0.9457815430582022	0.36476880050409777	0.9318483380324529	0.43300820347154206	0.7738040314463768	0.7814409367634978	0.9033296278578463	0	0	0.0	0.009775027894688424	9
2088	0.052449868967182865	0.010078836709554366	0.007620541892257942	0.8724579391933807	-1	0.25	1	0.3	3	0.7692307692307693	10	0.25	0.6153846153846154	11	8	3	0	0	0.6	10	6	15	0.0	0.4	0.613713017218261	0.9537402835844071	0.3314209246031433	0.9256122433265522	0.43300820347154206	0.7554890269504242	0.7814409367634978	0.9024835743660417	0	0	0.0	0.007620541892257942	8
582	0.000491048897114081	0.00013789410700826597	0.0001378913181104769	0.9981490376347004	-1	0	0	1.0	1	0	0	1.0	0	1	0	0	0	0	0.5	1	2	2	0.0	0	0	0	0	0	0	0	0	0	0	0	0	0.0001378913181104769	42
2820	0.0462076693432159	0.010960538630522971	0.010140718248753457	0.802630640752845	-1	0	0	0.2	2	0.8461538461538461	11	0.2727272727272727	0.7692307692307693	11	10	3	0	0	0.45454545454545453	11	5	15	0.0	0	0.642639100704003	0.9457815430582022	0.36476880050409777	0.9318483380324529	0.43300820347154206	0.7510438764252615	0.7814409367634978	0.8996074699676562	0	0	0.0	0.010140718248753457	34
2372	0.08204213604132067	0.009214977861206333	-0.0077150007845373505	0.7208983353241187	-1	0	0	0.1111111111111111	1	1.0	11	1.0	1.0	12	11	0	0	0	0.07692307692307693	13	1	13	0.0	0	0.613713017218261	0.947530908374123	0.3314209246031433	0.9078670160164586	0.43300820347154206	0.732392135445326	0.7814409367634978	0.8872310618126542	0	0	0.0	-0.0007715000784537351	0
1429	0.054245510615233423	0.010367238825207747	0.007550751513582949	0.8570622214802073	-1	0.25	1	0.3	3	0.7692307692307693	10	0.25	0.6153846153846154	11	8	3	0	0	0.6	10	6	15	0.0	0.4	0.613713017218261	0.9537402835844071	0.3314209246031433	0.9256122433265522	0.43300820347154206	0.7554890269504242	0.7814409367634978	0.9024835743660417	0	0	0.0	0.007550751513582949	124
3171	0.044777674498484195	0.010686389415453378	0.010031493383113	0.7934315454194195	-1	0	0	0.2	2	0.8461538461538461	11	0.2727272727272727	0.7692307692307693	11	10	3	0	0	0.45454545454545453	11	5	15	0.0	0	0.642639100704003	0.9457815430582022	0.36476880050409777	0.9318483380324529	0.43300820347154206	0.7510438764252615	0.7814409367634978	0.8996074699676562	0	0	0.0	0.010031493383113	24
4786	0.046697273154093756	0.011387091075521846	0.011350091713236123	0.7872905441255886	-1	0	0	0.2	2	0.8461538461538461	11	0.2727272727272727	0.7692307692307693	11	10	3	0	0	0.45454545454545453	11	5	15	0.0	0	0.642639100704003	0.9457815430582022	0.36476880050409777	0.9318483380324529	0.43300820347154206	0.7531568625977022	0.7814409367634978	0.899948132672872	0	0	0.0	0.011350091713236123	79
4078	0.046586402580904414	0.011176963643174307	0.010960356193173856	0.79859573822909	-1	0	0	0.2	2	0.8461538461538461	11	0.2727272727272727	0.7692307692307693	11	10	3	0	0	0.45454545454545453	11	5	15	0.0	0	0.642639100704003	0.9457815430582022	0.36476880050409777	0.9318483380324529	0.43300820347154206	0.7531568625977022	0.7814409367634978	0.899948132672872	0	0	0.0	0.010960356193173856	85
75	0.0011334104014194407	0.00021428726528617873	0.0002142803952944971	0.9963842566882616	-1	0	0	1.0	2	0.0	0	0.75	0	2	0	0	0	0	1.0	2	2	3	0.0	0	0	0	0	0	0	0	0	0	0	0	0	0.0002142803952944971	36
2536	0.0462240329631551	0.010998177050816993	0.010410234761578811	0.7918675672383154	-1	0	0	0.2	2	0.8461538461538461	11	0.2727272727272727	0.7692307692307693	11	10	3	0	0	0.45454545454545453	11	5	15	0.0	0	0.642639100704003	0.9457815430582022	0.36476880050409777	0.9318483380324529	0.43300820347154206	0.7510438764252615	0.7814409367634978	0.8996074699676562	0	0	0.0	0.010410234761578811	56
1813	0.05492383654932354	0.010080398181585438	0.007778276170408996	0.8697031402095281	-1	0.25	1	0.3	3	0.7692307692307693	10	0.25	0.6153846153846154	11	8	3	0	0	0.6	10	6	15	0.0	0.4	0.613713017218261	0.9537402835844071	0.3314209246031433	0.9256122433265522	0.43300820347154206	0.7554890269504242	0.7814409367634978	0.9024835743660417	0	0	0.0	0.007778276170408996	67
1065	0.028872650640509895	0.004226638254438311	0.004214188141845042	0.951081650892428	-1	0	0	0.3	3	0.6923076923076923	9	0.2777777777777778	0.5384615384615384	9	7	5	2	0	0.6666666666666666	6	9	15	0.16666666666666666	0.15384615384615385	0.613713017218261	0.8882389425778283	0.33291986768733517	0.9424735000981717	0.43444927102487496	0.8958569370434978	0.8389937822466031	0.9121669323231725	0.6666666666666666	0.4444444444444444	0.0	0.004214188141845042	34
4129	0.04571456949364427	0.011358325529330356	0.01063408118308204	0.8146275499963688	-1	0	0	0.2	2	0.8461538461538461	11	0.2727272727272727	0.7692307692307693	11	10	3	0	0	0.45454545454545453	11	5	15	0.0	0	0.642639100704003	0.9457815430582022	0.36476880050409777	0.9318483380324529	0.43300820347154206	0.7510438764252615	0.7814409367634978	0.8996074699676562	0	0	0.0	0.01063408118308204	33
1834	0.040111561803595694	0.009573592988980148	0.009549862495129232	0.8280162663069303	-1	0.25	1	0.4	4	0.5833333333333334	7	0.2916666666666667	0.5833333333333334	9	7	4	0	0	0.75	8	6	14	0.0	0.3333333333333333	0.642639100704003	0.8558864498176395	0.3030034073605674	0.9385401759005633	0.40084122077187895	0.7685169572748055	0.7853500830343287	0.8701717353480701	0	0	0.0	0.009549862495129232	24
774	0.0014986709176005063	0.00021316835636964879	-0.00014850724594690006	0.9977188364922661	-1	0	0	0.75	6	0.1	1	0.6	0	2	0	9	2	0	0.8	4	5	12	0.1	0.6666666666666666	0	0	0	0	0	0	0	0	0	0	0	-1.4850724594690007e-05	5
4443	0.04427381076448552	0.011631679151487568	0.01078640642265342	0.785515417406581	-1	0	0	0.2	2	0.8461538461538461	11	0.2727272727272727	0.7692307692307693	11	10	3	0	0	0.45454545454545453	11	5	15	0.0	0	0.642639100704003	0.9457815430582022	0.36476880050409777	0.9318483380324529	0.43300820347154206	0.7510438764252615	0.7814409367634978	0.8996074699676562	0	0	0.0	0.01078640642265342	13
3966	0.04493989798457969	0.010963893569852076	0.010348333482445508	0.804986061594009	-1	0	0	0.2	2	0.8461538461538461	11	0.2727272727272727	0.7692307692307693	11	10	3	0	0	0.45454545454545453	11	5	15	0.0	0	0.642639100704003	0.9457815430582022	0.36476880050409777	0.9318483380324529	0.43300820347154206	0.7510438764252615	0.7814409367634978	0.8996074699676562	0	0	0.0	0.010348333482445508	19
3445	0.04493884325455693	0.011165396503694342	0.010508662006747061	0.793496619748858	-1	0	0	0.2	2	0.8461538461538461	11	0.2727272727272727	0.7692307692307693	11	10	3	0	0	0.45454545454545453	11	5	15	0.0	0	0.642639100704003	0.9457815430582022	0.36476880050409777	0.9318483380324529	0.43300820347154206	0.7510438764252615	0.7814409367634978	0.8996074699676562	0	0	0.0	0.010508662006747061	21
4133	0.04515099900354141	0.010640054277270562	0.009943539057985926	0.8005543885397955	-1	0	0	0.2	2	0.8461538461538461	11	0.2727272727272727	0.7692307692307693	11	10	3	0	0	0.45454545454545453	11	5	15	0.0	0	0.642639100704003	0.9457815430582022	0.36476880050409777	0.9318483380324529	0.43300820347154206	0.7510438764252615	0.7814409367634978	0.8996074699676562	0	0	0.0	0.009943539057985926	16
3239	0.048446974532600405	0.009562778858999019	0.00939573851148439	0.8021832499014869	-1	0	0	0.2	2	0.8461538461538461	11	0.2727272727272727	0.7692307692307693	11	10	3	0	0	0.45454545454545453	11	5	15	0.0	0	0.642639100704003	0.9458107019118587	0.36476880050409777	0.9318483380324529	0.43300820347154206	0.7510438764252615	0.7814409367634978	0.8996245915092749	0	0	0.0	0.00939573851148439	10
2837	0.0459453183852837	0.010719082492138021	0.010041667924690306	0.7951988795799809	-1	0	0	0.2	2	0.8461538461538461	11	0.2727272727272727	0.7692307692307693	11	10	3	0	0	0.45454545454545453	11	5	15	0.0	0	0.642639100704003	0.9457815430582022	0.36476880050409777	0.9318483380324529	0.43300820347154206	0.7472905812285271	0.7814409367634978	0.8990045709772826	0	0	0.0	0.010041667924690306	29
2175	0.052478452634716455	0.010493448291526422	0.005385136415653781	0.8502044808324014	-1	0.25	1	0.3	3	0.7692307692307693	10	0.25	0.6153846153846154	11	8	3	0	0	0.6	10	6	15	0.0	0.4	0.613713017218261	0.9537402835844071	0.3314209246031433	0.9256122433265522	0.43300820347154206	0.7554890269504242	0.7814409367634978	0.9024835743660417	0	0	0.0	0.005385136415653781	13
1209	0.020770286558678637	0.00490766684479402	0.004907580965893493	0.9651024709235867	-1	0	0	0.4	4	0.6153846153846154	8	0.3125	0.46153846153846156	9	6	5	2	0	0.75	6	8	15	0.18181818181818182	0.3076923076923077	0.613713017218261	0.8882389425778283	0.33291986768733517	0.8981235624206197	0.4434328723470813	0.8864956021511573	0.8389937822466031	0.8910605074998924	0.611111111111111	0.3333333333333333	0.0	0.004907580965893493	53
1588	0.01415152042652957	0.001382724956747799	-0.0012298643498906945	0.985191144964876	-1	0	0	0.2	1	1.0	5	1.0	0.6	4	3	2	2	0	0.14285714285714285	7	1	7	0.2857142857142857	0	0.6673897197724628	0.8171488634491133	0.3043665030029336	0.9378804351580532	0.6504275586092623	0.7025067797605762	0.8593683637217756	0.8442668528799351	0.625	0	0.0	-0.00012298643498906945	5
29	4.022799465648156e-05	1.796684886074799e-05	1.7966496155973464e-05	0.9984461637789386	-1	0	0	1.0	3	0.0	0	0.6666666666666666	0	2	0	1	0	0	0.6666666666666666	3	2	4	0.0	1.0	0	0	0	0	0	0	0	0	0	0	0	1.7966496155973464e-05	59
2046	0.053759867813404964	0.009563257887492942	0.006905997140632416	0.861102126455469	-1	0.25	1	0.3	3	0.7692307692307693	10	0.25	0.6153846153846154	11	8	3	0	0	0.6	10	6	15	0.0	0.4	0.613713017218261	0.9537402835844071	0.3314209246031433	0.9256122433265522	0.43300820347154206	0.7554890269504242	0.7814409367634978	0.9024835743660417	0	0	0.0	0.006905997140632416	9
510	0.0010035398114050871	0.0002479707689043896	1.1316494713103472e-06	0.9973844001352346	-1	0	0	1.0	2	0.0	0	1.0	0	2	0	0	0	0	0.3333333333333333	3	1	3	0.0	1.0	0	0	0	0	0	0	0	0	0	0	0	1.1316494713103472e-06	14
3416	0.04924444460116539	0.008885147652547151	0.005615647564852388	0.6296489537183982	-1	0	0	0.2	2	0.8461538461538461	11	0.2727272727272727	0.6923076923076923	11	9	3	0	0	0.45454545454545453	11	5	15	0.0	0	0.642639100704003	0.9606943727079731	0.3931863177466737	0.9283462741150368	0.4923519601514016	0.7817494066447248	0.8165743609750833	0.9125024146609055	0	0	0.0	0.005615647564852388	5
2067	0.053668520556898185	0.010050835149691508	0.006834829442306854	0.8549901654406136	-1	0.25	1	0.3	3	0.7692307692307693	10	0.25	0.6153846153846154	11	8	3	0	0	0.6	10	6	15	0.0	0.4	0.613713017218261	0.9537402835844071	0.3314209246031433	0.9256122433265522	0.43300820347154206	0.7554890269504242	0.7814409367634978	0.9024835743660417	0	0	0.0	0.006834829442306854	18
4490	0.04678968368418816	0.011392159127622425	0.011208867058268675	0.8214804610907658	-1	0	0	0.2	2	0.8461538461538461	11	0.2727272727272727	0.7692307692307693	11	10	3	0	0	0.45454545454545453	11	5	15	0.0	0	0.642639100704003	0.9457815430582022	0.36476880050409777	0.9318483380324529	0.43300820347154206	0.7531568625977022	0.7814409367634978	0.899948132672872	0	0	0.0	0.011208867058268675	70
1098	0.03790386443409125	0.0031362844836885792	0.0023102888414640184	0.6247850041091768	-1	0	0	0.3	3	0.6923076923076923	9	0.3	0.6923076923076923	12	9	2	0	0	0.5	10	5	15	0.0	0	0.613713017218261	0.9359370811786264	0.5876912242246802	0.9503910519751725	0.4258559358493888	0.8206698356160259	0.9037309668451761	0.9156834361966393	0	0	0.0	0.0023102888414640184	28
1754	0.044357203839097165	0.0020820099079936673	0.0009177789273880676	0.9915389078358748	-1	0	0	0.4	4	0.5384615384615384	7	0.2777777777777778	0.38461538461538464	8	5	6	2	0	0.6666666666666666	9	6	15	0.15384615384615385	0	0.4887392944935332	0.8668060354915893	0.35142242508250493	0.9577798471264374	0.7917988191605245	0.8203488111509457	0.9487342564906283	0.897628431773941	0.5625	0.5	0.0	0.0009177789273880676	15
1221	0.021714419954034996	0.0044413531198284496	0.0044343318596296345	0.9641733857610394	-1	0	0	0.4	4	0.6153846153846154	8	0.3125	0.46153846153846156	9	6	5	2	0	0.75	6	8	15	0.18181818181818182	0.3076923076923077	0.613713017218261	0.8882389425778283	0.3314209246031433	0.9382025480723323	0.4434328723470813	0.8864956021511573	0.8389937822466031	0.9074429347654599	0.611111111111111	0.3333333333333333	0.0	0.0044343318596296345	41
2827	0.04523690605327873	0.010796485824548714	0.010035465670689272	0.7929905825508605	-1	0	0	0.2	2	0.8461538461538461	11	0.2727272727272727	0.7692307692307693	11	10	3	0	0	0.45454545454545453	11	5	15	0.0	0	0.642639100704003	0.9457815430582022	0.36476880050409777	0.9318483380324529	0.43300820347154206	0.7510438764252615	0.7814409367634978	0.8996074699676562	0	0	0.0	0.010035465670689272	24
2425	0.040892886729934	0.010032023218887211	0.009711449690334049	0.8357626731051147	-1	0.25	1	0.4	4	0.5833333333333334	7	0.2916666666666667	0.5833333333333334	9	7	4	0	0	0.75	8	6	14	0.0	0.3333333333333333	0.642639100704003	0.8558864498176395	0.3030034073605674	0.9385401759005633	0.40084122077187895	0.7685169572748055	0.7853500830343287	0.8701717353480701	0	0	0.0	0.009711449690334049	32
2206	0.054655179496742194	0.00985672385994149	0.008087136046391606	0.8728676393730712	-1	0.25	1	0.3	3	0.7692307692307693	10	0.25	0.6153846153846154	11	8	3	0	0	0.6	10	6	15	0.0	0.4	0.613713017218261	0.9537402835844071	0.3314209246031433	0.9256122433265522	0.43300820347154206	0.7554890269504242	0.7814409367634978	0.9024835743660417	0	0	0.0	0.008087136046391606	9
2048	0.05348253283040613	0.010625999664541474	0.006363976281002201	0.8514976087500077	-1	0.25	1	0.3	3	0.7692307692307693	10	0.25	0.6153846153846154	11	8	3	0	0	0.6	10	6	15	0.0	0.4	0.613713017218261	0.9537402835844071	0.3314209246031433	0.9256122433265522	0.43300820347154206	0.7554890269504242	0.7814409367634978	0.9024835743660417	0	0	0.0	0.006363976281002201	18
1537	0.07600874282082279	0.0022111867929627436	3.339877775634649e-05	0.7588118048150863	-1	0	0	0.3	3	0.7692307692307693	10	0.3125	0.7692307692307693	13	10	1	2	0	0.3333333333333333	12	4	15	0.6666666666666666	0.14285714285714285	0.4968137767680519	0.9172125245122259	0.5975849885376389	0.9587886310893058	0.49912673152831327	0.8706949264140394	0.8763988594193656	0.9231813807542752	0.5384615384615384	0.3076923076923077	0.0	3.339877775634649e-05	4
4698	0.1059686931909097	0.003676039602528944	-0.0018000461949012779	0.6895592783573992	-1	0	0	0.1	1	1.0	13	1.0	1.0	14	13	0	0	0	0.06666666666666667	15	1	15	0.0	0	0.613713017218261	0.9556582810407285	0.3314209246031433	0.924375091908775	0.43300820347154206	0.7226439574060403	0.7814409367634978	0.8981778491268309	0	0	0.0	-0.00018000461949012778	0
4535	0.10643222052264847	0.005589035369060609	-0.005485375551987505	0.6897186424533369	-1	0	0	0.1	1	1.0	13	1.0	1.0	14	13	0	0	0	0.06666666666666667	15	1	15	0.0	0	0.613713017218261	0.9556582810407285	0.3314209246031433	0.924375091908775	0.4434328723470813	0.7769363694931241	0.8165743609750833	0.9066924839605413	0	0	0.0	-0.0005485375551987505	0
4852	0.04567138520582329	0.011926368201568052	0.0113425161013319	0.7815997191610602	-1	0	0	0.2	2	0.8461538461538461	11	0.2727272727272727	0.7692307692307693	11	10	3	0	0	0.45454545454545453	11	5	15	0.0	0	0.642639100704003	0.9457815430582022	0.36476880050409777	0.9318483380324529	0.43300820347154206	0.7531568625977022	0.7814409367634978	0.899948132672872	0	0	0.0	0.0113425161013319	14
3172	0.04378777444171081	0.011084052403123521	0.010360325163080707	0.8089419716052839	-1	0	0	0.2	2	0.8461538461538461	11	0.2727272727272727	0.7692307692307693	11	10	3	0	0	0.45454545454545453	11	5	15	0.0	0	0.642639100704003	0.9457815430582022	0.36476880050409777	0.9318483380324529	0.43300820347154206	0.7510438764252615	0.7814409367634978	0.8996074699676562	0	0	0.0	0.010360325163080707	46
3059	0.04452878903278382	0.011028183188206513	0.010364066380728974	0.8005799484942733	-1	0	0	0.2	2	0.8461538461538461	11	0.2727272727272727	0.7692307692307693	11	10	3	0	0	0.45454545454545453	11	5	15	0.0	0	0.642639100704003	0.9457815430582022	0.36476880050409777	0.9318483380324529	0.43300820347154206	0.7510438764252615	0.7814409367634978	0.8996074699676562	0	0	0.0	0.010364066380728974	44
4324	0.044324368612868766	0.010652886938554398	0.010058223585804743	0.7988118319320258	-1	0	0	0.2	2	0.8461538461538461	11	0.2727272727272727	0.7692307692307693	11	10	3	0	0	0.45454545454545453	11	5	15	0.0	0	0.642639100704003	0.9457815430582022	0.36476880050409777	0.9318483380324529	0.43300820347154206	0.7510438764252615	0.7814409367634978	0.8996074699676562	0	0	0.0	0.010058223585804743	14
1740	0.016627662165789987	0.0038827788522027146	0.0006635258207939755	0.8845779733291372	-1	0.5	2	0.6	6	0.5384615384615384	7	0.3333333333333333	0.46153846153846156	11	6	3	0	0	0.5555555555555556	9	5	15	0.0	0.6666666666666666	0.613713017218261	0.9544972916733758	0.36476880050409777	0.9463068599452292	0.41126588964741817	0.7756580937314054	0.9292339023484819	0.9156308697340718	0	0	0.0	0.0006635258207939755	11
3563	0.04353607098804349	0.010532881406233518	0.01000227117632666	0.7941377271481862	-1	0	0	0.2	2	0.8461538461538461	11	0.2727272727272727	0.7692307692307693	11	10	3	0	0	0.45454545454545453	11	5	15	0.0	0	0.642639100704003	0.9457815430582022	0.36476880050409777	0.9318483380324529	0.43300820347154206	0.7510438764252615	0.7814409367634978	0.8996074699676562	0	0	0.0	0.01000227117632666	10
4261	0.045748604288604895	0.011712062019882225	0.011608607216219369	0.7827110620420104	-1	0	0	0.2	2	0.8461538461538461	11	0.2727272727272727	0.7692307692307693	11	10	3	0	0	0.45454545454545453	11	5	15	0.0	0	0.642639100704003	0.9457815430582022	0.36476880050409777	0.9318483380324529	0.43300820347154206	0.7531568625977022	0.7814409367634978	0.899948132672872	0	0	0.0	0.011608607216219369	41
914	0.03465604996740905	0.0012328110922296734	0.0011978518340878782	0.9535732851110407	-1	0	0	0.6	6	0.38461538461538464	5	0.35714285714285715	0.38461538461538464	10	5	4	0	0	0.8571428571428571	7	6	15	0.0	0.2222222222222222	0.613713017218261	0.9415939813247375	0.3314209246031433	0.8732800940145853	0.43300820347154206	0.7711626277004131	0.7814409367634978	0.8781585652653016	0	0	0.0	0.0011978518340878782	9
1572	0.04126097857446845	0.011693767787391646	0.009935865571229514	0.5757417471959423	-1	0	0	0.25	2	0.9	9	1.0	0.9	10	9	1	0	0	0.08333333333333333	12	1	12	0.0	0.18181818181818182	0.3941495799115647	0.9453691775611263	0.6918653418246897	0.93831722970513	0.6666177094025022	0.8382631990971159	0.8880015229401429	0.9172943764593415	0	0	0.0	0.009935865571229514	19
4121	0.04533388980130986	0.011119888619565296	0.010527014518661816	0.7876387078444927	-1	0	0	0.2	2	0.8461538461538461	11	0.2727272727272727	0.7692307692307693	11	10	3	0	0	0.45454545454545453	11	5	15	0.0	0	0.642639100704003	0.9457815430582022	0.36476880050409777	0.9318483380324529	0.43300820347154206	0.7510438764252615	0.7814409367634978	0.8996074699676562	0	0	0.0	0.010527014518661816	28
4636	0.0469175818840121	0.011668733741773839	0.011368541463620282	0.8080353428597877	-1	0	0	0.2	2	0.8461538461538461	11	0.2727272727272727	0.7692307692307693	11	10	3	0	0	0.45454545454545453	11	5	15	0.0	0	0.642639100704003	0.9457815430582022	0.36476880050409777	0.9318483380324529	0.43300820347154206	0.7531568625977022	0.7814409367634978	0.899948132672872	0	0	0.0	0.011368541463620282	21
3684	0.044419986141355804	0.010776769897690542	0.009957142723668785	0.7971137014204152	-1	0	0	0.2	2	0.8461538461538461	11	0.2727272727272727	0.7692307692307693	11	10	3	0	0	0.45454545454545453	11	5	15	0.0	0	0.642639100704003	0.9457815430582022	0.36476880050409777	0.9318483380324529	0.43300820347154206	0.7510438764252615	0.7814409367634978	0.8996074699676562	0	0	0.0	0.009957142723668785	7
1436	0.06060509503495167	0.010627621578107213	-0.010323040609441904	0.6731121536188243	-1	0	0	0.4	4	0.5384615384615384	7	0.625	0.5384615384615384	11	7	3	0	0	0.16666666666666666	12	2	15	0.0	0	0.613713017218261	0.9428154612193891	0.3314209246031433	0.9144811548497083	0.500180276432325	0.8557050462981461	0.8753377496957451	0.9103098801285991	0	0	0.0	-0.0010323040609441904	3
1016	None	None	None	None	None	0	0	0.5	4	0.5	5	0.6666666666666666	0.3	4	3	7	3	0	0.5	3	6	12	0.17647058823529413	0.6	0.4267082446588004	0.7758728373711284	0.6409146534433584	0.9069423453869231	0.7046825010849641	0.877195159208364	0.874873154219357	0.8615538260744686	0.75	0.5	0.0	None	0
2160	0.05168214696412279	0.01015477264096503	0.0074471864165938755	0.8604989805030954	-1	0.25	1	0.3	3	0.7692307692307693	10	0.25	0.6153846153846154	11	8	3	0	0	0.6	10	6	15	0.0	0.4	0.613713017218261	0.9537402835844071	0.3314209246031433	0.9256122433265522	0.43300820347154206	0.7554890269504242	0.7814409367634978	0.9024835743660417	0	0	0.0	0.0074471864165938755	7
4743	0.046590054234095124	0.01131194412661912	0.010767090217482431	0.8191802018283756	-1	0	0	0.2	2	0.8461538461538461	11	0.2727272727272727	0.7692307692307693	11	10	3	0	0	0.45454545454545453	11	5	15	0.0	0	0.642639100704003	0.9457815430582022	0.36476880050409777	0.9318483380324529	0.43300820347154206	0.7531568625977022	0.7814409367634978	0.899948132672872	0	0	0.0	0.010767090217482431	38
2587	0.04491094141836724	0.011110874818915498	0.0104117347389987	0.7882311318239772	-1	0	0	0.2	2	0.8461538461538461	11	0.2727272727272727	0.7692307692307693	11	10	3	0	0	0.45454545454545453	11	5	15	0.0	0	0.642639100704003	0.9457815430582022	0.36476880050409777	0.9318483380324529	0.43300820347154206	0.7510438764252615	0.7814409367634978	0.8996074699676562	0	0	0.0	0.0104117347389987	15
540	0.0011953969154131622	0.000261450827836848	0.0002614454411745419	0.9967066002198169	-1	0	0	1.0	2	0.0	0	0.75	0	2	0	0	0	0	1.0	2	2	3	0.0	0	0	0	0	0	0	0	0	0	0	0	0	0.0002614454411745419	26
1317	0.02130682714907111	0.0035040643430375123	0.0030830891554124466	0.9638772434551462	-1	0	0	0.4	4	0.6153846153846154	8	0.3125	0.46153846153846156	9	6	5	2	0	0.75	6	8	15	0.18181818181818182	0.3076923076923077	0.613713017218261	0.8882389425778283	0.3314209246031433	0.9532347690737477	0.38294388951050035	0.8448019631271064	0.8389937822466031	0.9055666315752421	0.611111111111111	0.4444444444444444	0.0	0.0030830891554124466	26
436	0.013731763970842087	0.0015695038362939344	0.001463620383563212	0.9268614325641165	-1	0	0	0.5714285714285714	4	0.5	4	0.625	0.5	8	4	1	1	0	0.25	2	8	10	0.5	0.25	0.7383753869931877	0.936298873197632	0.6809458639596915	0.8547197485081282	0.7435350743751299	0.8222340445081837	0.7882872924607414	0.8804957229191592	1.0	0.125	0.0	0.001463620383563212	23
1765	0.05415232400870185	0.00965324696089585	0.008050176270979998	0.8710835980174672	-1	0.25	1	0.3	3	0.7692307692307693	10	0.25	0.6153846153846154	11	8	3	0	0	0.6	10	6	15	0.0	0.4	0.613713017218261	0.9537402835844071	0.3314209246031433	0.9256122433265522	0.43300820347154206	0.7554890269504242	0.7814409367634978	0.9024835743660417	0	0	0.0	0.008050176270979998	80
731	0.0011256866698751355	0.0003352278761642885	0.00033522512229363944	0.9961593095969028	-1	0	0	1.0	1	0	0	1.0	0	1	0	0	0	0	0.5	1	2	2	0.0	0	0	0	0	0	0	0	0	0	0	0	0	0.00033522512229363944	24
1153	0.021180216451427637	0.005304255572373582	0.005205553184635197	0.9659113849242185	-1	0	0	0.4	4	0.6153846153846154	8	0.3125	0.46153846153846156	9	6	5	2	0	0.75	6	8	15	0.18181818181818182	0.3076923076923077	0.613713017218261	0.8882389425778283	0.33291986768733517	0.8981235624206197	0.4434328723470813	0.8864956021511573	0.8389937822466031	0.8910605074998924	0.611111111111111	0.3333333333333333	0.0	0.005205553184635197	109
597	0.0023040338902938413	0.0009985210678922325	-5.19367916274042e-05	0.9850399902962227	-1	0	0	0.6666666666666666	2	0.5	1	0.6666666666666666	0.5	3	1	0	0	0	0.6666666666666666	3	2	4	0.0	0	0.997964255210848	0.9451168808801564	0.8106136479452626	0.9208493061705472	0.500180276432325	0.9356184647149487	0.9292339023484819	0.9345518476350088	0	0	0.0	-5.19367916274042e-06	8
930	0.01723780417677755	0.003533388056841457	0.0035123562656358812	0.9683204035440932	-1	0	0	0.5	5	0.46153846153846156	6	0.35714285714285715	0.38461538461538464	8	5	6	2	0	0.8571428571428571	6	7	15	0.15384615384615385	0.3076923076923077	0.4492721384666377	0.8912912257291133	0.45837634685018813	0.9470913164042211	0.4596881112489689	0.8890934542063561	0.833737468527013	0.9134716628025452	0.625	0.375	0.0	0.0035123562656358812	19
4343	0.044117058811672244	0.011022833100278195	0.010314449859486634	0.7906560170945203	-1	0	0	0.2	2	0.8461538461538461	11	0.2727272727272727	0.7692307692307693	11	10	3	0	0	0.45454545454545453	11	5	15	0.0	0	0.642639100704003	0.9457815430582022	0.36476880050409777	0.9318483380324529	0.43300820347154206	0.7510438764252615	0.7814409367634978	0.8996074699676562	0	0	0.0	0.010314449859486634	12
1742	0.05144673997575188	0.009949093044052922	0.006603778060758252	0.8574031744917601	-1	0.25	1	0.3	3	0.7692307692307693	10	0.25	0.6153846153846154	11	8	3	0	0	0.6	10	6	15	0.0	0.4	0.613713017218261	0.9537402835844071	0.3314209246031433	0.9256122433265522	0.43300820347154206	0.7554890269504242	0.7814409367634978	0.9024835743660417	0	0	0.0	0.006603778060758252	18
3935	0.04727960026428521	0.006546046099604658	-0.003216600285116907	0.7130630044474857	-1	0	0	0.3	3	0.6923076923076923	9	0.4166666666666667	0.6153846153846154	11	8	3	0	0	0.25	12	3	15	0.0	0	0.642639100704003	0.9611545862633255	0.8106136479452626	0.9442028740138996	0.43300820347154206	0.7988874899645219	0.8501585023327712	0.9221678865935632	0	0	0.0	-0.0003216600285116907	3
4039	0.04620707270345637	0.012194643897715943	0.012059664645698086	0.7806345838840894	-1	0	0	0.2	2	0.8461538461538461	11	0.2727272727272727	0.7692307692307693	11	10	3	0	0	0.45454545454545453	11	5	15	0.0	0	0.642639100704003	0.9457815430582022	0.36476880050409777	0.9318483380324529	0.43300820347154206	0.7531568625977022	0.7814409367634978	0.899948132672872	0	0	0.0	0.012059664645698086	38
3413	0.04543780966180742	0.011463582534745482	0.010604821234056193	0.7994959008134246	-1	0	0	0.2	2	0.8461538461538461	11	0.2727272727272727	0.7692307692307693	11	10	3	0	0	0.45454545454545453	11	5	15	0.0	0	0.642639100704003	0.9457815430582022	0.36476880050409777	0.9318483380324529	0.43300820347154206	0.7510438764252615	0.7814409367634978	0.8996074699676562	0	0	0.0	0.010604821234056193	47
384	1.4414868006785744e-08	1.4414257453536994e-08	1.1460330972831897e-08	0.999997332678701	-1	0	0	0.3333333333333333	1	1.0	2	1.0	0	0	0	3	5	0	1.0	2	2	4	0.5	0	0	0	0	0	0	0	0	0	0	0	0	-0.1	1
2218	0.0393660183634614	0.010070314495900875	0.009869025641492217	0.834735918081506	-1	0.25	1	0.4	4	0.5833333333333334	7	0.2916666666666667	0.5833333333333334	9	7	4	0	0	0.75	8	6	14	0.0	0.3333333333333333	0.642639100704003	0.8558864498176395	0.3030034073605674	0.9385401759005633	0.40084122077187895	0.7685169572748055	0.7853500830343287	0.8701717353480701	0	0	0.0	0.009869025641492217	23
259	0.002735874864987688	0.0004114049362335053	6.877727850375217e-05	0.9751982889963192	-1	0	0	0.6	6	0.3076923076923077	4	0.5357142857142857	0.07692307692307693	2	1	12	6	0	0.5714285714285714	7	4	15	0.2222222222222222	0.18181818181818182	0.8808495971260409	0.7670099506481802	0.17459281682797004	0.678290820871691	0.7954194666594151	0.8764754068701615	0.967454299091281	0.7856610554630185	0.5	1.0	0.4847321222628378	6.877727850375217e-05	5
4247	0.043639191868797965	0.010993218577432289	0.010158969786904778	0.7936922216440915	-1	0	0	0.2	2	0.8461538461538461	11	0.2727272727272727	0.7692307692307693	11	10	3	0	0	0.45454545454545453	11	5	15	0.0	0	0.642639100704003	0.9457815430582022	0.36476880050409777	0.9318483380324529	0.43300820347154206	0.7649054817957472	0.7814409367634978	0.9018598995319027	0	0	0.0	0.010158969786904778	13
5049	0.04656180748346089	0.010714722601152037	0.01069003506634481	0.7933256143256068	-1	0	0	0.2	2	0.8461538461538461	11	0.2727272727272727	0.7692307692307693	11	10	3	0	0	0.45454545454545453	11	5	15	0.0	0	0.642639100704003	0.9457815430582022	0.36476880050409777	0.9318483380324529	0.43300820347154206	0.7531568625977022	0.7814409367634978	0.899948132672872	0	0	0.0	0.01069003506634481	25
2168	0.04022008263845632	0.009428120992457564	0.00938485399748033	0.8407311921796532	-1	0.25	1	0.4	4	0.5833333333333334	7	0.2916666666666667	0.5833333333333334	9	7	4	0	0	0.75	8	6	14	0.0	0.3333333333333333	0.642639100704003	0.8558864498176395	0.3030034073605674	0.9385401759005633	0.40084122077187895	0.7685169572748055	0.7853500830343287	0.8701717353480701	0	0	0.0	0.00938485399748033	13
2415	0.05516986021888136	0.009386702601976094	0.0072936487639838265	0.8699558844120046	-1	0.25	1	0.3	3	0.7692307692307693	10	0.25	0.6153846153846154	11	8	3	0	0	0.6	10	6	15	0.0	0.4	0.613713017218261	0.9537402835844071	0.3314209246031433	0.9256122433265522	0.43300820347154206	0.7554890269504242	0.7814409367634978	0.9024835743660417	0	0	0.0	0.0072936487639838265	9
3333	0.04469861301657498	0.010511425000555321	0.009784231952939924	0.7915793425821408	-1	0	0	0.2	2	0.8461538461538461	11	0.2727272727272727	0.7692307692307693	11	10	3	0	0	0.45454545454545453	11	5	15	0.0	0	0.642639100704003	0.9457815430582022	0.36476880050409777	0.9318483380324529	0.43300820347154206	0.7510438764252615	0.7814409367634978	0.8996074699676562	0	0	0.0	0.009784231952939924	8
2197	0.01732788449131571	0.0037331333974999804	0.0013453923241722558	0.8822150536700757	-1	0.5	2	0.6	6	0.5384615384615384	7	0.3333333333333333	0.46153846153846156	11	6	3	0	0	0.5555555555555556	9	5	15	0.0	0.6666666666666666	0.613713017218261	0.9544972916733758	0.36476880050409777	0.9463068599452292	0.38270635413626086	0.8227401399317632	0.9292339023484819	0.9229110378188818	0	0	0.0	0.0013453923241722558	2
2090	0.0534098892812415	0.010660844943907798	0.00838463335218834	0.8742734531201776	-1	0.25	1	0.3	3	0.7692307692307693	10	0.25	0.6153846153846154	11	8	3	0	0	0.6	10	6	15	0.0	0.4	0.613713017218261	0.9537402835844071	0.3314209246031433	0.9256122433265522	0.43300820347154206	0.7554890269504242	0.7814409367634978	0.9024835743660417	0	0	0.0	0.00838463335218834	41
772	0.021641813023232443	0.004188080572811094	0.004053459491049147	0.963262893673776	-1	0	0	0.4	4	0.6153846153846154	8	0.3125	0.46153846153846156	9	6	5	2	0	0.75	6	8	15	0.18181818181818182	0.3076923076923077	0.613713017218261	0.8882389425778283	0.3314209246031433	0.9382025480723323	0.46661625372453797	0.88534631041546	0.8389937822466031	0.9071240666513352	0.6666666666666666	0.3333333333333333	0.0	0.004053459491049147	30
1920	0.03949928258750936	0.009768391617256504	0.009673715439891378	0.8223913524483552	-1	0.25	1	0.4	4	0.5833333333333334	7	0.2916666666666667	0.5833333333333334	9	7	4	0	0	0.75	8	6	14	0.0	0.3333333333333333	0.642639100704003	0.8558864498176395	0.3030034073605674	0.9385401759005633	0.40084122077187895	0.7685169572748055	0.7853500830343287	0.8701717353480701	0	0	0.0	0.009673715439891378	16
3800	0.04467080799155224	0.011652552672896868	0.011095640437846978	0.7805896990092396	-1	0	0	0.2	2	0.8461538461538461	11	0.2727272727272727	0.7692307692307693	11	10	3	0	0	0.45454545454545453	11	5	15	0.0	0	0.642639100704003	0.9457815430582022	0.36476880050409777	0.9318483380324529	0.43300820347154206	0.7510438764252615	0.7814409367634978	0.8996074699676562	0	0	0.0	0.011095640437846978	10
73	0.0	0.0	0.0	1.0	-1	0	0	1.0	2	0.0	0	1.0	0	0	0	2	2	0	0.3333333333333333	1	3	3	0.25	1.0	0	0	0	0	0	0	0	0	0	0	0	-0.1	11
634	0.0004683943685216882	0.00013731116744149113	0.00013730841643761854	0.9983100038162998	-1	0	0	1.0	1	0	0	1.0	0	1	0	0	0	0	0.5	1	2	2	0.0	0	0	0	0	0	0	0	0	0	0	0	0	0.00013730841643761854	19
3227	0.053760139322524346	0.009177009295248213	0.009174207787775668	0.8102868069727979	-1	0	0	0.3	3	0.6923076923076923	9	0.2777777777777778	0.6923076923076923	10	9	4	0	0	0.6666666666666666	9	6	15	0.0	0	0.769968252344192	0.860084322618348	0.556808527652915	0.9389853331661808	0.3901403221466012	0.7503788330305138	0.8745484529329705	0.8680053643014273	0	0	0.0	0.009174207787775668	8
2541	0.04543842962029678	0.01075527751932285	0.010038797965477561	0.7949720274257872	-1	0	0	0.2	2	0.8461538461538461	11	0.2727272727272727	0.7692307692307693	11	10	3	0	0	0.45454545454545453	11	5	15	0.0	0	0.642639100704003	0.9457815430582022	0.36476880050409777	0.9318483380324529	0.43300820347154206	0.7510438764252615	0.7814409367634978	0.8996074699676562	0	0	0.0	0.010038797965477561	33
1678	0.013927119129491294	0.005342676688962862	0.004950459991981879	0.9965114542135337	-1	0	0	0.5	3	0.42857142857142855	3	0.75	0.2857142857142857	4	2	4	1	0	0.3333333333333333	6	2	9	0.1	0	0.6673897197724628	0.8171488634491133	0.3043665030029336	0.9378804351580532	0.6504275586092623	0.7025067797605762	0.8593683637217756	0.8442668528799351	1.0	0	0.0	0.004950459991981879	23
2420	0.04568744262660879	0.011171633845249435	0.010480627708402171	0.8011702034376615	-1	0	0	0.2	2	0.8461538461538461	11	0.2727272727272727	0.7692307692307693	11	10	3	0	0	0.45454545454545453	11	5	15	0.0	0	0.642639100704003	0.9457815430582022	0.36476880050409777	0.9318483380324529	0.43300820347154206	0.7510438764252615	0.7814409367634978	0.8996074699676562	0	0	0.0	0.010480627708402171	52
1481	0.02822119812168223	0.004090215390628872	0.003947985257765225	0.9552773149583944	-1	0	0	0.3	3	0.6923076923076923	9	0.2777777777777778	0.5384615384615384	9	7	5	1	0	0.6666666666666666	6	9	15	0.08333333333333333	0.15384615384615385	0.613713017218261	0.8882389425778283	0.49446708767956365	0.8907648706821576	0.41004155197356945	0.8855911527998165	0.8013966061561968	0.8882157624734549	1.0	0.4444444444444444	0.0	0.003947985257765225	33
3106	0.04477012881210055	0.010472434520071707	0.009684006518277794	0.804812453358746	-1	0	0	0.2	2	0.8461538461538461	11	0.2727272727272727	0.7692307692307693	11	10	3	0	0	0.45454545454545453	11	5	15	0.0	0	0.642639100704003	0.9457815430582022	0.36476880050409777	0.9318483380324529	0.43300820347154206	0.7510438764252615	0.7814409367634978	0.8996074699676562	0	0	0.0	0.009684006518277794	12
1562	0.022908673565692782	0.004244457859483922	0.004242198970926102	0.962692636134731	-1	0	0	0.4	4	0.6153846153846154	8	0.3125	0.46153846153846156	9	6	5	2	0	0.75	6	8	15	0.18181818181818182	0.3076923076923077	0.613713017218261	0.8882389425778283	0.3314209246031433	0.9266861462488089	0.38294388951050035	0.9096522674908246	0.8389937822466031	0.9094040358698257	0.611111111111111	0.4444444444444444	0.0	0.004242198970926102	36
1383	0.021158615854342654	0.004764615209077715	0.004724988064267774	0.9647632098902015	-1	0	0	0.4	4	0.6153846153846154	8	0.3125	0.46153846153846156	9	6	5	2	0	0.75	6	8	15	0.18181818181818182	0.3076923076923077	0.613713017218261	0.8882389425778283	0.33291986768733517	0.8981235624206197	0.4434328723470813	0.8864956021511573	0.8389937822466031	0.8910605074998924	0.611111111111111	0.3333333333333333	0.0	0.004724988064267774	45
701	0.001096161414349648	0.00024344079575589142	0.0002434356530184717	0.9966662005765228	-1	0	0	1.0	1	0	0	1.0	0	1	0	0	0	0	0.5	1	2	2	0.0	0	0	0	0	0	0	0	0	0	0	0	0	0.0002434356530184717	18
4056	0.04540723913538696	0.01101469320568665	0.010799873819069333	0.8007108678615232	-1	0	0	0.2	2	0.8461538461538461	11	0.2727272727272727	0.7692307692307693	11	10	3	0	0	0.45454545454545453	11	5	15	0.0	0	0.642639100704003	0.9457815430582022	0.36476880050409777	0.9318483380324529	0.43300820347154206	0.7531568625977022	0.7814409367634978	0.899948132672872	0	0	0.0	0.010799873819069333	34
1133	0.08641096408876642	0.0053624453397654965	0.0032956944571993028	0.676171222789403	-1	0	0	0.2	2	0.8461538461538461	11	0.3125	0.8461538461538461	12	11	2	0	0	0.3333333333333333	12	4	15	0.0	0	0.628176058961132	0.9641310625561929	0.8217073754582497	0.9425610453030421	0.4665942399519335	0.8737671932094117	0.9313505157196997	0.9355135120533488	0	0	0.0	0.0032956944571993028	25
529	0.0010538182210931293	0.00020794598077067	0.00020794544730375235	0.9972732573340274	-1	0	0	1.0	1	0	0	1.0	0	1	0	0	1	0	0.5	1	2	2	0.3333333333333333	0	0	0	0	0	0	0	0	0	0	0	0	0.00020794544730375235	24
4719	0.045474718315284574	0.010889034672028534	0.010749645894986058	0.7977277836228488	-1	0	0	0.2	2	0.8461538461538461	11	0.2727272727272727	0.7692307692307693	11	10	3	0	0	0.45454545454545453	11	5	15	0.0	0	0.642639100704003	0.9457815430582022	0.36476880050409777	0.9318483380324529	0.43300820347154206	0.7531568625977022	0.7814409367634978	0.899948132672872	0	0	0.0	0.010749645894986058	26
4748	0.04593839078188156	0.011135057176489297	0.010413052184460161	0.791376538431937	-1	0	0	0.2	2	0.8461538461538461	11	0.2727272727272727	0.7692307692307693	11	10	3	0	0	0.45454545454545453	11	5	15	0.0	0	0.642639100704003	0.9457815430582022	0.36476880050409777	0.9318483380324529	0.43300820347154206	0.7531568625977022	0.7814409367634978	0.899948132672872	0	0	0.0	0.010413052184460161	13
4515	0.04479220431802122	0.011578810015194776	0.010912081273915493	0.7814503574850535	-1	0	0	0.2	2	0.8461538461538461	11	0.2727272727272727	0.7692307692307693	11	10	3	0	0	0.45454545454545453	11	5	15	0.0	0	0.642639100704003	0.9457815430582022	0.36476880050409777	0.9318483380324529	0.43300820347154206	0.7531568625977022	0.7814409367634978	0.899948132672872	0	0	0.0	0.010912081273915493	11
3621	0.044483642908276465	0.004992744781533482	-0.003551154960231467	0.823662585391465	-1	0	0	0.3	3	0.6923076923076923	9	0.26785714285714285	0.6153846153846154	11	8	3	0	0	0.875	7	8	15	0.0	0	0.613713017218261	0.9486164234192477	0.3314209246031433	0.9194405482511806	0.43300820347154206	0.8665748295792941	0.7814409367634978	0.917371246292217	0	0	0.0	-0.00035511549602314674	0
1924	0.05348665368682344	0.010362330133267362	0.007238568067117129	0.8543918696341946	-1	0.25	1	0.3	3	0.7692307692307693	10	0.25	0.6153846153846154	11	8	3	0	0	0.6	10	6	15	0.0	0.4	0.613713017218261	0.9537402835844071	0.3314209246031433	0.9256122433265522	0.43300820347154206	0.7554890269504242	0.7814409367634978	0.9024835743660417	0	0	0.0	0.007238568067117129	44
1185	0.027132603659206164	0.005992286332782921	0.005687470237828324	0.9563803141800403	-1	0	0	0.3	3	0.6923076923076923	9	0.2777777777777778	0.5384615384615384	9	7	5	2	0	0.6666666666666666	6	9	15	0.16666666666666666	0.15384615384615385	0.613713017218261	0.8882389425778283	0.4564506539743959	0.9400998821853735	0.38294388951050035	0.9096522674908246	0.8389937822466031	0.9151751751464126	0.611111111111111	0.4444444444444444	0.0	0.005687470237828324	49
2074	0.05473953508427547	0.010289269942482535	0.007702930268041067	0.8557246824388605	-1	0.25	1	0.3	3	0.7692307692307693	10	0.25	0.6153846153846154	11	8	3	0	0	0.6	10	6	15	0.0	0.4	0.613713017218261	0.9537402835844071	0.3314209246031433	0.9256122433265522	0.43300820347154206	0.7554890269504242	0.7814409367634978	0.9024835743660417	0	0	0.0	0.007702930268041067	20
1100	0.02319195863666202	0.0038225578570554902	-0.0030661643494339984	0.9688489774724863	-1	0	0	0.3	3	0.6923076923076923	9	0.3125	0.46153846153846156	9	6	5	1	0	0.75	8	6	15	0.09090909090909091	0.3076923076923077	0.613713017218261	0.8882389425778283	0.3314209246031433	0.9219070982255934	0.41004155197356945	0.8883626156775252	0.8389937822466031	0.9007139197777831	1.0	0.2222222222222222	0.0	-0.0003066164349433998	1
3332	0.044252994612795506	0.010717031514834883	0.009961654412481962	0.819965197663586	-1	0	0	0.2	2	0.8461538461538461	11	0.2727272727272727	0.7692307692307693	11	10	3	0	0	0.45454545454545453	11	5	15	0.0	0	0.642639100704003	0.9457815430582022	0.36476880050409777	0.9318483380324529	0.43300820347154206	0.7510438764252615	0.7814409367634978	0.8996074699676562	0	0	0.0	0.009961654412481962	14
1497	None	None	None	None	None	0	0	0.5	5	0.46153846153846156	6	0.75	0.23076923076923078	4	3	10	1	0	0.8	4	5	15	0.043478260869565216	0.18181818181818182	0.2784497249283199	0.8661679051969858	0.5076049885590482	0.9082149227474274	0.504063556719134	0.9088289984632032	0.8980215129934549	0.8959470484331366	1.0	0.25	0.0	None	0
1793	0.016565347472700297	0.008391180331449827	0.007212119470552886	0.9876369699814738	-1	0.25	1	0.6	6	0.38461538461538464	5	0.4166666666666667	0.23076923076923078	5	3	9	0	0	0.4444444444444444	9	4	15	0.0	0.14285714285714285	0.3250837544818068	0.8619329381576731	0.32249498662924775	0.8756638175403351	0.5370750233514634	0.9235900387666365	0.892836936379088	0.8901097005274214	0	0	0.0	0.007212119470552886	51
2788	0.04400349024242946	0.010501705230905514	0.009772033250723096	0.8087347304815993	-1	0	0	0.2	2	0.8461538461538461	11	0.2727272727272727	0.7692307692307693	11	10	3	0	0	0.45454545454545453	11	5	15	0.0	0	0.642639100704003	0.9457815430582022	0.36476880050409777	0.9318483380324529	0.43300820347154206	0.7510438764252615	0.7814409367634978	0.8996074699676562	0	0	0.0	0.009772033250723096	10
2273	0.05495176211216254	0.011422365331794375	0.006343326900016656	0.8452965453967198	-1	0.25	1	0.3	3	0.7692307692307693	10	0.25	0.6153846153846154	11	8	3	0	0	0.6	10	6	15	0.0	0.4	0.613713017218261	0.9537402835844071	0.3314209246031433	0.9256122433265522	0.43300820347154206	0.7554890269504242	0.7814409367634978	0.9024835743660417	0	0	0.0	0.006343326900016656	11
4851	0.10081692202899535	0.0027491954348117143	-0.0016272003149284714	0.6907227246258227	-1	0	0	0.1	1	1.0	13	1.0	1.0	14	13	0	0	0	0.06666666666666667	15	1	15	0.0	0	0.613713017218261	0.9556582810407285	0.3314209246031433	0.924375091908775	0.43300820347154206	0.7226439574060403	0.7814409367634978	0.8981778491268309	0	0	0.0	-0.00016272003149284714	0
2808	0.04575565321719474	0.011300868109854808	0.010579715651159267	0.8013792480395526	-1	0	0	0.2	2	0.8461538461538461	11	0.2727272727272727	0.7692307692307693	11	10	3	0	0	0.45454545454545453	11	5	15	0.0	0	0.642639100704003	0.9457815430582022	0.36476880050409777	0.9318483380324529	0.43300820347154206	0.7510438764252615	0.7814409367634978	0.8996074699676562	0	0	0.0	0.010579715651159267	13
2300	0.05443036088060199	0.008655207334595311	0.005456165248592676	0.8699805702416542	-1	0.25	1	0.3	3	0.7692307692307693	10	0.25	0.6153846153846154	11	8	3	0	0	0.6	10	6	15	0.0	0.4	0.613713017218261	0.9537402835844071	0.3314209246031433	0.9256122433265522	0.43300820347154206	0.7554890269504242	0.7814409367634978	0.9024835743660417	0	0	0.0	0.005456165248592676	10
4765	0.04476675869335557	0.010883889948533095	0.010349893058424509	0.7941847942241891	-1	0	0	0.2	2	0.8461538461538461	11	0.2727272727272727	0.7692307692307693	11	10	3	0	0	0.45454545454545453	11	5	15	0.0	0	0.642639100704003	0.9457815430582022	0.36476880050409777	0.9318483380324529	0.43300820347154206	0.7531568625977022	0.7814409367634978	0.899948132672872	0	0	0.0	0.010349893058424509	12
4938	0.04449625436390752	0.010565094676878106	0.010495737609010168	0.8057505215890304	-1	0	0	0.2	2	0.8461538461538461	11	0.2727272727272727	0.7692307692307693	11	10	3	0	0	0.45454545454545453	11	5	15	0.0	0	0.642639100704003	0.9457815430582022	0.36476880050409777	0.9318483380324529	0.43300820347154206	0.7531568625977022	0.7814409367634978	0.899948132672872	0	0	0.0	0.010495737609010168	19
3592	0.044341032060390466	0.010531559498553713	0.00997258588090168	0.8134112815276993	-1	0	0	0.2	2	0.8461538461538461	11	0.2727272727272727	0.7692307692307693	11	10	3	0	0	0.45454545454545453	11	5	15	0.0	0	0.642639100704003	0.9457815430582022	0.36476880050409777	0.9318483380324529	0.43300820347154206	0.7510438764252615	0.7814409367634978	0.8996074699676562	0	0	0.0	0.00997258588090168	16
4117	0.044747947668138326	0.010652826603912998	0.009882412055780117	0.8028841764514909	-1	0	0	0.2	2	0.8461538461538461	11	0.2727272727272727	0.7692307692307693	11	10	3	0	0	0.45454545454545453	11	5	15	0.0	0	0.642639100704003	0.9457815430582022	0.36476880050409777	0.9318483380324529	0.43300820347154206	0.7649054817957472	0.7814409367634978	0.9018598995319027	0	0	0.0	0.009882412055780117	16
4205	0.045709367463523776	0.010913510334934566	0.010771697491227392	0.7946146063950408	-1	0	0	0.2	2	0.8461538461538461	11	0.2727272727272727	0.7692307692307693	11	10	3	0	0	0.45454545454545453	11	5	15	0.0	0	0.642639100704003	0.9457815430582022	0.36476880050409777	0.9318483380324529	0.43300820347154206	0.7531568625977022	0.7814409367634978	0.899948132672872	0	0	0.0	0.010771697491227392	20
1264	0.023416635434454203	0.0038993488159028557	0.0036870627008196667	0.9601523940408858	-1	0	0	0.4	4	0.6153846153846154	8	0.3125	0.5384615384615384	10	7	4	2	0	0.75	6	8	15	0.2222222222222222	0.3076923076923077	0.4492721384666377	0.8896941441826172	0.3314209246031433	0.93202773283149	0.4434328723470813	0.8756472856929816	0.8209943941358977	0.9019641572640217	0.6000000000000001	0.3	0.0	0.0036870627008196667	29
1819	0.018917164596692883	0.009869818998655659	0.009332112382661097	0.987328230625879	-1	0	0	0.5	5	0.46153846153846156	6	0.375	0.23076923076923078	5	3	9	1	0	0.4	10	4	15	0.05	0.14285714285714285	0.4887392944935332	0.8779314347920809	0.19309179652262226	0.9041147037660859	0.5370750233514634	0.8907706339895142	0.892836936379088	0.8914019572550059	1.0	0.2	0.0	0.009332112382661097	39
266	0.00047404373976648044	8.34873925036822e-05	-8.348501415435746e-05	0.9979806368941831	-1	0	0	1.0	2	0.0	0	0.75	0	2	0	0	2	0	1.0	2	2	3	1.0	0	0	0	0	0	0	0	0	0	0	0	0	-8.348501415435746e-06	12
1235	0.02278788781247642	0.005342740533030191	0.005085922943638796	0.9649306563943273	-1	0	0	0.4	4	0.6153846153846154	8	0.3125	0.46153846153846156	9	6	5	2	0	0.75	6	8	15	0.18181818181818182	0.3076923076923077	0.613713017218261	0.8882389425778283	0.4564506539743959	0.9400998821853735	0.4434328723470813	0.8856476144371106	0.8389937822466031	0.9081350226465108	0.611111111111111	0.3333333333333333	0.0	0.005085922943638796	77
3095	0.04501017017067287	0.011417958386308364	0.01058111460444955	0.8106456890364991	-1	0	0	0.2	2	0.8461538461538461	11	0.2727272727272727	0.7692307692307693	11	10	3	0	0	0.45454545454545453	11	5	15	0.0	0	0.642639100704003	0.9457815430582022	0.36476880050409777	0.9318483380324529	0.43300820347154206	0.7510438764252615	0.7814409367634978	0.8996074699676562	0	0	0.0	0.01058111460444955	51
3733	0.0488302073211738	0.01044374713544834	0.010277618196569952	0.7813557236631428	-1	0	0	0.2	2	0.8461538461538461	11	0.2727272727272727	0.7692307692307693	11	10	3	0	0	0.45454545454545453	11	5	15	0.0	0	0.642639100704003	0.9457815430582022	0.36476880050409777	0.9318483380324529	0.40084122077187895	0.7407622374567614	0.7853500830343287	0.8979623496911107	0	0	0.0	0.010277618196569952	13
4986	0.04556058933938221	0.011145193519931656	0.010965486924468077	0.7954306953953838	-1	0	0	0.2	2	0.8461538461538461	11	0.2727272727272727	0.7692307692307693	11	10	3	0	0	0.45454545454545453	11	5	15	0.0	0	0.642639100704003	0.9457815430582022	0.36476880050409777	0.9318483380324529	0.43300820347154206	0.7531568625977022	0.7814409367634978	0.899948132672872	0	0	0.0	0.010965486924468077	27
535	0.0011156307351663033	0.00025793786925803715	0.0002579339235342208	0.9964260178912114	-1	0	0	1.0	1	0	0	1.0	0	1	0	0	0	0	0.5	1	2	2	0.0	0	0	0	0	0	0	0	0	0	0	0	0	0.0002579339235342208	49
1146	None	None	None	None	None	0	0	0.6	6	0.3076923076923077	4	0.35714285714285715	0.3076923076923077	9	4	5	2	0	0.8571428571428571	7	6	15	0.2222222222222222	0.14285714285714285	0.28483125971501444	0.9391812675256114	0.6173612942827028	0.9507113176971241	0.4434328723470813	0.9119076519654866	0.9314610113265981	0.9357115075939713	0.6111111111111112	0.3333333333333333	0.0	None	0
2022	0.0533697755669123	0.010466753210088145	0.007180721455387809	0.8539956539123298	-1	0.25	1	0.3	3	0.7692307692307693	10	0.25	0.6153846153846154	11	8	3	0	0	0.6	10	6	15	0.0	0.4	0.613713017218261	0.9537402835844071	0.3314209246031433	0.9256122433265522	0.43300820347154206	0.7554890269504242	0.7814409367634978	0.9024835743660417	0	0	0.0	0.007180721455387809	6
4720	0.04569815428935348	0.01106649708347268	0.010896729384038342	0.8071818639878401	-1	0	0	0.2	2	0.8461538461538461	11	0.2727272727272727	0.7692307692307693	11	10	3	0	0	0.45454545454545453	11	5	15	0.0	0	0.642639100704003	0.9457815430582022	0.36476880050409777	0.9318483380324529	0.43300820347154206	0.7531568625977022	0.7814409367634978	0.899948132672872	0	0	0.0	0.010896729384038342	14
1628	0.024733142630939405	0.00030252226915395314	0.0001043304904193509	0.9688515838489166	-1	0.25	1	0.6	6	0.38461538461538464	5	0.45454545454545453	0.38461538461538464	10	5	4	0	0	0.2727272727272727	11	3	15	0.0	0.5	0.2099888452732821	0.9658898118595097	0.44641032248069196	0.9396710963955696	0.4382205379093117	0.7694432234832891	0.8712975755473823	0.9191941071052513	0	0	0.0	0.0001043304904193509	12
2753	0.04627171465263959	0.010913582655358611	0.010264512242439381	0.7995020387875416	-1	0	0	0.2	2	0.8461538461538461	11	0.2727272727272727	0.7692307692307693	11	10	3	0	0	0.45454545454545453	11	5	15	0.0	0	0.642639100704003	0.9457815430582022	0.36476880050409777	0.9318483380324529	0.41126588964741817	0.7879189635879926	0.810270961117568	0.9057048610151944	0	0	0.0	0.010264512242439381	7
176	5.13289364028113e-05	2.6527860447175344e-08	-1.1059724972860233e-08	0.9999962004480816	-1	0	0	0.3333333333333333	1	1.0	2	0.6666666666666666	0.5	1	1	2	5	0	0.6666666666666666	3	2	4	0.625	0	0.1	0.5	0.3489662967420341	0.5	0.3697082035500251	0.5	0.7730223915060552	0.5	1.0	1.0	0.0	-1.1059724972860233e-09	17
2097	0.054015418258656654	0.009728844025449695	0.007532825196266591	0.8573024070476287	-1	0.25	1	0.3	3	0.7692307692307693	10	0.25	0.6153846153846154	11	8	3	0	0	0.6	10	6	15	0.0	0.4	0.613713017218261	0.9537402835844071	0.3314209246031433	0.9256122433265522	0.43300820347154206	0.7554890269504242	0.7814409367634978	0.9024835743660417	0	0	0.0	0.007532825196266591	24
4243	0.04499117868316556	0.01095375016871223	0.010225079755304147	0.7883147054519886	-1	0	0	0.2	2	0.8461538461538461	11	0.2727272727272727	0.7692307692307693	11	10	3	0	0	0.45454545454545453	11	5	15	0.0	0	0.642639100704003	0.9457815430582022	0.36476880050409777	0.9318483380324529	0.43300820347154206	0.7510438764252615	0.7814409367634978	0.8996074699676562	0	0	0.0	0.010225079755304147	15
1202	None	None	None	None	None	0	0	0.4444444444444444	4	0.45454545454545453	5	0.52	0.2727272727272727	7	3	5	2	0	1.0	5	5	13	0.2	0.18181818181818182	0.28483125971501444	0.8957075599485566	0.6173612942827028	0.9358084079044298	0.4759433501508566	0.8868029100305591	0.94519243920638	0.9085575684723151	0.6428571428571428	0.2857142857142857	0.0	None	0
1349	0.013754750148494619	0.005536388788724107	0.0051808251952635935	0.9964821068704484	-1	0	0	0.5	3	0.42857142857142855	3	0.75	0.2857142857142857	4	2	4	1	0	0.3333333333333333	6	2	9	0.1	0	0.6673897197724628	0.8171488634491133	0.3043665030029336	0.9378804351580532	0.6504275586092623	0.7025067797605762	0.8593683637217756	0.8442668528799351	1.0	0	0.0	0.0051808251952635935	29
1296	0.01933436797664569	0.004991096324938693	0.004853478191237506	0.9634543975127894	-1	0	0	0.4	4	0.6153846153846154	8	0.3125	0.46153846153846156	9	6	5	2	0	0.75	6	8	15	0.18181818181818182	0.3076923076923077	0.613713017218261	0.8882389425778283	0.4811036014237155	0.8932811449453544	0.41126588964741817	0.8859428720417937	0.8389937822466031	0.889191721168714	0.611111111111111	0.3333333333333333	0.0	0.004853478191237506	22
1850	0.06120755334886917	0.010430066988358204	-0.008861771014293116	0.7240654736612467	-1	0	0	0.3	3	0.6923076923076923	9	0.38461538461538464	0.6153846153846154	11	8	3	0	0	0.23076923076923078	13	3	15	0.0	0	0.613713017218261	0.9537402835844071	0.3314209246031433	0.9256122433265522	0.43300820347154206	0.7554890269504242	0.7814409367634978	0.9024835743660417	0	0	0.0	-0.0008861771014293116	1
2427	0.04469315626379631	0.010905682047224405	0.010225519721887465	0.8178257419307522	-1	0	0	0.2	2	0.8461538461538461	11	0.2727272727272727	0.7692307692307693	11	10	3	0	0	0.45454545454545453	11	5	15	0.0	0	0.642639100704003	0.9457815430582022	0.36476880050409777	0.9318483380324529	0.43300820347154206	0.7510438764252615	0.7814409367634978	0.8996074699676562	0	0	0.0	0.010225519721887465	83
2400	0.05365991845204246	0.010289220869771633	0.006656595480937377	0.8627994048079172	-1	0.25	1	0.3	3	0.7692307692307693	10	0.25	0.6153846153846154	11	8	3	0	0	0.6	10	6	15	0.0	0.4	0.613713017218261	0.9537402835844071	0.3314209246031433	0.9256122433265522	0.43300820347154206	0.7554890269504242	0.7814409367634978	0.9024835743660417	0	0	0.0	0.006656595480937377	7
1297	0.018570484800289416	0.009703408378488515	0.009045368120629874	0.9871952119218159	-1	0	0	0.5	5	0.46153846153846156	6	0.375	0.23076923076923078	5	3	9	1	0	0.4	10	4	15	0.05	0.14285714285714285	0.4887392944935332	0.8779314347920809	0.19309179652262226	0.9041147037660859	0.5370750233514634	0.8907706339895142	0.892836936379088	0.8914019572550059	1.0	0.2	0.0	0.009045368120629874	119
96	0.0008992237060450772	0.00024050622459948694	0.00014266657954762775	0.9963500732378349	-1	0	0	0.75	3	0.0	0	0.8333333333333334	0	2	0	2	0	0	0.6666666666666666	3	2	5	0.0	0	0	0	0	0	0	0	0	0	0	0	0	0.00014266657954762775	29
3083	0.04391257554461686	0.011064734239537282	0.010311114453793008	0.7924528807888247	-1	0	0	0.2	2	0.8461538461538461	11	0.2727272727272727	0.7692307692307693	11	10	3	0	0	0.45454545454545453	11	5	15	0.0	0	0.642639100704003	0.9457815430582022	0.36476880050409777	0.9318483380324529	0.43300820347154206	0.7510438764252615	0.7814409367634978	0.8996074699676562	0	0	0.0	0.010311114453793008	40
2674	0.04926961824656426	0.010511009558375002	0.009911360189432068	0.8130717070362943	-1	0	0	0.2	2	0.8461538461538461	11	0.2727272727272727	0.7692307692307693	11	10	3	0	0	0.45454545454545453	11	5	15	0.0	0	0.642639100704003	0.9457815430582022	0.36476880050409777	0.9318483380324529	0.43300820347154206	0.7738040314463768	0.7814409367634978	0.9033296278578463	0	0	0.0	0.009911360189432068	26
2655	0.05929790679435312	0.005620625740487746	-0.004445793328453786	0.6805398517889728	-1	0	0	0.2	2	0.8461538461538461	11	0.3125	0.7692307692307693	11	10	3	0	0	0.3333333333333333	12	4	15	0.0	0	0.642639100704003	0.9457815430582022	0.36476880050409777	0.9318483380324529	0.43300820347154206	0.7738040314463768	0.7814409367634978	0.9033296278578463	0	0	0.0	-0.0004445793328453786	2
1469	0.06754246166862421	0.003898431356385135	-0.0033529578197090707	0.6886068620043282	-1	0	0	0.2	2	0.8461538461538461	11	0.3125	0.8461538461538461	12	11	2	0	0	0.3333333333333333	12	4	15	0.0	0	0.628176058961132	0.9641310625561929	0.8106136479452626	0.9303572195570522	0.4665942399519335	0.8737671932094117	0.9286451863376617	0.9312516677800949	0	0	0.0	-0.0003352957819709071	5
4442	0.04580591358880289	0.011276447923114953	0.011084411392548607	0.798169970260125	-1	0	0	0.2	2	0.8461538461538461	11	0.2727272727272727	0.7692307692307693	11	10	3	0	0	0.45454545454545453	11	5	15	0.0	0	0.642639100704003	0.9457815430582022	0.36476880050409777	0.9318483380324529	0.43300820347154206	0.7531568625977022	0.7814409367634978	0.899948132672872	0	0	0.0	0.011084411392548607	13
4655	0.04686246733178234	0.011283796198051725	0.011065777608472816	0.8088075873903522	-1	0	0	0.2	2	0.8461538461538461	11	0.2727272727272727	0.7692307692307693	11	10	3	0	0	0.45454545454545453	11	5	15	0.0	0	0.642639100704003	0.9457815430582022	0.36476880050409777	0.9318483380324529	0.43300820347154206	0.7531568625977022	0.7814409367634978	0.899948132672872	0	0	0.0	0.011065777608472816	58
2875	0.04442856262501671	0.01102880597829496	0.010362134445672045	0.7943675304776052	-1	0	0	0.2	2	0.8461538461538461	11	0.2727272727272727	0.7692307692307693	11	10	3	0	0	0.45454545454545453	11	5	15	0.0	0	0.642639100704003	0.9457815430582022	0.36476880050409777	0.9318483380324529	0.43300820347154206	0.7510438764252615	0.7814409367634978	0.8996074699676562	0	0	0.0	0.010362134445672045	42
4400	0.04495158074069568	0.01082069513872747	0.010116435170090282	0.8212982181654513	-1	0	0	0.2	2	0.8461538461538461	11	0.2727272727272727	0.7692307692307693	11	10	3	0	0	0.45454545454545453	11	5	15	0.0	0	0.642639100704003	0.9457815430582022	0.36476880050409777	0.9318483380324529	0.43300820347154206	0.7510438764252615	0.7814409367634978	0.8996074699676562	0	0	0.0	0.010116435170090282	19
2477	0.04476959596803537	0.011026958253963534	0.010398597551873966	0.8119799112387276	-1	0	0	0.2	2	0.8461538461538461	11	0.2727272727272727	0.7692307692307693	11	10	3	0	0	0.45454545454545453	11	5	15	0.0	0	0.642639100704003	0.9457815430582022	0.36476880050409777	0.9318483380324529	0.43300820347154206	0.7510438764252615	0.7814409367634978	0.8996074699676562	0	0	0.0	0.010398597551873966	55
3096	0.038211609799711076	0.005992162262602215	0.004541434305918228	0.9260839737651662	-1	0	0	0.3	3	0.6923076923076923	9	0.23809523809523808	0.6153846153846154	11	8	3	0	0	0.7777777777777778	9	7	15	0.0	0	0.613713017218261	0.9632831121702387	0.3314209246031433	0.9359563868352024	0.4434328723470813	0.692157344618825	0.7814409367634978	0.9049187362984912	0	0	0.0	0.004541434305918228	6
2922	0.0445711688240477	0.010606834116951147	0.00989487874005836	0.8049032377209	-1	0	0	0.2	2	0.8461538461538461	11	0.2727272727272727	0.7692307692307693	11	10	3	0	0	0.45454545454545453	11	5	15	0.0	0	0.642639100704003	0.9457815430582022	0.36476880050409777	0.9318483380324529	0.43300820347154206	0.7510438764252615	0.7814409367634978	0.8996074699676562	0	0	0.0	0.00989487874005836	19
4710	0.046595276719450865	0.011009870345693796	0.010936484331126185	0.803602675851496	-1	0	0	0.2	2	0.8461538461538461	11	0.2727272727272727	0.7692307692307693	11	10	3	0	0	0.45454545454545453	11	5	15	0.0	0	0.642639100704003	0.9457815430582022	0.36476880050409777	0.9318483380324529	0.43300820347154206	0.7531568625977022	0.7814409367634978	0.899948132672872	0	0	0.0	0.010936484331126185	39
4995	0.04600940219103465	0.011145198383874925	0.010842150448954747	0.7999989875865064	-1	0	0	0.2	2	0.8461538461538461	11	0.2727272727272727	0.7692307692307693	11	10	3	0	0	0.45454545454545453	11	5	15	0.0	0	0.642639100704003	0.9457815430582022	0.36476880050409777	0.9318483380324529	0.43300820347154206	0.7531568625977022	0.7814409367634978	0.899948132672872	0	0	0.0	0.010842150448954747	21
1873	0.08006242698912927	0.009437747159879743	-0.008334354610943234	0.7081863263859451	-1	0	0	0.1111111111111111	1	1.0	11	1.0	1.0	12	11	0	0	0	0.07692307692307693	13	1	13	0.0	0	0.613713017218261	0.947530908374123	0.3314209246031433	0.9078670160164586	0.43300820347154206	0.732392135445326	0.7814409367634978	0.8872310618126542	0	0	0.0	-0.0008334354610943234	3
1900	0.07792392583233947	0.010516990878321954	-0.009602475645757674	0.7034714676040709	-1	0	0	0.1111111111111111	1	1.0	11	1.0	1.0	12	11	0	0	0	0.07692307692307693	13	1	13	0.0	0	0.613713017218261	0.947530908374123	0.3314209246031433	0.9078670160164586	0.43300820347154206	0.732392135445326	0.7814409367634978	0.8872310618126542	0	0	0.0	-0.0009602475645757674	2
4715	0.046945565302992626	0.011566467223517233	0.01155423684430531	0.7813144704400538	-1	0	0	0.2	2	0.8461538461538461	11	0.2727272727272727	0.7692307692307693	11	10	3	0	0	0.45454545454545453	11	5	15	0.0	0	0.642639100704003	0.9457815430582022	0.36476880050409777	0.9318483380324529	0.43300820347154206	0.7531568625977022	0.7814409367634978	0.899948132672872	0	0	0.0	0.01155423684430531	19
1169	0.02140030068653872	0.004825580218977455	0.004825568278931831	0.9648072569983892	-1	0	0	0.4	4	0.6153846153846154	8	0.3125	0.46153846153846156	9	6	5	2	0	0.75	6	8	15	0.18181818181818182	0.3076923076923077	0.613713017218261	0.8882389425778283	0.33291986768733517	0.8981235624206197	0.4434328723470813	0.8864956021511573	0.8389937822466031	0.8910605074998924	0.611111111111111	0.3333333333333333	0.0	0.004825568278931831	65
4281	0.04471104241973419	0.011109331045051478	0.01040545150207824	0.7939900542142853	-1	0	0	0.2	2	0.8461538461538461	11	0.2727272727272727	0.7692307692307693	11	10	3	0	0	0.45454545454545453	11	5	15	0.0	0	0.642639100704003	0.9457815430582022	0.36476880050409777	0.9318483380324529	0.43300820347154206	0.7531568625977022	0.7814409367634978	0.899948132672872	0	0	0.0	0.01040545150207824	20
1430	None	None	None	None	None	0.25	1	0.5	5	0.5384615384615384	7	0.42857142857142855	0.23076923076923078	3	3	11	3	0	0.7142857142857143	7	5	15	0.11538461538461539	0.6153846153846154	0.4968137767680519	0.7464336840228248	0.19309179652262226	0.8578605714982123	0.44802300957882996	0.8352540683374322	0.7824337875510977	0.8176065889719214	1.0	0.3333333333333333	0.0	None	0
3133	0.045302545742487925	0.010379379193696756	0.009740898044959746	0.7912957293749694	-1	0	0	0.2	2	0.8461538461538461	11	0.2727272727272727	0.7692307692307693	11	10	3	0	0	0.45454545454545453	11	5	15	0.0	0	0.642639100704003	0.9457815430582022	0.36476880050409777	0.9318483380324529	0.43300820347154206	0.7510438764252615	0.7814409367634978	0.8996074699676562	0	0	0.0	0.009740898044959746	12
4225	0.045999041930886095	0.011378810918262636	0.01117427717987062	0.7956006860018047	-1	0	0	0.2	2	0.8461538461538461	11	0.2727272727272727	0.7692307692307693	11	10	3	0	0	0.45454545454545453	11	5	15	0.0	0	0.642639100704003	0.9457815430582022	0.36476880050409777	0.9318483380324529	0.43300820347154206	0.7531568625977022	0.7814409367634978	0.899948132672872	0	0	0.0	0.01117427717987062	29
4609	0.053382338733715375	0.006125613921227818	0.005433382593322215	0.8331134047687814	-1	0	0	0.2	2	0.8461538461538461	11	0.2727272727272727	0.7692307692307693	11	10	3	0	0	0.45454545454545453	11	5	15	0.0	0	0.642639100704003	0.9458220870834123	0.36476880050409777	0.9318483380324529	0.43300820347154206	0.7531568625977022	0.7814409367634978	0.8999718692245232	0	0	0.0	0.005433382593322215	7
477	0.0011503995318085268	0.00020992307333869955	0.00020991588200460368	0.9966588516329877	-1	0	0	1.0	2	0.0	0	0.75	0	2	0	0	0	0	1.0	2	2	3	0.0	0	0	0	0	0	0	0	0	0	0	0	0	0.00020991588200460368	19
4509	0.04578381595763112	0.011361853036563545	0.010706827700565521	0.7866288965453089	-1	0	0	0.2	2	0.8461538461538461	11	0.2727272727272727	0.7692307692307693	11	10	3	0	0	0.45454545454545453	11	5	15	0.0	0	0.642639100704003	0.9457815430582022	0.36476880050409777	0.9318483380324529	0.43300820347154206	0.7531568625977022	0.7814409367634978	0.899948132672872	0	0	0.0	0.010706827700565521	16
1531	0.0269293846726639	0.005477265049844959	0.005466484872634979	0.971044416126809	-1	0	0	0.3	3	0.6923076923076923	9	0.2777777777777778	0.6153846153846154	11	8	3	2	0	0.6666666666666666	6	9	15	0.2857142857142857	0.15384615384615385	0.4968137767680519	0.8480130741499937	0.5853317690972328	0.9504502466406436	0.4759433501508566	0.8506957859895988	0.8763988594193656	0.89451468587271	0.5909090909090909	0.36363636363636365	0.0	0.005466484872634979	10
993	0.03628791164574365	0.003218021642403623	0.002812797429393211	0.6152632572141004	-1	0	0	0.3	3	0.6923076923076923	9	0.3	0.6923076923076923	12	9	2	0	0	0.5	10	5	15	0.0	0	0.613713017218261	0.9359370811786264	0.5876912242246802	0.9503910519751725	0.4258559358493888	0.8206698356160259	0.9037309668451761	0.9156834361966393	0	0	0.0	0.002812797429393211	25
1956	0.02380224629262849	0.0015939085752279417	-0.00039942275545856173	0.9670760978926755	-1	0	0	0.4	4	0.6153846153846154	8	0.4166666666666667	0.5384615384615384	10	7	4	0	0	0.25	12	3	15	0.0	0.14285714285714285	0.19551151863990013	0.8502400966914682	0.4772930190524571	0.9180256714236217	0.46941579347119033	0.8126014688914197	0.8481040161502532	0.866816869663108	0	0	0.0	-3.994227554585617e-05	5
2125	0.05401666862323333	0.010175673548117273	0.0069798517315011995	0.8604253270549426	-1	0.25	1	0.3	3	0.7692307692307693	10	0.25	0.6153846153846154	11	8	3	0	0	0.6	10	6	15	0.0	0.4	0.613713017218261	0.9537402835844071	0.3314209246031433	0.9256122433265522	0.43300820347154206	0.7554890269504242	0.7814409367634978	0.9024835743660417	0	0	0.0	0.0069798517315011995	23
329	0.0011070028806966748	0.00020098441272540707	0.00020097874045055158	0.9963415857547605	-1	0	0	1.0	2	0.0	0	0.75	0	2	0	0	0	0	1.0	2	2	3	0.0	0	0	0	0	0	0	0	0	0	0	0	0	0.00020097874045055158	74
4923	0.04578604221926535	0.011900355060184073	0.011696541952969819	0.785191420588101	-1	0	0	0.2	2	0.8461538461538461	11	0.2727272727272727	0.7692307692307693	11	10	3	0	0	0.45454545454545453	11	5	15	0.0	0	0.642639100704003	0.9457815430582022	0.36476880050409777	0.9318483380324529	0.43300820347154206	0.7531568625977022	0.7814409367634978	0.899948132672872	0	0	0.0	0.011696541952969819	47
4100	0.04675071680793154	0.012184334140415982	0.011897874799703386	0.7863828955485167	-1	0	0	0.2	2	0.8461538461538461	11	0.2727272727272727	0.7692307692307693	11	10	3	0	0	0.45454545454545453	11	5	15	0.0	0	0.642639100704003	0.9457815430582022	0.36476880050409777	0.9318483380324529	0.43300820347154206	0.7531568625977022	0.7814409367634978	0.899948132672872	0	0	0.0	0.011897874799703386	135
3651	0.046088739913221724	0.011732864316639764	0.01115960628596904	0.7807761834834089	-1	0	0	0.2	2	0.8461538461538461	11	0.2727272727272727	0.7692307692307693	11	10	3	0	0	0.45454545454545453	11	5	15	0.0	0	0.642639100704003	0.9457815430582022	0.36476880050409777	0.9318483380324529	0.43300820347154206	0.7531568625977022	0.7814409367634978	0.899948132672872	0	0	0.0	0.01115960628596904	82
3017	0.04543882163829456	0.010639283807555997	0.009796803837197155	0.8103229671688622	-1	0	0	0.2	2	0.8461538461538461	11	0.2727272727272727	0.7692307692307693	11	10	3	0	0	0.45454545454545453	11	5	15	0.0	0	0.642639100704003	0.9457815430582022	0.36476880050409777	0.9318483380324529	0.43300820347154206	0.7510438764252615	0.7814409367634978	0.8996074699676562	0	0	0.0	0.009796803837197155	13
3318	0.04675054681424068	0.011980985967843513	0.011714228616581628	0.7886782995032996	-1	0	0	0.2	2	0.8461538461538461	11	0.2727272727272727	0.7692307692307693	11	10	3	0	0	0.45454545454545453	11	5	15	0.0	0	0.642639100704003	0.9457815430582022	0.36476880050409777	0.9318483380324529	0.43300820347154206	0.7531568625977022	0.7814409367634978	0.899948132672872	0	0	0.0	0.011714228616581628	13
166	0.0012155057110616798	0.0004012824079615808	-1.6620754090462548e-06	0.9916287989433235	-1	0	0	0.75	3	0.3333333333333333	1	0.625	0.3333333333333333	1	1	3	2	0	0.5	4	2	5	0.2	0.6666666666666666	0.49044357550415557	0.5	0.5124058720872613	0.5	0.475918990111032	0.5	0.5374261493972513	0.5	1.0	1.0	0.9900539465951304	-1.6620754090462547e-07	35
668	0.024039165909804386	0.003310014701253945	0.0018330573037135833	0.9855325670761648	-1	0	0	0.25	2	0.7777777777777778	7	0.39285714285714285	0.6666666666666666	8	6	2	2	0	0.5714285714285714	4	7	11	0.3333333333333333	0	0.40152149908402135	0.9055215651281203	0.4062143586362524	0.8890305465099688	0.6492439330078746	0.9356628941419903	0.8784313523931657	0.9120862450878371	0.625	0	0.0	0.0018330573037135833	7
4556	0.04609848599601666	0.010689537559179303	0.010671062232214125	0.7882371818884699	-1	0	0	0.2	2	0.8461538461538461	11	0.2727272727272727	0.7692307692307693	11	10	3	0	0	0.45454545454545453	11	5	15	0.0	0	0.642639100704003	0.9457815430582022	0.36476880050409777	0.9318483380324529	0.43300820347154206	0.7531568625977022	0.7814409367634978	0.899948132672872	0	0	0.0	0.010671062232214125	16
3250	0.044563157377446615	0.010356492212030952	0.009657431626077283	0.8019202558484604	-1	0	0	0.2	2	0.8461538461538461	11	0.2727272727272727	0.7692307692307693	11	10	3	0	0	0.45454545454545453	11	5	15	0.0	0	0.642639100704003	0.9457815430582022	0.36476880050409777	0.9318483380324529	0.43300820347154206	0.7510438764252615	0.7814409367634978	0.8996074699676562	0	0	0.0	0.009657431626077283	7
394	0.0018303970531209776	0.00021484010451126257	0.00018240757388739297	0.9968623728018393	-1	0	0	1.0	3	0.0	0	0.6666666666666666	0	3	0	0	1	0	0.6666666666666666	3	2	4	1.0	1.0	0	0	0	0	0	0	0	0	0	0	0	0.00018240757388739297	54
4182	0.045929411768347486	0.012021366300810092	0.011705235202307832	0.7894937375381408	-1	0	0	0.2	2	0.8461538461538461	11	0.2727272727272727	0.7692307692307693	11	10	3	0	0	0.45454545454545453	11	5	15	0.0	0	0.642639100704003	0.9457815430582022	0.36476880050409777	0.9318483380324529	0.43300820347154206	0.7531568625977022	0.7814409367634978	0.899948132672872	0	0	0.0	0.011705235202307832	66
3029	0.05026588580540208	0.009488859918171786	-0.0005505341108548657	0.6077594625135239	-1	0	0	0.2	2	0.8461538461538461	11	0.2727272727272727	0.7692307692307693	11	10	3	0	0	0.45454545454545453	11	5	15	0.0	0	0.642639100704003	0.9457815430582022	0.36476880050409777	0.9308407378156041	0.43300820347154206	0.7531568625977022	0.7814409367634978	0.8994741703554527	0	0	0.0	-5.505341108548658e-05	0
532	0.01719826850138471	0.001433533776290496	-0.001418629053504468	0.9853609224190076	-1	0.25	1	0.5	5	0.5833333333333334	7	0.3111111111111111	0.5	8	6	5	1	0	0.5555555555555556	5	9	14	0.08333333333333333	0.4	0.4263395352633255	0.9489066009232245	0.662090327605779	0.9488031431407471	0.5483166439541021	0.9437680328763499	0.9439780110000425	0.9472096022762825	1.0	0.25	0.0	-0.0001418629053504468	1
4249	0.046846447773144756	0.011609010842679436	0.010595121028372026	0.8019649000270195	-1	0	0	0.2	2	0.8461538461538461	11	0.2727272727272727	0.7692307692307693	11	10	3	0	0	0.45454545454545453	11	5	15	0.0	0	0.642639100704003	0.9457815430582022	0.36476880050409777	0.9318483380324529	0.43300820347154206	0.7649054817957472	0.7814409367634978	0.9018598995319027	0	0	0.0	0.010595121028372026	35
229	0.018327991891925743	0.0010209274842024347	-0.0009570137544068141	0.7101641424188899	-1	0	0	0.3333333333333333	2	0.8571428571428571	6	0.5625	0.7142857142857143	5	5	3	0	0	0.25	2	8	9	0.0	0	0.7577445476924198	0.8323865170833995	0.8884785997990761	0.8144694399712351	0.6725545085530811	0.7746478449715246	0.7475490163409274	0.8082841376727079	0	0	0.0	-9.57013754406814e-05	7
3794	0.04556424415355371	0.010999559460357565	0.010265768189913434	0.7918180956384981	-1	0	0	0.2	2	0.8461538461538461	11	0.2727272727272727	0.7692307692307693	11	10	3	0	0	0.45454545454545453	11	5	15	0.0	0	0.642639100704003	0.9457815430582022	0.36476880050409777	0.9318483380324529	0.43300820347154206	0.7510438764252615	0.7814409367634978	0.8996074699676562	0	0	0.0	0.010265768189913434	20
742	0.0007631771898501521	3.339532602333793e-05	-2.1645852268819073e-05	0.9962891008612185	-1	0	0	0.25	1	1.0	3	1.0	0.6666666666666666	2	2	2	4	0	0.2	1	5	5	0.5	0	0.16969039845194675	0.6675009886124015	0.8399844063819097	0.5209005964367882	0.6287919098234261	0.9353764035821431	0.9577253915039334	0.7596889304409363	0.5	1.0	0.331777494462247	-2.1645852268819074e-06	6
386	0.015204763950802776	0.00032784772096873787	-0.00017427947170222587	0.9489523745720483	-1	0	0	0.5	4	0.4444444444444444	4	0.5238095238095238	0.4444444444444444	8	4	2	0	0	0.42857142857142855	3	7	11	0.0	0	0.41696706920869014	0.8763651626175284	0.3314209246031433	0.8968627765499759	0.43300820347154206	0.8664314384900644	0.8091787790710401	0.8804838791631321	0	0	0.0	-1.7427947170222585e-05	4
3891	0.04416327878622862	0.011369841096685445	0.010575596188747736	0.8042398722875057	-1	0	0	0.2	2	0.8461538461538461	11	0.2727272727272727	0.7692307692307693	11	10	3	0	0	0.45454545454545453	11	5	15	0.0	0	0.642639100704003	0.9457815430582022	0.36476880050409777	0.9318483380324529	0.43300820347154206	0.7510438764252615	0.7814409367634978	0.8996074699676562	0	0	0.0	0.010575596188747736	38
4628	0.047245349557314104	0.01107416544912894	0.011042709405661388	0.7877290766108471	-1	0	0	0.2	2	0.8461538461538461	11	0.2727272727272727	0.7692307692307693	11	10	3	0	0	0.45454545454545453	11	5	15	0.0	0	0.642639100704003	0.9457815430582022	0.36476880050409777	0.9318483380324529	0.43300820347154206	0.7531568625977022	0.7814409367634978	0.899948132672872	0	0	0.0	0.011042709405661388	12
2241	0.036984806090619396	0.007015340466082644	0.004822196319509542	0.8339565282458132	-1	0.3333333333333333	1	0.3333333333333333	3	0.7272727272727273	8	0.3939393939393939	0.6363636363636364	10	7	2	0	0	0.2727272727272727	11	3	13	0.0	1.0	0.628176058961132	0.9685157532766806	0.3931863177466737	0.9301842612196771	0.4434328723470813	0.7299732341255707	0.8024589509111775	0.9118762714503442	0	0	0.0	0.004822196319509542	7
1841	0.02536491532160047	0.00385351615803862	-0.001485818340341293	0.9476574677795273	-1	0.5	2	0.6	6	0.5384615384615384	7	0.375	0.46153846153846156	12	6	2	0	0	0.4	10	4	15	0.0	0.8	0.613713017218261	0.948548455367954	0.5876912242246802	0.945489373799997	0.42213704655948014	0.7863579853302118	0.8726429435704561	0.9134813723998015	0	0	0.0	-0.0001485818340341293	3
4315	0.045006847582993385	0.011300253188912854	0.01058213791028263	0.7926332871718785	-1	0	0	0.2	2	0.8461538461538461	11	0.2727272727272727	0.7692307692307693	11	10	3	0	0	0.45454545454545453	11	5	15	0.0	0	0.642639100704003	0.9457815430582022	0.36476880050409777	0.9318483380324529	0.43300820347154206	0.7531568625977022	0.7814409367634978	0.899948132672872	0	0	0.0	0.01058213791028263	23
1603	0.016907867031134675	0.0006604106529922774	0.0003423693277550199	0.9733381396515206	-1	0	0	0.5	4	0.5	5	0.4444444444444444	0.5	8	5	3	1	0	0.3333333333333333	9	3	12	0.14285714285714285	0.18181818181818182	0.21103897817851558	0.8371473193565343	0.6202632038922369	0.9130050742094776	0.4316929812296454	0.8711897144172619	0.793564062157638	0.8772370082930594	1.0	0.125	0.0	0.0003423693277550199	10
41	None	None	None	None	None	0	0	0.5	5	0.46153846153846156	6	0.5	0.3076923076923077	5	4	9	4	0	0.8333333333333334	6	5	15	0.19047619047619047	0.46153846153846156	0.6746406991555844	0.9423754049909754	0.36518245491852247	0.9334236674785175	0.2630840571305863	0.8728709308435475	0.951455639832745	0.920842517015686	0.2	0.8	0.0	None	0
3266	0.04538180349761603	0.010803938727220899	0.010289573457261003	0.8022513620835557	-1	0	0	0.2	2	0.8461538461538461	11	0.2727272727272727	0.7692307692307693	11	10	3	0	0	0.45454545454545453	11	5	15	0.0	0	0.642639100704003	0.9457815430582022	0.36476880050409777	0.9318483380324529	0.43300820347154206	0.7510438764252615	0.7814409367634978	0.8996074699676562	0	0	0.0	0.010289573457261003	45
4306	0.1039217974173689	0.003089628636929151	-0.0015614153729009805	0.6901831736252572	-1	0	0	0.1	1	1.0	13	1.0	1.0	14	13	0	0	0	0.06666666666666667	15	1	15	0.0	0	0.613713017218261	0.9556582810407285	0.3314209246031433	0.924375091908775	0.43300820347154206	0.7226439574060403	0.7814409367634978	0.8981778491268309	0	0	0.0	-0.00015614153729009804	0
2913	0.04450623613069144	0.010801797229323762	0.010198777357463783	0.790728097495339	-1	0	0	0.2	2	0.8461538461538461	11	0.2727272727272727	0.7692307692307693	11	10	3	0	0	0.45454545454545453	11	5	15	0.0	0	0.642639100704003	0.9457815430582022	0.36476880050409777	0.9318483380324529	0.43300820347154206	0.7510438764252615	0.7814409367634978	0.8996074699676562	0	0	0.0	0.010198777357463783	24
4334	0.045143281222307194	0.011158858024958562	0.011009629103628122	0.7897335073902558	-1	0	0	0.2	2	0.8461538461538461	11	0.2727272727272727	0.7692307692307693	11	10	3	0	0	0.45454545454545453	11	5	15	0.0	0	0.642639100704003	0.9457815430582022	0.36476880050409777	0.9318483380324529	0.43300820347154206	0.7531568625977022	0.7814409367634978	0.899948132672872	0	0	0.0	0.011009629103628122	17
2727	0.04439845390515519	0.010881125369219462	0.010180139960700127	0.7921861796131972	-1	0	0	0.2	2	0.8461538461538461	11	0.2727272727272727	0.7692307692307693	11	10	3	0	0	0.45454545454545453	11	5	15	0.0	0	0.642639100704003	0.9457815430582022	0.36476880050409777	0.9318483380324529	0.43300820347154206	0.7510438764252615	0.7814409367634978	0.8996074699676562	0	0	0.0	0.010180139960700127	16
4041	0.044882954744607975	0.011129645728023874	0.010311612923020477	0.7947698391776805	-1	0	0	0.2	2	0.8461538461538461	11	0.2727272727272727	0.7692307692307693	11	10	3	0	0	0.45454545454545453	11	5	15	0.0	0	0.642639100704003	0.9457815430582022	0.36476880050409777	0.9318483380324529	0.43300820347154206	0.7510438764252615	0.7814409367634978	0.8996074699676562	0	0	0.0	0.010311612923020477	27
2643	0.055516241609797914	0.003724492204867751	0.0029670743764508936	0.7198590846390638	-1	0.25	1	0.3	3	0.7692307692307693	10	0.38461538461538464	0.6923076923076923	12	9	2	0	0	0.23076923076923078	13	3	15	0.0	1.0	0.613713017218261	0.9378510593594922	0.8106136479452626	0.9583658515692287	0.42213704655948014	0.7937461413606781	0.8961734817191844	0.9167770179096679	0	0	0.0	0.0029670743764508936	6
4960	0.017329168102540718	0.0007446525810313259	-0.0006762082694696854	0.9474924810956111	-1	0	0	0.42857142857142855	3	0.625	5	0.4166666666666667	0.5	7	4	2	0	0	0.375	8	3	10	0.0	0	0.613713017218261	0.9417446393679643	0.3314209246031433	0.9314372232282174	0.43300820347154206	0.7348712170689529	0.7814409367634978	0.8944589356786838	0	0	0.0	-6.762082694696854e-05	0
2984	0.04566067779025433	0.010804668966685539	0.010130456700646384	0.7938048065812864	-1	0	0	0.2	2	0.8461538461538461	11	0.2727272727272727	0.7692307692307693	11	10	3	0	0	0.45454545454545453	11	5	15	0.0	0	0.642639100704003	0.9457815430582022	0.36476880050409777	0.9318483380324529	0.43300820347154206	0.7510438764252615	0.7814409367634978	0.8996074699676562	0	0	0.0	0.010130456700646384	19
1128	0.01624596677511836	0.0010415586982876646	0.0007076712060530561	0.944818987199927	-1	0	0	0.5	5	0.46153846153846156	6	0.3125	0.38461538461538464	10	5	4	2	0	0.75	6	8	15	0.2857142857142857	0.14285714285714285	0.2512309175342863	0.9366965541318621	0.6877097898469785	0.937041158204453	0.4131883809287908	0.9227695530190339	0.9419753538409311	0.9324585862534462	0.6	0.2	0.0	0.0007076712060530561	9
2141	0.0780714571595548	0.009809882979360066	-0.009092681812394244	0.710834254468605	-1	0	0	0.1111111111111111	1	1.0	11	1.0	1.0	12	11	0	0	0	0.07692307692307693	13	1	13	0.0	0	0.613713017218261	0.947530908374123	0.3314209246031433	0.9078670160164586	0.43300820347154206	0.732392135445326	0.7814409367634978	0.8872310618126542	0	0	0.0	-0.0009092681812394244	0
3247	0.04414116876719651	0.011884704691371279	0.011208911449262938	0.7830056705956481	-1	0	0	0.2	2	0.8461538461538461	11	0.2727272727272727	0.7692307692307693	11	10	3	0	0	0.45454545454545453	11	5	15	0.0	0	0.642639100704003	0.9457815430582022	0.36476880050409777	0.9318483380324529	0.43300820347154206	0.7510438764252615	0.7814409367634978	0.8996074699676562	0	0	0.0	0.011208911449262938	88
779	0.00110472025375666	0.00026284248231789526	0.0002628384669611854	0.996369776709621	-1	0	0	1.0	1	0	0	1.0	0	1	0	0	0	0	0.5	1	2	2	0.0	0	0	0	0	0	0	0	0	0	0	0	0	0.0002628384669611854	39
3768	0.044818091302212794	0.011528964383201327	0.01065399983736158	0.7848887463618027	-1	0	0	0.2	2	0.8461538461538461	11	0.2727272727272727	0.7692307692307693	11	10	3	0	0	0.45454545454545453	11	5	15	0.0	0	0.642639100704003	0.9457815430582022	0.36476880050409777	0.9318483380324529	0.43300820347154206	0.7510438764252615	0.7814409367634978	0.8996074699676562	0	0	0.0	0.01065399983736158	69
996	0.017153675755084582	0.0004949858326470161	-0.00019913767434423445	0.9731146938814476	-1	0	0	0.375	3	0.7	7	0.4	0.6	8	6	3	1	0	0.3	10	3	12	0.125	0.18181818181818182	0.21103897817851558	0.8855117735391116	0.6202632038922369	0.9130050742094776	0.4316929812296454	0.8711897144172619	0.8151672146157437	0.8911654732946171	1.0	0.125	0.0	-1.9913767434423445e-05	6
2850	0.04479750968785605	0.011281728527818394	0.010492105209450198	0.7881860629348036	-1	0	0	0.2	2	0.8461538461538461	11	0.2727272727272727	0.7692307692307693	11	10	3	0	0	0.45454545454545453	11	5	15	0.0	0	0.642639100704003	0.9457815430582022	0.36476880050409777	0.9318483380324529	0.43300820347154206	0.7510438764252615	0.7814409367634978	0.8996074699676562	0	0	0.0	0.010492105209450198	11
2182	0.054306826286157774	0.009512249427170043	0.007346581192926352	0.8558491996797499	-1	0.25	1	0.3	3	0.7692307692307693	10	0.25	0.6153846153846154	11	8	3	0	0	0.6	10	6	15	0.0	0.4	0.613713017218261	0.9537402835844071	0.3314209246031433	0.9256122433265522	0.38270635413626086	0.7788468684616048	0.8165743609750833	0.9062554477746497	0	0	0.0	0.007346581192926352	45
4622	0.044757228260869995	0.011174999266393112	0.010427182826509151	0.7878823137643165	-1	0	0	0.2	2	0.8461538461538461	11	0.2727272727272727	0.7692307692307693	11	10	3	0	0	0.45454545454545453	11	5	15	0.0	0	0.642639100704003	0.9457815430582022	0.36476880050409777	0.9318483380324529	0.43300820347154206	0.7510438764252615	0.7814409367634978	0.8996074699676562	0	0	0.0	0.010427182826509151	14
627	3.8085871132654855e-06	2.7999950560160787e-09	2.5123476536593e-09	0.9999986279826243	-1	0	0	1.0	2	0.0	0	0.75	0	1	0	1	0	0	1.0	2	2	3	0.0	0	0	0	0	0	0	0	0	0	0	0	0	2.5123476536593e-09	8
3440	0.04153267039250848	0.008738940387942457	0.004553240876994884	0.6294010187802894	-1	0	0	0.2222222222222222	2	0.8181818181818182	9	0.28888888888888886	0.7272727272727273	10	8	2	0	0	0.5555555555555556	9	5	13	0.0	0	0.769968252344192	0.9517555617516077	0.571017286274203	0.9361572495207442	0.43300820347154206	0.7548711422190962	0.8726429435704561	0.905855621088382	0	0	0.0	0.004553240876994884	4
4597	0.044437989552024465	0.011017002767109882	0.010296806912908423	0.7957310183240662	-1	0	0	0.2	2	0.8461538461538461	11	0.2727272727272727	0.7692307692307693	11	10	3	0	0	0.45454545454545453	11	5	15	0.0	0	0.642639100704003	0.9457815430582022	0.36476880050409777	0.9318483380324529	0.43300820347154206	0.7510438764252615	0.7814409367634978	0.8996074699676562	0	0	0.0	0.010296806912908423	10
3783	0.045500575456499076	0.011363897151160002	0.010522616086298049	0.7869067993856971	-1	0	0	0.2	2	0.8461538461538461	11	0.2727272727272727	0.7692307692307693	11	10	3	0	0	0.45454545454545453	11	5	15	0.0	0	0.642639100704003	0.9457815430582022	0.36476880050409777	0.9318483380324529	0.40084122077187895	0.7407622374567614	0.7853500830343287	0.8979623496911107	0	0	0.0	0.010522616086298049	14
360	0.0009382659493810525	0.00019684773214284895	-1.056189808701312e-06	0.9975329856173255	-1	0	0	1.0	2	0.0	0	1.0	0	2	0	0	0	0	0.3333333333333333	3	1	3	0.0	1.0	0	0	0	0	0	0	0	0	0	0	0	-1.056189808701312e-07	9
520	0.001154463668678495	0.0002623415517912886	0.0002623374162224509	0.9967211642413608	-1	0	0	1.0	1	0	0	1.0	0	1	0	0	0	0	0.5	1	2	2	0.0	0	0	0	0	0	0	0	0	0	0	0	0	0.0002623374162224509	48
3326	0.07614027878503887	0.006699752986604597	-0.004602358691587731	0.7655482896657402	-1	0.25	1	0.4	4	0.6153846153846154	8	0.4166666666666667	0.6153846153846154	11	8	3	0	0	0.25	12	3	15	0.0	0.6666666666666666	0.613713017218261	0.943522938634768	0.36476880050409777	0.9446819322053125	0.43300820347154206	0.842143213603835	0.7814409367634978	0.9200185354673546	0	0	0.0	-0.0004602358691587731	0
1404	0.008390883061580392	0.0007240723555125828	0.0006806434659333389	0.9667953830657559	-1	0	0	0.5	5	0.46153846153846156	6	0.46875	0.15384615384615385	4	2	10	2	0	0.5	4	8	15	0.09090909090909091	0.15384615384615385	0.6218717589523608	0.5203855475451542	0.24123801421703708	0.6238270377178589	0.47240124635067476	0.9097293788579747	0.8433165432725305	0.724304630784364	0.625	0.5	0.0	0.0006806434659333389	6
928	0.035185645561615415	0.0011536761774870407	-0.0011076294488464177	0.9865148914076617	-1	0	0	0.4	4	0.6153846153846154	8	0.3125	0.46153846153846156	9	6	5	2	0	0.75	6	8	15	0.18181818181818182	0.3076923076923077	0.27527730701166697	0.8131995709310716	0.11985172685656158	0.9195195968949031	0.42990285478674617	0.8245077212871387	0.8954502935071775	0.860324561191966	0.6111111111111112	0.4444444444444444	0.0	-0.00011076294488464177	3
3781	0.04503175077662804	0.007367105873603987	-0.0009762108145049045	0.6302609971431674	-1	0.25	1	0.3	3	0.7692307692307693	10	0.2727272727272727	0.6923076923076923	12	9	2	0	0	0.45454545454545453	11	5	15	0.0	0.5	0.628176058961132	0.9549968990678317	0.5876912242246802	0.9361169306906578	0.42213704655948014	0.7750010947913841	0.8726429435704561	0.9109651851228278	0	0	0.0	-9.762108145049046e-05	0
3403	0.04586053604237938	0.009982674346640854	0.009903134926041507	0.803220147374893	-1	0	0	0.2	2	0.8461538461538461	11	0.2727272727272727	0.7692307692307693	11	10	3	0	0	0.45454545454545453	11	5	15	0.0	0	0.642639100704003	0.9457815430582022	0.36476880050409777	0.9318483380324529	0.43300820347154206	0.7531568625977022	0.7814409367634978	0.899948132672872	0	0	0.0	0.009903134926041507	8
1557	0.05375387780754359	0.01071429708324445	0.005362722076305196	0.8488329577711027	-1	0.25	1	0.3	3	0.7692307692307693	10	0.25	0.6153846153846154	11	8	3	0	0	0.6	10	6	15	0.0	0.4	0.613713017218261	0.9537402835844071	0.3314209246031433	0.9256122433265522	0.43300820347154206	0.7554890269504242	0.7814409367634978	0.9024835743660417	0	0	0.0	0.005362722076305196	33
3509	0.04705888290982317	0.011169714813608232	0.008911887930814969	0.7959840583889849	-1	0	0	0.2	2	0.8461538461538461	11	0.2727272727272727	0.7692307692307693	11	10	3	0	0	0.45454545454545453	11	5	15	0.0	0	0.642639100704003	0.958667583673006	0.8106136479452626	0.9391037966832847	0.43300820347154206	0.9025930784958147	0.9292339023484819	0.9371450869301292	0	0	0.0	0.008911887930814969	3
4754	0.04560661881540247	0.010912785027833124	0.0103884314579788	0.8192268513403802	-1	0	0	0.2	2	0.8461538461538461	11	0.2727272727272727	0.7692307692307693	11	10	3	0	0	0.45454545454545453	11	5	15	0.0	0	0.642639100704003	0.9457815430582022	0.36476880050409777	0.9318483380324529	0.43300820347154206	0.7531568625977022	0.7814409367634978	0.899948132672872	0	0	0.0	0.0103884314579788	17
4605	0.04595470854012458	0.012011604475629548	0.011834096327759926	0.7808454423509994	-1	0	0	0.2	2	0.8461538461538461	11	0.2727272727272727	0.7692307692307693	11	10	3	0	0	0.45454545454545453	11	5	15	0.0	0	0.642639100704003	0.9457815430582022	0.36476880050409777	0.9318483380324529	0.43300820347154206	0.7531568625977022	0.7814409367634978	0.899948132672872	0	0	0.0	0.011834096327759926	86
4430	0.04935020776409623	0.012306018430005644	0.011822098899427785	0.8328020576458637	-1	0	0	0.2	2	0.8461538461538461	11	0.2727272727272727	0.7692307692307693	11	10	3	0	0	0.45454545454545453	11	5	15	0.0	0	0.642639100704003	0.9457815430582022	0.36476880050409777	0.9259249216544385	0.43300820347154206	0.7531568625977022	0.7814409367634978	0.8972228818811356	0	0	0.0	0.011822098899427785	9
2809	0.041550917608233165	0.007968776254310774	0.005274313361755125	0.6203337067876155	-1	0	0	0.2222222222222222	2	0.8181818181818182	9	0.28888888888888886	0.7272727272727273	10	8	2	0	0	0.5555555555555556	9	5	13	0.0	0	0.769968252344192	0.9517555617516077	0.571017286274203	0.9361572495207442	0.43300820347154206	0.7516772051352849	0.8726429435704561	0.9053659491483936	0	0	0.0	0.005274313361755125	3
832	0.025885148221522	0.0018435996289592113	0.0002858698541628775	0.9611053076169723	-1	0	0	0.3	3	0.6923076923076923	9	0.2777777777777778	0.6153846153846154	11	8	3	1	0	0.6666666666666666	6	9	15	0.14285714285714285	0.15384615384615385	0.28483125971501444	0.9297736031539446	0.8106136479452626	0.9334114938509657	0.4187036682272355	0.8698075426195365	0.9292339023484819	0.9148435617550179	1.0	0.2727272727272727	0.0	0.0002858698541628775	6
1258	0.023778182125394225	0.0021487982137363805	0.0004242610974617445	0.9675565687695252	-1	0	0	0.4	4	0.6153846153846154	8	0.4166666666666667	0.5384615384615384	10	7	4	0	0	0.25	12	3	15	0.0	0.14285714285714285	0.19551151863990013	0.8502400966914682	0.4772930190524571	0.9180256714236217	0.46941579347119033	0.8126014688914197	0.8481040161502532	0.866816869663108	0	0	0.0	0.0004242610974617445	9
2662	0.04605105016800167	0.011278572487744477	0.01062759249622257	0.8226197454995404	-1	0	0	0.2	2	0.8461538461538461	11	0.2727272727272727	0.7692307692307693	11	10	3	0	0	0.45454545454545453	11	5	15	0.0	0	0.642639100704003	0.9457815430582022	0.36476880050409777	0.9318483380324529	0.43300820347154206	0.7510438764252615	0.7814409367634978	0.8996074699676562	0	0	0.0	0.01062759249622257	15
3947	0.0454958452846787	0.010877896409481372	0.010207113017572175	0.7931231138448247	-1	0	0	0.2	2	0.8461538461538461	11	0.2727272727272727	0.7692307692307693	11	10	3	0	0	0.45454545454545453	11	5	15	0.0	0	0.642639100704003	0.9457815430582022	0.36476880050409777	0.9318483380324529	0.43300820347154206	0.7531568625977022	0.7814409367634978	0.899948132672872	0	0	0.0	0.010207113017572175	19
308	0.03334999125664799	0.018280595457556306	-0.017031736397258544	0.9322735441550789	-1	0.25	1	0.4	4	0.6923076923076923	9	0.375	0.6153846153846154	8	8	6	2	0	0.625	5	8	15	0.125	0.2857142857142857	0.9504521677643492	0.8509078448218281	0.4396541842660195	0.9526535785116182	0.5191499056772656	0.9384587061581388	0.932743176732758	0.9233913578829736	0.6875	0.375	0.0	-0.0017031736397258544	3
970	0.019591936799419406	0.0011378080951780544	-0.0001187622866094471	0.9690140683970914	-1	0	0	0.4444444444444444	4	0.5454545454545454	6	0.3611111111111111	0.5454545454545454	9	6	3	0	0	0.4444444444444444	9	4	13	0.0	0.16666666666666666	0.2099888452732821	0.878515476604445	0.6173612942827028	0.9223627594513027	0.43300820347154206	0.7958831606533436	0.9056399663694664	0.8741358465199006	0	0	0.0	-1.187622866094471e-05	8
2010	0.0398015431284541	0.010559115074000414	0.00974116467135336	0.840467395669423	-1	0.25	1	0.4	4	0.5833333333333334	7	0.2916666666666667	0.5833333333333334	9	7	4	0	0	0.75	8	6	14	0.0	0.3333333333333333	0.642639100704003	0.8558864498176395	0.3030034073605674	0.9385401759005633	0.40084122077187895	0.7685169572748055	0.7853500830343287	0.8701717353480701	0	0	0.0	0.00974116467135336	5
579	7.131911426467195e-09	6.9116581172447085e-09	6.9057780979677905e-09	0.9999991886630053	-1	0	0	1.0	1	0	0	1.0	0	0	0	1	4	0	0.5	1	2	2	0.6666666666666666	0	0	0	0	0	0	0	0	0	0	0	0	-0.1	0
1087	0.0029226020329402797	0.000267982617045698	0.0002674391671607453	0.9930185621565611	-1	0	0	0.7	7	0.15384615384615385	2	0.46875	0	3	0	11	2	0	0.5	4	8	15	0.08695652173913043	0.14285714285714285	0	0	0	0	0	0	0	0	0	0	0	0.0002674391671607453	7
3142	0.044467127508238405	0.01094262499009078	-0.0047090079086823935	0.8350633805689887	-1	0	0	0.3	3	0.7692307692307693	10	0.3	0.6923076923076923	11	9	3	0	0	0.5	10	5	15	0.0	0	0.613713017218261	0.9604507115465913	0.36476880050409777	0.935353053893501	0.41126588964741817	0.763893042840322	0.9292339023484819	0.91256207583445	0	0	0.0	-0.00047090079086823934	0
2724	0.047749983435264695	0.007337692395669586	0.005996208731058267	0.6258520532128409	-1	0	0	0.2	2	0.8461538461538461	11	0.2727272727272727	0.6923076923076923	11	9	3	0	0	0.45454545454545453	11	5	15	0.0	0	0.642639100704003	0.9606943727079731	0.3931863177466737	0.9283462741150368	0.43300820347154206	0.7594609526651185	0.8024589509111775	0.9090859358270879	0	0	0.0	0.005996208731058267	4
3405	0.04444404958213983	0.010935702622975085	0.009989255065861524	0.7919239971090561	-1	0	0	0.2	2	0.8461538461538461	11	0.2727272727272727	0.7692307692307693	11	10	3	0	0	0.45454545454545453	11	5	15	0.0	0	0.642639100704003	0.9457815430582022	0.36476880050409777	0.9318483380324529	0.43300820347154206	0.7510438764252615	0.7814409367634978	0.8996074699676562	0	0	0.0	0.009989255065861524	8
2605	0.04584630120094916	0.01113161616585941	0.01032240876161893	0.8222562643118381	-1	0	0	0.2	2	0.8461538461538461	11	0.2727272727272727	0.7692307692307693	11	10	3	0	0	0.45454545454545453	11	5	15	0.0	0	0.642639100704003	0.9457815430582022	0.36476880050409777	0.9318483380324529	0.43300820347154206	0.7510438764252615	0.7814409367634978	0.8996074699676562	0	0	0.0	0.01032240876161893	17
3823	0.06785728548581857	0.007761769267007711	0.006660256608190042	0.6910641003204143	-1	0	0	0.2	2	0.8461538461538461	11	0.3125	0.8461538461538461	12	11	2	0	0	0.3333333333333333	12	4	15	0.0	0	0.628176058961132	0.9641310625561929	0.8106136479452626	0.9303572195570522	0.3666228627864293	0.8421828349644518	0.9382050090787615	0.9254885095801854	0	0	0.0	0.006660256608190042	5
2915	0.0472433048533349	0.012035536972075808	0.01183150690142094	0.7849691159130612	-1	0	0	0.2	2	0.8461538461538461	11	0.2727272727272727	0.7692307692307693	11	10	3	0	0	0.45454545454545453	11	5	15	0.0	0	0.642639100704003	0.9457815430582022	0.36476880050409777	0.9318483380324529	0.43300820347154206	0.7531568625977022	0.7814409367634978	0.899948132672872	0	0	0.0	0.01183150690142094	51
630	0.0010942685930423102	0.00023743589694653433	0.00023743105589402058	0.9961727593643592	-1	0	0	1.0	1	0	0	1.0	0	1	0	0	0	0	0.5	1	2	2	0.0	0	0	0	0	0	0	0	0	0	0	0	0	0.00023743105589402058	63
3650	0.05170102401170385	0.011017520138913852	0.01064737634232271	0.78381651198692	-1	0	0	0.2	2	0.8461538461538461	11	0.2727272727272727	0.7692307692307693	11	10	3	0	0	0.45454545454545453	11	5	15	0.0	0	0.642639100704003	0.9457815430582022	0.36476880050409777	0.9318483380324529	0.43300820347154206	0.7472905812285271	0.7814409367634978	0.8990045709772826	0	0	0.0	0.01064737634232271	30
2957	0.05351532754584934	0.010218977268087048	0.00828038294084269	0.8598488210282672	-1	0.25	1	0.3	3	0.7692307692307693	10	0.25	0.6153846153846154	11	8	3	0	0	0.6	10	6	15	0.0	0.4	0.613713017218261	0.9537402835844071	0.3314209246031433	0.9256122433265522	0.43300820347154206	0.7554890269504242	0.7814409367634978	0.9024835743660417	0	0	0.0	0.00828038294084269	10
4774	0.045646342192456814	0.011737944873606075	0.01155688832528349	0.7841944555762912	-1	0	0	0.2	2	0.8461538461538461	11	0.2727272727272727	0.7692307692307693	11	10	3	0	0	0.45454545454545453	11	5	15	0.0	0	0.642639100704003	0.9457815430582022	0.36476880050409777	0.9318483380324529	0.43300820347154206	0.7531568625977022	0.7814409367634978	0.899948132672872	0	0	0.0	0.01155688832528349	58
2579	0.045753713489727475	0.01125140219688988	0.010589584674105805	0.8215305751050596	-1	0	0	0.2	2	0.8461538461538461	11	0.2727272727272727	0.7692307692307693	11	10	3	0	0	0.45454545454545453	11	5	15	0.0	0	0.642639100704003	0.9457815430582022	0.36476880050409777	0.9318483380324529	0.43300820347154206	0.7510438764252615	0.7814409367634978	0.8996074699676562	0	0	0.0	0.010589584674105805	82
4654	0.04541342166537594	0.010856092426384203	0.010284454343552116	0.7913278063664531	-1	0	0	0.2	2	0.8461538461538461	11	0.2727272727272727	0.7692307692307693	11	10	3	0	0	0.45454545454545453	11	5	15	0.0	0	0.642639100704003	0.9457815430582022	0.36476880050409777	0.9318483380324529	0.43300820347154206	0.7531568625977022	0.7814409367634978	0.899948132672872	0	0	0.0	0.010284454343552116	9
1144	0.02367545837693029	0.005062023356833269	0.0048731302861171385	0.963264134000497	-1	0	0	0.4	4	0.6153846153846154	8	0.3125	0.46153846153846156	9	6	5	2	0	0.75	6	8	15	0.18181818181818182	0.3076923076923077	0.613713017218261	0.8882389425778283	0.4564506539743959	0.9400998821853735	0.4434328723470813	0.8856476144371106	0.8389937822466031	0.9081350226465108	0.611111111111111	0.3333333333333333	0.0	0.0048731302861171385	96
4503	0.04545933750056085	0.01190872196113679	0.011180466318680658	0.7845467540126059	-1	0	0	0.2	2	0.8461538461538461	11	0.2727272727272727	0.7692307692307693	11	10	3	0	0	0.45454545454545453	11	5	15	0.0	0	0.642639100704003	0.9457815430582022	0.36476880050409777	0.9318483380324529	0.43300820347154206	0.7531568625977022	0.7814409367634978	0.899948132672872	0	0	0.0	0.011180466318680658	15
1629	0.07534737206213506	0.006390969840894509	0.0013090535668339764	0.6682503877297412	-1	0	0	0.2	2	0.8461538461538461	11	0.3125	0.8461538461538461	12	11	2	0	0	0.3333333333333333	12	4	15	0.0	0	0.628176058961132	0.9641310625561929	0.8106136479452626	0.9303572195570522	0.4665942399519335	0.8737671932094117	0.9286451863376617	0.9312516677800949	0	0	0.0	0.0013090535668339764	5
1318	0.025594637636151076	0.0028102302199954792	3.982633378894737e-05	0.9549363465210094	-1	0	0	0.4	4	0.6153846153846154	8	0.3125	0.5384615384615384	10	7	4	2	0	0.75	6	8	15	0.2222222222222222	0.3076923076923077	0.4492721384666377	0.8866419349326538	0.5853317690972328	0.92860380480538	0.4247800716175192	0.897259943726373	0.8330318080995643	0.9057793995756688	0.6	0.4	0.0	3.982633378894737e-05	8
4345	0.044500215784621815	0.011256370929023535	0.01068923934885799	0.7881822757485573	-1	0	0	0.2	2	0.8461538461538461	11	0.2727272727272727	0.7692307692307693	11	10	3	0	0	0.45454545454545453	11	5	15	0.0	0	0.642639100704003	0.9457815430582022	0.36476880050409777	0.9318483380324529	0.43300820347154206	0.7510438764252615	0.7814409367634978	0.8996074699676562	0	0	0.0	0.01068923934885799	20
4084	0.049324696174411015	0.008167579601906842	0.008035118312269286	0.812967708438727	-1	0	0	0.3	3	0.6923076923076923	9	0.2777777777777778	0.6923076923076923	10	9	4	0	0	0.6666666666666666	9	6	15	0.0	0	0.769968252344192	0.860084322618348	0.556808527652915	0.9389853331661808	0.40084122077187895	0.747521608670531	0.8739176419534469	0.867423928167284	0	0	0.0	0.008035118312269286	11
3708	0.04553671602344267	0.011406724029627892	0.010627247252463215	0.8213316972304618	-1	0	0	0.2	2	0.8461538461538461	11	0.2727272727272727	0.7692307692307693	11	10	3	0	0	0.45454545454545453	11	5	15	0.0	0	0.642639100704003	0.9457815430582022	0.36476880050409777	0.9318483380324529	0.43300820347154206	0.7510438764252615	0.7814409367634978	0.8996074699676562	0	0	0.0	0.010627247252463215	34
264	0.003313051112064756	0.0005365202365918298	0.0004326338301461639	0.9997277891945869	-1	0	0	0.75	3	0.3333333333333333	1	0.625	0.3333333333333333	4	1	0	1	0	0.5	2	4	5	1.0	0.6666666666666666	0.6019654322530167	0.8518202977223205	0.6365293466110673	0.7727494410007028	0.5083924775100312	0.9431899518752233	0.8651455420383548	0.8729689744449756	1.0	0.75	0.0	0.0004326338301461639	26
2057	0.05290101518228746	0.010127299759724784	0.007102330574225674	0.8579448575807871	-1	0.25	1	0.3	3	0.7692307692307693	10	0.25	0.6153846153846154	11	8	3	0	0	0.6	10	6	15	0.0	0.4	0.613713017218261	0.9537402835844071	0.3314209246031433	0.9256122433265522	0.43300820347154206	0.7554890269504242	0.7814409367634978	0.9024835743660417	0	0	0.0	0.007102330574225674	20
3476	0.04387143788954642	0.01104867987510275	0.01025527628629781	0.7928487303317898	-1	0	0	0.2	2	0.8461538461538461	11	0.2727272727272727	0.7692307692307693	11	10	3	0	0	0.45454545454545453	11	5	15	0.0	0	0.642639100704003	0.9457815430582022	0.36476880050409777	0.9318483380324529	0.43300820347154206	0.7510438764252615	0.7814409367634978	0.8996074699676562	0	0	0.0	0.01025527628629781	27
4617	0.04507892137490837	0.011207081661137593	0.011009474711992836	0.7988275284419819	-1	0	0	0.2	2	0.8461538461538461	11	0.2727272727272727	0.7692307692307693	11	10	3	0	0	0.45454545454545453	11	5	15	0.0	0	0.642639100704003	0.9457815430582022	0.36476880050409777	0.9318483380324529	0.43300820347154206	0.7531568625977022	0.7814409367634978	0.899948132672872	0	0	0.0	0.011009474711992836	16
1282	0.018339003603354553	0.009476093747912783	0.009341756115172038	0.9873973522843016	-1	0.25	1	0.6	6	0.38461538461538464	5	0.4166666666666667	0.23076923076923078	4	3	10	1	0	0.4444444444444444	9	4	15	0.043478260869565216	0.14285714285714285	0.2943696472467666	0.8854875643284301	0.3772457584404314	0.9469842613540088	0.504063556719134	0.9088289984632032	0.9120287623743097	0.9175253753430496	1.0	0.25	0.0	0.009341756115172038	132
2226	0.05482567819933771	0.009937262105775226	0.007384189326867789	0.8554248770261001	-1	0.25	1	0.3	3	0.7692307692307693	10	0.25	0.6153846153846154	11	8	3	0	0	0.6	10	6	15	0.0	0.4	0.613713017218261	0.9537402835844071	0.3314209246031433	0.9256122433265522	0.43300820347154206	0.7554890269504242	0.7814409367634978	0.9024835743660417	0	0	0.0	0.007384189326867789	15
4002	0.04408933977748523	0.010800636021211937	0.010357097522523104	0.8092445073291505	-1	0	0	0.2	2	0.8461538461538461	11	0.2727272727272727	0.7692307692307693	11	10	3	0	0	0.45454545454545453	11	5	15	0.0	0	0.642639100704003	0.9457815430582022	0.36476880050409777	0.9318483380324529	0.43300820347154206	0.7510438764252615	0.7814409367634978	0.8996074699676562	0	0	0.0	0.010357097522523104	12
4115	0.044483966977752656	0.01053479637435681	0.009704084154556503	0.8176766987694665	-1	0	0	0.2	2	0.8461538461538461	11	0.2727272727272727	0.7692307692307693	11	10	3	0	0	0.45454545454545453	11	5	15	0.0	0	0.642639100704003	0.9457815430582022	0.36476880050409777	0.9318483380324529	0.43300820347154206	0.7510438764252615	0.7814409367634978	0.8996074699676562	0	0	0.0	0.009704084154556503	13
2709	0.044406692062140735	0.010895552693159968	0.010089807927719971	0.8100379333662086	-1	0	0	0.2	2	0.8461538461538461	11	0.2727272727272727	0.7692307692307693	11	10	3	0	0	0.45454545454545453	11	5	15	0.0	0	0.642639100704003	0.9457815430582022	0.36476880050409777	0.9318483380324529	0.43300820347154206	0.7510438764252615	0.7814409367634978	0.8996074699676562	0	0	0.0	0.010089807927719971	13
2933	0.04497134006680721	0.010856078855412855	0.010065493082004266	0.8122350731991504	-1	0	0	0.2	2	0.8461538461538461	11	0.2727272727272727	0.7692307692307693	11	10	3	0	0	0.45454545454545453	11	5	15	0.0	0	0.642639100704003	0.9457815430582022	0.36476880050409777	0.9318483380324529	0.43300820347154206	0.7510438764252615	0.7814409367634978	0.8996074699676562	0	0	0.0	0.010065493082004266	25
1086	0.021642434866325614	0.00413217494047247	0.003939886328483625	0.9638596517154179	-1	0	0	0.4	4	0.6153846153846154	8	0.3125	0.46153846153846156	9	6	5	2	0	0.75	6	8	15	0.18181818181818182	0.3076923076923077	0.613713017218261	0.8882389425778283	0.3314209246031433	0.9382025480723323	0.4434328723470813	0.8864956021511573	0.8389937822466031	0.9074429347654599	0.611111111111111	0.3333333333333333	0.0	0.003939886328483625	36
1288	0.024561182126883834	0.0013767475370711742	-0.00018469298811577545	0.9672139965463062	-1	0	0	0.4	4	0.6153846153846154	8	0.4166666666666667	0.5384615384615384	10	7	4	0	0	0.25	12	3	15	0.0	0.14285714285714285	0.19551151863990013	0.8502400966914682	0.4772930190524571	0.9180256714236217	0.46941579347119033	0.8126014688914197	0.8481040161502532	0.866816869663108	0	0	0.0	-1.8469298811577545e-05	9
289	0.0018326464533294697	0.0002448192867646132	0.00014630416471328607	0.9858193052246752	-1	0	0	0.75	3	0.5	2	0.5	0.5	3	2	2	0	0	0.75	3	4	6	0.0	1.0	0.5007655906158884	0.9533189276067698	0.44856602130874135	0.8113310595310482	0.8490249998447197	0.9701846259468387	0.9363285202817107	0.9341701428068199	0	0	0.0	0.00014630416471328607	14
2470	0.0549589660458899	0.010633943687798072	0.007138967684194294	0.8579065588477629	-1	0.25	1	0.3	3	0.7692307692307693	10	0.25	0.6153846153846154	11	8	3	0	0	0.6	10	6	15	0.0	0.4	0.613713017218261	0.9537402835844071	0.3314209246031433	0.9256122433265522	0.43300820347154206	0.7554890269504242	0.7814409367634978	0.9024835743660417	0	0	0.0	0.007138967684194294	7
557	0.01449424157700396	0.0008399503773769418	-0.0002141208872352258	0.9781086300591602	-1	0	0	0.3333333333333333	2	0.6666666666666666	4	0.4	0.6666666666666666	5	4	2	0	0	0.8	5	4	8	0.0	0.6666666666666666	0.7283466651824794	0.7895891475382444	0.6843751435185604	0.9383687702780728	0.5451661926311239	0.7146061723211847	0.8027837455503491	0.8394887213478188	0	0	0.0	-2.141208872352258e-05	8
124	0.0009446174293786336	0.00010288021926067983	-2.059309304237846e-06	0.9958225616758588	-1	0	0	1.0	1	0	0	1.0	0	1	0	0	1	0	0.5	2	1	2	0.3333333333333333	0	0	0	0	0	0	0	0	0	0	0	0	-2.059309304237846e-07	13
4933	0.04917718837544155	0.010686573444618054	0.009770596384889658	0.7966987091069088	-1	0	0	0.2	2	0.8461538461538461	11	0.2727272727272727	0.7692307692307693	11	10	3	0	0	0.45454545454545453	11	5	15	0.0	0	0.642639100704003	0.9457815430582022	0.36476880050409777	0.9318483380324529	0.33983847281132007	0.7815337849268803	0.8211301247672032	0.9046232671879624	0	0	0.0	0.009770596384889658	12
4570	0.045476467424870895	0.011520950632732854	0.011083701272857613	0.8093446925588302	-1	0	0	0.2	2	0.8461538461538461	11	0.2727272727272727	0.7692307692307693	11	10	3	0	0	0.45454545454545453	11	5	15	0.0	0	0.642639100704003	0.9457815430582022	0.36476880050409777	0.9318483380324529	0.43300820347154206	0.7531568625977022	0.7814409367634978	0.899948132672872	0	0	0.0	0.011083701272857613	34
1843	None	None	None	None	None	0	0	0.625	5	0.3	3	0.5714285714285714	0.1	3	1	8	4	0	0.42857142857142855	7	3	12	0.2222222222222222	0.2	0.20072299008147496	0.8385226050634721	0.7742418677362316	0.9596072837047481	0.7833561568450863	0.9704711736709234	0.9552049655447467	0.9409879453257161	0.5	0.6666666666666666	0.7002451178092383	None	0
1462	0.047975516606158196	0.0040328366402076115	-0.003769925657084852	0.49609780343606913	-1	0	0	0.4	4	0.5833333333333334	7	0.42424242424242425	0.5	8	6	5	2	0	0.2727272727272727	11	3	14	0.16666666666666666	0.15384615384615385	0.33488674325002565	0.9062891907817635	0.3931863177466737	0.9113346261798054	0.49304334091688207	0.9294831954358546	0.9079774292691568	0.9162654495461044	0.5625	0.25	0.0	-0.0003769925657084852	4
2028	0.08120627709150069	0.005065409504857616	0.002545721296403209	0.67951837155359	-1	0	0	0.2	2	0.8461538461538461	11	0.5357142857142857	0.7692307692307693	12	10	2	0	0	0.14285714285714285	14	2	15	0.0	0	0.613713017218261	0.9640181101308197	0.8106136479452626	0.9380219070806594	0.3969861218918395	0.8316623772615427	0.9338606476157965	0.9265035335346486	0	0	0.0	0.002545721296403209	5
610	0.0016975049188397073	0.00041413375821595786	0.0004100798298178487	0.9947422748471486	-1	1.0	1	1.0	4	0.25	1	0.6666666666666666	0	2	0	3	0	0	1.0	3	3	6	0.0	0.6666666666666666	0	0	0	0	0	0	0	0	0	0	0	0.0004100798298178487	20
4980	0.04663311672217362	0.01119869274470072	0.010967580641893373	0.7962586897196465	-1	0	0	0.2	2	0.8461538461538461	11	0.2727272727272727	0.7692307692307693	11	10	3	0	0	0.45454545454545453	11	5	15	0.0	0	0.642639100704003	0.9457815430582022	0.36476880050409777	0.9318483380324529	0.43300820347154206	0.7531568625977022	0.7814409367634978	0.899948132672872	0	0	0.0	0.010967580641893373	20
4291	0.03631984358389288	0.0035120761615158413	0.002239423786374377	0.8936340446737789	-1	0	0	0.4	4	0.5384615384615384	7	0.3125	0.5384615384615384	10	7	4	0	0	0.75	6	8	15	0.0	0	0.613713017218261	0.9610442110649616	0.571017286274203	0.9509338389198522	0.4382205379093117	0.8698942027246598	0.8726429435704561	0.9364318299326405	0	0	0.0	0.002239423786374377	5
1646	None	None	None	None	None	0	0	0.4	4	0.5384615384615384	7	0.375	0.38461538461538464	7	5	7	2	0	0.625	8	5	15	0.125	0.25	0.4887392944935332	0.8536374213436163	0.17422317516008196	0.9437361900925451	0.8873590264648208	0.8087015838530377	0.9487342564906283	0.8816626479364498	0.5714285714285714	0.7142857142857143	0.0	None	0
3974	0.046291128951176895	0.011196910250110987	0.010797010508351464	0.7939601536787854	-1	0	0	0.2	2	0.8461538461538461	11	0.2727272727272727	0.7692307692307693	11	10	3	0	0	0.45454545454545453	11	5	15	0.0	0	0.642639100704003	0.9457815430582022	0.36476880050409777	0.9318483380324529	0.43300820347154206	0.7531568625977022	0.7814409367634978	0.899948132672872	0	0	0.0	0.010797010508351464	37
2086	0.054209280504273774	0.010112938186186344	0.006702507095394707	0.8698866678048293	-1	0.25	1	0.3	3	0.7692307692307693	10	0.25	0.6153846153846154	11	8	3	0	0	0.6	10	6	15	0.0	0.4	0.613713017218261	0.9537402835844071	0.3314209246031433	0.9256122433265522	0.43300820347154206	0.7554890269504242	0.7814409367634978	0.9024835743660417	0	0	0.0	0.006702507095394707	15
4440	0.04696784240844707	0.012473290828982467	0.012250241020104516	0.7845165406930799	-1	0	0	0.2	2	0.8461538461538461	11	0.2727272727272727	0.7692307692307693	11	10	3	0	0	0.45454545454545453	11	5	15	0.0	0	0.642639100704003	0.9457815430582022	0.36476880050409777	0.9318483380324529	0.43300820347154206	0.7531568625977022	0.7814409367634978	0.899948132672872	0	0	0.0	0.012250241020104516	6
4561	0.1054671404710717	0.004087704860907253	-0.00048173468856690216	0.6893260557999081	-1	0	0	0.1	1	1.0	13	1.0	1.0	14	13	0	0	0	0.06666666666666667	15	1	15	0.0	0	0.613713017218261	0.9556582810407285	0.3314209246031433	0.924375091908775	0.43300820347154206	0.719085606238777	0.7814409367634978	0.8976374837772045	0	0	0.0	-4.8173468856690215e-05	0
677	0.0011222715382184592	0.0002290224743927214	0.00022902077944820498	0.9971326940549065	-1	0	0	1.0	1	0	0	1.0	0	1	0	0	1	0	0.5	1	2	2	0.3333333333333333	0	0	0	0	0	0	0	0	0	0	0	0	0.00022902077944820498	31
967	0.03296767060804238	0.0009013799746402085	0.0008195619440223153	0.9242838780575593	-1	0	0	0.4	4	0.6153846153846154	8	0.26785714285714285	0.5384615384615384	10	7	4	0	0	0.875	8	7	15	0.0	0	0.61263367402078	0.9305415004338292	0.3623036211749085	0.9335547338069186	0.43300820347154206	0.8804962296647694	0.8289566254196987	0.9177074946425334	0	0	0.0	0.0008195619440223153	10
750	0.0010117149959731014	0.0001500108436229114	4.675129730597434e-05	0.998108269158162	-1	0	0	0.6	3	0.2	1	0.5833333333333334	0	2	0	4	1	0	0.75	4	3	7	0.1	0	0	0	0	0	0	0	0	0	0	0	0	4.675129730597434e-05	7
1346	0.021177044163668255	0.005676288772805188	0.00564714843833046	0.9635970821886839	-1	0	0	0.4	4	0.6153846153846154	8	0.3125	0.46153846153846156	9	6	5	2	0	0.75	6	8	15	0.18181818181818182	0.3076923076923077	0.613713017218261	0.8882389425778283	0.4564506539743959	0.8934384786141504	0.4434328723470813	0.8844939513014333	0.8389937822466031	0.8887769302808868	0.611111111111111	0.3333333333333333	0.0	0.00564714843833046	58
251	2.9771557155751024e-06	2.141214245334281e-08	1.994814429400002e-08	0.9999992404587749	-1	0	0	1.0	1	0	0	1.0	0	1	0	0	1	0	0.5	2	1	2	0.3333333333333333	0	0	0	0	0	0	0	0	0	0	0	0	1.994814429400002e-08	27
2459	0.04464907013848586	0.010660434784822757	0.010141153194843922	0.8017020540123014	-1	0	0	0.2	2	0.8461538461538461	11	0.2727272727272727	0.7692307692307693	11	10	3	0	0	0.45454545454545453	11	5	15	0.0	0	0.642639100704003	0.9457815430582022	0.36476880050409777	0.9318483380324529	0.43300820347154206	0.7510438764252615	0.7814409367634978	0.8996074699676562	0	0	0.0	0.010141153194843922	36
3461	0.045639924980757314	0.010325648797369788	0.009492955702539933	0.8011166842502759	-1	0	0	0.2	2	0.8461538461538461	11	0.2727272727272727	0.7692307692307693	11	10	3	0	0	0.45454545454545453	11	5	15	0.0	0	0.642639100704003	0.9457815430582022	0.36476880050409777	0.9318483380324529	0.43300820347154206	0.7510438764252615	0.7814409367634978	0.8996074699676562	0	0	0.0	0.009492955702539933	11
2993	0.044919833314041514	0.010813879003252943	0.010160918496476962	0.8047158333461784	-1	0	0	0.2	2	0.8461538461538461	11	0.2727272727272727	0.7692307692307693	11	10	3	0	0	0.45454545454545453	11	5	15	0.0	0	0.642639100704003	0.9457815430582022	0.36476880050409777	0.9318483380324529	0.43300820347154206	0.7510438764252615	0.7814409367634978	0.8996074699676562	0	0	0.0	0.010160918496476962	17
1827	0.056226013959213006	0.004192829109566836	0.004145445095319153	0.8456350174610674	-1	0	0	0.3	3	0.6923076923076923	9	0.5769230769230769	0.5384615384615384	7	7	7	2	0	0.15384615384615385	13	2	15	0.1111111111111111	0	0.4887392944935332	0.8486551882750444	0.2507914682481506	0.9528869970606649	0.706525011385009	0.8475448218134026	0.9487342564906283	0.8955600982518062	0.5714285714285714	0.5714285714285714	0.0	0.004145445095319153	1
5001	0.046308561995708306	0.011368690494130274	0.010649608659989264	0.7997055995770063	-1	0	0	0.2	2	0.8461538461538461	11	0.2727272727272727	0.7692307692307693	11	10	3	0	0	0.45454545454545453	11	5	15	0.0	0	0.642639100704003	0.9457815430582022	0.36476880050409777	0.9318483380324529	0.43300820347154206	0.7531568625977022	0.7814409367634978	0.899948132672872	0	0	0.0	0.010649608659989264	15
3636	0.04507106211836292	0.011026163485722107	0.0104187430856585	0.7898582807781254	-1	0	0	0.2	2	0.8461538461538461	11	0.2727272727272727	0.7692307692307693	11	10	3	0	0	0.45454545454545453	11	5	15	0.0	0	0.642639100704003	0.9457815430582022	0.36476880050409777	0.9318483380324529	0.43300820347154206	0.7510438764252615	0.7814409367634978	0.8996074699676562	0	0	0.0	0.0104187430856585	15
2503	0.04533305809771485	0.010649006889613512	0.01000264703613352	0.7966267422130279	-1	0	0	0.2	2	0.8461538461538461	11	0.2727272727272727	0.7692307692307693	11	10	3	0	0	0.45454545454545453	11	5	15	0.0	0	0.642639100704003	0.9457815430582022	0.36476880050409777	0.9318483380324529	0.43300820347154206	0.7510438764252615	0.7814409367634978	0.8996074699676562	0	0	0.0	0.01000264703613352	62
573	0.00014469494867939213	5.99358269834032e-05	5.993439844507532e-05	0.9978376690365468	-1	0	0	1.0	1	0	0	1.0	0	1	0	0	0	0	0.5	1	2	2	0.0	0	0	0	0	0	0	0	0	0	0	0	0	5.993439844507532e-05	14
4467	0.0448606565192236	0.01051783585447927	0.009862134072205642	0.8033329231246793	-1	0	0	0.2	2	0.8461538461538461	11	0.2727272727272727	0.7692307692307693	11	10	3	0	0	0.45454545454545453	11	5	15	0.0	0	0.642639100704003	0.9457815430582022	0.36476880050409777	0.9318483380324529	0.43300820347154206	0.7531568625977022	0.7814409367634978	0.899948132672872	0	0	0.0	0.009862134072205642	13
3814	0.04409111991193968	0.010456234865217455	0.00976717059198145	0.8021623171690837	-1	0	0	0.2	2	0.8461538461538461	11	0.2727272727272727	0.7692307692307693	11	10	3	0	0	0.45454545454545453	11	5	15	0.0	0	0.642639100704003	0.9457815430582022	0.36476880050409777	0.9318483380324529	0.43300820347154206	0.7510438764252615	0.7814409367634978	0.8996074699676562	0	0	0.0	0.00976717059198145	11
3248	0.04884910191241924	0.010956570888464646	0.010200539773785813	0.7846972544236134	-1	0	0	0.2	2	0.8461538461538461	11	0.2727272727272727	0.7692307692307693	11	10	3	0	0	0.45454545454545453	11	5	15	0.0	0	0.642639100704003	0.9457815430582022	0.36476880050409777	0.9318483380324529	0.3505393714365978	0.778811984362662	0.8165743609750833	0.9041658556159539	0	0	0.0	0.010200539773785813	35
1247	0.02105194696746442	0.0049231700659649194	0.004901914934974253	0.966335467441671	-1	0	0	0.4	4	0.6153846153846154	8	0.3125	0.46153846153846156	9	6	5	2	0	0.75	6	8	15	0.18181818181818182	0.3076923076923077	0.613713017218261	0.8882389425778283	0.33291986768733517	0.8981235624206197	0.4434328723470813	0.8864956021511573	0.8389937822466031	0.8910605074998924	0.611111111111111	0.3333333333333333	0.0	0.004901914934974253	42
839	0.014608275276489906	0.004636218479088853	-0.00024327545638689493	0.9961484015972384	-1	0	0	0.5714285714285714	4	0.25	2	0.5	0.25	5	2	4	2	0	0.8	5	4	10	0.2222222222222222	0	0.642639100704003	0.8025497517951953	0.3043665030029336	0.9658924492755044	0.6891400384013473	0.6915883088908847	0.8528703177208984	0.8642599660689086	0.6	0	0.0	-2.4327545638689493e-05	5
2464	0.04446671848614165	0.011167887657412168	0.010289833113195854	0.8021756563741341	-1	0	0	0.2	2	0.8461538461538461	11	0.2727272727272727	0.7692307692307693	11	10	3	0	0	0.45454545454545453	11	5	15	0.0	0	0.642639100704003	0.9457815430582022	0.36476880050409777	0.9318483380324529	0.43300820347154206	0.7510438764252615	0.7814409367634978	0.8996074699676562	0	0	0.0	0.010289833113195854	39
4192	0.046111020946303635	0.011527480042501953	0.010719971347392875	0.7924721515533498	-1	0	0	0.2	2	0.8461538461538461	11	0.2727272727272727	0.7692307692307693	11	10	3	0	0	0.45454545454545453	11	5	15	0.0	0	0.642639100704003	0.9457815430582022	0.36476880050409777	0.9318483380324529	0.43300820347154206	0.7472905812285271	0.7814409367634978	0.8990045709772826	0	0	0.0	0.010719971347392875	16
4827	0.04708077562467689	0.011217366431579777	0.011012372933759439	0.8050417462174256	-1	0	0	0.2	2	0.8461538461538461	11	0.2727272727272727	0.7692307692307693	11	10	3	0	0	0.45454545454545453	11	5	15	0.0	0	0.642639100704003	0.9457815430582022	0.36476880050409777	0.9318483380324529	0.43300820347154206	0.7531568625977022	0.7814409367634978	0.899948132672872	0	0	0.0	0.011012372933759439	49
680	0.0134391333746354	0.0021420822433689474	0.0020498597299053547	0.977691865592277	-1	0	0	0.4	2	0.6	3	0.5833333333333334	0.6	4	3	2	1	0	0.3333333333333333	6	2	7	0.14285714285714285	0	0.7552391598596155	0.7891351205439981	0.6843751435185604	0.9280127533655739	0.49645980415012214	0.6534540183408762	0.7888502516246413	0.8180975541928073	1.0	0	0.0	0.0020498597299053547	63
653	0.0010654024350802917	0.00025405594851444976	0.0002540548571102436	0.9969679689064601	-1	0	0	1.0	1	0	0	1.0	0	1	0	0	1	0	0.5	1	2	2	0.3333333333333333	0	0	0	0	0	0	0	0	0	0	0	0	0.0002540548571102436	26
1835	0.01792717136536945	0.00953778182231941	0.008642331335675903	0.9874747833144106	-1	0.25	1	0.6	6	0.38461538461538464	5	0.4166666666666667	0.23076923076923078	4	3	10	1	0	0.4444444444444444	9	4	15	0.043478260869565216	0.14285714285714285	0.2943696472467666	0.8854875643284301	0.3772457584404314	0.9469842613540088	0.504063556719134	0.9423500087626765	0.9254685627720767	0.9291723710367076	1.0	0.25	0.0	0.008642331335675903	47
98	0.009233936334790926	0.0024156259574321013	-0.0022497394318370598	0.9652575788374193	-1	0	0	0.3333333333333333	2	0.8571428571428571	6	0.375	0.5714285714285714	5	4	3	3	0	0.6666666666666666	4	6	9	0.3333333333333333	0.25	0.8703250181480229	0.9467444180257014	0.6216609870724437	0.8731094360973587	0.3649972039917183	0.9036481043916376	0.7478712424581232	0.9128041915656928	0.4	0.2	0.0	-0.00022497394318370597	25
590	0.0011011249143020793	0.0003215452556700496	0.00032154169375287357	0.9962063121806002	-1	0	0	1.0	1	0	0	1.0	0	1	0	0	0	0	0.5	1	2	2	0.0	0	0	0	0	0	0	0	0	0	0	0	0	0.00032154169375287357	73
1456	0.06945767371468677	0.005681240988319251	-0.005488017351280239	0.7548347466949102	-1	0	0	0.1111111111111111	1	1.0	11	1.0	1.0	12	11	0	0	0	0.07692307692307693	13	1	13	0.0	0	0.5275953160448441	0.8799425038917289	0.5975849885376389	0.9327506160079431	0.4885182299848883	0.8752666924672522	0.873607793369752	0.899346896625116	0	0	0.0	-0.0005488017351280239	4
570	0.0011240933842997063	0.0002405593563999767	0.00024052523468400452	0.9964981092247978	-1	0	0	1.0	1	0	0	1.0	0	1	0	0	1	0	0.5	1	2	2	0.3333333333333333	0	0	0	0	0	0	0	0	0	0	0	0	0.00024052523468400452	54
2941	0.10469094294310255	0.005227607854550643	-0.004675264163115017	0.700827453560243	-1	0	0	0.1	1	1.0	13	1.0	1.0	14	13	0	0	0	0.06666666666666667	15	1	15	0.0	0	0.613713017218261	0.9556582810407285	0.3314209246031433	0.924375091908775	0.43300820347154206	0.719085606238777	0.7814409367634978	0.8976374837772045	0	0	0.0	-0.0004675264163115017	0
4968	0.044504800496787185	0.010725387306472219	0.010022081718041307	0.8149522992039162	-1	0	0	0.2	2	0.8461538461538461	11	0.2727272727272727	0.7692307692307693	11	10	3	0	0	0.45454545454545453	11	5	15	0.0	0	0.642639100704003	0.9457815430582022	0.36476880050409777	0.9318483380324529	0.43300820347154206	0.7510438764252615	0.7814409367634978	0.8996074699676562	0	0	0.0	0.010022081718041307	17
1559	0.052260118350920974	0.009397525483637705	-0.009357168453317572	0.6147951177343863	-1	0	0	0.3	3	0.6923076923076923	9	0.38461538461538464	0.6923076923076923	11	9	3	0	0	0.23076923076923078	13	3	15	0.0	0	0.6300305006864606	0.9192306837229975	0.671698544566874	0.9517108469955428	0.43300820347154206	0.8555616818896388	0.9237241278534712	0.9166211805622266	0	0	0.0	-0.0009357168453317571	2
1351	0.014155385958475512	0.004776176303024515	0.004124872203393927	0.9965965756752173	-1	0	0	0.5	3	0.42857142857142855	3	0.75	0.2857142857142857	4	2	4	1	0	0.3333333333333333	6	2	9	0.1	0	0.6673897197724628	0.8171488634491133	0.3043665030029336	0.9378804351580532	0.6504275586092623	0.7025067797605762	0.8593683637217756	0.8442668528799351	1.0	0	0.0	0.004124872203393927	34
2594	0.04510754981207983	0.010933850004504524	0.010214820452962908	0.8204424318645642	-1	0	0	0.2	2	0.8461538461538461	11	0.2727272727272727	0.7692307692307693	11	10	3	0	0	0.45454545454545453	11	5	15	0.0	0	0.642639100704003	0.9457815430582022	0.36476880050409777	0.9318483380324529	0.43300820347154206	0.7510438764252615	0.7814409367634978	0.8996074699676562	0	0	0.0	0.010214820452962908	41
4269	0.045021709871183827	0.01112810547757218	0.010609724214383795	0.7954718674791514	-1	0	0	0.2	2	0.8461538461538461	11	0.2727272727272727	0.7692307692307693	11	10	3	0	0	0.45454545454545453	11	5	15	0.0	0	0.642639100704003	0.9457815430582022	0.36476880050409777	0.9318483380324529	0.43300820347154206	0.7531568625977022	0.7814409367634978	0.899948132672872	0	0	0.0	0.010609724214383795	27
707	0.08274728595610525	0.005105166334556545	0.0003040783117125089	0.6523265633564846	-1	0	0	0.2	2	0.8461538461538461	11	0.3125	0.8461538461538461	12	11	2	0	0	0.3333333333333333	12	4	15	0.0	0	0.628176058961132	0.9641310625561929	0.8217073754582497	0.9425610453030421	0.46779563165768073	0.8741100155010776	0.9313388809245712	0.9355760592150202	0	0	0.0	0.0003040783117125089	71
1627	0.054213671246133806	0.009954791201486792	0.008103086185102873	0.8738527412504633	-1	0.25	1	0.3	3	0.7692307692307693	10	0.25	0.6153846153846154	11	8	3	0	0	0.6	10	6	15	0.0	0.4	0.613713017218261	0.9537402835844071	0.3314209246031433	0.9256122433265522	0.43300820347154206	0.7554890269504242	0.7814409367634978	0.9024835743660417	0	0	0.0	0.008103086185102873	106
4452	0.04606612155889564	0.011140877318705934	0.010502389768834976	0.7922962985918433	-1	0	0	0.2	2	0.8461538461538461	11	0.2727272727272727	0.7692307692307693	11	10	3	0	0	0.45454545454545453	11	5	15	0.0	0	0.642639100704003	0.9457815430582022	0.36476880050409777	0.9318483380324529	0.43300820347154206	0.7531568625977022	0.7814409367634978	0.899948132672872	0	0	0.0	0.010502389768834976	8
3208	0.044426109579661775	0.011014984680452877	0.01036269181119625	0.7967724372858048	-1	0	0	0.2	2	0.8461538461538461	11	0.2727272727272727	0.7692307692307693	11	10	3	0	0	0.45454545454545453	11	5	15	0.0	0	0.642639100704003	0.9457815430582022	0.36476880050409777	0.9318483380324529	0.43300820347154206	0.7510438764252615	0.7814409367634978	0.8996074699676562	0	0	0.0	0.01036269181119625	25
2192	0.08256805278158831	0.00921508956072202	-0.008519471426981963	0.7254985628812257	-1	0	0	0.1111111111111111	1	1.0	11	1.0	1.0	12	11	0	0	0	0.07692307692307693	13	1	13	0.0	0	0.613713017218261	0.947530908374123	0.3314209246031433	0.9078670160164586	0.43300820347154206	0.732392135445326	0.7814409367634978	0.8872310618126542	0	0	0.0	-0.0008519471426981963	1
2142	0.03522899352864326	0.003274298824435103	-0.001644154133561883	0.8320269398981223	-1	0.25	1	0.5	5	0.5384615384615384	7	0.3125	0.46153846153846156	11	6	3	0	0	0.75	8	6	15	0.0	0.2857142857142857	0.613713017218261	0.9576656337934272	0.3314209246031433	0.9228124110455013	0.41126588964741817	0.6873326059708832	0.7814409367634978	0.89371426610918	0	0	0.0	-0.0001644154133561883	0
2245	0.05269027162783974	0.010662037464677983	0.00665290408931776	0.8666614250283328	-1	0.25	1	0.3	3	0.7692307692307693	10	0.25	0.6153846153846154	11	8	3	0	0	0.6	10	6	15	0.0	0.4	0.613713017218261	0.9537402835844071	0.3314209246031433	0.9256122433265522	0.43300820347154206	0.7554890269504242	0.7814409367634978	0.9024835743660417	0	0	0.0	0.00665290408931776	13
931	0.024853143816430518	0.0042205304459956025	0.004105204157966991	0.9607554945136986	-1	0	0	0.3	3	0.6923076923076923	9	0.2777777777777778	0.5384615384615384	10	7	4	2	0	0.6666666666666666	6	9	15	0.2222222222222222	0.15384615384615385	0.4492721384666377	0.8926747438434669	0.45837634685018813	0.9521979348779533	0.4596881112489689	0.876599790514919	0.8659441144814187	0.9134805919379662	0.6	0.3	0.0	0.004105204157966991	32
1550	0.023972260717789844	0.0014198894846345351	-0.0002428200843985154	0.96697532779954	-1	0	0	0.4	4	0.6153846153846154	8	0.4166666666666667	0.5384615384615384	10	7	4	0	0	0.25	12	3	15	0.0	0.14285714285714285	0.19551151863990013	0.8502400966914682	0.4772930190524571	0.9180256714236217	0.46941579347119033	0.8126014688914197	0.8481040161502532	0.866816869663108	0	0	0.0	-2.428200843985154e-05	5
120	2.9937510442175383e-06	2.8758007713203166e-09	-4.4607953084265964e-10	0.9999990424947172	-1	0	0	1.0	1	0	0	1.0	0	1	0	0	1	0	0.5	2	1	2	0.3333333333333333	0	0	0	0	0	0	0	0	0	0	0	0	-4.4607953084265964e-11	66
1186	0.024111946681637342	0.0027398982578214267	0.002250826772595453	0.9739108287308565	-1	0.25	1	0.5	5	0.5384615384615384	7	0.3409090909090909	0.38461538461538464	9	5	5	0	0	0.36363636363636365	11	4	15	0.0	0.5	0.2099888452732821	0.9337375243735588	0.6791266874262332	0.9249424282264777	0.5004178118065644	0.7210846625383492	0.9056399663694664	0.884487739843529	0	0	0.0	0.002250826772595453	5
83	0.025945372023881173	0.0018458951128790266	0.0009014764729025993	0.9755070085684702	-1	0.25	1	0.5	5	0.6153846153846154	8	0.375	0.5384615384615384	9	7	5	0	0	0.4	10	4	15	0.0	0.15384615384615385	0.1586671475300734	0.8809299920732554	0.49612418357613813	0.8333069687748835	0.39202422922683644	0.9340758985647395	0.8751024367096649	0.8896518079448819	0	0	0.0	0.0009014764729025993	23
4835	0.05857523563898877	0.004348755662389617	-0.00359635437907928	0.7256300626232635	-1	0	0	0.25	2	0.8	8	0.5454545454545454	0.7	9	7	2	0	0	0.18181818181818182	11	2	12	0.0	0	0.49610576354157276	0.883347909074037	0.3314209246031433	0.9656891941775391	0.43300820347154206	0.8077421085257799	0.7814409367634978	0.9060021719493596	0	0	0.0	-0.000359635437907928	0
4455	0.04720905971304591	0.01140532048366428	0.011203774036726847	0.7933650313229327	-1	0	0	0.2	2	0.8461538461538461	11	0.2727272727272727	0.7692307692307693	11	10	3	0	0	0.45454545454545453	11	5	15	0.0	0	0.642639100704003	0.9457815430582022	0.36476880050409777	0.9318483380324529	0.43300820347154206	0.7531568625977022	0.7814409367634978	0.899948132672872	0	0	0.0	0.011203774036726847	41
22	0.051276737982965226	0.0014415206708790645	-0.0004577780349914238	0.9180312658947891	-1	0	0	0.3	3	0.6923076923076923	9	0.35714285714285715	0.6923076923076923	10	9	4	3	0	0.8571428571428571	6	7	15	0.2727272727272727	0	0.44440022548958175	0.8523272695876596	0.5285306424216542	0.8943094716305876	0.42576899334269414	0.9256726894156322	0.8576005644844816	0.8944335775701762	0.1	0.1	0.0	-4.577780349914238e-05	1
3618	0.04462131453118172	0.01119173368213381	0.010535982428743162	0.812288769561309	-1	0	0	0.2	2	0.8461538461538461	11	0.2727272727272727	0.7692307692307693	11	10	3	0	0	0.45454545454545453	11	5	15	0.0	0	0.642639100704003	0.9457815430582022	0.36476880050409777	0.9318483380324529	0.43300820347154206	0.7510438764252615	0.7814409367634978	0.8996074699676562	0	0	0.0	0.010535982428743162	50
3995	0.052745535736051424	0.007256736940310019	0.005138385295341422	0.7839593766452126	-1	0	0	0.2	2	0.8461538461538461	11	0.2727272727272727	0.7692307692307693	11	10	3	0	0	0.45454545454545453	11	5	15	0.0	0	0.642639100704003	0.9457815430582022	0.3314209246031433	0.9432040188052905	0.43300820347154206	0.7510438764252615	0.8340559793858927	0.9053096453758439	0	0	0.0	0.005138385295341422	10
4006	0.06397606923193458	0.012124779267710778	0.011069119226343817	0.7465298687156778	-1	0.25	1	0.3	3	0.7692307692307693	10	0.38461538461538464	0.6923076923076923	12	9	2	0	0	0.23076923076923078	13	3	15	0.0	1.0	0.613713017218261	0.9378510593594922	0.8106136479452626	0.9583658515692287	0.41678659724684125	0.7920045371006388	0.9007259539350776	0.916506908052299	0	0	0.0	0.011069119226343817	12
4025	0.045521755470107096	0.011076006264545316	0.010451918288705111	0.7829765652769362	-1	0	0	0.2	2	0.8461538461538461	11	0.2727272727272727	0.7692307692307693	11	10	3	0	0	0.45454545454545453	11	5	15	0.0	0	0.642639100704003	0.9457815430582022	0.36476880050409777	0.9318483380324529	0.43300820347154206	0.7472905812285271	0.7814409367634978	0.8990045709772826	0	0	0.0	0.010451918288705111	24
1187	0.026401921649908747	0.002552827872167512	0.002552509706124265	0.929418980390256	-1	0	0	0.5	5	0.46153846153846156	6	0.3125	0.38461538461538464	9	5	5	2	0	0.75	6	8	15	0.2	0.14285714285714285	0.613713017218261	0.8889470958860135	0.3314209246031433	0.9151337589271972	0.2911956147567383	0.9031089703252342	0.8389937822466031	0.902919574417925	0.6111111111111112	0.3333333333333333	0.0	0.002552509706124265	24
4236	0.044825992454883945	0.011124603524537443	0.010600593016698977	0.797144227749764	-1	0	0	0.2	2	0.8461538461538461	11	0.2727272727272727	0.7692307692307693	11	10	3	0	0	0.45454545454545453	11	5	15	0.0	0	0.642639100704003	0.9457815430582022	0.36476880050409777	0.9318483380324529	0.43300820347154206	0.7510438764252615	0.7814409367634978	0.8996074699676562	0	0	0.0	0.010600593016698977	37
3645	0.053053450855889465	0.007513205343000217	-0.007423646617182122	0.7420296566679936	-1	0.25	1	0.3	3	0.7692307692307693	10	0.2727272727272727	0.6923076923076923	12	9	2	0	0	0.45454545454545453	11	5	15	0.0	0.5	0.628176058961132	0.9549968990678317	0.5876912242246802	0.9361169306906578	0.42213704655948014	0.7750010947913841	0.8726429435704561	0.9109651851228278	0	0	0.0	-0.0007423646617182123	0
2985	0.04462489858590844	0.010869440670203434	0.010140262241991002	0.7942824816133163	-1	0	0	0.2	2	0.8461538461538461	11	0.2727272727272727	0.7692307692307693	11	10	3	0	0	0.45454545454545453	11	5	15	0.0	0	0.642639100704003	0.9457815430582022	0.36476880050409777	0.9318483380324529	0.43300820347154206	0.7510438764252615	0.7814409367634978	0.8996074699676562	0	0	0.0	0.010140262241991002	21
4792	0.04621134608324031	0.012548781649421298	0.012104593893520539	0.7851804427151086	-1	0	0	0.2	2	0.8461538461538461	11	0.2727272727272727	0.7692307692307693	11	10	3	0	0	0.45454545454545453	11	5	15	0.0	0	0.642639100704003	0.9457815430582022	0.36476880050409777	0.9318483380324529	0.43300820347154206	0.7531568625977022	0.7814409367634978	0.899948132672872	0	0	0.0	0.012104593893520539	52
4023	0.04645419725950212	0.011686598259238897	0.011194530275147791	0.7869050095992939	-1	0	0	0.2	2	0.8461538461538461	11	0.2727272727272727	0.7692307692307693	11	10	3	0	0	0.45454545454545453	11	5	15	0.0	0	0.642639100704003	0.9457815430582022	0.36476880050409777	0.9318483380324529	0.43300820347154206	0.7510438764252615	0.7814409367634978	0.8996074699676562	0	0	0.0	0.011194530275147791	72
1493	0.049868005018694386	0.0010968748469316605	0.0008925317002322902	0.9659260815387507	-1	0	0	0.4	4	0.6923076923076923	9	0.38461538461538464	0.6923076923076923	10	9	4	1	0	0.23076923076923078	13	3	15	0.09090909090909091	0.15384615384615385	0.4574286025366903	0.8168043874538322	0.43265108689000603	0.9461122792933322	0.5712805297766794	0.9276653992238332	0.8897419460681258	0.9091987575508965	1.0	0.2	0.0	0.0008925317002322902	6
28	0.0008298193079934414	0.0008578154268168937	9.938290661199337e-06	0.9911842042267486	-1	0	0	0.5	1	1.0	1	1.0	1.0	1	1	1	1	0	0.3333333333333333	3	1	3	0.16666666666666666	0	0.4356763655102819	0.5	0.7422986427898263	0.5	0.8084070533471216	0.5	0.8353233908673706	0.5	1.0	1.0	0.0	9.938290661199337e-06	12
2780	0.04601866861454269	0.011198792796450458	0.010483529442565883	0.7941746771911511	-1	0	0	0.2	2	0.8461538461538461	11	0.2727272727272727	0.7692307692307693	11	10	3	0	0	0.45454545454545453	11	5	15	0.0	0	0.642639100704003	0.9457815430582022	0.36476880050409777	0.9318483380324529	0.43300820347154206	0.7510438764252615	0.7814409367634978	0.8996074699676562	0	0	0.0	0.010483529442565883	24
3835	0.04487910854185274	0.011725588989477804	0.011048715409900907	0.7825648680630317	-1	0	0	0.2	2	0.8461538461538461	11	0.2727272727272727	0.7692307692307693	11	10	3	0	0	0.45454545454545453	11	5	15	0.0	0	0.642639100704003	0.9457815430582022	0.36476880050409777	0.9318483380324529	0.43300820347154206	0.7510438764252615	0.7814409367634978	0.8996074699676562	0	0	0.0	0.011048715409900907	14
636	0.00046827595902733675	0.0001421009703599952	0.00014209797628960747	0.9983438022351453	-1	0	0	1.0	1	0	0	1.0	0	1	0	0	0	0	0.5	1	2	2	0.0	0	0	0	0	0	0	0	0	0	0	0	0	0.00014209797628960747	22
2102	0.03683644587960461	0.0074992224328436505	0.0033669268012035567	0.6696077185721301	-1	0.25	1	0.3	3	0.7692307692307693	10	0.2727272727272727	0.6923076923076923	11	9	3	0	0	0.45454545454545453	11	5	15	0.0	0.5	0.613713017218261	0.9500664237784029	0.8106136479452626	0.9141082229700619	0.43300820347154206	0.7861511949687501	0.7814409367634978	0.9006254127191039	0	0	0.0	0.0033669268012035567	9
2895	0.04568001205700045	0.01101761920589262	0.010332949141154029	0.7945322422440434	-1	0	0	0.2	2	0.8461538461538461	11	0.2727272727272727	0.7692307692307693	11	10	3	0	0	0.45454545454545453	11	5	15	0.0	0	0.642639100704003	0.9457815430582022	0.36476880050409777	0.9318483380324529	0.43300820347154206	0.7510438764252615	0.7814409367634978	0.8996074699676562	0	0	0.0	0.010332949141154029	38
1139	0.052797114412315424	0.010105160672312895	0.006606564593717849	0.8408101768255376	-1	0.25	1	0.3	3	0.7692307692307693	10	0.25	0.6153846153846154	11	8	3	0	0	0.6	10	6	15	0.0	0.4	0.613713017218261	0.9537402835844071	0.3314209246031433	0.9256122433265522	0.43300820347154206	0.7554890269504242	0.7814409367634978	0.9024835743660417	0	0	0.0	0.006606564593717849	124
302	0.00159885554740416	0.00017769789989962987	0.00010000172435973203	0.9983569441718274	-1	0	0	1.0	2	0.0	0	0.75	0	2	0	0	0	0	1.0	2	2	3	0.0	0	0	0	0	0	0	0	0	0	0	0	0	0.00010000172435973203	25
1076	0.02157296388177994	0.004654416590130204	0.004654416429986121	0.9639889510631363	-1	0	0	0.4	4	0.6153846153846154	8	0.3125	0.46153846153846156	9	6	5	2	0	0.75	6	8	15	0.18181818181818182	0.3076923076923077	0.613713017218261	0.8882389425778283	0.3314209246031433	0.9382025480723323	0.4434328723470813	0.8864956021511573	0.8389937822466031	0.9074429347654599	0.611111111111111	0.3333333333333333	0.0	0.004654416429986121	81
2005	0.08937447379850191	0.003045831373833656	0.0010673759168830245	0.7004940902382648	-1	0	0	0.1	1	1.0	13	1.0	1.0	14	13	0	0	0	0.06666666666666667	15	1	15	0.0	0	0.613713017218261	0.9337794655166459	0.3314209246031433	0.9424951991989532	0.43300820347154206	0.7273087255215527	0.820663096139203	0.8948537077422075	0	0	0.0	0.0010673759168830245	12
4388	0.046018087539378395	0.012079558727365932	0.011733380539845429	0.7860232091703742	-1	0	0	0.2	2	0.8461538461538461	11	0.2727272727272727	0.7692307692307693	11	10	3	0	0	0.45454545454545453	11	5	15	0.0	0	0.642639100704003	0.9457815430582022	0.36476880050409777	0.9318483380324529	0.43300820347154206	0.7531568625977022	0.7814409367634978	0.899948132672872	0	0	0.0	0.011733380539845429	28
2347	0.05358539258759749	0.01045500889281422	0.006437243284802202	0.8486423409982702	-1	0.25	1	0.3	3	0.7692307692307693	10	0.25	0.6153846153846154	11	8	3	0	0	0.6	10	6	15	0.0	0.4	0.613713017218261	0.9537402835844071	0.3314209246031433	0.9256122433265522	0.43300820347154206	0.7554890269504242	0.7814409367634978	0.9024835743660417	0	0	0.0	0.006437243284802202	12
3001	0.04279612083018387	0.011332982704069778	0.010484886285085185	0.7936535572700975	-1	0	0	0.2	2	0.8461538461538461	11	0.2727272727272727	0.7692307692307693	11	10	3	0	0	0.45454545454545453	11	5	15	0.0	0	0.642639100704003	0.9457815430582022	0.36476880050409777	0.9318483380324529	0.43300820347154206	0.7510438764252615	0.7814409367634978	0.8996074699676562	0	0	0.0	0.010484886285085185	44
1565	0.027027177663612078	0.0011076212615469226	-0.0005481488494911657	0.9877959175996407	-1	0	0	0.5	5	0.46153846153846156	6	0.2777777777777778	0.3076923076923077	5	4	9	2	0	0.6666666666666666	9	6	15	0.09523809523809523	0.18181818181818182	0.4887392944935332	0.8366006217889924	0.19309179652262226	0.9041147037660859	0.6666177094025022	0.9111358079439772	0.8864115328836998	0.8877716145737576	0.6	0.6	0.0	-5.481488494911657e-05	4
833	0.02111631195609134	0.004241014581392476	0.0039018117168218625	0.9624677733636622	-1	0	0	0.4	4	0.6153846153846154	8	0.3125	0.46153846153846156	9	6	5	2	0	0.75	6	8	15	0.18181818181818182	0.3076923076923077	0.613713017218261	0.8882389425778283	0.551428075577055	0.9403211722211476	0.4434328723470813	0.8864956021511573	0.8389937822466031	0.9084775147727634	0.611111111111111	0.3333333333333333	0.0	0.0039018117168218625	20
2718	0.044746481227433445	0.01099124403739905	0.010258473280732785	0.7931097635403047	-1	0	0	0.2	2	0.8461538461538461	11	0.2727272727272727	0.7692307692307693	11	10	3	0	0	0.45454545454545453	11	5	15	0.0	0	0.642639100704003	0.9457815430582022	0.36476880050409777	0.9318483380324529	0.43300820347154206	0.7510438764252615	0.7814409367634978	0.8996074699676562	0	0	0.0	0.010258473280732785	18
90	0.015009615013117565	0.0003640352978545918	-0.0003524742303310771	0.9596994895342396	-1	0	0	0.16666666666666666	1	1.0	7	1.0	0.8571428571428571	7	6	1	0	0	0.1111111111111111	9	1	9	0.0	0	0.79407344420222	0.9473802536688909	0.5297082609828841	0.865484462339037	0.4636826839052087	0.8990800583437117	0.879687657729399	0.9099551783875824	0	0	0.0	-3.524742303310771e-05	38
4126	0.04487940524686221	0.011146471948291463	0.01039930211958313	0.8091372291542551	-1	0	0	0.2	2	0.8461538461538461	11	0.2727272727272727	0.7692307692307693	11	10	3	0	0	0.45454545454545453	11	5	15	0.0	0	0.642639100704003	0.9457815430582022	0.36476880050409777	0.9318483380324529	0.43300820347154206	0.7510438764252615	0.7814409367634978	0.8996074699676562	0	0	0.0	0.01039930211958313	27
1906	0.06718701030042261	0.015595157186208181	-0.015352399365286101	0.7530113111220471	-1	0	0	0.1111111111111111	1	1.0	11	1.0	1.0	12	11	0	0	0	0.07692307692307693	13	1	13	0.0	0	0.5275953160448441	0.8799425038917289	0.5975849885376389	0.9327506160079431	0.4885182299848883	0.8752666924672522	0.873607793369752	0.899346896625116	0	0	0.0	-0.0015352399365286102	2
3752	0.04375973384070209	0.010984785393735408	0.010301397204876312	0.7953121196035693	-1	0	0	0.2	2	0.8461538461538461	11	0.2727272727272727	0.7692307692307693	11	10	3	0	0	0.45454545454545453	11	5	15	0.0	0	0.642639100704003	0.9457815430582022	0.36476880050409777	0.9318483380324529	0.43300820347154206	0.7510438764252615	0.7814409367634978	0.8996074699676562	0	0	0.0	0.010301397204876312	40
4451	0.04573776314422785	0.01089570634898231	0.010215919594394047	0.801186511588661	-1	0	0	0.2	2	0.8461538461538461	11	0.2727272727272727	0.7692307692307693	11	10	3	0	0	0.45454545454545453	11	5	15	0.0	0	0.642639100704003	0.9457815430582022	0.36476880050409777	0.9318483380324529	0.43300820347154206	0.7531568625977022	0.7814409367634978	0.899948132672872	0	0	0.0	0.010215919594394047	11
4235	0.047199968238579804	0.011411963666684946	0.011261748060163492	0.7892435056069255	-1	0	0	0.2	2	0.8461538461538461	11	0.2727272727272727	0.7692307692307693	11	10	3	0	0	0.45454545454545453	11	5	15	0.0	0	0.642639100704003	0.9457815430582022	0.36476880050409777	0.9318483380324529	0.43300820347154206	0.7531568625977022	0.7814409367634978	0.899948132672872	0	0	0.0	0.011261748060163492	38
485	0.0011143361071486977	0.00021661216468305984	0.00021660533012749956	0.9968671827769063	-1	0	0	1.0	2	0.0	0	0.75	0	2	0	0	0	0	1.0	2	2	3	0.0	0	0	0	0	0	0	0	0	0	0	0	0	0.00021660533012749956	29
1945	0.0550081103253844	0.00956656850345436	0.007790652784261846	0.8588964930870775	-1	0.25	1	0.3	3	0.7692307692307693	10	0.25	0.6153846153846154	11	8	3	0	0	0.6	10	6	15	0.0	0.4	0.613713017218261	0.9537402835844071	0.3314209246031433	0.9256122433265522	0.43300820347154206	0.7554890269504242	0.7814409367634978	0.9024835743660417	0	0	0.0	0.007790652784261846	34
4441	0.04712878577455887	0.01159961486898794	0.011440436558110768	0.787416476427977	-1	0	0	0.2	2	0.8461538461538461	11	0.2727272727272727	0.7692307692307693	11	10	3	0	0	0.45454545454545453	11	5	15	0.0	0	0.642639100704003	0.9457815430582022	0.36476880050409777	0.9318483380324529	0.43300820347154206	0.7658269908317469	0.7814409367634978	0.9020111880695211	0	0	0.0	0.011440436558110768	87
4419	0.04075609586322316	0.00836115346196486	0.004901076700607654	0.6088568744402729	-1	0	0	0.2	2	0.8461538461538461	11	0.25	0.6153846153846154	10	8	4	0	0	0.6	10	6	15	0.0	0	0.769968252344192	0.9741906248802897	0.6018999828459681	0.9349953028651656	0.48165106152612386	0.7422069770696132	0.8555652880811686	0.92066918191611	0	0	0.0	0.004901076700607654	1
1079	0.008483763111880871	0.000567334630774713	-0.00016112671300135803	0.9778105887810308	-1	0	0	0.42857142857142855	3	0.625	5	0.5555555555555556	0.375	5	3	4	2	0	0.2222222222222222	2	9	10	0.2	0.2222222222222222	0.2099888452732821	0.8836930769112455	0.3314209246031433	0.8257232347701471	0.3790989069477551	0.9344929912246352	0.8389937822466031	0.8889880958593466	0.6	0.4	0.0	-1.6112671300135804e-05	5
687	0.01880394545980941	0.0035734274221513127	0.003384968284303853	0.9697988173394867	-1	0	0	0.5	5	0.46153846153846156	6	0.35714285714285715	0.38461538461538464	8	5	6	2	0	0.8571428571428571	6	7	15	0.15384615384615385	0.3076923076923077	0.4492721384666377	0.8912912257291133	0.45912581839228406	0.9444737506933766	0.4596881112489689	0.8890934542063561	0.8827941705506273	0.9121169870766384	0.625	0.375	0.0	0.003384968284303853	68
2523	0.045553719671314205	0.01085482930492622	0.010495890778733382	0.7975454558736769	-1	0	0	0.2	2	0.8461538461538461	11	0.2727272727272727	0.7692307692307693	11	10	3	0	0	0.45454545454545453	11	5	15	0.0	0	0.642639100704003	0.9457815430582022	0.36476880050409777	0.9318483380324529	0.43300820347154206	0.7510438764252615	0.7814409367634978	0.8996074699676562	0	0	0.0	0.010495890778733382	50
3959	0.04544747063506837	0.011102452558345084	0.010538674718568399	0.8155228928869606	-1	0	0	0.2	2	0.8461538461538461	11	0.2727272727272727	0.7692307692307693	11	10	3	0	0	0.45454545454545453	11	5	15	0.0	0	0.642639100704003	0.9457815430582022	0.36476880050409777	0.9318483380324529	0.43300820347154206	0.7510438764252615	0.7814409367634978	0.8996074699676562	0	0	0.0	0.010538674718568399	20
2063	0.0546188462343873	0.010060705014560465	0.007522194794221449	0.8580709248152766	-1	0.25	1	0.3	3	0.7692307692307693	10	0.25	0.6153846153846154	11	8	3	0	0	0.6	10	6	15	0.0	0.4	0.613713017218261	0.9537402835844071	0.3314209246031433	0.9256122433265522	0.43300820347154206	0.7554890269504242	0.7814409367634978	0.9024835743660417	0	0	0.0	0.007522194794221449	22
1869	0.05373194046710968	0.010214233170693407	0.0075539709477278425	0.8564240327337556	-1	0.25	1	0.3	3	0.7692307692307693	10	0.25	0.6153846153846154	11	8	3	0	0	0.6	10	6	15	0.0	0.4	0.613713017218261	0.9537402835844071	0.3314209246031433	0.9256122433265522	0.43300820347154206	0.7554890269504242	0.7814409367634978	0.9024835743660417	0	0	0.0	0.0075539709477278425	29
2589	0.019054530754396427	0.00208162786583381	0.0006076940611378227	0.8715703481117825	-1	0.5	2	0.6	6	0.5384615384615384	7	0.3333333333333333	0.46153846153846156	11	6	3	0	0	0.5555555555555556	9	5	15	0.0	0.6666666666666666	0.613713017218261	0.9488875409070325	0.8106136479452626	0.9355706269912798	0.41126588964741817	0.7252841376560664	0.810270961117568	0.8992777358103509	0	0	0.0	0.0006076940611378227	3
2535	0.04804746969802019	0.007998356265441112	0.006737876013420555	0.6251338149069894	-1	0	0	0.2	2	0.8461538461538461	11	0.2727272727272727	0.6923076923076923	11	9	3	0	0	0.45454545454545453	11	5	15	0.0	0	0.642639100704003	0.9606943727079731	0.3931863177466737	0.9283462741150368	0.43300820347154206	0.7594609526651185	0.8024589509111775	0.9090859358270879	0	0	0.0	0.006737876013420555	8
2739	0.052903483982046445	0.0031205845723174075	0.0030418655290265534	0.7040614435749486	-1	0.25	1	0.3	3	0.7692307692307693	10	0.38461538461538464	0.6923076923076923	12	9	2	0	0	0.23076923076923078	13	3	15	0.0	1.0	0.613713017218261	0.9378510593594922	0.8106136479452626	0.9583658515692287	0.42213704655948014	0.8043773816717017	0.8961734817191844	0.9184458556687631	0	0	0.0	0.0030418655290265534	4
358	0.0008215572345869545	8.292564048506816e-05	8.29056406684424e-05	0.9977004432305678	-1	0	0	1.0	2	0.0	0	0.75	0	2	0	0	0	0	1.0	2	2	3	0.0	0	0	0	0	0	0	0	0	0	0	0	0	8.29056406684424e-05	22
4022	0.04396119773700075	0.011788017276291494	0.011093188405493701	0.7842546894540312	-1	0	0	0.2	2	0.8461538461538461	11	0.2727272727272727	0.7692307692307693	11	10	3	0	0	0.45454545454545453	11	5	15	0.0	0	0.642639100704003	0.9457815430582022	0.36476880050409777	0.9318483380324529	0.43300820347154206	0.7510438764252615	0.7814409367634978	0.8996074699676562	0	0	0.0	0.011093188405493701	29
1795	0.05323908015915746	0.010087593017950206	0.007388355149958449	0.8531907276690645	-1	0.25	1	0.3	3	0.7692307692307693	10	0.25	0.6153846153846154	11	8	3	0	0	0.6	10	6	15	0.0	0.4	0.613713017218261	0.9537402835844071	0.3314209246031433	0.9256122433265522	0.43300820347154206	0.7554890269504242	0.7814409367634978	0.9024835743660417	0	0	0.0	0.007388355149958449	79
591	0.001115399400218819	0.0002779958315380428	1.1948752058119155e-06	0.9971362937952927	-1	0	0	1.0	2	0.0	0	1.0	0	1	0	1	0	0	0.3333333333333333	3	1	3	0.0	1.0	0	0	0	0	0	0	0	0	0	0	0	1.1948752058119155e-06	14
2025	0.04112809442599272	0.009893614797471665	0.00983772871741146	0.8206147731601251	-1	0.25	1	0.4	4	0.5833333333333334	7	0.2916666666666667	0.5833333333333334	9	7	4	0	0	0.75	8	6	14	0.0	0.3333333333333333	0.642639100704003	0.8558864498176395	0.3030034073605674	0.9385401759005633	0.40084122077187895	0.7685169572748055	0.7853500830343287	0.8701717353480701	0	0	0.0	0.00983772871741146	27
2461	0.01628979922896022	0.001913057244571242	0.00026890736696872356	0.8820357355781088	-1	0.5	2	0.6	6	0.5384615384615384	7	0.3333333333333333	0.46153846153846156	11	6	3	0	0	0.5555555555555556	9	5	15	0.0	0.6666666666666666	0.613713017218261	0.9488875409070325	0.8106136479452626	0.9355706269912798	0.41126588964741817	0.73365239179949	0.7814409367634978	0.9005508969683375	0	0	0.0	0.00026890736696872356	3
2095	0.0198599397045733	0.0020466898015506206	0.0007557111860022758	0.8718700724509538	-1	0.5	2	0.6	6	0.5384615384615384	7	0.3333333333333333	0.46153846153846156	11	6	3	0	0	0.5555555555555556	9	5	15	0.0	0.6666666666666666	0.613713017218261	0.9488875409070325	0.8106136479452626	0.9355706269912798	0.41126588964741817	0.7252841376560664	0.810270961117568	0.8992777358103509	0	0	0.0	0.0007557111860022758	0
4005	0.05644191231342733	0.005936841056216271	-0.0059362046113520615	0.6581843775626601	-1	0	0	0.3	3	0.6923076923076923	9	0.2727272727272727	0.6923076923076923	11	9	3	0	0	0.45454545454545453	11	5	15	0.0	0	0.642639100704003	0.9457815430582022	0.36476880050409777	0.9318483380324529	0.43300820347154206	0.7531568625977022	0.7814409367634978	0.899948132672872	0	0	0.0	-0.0005936204611352062	0
2890	0.05471558713218467	0.011301594067245867	0.007902130582471429	0.8189284705360288	-1	0	0	0.2	2	0.8461538461538461	11	0.25	0.6923076923076923	11	9	3	0	0	0.6	10	6	15	0.0	0	0.613713017218261	0.9537402835844071	0.3314209246031433	0.9256122433265522	0.43300820347154206	0.7554890269504242	0.7814409367634978	0.9024835743660417	0	0	0.0	0.007902130582471429	7
364	0.0010534443374934372	0.0004471414003802317	0.000447141317837847	0.9911420229869725	-1	1.0	1	0.8	4	0.4	2	0.5833333333333334	0.2	3	1	3	0	0	0.75	3	4	7	0.0	0.6666666666666666	0.2031035597441667	0.8692015032568369	0.5324328964153542	0.8747638756110812	0.4123494179093495	0.9746832149710152	0.936285903130958	0.9238683137941004	0	0	0.0	0.000447141317837847	17
1003	0.018222525114349675	0.00346684629645642	0.0032409902226625802	0.9700074867221389	-1	0	0	0.5	5	0.46153846153846156	6	0.35714285714285715	0.38461538461538464	8	5	6	2	0	0.8571428571428571	6	7	15	0.15384615384615385	0.3076923076923077	0.4492721384666377	0.8912912257291133	0.45912581839228406	0.9444737506933766	0.4596881112489689	0.8890934542063561	0.8827941705506273	0.9121169870766384	0.625	0.375	0.0	0.0032409902226625802	32
1777	0.020472883557494468	0.003605024093041682	0.0028041373767937255	0.9638698277730899	-1	0	0	0.4	4	0.6153846153846154	8	0.3125	0.46153846153846156	9	6	5	2	0	0.75	6	8	15	0.18181818181818182	0.3076923076923077	0.613713017218261	0.8882389425778283	0.3314209246031433	0.9300719250779653	0.4434328723470813	0.8844939513014333	0.8389937822466031	0.9030971933524847	0.611111111111111	0.3333333333333333	0.0	0.0028041373767937255	19
5040	0.04648170432485318	0.011956394992642339	0.011289729876002378	0.7833417115302436	-1	0	0	0.2	2	0.8461538461538461	11	0.2727272727272727	0.7692307692307693	11	10	3	0	0	0.45454545454545453	11	5	15	0.0	0	0.642639100704003	0.9457815430582022	0.36476880050409777	0.9318483380324529	0.43300820347154206	0.7531568625977022	0.7814409367634978	0.899948132672872	0	0	0.0	0.011289729876002378	30
1431	0.021511210264772818	0.003537941381803195	-0.0035232662302322458	0.9461874455398634	-1	0	0	0.3	3	0.7692307692307693	10	0.2727272727272727	0.6153846153846154	9	8	5	2	0	0.45454545454545453	11	5	15	0.15384615384615385	0.14285714285714285	0.613713017218261	0.8882389425778283	0.3314209246031433	0.9300719250779653	0.4434328723470813	0.9115729899120563	0.8431756350655736	0.9114300466905745	0.6111111111111112	0.3333333333333333	0.0	-0.00035232662302322456	4
830	0.001123476875718393	0.00026003638186703333	0.0002600322758702202	0.9968858672293681	-1	0	0	1.0	1	0	0	1.0	0	1	0	0	0	0	0.5	1	2	2	0.0	0	0	0	0	0	0	0	0	0	0	0	0	0.0002600322758702202	28
1084	0.017316682128248908	0.00412659189004667	0.004125624280333514	0.9603656901797226	-1	0	0	0.5	5	0.46153846153846156	6	0.35714285714285715	0.38461538461538464	8	5	6	2	0	0.8571428571428571	6	7	15	0.15384615384615385	0.3076923076923077	0.4492721384666377	0.8626623427601056	0.45912581839228406	0.871482999977591	0.38294388951050035	0.8979569567009658	0.8013966061561968	0.8781986231858413	0.625	0.375	0.0	0.004125624280333514	16
4472	0.046721317769533435	0.011167783980284186	0.010975373312842896	0.7921833904050488	-1	0	0	0.2	2	0.8461538461538461	11	0.2727272727272727	0.7692307692307693	11	10	3	0	0	0.45454545454545453	11	5	15	0.0	0	0.642639100704003	0.9457815430582022	0.36476880050409777	0.9318483380324529	0.43300820347154206	0.7531568625977022	0.7814409367634978	0.899948132672872	0	0	0.0	0.010975373312842896	37
744	0.010562961271598859	0.0024323460522531148	0.002307050887550186	0.990402800602143	-1	0	0	0.6	6	0.3076923076923077	4	0.6818181818181818	0.3076923076923077	7	4	7	2	0	0.18181818181818182	2	11	15	0.13333333333333333	0.14285714285714285	0.2099888452732821	0.9095226047270732	0.24123801421703708	0.6387074016194251	0.4434328723470813	0.9243560866338941	0.8389937822466031	0.8573614967953285	0.5714285714285714	0.14285714285714285	0.0	0.002307050887550186	18
3419	0.046407958962332845	0.010891103483088591	0.01051748652594401	0.7913484708655523	-1	0	0	0.2	2	0.8461538461538461	11	0.2727272727272727	0.7692307692307693	11	10	3	0	0	0.45454545454545453	11	5	15	0.0	0	0.642639100704003	0.9457815430582022	0.36476880050409777	0.9318483380324529	0.43300820347154206	0.7510438764252615	0.7814409367634978	0.8996074699676562	0	0	0.0	0.01051748652594401	52
3092	0.04449333532781045	0.011341085523507316	0.01055359983813814	0.8137858515943328	-1	0	0	0.2	2	0.8461538461538461	11	0.2727272727272727	0.7692307692307693	11	10	3	0	0	0.45454545454545453	11	5	15	0.0	0	0.642639100704003	0.9457815430582022	0.36476880050409777	0.9318483380324529	0.43300820347154206	0.7510438764252615	0.7814409367634978	0.8996074699676562	0	0	0.0	0.01055359983813814	28
3951	0.02033904966025787	0.0007003852226430541	0.0006389116481508672	0.5553361912142194	-1	0	0	0.42857142857142855	3	0.625	5	0.4166666666666667	0.5	7	4	2	0	0	0.375	8	3	10	0.0	0	0.613713017218261	0.9566295060653909	0.3314209246031433	0.9308994282628019	0.43300820347154206	0.8014780926553998	0.7814409367634978	0.9139825332306766	0	0	0.0	0.0006389116481508672	4
2019	0.035015804425883826	0.004953221799369576	0.004898356159574128	0.9066507793502698	-1	0	0	0.3	3	0.6923076923076923	9	0.42857142857142855	0.6153846153846154	11	8	3	0	0	0.7142857142857143	7	5	15	0.0	0	0.642639100704003	0.9606943727079731	0.3931863177466737	0.9349009637429847	0.43300820347154206	0.7278623827794424	0.8024589509111775	0.9073367074406833	0	0	0.0	0.004898356159574128	15
879	0.020684830198525465	0.004422793974960174	0.004268414515057238	0.964545819171038	-1	0	0	0.4	4	0.6153846153846154	8	0.3125	0.46153846153846156	9	6	5	2	0	0.75	6	8	15	0.18181818181818182	0.3076923076923077	0.613713017218261	0.8882389425778283	0.3314209246031433	0.9219070982255934	0.38294388951050035	0.9023427287251906	0.8389937822466031	0.9050796127970391	0.6666666666666666	0.2222222222222222	0.0	0.004268414515057238	33
1213	0.014167110813967708	0.0016927583798886329	0.0014226134019306971	0.9739087979597416	-1	0	0	0.5	5	0.46153846153846156	6	0.35714285714285715	0.38461538461538464	8	5	6	2	0	0.8571428571428571	6	7	15	0.15384615384615385	0.3076923076923077	0.613713017218261	0.8825297187191466	0.44484913605008325	0.9443528995076577	0.42944361983067847	0.8982089444604088	0.8389937822466031	0.9122844390299749	0.625	0.375	0.0	0.0014226134019306971	16
787	0.001104569207260227	0.0002556951425505232	0.00025569508858894224	0.9966290654048363	-1	0	0	1.0	1	0	0	1.0	0	1	0	0	1	0	0.5	1	2	2	0.3333333333333333	0	0	0	0	0	0	0	0	0	0	0	0	0.00025569508858894224	32
1109	0.022993441657209398	0.004858142561279313	0.004698440157878965	0.963311196154327	-1	0	0	0.4	4	0.6153846153846154	8	0.3125	0.46153846153846156	9	6	5	2	0	0.75	6	8	15	0.18181818181818182	0.3076923076923077	0.613713017218261	0.8882389425778283	0.4564506539743959	0.9400998821853735	0.4434328723470813	0.8856476144371106	0.8389937822466031	0.9081350226465108	0.611111111111111	0.3333333333333333	0.0	0.004698440157878965	50
2906	0.034135589022651326	0.005709134785601296	0.005707405776083289	0.8574207840660837	-1	0	0	0.3	3	0.7692307692307693	10	0.25	0.6923076923076923	11	9	3	0	0	0.6	10	6	15	0.0	0	0.613713017218261	0.9604507115465913	0.36476880050409777	0.935353053893501	0.41126588964741817	0.763893042840322	0.9292339023484819	0.91256207583445	0	0	0.0	0.005707405776083289	6
2658	0.04553712614738911	0.010807915617819078	0.009689257852289435	0.8002305826437156	-1	0	0	0.2	2	0.8461538461538461	11	0.2727272727272727	0.7692307692307693	11	10	3	0	0	0.45454545454545453	11	5	15	0.0	0	0.642639100704003	0.9457815430582022	0.36476880050409777	0.9318483380324529	0.43300820347154206	0.7486355705813024	0.7814409367634978	0.8992202985011383	0	0	0.0	0.009689257852289435	10
813	0.03649651089174817	0.0023568104301758754	-0.0022777785308318683	0.9014432973819317	-1	0	0	0.3	3	0.6923076923076923	9	0.375	0.6923076923076923	11	9	3	0	0	0.4	10	4	15	0.0	0	0.49610576354157276	0.9139480995864	0.8328011029712368	0.8968309219326094	0.38270635413626086	0.8086285457663919	0.9253670537724948	0.8796177027850217	0	0	0.0	-0.00022777785308318683	3
806	0.021049106782634067	0.004089102776256982	0.0035497187901149846	0.9625873110966134	-1	0	0	0.4	4	0.6153846153846154	8	0.3125	0.46153846153846156	9	6	5	2	0	0.75	6	8	15	0.18181818181818182	0.3076923076923077	0.613713017218261	0.8914802055564239	0.3314209246031433	0.9382025480723323	0.4434328723470813	0.8864956021511573	0.8389937822466031	0.9083647223619392	0.611111111111111	0.2222222222222222	0.0	0.0035497187901149846	22
764	0.0011132420021916223	0.00026235280428039845	0.00026234866841512824	0.9967200542465485	-1	0	0	1.0	1	0	0	1.0	0	1	0	0	0	0	0.5	1	2	2	0.0	0	0	0	0	0	0	0	0	0	0	0	0	0.00026234866841512824	36
3543	0.044522598066188204	0.011073716517587501	0.010308877206464857	0.816521859636523	-1	0	0	0.2	2	0.8461538461538461	11	0.2727272727272727	0.7692307692307693	11	10	3	0	0	0.45454545454545453	11	5	15	0.0	0	0.642639100704003	0.9457815430582022	0.36476880050409777	0.9318483380324529	0.43300820347154206	0.7510438764252615	0.7814409367634978	0.8996074699676562	0	0	0.0	0.010308877206464857	16
1786	0.05333919359931902	0.010002301019292947	0.008120987084393747	0.8593885460694545	-1	0.25	1	0.3	3	0.7692307692307693	10	0.25	0.6153846153846154	11	8	3	0	0	0.6	10	6	15	0.0	0.4	0.613713017218261	0.9537402835844071	0.3314209246031433	0.9256122433265522	0.43300820347154206	0.7554890269504242	0.7814409367634978	0.9024835743660417	0	0	0.0	0.008120987084393747	8
2137	0.058084182377424375	0.018055104756833557	-0.017619242050432807	0.6572301902317819	-1	0	0	0.2	2	0.8461538461538461	11	0.5357142857142857	0.7692307692307693	12	10	2	0	0	0.14285714285714285	14	2	15	0.0	0	0.613713017218261	0.9378510593594922	0.8106136479452626	0.9514258202525839	0.3969861218918395	0.8065315379812136	0.9292339023484819	0.9146815433855512	0	0	0.0	-0.0017619242050432807	0
1304	None	None	None	None	None	0	0	0.5	5	0.46153846153846156	6	0.5	0.38461538461538464	9	5	5	2	0	0.3	3	10	15	0.2	0.3076923076923077	0.28483125971501444	0.8859702164874654	0.3314209246031433	0.9410082654553639	0.4434328723470813	0.9097293327247481	0.8620745604437391	0.9150335503753627	0.6111111111111112	0.3333333333333333	0.0	None	0
298	5.102641062750337e-05	2.7057217713157628e-08	2.672971646412809e-08	0.9999955354755283	-1	0	0	0.3333333333333333	1	1.0	2	0.6666666666666666	0.5	1	1	2	5	0	0.6666666666666666	3	2	4	0.625	0	0.1	0.5	0.3489662967420341	0.5	0.3697082035500251	0.5	0.7730223915060552	0.5	1.0	1.0	0.0	2.672971646412809e-08	19
4181	0.04597966358267879	0.011432890770735702	0.01119014456074441	0.7879826325626917	-1	0	0	0.2	2	0.8461538461538461	11	0.2727272727272727	0.7692307692307693	11	10	3	0	0	0.45454545454545453	11	5	15	0.0	0	0.642639100704003	0.9457815430582022	0.36476880050409777	0.9318483380324529	0.43300820347154206	0.7531568625977022	0.7814409367634978	0.899948132672872	0	0	0.0	0.01119014456074441	49
762	0.0010917145234436596	0.0002581107366138272	0.00025810679096093474	0.9963917266546222	-1	0	0	1.0	1	0	0	1.0	0	1	0	0	0	0	0.5	1	2	2	0.0	0	0	0	0	0	0	0	0	0	0	0	0	0.00025810679096093474	26
2917	0.0444155045839674	0.010315380692538545	0.009558688131998854	0.8059148928203506	-1	0	0	0.2	2	0.8461538461538461	11	0.2727272727272727	0.7692307692307693	11	10	3	0	0	0.45454545454545453	11	5	15	0.0	0	0.642639100704003	0.9457815430582022	0.36476880050409777	0.9318483380324529	0.43300820347154206	0.7510438764252615	0.7814409367634978	0.8996074699676562	0	0	0.0	0.009558688131998854	14
517	0.001455093376477273	0.00020120187448480187	0.000101993492200048	0.9984303848012516	-1	0	0	1.0	2	0.0	0	0.75	0	2	0	0	0	0	1.0	2	2	3	0.0	0	0	0	0	0	0	0	0	0	0	0	0	0.000101993492200048	13
1641	0.0214691518720798	0.005571952769656983	0.005557532889517615	0.9650511466959422	-1	0	0	0.4	4	0.6153846153846154	8	0.3125	0.46153846153846156	9	6	5	2	0	0.75	6	8	15	0.18181818181818182	0.3076923076923077	0.613713017218261	0.8882389425778283	0.4564506539743959	0.8934384786141504	0.4434328723470813	0.8844939513014333	0.8389937822466031	0.8887769302808868	0.611111111111111	0.3333333333333333	0.0	0.005557532889517615	37
2236	0.04607456695893883	0.010767525866565205	0.009866443287493436	0.8010210884968234	-1	0	0	0.2	2	0.8461538461538461	11	0.2727272727272727	0.7692307692307693	11	10	3	0	0	0.45454545454545453	11	5	15	0.0	0	0.642639100704003	0.9457815430582022	0.36476880050409777	0.9318483380324529	0.43300820347154206	0.7510438764252615	0.7814409367634978	0.8996074699676562	0	0	0.0	0.009866443287493436	25
4804	0.10439453527495492	0.0036959767331514954	-0.0026627581031838355	0.6950159770607095	-1	0	0	0.1	1	1.0	13	1.0	1.0	14	13	0	0	0	0.06666666666666667	15	1	15	0.0	0	0.613713017218261	0.9556582810407285	0.3314209246031433	0.924375091908775	0.43300820347154206	0.7226439574060403	0.7814409367634978	0.8981778491268309	0	0	0.0	-0.0002662758103183835	1
4046	0.04661391252105716	0.011350519568593464	0.011167625347861981	0.8210792119593648	-1	0	0	0.2	2	0.8461538461538461	11	0.2727272727272727	0.7692307692307693	11	10	3	0	0	0.45454545454545453	11	5	15	0.0	0	0.642639100704003	0.9457815430582022	0.36476880050409777	0.9318483380324529	0.43300820347154206	0.7531568625977022	0.7814409367634978	0.899948132672872	0	0	0.0	0.011167625347861981	32
4369	0.04689162832948121	0.011170289803069472	0.010972968524911654	0.8149847594132754	-1	0	0	0.2	2	0.8461538461538461	11	0.2727272727272727	0.7692307692307693	11	10	3	0	0	0.45454545454545453	11	5	15	0.0	0	0.642639100704003	0.9457815430582022	0.36476880050409777	0.9318483380324529	0.43300820347154206	0.7531568625977022	0.7814409367634978	0.899948132672872	0	0	0.0	0.010972968524911654	31
3270	0.04494278988292928	0.011148815859179593	0.010464184034708822	0.7965726928048904	-1	0	0	0.2	2	0.8461538461538461	11	0.2727272727272727	0.7692307692307693	11	10	3	0	0	0.45454545454545453	11	5	15	0.0	0	0.642639100704003	0.9457815430582022	0.36476880050409777	0.9318483380324529	0.43300820347154206	0.7510438764252615	0.7814409367634978	0.8996074699676562	0	0	0.0	0.010464184034708822	34
2534	0.05483102565980904	0.004623048779959561	0.001302164381260913	0.697739075459439	-1	0	0	0.3	3	0.6923076923076923	9	0.5769230769230769	0.6153846153846154	11	8	3	0	0	0.15384615384615385	13	2	15	0.0	0	0.613713017218261	0.9537402835844071	0.3314209246031433	0.9243510304476426	0.43300820347154206	0.803558736514597	0.7814409367634978	0.909915060217486	0	0	0.0	0.001302164381260913	3
3756	0.04456838339663637	0.010475205044330072	0.009841364263066357	0.7938135913716083	-1	0	0	0.2	2	0.8461538461538461	11	0.2727272727272727	0.7692307692307693	11	10	3	0	0	0.45454545454545453	11	5	15	0.0	0	0.642639100704003	0.9457815430582022	0.36476880050409777	0.9318483380324529	0.43300820347154206	0.7472905812285271	0.7814409367634978	0.8990045709772826	0	0	0.0	0.009841364263066357	13
2282	0.05365539925370141	0.009081024784614452	0.006927490196204011	0.8757766740764864	-1	0.25	1	0.3	3	0.7692307692307693	10	0.25	0.6153846153846154	11	8	3	0	0	0.6	10	6	15	0.0	0.4	0.613713017218261	0.9537402835844071	0.3314209246031433	0.9256122433265522	0.43300820347154206	0.7554890269504242	0.7814409367634978	0.9024835743660417	0	0	0.0	0.006927490196204011	13
4223	0.045796281615939294	0.011720435184722012	0.010789469915999638	0.8084817422016856	-1	0	0	0.2	2	0.8461538461538461	11	0.2727272727272727	0.7692307692307693	11	10	3	0	0	0.45454545454545453	11	5	15	0.0	0	0.642639100704003	0.9457815430582022	0.36476880050409777	0.9318483380324529	0.43300820347154206	0.7649054817957472	0.7814409367634978	0.9018598995319027	0	0	0.0	0.010789469915999638	22
4928	0.04576476302591632	0.01119372077842805	0.011010784294363495	0.816490561625841	-1	0	0	0.2	2	0.8461538461538461	11	0.2727272727272727	0.7692307692307693	11	10	3	0	0	0.45454545454545453	11	5	15	0.0	0	0.642639100704003	0.9457815430582022	0.36476880050409777	0.9318483380324529	0.43300820347154206	0.7531568625977022	0.7814409367634978	0.899948132672872	0	0	0.0	0.011010784294363495	39
2992	0.0453461783710459	0.010172715850549609	0.009451003563780983	0.8022346650541756	-1	0	0	0.2	2	0.8461538461538461	11	0.2727272727272727	0.7692307692307693	11	10	3	0	0	0.45454545454545453	11	5	15	0.0	0	0.642639100704003	0.9457815430582022	0.36476880050409777	0.9318483380324529	0.43300820347154206	0.7510438764252615	0.7814409367634978	0.8996074699676562	0	0	0.0	0.009451003563780983	14
4989	0.04558953379946136	0.011419741836943007	0.011081234498551341	0.7991289057110562	-1	0	0	0.2	2	0.8461538461538461	11	0.2727272727272727	0.7692307692307693	11	10	3	0	0	0.45454545454545453	11	5	15	0.0	0	0.642639100704003	0.9457815430582022	0.36476880050409777	0.9318483380324529	0.43300820347154206	0.7531568625977022	0.7814409367634978	0.899948132672872	0	0	0.0	0.011081234498551341	41
980	0.002918950465525981	0.00033229396839140585	0.00033157132712846983	0.9929539704657847	-1	0	0	0.7	7	0.15384615384615385	2	0.46875	0	3	0	11	2	0	0.5	4	8	15	0.08695652173913043	0.14285714285714285	0	0	0	0	0	0	0	0	0	0	0	0.00033157132712846983	15
3514	0.04505855503272688	0.011200703840132166	0.010370234877566905	0.7910762024407932	-1	0	0	0.2	2	0.8461538461538461	11	0.2727272727272727	0.7692307692307693	11	10	3	0	0	0.45454545454545453	11	5	15	0.0	0	0.642639100704003	0.9457815430582022	0.36476880050409777	0.9318483380324529	0.43300820347154206	0.7649054817957472	0.7814409367634978	0.9018598995319027	0	0	0.0	0.010370234877566905	14
4450	0.0459407828028577	0.01130891559149904	0.011088747007043738	0.7986748429406145	-1	0	0	0.2	2	0.8461538461538461	11	0.2727272727272727	0.7692307692307693	11	10	3	0	0	0.45454545454545453	11	5	15	0.0	0	0.642639100704003	0.9457815430582022	0.36476880050409777	0.9318483380324529	0.43300820347154206	0.7531568625977022	0.7814409367634978	0.899948132672872	0	0	0.0	0.011088747007043738	41
2327	0.044227665829804454	0.010793487444547778	0.010143849058562391	0.7929464699178534	-1	0	0	0.2	2	0.8461538461538461	11	0.2727272727272727	0.7692307692307693	11	10	3	0	0	0.45454545454545453	11	5	15	0.0	0	0.642639100704003	0.9457815430582022	0.36476880050409777	0.9318483380324529	0.43300820347154206	0.7510438764252615	0.7814409367634978	0.8996074699676562	0	0	0.0	0.010143849058562391	125
3032	0.04368344047987952	0.010273224685176115	0.009543364937833988	0.8051342165704333	-1	0	0	0.2	2	0.8461538461538461	11	0.2727272727272727	0.7692307692307693	11	10	3	0	0	0.45454545454545453	11	5	15	0.0	0	0.642639100704003	0.9457815430582022	0.36476880050409777	0.9318483380324529	0.43300820347154206	0.7510438764252615	0.7814409367634978	0.8996074699676562	0	0	0.0	0.009543364937833988	12
3164	0.04462318582215074	0.01108054187031387	0.010376832002413537	0.818800795726967	-1	0	0	0.2	2	0.8461538461538461	11	0.2727272727272727	0.7692307692307693	11	10	3	0	0	0.45454545454545453	11	5	15	0.0	0	0.642639100704003	0.9457815430582022	0.36476880050409777	0.9318483380324529	0.43300820347154206	0.7510438764252615	0.7814409367634978	0.8996074699676562	0	0	0.0	0.010376832002413537	28
1080	0.04004848800643779	0.000995661919216701	-0.0008822097202684691	0.5927010937155419	-1	0	0	0.5	5	0.46153846153846156	6	0.5	0.38461538461538464	9	5	5	0	0	0.3	10	3	15	0.0	0	0.613713017218261	0.9474452931370306	0.3931863177466737	0.956575595563872	0.43300820347154206	0.881756826973735	0.8500393725036983	0.9348975798522092	0	0	0.0	-8.822097202684692e-05	4
1475	0.02048044271202133	0.0018479882302884969	-0.001122111821951625	0.9699207006977966	-1	0	0	0.3	3	0.6923076923076923	9	0.2777777777777778	0.6153846153846154	11	8	3	1	0	0.6666666666666666	6	9	15	0.14285714285714285	0.15384615384615385	0.4968137767680519	0.8480130741499937	0.4937554664815754	0.9106752709056268	0.4759433501508566	0.8575649369863743	0.8730887250665903	0.8749449309248777	1.0	0.2727272727272727	0.0	-0.00011221118219516251	8
576	3.9919231780537975e-05	1.8742976412605033e-05	-6.674875200819953e-07	0.9999939307480266	-1	0	0	0.25	1	1.0	3	1.0	1.0	4	3	0	0	0	0.2	5	1	5	0.0	0	0.7110259427974103	0.8008510985662698	0.6409232085943921	0.9230814088002848	0.42915325077788946	0.8148894798608505	0.8667391528773594	0.8564645031851098	0	0	0.0	-6.674875200819953e-08	7
4492	0.04547825303455887	0.010572966716195214	0.009803094178152243	0.8043700244483638	-1	0	0	0.2	2	0.8461538461538461	11	0.2727272727272727	0.7692307692307693	11	10	3	0	0	0.45454545454545453	11	5	15	0.0	0	0.642639100704003	0.9457815430582022	0.36476880050409777	0.9318483380324529	0.43300820347154206	0.7510438764252615	0.7814409367634978	0.8996074699676562	0	0	0.0	0.009803094178152243	6
1285	0.023291493772480937	0.004414240376105294	0.004286808734270898	0.9634067503761398	-1	0	0	0.4	4	0.6153846153846154	8	0.3125	0.46153846153846156	9	6	5	2	0	0.75	6	8	15	0.18181818181818182	0.3076923076923077	0.613713017218261	0.8882389425778283	0.33291986768733517	0.9424735000981717	0.4434328723470813	0.8906680908892282	0.8389937822466031	0.9107023615132281	0.611111111111111	0.4444444444444444	0.0	0.004286808734270898	48
1261	0.0028918436455395813	0.0002077463192695814	0.00015463941623227465	0.9993946696777751	-1	0	0	0.25	1	1.0	3	1.0	0.6666666666666666	3	2	1	0	0	0.2	5	1	5	0.0	0	0.642639100704003	0.9514629100468966	0.8328011029712368	0.9622960302190876	0.7788577818588169	0.7069602296371573	0.9319832225000275	0.9141425708472182	0	0	0.0	0.00015463941623227465	15
1379	0.022040104053489062	0.004332216665137099	0.0038474307944935523	0.9636329374315987	-1	0	0	0.4	4	0.6153846153846154	8	0.3125	0.46153846153846156	9	6	5	2	0	0.75	6	8	15	0.18181818181818182	0.3076923076923077	0.613713017218261	0.8914802055564239	0.3314209246031433	0.9382025480723323	0.4434328723470813	0.8864956021511573	0.8389937822466031	0.9083647223619392	0.611111111111111	0.2222222222222222	0.0	0.0038474307944935523	22
2355	0.04857027766178144	0.005382798393650162	-0.003978613089964873	0.7421683745731906	-1	0.25	1	0.3	3	0.7692307692307693	10	0.2727272727272727	0.6923076923076923	12	9	2	0	0	0.45454545454545453	11	5	15	0.0	0.5	0.613713017218261	0.9604507999293963	0.5876912242246802	0.9427626081764129	0.4382205379093117	0.7305692750160372	0.8726429435704561	0.9113037822442446	0	0	0.0	-0.0003978613089964873	3
3117	0.039754909278467934	0.004776427533816256	0.0007785473402295824	0.858880608160625	-1	0	0	0.3	3	0.7692307692307693	10	0.25	0.6923076923076923	11	9	3	0	0	0.6	10	6	15	0.0	0	0.613713017218261	0.9572094342394711	0.8106136479452626	0.9242291810891875	0.41126588964741817	0.710609395345533	0.810270961117568	0.8974400652650497	0	0	0.0	0.0007785473402295824	2
943	0.018427620090488105	0.003530824049489235	0.0033983072842309016	0.9705061323293501	-1	0	0	0.5	5	0.46153846153846156	6	0.35714285714285715	0.38461538461538464	8	5	6	2	0	0.8571428571428571	6	7	15	0.15384615384615385	0.3076923076923077	0.4492721384666377	0.8912912257291133	0.45912581839228406	0.9444737506933766	0.47127980193769725	0.8875342763407356	0.8804936115295642	0.9116961557249512	0.6875	0.375	0.0	0.0033983072842309016	32
4672	0.04613364694557913	0.011911954441701724	0.011765333766573636	0.7839746747300349	-1	0	0	0.2	2	0.8461538461538461	11	0.2727272727272727	0.7692307692307693	11	10	3	0	0	0.45454545454545453	11	5	15	0.0	0	0.642639100704003	0.9457815430582022	0.36476880050409777	0.9318483380324529	0.43300820347154206	0.7531568625977022	0.7814409367634978	0.899948132672872	0	0	0.0	0.011765333766573636	11
4599	0.0457457610865334	0.011505289376430266	0.011403661033658315	0.7827110620420104	-1	0	0	0.2	2	0.8461538461538461	11	0.2727272727272727	0.7692307692307693	11	10	3	0	0	0.45454545454545453	11	5	15	0.0	0	0.642639100704003	0.9457815430582022	0.36476880050409777	0.9318483380324529	0.43300820347154206	0.7531568625977022	0.7814409367634978	0.899948132672872	0	0	0.0	0.011403661033658315	17
1293	0.07048621185507298	0.0038067974052691717	-0.002252338843128282	0.6901334082816557	-1	0	0	0.2	2	0.8461538461538461	11	0.3125	0.8461538461538461	12	11	2	0	0	0.3333333333333333	12	4	15	0.0	0	0.628176058961132	0.9641310625561929	0.8106136479452626	0.9303572195570522	0.4665942399519335	0.8737671932094117	0.9286451863376617	0.9312516677800949	0	0	0.0	-0.0002252338843128282	2
953	0.0720028335654714	0.006439985620141306	-0.005920062614337093	0.7160496835885349	-1	0	0	0.2	2	0.8461538461538461	11	0.5769230769230769	0.6923076923076923	11	9	3	1	0	0.15384615384615385	13	2	15	0.125	0	0.6300305006864606	0.9627272213193697	0.671698544566874	0.9526934661033325	0.4434328723470813	0.9570913937849604	0.9292339023484819	0.9576964298122471	1.0	0.18181818181818182	0.0	-0.0005920062614337093	3
1656	0.03530940834256532	0.000761388158951024	-0.000752286735001287	0.9970603413623739	-1	0	0	0.5	5	0.38461538461538464	5	0.3125	0.3076923076923077	5	4	9	2	0	0.75	8	6	15	0.09523809523809523	0.5	0.4887392944935332	0.8843711285585609	0.17422317516008196	0.9346978727506092	0.8873590264648208	0.9393078307576412	0.9487342564906283	0.9226093174208776	0.6	0.8	0.0	-7.522867350012869e-05	3
3510	0.04476640956128664	0.01103529296624648	0.010312483362116629	0.7936510128100567	-1	0	0	0.2	2	0.8461538461538461	11	0.2727272727272727	0.7692307692307693	11	10	3	0	0	0.45454545454545453	11	5	15	0.0	0	0.642639100704003	0.9457815430582022	0.36476880050409777	0.9318483380324529	0.43300820347154206	0.7510438764252615	0.7814409367634978	0.8996074699676562	0	0	0.0	0.010312483362116629	18
4573	0.0460099770532806	0.010985006430268875	0.010856907242707547	0.7977847774291235	-1	0	0	0.2	2	0.8461538461538461	11	0.2727272727272727	0.7692307692307693	11	10	3	0	0	0.45454545454545453	11	5	15	0.0	0	0.642639100704003	0.9457815430582022	0.36476880050409777	0.9318483380324529	0.43300820347154206	0.7658269908317469	0.7814409367634978	0.9020111880695211	0	0	0.0	0.010856907242707547	31
468	0.009970224372420882	0.0009077026147318368	0.0006346101140191129	0.9811805412273628	-1	0.25	1	0.6	6	0.38461538461538464	5	0.4166666666666667	0.3076923076923077	8	4	6	2	0	1.0	6	6	15	0.16666666666666666	0.18181818181818182	0.3897745805071079	0.8349863910069696	0.5324328964153542	0.9497271673495042	0.44732350918904606	0.9113122865613494	0.8905802787677259	0.9085967681076935	0.625	0.375	0.0	0.0006346101140191129	2
667	0.07993798187191395	0.003570563639790987	0.0034615278137990826	0.684131220763353	-1	0	0	0.1111111111111111	1	1.0	11	1.0	1.0	12	11	0	0	0	0.07692307692307693	13	1	13	0.0	0	0.4410099488039482	0.9735507536730771	0.8405753112158287	0.8720721477769035	0.5304072164118917	0.8891599231403003	0.9321618073380465	0.926611846619233	0	0	0.0	0.0034615278137990826	7
4849	0.04634030012713633	0.011019336401008545	0.0104890058595845	0.8025195192372362	-1	0	0	0.2	2	0.8461538461538461	11	0.2727272727272727	0.7692307692307693	11	10	3	0	0	0.45454545454545453	11	5	15	0.0	0	0.642639100704003	0.9457815430582022	0.36476880050409777	0.9318483380324529	0.43300820347154206	0.7531568625977022	0.7814409367634978	0.899948132672872	0	0	0.0	0.0104890058595845	11
4208	0.04631427481714121	0.01169212736879411	0.011086234137930551	0.7955551400217029	-1	0	0	0.2	2	0.8461538461538461	11	0.2727272727272727	0.7692307692307693	11	10	3	0	0	0.45454545454545453	11	5	15	0.0	0	0.642639100704003	0.9457815430582022	0.36476880050409777	0.9318483380324529	0.43300820347154206	0.7531568625977022	0.7814409367634978	0.899948132672872	0	0	0.0	0.011086234137930551	42
933	0.022573239195593845	0.004575335620357308	0.004563814352461276	0.9634387091222161	-1	0	0	0.4	4	0.6153846153846154	8	0.3125	0.46153846153846156	9	6	5	2	0	0.75	6	8	15	0.18181818181818182	0.3076923076923077	0.613713017218261	0.8882389425778283	0.5167171040337344	0.938842909319574	0.4434328723470813	0.901061472239645	0.8389937822466031	0.9119530442221044	0.611111111111111	0.3333333333333333	0.0	0.004563814352461276	36
1717	0.045581746646381045	0.010278675195076003	0.010272215431171705	0.6523770698466129	-1	0	0	0.4	4	0.6153846153846154	8	0.5769230769230769	0.5384615384615384	8	7	6	1	0	0.15384615384615385	13	2	15	0.06666666666666667	0.14285714285714285	0.4109487656249294	0.8840426640836883	0.24872914976277793	0.882991170245772	0.6952945270456768	0.8843049449554271	0.9131165029011169	0.8837807948669651	1.0	0.125	0.0	0.010272215431171705	2
519	1.6253453401559842e-05	1.0381605725064387e-06	1.0381605717831178e-06	0.9997141673155417	-1	0	0	0.5	1	1.0	1	1.0	0	1	0	1	3	0	0.3333333333333333	1	3	3	0.6	0	0	0	0	0	0	0	0	0	0	0	0	1.0381605717831178e-06	11
3073	0.04431465772577773	0.01044938820748021	0.009683401199969716	0.8046880816314044	-1	0	0	0.2	2	0.8461538461538461	11	0.2727272727272727	0.7692307692307693	11	10	3	0	0	0.45454545454545453	11	5	15	0.0	0	0.642639100704003	0.9457815430582022	0.36476880050409777	0.9318483380324529	0.43300820347154206	0.7510438764252615	0.7814409367634978	0.8996074699676562	0	0	0.0	0.009683401199969716	11
234	0.0050946346931114534	0.0016687754841323234	-0.0008287365709910577	0.9682699622998243	-1	0	0	0.3333333333333333	2	0.8571428571428571	6	0.42857142857142855	0.7142857142857143	7	5	1	0	0	0.42857142857142855	7	3	9	0.0	0.25	0.3839654174775524	0.9389550954245701	0.5807524999603652	0.9744674487409255	0.4969680542450144	0.8782803603296945	0.8356856118745534	0.9417930132719193	0	0	0.0	-8.287365709910576e-05	8
1676	0.018891682154698525	0.007483293791535522	0.00692273578773278	0.9875982302150508	-1	0	0	0.5	5	0.46153846153846156	6	0.3125	0.3076923076923077	5	4	9	1	0	0.75	8	6	15	0.047619047619047616	0.14285714285714285	0.4887392944935332	0.8779314347920809	0.19309179652262226	0.9429256531925732	0.5370750233514634	0.8907706339895142	0.892836936379088	0.9082194059840335	1.0	0.2	0.0	0.00692273578773278	48
1931	0.00950888970503853	0.00023543907982029905	0.00023535191116610808	0.9798190613668325	-1	0.3333333333333333	1	0.625	5	0.4	4	0.375	0.3	7	3	4	0	0	0.5	8	4	12	0.0	0.5	0.28483125971501444	0.9567539561212088	0.6470971622407632	0.8843714675794817	0.4759433501508566	0.7439630196458351	0.9010839163156349	0.8875478656097866	0	0	0.0	0.00023535191116610808	6
2832	0.044621099225321266	0.010781490260952879	0.010058886081585335	0.8176108036098432	-1	0	0	0.2	2	0.8461538461538461	11	0.2727272727272727	0.7692307692307693	11	10	3	0	0	0.45454545454545453	11	5	15	0.0	0	0.642639100704003	0.9457815430582022	0.36476880050409777	0.9318483380324529	0.43300820347154206	0.7510438764252615	0.7814409367634978	0.8996074699676562	0	0	0.0	0.010058886081585335	24
3899	0.0452592341649761	0.010666518419857628	0.009890771673340496	0.8044665228504778	-1	0	0	0.2	2	0.8461538461538461	11	0.2727272727272727	0.7692307692307693	11	10	3	0	0	0.45454545454545453	11	5	15	0.0	0	0.642639100704003	0.9457815430582022	0.36476880050409777	0.9318483380324529	0.43300820347154206	0.7510438764252615	0.7814409367634978	0.8996074699676562	0	0	0.0	0.009890771673340496	10
2690	0.0403588670149551	0.0045999819032157534	0.000750909308617921	0.8584194874842054	-1	0	0	0.3	3	0.7692307692307693	10	0.25	0.6923076923076923	11	9	3	0	0	0.6	10	6	15	0.0	0	0.613713017218261	0.9572094342394711	0.8106136479452626	0.9242291810891875	0.41126588964741817	0.710609395345533	0.810270961117568	0.8974400652650497	0	0	0.0	0.000750909308617921	2
4118	0.04482577071416501	0.011401309397895971	0.01058941955521359	0.794241624138611	-1	0	0	0.2	2	0.8461538461538461	11	0.2727272727272727	0.7692307692307693	11	10	3	0	0	0.45454545454545453	11	5	15	0.0	0	0.642639100704003	0.9457815430582022	0.36476880050409777	0.9318483380324529	0.43300820347154206	0.7531568625977022	0.7814409367634978	0.899948132672872	0	0	0.0	0.01058941955521359	13
4996	0.04615819854546076	0.00873598493699569	-0.008728415193550582	0.774714918826488	-1	0	0	0.2	2	0.8461538461538461	11	0.2727272727272727	0.7692307692307693	11	10	3	0	0	0.45454545454545453	11	5	15	0.0	0	0.642639100704003	0.9457815430582022	0.3930735518711654	0.9293962626113319	0.43300820347154206	0.7531568625977022	0.7721165943342319	0.898802348362641	0	0	0.0	-0.0008728415193550582	0
3056	0.04413798333212374	0.01110241725945373	0.010290313269404964	0.7936299980717998	-1	0	0	0.2	2	0.8461538461538461	11	0.2727272727272727	0.7692307692307693	11	10	3	0	0	0.45454545454545453	11	5	15	0.0	0	0.642639100704003	0.9457815430582022	0.36476880050409777	0.9318483380324529	0.43300820347154206	0.7510438764252615	0.7814409367634978	0.8996074699676562	0	0	0.0	0.010290313269404964	15
2752	0.044498054287707034	0.0112731834027047	0.010680562069988731	0.8229143494500347	-1	0	0	0.2	2	0.8461538461538461	11	0.2727272727272727	0.7692307692307693	11	10	3	0	0	0.45454545454545453	11	5	15	0.0	0	0.642639100704003	0.9457815430582022	0.36476880050409777	0.9318483380324529	0.43300820347154206	0.7510438764252615	0.7814409367634978	0.8996074699676562	0	0	0.0	0.010680562069988731	50
1252	0.021278985403687736	0.0028956017054495814	0.0027363360566721607	0.960524053064758	-1	0	0	0.4	4	0.6153846153846154	8	0.3125	0.46153846153846156	9	6	5	2	0	0.75	6	8	15	0.18181818181818182	0.3076923076923077	0.28483125971501444	0.8913051413040459	0.5853317690972328	0.94221630927643	0.38294388951050035	0.8383119129708043	0.8389937822466031	0.8984813965968352	0.5555555555555556	0.4444444444444444	0.0	0.0027363360566721607	24
776	0.023068113436219406	0.001845298459023241	0.0013125415413946402	0.8918449915952563	-1	0	0	0.5	5	0.46153846153846156	6	0.3125	0.38461538461538464	8	5	6	2	0	0.75	8	6	15	0.15384615384615385	0.16666666666666666	0.4118509312457716	0.8866254617647863	0.2863294694100902	0.918179078544346	0.33514726085224666	0.9076316902206584	0.8389937822466031	0.9049273502643884	0.6875	0.375	0.0	0.0013125415413946402	7
3286	0.045130374523945624	0.010968356128474042	0.010423957836252766	0.8095256005914093	-1	0	0	0.2	2	0.8461538461538461	11	0.2727272727272727	0.7692307692307693	11	10	3	0	0	0.45454545454545453	11	5	15	0.0	0	0.642639100704003	0.9457815430582022	0.36476880050409777	0.9318483380324529	0.43300820347154206	0.7510438764252615	0.7814409367634978	0.8996074699676562	0	0	0.0	0.010423957836252766	76
4340	0.04498051788576012	0.011986323874578481	0.011761381209035538	0.7889917639176904	-1	0	0	0.2	2	0.8461538461538461	11	0.2727272727272727	0.7692307692307693	11	10	3	0	0	0.45454545454545453	11	5	15	0.0	0	0.642639100704003	0.9457815430582022	0.36476880050409777	0.9318483380324529	0.43300820347154206	0.7531568625977022	0.7814409367634978	0.899948132672872	0	0	0.0	0.011761381209035538	29
4317	0.04477315177848817	0.01120336578574861	0.010422664854733515	0.7956712348900744	-1	0	0	0.2	2	0.8461538461538461	11	0.2727272727272727	0.7692307692307693	11	10	3	0	0	0.45454545454545453	11	5	15	0.0	0	0.642639100704003	0.9457815430582022	0.36476880050409777	0.9318483380324529	0.43300820347154206	0.7510438764252615	0.7814409367634978	0.8996074699676562	0	0	0.0	0.010422664854733515	23
1973	0.05348600413717628	0.009700832295507245	0.007186097822130068	0.874992486535753	-1	0.25	1	0.3	3	0.7692307692307693	10	0.25	0.6153846153846154	11	8	3	0	0	0.6	10	6	15	0.0	0.4	0.613713017218261	0.9537402835844071	0.3314209246031433	0.9256122433265522	0.43300820347154206	0.7554890269504242	0.7814409367634978	0.9024835743660417	0	0	0.0	0.007186097822130068	33
5029	0.04721170309068879	0.011505039299591761	0.011341304683162723	0.7868751295985887	-1	0	0	0.2	2	0.8461538461538461	11	0.2727272727272727	0.7692307692307693	11	10	3	0	0	0.45454545454545453	11	5	15	0.0	0	0.642639100704003	0.9457815430582022	0.36476880050409777	0.9318483380324529	0.43300820347154206	0.7531568625977022	0.7814409367634978	0.899948132672872	0	0	0.0	0.011341304683162723	51
3219	0.045293746169883235	0.011012886315121807	0.010289465481609642	0.7967769679811207	-1	0	0	0.2	2	0.8461538461538461	11	0.2727272727272727	0.7692307692307693	11	10	3	0	0	0.45454545454545453	11	5	15	0.0	0	0.642639100704003	0.9457815430582022	0.36476880050409777	0.9318483380324529	0.43300820347154206	0.7510438764252615	0.7814409367634978	0.8996074699676562	0	0	0.0	0.010289465481609642	21
4576	0.04603100261052565	0.011235847108297855	0.011042525125202946	0.8153421550310763	-1	0	0	0.2	2	0.8461538461538461	11	0.2727272727272727	0.7692307692307693	11	10	3	0	0	0.45454545454545453	11	5	15	0.0	0	0.642639100704003	0.9457815430582022	0.36476880050409777	0.9318483380324529	0.43300820347154206	0.7531568625977022	0.7814409367634978	0.899948132672872	0	0	0.0	0.011042525125202946	22
3175	0.04660280245566228	0.01079842020785157	0.010595805458723696	0.8155037727194847	-1	0	0	0.2	2	0.8461538461538461	11	0.2727272727272727	0.7692307692307693	11	10	3	0	0	0.45454545454545453	11	5	15	0.0	0	0.642639100704003	0.9457815430582022	0.36476880050409777	0.9318483380324529	0.4434328723470813	0.8145859503771328	0.8463369534281082	0.9103708214807726	0	0	0.0	0.010595805458723696	35
2862	0.10467240572870974	0.002668840872061819	-0.0016551427573363838	0.6920604555198492	-1	0	0	0.1	1	1.0	13	1.0	1.0	14	13	0	0	0	0.06666666666666667	15	1	15	0.0	0	0.613713017218261	0.9556582810407285	0.3314209246031433	0.924375091908775	0.43300820347154206	0.7226439574060403	0.7814409367634978	0.8981778491268309	0	0	0.0	-0.00016551427573363838	0
4572	0.04523495731253422	0.011580597353201695	0.01099214225089638	0.7873764129504047	-1	0	0	0.2	2	0.8461538461538461	11	0.2727272727272727	0.7692307692307693	11	10	3	0	0	0.45454545454545453	11	5	15	0.0	0	0.642639100704003	0.9457815430582022	0.36476880050409777	0.9318483380324529	0.43300820347154206	0.7531568625977022	0.7814409367634978	0.899948132672872	0	0	0.0	0.01099214225089638	35
533	0.0004798668047021493	0.00016602999236548457	0.0001660270460656891	0.9979724790788322	-1	0	0	1.0	1	0	0	1.0	0	1	0	0	0	0	0.5	1	2	2	0.0	0	0	0	0	0	0	0	0	0	0	0	0	0.0001660270460656891	20
4974	0.03687019445062103	0.0050511482463050225	0.004811084403156923	0.7510741663950764	-1	0	0	0.2	2	0.8461538461538461	11	0.25	0.6153846153846154	10	8	4	0	0	0.6	10	6	15	0.0	0	0.769968252344192	0.9741906248802897	0.6018999828459681	0.9349953028651656	0.48165106152612386	0.7422069770696132	0.8555652880811686	0.92066918191611	0	0	0.0	0.004811084403156923	5
[truncated: 3,984 more rows]
