# Supplementary material for: Environmental influences on evolvable robots
Source: PLoS One. 2020 May 29;15(5):e0233848. doi: 10.1371/journal.pone.0233848 (PMC7259730; doi:10.1371/journal.pone.0233848)
Supplement: S1 Dataset — (ZIP) [file pone.0233848.s003.zip › data_plosone/snapshots_ids_flat_2.tsv]

generation	robot_id
72	3369
72	3532
72	3624
72	3156
72	3607
72	3334
72	3527
72	3634
72	3667
72	3313
72	3566
72	3670
72	3685
72	3589
72	3644
72	3498
72	3601
72	3676
72	3491
72	3649
72	3523
72	3666
72	3510
72	3583
72	3396
72	3356
72	3460
72	3613
72	3564
72	3367
72	3581
72	3490
72	3537
72	3449
72	3653
72	3271
72	3452
72	3594
72	3687
72	3648
72	3315
72	3429
72	3028
72	3646
72	3470
72	3602
72	3337
72	3675
72	3223
72	3690
72	3553
72	3405
72	3547
72	3695
72	3539
72	3249
72	3400
72	3682
72	3506
72	3688
72	3587
72	3580
72	3656
72	3329
72	3616
72	3593
72	3669
72	3625
72	3576
72	3697
72	3591
72	3631
72	3699
72	3662
72	3659
72	2891
72	3671
72	3283
72	3683
72	3630
72	3658
72	3643
72	3243
72	3694
72	3610
72	3617
72	3372
72	3492
72	3511
72	3562
72	3515
72	3686
72	3363
72	3543
72	3443
72	3528
72	3316
72	3468
72	3574
72	3619
50	2598
50	2254
50	2507
50	2020
50	2579
50	2382
50	2560
50	2473
50	2451
50	2520
50	2568
50	2175
50	2447
50	2566
50	2309
50	2577
50	2341
50	2542
50	2424
50	2412
50	2487
50	2176
50	2571
50	2508
50	2270
50	2426
50	2453
50	2529
50	2600
50	2488
50	2581
50	2024
50	2534
50	2596
50	2196
50	2516
50	2319
50	2443
50	2099
50	2531
50	2486
50	2315
50	2458
50	2476
50	2478
50	2417
50	2557
50	2570
50	2524
50	2362
50	2221
50	2355
50	2455
50	2346
50	2352
50	2433
50	2353
50	2546
50	2550
50	2364
50	2214
50	2434
50	2569
50	2563
50	2512
50	2386
50	2499
50	2440
50	2495
50	2497
50	2555
50	1984
50	2421
50	2379
50	2460
50	2145
50	2513
50	2551
50	2547
50	2565
50	2132
50	2471
50	2530
50	2361
50	2567
50	2535
50	2514
50	2549
50	2377
50	2573
50	2543
50	2472
50	2313
50	2477
50	2590
50	2409
50	2562
50	2511
50	1892
50	2444
74	3369
74	3734
74	3762
74	3704
74	3769
74	3532
74	3624
74	3765
74	3156
74	3753
74	3781
74	3313
74	3566
74	3767
74	3644
74	3498
74	3601
74	3523
74	3799
74	3510
74	3773
74	3396
74	3356
74	3772
74	3460
74	3746
74	3613
74	3787
74	3751
74	3564
74	3367
74	3537
74	3790
74	3752
74	3449
74	3756
74	3271
74	3755
74	3732
74	3594
74	3687
74	3315
74	3792
74	3788
74	3028
74	3771
74	3602
74	3770
74	3337
74	3747
74	3675
74	3223
74	3793
74	3690
74	3715
74	3553
74	3547
74	3695
74	3400
74	3682
74	3506
74	3587
74	3738
74	3616
74	3593
74	3669
74	3591
74	3631
74	3786
74	3745
74	3662
74	3283
74	3683
74	3658
74	3764
74	3741
74	3243
74	3694
74	3617
74	3372
74	3727
74	3492
74	3775
74	3511
74	3562
74	3515
74	3686
74	3363
74	3779
74	3543
74	3443
74	3703
74	3722
74	3797
74	3316
74	3468
74	3789
74	3574
74	3774
74	3718
60	2617
60	2939
60	3065
60	3097
60	3067
60	2882
60	3045
60	2868
60	2771
60	2803
60	3047
60	2728
60	2966
60	3031
60	2991
60	3069
60	3080
60	3029
60	2628
60	3022
60	2719
60	3053
60	2768
60	2270
60	2879
60	2858
60	3064
60	3087
60	3078
60	2942
60	2867
60	3054
60	2943
60	2608
60	2983
60	2927
60	2730
60	2767
60	2909
60	3092
60	3072
60	3050
60	3011
60	2656
60	3096
60	3100
60	2903
60	2655
60	3088
60	2733
60	3056
60	2900
60	3091
60	3063
60	2924
60	3059
60	3071
60	3028
60	2838
60	3061
60	2612
60	3024
60	2876
60	2716
60	3077
60	2633
60	2856
60	2861
60	3095
60	2945
60	3046
60	2769
60	3002
60	2673
60	3093
60	2894
60	2816
60	2806
60	2965
60	2995
60	2551
60	2891
60	3090
60	2843
60	2547
60	3099
60	3023
60	3062
60	2907
60	3085
60	2753
60	3013
60	3020
60	2762
60	2885
60	2933
60	2807
60	3073
60	2910
60	3082
76	3877
76	3369
76	3870
76	3734
76	3762
76	3769
76	3765
76	3156
76	3781
76	3313
76	3566
76	3854
76	3767
76	3889
76	3802
76	3644
76	3852
76	3498
76	3799
76	3842
76	3396
76	3831
76	3867
76	3460
76	3613
76	3787
76	3868
76	3751
76	3815
76	3564
76	3367
76	3844
76	3790
76	3752
76	3898
76	3890
76	3756
76	3826
76	3869
76	3732
76	3892
76	3687
76	3315
76	3792
76	3882
76	3807
76	3866
76	3839
76	3873
76	3771
76	3602
76	3337
76	3747
76	3223
76	3793
76	3881
76	3690
76	3553
76	3547
76	3695
76	3875
76	3820
76	3893
76	3859
76	3400
76	3682
76	3506
76	3587
76	3593
76	3811
76	3872
76	3591
76	3804
76	3786
76	3662
76	3283
76	3683
76	3891
76	3764
76	3741
76	3243
76	3855
76	3372
76	3492
76	3821
76	3511
76	3860
76	3824
76	3515
76	3803
76	3543
76	3830
76	3722
76	3864
76	3817
76	3789
76	3828
76	3853
76	3574
76	3836
30	1373
30	1528
30	1564
30	1362
30	1599
30	1461
30	1521
30	1543
30	1381
30	1007
30	1499
30	1577
30	1296
30	1463
30	1510
30	1359
30	696
30	1495
30	1575
30	928
30	1054
30	1368
30	1435
30	1258
30	825
30	1581
30	1234
30	1525
30	1533
30	1404
30	1576
30	1570
30	1145
30	1593
30	1509
30	1544
30	1276
30	1408
30	1542
30	1471
30	1470
30	1364
30	1563
30	1455
30	1574
30	1579
30	1532
30	1375
30	1518
30	1568
30	1491
30	1458
30	1372
30	925
30	1402
30	1282
30	1583
30	1464
30	1431
30	1567
30	1319
30	1353
30	1580
30	1589
30	1507
30	1232
30	1503
30	1585
30	1506
30	1569
30	1554
30	1206
30	1401
30	1590
30	1547
30	1558
30	1514
30	1524
30	1332
30	1560
30	1302
30	1515
30	1088
30	1438
30	1208
30	1227
30	1530
30	1595
30	1519
30	1561
30	1516
30	1322
30	1256
30	1513
30	1592
30	1584
30	1496
30	1316
30	1248
30	1494
71	3569
71	3369
71	3479
71	3532
71	3624
71	3156
71	3607
71	3334
71	3527
71	3550
71	3634
71	3313
71	3611
71	3566
71	3545
71	3589
71	3644
71	3498
71	3601
71	3491
71	3649
71	3523
71	3563
71	3510
71	3583
71	3396
71	3356
71	3621
71	3460
71	3613
71	3564
71	3367
71	3581
71	3490
71	3537
71	3554
71	3449
71	3588
71	3271
71	3452
71	3606
71	3594
71	3648
71	3315
71	3429
71	3622
71	3028
71	3646
71	2716
71	3597
71	3470
71	3640
71	3602
71	3337
71	3223
71	3553
71	3405
71	3547
71	3539
71	3249
71	3400
71	3395
71	3506
71	3587
71	3580
71	3329
71	3616
71	3593
71	3600
71	3625
71	3576
71	3338
71	3591
71	3631
71	3557
71	2891
71	3283
71	3630
71	3643
71	3567
71	3243
71	3610
71	3617
71	3372
71	3492
71	3511
71	3562
71	3515
71	3586
71	3363
71	3518
71	3543
71	3443
71	3528
71	3316
71	3468
71	3573
71	3636
71	3574
71	3619
54	2617
54	2598
54	2579
54	2689
54	2800
54	2785
54	2723
54	2560
54	2710
54	2771
54	2473
54	2451
54	2728
54	2759
54	2701
54	2707
54	2703
54	2566
54	2676
54	2758
54	2622
54	2577
54	2748
54	2631
54	2542
54	2487
54	2628
54	2790
54	2571
54	2719
54	2768
54	2270
54	2529
54	2581
54	2664
54	2607
54	2670
54	2608
54	2730
54	2516
54	2755
54	2767
54	2764
54	2443
54	2781
54	2727
54	2765
54	2713
54	2718
54	2666
54	2791
54	2656
54	2712
54	2623
54	2655
54	2751
54	2782
54	2733
54	2742
54	2221
54	2772
54	2799
54	2783
54	2612
54	2546
54	2716
54	2754
54	2569
54	2797
54	2633
54	2756
54	2620
54	2770
54	2709
54	2512
54	2739
54	2795
54	2609
54	2769
54	2678
54	2705
54	2779
54	2698
54	2379
54	2673
54	2460
54	2551
54	2734
54	2547
54	2132
54	2788
54	2471
54	2535
54	2753
54	2773
54	2761
54	2777
54	2762
54	2731
54	2511
34	1743
34	1751
34	1639
34	1787
34	1528
34	1564
34	1362
34	1694
34	1461
34	1783
34	1629
34	1543
34	1381
34	1784
34	1772
34	1747
34	1767
34	1726
34	1605
34	1681
34	1495
34	1755
34	1630
34	1054
34	1765
34	1581
34	1234
34	1650
34	1761
34	1660
34	1509
34	1276
34	1754
34	1471
34	1613
34	1619
34	1778
34	1651
34	1648
34	1563
34	1669
34	1722
34	1746
34	1763
34	1702
34	1579
34	1692
34	1375
34	1518
34	1757
34	1742
34	1736
34	1667
34	1748
34	1491
34	1458
34	925
34	1683
34	1673
34	1769
34	1282
34	1431
34	1758
34	1319
34	1353
34	1731
34	1779
34	1637
34	1663
34	1776
34	1507
34	1636
34	1503
34	1585
34	1792
34	1744
34	1506
34	1782
34	1554
34	1206
34	1590
34	1668
34	1739
34	1655
34	1524
34	1332
34	1302
34	1515
34	1703
34	1730
34	1753
34	1227
34	1752
34	1519
34	1322
34	1777
34	1745
34	1749
34	1248
34	1762
0	67
0	78
0	27
0	40
0	44
0	66
0	95
0	21
0	37
0	58
0	52
0	15
0	92
0	84
0	53
0	12
0	41
0	91
0	77
0	38
0	64
0	19
0	85
0	49
0	45
0	86
0	35
0	88
0	70
0	80
0	17
0	23
0	57
0	39
0	62
0	22
0	29
0	4
0	76
0	25
0	61
0	60
0	81
0	73
0	72
0	89
0	51
0	3
0	11
0	24
0	10
0	33
0	56
0	75
0	59
0	43
0	47
0	32
0	74
0	90
0	99
0	7
0	1
0	5
0	26
0	13
0	71
0	31
0	63
0	54
0	100
0	6
0	96
0	82
0	48
0	83
0	79
0	69
0	87
0	46
0	18
0	20
0	94
0	16
0	36
0	14
0	34
0	9
0	28
0	68
0	98
0	93
0	30
0	97
0	55
0	65
0	50
0	8
0	42
0	2
87	4045
87	4370
87	4411
87	4361
87	4134
87	4450
87	4433
87	4101
87	3781
87	4355
87	4295
87	3566
87	4276
87	3889
87	4448
87	4341
87	3498
87	4254
87	4313
87	4357
87	4201
87	3799
87	4226
87	3842
87	4331
87	4277
87	4383
87	4149
87	4415
87	4233
87	4376
87	4426
87	4328
87	4429
87	4102
87	4395
87	3927
87	4403
87	4224
87	4200
87	4432
87	4073
87	4206
87	4430
87	4255
87	4086
87	4362
87	4252
87	4335
87	4379
87	4444
87	4437
87	4375
87	4399
87	4366
87	4446
87	4274
87	4409
87	4126
87	4085
87	4007
87	3922
87	4387
87	4172
87	3223
87	4131
87	4380
87	4061
87	4435
87	4439
87	4405
87	3964
87	4053
87	3859
87	4423
87	4237
87	4424
87	4190
87	4303
87	4305
87	4445
87	4156
87	3804
87	4422
87	4182
87	4447
87	4062
87	4221
87	4402
87	4262
87	4394
87	3950
87	3803
87	4314
87	3543
87	4410
87	4382
87	3574
87	4097
87	4319
51	2617
51	2598
51	2601
51	2254
51	2507
51	2020
51	2579
51	2382
51	2560
51	2629
51	2602
51	2473
51	2451
51	2175
51	2447
51	2566
51	2624
51	2622
51	2577
51	2341
51	2631
51	2542
51	2645
51	2487
51	2628
51	2571
51	2508
51	2270
51	2453
51	2529
51	2581
51	2607
51	2534
51	2608
51	2196
51	2516
51	2319
51	2443
51	2531
51	2486
51	2315
51	2458
51	2476
51	2636
51	2639
51	2557
51	2623
51	2570
51	2362
51	2221
51	2637
51	2355
51	2455
51	2352
51	2614
51	2612
51	2433
51	2353
51	2546
51	2647
51	2550
51	2434
51	2569
51	2633
51	2563
51	2620
51	2512
51	2610
51	2386
51	2440
51	2495
51	2609
51	2497
51	2555
51	1984
51	2379
51	2460
51	2145
51	2513
51	2626
51	2551
51	2547
51	2132
51	2471
51	2361
51	2567
51	2643
51	2535
51	2514
51	2549
51	2638
51	2377
51	2543
51	2472
51	2313
51	2618
51	2477
51	2562
51	2511
51	1892
79	4045
79	3877
79	3734
79	3978
79	3156
79	4042
79	4027
79	3781
79	3313
79	4037
79	3566
79	4039
79	3960
79	3889
79	3956
79	3644
79	3498
79	3941
79	4012
79	4038
79	4026
79	3799
79	3842
79	3985
79	3396
79	3460
79	3966
79	4022
79	3979
79	3751
79	3927
79	3564
79	3367
79	3790
79	4014
79	3968
79	4021
79	3913
79	3752
79	3898
79	4002
79	3890
79	3990
79	3826
79	3687
79	3315
79	3938
79	3807
79	3953
79	4041
79	4007
79	3922
79	3962
79	4033
79	3223
79	3690
79	3553
79	4023
79	4004
79	3964
79	3695
79	3875
79	3859
79	3506
79	4032
79	3974
79	3804
79	3786
79	4048
79	4011
79	3662
79	4036
79	3243
79	3855
79	4034
79	3372
79	4029
79	3492
79	4006
79	3996
79	3511
79	4043
79	3930
79	3988
79	3950
79	3929
79	3803
79	3543
79	4013
79	3864
79	3908
79	3828
79	3853
79	3994
79	3958
79	3574
79	3947
79	3971
79	3933
79	3943
35	1743
35	1639
35	1528
35	1564
35	1362
35	1814
35	1629
35	1381
35	1784
35	1841
35	1842
35	1747
35	1767
35	1832
35	1605
35	1807
35	1681
35	1495
35	1755
35	1837
35	1630
35	1054
35	1834
35	1581
35	1234
35	1650
35	1846
35	1761
35	1660
35	1509
35	1276
35	1754
35	1471
35	1613
35	1619
35	1822
35	1651
35	1648
35	1563
35	1810
35	1669
35	1722
35	1746
35	1763
35	1808
35	1801
35	1692
35	1375
35	1518
35	1742
35	1667
35	1748
35	1491
35	1458
35	925
35	1683
35	1673
35	1818
35	1282
35	1431
35	1758
35	1319
35	1353
35	1849
35	1824
35	1731
35	1843
35	1779
35	1637
35	1833
35	1663
35	1776
35	1507
35	1813
35	1585
35	1792
35	1506
35	1554
35	1668
35	1739
35	1655
35	1524
35	1332
35	1838
35	1812
35	1302
35	1828
35	1515
35	1703
35	1730
35	1227
35	1845
35	1827
35	1519
35	1840
35	1322
35	1777
35	1745
35	1749
35	1248
82	4045
82	4174
82	4089
82	4150
82	4134
82	4184
82	4142
82	4070
82	4042
82	4187
82	4101
82	3781
82	4074
82	3313
82	4037
82	4110
82	3566
82	4039
82	4067
82	3960
82	3889
82	3644
82	4154
82	3498
82	4012
82	3799
82	3842
82	4166
82	3985
82	3396
82	4149
82	4168
82	3979
82	4102
82	4055
82	3927
82	3367
82	4200
82	4073
82	4152
82	3968
82	4127
82	4162
82	4086
82	3890
82	3826
82	3315
82	4164
82	4128
82	4109
82	3938
82	4084
82	4091
82	4126
82	4085
82	4143
82	4007
82	3922
82	3962
82	4172
82	3223
82	4131
82	4061
82	4004
82	3964
82	3695
82	4191
82	4053
82	3859
82	4032
82	4190
82	4176
82	3974
82	4156
82	3804
82	4048
82	4011
82	4182
82	4119
82	4062
82	4161
82	3243
82	4095
82	3372
82	4196
82	3950
82	4087
82	3929
82	3803
82	3543
82	3864
82	4118
82	4183
82	3958
82	3574
82	4093
82	3933
82	4088
82	4097
82	4100
38	1996
38	1639
38	1564
38	1362
38	1956
38	1925
38	1629
38	1919
38	1988
38	1381
38	1784
38	1914
38	1747
38	1965
38	1995
38	1999
38	1917
38	1807
38	1957
38	1630
38	1054
38	1834
38	1234
38	1952
38	1761
38	1977
38	1971
38	1898
38	1754
38	1985
38	1471
38	1932
38	1613
38	1619
38	1954
38	1651
38	1563
38	1853
38	1810
38	1669
38	1722
38	1746
38	1763
38	1692
38	1981
38	1518
38	1667
38	1890
38	1991
38	1458
38	1683
38	1862
38	1867
38	1758
38	1319
38	1973
38	1353
38	1949
38	1731
38	1875
38	1928
38	1906
38	1776
38	1507
38	1813
38	1979
38	1972
38	1984
38	1554
38	1868
38	1978
38	1655
38	1921
38	1969
38	1838
38	1812
38	1960
38	1989
38	1828
38	1958
38	1894
38	1961
38	1911
38	1953
38	1845
38	1992
38	1827
38	1519
38	1967
38	1840
38	1964
38	1322
38	1970
38	1882
38	1901
38	1940
38	1892
38	1858
38	1963
38	1881
20	887
20	1066
20	1094
20	1007
20	731
20	1062
20	1055
20	1078
20	934
20	895
20	960
20	1008
20	1009
20	717
20	1100
20	1031
20	1014
20	1074
20	696
20	1061
20	928
20	1086
20	1054
20	903
20	992
20	825
20	1065
20	1051
20	1050
20	1068
20	1081
20	1040
20	989
20	962
20	949
20	959
20	601
20	884
20	1015
20	1004
20	417
20	709
20	1005
20	667
20	1028
20	982
20	198
20	1032
20	599
20	961
20	534
20	1077
20	1001
20	1089
20	1067
20	1075
20	1069
20	1082
20	972
20	925
20	932
20	944
20	716
20	977
20	772
20	260
20	917
20	586
20	1092
20	967
20	906
20	759
20	714
20	771
20	789
20	964
20	1042
20	999
20	1021
20	798
20	751
20	422
20	1046
20	942
20	1044
20	1099
20	1088
20	677
20	830
20	764
20	1027
20	797
20	963
20	1045
20	718
20	911
20	1037
20	1098
20	790
20	899
64	3216
64	3131
64	3212
64	3065
64	3097
64	3201
64	3045
64	3225
64	3179
64	3156
64	2728
64	3207
64	3227
64	3069
64	3029
64	3161
64	3274
64	3262
64	3214
64	3266
64	3275
64	3268
64	3078
64	2942
64	3264
64	3234
64	3296
64	3054
64	3180
64	2608
64	3220
64	3237
64	3189
64	2909
64	3092
64	3072
64	3116
64	3273
64	3213
64	3127
64	3240
64	3271
64	2903
64	3295
64	3088
64	2733
64	3177
64	3251
64	3122
64	3281
64	3059
64	3028
64	2838
64	3300
64	2716
64	2856
64	3285
64	3294
64	3223
64	3278
64	3241
64	3236
64	3233
64	3150
64	3157
64	3249
64	3135
64	3252
64	3093
64	3267
64	3173
64	2806
64	2995
64	2891
64	3283
64	3090
64	2843
64	2547
64	3023
64	3141
64	3291
64	3287
64	3196
64	3243
64	3256
64	3171
64	3198
64	3286
64	3265
64	3217
64	3020
64	3208
64	3181
64	3170
64	3137
64	3119
64	3297
64	3193
64	3082
64	3159
84	4045
84	4174
84	4134
84	4207
84	4070
84	4245
84	4279
84	4101
84	3781
84	3313
84	4283
84	4295
84	4272
84	3566
84	4276
84	3889
84	3644
84	3498
84	4254
84	4219
84	4201
84	3799
84	4226
84	3842
84	4256
84	3985
84	4277
84	3396
84	4285
84	4149
84	4233
84	4275
84	4300
84	3979
84	4102
84	3927
84	4224
84	4200
84	4073
84	4206
84	4152
84	3968
84	4127
84	4257
84	4255
84	4086
84	4271
84	3826
84	4252
84	3315
84	4288
84	4274
84	4126
84	4085
84	4143
84	4007
84	3922
84	4172
84	3223
84	4131
84	4297
84	4061
84	3964
84	3695
84	4053
84	3859
84	4032
84	4237
84	4190
84	4156
84	3804
84	4238
84	4249
84	4182
84	4231
84	4282
84	4062
84	4221
84	4299
84	4161
84	3243
84	4095
84	4262
84	3372
84	4196
84	4205
84	3950
84	4087
84	3803
84	3543
84	4229
84	4284
84	4232
84	4227
84	4183
84	3574
84	4093
84	4286
84	3933
84	4097
77	3877
77	3870
77	3734
77	3769
77	3156
77	3911
77	3781
77	3313
77	3566
77	3854
77	3902
77	3767
77	3889
77	3802
77	3644
77	3852
77	3923
77	3498
77	3941
77	3799
77	3842
77	3396
77	3904
77	3460
77	3935
77	3910
77	3613
77	3787
77	3751
77	3815
77	3927
77	3564
77	3367
77	3844
77	3790
77	3913
77	3752
77	3898
77	3890
77	3756
77	3826
77	3732
77	3892
77	3687
77	3315
77	3907
77	3905
77	3938
77	3924
77	3807
77	3839
77	3931
77	3925
77	3944
77	3922
77	3747
77	3223
77	3690
77	3553
77	3695
77	3875
77	3820
77	3893
77	3859
77	3400
77	3506
77	3587
77	3811
77	3872
77	3804
77	3912
77	3786
77	3662
77	3949
77	3243
77	3855
77	3372
77	3492
77	3821
77	3511
77	3945
77	3930
77	3515
77	3940
77	3950
77	3929
77	3803
77	3543
77	3830
77	3722
77	3864
77	3908
77	3828
77	3853
77	3574
77	3947
77	3934
77	3933
77	3943
[truncated: 8,001 more rows]
