# Supplementary material for: Environmental influences on evolvable robots
Source: PLoS One. 2020 May 29;15(5):e0233848. doi: 10.1371/journal.pone.0233848 (PMC7259730; doi:10.1371/journal.pone.0233848)
Supplement: S1 Dataset — (ZIP) [file pone.0233848.s003.zip › data_plosone/all_measures_seasonal_plane_4.tsv]

robot_id	velocity	displacement_velocity	displacement_velocity_hill	head_balance	contacts	branching	branching_modules_count	limbs	extremities	length_of_limbs	extensiveness	coverage	joints	hinge_count	active_hinges_count	brick_count	touch_sensor_count	brick_sensor_count	proportion	width	height	absolute_size	sensors	symmetry	avg_period	dev_period	avg_phase_offset	dev_phase_offset	avg_amplitude	dev_amplitude	avg_intra_dev_params	avg_inter_dev_params	sensors_reach	recurrence	synaptic_reception	fitness	cons_fitness
3233	0.032003253728897084	0.007631005316680802	0.007631004249736426	0.6883539047485314	-1	0	0	0.125	1	1.0	10	0.4	0.7	7	7	4	1	0	0.3	10	3	12	0.08333333333333333	0	0.4601357072442197	0.6662322282154	0.48255194471102775	0.8667059888760299	0.9498309139636942	0.8627737585431117	0.9096704862715237	0.8126444645320972	1.0	0	0.0	0.007631004249736426	16
766	0.021931187967230696	0.005225216904407275	0.0026438806128065654	0.9695518369975933	-1	0	0	0.16666666666666666	1	1.0	7	0.5	0.7142857142857143	5	5	3	1	0	0.5	3	6	9	0.1	0	0.4601357072442197	0.7316905439195914	0.48255194471102775	0.8527958078070139	1.0	0.8929954822241152	0.9255553636377322	0.8357869220590625	1.0	0	0.0	0.0026438806128065654	25
2016	0.021543996800037827	0.00415094746494826	0.0023912363230076117	0.9711250084181349	-1	0	0	0.16666666666666666	1	1.0	7	0.375	0.7142857142857143	5	5	3	1	0	0.6666666666666666	4	6	9	0.1	0	0.4601357072442197	0.7316905439195914	0.48255194471102775	0.8527958078070139	1.0	0.8929954822241152	0.9255553636377322	0.8357869220590625	1.0	0	0.0	0.0023912363230076117	23
3343	0.032996363065433	0.0069010965947922595	0.006881637057193754	0.6994676155066317	-1	0	0	0.125	1	1.0	10	0.4	0.7	7	7	4	1	0	0.3	10	3	12	0.08333333333333333	0	0.4601357072442197	0.6662322282154	0.48255194471102775	0.8667059888760299	0.9498309139636942	0.8690142351845904	0.9153357983312959	0.8153570369611957	1.0	0	0.0	0.006881637057193754	7
184	0.009101707865679303	0.001755337783796063	-0.0017015828659776393	0.9801835211853918	-1	0	0	0.5	3	0.6666666666666666	4	0.4444444444444444	0.6666666666666666	7	4	0	1	0	0.5	6	3	8	1.0	1.0	0.69351058198055	0.788324780453515	0.48804932845108473	0.8611551791411498	0.7864194688992316	0.931259730261979	0.8684594276317609	0.8716163101348937	1.0	0.2857142857142857	0.0	-0.00017015828659776392	7
3339	0.030975892333007304	0.002674787696306735	-0.0001222046881102684	0.9739021951951431	-1	0	0	0.2222222222222222	2	0.8181818181818182	9	0.325	0.6363636363636364	8	7	4	2	0	0.4	10	4	13	0.18181818181818182	0.2	0.4601357072442197	0.6368069125204319	0.48255194471102775	0.8786557974255975	0.8367905055000715	0.8594046304731476	0.8710993021475343	0.8100829507048188	0.5625	0	0.0	-1.2220468811026839e-05	2
3489	0.06867180663908183	0.018337215689098685	0.0179207986258499	0.7156625775643906	-1	0	0	0.1	1	1.0	12	0.5384615384615384	0.8333333333333334	10	10	3	3	0	0.15384615384615385	13	2	14	0.3	0	0.4628339869169181	0.5729094176036914	0.48255194471102775	0.8760584787080196	0.8367905055000715	0.8750071462399748	0.8635518539988734	0.8019367514527795	0.1	0	0.0	0.0179207986258499	2
545	0.023700185922037025	0.0044008666678984525	0.003708180274996339	0.9723048766947656	-1	0	0	0.16666666666666666	1	1.0	7	0.5	0.7142857142857143	5	5	3	1	0	0.5	3	6	9	0.1	0	0.4601357072442197	0.7463028166943816	0.48255194471102775	0.8527958078070139	1.0	0.8929954822241152	0.9262205380703804	0.8392241485094625	1.0	0	0.0	0.003708180274996339	20
4860	0.03633990684060488	0.006207984526676264	-0.004960914812162894	0.9718610262708574	-1	0	0	0.1111111111111111	1	1.0	11	0.5909090909090909	0.7272727272727273	9	8	3	2	0	0.18181818181818182	11	2	13	0.2222222222222222	0	0.4601357072442197	0.6260851077707651	0.48255194471102775	0.8862120913572159	0.7237500970364488	0.8842039805466987	0.8193291648757823	0.8225390312554444	0.5555555555555556	0	0.0	-0.0004960914812162894	2
231	0.0010296267979735326	0.00011427058974576835	1.9217930601272152e-06	0.9973850785895056	-1	0	0	0.6	3	0.6	3	0.4666666666666667	0.2	4	1	2	2	0	0.6	5	3	7	0.4	0.6666666666666666	0.21208510890254342	0.8249671380967659	0.3802843377626439	0.9561240783171852	0.426136394798852	0.8421447065957025	0.9078048034282534	0.891102751288742	0.625	0.5	0.0	1.9217930601272152e-06	13
1511	0.020829454658126672	0.0041282843749348725	0.002306014502824925	0.9689684048890878	-1	0	0	0.16666666666666666	1	1.0	7	0.5	0.7142857142857143	5	5	3	1	0	0.5	3	6	9	0.1	0	0.4601357072442197	0.7316905439195914	0.48255194471102775	0.8527958078070139	1.0	0.8929954822241152	0.9255553636377322	0.8357869220590625	1.0	0	0.0	0.002306014502824925	47
523	0.021509470084817166	0.003239894249353726	0.0014258812871959072	0.968223957521253	-1	0	0	0.16666666666666666	1	1.0	7	0.5	0.7142857142857143	5	5	3	1	0	0.5	3	6	9	0.1	0	0.4601357072442197	0.7316905439195914	0.48255194471102775	0.8527958078070139	1.0	0.8929954822241152	0.9255553636377322	0.8357869220590625	1.0	0	0.0	0.0014258812871959072	47
4227	0.03138373397302313	0.01038192608217383	0.010335813836004033	0.7314055381378017	-1	0	0	0.125	1	1.0	10	0.4	0.7	7	7	4	2	0	0.3	10	3	12	0.16666666666666666	0	0.4601357072442197	0.6662322282154	0.48255194471102775	0.8667059888760299	0.9498309139636942	0.8690142351845904	0.9153357983312959	0.8153570369611957	0.5714285714285714	0	0.0	0.010335813836004033	20
2368	0.021703620587031125	0.0036709814136470747	0.0017245439045230904	0.9711106256297902	-1	0	0	0.16666666666666666	1	1.0	7	0.375	0.7142857142857143	5	5	3	1	0	0.6666666666666666	4	6	9	0.1	0	0.4601357072442197	0.7316905439195914	0.48255194471102775	0.8527958078070139	1.0	0.8929954822241152	0.9255553636377322	0.8357869220590625	1.0	0	0.0	0.0017245439045230904	11
2689	0.033303671959990025	0.006569015544756054	0.006527306011819948	0.6951517942296175	-1	0	0	0.125	1	1.0	10	0.4	0.7	7	7	4	1	0	0.3	10	3	12	0.08333333333333333	0	0.4601357072442197	0.6662322282154	0.48255194471102775	0.8667059888760299	0.9498309139636942	0.8690142351845904	0.9153357983312959	0.8153570369611957	1.0	0	0.0	0.006527306011819948	17
4170	0.03304780586972755	0.0066976677845396035	0.006697048427669638	0.6815060651324982	-1	0	0	0.125	1	1.0	10	0.4	0.7	7	7	4	1	0	0.3	10	3	12	0.08333333333333333	0	0.4601357072442197	0.6662322282154	0.48255194471102775	0.8667059888760299	1.0	0.8298983610484358	0.9263940743323342	0.7994318958404701	1.0	0	0.0	0.006697048427669638	11
14	0.014390577224456427	0.0006351759134803461	-0.0001902281437006894	0.9659761375928276	-1	0.3333333333333333	1	0.5	4	0.6666666666666666	6	0.34375	0.6666666666666666	10	6	0	0	0	0.5	4	8	11	0.0	0.6666666666666666	0.678997844592853	0.9505556910769548	0.6013920294893109	0.9513204159847108	0.4775033169881594	0.9179796685196014	0.9137420353497213	0.9416587207903109	0	0	0.0	-1.902281437006894e-05	29
3157	0.03224199901006473	0.0076073063364263645	0.007603923482546685	0.6834408667518301	-1	0	0	0.125	1	1.0	10	0.4	0.7	7	7	4	1	0	0.3	10	3	12	0.08333333333333333	0	0.4601357072442197	0.6662322282154	0.48255194471102775	0.8667059888760299	0.9498309139636942	0.8627737585431117	0.9096704862715237	0.8126444645320972	1.0	0	0.0	0.007603923482546685	14
1097	0.022056210027485364	0.004122711131526986	0.0023848567154939404	0.9683874865604788	-1	0	0	0.16666666666666666	1	1.0	7	0.5	0.7142857142857143	5	5	3	1	0	0.5	3	6	9	0.1	0	0.4601357072442197	0.7316905439195914	0.48255194471102775	0.8527958078070139	0.9498309139636942	0.8863653685532038	0.9153357983312959	0.8326722556814713	1.0	0	0.0	0.0023848567154939404	10
4994	0.022631442732264546	0.0012407768740556268	-0.0012359374405042538	0.9584489763802173	-1	0	0	0.16666666666666666	1	1.0	7	0.5625	0.8571428571428571	6	6	2	2	0	0.25	8	2	9	0.25	0	0.4456512418996056	0.6990318401468877	0.6498652483807112	0.9215711200852478	0.6440675287049326	0.915518834225371	0.9034959488684927	0.8694964648981778	0.5833333333333334	0.16666666666666666	0.0	-0.00012359374405042538	8
1251	0.022100010137309084	0.004059304481993181	0.002388999038474224	0.9710343865379124	-1	0	0	0.16666666666666666	1	1.0	7	0.375	0.7142857142857143	5	5	3	1	0	0.6666666666666666	4	6	9	0.1	0	0.4601357072442197	0.7316905439195914	0.48255194471102775	0.8527958078070139	0.9498309139636942	0.8863653685532038	0.9153357983312959	0.8326722556814713	1.0	0	0.0	0.002388999038474224	34
2998	0.033603470840561575	0.007779527195972476	0.007768636051812268	0.6891484442891362	-1	0	0	0.125	1	1.0	10	0.4	0.7	7	7	4	1	0	0.3	10	3	12	0.08333333333333333	0	0.4601357072442197	0.6662322282154	0.48255194471102775	0.8667059888760299	0.9498309139636942	0.8690142351845904	0.9153357983312959	0.8153570369611957	1.0	0	0.0	0.007768636051812268	30
749	0.0008530536166924157	0.00029610804732216437	-6.042982775988328e-07	0.9976992194282408	-1	0	0	0.6666666666666666	2	0.5	1	1.0	0.5	3	1	0	0	0	0.25	4	1	4	0.0	0.6666666666666666	0.4873231753865556	0.8231469363036032	0.20091894262229132	0.7078215728642037	1.0	0.7961677876237063	0.92556236617956	0.7793218045387824	0	0	0.0	-6.042982775988328e-08	8
3135	0.032823587943903	0.009563848358394746	0.009452731470799476	0.7291152067407345	-1	0	0	0.125	1	1.0	10	0.4	0.7	7	7	4	1	0	0.3	10	3	12	0.08333333333333333	0	0.4601357072442197	0.6662322282154	0.48255194471102775	0.8667059888760299	0.9498309139636942	0.8690142351845904	0.9153357983312959	0.8153570369611957	1.0	0	0.0	0.009452731470799476	99
3895	0.03414125259201408	0.00978239788966738	0.009709224255106012	0.7374707542303276	-1	0	0	0.125	1	1.0	10	0.4	0.7	7	7	4	2	0	0.3	10	3	12	0.16666666666666666	0	0.4601357072442197	0.6662322282154	0.48255194471102775	0.8667059888760299	0.9498309139636942	0.8690142351845904	0.9153357983312959	0.8153570369611957	0.5714285714285714	0	0.0	0.009709224255106012	63
4542	0.03384305050584865	0.008573477204880317	0.008563954480188934	0.6970501707496684	-1	0	0	0.125	1	1.0	10	0.4	0.7	7	7	4	2	0	0.3	10	3	12	0.16666666666666666	0	0.4601357072442197	0.6662322282154	0.48255194471102775	0.8667059888760299	0.9498309139636942	0.8627737585431117	0.9096704862715237	0.8126444645320972	0.5714285714285714	0	0.0	0.008563954480188934	16
3848	None	None	None	None	None	0	0	0.25	2	0.7777777777777778	7	0.7857142857142857	0.5555555555555556	6	5	4	1	0	0.2857142857142857	7	2	11	0.09090909090909091	0.6666666666666666	0.45006677208353024	0.6782245505160164	0.48255194471102775	0.8496162405044868	0.9749154569818472	0.7782884799316343	0.9210417512251284	0.7763138622665594	1.0	0	0.0	None	0
632	0.0010109848288098837	0.0005263369972438902	-0.000500639545438636	0.991187543754037	-1	0	0	0.6666666666666666	2	0.5	1	0.6666666666666666	0.5	2	1	1	2	0	0.6666666666666666	3	2	4	0.4	0	0.4683079054316382	0.5069386516394522	0.30113604219646034	0.5	0.4728883205581783	0.5	0.6897933085028981	0.5023130158684955	0.75	0	0.0	-5.00639545438636e-05	3
2224	0.021609613879957607	0.004658620480378335	0.0035206238632285456	0.9717213819483533	-1	0	0	0.16666666666666666	1	1.0	7	0.375	0.7142857142857143	5	5	3	1	0	0.6666666666666666	4	6	9	0.1	0	0.4601357072442197	0.7316905439195914	0.48255194471102775	0.8527958078070139	0.9498309139636942	0.8863653685532038	0.9153357983312959	0.8326722556814713	1.0	0	0.0	0.0035206238632285456	60
3439	0.03283436619757378	0.008650305562885669	0.008606756693036148	0.7401041727484825	-1	0	0	0.125	1	1.0	10	0.4	0.7	7	7	4	1	0	0.3	10	3	12	0.08333333333333333	0	0.4601357072442197	0.6662322282154	0.48255194471102775	0.8667059888760299	0.9498309139636942	0.8690142351845904	0.9153357983312959	0.8153570369611957	1.0	0	0.0	0.008606756693036148	19
1784	0.02149794307116609	0.004431924316473452	0.003476076748679723	0.9720758280605512	-1	0	0	0.16666666666666666	1	1.0	7	0.375	0.7142857142857143	5	5	3	1	0	0.6666666666666666	4	6	9	0.1	0	0.4601357072442197	0.7316905439195914	0.48255194471102775	0.8527958078070139	0.9498309139636942	0.8863653685532038	0.9153357983312959	0.8326722556814713	1.0	0	0.0	0.003476076748679723	43
3755	0.03311998235996383	0.007869740764041415	0.007865070093026911	0.7010434241241978	-1	0	0	0.125	1	1.0	10	0.4	0.7	7	7	4	1	0	0.3	10	3	12	0.08333333333333333	0	0.4601357072442197	0.6662322282154	0.48255194471102775	0.8667059888760299	0.9498309139636942	0.8690142351845904	0.9153357983312959	0.8153570369611957	1.0	0.14285714285714285	0.0	0.007865070093026911	19
3699	0.034682102969075236	0.010377122146718834	0.010250656816899491	0.722648520784654	-1	0	0	0.125	1	1.0	10	0.4	0.7	7	7	4	2	0	0.3	10	3	12	0.16666666666666666	0	0.4601357072442197	0.6662322282154	0.48255194471102775	0.8667059888760299	0.9498309139636942	0.8690142351845904	0.9153357983312959	0.8153570369611957	0.5714285714285714	0	0.0	0.010250656816899491	97
1156	0.02121735643396174	0.0039538191327372334	0.0015868289928898738	0.9682482008187062	-1	0	0	0.16666666666666666	1	1.0	7	0.5	0.7142857142857143	5	5	3	1	0	0.5	3	6	9	0.1	0	0.4601357072442197	0.7316905439195914	0.48255194471102775	0.8527958078070139	0.9498309139636942	0.8863653685532038	0.9153357983312959	0.8326722556814713	1.0	0	0.0	0.0015868289928898738	10
4015	0.03385083109228264	0.008937184563333624	0.008926325676481878	0.7006121837468664	-1	0	0	0.125	1	1.0	10	0.4	0.7	7	7	4	2	0	0.3	10	3	12	0.16666666666666666	0	0.4601357072442197	0.6662322282154	0.48255194471102775	0.8667059888760299	0.9498309139636942	0.8690142351845904	0.9153357983312959	0.8153570369611957	0.5714285714285714	0	0.0	0.008926325676481878	36
3934	0.0488303484062482	0.010329623424801902	-0.0031903450290508787	0.9762528688495826	-1	0	0	0.3	3	0.6666666666666666	8	0.2857142857142857	0.5	7	6	6	5	0	1.0	7	7	14	0.3333333333333333	0.16666666666666666	0.4601357072442197	0.7425616175650969	0.48255194471102775	0.877820517466507	0.8931743611976609	0.8498738880126749	0.898293847871743	0.8303762626520991	0.14285714285714285	0	0.0	-0.00031903450290508785	1
1605	0.004185437954784543	7.691574831667247e-05	4.6560247377870204e-05	0.9981048813419569	-1	0	0	0.3333333333333333	1	1.0	2	0.6666666666666666	0.5	2	1	1	1	0	0.6666666666666666	3	2	4	0.2	0	0.5520537206131	0.7037489686670367	0.3418909443701986	0.6005000348871026	0.7364441602790892	0.9331152916103239	0.8406036453083383	0.7863014702322169	1.0	0	0.0	4.6560247377870204e-05	4
1667	0.017066310460240625	0.002323034517692273	-0.0022212042069711373	0.9653286812179905	-1	0	0	0.16666666666666666	1	1.0	6	0.4444444444444444	0.6666666666666666	4	4	3	2	0	0.5	3	6	8	0.2	0	0.4628339869169181	0.6225392861080593	0.48255194471102775	0.8657924813882344	0.8367905055000715	0.8898248424048424	0.8635518539988734	0.8152538997766722	0.625	0	0.0	-0.00022212042069711372	1
1025	0.02204006283332484	0.0040015789688653955	0.002511755782805486	0.9689209535632004	-1	0	0	0.16666666666666666	1	1.0	7	0.5	0.7142857142857143	5	5	3	1	0	0.5	3	6	9	0.1	0	0.4601357072442197	0.7316905439195914	0.48255194471102775	0.8527958078070139	1.0	0.8929954822241152	0.9255553636377322	0.8357869220590625	1.0	0	0.0	0.002511755782805486	57
4507	0.03342666962089191	0.008851469494591969	0.008789879975550733	0.6977480953239436	-1	0	0	0.125	1	1.0	10	0.4	0.7	7	7	4	2	0	0.3	10	3	12	0.16666666666666666	0	0.4601357072442197	0.6662322282154	0.48255194471102775	0.8667059888760299	0.9498309139636942	0.8690142351845904	0.9153357983312959	0.8153570369611957	0.5714285714285714	0	0.0	0.008789879975550733	20
4793	0.033311774512591534	0.008417410357558748	0.008388323843800982	0.6908834297247168	-1	0	0	0.125	1	1.0	10	0.4	0.7	7	7	4	1	0	0.3	10	3	12	0.08333333333333333	0	0.4601357072442197	0.6662322282154	0.48255194471102775	0.8667059888760299	0.9498309139636942	0.8690142351845904	0.9153357983312959	0.8153570369611957	1.0	0	0.0	0.008388323843800982	16
4053	0.0340992433958987	0.008993087900629967	0.008942263331887286	0.7380954706024971	-1	0	0	0.125	1	1.0	10	0.4	0.7	7	7	4	1	0	0.3	10	3	12	0.08333333333333333	0	0.4601357072442197	0.6662322282154	0.48255194471102775	0.8667059888760299	0.9498309139636942	0.8690142351845904	0.9153357983312959	0.8153570369611957	1.0	0	0.0	0.008942263331887286	15
400	0.0010220845365837491	0.00012773145915246102	0.0001276697103316253	0.9962607282713131	-1	0	0	1.0	3	0.0	0	0.6666666666666666	0	1	0	2	1	0	0.6666666666666666	3	2	4	0.14285714285714285	1.0	0	0	0	0	0	0	0	0	0	0	0	0.0001276697103316253	15
3167	0.05198499617440104	0.008196042551223616	-0.006714262751234662	0.7333900180491613	-1	0	0	0.1111111111111111	1	1.0	11	0.3939393939393939	0.7272727272727273	8	8	4	2	0	0.2727272727272727	11	3	13	0.16666666666666666	0	0.4601357072442197	0.6563718777896531	0.48255194471102775	0.8719609483564987	0.8367905055000715	0.8950898034874232	0.8750320957029899	0.8277549119684168	0.5625	0	0.0	-0.0006714262751234661	1
5050	0.05512062064903952	0.010976289974900074	-0.009417038454010155	0.9962176997510396	-1	0	0	0.25	2	0.8888888888888888	8	0.55	0.7777777777777778	7	7	3	4	0	0.2	10	2	11	0.4	0.2	0.4793630450041091	0.5716949813399244	0.48255194471102775	0.8592858998327879	0.9498309139636942	0.7465893892974638	0.898293847871743	0.7426042684798078	0.3571428571428571	0.14285714285714285	0.0	-0.0009417038454010155	3
4405	0.03417294157028958	0.00920577459883421	0.009200537251898367	0.7012839146401485	-1	0	0	0.125	1	1.0	10	0.4	0.7	7	7	4	2	0	0.3	10	3	12	0.16666666666666666	0	0.4601357072442197	0.6662322282154	0.48255194471102775	0.8667059888760299	0.9498309139636942	0.8690142351845904	0.9153357983312959	0.8153570369611957	0.5714285714285714	0.14285714285714285	0.0	0.009200537251898367	16
2609	0.022179942336179686	0.0044479436750319	0.0029594352607348615	0.9708798335545534	-1	0	0	0.16666666666666666	1	1.0	7	0.375	0.7142857142857143	5	5	3	1	0	0.6666666666666666	4	6	9	0.1	0	0.4601357072442197	0.7316905439195914	0.48255194471102775	0.8527958078070139	0.9498309139636942	0.8863653685532038	0.9153357983312959	0.8326722556814713	1.0	0	0.0	0.0029594352607348615	23
2460	0.021324435227371076	0.0042837549486242285	0.0027969228987727813	0.9719912650622583	-1	0	0	0.16666666666666666	1	1.0	7	0.375	0.7142857142857143	5	5	3	1	0	0.6666666666666666	4	6	9	0.1	0	0.4601357072442197	0.7316905439195914	0.48255194471102775	0.8527958078070139	1.0	0.8929954822241152	0.9255553636377322	0.8357869220590625	1.0	0	0.0	0.0027969228987727813	20
3675	0.03464643930368451	0.010193330218231399	0.010058474450666693	0.7243427737839656	-1	0	0	0.125	1	1.0	10	0.4	0.7	7	7	4	2	0	0.3	10	3	12	0.16666666666666666	0	0.4601357072442197	0.6662322282154	0.48255194471102775	0.8667059888760299	0.9498309139636942	0.8690142351845904	0.9153357983312959	0.8153570369611957	0.5714285714285714	0	0.0	0.010058474450666693	69
3519	0.029480853115372647	0.004861892707658652	-0.004856079986181015	0.9665590753553923	-1	0	0	0.25	2	0.8888888888888888	8	0.3142857142857143	0.6666666666666666	6	6	4	2	0	0.7142857142857143	5	7	11	0.16666666666666666	0.2	0.4793004066949743	0.5746025162653053	0.48255194471102775	0.832595091719815	0.9498309139636942	0.8730524883289842	0.898293847871743	0.7820528109574957	0.5833333333333334	0.16666666666666666	0.0	-0.00048560799861810145	1
1129	0.014261984601844331	0.0027456452226237668	-0.0014642277994816886	0.981881357765952	-1	0	0	0.2	1	1.0	5	0.4666666666666667	0.8	4	4	2	0	0	0.6	3	5	7	0.0	0	0.4799301839926112	0.7294932062306951	0.4325988956274823	0.6813660211040264	1.0	0.907413972414003	0.924025400860329	0.793287481912679	0	0	0.0	-0.00014642277994816885	1
4481	0.03314138084823563	0.010176181869609016	0.01007916519659959	0.7282724848227994	-1	0	0	0.125	1	1.0	10	0.4	0.7	7	7	4	2	0	0.3	10	3	12	0.16666666666666666	0	0.4601357072442197	0.6662322282154	0.48255194471102775	0.8667059888760299	0.9498309139636942	0.8690142351845904	0.9153357983312959	0.8153570369611957	0.5714285714285714	0	0.0	0.01007916519659959	56
3840	0.03340054130894604	0.00925932457274217	0.009202037526925649	0.7415402318482724	-1	0	0	0.125	1	1.0	10	0.4	0.7	7	7	4	2	0	0.3	10	3	12	0.16666666666666666	0	0.4601357072442197	0.6662322282154	0.48255194471102775	0.8667059888760299	0.9498309139636942	0.8690142351845904	0.9153357983312959	0.8153570369611957	0.5714285714285714	0	0.0	0.009202037526925649	37
3089	0.03286863159930831	0.009790999911646385	0.009692580779720251	0.7230363155825688	-1	0	0	0.125	1	1.0	10	0.4	0.7	7	7	4	1	0	0.3	10	3	12	0.08333333333333333	0	0.4601357072442197	0.6662322282154	0.48255194471102775	0.8667059888760299	0.9498309139636942	0.8690142351845904	0.9153357983312959	0.8153570369611957	1.0	0	0.0	0.009692580779720251	59
2811	0.0214643382389644	0.004658405044987516	0.0036503387455194417	0.9711996429419811	-1	0	0	0.16666666666666666	1	1.0	7	0.375	0.7142857142857143	5	5	3	1	0	0.6666666666666666	4	6	9	0.1	0	0.4601357072442197	0.7316905439195914	0.48255194471102775	0.8527958078070139	0.9498309139636942	0.8863653685532038	0.9153357983312959	0.8326722556814713	1.0	0	0.0	0.0036503387455194417	9
2174	0.009875816717505244	0.0006094421617880722	-0.000599620942511673	0.9951473972764823	-1	0	0	0.3333333333333333	2	0.7142857142857143	5	0.5	0.5714285714285714	5	4	3	1	0	0.5	3	6	9	0.1111111111111111	0.6666666666666666	0.4601357072442197	0.7316905439195914	0.48255194471102775	0.8527958078070139	0.9498309139636942	0.8863653685532038	0.9153357983312959	0.8326722556814713	1.0	0	0.0	-5.99620942511673e-05	4
3153	0.04039689004659895	0.0023255396009559067	-0.0022245846256895986	0.8546922002769437	-1	0	0	0.125	1	1.0	10	0.4	0.7	7	7	4	1	0	0.3	10	3	12	0.08333333333333333	0	0.4399978369228408	0.6593813010178285	0.48255194471102775	0.8667059888760299	0.9498309139636942	0.8690142351845904	0.9212422195114758	0.8138137310081556	1.0	0	0.0	-0.00022245846256895986	10
2116	0.021098163012310663	0.0009303320973154644	-0.0007163113954343479	0.991814128875402	-1	0	0	0.16666666666666666	1	1.0	6	0.4444444444444444	0.8333333333333334	5	5	2	0	0	0.5	3	6	8	0.0	0	0.4601357072442197	0.7399431485956854	0.48255194471102775	0.8527958078070139	0.9498309139636942	0.8514667240134011	0.9096704862715237	0.8199744874504938	0	0	0.0	-7.163113954343478e-05	2
5026	0.03357837634755114	0.009461357038833966	0.009360023097869336	0.7083774144445885	-1	0	0	0.125	1	1.0	10	0.4	0.7	7	7	4	2	0	0.3	10	3	12	0.16666666666666666	0	0.4601357072442197	0.6662322282154	0.48255194471102775	0.8667059888760299	0.9498309139636942	0.8690142351845904	0.9153357983312959	0.8153570369611957	0.5714285714285714	0	0.0	0.009360023097869336	45
4468	0.03383945144621094	0.009870107556226086	0.009828930979078875	0.7373030196987678	-1	0	0	0.125	1	1.0	10	0.4	0.7	7	7	4	2	0	0.3	10	3	12	0.16666666666666666	0	0.4601357072442197	0.6662322282154	0.48255194471102775	0.8667059888760299	0.9498309139636942	0.8627737585431117	0.9096704862715237	0.8126444645320972	0.5714285714285714	0	0.0	0.009828930979078875	89
2326	0.0220302703331665	0.004010551228451587	0.0028793845349194373	0.9707883163743045	-1	0	0	0.16666666666666666	1	1.0	7	0.375	0.7142857142857143	5	5	3	1	0	0.6666666666666666	4	6	9	0.1	0	0.4601357072442197	0.7316905439195914	0.48255194471102775	0.8527958078070139	1.0	0.8929954822241152	0.9255553636377322	0.8357869220590625	1.0	0	0.0	0.0028793845349194373	28
4742	0.03376640879406396	0.009014092459433118	0.009009368876242325	0.6987369944003144	-1	0	0	0.125	1	1.0	10	0.4	0.7	7	7	4	2	0	0.3	10	3	12	0.16666666666666666	0	0.4601357072442197	0.6662322282154	0.48255194471102775	0.8667059888760299	0.9498309139636942	0.8690142351845904	0.9153357983312959	0.8153570369611957	0.5714285714285714	0	0.0	0.009009368876242325	21
4463	0.03455159625651708	0.01036777103833167	0.010206285991935966	0.7241608475170184	-1	0	0	0.125	1	1.0	10	0.4	0.7	7	7	4	2	0	0.3	10	3	12	0.16666666666666666	0	0.4601357072442197	0.6662322282154	0.48255194471102775	0.8667059888760299	0.9498309139636942	0.8690142351845904	0.9153357983312959	0.8153570369611957	0.5714285714285714	0.14285714285714285	0.0	0.010206285991935966	100
43	0.03872453088781515	0.010039851521067745	-0.007418466689576185	0.8921588943939311	-1	0.25	1	0.4	4	0.6153846153846154	8	0.26785714285714285	0.6153846153846154	11	8	3	0	0	0.875	8	7	15	0.0	0.2857142857142857	0.6670132238459545	0.8318483731524572	0.5851109219428338	0.8887727040342399	0.48512255368579515	0.9143164960874705	0.782431693025887	0.8823479992232214	0	0	0.0	-0.0007418466689576185	4
3414	None	None	None	None	None	0	0	0.2857142857142857	2	0.75	6	0.8333333333333334	0.5	5	4	4	1	0	0.3333333333333333	6	2	10	0.09090909090909091	0.5	0.4601357072442197	0.6996841126466901	0.48255194471102775	0.8527958078070139	1.0	0.8929954822241152	0.9263940743323342	0.8284575255342573	1.0	0	0.0	None	0
4172	0.03361129886703895	0.008065821367147029	0.008058007404787982	0.6843291720393371	-1	0	0	0.125	1	1.0	10	0.4	0.7	7	7	4	2	0	0.3	10	3	12	0.16666666666666666	0	0.4601357072442197	0.6662322282154	0.48255194471102775	0.8667059888760299	0.9498309139636942	0.8690142351845904	0.9153357983312959	0.8153570369611957	0.5714285714285714	0	0.0	0.008058007404787982	14
2318	0.02209204638637047	0.003930572020251049	0.0026157057221888706	0.9710800931802531	-1	0	0	0.16666666666666666	1	1.0	7	0.375	0.7142857142857143	5	5	3	1	0	0.6666666666666666	4	6	9	0.1	0	0.4601357072442197	0.7316905439195914	0.48255194471102775	0.8527958078070139	1.0	0.8929954822241152	0.9255553636377322	0.8357869220590625	1.0	0	0.0	0.0026157057221888706	31
3054	0.04705323757914966	0.0063688959202125835	-0.004123908099582763	0.7197418466560168	-1	0	0	0.1111111111111111	1	1.0	11	0.3939393939393939	0.7272727272727273	8	8	4	1	0	0.2727272727272727	11	3	13	0.08333333333333333	0	0.4601357072442197	0.6563718777896531	0.48255194471102775	0.8719609483564987	0.8367905055000715	0.8950898034874232	0.8750320957029899	0.8277549119684168	1.0	0	0.0	-0.0004123908099582763	3
3269	0.0323174773747407	0.008319462261054589	0.008303148609252978	0.7059766101706888	-1	0	0	0.125	1	1.0	10	0.4	0.7	7	7	4	1	0	0.3	10	3	12	0.08333333333333333	0	0.4601357072442197	0.6662322282154	0.48255194471102775	0.8667059888760299	0.9498309139636942	0.8690142351845904	0.9153357983312959	0.8153570369611957	1.0	0	0.0	0.008303148609252978	26
3160	0.033454459952415645	0.00585854360715473	0.005656924736312707	0.655413665463698	-1	0	0	0.125	1	1.0	10	0.4	0.7	7	7	4	1	0	0.3	10	3	12	0.08333333333333333	0	0.4601357072442197	0.6662322282154	0.48255194471102775	0.8667059888760299	0.9498309139636942	0.8690142351845904	0.9153357983312959	0.8153570369611957	1.0	0	0.0	0.005656924736312707	17
429	0.004544343150317564	0.0011399213296700275	0.0010048688489572245	0.9980768254817365	-1	0	0	0.3333333333333333	1	1.0	2	0.6666666666666666	0.5	2	1	1	1	0	0.6666666666666666	2	3	4	0.2	0	0.5030283393801568	0.5926571191292733	0.21985674474956013	0.6927043506754825	0.6477511601352104	0.8234860921972709	0.8567422093642363	0.7128569469741571	1.0	0	0.0	0.0010048688489572245	19
3498	0.03169095326578955	0.00072917008087714	-0.00024138451111979583	0.9754478971654148	-1	0	0	0.125	1	1.0	10	0.4	0.7	7	7	4	2	0	0.3	10	3	12	0.16666666666666666	0	0.4601357072442197	0.6885838180786564	0.48255194471102775	0.901023637051254	0.9498309139636942	0.8690142351845904	0.9153357983312959	0.8363717406918151	0.5714285714285714	0	0.0	-2.4138451111979584e-05	7
4079	0.03334489328015802	0.008778670914871865	0.00877480906376931	0.6992025176116212	-1	0	0	0.125	1	1.0	10	0.4	0.7	7	7	4	2	0	0.3	10	3	12	0.16666666666666666	0	0.4601357072442197	0.6662322282154	0.48255194471102775	0.8667059888760299	0.9498309139636942	0.8627737585431117	0.9096704862715237	0.8126444645320972	0.5714285714285714	0	0.0	0.00877480906376931	25
1013	0.021870669448359206	0.00334254935798244	0.001630724977859755	0.9682349259787725	-1	0	0	0.16666666666666666	1	1.0	7	0.5	0.7142857142857143	5	5	3	1	0	0.5	3	6	9	0.1	0	0.4601357072442197	0.7316905439195914	0.48255194471102775	0.8527958078070139	0.9498309139636942	0.8863653685532038	0.9153357983312959	0.8326722556814713	1.0	0	0.0	0.001630724977859755	9
4301	0.0308140128295145	0.009685273029351517	0.009569747006458698	0.7205082807062277	-1	0	0	0.125	1	1.0	10	0.4	0.7	7	7	4	2	0	0.3	10	3	12	0.16666666666666666	0	0.4601357072442197	0.6662322282154	0.48255194471102775	0.8667059888760299	0.9498309139636942	0.8690142351845904	0.9153357983312959	0.8153570369611957	0.5714285714285714	0	0.0	0.009569747006458698	30
4626	0.0348306995134372	0.007125206074262086	-0.0008020368965636172	0.8261570667874911	-1	0	0	0.125	1	1.0	10	0.4	0.7	7	7	4	2	0	0.3	10	3	12	0.16666666666666666	0	0.4601357072442197	0.6352540029163782	0.48255194471102775	0.8667059888760299	0.9498309139636942	0.8690142351845904	0.9153357983312959	0.808415267132019	0.5714285714285714	0	0.0	-8.020368965636171e-05	5
154	0.014213489690070592	0.0005920745931480532	0.0004289909296717746	0.9964480732858316	-1	0	0	0.42857142857142855	3	0.625	5	0.4166666666666667	0.25	4	2	5	0	0	0.6666666666666666	4	6	10	0.0	0	0.7655038223322155	0.776957611727329	0.566220617468543	0.9222899053032098	0.5745081623388503	0.9691792070694549	0.9367911459765886	0.9160656273024228	0	0	0.0	0.0004289909296717746	22
595	0.0	0.0	0.0	1.0	-1	0	0	0	0	0	0	1.0	0	0	0	0	2	0	1.0	1	1	1	0.5	0	0	0	0	0	0	0	0	0	0	0	0	-0.1	0
740	0.021109682245220418	0.0038778133852351705	0.0022922900708919128	0.969279003063166	-1	0	0	0.16666666666666666	1	1.0	7	0.5	0.7142857142857143	5	5	3	1	0	0.5	3	6	9	0.1	0	0.4601357072442197	0.7316905439195914	0.48255194471102775	0.8527958078070139	1.0	0.8929954822241152	0.9255553636377322	0.8357869220590625	1.0	0	0.0	0.0022922900708919128	86
877	0.003493913867393159	0.0003915415969058652	0.0003478855759621546	0.9976035352929292	-1	0	0	0.5	2	0.6666666666666666	2	1.0	0.6666666666666666	4	2	0	0	0	0.2	5	1	5	0.0	0.5	0.45006677208353024	0.7417243459937973	0.4325988956274823	0.8768729434070736	0.8618750485182243	0.8660789231119299	0.8826388985275206	0.8359330077850685	0	0	0.0	0.0003478855759621546	12
4784	0.033394972157398325	0.00899695889699788	0.008990542153655117	0.7154514523193528	-1	0	0	0.125	1	1.0	10	0.4	0.7	7	7	4	2	0	0.3	10	3	12	0.16666666666666666	0	0.4601357072442197	0.6662322282154	0.48255194471102775	0.8667059888760299	0.9498309139636942	0.8690142351845904	0.9153357983312959	0.8153570369611957	0.5714285714285714	0	0.0	0.008990542153655117	21
4196	0.03291735992611052	0.009667015857788279	0.009601296033403546	0.7378434453659997	-1	0	0	0.125	1	1.0	10	0.4	0.7	7	7	4	1	0	0.3	10	3	12	0.08333333333333333	0	0.4601357072442197	0.6662322282154	0.48255194471102775	0.8667059888760299	0.9498309139636942	0.8690142351845904	0.9153357983312959	0.8153570369611957	1.0	0	0.0	0.009601296033403546	11
4136	0.03396342536553143	0.009332162349847262	0.009303628922570546	0.7079349243703473	-1	0	0	0.125	1	1.0	10	0.4	0.7	7	7	4	2	0	0.3	10	3	12	0.16666666666666666	0	0.4601357072442197	0.6662322282154	0.48255194471102775	0.8667059888760299	0.9498309139636942	0.8690142351845904	0.9153357983312959	0.8153570369611957	0.5714285714285714	0.14285714285714285	0.0	0.009303628922570546	21
4085	0.033819206408130666	0.009273823599128019	0.009236012266411135	0.7445997709486877	-1	0	0	0.125	1	1.0	10	0.4	0.7	7	7	4	2	0	0.3	10	3	12	0.16666666666666666	0	0.4601357072442197	0.6662322282154	0.48255194471102775	0.8667059888760299	0.9498309139636942	0.8690142351845904	0.9153357983312959	0.8153570369611957	0.5714285714285714	0	0.0	0.009236012266411135	31
450	0.0014731061090446041	0.0002473179273990334	0.00024453841570581903	0.9966655386694563	-1	0	0	0.5	1	1.0	1	1.0	1.0	2	1	0	1	0	0.3333333333333333	1	3	3	0.3333333333333333	0	0.23217199164117958	0.6772385694456966	0.513815285058945	0.9751494890226547	0.5631181567391446	0.5372492077455305	0.9142681507846261	0.820543193766594	1.0	0.5	0.0	0.00024453841570581903	16
1240	0.02177305147269536	0.003422377056706192	0.0016238448032570244	0.9683748647213595	-1	0	0	0.16666666666666666	1	1.0	7	0.5	0.7142857142857143	5	5	3	1	0	0.5	3	6	9	0.1	0	0.4601357072442197	0.7316905439195914	0.48255194471102775	0.8527958078070139	0.9498309139636942	0.8863653685532038	0.9096704862715237	0.8326722556814713	1.0	0	0.0	0.0016238448032570244	19
498	0.0004669147099018017	0.00029007733474932615	0.0002898468919124792	0.996496377024111	-1	0	0	0.5	1	1.0	1	1.0	1.0	1	1	1	2	0	0.3333333333333333	1	3	3	0.3333333333333333	0	0.13799694735198517	0.5	0.8807865317109336	0.5	0.5481908170026941	0.5	0.9542588481367812	0.5	1.0	1.0	0.0	0.0002898468919124792	32
1107	0.02162588232162699	0.003978357169382235	0.0022750545137593414	0.9687449849305595	-1	0	0	0.16666666666666666	1	1.0	7	0.5	0.7142857142857143	5	5	3	1	0	0.5	3	6	9	0.1	0	0.4601357072442197	0.7316905439195914	0.48255194471102775	0.8527958078070139	0.9498309139636942	0.8863653685532038	0.9153357983312959	0.8326722556814713	1.0	0	0.0	0.0022750545137593414	28
3778	0.03298753998979254	0.008171089972905443	0.008167321681584617	0.6977740537667425	-1	0	0	0.125	1	1.0	10	0.4	0.7	7	7	4	1	0	0.3	10	3	12	0.08333333333333333	0	0.4601357072442197	0.6662322282154	0.48255194471102775	0.8667059888760299	1.0	0.8564155806081931	0.9263940743323342	0.8099557459024186	1.0	0.14285714285714285	0.0	0.008167321681584617	19
4394	0.03450424778320014	0.009382014398137139	0.00930292415965	0.7084201959872918	-1	0	0	0.125	1	1.0	10	0.4	0.7	7	7	4	2	0	0.3	10	3	12	0.16666666666666666	0	0.4601357072442197	0.6662322282154	0.48255194471102775	0.8667059888760299	0.9498309139636942	0.8690142351845904	0.9153357983312959	0.8153570369611957	0.5714285714285714	0	0.0	0.00930292415965	64
4069	0.03450297201111899	0.008628720514624927	0.008628206495116381	0.701427564422256	-1	0	0	0.125	1	1.0	10	0.4	0.7	7	7	4	2	0	0.3	10	3	12	0.16666666666666666	0	0.4601357072442197	0.6662322282154	0.48255194471102775	0.8667059888760299	0.9498309139636942	0.8690142351845904	0.9153357983312959	0.8153570369611957	0.5714285714285714	0	0.0	0.008628206495116381	24
1478	0.01674184412178657	0.0010429322618670691	0.0009970531702167633	0.9810802592470954	-1	0	0	0.16666666666666666	1	1.0	6	0.4	0.6666666666666666	4	4	3	1	0	0.8	4	5	8	0.1	0	0.4663476178744199	0.7480976446891711	0.4325988956274823	0.6813660211040264	0.9749154569818472	0.9019885842794871	0.9205956813309613	0.795112433706723	1.0	0	0.0	0.0009970531702167633	4
2989	0.03245583244413105	0.006326703967925359	0.0063265971954069135	0.6851753373962126	-1	0	0	0.125	1	1.0	10	0.4	0.7	7	7	4	1	0	0.3	10	3	12	0.08333333333333333	0	0.4601357072442197	0.6662322282154	0.48255194471102775	0.8667059888760299	0.9498309139636942	0.8690142351845904	0.9153357983312959	0.8153570369611957	1.0	0	0.0	0.0063265971954069135	12
952	0.022297633566458912	0.003907949479012926	0.0022787713854025963	0.969860460297179	-1	0	0	0.16666666666666666	1	1.0	7	0.5	0.7142857142857143	5	5	3	1	0	0.5	3	6	9	0.1	0	0.4601357072442197	0.7316905439195914	0.48255194471102775	0.8527958078070139	0.9498309139636942	0.8863653685532038	0.9153357983312959	0.8326722556814713	1.0	0	0.0	0.0022787713854025963	15
594	0.012375474347115665	0.0006734728486352469	-2.6463180296022446e-05	0.9969085987262757	-1	0	0	0.5	3	0.42857142857142855	3	0.6428571428571429	0.14285714285714285	1	1	7	0	0	0.2857142857142857	7	2	9	0.0	0	0.6114100424002007	0.5	0.38264584654393696	0.5	1.0	0.5	0.9274616299442358	0.5	0	0	0.0	-2.6463180296022447e-06	2
1045	0.021652098509170763	0.005190843554588799	0.002907541881164492	0.9693539492798924	-1	0	0	0.16666666666666666	1	1.0	7	0.5	0.7142857142857143	5	5	3	1	0	0.5	3	6	9	0.1	0	0.4601357072442197	0.7316905439195914	0.48255194471102775	0.8527958078070139	0.9498309139636942	0.8863653685532038	0.9153357983312959	0.8326722556814713	1.0	0	0.0	0.002907541881164492	34
3192	0.033697384377854814	0.00860549386481646	0.008568146616154036	0.6949099775652217	-1	0	0	0.125	1	1.0	10	0.4	0.7	7	7	4	2	0	0.3	10	3	12	0.16666666666666666	0	0.4601357072442197	0.6662322282154	0.48255194471102775	0.8667059888760299	0.9498309139636942	0.8690142351845904	0.9153357983312959	0.8153570369611957	0.5714285714285714	0	0.0	0.008568146616154036	22
2366	0.02164427947449727	0.004671067956213581	0.0031345431719478995	0.9704497841342868	-1	0	0	0.16666666666666666	1	1.0	7	0.375	0.7142857142857143	5	5	3	1	0	0.6666666666666666	4	6	9	0.1	0	0.4601357072442197	0.7316905439195914	0.48255194471102775	0.8527958078070139	0.9498309139636942	0.8863653685532038	0.9153357983312959	0.8326722556814713	1.0	0	0.0	0.0031345431719478995	14
2173	0.021701810633453854	0.005106536538290821	0.0031333725563124776	0.9722707509118249	-1	0	0	0.16666666666666666	1	1.0	7	0.375	0.7142857142857143	5	5	3	1	0	0.6666666666666666	4	6	9	0.1	0	0.4601357072442197	0.7316905439195914	0.48255194471102775	0.8527958078070139	1.0	0.8929954822241152	0.9255553636377322	0.8357869220590625	1.0	0	0.0	0.0031333725563124776	36
1698	0.02135426078104941	0.004104910089320785	0.0017793936766841737	0.9679432105652999	-1	0	0	0.16666666666666666	1	1.0	7	0.5	0.7142857142857143	5	5	3	1	0	0.5	3	6	9	0.1	0	0.4601357072442197	0.7316905439195914	0.48255194471102775	0.8527958078070139	0.9498309139636942	0.8863653685532038	0.9153357983312959	0.8326722556814713	1.0	0	0.0	0.0017793936766841737	15
3914	0.026074609244971875	0.006194994568366939	-0.0018254451276587048	0.9525011474932659	-1	0	0	0.25	2	0.8	8	0.3333333333333333	0.6	6	6	5	3	0	1.0	6	6	12	0.21428571428571427	0	0.4628339869169181	0.6695641134402913	0.4325988956274823	0.8527270974644492	0.8367905055000715	0.8808450759547105	0.8635518539988734	0.8157189610552896	0.16666666666666666	0	0.0	-0.0001825445127658705	1
550	0.002292350563196111	0.0002400289623296863	5.134086781458412e-05	0.9887980158686671	-1	0	0	0.3333333333333333	1	1.0	2	0.6666666666666666	0.5	2	1	1	2	0	0.6666666666666666	3	2	4	0.4	0	0.5128159944353963	0.616055081924603	0.23215550373821636	0.6659236321848843	0.4728883205581783	0.5	0.7769595115640451	0.5956921837917805	0.75	0	0.021557923273892138	5.134086781458412e-05	11
1447	0.02175759006868805	0.00442126927700985	0.0034113835092225426	0.971812169630553	-1	0	0	0.16666666666666666	1	1.0	7	0.375	0.7142857142857143	5	5	3	1	0	0.6666666666666666	4	6	9	0.1	0	0.4601357072442197	0.7316905439195914	0.48255194471102775	0.8527958078070139	1.0	0.8929954822241152	0.9255553636377322	0.8357869220590625	1.0	0	0.0	0.0034113835092225426	18
460	0.0004539139169271703	0.0002828658941843092	0.0002825868484369471	0.9969519118451725	-1	0	0	0.5	1	1.0	1	1.0	1.0	1	1	1	2	0	0.3333333333333333	1	3	3	0.3333333333333333	0	0.13799694735198517	0.5	0.8807865317109336	0.5	0.5481908170026941	0.5	0.9542588481367812	0.5	1.0	1.0	0.0	0.0002825868484369471	80
651	0.0058689832182199295	0.001185102340362636	0.0011755410888067842	0.9968336485594004	-1	0	0	0.5	2	0.6666666666666666	2	1.0	0.6666666666666666	4	2	0	0	0	0.2	5	1	5	0.0	0.5	0.6695928458423215	0.8759861010174896	0.6282204242439577	0.9112031325835603	0.8618750485182243	0.8720970852675356	0.8942918343753963	0.8877206123617044	0	0	0.0	0.0011755410888067842	23
2438	0.03322940035624539	0.009061497170222026	0.008999308444444907	0.7387559530553818	-1	0	0	0.125	1	1.0	10	0.4	0.7	7	7	4	1	0	0.3	10	3	12	0.08333333333333333	0	0.4601357072442197	0.6662322282154	0.48255194471102775	0.8667059888760299	0.9498309139636942	0.8690142351845904	0.9153357983312959	0.8153570369611957	1.0	0	0.0	0.008999308444444907	140
125	0.048076577863762855	0.0077789040297239435	0.00558961035387485	0.8621854689193924	-1	0	0	0.2	2	0.9230769230769231	12	0.4166666666666667	0.7692307692307693	11	10	3	0	0	0.4444444444444444	9	4	15	0.0	0.14285714285714285	0.6967320313450739	0.7291477031222431	0.31945253169045007	0.9599709176306978	0.23162687043203886	0.9638438918006238	0.8826360672623867	0.9229813162833895	0	0	0.0	0.00558961035387485	4
209	0.0007210057315552285	5.539935915681899e-05	-4.8890195131399335e-05	0.996270312898887	-1	0	0	0.75	3	0.5	2	0.5	0	2	0	3	1	0	0.75	3	4	6	0.125	0.5	0	0	0	0	0	0	0	0	0	0	0	-4.889019513139933e-06	15
657	0.0476548551382722	0.0033035872309152042	0.0013198694983777221	0.976830297852436	-1	0.25	1	0.5	5	0.6153846153846154	8	0.4166666666666667	0.6153846153846154	11	8	3	0	0	0.25	12	3	15	0.0	0.6666666666666666	0.7442583234417193	0.8880673597102027	0.25746888023616193	0.9535575674181493	0.4441221905751063	0.9471336238294014	0.9264805523192478	0.9346004102783251	0	0	0.0	0.0013198694983777221	43
4486	0.03757022197516014	0.013089572015894542	0.010962078740789893	0.821290291181845	-1	0	0	0.125	1	1.0	9	0.4074074074074074	0.6666666666666666	6	6	4	2	0	0.3333333333333333	9	3	11	0.16666666666666666	0	0.4793004066949743	0.5938364112630372	0.4325988956274823	0.6937456496704091	0.9498309139636942	0.9149340281734418	0.898293847871743	0.7669176115280862	0.5833333333333334	0.5	0.0	0.010962078740789893	10
841	0.021484428802010683	0.003722416224310356	0.002055323757107062	0.9698488418958198	-1	0	0	0.16666666666666666	1	1.0	7	0.5	0.7142857142857143	5	5	3	1	0	0.5	3	6	9	0.1	0	0.4601357072442197	0.7316905439195914	0.48255194471102775	0.8527958078070139	0.9498309139636942	0.8863653685532038	0.9153357983312959	0.8326722556814713	1.0	0	0.0	0.002055323757107062	47
3349	0.03306911753651451	0.008196126388525212	0.008173309778675714	0.6918727601786863	-1	0	0	0.125	1	1.0	10	0.4	0.7	7	7	4	2	0	0.3	10	3	12	0.16666666666666666	0	0.4601357072442197	0.6662322282154	0.48255194471102775	0.8667059888760299	0.9498309139636942	0.8690142351845904	0.9153357983312959	0.8153570369611957	0.5714285714285714	0	0.0	0.008173309778675714	37
2944	0.06631153422780071	0.020555770092599866	-0.00986556576556443	0.7390505156103604	-1	0	0	0.1111111111111111	1	1.0	11	0.3939393939393939	0.7272727272727273	8	8	4	2	0	0.2727272727272727	11	3	13	0.16666666666666666	0	0.476602127022276	0.6111937225119688	0.48255194471102775	0.8719609483564987	0.8367905055000715	0.8898248424048424	0.8635518539988734	0.8155621518127079	0.5625	0	0.0	-0.000986556576556443	0
1582	0.02170886028517267	0.0033882055830328963	0.001725416662669087	0.9686702126366785	-1	0	0	0.16666666666666666	1	1.0	7	0.5	0.7142857142857143	5	5	3	1	0	0.5	3	6	9	0.1	0	0.4601357072442197	0.7316905439195914	0.48255194471102775	0.8527958078070139	1.0	0.8929954822241152	0.9255553636377322	0.8357869220590625	1.0	0	0.0	0.001725416662669087	15
2395	0.02175129311778709	0.0038198532207464023	0.002225979145147478	0.970986147527345	-1	0	0	0.16666666666666666	1	1.0	7	0.375	0.7142857142857143	5	5	3	1	0	0.6666666666666666	4	6	9	0.1	0	0.4601357072442197	0.7316905439195914	0.48255194471102775	0.8527958078070139	1.0	0.8929954822241152	0.9255553636377322	0.8357869220590625	1.0	0	0.0	0.002225979145147478	10
923	0.021837006763084345	0.00436011936725587	0.002352294372874074	0.9698992963575578	-1	0	0	0.16666666666666666	1	1.0	7	0.5	0.7142857142857143	5	5	3	1	0	0.5	3	6	9	0.1	0	0.4601357072442197	0.7316905439195914	0.48255194471102775	0.8527958078070139	0.9498309139636942	0.8863653685532038	0.9153357983312959	0.8326722556814713	1.0	0	0.0	0.002352294372874074	55
2320	0.02223778673866343	0.00416663408853925	0.002739260776086143	0.9718236216695156	-1	0	0	0.16666666666666666	1	1.0	7	0.375	0.7142857142857143	5	5	3	1	0	0.6666666666666666	4	6	9	0.1	0	0.4601357072442197	0.7316905439195914	0.48255194471102775	0.8527958078070139	1.0	0.8929954822241152	0.9255553636377322	0.8357869220590625	1.0	0	0.0	0.002739260776086143	14
4350	0.033915291011854955	0.00922148232705976	0.009121113998175365	0.7122612661954774	-1	0	0	0.125	1	1.0	10	0.4	0.7	7	7	4	2	0	0.3	10	3	12	0.16666666666666666	0	0.4601357072442197	0.6662322282154	0.48255194471102775	0.8667059888760299	0.9498309139636942	0.8690142351845904	0.9153357983312959	0.8153570369611957	0.5714285714285714	0.14285714285714285	0.0	0.009121113998175365	43
4695	0.033819293383762696	0.008932336475398183	0.008905334669060183	0.7143215033110308	-1	0	0	0.125	1	1.0	10	0.4	0.7	7	7	4	2	0	0.3	10	3	12	0.16666666666666666	0	0.4601357072442197	0.6662322282154	0.48255194471102775	0.8667059888760299	0.9498309139636942	0.8690142351845904	0.9153357983312959	0.8153570369611957	0.5714285714285714	0.14285714285714285	0.0	0.008905334669060183	21
4721	0.03285872737785404	0.008647143869375191	0.008578689996346553	0.7424792469745146	-1	0	0	0.125	1	1.0	10	0.4	0.7	7	7	4	1	0	0.3	10	3	12	0.08333333333333333	0	0.4601357072442197	0.6662322282154	0.48255194471102775	0.8667059888760299	0.9498309139636942	0.8690142351845904	0.9153357983312959	0.8153570369611957	1.0	0	0.0	0.008578689996346553	10
5006	0.03731595531422177	0.006561650814629446	0.005956676141852128	0.8423219464144565	-1	0	0	0.125	1	1.0	9	0.4074074074074074	0.6666666666666666	6	6	4	2	0	0.3333333333333333	9	3	11	0.16666666666666666	0	0.4793004066949743	0.5938364112630372	0.4325988956274823	0.6937456496704091	0.9498309139636942	0.9149340281734418	0.898293847871743	0.7669176115280862	0.5833333333333334	0	0.0	0.005956676141852128	15
2414	0.021745541485145858	0.004022566004173263	0.0022496844956329085	0.970960411155714	-1	0	0	0.16666666666666666	1	1.0	7	0.375	0.7142857142857143	5	5	3	1	0	0.6666666666666666	4	6	9	0.1	0	0.4601357072442197	0.7316905439195914	0.48255194471102775	0.8527958078070139	1.0	0.8929954822241152	0.9255553636377322	0.8357869220590625	1.0	0	0.0	0.0022496844956329085	15
4575	0.03350689396155562	0.010110977951927452	0.010050823798772208	0.7197554463086602	-1	0	0	0.125	1	1.0	10	0.4	0.7	7	7	4	2	0	0.3	10	3	12	0.16666666666666666	0	0.4601357072442197	0.6662322282154	0.48255194471102775	0.8667059888760299	0.9498309139636942	0.8627737585431117	0.9096704862715237	0.8126444645320972	0.5714285714285714	0	0.0	0.010050823798772208	17
391	0.0007713898943711391	0.000683198571352789	0.0006831934097194466	0.9855255762363321	-1	0	0	0.6666666666666666	2	0.5	1	0.6666666666666666	0.5	1	1	2	0	0	0.6666666666666666	2	3	4	0.0	0	0.8204373323295918	0.5	0.3727584275539103	0.5	0.8948662893570267	0.5	0.9093658787279353	0.5	0	0	0.0	0.0006831934097194466	25
4378	0.03317859163135058	0.00951429125018348	0.009490875535567598	0.7151821966294529	-1	0	0	0.125	1	1.0	10	0.4	0.7	7	7	4	2	0	0.3	10	3	12	0.16666666666666666	0	0.4601357072442197	0.6662322282154	0.48255194471102775	0.8667059888760299	0.9498309139636942	0.8690142351845904	0.9153357983312959	0.8153570369611957	0.5714285714285714	0	0.0	0.009490875535567598	41
1474	0.02127991108260161	0.004048178826303944	0.0023597510992109903	0.9692258963617097	-1	0	0	0.16666666666666666	1	1.0	7	0.5	0.7142857142857143	5	5	3	1	0	0.5	3	6	9	0.1	0	0.4601357072442197	0.7316905439195914	0.48255194471102775	0.8527958078070139	0.9498309139636942	0.8863653685532038	0.9153357983312959	0.8326722556814713	1.0	0	0.0	0.0023597510992109903	28
3546	0.03249342393585796	0.008563679170576058	0.008534138743519087	0.705842456930787	-1	0	0	0.125	1	1.0	10	0.4	0.7	7	7	4	1	0	0.3	10	3	12	0.08333333333333333	0	0.4601357072442197	0.6662322282154	0.48255194471102775	0.8667059888760299	0.9498309139636942	0.8690142351845904	0.9153357983312959	0.8153570369611957	1.0	0	0.0	0.008534138743519087	25
757	0.02163101209716191	0.0031313908305571885	0.0014340366908248833	0.9684132804586629	-1	0	0	0.16666666666666666	1	1.0	7	0.5	0.7142857142857143	5	5	3	1	0	0.5	3	6	9	0.1	0	0.4601357072442197	0.7316905439195914	0.48255194471102775	0.8527958078070139	1.0	0.8929954822241152	0.9255553636377322	0.8357869220590625	1.0	0	0.0	0.0014340366908248833	31
4081	0.03368130289537174	0.00900088839905144	0.008986029618264025	0.7030413090629772	-1	0	0	0.125	1	1.0	10	0.4	0.7	7	7	4	2	0	0.3	10	3	12	0.16666666666666666	0	0.4601357072442197	0.6662322282154	0.48255194471102775	0.8667059888760299	0.9498309139636942	0.8690142351845904	0.9153357983312959	0.8153570369611957	0.5714285714285714	0	0.0	0.008986029618264025	15
4457	0.03392278001076579	0.008451557006814	0.008429846394489198	0.6898030760259337	-1	0	0	0.125	1	1.0	10	0.4	0.7	7	7	4	2	0	0.3	10	3	12	0.16666666666666666	0	0.4601357072442197	0.6662322282154	0.48255194471102775	0.8667059888760299	0.9498309139636942	0.8690142351845904	0.9153357983312959	0.8153570369611957	0.5714285714285714	0.14285714285714285	0.0	0.008429846394489198	18
3725	0.03271455191527098	0.008684078129084064	0.008641681393999174	0.7437028259253249	-1	0	0	0.125	1	1.0	10	0.4	0.7	7	7	4	1	0	0.3	10	3	12	0.08333333333333333	0	0.4601357072442197	0.6662322282154	0.48255194471102775	0.8667059888760299	0.9498309139636942	0.8690142351845904	0.9153357983312959	0.8153570369611957	1.0	0	0.0	0.008641681393999174	29
2032	0.021536904912478096	0.003990683162405633	0.0029223313384892156	0.9708679867031643	-1	0	0	0.16666666666666666	1	1.0	7	0.375	0.7142857142857143	5	5	3	1	0	0.6666666666666666	4	6	9	0.1	0	0.4601357072442197	0.7316905439195914	0.48255194471102775	0.8527958078070139	1.0	0.8929954822241152	0.9255553636377322	0.8357869220590625	1.0	0	0.0	0.0029223313384892156	12
2136	0.013764427318253588	0.0034946431555262316	-0.0008614027482764868	0.9821540540250675	-1	0	0	0.16666666666666666	1	1.0	6	0.5714285714285714	0.6666666666666666	4	4	3	1	0	0.2857142857142857	7	2	8	0.1	0	0.4628339869169181	0.7016212792595329	0.4325988956274823	0.8768729434070736	0.8367905055000715	0.8898248424048424	0.8750320957029899	0.836950292328021	1.0	0	0.0	-8.614027482764869e-05	1
1141	0.029582957163831608	0.0019013585640315672	-0.000554604323589757	0.9766988591194737	-1	0	0	0.14285714285714285	1	1.0	8	0.35714285714285715	0.75	6	6	3	1	0	0.5714285714285714	4	7	10	0.1	0	0.4601357072442197	0.6953803748362081	0.48255194471102775	0.8815639701241391	0.8367905055000715	0.8716889417812121	0.8750320957029899	0.8296145963899701	1.0	0	0.0	-5.5460432358975696e-05	0
3308	0.033711102053028096	0.007647489373232197	0.0076414576985915856	0.6797524675850779	-1	0	0	0.125	1	1.0	10	0.4	0.7	7	7	4	1	0	0.3	10	3	12	0.08333333333333333	0	0.4601357072442197	0.6662322282154	0.48255194471102775	0.8667059888760299	0.9498309139636942	0.8690142351845904	0.9153357983312959	0.8153570369611957	1.0	0	0.0	0.0076414576985915856	9
1168	0.017552344329454957	0.002857325593036493	0.001975732737782621	0.9758375958189658	-1	0	0	0.16666666666666666	1	1.0	6	0.4444444444444444	0.8333333333333334	5	5	2	1	0	0.5	3	6	8	0.125	0	0.4601357072442197	0.7316905439195914	0.48255194471102775	0.8527958078070139	0.9498309139636942	0.8863653685532038	0.9153357983312959	0.8326722556814713	1.0	0	0.0	0.001975732737782621	10
2455	0.02227157288041564	0.004410340594023236	0.00339821797457861	0.9710225060430853	-1	0	0	0.16666666666666666	1	1.0	7	0.375	0.7142857142857143	5	5	3	1	0	0.6666666666666666	4	6	9	0.1	0	0.4601357072442197	0.7316905439195914	0.48255194471102775	0.8527958078070139	1.0	0.8929954822241152	0.9255553636377322	0.8357869220590625	1.0	0	0.0	0.00339821797457861	39
3664	0.03338708573420219	0.010319265530417409	0.010212729767178373	0.71984347585681	-1	0	0	0.125	1	1.0	10	0.4	0.7	7	7	4	2	0	0.3	10	3	12	0.16666666666666666	0	0.4601357072442197	0.6662322282154	0.48255194471102775	0.8667059888760299	0.9498309139636942	0.8690142351845904	0.9153357983312959	0.8153570369611957	0.5714285714285714	0	0.0	0.010212729767178373	20
2045	0.02206865821247647	0.004082831636779951	0.002549405834398615	0.9708856453302742	-1	0	0	0.16666666666666666	1	1.0	7	0.375	0.7142857142857143	5	5	3	1	0	0.6666666666666666	4	6	9	0.1	0	0.4601357072442197	0.7316905439195914	0.48255194471102775	0.8527958078070139	0.9498309139636942	0.8863653685532038	0.9153357983312959	0.8326722556814713	1.0	0	0.0	0.002549405834398615	19
899	0.021722033314427344	0.004494900412027794	0.0021733395221063038	0.9698546167127343	-1	0	0	0.16666666666666666	1	1.0	7	0.5	0.7142857142857143	5	5	3	1	0	0.5	3	6	9	0.1	0	0.4601357072442197	0.7316905439195914	0.48255194471102775	0.8527958078070139	0.9498309139636942	0.8863653685532038	0.9153357983312959	0.8326722556814713	1.0	0	0.0	0.0021733395221063038	24
2892	0.03219267240343372	0.007604656113629945	0.007592468721535244	0.6995020706207251	-1	0	0	0.125	1	1.0	10	0.4	0.7	7	7	4	1	0	0.3	10	3	12	0.08333333333333333	0	0.4601357072442197	0.6662322282154	0.48255194471102775	0.8667059888760299	0.9498309139636942	0.8690142351845904	0.9153357983312959	0.8153570369611957	1.0	0	0.0	0.007592468721535244	33
1265	0.02219011103271176	0.0035667821364733327	0.0017458356518565846	0.968356685253622	-1	0	0	0.16666666666666666	1	1.0	7	0.5	0.7142857142857143	5	5	3	1	0	0.5	3	6	9	0.1	0	0.4601357072442197	0.7316905439195914	0.48255194471102775	0.8527958078070139	0.9498309139636942	0.8863653685532038	0.9153357983312959	0.8326722556814713	1.0	0	0.0	0.0017458356518565846	15
3222	0.032837613867982576	0.008407900073241636	0.008329774036541943	0.7430568009811805	-1	0	0	0.125	1	1.0	10	0.4	0.7	7	7	4	1	0	0.3	10	3	12	0.08333333333333333	0	0.4601357072442197	0.6662322282154	0.48255194471102775	0.8667059888760299	0.9498309139636942	0.8627737585431117	0.9096704862715237	0.8126444645320972	1.0	0	0.0	0.008329774036541943	23
1263	0.02561079521892387	0.0025946750566838237	-0.0005578101816167072	0.9566479384813136	-1	0	0	0.125	1	1.0	9	0.5238095238095238	0.4444444444444444	4	4	6	1	0	0.42857142857142855	3	7	11	0.0625	0	0.44988119809636373	0.7115432075013928	0.5999121992971659	0.9163569398410294	0.7237500970364488	0.8658440314295296	0.8445722770612063	0.8481906554754692	1.0	0	0.0	-5.578101816167072e-05	1
1143	0.022090230734162164	0.0033019135382585333	0.0015032912038925685	0.9687323377393304	-1	0	0	0.16666666666666666	1	1.0	7	0.5	0.7142857142857143	5	5	3	1	0	0.5	3	6	9	0.1	0	0.4601357072442197	0.7316905439195914	0.48255194471102775	0.8527958078070139	0.9498309139636942	0.8863653685532038	0.9096704862715237	0.8326722556814713	1.0	0	0.0	0.0015032912038925685	17
4977	0.034178778939822456	0.009390217927180982	0.009354473090702874	0.7067002498305838	-1	0	0	0.125	1	1.0	10	0.4	0.7	7	7	4	2	0	0.3	10	3	12	0.16666666666666666	0	0.4601357072442197	0.6662322282154	0.48255194471102775	0.8667059888760299	0.9498309139636942	0.8627737585431117	0.9096704862715237	0.8126444645320972	0.5714285714285714	0	0.0	0.009354473090702874	43
4380	0.037171610987144	0.004671216627329362	0.004388763551772647	0.9676457570040976	-1	0	0	0.2222222222222222	2	0.8181818181818182	9	0.43333333333333335	0.6363636363636364	8	7	4	1	0	0.3	10	3	13	0.09090909090909091	0	0.45006677208353024	0.653455293289574	0.48255194471102775	0.8719609483564987	0.8367905055000715	0.8950898034874232	0.8710993021475343	0.827140720075631	1.0	0	0.0	0.004388763551772647	9
2620	0.03283057218739701	0.0073234942216689304	0.007295809335225643	0.6710351494646352	-1	0	0	0.125	1	1.0	10	0.4	0.7	7	7	4	1	0	0.3	10	3	12	0.08333333333333333	0	0.4601357072442197	0.6662322282154	0.48255194471102775	0.8667059888760299	0.9498309139636942	0.8690142351845904	0.9153357983312959	0.8153570369611957	1.0	0	0.0	0.007295809335225643	41
4517	0.030408168319304117	0.0011431137709512755	0.0001769421626871639	0.9730386423319727	-1	0	0	0.2222222222222222	2	0.8181818181818182	9	0.325	0.6363636363636364	8	7	4	2	0	0.4	10	4	13	0.18181818181818182	0.2	0.4601357072442197	0.6368069125204319	0.48255194471102775	0.8786557974255975	0.8367905055000715	0.8594046304731476	0.8750320957029899	0.8100829507048188	0.5625	0	0.0	0.0001769421626871639	6
3048	0.03285845579999481	0.009442869404825239	0.009410498868210326	0.733081807421801	-1	0	0	0.125	1	1.0	10	0.4	0.7	7	7	4	1	0	0.3	10	3	12	0.08333333333333333	0	0.4601357072442197	0.6662322282154	0.48255194471102775	0.8667059888760299	0.9498309139636942	0.8690142351845904	0.9153357983312959	0.8153570369611957	1.0	0	0.0	0.009410498868210326	16
466	0.014858660238750657	0.0015578596299321353	0.00026200627587342297	0.9761648875639115	-1	0	0	0.42857142857142855	3	0.5	4	0.35714285714285715	0.375	6	3	3	0	0	0.5714285714285714	4	7	10	0.0	0.25	0.7314575105843895	0.7943813557840402	0.6012991461304913	0.9661661701037977	0.6064699407350762	0.896567752907453	0.8561498900497188	0.9078524461299323	0	0	0.0	0.00026200627587342297	4
341	0.006719332715527675	0.0002736939188460309	0.00025843094549519714	0.9957142367448902	-1	0	0	0.25	1	1.0	3	1.0	0.6666666666666666	3	2	1	0	0	0.2	1	5	5	0.0	0	0.3630518285878816	0.7183522178077386	0.1894941921890868	0.8586757705105204	0.8017658591159702	0.9714319430703092	0.9386410443540825	0.8898333315702645	0	0	0.0	0.00025843094549519714	7
3438	0.032862313213016955	0.009255067778627725	0.009251831589947376	0.7152765798905991	-1	0	0	0.125	1	1.0	10	0.4	0.7	7	7	4	1	0	0.3	10	3	12	0.08333333333333333	0	0.4601357072442197	0.6662322282154	0.48255194471102775	0.8667059888760299	0.9498309139636942	0.8690142351845904	0.9153357983312959	0.8153570369611957	1.0	0	0.0	0.009251831589947376	22
3408	0.032837411723428835	0.00780088182260445	0.0077890017649602525	0.6842158216696936	-1	0	0	0.125	1	1.0	10	0.4	0.7	7	7	4	2	0	0.3	10	3	12	0.16666666666666666	0	0.4601357072442197	0.6662322282154	0.48255194471102775	0.8667059888760299	0.9498309139636942	0.8690142351845904	0.9153357983312959	0.8153570369611957	0.5714285714285714	0	0.0	0.0077890017649602525	32
3443	0.03045431289116442	0.0061410324838830025	0.005525062442612321	0.69806133224306	-1	0	0	0.125	1	1.0	9	0.55	0.7777777777777778	7	7	3	2	0	0.2	10	2	11	0.2	0	0.4601357072442197	0.6662322282154	0.48255194471102775	0.8667059888760299	0.9498309139636942	0.8690142351845904	0.9153357983312959	0.8153570369611957	0.5714285714285714	0	0.0	0.005525062442612321	14
1856	0.021720199238477025	0.004087273182411741	0.0023239578108696854	0.9708830684390248	-1	0	0	0.16666666666666666	1	1.0	7	0.375	0.7142857142857143	5	5	3	1	0	0.6666666666666666	4	6	9	0.1	0	0.4601357072442197	0.7316905439195914	0.48255194471102775	0.8527958078070139	1.0	0.8929954822241152	0.9255553636377322	0.8357869220590625	1.0	0	0.0	0.0023239578108696854	16
1978	0.021967723007931043	0.004506224901737289	0.0028663317292948	0.9708256758895222	-1	0	0	0.16666666666666666	1	1.0	7	0.375	0.7142857142857143	5	5	3	1	0	0.6666666666666666	4	6	9	0.1	0	0.4601357072442197	0.7316905439195914	0.48255194471102775	0.8527958078070139	1.0	0.8929954822241152	0.9255553636377322	0.8357869220590625	1.0	0	0.0	0.0028663317292948	32
541	1.4777375423574702e-06	4.298448181417739e-08	2.441765255473785e-08	0.9999982409706591	-1	0	0	1.0	2	0.0	0	0.75	0	1	0	1	0	0	1.0	2	2	3	0.0	0	0	0	0	0	0	0	0	0	0	0	0	2.441765255473785e-08	10
2504	0.021644429541212252	0.004040744407764208	0.002546491166173416	0.9708468242916883	-1	0	0	0.16666666666666666	1	1.0	7	0.375	0.7142857142857143	5	5	3	1	0	0.6666666666666666	4	6	9	0.1	0	0.4601357072442197	0.7316905439195914	0.48255194471102775	0.8527958078070139	0.9498309139636942	0.8863653685532038	0.9153357983312959	0.8326722556814713	1.0	0	0.0	0.002546491166173416	18
2233	0.022300718364738983	0.004004023608873452	0.002370294002346118	0.9708909591365716	-1	0	0	0.16666666666666666	1	1.0	7	0.375	0.7142857142857143	5	5	3	1	0	0.6666666666666666	4	6	9	0.1	0	0.4601357072442197	0.7316905439195914	0.48255194471102775	0.8527958078070139	1.0	0.8929954822241152	0.9255553636377322	0.8357869220590625	1.0	0	0.0	0.002370294002346118	19
3116	0.01685116274954145	0.001025165841801647	-0.0001743694469419614	0.9965669778092165	-1	0	0	0.3333333333333333	2	0.8571428571428571	6	0.5625	0.7142857142857143	5	5	3	2	0	0.25	8	2	9	0.2	0.25	0.4930685468003322	0.6648620748738787	0.48255194471102775	0.9162777152368645	0.9498309139636942	0.7358118218650782	0.898293847871743	0.7969578462676772	0.6	0	0.0	-1.743694469419614e-05	3
598	0.021683619648778813	0.00417172993690983	0.0023924462889721378	0.9684962129107064	-1	0	0	0.16666666666666666	1	1.0	7	0.5	0.7142857142857143	5	5	3	1	0	0.5	3	6	9	0.1	0	0.4601357072442197	0.7316905439195914	0.48255194471102775	0.8527958078070139	1.0	0.8929954822241152	0.9255553636377322	0.8357869220590625	1.0	0	0.0	0.0023924462889721378	57
1859	0.021808619036720014	0.004191778216205854	0.003297623321285849	0.9709999375976041	-1	0	0	0.16666666666666666	1	1.0	7	0.375	0.7142857142857143	5	5	3	1	0	0.6666666666666666	4	6	9	0.1	0	0.4601357072442197	0.7316905439195914	0.48255194471102775	0.8527958078070139	0.9498309139636942	0.8863653685532038	0.9153357983312959	0.8326722556814713	1.0	0	0.0	0.003297623321285849	51
3139	0.032224424927197584	0.00748586176708622	0.007451112641908936	0.6963509134212353	-1	0	0	0.125	1	1.0	10	0.4	0.7	7	7	4	1	0	0.3	10	3	12	0.08333333333333333	0	0.4601357072442197	0.6662322282154	0.48255194471102775	0.8667059888760299	0.9498309139636942	0.8690142351845904	0.9153357983312959	0.8153570369611957	1.0	0	0.0	0.007451112641908936	14
4959	0.018751790677041677	0.0017295729170320043	0.0011202782000160104	0.9871143215097615	-1	0	0	0.375	3	0.6666666666666666	6	0.34375	0.4444444444444444	5	4	5	4	0	0.5	4	8	11	0.3076923076923077	0.25	0.4601357072442197	0.7065705788975043	0.48255194471102775	0.8855224107486479	0.9498309139636942	0.8756598802681349	0.898293847871743	0.8355541603097935	0.30000000000000004	0	0.0	0.0011202782000160104	8
1441	0.021779913745841196	0.003133153400208915	0.0013186418855629756	0.9684362026536447	-1	0	0	0.16666666666666666	1	1.0	7	0.5	0.7142857142857143	5	5	3	1	0	0.5	3	6	9	0.1	0	0.4601357072442197	0.7316905439195914	0.48255194471102775	0.8527958078070139	0.9498309139636942	0.8863653685532038	0.9153357983312959	0.8326722556814713	1.0	0	0.0	0.0013186418855629756	11
2330	0.02719430061359728	0.002272879918424664	0.0008763412608262718	0.9684403920886018	-1	0	0	0.16666666666666666	1	1.0	7	0.375	0.7142857142857143	5	5	3	1	0	0.6666666666666666	4	6	9	0.1	0	0.4399978369228408	0.7244016646596448	0.48255194471102775	0.8527958078070139	1.0	0.8929954822241152	0.9257737607754732	0.8340957165808428	1.0	0	0.0	0.0008763412608262718	8
2613	0.022025884187138755	0.0040186336408985154	0.0022284155642360946	0.9711850394788519	-1	0	0	0.16666666666666666	1	1.0	7	0.375	0.7142857142857143	5	5	3	1	0	0.6666666666666666	4	6	9	0.1	0	0.4601357072442197	0.7316905439195914	0.48255194471102775	0.8527958078070139	1.0	0.8929954822241152	0.9255553636377322	0.8357869220590625	1.0	0	0.0	0.0022284155642360946	14
939	0.021879879363147177	0.004505568670466217	0.002690408065752885	0.9687460969513164	-1	0	0	0.16666666666666666	1	1.0	7	0.5	0.7142857142857143	5	5	3	1	0	0.5	3	6	9	0.1	0	0.4601357072442197	0.7316905439195914	0.48255194471102775	0.8527958078070139	1.0	0.8929954822241152	0.9255553636377322	0.8357869220590625	1.0	0	0.0	0.002690408065752885	38
1688	0.018636258425437424	0.0008989918798784979	0.0008886551611293864	0.981955169833612	-1	0	0	0.3333333333333333	2	0.7142857142857143	5	0.375	0.5714285714285714	5	4	3	1	0	0.6666666666666666	4	6	9	0.1111111111111111	0.3333333333333333	0.4601357072442197	0.7229154273468864	0.48255194471102775	0.8980718075157019	0.7237500970364488	0.8794008914065639	0.8669686759466277	0.8464779524869751	1.0	0	0.0	0.0008886551611293864	6
2595	0.03274983220871372	0.007942514220710468	0.007863356246028522	0.6927960219944459	-1	0	0	0.125	1	1.0	10	0.4	0.7	7	7	4	1	0	0.3	10	3	12	0.08333333333333333	0	0.4601357072442197	0.6662322282154	0.48255194471102775	0.8667059888760299	0.9498309139636942	0.8690142351845904	0.9153357983312959	0.8153570369611957	1.0	0	0.0	0.007863356246028522	31
1450	0.021735061197637018	0.0036982288522346618	0.001926914474236693	0.968101158441363	-1	0	0	0.16666666666666666	1	1.0	7	0.5	0.7142857142857143	5	5	3	1	0	0.5	3	6	9	0.1	0	0.4601357072442197	0.7316905439195914	0.48255194471102775	0.8527958078070139	1.0	0.8929954822241152	0.9255553636377322	0.8357869220590625	1.0	0	0.0	0.001926914474236693	22
3717	0.029149234262352577	0.006628226183207845	0.005744130149791028	0.7115464490592895	-1	0	0	0.125	1	1.0	9	0.55	0.7777777777777778	7	7	3	2	0	0.2	10	2	11	0.2	0	0.4601357072442197	0.6662322282154	0.48255194471102775	0.8667059888760299	0.9498309139636942	0.8690142351845904	0.9153357983312959	0.8153570369611957	0.5714285714285714	0	0.0	0.005744130149791028	10
1799	0.021823266225956043	0.004635693627310736	0.0035250494811709635	0.971443820711138	-1	0	0	0.16666666666666666	1	1.0	7	0.375	0.7142857142857143	5	5	3	1	0	0.6666666666666666	4	6	9	0.1	0	0.4601357072442197	0.7316905439195914	0.48255194471102775	0.8527958078070139	0.9498309139636942	0.8863653685532038	0.9153357983312959	0.8326722556814713	1.0	0	0.0	0.0035250494811709635	15
4302	0.03256532665156069	0.010799608221827144	0.01065475173076908	0.7228024649327913	-1	0	0	0.125	1	1.0	10	0.4	0.7	7	7	4	2	0	0.3	10	3	12	0.16666666666666666	0	0.4601357072442197	0.6662322282154	0.48255194471102775	0.8667059888760299	0.9498309139636942	0.8690142351845904	0.9153357983312959	0.8153570369611957	0.5714285714285714	0	0.0	0.01065475173076908	52
1373	0.016795361157840225	0.00039132781130578434	0.0001925595766345019	0.9801391625146796	-1	0	0	0.16666666666666666	1	1.0	6	0.5333333333333333	0.6666666666666666	4	4	3	1	0	0.6	3	5	8	0.1	0	0.4663476178744199	0.7480976446891711	0.4325988956274823	0.6813660211040264	0.7567438436403966	0.8077787730039078	0.8091834957759059	0.7492713561312107	1.0	0	0.0	0.0001925595766345019	4
2520	0.031538409096209356	0.009420671615297135	0.009299777702051357	0.7245262504042823	-1	0	0	0.125	1	1.0	10	0.4	0.7	7	7	4	1	0	0.3	10	3	12	0.08333333333333333	0	0.4601357072442197	0.6662322282154	0.48255194471102775	0.8667059888760299	0.9498309139636942	0.8690142351845904	0.9153357983312959	0.8153570369611957	1.0	0	0.0	0.009299777702051357	16
2864	None	None	None	None	None	0	0	0.375	3	0.6	6	0.5714285714285714	0.5	7	5	4	1	0	0.42857142857142855	7	3	12	0.1	0.6	0.4601357072442197	0.6465158482307367	0.48255194471102775	0.8667059888760299	0.9498309139636942	0.8690142351845904	0.9153357983312959	0.8109289349678295	1.0	0	0.0	None	0
4087	0.036036062538676084	0.008205427978804162	-0.007808986304983988	0.708935864382086	-1	0	0	0.125	1	1.0	10	0.4	0.7	7	7	4	2	0	0.3	10	3	12	0.16666666666666666	0	0.4690295030436162	0.6911548884869446	0.48255194471102775	0.8667059888760299	0.9498309139636942	0.8690142351845904	0.9033774823523807	0.8210257412250351	0.5714285714285714	0	0.0	-0.0007808986304983989	2
3368	0.0323382927376393	0.009072280324635978	0.009061032557570466	0.7198248224936294	-1	0	0	0.125	1	1.0	10	0.4	0.7	7	7	4	1	0	0.3	10	3	12	0.08333333333333333	0	0.4601357072442197	0.6662322282154	0.48255194471102775	0.8667059888760299	0.9498309139636942	0.8690142351845904	0.9153357983312959	0.8153570369611957	1.0	0	0.0	0.009061032557570466	26
2815	0.03248458057104648	0.008270702852906738	0.008256241502581047	0.6999041608499719	-1	0	0	0.125	1	1.0	10	0.4	0.7	7	7	4	1	0	0.3	10	3	12	0.08333333333333333	0	0.4601357072442197	0.6662322282154	0.48255194471102775	0.8667059888760299	0.9498309139636942	0.8690142351845904	0.9153357983312959	0.8153570369611957	1.0	0	0.0	0.008256241502581047	17
1523	0.0222306737173593	0.0034616581497966606	0.0019203416490478566	0.9684668545061176	-1	0	0	0.16666666666666666	1	1.0	7	0.5	0.7142857142857143	5	5	3	1	0	0.5	3	6	9	0.1	0	0.4601357072442197	0.7316905439195914	0.48255194471102775	0.8527958078070139	0.9498309139636942	0.8863653685532038	0.9153357983312959	0.8326722556814713	1.0	0	0.0	0.0019203416490478566	21
2568	0.022276517998367416	0.0045177718179091955	0.003418105322611139	0.9717538005197325	-1	0	0	0.16666666666666666	1	1.0	7	0.375	0.7142857142857143	5	5	3	1	0	0.6666666666666666	4	6	9	0.1	0	0.4601357072442197	0.7316905439195914	0.48255194471102775	0.8527958078070139	1.0	0.8929954822241152	0.9255553636377322	0.8357869220590625	1.0	0	0.0	0.003418105322611139	26
3040	0.032624745513609665	0.008582437365879166	0.008548767908478258	0.70963793212802	-1	0	0	0.125	1	1.0	10	0.4	0.7	7	7	4	1	0	0.3	10	3	12	0.08333333333333333	0	0.4601357072442197	0.6662322282154	0.48255194471102775	0.8667059888760299	0.9498309139636942	0.8690142351845904	0.9153357983312959	0.8153570369611957	1.0	0	0.0	0.008548767908478258	51
2551	0.021290657852339204	0.004724855123778872	0.0008111898096067587	0.9772381824251619	-1	0	0	0.2857142857142857	2	0.875	7	0.5555555555555556	0.75	6	6	3	1	0	0.2222222222222222	9	2	10	0.1	0.4444444444444444	0.4601357072442197	0.6953803748362081	0.48255194471102775	0.8815639701241391	0.8618750485182243	0.879124424992636	0.8826388985275206	0.832803527311851	1.0	0	0.0	0.0008111898096067587	7
4686	0.03375046892326405	0.00895155632265371	0.008932197679646226	0.7049331019205836	-1	0	0	0.125	1	1.0	10	0.4	0.7	7	7	4	2	0	0.3	10	3	12	0.16666666666666666	0	0.4601357072442197	0.6662322282154	0.48255194471102775	0.8667059888760299	0.9498309139636942	0.8690142351845904	0.9153357983312959	0.8153570369611957	0.5714285714285714	0	0.0	0.008932197679646226	11
40	3.6310691611352176e-09	3.701785952048268e-09	-1.8843472679239753e-10	0.9999998191933828	-1	0	0	0	0	0	0	1.0	0	0	0	0	1	0	1.0	1	1	1	0.25	0	0	0	0	0	0	0	0	0	0	0	0	-0.1	10
3695	0.03362949970634641	0.01069624201794262	0.010467075598586211	0.727972056845244	-1	0	0	0.125	1	1.0	10	0.4	0.7	7	7	4	2	0	0.3	10	3	12	0.16666666666666666	0	0.4601357072442197	0.6662322282154	0.48255194471102775	0.8667059888760299	0.9498309139636942	0.8690142351845904	0.9153357983312959	0.8153570369611957	0.5714285714285714	0	0.0	0.010467075598586211	25
4250	0.033422984545831085	0.009224051175214536	0.00917746429457937	0.7431939763083815	-1	0	0	0.125	1	1.0	10	0.4	0.7	7	7	4	2	0	0.3	10	3	12	0.16666666666666666	0	0.4601357072442197	0.6662322282154	0.48255194471102775	0.8667059888760299	0.9498309139636942	0.8690142351845904	0.9153357983312959	0.8153570369611957	0.5714285714285714	0	0.0	0.00917746429457937	50
2023	0.02206325446393672	0.004387679642227415	0.0034129357906434983	0.9709200135677822	-1	0	0	0.16666666666666666	1	1.0	7	0.375	0.7142857142857143	5	5	3	1	0	0.6666666666666666	4	6	9	0.1	0	0.4601357072442197	0.7316905439195914	0.48255194471102775	0.8527958078070139	0.9498309139636942	0.8863653685532038	0.9153357983312959	0.8326722556814713	1.0	0	0.0	0.0034129357906434983	21
4091	0.03342319242987262	0.008479871128672321	-0.0076721668624941605	0.979087293936323	-1	0	0	0.2857142857142857	2	0.75	6	0.3333333333333333	0.625	7	5	2	2	0	0.8333333333333334	6	5	10	0.3333333333333333	0	0.4655322665896165	0.680577663111541	0.48255194471102775	0.8667059888760299	0.9498309139636942	0.8627737585431117	0.898293847871743	0.8159327274182958	0.6428571428571428	0.14285714285714285	0.0	-0.000767216686249416	2
440	0.0004546789654549678	0.0003356323997408052	0.00033534299297406075	0.996047244915526	-1	0	0	0.5	1	1.0	1	1.0	1.0	1	1	1	0	0	0.3333333333333333	1	3	3	0.0	0	0.14354822503602843	0.5	0.8807865317109336	0.5	0.5481908170026941	0.5	0.9532271195866635	0.5	0	0	0.0	0.00033534299297406075	64
792	0.021490376638531247	0.0038826177591652954	0.002139704163340258	0.9697115835858974	-1	0	0	0.16666666666666666	1	1.0	7	0.5	0.7142857142857143	5	5	3	1	0	0.5	3	6	9	0.1	0	0.4601357072442197	0.7316905439195914	0.48255194471102775	0.8527958078070139	0.9498309139636942	0.8863653685532038	0.9153357983312959	0.8326722556814713	1.0	0	0.0	0.002139704163340258	69
4581	0.032785601069764955	0.010520513772928224	0.010426837620889267	0.7234562755870988	-1	0	0	0.125	1	1.0	10	0.4	0.7	7	7	4	2	0	0.3	10	3	12	0.16666666666666666	0	0.4601357072442197	0.6662322282154	0.48255194471102775	0.8667059888760299	0.9498309139636942	0.8690142351845904	0.9153357983312959	0.8153570369611957	0.5714285714285714	0	0.0	0.010426837620889267	20
4013	0.03383348343457812	0.009181269459823454	0.009122647274341932	0.7102636940642791	-1	0	0	0.125	1	1.0	10	0.4	0.7	7	7	4	2	0	0.3	10	3	12	0.16666666666666666	0	0.4601357072442197	0.6662322282154	0.48255194471102775	0.8667059888760299	0.9498309139636942	0.8690142351845904	0.9153357983312959	0.8153570369611957	0.5714285714285714	0	0.0	0.009122647274341932	28
3559	0.03364063754857715	0.009834304406096216	0.009755711661447121	0.7362688098239651	-1	0	0	0.125	1	1.0	10	0.4	0.7	7	7	4	2	0	0.3	10	3	12	0.16666666666666666	0	0.4601357072442197	0.6662322282154	0.48255194471102775	0.8667059888760299	0.9498309139636942	0.8690142351845904	0.9153357983312959	0.8153570369611957	0.5714285714285714	0	0.0	0.009755711661447121	92
1638	0.021833016942490086	0.004819101181087586	0.003137365628486411	0.9707675451280792	-1	0	0	0.16666666666666666	1	1.0	7	0.375	0.7142857142857143	5	5	3	1	0	0.6666666666666666	4	6	9	0.1	0	0.4601357072442197	0.7316905439195914	0.48255194471102775	0.8527958078070139	0.9498309139636942	0.8863653685532038	0.9153357983312959	0.8326722556814713	1.0	0	0.0	0.003137365628486411	55
2976	0.03302546450415623	0.008670689122801485	0.008656142152953036	0.710047684515712	-1	0	0	0.125	1	1.0	10	0.4	0.7	7	7	4	1	0	0.3	10	3	12	0.08333333333333333	0	0.4601357072442197	0.6662322282154	0.48255194471102775	0.8667059888760299	0.9498309139636942	0.8690142351845904	0.9153357983312959	0.8153570369611957	1.0	0	0.0	0.008656142152953036	56
1851	0.021711111578727776	0.0038844579966769454	0.002235179780406048	0.9711040229241246	-1	0	0	0.16666666666666666	1	1.0	7	0.375	0.7142857142857143	5	5	3	1	0	0.6666666666666666	4	6	9	0.1	0	0.4601357072442197	0.7316905439195914	0.48255194471102775	0.8527958078070139	1.0	0.8929954822241152	0.9255553636377322	0.8357869220590625	1.0	0	0.0	0.002235179780406048	17
4454	0.033830012070902624	0.009167781063102008	0.009126722483213827	0.7045935733418276	-1	0	0	0.125	1	1.0	10	0.4	0.7	7	7	4	2	0	0.3	10	3	12	0.16666666666666666	0	0.4601357072442197	0.6662322282154	0.48255194471102775	0.8667059888760299	0.9498309139636942	0.8627737585431117	0.9096704862715237	0.8126444645320972	0.5714285714285714	0	0.0	0.009126722483213827	46
66	None	None	None	None	None	0.25	1	0.5	5	0.6153846153846154	8	0.46875	0.46153846153846156	7	6	7	0	0	0.5	8	4	15	0.0	0.2857142857142857	0.38968899191571166	0.8726875561160982	0.3427310495028364	0.9132659370011242	0.3095839666630687	0.9371369428618208	0.8901020311709624	0.9110881999802601	0	0	0.0	None	0
3069	0.01925217526981808	0.0011991572628786903	0.0011908284395080915	0.9818648622714186	-1	0	0	0.16666666666666666	1	1.0	7	0.5625	0.7142857142857143	5	5	3	0	0	0.25	8	2	9	0.0	0	0.46716296915922345	0.6697832679325968	0.48255194471102775	0.6760602676639021	1.0	0.8876968675090249	0.9224666287614082	0.7631666019107614	0	0	0.0	0.0011908284395080915	3
4909	0.03712388642200205	0.007750276119524868	0.00471380579155479	0.8523884987202854	-1	0	0	0.125	1	1.0	9	0.4074074074074074	0.6666666666666666	6	6	4	3	0	0.3333333333333333	9	3	11	0.25	0	0.4793004066949743	0.5938364112630372	0.4325988956274823	0.6937456496704091	0.9498309139636942	0.9149340281734418	0.898293847871743	0.7669176115280862	0.16666666666666666	0.16666666666666666	0.0	0.00471380579155479	20
3875	0.033089327044754216	0.00787646687157692	0.007853056108593225	0.6856586478564856	-1	0	0	0.125	1	1.0	10	0.4	0.7	7	7	4	2	0	0.3	10	3	12	0.16666666666666666	0	0.4601357072442197	0.6662322282154	0.48255194471102775	0.8667059888760299	0.9498309139636942	0.8690142351845904	0.9153357983312959	0.8153570369611957	0.5714285714285714	0.14285714285714285	0.0	0.007853056108593225	13
1938	0.02155066619273755	0.004488136518363563	0.002866970581459481	0.9707310759990643	-1	0	0	0.16666666666666666	1	1.0	7	0.375	0.7142857142857143	5	5	3	1	0	0.6666666666666666	4	6	9	0.1	0	0.4601357072442197	0.7316905439195914	0.48255194471102775	0.8527958078070139	1.0	0.8929954822241152	0.9255553636377322	0.8357869220590625	1.0	0	0.0	0.002866970581459481	28
3779	0.03379478441147697	0.009262865109478224	0.00923264270445617	0.7132922294004522	-1	0	0	0.125	1	1.0	10	0.4	0.7	7	7	4	2	0	0.3	10	3	12	0.16666666666666666	0	0.4601357072442197	0.6662322282154	0.48255194471102775	0.8667059888760299	0.9498309139636942	0.8690142351845904	0.9153357983312959	0.8153570369611957	0.5714285714285714	0	0.0	0.00923264270445617	19
1595	0.015539610039464925	0.0010181223486292355	-0.0008545615120246482	0.9836865730414117	-1	0	0	0.2	1	1.0	5	0.4666666666666667	0.8	4	4	2	1	0	0.6	3	5	7	0.125	0	0.4663476178744199	0.7480976446891711	0.4325988956274823	0.6813660211040264	0.9749154569818472	0.9019885842794871	0.9205956813309613	0.795112433706723	1.0	0	0.0	-8.545615120246482e-05	2
3051	0.03319618339492502	0.007785888474336906	0.007765396942182575	0.6982925794474126	-1	0	0	0.125	1	1.0	10	0.4	0.7	7	7	4	1	0	0.3	10	3	12	0.08333333333333333	0	0.4601357072442197	0.6662322282154	0.48255194471102775	0.8667059888760299	0.9498309139636942	0.8690142351845904	0.9153357983312959	0.8153570369611957	1.0	0	0.0	0.007765396942182575	24
1968	0.021570967385963057	0.0045187123555910855	0.0035142256237268776	0.9717365651818528	-1	0	0	0.16666666666666666	1	1.0	7	0.375	0.7142857142857143	5	5	3	1	0	0.6666666666666666	4	6	9	0.1	0	0.4601357072442197	0.7316905439195914	0.48255194471102775	0.8527958078070139	1.0	0.8929954822241152	0.9255553636377322	0.8357869220590625	1.0	0	0.0	0.0035142256237268776	44
4805	0.033132391013094856	0.009849192068188364	0.00973875845446193	0.7295985172502164	-1	0	0	0.125	1	1.0	10	0.4	0.7	7	7	4	2	0	0.3	10	3	12	0.16666666666666666	0	0.4601357072442197	0.6662322282154	0.48255194471102775	0.8667059888760299	0.9498309139636942	0.8690142351845904	0.9153357983312959	0.8153570369611957	0.5714285714285714	0	0.0	0.00973875845446193	33
2799	0.032769816717728335	0.008752705993931773	0.008687523487596679	0.7426132364151601	-1	0	0	0.125	1	1.0	10	0.4	0.7	7	7	4	1	0	0.3	10	3	12	0.08333333333333333	0	0.4601357072442197	0.6662322282154	0.48255194471102775	0.8667059888760299	0.9498309139636942	0.8690142351845904	0.9153357983312959	0.8153570369611957	1.0	0	0.0	0.008687523487596679	18
3584	0.033615936658868785	0.00797165234192254	0.007965883778958344	0.7003977016464351	-1	0	0	0.125	1	1.0	10	0.4	0.7	7	7	4	1	0	0.3	10	3	12	0.08333333333333333	0	0.4601357072442197	0.6662322282154	0.48255194471102775	0.8667059888760299	0.9498309139636942	0.8627737585431117	0.9096704862715237	0.8126444645320972	1.0	0	0.0	0.007965883778958344	23
423	2.881013220517564e-08	1.0742730463681268e-08	9.016393690564673e-09	0.9999967810686977	-1	0	0	0.6666666666666666	2	0.5	1	0.6666666666666666	0	0	0	3	0	0	0.6666666666666666	2	3	4	0.0	0	0	0	0	0	0	0	0	0	0	0	0	-0.1	0
637	0.00463171213924243	0.00021783505446678817	0.00019568601503219688	0.9965006923876827	-1	0	0	0.3333333333333333	2	0.7142857142857143	5	0.375	0.5714285714285714	5	4	3	1	0	0.6666666666666666	4	6	9	0.1111111111111111	0.6666666666666666	0.4399978369228408	0.8437978488742817	0.48255194471102775	0.883977044941221	0.9498309139636942	0.9638262378284375	0.9255553636377322	0.9115998379244151	1.0	0	0.0	0.00019568601503219688	4
4631	0.034462827957713715	0.00914350536483507	0.009097067923264552	0.7067571119878675	-1	0	0	0.125	1	1.0	10	0.4	0.7	7	7	4	2	0	0.3	10	3	12	0.16666666666666666	0	0.4601357072442197	0.6662322282154	0.48255194471102775	0.8667059888760299	0.9498309139636942	0.8690142351845904	0.9153357983312959	0.8153570369611957	0.5714285714285714	0	0.0	0.009097067923264552	29
1408	0.02172530144598852	0.0031452492542924627	0.0014413456431809854	0.9686979160471613	-1	0	0	0.16666666666666666	1	1.0	7	0.5	0.7142857142857143	5	5	3	1	0	0.5	3	6	9	0.1	0	0.4601357072442197	0.7316905439195914	0.48255194471102775	0.8527958078070139	0.9498309139636942	0.8863653685532038	0.9153357983312959	0.8326722556814713	1.0	0	0.0	0.0014413456431809854	10
1553	0.021694667476660028	0.003941033669821211	0.002521374787176527	0.9710079907268503	-1	0	0	0.16666666666666666	1	1.0	7	0.375	0.7142857142857143	5	5	3	1	0	0.6666666666666666	4	6	9	0.1	0	0.4601357072442197	0.7316905439195914	0.48255194471102775	0.8527958078070139	0.9498309139636942	0.8863653685532038	0.9153357983312959	0.8326722556814713	1.0	0	0.0	0.002521374787176527	72
4927	0.034399044230847275	0.00850146421682684	0.00849192486582923	0.6972058023217624	-1	0	0	0.125	1	1.0	10	0.4	0.7	7	7	4	2	0	0.3	10	3	12	0.16666666666666666	0	0.4601357072442197	0.6662322282154	0.48255194471102775	0.8667059888760299	0.9498309139636942	0.8627737585431117	0.9096704862715237	0.8126444645320972	0.5714285714285714	0	0.0	0.00849192486582923	28
675	0.0036009898822049564	0.0005470403268067063	0.0005134427389898604	0.9978126362854549	-1	0	0	0.5	2	0.6666666666666666	2	1.0	0.6666666666666666	4	2	0	0	0	0.2	5	1	5	0.0	0.5	0.45006677208353024	0.7417243459937973	0.4325988956274823	0.8768729434070736	0.8618750485182243	0.8660789231119299	0.8826388985275206	0.8359330077850685	0	0	0.0	0.0005134427389898604	17
3906	0.03393036121268229	0.009267773205247265	0.009185147625252375	0.7141446737828034	-1	0	0	0.125	1	1.0	10	0.4	0.7	7	7	4	2	0	0.3	10	3	12	0.16666666666666666	0	0.4601357072442197	0.6662322282154	0.48255194471102775	0.8667059888760299	0.9498309139636942	0.8690142351845904	0.9153357983312959	0.8153570369611957	0.5714285714285714	0	0.0	0.009185147625252375	29
2950	0.03245353178201488	0.00642304483837211	0.006377287314366025	0.6793707188881442	-1	0	0	0.125	1	1.0	10	0.4	0.7	7	7	4	1	0	0.3	10	3	12	0.08333333333333333	0	0.4601357072442197	0.6662322282154	0.48255194471102775	0.8667059888760299	0.9498309139636942	0.8690142351845904	0.9153357983312959	0.8153570369611957	1.0	0	0.0	0.006377287314366025	8
1183	0.022369513147121413	0.005040075579371394	0.002809470899974545	0.9689503392416182	-1	0	0	0.16666666666666666	1	1.0	7	0.5	0.7142857142857143	5	5	3	1	0	0.5	3	6	9	0.1	0	0.4601357072442197	0.7316905439195914	0.48255194471102775	0.8527958078070139	1.0	0.8929954822241152	0.9255553636377322	0.8357869220590625	1.0	0	0.0	0.002809470899974545	20
1325	0.021984543413463	0.0036843318471583768	0.0017393365091293099	0.9681978362745524	-1	0	0	0.16666666666666666	1	1.0	7	0.5	0.7142857142857143	5	5	3	1	0	0.5	3	6	9	0.1	0	0.4601357072442197	0.7316905439195914	0.48255194471102775	0.8527958078070139	0.9498309139636942	0.8863653685532038	0.9153357983312959	0.8326722556814713	1.0	0	0.0	0.0017393365091293099	24
1527	0.02173673716948921	0.0037202343434461324	0.001717002039349936	0.968269304271081	-1	0	0	0.16666666666666666	1	1.0	7	0.5	0.7142857142857143	5	5	3	1	0	0.5	3	6	9	0.1	0	0.4601357072442197	0.7316905439195914	0.48255194471102775	0.8527958078070139	0.9498309139636942	0.8863653685532038	0.9153357983312959	0.8326722556814713	1.0	0	0.0	0.001717002039349936	24
1085	0.021194799776409857	0.004004328328952503	0.002424817722714547	0.9696837675268445	-1	0	0	0.16666666666666666	1	1.0	7	0.5	0.7142857142857143	5	5	3	1	0	0.5	3	6	9	0.1	0	0.4601357072442197	0.7316905439195914	0.48255194471102775	0.8527958078070139	1.0	0.8929954822241152	0.9255553636377322	0.8357869220590625	1.0	0	0.0	0.002424817722714547	45
3006	0.008817737681531861	0.000748456638040439	-0.00068094238332399	0.9991202833469116	-1	0	0	0.25	1	1.0	3	1.0	1.0	4	3	0	1	0	0.2	5	1	5	0.3333333333333333	0	0.47244765579686276	0.581193730258278	0.4325988956274823	0.8768729434070736	0.8825388254076906	0.8866978978984593	0.886309164344973	0.8099095459942718	1.0	0	0.0	-6.8094238332399e-05	4
1584	0.02165249986278805	0.004004400436319306	0.0023442145823301644	0.9685522940817265	-1	0	0	0.16666666666666666	1	1.0	7	0.5	0.7142857142857143	5	5	3	1	0	0.5	3	6	9	0.1	0	0.4601357072442197	0.7316905439195914	0.48255194471102775	0.8527958078070139	1.0	0.8929954822241152	0.9255553636377322	0.8357869220590625	1.0	0	0.0	0.0023442145823301644	56
3853	0.03305151779829787	0.009228200440396777	0.009179924810458553	0.7399409624610789	-1	0	0	0.125	1	1.0	10	0.4	0.7	7	7	4	2	0	0.3	10	3	12	0.16666666666666666	0	0.4601357072442197	0.6662322282154	0.48255194471102775	0.8667059888760299	0.9498309139636942	0.8690142351845904	0.9153357983312959	0.8153570369611957	0.5714285714285714	0	0.0	0.009179924810458553	39
1705	0.0216955947601232	0.004172230466173088	0.0028191664340155125	0.9709939799970029	-1	0	0	0.16666666666666666	1	1.0	7	0.375	0.7142857142857143	5	5	3	1	0	0.6666666666666666	4	6	9	0.1	0	0.4601357072442197	0.7316905439195914	0.48255194471102775	0.8527958078070139	0.9498309139636942	0.8863653685532038	0.9153357983312959	0.8326722556814713	1.0	0	0.0	0.0028191664340155125	10
2155	0.021779243557029104	0.004443063975796301	0.0028015650509897773	0.9712441953797397	-1	0	0	0.16666666666666666	1	1.0	7	0.375	0.7142857142857143	5	5	3	1	0	0.6666666666666666	4	6	9	0.1	0	0.4601357072442197	0.7316905439195914	0.48255194471102775	0.8527958078070139	1.0	0.8929954822241152	0.9255553636377322	0.8357869220590625	1.0	0	0.0	0.0028015650509897773	40
4950	0.03365572064773614	0.008178396035002679	0.008177417888749431	0.6811508656075143	-1	0	0	0.125	1	1.0	10	0.4	0.7	7	7	4	2	0	0.3	10	3	12	0.16666666666666666	0	0.4601357072442197	0.6662322282154	0.48255194471102775	0.8667059888760299	0.9498309139636942	0.8690142351845904	0.9153357983312959	0.8153570369611957	0.5714285714285714	0	0.0	0.008177417888749431	18
2647	0.021504178118168085	0.004526266296443335	0.0029753462558819894	0.9707908337967572	-1	0	0	0.16666666666666666	1	1.0	7	0.375	0.7142857142857143	5	5	3	1	0	0.6666666666666666	4	6	9	0.1	0	0.4601357072442197	0.7316905439195914	0.48255194471102775	0.8527958078070139	1.0	0.8929954822241152	0.9255553636377322	0.8357869220590625	1.0	0	0.0	0.0029753462558819894	18
1650	0.022290568680634493	0.0034375737912811224	0.001696162266025288	0.968470491171262	-1	0	0	0.16666666666666666	1	1.0	7	0.5	0.7142857142857143	5	5	3	1	0	0.5	3	6	9	0.1	0	0.4601357072442197	0.7316905439195914	0.48255194471102775	0.8527958078070139	0.9498309139636942	0.8863653685532038	0.9153357983312959	0.8326722556814713	1.0	0	0.0	0.001696162266025288	17
3278	0.03287601447115333	0.009109979662790155	0.009107363648305932	0.7167367779910949	-1	0	0	0.125	1	1.0	10	0.4	0.7	7	7	4	1	0	0.3	10	3	12	0.08333333333333333	0	0.4601357072442197	0.6662322282154	0.48255194471102775	0.8667059888760299	0.9498309139636942	0.8690142351845904	0.9153357983312959	0.8153570369611957	1.0	0	0.0	0.009107363648305932	46
3052	0.032606482768731584	0.0077009910690595765	0.007700387640001547	0.6842460459764178	-1	0	0	0.125	1	1.0	10	0.4	0.7	7	7	4	1	0	0.3	10	3	12	0.08333333333333333	0	0.4601357072442197	0.6662322282154	0.48255194471102775	0.8667059888760299	0.8874968764632243	0.8477533737292244	0.8825420750385916	0.806403444868397	1.0	0	0.0	0.007700387640001547	11
4943	0.03337658193672023	0.007858437812950023	0.007850506664332247	0.6805582937434069	-1	0	0	0.125	1	1.0	10	0.4	0.7	7	7	4	2	0	0.3	10	3	12	0.16666666666666666	0	0.4601357072442197	0.6662322282154	0.48255194471102775	0.8667059888760299	0.9498309139636942	0.8627737585431117	0.9096704862715237	0.8126444645320972	0.5714285714285714	0	0.0	0.007850506664332247	22
3865	0.03408541008542355	0.008946288685972501	0.00890032846390644	0.7066056056442731	-1	0	0	0.125	1	1.0	10	0.4	0.7	7	7	4	2	0	0.3	10	3	12	0.16666666666666666	0	0.4601357072442197	0.6662322282154	0.48255194471102775	0.8667059888760299	0.9498309139636942	0.8690142351845904	0.9153357983312959	0.8153570369611957	0.5714285714285714	0	0.0	0.00890032846390644	51
554	0.005113882969706368	0.0005242699005054871	0.00018327201929870652	0.9983059979802975	-1	0	0	0.25	1	1.0	3	0.5555555555555556	0.3333333333333333	2	1	2	1	0	1.0	3	3	5	0.14285714285714285	0	0.23053833929813297	0.737638795549785	0.36536602467722823	0.7546827509334101	0.7600451774834092	0.7719571398002887	0.9215616534016334	0.7550304632666834	1.0	0	0.0	0.00018327201929870652	9
44	0.03279041515066372	0.0012568004940795648	0.0008945638837028906	0.9163436398467958	-1	0	0	0.3	3	0.6666666666666666	8	0.5	0.4166666666666667	8	5	5	2	0	0.5714285714285714	7	4	14	0.18181818181818182	0.25	0.48579545345238284	0.8963438546371845	0.40746889691147264	0.9389837346445072	0.40873449296146724	0.962649436596331	0.8778516830801854	0.9378135870241581	0.5625	0.25	0.0	0.0008945638837028906	9
4224	0.029228035777021096	0.004279341885108519	0.0042793010414555275	0.9719435467523287	-1	0	0	0.125	1	1.0	10	0.4	0.7	7	7	4	2	0	0.3	10	3	12	0.16666666666666666	0	0.4601357072442197	0.6766443899800534	0.48255194471102775	0.8667059888760299	0.9498309139636942	0.8690142351845904	0.9153357983312959	0.8177139635542705	0.5714285714285714	0	0.0	0.0042793010414555275	8
1414	0.021773965757784973	0.004346849176519697	0.002868283394374131	0.9690043928592554	-1	0	0	0.16666666666666666	1	1.0	7	0.5	0.7142857142857143	5	5	3	1	0	0.5	3	6	9	0.1	0	0.4601357072442197	0.7316905439195914	0.48255194471102775	0.8527958078070139	0.9498309139636942	0.8863653685532038	0.9153357983312959	0.8326722556814713	1.0	0	0.0	0.002868283394374131	15
4780	0.03403213138177387	0.00995860383631004	0.009930706817819933	0.7182375776967928	-1	0	0	0.125	1	1.0	10	0.4	0.7	7	7	4	2	0	0.3	10	3	12	0.16666666666666666	0	0.4601357072442197	0.6662322282154	0.48255194471102775	0.8667059888760299	0.9498309139636942	0.8690142351845904	0.9153357983312959	0.8153570369611957	0.5714285714285714	0	0.0	0.009930706817819933	74
1519	0.021787043907735896	0.0033466295587250543	0.00165868009083092	0.9686842951253376	-1	0	0	0.16666666666666666	1	1.0	7	0.5	0.7142857142857143	5	5	3	1	0	0.5	3	6	9	0.1	0	0.4601357072442197	0.7316905439195914	0.48255194471102775	0.8527958078070139	0.9498309139636942	0.8863653685532038	0.9153357983312959	0.8326722556814713	1.0	0	0.0	0.00165868009083092	12
4138	0.03351070632054302	0.009230871903703657	0.009213067386521044	0.6973027758351895	-1	0	0	0.125	1	1.0	10	0.4	0.7	7	7	4	2	0	0.3	10	3	12	0.16666666666666666	0	0.4601357072442197	0.6662322282154	0.48255194471102775	0.8667059888760299	0.9498309139636942	0.8690142351845904	0.9153357983312959	0.8153570369611957	0.5714285714285714	0	0.0	0.009213067386521044	27
3826	0.030587565659396656	0.00606950935349227	0.004993691610139434	0.7041144289383343	-1	0	0	0.125	1	1.0	9	0.55	0.7777777777777778	7	7	3	2	0	0.2	10	2	11	0.2	0	0.4601357072442197	0.6662322282154	0.48255194471102775	0.8667059888760299	0.9498309139636942	0.8690142351845904	0.9153357983312959	0.8153570369611957	0.5714285714285714	0	0.0	0.004993691610139434	17
2348	0.005222177865405073	0.00030455419703151866	0.00011742431606919819	0.9975851929756274	-1	0	0	0.16666666666666666	1	1.0	6	0.4	0.6666666666666666	4	4	3	0	0	0.8	4	5	8	0.0	0	0.45006677208353024	0.7521397913121923	0.48255194471102775	0.838154113935157	1.0	0.7678475902665423	0.9264179222983198	0.7886717008726684	0	0	0.0	0.00011742431606919819	2
2292	0.021168189392762698	0.004351410765553267	0.0032475062868557894	0.9718453092890135	-1	0	0	0.16666666666666666	1	1.0	7	0.375	0.7142857142857143	5	5	3	1	0	0.6666666666666666	4	6	9	0.1	0	0.4601357072442197	0.7316905439195914	0.48255194471102775	0.8527958078070139	1.0	0.8929954822241152	0.9255553636377322	0.8357869220590625	1.0	0	0.0	0.0032475062868557894	28
444	0.0016424836626249913	0.0007125562085404107	-8.156028130081474e-05	0.9904088868175985	-1	1.0	1	0.8	4	0.4	2	0.5833333333333334	0.2	3	1	3	0	0	0.75	4	3	7	0.0	0.6666666666666666	0.7009427947875525	0.7175606136931713	0.22613294916155913	0.8909969254464272	0.613874293805684	0.8780644795766068	0.887343859223948	0.8414685083329659	0	0	0.0	-8.156028130081473e-06	6
255	0.0007712816752900812	0.000664895961518379	0.0006648906932226399	0.9852307330527297	-1	0	0	0.6666666666666666	2	0.5	1	0.6666666666666666	0.5	1	1	2	0	0	0.6666666666666666	2	3	4	0.0	0	0.8204373323295918	0.5	0.3727584275539103	0.5	0.8948662893570267	0.5	0.9093658787279353	0.5	0	0	0.0	0.0006648906932226399	24
284	0.0	0.0	0.0	1.0	-1	0	0	0	0	0	0	1.0	0	0	0	0	2	0	1.0	1	1	1	0.5	0	0	0	0	0	0	0	0	0	0	0	0	-0.1	0
2133	0.021975692387237164	0.0038709389832838185	0.0022927873947862247	0.9708551623097114	-1	0	0	0.16666666666666666	1	1.0	7	0.375	0.7142857142857143	5	5	3	1	0	0.6666666666666666	4	6	9	0.1	0	0.4601357072442197	0.7316905439195914	0.48255194471102775	0.8527958078070139	1.0	0.8929954822241152	0.9255553636377322	0.8357869220590625	1.0	0	0.0	0.0022927873947862247	18
221	1.3461844146889324e-05	1.1474156868994016e-07	-5.299725637881212e-08	0.9999972233919769	-1	0	0	0.6666666666666666	2	0.5	1	0.6666666666666666	0.5	2	1	1	0	0	0.6666666666666666	2	3	4	0.0	0	0.5935299552526814	0.74308550596749	0.44871508929650156	0.9225823226655427	0.8093392598326048	0.727845461756471	0.823144895593815	0.8187521504491813	0	0	0.0	-5.299725637881212e-09	12
4917	0.03252689797018488	0.008099978704050898	0.008050428204638926	0.7040666714142475	-1	0	0	0.125	1	1.0	10	0.4	0.7	7	7	4	1	0	0.3	10	3	12	0.08333333333333333	0	0.4601357072442197	0.6662322282154	0.48255194471102775	0.8667059888760299	0.9498309139636942	0.8690142351845904	0.9153357983312959	0.8153570369611957	1.0	0	0.0	0.008050428204638926	22
4788	0.032902404486625694	0.009306078931520752	0.009296735219134192	0.7160101312524366	-1	0	0	0.125	1	1.0	10	0.4	0.7	7	7	4	2	0	0.3	10	3	12	0.16666666666666666	0	0.4601357072442197	0.6662322282154	0.48255194471102775	0.8667059888760299	0.9498309139636942	0.8690142351845904	0.9153357983312959	0.8153570369611957	0.5714285714285714	0	0.0	0.009296735219134192	23
3027	0.03278601631918146	0.008316591517595498	0.008284923632195632	0.7062164346740616	-1	0	0	0.125	1	1.0	10	0.4	0.7	7	7	4	1	0	0.3	10	3	12	0.08333333333333333	0	0.4601357072442197	0.6662322282154	0.48255194471102775	0.8667059888760299	0.9498309139636942	0.8690142351845904	0.9153357983312959	0.8153570369611957	1.0	0	0.0	0.008284923632195632	25
1327	0.021686175637347867	0.003952250112045591	0.0022069059109060224	0.9694203724997881	-1	0	0	0.16666666666666666	1	1.0	7	0.5	0.7142857142857143	5	5	3	1	0	0.5	3	6	9	0.1	0	0.4601357072442197	0.7316905439195914	0.48255194471102775	0.8527958078070139	1.0	0.8929954822241152	0.9255553636377322	0.8357869220590625	1.0	0	0.0	0.0022069059109060224	38
89	0.04061021727090577	0.001699215572402291	-0.0013365214661120218	0.8538565152195621	-1	0	0	0.3	3	0.7692307692307693	10	0.35714285714285715	0.6153846153846154	10	8	4	3	0	0.8571428571428571	6	7	15	0.3	0.46153846153846156	0.557095834547063	0.8421148228033539	0.43420280779661463	0.9189440579916784	0.8450064399255031	0.9462717622149691	0.9198532934972392	0.9108107840273246	0.4	0.1	0.0	-0.00013365214661120218	20
3435	0.032599003626558216	0.00779622351354941	0.00776358680615568	0.6996439296914152	-1	0	0	0.125	1	1.0	10	0.4	0.7	7	7	4	1	0	0.3	10	3	12	0.08333333333333333	0	0.4601357072442197	0.6662322282154	0.48255194471102775	0.8667059888760299	0.9498309139636942	0.8690142351845904	0.9153357983312959	0.8153570369611957	1.0	0	0.0	0.00776358680615568	20
5024	0.033710218199822534	0.010329147676195397	0.010190237469640805	0.7316824745292221	-1	0	0	0.125	1	1.0	10	0.4	0.7	7	7	4	2	0	0.3	10	3	12	0.16666666666666666	0	0.4601357072442197	0.6662322282154	0.48255194471102775	0.8667059888760299	0.9498309139636942	0.8690142351845904	0.9153357983312959	0.8153570369611957	0.5714285714285714	0	0.0	0.010190237469640805	30
563	0.0011597198182490176	0.00013874392770179956	-1.5065634249550508e-06	0.9968306363329998	-1	0	0	1.0	1	0	0	1.0	0	1	0	0	1	0	0.5	2	1	2	0.3333333333333333	0	0	0	0	0	0	0	0	0	0	0	0	-1.5065634249550508e-07	9
1467	0.02184705590558689	0.003299698108845566	0.0012010688725629217	0.9683385685809295	-1	0	0	0.16666666666666666	1	1.0	7	0.5	0.7142857142857143	5	5	3	1	0	0.5	3	6	9	0.1	0	0.4601357072442197	0.7316905439195914	0.48255194471102775	0.8527958078070139	0.9498309139636942	0.8863653685532038	0.9153357983312959	0.8326722556814713	1.0	0	0.0	0.0012010688725629217	11
857	0.021788411536401306	0.00418252163523147	0.002495805236590602	0.9689389844350907	-1	0	0	0.16666666666666666	1	1.0	7	0.5	0.7142857142857143	5	5	3	1	0	0.5	3	6	9	0.1	0	0.4601357072442197	0.7316905439195914	0.48255194471102775	0.8527958078070139	1.0	0.8929954822241152	0.9255553636377322	0.8357869220590625	1.0	0	0.0	0.002495805236590602	42
814	0.02119914354771587	0.005097922833882162	0.0024689638356257884	0.969222559628744	-1	0	0	0.16666666666666666	1	1.0	7	0.5	0.7142857142857143	5	5	3	1	0	0.5	3	6	9	0.1	0	0.4601357072442197	0.7316905439195914	0.48255194471102775	0.8527958078070139	1.0	0.8929954822241152	0.9255553636377322	0.8357869220590625	1.0	0	0.0	0.0024689638356257884	55
4271	0.0333813078542302	0.010210643719753752	0.010157102344354093	0.7189580657717051	-1	0	0	0.125	1	1.0	10	0.4	0.7	7	7	4	2	0	0.3	10	3	12	0.16666666666666666	0	0.4601357072442197	0.6662322282154	0.48255194471102775	0.8667059888760299	0.9498309139636942	0.8690142351845904	0.9153357983312959	0.8153570369611957	0.5714285714285714	0	0.0	0.010157102344354093	88
1665	0.021719116487919223	0.004078166157408341	0.0023029652324072893	0.9709225722957064	-1	0	0	0.16666666666666666	1	1.0	7	0.375	0.7142857142857143	5	5	3	1	0	0.6666666666666666	4	6	9	0.1	0	0.4601357072442197	0.7316905439195914	0.48255194471102775	0.8527958078070139	1.0	0.8929954822241152	0.9255553636377322	0.8357869220590625	1.0	0	0.0	0.0023029652324072893	16
4935	0.03244933972968483	0.008792218921505888	0.00867615005551168	0.7414552316536118	-1	0	0	0.125	1	1.0	10	0.4	0.7	7	7	4	1	0	0.3	10	3	12	0.08333333333333333	0	0.4601357072442197	0.6662322282154	0.48255194471102775	0.8667059888760299	0.9498309139636942	0.8627737585431117	0.9096704862715237	0.8126444645320972	1.0	0	0.0	0.00867615005551168	19
3488	0.0330453256285274	0.008686580800306267	0.008653604015406035	0.7444059269482413	-1	0	0	0.125	1	1.0	10	0.4	0.7	7	7	4	1	0	0.3	10	3	12	0.08333333333333333	0	0.4601357072442197	0.6662322282154	0.48255194471102775	0.8667059888760299	0.9498309139636942	0.8690142351845904	0.9153357983312959	0.8153570369611957	1.0	0	0.0	0.008653604015406035	45
344	3.2764248331614185e-06	2.176251629436292e-08	-2.1684383590533663e-08	0.9999990345702012	-1	0	0	1.0	1	0	0	1.0	0	1	0	0	1	0	0.5	2	1	2	0.3333333333333333	0	0	0	0	0	0	0	0	0	0	0	0	-2.1684383590533664e-09	19
3666	0.032691919223518044	0.00816813311725779	0.008160568227825802	0.6988449426382237	-1	0	0	0.125	1	1.0	10	0.4	0.7	7	7	4	1	0	0.3	10	3	12	0.08333333333333333	0	0.4601357072442197	0.6662322282154	0.48255194471102775	0.8667059888760299	0.9498309139636942	0.8690142351845904	0.9153357983312959	0.8153570369611957	1.0	0	0.0	0.008160568227825802	13
4673	0.03442992473088165	0.010179525721044348	0.010135530140323668	0.7175601454861606	-1	0	0	0.125	1	1.0	10	0.4	0.7	7	7	4	2	0	0.3	10	3	12	0.16666666666666666	0	0.4601357072442197	0.6662322282154	0.48255194471102775	0.8667059888760299	0.9498309139636942	0.8627737585431117	0.9096704862715237	0.8126444645320972	0.5714285714285714	0	0.0	0.010135530140323668	34
4373	0.017203372229541592	0.004599001470445138	-0.001049044968353182	0.9822006811068109	-1	0	0	0.2857142857142857	2	0.875	7	0.4166666666666667	0.625	5	5	4	4	0	0.375	8	3	10	0.3333333333333333	0.2222222222222222	0.4601357072442197	0.5925781979713097	0.48255194471102775	0.8855224107486479	0.7237500970364488	0.8682144893295766	0.8669686759466277	0.80771519382166	0.30000000000000004	0	0.0	-0.0001049044968353182	2
2104	0.021668411506900367	0.004458416726531256	0.0034301241277418923	0.9708174244884492	-1	0	0	0.16666666666666666	1	1.0	7	0.375	0.7142857142857143	5	5	3	1	0	0.6666666666666666	4	6	9	0.1	0	0.4601357072442197	0.7316905439195914	0.48255194471102775	0.8527958078070139	1.0	0.8929954822241152	0.9255553636377322	0.8357869220590625	1.0	0	0.0	0.0034301241277418923	67
3599	0.032907884286854844	0.006706412452332103	0.006663227204075956	0.6748289218769997	-1	0	0	0.125	1	1.0	10	0.4	0.7	7	7	4	1	0	0.3	10	3	12	0.08333333333333333	0	0.4601357072442197	0.6662322282154	0.48255194471102775	0.8667059888760299	0.9498309139636942	0.8690142351845904	0.9153357983312959	0.8153570369611957	1.0	0	0.0	0.006663227204075956	12
4864	0.03358579195681523	0.008958885818721502	0.008926784497317737	0.7063824403409005	-1	0	0	0.125	1	1.0	10	0.4	0.7	7	7	4	2	0	0.3	10	3	12	0.16666666666666666	0	0.4601357072442197	0.6662322282154	0.48255194471102775	0.8667059888760299	0.9498309139636942	0.8627737585431117	0.9096704862715237	0.8126444645320972	0.5714285714285714	0	0.0	0.008926784497317737	29
4477	0.033981106166678314	0.009524761793622775	0.009383512894093313	0.7393322291828566	-1	0	0	0.125	1	1.0	10	0.4	0.7	7	7	4	2	0	0.3	10	3	12	0.16666666666666666	0	0.4601357072442197	0.6662322282154	0.48255194471102775	0.8667059888760299	0.9498309139636942	0.8690142351845904	0.9153357983312959	0.8153570369611957	0.5714285714285714	0	0.0	0.009383512894093313	31
3539	0.02102627632365737	0.0013077677048258477	-0.00010346947994673332	0.9708389611253994	-1	0	0	0.16666666666666666	1	1.0	7	0.5	0.5714285714285714	4	4	4	1	0	0.5	3	6	9	0.08333333333333333	0	0.4362986319781724	0.7244546551969784	0.5999121992971659	0.9163569398410294	0.7694984169440678	0.8697437948218217	0.8770041927613956	0.8523395931342956	1.0	0	0.0	-1.0346947994673332e-05	5
4667	0.030891056499147192	0.0036695602253660996	-0.0018785775113938012	0.951520868939519	-1	0	0	0.25	2	0.8	8	0.375	0.6	7	6	4	2	0	0.5	4	8	12	0.18181818181818182	0	0.4601357072442197	0.6399448803623087	0.48255194471102775	0.8667059888760299	0.9498309139636942	0.8690142351845904	0.9096704862715237	0.8094611641269925	0.5714285714285714	0	0.0	-0.00018785775113938012	3
3728	0.0335849417113635	0.008892151182181575	0.008887840500289311	0.7133749260032449	-1	0	0	0.125	1	1.0	10	0.4	0.7	7	7	4	2	0	0.3	10	3	12	0.16666666666666666	0	0.4601357072442197	0.6662322282154	0.48255194471102775	0.8667059888760299	0.9498309139636942	0.8690142351845904	0.9153357983312959	0.8153570369611957	0.5714285714285714	0	0.0	0.008887840500289311	32
808	0.0004520055256446793	0.00030532595244729324	0.0003051567456242233	0.9967857622989743	-1	0	0	0.5	1	1.0	1	1.0	1.0	1	1	1	1	0	0.3333333333333333	1	3	3	0.16666666666666666	0	0.12279210185969842	0.5	0.8807865317109336	0.5	0.6006554177687706	0.5	0.9580892609278922	0.5	1.0	1.0	0.0	0.0003051567456242233	20
3659	0.054479874486777304	0.0033854639633941887	-0.002849377769713763	0.8808061552833901	-1	0	0	0.1111111111111111	1	1.0	11	0.3939393939393939	0.7272727272727273	8	8	4	1	0	0.2727272727272727	11	3	13	0.08333333333333333	0	0.4628339869169181	0.6166031417390322	0.48255194471102775	0.8719609483564987	0.8367905055000715	0.8950898034874232	0.8750320957029899	0.8194256723648886	1.0	0	0.0	-0.0002849377769713763	0
4816	0.03426039415583553	0.00934973217148172	0.009349537957783148	0.6988335343614019	-1	0	0	0.125	1	1.0	10	0.4	0.7	7	7	4	2	0	0.3	10	3	12	0.16666666666666666	0	0.4601357072442197	0.6662322282154	0.48255194471102775	0.8667059888760299	0.9498309139636942	0.8690142351845904	0.9153357983312959	0.8153570369611957	0.5714285714285714	0	0.0	0.009349537957783148	52
2795	0.032189817241653214	0.008456930839321931	0.008310322649603396	0.7381550602417839	-1	0	0	0.125	1	1.0	10	0.4	0.7	7	7	4	1	0	0.3	10	3	12	0.08333333333333333	0	0.4601357072442197	0.6662322282154	0.48255194471102775	0.8667059888760299	0.9498309139636942	0.8627737585431117	0.9096704862715237	0.8126444645320972	1.0	0	0.0	0.008310322649603396	40
4916	0.03428793608353277	0.008922799403400974	0.008873942190538879	0.69316601171452	-1	0	0	0.125	1	1.0	10	0.4	0.7	7	7	4	2	0	0.3	10	3	12	0.16666666666666666	0	0.4601357072442197	0.6662322282154	0.48255194471102775	0.8667059888760299	0.9498309139636942	0.8690142351845904	0.9153357983312959	0.8153570369611957	0.5714285714285714	0	0.0	0.008873942190538879	43
768	1.2931623146000475e-05	1.1987792313557802e-08	-1.1618056149466304e-08	0.9999975774647224	-1	0	0	0.5	1	1.0	1	1.0	1.0	2	1	0	0	0	0.3333333333333333	3	1	3	0.0	0	0.6125508720488542	0.7407760323466681	0.26909962686244504	0.7568455189722305	1.0	0.5	0.952272026671007	0.6744736868425595	0	0	0.0	-1.1618056149466305e-09	10
2178	0.017059381957415427	0.0026949484218236138	-0.0026615775560964385	0.9658057947940379	-1	0	0	0.16666666666666666	1	1.0	6	0.4444444444444444	0.6666666666666666	4	4	3	2	0	0.5	3	6	8	0.2	0	0.4628339869169181	0.6225392861080593	0.48255194471102775	0.8657924813882344	0.8367905055000715	0.8898248424048424	0.8635518539988734	0.8152538997766722	0.625	0	0.0	-0.00026615775560964386	0
446	0.0009806127987686496	0.0002639693325577831	0.0002639657350168496	0.9974269034477662	-1	0	0	1.0	1	0	0	1.0	0	1	0	0	0	0	0.5	1	2	2	0.0	0	0	0	0	0	0	0	0	0	0	0	0	0.0002639657350168496	35
4320	None	None	None	None	None	0	0	0.125	1	1.0	9	0.6875	0.7777777777777778	7	7	3	2	0	0.25	8	2	11	0.2	0.4444444444444444	0.4601357072442197	0.6662322282154	0.48255194471102775	0.8667059888760299	0.9498309139636942	0.8690142351845904	0.9153357983312959	0.8153570369611957	0.5714285714285714	0	0.0	None	0
175	0.04655885073566294	0.0026014989114242445	-0.002212746250624541	0.9776594620614117	-1	0.25	1	0.5	5	0.6153846153846154	8	0.4166666666666667	0.6153846153846154	11	8	3	0	0	0.25	12	3	15	0.0	0.6666666666666666	0.7442583234417193	0.8880673597102027	0.25746888023616193	0.9535575674181493	0.4441221905751063	0.9471336238294014	0.9264805523192478	0.9346004102783251	0	0	0.0	-0.0002212746250624541	8
1014	0.02167203133617868	0.0037441326099494606	0.002235791427144754	0.9699669335291388	-1	0	0	0.16666666666666666	1	1.0	7	0.5	0.7142857142857143	5	5	3	1	0	0.5	3	6	9	0.1	0	0.4601357072442197	0.7316905439195914	0.48255194471102775	0.8527958078070139	0.9498309139636942	0.8863653685532038	0.9096704862715237	0.8326722556814713	1.0	0	0.0	0.002235791427144754	35
1598	0.01711136854379957	0.002205781193083214	-0.0020252819920039454	0.9657704728294938	-1	0	0	0.16666666666666666	1	1.0	6	0.4444444444444444	0.6666666666666666	4	4	3	2	0	0.5	3	6	8	0.2	0	0.4628339869169181	0.6225392861080593	0.48255194471102775	0.8657924813882344	0.8367905055000715	0.8898248424048424	0.8635518539988734	0.8152538997766722	0.625	0	0.0	-0.00020252819920039454	0
1068	0.022077063887234964	0.003800555275210151	0.002004745303988326	0.9681933785093586	-1	0	0	0.16666666666666666	1	1.0	7	0.5	0.7142857142857143	5	5	3	1	0	0.5	3	6	9	0.1	0	0.4601357072442197	0.7316905439195914	0.48255194471102775	0.8527958078070139	1.0	0.8929954822241152	0.9255553636377322	0.8357869220590625	1.0	0	0.0	0.002004745303988326	25
3687	0.032906658827589294	0.010172613655974806	0.010161044725174852	0.7187248228960348	-1	0	0	0.125	1	1.0	10	0.4	0.7	7	7	4	2	0	0.3	10	3	12	0.16666666666666666	0	0.4601357072442197	0.6662322282154	0.48255194471102775	0.8667059888760299	0.9498309139636942	0.8690142351845904	0.9153357983312959	0.8153570369611957	0.5714285714285714	0	0.0	0.010161044725174852	19
2635	0.021639330939264814	0.004660315858366835	0.0030048981917972606	0.970568106987463	-1	0	0	0.16666666666666666	1	1.0	7	0.375	0.7142857142857143	5	5	3	1	0	0.6666666666666666	4	6	9	0.1	0	0.4601357072442197	0.7316905439195914	0.48255194471102775	0.8527958078070139	1.0	0.8929954822241152	0.9255553636377322	0.8357869220590625	1.0	0	0.0	0.0030048981917972606	26
2349	0.021441432348944273	0.004761790442738365	0.0031188359114812433	0.9704933974002874	-1	0	0	0.16666666666666666	1	1.0	7	0.375	0.7142857142857143	5	5	3	1	0	0.6666666666666666	4	6	9	0.1	0	0.4601357072442197	0.7316905439195914	0.48255194471102775	0.8527958078070139	1.0	0.8929954822241152	0.9255553636377322	0.8357869220590625	1.0	0	0.0	0.0031188359114812433	56
2159	0.017203827903118803	0.000967911134994904	0.0008934583252670944	0.9818942582879001	-1	0	0	0.16666666666666666	1	1.0	6	0.4	0.6666666666666666	4	4	3	1	0	0.8	4	5	8	0.1	0	0.4663476178744199	0.7480976446891711	0.4325988956274823	0.6813660211040264	1.0	0.907413972414003	0.9264179222983198	0.7985092428042664	1.0	0	0.0	0.0008934583252670944	2
1370	0.019347412510603387	0.0026518788882029074	0.0026508452677838318	0.9917403457299584	-1	0	0	0.16666666666666666	1	1.0	6	0.4444444444444444	0.8333333333333334	5	5	2	0	0	0.5	3	6	8	0.0	0	0.4601357072442197	0.7399431485956856	0.48255194471102775	0.8527958078070139	0.9498309139636942	0.8514667240134011	0.898293847871743	0.8199744874504938	0	0	0.0	0.0026508452677838318	16
858	0.022237227176656417	0.003776152385300086	0.002318679217150878	0.9698105492343027	-1	0	0	0.16666666666666666	1	1.0	7	0.5	0.7142857142857143	5	5	3	1	0	0.5	3	6	9	0.1	0	0.4601357072442197	0.7316905439195914	0.48255194471102775	0.8527958078070139	1.0	0.8929954822241152	0.9255553636377322	0.8357869220590625	1.0	0	0.0	0.002318679217150878	47
4854	0.03360237966927314	0.008019271201486797	0.008008128492916385	0.6827795577012348	-1	0	0	0.125	1	1.0	10	0.4	0.7	7	7	4	2	0	0.3	10	3	12	0.16666666666666666	0	0.4601357072442197	0.6662322282154	0.48255194471102775	0.8667059888760299	0.9498309139636942	0.8690142351845904	0.9153357983312959	0.8153570369611957	0.5714285714285714	0	0.0	0.008008128492916385	23
4073	0.034184601020555844	0.00782517309122891	0.007813232111287805	0.6935224062341119	-1	0	0	0.125	1	1.0	10	0.4	0.7	7	7	4	2	0	0.3	10	3	12	0.16666666666666666	0	0.4601357072442197	0.6662322282154	0.48255194471102775	0.8667059888760299	0.9498309139636942	0.8690142351845904	0.9153357983312959	0.8153570369611957	0.5714285714285714	0	0.0	0.007813232111287805	18
1972	0.02157672301249262	0.003973667541001357	0.0029403878929045468	0.9708841335715038	-1	0	0	0.16666666666666666	1	1.0	7	0.375	0.7142857142857143	5	5	3	1	0	0.6666666666666666	4	6	9	0.1	0	0.4601357072442197	0.7316905439195914	0.48255194471102775	0.8527958078070139	0.9498309139636942	0.8863653685532038	0.9153357983312959	0.8326722556814713	1.0	0	0.0	0.0029403878929045468	27
3583	0.03274687624397636	0.00850793944041905	0.008492419615025188	0.7051290326264688	-1	0	0	0.125	1	1.0	10	0.4	0.7	7	7	4	1	0	0.3	10	3	12	0.08333333333333333	0	0.4601357072442197	0.6662322282154	0.48255194471102775	0.8667059888760299	0.9498309139636942	0.8690142351845904	0.9153357983312959	0.8153570369611957	1.0	0	0.0	0.008492419615025188	30
1323	0.021610862638670063	0.004043582127605449	0.0019378940935495684	0.9678845593695606	-1	0	0	0.16666666666666666	1	1.0	7	0.5	0.7142857142857143	5	5	3	1	0	0.5	3	6	9	0.1	0	0.4601357072442197	0.7316905439195914	0.48255194471102775	0.8527958078070139	0.9498309139636942	0.8863653685532038	0.9153357983312959	0.8326722556814713	1.0	0	0.0	0.0019378940935495684	30
3962	0.035793115075156166	0.008852599961828035	0.008495017427993317	0.8534234404644352	-1	0	0	0.125	1	1.0	9	0.4074074074074074	0.6666666666666666	6	6	4	2	0	0.3333333333333333	9	3	11	0.16666666666666666	0	0.4793004066949743	0.5938364112630372	0.4325988956274823	0.6937456496704091	0.9498309139636942	0.9149340281734418	0.898293847871743	0.7669176115280862	0.5833333333333334	0	0.0	0.008495017427993317	11
3472	0.03341494018563983	0.008674253408571616	0.008664698567106492	0.7044648670950595	-1	0	0	0.125	1	1.0	10	0.4	0.7	7	7	4	1	0	0.3	10	3	12	0.08333333333333333	0	0.4601357072442197	0.6662322282154	0.48255194471102775	0.8667059888760299	0.9498309139636942	0.8690142351845904	0.9153357983312959	0.8153570369611957	1.0	0	0.0	0.008664698567106492	29
1387	0.021829284114103693	0.004115462187459641	0.002036020665735389	0.9680817351573879	-1	0	0	0.16666666666666666	1	1.0	7	0.5	0.7142857142857143	5	5	3	1	0	0.5	3	6	9	0.1	0	0.4601357072442197	0.7316905439195914	0.48255194471102775	0.8527958078070139	0.9498309139636942	0.8863653685532038	0.9153357983312959	0.8326722556814713	1.0	0	0.0	0.002036020665735389	34
1997	0.021792854193551942	0.004118309035764469	0.0029100341161155487	0.9708839127308558	-1	0	0	0.16666666666666666	1	1.0	7	0.375	0.7142857142857143	5	5	3	1	0	0.6666666666666666	4	6	9	0.1	0	0.4601357072442197	0.7316905439195914	0.48255194471102775	0.8527958078070139	1.0	0.8929954822241152	0.9255553636377322	0.8357869220590625	1.0	0	0.0	0.0029100341161155487	9
4800	0.033704781177346176	0.008779102634403298	0.008775119863296866	0.6886284037796037	-1	0	0	0.125	1	1.0	10	0.4	0.7	7	7	4	2	0	0.3	10	3	12	0.16666666666666666	0	0.4601357072442197	0.6662322282154	0.48255194471102775	0.8667059888760299	0.9498309139636942	0.8690142351845904	0.9153357983312959	0.8153570369611957	0.5714285714285714	0	0.0	0.008775119863296866	22
198	0.008787845973378759	0.0016772649536809302	-0.0015996317765017045	0.9394127385031834	-1	0.3333333333333333	1	0.6666666666666666	6	0.36363636363636365	4	0.5416666666666666	0.2727272727272727	7	3	5	3	0	0.6666666666666666	6	4	13	0.3	0.2857142857142857	0.5626433290283743	0.8744654955644023	0.6020474009949612	0.9040042486971377	0.6879090696308363	0.8836189866583928	0.7392565046101085	0.8879767996460423	0.14285714285714285	0.14285714285714285	0.0	-0.00015996317765017045	5
2319	0.02155530692625842	0.004253462589406366	0.0031596476242886314	0.9709571995254592	-1	0	0	0.16666666666666666	1	1.0	7	0.375	0.7142857142857143	5	5	3	1	0	0.6666666666666666	4	6	9	0.1	0	0.4601357072442197	0.7316905439195914	0.48255194471102775	0.8527958078070139	0.9498309139636942	0.8863653685532038	0.9153357983312959	0.8326722556814713	1.0	0	0.0	0.0031596476242886314	13
1331	0.022163766278806455	0.003921074673977371	0.0023960457812358857	0.9696852430532749	-1	0	0	0.16666666666666666	1	1.0	7	0.5	0.7142857142857143	5	5	3	1	0	0.5	3	6	9	0.1	0	0.4601357072442197	0.7316905439195914	0.48255194471102775	0.8527958078070139	0.9498309139636942	0.8863653685532038	0.9153357983312959	0.8326722556814713	1.0	0	0.0	0.0023960457812358857	17
3954	0.03290077616711647	0.010152722598615	0.009979966401819907	0.7301784882413055	-1	0	0	0.125	1	1.0	10	0.4	0.7	7	7	4	2	0	0.3	10	3	12	0.16666666666666666	0	0.4601357072442197	0.6662322282154	0.48255194471102775	0.8667059888760299	0.9498309139636942	0.8690142351845904	0.9153357983312959	0.8153570369611957	0.5714285714285714	0	0.0	0.009979966401819907	100
449	0.05664965560451657	0.010946184709930404	-0.005673815341531284	0.9948131298906883	-1	0	0	0.2	2	0.8461538461538461	11	0.4166666666666667	0.5384615384615384	9	7	5	3	0	0.25	3	12	15	0.25	0.15384615384615385	0.4601357072442197	0.8445108664439249	0.5623885285705453	0.8963677114359172	0.7237500970364488	0.9144217997544978	0.898293847871743	0.888236032977483	0.4444444444444444	0.3333333333333333	0.0	-0.0005673815341531284	4
2492	0.021661940138506416	0.003933742888699358	0.002617806384855371	0.971092538666906	-1	0	0	0.16666666666666666	1	1.0	7	0.375	0.7142857142857143	5	5	3	1	0	0.6666666666666666	4	6	9	0.1	0	0.4601357072442197	0.7316905439195914	0.48255194471102775	0.8527958078070139	0.9498309139636942	0.8863653685532038	0.9153357983312959	0.8326722556814713	1.0	0	0.0	0.002617806384855371	16
819	0.021580315964204004	0.005223388802068751	0.0027770801049238347	0.9693932792606281	-1	0	0	0.16666666666666666	1	1.0	7	0.5	0.7142857142857143	5	5	3	1	0	0.5	3	6	9	0.1	0	0.4601357072442197	0.7316905439195914	0.48255194471102775	0.8527958078070139	0.9498309139636942	0.8863653685532038	0.9153357983312959	0.8326722556814713	1.0	0	0.0	0.0027770801049238347	68
26	0.021457763351457933	0.0007097298669572537	-0.00014361209730915798	0.9408572930932285	-1	0	0	0.2857142857142857	2	0.75	6	0.7142857142857143	0.375	5	3	4	2	0	0.2857142857142857	7	2	10	0.2	0	0.5638860762691525	0.9097628789038951	0.22554054967445514	0.8544799407948434	0.70254203016126	0.8719317771668224	0.8803374889923861	0.8807645354251465	0.6	0.2	0.0	-1.4361209730915798e-05	22
24	0.03263841848992582	0.003329281261358036	0.000872087178019174	0.9695209256336761	-1	0.25	1	0.5	5	0.5384615384615384	7	0.2777777777777778	0.5384615384615384	10	7	4	0	0	0.6666666666666666	9	6	15	0.0	0.3333333333333333	0.4899101144520978	0.9070576245508631	0.3594535933087382	0.9459590535786802	0.5942157190201188	0.929257776996495	0.7837380744242729	0.929038258606386	0	0	0.0	0.000872087178019174	10
2539	0.007563268786743704	0.0005139186567002483	0.0002288146776228476	0.9894778602390318	-1	0	0	0.25	1	1.0	3	0.5555555555555556	0.6666666666666666	2	2	2	2	0	1.0	3	3	5	0.25	0	0.5261481429719911	0.6470640670297914	0.3418909443701986	0.6005000348871026	0.7821924801867082	0.8982633062991638	0.8613943259485755	0.7434404107265052	0.75	0	0.0	0.0002288146776228476	8
1575	0.022055662311720143	0.0048437823953714	0.0027463105387910136	0.9687762121827677	-1	0	0	0.16666666666666666	1	1.0	7	0.5	0.7142857142857143	5	5	3	1	0	0.5	3	6	9	0.1	0	0.4601357072442197	0.7316905439195914	0.48255194471102775	0.8527958078070139	1.0	0.8929954822241152	0.9255553636377322	0.8357869220590625	1.0	0	0.0	0.0027463105387910136	80
3041	0.03257949028921936	0.007466585306280227	0.0074631989851377065	0.6918096382786272	-1	0	0	0.125	1	1.0	10	0.4	0.7	7	7	4	1	0	0.3	10	3	12	0.08333333333333333	0	0.4601357072442197	0.6662322282154	0.48255194471102775	0.8667059888760299	0.9376659624995302	0.8563476160312687	0.9062040461373334	0.8099273912202912	1.0	0	0.0	0.0074631989851377065	13
3978	0.03402752759144131	0.009140698224987526	0.009136081206182459	0.7140868469932009	-1	0	0	0.125	1	1.0	10	0.4	0.7	7	7	4	2	0	0.3	10	3	12	0.16666666666666666	0	0.4601357072442197	0.6662322282154	0.48255194471102775	0.8667059888760299	0.9498309139636942	0.8690142351845904	0.9153357983312959	0.8153570369611957	0.5714285714285714	0	0.0	0.009136081206182459	16
531	0.0008776739952220322	3.0499826614914346e-05	3.0396175236755013e-05	0.9956535180447117	-1	0	0	0.6666666666666666	2	0.5	1	0.6666666666666666	0.5	2	1	1	1	0	0.6666666666666666	3	2	4	0.2	0	0.8162781250881673	0.728547692516815	0.34114099628588584	0.7049394166529331	1.0	0.5	0.9444988589396248	0.6500819082298661	1.0	0	0.0	3.0396175236755013e-05	14
3319	0.032162512056476654	0.008645495033638598	0.008628454124654706	0.7419604978275951	-1	0	0	0.125	1	1.0	10	0.4	0.7	7	7	4	1	0	0.3	10	3	12	0.08333333333333333	0	0.4601357072442197	0.6662322282154	0.48255194471102775	0.8667059888760299	0.9498309139636942	0.8690142351845904	0.9153357983312959	0.8153570369611957	1.0	0	0.0	0.008628454124654706	34
2269	0.021934683830123633	0.004610590630190546	0.003385052594093373	0.9716010093352654	-1	0	0	0.16666666666666666	1	1.0	7	0.375	0.7142857142857143	5	5	3	1	0	0.6666666666666666	4	6	9	0.1	0	0.4601357072442197	0.7316905439195914	0.48255194471102775	0.8527958078070139	1.0	0.8929954822241152	0.9255553636377322	0.8357869220590625	1.0	0	0.0	0.003385052594093373	21
2512	3.0391890041705357e-06	5.582166916529402e-08	-2.0811697501474144e-08	0.9999989289221303	-1	0	0	0.5	2	0.6666666666666666	2	0.8333333333333334	0	1	0	3	3	0	0.6666666666666666	3	2	5	0.3333333333333333	1.0	0	0	0	0	0	0	0	0	0	0	0	-2.0811697501474144e-09	6
203	0.046832471587579555	0.003644918434445323	0.0032292572035206414	0.9792148182368713	-1	0.25	1	0.5	5	0.6153846153846154	8	0.4166666666666667	0.6153846153846154	11	8	3	0	0	0.25	12	3	15	0.0	0.6666666666666666	0.7442583234417193	0.8880673597102027	0.25746888023616193	0.9535575674181493	0.4441221905751063	0.9471336238294014	0.9264805523192478	0.9346004102783251	0	0	0.0	0.0032292572035206414	136
1746	0.021783589892744547	0.004574025051524021	0.003041391640063971	0.9706839656995603	-1	0	0	0.16666666666666666	1	1.0	7	0.375	0.7142857142857143	5	5	3	1	0	0.6666666666666666	4	6	9	0.1	0	0.4601357072442197	0.7316905439195914	0.48255194471102775	0.8527958078070139	0.9498309139636942	0.8863653685532038	0.9153357983312959	0.8326722556814713	1.0	0	0.0	0.003041391640063971	72
2999	0.03273689477911072	0.008203282443499889	0.00812943941744746	0.6927143841101835	-1	0	0	0.125	1	1.0	10	0.4	0.7	7	7	4	1	0	0.3	10	3	12	0.08333333333333333	0	0.4601357072442197	0.6662322282154	0.48255194471102775	0.8667059888760299	0.9498309139636942	0.8690142351845904	0.9153357983312959	0.8153570369611957	1.0	0	0.0	0.00812943941744746	63
3386	0.034060302003722474	0.009570345888765328	0.009509531791228511	0.7096549392771407	-1	0	0	0.125	1	1.0	10	0.4	0.7	7	7	4	2	0	0.3	10	3	12	0.16666666666666666	0	0.4601357072442197	0.6662322282154	0.48255194471102775	0.8667059888760299	1.0	0.8745598176692523	0.9263940743323342	0.8178341970195413	0.5714285714285714	0	0.0	0.009509531791228511	60
3815	None	None	None	None	None	0	0	0.25	2	0.8	8	0.75	0.6	8	6	3	1	0	0.25	8	2	12	0.125	0.6	0.45006677208353024	0.6536558939654288	0.4325988956274823	0.8341351999182564	0.8367905055000715	0.9161544840629546	0.8710993021475343	0.8245079797849536	1.0	0	0.0	None	0
4638	0.0368767025595098	0.007384132752109907	0.004244393359950257	0.9671080486557749	-1	0	0	0.1111111111111111	1	1.0	11	0.325	0.7272727272727273	8	8	4	0	0	0.4	10	4	13	0.0	0	0.45006677208353024	0.653455293289574	0.48255194471102775	0.8719609483564987	0.8367905055000715	0.8950898034874232	0.8710993021475343	0.827140720075631	0	0	0.0	0.004244393359950257	5
2203	0.0215352424232847	0.004381395902836874	0.0032650003019045193	0.9719366528838814	-1	0	0	0.16666666666666666	1	1.0	7	0.375	0.7142857142857143	5	5	3	1	0	0.6666666666666666	4	6	9	0.1	0	0.4601357072442197	0.7316905439195914	0.48255194471102775	0.8527958078070139	1.0	0.8929954822241152	0.9255553636377322	0.8357869220590625	1.0	0	0.0	0.0032650003019045193	24
1321	0.02157743547453934	0.004172553340261603	0.002343876671646098	0.9709417272102727	-1	0	0	0.16666666666666666	1	1.0	7	0.375	0.7142857142857143	5	5	3	1	0	0.6666666666666666	4	6	9	0.1	0	0.4601357072442197	0.7316905439195914	0.48255194471102775	0.8527958078070139	0.9498309139636942	0.8863653685532038	0.9153357983312959	0.8326722556814713	1.0	0	0.0	0.002343876671646098	14
141	0.006483785026349228	0.00022573348161454787	-0.00019305800850146607	0.9870734239200799	-1	0	0	0.6	6	0.3076923076923077	4	0.46875	0.23076923076923078	5	3	9	4	0	0.5	4	8	15	0.2	0.4444444444444444	0.7751098373598202	0.9443291810742754	0.6159279124795081	0.9567772060499176	0.35496232045792175	0.9152361679246247	0.9536332944213999	0.9409873658711615	0.5	0.4	0.0	-1.9305800850146607e-05	10
3608	0.0329792044833051	0.007202185131681397	0.007199988706695772	0.6910397563951671	-1	0	0	0.125	1	1.0	10	0.4	0.7	7	7	4	1	0	0.3	10	3	12	0.08333333333333333	0	0.4601357072442197	0.6662322282154	0.48255194471102775	0.8667059888760299	0.9498309139636942	0.8690142351845904	0.9153357983312959	0.8153570369611957	1.0	0	0.0	0.007199988706695772	18
3448	0.03299511330634324	0.009583808108573944	0.009454284118483675	0.7311539088274992	-1	0	0	0.125	1	1.0	10	0.4	0.7	7	7	4	1	0	0.3	10	3	12	0.08333333333333333	0	0.4601357072442197	0.6662322282154	0.48255194471102775	0.8667059888760299	0.9498309139636942	0.8690142351845904	0.9153357983312959	0.8153570369611957	1.0	0	0.0	0.009454284118483675	26
3340	0.03242170776321684	0.008955736990008028	0.008924598436147615	0.7414026179759576	-1	0	0	0.125	1	1.0	10	0.4	0.7	7	7	4	1	0	0.3	10	3	12	0.08333333333333333	0	0.4601357072442197	0.6662322282154	0.48255194471102775	0.8667059888760299	0.9498309139636942	0.8690142351845904	0.9153357983312959	0.8153570369611957	1.0	0	0.0	0.008924598436147615	90
1205	0.022198850192130283	0.0036486313258044124	0.001716689320232648	0.9681492267426581	-1	0	0	0.16666666666666666	1	1.0	7	0.5	0.7142857142857143	5	5	3	1	0	0.5	3	6	9	0.1	0	0.4601357072442197	0.7316905439195914	0.48255194471102775	0.8527958078070139	1.0	0.8929954822241152	0.9255553636377322	0.8357869220590625	1.0	0	0.0	0.001716689320232648	24
3330	0.030642472631991595	0.0019131191768866802	0.0015063566359517406	0.9729636618170872	-1	0	0	0.125	1	1.0	10	0.4	0.7	7	7	4	2	0	0.3	10	3	12	0.16666666666666666	0	0.4601357072442197	0.6885838180786564	0.48255194471102775	0.901023637051254	0.8874968764632243	0.843967342951464	0.8825420750385916	0.8268409631373094	0.5714285714285714	0	0.0	0.0015063566359517406	4
1868	0.021989670702062862	0.0046806594929737775	0.0029428722699848466	0.9690025539476825	-1	0	0	0.16666666666666666	1	1.0	7	0.5	0.7142857142857143	5	5	3	1	0	0.5	3	6	9	0.1	0	0.4601357072442197	0.7316905439195914	0.48255194471102775	0.8527958078070139	0.9498309139636942	0.8863653685532038	0.9153357983312959	0.8326722556814713	1.0	0	0.0	0.0029428722699848466	17
3582	0.03224491381791644	0.00975678099836342	0.009727771388239938	0.7178230397305345	-1	0	0	0.125	1	1.0	10	0.4	0.7	7	7	4	1	0	0.3	10	3	12	0.08333333333333333	0	0.4601357072442197	0.6662322282154	0.48255194471102775	0.8667059888760299	0.9498309139636942	0.8690142351845904	0.9153357983312959	0.8153570369611957	1.0	0	0.0	0.009727771388239938	32
1028	0.02184712453877037	0.004607978688272065	0.0019095043509085804	0.9699144168188079	-1	0	0	0.16666666666666666	1	1.0	7	0.5	0.7142857142857143	5	5	3	1	0	0.5	3	6	9	0.1	0	0.4601357072442197	0.7316905439195914	0.48255194471102775	0.8527958078070139	0.9498309139636942	0.8863653685532038	0.9153357983312959	0.8326722556814713	1.0	0	0.0	0.0019095043509085804	9
447	0.0010222718488757851	0.00015866797199571404	0.0001586607401121115	0.9961358831970674	-1	0	0	1.0	3	0.0	0	0.6666666666666666	0	1	0	2	1	0	0.6666666666666666	3	2	4	0.14285714285714285	1.0	0	0	0	0	0	0	0	0	0	0	0	0.0001586607401121115	17
3658	0.033605480784991794	0.009563233534096752	0.009479958391336259	0.7390946274113477	-1	0	0	0.125	1	1.0	10	0.4	0.7	7	7	4	1	0	0.3	10	3	12	0.08333333333333333	0	0.4601357072442197	0.6662322282154	0.48255194471102775	0.8667059888760299	0.9498309139636942	0.8690142351845904	0.9153357983312959	0.8153570369611957	1.0	0	0.0	0.009479958391336259	28
4735	0.06317152623326536	0.020484457979900436	0.0189781292227289	0.8159953743566654	-1	0	0	0.1	1	1.0	13	0.38461538461538464	0.7692307692307693	10	10	4	3	0	0.23076923076923078	13	3	15	0.25	0	0.4601357072442197	0.5431562090370609	0.48255194471102775	0.8760584787080196	0.8367905055000715	0.8750071462399748	0.8635518539988734	0.7954699189865498	0.1	0	0.0	0.0189781292227289	4
138	2.7281378495874726e-06	5.2403744797131194e-08	2.1341495927834168e-08	0.9999992197433766	-1	0	0	1.0	1	0	0	1.0	0	1	0	0	0	0	0.5	1	2	2	0.0	0	0	0	0	0	0	0	0	0	0	0	0	2.1341495927834168e-08	57
2243	0.021502420575269347	0.004375150522995715	0.0033513753516018455	0.9718943637464192	-1	0	0	0.16666666666666666	1	1.0	7	0.375	0.7142857142857143	5	5	3	1	0	0.6666666666666666	4	6	9	0.1	0	0.4601357072442197	0.7316905439195914	0.48255194471102775	0.8527958078070139	0.9498309139636942	0.8863653685532038	0.9153357983312959	0.8326722556814713	1.0	0	0.0	0.0033513753516018455	42
4476	0.03042649955940784	0.0022421853720331723	0.0008191748467238807	0.974835157035519	-1	0	0	0.2222222222222222	2	0.8181818181818182	9	0.325	0.6363636363636364	8	7	4	2	0	0.4	10	4	13	0.18181818181818182	0.2	0.4601357072442197	0.6368069125204319	0.48255194471102775	0.8786557974255975	0.8618750485182243	0.8373635038811401	0.8837734463039265	0.8011256952118317	0.5625	0	0.0	0.0008191748467238807	9
626	0.047647204919586204	0.001937386936742644	0.0007311092037287174	0.977085187448685	-1	0.25	1	0.5	5	0.6153846153846154	8	0.4166666666666667	0.6153846153846154	11	8	3	0	0	0.25	12	3	15	0.0	0.6666666666666666	0.7442583234417193	0.8880673597102027	0.25746888023616193	0.9535575674181493	0.4441221905751063	0.9471336238294014	0.9264805523192478	0.9346004102783251	0	0	0.0	0.0007311092037287174	62
4802	0.04825230925389478	0.005863759812928268	0.005850897717468804	0.6459026450638847	-1	0	0	0.2	2	0.8333333333333334	10	0.42424242424242425	0.6666666666666666	9	8	4	1	0	0.2727272727272727	11	3	14	0.09090909090909091	0	0.4601357072442197	0.6293723148350859	0.48255194471102775	0.8862120913572159	0.7237500970364488	0.8786138915565451	0.8193291648757823	0.8206127891091018	1.0	0	0.0	0.005850897717468804	8
3249	0.03356073963747493	0.008748827822729578	0.008746194940727332	0.7000640384744746	-1	0	0	0.125	1	1.0	10	0.4	0.7	7	7	4	1	0	0.3	10	3	12	0.08333333333333333	0	0.4601357072442197	0.6662322282154	0.48255194471102775	0.8667059888760299	0.9498309139636942	0.8690142351845904	0.9153357983312959	0.8153570369611957	1.0	0	0.0	0.008746194940727332	21
3859	0.024348202795826366	0.0021294109079080955	-0.002129379278798252	0.9737906845444229	-1	0	0	0.2857142857142857	2	0.75	6	0.35714285714285715	0.625	5	5	4	1	0	0.5714285714285714	4	7	10	0.08333333333333333	0.2857142857142857	0.4399978369228408	0.7123773956297372	0.48255194471102775	0.8980718075157019	0.8152467368516868	0.8770505832642552	0.8731117336523976	0.8432454979521246	1.0	0	0.0	-0.0002129379278798252	3
414	0.019936516758534577	0.004820792932477579	-0.001714311806572621	0.9820707323995379	-1	0	0	0.2857142857142857	2	0.75	6	0.47619047619047616	0.625	6	5	3	0	0	0.42857142857142855	3	7	10	0.0	0.25	0.7634008328275229	0.8662058183456834	0.6012991461304913	0.970065113953868	0.3307362035151931	0.9320345931900216	0.9565749060494706	0.9343088718513325	0	0	0.0	-0.0001714311806572621	4
277	1.596881886282534e-05	2.860099522884954e-07	1.8077526961152033e-07	0.9999942098469218	-1	0	0	0.75	3	0.25	1	0.6666666666666666	0.25	3	1	2	0	0	1.0	3	3	6	0.0	0	0.6546832938700218	0.6706216261953317	0.48804932845108473	0.5743410317455213	0.8584533768251064	0.840227638926833	0.8539428503259545	0.7089249497013769	0	0	0.0	1.8077526961152033e-07	14
2797	0.032779096123988716	0.007838765384709812	0.0077800942559627315	0.7048724337117672	-1	0	0	0.125	1	1.0	10	0.4	0.7	7	7	4	1	0	0.3	10	3	12	0.08333333333333333	0	0.4601357072442197	0.6662322282154	0.48255194471102775	0.8667059888760299	0.9498309139636942	0.8690142351845904	0.9153357983312959	0.8153570369611957	1.0	0	0.0	0.0077800942559627315	66
2590	0.02140700010366102	0.004583921361752811	0.0035517089934233317	0.9717052026027186	-1	0	0	0.16666666666666666	1	1.0	7	0.375	0.7142857142857143	5	5	3	1	0	0.6666666666666666	4	6	9	0.1	0	0.4601357072442197	0.7316905439195914	0.48255194471102775	0.8527958078070139	0.9498309139636942	0.8863653685532038	0.9153357983312959	0.8326722556814713	1.0	0	0.0	0.0035517089934233317	20
4505	0.034246908890916215	0.007691155327996022	0.007677667216814223	0.6736964570064412	-1	0	0	0.125	1	1.0	10	0.4	0.7	7	7	4	2	0	0.3	10	3	12	0.16666666666666666	0	0.4601357072442197	0.6662322282154	0.48255194471102775	0.8667059888760299	0.9498309139636942	0.8690142351845904	0.9153357983312959	0.8153570369611957	0.5714285714285714	0	0.0	0.007677667216814223	15
1480	0.021634430279792942	0.004936008216271183	0.002759662347363553	0.9691023484963903	-1	0	0	0.16666666666666666	1	1.0	7	0.5	0.7142857142857143	5	5	3	1	0	0.5	3	6	9	0.1	0	0.4601357072442197	0.7316905439195914	0.48255194471102775	0.8527958078070139	0.9498309139636942	0.8863653685532038	0.9153357983312959	0.8326722556814713	1.0	0	0.0	0.002759662347363553	61
4493	0.03417181737960596	0.008363960794039706	0.008342234345920765	0.6928585357890995	-1	0	0	0.125	1	1.0	10	0.4	0.7	7	7	4	2	0	0.3	10	3	12	0.16666666666666666	0	0.4601357072442197	0.6662322282154	0.48255194471102775	0.8667059888760299	0.9498309139636942	0.8690142351845904	0.9153357983312959	0.8153570369611957	0.5714285714285714	0	0.0	0.008342234345920765	12
3155	0.030669803215171185	0.0008677000557732743	-6.971625616676407e-05	0.9754104742512149	-1	0	0	0.125	1	1.0	10	0.4	0.7	7	7	4	2	0	0.3	10	3	12	0.16666666666666666	0	0.4601357072442197	0.6885838180786564	0.48255194471102775	0.901023637051254	0.9498309139636942	0.8690142351845904	0.9153357983312959	0.8363717406918151	0.5714285714285714	0	0.0	-6.971625616676407e-06	13
2694	0.014155946408316364	0.002291239908441748	-0.00041619055782454815	0.9825295608973552	-1	0	0	0.2	1	1.0	5	0.4666666666666667	0.8	4	4	2	0	0	0.6	3	5	7	0.0	0	0.4799301839926112	0.7294932062306951	0.4325988956274823	0.6813660211040264	1.0	0.907413972414003	0.924025400860329	0.793287481912679	0	0	0.0	-4.1619055782454816e-05	4
4449	0.03334455393636486	0.009976790147668902	0.0099438553526544	0.7218121275672831	-1	0	0	0.125	1	1.0	10	0.4	0.7	7	7	4	2	0	0.3	10	3	12	0.16666666666666666	0	0.4601357072442197	0.6662322282154	0.48255194471102775	0.8667059888760299	0.9498309139636942	0.8690142351845904	0.9153357983312959	0.8153570369611957	0.5714285714285714	0	0.0	0.0099438553526544	17
2851	0.019424735109085305	0.0009022337801776471	0.0005754944666641468	0.9827221413101473	-1	0	0	0.16666666666666666	1	1.0	7	0.5625	0.7142857142857143	5	5	3	0	0	0.25	8	2	9	0.0	0	0.46716296915922345	0.6697832679325968	0.48255194471102775	0.6760602676639021	1.0	0.8876968675090249	0.9224666287614082	0.7631666019107614	0	0	0.0	0.0005754944666641468	5
1669	0.022105316790688695	0.0034369782821603956	0.001710659124492838	0.9683074420500878	-1	0	0	0.16666666666666666	1	1.0	7	0.5	0.7142857142857143	5	5	3	1	0	0.5	3	6	9	0.1	0	0.4601357072442197	0.7316905439195914	0.48255194471102775	0.8527958078070139	0.9498309139636942	0.8863653685532038	0.9153357983312959	0.8326722556814713	1.0	0	0.0	0.001710659124492838	21
4699	0.04266796196121795	0.003581513977362098	-0.0032894272232890823	0.9612006322235851	-1	0	0	0.125	1	1.0	9	0.34375	0.7777777777777778	7	7	3	3	0	0.5	4	8	11	0.3	0	0.4655322665896165	0.5548558215439274	0.48255194471102775	0.8667059888760299	0.9498309139636942	0.8557301822076877	0.898293847871743	0.7843007487486717	0.14285714285714285	0	0.0	-0.0003289427223289082	2
1998	0.021979934909005166	0.00398887382805412	0.0021795082975835816	0.9709339396311063	-1	0	0	0.16666666666666666	1	1.0	7	0.375	0.7142857142857143	5	5	3	1	0	0.6666666666666666	4	6	9	0.1	0	0.4601357072442197	0.7316905439195914	0.48255194471102775	0.8527958078070139	1.0	0.8929954822241152	0.9255553636377322	0.8357869220590625	1.0	0	0.0	0.0021795082975835816	9
781	0.0003548253927467416	0.00029471418306801735	0.00029445132944491676	0.9965316910256257	-1	0	0	0.5	1	1.0	1	1.0	1.0	1	1	1	0	0	0.3333333333333333	1	3	3	0.0	0	0.12279210185969842	0.5	0.8807865317109336	0.5	0.5481908170026941	0.5	0.956984249267343	0.5	0	0	0.0	0.00029445132944491676	16
1245	0.021716820714417513	0.004464218816328929	0.0034956668989014564	0.9715343803144397	-1	0	0	0.16666666666666666	1	1.0	7	0.375	0.7142857142857143	5	5	3	1	0	0.6666666666666666	4	6	9	0.1	0	0.4601357072442197	0.7316905439195914	0.48255194471102775	0.8527958078070139	1.0	0.8929954822241152	0.9255553636377322	0.8357869220590625	1.0	0	0.0	0.0034956668989014564	28
767	0.021637446728606832	0.004133831541801587	0.0024073298058145507	0.9692193085333358	-1	0	0	0.16666666666666666	1	1.0	7	0.5	0.7142857142857143	5	5	3	1	0	0.5	3	6	9	0.1	0	0.4601357072442197	0.7316905439195914	0.48255194471102775	0.8527958078070139	1.0	0.8929954822241152	0.9255553636377322	0.8357869220590625	1.0	0	0.0	0.0024073298058145507	60
798	0.00036297780191864163	0.0002930032024201169	0.0002927244464880341	0.996841138775989	-1	0	0	0.5	1	1.0	1	1.0	1.0	1	1	1	0	0	0.3333333333333333	1	3	3	0.0	0	0.12279210185969842	0.5	0.8807865317109336	0.5	0.5481908170026941	0.5	0.956984249267343	0.5	0	0	0.0	0.0002927244464880341	18
448	0.0011261391393178506	0.0001518028887886603	0.00015179045121847988	0.9958058523399496	-1	0	0	0.6666666666666666	2	0.5	1	0.6666666666666666	0.5	2	1	1	0	0	0.6666666666666666	3	2	4	0.0	0	0.7272801252118081	0.5243024927042848	0.6664594491871336	0.944702168949247	0.9222415468795857	0.6851592917720245	0.8451441825918627	0.7751580203046607	0	0	0.0	0.00015179045121847988	22
1353	0.021205013391665563	0.0031646656627711445	0.0014351403637299848	0.9681482357650969	-1	0	0	0.16666666666666666	1	1.0	7	0.5	0.7142857142857143	5	5	3	1	0	0.5	3	6	9	0.1	0	0.4601357072442197	0.7316905439195914	0.48255194471102775	0.8527958078070139	0.9498309139636942	0.8863653685532038	0.9153357983312959	0.8326722556814713	1.0	0	0.0	0.0014351403637299848	16
1492	0.0215287449473461	0.004464909559690314	0.0034655294816644624	0.9719414942911982	-1	0	0	0.16666666666666666	1	1.0	7	0.375	0.7142857142857143	5	5	3	1	0	0.6666666666666666	4	6	9	0.1	0	0.4601357072442197	0.7316905439195914	0.48255194471102775	0.8527958078070139	0.9498309139636942	0.8863653685532038	0.9153357983312959	0.8326722556814713	1.0	0	0.0	0.0034655294816644624	49
274	0.026759824424751593	0.011854836865551445	-0.004487098918112788	0.9674700674558865	-1	0	0	0.375	3	0.8	8	0.4444444444444444	0.7	10	7	1	2	0	0.3333333333333333	3	9	12	0.6666666666666666	0.6666666666666666	0.868554317329948	0.9062476390426077	0.5716719844211742	0.8556432195099305	0.5417142302115738	0.9420944069902881	0.8952997320488207	0.9071372326274558	0.55	0.2	0.0	-0.00044870989181127884	3
3663	0.02456133408915076	0.0023408320947408945	-0.002340635068595987	0.974474772624667	-1	0	0	0.2857142857142857	2	0.75	6	0.35714285714285715	0.625	5	5	4	1	0	0.5714285714285714	4	7	10	0.08333333333333333	0.2857142857142857	0.4399978369228408	0.7123773956297372	0.48255194471102775	0.8980718075157019	0.8152467368516868	0.8770505832642552	0.8731117336523976	0.8432454979521246	1.0	0	0.0	-0.0002340635068595987	1
1089	0.020480678507615653	0.004411739613807633	-0.0017417506318648571	0.9790010348443688	-1	0	0	0.3333333333333333	2	0.8571428571428571	6	0.5625	0.7142857142857143	5	5	3	2	0	0.25	8	2	9	0.2	0.25	0.4601357072442197	0.5925781979713097	0.48255194471102775	0.8855224107486479	0.8152467368516868	0.8666805948132837	0.8860360767784243	0.8070236103101637	0.6	0	0.0	-0.0001741750631864857	0
4143	0.032688514716142356	0.008410169293972439	0.008405275242287536	0.6926434420836212	-1	0	0	0.125	1	1.0	10	0.4	0.7	7	7	4	2	0	0.3	10	3	12	0.16666666666666666	0	0.4601357072442197	0.6662322282154	0.48255194471102775	0.8667059888760299	0.9498309139636942	0.8690142351845904	0.9153357983312959	0.8153570369611957	0.5714285714285714	0	0.0	0.008405275242287536	17
2803	0.03217409161951719	0.010021758732215209	0.009983315604200814	0.7262440500736922	-1	0	0	0.125	1	1.0	10	0.4	0.7	7	7	4	1	0	0.3	10	3	12	0.08333333333333333	0	0.4601357072442197	0.6662322282154	0.48255194471102775	0.8667059888760299	0.9498309139636942	0.8690142351845904	0.9153357983312959	0.8153570369611957	1.0	0	0.0	0.009983315604200814	86
3046	0.03332781560179589	0.006631721533973982	0.006631349902173906	0.6910115473817153	-1	0	0	0.125	1	1.0	10	0.4	0.7	7	7	4	1	0	0.3	10	3	12	0.08333333333333333	0	0.4601357072442197	0.6662322282154	0.48255194471102775	0.8667059888760299	0.9498309139636942	0.8627737585431117	0.9096704862715237	0.8126444645320972	1.0	0	0.0	0.006631349902173906	18
2926	0.03288575553202445	0.007077283731453628	0.00707078022238485	0.6858220356735383	-1	0	0	0.125	1	1.0	10	0.4	0.7	7	7	4	1	0	0.3	10	3	12	0.08333333333333333	0	0.4601357072442197	0.6662322282154	0.48255194471102775	0.8667059888760299	0.9498309139636942	0.8627737585431117	0.9096704862715237	0.8126444645320972	1.0	0	0.0	0.00707078022238485	11
238	0.000417856014751698	0.00015386466017666258	0.00015386319983541928	0.9980908823757282	-1	0	0	1.0	1	0	0	1.0	0	1	0	0	1	0	0.5	1	2	2	0.3333333333333333	0	0	0	0	0	0	0	0	0	0	0	0	0.00015386319983541928	24
836	0.029178629936230015	0.004591636522926368	0.0011706493573451625	0.9766986297758404	-1	0	0	0.14285714285714285	1	1.0	8	0.35714285714285715	0.75	6	6	3	1	0	0.5714285714285714	4	7	10	0.1	0	0.4601357072442197	0.6953803748362081	0.48255194471102775	0.8815639701241391	0.8618750485182243	0.879124424992636	0.8826388985275206	0.832803527311851	1.0	0	0.0	0.0011706493573451625	1
4734	0.033275314429597476	0.009509264438449154	0.00942360511363793	0.7123622814373973	-1	0	0	0.125	1	1.0	10	0.4	0.7	7	7	4	2	0	0.3	10	3	12	0.16666666666666666	0	0.4601357072442197	0.6662322282154	0.48255194471102775	0.8667059888760299	0.9498309139636942	0.8690142351845904	0.9153357983312959	0.8153570369611957	0.5714285714285714	0	0.0	0.00942360511363793	46
4082	0.03337754275909259	0.00934246555338744	0.009293475154636398	0.7404690641082852	-1	0	0	0.125	1	1.0	10	0.4	0.7	7	7	4	2	0	0.3	10	3	12	0.16666666666666666	0	0.4601357072442197	0.6662322282154	0.48255194471102775	0.8667059888760299	0.9498309139636942	0.8690142351845904	0.9153357983312959	0.8153570369611957	0.5714285714285714	0	0.0	0.009293475154636398	24
95	0.009271468323619535	0.0006306512527532438	0.0006246179103867845	0.9713892534621761	-1	0.25	1	0.7	7	0.3076923076923077	4	0.5357142857142857	0.3076923076923077	10	4	4	3	0	0.5714285714285714	4	7	15	0.5	0.5454545454545454	0.5695119641409236	0.863180387311005	0.5193055318455654	0.930458602286497	0.625932875633963	0.9160523577012248	0.7958199513189235	0.9068020655672472	0.5	0.2	0.0	0.0006246179103867845	12
2549	0.02170250746732204	0.004018259599179012	0.0025537425705618668	0.970926460560383	-1	0	0	0.16666666666666666	1	1.0	7	0.375	0.7142857142857143	5	5	3	1	0	0.6666666666666666	4	6	9	0.1	0	0.4601357072442197	0.7316905439195914	0.48255194471102775	0.8527958078070139	1.0	0.8929954822241152	0.9255553636377322	0.8357869220590625	1.0	0	0.0	0.0025537425705618668	15
2905	0.032829467270600717	0.0076102944746658675	0.007563048142790038	0.6947922287864261	-1	0	0	0.125	1	1.0	10	0.4	0.7	7	7	4	1	0	0.3	10	3	12	0.08333333333333333	0	0.4601357072442197	0.6662322282154	0.48255194471102775	0.8667059888760299	0.9498309139636942	0.8690142351845904	0.9153357983312959	0.8153570369611957	1.0	0	0.0	0.007563048142790038	17
3375	0.0630627547366161	0.006827665154007407	-0.003485252402038398	0.9760027663828292	-1	0	0	0.2	2	0.8461538461538461	11	0.26785714285714285	0.5384615384615384	8	7	6	2	0	0.875	8	7	15	0.13333333333333333	0	0.4628339869169181	0.6524812524894116	0.48255194471102775	0.8533090403840216	0.9498309139636942	0.8467697862132997	0.898293847871743	0.7968542854626868	0.5625	0	0.0	-0.0003485252402038398	1
1722	0.02191963591542051	0.0033244590075427556	0.0014275470017185486	0.968051984187577	-1	0	0	0.16666666666666666	1	1.0	7	0.5	0.7142857142857143	5	5	3	1	0	0.5	3	6	9	0.1	0	0.4601357072442197	0.7316905439195914	0.48255194471102775	0.8527958078070139	1.0	0.8929954822241152	0.9255553636377322	0.8357869220590625	1.0	0	0.0	0.0014275470017185486	12
1763	0.021431173150225583	0.003924455864455472	0.0029668843250860617	0.9710437712092219	-1	0	0	0.16666666666666666	1	1.0	7	0.375	0.7142857142857143	5	5	3	1	0	0.6666666666666666	4	6	9	0.1	0	0.4601357072442197	0.7316905439195914	0.48255194471102775	0.8527958078070139	1.0	0.8929954822241152	0.9255553636377322	0.8357869220590625	1.0	0	0.0	0.0029668843250860617	45
4444	0.03411812783377989	0.00968513651627795	0.009619907166994297	0.7077755292696728	-1	0	0	0.125	1	1.0	10	0.4	0.7	7	7	4	2	0	0.3	10	3	12	0.16666666666666666	0	0.4601357072442197	0.6662322282154	0.48255194471102775	0.8667059888760299	0.9498309139636942	0.8690142351845904	0.9153357983312959	0.8153570369611957	0.5714285714285714	0	0.0	0.009619907166994297	10
3736	0.03779567683143175	0.0019636444890227234	0.0011130407027406415	0.8294483023694882	-1	0	0	0.125	1	1.0	10	0.4	0.7	8	7	3	2	0	0.3	10	3	12	0.2222222222222222	0	0.45006677208353024	0.653455293289574	0.48255194471102775	0.8719609483564987	0.8367905055000715	0.8950898034874232	0.8710993021475343	0.827140720075631	0.5625	0	0.0	0.0011130407027406415	9
534	6.071974820535104e-06	2.8670881160093288e-08	-2.8649773010698435e-08	0.9999984690000826	-1	0	0	1.0	2	0.0	0	0.75	0	2	0	0	0	0	1.0	2	2	3	0.0	0	0	0	0	0	0	0	0	0	0	0	0	-2.8649773010698437e-09	11
1922	0.021842015043248127	0.004012055848994563	0.0022249091453083354	0.971046225482759	-1	0	0	0.16666666666666666	1	1.0	7	0.375	0.7142857142857143	5	5	3	1	0	0.6666666666666666	4	6	9	0.1	0	0.4601357072442197	0.7316905439195914	0.48255194471102775	0.8527958078070139	1.0	0.8929954822241152	0.9255553636377322	0.8357869220590625	1.0	0	0.0	0.0022249091453083354	12
507	0.019879985358983315	0.0025042863043422646	0.0023987070452883455	0.9656655004029022	-1	0	0	0.2857142857142857	2	0.75	6	0.5555555555555556	0.75	8	6	1	0	0	0.2222222222222222	2	9	10	0.0	0.25	0.5138152342074781	0.8525630557555054	0.17644292391159336	0.8923264879690267	0.71096739107345	0.8633163366494792	0.9199397064178436	0.8703694168934217	0	0	0.0	0.0023987070452883455	67
3215	0.03289200696685993	0.008402751278109452	0.008395951801044813	0.7023542321930081	-1	0	0	0.125	1	1.0	10	0.4	0.7	7	7	4	1	0	0.3	10	3	12	0.08333333333333333	0	0.4601357072442197	0.6662322282154	0.48255194471102775	0.8667059888760299	0.9498309139636942	0.8690142351845904	0.9153357983312959	0.8153570369611957	1.0	0	0.0	0.008395951801044813	42
1212	0.01624773863714484	0.00034940046609959803	-0.0001822568645627487	0.9806104235415419	-1	0	0	0.16666666666666666	1	1.0	6	0.5333333333333333	0.6666666666666666	4	4	3	1	0	0.6	3	5	8	0.1	0	0.4663476178744199	0.7480976446891711	0.4325988956274823	0.6813660211040264	1.0	0.907413972414003	0.9264179222983198	0.7985092428042664	1.0	0	0.0	-1.822568645627487e-05	2
130	None	None	None	None	None	0.25	1	0.4	4	0.6923076923076923	9	0.5	0.38461538461538464	9	5	5	2	0	0.8333333333333334	6	5	15	0.2	0.5	0.6926528985579419	0.8606481441092338	0.6746615569837362	0.9623109062542227	0.8225764623359497	0.966216611813818	0.9373308326008858	0.9429287256520958	0.5555555555555556	0.2222222222222222	0.0	None	0
216	0.029116636978039644	0.00028167070397738916	8.104641818962423e-05	0.7327690801584548	-1	0	0	0.3	3	0.7692307692307693	10	0.4166666666666667	0.6923076923076923	10	9	4	0	0	0.25	3	12	15	0.0	0.16666666666666666	0.8537004146593807	0.728347105114427	0.5633890558027173	0.8861251797982235	0.8116979951078569	0.9490394467696389	0.928685858545504	0.8794752024723173	0	0	0.0	8.104641818962423e-05	22
785	0.016831905915949373	0.0005279302908211397	0.00034598255625024557	0.9801898932378386	-1	0	0	0.16666666666666666	1	1.0	6	0.5333333333333333	0.6666666666666666	4	4	3	1	0	0.6	3	5	8	0.1	0	0.4663476178744199	0.7480976446891711	0.4325988956274823	0.6813660211040264	1.0	0.907413972414003	0.9264179222983198	0.7985092428042664	1.0	0	0.0	0.00034598255625024557	3
2623	0.02727107674957368	0.002479798858430577	0.001267281008084138	0.9684617071793453	-1	0	0	0.16666666666666666	1	1.0	7	0.375	0.7142857142857143	5	5	3	1	0	0.6666666666666666	4	6	9	0.1	0	0.4399978369228408	0.7244016646596448	0.48255194471102775	0.8527958078070139	0.9498309139636942	0.8863653685532038	0.9212422195114758	0.8309554606524966	1.0	0	0.0	0.001267281008084138	11
4165	0.034220984106780684	0.00909034643080647	0.009084421158212385	0.6998762751693748	-1	0	0	0.125	1	1.0	10	0.4	0.7	7	7	4	2	0	0.3	10	3	12	0.16666666666666666	0	0.4601357072442197	0.6662322282154	0.48255194471102775	0.8667059888760299	0.9498309139636942	0.8690142351845904	0.9153357983312959	0.8153570369611957	0.5714285714285714	0	0.0	0.009084421158212385	31
3641	0.034157408927988464	0.006484730465468325	0.005869283956465321	0.7508613624438606	-1	0	0	0.25	2	0.7777777777777778	7	0.4074074074074074	0.6666666666666666	7	6	3	3	0	0.3333333333333333	9	3	11	0.3333333333333333	0	0.4655322665896165	0.6319992978025344	0.48255194471102775	0.9083277373214366	0.7237500970364488	0.8697658724750285	0.8394216684814285	0.8288775466679567	0.14285714285714285	0	0.0	0.005869283956465321	8
2396	0.023391273734252243	0.0020593339840534446	0.001458795976255048	0.9811907138708418	-1	0	0	0.2857142857142857	2	0.875	7	0.4166666666666667	0.625	5	5	4	2	0	0.375	8	3	10	0.16666666666666666	0.2222222222222222	0.4655322665896165	0.6490229881235358	0.48255194471102775	0.8855224107486479	0.8931743611976607	0.871738251906744	0.898293847871743	0.8213695633799827	0.6	0	0.0	0.001458795976255048	1
3545	0.03328574611441706	0.009303935918205327	0.00929709340576736	0.7184068523985563	-1	0	0	0.125	1	1.0	10	0.4	0.7	7	7	4	1	0	0.3	10	3	12	0.08333333333333333	0	0.4601357072442197	0.6662322282154	0.48255194471102775	0.8667059888760299	0.9498309139636942	0.8690142351845904	0.9153357983312959	0.8153570369611957	1.0	0	0.0	0.00929709340576736	39
2843	0.033361831282752996	0.008795884470483559	0.008729753689775983	0.7433311857984963	-1	0	0	0.125	1	1.0	10	0.4	0.7	7	7	4	1	0	0.3	10	3	12	0.08333333333333333	0	0.4601357072442197	0.6662322282154	0.48255194471102775	0.8667059888760299	0.9498309139636942	0.8690142351845904	0.9153357983312959	0.8153570369611957	1.0	0	0.0	0.008729753689775983	20
721	0.02189764331765822	0.003463320122162893	0.0017099634280397821	0.968177816503448	-1	0	0	0.16666666666666666	1	1.0	7	0.5	0.7142857142857143	5	5	3	1	0	0.5	3	6	9	0.1	0	0.4601357072442197	0.7316905439195914	0.48255194471102775	0.8527958078070139	1.0	0.8929954822241152	0.9255553636377322	0.8357869220590625	1.0	0	0.0	0.0017099634280397821	60
4571	0.015202865515264395	0.003029858629908145	-0.0015393510826081193	0.9913536299955693	-1	0	0	0.25	1	1.0	4	1.0	1.0	5	4	0	1	0	0.16666666666666666	6	1	6	0.3333333333333333	0	0.4655322665896165	0.5882856060810702	0.38264584654393696	0.8722412637545502	0.8016777213824227	0.9065424947445455	0.8696438429112053	0.8200439664086245	1.0	0	0.0	-0.00015393510826081195	0
2325	0.03212719618419183	0.002783256588494493	-0.0018748154801695811	0.9602128392535656	-1	0	0	0.3333333333333333	3	0.8181818181818182	9	0.28888888888888886	0.6363636363636364	8	7	4	2	0	0.5555555555555556	5	9	13	0.18181818181818182	0.18181818181818182	0.4601357072442197	0.6943983476970963	0.48255194471102775	0.8700885883216792	0.8825388254076906	0.8346492160016876	0.8730827872235838	0.8095593226644034	0.5625	0.125	0.0	-0.00018748154801695812	1
3364	0.03370203991825736	0.009069843605619762	0.008997377564898533	0.7070192402966061	-1	0	0	0.125	1	1.0	10	0.4	0.7	7	7	4	1	0	0.3	10	3	12	0.08333333333333333	0	0.4601357072442197	0.6662322282154	0.48255194471102775	0.8667059888760299	0.9498309139636942	0.8690142351845904	0.9153357983312959	0.8153570369611957	1.0	0	0.0	0.008997377564898533	32
1357	0.02187759355768838	0.0045724095336819	0.0035546934468006506	0.9707558577241472	-1	0	0	0.16666666666666666	1	1.0	7	0.375	0.7142857142857143	5	5	3	1	0	0.6666666666666666	4	6	9	0.1	0	0.4601357072442197	0.7316905439195914	0.48255194471102775	0.8527958078070139	0.9498309139636942	0.8863653685532038	0.9153357983312959	0.8326722556814713	1.0	0	0.0	0.0035546934468006506	36
2284	0.0034779249148942774	0.0006397369768562558	0.0004776472893398057	0.9976171576176908	-1	0	0	0.5	2	0.6666666666666666	2	1.0	0.6666666666666666	4	2	0	0	0	0.2	5	1	5	0.0	0.5	0.45006677208353024	0.7417243459937973	0.4325988956274823	0.8768729434070736	0.8618750485182243	0.8660789231119299	0.8826388985275206	0.8359330077850685	0	0	0.0	0.0004776472893398057	8
2634	0.03321499391979211	0.007602105903060409	0.007576860804064532	0.6782117972671404	-1	0	0	0.125	1	1.0	10	0.4	0.7	7	7	4	1	0	0.3	10	3	12	0.08333333333333333	0	0.4601357072442197	0.6662322282154	0.48255194471102775	0.8667059888760299	0.9498309139636942	0.8690142351845904	0.9153357983312959	0.8153570369611957	1.0	0	0.0	0.007576860804064532	42
3468	0.03303987349040516	0.007288305066865976	0.0072759785655518855	0.6892672675543297	-1	0	0	0.125	1	1.0	10	0.4	0.7	7	7	4	1	0	0.3	10	3	12	0.08333333333333333	0	0.4601357072442197	0.6662322282154	0.48255194471102775	0.8667059888760299	0.9498309139636942	0.8690142351845904	0.9153357983312959	0.8153570369611957	1.0	0	0.0	0.0072759785655518855	13
4000	0.036385751476352285	0.005308155683854975	0.0053038204720692785	0.7838560847926074	-1	0	0	0.125	1	1.0	10	0.4	0.7	7	7	4	2	0	0.3	10	3	12	0.16666666666666666	0	0.4601357072442197	0.6399448803623087	0.48255194471102775	0.8667059888760299	0.9498309139636942	0.8690142351845904	0.9096704862715237	0.8094611641269925	0.5714285714285714	0	0.0	0.0053038204720692785	12
2861	0.033268625801020364	0.010361786761454057	0.010024081835805632	0.731150728542501	-1	0	0	0.125	1	1.0	10	0.4	0.7	7	7	4	1	0	0.3	10	3	12	0.08333333333333333	0	0.4601357072442197	0.6662322282154	0.48255194471102775	0.8667059888760299	0.9498309139636942	0.8627737585431117	0.9096704862715237	0.8126444645320972	1.0	0	0.0	0.010024081835805632	19
3430	0.0331253179346216	0.007764612757752805	0.0077640629878060535	0.7009376644079723	-1	0	0	0.125	1	1.0	10	0.4	0.7	7	7	4	1	0	0.3	10	3	12	0.08333333333333333	0	0.4601357072442197	0.6662322282154	0.48255194471102775	0.8667059888760299	0.9498309139636942	0.8690142351845904	0.9153357983312959	0.8153570369611957	1.0	0	0.0	0.0077640629878060535	27
3999	0.03007962120345069	0.007882132174547795	0.006089539639754647	0.7253371746636249	-1	0	0	0.125	1	1.0	9	0.55	0.7777777777777778	7	7	3	2	0	0.2	10	2	11	0.2	0	0.4601357072442197	0.6662322282154	0.48255194471102775	0.8667059888760299	0.9498309139636942	0.8690142351845904	0.9153357983312959	0.8153570369611957	0.5714285714285714	0	0.0	0.006089539639754647	11
4379	0.032827322978112104	0.00955167873648875	0.009496532693514208	0.7095893314660561	-1	0	0	0.125	1	1.0	10	0.4	0.7	7	7	4	2	0	0.3	10	3	12	0.16666666666666666	0	0.4601357072442197	0.6662322282154	0.48255194471102775	0.8667059888760299	0.9498309139636942	0.8690142351845904	0.9153357983312959	0.8153570369611957	0.5714285714285714	0	0.0	0.009496532693514208	86
961	0.021748614924489148	0.0038442218795139553	0.002172462752448815	0.9695821990390352	-1	0	0	0.16666666666666666	1	1.0	7	0.5	0.7142857142857143	5	5	3	1	0	0.5	3	6	9	0.1	0	0.4601357072442197	0.7316905439195914	0.48255194471102775	0.8527958078070139	1.0	0.8929954822241152	0.9255553636377322	0.8357869220590625	1.0	0	0.0	0.002172462752448815	28
4862	0.03322212921555667	0.007924405246697906	0.007924376502792733	0.6879411093570451	-1	0	0	0.125	1	1.0	10	0.4	0.7	7	7	4	2	0	0.3	10	3	12	0.16666666666666666	0	0.4601357072442197	0.6662322282154	0.48255194471102775	0.8667059888760299	0.9498309139636942	0.8627737585431117	0.9096704862715237	0.8126444645320972	0.5714285714285714	0	0.0	0.007924376502792733	16
842	0.02207950910506393	0.004377604134301363	0.0026425002443319096	0.9687408864740227	-1	0	0	0.16666666666666666	1	1.0	7	0.5	0.7142857142857143	5	5	3	1	0	0.5	3	6	9	0.1	0	0.4601357072442197	0.7316905439195914	0.48255194471102775	0.8527958078070139	0.9498309139636942	0.8863653685532038	0.9153357983312959	0.8326722556814713	1.0	0	0.0	0.0026425002443319096	27
2657	0.021594184034447943	0.004419866424056662	0.003495631604092045	0.9709114135324284	-1	0	0	0.16666666666666666	1	1.0	7	0.375	0.7142857142857143	5	5	3	1	0	0.6666666666666666	4	6	9	0.1	0	0.4601357072442197	0.7316905439195914	0.48255194471102775	0.8527958078070139	0.9498309139636942	0.8863653685532038	0.9153357983312959	0.8326722556814713	1.0	0	0.0	0.003495631604092045	18
2180	0.021475960911283495	0.004353024436272885	0.0033020181549607563	0.9719639813477654	-1	0	0	0.16666666666666666	1	1.0	7	0.375	0.7142857142857143	5	5	3	1	0	0.6666666666666666	4	6	9	0.1	0	0.4601357072442197	0.7316905439195914	0.48255194471102775	0.8527958078070139	0.9498309139636942	0.8863653685532038	0.9153357983312959	0.8326722556814713	1.0	0	0.0	0.0033020181549607563	17
1095	0.021588882255955618	0.0038132197933639094	0.002208174074272921	0.9690950003355095	-1	0	0	0.16666666666666666	1	1.0	7	0.5	0.7142857142857143	5	5	3	1	0	0.5	3	6	9	0.1	0	0.4601357072442197	0.7316905439195914	0.48255194471102775	0.8527958078070139	1.0	0.8929954822241152	0.9255553636377322	0.8357869220590625	1.0	0	0.0	0.002208174074272921	9
1269	0.021222625269345055	0.003976532460616467	0.0022433748016285984	0.9694574200692913	-1	0	0	0.16666666666666666	1	1.0	7	0.5	0.7142857142857143	5	5	3	1	0	0.5	3	6	9	0.1	0	0.4601357072442197	0.7316905439195914	0.48255194471102775	0.8527958078070139	1.0	0.8929954822241152	0.9255553636377322	0.8357869220590625	1.0	0	0.0	0.0022433748016285984	17
851	0.022236777542322828	0.003952270548096345	0.0024081572920487994	0.9684033776903053	-1	0	0	0.16666666666666666	1	1.0	7	0.5	0.7142857142857143	5	5	3	1	0	0.5	3	6	9	0.1	0	0.4601357072442197	0.7316905439195914	0.48255194471102775	0.8527958078070139	1.0	0.8929954822241152	0.9255553636377322	0.8357869220590625	1.0	0	0.0	0.0024081572920487994	49
3591	0.034326140220278724	0.008465613508873452	0.008463670990031289	0.689767284144884	-1	0	0	0.125	1	1.0	10	0.4	0.7	7	7	4	2	0	0.3	10	3	12	0.16666666666666666	0	0.4601357072442197	0.6662322282154	0.48255194471102775	0.8667059888760299	0.9498309139636942	0.8690142351845904	0.9153357983312959	0.8153570369611957	0.5714285714285714	0	0.0	0.008463670990031289	21
1999	0.021624312829788335	0.004788256001798403	0.0032818487211919945	0.9701166106604419	-1	0	0	0.16666666666666666	1	1.0	7	0.375	0.7142857142857143	5	5	3	1	0	0.6666666666666666	4	6	9	0.1	0	0.4601357072442197	0.7316905439195914	0.48255194471102775	0.8527958078070139	1.0	0.8929954822241152	0.9255553636377322	0.8357869220590625	1.0	0	0.0	0.0032818487211919945	12
3821	0.03369626185551507	0.009559933689420945	0.009493073749031761	0.7418176435791373	-1	0	0	0.125	1	1.0	10	0.4	0.7	7	7	4	2	0	0.3	10	3	12	0.16666666666666666	0	0.4601357072442197	0.6662322282154	0.48255194471102775	0.8667059888760299	0.9498309139636942	0.8627737585431117	0.9096704862715237	0.8126444645320972	0.5714285714285714	0	0.0	0.009493073749031761	76
1047	0.02179017873464537	0.004100230180222749	0.002652200827213578	0.9683351938861801	-1	0	0	0.16666666666666666	1	1.0	7	0.5	0.7142857142857143	5	5	3	1	0	0.5	3	6	9	0.1	0	0.4601357072442197	0.7316905439195914	0.48255194471102775	0.8527958078070139	1.0	0.8929954822241152	0.9255553636377322	0.8357869220590625	1.0	0	0.0	0.002652200827213578	34
2653	0.032966350559615325	0.007824086337513837	0.007795816163531346	0.6937492799460305	-1	0	0	0.125	1	1.0	10	0.4	0.7	7	7	4	1	0	0.3	10	3	12	0.08333333333333333	0	0.4601357072442197	0.6662322282154	0.48255194471102775	0.8667059888760299	0.9498309139636942	0.8690142351845904	0.9153357983312959	0.8153570369611957	1.0	0	0.0	0.007795816163531346	23
4349	0.03396088207775407	0.010711278358181052	0.010497804336887582	0.7281224249778686	-1	0	0	0.125	1	1.0	10	0.4	0.7	7	7	4	2	0	0.3	10	3	12	0.16666666666666666	0	0.4601357072442197	0.6662322282154	0.48255194471102775	0.8667059888760299	0.9498309139636942	0.8690142351845904	0.9153357983312959	0.8153570369611957	0.5714285714285714	0	0.0	0.010497804336887582	77
2295	6.676731709297286e-05	3.708170276240521e-07	-1.0816201067856804e-07	0.999994143974041	-1	0	0	0.5	2	0.75	3	0.6	0.5	2	2	3	1	0	0.4	5	2	6	0.1	0.4	0.43711398326297585	0.5573014519211915	0.6498652483807112	0.8419930893862678	0.9076233684258433	0.7158088965507478	0.8953970336430964	0.7195785810964106	1.0	0	0.0	-1.0816201067856804e-08	4
2230	0.021562512718948684	0.004383626307306066	0.002639245292465973	0.9712374051765756	-1	0	0	0.16666666666666666	1	1.0	7	0.375	0.7142857142857143	5	5	3	1	0	0.6666666666666666	4	6	9	0.1	0	0.4601357072442197	0.7316905439195914	0.48255194471102775	0.8527958078070139	1.0	0.8929954822241152	0.9255553636377322	0.8357869220590625	1.0	0	0.0	0.002639245292465973	24
3004	0.03278570127130341	0.008831415390828925	0.008798693919302158	0.7114863361438091	-1	0	0	0.125	1	1.0	10	0.4	0.7	7	7	4	1	0	0.3	10	3	12	0.08333333333333333	0	0.4601357072442197	0.6662322282154	0.48255194471102775	0.8667059888760299	0.9498309139636942	0.8690142351845904	0.9153357983312959	0.8153570369611957	1.0	0	0.0	0.008798693919302158	64
2542	0.02175639645525475	0.004416806896885342	0.0034052878469996704	0.9718306615250514	-1	0	0	0.16666666666666666	1	1.0	7	0.375	0.7142857142857143	5	5	3	1	0	0.6666666666666666	4	6	9	0.1	0	0.4601357072442197	0.7316905439195914	0.48255194471102775	0.8527958078070139	1.0	0.8929954822241152	0.9255553636377322	0.8357869220590625	1.0	0	0.0	0.0034052878469996704	54
3365	0.03284473809817695	0.008850300670567524	0.00884004790875174	0.710888700462303	-1	0	0	0.125	1	1.0	10	0.4	0.7	7	7	4	1	0	0.3	10	3	12	0.08333333333333333	0	0.4601357072442197	0.6662322282154	0.48255194471102775	0.8667059888760299	0.9498309139636942	0.8690142351845904	0.9153357983312959	0.8153570369611957	1.0	0	0.0	0.00884004790875174	45
3226	0.039798169347153314	0.004140197343544804	2.256075586267528e-05	0.7518072506162564	-1	0	0	0.125	1	1.0	10	0.6	0.7	8	7	3	2	0	0.2	10	2	12	0.2222222222222222	0	0.45006677208353024	0.653455293289574	0.48255194471102775	0.8719609483564987	0.8367905055000715	0.8950898034874232	0.8710993021475343	0.827140720075631	0.5625	0	0.0	2.256075586267528e-05	6
3107	0.03179059533959094	0.007418279592210261	0.0073286356163265055	0.6885751828254251	-1	0	0	0.125	1	1.0	10	0.4	0.7	7	7	4	1	0	0.3	10	3	12	0.08333333333333333	0	0.4601357072442197	0.6662322282154	0.48255194471102775	0.8667059888760299	0.8336980222923177	0.8360721251962986	0.8637723607610749	0.8017934290639627	1.0	0	0.0	0.0073286356163265055	40
2499	0.021590513036717024	0.004088171206587383	0.0028191294097576055	0.9708881500357813	-1	0	0	0.16666666666666666	1	1.0	7	0.375	0.7142857142857143	5	5	3	1	0	0.6666666666666666	4	6	9	0.1	0	0.4601357072442197	0.7316905439195914	0.48255194471102775	0.8527958078070139	0.9498309139636942	0.8863653685532038	0.9096704862715237	0.8326722556814713	1.0	0	0.0	0.0028191294097576055	41
2399	0.0218725823926116	0.004080790172364738	0.003168331350445145	0.9710848832368975	-1	0	0	0.16666666666666666	1	1.0	7	0.375	0.7142857142857143	5	5	3	1	0	0.6666666666666666	4	6	9	0.1	0	0.4601357072442197	0.7316905439195914	0.48255194471102775	0.8527958078070139	1.0	0.8929954822241152	0.9255553636377322	0.8357869220590625	1.0	0	0.0	0.003168331350445145	44
4037	0.033239500227135184	0.009947198920857617	0.009929993350741902	0.7201278896800342	-1	0	0	0.125	1	1.0	10	0.4	0.7	7	7	4	2	0	0.3	10	3	12	0.16666666666666666	0	0.4601357072442197	0.6662322282154	0.48255194471102775	0.8667059888760299	0.9498309139636942	0.8690142351845904	0.9153357983312959	0.8153570369611957	0.5714285714285714	0	0.0	0.009929993350741902	78
539	0.02346035146377042	0.0034872759849830584	0.0028262900551728727	0.9642769862325248	-1	0	0	0.16666666666666666	1	1.0	7	0.5	0.7142857142857143	5	5	3	1	0	0.5	3	6	9	0.1	0	0.4601357072442197	0.8281358530446555	0.48255194471102775	0.898051184808266	0.9498309139636942	0.8915959251792895	0.9153357983312959	0.8756419255455771	1.0	0	0.0	0.0028262900551728727	5
3374	0.03364539702855502	0.009368426113366702	0.00935029626918389	0.7148653243330069	-1	0	0	0.125	1	1.0	10	0.4	0.7	7	7	4	2	0	0.3	10	3	12	0.16666666666666666	0	0.4601357072442197	0.6662322282154	0.48255194471102775	0.8667059888760299	0.9498309139636942	0.8690142351845904	0.9153357983312959	0.8153570369611957	0.5714285714285714	0	0.0	0.00935029626918389	41
681	0.0036886886423905217	0.0003978011107488009	0.00017477461843021954	0.9965150455414382	-1	0	0	0.3333333333333333	1	1.0	2	1.0	1.0	2	2	1	1	0	0.25	1	4	4	0.16666666666666666	0	0.2459284740289463	0.7463643820613729	0.9057765425515303	0.5033692635144836	0.4362244140370494	0.7539263920822719	0.9480977311728126	0.6764457637610496	1.0	0	0.0	0.00017477461843021954	12
20	0.00940435094915992	0.0009438265129939242	-0.0002766995625838062	0.9493872307469473	-1	0	0	0.42857142857142855	3	0.625	5	0.35714285714285715	0.375	5	3	4	6	0	0.5714285714285714	7	4	10	0.6	0.2222222222222222	0.7388227939424287	0.8926818333767632	0.1933963847069687	0.6924647926398221	0.18046771052617377	0.9024723485187224	0.9342456635584456	0.8479184281975706	0.2	0.4	0.0	-2.7669956258380618e-05	15
1180	0.02184011937413178	0.002524321300729793	0.0012670522915767624	0.9682642412728256	-1	0	0	0.16666666666666666	1	1.0	7	0.5	0.7142857142857143	5	5	3	1	0	0.5	3	6	9	0.1	0	0.4601357072442197	0.7316905439195914	0.48255194471102775	0.8527958078070139	0.9498309139636942	0.8863653685532038	0.9153357983312959	0.8326722556814713	1.0	0	0.0	0.0012670522915767624	14
435	0.033933535051489334	0.002038259648933708	0.0007661272802481972	0.9140947045862218	-1	0	0	0.4	4	0.6153846153846154	8	0.35714285714285715	0.46153846153846156	9	6	5	4	0	0.8571428571428571	6	7	15	0.36363636363636365	0.18181818181818182	0.4601357072442197	0.8018251357478919	0.48255194471102775	0.9190842791404635	0.8819847210304401	0.8755794329080364	0.898293847871743	0.8728403865935968	0.2222222222222222	0.2222222222222222	0.0	0.0007661272802481972	9
1484	0.02130069822893975	0.0032839389459889934	0.0016013118329556866	0.9681842874859833	-1	0	0	0.16666666666666666	1	1.0	7	0.5	0.7142857142857143	5	5	3	1	0	0.5	3	6	9	0.1	0	0.4601357072442197	0.7316905439195914	0.48255194471102775	0.8527958078070139	0.7237500970364488	0.7836149957374814	0.8193291648757823	0.793953806704272	1.0	0	0.0	0.0016013118329556866	15
3224	0.032802986098869044	0.008645076708008305	0.00860852637624556	0.7146460667333194	-1	0	0	0.125	1	1.0	10	0.4	0.7	7	7	4	1	0	0.3	10	3	12	0.08333333333333333	0	0.4601357072442197	0.6662322282154	0.48255194471102775	0.8667059888760299	0.9498309139636942	0.8690142351845904	0.9153357983312959	0.8153570369611957	1.0	0	0.0	0.00860852637624556	24
3812	0.029386087445185494	0.0014440208830783998	0.0011550491517570147	0.9591361946556435	-1	0	0	0.3	3	0.6666666666666666	8	0.5185185185185185	0.4166666666666667	6	5	7	1	0	0.3333333333333333	9	3	14	0.058823529411764705	0.4444444444444444	0.4663476178744199	0.6767871339181583	0.4325988956274823	0.6937456496704091	0.9749154569818472	0.9192484944724075	0.9210417512251284	0.7907808027788907	1.0	0	0.0	0.0011550491517570147	4
2513	0.021523371420308073	0.00407898538352589	0.002399741174403791	0.9709706709674257	-1	0	0	0.16666666666666666	1	1.0	7	0.375	0.7142857142857143	5	5	3	1	0	0.6666666666666666	4	6	9	0.1	0	0.4601357072442197	0.7316905439195914	0.48255194471102775	0.8527958078070139	0.9498309139636942	0.8863653685532038	0.9153357983312959	0.8326722556814713	1.0	0	0.0	0.002399741174403791	17
1955	0.005800178115079222	0.00027693876783049093	-0.00023555114765638692	0.9958801992861557	-1	0	0	0.3333333333333333	2	0.6666666666666666	4	0.5333333333333333	0.5	4	3	3	1	0	0.6	3	5	8	0.1111111111111111	0.4	0.4663476178744199	0.7480976446891711	0.4325988956274823	0.6813660211040264	1.0	0.907413972414003	0.9264179222983198	0.7985092428042664	1.0	0	0.0	-2.355511476563869e-05	3
1942	0.03148520082862331	0.0039314348076840535	-0.0004244903578095393	0.9770319304171254	-1	0	0	0.14285714285714285	1	1.0	8	0.47619047619047616	0.75	6	6	3	1	0	0.42857142857142855	3	7	10	0.1	0	0.4601357072442197	0.6953803748362081	0.48255194471102775	0.8815639701241391	0.8618750485182243	0.879124424992636	0.8826388985275206	0.832803527311851	1.0	0	0.0	-4.244903578095393e-05	1
293	0.009089438062525611	0.0002661323330867406	0.00023929430865531547	0.9758633584956443	-1	0	0	0.5	3	0.7142857142857143	5	0.6	0.42857142857142855	5	3	3	3	0	0.6	3	5	9	0.375	0.4	0.4655322665896165	0.7935320609902893	0.4765973874296339	0.903556759133021	0.4728883205581783	0.8403009222908866	0.8711393963712293	0.8517088645825798	0.2	0.2	0.0	0.00023929430865531547	7
3291	0.03210795179245727	0.009128058957929064	0.009034573305794486	0.7376628600935057	-1	0	0	0.125	1	1.0	10	0.4	0.7	7	7	4	1	0	0.3	10	3	12	0.08333333333333333	0	0.4601357072442197	0.6662322282154	0.48255194471102775	0.8667059888760299	0.9498309139636942	0.8690142351845904	0.9153357983312959	0.8153570369611957	1.0	0	0.0	0.009034573305794486	28
4555	0.03450219393227879	0.01020956385658303	0.010115210829682517	0.7354655608982746	-1	0	0	0.125	1	1.0	10	0.4	0.7	7	7	4	2	0	0.3	10	3	12	0.16666666666666666	0	0.4601357072442197	0.6662322282154	0.48255194471102775	0.8667059888760299	0.9498309139636942	0.8690142351845904	0.9153357983312959	0.8153570369611957	0.5714285714285714	0	0.0	0.010115210829682517	43
2018	0.021830906667311967	0.004090860126178642	0.002441464846806583	0.9709224805499	-1	0	0	0.16666666666666666	1	1.0	7	0.375	0.7142857142857143	5	5	3	1	0	0.6666666666666666	4	6	9	0.1	0	0.4601357072442197	0.7316905439195914	0.48255194471102775	0.8527958078070139	0.9498309139636942	0.8863653685532038	0.9153357983312959	0.8326722556814713	1.0	0	0.0	0.002441464846806583	19
1358	0.021770689344704046	0.004047596300404331	0.002477139772933312	0.9710059312320916	-1	0	0	0.16666666666666666	1	1.0	7	0.375	0.7142857142857143	5	5	3	1	0	0.6666666666666666	4	6	9	0.1	0	0.4601357072442197	0.7316905439195914	0.48255194471102775	0.8527958078070139	0.9498309139636942	0.8863653685532038	0.9153357983312959	0.8326722556814713	1.0	0	0.0	0.002477139772933312	31
4447	0.029446988891012802	0.00449628688138185	-0.0009480157897761796	0.9742302723408691	-1	0	0	0.14285714285714285	1	1.0	8	0.47619047619047616	0.75	6	6	3	2	0	0.42857142857142855	3	7	10	0.2	0	0.4636493382017216	0.652831407762571	0.48255194471102775	0.832595091719815	0.9749154569818472	0.8786966699719058	0.9189727121179521	0.8030175526203736	0.5833333333333334	0	0.0	-9.480157897761797e-05	1
4040	0.038340667645822606	0.004987404910665583	0.004467887004936356	0.8262562274207544	-1	0	0	0.125	1	1.0	10	0.4	0.7	8	7	3	2	0	0.3	10	3	12	0.2222222222222222	0	0.45006677208353024	0.653455293289574	0.48255194471102775	0.8719609483564987	0.8367905055000715	0.8950898034874232	0.8710993021475343	0.827140720075631	0.5625	0	0.0	0.004467887004936356	16
21	0.05309640058254731	0.004604487663502346	0.0046041311314378615	0.9570775747218493	-1	0	0	0.4	4	0.6153846153846154	8	0.35714285714285715	0.38461538461538464	8	5	6	0	0	0.8571428571428571	7	6	15	0.0	0.14285714285714285	0.3540770603150333	0.86651236746373	0.24358134005011664	0.8528694094355453	0.7251097010059937	0.9127720900943328	0.8395393076710205	0.8799445420919665	0	0	0.0	0.0046041311314378615	21
4353	0.027223698302660578	0.0020766985122200573	-0.0020697717215608946	0.9624812111996308	-1	0	0	0.25	2	0.9	9	0.3	0.7	7	7	4	3	0	0.625	5	8	12	0.25	0.18181818181818182	0.4655322665896165	0.5548558215439274	0.48255194471102775	0.8667059888760299	0.9498309139636942	0.8627737585431117	0.898293847871743	0.7875674859229483	0.14285714285714285	0	0.0	-0.00020697717215608947	1
4423	0.034346615621929616	0.008963594372161475	0.008962301080437045	0.6992890057242418	-1	0	0	0.125	1	1.0	10	0.4	0.7	7	7	4	2	0	0.3	10	3	12	0.16666666666666666	0	0.4601357072442197	0.6662322282154	0.48255194471102775	0.8667059888760299	0.9498309139636942	0.8690142351845904	0.9153357983312959	0.8153570369611957	0.5714285714285714	0.14285714285714285	0.0	0.008962301080437045	21
1239	0.02176480222584422	0.004509323645123299	0.0018411311066483375	0.9699100019935254	-1	0	0	0.16666666666666666	1	1.0	7	0.5	0.7142857142857143	5	5	3	1	0	0.5	3	6	9	0.1	0	0.4601357072442197	0.7316905439195914	0.48255194471102775	0.8527958078070139	0.9498309139636942	0.8863653685532038	0.9153357983312959	0.8326722556814713	1.0	0	0.0	0.0018411311066483375	23
1986	0.022019258322542798	0.0044382471799833964	0.003347708938125735	0.9712640240666542	-1	0	0	0.16666666666666666	1	1.0	7	0.375	0.7142857142857143	5	5	3	1	0	0.6666666666666666	4	6	9	0.1	0	0.4601357072442197	0.7316905439195914	0.48255194471102775	0.8527958078070139	0.9498309139636942	0.8863653685532038	0.9153357983312959	0.8326722556814713	1.0	0	0.0	0.003347708938125735	13
2881	0.03315488746263483	0.00880635256294599	0.008794989939867503	0.7167948462184162	-1	0	0	0.125	1	1.0	10	0.4	0.7	7	7	4	1	0	0.3	10	3	12	0.08333333333333333	0	0.4601357072442197	0.6662322282154	0.48255194471102775	0.8667059888760299	0.9498309139636942	0.8690142351845904	0.9153357983312959	0.8153570369611957	1.0	0	0.0	0.008794989939867503	44
1993	0.021916551567750294	0.004564743206157276	0.002958862511775975	0.9706812979835996	-1	0	0	0.16666666666666666	1	1.0	7	0.375	0.7142857142857143	5	5	3	1	0	0.6666666666666666	4	6	9	0.1	0	0.4601357072442197	0.7316905439195914	0.48255194471102775	0.8527958078070139	1.0	0.8929954822241152	0.9255553636377322	0.8357869220590625	1.0	0	0.0	0.002958862511775975	37
1664	0.026742307537894854	0.0015276427512447045	0.001473948211980751	0.9666534789262079	-1	0	0	0.14285714285714285	1	1.0	8	0.4166666666666667	0.625	5	5	4	2	0	0.6666666666666666	4	6	10	0.16666666666666666	0	0.4655322665896165	0.839949827904916	0.48255194471102775	0.9198722689360699	1.0	0.8851529258148598	0.925753778411243	0.8856315283850066	0.6	0	0.0	0.001473948211980751	4
1769	0.021309221462261774	0.004572826024025551	0.0034474201813698884	0.9716703531447378	-1	0	0	0.16666666666666666	1	1.0	7	0.375	0.7142857142857143	5	5	3	1	0	0.6666666666666666	4	6	9	0.1	0	0.4601357072442197	0.7316905439195914	0.48255194471102775	0.8527958078070139	1.0	0.8929954822241152	0.9255553636377322	0.8357869220590625	1.0	0	0.0	0.0034474201813698884	58
3573	0.03277406584161194	0.007937522065247426	0.007879988975228304	0.7425919426186535	-1	0	0	0.125	1	1.0	10	0.4	0.7	7	7	4	1	0	0.3	10	3	12	0.08333333333333333	0	0.4601357072442197	0.6662322282154	0.48255194471102775	0.8667059888760299	0.9498309139636942	0.8690142351845904	0.9153357983312959	0.8153570369611957	1.0	0	0.0	0.007879988975228304	14
4198	0.05568172712940537	0.003943717207796358	0.002455312162677817	0.9684917700965658	-1	0	0	0.25	2	0.9	9	0.5454545454545454	0.8	8	8	3	4	0	0.18181818181818182	11	2	12	0.4	0.18181818181818182	0.4628339869169181	0.5427868650294644	0.48255194471102775	0.8786557974255975	0.8367905055000715	0.8527415458533539	0.8635518539988734	0.7862608296919473	0.3125	0	0.0	0.002455312162677817	9
350	0.00043068733497156483	0.00033621977644240057	0.0003359796804601309	0.9969424037388702	-1	0	0	0.5	1	1.0	1	1.0	1.0	1	1	1	1	0	0.3333333333333333	1	3	3	0.16666666666666666	0	0.13799694735198517	0.5	0.8807865317109336	0.5	0.5481908170026941	0.5	0.9542588481367812	0.5	1.0	1.0	0.0	0.0003359796804601309	87
2583	0.021976908989869173	0.004474383346658039	0.0033531477851836107	0.9708485859624223	-1	0	0	0.16666666666666666	1	1.0	7	0.375	0.7142857142857143	5	5	3	1	0	0.6666666666666666	4	6	9	0.1	0	0.4601357072442197	0.7316905439195914	0.48255194471102775	0.8527958078070139	1.0	0.8929954822241152	0.9255553636377322	0.8357869220590625	1.0	0	0.0	0.0033531477851836107	17
2585	0.018540875953616844	0.0016433064891452176	0.001290307478230748	0.9813051248530411	-1	0	0	0.3333333333333333	2	0.7142857142857143	5	0.375	0.5714285714285714	5	4	3	1	0	0.6666666666666666	4	6	9	0.1111111111111111	0.3333333333333333	0.4601357072442197	0.7229154273468864	0.48255194471102775	0.8980718075157019	0.7237500970364488	0.8794008914065639	0.8669686759466277	0.8464779524869751	1.0	0	0.0	0.001290307478230748	6
3698	0.0347412756999386	0.007024819644334655	0.006689110034030915	0.7635788114219243	-1	0	0	0.1111111111111111	1	1.0	11	0.43333333333333335	0.6363636363636364	7	7	5	2	0	0.3	10	3	13	0.14285714285714285	0	0.4601357072442197	0.6560384968529183	0.48255194471102775	0.8667059888760299	0.9498309139636942	0.8690142351845904	0.9212422195114758	0.8130626091339059	0.5714285714285714	0	0.0	0.006689110034030915	16
3596	0.0333886201769559	0.009458262455976911	0.009372178868922087	0.7102587713172945	-1	0	0	0.125	1	1.0	10	0.4	0.7	7	7	4	2	0	0.3	10	3	12	0.16666666666666666	0	0.4601357072442197	0.6662322282154	0.48255194471102775	0.8667059888760299	0.9498309139636942	0.8690142351845904	0.9153357983312959	0.8153570369611957	0.5714285714285714	0	0.0	0.009372178868922087	18
4732	0.02261976810320838	0.0025753506136964575	0.0017346149576889726	0.9691324360713216	-1	0	0	0.16666666666666666	1	1.0	7	0.5	0.5714285714285714	4	4	4	1	0	0.5	3	6	9	0.08333333333333333	0	0.44988119809636373	0.7064793894134328	0.5999121992971659	0.9163569398410294	0.7694984169440678	0.8697437948218217	0.8770041927613956	0.8485957710029378	1.0	0	0.0	0.0017346149576889726	2
3685	0.02894819219800224	0.008720501760729239	0.008720106515417523	0.6809715059076573	-1	0	0	0.125	1	1.0	10	0.4	0.7	7	7	4	2	0	0.3	10	3	12	0.16666666666666666	0	0.4601357072442197	0.6662322282154	0.48255194471102775	0.8667059888760299	0.9498309139636942	0.8627737585431117	0.9096704862715237	0.8126444645320972	0.5714285714285714	0	0.0	0.008720106515417523	39
2684	0.03248600892680574	0.008191368178173123	0.00816651327935471	0.7003647760477442	-1	0	0	0.125	1	1.0	10	0.4	0.7	7	7	4	1	0	0.3	10	3	12	0.08333333333333333	0	0.4601357072442197	0.6662322282154	0.48255194471102775	0.8667059888760299	0.9498309139636942	0.8690142351845904	0.9153357983312959	0.8153570369611957	1.0	0	0.0	0.00816651327935471	66
4193	0.03806976388496079	0.005101739699862346	0.004528469905205191	0.9675250916301271	-1	0	0	0.2222222222222222	2	0.8181818181818182	9	0.43333333333333335	0.6363636363636364	8	7	4	1	0	0.3	10	3	13	0.09090909090909091	0	0.45006677208353024	0.653455293289574	0.48255194471102775	0.8719609483564987	0.8367905055000715	0.8898248424048424	0.8710993021475343	0.8245101535792368	1.0	0	0.0	0.004528469905205191	7
4020	0.033580993911914755	0.008761335990505872	0.008734336155066032	0.7043924088948054	-1	0	0	0.125	1	1.0	10	0.4	0.7	7	7	4	2	0	0.3	10	3	12	0.16666666666666666	0	0.4601357072442197	0.6662322282154	0.48255194471102775	0.8667059888760299	0.9498309139636942	0.8690142351845904	0.9153357983312959	0.8153570369611957	0.5714285714285714	0	0.0	0.008734336155066032	32
1395	0.022102474902583664	0.004156620847382076	0.0018563488692735163	0.9676047100554142	-1	0	0	0.16666666666666666	1	1.0	7	0.5	0.7142857142857143	5	5	3	1	0	0.5	3	6	9	0.1	0	0.4601357072442197	0.7316905439195914	0.48255194471102775	0.8527958078070139	0.9498309139636942	0.8863653685532038	0.9153357983312959	0.8326722556814713	1.0	0	0.0	0.0018563488692735163	14
3492	0.032460884297462446	0.008870798814853831	0.008820350471387323	0.7119806679544434	-1	0	0	0.125	1	1.0	10	0.4	0.7	7	7	4	1	0	0.3	10	3	12	0.08333333333333333	0	0.4601357072442197	0.6662322282154	0.48255194471102775	0.8667059888760299	0.9498309139636942	0.8690142351845904	0.9153357983312959	0.8153570369611957	1.0	0	0.0	0.008820350471387323	44
2928	0.029661211846799006	0.004012315353637925	-0.0024760021694335303	0.9749068323982436	-1	0	0	0.14285714285714285	1	1.0	8	0.47619047619047616	0.75	6	6	3	1	0	0.42857142857142855	3	7	10	0.1	0	0.4636493382017216	0.652831407762571	0.48255194471102775	0.832595091719815	0.9749154569818472	0.8786966699719058	0.9189727121179521	0.8030175526203736	1.0	0	0.0	-0.00024760021694335304	0
4592	0.0354532968829619	0.007583297796317018	0.007556953935097055	0.771926942457776	-1	0	0	0.125	1	1.0	9	0.4074074074074074	0.6666666666666666	6	6	4	3	0	0.3333333333333333	9	3	11	0.25	0	0.4655322665896165	0.6452915272260114	0.4325988956274823	0.6937456496704091	0.9498309139636942	0.9149340281734418	0.9041329267599381	0.7796864478896405	0.16666666666666666	0	0.0	0.007556953935097055	10
2774	0.02563635088707482	0.003619239561455784	-0.0033726747854814654	0.973472871698351	-1	0	0	0.2857142857142857	2	0.75	6	0.35714285714285715	0.625	5	5	4	1	0	0.5714285714285714	4	7	10	0.08333333333333333	0.2857142857142857	0.4399978369228408	0.7123773956297372	0.48255194471102775	0.8980718075157019	0.8152467368516868	0.8770505832642552	0.8731117336523976	0.8432454979521246	1.0	0	0.0	-0.00033726747854814657	4
1135	0.021398605786091623	0.00413281328746155	0.002472809107499658	0.9691578660994774	-1	0	0	0.16666666666666666	1	1.0	7	0.5	0.7142857142857143	5	5	3	1	0	0.5	3	6	9	0.1	0	0.4601357072442197	0.7316905439195914	0.48255194471102775	0.8527958078070139	0.9498309139636942	0.8863653685532038	0.9153357983312959	0.8326722556814713	1.0	0	0.0	0.002472809107499658	19
2962	0.03221636468745326	0.007137316358000779	0.0070742754716972035	0.668986302351013	-1	0	0	0.125	1	1.0	10	0.4	0.7	7	7	4	1	0	0.3	10	3	12	0.08333333333333333	0	0.4601357072442197	0.6662322282154	0.48255194471102775	0.8667059888760299	0.9498309139636942	0.8690142351845904	0.9153357983312959	0.8153570369611957	1.0	0	0.0	0.0070742754716972035	22
3206	0.03340096924420897	0.009879677955683003	0.009787854962588093	0.7345006498726611	-1	0	0	0.125	1	1.0	10	0.4	0.7	7	7	4	1	0	0.3	10	3	12	0.08333333333333333	0	0.4601357072442197	0.6662322282154	0.48255194471102775	0.8667059888760299	0.9498309139636942	0.8690142351845904	0.9153357983312959	0.8153570369611957	1.0	0	0.0	0.009787854962588093	30
1954	0.02115801411278918	0.004815276874141993	0.0033306065003169925	0.9717225123892077	-1	0	0	0.16666666666666666	1	1.0	7	0.375	0.7142857142857143	5	5	3	1	0	0.6666666666666666	4	6	9	0.1	0	0.4601357072442197	0.7316905439195914	0.48255194471102775	0.8527958078070139	1.0	0.8929954822241152	0.9255553636377322	0.8357869220590625	1.0	0	0.0	0.0033306065003169925	10
119	0.02440332751203783	0.005147641785917646	-0.004264884064563635	0.9600535978296032	-1	0	0	0.5	5	0.5384615384615384	7	0.30612244897959184	0.5384615384615384	11	7	3	3	0	1.0	7	7	15	0.5	0.2222222222222222	0.7009427947875525	0.972273655864172	0.46581753585476104	0.8942837520369818	0.6215917630368426	0.7610994673388216	0.8822791685895257	0.9075218459844537	0.09090909090909091	0.18181818181818182	0.0	-0.0004264884064563635	7
3043	0.03302522294357298	0.008681486847046792	0.008589112821836513	0.7333926860423737	-1	0	0	0.125	1	1.0	10	0.4	0.7	7	7	4	1	0	0.3	10	3	12	0.08333333333333333	0	0.4601357072442197	0.6662322282154	0.48255194471102775	0.8667059888760299	0.9498309139636942	0.8690142351845904	0.9153357983312959	0.8153570369611957	1.0	0.14285714285714285	0.0	0.008589112821836513	7
4035	0.03425581330955165	0.00787646687157692	0.007853056108593225	0.6856586478564856	-1	0	0	0.125	1	1.0	10	0.4	0.7	7	7	4	2	0	0.3	10	3	12	0.16666666666666666	0	0.4601357072442197	0.6662322282154	0.48255194471102775	0.8667059888760299	0.9498309139636942	0.8690142351845904	0.9153357983312959	0.8153570369611957	0.5714285714285714	0	0.0	0.007853056108593225	13
4847	0.03473504551430923	0.009645362659632905	0.009536189490858585	0.7078909731329309	-1	0	0	0.125	1	1.0	10	0.4	0.7	7	7	4	2	0	0.3	10	3	12	0.16666666666666666	0	0.4601357072442197	0.6662322282154	0.48255194471102775	0.8667059888760299	0.9498309139636942	0.8690142351845904	0.9153357983312959	0.8153570369611957	0.5714285714285714	0	0.0	0.009536189490858585	52
918	0.02213433159942799	0.0047474327387276236	0.0026711890702094732	0.9697653232880056	-1	0	0	0.16666666666666666	1	1.0	7	0.5	0.7142857142857143	5	5	3	1	0	0.5	3	6	9	0.1	0	0.4601357072442197	0.7316905439195914	0.48255194471102775	0.8527958078070139	1.0	0.8929954822241152	0.9255553636377322	0.8357869220590625	1.0	0	0.0	0.0026711890702094732	81
2456	0.015519202952695472	0.002116355239940789	-0.00032662828133522446	0.9789080918757297	-1	0	0	0.16666666666666666	1	1.0	6	0.4	0.6666666666666666	4	4	3	2	0	0.8	4	5	8	0.2	0	0.4793004066949743	0.5976296437262981	0.4325988956274823	0.8768729434070736	0.8367905055000715	0.8527759084597404	0.8635518539988734	0.7976646032604863	0.625	0	0.0	-3.2662828133522444e-05	3
1832	0.022106270386554303	0.004173129756108817	0.0024362997613838642	0.9709223718299419	-1	0	0	0.16666666666666666	1	1.0	7	0.375	0.7142857142857143	5	5	3	1	0	0.6666666666666666	4	6	9	0.1	0	0.4601357072442197	0.7316905439195914	0.48255194471102775	0.8527958078070139	0.9498309139636942	0.8863653685532038	0.9153357983312959	0.8326722556814713	1.0	0	0.0	0.0024362997613838642	21
217	3.1619647625951447e-06	2.0111505358693045e-08	-1.812336866993546e-08	0.9999991403134938	-1	0	0	1.0	1	0	0	1.0	0	1	0	0	0	0	0.5	2	1	2	0.0	0	0	0	0	0	0	0	0	0	0	0	0	-1.8123368669935458e-09	25
845	0.021605045984795835	0.0044119582129190996	0.002587356869381284	0.9684763440331647	-1	0	0	0.16666666666666666	1	1.0	7	0.5	0.7142857142857143	5	5	3	1	0	0.5	3	6	9	0.1	0	0.4601357072442197	0.7316905439195914	0.48255194471102775	0.8527958078070139	1.0	0.8929954822241152	0.9255553636377322	0.8357869220590625	1.0	0	0.0	0.002587356869381284	66
1743	0.02165594837313941	0.0040008620592197385	0.0026739469356630574	0.9710165665067619	-1	0	0	0.16666666666666666	1	1.0	7	0.375	0.7142857142857143	5	5	3	1	0	0.6666666666666666	4	6	9	0.1	0	0.4601357072442197	0.7316905439195914	0.48255194471102775	0.8527958078070139	0.9498309139636942	0.8863653685532038	0.9153357983312959	0.8326722556814713	1.0	0	0.0	0.0026739469356630574	21
4283	0.036624211120371127	0.007221926478063229	0.0043501307016633305	0.8469553607005103	-1	0	0	0.125	1	1.0	9	0.4074074074074074	0.6666666666666666	6	6	4	3	0	0.3333333333333333	9	3	11	0.25	0	0.4793004066949743	0.5938364112630372	0.4325988956274823	0.6937456496704091	0.9498309139636942	0.9149340281734418	0.898293847871743	0.7669176115280862	0.16666666666666666	0	0.0	0.0043501307016633305	11
3653	0.03293081427008777	0.009646862342220295	0.009639314971989717	0.7190244392849205	-1	0	0	0.125	1	1.0	10	0.4	0.7	7	7	4	1	0	0.3	10	3	12	0.08333333333333333	0	0.4601357072442197	0.6662322282154	0.48255194471102775	0.8667059888760299	0.9498309139636942	0.8690142351845904	0.9153357983312959	0.8153570369611957	1.0	0	0.0	0.009639314971989717	24
846	0.02136470358150516	0.0045690801647938345	0.0027398226201504035	0.9686535608271277	-1	0	0	0.16666666666666666	1	1.0	7	0.5	0.7142857142857143	5	5	3	1	0	0.5	3	6	9	0.1	0	0.4601357072442197	0.7316905439195914	0.48255194471102775	0.8527958078070139	1.0	0.8929954822241152	0.9255553636377322	0.8357869220590625	1.0	0	0.0	0.0027398226201504035	42
4218	0.034376355943613705	0.010319606905614056	0.010126563174831852	0.7279740428835726	-1	0	0	0.125	1	1.0	10	0.4	0.7	7	7	4	2	0	0.3	10	3	12	0.16666666666666666	0	0.4601357072442197	0.6662322282154	0.48255194471102775	0.8667059888760299	0.9498309139636942	0.8690142351845904	0.9153357983312959	0.8153570369611957	0.5714285714285714	0	0.0	0.010126563174831852	106
4188	0.034659157794484516	0.008777396035326124	0.008771095241560577	0.6972414484423332	-1	0	0	0.125	1	1.0	10	0.4	0.7	7	7	4	2	0	0.3	10	3	12	0.16666666666666666	0	0.4601357072442197	0.6662322282154	0.48255194471102775	0.8667059888760299	0.9498309139636942	0.8690142351845904	0.9153357983312959	0.8153570369611957	0.5714285714285714	0	0.0	0.008771095241560577	21
3044	0.0334661505849042	0.007738296296143375	0.007727953494582394	0.683477043877341	-1	0	0	0.125	1	1.0	10	0.4	0.7	7	7	4	1	0	0.3	10	3	12	0.08333333333333333	0	0.4601357072442197	0.6662322282154	0.48255194471102775	0.8667059888760299	0.9498309139636942	0.8690142351845904	0.9153357983312959	0.8153570369611957	1.0	0	0.0	0.007727953494582394	44
2481	0.021855938921418547	0.00412839768519617	0.002323104982438865	0.9709169217051714	-1	0	0	0.16666666666666666	1	1.0	7	0.375	0.7142857142857143	5	5	3	1	0	0.6666666666666666	4	6	9	0.1	0	0.4601357072442197	0.7316905439195914	0.48255194471102775	0.8527958078070139	1.0	0.8929954822241152	0.9255553636377322	0.8357869220590625	1.0	0	0.0	0.002323104982438865	15
4997	0.033802608128707105	0.010249689318070425	0.010221704797724197	0.7355331133235208	-1	0	0	0.125	1	1.0	10	0.4	0.7	7	7	4	2	0	0.3	10	3	12	0.16666666666666666	0	0.4601357072442197	0.6662322282154	0.48255194471102775	0.8667059888760299	0.9498309139636942	0.8690142351845904	0.9153357983312959	0.8153570369611957	0.5714285714285714	0	0.0	0.010221704797724197	25
3481	0.03427126204248479	0.01001886142257266	0.00979266874221293	0.7247548495725933	-1	0	0	0.125	1	1.0	10	0.4	0.7	7	7	4	1	0	0.3	10	3	12	0.08333333333333333	0	0.4601357072442197	0.6662322282154	0.48255194471102775	0.8667059888760299	0.9498309139636942	0.8690142351845904	0.9153357983312959	0.8153570369611957	1.0	0	0.0	0.00979266874221293	24
4924	0.03451098004905091	0.009178804368542655	0.009178386743162062	0.7009288470820143	-1	0	0	0.125	1	1.0	10	0.4	0.7	7	7	4	2	0	0.3	10	3	12	0.16666666666666666	0	0.4601357072442197	0.6662322282154	0.48255194471102775	0.8667059888760299	0.9498309139636942	0.8627737585431117	0.9096704862715237	0.8126444645320972	0.5714285714285714	0	0.0	0.009178386743162062	20
1974	0.018792264198243994	0.003977586723939279	0.003949761763659584	0.9763162611459245	-1	0	0	0.16666666666666666	1	1.0	6	0.4444444444444444	0.8333333333333334	5	5	2	2	0	0.5	3	6	8	0.25	0	0.4655322665896165	0.7289716590912689	0.38264584654393696	0.6925675542009697	1.0	0.9297143218073683	0.9255553636377322	0.8117299574643562	0.6	0	0.0	0.003949761763659584	8
4210	0.03289448030773912	0.008901117999527372	0.008883753753792894	0.6978822736021724	-1	0	0	0.125	1	1.0	10	0.4	0.7	7	7	4	2	0	0.3	10	3	12	0.16666666666666666	0	0.4601357072442197	0.6662322282154	0.48255194471102775	0.8667059888760299	0.9498309139636942	0.8627737585431117	0.9096704862715237	0.8126444645320972	0.5714285714285714	0	0.0	0.008883753753792894	12
2204	0.020067436098410833	0.0017364247632271033	-0.0015829506001811687	0.978582146363969	-1	0	0	0.3333333333333333	2	0.8571428571428571	6	1.0	0.8571428571428571	6	6	2	0	0	0.1111111111111111	9	1	9	0.0	0.5	0.4601357072442197	0.6953803748362081	0.48255194471102775	0.8815639701241391	0.8618750485182243	0.879124424992636	0.8826388985275206	0.832803527311851	0	0	0.0	-0.00015829506001811686	0
4642	0.03452444338285263	0.009117700798999583	0.009098327477733776	0.7067190610347083	-1	0	0	0.125	1	1.0	10	0.4	0.7	7	7	4	2	0	0.3	10	3	12	0.16666666666666666	0	0.4601357072442197	0.6662322282154	0.48255194471102775	0.8667059888760299	0.9498309139636942	0.8627737585431117	0.9096704862715237	0.8126444645320972	0.5714285714285714	0	0.0	0.009098327477733776	54
4632	0.03463503942939787	0.010427369868467273	0.010303156764257372	0.7356408918998756	-1	0	0	0.125	1	1.0	10	0.4	0.7	7	7	4	2	0	0.3	10	3	12	0.16666666666666666	0	0.4601357072442197	0.6662322282154	0.48255194471102775	0.8667059888760299	0.9498309139636942	0.8627737585431117	0.9096704862715237	0.8126444645320972	0.5714285714285714	0	0.0	0.010303156764257372	9
1695	0.021707295047765134	0.00416367306514605	0.0018756813692398044	0.967705807837397	-1	0	0	0.16666666666666666	1	1.0	7	0.5	0.7142857142857143	5	5	3	1	0	0.5	3	6	9	0.1	0	0.4601357072442197	0.7316905439195914	0.48255194471102775	0.8527958078070139	1.0	0.8929954822241152	0.9255553636377322	0.8357869220590625	1.0	0	0.0	0.0018756813692398044	25
3741	0.03370706492853954	0.009436810606531107	0.009391040583108079	0.7112876417023496	-1	0	0	0.125	1	1.0	10	0.4	0.7	7	7	4	2	0	0.3	10	3	12	0.16666666666666666	0	0.4601357072442197	0.6662322282154	0.48255194471102775	0.8667059888760299	0.9498309139636942	0.8690142351845904	0.9153357983312959	0.8153570369611957	0.5714285714285714	0	0.0	0.009391040583108079	32
1883	0.03110649295958408	0.0017914911566910175	-0.00045998786541418056	0.9957355651896578	-1	0	0	0.16666666666666666	1	1.0	6	0.5714285714285714	0.8333333333333334	5	5	2	2	0	0.2857142857142857	7	2	8	0.25	0	0.4930685468003322	0.5664836089753796	0.48255194471102775	0.8628328954419142	1.0	0.7946755663663544	0.9179540099115446	0.7601120811027775	0.6	0.2	0.0	-4.599878654141806e-05	6
518	0.001689320284848852	0.00019346784184616378	0.00016468811617392412	0.9959249477685898	-1	0	0	1.0	3	0.0	0	0.6666666666666666	0	2	0	1	0	0	0.6666666666666666	3	2	4	0.0	1.0	0	0	0	0	0	0	0	0	0	0	0	0.00016468811617392412	25
2688	0.03214660659519588	0.0072893461365052935	0.007281144754319596	0.6844851834402762	-1	0	0	0.125	1	1.0	10	0.4	0.7	7	7	4	1	0	0.3	10	3	12	0.08333333333333333	0	0.4601357072442197	0.6662322282154	0.48255194471102775	0.8667059888760299	0.9498309139636942	0.8690142351845904	0.9153357983312959	0.8153570369611957	1.0	0	0.0	0.007281144754319596	21
3793	0.033855556110707875	0.00887869216902936	0.008858572079372745	0.7003298427863283	-1	0	0	0.125	1	1.0	10	0.4	0.7	7	7	4	2	0	0.3	10	3	12	0.16666666666666666	0	0.4601357072442197	0.6662322282154	0.48255194471102775	0.8667059888760299	0.9498309139636942	0.8627737585431117	0.9096704862715237	0.8126444645320972	0.5714285714285714	0	0.0	0.008858572079372745	25
3950	0.03295909771861621	0.009482854762893136	0.009452273862122575	0.7385783180551524	-1	0	0	0.125	1	1.0	10	0.4	0.7	7	7	4	2	0	0.3	10	3	12	0.16666666666666666	0	0.4601357072442197	0.6662322282154	0.48255194471102775	0.8667059888760299	0.9498309139636942	0.8690142351845904	0.9153357983312959	0.8153570369611957	0.5714285714285714	0	0.0	0.009452273862122575	25
3819	0.033139663119415984	0.008349294745704852	0.008323608325259378	0.6924961815653932	-1	0	0	0.125	1	1.0	10	0.4	0.7	7	7	4	2	0	0.3	10	3	12	0.16666666666666666	0	0.4601357072442197	0.6662322282154	0.48255194471102775	0.8667059888760299	0.9498309139636942	0.8690142351845904	0.9153357983312959	0.8153570369611957	0.5714285714285714	0	0.0	0.008323608325259378	18
265	0.014832905449556868	0.002280920265271026	0.002043517069266812	0.961093392851255	-1	0	0	0.3333333333333333	2	0.8571428571428571	6	0.42857142857142855	0.7142857142857143	6	5	2	1	0	0.42857142857142855	3	7	9	0.14285714285714285	0	0.7655038223322155	0.8419189454823653	0.5547068508331952	0.8691185408614991	0.8318766454494011	0.9620867688759257	0.9185156684857063	0.9060662440428964	1.0	0	0.0	0.002043517069266812	23
5016	0.07437748939435106	0.01819896535841046	0.014297321647538061	0.8052566326894735	-1	0	0	0.2222222222222222	2	0.9090909090909091	10	0.5416666666666666	0.7272727272727273	8	8	4	4	0	0.16666666666666666	12	2	13	0.3333333333333333	0.16666666666666666	0.4730774330944998	0.5354787796379623	0.48255194471102775	0.8719609483564987	0.8367905055000715	0.8839798981526059	0.8635518539988734	0.7963676412799003	0.375	0.125	0.0	0.014297321647538061	3
1308	0.02169968730509298	0.005037782760590917	0.0033846934572653847	0.9706173318422734	-1	0	0	0.16666666666666666	1	1.0	7	0.375	0.7142857142857143	5	5	3	1	0	0.6666666666666666	4	6	9	0.1	0	0.4601357072442197	0.7316905439195914	0.48255194471102775	0.8527958078070139	0.9498309139636942	0.8863653685532038	0.9153357983312959	0.8326722556814713	1.0	0	0.0	0.0033846934572653847	29
3969	0.03420255875188683	0.00930287212848355	0.009224671744192288	0.7100966794677757	-1	0	0	0.125	1	1.0	10	0.4	0.7	7	7	4	2	0	0.3	10	3	12	0.16666666666666666	0	0.4601357072442197	0.6662322282154	0.48255194471102775	0.8667059888760299	0.9498309139636942	0.8627737585431117	0.9096704862715237	0.8126444645320972	0.5714285714285714	0	0.0	0.009224671744192288	23
874	0.02131517087463256	0.003420317224903618	0.0016216683708581263	0.9681495328494166	-1	0	0	0.16666666666666666	1	1.0	7	0.5	0.7142857142857143	5	5	3	1	0	0.5	3	6	9	0.1	0	0.4601357072442197	0.7316905439195914	0.48255194471102775	0.8527958078070139	0.9498309139636942	0.8863653685532038	0.9153357983312959	0.8326722556814713	1.0	0	0.0	0.0016216683708581263	35
2952	0.0328949624815299	0.007941201223740117	0.007932791064756453	0.6907779231044298	-1	0	0	0.125	1	1.0	10	0.4	0.7	7	7	4	1	0	0.3	10	3	12	0.08333333333333333	0	0.4601357072442197	0.6662322282154	0.48255194471102775	0.8667059888760299	0.9498309139636942	0.8627737585431117	0.9096704862715237	0.8126444645320972	1.0	0	0.0	0.007932791064756453	27
3600	0.05354334914950923	0.014700579600604807	-0.013822322158131842	0.9446926399785424	-1	0	0	0.125	1	1.0	9	0.4074074074074074	0.7777777777777778	7	7	3	3	0	0.3333333333333333	3	9	11	0.3	0	0.4655322665896165	0.5704064523173675	0.48255194471102775	0.8358401684913321	0.9498309139636942	0.9019154149960777	0.898293847871743	0.7984442320938246	0.14285714285714285	0	0.0	-0.0013822322158131843	0
4237	0.03390435194990191	0.009179031758198335	0.009128823116451272	0.7105336830727029	-1	0	0	0.125	1	1.0	10	0.4	0.7	7	7	4	2	0	0.3	10	3	12	0.16666666666666666	0	0.4601357072442197	0.6662322282154	0.48255194471102775	0.8667059888760299	0.9498309139636942	0.8690142351845904	0.9153357983312959	0.8153570369611957	0.5714285714285714	0	0.0	0.009128823116451272	13
3216	0.03307939431100245	0.008378015950775157	0.008327165440225406	0.7034339283950637	-1	0	0	0.125	1	1.0	10	0.4	0.7	7	7	4	1	0	0.3	10	3	12	0.08333333333333333	0	0.4601357072442197	0.6662322282154	0.48255194471102775	0.8667059888760299	0.9498309139636942	0.8690142351845904	0.9153357983312959	0.8153570369611957	1.0	0	0.0	0.008327165440225406	28
4433	0.033224978580367326	0.008940760292452174	0.00893006611962512	0.7134706157273919	-1	0	0	0.125	1	1.0	10	0.4	0.7	7	7	4	2	0	0.3	10	3	12	0.16666666666666666	0	0.4601357072442197	0.6662322282154	0.48255194471102775	0.8667059888760299	0.9498309139636942	0.8690142351845904	0.9153357983312959	0.8153570369611957	0.5714285714285714	0	0.0	0.00893006611962512	19
4059	None	None	None	None	None	0	0	0.25	2	0.8	8	0.75	0.6	7	6	4	2	0	0.25	8	2	12	0.18181818181818182	0.6	0.4601357072442197	0.6662358248469453	0.48255194471102775	0.8358401684913321	0.9498309139636942	0.9067640879888161	0.9153357983312959	0.8221796392323212	0.5714285714285714	0	0.0	None	0
2017	0.02109679717122625	0.004731489985719951	0.003158105894378735	0.9704606371568856	-1	0	0	0.16666666666666666	1	1.0	7	0.375	0.7142857142857143	5	5	3	1	0	0.6666666666666666	4	6	9	0.1	0	0.4601357072442197	0.7316905439195914	0.48255194471102775	0.8527958078070139	1.0	0.8929954822241152	0.9255553636377322	0.8357869220590625	1.0	0	0.0	0.003158105894378735	16
4483	0.03649343113077575	0.01067219128254603	0.010197876407340078	0.8599844027887322	-1	0	0	0.125	1	1.0	9	0.4074074074074074	0.6666666666666666	6	6	4	3	0	0.3333333333333333	9	3	11	0.25	0	0.4793004066949743	0.5938364112630372	0.4325988956274823	0.6937456496704091	0.9498309139636942	0.9149340281734418	0.898293847871743	0.7669176115280862	0.16666666666666666	0.16666666666666666	0.0	0.010197876407340078	133
2649	0.02142949996859292	0.004075153553245362	0.0031357797666893136	0.9713326344639175	-1	0	0	0.16666666666666666	1	1.0	7	0.375	0.7142857142857143	5	5	3	1	0	0.6666666666666666	4	6	9	0.1	0	0.4601357072442197	0.7316905439195914	0.48255194471102775	0.8527958078070139	0.9498309139636942	0.8863653685532038	0.9096704862715237	0.8326722556814713	1.0	0	0.0	0.0031357797666893136	22
167	4.9123331418633225e-06	2.3627617106730342e-08	2.34566935926334e-08	0.9999988374565575	-1	0	0	1.0	2	0.0	0	0.75	0	2	0	0	2	0	1.0	2	2	3	1.0	0	0	0	0	0	0	0	0	0	0	0	0	2.34566935926334e-08	26
1483	0.02184188079205101	0.0035062481070610215	0.0018809542952229323	0.9683337280824558	-1	0	0	0.16666666666666666	1	1.0	7	0.5	0.7142857142857143	5	5	3	1	0	0.5	3	6	9	0.1	0	0.4601357072442197	0.7316905439195914	0.48255194471102775	0.8527958078070139	1.0	0.8929954822241152	0.9255553636377322	0.8357869220590625	1.0	0	0.0	0.0018809542952229323	26
1502	0.016595814892576298	0.00027788344652747806	0.00018421501179626912	0.9809419924489953	-1	0	0	0.16666666666666666	1	1.0	6	0.5333333333333333	0.6666666666666666	4	4	3	1	0	0.6	3	5	8	0.1	0	0.4663476178744199	0.7480976446891711	0.4325988956274823	0.6813660211040264	1.0	0.907413972414003	0.9264179222983198	0.7985092428042664	1.0	0	0.0	0.00018421501179626912	1
72	0.07168801781098111	0.008688119599096428	0.005579673005207113	0.7275924019613234	-1	0	0	0.1	1	1.0	13	0.5357142857142857	0.9230769230769231	13	12	1	0	0	0.14285714285714285	2	14	15	0.0	0	0.8226743528007395	0.889662541994359	0.6856459499566154	0.9297323157261287	0.5598290668650036	0.9421310889413026	0.8952233452145414	0.9231981994757822	0	0	0.0	0.005579673005207113	7
1289	1.8213328228077692e-05	1.7158310629603756e-07	9.551660110618442e-08	0.9999972837901929	-1	0	0	0.75	3	0.5	2	0.5	0.25	3	1	2	3	0	0.75	3	4	6	0.5	0.5	0.4930685468003322	0.6019763138238426	0.48255194471102775	0.8650916166327967	1.0	0.7862141724409133	0.9179540099115446	0.7669913967554461	0.3333333333333333	0	0.0	9.551660110618442e-08	7
4151	0.03347142310549435	0.00885042401222107	0.008828967388908406	0.6903379541863843	-1	0	0	0.125	1	1.0	10	0.4	0.7	7	7	4	2	0	0.3	10	3	12	0.16666666666666666	0	0.4601357072442197	0.6662322282154	0.48255194471102775	0.8667059888760299	0.9498309139636942	0.8690142351845904	0.9153357983312959	0.8153570369611957	0.5714285714285714	0	0.0	0.008828967388908406	16
1505	0.02201325032833992	0.004205484600469745	0.0029651762696407224	0.9709956077504018	-1	0	0	0.16666666666666666	1	1.0	7	0.375	0.7142857142857143	5	5	3	1	0	0.6666666666666666	4	6	9	0.1	0	0.4601357072442197	0.7316905439195914	0.48255194471102775	0.8527958078070139	0.9498309139636942	0.8863653685532038	0.9153357983312959	0.8326722556814713	1.0	0	0.0	0.0029651762696407224	26
3630	0.032595263886110774	0.007209611882882602	0.007198971027303672	0.6900313498800367	-1	0	0	0.125	1	1.0	10	0.4	0.7	7	7	4	1	0	0.3	10	3	12	0.08333333333333333	0	0.4601357072442197	0.6662322282154	0.48255194471102775	0.8667059888760299	0.9498309139636942	0.8690142351845904	0.9153357983312959	0.8153570369611957	1.0	0	0.0	0.007198971027303672	12
2297	0.016489742363860565	0.0014213041758530725	0.0013797342831988156	0.9771660317016213	-1	0	0	0.3333333333333333	2	0.6666666666666666	4	0.5333333333333333	0.5	4	3	3	3	0	0.6	5	3	8	0.3333333333333333	0	0.5912864187773825	0.7404817692849452	0.3540160046367119	0.655199372111602	0.6917684667263482	0.9733625346583052	0.885566047873577	0.8535802078942923	0.5	0	0.0	0.0013797342831988156	12
1871	0.021790821994857254	0.004093537118406093	0.0023211002385111895	0.9709614669667068	-1	0	0	0.16666666666666666	1	1.0	7	0.375	0.7142857142857143	5	5	3	1	0	0.6666666666666666	4	6	9	0.1	0	0.4601357072442197	0.7316905439195914	0.48255194471102775	0.8527958078070139	0.9498309139636942	0.8863653685532038	0.9153357983312959	0.8326722556814713	1.0	0	0.0	0.0023211002385111895	11
273	3.5425276721023495e-06	2.13491800614629e-08	-1.7122728051443937e-08	0.9999990035263087	-1	0	0	1.0	1	0	0	1.0	0	1	0	0	0	0	0.5	2	1	2	0.0	0	0	0	0	0	0	0	0	0	0	0	0	-1.7122728051443938e-09	13
4478	0.034497303033873744	0.008494957750012754	0.0084625749992626	0.6917378611854652	-1	0	0	0.125	1	1.0	10	0.4	0.7	7	7	4	2	0	0.3	10	3	12	0.16666666666666666	0	0.4601357072442197	0.6662322282154	0.48255194471102775	0.8667059888760299	0.9498309139636942	0.8690142351845904	0.9153357983312959	0.8153570369611957	0.5714285714285714	0	0.0	0.0084625749992626	18
4139	0.036092838886109986	0.012412198126990041	0.009926163186686793	0.8027725654269401	-1	0	0	0.125	1	1.0	9	0.4074074074074074	0.6666666666666666	6	6	4	3	0	0.3333333333333333	9	3	11	0.25	0	0.4793004066949743	0.5938364112630372	0.4325988956274823	0.6937456496704091	0.9498309139636942	0.9149340281734418	0.898293847871743	0.7669176115280862	0.16666666666666666	0.16666666666666666	0.0	0.009926163186686793	112
1995	0.022090421037296346	0.0044187539120288276	0.003396079857170897	0.970902633738213	-1	0	0	0.16666666666666666	1	1.0	7	0.375	0.7142857142857143	5	5	3	1	0	0.6666666666666666	4	6	9	0.1	0	0.4601357072442197	0.7316905439195914	0.48255194471102775	0.8527958078070139	0.9498309139636942	0.8863653685532038	0.9153357983312959	0.8326722556814713	1.0	0	0.0	0.003396079857170897	39
1730	0.02139377610399298	0.00423400744018766	0.0026953649024290486	0.9690717571099327	-1	0	0	0.16666666666666666	1	1.0	7	0.5	0.7142857142857143	5	5	3	1	0	0.5	3	6	9	0.1	0	0.4601357072442197	0.7316905439195914	0.48255194471102775	0.8527958078070139	0.9498309139636942	0.8863653685532038	0.9153357983312959	0.8326722556814713	1.0	0	0.0	0.0026953649024290486	31
2260	0.033470193134335434	0.00807641762699345	0.008053344969135364	0.6992433626292767	-1	0	0	0.125	1	1.0	10	0.4	0.7	7	7	4	1	0	0.3	10	3	12	0.08333333333333333	0	0.4601357072442197	0.6662322282154	0.48255194471102775	0.8667059888760299	0.9498309139636942	0.8690142351845904	0.9153357983312959	0.8153570369611957	1.0	0	0.0	0.008053344969135364	92
4534	0.03359555066982362	0.010290827948348274	0.010090074644957255	0.7292235597658576	-1	0	0	0.125	1	1.0	10	0.4	0.7	7	7	4	2	0	0.3	10	3	12	0.16666666666666666	0	0.4601357072442197	0.6662322282154	0.48255194471102775	0.8667059888760299	0.9498309139636942	0.8690142351845904	0.9153357983312959	0.8153570369611957	0.5714285714285714	0	0.0	0.010090074644957255	94
3901	0.03338341418286223	0.009184148671702117	0.009181259117762195	0.7028240373973699	-1	0	0	0.125	1	1.0	10	0.4	0.7	7	7	4	2	0	0.3	10	3	12	0.16666666666666666	0	0.4601357072442197	0.6662322282154	0.48255194471102775	0.8667059888760299	0.9498309139636942	0.8690142351845904	0.9153357983312959	0.8153570369611957	0.5714285714285714	0	0.0	0.009181259117762195	27
509	0.0	0.0	0.0	1.0	-1	0	0	0	0	0	0	1.0	0	0	0	0	2	0	1.0	1	1	1	0.5	0	0	0	0	0	0	0	0	0	0	0	0	-0.1	1
2599	0.020667276076035555	0.0025977001400533284	0.002495282324848866	0.9700990516944035	-1	0	0	0.16666666666666666	1	1.0	7	0.375	0.7142857142857143	5	5	3	1	0	0.6666666666666666	4	6	9	0.1	0	0.4655322665896165	0.7555834695629772	0.48255194471102775	0.8348827979249674	1.0	0.9438644073188411	0.9255553636377322	0.8649649825174318	1.0	0	0.0	0.002495282324848866	12
330	0.0020356687399720576	1.8723223404772915e-05	1.7646978449569366e-05	0.9970653235492064	-1	0	0	0.75	3	0.3333333333333333	1	0.5555555555555556	0.3333333333333333	3	1	1	2	0	1.0	3	3	5	0.5	1.0	0.7175514621551835	0.8083903926503956	0.42823411256199373	0.6381457940193884	1.0	0.9452104355594134	0.9116766291808976	0.8345567865462239	0.6666666666666666	0.3333333333333333	0.0	1.7646978449569366e-05	19
4021	0.03413230213747243	0.009672931761340786	0.009656115445565558	0.7188849212172621	-1	0	0	0.125	1	1.0	10	0.4	0.7	7	7	4	2	0	0.3	10	3	12	0.16666666666666666	0	0.4601357072442197	0.6662322282154	0.48255194471102775	0.8667059888760299	0.9498309139636942	0.8690142351845904	0.9153357983312959	0.8153570369611957	0.5714285714285714	0	0.0	0.009656115445565558	47
3762	0.03310520606129585	0.009842332797378119	0.009836975340922904	0.7169172129292495	-1	0	0	0.125	1	1.0	10	0.4	0.7	7	7	4	2	0	0.3	10	3	12	0.16666666666666666	0	0.4601357072442197	0.6662322282154	0.48255194471102775	0.8667059888760299	0.9498309139636942	0.8690142351845904	0.9153357983312959	0.8153570369611957	0.5714285714285714	0	0.0	0.009836975340922904	48
1222	0.022390328562279262	0.003829582244915939	0.001504521041500314	0.968263018880299	-1	0	0	0.16666666666666666	1	1.0	7	0.5	0.7142857142857143	5	5	3	1	0	0.5	3	6	9	0.1	0	0.4601357072442197	0.7316905439195914	0.48255194471102775	0.8527958078070139	0.9498309139636942	0.8863653685532038	0.9153357983312959	0.8326722556814713	1.0	0	0.0	0.001504521041500314	16
4812	0.033653668070415046	0.009210618078346097	0.009161230893862695	0.7451108274036906	-1	0	0	0.125	1	1.0	10	0.4	0.7	7	7	4	2	0	0.3	10	3	12	0.16666666666666666	0	0.4601357072442197	0.6662322282154	0.48255194471102775	0.8667059888760299	0.9498309139636942	0.8690142351845904	0.9153357983312959	0.8153570369611957	0.5714285714285714	0	0.0	0.009161230893862695	30
4434	0.033684056938082275	0.007541396123350527	0.007495287117361227	0.696669359227027	-1	0	0	0.125	1	1.0	10	0.4	0.7	7	7	4	2	0	0.3	10	3	12	0.16666666666666666	0	0.4601357072442197	0.6662322282154	0.48255194471102775	0.8667059888760299	0.9498309139636942	0.8690142351845904	0.9153357983312959	0.8153570369611957	0.5714285714285714	0	0.0	0.007495287117361227	14
4591	0.03397068524945657	0.00855686114118704	0.008529864994002595	0.6863124426821222	-1	0	0	0.125	1	1.0	10	0.4	0.7	7	7	4	2	0	0.3	10	3	12	0.16666666666666666	0	0.4601357072442197	0.6662322282154	0.48255194471102775	0.8667059888760299	0.9498309139636942	0.8690142351845904	0.9153357983312959	0.8153570369611957	0.5714285714285714	0	0.0	0.008529864994002595	14
1715	0.021094463818856345	0.004643293378248255	0.003593692770251388	0.9712176554459555	-1	0	0	0.16666666666666666	1	1.0	7	0.375	0.7142857142857143	5	5	3	1	0	0.6666666666666666	4	6	9	0.1	0	0.4601357072442197	0.7316905439195914	0.48255194471102775	0.8527958078070139	0.9498309139636942	0.8863653685532038	0.9153357983312959	0.8326722556814713	1.0	0	0.0	0.003593692770251388	73
2914	0.03276419054226754	0.007030368242900227	0.007001837649350108	0.6966966831604802	-1	0	0	0.125	1	1.0	10	0.4	0.7	7	7	4	1	0	0.3	10	3	12	0.08333333333333333	0	0.4601357072442197	0.6662322282154	0.48255194471102775	0.8667059888760299	0.9498309139636942	0.8690142351845904	0.9153357983312959	0.8153570369611957	1.0	0	0.0	0.007001837649350108	18
622	0.021797591694917136	0.0038500397892902573	0.0019125955684239967	0.9696803576584043	-1	0	0	0.16666666666666666	1	1.0	7	0.5	0.7142857142857143	5	5	3	1	0	0.5	3	6	9	0.1	0	0.4601357072442197	0.7316905439195914	0.48255194471102775	0.8527958078070139	1.0	0.8929954822241152	0.9255553636377322	0.8357869220590625	1.0	0	0.0	0.0019125955684239967	94
88	None	None	None	None	None	0.25	1	0.4	4	0.6923076923076923	9	0.625	0.38461538461538464	8	5	6	3	0	0.6666666666666666	4	6	15	0.23076923076923078	0.2222222222222222	0.5667878861441361	0.9403425385599571	0.7978981535449052	0.9213185484602574	0.45497514203473965	0.9130282324710702	0.902842346170115	0.9257432935721261	0.125	0.125	0.0	None	0
3314	0.032779080875944284	0.008472475439285053	0.00846418075377421	0.7138742119244761	-1	0	0	0.125	1	1.0	10	0.4	0.7	7	7	4	1	0	0.3	10	3	12	0.08333333333333333	0	0.4601357072442197	0.6662322282154	0.48255194471102775	0.8667059888760299	0.9498309139636942	0.8690142351845904	0.9153357983312959	0.8153570369611957	1.0	0	0.0	0.00846418075377421	32
4879	0.03355644721417602	0.010799546460983226	0.010575194233942833	0.7368321917646719	-1	0	0	0.125	1	1.0	10	0.4	0.7	7	7	4	2	0	0.3	10	3	12	0.16666666666666666	0	0.4601357072442197	0.6662322282154	0.48255194471102775	0.8667059888760299	0.9498309139636942	0.8627737585431117	0.9096704862715237	0.8126444645320972	0.5714285714285714	0	0.0	0.010575194233942833	118
3507	0.02948679693954977	0.004731881950231429	-0.00010616814586731176	0.9752863127147544	-1	0	0	0.14285714285714285	1	1.0	8	0.47619047619047616	0.75	6	6	3	1	0	0.42857142857142855	3	7	10	0.1	0	0.4636493382017216	0.652831407762571	0.48255194471102775	0.832595091719815	0.9749154569818472	0.8786966699719058	0.9189727121179521	0.8030175526203736	1.0	0	0.0	-1.0616814586731176e-05	2
4108	0.03442409670571097	0.008469634849541975	0.008449761550260424	0.6956273714342396	-1	0	0	0.125	1	1.0	10	0.4	0.7	7	7	4	2	0	0.3	10	3	12	0.16666666666666666	0	0.4601357072442197	0.6662322282154	0.48255194471102775	0.8667059888760299	0.9498309139636942	0.8690142351845904	0.9153357983312959	0.8153570369611957	0.5714285714285714	0.14285714285714285	0.0	0.008449761550260424	13
3990	0.03349304979965966	0.010086851379315032	0.01005722833507567	0.7179869727304853	-1	0	0	0.125	1	1.0	10	0.4	0.7	7	7	4	2	0	0.3	10	3	12	0.16666666666666666	0	0.4601357072442197	0.6662322282154	0.48255194471102775	0.8667059888760299	0.9498309139636942	0.8690142351845904	0.9153357983312959	0.8153570369611957	0.5714285714285714	0	0.0	0.01005722833507567	112
2818	0.03224004545990487	0.007910848701703065	0.007909580754016172	0.7014564769648877	-1	0	0	0.125	1	1.0	10	0.4	0.7	7	7	4	1	0	0.3	10	3	12	0.08333333333333333	0	0.4601357072442197	0.6662322282154	0.48255194471102775	0.8667059888760299	0.9498309139636942	0.8690142351845904	0.9153357983312959	0.8153570369611957	1.0	0	0.0	0.007909580754016172	20
2088	0.021799583538311854	0.0039018664293383114	0.002701307081750179	0.9710268334404979	-1	0	0	0.16666666666666666	1	1.0	7	0.375	0.7142857142857143	5	5	3	1	0	0.6666666666666666	4	6	9	0.1	0	0.4601357072442197	0.7316905439195914	0.48255194471102775	0.8527958078070139	1.0	0.8929954822241152	0.9255553636377322	0.8357869220590625	1.0	0	0.0	0.002701307081750179	15
582	0.03835238813021743	0.0060396616306260574	-0.0016976644741870906	0.9946304600454354	-1	0	0	0.3333333333333333	3	0.6363636363636364	7	0.325	0.6363636363636364	10	7	2	0	0	0.625	5	8	13	0.0	0.18181818181818182	0.4718853295366127	0.8278687816241723	0.48255194471102775	0.923434488700791	0.71096739107345	0.8887651502468604	0.890481815253808	0.8855678158009586	0	0	0.0	-0.00016976644741870906	3
2820	0.03288011583982608	0.007840682782157993	0.007754002221324963	0.6949384515017943	-1	0	0	0.125	1	1.0	10	0.4	0.7	7	7	4	1	0	0.3	10	3	12	0.08333333333333333	0	0.4601357072442197	0.6662322282154	0.48255194471102775	0.8667059888760299	0.9498309139636942	0.8690142351845904	0.9153357983312959	0.8153570369611957	1.0	0	0.0	0.007754002221324963	11
2372	0.03420347303251441	0.001835334161867421	-0.0006094376260680595	0.9597849851157972	-1	0	0	0.125	1	1.0	9	0.34375	0.7777777777777778	7	7	3	1	0	0.5	4	8	11	0.1	0	0.4601357072442197	0.7018581858181063	0.48255194471102775	0.8667059888760299	0.9498309139636942	0.8690142351845904	0.898293847871743	0.8234926090302211	1.0	0	0.0	-6.094376260680595e-05	4
1429	0.02150361386253788	0.0038040020627858225	0.0014818597208989977	0.9681160599402504	-1	0	0	0.16666666666666666	1	1.0	7	0.5	0.7142857142857143	5	5	3	1	0	0.5	3	6	9	0.1	0	0.4601357072442197	0.7316905439195914	0.48255194471102775	0.8527958078070139	1.0	0.8929954822241152	0.9255553636377322	0.8357869220590625	1.0	0	0.0	0.0014818597208989977	11
3171	0.031753986591716084	0.007758251725388792	0.007748071417161193	0.6885997730119064	-1	0	0	0.125	1	1.0	10	0.4	0.7	7	7	4	1	0	0.3	10	3	12	0.08333333333333333	0	0.4601357072442197	0.6662322282154	0.48255194471102775	0.8667059888760299	0.9498309139636942	0.8690142351845904	0.9153357983312959	0.8153570369611957	1.0	0	0.0	0.007748071417161193	29
4786	0.030895287835763608	0.003689171618234153	0.0036677277229959586	0.9728598497105782	-1	0	0	0.125	1	1.0	10	0.4	0.7	7	7	4	2	0	0.3	10	3	12	0.16666666666666666	0	0.4601357072442197	0.6885838180786564	0.48255194471102775	0.901023637051254	0.9498309139636942	0.8690142351845904	0.9153357983312959	0.8363717406918151	0.5714285714285714	0	0.0	0.0036677277229959586	10
4078	0.03383422070197711	0.009087435711830506	0.009057117421804848	0.699003195026674	-1	0	0	0.125	1	1.0	10	0.4	0.7	7	7	4	2	0	0.3	10	3	12	0.16666666666666666	0	0.4601357072442197	0.6662322282154	0.48255194471102775	0.8667059888760299	0.9498309139636942	0.8690142351845904	0.9153357983312959	0.8153570369611957	0.5714285714285714	0.14285714285714285	0.0	0.009057117421804848	24
75	0.029251981860310736	0.0003673011515875966	0.00010066713870450948	0.735194923643314	-1	0	0	0.3	3	0.7692307692307693	10	0.4166666666666667	0.6923076923076923	10	9	4	0	0	0.25	3	12	15	0.0	0.16666666666666666	0.8537004146593807	0.728347105114427	0.5633890558027173	0.8861251797982235	0.8116979951078569	0.9490394467696389	0.928685858545504	0.8794752024723173	0	0	0.0	0.00010066713870450948	44
2536	0.03286931830494876	0.0074192407123630484	0.007399441834847696	0.7043335046224328	-1	0	0	0.125	1	1.0	10	0.4	0.7	7	7	4	1	0	0.3	10	3	12	0.08333333333333333	0	0.4601357072442197	0.6662322282154	0.48255194471102775	0.8667059888760299	0.9498309139636942	0.8690142351845904	0.9153357983312959	0.8153570369611957	1.0	0	0.0	0.007399441834847696	26
1813	0.02183786096853298	0.004099186977981433	0.0019593516439203166	0.9677976934984247	-1	0	0	0.16666666666666666	1	1.0	7	0.5	0.7142857142857143	5	5	3	1	0	0.5	3	6	9	0.1	0	0.4601357072442197	0.7316905439195914	0.48255194471102775	0.8527958078070139	0.9498309139636942	0.8863653685532038	0.9153357983312959	0.8326722556814713	1.0	0	0.0	0.0019593516439203166	11
1065	0.021939541818603737	0.004719417417701393	0.003423382723458002	0.9713928085376623	-1	0	0	0.16666666666666666	1	1.0	7	0.375	0.7142857142857143	5	5	3	1	0	0.6666666666666666	4	6	9	0.1	0	0.4601357072442197	0.7316905439195914	0.48255194471102775	0.8527958078070139	0.9498309139636942	0.8863653685532038	0.9096704862715237	0.8326722556814713	1.0	0	0.0	0.003423382723458002	40
4129	0.03263333913680153	0.009505940125180877	0.009466191351821474	0.7199822585913089	-1	0	0	0.125	1	1.0	10	0.4	0.7	7	7	4	1	0	0.3	10	3	12	0.08333333333333333	0	0.4601357072442197	0.6662322282154	0.48255194471102775	0.8667059888760299	0.9498309139636942	0.8690142351845904	0.9153357983312959	0.8153570369611957	1.0	0	0.0	0.009466191351821474	57
1834	0.021707650835616526	0.002496467745173652	0.0023889850440536303	0.9708051718558265	-1	0	0	0.16666666666666666	1	1.0	7	0.375	0.7142857142857143	5	5	3	1	0	0.6666666666666666	4	6	9	0.1	0	0.4601357072442197	0.7296679522184877	0.48255194471102775	0.8527958078070139	1.0	0.8929954822241152	0.9255553636377322	0.83531616728167	1.0	0	0.0	0.0023889850440536303	11
774	0.021187772722208238	0.003116016142877771	0.0012575749791039637	0.9684983401612611	-1	0	0	0.16666666666666666	1	1.0	7	0.5	0.7142857142857143	5	5	3	1	0	0.5	3	6	9	0.1	0	0.4601357072442197	0.7316905439195914	0.48255194471102775	0.8527958078070139	0.9498309139636942	0.8863653685532038	0.9153357983312959	0.8326722556814713	1.0	0	0.0	0.0012575749791039637	65
4443	0.03374690375961945	0.009076635570636425	0.00906405806787301	0.7029181645875677	-1	0	0	0.125	1	1.0	10	0.4	0.7	7	7	4	2	0	0.3	10	3	12	0.16666666666666666	0	0.4601357072442197	0.6662322282154	0.48255194471102775	0.8667059888760299	0.9498309139636942	0.8690142351845904	0.9153357983312959	0.8153570369611957	0.5714285714285714	0	0.0	0.00906405806787301	20
3966	0.03338669454457414	0.009186691575689625	0.009179992554811776	0.7048325224781535	-1	0	0	0.125	1	1.0	10	0.4	0.7	7	7	4	2	0	0.3	10	3	12	0.16666666666666666	0	0.4601357072442197	0.6662322282154	0.48255194471102775	0.8667059888760299	0.9498309139636942	0.8690142351845904	0.9153357983312959	0.8153570369611957	0.5714285714285714	0	0.0	0.009179992554811776	15
3445	0.032750110664531165	0.007192677962737064	0.007106781739654958	0.6951657530796111	-1	0	0	0.125	1	1.0	10	0.4	0.7	7	7	4	1	0	0.3	10	3	12	0.08333333333333333	0	0.4601357072442197	0.6662322282154	0.48255194471102775	0.8667059888760299	0.9498309139636942	0.8690142351845904	0.9153357983312959	0.8153570369611957	1.0	0	0.0	0.007106781739654958	16
4133	0.034148681903043085	0.010230217112432388	0.010172717575729021	0.7190911956914128	-1	0	0	0.125	1	1.0	10	0.4	0.7	7	7	4	2	0	0.3	10	3	12	0.16666666666666666	0	0.4601357072442197	0.6662322282154	0.48255194471102775	0.8667059888760299	0.9498309139636942	0.8690142351845904	0.9153357983312959	0.8153570369611957	0.5714285714285714	0	0.0	0.010172717575729021	111
3239	0.03226860599611035	0.007676357855964338	0.007660458217498504	0.6915588809113373	-1	0	0	0.125	1	1.0	10	0.4	0.7	7	7	4	1	0	0.3	10	3	12	0.08333333333333333	0	0.4601357072442197	0.6662322282154	0.48255194471102775	0.8667059888760299	0.9376659624995302	0.8563476160312687	0.9062040461373334	0.8099273912202912	1.0	0	0.0	0.007660458217498504	17
2837	0.028031183094242487	0.0022326638908500315	0.000409022771273389	0.9836369204340936	-1	0	0	0.125	1	1.0	9	0.4074074074074074	0.6666666666666666	6	6	4	3	0	0.3333333333333333	9	3	11	0.25	0	0.4930685468003322	0.662039701803925	0.4325988956274823	0.8783315195238844	0.9498309139636942	0.8730524883289842	0.898293847871743	0.8213881953262041	0.3333333333333333	0	0.0	0.000409022771273389	5
2175	0.017348984894155164	0.0025413027094898515	-0.000780682870110146	0.9820022158225394	-1	0	0	0.16666666666666666	1	1.0	7	0.5625	0.7142857142857143	5	5	3	1	0	0.25	8	2	9	0.1	0	0.4601357072442197	0.7316905439195914	0.48255194471102775	0.8527958078070139	0.9498309139636942	0.8863653685532038	0.9153357983312959	0.8326722556814713	1.0	0	0.0	-7.80682870110146e-05	4
1209	0.021628050060402672	0.004589257386039145	0.0018424265021651262	0.9699176241476847	-1	0	0	0.16666666666666666	1	1.0	7	0.5	0.7142857142857143	5	5	3	1	0	0.5	3	6	9	0.1	0	0.4601357072442197	0.7316905439195914	0.48255194471102775	0.8527958078070139	0.9498309139636942	0.8863653685532038	0.9153357983312959	0.8326722556814713	1.0	0	0.0	0.0018424265021651262	21
1588	0.0214444906395307	0.003988625067972175	0.002263658852004627	0.9688038903115801	-1	0	0	0.16666666666666666	1	1.0	7	0.5	0.7142857142857143	5	5	3	1	0	0.5	3	6	9	0.1	0	0.4601357072442197	0.7316905439195914	0.48255194471102775	0.8527958078070139	1.0	0.8929954822241152	0.9255553636377322	0.8357869220590625	1.0	0	0.0	0.002263658852004627	25
29	0.005224162030319056	0.00041587104762571745	0.00034271616786904653	0.9882927048173507	-1	0.5	2	0.8	8	0.15384615384615385	2	0.4166666666666667	0.15384615384615385	7	2	7	2	0	1.0	6	6	15	0.15384615384615385	0.18181818181818182	0.4210126760539309	0.8898475287765067	0.5080636599814358	0.9065102406878642	0.405840843114283	0.7902362844173471	0.6776464395311016	0.8694110891539664	0.5714285714285714	0.2857142857142857	0.0	0.00034271616786904653	36
2046	0.014384782836059224	0.00040581782276209635	-0.00037483866862597073	0.9858814714508015	-1	0	0	0.3333333333333333	2	0.7142857142857143	5	0.5625	0.5714285714285714	4	4	4	1	0	1.0	4	4	9	0.08333333333333333	0	0.4663476178744199	0.7164148982140617	0.4325988956274823	0.6813660211040264	0.9749154569818472	0.9019885842794871	0.9180708560856122	0.7861894136590691	1.0	0	0.0	-3.748386686259707e-05	1
510	1.2598092513514458e-05	2.177949403310702e-07	2.1532928832872734e-07	0.9999975933281474	-1	0	0	0.5	1	1.0	1	1.0	1.0	1	1	1	1	0	0.3333333333333333	3	1	3	0.16666666666666666	0	0.7059774980917601	0.5	0.244684769627449	0.5	1.0	0.5	0.9572487183202849	0.5	1.0	0	0.0	2.1532928832872734e-07	10
3416	0.03242463963718714	0.008429702030227863	0.008427962781212066	0.7128230502275595	-1	0	0	0.125	1	1.0	10	0.4	0.7	7	7	4	1	0	0.3	10	3	12	0.08333333333333333	0	0.4601357072442197	0.6662322282154	0.48255194471102775	0.8667059888760299	0.9498309139636942	0.8690142351845904	0.9153357983312959	0.8153570369611957	1.0	0	0.0	0.008427962781212066	21
2067	0.022304392401242143	0.004123499999624229	0.0031172007943940697	0.9708428157859793	-1	0	0	0.16666666666666666	1	1.0	7	0.375	0.7142857142857143	5	5	3	1	0	0.6666666666666666	4	6	9	0.1	0	0.4601357072442197	0.7316905439195914	0.48255194471102775	0.8527958078070139	1.0	0.8929954822241152	0.9255553636377322	0.8357869220590625	1.0	0	0.0	0.0031172007943940697	41
4490	0.03423896705184946	0.009481075843605663	0.009453276712503345	0.7424894938417216	-1	0	0	0.125	1	1.0	10	0.4	0.7	7	7	4	2	0	0.3	10	3	12	0.16666666666666666	0	0.4601357072442197	0.6662322282154	0.48255194471102775	0.8667059888760299	0.9498309139636942	0.8690142351845904	0.9153357983312959	0.8153570369611957	0.5714285714285714	0	0.0	0.009453276712503345	16
1098	0.021689144605517192	0.0040835217100923926	0.0017542061305337758	0.9677704898717904	-1	0	0	0.16666666666666666	1	1.0	7	0.5	0.7142857142857143	5	5	3	1	0	0.5	3	6	9	0.1	0	0.4601357072442197	0.7316905439195914	0.48255194471102775	0.8527958078070139	0.9498309139636942	0.8863653685532038	0.9153357983312959	0.8326722556814713	1.0	0	0.0	0.0017542061305337758	22
1754	0.02190088160741082	0.004154870203713935	0.0024959396009384778	0.9709864628007603	-1	0	0	0.16666666666666666	1	1.0	7	0.375	0.7142857142857143	5	5	3	1	0	0.6666666666666666	4	6	9	0.1	0	0.4601357072442197	0.7316905439195914	0.48255194471102775	0.8527958078070139	0.9498309139636942	0.8863653685532038	0.9153357983312959	0.8326722556814713	1.0	0	0.0	0.0024959396009384778	25
1221	0.009791731375081497	0.0008397482663704503	-0.0007657647089072178	0.9951789003790392	-1	0	0	0.3333333333333333	2	0.7142857142857143	5	0.5	0.5714285714285714	5	4	3	1	0	0.5	3	6	9	0.1111111111111111	0.6666666666666666	0.4601357072442197	0.7316905439195914	0.48255194471102775	0.8527958078070139	1.0	0.8929954822241152	0.9255553636377322	0.8357869220590625	1.0	0	0.0	-7.657647089072178e-05	1
2827	0.032307559844035855	0.00975583630037743	0.009611177290077622	0.7325442361466168	-1	0	0	0.125	1	1.0	10	0.4	0.7	7	7	4	1	0	0.3	10	3	12	0.08333333333333333	0	0.4601357072442197	0.6662322282154	0.48255194471102775	0.8667059888760299	0.9498309139636942	0.8690142351845904	0.9153357983312959	0.8153570369611957	1.0	0	0.0	0.009611177290077622	45
2425	0.0212632378669738	0.004068667821627346	0.0030707735304095615	0.9709724176493266	-1	0	0	0.16666666666666666	1	1.0	7	0.375	0.7142857142857143	5	5	3	1	0	0.6666666666666666	4	6	9	0.1	0	0.4601357072442197	0.7316905439195914	0.48255194471102775	0.8527958078070139	0.9498309139636942	0.8863653685532038	0.9153357983312959	0.8326722556814713	1.0	0	0.0	0.0030707735304095615	27
2206	0.004282759321398803	0.00020663748029105565	5.7604912222946886e-05	0.9984785483169567	-1	0	0	0.3333333333333333	1	1.0	2	0.6666666666666666	0.5	2	1	1	2	0	0.6666666666666666	3	2	4	0.4	0	0.5261481429719911	0.6470640670297914	0.3418909443701986	0.6005000348871026	0.7364441602790892	0.9331152916103239	0.8429681584445535	0.7714332857660867	0.75	0	0.0	5.7604912222946886e-05	6
2048	0.022110747710335197	0.004500399653970796	0.00293813653876434	0.9707707776394897	-1	0	0	0.16666666666666666	1	1.0	7	0.375	0.7142857142857143	5	5	3	1	0	0.6666666666666666	4	6	9	0.1	0	0.4601357072442197	0.7316905439195914	0.48255194471102775	0.8527958078070139	1.0	0.8929954822241152	0.9255553636377322	0.8357869220590625	1.0	0	0.0	0.00293813653876434	10
1537	0.021879515606633353	0.004833831215159486	0.002955734549390603	0.9687894476740141	-1	0	0	0.16666666666666666	1	1.0	7	0.5	0.7142857142857143	5	5	3	1	0	0.5	3	6	9	0.1	0	0.4601357072442197	0.7316905439195914	0.48255194471102775	0.8527958078070139	0.7237500970364488	0.7836149957374814	0.8193291648757823	0.793953806704272	1.0	0	0.0	0.002955734549390603	36
4698	0.029906531806043583	0.0017292726703912267	0.0015387254266792186	0.9730883217117646	-1	0	0	0.125	1	1.0	10	0.4	0.7	7	7	4	2	0	0.3	10	3	12	0.16666666666666666	0	0.4601357072442197	0.6885838180786564	0.48255194471102775	0.901023637051254	0.9498309139636942	0.8627737585431117	0.9096704862715237	0.8339050034485193	0.5714285714285714	0	0.0	0.0015387254266792186	10
4535	0.04951008057924618	0.0050048623185559105	-0.003937387293591098	0.7140163178119476	-1	0	0	0.1111111111111111	1	1.0	11	0.3939393939393939	0.7272727272727273	8	8	4	2	0	0.2727272727272727	11	3	13	0.16666666666666666	0	0.4601357072442197	0.6563718777896531	0.48255194471102775	0.8719609483564987	0.8367905055000715	0.8950898034874232	0.8750320957029899	0.8277549119684168	0.5625	0	0.0	-0.0003937387293591098	1
4852	0.032636994007878097	0.008790586163428222	0.008790550757161236	0.7002237068063258	-1	0	0	0.125	1	1.0	10	0.4	0.7	7	7	4	2	0	0.3	10	3	12	0.16666666666666666	0	0.4601357072442197	0.6662322282154	0.48255194471102775	0.8667059888760299	0.9498309139636942	0.8690142351845904	0.9153357983312959	0.8153570369611957	0.5714285714285714	0	0.0	0.008790550757161236	28
3172	0.029845248208993695	0.004271218307411364	-0.0028164458125817166	0.9738031704369972	-1	0	0	0.14285714285714285	1	1.0	8	0.47619047619047616	0.75	6	6	3	2	0	0.42857142857142855	3	7	10	0.2	0	0.4636493382017216	0.652831407762571	0.48255194471102775	0.832595091719815	0.9749154569818472	0.8786966699719058	0.9189727121179521	0.8030175526203736	0.5833333333333334	0	0.0	-0.00028164458125817164	2
3059	0.032555267432163	0.008651348657202285	0.008622297638005748	0.7422076313150032	-1	0	0	0.125	1	1.0	10	0.4	0.7	7	7	4	1	0	0.3	10	3	12	0.08333333333333333	0	0.4601357072442197	0.6662322282154	0.48255194471102775	0.8667059888760299	0.9498309139636942	0.8690142351845904	0.9153357983312959	0.8153570369611957	1.0	0	0.0	0.008622297638005748	37
4324	0.03378585338301483	0.00908693102653047	0.009052827735158179	0.7123655431978854	-1	0	0	0.125	1	1.0	10	0.4	0.7	7	7	4	2	0	0.3	10	3	12	0.16666666666666666	0	0.4601357072442197	0.6662322282154	0.48255194471102775	0.8667059888760299	0.9498309139636942	0.8690142351845904	0.9153357983312959	0.8153570369611957	0.5714285714285714	0	0.0	0.009052827735158179	16
1740	0.02151203289536114	0.004267097525559815	0.003092971613406336	0.9719608037747413	-1	0	0	0.16666666666666666	1	1.0	7	0.375	0.7142857142857143	5	5	3	1	0	0.6666666666666666	4	6	9	0.1	0	0.4601357072442197	0.7316905439195914	0.48255194471102775	0.8527958078070139	0.9498309139636942	0.8863653685532038	0.9153357983312959	0.8326722556814713	1.0	0	0.0	0.003092971613406336	53
3563	0.03441253370539317	0.009391500668602826	0.009338679549495117	0.7058892034146291	-1	0	0	0.125	1	1.0	10	0.4	0.7	7	7	4	2	0	0.3	10	3	12	0.16666666666666666	0	0.4601357072442197	0.6662322282154	0.48255194471102775	0.8667059888760299	0.9498309139636942	0.8690142351845904	0.9153357983312959	0.8153570369611957	0.5714285714285714	0	0.0	0.009338679549495117	23
4261	0.03654799000369431	0.0045094050695408715	0.003919857720502313	0.9673468536958479	-1	0	0	0.2222222222222222	2	0.8181818181818182	9	0.43333333333333335	0.6363636363636364	8	7	4	1	0	0.3	10	3	13	0.09090909090909091	0	0.45006677208353024	0.653455293289574	0.48255194471102775	0.8719609483564987	0.8367905055000715	0.8950898034874232	0.8710993021475343	0.827140720075631	1.0	0	0.0	0.003919857720502313	8
914	0.021557265250260346	0.003966925114572296	0.0023807373722662547	0.9697043557598745	-1	0	0	0.16666666666666666	1	1.0	7	0.5	0.7142857142857143	5	5	3	1	0	0.5	3	6	9	0.1	0	0.4601357072442197	0.7316905439195914	0.48255194471102775	0.8527958078070139	0.9498309139636942	0.8863653685532038	0.9153357983312959	0.8326722556814713	1.0	0	0.0	0.0023807373722662547	26
1572	0.02652145568361914	0.0029308388975483974	0.001595743860506756	0.9682134792339013	-1	0	0	0.16666666666666666	1	1.0	7	0.5	0.7142857142857143	5	5	3	1	0	0.5	3	6	9	0.1	0	0.4399978369228408	0.7244016646596448	0.48255194471102775	0.8527958078070139	0.9498309139636942	0.8863653685532038	0.9212422195114758	0.8309554606524966	1.0	0	0.0	0.001595743860506756	11
4121	0.03346888011333982	0.01010116095128389	0.009954343801474141	0.7259942189397461	-1	0	0	0.125	1	1.0	10	0.4	0.7	7	7	4	2	0	0.3	10	3	12	0.16666666666666666	0	0.4601357072442197	0.6662322282154	0.48255194471102775	0.8667059888760299	0.9498309139636942	0.8627737585431117	0.9096704862715237	0.8126444645320972	0.5714285714285714	0	0.0	0.009954343801474141	48
4636	0.03417365590654554	0.008275868156978856	0.00826113243454974	0.6880725658975527	-1	0	0	0.125	1	1.0	10	0.4	0.7	7	7	4	2	0	0.3	10	3	12	0.16666666666666666	0	0.4601357072442197	0.6662322282154	0.48255194471102775	0.8667059888760299	0.9498309139636942	0.8690142351845904	0.9153357983312959	0.8153570369611957	0.5714285714285714	0	0.0	0.00826113243454974	24
3684	0.03294385352682689	0.008807131912650066	0.008734942475964605	0.7387612606902445	-1	0	0	0.125	1	1.0	10	0.4	0.7	7	7	4	1	0	0.3	10	3	12	0.08333333333333333	0	0.4601357072442197	0.6662322282154	0.48255194471102775	0.8667059888760299	0.9498309139636942	0.8690142351845904	0.9153357983312959	0.8153570369611957	1.0	0	0.0	0.008734942475964605	30
1436	0.021888221060098984	0.0031978744294465368	0.001068727892340941	0.9687052330942099	-1	0	0	0.16666666666666666	1	1.0	7	0.5	0.7142857142857143	5	5	3	1	0	0.5	3	6	9	0.1	0	0.4601357072442197	0.7316905439195914	0.48255194471102775	0.8527958078070139	1.0	0.8929954822241152	0.9255553636377322	0.8357869220590625	1.0	0	0.0	0.001068727892340941	7
1016	0.022103889053474834	0.0037591045510468697	0.0022615466801531293	0.9700667111185555	-1	0	0	0.16666666666666666	1	1.0	7	0.5	0.7142857142857143	5	5	3	1	0	0.5	3	6	9	0.1	0	0.4601357072442197	0.7316905439195914	0.48255194471102775	0.8527958078070139	0.9498309139636942	0.8863653685532038	0.9153357983312959	0.8326722556814713	1.0	0	0.0	0.0022615466801531293	41
2160	0.02150150350422301	0.004180820330434557	0.0028103700253316855	0.9710202445497218	-1	0	0	0.16666666666666666	1	1.0	7	0.375	0.7142857142857143	5	5	3	1	0	0.6666666666666666	4	6	9	0.1	0	0.4601357072442197	0.7316905439195914	0.48255194471102775	0.8527958078070139	1.0	0.8929954822241152	0.9255553636377322	0.8357869220590625	1.0	0	0.0	0.0028103700253316855	40
4743	0.03387510335292716	0.008754156532441985	0.008682822578890468	0.6998369040304329	-1	0	0	0.125	1	1.0	10	0.4	0.7	7	7	4	2	0	0.3	10	3	12	0.16666666666666666	0	0.4601357072442197	0.6662322282154	0.48255194471102775	0.8667059888760299	0.9498309139636942	0.8690142351845904	0.9153357983312959	0.8153570369611957	0.5714285714285714	0	0.0	0.008682822578890468	19
2587	0.022434071299753534	0.00408575257331912	0.0026836413185608718	0.9709919813188839	-1	0	0	0.16666666666666666	1	1.0	7	0.375	0.7142857142857143	5	5	3	1	0	0.6666666666666666	4	6	9	0.1	0	0.4601357072442197	0.7316905439195914	0.48255194471102775	0.8527958078070139	1.0	0.8929954822241152	0.9255553636377322	0.8357869220590625	1.0	0	0.0	0.0026836413185608718	32
540	0.00043299422458808584	0.0003346388104413601	0.0003343725827822986	0.9965280244188554	-1	0	0	0.5	1	1.0	1	1.0	1.0	1	1	1	0	0	0.3333333333333333	1	3	3	0.0	0	0.14354822503602843	0.5	0.8807865317109336	0.5	0.5481908170026941	0.5	0.9532271195866635	0.5	0	0	0.0	0.0003343725827822986	27
1317	0.021820020821694028	0.0038619044788119543	0.0021544756776706617	0.9685656387085603	-1	0	0	0.16666666666666666	1	1.0	7	0.5	0.7142857142857143	5	5	3	1	0	0.5	3	6	9	0.1	0	0.4601357072442197	0.7316905439195914	0.48255194471102775	0.8527958078070139	1.0	0.8929954822241152	0.9255553636377322	0.8357869220590625	1.0	0	0.0	0.0021544756776706617	14
436	0.0009783638180673785	0.00019295022764488726	0.00019285525812045337	0.9960781053332504	-1	0	0	1.0	2	0.0	0	0.75	0	1	0	1	0	0	1.0	2	2	3	0.0	0	0	0	0	0	0	0	0	0	0	0	0	0.00019285525812045337	23
1765	0.021831784996326695	0.004514701795680096	0.0029521207147413316	0.970986565418529	-1	0	0	0.16666666666666666	1	1.0	7	0.375	0.7142857142857143	5	5	3	1	0	0.6666666666666666	4	6	9	0.1	0	0.4601357072442197	0.7316905439195914	0.48255194471102775	0.8527958078070139	0.9498309139636942	0.8863653685532038	0.9153357983312959	0.8326722556814713	1.0	0	0.0	0.0029521207147413316	19
731	0.0010582818748602685	8.617068914677592e-05	8.616617553672002e-05	0.9961432955015616	-1	0	0	0.6666666666666666	2	0.5	1	0.6666666666666666	0	1	0	2	3	0	0.6666666666666666	2	3	4	0.42857142857142855	0	0	0	0	0	0	0	0	0	0	0	0	8.616617553672002e-05	13
1153	0.021864604963224916	0.00425237430512827	0.00171730743458179	0.9701317376172469	-1	0	0	0.16666666666666666	1	1.0	7	0.5	0.7142857142857143	5	5	3	1	0	0.5	3	6	9	0.1	0	0.4601357072442197	0.7316905439195914	0.48255194471102775	0.8527958078070139	0.9498309139636942	0.8863653685532038	0.9153357983312959	0.8326722556814713	1.0	0	0.0	0.00171730743458179	11
597	0.0007318338418251431	0.0006892711686414605	0.0006892316489033048	0.9882295132903212	-1	0	0	0.6666666666666666	2	0.5	1	0.6666666666666666	0.5	1	1	2	0	0	0.6666666666666666	2	3	4	0.0	0	0.6728535541379838	0.5	0.9502730518303302	0.5	0.6750588295979593	0.5	0.7862724490750607	0.5	0	0	0.0	0.0006892316489033048	38
930	0.022096423353895715	0.003413985143003375	0.0018712227006131355	0.968388601627852	-1	0	0	0.16666666666666666	1	1.0	7	0.5	0.7142857142857143	5	5	3	1	0	0.5	3	6	9	0.1	0	0.4601357072442197	0.7316905439195914	0.48255194471102775	0.8527958078070139	1.0	0.8929954822241152	0.9255553636377322	0.8357869220590625	1.0	0	0.0	0.0018712227006131355	7
4343	0.03356585284449621	0.009118101665351947	0.009113515805135256	0.7138595282912376	-1	0	0	0.125	1	1.0	10	0.4	0.7	7	7	4	2	0	0.3	10	3	12	0.16666666666666666	0	0.4601357072442197	0.6662322282154	0.48255194471102775	0.8667059888760299	0.9498309139636942	0.8690142351845904	0.9153357983312959	0.8153570369611957	0.5714285714285714	0	0.0	0.009113515805135256	23
1742	0.012586751520605047	0.0009717268421074232	-0.000909045978834562	0.9862133007276521	-1	0	0	0.16666666666666666	1	1.0	6	0.6666666666666666	0.6666666666666666	4	4	3	1	0	0.75	3	4	8	0.1	0	0.4663476178744199	0.7480976446891711	0.4325988956274823	0.6813660211040264	1.0	0.907413972414003	0.9264179222983198	0.7985092428042664	1.0	0	0.0	-9.09045978834562e-05	0
3935	0.03440558601213215	0.008521059899605457	0.00851359908606332	0.6917971953549159	-1	0	0	0.125	1	1.0	10	0.4	0.7	7	7	4	2	0	0.3	10	3	12	0.16666666666666666	0	0.4601357072442197	0.6662322282154	0.48255194471102775	0.8667059888760299	0.9498309139636942	0.8690142351845904	0.9153357983312959	0.8153570369611957	0.5714285714285714	0.14285714285714285	0.0	0.00851359908606332	25
4039	0.033767590456203284	0.010238902086894102	0.010195646405459648	0.733633400448555	-1	0	0	0.125	1	1.0	10	0.4	0.7	7	7	4	2	0	0.3	10	3	12	0.16666666666666666	0	0.4601357072442197	0.6662322282154	0.48255194471102775	0.8667059888760299	0.9498309139636942	0.8690142351845904	0.9153357983312959	0.8153570369611957	0.5714285714285714	0	0.0	0.010195646405459648	84
3413	0.03260911880135754	0.008766611124874613	0.008706665400595191	0.7079460052645924	-1	0	0	0.125	1	1.0	10	0.4	0.7	7	7	4	1	0	0.3	10	3	12	0.08333333333333333	0	0.4601357072442197	0.6662322282154	0.48255194471102775	0.8667059888760299	0.9498309139636942	0.8690142351845904	0.9153357983312959	0.8153570369611957	1.0	0	0.0	0.008706665400595191	31
384	2.644068929886111e-06	2.486839864434083e-08	-1.8581790405713088e-08	0.9999997228276358	-1	0	0	1.0	2	0.0	0	1.0	0	1	0	1	1	0	0.3333333333333333	3	1	3	0.2	1.0	0	0	0	0	0	0	0	0	0	0	0	-1.8581790405713088e-09	11
2218	0.02135253437665708	0.003540499990701968	0.002007992462418968	0.970774264009091	-1	0	0	0.16666666666666666	1	1.0	7	0.375	0.7142857142857143	5	5	3	1	0	0.6666666666666666	4	6	9	0.1	0	0.4601357072442197	0.7316905439195914	0.48255194471102775	0.8527958078070139	1.0	0.8929954822241152	0.9255553636377322	0.8357869220590625	1.0	0	0.0	0.002007992462418968	15
259	0.0011480283475580934	0.00018649631871677226	0.0001864917492654333	0.9970743659502526	-1	0	0	1.0	1	0	0	1.0	0	1	0	0	1	0	0.5	1	2	2	0.3333333333333333	0	0	0	0	0	0	0	0	0	0	0	0	0.0001864917492654333	24
4247	0.03364804751842665	0.00823941937699803	0.008238083020177499	0.6966765035602234	-1	0	0	0.125	1	1.0	10	0.4	0.7	7	7	4	2	0	0.3	10	3	12	0.16666666666666666	0	0.4601357072442197	0.6662322282154	0.48255194471102775	0.8667059888760299	0.9498309139636942	0.8690142351845904	0.9153357983312959	0.8153570369611957	0.5714285714285714	0	0.0	0.008238083020177499	11
5049	0.023155930547812488	0.0025760321402682807	-0.002555474810326983	0.9748964195179504	-1	0	0	0.2857142857142857	2	0.75	6	0.35714285714285715	0.625	5	5	4	1	0	0.5714285714285714	4	7	10	0.08333333333333333	0.2857142857142857	0.4399978369228408	0.7123773956297372	0.48255194471102775	0.8980718075157019	0.8152467368516868	0.8770505832642552	0.8731117336523976	0.8432454979521246	1.0	0	0.0	-0.0002555474810326983	6
2168	0.021302975904059794	0.004114285661675903	0.002352074969526089	0.9709239843519133	-1	0	0	0.16666666666666666	1	1.0	7	0.375	0.7142857142857143	5	5	3	1	0	0.6666666666666666	4	6	9	0.1	0	0.4601357072442197	0.7316905439195914	0.48255194471102775	0.8527958078070139	1.0	0.8929954822241152	0.9255553636377322	0.8357869220590625	1.0	0	0.0	0.002352074969526089	19
2415	0.021620021425560857	0.003949565237422704	0.0028460347221329076	0.9709484220335436	-1	0	0	0.16666666666666666	1	1.0	7	0.375	0.7142857142857143	5	5	3	1	0	0.6666666666666666	4	6	9	0.1	0	0.4601357072442197	0.7316905439195914	0.48255194471102775	0.8527958078070139	1.0	0.8929954822241152	0.9255553636377322	0.8357869220590625	1.0	0	0.0	0.0028460347221329076	16
3333	0.03228263629256381	0.008353370133863742	0.008311820812149734	0.7434856492393765	-1	0	0	0.125	1	1.0	10	0.4	0.7	7	7	4	1	0	0.3	10	3	12	0.08333333333333333	0	0.4601357072442197	0.6662322282154	0.48255194471102775	0.8667059888760299	0.9498309139636942	0.8690142351845904	0.9153357983312959	0.8153570369611957	1.0	0	0.0	0.008311820812149734	19
2197	1.660423400077085e-05	3.010527397615926e-08	2.9561897142150936e-08	0.9999958840140571	-1	0	0	0.5	2	0.6666666666666666	2	0.5555555555555556	0.3333333333333333	2	1	2	3	0	1.0	3	3	5	0.42857142857142855	0.5	0.539916283077349	0.6150233053221882	0.4325988956274823	0.6223489884630589	1.0	0.5	0.9235420197949146	0.5799746391462993	0.5	0	0.004164023136842418	2.9561897142150936e-08	7
2090	0.02158788319128246	0.003937612150872852	0.002801022103944875	0.9708907192607829	-1	0	0	0.16666666666666666	1	1.0	7	0.375	0.7142857142857143	5	5	3	1	0	0.6666666666666666	4	6	9	0.1	0	0.4601357072442197	0.7316905439195914	0.48255194471102775	0.8527958078070139	1.0	0.8929954822241152	0.9255553636377322	0.8357869220590625	1.0	0	0.0	0.002801022103944875	18
772	0.022475792115639073	0.0053821412357785295	-0.0013878393957010716	0.9780223255625231	-1	0	0	0.2857142857142857	2	0.875	7	0.5555555555555556	0.75	6	6	3	1	0	0.2222222222222222	9	2	10	0.1	0.4444444444444444	0.4601357072442197	0.6953803748362081	0.48255194471102775	0.8815639701241391	0.8367905055000715	0.8716889417812121	0.8710993021475343	0.8296145963899701	1.0	0	0.0	-0.00013878393957010717	0
1920	0.021993816171922826	0.004833749476864636	0.003212151007396506	0.9708584083490436	-1	0	0	0.16666666666666666	1	1.0	7	0.375	0.7142857142857143	5	5	3	1	0	0.6666666666666666	4	6	9	0.1	0	0.4601357072442197	0.7316905439195914	0.48255194471102775	0.8527958078070139	0.9498309139636942	0.8863653685532038	0.9153357983312959	0.8326722556814713	1.0	0	0.0	0.003212151007396506	44
3800	0.033454272273174886	0.00920674414391339	0.009196463134153076	0.7158886515967053	-1	0	0	0.125	1	1.0	10	0.4	0.7	7	7	4	2	0	0.3	10	3	12	0.16666666666666666	0	0.4601357072442197	0.6662322282154	0.48255194471102775	0.8667059888760299	0.9498309139636942	0.8690142351845904	0.9153357983312959	0.8153570369611957	0.5714285714285714	0	0.0	0.009196463134153076	62
73	0.029918423757522645	0.0030883565967206733	2.594228445017111e-06	0.9809125314901175	-1	0	0	0.4	4	0.6923076923076923	9	0.375	0.5384615384615384	10	7	4	0	0	0.4	10	4	15	0.0	0.4	0.7432210435251277	0.8935253298161984	0.7285291958691573	0.9271681025114268	0.6392108950402825	0.8916321620815261	0.8238237057924892	0.9054745667690912	0	0	0.0	2.594228445017111e-06	19
634	0.0010010284914498302	0.00025533182931849693	0.00025532745096875276	0.9976432629744072	-1	0	0	1.0	1	0	0	1.0	0	1	0	0	0	0	0.5	1	2	2	0.0	0	0	0	0	0	0	0	0	0	0	0	0	0.00025532745096875276	36
3227	0.03213140939744037	0.009107046737584935	0.009028878372976482	0.7073367592533419	-1	0	0	0.125	1	1.0	10	0.4	0.7	7	7	4	1	0	0.3	10	3	12	0.08333333333333333	0	0.4601357072442197	0.6662322282154	0.48255194471102775	0.8667059888760299	0.9498309139636942	0.8690142351845904	0.9153357983312959	0.8153570369611957	1.0	0	0.0	0.009028878372976482	66
2541	0.059249069397547156	0.004291330362789105	0.00285475658638185	0.8099432562455147	-1	0	0	0.2222222222222222	2	0.8181818181818182	9	0.325	0.7272727272727273	8	8	4	2	0	0.4	4	10	13	0.16666666666666666	0.2	0.4655322665896165	0.5518145840268227	0.48255194471102775	0.8719609483564987	0.8367905055000715	0.8950898034874232	0.8635518539988734	0.8058726352933967	0.5625	0	0.0	0.00285475658638185	3
1678	0.021625824985355608	0.002081092110056151	0.0009282757082591847	0.9684070048123	-1	0	0	0.16666666666666666	1	1.0	7	0.5	0.7142857142857143	5	5	3	1	0	0.5	3	6	9	0.1	0	0.4601357072442197	0.7316905439195914	0.48255194471102775	0.8527958078070139	0.9498309139636942	0.8863653685532038	0.9153357983312959	0.8326722556814713	1.0	0	0.0	0.0009282757082591847	10
2420	0.021590269880670834	0.004899406063426091	0.0032321646613544574	0.9707816098787497	-1	0	0	0.16666666666666666	1	1.0	7	0.375	0.7142857142857143	5	5	3	1	0	0.6666666666666666	4	6	9	0.1	0	0.4601357072442197	0.7316905439195914	0.48255194471102775	0.8527958078070139	1.0	0.8929954822241152	0.9255553636377322	0.8357869220590625	1.0	0	0.0	0.0032321646613544574	48
1481	0.02067400473496028	0.001756590288642349	0.001248454824443572	0.9794280398101045	-1	0	0	0.16666666666666666	1	1.0	6	0.4444444444444444	0.8333333333333334	5	5	2	1	0	0.5	3	6	8	0.125	0	0.4601357072442197	0.7372916746472968	0.48255194471102775	0.8527958078070139	0.9498309139636942	0.8863653685532038	0.9153357983312959	0.8340019717589598	1.0	0	0.0	0.001248454824443572	10
3106	0.033239200113678896	0.009697315762220262	0.009562433987983733	0.7254690245531809	-1	0	0	0.125	1	1.0	10	0.4	0.7	7	7	4	1	0	0.3	10	3	12	0.08333333333333333	0	0.4601357072442197	0.6662322282154	0.48255194471102775	0.8667059888760299	0.9498309139636942	0.8690142351845904	0.9153357983312959	0.8153570369611957	1.0	0	0.0	0.009562433987983733	28
1562	0.021704939061909075	0.00437745864645441	0.0029032278872110975	0.9711100065489024	-1	0	0	0.16666666666666666	1	1.0	7	0.375	0.7142857142857143	5	5	3	1	0	0.6666666666666666	4	6	9	0.1	0	0.4601357072442197	0.7316905439195914	0.48255194471102775	0.8527958078070139	0.9498309139636942	0.8863653685532038	0.9153357983312959	0.8326722556814713	1.0	0	0.0	0.0029032278872110975	23
1383	0.02228326461894262	0.0034787583887976197	-0.003193603074937643	0.977532404629628	-1	0	0	0.3333333333333333	2	0.8571428571428571	6	0.5625	0.7142857142857143	6	5	2	2	0	0.25	8	2	9	0.2857142857142857	0.25	0.4793004066949743	0.6310962954163012	0.48255194471102775	0.8815639701241391	0.8757543176730586	0.8673798302926362	0.8847408199770401	0.8136764914477181	0.5833333333333334	0	0.0	-0.0003193603074937643	0
701	0.0004405822518085608	0.0003470118576090245	0.00034677001986282047	0.9964177789437443	-1	0	0	0.5	1	1.0	1	1.0	1.0	1	1	1	1	0	0.3333333333333333	1	3	3	0.16666666666666666	0	0.13799694735198517	0.5	0.8807865317109336	0.5	0.5481908170026941	0.5	0.9542588481367812	0.5	1.0	1.0	0.0	0.00034677001986282047	52
4056	0.0337503049312157	0.007903960184949594	0.007884662904069112	0.6783818130301693	-1	0	0	0.125	1	1.0	10	0.4	0.7	7	7	4	2	0	0.3	10	3	12	0.16666666666666666	0	0.4601357072442197	0.6662322282154	0.48255194471102775	0.8667059888760299	0.9498309139636942	0.8690142351845904	0.9153357983312959	0.8153570369611957	0.5714285714285714	0	0.0	0.007884662904069112	18
1133	0.021869544335654578	0.004142204845880856	0.0024498805804792335	0.9697450296375666	-1	0	0	0.16666666666666666	1	1.0	7	0.5	0.7142857142857143	5	5	3	1	0	0.5	3	6	9	0.1	0	0.4601357072442197	0.7316905439195914	0.48255194471102775	0.8527958078070139	0.9498309139636942	0.8863653685532038	0.9153357983312959	0.8326722556814713	1.0	0	0.0	0.0024498805804792335	44
529	0.0010006550519362173	0.00024188788459545714	0.0002418849390083308	0.9960161903566443	-1	0	0	1.0	2	0.0	0	0.75	0	1	0	1	0	0	1.0	2	2	3	0.0	0	0	0	0	0	0	0	0	0	0	0	0	0.0002418849390083308	20
4719	0.032780379050997836	0.008256694602252802	0.008222739160197555	0.6884307406823162	-1	0	0	0.125	1	1.0	10	0.4	0.7	7	7	4	2	0	0.3	10	3	12	0.16666666666666666	0	0.4601357072442197	0.6662322282154	0.48255194471102775	0.8667059888760299	0.9498309139636942	0.8690142351845904	0.9153357983312959	0.8153570369611957	0.5714285714285714	0.14285714285714285	0.0	0.008222739160197555	10
4748	0.03398988699456387	0.009108343418232603	0.00910034801816928	0.7003178053049328	-1	0	0	0.125	1	1.0	10	0.4	0.7	7	7	4	2	0	0.3	10	3	12	0.16666666666666666	0	0.4601357072442197	0.6662322282154	0.48255194471102775	0.8667059888760299	0.9498309139636942	0.8690142351845904	0.9153357983312959	0.8153570369611957	0.5714285714285714	0	0.0	0.00910034801816928	35
4515	0.03452430751936893	0.009782723525682215	0.009689902838519074	0.7376675373607817	-1	0	0	0.125	1	1.0	10	0.4	0.7	7	7	4	2	0	0.3	10	3	12	0.16666666666666666	0	0.4601357072442197	0.6662322282154	0.48255194471102775	0.8667059888760299	0.9498309139636942	0.8690142351845904	0.9153357983312959	0.8153570369611957	0.5714285714285714	0	0.0	0.009689902838519074	85
3621	0.038683467504428706	0.004744663220465462	0.0035842372695136238	0.9694574316845322	-1	0	0	0.1111111111111111	1	1.0	11	0.43333333333333335	0.6363636363636364	7	7	5	2	0	0.3	10	3	13	0.14285714285714285	0	0.4655322665896165	0.9096865242308199	0.38264584654393696	0.670804570935761	0.9376659624995302	0.9697681593474851	0.9212422195114758	0.8969020352392787	0.5714285714285714	0	0.0	0.0035842372695136238	12
1924	0.021698683811570498	0.004602613488929705	0.00313792797948167	0.9702908415386486	-1	0	0	0.16666666666666666	1	1.0	7	0.375	0.7142857142857143	5	5	3	1	0	0.6666666666666666	4	6	9	0.1	0	0.4601357072442197	0.7316905439195914	0.48255194471102775	0.8527958078070139	1.0	0.8929954822241152	0.9255553636377322	0.8357869220590625	1.0	0	0.0	0.00313792797948167	20
1185	0.020037762489374535	0.004825161087502295	0.0025616749124122524	0.9702551355468918	-1	0	0	0.16666666666666666	1	1.0	7	0.5	0.7142857142857143	5	5	3	1	0	0.5	3	6	9	0.1	0	0.4601357072442197	0.7316905439195914	0.48255194471102775	0.8527958078070139	0.9498309139636942	0.8863653685532038	0.9153357983312959	0.8326722556814713	1.0	0	0.0	0.0025616749124122524	64
2074	0.021770872376338277	0.004239984851088984	0.0028937128431960244	0.9720109594112514	-1	0	0	0.16666666666666666	1	1.0	7	0.375	0.7142857142857143	5	5	3	1	0	0.6666666666666666	4	6	9	0.1	0	0.4601357072442197	0.7316905439195914	0.48255194471102775	0.8527958078070139	1.0	0.8929954822241152	0.9255553636377322	0.8357869220590625	1.0	0	0.0	0.0028937128431960244	14
1100	0.0038473982090796383	0.0001952871174798311	0.00017752712328026937	0.9968234370194993	-1	0	0	0.3333333333333333	2	0.6666666666666666	4	0.4	0.5	4	3	3	1	0	0.8	4	5	8	0.1111111111111111	0.4	0.45006677208353024	0.7521397913121923	0.48255194471102775	0.838154113935157	0.9749154569818472	0.758100939777349	0.9205956813309613	0.7856616254145462	1.0	0	0.0	0.00017752712328026937	4
3332	0.03277190416394368	0.008062704807105435	0.008062115105510595	0.6883358751069177	-1	0	0	0.125	1	1.0	10	0.4	0.7	7	7	4	1	0	0.3	10	3	12	0.08333333333333333	0	0.4601357072442197	0.6662322282154	0.48255194471102775	0.8667059888760299	0.9498309139636942	0.8690142351845904	0.9153357983312959	0.8153570369611957	1.0	0	0.0	0.008062115105510595	18
1497	0.021814505835291324	0.0033980442218436904	0.0018124298381874899	0.9682190241641863	-1	0	0	0.16666666666666666	1	1.0	7	0.5	0.7142857142857143	5	5	3	1	0	0.5	3	6	9	0.1	0	0.4601357072442197	0.7316905439195914	0.48255194471102775	0.8527958078070139	0.9498309139636942	0.8863653685532038	0.9153357983312959	0.8326722556814713	1.0	0	0.0	0.0018124298381874899	18
1793	0.02174629761451424	0.0038649750934971186	0.0025864487019147215	0.9710935912148098	-1	0	0	0.16666666666666666	1	1.0	7	0.375	0.7142857142857143	5	5	3	1	0	0.6666666666666666	4	6	9	0.1	0	0.4601357072442197	0.7316905439195914	0.48255194471102775	0.8527958078070139	1.0	0.8929954822241152	0.9255553636377322	0.8357869220590625	1.0	0	0.0	0.0025864487019147215	46
2788	0.023920236803400843	0.0009323381480589718	-0.00030205671772878773	0.9728491658928142	-1	0	0	0.16666666666666666	1	1.0	7	0.375	0.7142857142857143	5	5	3	1	0	0.6666666666666666	4	6	9	0.1	0	0.4930685468003322	0.7430374616117341	0.48255194471102775	0.8527958078070139	0.9498309139636942	0.8863653685532038	0.8927886222236223	0.8353761386821822	1.0	0	0.0	-3.0205671772878772e-05	4
2273	0.021619856039183843	0.0040949075793633785	0.0021856432663518127	0.971244097991486	-1	0	0	0.16666666666666666	1	1.0	7	0.375	0.7142857142857143	5	5	3	1	0	0.6666666666666666	4	6	9	0.1	0	0.4601357072442197	0.7316905439195914	0.48255194471102775	0.8527958078070139	1.0	0.8929954822241152	0.9255553636377322	0.8357869220590625	1.0	0	0.0	0.0021856432663518127	13
4851	0.03933262465527151	0.003354197261469339	-0.003311332064269091	0.5733369267569952	-1	0	0	0.2222222222222222	2	0.8181818181818182	9	0.43333333333333335	0.6363636363636364	8	7	4	1	0	0.3	10	3	13	0.09090909090909091	0	0.4399978369228408	0.7529477307496256	0.48255194471102775	0.6685286627188128	0.7113596172609362	0.959130769653888	0.8438514195994167	0.8398610505909172	1.0	0	0.0	-0.0003311332064269091	5
2808	0.033661422544106305	0.008463727831441836	0.00845827530107855	0.7040124267292828	-1	0	0	0.125	1	1.0	10	0.4	0.7	7	7	4	1	0	0.3	10	3	12	0.08333333333333333	0	0.4601357072442197	0.6662322282154	0.48255194471102775	0.8667059888760299	0.9498309139636942	0.8690142351845904	0.9153357983312959	0.8153570369611957	1.0	0	0.0	0.00845827530107855	83
2300	0.021337454037415427	0.004036598707361987	0.0024560377686467043	0.9708818682677844	-1	0	0	0.16666666666666666	1	1.0	7	0.375	0.7142857142857143	5	5	3	1	0	0.6666666666666666	4	6	9	0.1	0	0.4601357072442197	0.7316905439195914	0.48255194471102775	0.8527958078070139	1.0	0.8929954822241152	0.9255553636377322	0.8357869220590625	1.0	0	0.0	0.0024560377686467043	20
4765	0.03432655788774104	0.008364142521614418	0.008364008135046896	0.6982326312054783	-1	0	0	0.125	1	1.0	10	0.4	0.7	7	7	4	2	0	0.3	10	3	12	0.16666666666666666	0	0.4601357072442197	0.6662322282154	0.48255194471102775	0.8667059888760299	0.9498309139636942	0.8690142351845904	0.9153357983312959	0.8153570369611957	0.5714285714285714	0	0.0	0.008364008135046896	16
4938	0.03361429715929451	0.01045110779898875	0.010269325166782053	0.7253146943554714	-1	0	0	0.125	1	1.0	10	0.4	0.7	7	7	4	2	0	0.3	10	3	12	0.16666666666666666	0	0.4601357072442197	0.6662322282154	0.48255194471102775	0.8667059888760299	0.9498309139636942	0.8690142351845904	0.9153357983312959	0.8153570369611957	0.5714285714285714	0	0.0	0.010269325166782053	28
3592	0.029473595091892534	0.004545610546148562	-0.0007052001817005295	0.9745227635780355	-1	0	0	0.14285714285714285	1	1.0	8	0.47619047619047616	0.75	6	6	3	2	0	0.42857142857142855	3	7	10	0.2	0	0.4636493382017216	0.652831407762571	0.48255194471102775	0.832595091719815	0.9749154569818472	0.8786966699719058	0.9189727121179521	0.8030175526203736	0.5833333333333334	0	0.0	-7.052001817005296e-05	1
4117	0.03247263376261419	0.009753555630839175	0.00964207216111464	0.7233239749049057	-1	0	0	0.125	1	1.0	10	0.4	0.7	7	7	4	1	0	0.3	10	3	12	0.08333333333333333	0	0.4601357072442197	0.6662322282154	0.48255194471102775	0.8667059888760299	0.9498309139636942	0.8690142351845904	0.9153357983312959	0.8153570369611957	1.0	0	0.0	0.00964207216111464	35
4205	0.01521044893817824	0.0032895238530627957	-0.001025757777705965	0.9917599575768941	-1	0	0	0.25	1	1.0	4	1.0	1.0	5	4	0	1	0	0.16666666666666666	6	1	6	0.3333333333333333	0	0.4655322665896165	0.5882856060810702	0.38264584654393696	0.8722412637545502	0.8152467368516868	0.9072235930854893	0.8731117336523976	0.8204403722433418	1.0	0	0.0	-0.00010257577777059649	2
1264	0.03259989108598027	0.0016080763975130242	-5.9761260114463096e-05	0.9958087978165702	-1	0	0	0.16666666666666666	1	1.0	6	0.5714285714285714	0.8333333333333334	5	5	2	2	0	0.2857142857142857	7	2	8	0.25	0	0.4930685468003322	0.5664836089753796	0.48255194471102775	0.8628328954419142	0.9498309139636942	0.7832227116565802	0.898293847871743	0.7559057134825302	0.6	0	0.0	-5.97612601144631e-06	3
1819	0.021728345314837458	0.004007694734918974	0.002284898524714482	0.9710070107259637	-1	0	0	0.16666666666666666	1	1.0	7	0.375	0.7142857142857143	5	5	3	1	0	0.6666666666666666	4	6	9	0.1	0	0.4601357072442197	0.7316905439195914	0.48255194471102775	0.8527958078070139	1.0	0.8929954822241152	0.9255553636377322	0.8357869220590625	1.0	0	0.0	0.002284898524714482	20
266	0.016283096810165865	0.0005965789863460415	-0.0005749635491389293	0.941390483402318	-1	0.25	1	0.6	6	0.46153846153846156	6	0.42857142857142855	0.38461538461538464	7	5	7	0	0	0.7142857142857143	5	7	15	0.0	0.36363636363636365	0.8276494856916494	0.7593598183099133	0.3325480862472415	0.9595566445476967	0.295122166150357	0.94608670012205	0.949352488226581	0.9163353852024677	0	0	0.0	-5.7496354913892925e-05	4
1235	0.028350070079409637	0.004558845816314979	0.0002915486255791533	0.9829623080496943	-1	0	0	0.375	3	0.7777777777777778	7	0.4583333333333333	0.5555555555555556	6	5	4	2	0	0.375	8	3	11	0.18181818181818182	0.2222222222222222	0.4793004066949743	0.5641168476611119	0.48255194471102775	0.8815639701241391	0.8825388254076906	0.8589756885644136	0.8730827872235838	0.795327043717797	0.5833333333333334	0	0.0	0.0002915486255791533	9
3095	0.039662722445569204	0.0031333410979565665	0.002260024368553629	0.867162395218202	-1	0	0	0.125	1	1.0	10	0.4	0.7	7	7	4	1	0	0.3	10	3	12	0.08333333333333333	0	0.4399978369228408	0.6593813010178285	0.48255194471102775	0.8667059888760299	0.9498309139636942	0.8690142351845904	0.9212422195114758	0.8138137310081556	1.0	0	0.0	0.002260024368553629	10
3733	0.032782290476293205	0.008620900954998574	0.008607688945572933	0.7117431201691736	-1	0	0	0.125	1	1.0	10	0.4	0.7	7	7	4	1	0	0.3	10	3	12	0.08333333333333333	0	0.4601357072442197	0.6662322282154	0.48255194471102775	0.8667059888760299	0.9498309139636942	0.8690142351845904	0.9153357983312959	0.8153570369611957	1.0	0	0.0	0.008607688945572933	17
4986	0.0336545789699417	0.006847342084804952	0.006223006080202903	0.7607163146315217	-1	0	0	0.25	2	0.7777777777777778	7	0.4074074074074074	0.6666666666666666	7	6	3	3	0	0.3333333333333333	9	3	11	0.3333333333333333	0	0.4655322665896165	0.6319992978025344	0.48255194471102775	0.9083277373214366	0.7237500970364488	0.8697658724750285	0.8394216684814285	0.8288775466679567	0.14285714285714285	0.14285714285714285	0.0	0.006223006080202903	16
535	0.0007689920548423431	0.0006813559420490293	0.0006813509900740117	0.9856794610383326	-1	0	0	0.6666666666666666	2	0.5	1	0.6666666666666666	0.5	1	1	2	0	0	0.6666666666666666	2	3	4	0.0	0	0.8204373323295918	0.5	0.3727584275539103	0.5	0.8948662893570267	0.5	0.9093658787279353	0.5	0	0	0.0	0.0006813509900740117	67
1146	0.02196996467644309	0.00507142823071444	0.0032144918518338455	0.9718299645007787	-1	0	0	0.16666666666666666	1	1.0	7	0.375	0.7142857142857143	5	5	3	1	0	0.6666666666666666	4	6	9	0.1	0	0.4601357072442197	0.7316905439195914	0.48255194471102775	0.8527958078070139	0.9498309139636942	0.8863653685532038	0.9153357983312959	0.8326722556814713	1.0	0	0.0	0.0032144918518338455	28
2022	0.0239980689286117	0.0017520188044631776	0.001432056939842787	0.9757646304599908	-1	0	0	0.16666666666666666	1	1.0	7	0.375	0.7142857142857143	5	5	3	1	0	0.6666666666666666	4	6	9	0.1	0	0.4601357072442197	0.7372916746472968	0.48255194471102775	0.8527958078070139	1.0	0.8929954822241152	0.9179540099115446	0.8370967289536587	1.0	0	0.0	0.001432056939842787	4
4720	0.03746656116152526	0.009372870560031573	0.008226468286814193	0.8336722445581266	-1	0	0	0.125	1	1.0	9	0.4074074074074074	0.6666666666666666	6	6	4	3	0	0.3333333333333333	9	3	11	0.25	0	0.4793004066949743	0.5938364112630372	0.4325988956274823	0.6937456496704091	0.9498309139636942	0.9149340281734418	0.898293847871743	0.7669176115280862	0.16666666666666666	0	0.0	0.008226468286814193	18
1628	0.029574728815664225	0.001851419203245515	0.0011684919256388455	0.9759677535642509	-1	0	0	0.2857142857142857	2	0.75	6	0.4166666666666667	0.625	5	5	4	2	0	0.375	3	8	10	0.16666666666666666	0.25	0.4655322665896165	0.6490229881235358	0.48255194471102775	0.8855224107486479	0.8152467368516868	0.8770505832642552	0.908964111983576	0.8237232265378935	0.6	0	0.0	0.0011684919256388455	1
2753	0.03292232201620392	0.008004592684711015	0.007965796952807738	0.6918275703929342	-1	0	0	0.125	1	1.0	10	0.4	0.7	7	7	4	1	0	0.3	10	3	12	0.08333333333333333	0	0.4601357072442197	0.6662322282154	0.48255194471102775	0.8667059888760299	0.9498309139636942	0.8690142351845904	0.9153357983312959	0.8153570369611957	1.0	0	0.0	0.007965796952807738	46
176	1.0785418249446153e-08	1.0064788681666718e-08	-5.560515421114147e-09	0.999998145808997	-1	0	0	0.6666666666666666	2	0.5	1	0.6666666666666666	0	0	0	3	4	0	0.6666666666666666	3	2	4	0.4	0.6666666666666666	0	0	0	0	0	0	0	0	0	0	0	-0.1	1
2097	0.022039598667905645	0.004493156545243586	0.002958332421172618	0.9707466390293493	-1	0	0	0.16666666666666666	1	1.0	7	0.375	0.7142857142857143	5	5	3	1	0	0.6666666666666666	4	6	9	0.1	0	0.4601357072442197	0.7316905439195914	0.48255194471102775	0.8527958078070139	1.0	0.8929954822241152	0.9255553636377322	0.8357869220590625	1.0	0	0.0	0.002958332421172618	17
4243	0.03337977090929395	0.0069010965947922595	0.006881637057193754	0.6994676155066317	-1	0	0	0.125	1	1.0	10	0.4	0.7	7	7	4	1	0	0.3	10	3	12	0.08333333333333333	0	0.4601357072442197	0.6662322282154	0.48255194471102775	0.8667059888760299	0.9498309139636942	0.8690142351845904	0.9153357983312959	0.8153570369611957	1.0	0	0.0	0.006881637057193754	10
1202	0.021916532058184814	0.004846648847680046	0.003283059989647527	0.9724726399762457	-1	0	0	0.16666666666666666	1	1.0	7	0.375	0.7142857142857143	5	5	3	1	0	0.6666666666666666	4	6	9	0.1	0	0.4601357072442197	0.7316905439195914	0.48255194471102775	0.8527958078070139	0.9498309139636942	0.8863653685532038	0.9153357983312959	0.8326722556814713	1.0	0	0.0	0.003283059989647527	110
1349	0.021306566428754663	0.004443351138671353	0.003452594474025932	0.9708524949629112	-1	0	0	0.16666666666666666	1	1.0	7	0.375	0.7142857142857143	5	5	3	1	0	0.6666666666666666	4	6	9	0.1	0	0.4601357072442197	0.7316905439195914	0.48255194471102775	0.8527958078070139	0.9498309139636942	0.8863653685532038	0.9153357983312959	0.8326722556814713	1.0	0	0.0	0.003452594474025932	33
1296	0.00628722685217935	0.00024868243466061394	-0.0002467681064913645	0.9956897522996664	-1	0	0	0.3333333333333333	2	0.6666666666666666	4	0.4	0.5	4	3	3	1	0	0.8	4	5	8	0.1111111111111111	0.4	0.4663476178744199	0.7480976446891711	0.4325988956274823	0.6813660211040264	0.9749154569818472	0.9019885842794871	0.9205956813309613	0.795112433706723	1.0	0	0.0	-2.4676810649136453e-05	3
1850	0.022563857175233307	0.0003555440780485045	0.0002921080252481592	0.992319136072277	-1	0	0	0.16666666666666666	1	1.0	6	0.4444444444444444	0.8333333333333334	5	5	2	0	0	0.5	3	6	8	0.0	0	0.4930685468003322	0.7592756480249784	0.48255194471102775	0.8527958078070139	0.9498309139636942	0.8514667240134011	0.898293847871743	0.8249889788163559	0	0	0.0	0.0002921080252481592	8
2427	0.02149896704839345	0.004908398155406144	0.0031612285662509926	0.9709994531732364	-1	0	0	0.16666666666666666	1	1.0	7	0.375	0.7142857142857143	5	5	3	1	0	0.6666666666666666	4	6	9	0.1	0	0.4601357072442197	0.7316905439195914	0.48255194471102775	0.8527958078070139	0.9498309139636942	0.8863653685532038	0.9153357983312959	0.8326722556814713	1.0	0	0.0	0.0031612285662509926	18
2400	0.023575304205727125	0.0004974753933535972	0.00012285560104279865	0.9736463452642423	-1	0	0	0.16666666666666666	1	1.0	7	0.375	0.7142857142857143	5	5	3	1	0	0.6666666666666666	4	6	9	0.1	0	0.4930685468003322	0.7430374616117341	0.48255194471102775	0.8527958078070139	0.9498309139636942	0.8863653685532038	0.8927886222236223	0.8353761386821822	1.0	0	0.0	0.00012285560104279865	1
1297	0.021712881700055066	0.00344238148834964	0.0016912837182051137	0.9681802712432169	-1	0	0	0.16666666666666666	1	1.0	7	0.5	0.7142857142857143	5	5	3	1	0	0.5	3	6	9	0.1	0	0.4601357072442197	0.7316905439195914	0.48255194471102775	0.8527958078070139	1.0	0.8929954822241152	0.9255553636377322	0.8357869220590625	1.0	0	0.0	0.0016912837182051137	12
96	0.0007235344038956685	0.00032248007849078537	-0.000319724245529895	0.9936001632430798	-1	0	0	1.0	1	0	0	1.0	0	0	0	1	1	0	0.5	2	1	2	0.16666666666666666	0	0	0	0	0	0	0	0	0	0	0	0	-0.1	10
3083	0.039185516649462494	0.0019257345699789487	0.0004293892803216302	0.9629651303962173	-1	0	0	0.14285714285714285	1	1.0	8	0.4166666666666667	0.875	7	7	2	3	0	0.375	3	8	10	0.375	0	0.4655322665896165	0.5548558215439274	0.48255194471102775	0.8667059888760299	0.9498309139636942	0.8627737585431117	0.898293847871743	0.7875674859229483	0.14285714285714285	0.14285714285714285	0.0	0.0004293892803216302	0
2674	0.03682060861378403	0.008586756510190197	0.00470700602127087	0.8295989333612621	-1	0	0	0.125	1	1.0	9	0.4074074074074074	0.6666666666666666	6	6	4	2	0	0.3333333333333333	9	3	11	0.16666666666666666	0	0.4793004066949743	0.5938364112630372	0.4325988956274823	0.6937456496704091	0.9498309139636942	0.9149340281734418	0.898293847871743	0.7669176115280862	0.5833333333333334	0	0.0	0.00470700602127087	19
2655	0.0218209982985793	0.003904318175847587	0.002654749982676913	0.9711662350727372	-1	0	0	0.16666666666666666	1	1.0	7	0.375	0.7142857142857143	5	5	3	1	0	0.6666666666666666	4	6	9	0.1	0	0.4601357072442197	0.7316905439195914	0.48255194471102775	0.8527958078070139	0.9498309139636942	0.8863653685532038	0.9153357983312959	0.8326722556814713	1.0	0	0.0	0.002654749982676913	21
1469	0.021731533795229716	0.004589826033747805	0.0029398162583390937	0.9708354309899568	-1	0	0	0.16666666666666666	1	1.0	7	0.375	0.7142857142857143	5	5	3	1	0	0.6666666666666666	4	6	9	0.1	0	0.4601357072442197	0.7316905439195914	0.48255194471102775	0.8527958078070139	1.0	0.8929954822241152	0.9255553636377322	0.8357869220590625	1.0	0	0.0	0.0029398162583390937	32
4442	0.03361524555704486	0.009219249676793833	0.009181140074814215	0.7114500662720824	-1	0	0	0.125	1	1.0	10	0.4	0.7	7	7	4	2	0	0.3	10	3	12	0.16666666666666666	0	0.4601357072442197	0.6662322282154	0.48255194471102775	0.8667059888760299	0.9498309139636942	0.8690142351845904	0.9153357983312959	0.8153570369611957	0.5714285714285714	0	0.0	0.009181140074814215	16
4655	0.03606676515853834	0.006970171646952766	0.006040375004494549	0.8395009833207099	-1	0	0	0.125	1	1.0	9	0.4074074074074074	0.6666666666666666	6	6	4	3	0	0.3333333333333333	9	3	11	0.25	0	0.4793004066949743	0.5938364112630372	0.4325988956274823	0.6937456496704091	0.9498309139636942	0.9100512743124155	0.898293847871743	0.7632533580900617	0.16666666666666666	0.16666666666666666	0.0	0.006040375004494549	7
2875	None	None	None	None	None	0	0	0.5	3	0.3333333333333333	2	0.6666666666666666	0.3333333333333333	5	2	2	0	0	0.75	4	3	8	0.0	0.4	0.49269739882599917	0.5991215371440806	0.48255194471102775	0.8527958078070139	0.9498309139636942	0.8863653685532038	0.898293847871743	0.8028519761341055	0	0	0.0	None	0
4400	0.03412170040374382	0.009033000906162676	0.009006911974683637	0.6956985403214393	-1	0	0	0.125	1	1.0	10	0.4	0.7	7	7	4	2	0	0.3	10	3	12	0.16666666666666666	0	0.4601357072442197	0.6662322282154	0.48255194471102775	0.8667059888760299	0.9498309139636942	0.8690142351845904	0.9153357983312959	0.8153570369611957	0.5714285714285714	0	0.0	0.009006911974683637	40
2477	None	None	None	None	None	0	0	0.25	2	0.7777777777777778	7	0.4583333333333333	0.5555555555555556	6	5	4	1	0	0.375	8	3	11	0.09090909090909091	0	0.45006677208353024	0.675790910715618	0.6498652483807112	0.9007251212462939	0.7694984169440678	0.8602514150153189	0.8700710856964334	0.8300141360957254	1.0	0	0.0	None	0
3096	0.029662828626751018	0.0006143396280424129	0.0006082279944980084	0.9759115977938704	-1	0	0	0.125	1	1.0	10	0.4	0.7	7	7	4	1	0	0.3	10	3	12	0.08333333333333333	0	0.4601357072442197	0.6885838180786564	0.48255194471102775	0.901023637051254	0.9498309139636942	0.8690142351845904	0.9153357983312959	0.8363717406918151	1.0	0	0.0	0.0006082279944980084	6
2922	0.03346277415054112	0.0072964666515912754	0.007291057181248623	0.676460615102581	-1	0	0	0.125	1	1.0	10	0.4	0.7	7	7	4	1	0	0.3	10	3	12	0.08333333333333333	0	0.4601357072442197	0.6662322282154	0.48255194471102775	0.8667059888760299	0.9498309139636942	0.8690142351845904	0.9153357983312959	0.8153570369611957	1.0	0	0.0	0.007291057181248623	11
4710	0.03296376915922738	0.009161217307464577	0.009128117808277691	0.7096890505322971	-1	0	0	0.125	1	1.0	10	0.4	0.7	7	7	4	1	0	0.3	10	3	12	0.08333333333333333	0	0.4601357072442197	0.6662322282154	0.48255194471102775	0.8667059888760299	0.9498309139636942	0.8690142351845904	0.9153357983312959	0.8153570369611957	1.0	0	0.0	0.009128117808277691	11
4995	0.03397444411737662	0.009304689647250473	0.00928734538770062	0.714269186581475	-1	0	0	0.125	1	1.0	10	0.4	0.7	7	7	4	2	0	0.3	10	3	12	0.16666666666666666	0	0.4601357072442197	0.6662322282154	0.48255194471102775	0.8667059888760299	0.9498309139636942	0.8627737585431117	0.9096704862715237	0.8126444645320972	0.5714285714285714	0	0.0	0.00928734538770062	39
1873	0.0217495293082133	0.004859187198500745	0.003092726748199057	0.9718274571316012	-1	0	0	0.16666666666666666	1	1.0	7	0.375	0.7142857142857143	5	5	3	1	0	0.6666666666666666	4	6	9	0.1	0	0.4601357072442197	0.7316905439195914	0.48255194471102775	0.8527958078070139	0.9498309139636942	0.8863653685532038	0.9153357983312959	0.8326722556814713	1.0	0	0.0	0.003092726748199057	31
1900	0.02150783694942836	0.003977273857908088	0.002578696218172943	0.9706923647539498	-1	0	0	0.16666666666666666	1	1.0	7	0.375	0.7142857142857143	5	5	3	1	0	0.6666666666666666	4	6	9	0.1	0	0.4601357072442197	0.7316905439195914	0.48255194471102775	0.8527958078070139	0.9498309139636942	0.8863653685532038	0.9153357983312959	0.8326722556814713	1.0	0	0.0	0.002578696218172943	14
4715	0.03382244819847903	0.009203287571854917	0.00900730182405361	0.7383376916369555	-1	0	0	0.125	1	1.0	10	0.4	0.7	7	7	4	1	0	0.3	10	3	12	0.08333333333333333	0	0.4601357072442197	0.6662322282154	0.48255194471102775	0.8667059888760299	0.9498309139636942	0.8690142351845904	0.9153357983312959	0.8153570369611957	1.0	0	0.0	0.00900730182405361	7
1169	0.021759718181833726	0.003634783541154371	0.0016959115410423852	0.9683195363044084	-1	0	0	0.16666666666666666	1	1.0	7	0.5	0.7142857142857143	5	5	3	1	0	0.5	3	6	9	0.1	0	0.4601357072442197	0.7316905439195914	0.48255194471102775	0.8527958078070139	1.0	0.8929954822241152	0.9255553636377322	0.8357869220590625	1.0	0	0.0	0.0016959115410423852	13
4281	0.03533639341833951	0.007082573310963022	0.007078905559751754	0.775510584902805	-1	0	0	0.1111111111111111	1	1.0	11	0.43333333333333335	0.6363636363636364	7	7	5	2	0	0.3	10	3	13	0.14285714285714285	0	0.4601357072442197	0.6560384968529183	0.48255194471102775	0.8667059888760299	0.9498309139636942	0.8690142351845904	0.9212422195114758	0.8130626091339059	0.5714285714285714	0	0.0	0.007078905559751754	15
1430	0.022142401716077915	0.004071192589451559	0.0025683414546818287	0.9694131304406738	-1	0	0	0.16666666666666666	1	1.0	7	0.5	0.7142857142857143	5	5	3	1	0	0.5	3	6	9	0.1	0	0.4601357072442197	0.7316905439195914	0.48255194471102775	0.8527958078070139	0.9498309139636942	0.8863653685532038	0.9153357983312959	0.8326722556814713	1.0	0	0.0	0.0025683414546818287	17
3133	0.03925760159180535	0.006910234931792757	-0.0005636114766194642	0.7352085579103584	-1	0	0	0.125	1	1.0	10	0.4	0.7	7	7	4	1	0	0.3	10	3	12	0.08333333333333333	0	0.4655322665896165	0.6057265364076827	0.8171785520503947	0.899618760701913	0.9564500307879833	0.8696607177067921	0.8951900034668497	0.8185836052891304	1.0	0	0.0	-5.6361147661946416e-05	3
4225	0.03406729591966103	0.009261316248298847	0.009250097511032486	0.7160419141888933	-1	0	0	0.125	1	1.0	10	0.4	0.7	7	7	4	2	0	0.3	10	3	12	0.16666666666666666	0	0.4601357072442197	0.6662322282154	0.48255194471102775	0.8667059888760299	0.9498309139636942	0.8690142351845904	0.9153357983312959	0.8153570369611957	0.5714285714285714	0	0.0	0.009250097511032486	27
4609	0.04735493205501513	0.0030235315183121717	0.0028564251046959833	0.9964278711189477	-1	0	0	0.25	2	0.8888888888888888	8	0.55	0.7777777777777778	7	7	3	3	0	0.2	10	2	11	0.3	0.2	0.4601357072442197	0.5757110084676504	0.48255194471102775	0.8592858998327879	0.9498309139636942	0.7785656415961579	0.898293847871743	0.7547231115427463	0.5714285714285714	0	0.0	0.0028564251046959833	3
477	0.0007114854516778162	0.0006598484372496561	0.0006598439056221114	0.9859071308808356	-1	0	0	0.6666666666666666	2	0.5	1	0.6666666666666666	0.5	1	1	2	0	0	0.6666666666666666	2	3	4	0.0	0	0.8052324868373051	0.5	0.34642069090820915	0.5	0.8452675300261415	0.5	0.9057773247949329	0.5	0	0	0.0	0.0006598439056221114	47
4509	0.03314856697781488	0.008201893839413553	0.008182333862197534	0.691744724998387	-1	0	0	0.125	1	1.0	10	0.4	0.7	7	7	4	2	0	0.3	10	3	12	0.16666666666666666	0	0.4601357072442197	0.6662322282154	0.48255194471102775	0.8667059888760299	0.9498309139636942	0.8690142351845904	0.9153357983312959	0.8153570369611957	0.5714285714285714	0	0.0	0.008182333862197534	16
1531	0.02194656911185425	0.004138363731628771	0.0025769979720049923	0.9708936348574995	-1	0	0	0.16666666666666666	1	1.0	7	0.375	0.7142857142857143	5	5	3	1	0	0.6666666666666666	4	6	9	0.1	0	0.4601357072442197	0.7316905439195914	0.48255194471102775	0.8527958078070139	0.9498309139636942	0.8863653685532038	0.9153357983312959	0.8326722556814713	1.0	0	0.0	0.0025769979720049923	15
993	0.02155672275904096	0.004217506380998249	0.002551520249367413	0.9689856423555213	-1	0	0	0.16666666666666666	1	1.0	7	0.5	0.7142857142857143	5	5	3	1	0	0.5	3	6	9	0.1	0	0.4601357072442197	0.7316905439195914	0.48255194471102775	0.8527958078070139	1.0	0.8929954822241152	0.9255553636377322	0.8357869220590625	1.0	0	0.0	0.002551520249367413	59
1956	0.02168359761903678	0.003986081948838084	0.002590538222126241	0.9710240590830503	-1	0	0	0.16666666666666666	1	1.0	7	0.375	0.7142857142857143	5	5	3	1	0	0.6666666666666666	4	6	9	0.1	0	0.4601357072442197	0.7316905439195914	0.48255194471102775	0.8527958078070139	0.9498309139636942	0.8863653685532038	0.9153357983312959	0.8326722556814713	1.0	0	0.0	0.002590538222126241	14
2125	0.02143488318041584	0.004626971010218276	0.002797464331424779	0.9707845633477454	-1	0	0	0.16666666666666666	1	1.0	7	0.375	0.7142857142857143	5	5	3	1	0	0.6666666666666666	4	6	9	0.1	0	0.4601357072442197	0.7316905439195914	0.48255194471102775	0.8527958078070139	0.9498309139636942	0.8863653685532038	0.9153357983312959	0.8326722556814713	1.0	0	0.0	0.002797464331424779	30
329	0.014036997704132297	0.0024234204979941675	-0.0024027980188319415	0.9864803433270669	-1	0	0	0.375	3	0.6666666666666666	6	0.4074074074074074	0.5555555555555556	7	5	3	0	0	0.3333333333333333	9	3	11	0.0	0	0.5900691375168237	0.827327691907318	0.529764698360565	0.8239008301801338	0.7838489858228014	0.9155096910495982	0.8935690975398413	0.8618670110930113	0	0	0.0	-0.00024027980188319416	4
4923	0.03864406863071857	0.004680442621190909	-0.004678044934048575	0.5978803633080434	-1	0	0	0.2222222222222222	2	0.8181818181818182	9	0.3611111111111111	0.7272727272727273	10	8	2	0	0	0.4444444444444444	9	4	13	0.0	0	0.5785890755518456	0.8094801198149459	0.48255194471102775	0.7049967626587625	0.9303998716122621	0.8791784165860687	0.8551215844024902	0.807550501594633	0	0	0.0	-0.0004678044934048575	7
4100	0.03641761593089537	0.0009685869089877061	0.0009572934463746059	0.7800382714755061	-1	0	0	0.125	1	1.0	9	0.4074074074074074	0.6666666666666666	6	6	4	3	0	0.3333333333333333	9	3	11	0.25	0	0.4655322665896165	0.6452915272260114	0.4325988956274823	0.6937456496704091	0.9498309139636942	0.9149340281734418	0.9041329267599381	0.7796864478896405	0.16666666666666666	0.16666666666666666	0.0	0.0009572934463746059	9
3651	0.033163641058635805	0.00345794584172919	0.002384735587092261	0.9712002089438674	-1	0	0	0.125	1	1.0	10	0.4	0.7	7	7	4	2	0	0.3	10	3	12	0.16666666666666666	0	0.4601357072442197	0.6612490545510572	0.48255194471102775	0.8667059888760299	0.9498309139636942	0.8690142351845904	0.9096704862715237	0.8142339406046714	0.5714285714285714	0	0.0	0.002384735587092261	6
3017	0.033092407984201024	0.008559808509317183	0.008475257510292752	0.7412328883907491	-1	0	0	0.125	1	1.0	10	0.4	0.7	7	7	4	1	0	0.3	10	3	12	0.08333333333333333	0	0.4601357072442197	0.6662322282154	0.48255194471102775	0.8667059888760299	0.9498309139636942	0.8690142351845904	0.9153357983312959	0.8153570369611957	1.0	0	0.0	0.008475257510292752	38
3318	0.034199742960467	0.010241772395551943	0.010194841539739383	0.7190013444893247	-1	0	0	0.125	1	1.0	10	0.4	0.7	7	7	4	2	0	0.3	10	3	12	0.16666666666666666	0	0.4601357072442197	0.6662322282154	0.48255194471102775	0.8667059888760299	0.9498309139636942	0.8690142351845904	0.9153357983312959	0.8153570369611957	0.5714285714285714	0	0.0	0.010194841539739383	46
166	None	None	None	None	None	0.3333333333333333	1	0.75	6	0.2222222222222222	2	0.55	0.2222222222222222	6	2	4	1	0	0.8	5	4	11	0.125	0.6666666666666666	0.7327932155407866	0.9137523748120051	0.5856184679240553	0.8909581305238243	0.7089632987421115	0.9110744471047821	0.7884887350936758	0.9057297990959386	1.0	0.16666666666666666	0.0	None	0
668	3.195032115705141e-05	2.7833797300282893e-07	2.4736620559542294e-07	0.9999965732026276	-1	0	0	0.3333333333333333	1	1.0	2	1.0	1.0	3	2	0	0	0	0.25	4	1	4	0.0	0	0.5075502819425248	0.7364638544510719	0.1555534071809531	0.7446965582197141	1.0	0.5	0.9696252315049186	0.668054261594001	0	0	0.0	2.4736620559542294e-07	9
4556	0.033758460822435284	0.007869892761137904	0.007867119167883171	0.689571455032087	-1	0	0	0.125	1	1.0	10	0.4	0.7	7	7	4	2	0	0.3	10	3	12	0.16666666666666666	0	0.4601357072442197	0.6662322282154	0.48255194471102775	0.8667059888760299	0.9498309139636942	0.8690142351845904	0.9153357983312959	0.8153570369611957	0.5714285714285714	0	0.0	0.007867119167883171	14
3250	None	None	None	None	None	0	0	0.1111111111111111	1	1.0	11	0.7222222222222222	0.7272727272727273	8	8	4	1	0	0.2222222222222222	9	2	13	0.08333333333333333	0.36363636363636365	0.4601357072442197	0.6368069125204319	0.48255194471102775	0.8786557974255975	0.8367905055000715	0.8594046304731476	0.8750320957029899	0.8100829507048188	1.0	0	0.0	None	0
394	4.368638895769539e-05	2.5950626867398248e-05	2.5819843051731782e-05	0.9999938618720841	-1	0	0	0.25	1	1.0	3	1.0	0.3333333333333333	2	1	2	1	0	0.2	1	5	5	0.14285714285714285	0	0.5018848357221188	0.5954147527124001	0.5189432559841161	0.9781968844162651	0.5025176780274585	0.952233322155489	0.942659950426108	0.9163823106163018	1.0	0	0.0	2.5819843051731782e-05	10
4182	0.07324702577351799	0.004312199367821781	-0.001917262836823295	0.7098013852509841	-1	0	0	0.1	1	1.0	13	1.0	1.0	14	13	0	0	0	0.06666666666666667	15	1	15	0.0	0	0.4601357072442197	0.8971340019714774	0.39455975532232945	0.857205118740195	0.7237500970364488	0.851297416843291	0.888549151596768	0.8699993655107057	0	0	0.0	-0.0001917262836823295	1
3029	0.03237819510046217	0.00672789273845413	0.0067040551879132436	0.67853970277055	-1	0	0	0.125	1	1.0	10	0.4	0.7	7	7	4	1	0	0.3	10	3	12	0.08333333333333333	0	0.4601357072442197	0.6662322282154	0.48255194471102775	0.8667059888760299	0.9498309139636942	0.8690142351845904	0.9153357983312959	0.8153570369611957	1.0	0	0.0	0.0067040551879132436	15
532	0.01404297249203741	0.0022725780753056245	0.001462066227289997	0.9893954624187491	-1	0	0	0.3333333333333333	2	0.6666666666666666	4	0.5714285714285714	0.6666666666666666	6	4	1	0	0	0.2857142857142857	2	7	8	0.0	0.3333333333333333	0.49239901658610263	0.8856213090454721	0.20091894262229132	0.8847897367616065	0.6348482917709578	0.904961622330623	0.902894157071615	0.8921595853912152	0	0	0.0	0.001462066227289997	61
4249	0.03412336956349898	0.009611206748469589	0.009567171380128688	0.7079140536200494	-1	0	0	0.125	1	1.0	10	0.4	0.7	7	7	4	2	0	0.3	10	3	12	0.16666666666666666	0	0.4601357072442197	0.6662322282154	0.48255194471102775	0.8667059888760299	0.9498309139636942	0.8690142351845904	0.9153357983312959	0.8153570369611957	0.5714285714285714	0	0.0	0.009567171380128688	61
229	0.0022491780655061982	0.0005005255432248877	5.156405018283058e-05	0.9854485130858132	-1	0	0	0.6666666666666666	4	0.3333333333333333	2	0.5	0.3333333333333333	5	2	2	1	0	1.0	4	4	8	0.2	0.5	0.5656999179101885	0.9298226824191945	0.5222791315820972	0.7606103653704932	0.7625674140450268	0.9223568526634315	0.8481454789888829	0.8881122619965784	1.0	0.4	0.0	5.156405018283058e-05	16
3794	0.03185658652311464	0.008345631758241705	0.008300682105875996	0.6973821372049539	-1	0	0	0.125	1	1.0	10	0.4	0.7	7	7	4	1	0	0.3	10	3	12	0.08333333333333333	0	0.4601357072442197	0.6662322282154	0.48255194471102775	0.8667059888760299	0.9498309139636942	0.8690142351845904	0.9153357983312959	0.8153570369611957	1.0	0	0.0	0.008300682105875996	27
742	0.0007649676430400073	0.0006217432665832444	0.0006217361392395074	0.98602223089715	-1	0	0	0.6666666666666666	2	0.5	1	0.6666666666666666	0.5	1	1	2	0	0	0.6666666666666666	2	3	4	0.0	0	0.8204373323295918	0.5	0.3727584275539103	0.5	0.8948662893570267	0.5	0.9093658787279353	0.5	0	0	0.0	0.0006217361392395074	24
386	0.0004416747702428721	0.0003115019682465631	0.00031123894403143655	0.9962771450705293	-1	0	0	0.5	1	1.0	1	1.0	1.0	1	1	1	0	0	0.3333333333333333	1	3	3	0.0	0	0.14354822503602843	0.5	0.8807865317109336	0.5	0.5481908170026941	0.5	0.9532271195866635	0.5	0	0	0.0	0.00031123894403143655	55
3891	0.03007864894308899	0.006362178506290803	0.005367602353480856	0.7105771815030474	-1	0	0	0.125	1	1.0	9	0.55	0.7777777777777778	7	7	3	2	0	0.2	10	2	11	0.2	0	0.4601357072442197	0.6662322282154	0.48255194471102775	0.8667059888760299	0.9498309139636942	0.8690142351845904	0.9153357983312959	0.8153570369611957	0.5714285714285714	0	0.0	0.005367602353480856	11
4628	0.03317291792461532	0.008927297414466058	0.00891453205744595	0.6979987607623224	-1	0	0	0.125	1	1.0	10	0.4	0.7	7	7	4	2	0	0.3	10	3	12	0.16666666666666666	0	0.4601357072442197	0.6662322282154	0.48255194471102775	0.8667059888760299	0.9498309139636942	0.8690142351845904	0.9153357983312959	0.8153570369611957	0.5714285714285714	0	0.0	0.00891453205744595	28
2241	0.026278294764568243	0.00406814373727873	0.001213193673052913	0.9662464269031592	-1	0	0	0.16666666666666666	1	1.0	7	0.5	0.7142857142857143	6	5	2	2	0	0.5	3	6	9	0.2857142857142857	0	0.45006677208353024	0.7130038118339084	0.4325988956274823	0.8527270974644492	0.8367905055000715	0.9087054288598693	0.8710993021475343	0.8395252443947595	0.5833333333333334	0	0.0	0.001213193673052913	15
1841	0.021920094171300638	0.004644776382993462	0.003101763191402655	0.9709870932635528	-1	0	0	0.16666666666666666	1	1.0	7	0.375	0.7142857142857143	5	5	3	1	0	0.6666666666666666	4	6	9	0.1	0	0.4601357072442197	0.7316905439195914	0.48255194471102775	0.8527958078070139	0.9498309139636942	0.8863653685532038	0.9153357983312959	0.8326722556814713	1.0	0	0.0	0.003101763191402655	45
4315	0.03744894822145881	0.008224216731604785	0.005093709374468732	0.8358400808733847	-1	0	0	0.125	1	1.0	9	0.4074074074074074	0.6666666666666666	6	6	4	3	0	0.3333333333333333	9	3	11	0.25	0	0.4793004066949743	0.5938364112630372	0.4325988956274823	0.6937456496704091	0.9498309139636942	0.9149340281734418	0.898293847871743	0.7669176115280862	0.16666666666666666	0	0.0	0.005093709374468732	15
1603	0.02162207596290028	0.004248241699518943	0.0030015454025621472	0.9717504050572408	-1	0	0	0.16666666666666666	1	1.0	7	0.375	0.7142857142857143	5	5	3	1	0	0.6666666666666666	4	6	9	0.1	0	0.4601357072442197	0.7316905439195914	0.48255194471102775	0.8527958078070139	1.0	0.8929954822241152	0.9255553636377322	0.8357869220590625	1.0	0	0.0	0.0030015454025621472	21
41	None	None	None	None	None	0.25	1	0.7	7	0.3076923076923077	4	0.5	0.15384615384615385	7	2	7	4	0	0.8333333333333334	5	6	15	0.3076923076923077	0.4	0.7764376974146021	0.909223967094976	0.7737706245442892	0.904583314843	0.3081100160237327	0.9624637855594197	0.9377860397468576	0.9308102333340538	0.21428571428571427	0.14285714285714285	0.0	None	0
3266	0.03376047222971042	0.008498037508448589	0.008486568002223976	0.695339304467791	-1	0	0	0.125	1	1.0	10	0.4	0.7	7	7	4	2	0	0.3	10	3	12	0.16666666666666666	0	0.4601357072442197	0.6662322282154	0.48255194471102775	0.8667059888760299	0.9498309139636942	0.8690142351845904	0.9153357983312959	0.8153570369611957	0.5714285714285714	0	0.0	0.008486568002223976	35
4306	0.03602645302347521	0.009099463513783771	0.008693641282259967	0.8499961298146814	-1	0	0	0.125	1	1.0	9	0.4074074074074074	0.6666666666666666	6	6	4	2	0	0.3333333333333333	9	3	11	0.16666666666666666	0	0.4793004066949743	0.5938364112630372	0.4325988956274823	0.6937456496704091	0.9498309139636942	0.9149340281734418	0.898293847871743	0.7669176115280862	0.5833333333333334	0	0.0	0.008693641282259967	14
2913	0.03430920732728001	0.008853641846679035	0.008841987219633767	0.698707893849303	-1	0	0	0.125	1	1.0	10	0.4	0.7	7	7	4	2	0	0.3	10	3	12	0.16666666666666666	0	0.4601357072442197	0.6662322282154	0.48255194471102775	0.8667059888760299	0.9498309139636942	0.8690142351845904	0.9153357983312959	0.8153570369611957	0.5714285714285714	0	0.0	0.008841987219633767	66
4334	0.037303614936490405	0.007471611832783372	0.005266085117905617	0.8398989731032013	-1	0	0	0.125	1	1.0	9	0.4074074074074074	0.6666666666666666	6	6	4	3	0	0.3333333333333333	9	3	11	0.25	0	0.4793004066949743	0.5938364112630372	0.4325988956274823	0.6937456496704091	0.9498309139636942	0.9149340281734418	0.898293847871743	0.7669176115280862	0.16666666666666666	0	0.0	0.005266085117905617	7
2727	0.05395559786184561	0.006016867405218022	0.006015319346498514	0.969995884358657	-1	0	0	0.25	2	0.9	9	0.5454545454545454	0.8	8	8	3	3	0	0.18181818181818182	11	2	12	0.3	0.18181818181818182	0.4628339869169181	0.5427868650294644	0.48255194471102775	0.8786557974255975	0.8367905055000715	0.8527415458533539	0.8635518539988734	0.7862608296919473	0.5	0	0.0	0.006015319346498514	13
4041	0.0433450436837767	0.006140027429125327	0.0037526222481739637	0.6181130963715792	-1	0	0	0.125	1	1.0	10	0.4	0.7	7	7	4	3	0	0.3	10	3	12	0.25	0	0.4655322665896165	0.5548558215439274	0.48255194471102775	0.8667059888760299	0.9498309139636942	0.8627737585431117	0.898293847871743	0.7875674859229483	0.14285714285714285	0	0.0	0.0037526222481739637	4
2643	0.021740274933524442	0.0041998355936198935	0.0028441269073819363	0.9706669799884776	-1	0	0	0.16666666666666666	1	1.0	7	0.375	0.7142857142857143	5	5	3	1	0	0.6666666666666666	4	6	9	0.1	0	0.4601357072442197	0.7316905439195914	0.48255194471102775	0.8527958078070139	0.9498309139636942	0.8863653685532038	0.9153357983312959	0.8326722556814713	1.0	0	0.0	0.0028441269073819363	21
4960	0.03455627805695117	0.009133719979666301	0.009132227672057286	0.7012842644290679	-1	0	0	0.125	1	1.0	10	0.4	0.7	7	7	4	2	0	0.3	10	3	12	0.16666666666666666	0	0.4601357072442197	0.6662322282154	0.48255194471102775	0.8667059888760299	0.9498309139636942	0.8690142351845904	0.9153357983312959	0.8153570369611957	0.5714285714285714	0	0.0	0.009132227672057286	25
2984	0.03224119470070122	0.0067767302066793714	0.006755051865878039	0.6921439470926898	-1	0	0	0.125	1	1.0	10	0.4	0.7	7	7	4	1	0	0.3	10	3	12	0.08333333333333333	0	0.4601357072442197	0.6662322282154	0.48255194471102775	0.8667059888760299	0.9498309139636942	0.8690142351845904	0.9153357983312959	0.8153570369611957	1.0	0	0.0	0.006755051865878039	10
1128	0.021687861668850835	0.004593924160374635	0.0025683630850326187	0.9688626193418267	-1	0	0	0.16666666666666666	1	1.0	7	0.5	0.7142857142857143	5	5	3	1	0	0.5	3	6	9	0.1	0	0.4601357072442197	0.7316905439195914	0.48255194471102775	0.8527958078070139	0.9498309139636942	0.8863653685532038	0.9153357983312959	0.8326722556814713	1.0	0	0.0	0.0025683630850326187	35
2141	0.02189716435561334	0.00494174144487091	0.00326886806365111	0.9716799962457855	-1	0	0	0.16666666666666666	1	1.0	7	0.375	0.7142857142857143	5	5	3	1	0	0.6666666666666666	4	6	9	0.1	0	0.4601357072442197	0.7316905439195914	0.48255194471102775	0.8527958078070139	0.9498309139636942	0.8863653685532038	0.9153357983312959	0.8326722556814713	1.0	0	0.0	0.00326886806365111	21
3247	0.03216401768260388	0.007596889035490079	0.007590957042840351	0.7045330794491611	-1	0	0	0.125	1	1.0	10	0.4	0.7	7	7	4	1	0	0.3	10	3	12	0.08333333333333333	0	0.4601357072442197	0.6662322282154	0.48255194471102775	0.8667059888760299	0.9498309139636942	0.8690142351845904	0.9153357983312959	0.8153570369611957	1.0	0	0.0	0.007590957042840351	24
779	0.02172998391478316	0.003766745891843145	0.0021346324568404843	0.9698988227947135	-1	0	0	0.16666666666666666	1	1.0	7	0.5	0.7142857142857143	5	5	3	1	0	0.5	3	6	9	0.1	0	0.4601357072442197	0.7316905439195914	0.48255194471102775	0.8527958078070139	1.0	0.8929954822241152	0.9255553636377322	0.8357869220590625	1.0	0	0.0	0.0021346324568404843	23
3768	0.038114208579696655	0.006418240728176735	0.005323061621218096	0.7057971584732692	-1	0	0	0.125	1	1.0	10	0.6	0.7	8	7	3	2	0	0.2	10	2	12	0.2222222222222222	0	0.45006677208353024	0.653455293289574	0.48255194471102775	0.8719609483564987	0.8367905055000715	0.8950898034874232	0.8710993021475343	0.827140720075631	0.5625	0	0.0	0.005323061621218096	12
996	0.021976357828308576	0.003995221980536337	0.0017923917787868928	0.9700663043519397	-1	0	0	0.16666666666666666	1	1.0	7	0.5	0.7142857142857143	5	5	3	1	0	0.5	3	6	9	0.1	0	0.4601357072442197	0.7316905439195914	0.48255194471102775	0.8527958078070139	1.0	0.8929954822241152	0.9255553636377322	0.8357869220590625	1.0	0	0.0	0.0017923917787868928	18
2850	0.03336373049969681	0.007638535096666841	0.007635573257703608	0.6978478541924436	-1	0	0	0.125	1	1.0	10	0.4	0.7	7	7	4	1	0	0.3	10	3	12	0.08333333333333333	0	0.4601357072442197	0.6662322282154	0.48255194471102775	0.8667059888760299	0.9498309139636942	0.8690142351845904	0.9153357983312959	0.8153570369611957	1.0	0	0.0	0.007635573257703608	29
2182	0.02194752962973174	0.005042455709656386	0.003267012613658142	0.9718199301294931	-1	0	0	0.16666666666666666	1	1.0	7	0.375	0.7142857142857143	5	5	3	1	0	0.6666666666666666	4	6	9	0.1	0	0.4601357072442197	0.7316905439195914	0.48255194471102775	0.8527958078070139	1.0	0.8929954822241152	0.9255553636377322	0.8357869220590625	1.0	0	0.0	0.003267012613658142	69
4622	0.032847653532193884	0.007868281237589066	0.007847409474571548	0.6853310329882697	-1	0	0	0.125	1	1.0	10	0.4	0.7	7	7	4	2	0	0.3	10	3	12	0.16666666666666666	0	0.4601357072442197	0.6662322282154	0.48255194471102775	0.8667059888760299	0.9498309139636942	0.8690142351845904	0.9153357983312959	0.8153570369611957	0.5714285714285714	0.14285714285714285	0.0	0.007847409474571548	9
627	0.0004402192634713374	0.0003279240899879046	0.0003276712422378948	0.9969864199417039	-1	0	0	0.5	1	1.0	1	1.0	1.0	1	1	1	1	0	0.3333333333333333	1	3	3	0.16666666666666666	0	0.13799694735198517	0.5	0.8807865317109336	0.5	0.5481908170026941	0.5	0.9542588481367812	0.5	1.0	1.0	0.0	0.0003276712422378948	53
3440	0.009339311193024028	0.0003127317797730212	-0.0002297132985328503	0.9918800225072788	-1	0	0	0.25	1	1.0	4	0.6	0.5	2	2	3	2	0	0.4	5	2	6	0.2	0	0.4866599992126911	0.6774296428464452	0.3418909443701986	0.6005000348871026	0.7821924801867082	0.8982633062991638	0.8625491802645835	0.7519804740698878	0.75	0	0.0	-2.297132985328503e-05	6
4597	0.034664238201878604	0.009525098144737808	0.009507164273410867	0.7160783233507668	-1	0	0	0.125	1	1.0	10	0.4	0.7	7	7	4	2	0	0.3	10	3	12	0.16666666666666666	0	0.4601357072442197	0.6662322282154	0.48255194471102775	0.8667059888760299	0.9498309139636942	0.8690142351845904	0.9153357983312959	0.8153570369611957	0.5714285714285714	0	0.0	0.009507164273410867	50
3783	0.033732718249112066	0.010326236475023499	0.010188223392051974	0.7243428346269918	-1	0	0	0.125	1	1.0	10	0.4	0.7	7	7	4	2	0	0.3	10	3	12	0.16666666666666666	0	0.4601357072442197	0.6662322282154	0.48255194471102775	0.8667059888760299	0.9498309139636942	0.8690142351845904	0.9153357983312959	0.8153570369611957	0.5714285714285714	0	0.0	0.010188223392051974	61
360	2.406025677585019e-06	5.847594045507679e-08	1.0800566252898653e-08	0.9999989092118151	-1	0	0	1.0	1	0	0	1.0	0	1	0	0	1	0	0.5	1	2	2	0.3333333333333333	0	0	0	0	0	0	0	0	0	0	0	0	1.0800566252898653e-08	22
520	0.06227632137788124	0.0027435851232820237	-0.001636449304923684	0.9966517738180571	-1	0	0	0.3	3	0.7692307692307693	10	0.3409090909090909	0.6153846153846154	8	8	6	1	0	0.36363636363636365	4	11	15	0.0625	0.16666666666666666	0.4601357072442197	0.6997455734032144	0.6809820192824544	0.8554035662608194	0.9392783083225185	0.7573297607506443	0.9028739306718433	0.7779804929725072	1.0	0	0.0	-0.0001636449304923684	4
3326	0.02980771694733312	0.00900568231074665	0.008995493203675127	0.7164982957561095	-1	0	0	0.125	1	1.0	10	0.4	0.7	7	7	4	1	0	0.3	10	3	12	0.08333333333333333	0	0.4601357072442197	0.6662322282154	0.48255194471102775	0.8667059888760299	0.9498309139636942	0.8690142351845904	0.9153357983312959	0.8153570369611957	1.0	0	0.0	0.008995493203675127	35
1404	0.02111654070351452	0.004571802191980841	0.0028938203457015916	0.9706375798016977	-1	0	0	0.16666666666666666	1	1.0	7	0.375	0.7142857142857143	5	5	3	1	0	0.6666666666666666	4	6	9	0.1	0	0.4601357072442197	0.7316905439195914	0.48255194471102775	0.8527958078070139	1.0	0.8929954822241152	0.9255553636377322	0.8357869220590625	1.0	0	0.0	0.0028938203457015916	22
928	0.022080852612969062	0.0038752536881869193	0.0022300887701859648	0.9694342208437777	-1	0	0	0.16666666666666666	1	1.0	7	0.5	0.7142857142857143	5	5	3	1	0	0.5	3	6	9	0.1	0	0.4601357072442197	0.7316905439195914	0.48255194471102775	0.8527958078070139	0.9498309139636942	0.8863653685532038	0.9153357983312959	0.8326722556814713	1.0	0	0.0	0.0022300887701859648	61
3781	0.03380776356882378	0.008468462528568787	0.008422468377699438	0.6914055695792544	-1	0	0	0.125	1	1.0	10	0.4	0.7	7	7	4	2	0	0.3	10	3	12	0.16666666666666666	0	0.4601357072442197	0.6662322282154	0.48255194471102775	0.8667059888760299	0.9498309139636942	0.8690142351845904	0.9153357983312959	0.8153570369611957	0.5714285714285714	0	0.0	0.008422468377699438	31
3403	0.029829500377485718	0.008474239138204878	0.008450946609412065	0.7182300830101831	-1	0	0	0.125	1	1.0	10	0.4	0.7	7	7	4	1	0	0.3	10	3	12	0.08333333333333333	0	0.4601357072442197	0.6662322282154	0.48255194471102775	0.8667059888760299	0.9498309139636942	0.8690142351845904	0.9153357983312959	0.8153570369611957	1.0	0	0.0	0.008450946609412065	19
1557	0.021822462679363677	0.003976119144526925	0.001569365943289511	0.9682458239865828	-1	0	0	0.16666666666666666	1	1.0	7	0.5	0.7142857142857143	5	5	3	1	0	0.5	3	6	9	0.1	0	0.4601357072442197	0.7316905439195914	0.48255194471102775	0.8527958078070139	0.9498309139636942	0.8863653685532038	0.9153357983312959	0.8326722556814713	1.0	0	0.0	0.001569365943289511	12
3509	0.03274268018114998	0.008399900489225098	0.008376589452092024	0.7120923615306036	-1	0	0	0.125	1	1.0	10	0.4	0.7	7	7	4	1	0	0.3	10	3	12	0.08333333333333333	0	0.4601357072442197	0.6662322282154	0.48255194471102775	0.8667059888760299	0.9498309139636942	0.8690142351845904	0.9153357983312959	0.8153570369611957	1.0	0	0.0	0.008376589452092024	18
4754	0.032770584152671	0.008023533440358008	0.008016446473312499	0.7003647336956863	-1	0	0	0.125	1	1.0	10	0.4	0.7	7	7	4	1	0	0.3	10	3	12	0.08333333333333333	0	0.4601357072442197	0.6662322282154	0.48255194471102775	0.8667059888760299	0.9498309139636942	0.8627737585431117	0.9096704862715237	0.8126444645320972	1.0	0	0.0	0.008016446473312499	13
4605	0.03359256049975723	0.008167583003864307	0.008146683918289101	0.684801800689312	-1	0	0	0.125	1	1.0	10	0.4	0.7	7	7	4	2	0	0.3	10	3	12	0.16666666666666666	0	0.4601357072442197	0.6662322282154	0.48255194471102775	0.8667059888760299	0.9498309139636942	0.8690142351845904	0.9153357983312959	0.8153570369611957	0.5714285714285714	0.14285714285714285	0.0	0.008146683918289101	16
4430	0.03351592532892168	0.008152077498245605	0.008145791024393908	0.6875381143411105	-1	0	0	0.125	1	1.0	10	0.4	0.7	7	7	4	2	0	0.3	10	3	12	0.16666666666666666	0	0.4601357072442197	0.6662322282154	0.48255194471102775	0.8667059888760299	0.9498309139636942	0.8690142351845904	0.9153357983312959	0.8153570369611957	0.5714285714285714	0	0.0	0.008145791024393908	12
2809	0.03266614431784344	0.007769053188199422	0.0077519586686953055	0.7006052463253778	-1	0	0	0.125	1	1.0	10	0.4	0.7	7	7	4	1	0	0.3	10	3	12	0.08333333333333333	0	0.4601357072442197	0.6662322282154	0.48255194471102775	0.8667059888760299	0.9498309139636942	0.8690142351845904	0.9153357983312959	0.8153570369611957	1.0	0	0.0	0.0077519586686953055	15
832	0.00043704789207335364	0.00032897053794680536	0.00032870883630809156	0.9968483970969544	-1	0	0	0.5	1	1.0	1	1.0	1.0	1	1	1	1	0	0.3333333333333333	1	3	3	0.16666666666666666	0	0.13799694735198517	0.5	0.8807865317109336	0.5	0.5481908170026941	0.5	0.9542588481367812	0.5	1.0	1.0	0.0	0.00032870883630809156	27
1258	0.02166950426569001	0.004235439371042913	0.0025282449825916125	0.9689354603663806	-1	0	0	0.16666666666666666	1	1.0	7	0.5	0.7142857142857143	5	5	3	1	0	0.5	3	6	9	0.1	0	0.4601357072442197	0.7316905439195914	0.48255194471102775	0.8527958078070139	0.9498309139636942	0.8863653685532038	0.9153357983312959	0.8326722556814713	1.0	0	0.0	0.0025282449825916125	30
2662	0.01698440765519342	0.000905852451740759	0.0003320582979978094	0.9819974936035751	-1	0	0	0.16666666666666666	1	1.0	6	0.4	0.6666666666666666	4	4	3	1	0	0.8	4	5	8	0.1	0	0.4663476178744199	0.7480976446891711	0.4325988956274823	0.6813660211040264	0.9749154569818472	0.9019885842794871	0.9205956813309613	0.795112433706723	1.0	0	0.0	0.0003320582979978094	3
3947	0.03379693637960582	0.00925252298308646	0.009251542952177252	0.7031995606193261	-1	0	0	0.125	1	1.0	10	0.4	0.7	7	7	4	2	0	0.3	10	3	12	0.16666666666666666	0	0.4601357072442197	0.6662322282154	0.48255194471102775	0.8667059888760299	0.9498309139636942	0.8690142351845904	0.9153357983312959	0.8153570369611957	0.5714285714285714	0	0.0	0.009251542952177252	61
308	0.0029448018299852046	0.00025057287782160145	-4.63553447341717e-05	0.9990203849682253	-1	0	0	0.5	2	0.5	2	0.5	0.5	4	2	1	0	0	0.75	3	4	6	0.0	0	0.476602127022276	0.689424856381482	0.5133982434885195	0.918012861285161	0.7627579780762094	0.9600003059400551	0.8770033662160681	0.8938211610020783	0	0	0.0	-4.6355344734171704e-06	7
970	0.021704460291335215	0.0045949795603388	0.0018635380050262098	0.9697331239362603	-1	0	0	0.16666666666666666	1	1.0	7	0.5	0.7142857142857143	5	5	3	1	0	0.5	3	6	9	0.1	0	0.4601357072442197	0.7316905439195914	0.48255194471102775	0.8527958078070139	1.0	0.8929954822241152	0.9255553636377322	0.8357869220590625	1.0	0	0.0	0.0018635380050262098	15
2010	0.02424302828278032	0.0018871290580446617	0.0014566763641241604	0.9915373291369894	-1	0	0	0.16666666666666666	1	1.0	6	0.4444444444444444	0.8333333333333334	5	5	2	2	0	0.5	3	6	8	0.25	0	0.4930685468003322	0.5875595514506567	0.48255194471102775	0.8527958078070139	0.9498309139636942	0.8863653685532038	0.898293847871743	0.8003114486917422	0.6	0	0.0	0.0014566763641241604	6
579	0.0009428699928271013	0.0001462531632947187	0.00014624911527699527	0.9971557747118801	-1	0	0	1.0	3	0.0	0	0.6666666666666666	0	1	0	2	1	0	0.6666666666666666	3	2	4	0.14285714285714285	1.0	0	0	0	0	0	0	0	0	0	0	0	0.00014624911527699527	16
1087	0.021652666236766992	0.003226484094874384	0.0014702994501063083	0.9685252210229344	-1	0	0	0.16666666666666666	1	1.0	7	0.5	0.7142857142857143	5	5	3	1	0	0.5	3	6	9	0.1	0	0.4601357072442197	0.7316905439195914	0.48255194471102775	0.8527958078070139	1.0	0.8929954822241152	0.9255553636377322	0.8357869220590625	1.0	0	0.0	0.0014702994501063083	10
3142	0.04647229633235848	0.006002924639400838	-0.0011527719362272085	0.7337615870945968	-1	0	0	0.1111111111111111	1	1.0	11	0.3939393939393939	0.7272727272727273	8	8	4	1	0	0.2727272727272727	11	3	13	0.08333333333333333	0	0.4601357072442197	0.6563718777896531	0.48255194471102775	0.8719609483564987	0.8367905055000715	0.8950898034874232	0.8750320957029899	0.8277549119684168	1.0	0	0.0	-0.00011527719362272086	4
2724	0.010956258084516259	0.00036279189013485233	-0.0003183320634242266	0.9827649810663075	-1	0	0	0.3333333333333333	2	0.7142857142857143	5	0.6	0.2857142857142857	3	2	5	2	0	0.6	5	3	9	0.15384615384615385	0.8	0.4124615567121251	0.7236619221836808	0.38264584654393696	0.9059453820264661	0.8460193421627735	0.8585943987317943	0.8812931001648757	0.8425275234839011	0.6666666666666666	0	0.0	-3.183320634242266e-05	5
3405	0.03217116113582245	0.0068885880794009235	0.006868400092023049	0.6905366682698253	-1	0	0	0.125	1	1.0	10	0.4	0.7	7	7	4	1	0	0.3	10	3	12	0.08333333333333333	0	0.4601357072442197	0.6662322282154	0.48255194471102775	0.8667059888760299	0.9498309139636942	0.8690142351845904	0.9153357983312959	0.8153570369611957	1.0	0	0.0	0.006868400092023049	14
2605	0.022230098460482173	0.0041846894281591315	0.0025083220467434814	0.9711853915270865	-1	0	0	0.16666666666666666	1	1.0	7	0.375	0.7142857142857143	5	5	3	1	0	0.6666666666666666	4	6	9	0.1	0	0.4601357072442197	0.7316905439195914	0.48255194471102775	0.8527958078070139	1.0	0.8929954822241152	0.9255553636377322	0.8357869220590625	1.0	0	0.0	0.0025083220467434814	24
3823	0.0334583979396506	0.00990967648327368	0.00976253760012509	0.734555818762687	-1	0	0	0.125	1	1.0	10	0.4	0.7	7	7	4	2	0	0.3	10	3	12	0.16666666666666666	0	0.4601357072442197	0.6662322282154	0.48255194471102775	0.8667059888760299	0.9498309139636942	0.8690142351845904	0.9153357983312959	0.8153570369611957	0.5714285714285714	0	0.0	0.00976253760012509	20
2915	0.03206526962984821	0.007353739783713109	0.007312370689112032	0.6941886288825034	-1	0	0	0.125	1	1.0	10	0.4	0.7	7	7	4	1	0	0.3	10	3	12	0.08333333333333333	0	0.4601357072442197	0.6662322282154	0.48255194471102775	0.8667059888760299	0.9498309139636942	0.8690142351845904	0.9153357983312959	0.8153570369611957	1.0	0	0.0	0.007312370689112032	12
630	0.000445044069977292	0.00031097665407578835	0.00031070972534970434	0.99648035680876	-1	0	0	0.5	1	1.0	1	1.0	1.0	1	1	1	0	0	0.3333333333333333	1	3	3	0.0	0	0.14354822503602843	0.5	0.8807865317109336	0.5	0.5481908170026941	0.5	0.9532271195866635	0.5	0	0	0.0	0.00031070972534970434	40
3650	0.03200583428082337	0.009343919646135056	0.009273237513968873	0.7339086716047668	-1	0	0	0.125	1	1.0	10	0.4	0.7	7	7	4	1	0	0.3	10	3	12	0.08333333333333333	0	0.4601357072442197	0.6662322282154	0.48255194471102775	0.8667059888760299	0.9498309139636942	0.8690142351845904	0.9153357983312959	0.8153570369611957	1.0	0	0.0	0.009273237513968873	45
2957	0.033647365106030926	0.008507920611165058	0.008504936270956026	0.7001324935763311	-1	0	0	0.125	1	1.0	10	0.4	0.7	7	7	4	1	0	0.3	10	3	12	0.08333333333333333	0	0.4601357072442197	0.6662322282154	0.48255194471102775	0.8667059888760299	0.9498309139636942	0.8690142351845904	0.9153357983312959	0.8153570369611957	1.0	0	0.0	0.008504936270956026	30
4774	0.032702210873247775	0.009407912659213197	0.009407801282674393	0.7158703745187192	-1	0	0	0.125	1	1.0	10	0.4	0.7	7	7	4	2	0	0.3	10	3	12	0.16666666666666666	0	0.4601357072442197	0.6662322282154	0.48255194471102775	0.8667059888760299	0.9498309139636942	0.8690142351845904	0.9153357983312959	0.8153570369611957	0.5714285714285714	0	0.0	0.009407801282674393	15
2579	0.03317265623835896	0.008862727511838902	0.008817348888645611	0.7430067095826958	-1	0	0	0.125	1	1.0	10	0.4	0.7	7	7	4	1	0	0.3	10	3	12	0.08333333333333333	0	0.4601357072442197	0.6662322282154	0.48255194471102775	0.8667059888760299	0.9498309139636942	0.8690142351845904	0.9153357983312959	0.8153570369611957	1.0	0	0.0	0.008817348888645611	108
4654	0.0382943658886168	0.004577606184422519	0.004134959410620774	0.9674586068441545	-1	0	0	0.2222222222222222	2	0.8181818181818182	9	0.43333333333333335	0.6363636363636364	8	7	4	1	0	0.3	10	3	13	0.09090909090909091	0	0.45006677208353024	0.653455293289574	0.48255194471102775	0.8719609483564987	0.8367905055000715	0.8898248424048424	0.8710993021475343	0.8245101535792368	1.0	0	0.0	0.004134959410620774	9
1144	0.021521076667280974	0.004530378444230389	0.0034399252588723644	0.9719305885234709	-1	0	0	0.16666666666666666	1	1.0	7	0.375	0.7142857142857143	5	5	3	1	0	0.6666666666666666	4	6	9	0.1	0	0.4601357072442197	0.7316905439195914	0.48255194471102775	0.8527958078070139	0.9498309139636942	0.8863653685532038	0.9153357983312959	0.8326722556814713	1.0	0	0.0	0.0034399252588723644	118
4503	0.03324310782619728	0.007973602435133816	0.00795582548613828	0.6683676663521639	-1	0	0	0.125	1	1.0	10	0.4	0.7	7	7	4	2	0	0.3	10	3	12	0.16666666666666666	0	0.4601357072442197	0.6662322282154	0.48255194471102775	0.8667059888760299	0.9498309139636942	0.8690142351845904	0.9153357983312959	0.8153570369611957	0.5714285714285714	0	0.0	0.00795582548613828	16
1629	0.022016518491938388	0.004137948799745626	0.002493136179825838	0.9684250463902131	-1	0	0	0.16666666666666666	1	1.0	7	0.5	0.7142857142857143	5	5	3	1	0	0.5	3	6	9	0.1	0	0.4601357072442197	0.7316905439195914	0.48255194471102775	0.8527958078070139	1.0	0.8929954822241152	0.9255553636377322	0.8357869220590625	1.0	0	0.0	0.002493136179825838	50
1318	0.005458177832838181	0.0005572170951223883	-0.0004106488350524741	0.9965051377914205	-1	0	0	0.2	1	1.0	5	0.4666666666666667	0.4	2	2	4	2	0	0.6	5	3	7	0.16666666666666666	0	0.539916283077349	0.7308982038260675	0.4325988956274823	0.6223489884630589	1.0	0.5	0.9268143490228694	0.6223586622691257	0.75	0	0.0	-4.106488350524741e-05	4
4345	0.03320507166572053	0.009249438056955562	0.009138417684696535	0.7394314062002794	-1	0	0	0.125	1	1.0	10	0.4	0.7	7	7	4	2	0	0.3	10	3	12	0.16666666666666666	0	0.4601357072442197	0.6662322282154	0.48255194471102775	0.8667059888760299	0.9498309139636942	0.8627737585431117	0.9096704862715237	0.8126444645320972	0.5714285714285714	0	0.0	0.009138417684696535	40
4084	0.0192783765319017	0.0012538466111225823	0.0012435083030870207	0.9819083913678297	-1	0	0	0.16666666666666666	1	1.0	7	0.5625	0.7142857142857143	5	5	3	0	0	0.25	8	2	9	0.0	0	0.46716296915922345	0.6697832679325968	0.48255194471102775	0.6760602676639021	0.9498309139636942	0.8829434022655824	0.903778160574605	0.7603339203136751	0	0	0.0	0.0012435083030870207	8
3708	0.03414308475134638	0.008010480617146938	0.008007892598897812	0.6908852706750135	-1	0	0	0.125	1	1.0	10	0.4	0.7	7	7	4	2	0	0.3	10	3	12	0.16666666666666666	0	0.4601357072442197	0.6662322282154	0.48255194471102775	0.8667059888760299	0.9498309139636942	0.8690142351845904	0.9153357983312959	0.8153570369611957	0.5714285714285714	0	0.0	0.008007892598897812	21
264	3.204620961429846e-05	2.459295399360751e-07	2.455708799833151e-07	0.9999980484277354	-1	0	0	0.5	1	1.0	1	1.0	1.0	2	1	0	0	0	0.3333333333333333	3	1	3	0.0	0	0.4853916077092933	0.9676965819735169	0.314059104981727	0.5619989227322126	0.5409433210842292	0.6542774921667696	0.8789389540498481	0.8067412580415879	0	0	0.0	2.455708799833151e-07	21
2057	0.021696168805799436	0.004055372128089054	0.002329522837578192	0.9708254597602786	-1	0	0	0.16666666666666666	1	1.0	7	0.375	0.7142857142857143	5	5	3	1	0	0.6666666666666666	4	6	9	0.1	0	0.4601357072442197	0.7316905439195914	0.48255194471102775	0.8527958078070139	0.9498309139636942	0.8863653685532038	0.9153357983312959	0.8326722556814713	1.0	0	0.0	0.002329522837578192	11
3476	0.03309008561964268	0.008189681205614106	0.008189680312925914	0.7022526724841547	-1	0	0	0.125	1	1.0	10	0.4	0.7	7	7	4	1	0	0.3	10	3	12	0.08333333333333333	0	0.4601357072442197	0.6662322282154	0.48255194471102775	0.8667059888760299	0.9498309139636942	0.8690142351845904	0.9153357983312959	0.8153570369611957	1.0	0	0.0	0.008189680312925914	15
4617	0.03330795878511593	0.008023074279503009	0.008008880721296803	0.6861692470283667	-1	0	0	0.125	1	1.0	10	0.4	0.7	7	7	4	2	0	0.3	10	3	12	0.16666666666666666	0	0.4601357072442197	0.6662322282154	0.48255194471102775	0.8667059888760299	0.9498309139636942	0.8690142351845904	0.9153357983312959	0.8153570369611957	0.5714285714285714	0	0.0	0.008008880721296803	18
1282	0.02193426697868609	0.004728833797321356	0.003067837089532796	0.9706420775063951	-1	0	0	0.16666666666666666	1	1.0	7	0.375	0.7142857142857143	5	5	3	1	0	0.6666666666666666	4	6	9	0.1	0	0.4601357072442197	0.7316905439195914	0.48255194471102775	0.8527958078070139	0.9498309139636942	0.8863653685532038	0.9153357983312959	0.8326722556814713	1.0	0	0.0	0.003067837089532796	121
2226	0.0216306311195551	0.004726888114281349	0.0031715904976786884	0.9706450743783948	-1	0	0	0.16666666666666666	1	1.0	7	0.375	0.7142857142857143	5	5	3	1	0	0.6666666666666666	4	6	9	0.1	0	0.4601357072442197	0.7316905439195914	0.48255194471102775	0.8527958078070139	1.0	0.8929954822241152	0.9255553636377322	0.8357869220590625	1.0	0	0.0	0.0031715904976786884	67
4002	0.033905313957633965	0.009053987433489011	0.009053580976131842	0.7026524758013369	-1	0	0	0.125	1	1.0	10	0.4	0.7	7	7	4	2	0	0.3	10	3	12	0.16666666666666666	0	0.4601357072442197	0.6662322282154	0.48255194471102775	0.8667059888760299	0.9498309139636942	0.8690142351845904	0.9153357983312959	0.8153570369611957	0.5714285714285714	0	0.0	0.009053580976131842	19
4115	0.03463232822432163	0.003014370805310713	0.0018003539689585818	0.773605994414997	-1	0	0	0.3	3	0.6666666666666666	8	0.35	0.5833333333333334	9	7	4	1	0	0.4	10	4	14	0.1	0.2	0.4601357072442197	0.6260851077707651	0.48255194471102775	0.8862120913572159	0.7237500970364488	0.8842039805466987	0.8193291648757823	0.8225390312554444	1.0	0	0.0	0.0018003539689585818	8
2709	0.022003382784255104	0.0038906703804234	0.0025371036690771584	0.9708472374400401	-1	0	0	0.16666666666666666	1	1.0	7	0.375	0.7142857142857143	5	5	3	1	0	0.6666666666666666	4	6	9	0.1	0	0.4601357072442197	0.7316905439195914	0.48255194471102775	0.8527958078070139	0.9498309139636942	0.8863653685532038	0.9153357983312959	0.8326722556814713	1.0	0	0.0	0.0025371036690771584	16
2933	0.03333496514315148	0.007382919872544051	0.007355171090110563	0.6748268263975286	-1	0	0	0.125	1	1.0	10	0.4	0.7	7	7	4	1	0	0.3	10	3	12	0.08333333333333333	0	0.4601357072442197	0.6662322282154	0.48255194471102775	0.8667059888760299	0.9498309139636942	0.8690142351845904	0.9153357983312959	0.8153570369611957	1.0	0	0.0	0.007355171090110563	19
1086	0.02190550565436429	0.004084070067402428	0.003058747386097118	0.9712304077991346	-1	0	0	0.16666666666666666	1	1.0	7	0.375	0.7142857142857143	5	5	3	1	0	0.6666666666666666	4	6	9	0.1	0	0.4601357072442197	0.7316905439195914	0.48255194471102775	0.8527958078070139	0.9498309139636942	0.8863653685532038	0.9153357983312959	0.8326722556814713	1.0	0	0.0	0.003058747386097118	75
1288	0.022046131481855323	0.004686652940904863	0.0029917505481576326	0.9685814176268127	-1	0	0	0.16666666666666666	1	1.0	7	0.5	0.7142857142857143	5	5	3	1	0	0.5	3	6	9	0.1	0	0.4601357072442197	0.7316905439195914	0.48255194471102775	0.8527958078070139	0.9498309139636942	0.8863653685532038	0.9153357983312959	0.8326722556814713	1.0	0	0.0	0.0029917505481576326	54
289	6.789746393682443e-09	6.8000900989627456e-09	4.8083898218006355e-09	0.9999996714286759	-1	0	0	0	0	0	0	1.0	0	0	0	0	2	0	1.0	1	1	1	0.5	0	0	0	0	0	0	0	0	0	0	0	0	-0.1	0
2470	0.02207114364610441	0.00476786538446819	0.00342743402030507	0.9715456213749272	-1	0	0	0.16666666666666666	1	1.0	7	0.375	0.7142857142857143	5	5	3	1	0	0.6666666666666666	4	6	9	0.1	0	0.4601357072442197	0.7316905439195914	0.48255194471102775	0.8527958078070139	1.0	0.8929954822241152	0.9255553636377322	0.8357869220590625	1.0	0	0.0	0.00342743402030507	61
557	0.0007700783502266318	0.0006630200590487222	0.0006630147233316831	0.9853326952189696	-1	0	0	0.6666666666666666	2	0.5	1	0.6666666666666666	0.5	1	1	2	0	0	0.6666666666666666	2	3	4	0.0	0	0.8204373323295918	0.5	0.3727584275539103	0.5	0.8948662893570267	0.5	0.9093658787279353	0.5	0	0	0.0	0.0006630147233316831	48
124	0.001272155414149362	5.345077086277199e-05	-6.858124462484456e-07	0.996652748197934	-1	0	0	0.6	3	0.4	2	0.7777777777777778	0.2	2	1	4	1	0	1.0	3	3	7	0.09090909090909091	0.5	0.4479086890061952	0.5557207037499703	0.4971123685694151	0.6373090834240682	0.8602566106578458	0.7264910793698076	0.8643806676260127	0.6429373544852197	1.0	0.5	0.0	-6.858124462484455e-08	14
4933	0.015117122343144142	0.0029111056124089345	-0.0012998523559771672	0.9914537717440152	-1	0	0	0.25	1	1.0	4	1.0	1.0	5	4	0	1	0	0.16666666666666666	6	1	6	0.3333333333333333	0	0.4655322665896165	0.5882856060810702	0.38264584654393696	0.8722412637545502	0.8152467368516868	0.9072235930854893	0.8731117336523976	0.8204403722433418	1.0	0.2	0.0	-0.00012998523559771673	1
4570	0.0195038855358261	0.0013829197085521252	0.0010465294733037027	0.9787138057449639	-1	0	0	0.3333333333333333	2	0.7142857142857143	5	0.5625	0.7142857142857143	6	5	2	0	0	0.25	8	2	9	0.0	0	0.4628339869169181	0.5951395197269687	0.48255194471102775	0.8815639701241391	0.8367905055000715	0.8716889417812121	0.8635518539988734	0.8078630842970741	0	0	0.0	0.0010465294733037027	4
1843	0.02148525994609106	0.004661199154151372	0.0035204513804965895	0.9711055523844312	-1	0	0	0.16666666666666666	1	1.0	7	0.375	0.7142857142857143	5	5	3	1	0	0.6666666666666666	4	6	9	0.1	0	0.4601357072442197	0.7316905439195914	0.48255194471102775	0.8527958078070139	0.9498309139636942	0.8863653685532038	0.9096704862715237	0.8326722556814713	1.0	0	0.0	0.0035204513804965895	26
1462	0.022017486385569083	0.004248722303382967	0.0028928475165475418	0.970903580988709	-1	0	0	0.16666666666666666	1	1.0	7	0.375	0.7142857142857143	5	5	3	1	0	0.6666666666666666	4	6	9	0.1	0	0.4601357072442197	0.7316905439195914	0.48255194471102775	0.8527958078070139	1.0	0.8929954822241152	0.9255553636377322	0.8357869220590625	1.0	0	0.0	0.0028928475165475418	25
2028	0.021664303776984847	0.003936292396156674	0.002409621866355688	0.971030597988028	-1	0	0	0.16666666666666666	1	1.0	7	0.375	0.7142857142857143	5	5	3	1	0	0.6666666666666666	4	6	9	0.1	0	0.4601357072442197	0.7316905439195914	0.48255194471102775	0.8527958078070139	1.0	0.8929954822241152	0.9255553636377322	0.8357869220590625	1.0	0	0.0	0.002409621866355688	11
610	0.0215875493716965	0.004472224300119564	0.0015814822601281585	0.9697641810229343	-1	0	0	0.16666666666666666	1	1.0	7	0.5	0.7142857142857143	5	5	3	1	0	0.5	3	6	9	0.1	0	0.4601357072442197	0.7316905439195914	0.48255194471102775	0.8527958078070139	1.0	0.8929954822241152	0.9255553636377322	0.8357869220590625	1.0	0	0.0	0.0015814822601281585	84
4980	0.05302773971822865	0.003848947221401633	-0.003368862351378638	0.9965215357940751	-1	0	0	0.25	2	0.8888888888888888	8	0.55	0.7777777777777778	7	7	3	4	0	0.2	10	2	11	0.4	0.2	0.4601357072442197	0.5579585575404721	0.48255194471102775	0.8592858998327879	0.9498309139636942	0.7671417396294206	0.898293847871743	0.74614651974643	0.3571428571428571	0.14285714285714285	0.005703617309416916	-0.00033688623513786377	1
4291	0.05169769727002983	0.003918039852610227	-0.00281662505872261	0.8520110850285783	-1	0	0	0.1111111111111111	1	1.0	11	0.3939393939393939	0.7272727272727273	8	8	4	1	0	0.2727272727272727	11	3	13	0.08333333333333333	0	0.4535804030410321	0.6697739916456433	0.48255194471102775	0.8719609483564987	0.8367905055000715	0.8950898034874232	0.870707221637519	0.8305875735731071	1.0	0	0.0	-0.000281662505872261	2
1646	0.021546912131375096	0.004115814773132883	0.0024444753047903355	0.9709341126977498	-1	0	0	0.16666666666666666	1	1.0	7	0.375	0.7142857142857143	5	5	3	1	0	0.6666666666666666	4	6	9	0.1	0	0.4601357072442197	0.7316905439195914	0.48255194471102775	0.8527958078070139	0.9498309139636942	0.8863653685532038	0.9153357983312959	0.8326722556814713	1.0	0	0.0	0.0024444753047903355	27
3974	0.031605515628320355	0.0032751548551249684	-0.0009658523740781253	0.9500906177815489	-1	0	0	0.25	2	0.8	8	0.375	0.6	7	6	4	2	0	0.5	4	8	12	0.18181818181818182	0	0.4601357072442197	0.6399448803623087	0.48255194471102775	0.8667059888760299	0.9498309139636942	0.8690142351845904	0.9096704862715237	0.8094611641269925	0.5714285714285714	0	0.0	-9.658523740781252e-05	3
2086	0.021531863752723406	0.004662407583179447	0.0036235758837405404	0.9712915134319264	-1	0	0	0.16666666666666666	1	1.0	7	0.375	0.7142857142857143	5	5	3	1	0	0.6666666666666666	4	6	9	0.1	0	0.4601357072442197	0.7316905439195914	0.48255194471102775	0.8527958078070139	0.9498309139636942	0.8863653685532038	0.9153357983312959	0.8326722556814713	1.0	0	0.0	0.0036235758837405404	113
4440	0.030430876005780167	0.006696721155899311	0.005480588997100074	0.7101085482634542	-1	0	0	0.125	1	1.0	9	0.55	0.7777777777777778	7	7	3	2	0	0.2	10	2	11	0.2	0	0.4601357072442197	0.6662322282154	0.48255194471102775	0.8667059888760299	0.9498309139636942	0.8690142351845904	0.9153357983312959	0.8153570369611957	0.5714285714285714	0	0.0	0.005480588997100074	15
4561	0.033653668070415046	0.009177960632339902	0.00912511168432859	0.7440746925557382	-1	0	0	0.125	1	1.0	10	0.4	0.7	7	7	4	2	0	0.3	10	3	12	0.16666666666666666	0	0.4601357072442197	0.6662322282154	0.48255194471102775	0.8667059888760299	0.9498309139636942	0.8690142351845904	0.9153357983312959	0.8153570369611957	0.5714285714285714	0.14285714285714285	0.0	0.00912511168432859	28
677	0.00040698066547991915	0.00030211428877976966	0.0003019887757648065	0.9977056569263105	-1	0	0	0.5	1	1.0	1	1.0	1.0	1	1	1	1	0	0.3333333333333333	1	3	3	0.16666666666666666	0	0.12279210185969842	0.5	0.8807865317109336	0.5	0.5481908170026941	0.5	0.956984249267343	0.5	1.0	1.0	0.0	0.0003019887757648065	39
967	0.02971012598639372	0.003983608005904181	0.0010346787880257883	0.9765791708467129	-1	0	0	0.14285714285714285	1	1.0	8	0.35714285714285715	0.75	6	6	3	1	0	0.5714285714285714	4	7	10	0.1	0	0.4601357072442197	0.6953803748362081	0.48255194471102775	0.8815639701241391	0.8618750485182243	0.879124424992636	0.8826388985275206	0.832803527311851	1.0	0	0.0	0.0010346787880257883	1
750	1.2125401768441922e-05	3.3886993526736356e-07	-3.38387400089071e-07	0.9999978432483453	-1	0	0	0.5	1	1.0	1	1.0	1.0	1	1	1	0	0	0.3333333333333333	3	1	3	0.0	0	0.596205196907914	0.5	0.38264584654393696	0.5	1.0	0.5	0.9282366739873285	0.5	0	0	0.0	-3.38387400089071e-08	9
1346	0.021594773706265225	0.003812418243980618	0.0016408454929565974	0.9679889390661743	-1	0	0	0.16666666666666666	1	1.0	7	0.5	0.7142857142857143	5	5	3	1	0	0.5	3	6	9	0.1	0	0.4601357072442197	0.7316905439195914	0.48255194471102775	0.8527958078070139	0.7237500970364488	0.8202909823030446	0.8193291648757823	0.8062896058181768	1.0	0	0.0	0.0016408454929565974	20
251	0.0010556361282358477	0.0002100391508102851	0.00021003665767696197	0.9976507627582433	-1	0	0	1.0	2	0.0	0	0.75	0	1	0	1	0	0	1.0	2	2	3	0.0	0	0	0	0	0	0	0	0	0	0	0	0	0.00021003665767696197	50
2459	0.03216144468639934	0.007887633578368719	0.007824239553773269	0.6913400873643301	-1	0	0	0.125	1	1.0	10	0.4	0.7	7	7	4	1	0	0.3	10	3	12	0.08333333333333333	0	0.4601357072442197	0.6662322282154	0.48255194471102775	0.8667059888760299	0.9498309139636942	0.8690142351845904	0.9153357983312959	0.8153570369611957	1.0	0	0.0	0.007824239553773269	37
3461	0.032622539020427804	0.006351306587206976	0.006285875742229135	0.6921829029814607	-1	0	0	0.125	1	1.0	10	0.4	0.7	7	7	4	1	0	0.3	10	3	12	0.08333333333333333	0	0.4601357072442197	0.6662322282154	0.48255194471102775	0.8667059888760299	0.9498309139636942	0.8690142351845904	0.9153357983312959	0.8153570369611957	1.0	0	0.0	0.006285875742229135	15
2993	0.032688867839626816	0.00755078040649327	0.0075291452178326106	0.6834016446419304	-1	0	0	0.125	1	1.0	10	0.4	0.7	7	7	4	1	0	0.3	10	3	12	0.08333333333333333	0	0.4601357072442197	0.6662322282154	0.48255194471102775	0.8667059888760299	0.9498309139636942	0.8690142351845904	0.9153357983312959	0.8153570369611957	1.0	0	0.0	0.0075291452178326106	26
1827	0.02385568351132027	0.0011934097754944016	0.0006173800018087358	0.9754612277355874	-1	0	0	0.16666666666666666	1	1.0	7	0.375	0.7142857142857143	5	5	3	1	0	0.6666666666666666	4	6	9	0.1	0	0.4655322665896165	0.7324356063493676	0.48255194471102775	0.8527958078070139	0.9498309139636942	0.8863653685532038	0.903778160574605	0.8328485952008664	1.0	0	0.0	0.0006173800018087358	7
5001	0.033651137061644805	0.010050082345932116	0.009937757072925685	0.7357100554695677	-1	0	0	0.125	1	1.0	10	0.4	0.7	7	7	4	2	0	0.3	10	3	12	0.16666666666666666	0	0.4601357072442197	0.6662322282154	0.48255194471102775	0.8667059888760299	0.9498309139636942	0.8690142351845904	0.9153357983312959	0.8153570369611957	0.5714285714285714	0	0.0	0.009937757072925685	20
3636	0.048886854126380275	0.008792150512208167	-0.00555280516913915	0.7505243562428656	-1	0	0	0.2	2	0.8461538461538461	11	0.3	0.7692307692307693	12	10	2	2	0	0.5	10	5	15	0.3333333333333333	0	0.526584134540754	0.8550837138507937	0.48255194471102775	0.8727700066345164	0.5945698161214045	0.899163841386364	0.8186573796479212	0.876845990050719	0.5416666666666666	0	0.0	-0.000555280516913915	1
2503	0.0003365223760708618	6.719364927953102e-05	5.416124366118536e-05	0.9991215697934538	-1	0	0	0.3333333333333333	2	0.6666666666666666	4	0.8	0.3333333333333333	3	2	4	2	0	0.4	2	5	8	0.18181818181818182	0	0.40832455196200224	0.6126162638573304	0.48255194471102775	0.8288423568385819	1.0	0.7862141724409133	0.9179540099115446	0.7526273201362397	0.6666666666666666	0	0.0	5.416124366118536e-05	7
573	1.9564482316500698e-05	1.725833725237913e-07	1.717542165213887e-07	0.9999986064759859	-1	0	0	0.75	3	0.5	2	0.75	0.25	2	1	3	2	0	0.5	4	2	6	0.2222222222222222	0.5	0.43711398326297585	0.5103570389477059	0.6498652483807112	0.8419930893862678	0.8367905055000715	0.7559134637734745	0.8777356259126808	0.720777942599058	0.75	0	0.0	1.717542165213887e-07	6
4467	0.03376289279720343	0.00910116465514192	0.009066967017841026	0.70330000143884	-1	0	0	0.125	1	1.0	10	0.4	0.7	7	7	4	2	0	0.3	10	3	12	0.16666666666666666	0	0.4601357072442197	0.6662322282154	0.48255194471102775	0.8667059888760299	0.9498309139636942	0.8690142351845904	0.9153357983312959	0.8153570369611957	0.5714285714285714	0	0.0	0.009066967017841026	36
3814	0.051107645151016685	0.007403122200089702	0.0033769577672333436	0.8017338652081223	-1	0	0	0.1	1	1.0	13	0.5357142857142857	0.6923076923076923	10	9	4	0	0	0.14285714285714285	14	2	15	0.0	0	0.4655322665896165	0.8277795672399617	0.48255194471102775	0.8522916446566916	0.7237500970364488	0.9068682559109538	0.8193291648757823	0.8660196271475634	0	0	0.0	0.0033769577672333436	8
3248	0.032345456778409075	0.008594220623421822	0.008591098451584898	0.7153644145314657	-1	0	0	0.125	1	1.0	10	0.4	0.7	7	7	4	1	0	0.3	10	3	12	0.08333333333333333	0	0.4601357072442197	0.6662322282154	0.48255194471102775	0.8667059888760299	0.9498309139636942	0.8690142351845904	0.9153357983312959	0.8153570369611957	1.0	0	0.0	0.008591098451584898	9
1247	0.02139765972779999	0.003708455263697244	0.001191910740739499	0.9680603243968589	-1	0	0	0.16666666666666666	1	1.0	7	0.5	0.7142857142857143	5	5	3	1	0	0.5	3	6	9	0.1	0	0.4601357072442197	0.7316905439195914	0.48255194471102775	0.8527958078070139	0.9498309139636942	0.8863653685532038	0.9153357983312959	0.8326722556814713	1.0	0	0.0	0.001191910740739499	12
839	0.021806266791786662	0.003998220893412272	0.002552245381232578	0.9697100504199626	-1	0	0	0.16666666666666666	1	1.0	7	0.5	0.7142857142857143	5	5	3	1	0	0.5	3	6	9	0.1	0	0.4601357072442197	0.7316905439195914	0.48255194471102775	0.8527958078070139	1.0	0.8929954822241152	0.9255553636377322	0.8357869220590625	1.0	0	0.0	0.002552245381232578	63
2464	0.02184219257012455	0.004140201610170651	0.0030992744167527807	0.9708021518293802	-1	0	0	0.16666666666666666	1	1.0	7	0.375	0.7142857142857143	5	5	3	1	0	0.6666666666666666	4	6	9	0.1	0	0.4601357072442197	0.7316905439195914	0.48255194471102775	0.8527958078070139	1.0	0.8929954822241152	0.9255553636377322	0.8357869220590625	1.0	0	0.0	0.0030992744167527807	32
4192	0.02281459359072439	0.002319387199803256	0.0005848361631668221	0.9779221154480544	-1	0	0	0.25	2	0.7777777777777778	7	0.55	0.6666666666666666	7	6	3	2	0	0.2	10	2	11	0.2222222222222222	0	0.4601357072442197	0.6662322282154	0.48255194471102775	0.8667059888760299	0.9498309139636942	0.8690142351845904	0.9153357983312959	0.8153570369611957	0.5714285714285714	0	0.0	0.0005848361631668221	2
4827	0.05277764845675128	0.00824686157317411	0.007103873392896475	0.6595801559476255	-1	0	0	0.1111111111111111	1	1.0	11	0.3939393939393939	0.7272727272727273	8	8	4	3	0	0.2727272727272727	11	3	13	0.25	0	0.4655322665896165	0.5518145840268227	0.48255194471102775	0.8719609483564987	0.8367905055000715	0.8898248424048424	0.8635518539988734	0.8029954989254202	0.125	0	0.0	0.007103873392896475	8
680	0.0031532184885298548	0.00031786111617721234	-0.0002650676346291757	0.9966522416293321	-1	0	0	0.25	1	1.0	4	1.0	1.0	5	4	0	0	0	0.16666666666666666	6	1	6	0.0	0	0.5347154141789076	0.6934082925471472	0.1555534071809531	0.8011544629933628	1.0	0.5694282873889431	0.9595550561749925	0.6962947686749797	0	0	0.0	-2.6506763462917574e-05	3
653	0.0011002260779917124	0.00025175935535022245	1.04020622099495e-06	0.9973628699363103	-1	0	0	1.0	1	0	0	1.0	0	1	0	0	1	0	0.5	2	1	2	0.3333333333333333	0	0	0	0	0	0	0	0	0	0	0	0	1.04020622099495e-06	16
1835	0.0035090873359353066	0.00036416296491252815	0.0002711018234625082	0.9979439795922862	-1	0	0	0.5	2	0.6666666666666666	2	1.0	0.6666666666666666	4	2	0	0	0	0.2	5	1	5	0.0	0.5	0.45006677208353024	0.7417243459937973	0.4325988956274823	0.8768729434070736	0.8618750485182243	0.8660789231119299	0.8826388985275206	0.8359330077850685	0	0	0.0	0.0002711018234625082	5
98	0.0016969090378301573	0.00016137870594344435	0.00013271530407633902	0.9957747622155402	-1	0	0	1.0	3	0.0	0	0.6666666666666666	0	2	0	1	0	0	0.6666666666666666	3	2	4	0.0	1.0	0	0	0	0	0	0	0	0	0	0	0	0.00013271530407633902	28
590	0.0003563983059668787	0.00029833851329742354	0.0002980680412665381	0.9969119734168473	-1	0	0	0.5	1	1.0	1	1.0	1.0	1	1	1	0	0	0.3333333333333333	1	3	3	0.0	0	0.12279210185969842	0.5	0.8807865317109336	0.5	0.5481908170026941	0.5	0.956984249267343	0.5	0	0	0.0	0.0002980680412665381	18
1456	0.021768096769443947	0.004000089263030236	0.002540901858421532	0.9705044208360794	-1	0	0	0.16666666666666666	1	1.0	7	0.375	0.7142857142857143	5	5	3	1	0	0.6666666666666666	4	6	9	0.1	0	0.4601357072442197	0.7316905439195914	0.48255194471102775	0.8527958078070139	1.0	0.8929954822241152	0.9255553636377322	0.8357869220590625	1.0	0	0.0	0.002540901858421532	46
570	2.7781665059363126e-06	1.4813740501785705e-08	-8.443035977672325e-10	0.9999991347641423	-1	0	0	1.0	1	0	0	1.0	0	1	0	0	0	0	0.5	1	2	2	0.0	0	0	0	0	0	0	0	0	0	0	0	0	-8.443035977672325e-11	10
2941	0.03339363902957658	0.008419113618193533	0.008344575147042704	0.6991888818994851	-1	0	0	0.125	1	1.0	10	0.4	0.7	7	7	4	1	0	0.3	10	3	12	0.08333333333333333	0	0.4601357072442197	0.6662322282154	0.48255194471102775	0.8667059888760299	0.9498309139636942	0.8690142351845904	0.9153357983312959	0.8153570369611957	1.0	0	0.0	0.008344575147042704	32
4968	0.03399987178279802	0.009107487280301413	0.009068013223708057	0.7134344595091031	-1	0	0	0.125	1	1.0	10	0.4	0.7	7	7	4	2	0	0.3	10	3	12	0.16666666666666666	0	0.4601357072442197	0.6662322282154	0.48255194471102775	0.8667059888760299	0.9498309139636942	0.8690142351845904	0.9153357983312959	0.8153570369611957	0.5714285714285714	0	0.0	0.009068013223708057	45
1559	0.021447340827564	0.0040327359472941415	0.0017412056459189678	0.9679800552966564	-1	0	0	0.16666666666666666	1	1.0	7	0.5	0.7142857142857143	5	5	3	1	0	0.5	3	6	9	0.1	0	0.4601357072442197	0.7316905439195914	0.48255194471102775	0.8527958078070139	1.0	0.8929954822241152	0.9255553636377322	0.8357869220590625	1.0	0	0.0	0.0017412056459189678	16
1351	0.02442264122933251	0.002260922690267602	0.001939969302540437	0.9607679213273417	-1	0	0	0.2857142857142857	2	0.75	6	0.625	0.5	5	4	4	3	0	1.0	4	4	10	0.2727272727272727	0	0.4930685468003322	0.7199225748579255	0.34459086779453973	0.6622531479677685	0.9498309139636942	0.8934544736227791	0.898293847871743	0.7769506765652366	0.2	0	0.0	0.001939969302540437	3
2594	0.021857176524208773	0.004774694924490759	0.003225729513751961	0.9706168731142855	-1	0	0	0.16666666666666666	1	1.0	7	0.375	0.7142857142857143	5	5	3	1	0	0.6666666666666666	4	6	9	0.1	0	0.4601357072442197	0.7316905439195914	0.48255194471102775	0.8527958078070139	0.9498309139636942	0.8863653685532038	0.9153357983312959	0.8326722556814713	1.0	0	0.0	0.003225729513751961	19
4269	0.03371710857687176	0.008849282684071872	0.008849203724979663	0.7033840910862039	-1	0	0	0.125	1	1.0	10	0.4	0.7	7	7	4	2	0	0.3	10	3	12	0.16666666666666666	0	0.4601357072442197	0.6662322282154	0.48255194471102775	0.8667059888760299	0.9498309139636942	0.8690142351845904	0.9153357983312959	0.8153570369611957	0.5714285714285714	0	0.0	0.008849203724979663	11
707	0.00040553377065464873	0.00033362954536367626	0.0003333580109100439	0.9962659722226022	-1	0	0	0.5	1	1.0	1	1.0	1.0	1	1	1	0	0	0.3333333333333333	1	3	3	0.0	0	0.13799694735198517	0.5	0.8807865317109336	0.5	0.5481908170026941	0.5	0.9542588481367812	0.5	0	0	0.0	0.0003333580109100439	24
1627	0.021508462641360544	0.0045174253577758864	0.003324470606928391	0.9709625201631518	-1	0	0	0.16666666666666666	1	1.0	7	0.375	0.7142857142857143	5	5	3	1	0	0.6666666666666666	4	6	9	0.1	0	0.4601357072442197	0.7316905439195914	0.48255194471102775	0.8527958078070139	1.0	0.8929954822241152	0.9255553636377322	0.8357869220590625	1.0	0	0.0	0.003324470606928391	63
4452	0.03391647605383267	0.009193021963232476	0.009133843858325916	0.7428072143574569	-1	0	0	0.125	1	1.0	10	0.4	0.7	7	7	4	2	0	0.3	10	3	12	0.16666666666666666	0	0.4601357072442197	0.6662322282154	0.48255194471102775	0.8667059888760299	0.9498309139636942	0.8690142351845904	0.9153357983312959	0.8153570369611957	0.5714285714285714	0.14285714285714285	0.0	0.009133843858325916	19
3208	0.033022852673029145	0.009676583940902789	0.009465025372045872	0.7271830525860031	-1	0	0	0.125	1	1.0	10	0.4	0.7	7	7	4	1	0	0.3	10	3	12	0.08333333333333333	0	0.4601357072442197	0.6662322282154	0.48255194471102775	0.8667059888760299	0.9498309139636942	0.8690142351845904	0.9153357983312959	0.8153570369611957	1.0	0.14285714285714285	0.0	0.009465025372045872	28
2192	0.009818976633216217	0.00107302872026035	-0.0010667108456488424	0.9952311716593042	-1	0	0	0.3333333333333333	2	0.7142857142857143	5	0.5	0.5714285714285714	5	4	3	1	0	0.5	3	6	9	0.1111111111111111	0.6666666666666666	0.4601357072442197	0.7316905439195914	0.48255194471102775	0.8527958078070139	1.0	0.8929954822241152	0.9255553636377322	0.8357869220590625	1.0	0	0.0	-0.00010667108456488424	2
2142	0.021391307559321254	0.0044010388461751225	0.0034402494873634563	0.9708709150060505	-1	0	0	0.16666666666666666	1	1.0	7	0.375	0.7142857142857143	5	5	3	1	0	0.6666666666666666	4	6	9	0.1	0	0.4601357072442197	0.7316905439195914	0.48255194471102775	0.8527958078070139	0.9498309139636942	0.8863653685532038	0.9153357983312959	0.8326722556814713	1.0	0	0.0	0.0034402494873634563	28
2245	0.021550521435198897	0.0048076094744924835	0.003451195610053011	0.9716103943224783	-1	0	0	0.16666666666666666	1	1.0	7	0.375	0.7142857142857143	5	5	3	1	0	0.6666666666666666	4	6	9	0.1	0	0.4601357072442197	0.7316905439195914	0.48255194471102775	0.8527958078070139	1.0	0.8929954822241152	0.9255553636377322	0.8357869220590625	1.0	0	0.0	0.003451195610053011	51
931	0.01982953514315482	0.0011712051778771206	-0.0009378119137487311	0.9885772827607336	-1	0	0	0.2	1	1.0	5	0.4666666666666667	0.8	4	4	2	2	0	0.6	3	5	7	0.25	0	0.4793004066949743	0.5976296437262981	0.4325988956274823	0.8768729434070736	0.8367905055000715	0.8898248424048424	0.8635518539988734	0.8149597860727138	0.625	0	0.0	-9.37811913748731e-05	0
1550	0.02169629466772575	0.003322168784487796	0.0013914688053583912	0.9685241240847808	-1	0	0	0.16666666666666666	1	1.0	7	0.5	0.7142857142857143	5	5	3	1	0	0.5	3	6	9	0.1	0	0.4601357072442197	0.7316905439195914	0.48255194471102775	0.8527958078070139	1.0	0.8929954822241152	0.9255553636377322	0.8357869220590625	1.0	0	0.0	0.0013914688053583912	11
120	0.061431966494125516	0.007655313048771439	0.0025052733993014805	0.6540238499127162	-1	0	0	0.1111111111111111	1	1.0	11	0.325	0.9090909090909091	11	10	1	1	0	0.4	4	10	13	0.2	0	0.5638860762691525	0.9141950919173707	0.22554054967445514	0.8058904221803452	0.6379868193996477	0.770365986407363	0.8940489306770126	0.841125177826641	1.0	0.2727272727272727	0.0	0.0025052733993014805	22
1186	0.02190036011605275	0.0032214353701369995	0.0016181120695984688	0.9682472627680531	-1	0	0	0.16666666666666666	1	1.0	7	0.5	0.7142857142857143	5	5	3	1	0	0.5	3	6	9	0.1	0	0.4601357072442197	0.7316905439195914	0.48255194471102775	0.8527958078070139	1.0	0.8929954822241152	0.9255553636377322	0.8357869220590625	1.0	0	0.0	0.0016181120695984688	19
83	0.00012409373477632567	1.2527392403887768e-06	3.5335815814162967e-09	0.999995653813721	-1	0	0	0.75	3	0.5	2	0.5	0.5	3	2	2	2	0	0.75	3	4	6	0.2857142857142857	1.0	0.1	0.6252109822032728	0.5241465572124432	0.5834627870550279	0.4443980610527549	0.7844686971972648	0.8761133060532118	0.6711837293083733	0.6666666666666666	0.6666666666666666	0.0	3.5335815814162967e-09	9
4835	0.03242096789492431	0.008407550835937623	0.008384615319269756	0.6972694514819484	-1	0	0	0.125	1	1.0	10	0.4	0.7	7	7	4	1	0	0.3	10	3	12	0.08333333333333333	0	0.4601357072442197	0.6662322282154	0.48255194471102775	0.8667059888760299	0.9498309139636942	0.8690142351845904	0.9153357983312959	0.8153570369611957	1.0	0	0.0	0.008384615319269756	21
4455	0.03409126187210933	0.01015973777206593	0.01010636892591954	0.7186523319235105	-1	0	0	0.125	1	1.0	10	0.4	0.7	7	7	4	2	0	0.3	10	3	12	0.16666666666666666	0	0.4601357072442197	0.6662322282154	0.48255194471102775	0.8667059888760299	0.9498309139636942	0.8690142351845904	0.9153357983312959	0.8153570369611957	0.5714285714285714	0	0.0	0.01010636892591954	67
22	0.0006226120773453147	9.824565434855119e-05	1.7295487036083e-05	0.9952026464807029	-1	0	0	0.5	1	1.0	1	0.75	0	1	0	1	1	0	1.0	2	2	3	0.2	0	0	0	0	0	0	0	0	0	0	0	0	1.7295487036083e-05	56
3618	0.03302685184589485	0.009052396772561415	0.008987873109556904	0.7095216020940298	-1	0	0	0.125	1	1.0	10	0.4	0.7	7	7	4	2	0	0.3	10	3	12	0.16666666666666666	0	0.4601357072442197	0.6662322282154	0.48255194471102775	0.8667059888760299	0.9498309139636942	0.8690142351845904	0.9153357983312959	0.8153570369611957	0.5714285714285714	0	0.0	0.008987873109556904	46
3995	0.02234688478738433	0.004142118004598241	0.0026239888887124034	0.9698643813138813	-1	0	0	0.16666666666666666	1	1.0	7	0.375	0.7142857142857143	5	5	3	2	0	0.6666666666666666	4	6	9	0.2	0	0.4601357072442197	0.7316905439195914	0.48255194471102775	0.8527958078070139	0.9498309139636942	0.8863653685532038	0.9153357983312959	0.8326722556814713	0.6	0	0.0	0.0026239888887124034	8
4006	0.0339589050030536	0.00915965915511995	0.009136779722364196	0.6986354727192743	-1	0	0	0.125	1	1.0	10	0.4	0.7	7	7	4	2	0	0.3	10	3	12	0.16666666666666666	0	0.4601357072442197	0.6662322282154	0.48255194471102775	0.8667059888760299	0.9498309139636942	0.8690142351845904	0.9153357983312959	0.8153570369611957	0.5714285714285714	0.14285714285714285	0.0	0.009136779722364196	22
4025	0.03393808541765572	0.009521791548318241	0.009416434956063847	0.739301342831058	-1	0	0	0.125	1	1.0	10	0.4	0.7	7	7	4	2	0	0.3	10	3	12	0.16666666666666666	0	0.4601357072442197	0.6662322282154	0.48255194471102775	0.8667059888760299	0.9498309139636942	0.8627737585431117	0.9096704862715237	0.8126444645320972	0.5714285714285714	0	0.0	0.009416434956063847	76
1187	0.022039186243598404	0.0035446994628151726	0.0019518361072383829	0.9683788714932379	-1	0	0	0.16666666666666666	1	1.0	7	0.5	0.7142857142857143	5	5	3	1	0	0.5	3	6	9	0.1	0	0.4601357072442197	0.7316905439195914	0.48255194471102775	0.8527958078070139	1.0	0.8929954822241152	0.9255553636377322	0.8357869220590625	1.0	0	0.0	0.0019518361072383829	19
4236	0.0345319323628076	0.008741147953143305	0.008741144863490506	0.7015486125289957	-1	0	0	0.125	1	1.0	10	0.4	0.7	7	7	4	2	0	0.3	10	3	12	0.16666666666666666	0	0.4601357072442197	0.6662322282154	0.48255194471102775	0.8667059888760299	0.9498309139636942	0.8690142351845904	0.9153357983312959	0.8153570369611957	0.5714285714285714	0.14285714285714285	0.0	0.008741144863490506	13
3645	0.03655968733757472	0.00891804220452503	0.008374028627226469	0.853704510742001	-1	0	0	0.125	1	1.0	9	0.4074074074074074	0.6666666666666666	6	6	4	2	0	0.3333333333333333	9	3	11	0.16666666666666666	0	0.4793004066949743	0.5938364112630372	0.4325988956274823	0.6937456496704091	0.9437484382316121	0.9065111349929573	0.898293847871743	0.7606839243477195	0.5833333333333334	0	0.0	0.008374028627226469	20
2985	0.03263534519110021	0.00823037840732573	0.008182649349488433	0.6927883148695213	-1	0	0	0.125	1	1.0	10	0.4	0.7	7	7	4	1	0	0.3	10	3	12	0.08333333333333333	0	0.4601357072442197	0.6662322282154	0.48255194471102775	0.8667059888760299	0.9498309139636942	0.8690142351845904	0.9153357983312959	0.8153570369611957	1.0	0	0.0	0.008182649349488433	26
4792	0.03281661069823907	0.008648879883498467	0.008543953248728094	0.7392474648459704	-1	0	0	0.125	1	1.0	10	0.4	0.7	7	7	4	1	0	0.3	10	3	12	0.08333333333333333	0	0.4601357072442197	0.6662322282154	0.48255194471102775	0.8667059888760299	0.9498309139636942	0.8627737585431117	0.9096704862715237	0.8126444645320972	1.0	0	0.0	0.008543953248728094	24
4023	0.0086784152356113	0.0005869124458441807	-0.0004244724587332551	0.999073463192443	-1	0	0	0.25	1	1.0	3	1.0	1.0	4	3	0	1	0	0.2	5	1	5	0.3333333333333333	0	0.47244765579686276	0.581193730258278	0.4325988956274823	0.8768729434070736	0.8825388254076906	0.8866978978984593	0.886309164344973	0.8099095459942718	1.0	0	0.0	-4.244724587332551e-05	1
1493	0.016780120891564186	0.0002314577250363183	-5.9141129931084435e-05	0.9806668440316558	-1	0	0	0.16666666666666666	1	1.0	6	0.5333333333333333	0.6666666666666666	4	4	3	1	0	0.6	3	5	8	0.1	0	0.4663476178744199	0.7480976446891711	0.4325988956274823	0.6813660211040264	0.9749154569818472	0.9019885842794871	0.9205956813309613	0.795112433706723	1.0	0	0.0	-5.914112993108444e-06	2
28	0.0037640119392504693	0.0007520856418010809	2.289746822599417e-05	0.9974585336279053	-1	0	0	0.5	1	1.0	1	1.0	1.0	2	1	0	0	0	0.3333333333333333	3	1	3	0.0	0	0.3902798705162257	0.9204610737883565	0.4487329452136599	0.8314609647068849	0.2462978852972965	0.7553825464578692	0.8315495728478308	0.8486507885466767	0	0	0.0	2.289746822599417e-05	18
2780	0.03243284342126839	0.008464078497373793	0.008451101825996853	0.7048070689077368	-1	0	0	0.125	1	1.0	10	0.4	0.7	7	7	4	1	0	0.3	10	3	12	0.08333333333333333	0	0.4601357072442197	0.6662322282154	0.48255194471102775	0.8667059888760299	0.9498309139636942	0.8690142351845904	0.9153357983312959	0.8153570369611957	1.0	0.14285714285714285	0.0	0.008451101825996853	57
3835	0.0335007180350836	0.010504498806069153	0.010323491277937117	0.7280557891209448	-1	0	0	0.125	1	1.0	10	0.4	0.7	7	7	4	2	0	0.3	10	3	12	0.16666666666666666	0	0.4601357072442197	0.6662322282154	0.48255194471102775	0.8667059888760299	0.9498309139636942	0.8690142351845904	0.9153357983312959	0.8153570369611957	0.5714285714285714	0	0.0	0.010323491277937117	45
636	0.0006274253148717537	0.0005870601738685883	-6.17306228172049e-06	0.9932507794945244	-1	0.5	1	0.6666666666666666	4	0.5	3	0.6666666666666666	0.16666666666666666	3	1	4	0	0	0.75	4	3	8	0.0	0.5	0.7009427947875525	0.8370122937659602	0.2838066168818631	0.941372988772918	0.613874293805684	0.796613944236635	0.887343859223948	0.872790184910576	0	0	0.0	-6.17306228172049e-07	4
2102	0.021542734850410913	0.004839075818631038	0.0031282765937232894	0.9708169579250352	-1	0	0	0.16666666666666666	1	1.0	7	0.375	0.7142857142857143	5	5	3	1	0	0.6666666666666666	4	6	9	0.1	0	0.4601357072442197	0.7316905439195914	0.48255194471102775	0.8527958078070139	1.0	0.8929954822241152	0.9255553636377322	0.8357869220590625	1.0	0	0.0	0.0031282765937232894	31
2895	0.03287432986039392	0.007214750359201441	0.007131323978681831	0.6972604830980864	-1	0	0	0.125	1	1.0	10	0.4	0.7	7	7	4	1	0	0.3	10	3	12	0.08333333333333333	0	0.4601357072442197	0.6662322282154	0.48255194471102775	0.8667059888760299	0.9498309139636942	0.8690142351845904	0.9153357983312959	0.8153570369611957	1.0	0	0.0	0.007131323978681831	20
1139	0.021417020516266396	0.0038985560288808054	0.00196324522055698	0.9696921067057372	-1	0	0	0.16666666666666666	1	1.0	7	0.5	0.7142857142857143	5	5	3	1	0	0.5	3	6	9	0.1	0	0.4601357072442197	0.7316905439195914	0.48255194471102775	0.8527958078070139	1.0	0.8929954822241152	0.9255553636377322	0.8357869220590625	1.0	0	0.0	0.00196324522055698	25
302	0.0008044194964773738	0.00014446307626087715	0.00014446250546416473	0.9955397702094433	-1	0	0	1.0	3	0.0	0	0.6666666666666666	0	1	0	2	1	0	0.6666666666666666	2	3	4	0.14285714285714285	1.0	0	0	0	0	0	0	0	0	0	0	0	0.00014446250546416473	43
1076	0.007703664182347464	0.0005604812426140854	6.727234432582362e-05	0.989052561685829	-1	0	0	0.25	1	1.0	3	0.5555555555555556	0.6666666666666666	2	2	2	2	0	1.0	3	3	5	0.25	0	0.5261481429719911	0.6470640670297914	0.3418909443701986	0.6005000348871026	0.7821924801867082	0.8982633062991638	0.8613943259485755	0.7434404107265052	0.75	0	0.0	6.727234432582362e-05	3
2005	0.021556734638328037	0.004753124888879386	0.003674292191094559	0.9713047075265272	-1	0	0	0.16666666666666666	1	1.0	7	0.375	0.7142857142857143	5	5	3	1	0	0.6666666666666666	4	6	9	0.1	0	0.4601357072442197	0.7316905439195914	0.48255194471102775	0.8527958078070139	0.9498309139636942	0.8863653685532038	0.9153357983312959	0.8326722556814713	1.0	0	0.0	0.003674292191094559	29
4388	0.03332637011829391	0.00900480566621559	0.008969049322946102	0.7417944339033857	-1	0	0	0.125	1	1.0	10	0.4	0.7	7	7	4	2	0	0.3	10	3	12	0.16666666666666666	0	0.4601357072442197	0.6662322282154	0.48255194471102775	0.8667059888760299	0.9498309139636942	0.8627737585431117	0.9096704862715237	0.8126444645320972	0.5714285714285714	0	0.0	0.008969049322946102	42
2347	0.01732701363047667	0.0028632961202034726	-0.002810590464746251	0.965751413867812	-1	0	0	0.16666666666666666	1	1.0	6	0.4444444444444444	0.6666666666666666	4	4	3	2	0	0.5	3	6	8	0.2	0	0.4628339869169181	0.6225392861080593	0.48255194471102775	0.8657924813882344	0.8367905055000715	0.8898248424048424	0.8635518539988734	0.8152538997766722	0.625	0	0.0	-0.0002810590464746251	0
3001	0.030032874217942766	0.008394718363726078	0.008383088114066496	0.7025639838845179	-1	0	0	0.125	1	1.0	10	0.4	0.7	7	7	4	1	0	0.3	10	3	12	0.08333333333333333	0	0.4601357072442197	0.6662322282154	0.48255194471102775	0.8667059888760299	0.9498309139636942	0.8690142351845904	0.9153357983312959	0.8153570369611957	1.0	0	0.0	0.008383088114066496	28
1565	0.022099719330203663	0.004169650186151282	0.0025576348919757693	0.9690423880335762	-1	0	0	0.16666666666666666	1	1.0	7	0.5	0.7142857142857143	5	5	3	1	0	0.5	3	6	9	0.1	0	0.4601357072442197	0.7316905439195914	0.48255194471102775	0.8527958078070139	0.9498309139636942	0.8863653685532038	0.9153357983312959	0.8326722556814713	1.0	0	0.0	0.0025576348919757693	48
833	0.02970944399860325	0.003720223185136372	0.0031164614101575274	0.9355191146796205	-1	0	0	0.14285714285714285	1	1.0	8	0.47619047619047616	0.75	6	6	3	1	0	0.42857142857142855	3	7	10	0.1	0	0.45006677208353024	0.8774029382675487	0.48255194471102775	0.8464677212238721	0.9290796612235301	0.8594649452491034	0.9264179222983198	0.8616058966864337	1.0	0	0.0	0.0031164614101575274	6
2718	0.03156109405417789	0.009792738999115598	0.009663328622522895	0.7284887676514027	-1	0	0	0.125	1	1.0	10	0.4	0.7	7	7	4	1	0	0.3	10	3	12	0.08333333333333333	0	0.4601357072442197	0.6662322282154	0.48255194471102775	0.8667059888760299	0.9498309139636942	0.8690142351845904	0.9153357983312959	0.8153570369611957	1.0	0	0.0	0.009663328622522895	40
90	6.637646531375577e-06	6.248971126526664e-08	6.198687244968537e-08	0.9999991136308836	-1	0	0	1.0	3	0.0	0	0.6666666666666666	0	2	0	1	0	0	0.6666666666666666	3	2	4	0.0	1.0	0	0	0	0	0	0	0	0	0	0	0	6.198687244968537e-08	65
4126	0.03675939437841692	0.0047622880906634975	0.00462438551061633	0.7817738606398041	-1	0	0	0.125	1	1.0	9	0.4074074074074074	0.6666666666666666	6	6	4	3	0	0.3333333333333333	9	3	11	0.25	0	0.4655322665896165	0.6452915272260114	0.4325988956274823	0.6937456496704091	0.9498309139636942	0.9100512743124155	0.9041329267599381	0.7761643435231045	0.16666666666666666	0.16666666666666666	0.0	0.00462438551061633	8
1906	0.021738505201141914	0.004654786173316331	0.0030973039117186533	0.9706727063298265	-1	0	0	0.16666666666666666	1	1.0	7	0.375	0.7142857142857143	5	5	3	1	0	0.6666666666666666	4	6	9	0.1	0	0.4601357072442197	0.7316905439195914	0.48255194471102775	0.8527958078070139	1.0	0.8929954822241152	0.9255553636377322	0.8357869220590625	1.0	0	0.0	0.0030973039117186533	19
3752	0.03296798945567326	0.009687103774809313	0.009564756141793522	0.7397823267628443	-1	0	0	0.125	1	1.0	10	0.4	0.7	7	7	4	2	0	0.3	10	3	12	0.16666666666666666	0	0.4601357072442197	0.6662322282154	0.48255194471102775	0.8667059888760299	0.9498309139636942	0.8690142351845904	0.9153357983312959	0.8153570369611957	0.5714285714285714	0	0.0	0.009564756141793522	32
4451	0.042169805989110944	0.0033316207971962157	-0.0021251053868437644	0.853797361318534	-1	0	0	0.125	1	1.0	10	0.4	0.7	7	7	4	2	0	0.3	10	3	12	0.16666666666666666	0	0.4399978369228408	0.6593813010178285	0.48255194471102775	0.8667059888760299	0.9498309139636942	0.8690142351845904	0.9212422195114758	0.8138137310081556	0.5714285714285714	0	0.0	-0.00021251053868437644	4
4235	0.033983764424221644	0.008511337133949023	0.008508693582401462	0.6908735656247371	-1	0	0	0.125	1	1.0	10	0.4	0.7	7	7	4	2	0	0.3	10	3	12	0.16666666666666666	0	0.4601357072442197	0.6662322282154	0.48255194471102775	0.8667059888760299	0.9498309139636942	0.8690142351845904	0.9153357983312959	0.8153570369611957	0.5714285714285714	0	0.0	0.008508693582401462	18
485	0.001099763490730109	0.00021338323676754384	0.00021338116176726577	0.9977290705690838	-1	0	0	1.0	2	0.0	0	0.75	0	1	0	1	0	0	1.0	2	2	3	0.0	0	0	0	0	0	0	0	0	0	0	0	0	0.00021338116176726577	22
1945	0.021945337500649878	0.0046344307363469835	0.003071599990864963	0.9713173328483956	-1	0	0	0.16666666666666666	1	1.0	7	0.375	0.7142857142857143	5	5	3	1	0	0.6666666666666666	4	6	9	0.1	0	0.4601357072442197	0.7316905439195914	0.48255194471102775	0.8527958078070139	0.9498309139636942	0.8863653685532038	0.9153357983312959	0.8326722556814713	1.0	0	0.0	0.003071599990864963	28
4441	0.04261240997944293	0.0011059941067500484	-0.001105937878299842	0.9613351000684753	-1	0	0	0.125	1	1.0	9	0.34375	0.7777777777777778	7	7	3	3	0	0.5	4	8	11	0.3	0	0.4655322665896165	0.5548558215439274	0.48255194471102775	0.8667059888760299	0.9498309139636942	0.8627737585431117	0.898293847871743	0.7875674859229483	0.14285714285714285	0.14285714285714285	0.0	-0.0001105937878299842	2
4419	0.03392904120796731	0.008835555826835251	0.00881994578991181	0.6913300366065127	-1	0	0	0.125	1	1.0	10	0.4	0.7	7	7	4	2	0	0.3	10	3	12	0.16666666666666666	0	0.4601357072442197	0.6662322282154	0.48255194471102775	0.8667059888760299	0.9498309139636942	0.8690142351845904	0.9153357983312959	0.8153570369611957	0.5714285714285714	0	0.0	0.00881994578991181	17
1079	0.021568583841857322	0.004116878536176606	0.002580115207785918	0.9694364966424854	-1	0	0	0.16666666666666666	1	1.0	7	0.5	0.7142857142857143	5	5	3	1	0	0.5	3	6	9	0.1	0	0.4601357072442197	0.7316905439195914	0.48255194471102775	0.8527958078070139	1.0	0.8929954822241152	0.9255553636377322	0.8357869220590625	1.0	0	0.0	0.002580115207785918	17
687	1.6661294355981686e-05	7.96962714319492e-09	-2.9966954703195515e-09	0.9999986082558682	-1	0	0	0.6666666666666666	2	0.5	1	1.0	0.5	1	1	2	0	0	0.25	4	1	4	0.0	0.6666666666666666	0.39083101864899206	0.5	0.8171785520503947	0.5	0.7237500970364488	0.5	0.8617382917598473	0.5	0	0	0.0	-2.9966954703195516e-10	10
2523	0.021748086084612313	0.00445047721248892	0.00332181900894741	0.9708719178251991	-1	0	0	0.16666666666666666	1	1.0	7	0.375	0.7142857142857143	5	5	3	1	0	0.6666666666666666	4	6	9	0.1	0	0.4601357072442197	0.7316905439195914	0.48255194471102775	0.8527958078070139	0.9498309139636942	0.8863653685532038	0.9153357983312959	0.8326722556814713	1.0	0	0.0	0.00332181900894741	15
3959	0.03368623026529039	0.008483147930517921	0.008448203603566011	0.6857636020966904	-1	0	0	0.125	1	1.0	10	0.4	0.7	7	7	4	2	0	0.3	10	3	12	0.16666666666666666	0	0.4601357072442197	0.6662322282154	0.48255194471102775	0.8667059888760299	0.9498309139636942	0.8627737585431117	0.9096704862715237	0.8126444645320972	0.5714285714285714	0.14285714285714285	0.0	0.008448203603566011	13
2063	0.021620324999060622	0.003928546199096087	0.0027863001034566346	0.9708370470805455	-1	0	0	0.16666666666666666	1	1.0	7	0.375	0.7142857142857143	5	5	3	1	0	0.6666666666666666	4	6	9	0.1	0	0.4601357072442197	0.7316905439195914	0.48255194471102775	0.8527958078070139	1.0	0.8929954822241152	0.9255553636377322	0.8357869220590625	1.0	0	0.0	0.0027863001034566346	16
1869	0.021652434519484277	0.005458284568261347	0.002709918434862321	0.9691542414035847	-1	0	0	0.16666666666666666	1	1.0	7	0.5	0.7142857142857143	5	5	3	1	0	0.5	3	6	9	0.1	0	0.4601357072442197	0.7316905439195914	0.48255194471102775	0.8527958078070139	1.0	0.8929954822241152	0.9255553636377322	0.8357869220590625	1.0	0	0.0	0.002709918434862321	46
2589	0.021830742656213313	0.004721356446910469	0.003164690872222838	0.9705405990131643	-1	0	0	0.16666666666666666	1	1.0	7	0.375	0.7142857142857143	5	5	3	1	0	0.6666666666666666	4	6	9	0.1	0	0.4601357072442197	0.7316905439195914	0.48255194471102775	0.8527958078070139	0.9498309139636942	0.8863653685532038	0.9153357983312959	0.8326722556814713	1.0	0	0.0	0.003164690872222838	50
2535	0.021219034705301017	0.004094869159033088	0.0024960468738373935	0.9709715728931857	-1	0	0	0.16666666666666666	1	1.0	7	0.375	0.7142857142857143	5	5	3	1	0	0.6666666666666666	4	6	9	0.1	0	0.4601357072442197	0.7316905439195914	0.48255194471102775	0.8527958078070139	0.9498309139636942	0.8863653685532038	0.9153357983312959	0.8326722556814713	1.0	0	0.0	0.0024960468738373935	13
2739	0.021592031553077023	0.004045236900555228	0.0029507557090972096	0.9709126235862289	-1	0	0	0.16666666666666666	1	1.0	7	0.375	0.7142857142857143	5	5	3	1	0	0.6666666666666666	4	6	9	0.1	0	0.4601357072442197	0.7316905439195914	0.48255194471102775	0.8527958078070139	0.9498309139636942	0.8863653685532038	0.9153357983312959	0.8326722556814713	1.0	0	0.0	0.0029507557090972096	18
358	5.984240106834926e-09	5.596738077607502e-09	5.006701820179046e-10	0.9999993736968533	-1	0	0	1.0	1	0	0	1.0	0	0	0	1	1	0	0.5	2	1	2	0.16666666666666666	0	0	0	0	0	0	0	0	0	0	0	0	-0.1	1
4022	0.033073209233353176	0.010018068156351959	0.009827685702072797	0.726168965156933	-1	0	0	0.125	1	1.0	10	0.4	0.7	7	7	4	2	0	0.3	10	3	12	0.16666666666666666	0	0.4601357072442197	0.6662322282154	0.48255194471102775	0.8667059888760299	0.9498309139636942	0.8690142351845904	0.9153357983312959	0.8153570369611957	0.5714285714285714	0.14285714285714285	0.0	0.009827685702072797	31
1795	0.021702292049496356	0.004697912631287796	0.0034419348916121142	0.9715573881014533	-1	0	0	0.16666666666666666	1	1.0	7	0.375	0.7142857142857143	5	5	3	1	0	0.6666666666666666	4	6	9	0.1	0	0.4601357072442197	0.7316905439195914	0.48255194471102775	0.8527958078070139	0.9498309139636942	0.8863653685532038	0.9153357983312959	0.8326722556814713	1.0	0	0.0	0.0034419348916121142	13
591	0.004650142733806598	0.0011633143038577317	-0.0001127679946094423	0.9975617639372918	-1	0	0	0.3333333333333333	1	1.0	2	0.6666666666666666	0.5	2	1	1	1	0	0.6666666666666666	3	2	4	0.2	0	0.6638313537461518	0.6629038081162749	0.6664594491871336	0.944702168949247	0.8375294147989797	0.8354431022381056	0.8668568383399875	0.8472294564170607	1.0	0.5	0.0	-1.1276799460944231e-05	4
2025	0.021579983729960884	0.004000936541285961	0.0027378842539035417	0.9709279126847019	-1	0	0	0.16666666666666666	1	1.0	7	0.375	0.7142857142857143	5	5	3	1	0	0.6666666666666666	4	6	9	0.1	0	0.4601357072442197	0.7316905439195914	0.48255194471102775	0.8527958078070139	0.9498309139636942	0.8863653685532038	0.9153357983312959	0.8326722556814713	1.0	0	0.0	0.0027378842539035417	10
2461	0.021836005471056873	0.004145109983135602	0.002271634095867422	0.9709567536940529	-1	0	0	0.16666666666666666	1	1.0	7	0.375	0.7142857142857143	5	5	3	1	0	0.6666666666666666	4	6	9	0.1	0	0.4601357072442197	0.7316905439195914	0.48255194471102775	0.8527958078070139	1.0	0.8929954822241152	0.9255553636377322	0.8357869220590625	1.0	0	0.0	0.002271634095867422	16
2095	0.02154070439990433	0.004788168489746606	0.0034769358281735614	0.9715117638449028	-1	0	0	0.16666666666666666	1	1.0	7	0.375	0.7142857142857143	5	5	3	1	0	0.6666666666666666	4	6	9	0.1	0	0.4601357072442197	0.7316905439195914	0.48255194471102775	0.8527958078070139	0.9498309139636942	0.8863653685532038	0.9153357983312959	0.8326722556814713	1.0	0	0.0	0.0034769358281735614	39
4005	0.033084123289387486	0.00975136044633887	0.00966868471940607	0.7196357577148724	-1	0	0	0.125	1	1.0	10	0.4	0.7	7	7	4	1	0	0.3	10	3	12	0.08333333333333333	0	0.4601357072442197	0.6662322282154	0.48255194471102775	0.8667059888760299	0.9498309139636942	0.8627737585431117	0.9096704862715237	0.8126444645320972	1.0	0	0.0	0.00966868471940607	77
2890	0.03307855998079311	0.006118593654193864	0.006105296499871617	0.6669652309302085	-1	0	0	0.125	1	1.0	10	0.4	0.7	7	7	4	1	0	0.3	10	3	12	0.08333333333333333	0	0.4601357072442197	0.6662322282154	0.48255194471102775	0.8667059888760299	0.9498309139636942	0.8627737585431117	0.9096704862715237	0.8126444645320972	1.0	0	0.0	0.006105296499871617	22
364	0.007078884728756881	0.00028909528696294197	0.0002820403758267266	0.9762205906788327	-1	0	0	0.6	3	0.6	3	0.5833333333333334	0.4	3	2	3	3	0	0.3333333333333333	2	6	7	0.3333333333333333	0.4	0.6684088078424194	0.9416070689873303	0.529764698360565	0.9477664213886419	0.6409656725242667	0.9558336732608711	0.9122576737199459	0.9487193240829296	0.6666666666666666	0.6666666666666666	0.0	0.0002820403758267266	8
1003	0.0214163000199426	0.0038916172818356087	0.002131710810686836	0.9682137725800107	-1	0	0	0.16666666666666666	1	1.0	7	0.5	0.7142857142857143	5	5	3	1	0	0.5	3	6	9	0.1	0	0.4601357072442197	0.7316905439195914	0.48255194471102775	0.8527958078070139	1.0	0.8929954822241152	0.9255553636377322	0.8357869220590625	1.0	0	0.0	0.002131710810686836	18
1777	0.02169422544744151	0.003910742190021117	0.0022892572670901146	0.9699578514788442	-1	0	0	0.16666666666666666	1	1.0	7	0.5	0.7142857142857143	5	5	3	1	0	0.5	3	6	9	0.1	0	0.4601357072442197	0.7316905439195914	0.48255194471102775	0.8527958078070139	0.9498309139636942	0.8863653685532038	0.9153357983312959	0.8326722556814713	1.0	0	0.0	0.0022892572670901146	14
5040	0.048867198741491945	0.007872777416645408	-0.0026603387829346368	0.8717700364176167	-1	0	0	0.3333333333333333	3	0.7272727272727273	8	0.3939393939393939	0.6363636363636364	8	7	4	3	0	0.2727272727272727	11	3	13	0.2727272727272727	0.16666666666666666	0.4655322665896165	0.5694684689430539	0.48255194471102775	0.8982432854722051	0.8367905055000715	0.8898248424048424	0.8635518539988734	0.8198744919503621	0.125	0	0.0	-0.00026603387829346367	5
1431	0.02112706366334531	0.003829300993788728	0.002135576282274609	0.9686923989322772	-1	0	0	0.16666666666666666	1	1.0	7	0.5	0.7142857142857143	5	5	3	1	0	0.5	3	6	9	0.1	0	0.4601357072442197	0.7316905439195914	0.48255194471102775	0.8527958078070139	1.0	0.8929954822241152	0.9255553636377322	0.8357869220590625	1.0	0	0.0	0.002135576282274609	22
830	0.022012696984940017	0.0007391589979708517	0.00021644053843330522	0.9880496111973843	-1	0	0	0.16666666666666666	1	1.0	7	0.5	0.7142857142857143	5	5	3	1	0	0.5	3	6	9	0.1	0	0.4399978369228408	0.8532793777836744	0.48255194471102775	0.8810175609362002	0.9498309139636942	0.858037058907313	0.9255553636377322	0.8645859055421732	1.0	0	0.0	0.00021644053843330522	1
1084	0.024093077119879572	0.0018924763845794613	-0.001413137135793356	0.9707301569300351	-1	0	0	0.16666666666666666	1	1.0	7	0.5	0.7142857142857143	5	5	3	1	0	0.5	3	6	9	0.1	0	0.4399978369228408	0.7351086329956227	0.48255194471102775	0.8527958078070139	1.0	0.8929954822241152	0.9255553636377322	0.8365851342199238	1.0	0	0.0	-0.0001413137135793356	1
4472	0.018815576368115434	0.0009585272454409117	0.0007975905562883623	0.9785220679382319	-1	0	0	0.3333333333333333	2	0.7142857142857143	5	0.5625	0.7142857142857143	6	5	2	0	0	0.25	8	2	9	0.0	0	0.4628339869169181	0.5951395197269687	0.48255194471102775	0.8815639701241391	0.8367905055000715	0.8716889417812121	0.8635518539988734	0.8078630842970741	0	0	0.0	0.0007975905562883623	2
744	5.91525912036375e-05	2.089113299533114e-05	-1.45595999314979e-07	0.9999950965046723	-1	0	0	0.25	1	1.0	3	1.0	1.0	3	3	1	0	0	0.2	5	1	5	0.0	0	0.5075502819425248	0.7364638544510719	0.20114167319900983	0.7017445005490668	1.0	0.5	0.9641074497928902	0.6519820187308774	0	0	0.0	-1.4559599931497899e-08	8
3419	0.03289465091416153	0.007371535538596254	0.007345709115245916	0.6872076118526733	-1	0	0	0.125	1	1.0	10	0.4	0.7	7	7	4	1	0	0.3	10	3	12	0.08333333333333333	0	0.4601357072442197	0.6662322282154	0.48255194471102775	0.8667059888760299	0.9498309139636942	0.8690142351845904	0.9153357983312959	0.8153570369611957	1.0	0	0.0	0.007345709115245916	22
3092	0.02949265518501565	0.0007480480374207923	-0.0007376205419488589	0.9761782771447934	-1	0	0	0.125	1	1.0	10	0.4	0.7	7	7	4	1	0	0.3	10	3	12	0.08333333333333333	0	0.4601357072442197	0.6885838180786564	0.48255194471102775	0.901023637051254	0.9498309139636942	0.8690142351845904	0.9153357983312959	0.8363717406918151	1.0	0	0.0	-7.376205419488589e-05	6
3951	0.03251737134795524	0.009213968351003158	0.009080878649641343	0.7308627941782762	-1	0	0	0.125	1	1.0	10	0.4	0.7	7	7	4	1	0	0.3	10	3	12	0.08333333333333333	0	0.4601357072442197	0.6662322282154	0.48255194471102775	0.8667059888760299	0.9498309139636942	0.8690142351845904	0.9153357983312959	0.8153570369611957	1.0	0	0.0	0.009080878649641343	41
2019	0.021668836827487332	0.004051350916796996	0.0021702342439923667	0.9710246630268081	-1	0	0	0.16666666666666666	1	1.0	7	0.375	0.7142857142857143	5	5	3	1	0	0.6666666666666666	4	6	9	0.1	0	0.4601357072442197	0.7316905439195914	0.48255194471102775	0.8527958078070139	1.0	0.8929954822241152	0.9255553636377322	0.8357869220590625	1.0	0	0.0	0.0021702342439923667	11
879	0.06589705036264652	0.006788415484436408	0.006675293647448193	0.6699124202268278	-1	0	0	0.1	1	1.0	13	1.0	0.9230769230769231	13	12	1	0	0	0.06666666666666667	15	1	15	0.0	0	0.7175514621551835	0.9229117139403508	0.5774210123444081	0.9258259106347411	0.5481908170026941	0.9538599263249989	0.9264805523192478	0.9357497731814439	0	0	0.0	0.006675293647448193	0
1213	0.02141808936448929	0.004963986045911356	0.0026336472921277246	0.9687195975734212	-1	0	0	0.16666666666666666	1	1.0	7	0.5	0.7142857142857143	5	5	3	1	0	0.5	3	6	9	0.1	0	0.4601357072442197	0.7316905439195914	0.48255194471102775	0.8527958078070139	0.9498309139636942	0.8863653685532038	0.9153357983312959	0.8326722556814713	1.0	0	0.0	0.0026336472921277246	86
787	0.021688710843071154	0.003901848296196284	0.0017368303593706365	0.9701989060221566	-1	0	0	0.16666666666666666	1	1.0	7	0.5	0.7142857142857143	5	5	3	1	0	0.5	3	6	9	0.1	0	0.4601357072442197	0.7316905439195914	0.48255194471102775	0.8527958078070139	0.9498309139636942	0.8863653685532038	0.9153357983312959	0.8326722556814713	1.0	0	0.0	0.0017368303593706365	62
1109	0.014475095861672196	0.000587071681847073	-0.0005833410881616493	0.9959763031406094	-1	0	0	0.16666666666666666	1	1.0	7	0.5	0.7142857142857143	5	5	3	1	0	0.5	3	6	9	0.1	0	0.4601357072442197	0.8394550136957574	0.48255194471102775	0.8598627186176188	0.981264980947864	0.7411961278733411	0.9153357983312959	0.8185926042146098	1.0	0	0.0	-5.8334108816164935e-05	3
2906	0.032584122261682794	0.008524327771508407	0.008501193050323347	0.7049347551245286	-1	0	0	0.125	1	1.0	10	0.4	0.7	7	7	4	1	0	0.3	10	3	12	0.08333333333333333	0	0.4601357072442197	0.6662322282154	0.48255194471102775	0.8667059888760299	0.9498309139636942	0.8690142351845904	0.9153357983312959	0.8153570369611957	1.0	0.14285714285714285	0.0	0.008501193050323347	21
2658	0.021448985394938763	0.004532882577623718	0.0034785366506013974	0.9718125595583195	-1	0	0	0.16666666666666666	1	1.0	7	0.375	0.7142857142857143	5	5	3	1	0	0.6666666666666666	4	6	9	0.1	0	0.4601357072442197	0.7316905439195914	0.48255194471102775	0.8527958078070139	0.9498309139636942	0.8863653685532038	0.9096704862715237	0.8326722556814713	1.0	0	0.0	0.0034785366506013974	12
813	0.021216046815419467	0.003393320345520787	0.0015254879936705892	0.9682953284596111	-1	0	0	0.16666666666666666	1	1.0	7	0.5	0.7142857142857143	5	5	3	1	0	0.5	3	6	9	0.1	0	0.4601357072442197	0.7316905439195914	0.48255194471102775	0.8527958078070139	0.9498309139636942	0.8863653685532038	0.9153357983312959	0.8326722556814713	1.0	0	0.0	0.0015254879936705892	48
806	0.0037512910720183283	0.00020295570799241507	0.0001973750420683506	0.996872917350091	-1	0	0	0.3333333333333333	2	0.6666666666666666	4	0.4	0.5	4	3	3	1	0	0.8	4	5	8	0.1111111111111111	0.4	0.45006677208353024	0.7521397913121923	0.48255194471102775	0.838154113935157	1.0	0.7678475902665423	0.9264179222983198	0.7886717008726684	1.0	0	0.0	0.0001973750420683506	11
764	0.022776320799722534	0.006001840553466003	0.000266432662852573	0.9757609890647091	-1	0	0	0.2857142857142857	2	0.875	7	0.5555555555555556	0.75	6	6	3	1	0	0.2222222222222222	9	2	10	0.1	0.4444444444444444	0.4601357072442197	0.6953803748362081	0.48255194471102775	0.8815639701241391	0.8618750485182243	0.879124424992636	0.8826388985275206	0.832803527311851	1.0	0	0.0	0.000266432662852573	5
3543	0.03077377260382059	0.006062791624527144	0.005044622418400764	0.7008295998181129	-1	0	0	0.125	1	1.0	9	0.55	0.7777777777777778	7	7	3	2	0	0.2	10	2	11	0.2	0	0.4601357072442197	0.6662322282154	0.48255194471102775	0.8667059888760299	0.9498309139636942	0.8690142351845904	0.9153357983312959	0.8153570369611957	0.5714285714285714	0	0.0	0.005044622418400764	17
1786	0.00754489170464795	0.00034056308242775716	0.00031541699377106165	0.9896036889248951	-1	0	0	0.25	1	1.0	3	0.5555555555555556	0.6666666666666666	2	2	2	2	0	1.0	3	3	5	0.25	0	0.5261481429719911	0.6470640670297914	0.3418909443701986	0.6005000348871026	0.7821924801867082	0.8982633062991638	0.8613943259485755	0.7434404107265052	0.75	0	0.0	0.00031541699377106165	6
2137	0.021863766287274274	0.003926049902765546	0.002402111723441725	0.9710242439768353	-1	0	0	0.16666666666666666	1	1.0	7	0.375	0.7142857142857143	5	5	3	1	0	0.6666666666666666	4	6	9	0.1	0	0.4601357072442197	0.7316905439195914	0.48255194471102775	0.8527958078070139	0.9498309139636942	0.8863653685532038	0.9153357983312959	0.8326722556814713	1.0	0	0.0	0.002402111723441725	18
1304	0.021758950636750554	0.003252605058656772	0.0014999497495863392	0.9681068841246153	-1	0	0	0.16666666666666666	1	1.0	7	0.5	0.7142857142857143	5	5	3	1	0	0.5	3	6	9	0.1	0	0.4601357072442197	0.7316905439195914	0.48255194471102775	0.8527958078070139	1.0	0.8929954822241152	0.9255553636377322	0.8357869220590625	1.0	0	0.0	0.0014999497495863392	15
298	0.0007659924780921096	0.0006458808456669156	0.0006458756734584718	0.9851469408120606	-1	0	0	0.6666666666666666	2	0.5	1	0.6666666666666666	0.5	1	1	2	0	0	0.6666666666666666	2	3	4	0.0	0	0.8204373323295918	0.5	0.3727584275539103	0.5	0.8948662893570267	0.5	0.9093658787279353	0.5	0	0	0.0	0.0006458756734584718	70
4181	0.03343052977697218	0.010266096725942319	0.010025943274759188	0.7272073593770765	-1	0	0	0.125	1	1.0	10	0.4	0.7	7	7	4	2	0	0.3	10	3	12	0.16666666666666666	0	0.4601357072442197	0.6662322282154	0.48255194471102775	0.8667059888760299	0.9498309139636942	0.8690142351845904	0.9153357983312959	0.8153570369611957	0.5714285714285714	0	0.0	0.010025943274759188	17
762	0.02164281526605855	0.0050455022403744	0.0029045311538410715	0.969132781923516	-1	0	0	0.16666666666666666	1	1.0	7	0.5	0.7142857142857143	5	5	3	1	0	0.5	3	6	9	0.1	0	0.4601357072442197	0.7316905439195914	0.48255194471102775	0.8527958078070139	1.0	0.8929954822241152	0.9255553636377322	0.8357869220590625	1.0	0	0.0	0.0029045311538410715	24
2917	0.022013668782690583	0.004184644335102089	0.002512608139954038	0.9709046117131481	-1	0	0	0.16666666666666666	1	1.0	7	0.375	0.7142857142857143	5	5	3	1	0	0.6666666666666666	4	6	9	0.1	0	0.4601357072442197	0.7316905439195914	0.48255194471102775	0.8527958078070139	1.0	0.8929954822241152	0.9255553636377322	0.8357869220590625	1.0	0	0.0	0.002512608139954038	10
517	0.043901453502454536	0.004346757409586804	-0.003880818416867572	0.9866322267711749	-1	0	0	0.3	3	0.8461538461538461	11	0.375	0.5384615384615384	9	7	5	3	0	0.625	8	5	15	0.25	0.15384615384615385	0.4601357072442197	0.8777363948410675	0.48255194471102775	0.8872772084529345	0.7237500970364488	0.9007821557952201	0.898293847871743	0.8889551652894646	0.3333333333333333	0	0.0	-0.0003880818416867572	3
1641	0.021406123802718637	0.003805561705867244	0.0019711778174573455	0.9696077538408839	-1	0	0	0.16666666666666666	1	1.0	7	0.5	0.7142857142857143	5	5	3	1	0	0.5	3	6	9	0.1	0	0.4601357072442197	0.7316905439195914	0.48255194471102775	0.8527958078070139	0.7237500970364488	0.7836149957374814	0.8193291648757823	0.793953806704272	1.0	0	0.0	0.0019711778174573455	19
2236	0.02191615492652569	0.0040703459169228896	0.0027453392962794886	0.9705483156011405	-1	0	0	0.16666666666666666	1	1.0	7	0.375	0.7142857142857143	5	5	3	1	0	0.6666666666666666	4	6	9	0.1	0	0.4601357072442197	0.7316905439195914	0.48255194471102775	0.8527958078070139	1.0	0.8929954822241152	0.9255553636377322	0.8357869220590625	1.0	0	0.0	0.0027453392962794886	37
4804	0.03293225489811953	0.007295577380180745	0.007248678967769513	0.6935809339156657	-1	0	0	0.125	1	1.0	10	0.4	0.7	7	7	4	1	0	0.3	10	3	12	0.08333333333333333	0	0.4601357072442197	0.6662322282154	0.48255194471102775	0.8667059888760299	0.9498309139636942	0.8690142351845904	0.9153357983312959	0.8153570369611957	1.0	0	0.0	0.007248678967769513	11
4046	0.034268641633158854	0.009496375791772739	0.009456818030829397	0.7394636832367407	-1	0	0	0.125	1	1.0	10	0.4	0.7	7	7	4	2	0	0.3	10	3	12	0.16666666666666666	0	0.4601357072442197	0.6662322282154	0.48255194471102775	0.8667059888760299	0.9498309139636942	0.8690142351845904	0.9153357983312959	0.8153570369611957	0.5714285714285714	0	0.0	0.009456818030829397	21
4369	0.04218937705150388	0.0039015628166212393	0.0029595358297390966	0.8567875338400226	-1	0	0	0.3333333333333333	3	0.7272727272727273	8	0.3939393939393939	0.6363636363636364	8	7	4	3	0	0.2727272727272727	11	3	13	0.2727272727272727	0.16666666666666666	0.4628339869169181	0.5896889100094943	0.48255194471102775	0.8719609483564987	0.8367905055000715	0.8950898034874232	0.8635518539988734	0.8138115339743666	0.125	0	0.0	0.0029595358297390966	5
3270	0.03338792968114278	0.008754945482116736	0.008754765162141154	0.715239458207994	-1	0	0	0.125	1	1.0	10	0.4	0.7	7	7	4	1	0	0.3	10	3	12	0.08333333333333333	0	0.4601357072442197	0.6662322282154	0.48255194471102775	0.8667059888760299	0.9498309139636942	0.8690142351845904	0.9153357983312959	0.8153570369611957	1.0	0	0.0	0.008754765162141154	20
2534	0.021781556907373354	0.004316655174068931	0.002867460608392563	0.9718684446303375	-1	0	0	0.16666666666666666	1	1.0	7	0.375	0.7142857142857143	5	5	3	1	0	0.6666666666666666	4	6	9	0.1	0	0.4601357072442197	0.7316905439195914	0.48255194471102775	0.8527958078070139	1.0	0.8929954822241152	0.9255553636377322	0.8357869220590625	1.0	0	0.0	0.002867460608392563	33
3756	0.029293100137808687	0.0026678755524694882	0.002470539538943161	0.8324140873953313	-1	0	0	0.125	1	1.0	10	0.4	0.7	7	7	4	2	0	0.3	10	3	12	0.16666666666666666	0	0.4601357072442197	0.6662322282154	0.4626838943824472	0.8728771108003063	0.9498309139636942	0.8627737585431117	0.9130715607786684	0.8153946065303523	0.5714285714285714	0	0.0	0.002470539538943161	14
2282	0.02174952670089641	0.003950322775940766	0.0022418805042125774	0.9709792417142762	-1	0	0	0.16666666666666666	1	1.0	7	0.375	0.7142857142857143	5	5	3	1	0	0.6666666666666666	4	6	9	0.1	0	0.4601357072442197	0.7316905439195914	0.48255194471102775	0.8527958078070139	0.9498309139636942	0.8863653685532038	0.9153357983312959	0.8326722556814713	1.0	0	0.0	0.0022418805042125774	11
4223	0.033973228678382705	0.007900117889715666	0.007885237704736555	0.6850875217830514	-1	0	0	0.125	1	1.0	10	0.4	0.7	7	7	4	2	0	0.3	10	3	12	0.16666666666666666	0	0.4601357072442197	0.6662322282154	0.48255194471102775	0.8667059888760299	0.9498309139636942	0.8690142351845904	0.9153357983312959	0.8153570369611957	0.5714285714285714	0.14285714285714285	0.0	0.007885237704736555	12
4928	0.0339270962780619	0.0023747134799799495	0.002000740818415573	0.9705507324377863	-1	0	0	0.125	1	1.0	10	0.4	0.7	7	7	4	2	0	0.3	10	3	12	0.16666666666666666	0	0.4601357072442197	0.6666293397535794	0.48255194471102775	0.8667059888760299	0.9498309139636942	0.8690142351845904	0.903778160574605	0.8154466661162513	0.5714285714285714	0	0.0	0.002000740818415573	5
2992	0.032318524336479006	0.008854542307476168	0.008830529899090937	0.7438893375611617	-1	0	0	0.125	1	1.0	10	0.4	0.7	7	7	4	1	0	0.3	10	3	12	0.08333333333333333	0	0.4601357072442197	0.6662322282154	0.48255194471102775	0.8667059888760299	0.9498309139636942	0.8690142351845904	0.9153357983312959	0.8153570369611957	1.0	0	0.0	0.008830529899090937	17
4989	0.0338309244632725	0.008245397004995368	0.008238762273916685	0.6934714506004384	-1	0	0	0.125	1	1.0	10	0.4	0.7	7	7	4	2	0	0.3	10	3	12	0.16666666666666666	0	0.4601357072442197	0.6662322282154	0.48255194471102775	0.8667059888760299	0.9498309139636942	0.8627737585431117	0.9096704862715237	0.8126444645320972	0.5714285714285714	0	0.0	0.008238762273916685	25
980	0.02165777590395952	0.003735830880205025	0.0019365027364151278	0.969420479356867	-1	0	0	0.16666666666666666	1	1.0	7	0.5	0.7142857142857143	5	5	3	1	0	0.5	3	6	9	0.1	0	0.4601357072442197	0.7316905439195914	0.48255194471102775	0.8527958078070139	1.0	0.8929954822241152	0.9255553636377322	0.8357869220590625	1.0	0	0.0	0.0019365027364151278	20
3514	0.03300228276373617	0.007997533686528861	0.007967839961931459	0.6966936584664021	-1	0	0	0.125	1	1.0	10	0.4	0.7	7	7	4	1	0	0.3	10	3	12	0.08333333333333333	0	0.4601357072442197	0.6662322282154	0.48255194471102775	0.8667059888760299	0.9498309139636942	0.8690142351845904	0.9153357983312959	0.8153570369611957	1.0	0	0.0	0.007967839961931459	17
4450	0.04895611647065905	0.0059574994322003855	-0.005237559650258427	0.7184774527150886	-1	0	0	0.1111111111111111	1	1.0	11	0.3939393939393939	0.7272727272727273	8	8	4	2	0	0.2727272727272727	11	3	13	0.16666666666666666	0	0.4601357072442197	0.6563718777896531	0.48255194471102775	0.8719609483564987	0.8367905055000715	0.8950898034874232	0.8750320957029899	0.8277549119684168	0.5625	0	0.0	-0.0005237559650258428	1
2327	0.021771447620253206	0.0048164995199034425	0.003188646077434584	0.970625066032912	-1	0	0	0.16666666666666666	1	1.0	7	0.375	0.7142857142857143	5	5	3	1	0	0.6666666666666666	4	6	9	0.1	0	0.4601357072442197	0.7316905439195914	0.48255194471102775	0.8527958078070139	0.9498309139636942	0.8863653685532038	0.9153357983312959	0.8326722556814713	1.0	0	0.0	0.003188646077434584	47
3032	0.03338710307382753	0.009313915827488433	0.00920534624432102	0.7296174181722455	-1	0	0	0.125	1	1.0	10	0.4	0.7	7	7	4	1	0	0.3	10	3	12	0.08333333333333333	0	0.4601357072442197	0.6662322282154	0.48255194471102775	0.8667059888760299	0.9498309139636942	0.8690142351845904	0.9153357983312959	0.8153570369611957	1.0	0	0.0	0.00920534624432102	43
3164	0.03662734506771748	0.004609086525688737	-0.003348017261678665	0.9752397362789085	-1	0	0	0.1111111111111111	1	1.0	11	0.3939393939393939	0.7272727272727273	8	8	4	1	0	0.2727272727272727	11	3	13	0.08333333333333333	0	0.4601357072442197	0.6368069125204319	0.48255194471102775	0.8786557974255975	0.8367905055000715	0.8594046304731476	0.8750320957029899	0.8100829507048188	1.0	0	0.0	-0.0003348017261678665	3
1080	0.021532515015317548	0.0038343933790669434	0.002288426529183914	0.9700992885212277	-1	0	0	0.16666666666666666	1	1.0	7	0.5	0.7142857142857143	5	5	3	1	0	0.5	3	6	9	0.1	0	0.4601357072442197	0.7316905439195914	0.48255194471102775	0.8527958078070139	0.9498309139636942	0.8863653685532038	0.9153357983312959	0.8326722556814713	1.0	0	0.0	0.002288426529183914	44
1475	0.02208308299446404	0.003978391543620497	0.001595372957971404	0.9676269237559252	-1	0	0	0.16666666666666666	1	1.0	7	0.5	0.7142857142857143	5	5	3	1	0	0.5	3	6	9	0.1	0	0.4601357072442197	0.7316905439195914	0.48255194471102775	0.8527958078070139	1.0	0.8929954822241152	0.9255553636377322	0.8357869220590625	1.0	0	0.0	0.001595372957971404	14
576	0.009598541548701793	0.0007031722052807365	0.0002596363032131997	0.9873610497667186	-1	0	0	0.4	2	0.6	3	0.5833333333333334	0.6	4	3	2	1	0	0.3333333333333333	2	6	7	0.14285714285714285	0.4	0.7899144093989484	0.7761864853089326	0.6012991461304913	0.9522082373060157	0.4471807410731493	0.8223351000909886	0.855172258804171	0.872426560855985	1.0	0.75	0.0	0.0002596363032131997	7
4492	0.033857789827232	0.008350834636936366	0.00833965774125231	0.681995662389721	-1	0	0	0.125	1	1.0	10	0.4	0.7	7	7	4	2	0	0.3	10	3	12	0.16666666666666666	0	0.4601357072442197	0.6662322282154	0.48255194471102775	0.8667059888760299	0.9498309139636942	0.8690142351845904	0.9153357983312959	0.8153570369611957	0.5714285714285714	0	0.0	0.00833965774125231	15
1285	0.021917743658063385	0.004675722931947275	0.0029470968643305036	0.9708115310707532	-1	0	0	0.16666666666666666	1	1.0	7	0.375	0.7142857142857143	5	5	3	1	0	0.6666666666666666	4	6	9	0.1	0	0.4601357072442197	0.7316905439195914	0.48255194471102775	0.8527958078070139	0.9498309139636942	0.8863653685532038	0.9153357983312959	0.8326722556814713	1.0	0	0.0	0.0029470968643305036	41
1261	0.02168241215031433	0.004582755399961158	0.0029311936390527043	0.9687910589253823	-1	0	0	0.16666666666666666	1	1.0	7	0.5	0.7142857142857143	5	5	3	1	0	0.5	3	6	9	0.1	0	0.4601357072442197	0.7316905439195914	0.48255194471102775	0.8527958078070139	1.0	0.8929954822241152	0.9255553636377322	0.8357869220590625	1.0	0	0.0	0.0029311936390527043	94
1379	0.022121922443230083	0.003861837926019881	0.0016543474604764899	0.9678698465265174	-1	0	0	0.16666666666666666	1	1.0	7	0.5	0.7142857142857143	5	5	3	1	0	0.5	3	6	9	0.1	0	0.4601357072442197	0.7316905439195914	0.48255194471102775	0.8527958078070139	1.0	0.8929954822241152	0.9255553636377322	0.8357869220590625	1.0	0	0.0	0.0016543474604764899	21
2355	0.021591443701817873	0.00463727763219859	0.0035808014963640998	0.971243935643387	-1	0	0	0.16666666666666666	1	1.0	7	0.375	0.7142857142857143	5	5	3	1	0	0.6666666666666666	4	6	9	0.1	0	0.4601357072442197	0.7316905439195914	0.48255194471102775	0.8527958078070139	0.9498309139636942	0.8863653685532038	0.9153357983312959	0.8326722556814713	1.0	0	0.0	0.0035808014963640998	13
3117	0.03274084173678512	0.00802140529905322	0.008006289356518783	0.6973228878603526	-1	0	0	0.125	1	1.0	10	0.4	0.7	7	7	4	1	0	0.3	10	3	12	0.08333333333333333	0	0.4601357072442197	0.6662322282154	0.48255194471102775	0.8667059888760299	0.9498309139636942	0.8690142351845904	0.9153357983312959	0.8153570369611957	1.0	0	0.0	0.008006289356518783	34
943	0.004180549665572406	0.00024072056824459557	0.00018009801114073906	0.998420388474761	-1	0	0	0.3333333333333333	1	1.0	2	0.6666666666666666	0.5	2	1	1	1	0	0.6666666666666666	3	2	4	0.2	0	0.5520537206131	0.7037489686670367	0.3418909443701986	0.6005000348871026	0.7364441602790892	0.9331152916103239	0.8406036453083383	0.7863014702322169	1.0	0	0.0	0.00018009801114073906	8
4672	0.03334921747546313	0.01039999810369972	0.010348333466389407	0.7198469583264131	-1	0	0	0.125	1	1.0	10	0.4	0.7	7	7	4	2	0	0.3	10	3	12	0.16666666666666666	0	0.4601357072442197	0.6662322282154	0.48255194471102775	0.8667059888760299	0.9498309139636942	0.8627737585431117	0.9096704862715237	0.8126444645320972	0.5714285714285714	0	0.0	0.010348333466389407	29
4599	0.03404364764798105	0.00771802136215773	0.007690105358341136	0.6755417811520443	-1	0	0	0.125	1	1.0	10	0.4	0.7	7	7	4	2	0	0.3	10	3	12	0.16666666666666666	0	0.4601357072442197	0.6662322282154	0.48255194471102775	0.8667059888760299	0.9498309139636942	0.8690142351845904	0.9153357983312959	0.8153570369611957	0.5714285714285714	0	0.0	0.007690105358341136	15
1293	0.017903390591842587	0.003258833167842119	0.0018684372911982187	0.9734334145270844	-1	0	0	0.16666666666666666	1	1.0	6	0.4444444444444444	0.8333333333333334	5	5	2	1	0	0.5	3	6	8	0.125	0	0.4601357072442197	0.7316905439195914	0.48255194471102775	0.8527958078070139	0.9498309139636942	0.8863653685532038	0.9153357983312959	0.8326722556814713	1.0	0	0.0	0.0018684372911982187	12
953	0.021878684648302015	0.004165437653627215	0.0024624750496734897	0.9685807733589702	-1	0	0	0.16666666666666666	1	1.0	7	0.5	0.7142857142857143	5	5	3	1	0	0.5	3	6	9	0.1	0	0.4601357072442197	0.7316905439195914	0.48255194471102775	0.8527958078070139	1.0	0.8929954822241152	0.9255553636377322	0.8357869220590625	1.0	0	0.0	0.0024624750496734897	21
1656	0.021569950838666366	0.0037783198887123568	0.00216220498683788	0.9696588630502297	-1	0	0	0.16666666666666666	1	1.0	7	0.5	0.7142857142857143	5	5	3	1	0	0.5	3	6	9	0.1	0	0.4601357072442197	0.7316905439195914	0.48255194471102775	0.8527958078070139	1.0	0.8929954822241152	0.9255553636377322	0.8357869220590625	1.0	0	0.0	0.00216220498683788	16
3510	0.028562121090788088	0.0017396155475814287	-0.001711469663500282	0.9775832418908339	-1	0	0	0.3	3	0.75	9	0.4666666666666667	0.5833333333333334	8	7	5	1	0	0.3	10	3	14	0.07692307692307693	0	0.4601357072442197	0.6368069125204319	0.48255194471102775	0.8786557974255975	0.8367905055000715	0.8594046304731476	0.8750320957029899	0.8100829507048188	1.0	0	0.0	-0.00017114696635002821	5
4573	0.03292907183507134	0.010352828147774778	0.010345158209047958	0.7191869161961222	-1	0	0	0.125	1	1.0	10	0.4	0.7	7	7	4	2	0	0.3	10	3	12	0.16666666666666666	0	0.4601357072442197	0.6662322282154	0.48255194471102775	0.8667059888760299	0.9498309139636942	0.8690142351845904	0.9153357983312959	0.8153570369611957	0.5714285714285714	0	0.0	0.010345158209047958	20
468	3.862080768001098e-05	1.9144640255578925e-07	-3.2478289827502655e-08	0.9999968787389487	-1	0	0	0.5	2	0.6666666666666666	2	1.0	0.6666666666666666	2	2	2	0	0	0.2	5	1	5	0.0	0.5	0.4901846931404673	0.5745622625375102	0.6498652483807112	0.8419930893862678	0.8618750485182243	0.7991916028343299	0.8736525797610922	0.7536715404327852	0	0	0.0	-3.2478289827502655e-09	6
667	0.0011319466180085484	0.00022911403190802854	1.1894711052533678e-06	0.9970156442638538	-1	0	0	1.0	1	0	0	1.0	0	1	0	0	1	0	0.5	2	1	2	0.3333333333333333	0	0	0	0	0	0	0	0	0	0	0	0	1.1894711052533678e-06	16
4849	0.033284152566303536	0.008440492598352417	0.008408180667927468	0.6984307576328088	-1	0	0	0.125	1	1.0	10	0.4	0.7	7	7	4	2	0	0.3	10	3	12	0.16666666666666666	0	0.4601357072442197	0.6662322282154	0.48255194471102775	0.8667059888760299	0.9498309139636942	0.8690142351845904	0.9153357983312959	0.8153570369611957	0.5714285714285714	0	0.0	0.008408180667927468	18
4208	0.033307198166965445	0.009089120459575916	0.009064713180102197	0.7057004798300323	-1	0	0	0.125	1	1.0	10	0.4	0.7	7	7	4	2	0	0.3	10	3	12	0.16666666666666666	0	0.4601357072442197	0.6662322282154	0.48255194471102775	0.8667059888760299	0.9498309139636942	0.8690142351845904	0.9153357983312959	0.8153570369611957	0.5714285714285714	0	0.0	0.009064713180102197	22
933	0.021341173580249104	0.00422916003364771	0.002621520714358975	0.969152338948598	-1	0	0	0.16666666666666666	1	1.0	7	0.5	0.7142857142857143	5	5	3	1	0	0.5	3	6	9	0.1	0	0.4601357072442197	0.7316905439195914	0.48255194471102775	0.8527958078070139	0.9498309139636942	0.8863653685532038	0.9153357983312959	0.8326722556814713	1.0	0	0.0	0.002621520714358975	34
1717	0.02164876725769965	0.003909485879326939	0.0026160504743563354	0.9708260582356033	-1	0	0	0.16666666666666666	1	1.0	7	0.375	0.7142857142857143	5	5	3	1	0	0.6666666666666666	4	6	9	0.1	0	0.4601357072442197	0.7316905439195914	0.48255194471102775	0.8527958078070139	0.9498309139636942	0.8863653685532038	0.9153357983312959	0.8326722556814713	1.0	0	0.0	0.0026160504743563354	23
519	0.0007710736639620949	0.0006754190152035679	0.0006754135833836636	0.985330585586275	-1	0	0	0.6666666666666666	2	0.5	1	0.6666666666666666	0.5	1	1	2	0	0	0.6666666666666666	2	3	4	0.0	0	0.8204373323295918	0.5	0.3727584275539103	0.5	0.8948662893570267	0.5	0.9093658787279353	0.5	0	0	0.0	0.0006754135833836636	46
3073	0.03333141681706803	0.008812550860061547	0.008667177494443387	0.7288687662931308	-1	0	0	0.125	1	1.0	10	0.4	0.7	7	7	4	1	0	0.3	10	3	12	0.08333333333333333	0	0.4601357072442197	0.6662322282154	0.48255194471102775	0.8667059888760299	0.9498309139636942	0.8690142351845904	0.9153357983312959	0.8153570369611957	1.0	0	0.0	0.008667177494443387	91
234	0.004998583365869066	0.0009129115549174679	-0.0006060051882959495	0.9955724965190925	-1	0	0	0.5	2	0.5	2	0.6	0.5	4	2	1	1	0	0.4	5	2	6	0.25	0	0.6562650225331887	0.8867561119434111	0.5595104176969377	0.936968423324869	0.7946286140671999	0.9119404493219526	0.8534496861638797	0.914108713151958	1.0	0	0.0	-6.060051882959495e-05	10
1676	0.02164758240878409	0.004189529440755173	0.003161857320340869	0.9713970930418531	-1	0	0	0.16666666666666666	1	1.0	7	0.375	0.7142857142857143	5	5	3	1	0	0.6666666666666666	4	6	9	0.1	0	0.4601357072442197	0.7316905439195914	0.48255194471102775	0.8527958078070139	0.9498309139636942	0.8863653685532038	0.9153357983312959	0.8326722556814713	1.0	0	0.0	0.003161857320340869	43
1931	0.021408941743538544	0.004943954722304384	0.003133968553596107	0.9718693459825704	-1	0	0	0.16666666666666666	1	1.0	7	0.375	0.7142857142857143	5	5	3	1	0	0.6666666666666666	4	6	9	0.1	0	0.4601357072442197	0.7316905439195914	0.48255194471102775	0.8527958078070139	1.0	0.8929954822241152	0.9255553636377322	0.8357869220590625	1.0	0	0.0	0.003133968553596107	46
2832	0.033663180868784656	0.007509934449502997	0.007493664510025797	0.6890779842872399	-1	0	0	0.125	1	1.0	10	0.4	0.7	7	7	4	1	0	0.3	10	3	12	0.08333333333333333	0	0.4601357072442197	0.6662322282154	0.48255194471102775	0.8667059888760299	0.9498309139636942	0.8690142351845904	0.9153357983312959	0.8153570369611957	1.0	0	0.0	0.007493664510025797	62
3899	0.033761336171722015	0.009994339439300923	0.009957953072634192	0.7171599468294372	-1	0	0	0.125	1	1.0	10	0.4	0.7	7	7	4	2	0	0.3	10	3	12	0.16666666666666666	0	0.4601357072442197	0.6662322282154	0.48255194471102775	0.8667059888760299	0.9498309139636942	0.8690142351845904	0.9153357983312959	0.8153570369611957	0.5714285714285714	0	0.0	0.009957953072634192	35
2690	0.021997151549085773	0.004262400019493101	0.0024342446307415496	0.9709685027621212	-1	0	0	0.16666666666666666	1	1.0	7	0.375	0.7142857142857143	5	5	3	1	0	0.6666666666666666	4	6	9	0.1	0	0.4601357072442197	0.7316905439195914	0.48255194471102775	0.8527958078070139	1.0	0.8929954822241152	0.9255553636377322	0.8357869220590625	1.0	0	0.0	0.0024342446307415496	19
4118	0.033656104967310314	0.009788850069621447	0.00969465052954914	0.7345017292152995	-1	0	0	0.125	1	1.0	10	0.4	0.7	7	7	4	2	0	0.3	10	3	12	0.16666666666666666	0	0.4601357072442197	0.6662322282154	0.48255194471102775	0.8667059888760299	0.9498309139636942	0.8690142351845904	0.9153357983312959	0.8153570369611957	0.5714285714285714	0.14285714285714285	0.0	0.00969465052954914	26
4996	0.03470238785336124	0.00928384372031882	0.009230026999489643	0.7067207338551719	-1	0	0	0.125	1	1.0	10	0.4	0.7	7	7	4	2	0	0.3	10	3	12	0.16666666666666666	0	0.4601357072442197	0.6662322282154	0.48255194471102775	0.8667059888760299	0.9498309139636942	0.8627737585431117	0.9096704862715237	0.8126444645320972	0.5714285714285714	0	0.0	0.009230026999489643	25
3056	0.03324121643827594	0.008849271316123614	0.008825971898911789	0.7119164733975825	-1	0	0	0.125	1	1.0	10	0.4	0.7	7	7	4	1	0	0.3	10	3	12	0.08333333333333333	0	0.4601357072442197	0.6662322282154	0.48255194471102775	0.8667059888760299	0.9498309139636942	0.8690142351845904	0.9153357983312959	0.8153570369611957	1.0	0	0.0	0.008825971898911789	34
2752	0.029731982704697665	0.0038591268887275677	0.0038159640141838943	0.9738692805789965	-1	0	0	0.125	1	1.0	10	0.4	0.7	7	7	4	1	0	0.3	10	3	12	0.08333333333333333	0	0.4601357072442197	0.6885838180786564	0.48255194471102775	0.901023637051254	0.9498309139636942	0.8627737585431117	0.9096704862715237	0.8339050034485193	1.0	0	0.0	0.0038159640141838943	27
1252	0.010930704131921891	0.0008346031242706287	0.0004984431382536084	0.9956864620372703	-1	0	0	0.16666666666666666	1	1.0	6	0.4444444444444444	0.6666666666666666	4	4	3	2	0	0.5	3	6	8	0.2	0	0.476602127022276	0.6637984258170412	0.6498652483807112	0.8419930893862678	0.9215026375806776	0.7389738739793551	0.9085982494644017	0.7560875036247298	0.625	0	0.0	0.0004984431382536084	5
776	0.017516051960043525	0.0031748761307406814	0.0024086863496084842	0.9740775878235498	-1	0	0	0.16666666666666666	1	1.0	6	0.4444444444444444	0.8333333333333334	5	5	2	1	0	0.5	3	6	8	0.125	0	0.4601357072442197	0.7316905439195914	0.48255194471102775	0.8527958078070139	1.0	0.8929954822241152	0.9255553636377322	0.8357869220590625	1.0	0	0.0	0.0024086863496084842	68
3286	0.033016308128874586	0.009475206665784651	0.009452869038242162	0.7168793451322406	-1	0	0	0.125	1	1.0	10	0.4	0.7	7	7	4	1	0	0.3	10	3	12	0.08333333333333333	0	0.4601357072442197	0.6662322282154	0.48255194471102775	0.8667059888760299	0.9498309139636942	0.8690142351845904	0.9153357983312959	0.8153570369611957	1.0	0	0.0	0.009452869038242162	48
4340	0.034206218666363884	0.009282160119077067	0.009280160194177014	0.7143554763537469	-1	0	0	0.125	1	1.0	10	0.4	0.7	7	7	4	2	0	0.3	10	3	12	0.16666666666666666	0	0.4601357072442197	0.6662322282154	0.48255194471102775	0.8667059888760299	0.9498309139636942	0.8690142351845904	0.9153357983312959	0.8153570369611957	0.5714285714285714	0	0.0	0.009280160194177014	27
4317	0.018904004358717866	0.000750536619144005	0.0006377089476695111	0.9769749728753848	-1	0	0	0.3333333333333333	2	0.7142857142857143	5	0.5625	0.7142857142857143	6	5	2	0	0	0.25	8	2	9	0.0	0	0.4628339869169181	0.5951395197269687	0.48255194471102775	0.8815639701241391	0.8367905055000715	0.8716889417812121	0.8635518539988734	0.8078630842970741	0	0	0.0	0.0006377089476695111	4
1973	0.021679523268174003	0.004577334430881993	0.003497532238365228	0.9716890031085854	-1	0	0	0.16666666666666666	1	1.0	7	0.375	0.7142857142857143	5	5	3	1	0	0.6666666666666666	4	6	9	0.1	0	0.4601357072442197	0.7316905439195914	0.48255194471102775	0.8527958078070139	0.9498309139636942	0.8863653685532038	0.9153357983312959	0.8326722556814713	1.0	0	0.0	0.003497532238365228	10
5029	0.03343453280184784	0.00850832355685047	0.008468602862133303	0.691834112884754	-1	0	0	0.125	1	1.0	10	0.4	0.7	7	7	4	2	0	0.3	10	3	12	0.16666666666666666	0	0.4601357072442197	0.6662322282154	0.48255194471102775	0.8667059888760299	0.9498309139636942	0.8690142351845904	0.9153357983312959	0.8153570369611957	0.5714285714285714	0	0.0	0.008468602862133303	23
3219	0.03322768572628318	0.010131861887962832	0.009939795635976221	0.7289963394109235	-1	0	0	0.125	1	1.0	10	0.4	0.7	7	7	4	1	0	0.3	10	3	12	0.08333333333333333	0	0.4601357072442197	0.6662322282154	0.48255194471102775	0.8667059888760299	0.9498309139636942	0.8690142351845904	0.9153357983312959	0.8153570369611957	1.0	0	0.0	0.009939795635976221	40
4576	0.03434961324151083	0.009117722127908633	0.009117632870819788	0.6984493146366029	-1	0	0	0.125	1	1.0	10	0.4	0.7	7	7	4	2	0	0.3	10	3	12	0.16666666666666666	0	0.4601357072442197	0.6662322282154	0.48255194471102775	0.8667059888760299	0.9498309139636942	0.8690142351845904	0.9153357983312959	0.8153570369611957	0.5714285714285714	0	0.0	0.009117632870819788	26
3175	0.03081212528981316	0.0013348318737421603	-0.0012365933460109324	0.960346119792864	-1	0	0	0.3333333333333333	3	0.8181818181818182	9	0.28888888888888886	0.6363636363636364	8	7	4	2	0	0.5555555555555556	5	9	13	0.18181818181818182	0.18181818181818182	0.4628339869169181	0.5427868650294644	0.48255194471102775	0.8786557974255975	0.8367905055000715	0.8527415458533539	0.8635518539988734	0.7862608296919473	0.5625	0	0.0	-0.00012365933460109323	13
2862	0.032925152633539144	0.007788925359823822	0.007760103398350052	0.6912669521122434	-1	0	0	0.125	1	1.0	10	0.4	0.7	7	7	4	1	0	0.3	10	3	12	0.08333333333333333	0	0.4601357072442197	0.6662322282154	0.48255194471102775	0.8667059888760299	0.9498309139636942	0.8690142351845904	0.9153357983312959	0.8153570369611957	1.0	0	0.0	0.007760103398350052	53
4572	0.0327214854889765	0.008923027387506156	0.008867735255114587	0.7348699352430664	-1	0	0	0.125	1	1.0	10	0.4	0.7	7	7	4	1	0	0.3	10	3	12	0.08333333333333333	0	0.4601357072442197	0.6662322282154	0.48255194471102775	0.8667059888760299	0.9498309139636942	0.8690142351845904	0.9153357983312959	0.8153570369611957	1.0	0	0.0	0.008867735255114587	15
533	0.0051507126233148294	0.0009598372559634146	-0.0009072005938281092	0.9960218887793333	-1	0	0	0.5	2	0.6666666666666666	2	0.625	0.3333333333333333	3	1	1	1	0	0.5	4	2	5	0.25	0	0.7314575105843895	0.5829099484120327	0.8123119749138421	0.9181277692642936	0.8444830937591714	0.7903392795611571	0.7662013292647905	0.7956989587072824	1.0	0	0.0	-9.072005938281092e-05	6
4974	None	None	None	None	None	0	0	0.2857142857142857	2	0.75	6	0.8333333333333334	0.5	5	4	4	1	0	0.3333333333333333	6	2	10	0.09090909090909091	0.5	0.4601357072442197	0.6996841126466901	0.48255194471102775	0.8527958078070139	1.0	0.8929954822241152	0.9263940743323342	0.8284575255342573	1.0	0	0.0	None	0
4513	0.03295680955152017	0.00825442104107141	0.008226127811360145	0.6783111448900829	-1	0	0	0.125	1	1.0	10	0.4	0.7	7	7	4	2	0	0.3	10	3	12	0.16666666666666666	0	0.4601357072442197	0.6662322282154	0.48255194471102775	0.8667059888760299	0.9498309139636942	0.8690142351845904	0.9153357983312959	0.8153570369611957	0.5714285714285714	0	0.0	0.008226127811360145	11
1126	0.021575989893676505	0.004938544571401912	0.002083459547314575	0.9691917770938281	-1	0	0	0.16666666666666666	1	1.0	7	0.5	0.7142857142857143	5	5	3	1	0	0.5	3	6	9	0.1	0	0.4601357072442197	0.7316905439195914	0.48255194471102775	0.8527958078070139	0.9498309139636942	0.8863653685532038	0.9153357983312959	0.8326722556814713	1.0	0	0.0	0.002083459547314575	22
2990	0.06066947066662881	0.0038415319171941457	0.002283972492200318	0.8058921623985876	-1	0	0	0.2222222222222222	2	0.8181818181818182	9	0.325	0.7272727272727273	8	8	4	2	0	0.4	4	10	13	0.16666666666666666	0.2	0.4655322665896165	0.5518145840268227	0.48255194471102775	0.8719609483564987	0.8367905055000715	0.8898248424048424	0.8635518539988734	0.8029954989254202	0.5625	0	0.0	0.002283972492200318	3
2286	0.021626222755323523	0.004859975337136397	0.003504952922634788	0.9714950203054297	-1	0	0	0.16666666666666666	1	1.0	7	0.375	0.7142857142857143	5	5	3	1	0	0.6666666666666666	4	6	9	0.1	0	0.4601357072442197	0.7316905439195914	0.48255194471102775	0.8527958078070139	1.0	0.8929954822241152	0.9255553636377322	0.8357869220590625	1.0	0	0.0	0.003504952922634788	111
1073	0.01108168845948509	0.0006376634929606143	-0.000182921104154005	0.984110119602057	-1	0	0	0.3333333333333333	2	0.6666666666666666	4	0.4444444444444444	0.5	4	3	3	1	0	0.5	6	3	8	0.1111111111111111	0	0.4527650517562286	0.7646162990537403	0.4325988956274823	0.8768729434070736	0.8618750485182243	0.8998469711893977	0.9000138280977037	0.8555662534714463	1.0	0	0.0	-1.82921104154005e-05	2
1287	0.021746960193340766	0.004251927798104902	0.0024949639231244625	0.9709000793907175	-1	0	0	0.16666666666666666	1	1.0	7	0.375	0.7142857142857143	5	5	3	1	0	0.6666666666666666	4	6	9	0.1	0	0.4601357072442197	0.7316905439195914	0.48255194471102775	0.8527958078070139	0.9498309139636942	0.8863653685532038	0.9153357983312959	0.8326722556814713	1.0	0	0.0	0.0024949639231244625	40
4290	0.033534821495735466	0.010259719643823145	0.010127497376305602	0.7286064056850895	-1	0	0	0.125	1	1.0	10	0.4	0.7	7	7	4	2	0	0.3	10	3	12	0.16666666666666666	0	0.4601357072442197	0.6662322282154	0.48255194471102775	0.8667059888760299	0.9498309139636942	0.8690142351845904	0.9153357983312959	0.8153570369611957	0.5714285714285714	0	0.0	0.010127497376305602	109
2124	0.02183137977129097	0.004130778158095665	0.003249165675673565	0.971551026436396	-1	0	0	0.16666666666666666	1	1.0	7	0.375	0.7142857142857143	5	5	3	1	0	0.6666666666666666	4	6	9	0.1	0	0.4601357072442197	0.7316905439195914	0.48255194471102775	0.8527958078070139	0.9498309139636942	0.8863653685532038	0.9153357983312959	0.8326722556814713	1.0	0	0.0	0.003249165675673565	64
1950	0.021641764906103634	0.004505988571984539	0.0034565975641080997	0.9717645662291206	-1	0	0	0.16666666666666666	1	1.0	7	0.375	0.7142857142857143	5	5	3	1	0	0.6666666666666666	4	6	9	0.1	0	0.4601357072442197	0.7316905439195914	0.48255194471102775	0.8527958078070139	0.9498309139636942	0.8863653685532038	0.9153357983312959	0.8326722556814713	1.0	0	0.0	0.0034565975641080997	12
3724	0.033465678969585584	0.00843343520665152	0.008413604132341023	0.6964534891744034	-1	0	0	0.125	1	1.0	10	0.4	0.7	7	7	4	2	0	0.3	10	3	12	0.16666666666666666	0	0.4601357072442197	0.6662322282154	0.48255194471102775	0.8667059888760299	0.9498309139636942	0.8690142351845904	0.9153357983312959	0.8153570369611957	0.5714285714285714	0	0.0	0.008413604132341023	16
2841	0.033080357946315524	0.008283343949766746	0.008272484411981517	0.6875176854237472	-1	0	0	0.125	1	1.0	10	0.4	0.7	7	7	4	1	0	0.3	10	3	12	0.08333333333333333	0	0.4601357072442197	0.6662322282154	0.48255194471102775	0.8667059888760299	0.9498309139636942	0.8690142351845904	0.9153357983312959	0.8153570369611957	1.0	0	0.0	0.008272484411981517	37
3105	0.03209244545631134	0.007607030122721584	0.007526444094548321	0.6919427989210944	-1	0	0	0.125	1	1.0	10	0.4	0.7	7	7	4	1	0	0.3	10	3	12	0.08333333333333333	0	0.4601357072442197	0.6662322282154	0.48255194471102775	0.8667059888760299	0.9498309139636942	0.8690142351845904	0.9153357983312959	0.8153570369611957	1.0	0	0.0	0.007526444094548321	47
2852	0.03203433479760368	0.008265892254696369	0.008257830733141494	0.717354348996692	-1	0	0	0.125	1	1.0	10	0.4	0.7	7	7	4	1	0	0.3	10	3	12	0.08333333333333333	0	0.4601357072442197	0.6662322282154	0.48255194471102775	0.8667059888760299	0.9498309139636942	0.8690142351845904	0.9153357983312959	0.8153570369611957	1.0	0	0.0	0.008257830733141494	57
4254	0.03422852977495789	0.008246548965843157	0.00824046907611939	0.6955086117042752	-1	0	0	0.125	1	1.0	10	0.4	0.7	7	7	4	2	0	0.3	10	3	12	0.16666666666666666	0	0.4601357072442197	0.6662322282154	0.48255194471102775	0.8667059888760299	0.9498309139636942	0.8690142351845904	0.9153357983312959	0.8153570369611957	0.5714285714285714	0	0.0	0.00824046907611939	11
54	None	None	None	None	None	0	0	0.5714285714285714	4	0.375	3	0.625	0.25	3	2	6	0	0	1.0	4	4	10	0.0	0.3333333333333333	0.7513982432400517	0.5757520535996126	0.4779582246593	0.946276000007378	0.24336881120940115	0.8479440325420746	0.9387047529782029	0.8362883045788384	0	0	0.0	None	0
2682	0.02282825940517359	0.0067954568296882956	-0.006741963832581209	0.9830808811559708	-1	0	0	0.14285714285714285	1	1.0	8	0.4166666666666667	0.625	5	5	4	1	0	0.6666666666666666	6	4	10	0.08333333333333333	0	0.4601357072442197	0.7316905439195914	0.48255194471102775	0.8527958078070139	1.0	0.8929954822241152	0.9255553636377322	0.8357869220590625	1.0	0	0.0	-0.0006741963832581209	2
1960	0.021226398254518344	0.004014447236637206	0.0024898413604398932	0.9709059680265403	-1	0	0	0.16666666666666666	1	1.0	7	0.375	0.7142857142857143	5	5	3	1	0	0.6666666666666666	4	6	9	0.1	0	0.4601357072442197	0.7316905439195914	0.48255194471102775	0.8527958078070139	1.0	0.8929954822241152	0.9255553636377322	0.8357869220590625	1.0	0	0.0	0.0024898413604398932	22
4761	0.024225011676436252	0.005507850548530065	-0.0034075695144647846	0.9560463288335619	-1	0	0	0.25	2	0.7777777777777778	7	0.36666666666666664	0.5555555555555556	6	5	4	3	0	0.8333333333333334	5	6	11	0.2727272727272727	0	0.4628339869169181	0.6661304682269407	0.4325988956274823	0.8527270974644492	0.8367905055000715	0.8808450759547105	0.8635518539988734	0.8149420874127654	0.16666666666666666	0	0.0	-0.00034075695144647846	4
4034	0.03640033137947281	0.004979973185847003	0.00443545194156985	0.9674435487216217	-1	0	0	0.2222222222222222	2	0.8181818181818182	9	0.43333333333333335	0.6363636363636364	8	7	4	1	0	0.3	10	3	13	0.09090909090909091	0	0.45006677208353024	0.653455293289574	0.48255194471102775	0.8719609483564987	0.8367905055000715	0.8950898034874232	0.8710993021475343	0.827140720075631	1.0	0	0.0	0.00443545194156985	13
4123	0.033614746346465274	0.00982097212092939	0.009758290074161449	0.7365022069772222	-1	0	0	0.125	1	1.0	10	0.4	0.7	7	7	4	2	0	0.3	10	3	12	0.16666666666666666	0	0.4601357072442197	0.6662322282154	0.48255194471102775	0.8667059888760299	0.9498309139636942	0.8690142351845904	0.9153357983312959	0.8153570369611957	0.5714285714285714	0.14285714285714285	0.0	0.009758290074161449	32
3351	0.031710095398297534	0.009803932428967523	0.00958403917357447	0.725834922434067	-1	0	0	0.125	1	1.0	10	0.4	0.7	7	7	4	1	0	0.3	10	3	12	0.08333333333333333	0	0.4601357072442197	0.6662322282154	0.48255194471102775	0.8667059888760299	0.9498309139636942	0.8690142351845904	0.9153357983312959	0.8153570369611957	1.0	0	0.0	0.00958403917357447	42
2403	0.022228459823788103	0.004243597376012719	0.002373394886646021	0.9712289199745119	-1	0	0	0.16666666666666666	1	1.0	7	0.375	0.7142857142857143	5	5	3	1	0	0.6666666666666666	4	6	9	0.1	0	0.4601357072442197	0.7316905439195914	0.48255194471102775	0.8527958078070139	1.0	0.8929954822241152	0.9255553636377322	0.8357869220590625	1.0	0	0.0	0.002373394886646021	12
1755	0.028071791279324493	0.005413417594015921	0.005344330234417922	0.9705365582930618	-1	0	0	0.16666666666666666	1	1.0	7	0.5	0.7142857142857143	6	5	2	3	0	0.5	3	6	9	0.42857142857142855	0	0.4793004066949743	0.6150154053656975	0.4325988956274823	0.8527270974644492	0.8367905055000715	0.9087054288598693	0.8635518539988734	0.8186916915432202	0.16666666666666666	0	0.0	0.005344330234417922	10
4158	0.036869272214828656	0.005614549633390113	0.005603887657522919	0.7520464620260093	-1	0	0	0.125	1	1.0	10	0.4	0.7	7	7	4	2	0	0.3	10	3	12	0.16666666666666666	0	0.4601357072442197	0.6399448803623087	0.48255194471102775	0.8667059888760299	0.9498309139636942	0.8690142351845904	0.9096704862715237	0.8094611641269925	0.5714285714285714	0	0.0	0.005603887657522919	11
269	0.01296861770535311	0.0014081894558905196	2.39954813411242e-05	0.9380712585883976	-1	0	0	0.3333333333333333	2	0.8571428571428571	6	1.0	0.8571428571428571	7	6	1	1	0	0.1111111111111111	9	1	9	0.2	0.25	0.44401728423855	0.8649795946767079	0.5507248111613826	0.7186254730278105	0.6650363951215763	0.9605123890618624	0.7750067697118336	0.8803207627027408	1.0	0.14285714285714285	0.0	2.39954813411242e-05	17
2986	0.03293581438036462	0.008513145138148282	0.008471401630151795	0.7037753890035015	-1	0	0	0.125	1	1.0	10	0.4	0.7	7	7	4	1	0	0.3	10	3	12	0.08333333333333333	0	0.4601357072442197	0.6662322282154	0.48255194471102775	0.8667059888760299	0.9498309139636942	0.8690142351845904	0.9153357983312959	0.8153570369611957	1.0	0	0.0	0.008471401630151795	42
1852	0.02120724432341801	0.0049825438750579635	0.0032995853867181417	0.9718511010751607	-1	0	0	0.16666666666666666	1	1.0	7	0.375	0.7142857142857143	5	5	3	1	0	0.6666666666666666	4	6	9	0.1	0	0.4601357072442197	0.7316905439195914	0.48255194471102775	0.8527958078070139	0.9498309139636942	0.8863653685532038	0.9153357983312959	0.8326722556814713	1.0	0	0.0	0.0032995853867181417	38
2350	0.021672323118681214	0.005004477064701954	0.0032470286426411273	0.9720356624891375	-1	0	0	0.16666666666666666	1	1.0	7	0.375	0.7142857142857143	5	5	3	1	0	0.6666666666666666	4	6	9	0.1	0	0.4601357072442197	0.7316905439195914	0.48255194471102775	0.8527958078070139	0.9498309139636942	0.8863653685532038	0.9153357983312959	0.8326722556814713	1.0	0	0.0	0.0032470286426411273	54
313	0.023542585366852435	0.006479727979831017	-0.0010263206380671773	0.9249493210848738	-1	0.25	1	0.5	5	0.5384615384615384	7	0.35714285714285715	0.46153846153846156	9	6	5	1	0	0.8571428571428571	7	6	15	0.09090909090909091	0.3333333333333333	0.4460834003582471	0.9093271417822985	0.25299150503118134	0.9673003273350272	0.6420186963604506	0.9418814995769393	0.9373308326008858	0.9440645087893339	1.0	0.1111111111111111	0.0	-0.00010263206380671772	7
3996	0.03415415677525922	0.008118535621728836	0.00811165657146529	0.6698322999735082	-1	0	0	0.125	1	1.0	10	0.4	0.7	7	7	4	2	0	0.3	10	3	12	0.16666666666666666	0	0.4601357072442197	0.6662322282154	0.48255194471102775	0.8667059888760299	0.9498309139636942	0.8690142351845904	0.9153357983312959	0.8153570369611957	0.5714285714285714	0	0.0	0.00811165657146529	12
3554	0.03352383248667711	0.009160056635168123	0.009095375160417373	0.7442803834954702	-1	0	0	0.125	1	1.0	10	0.4	0.7	7	7	4	2	0	0.3	10	3	12	0.16666666666666666	0	0.4601357072442197	0.6662322282154	0.48255194471102775	0.8667059888760299	0.9498309139636942	0.8690142351845904	0.9153357983312959	0.8153570369611957	0.5714285714285714	0	0.0	0.009095375160417373	36
433	0.04732439726359609	0.0015915680801320276	-0.0015897515312215036	0.9783771137083065	-1	0.25	1	0.5	5	0.6153846153846154	8	0.4166666666666667	0.6153846153846154	11	8	3	0	0	0.25	12	3	15	0.0	0.6666666666666666	0.7442583234417193	0.8880673597102027	0.25746888023616193	0.9535575674181493	0.4441221905751063	0.9471336238294014	0.9264805523192478	0.9346004102783251	0	0	0.0	-0.00015897515312215035	3
3162	0.04704079688303863	0.0024097552314128207	0.0007350473731571221	0.9828817973617577	-1	0	0	0.2222222222222222	2	0.9090909090909091	10	0.3611111111111111	0.7272727272727273	8	8	4	1	0	0.4444444444444444	4	9	13	0.08333333333333333	0.16666666666666666	0.4601357072442197	0.6586337670759977	0.48255194471102775	0.9091291687340407	0.8367905055000715	0.8594046304731476	0.8750320957029899	0.8306448812019712	1.0	0	0.0	0.0007350473731571221	5
439	0.003850536135274694	0.0007552102333377944	0.0007510116208933255	0.9967782795695075	-1	0	0	0.5	1	1.0	1	1.0	1.0	2	1	0	0	0	0.3333333333333333	1	3	3	0.0	0	0.453156546670904	0.9715726811915875	0.7415270749331022	0.8574637889848112	0.547890744146984	0.7113909015427234	0.8978883721470678	0.888551738009619	0	0	0.0	0.0007510116208933255	42
4932	0.03356987291800388	0.009253260942825416	0.009187752760297853	0.7134861876101658	-1	0	0	0.125	1	1.0	10	0.4	0.7	7	7	4	2	0	0.3	10	3	12	0.16666666666666666	0	0.4601357072442197	0.6662322282154	0.48255194471102775	0.8667059888760299	0.9498309139636942	0.8690142351845904	0.9153357983312959	0.8153570369611957	0.5714285714285714	0	0.0	0.009187752760297853	52
2614	0.009559940038888007	0.0007421285315658821	-0.0005519451915761514	0.988675128242331	-1	0	0	0.4	2	0.6	3	0.5833333333333334	0.4	3	2	3	2	0	0.75	4	3	7	0.2222222222222222	0	0.4655322665896165	0.7193457453723017	0.38264584654393696	0.6774102146527667	1.0	0.9230713586357538	0.9273452637454358	0.8004827266721724	0.6666666666666666	0	0.0	-5.519451915761514e-05	2
3575	0.033098841158853184	0.009600167567106754	0.009347587639206456	0.7261194910796027	-1	0	0	0.125	1	1.0	10	0.4	0.7	7	7	4	1	0	0.3	10	3	12	0.08333333333333333	0	0.4601357072442197	0.6662322282154	0.48255194471102775	0.8667059888760299	0.9498309139636942	0.8690142351845904	0.9153357983312959	0.8153570369611957	1.0	0	0.0	0.009347587639206456	32
4338	0.03385712052019946	0.009660794193945844	-0.008313190651581308	0.8573212427456309	-1	0	0	0.125	1	1.0	9	0.55	0.7777777777777778	7	7	3	3	0	0.2	10	2	11	0.3	0	0.4601357072442197	0.8131778593428474	0.30113604219646034	0.9389630993970016	0.7783156109519266	0.8306436659998606	0.9207840826320193	0.8734074785082343	0.14285714285714285	0	0.0	-0.0008313190651581308	2
3844	0.014857686737617516	0.0003911994693131201	0.00019009182353733263	0.9582677202668389	-1	0	0	0.2	1	1.0	5	1.0	1.0	5	5	1	3	0	0.14285714285714285	7	1	7	0.5	0	0.6126695969954745	0.9105216621784478	0.48255194471102775	0.9222642809788149	0.5643849603734165	0.9735434364432313	0.9274030123302333	0.9426573810024541	0.4	0.2	0.0	0.00019009182353733263	9
1049	0.021636967646491593	0.004030389456167065	0.0022689965964558453	0.9691196595518122	-1	0	0	0.16666666666666666	1	1.0	7	0.5	0.7142857142857143	5	5	3	1	0	0.5	3	6	9	0.1	0	0.4601357072442197	0.7316905439195914	0.48255194471102775	0.8527958078070139	0.9498309139636942	0.8863653685532038	0.9153357983312959	0.8326722556814713	1.0	0	0.0	0.0022689965964558453	33
57	0.029584510448962736	0.00448817508853257	0.0039013310025181633	0.9391452261118693	-1	0	0	0.3333333333333333	3	0.7272727272727273	8	0.2708333333333333	0.7272727272727273	10	8	2	0	0	0.75	6	8	13	0.0	0.2857142857142857	0.7815720521264424	0.8707348601528975	0.6040410295569022	0.9486731413421224	0.658353956338509	0.922984733258963	0.828094619482899	0.9195299103093769	0	0	0.0	0.0039013310025181633	9
1879	0.02164978916015229	0.003914873716135739	0.002573053376270861	0.9709524803222501	-1	0	0	0.16666666666666666	1	1.0	7	0.375	0.7142857142857143	5	5	3	1	0	0.6666666666666666	4	6	9	0.1	0	0.4601357072442197	0.7316905439195914	0.48255194471102775	0.8527958078070139	1.0	0.8929954822241152	0.9255553636377322	0.8357869220590625	1.0	0	0.0	0.002573053376270861	39
2526	0.021648640904838517	0.0039491056649449295	0.0025979394450894996	0.9710525385434433	-1	0	0	0.16666666666666666	1	1.0	7	0.375	0.7142857142857143	5	5	3	1	0	0.6666666666666666	4	6	9	0.1	0	0.4601357072442197	0.7316905439195914	0.48255194471102775	0.8527958078070139	0.9498309139636942	0.8863653685532038	0.9153357983312959	0.8326722556814713	1.0	0	0.0	0.0025979394450894996	16
3531	0.032982312299105046	0.008884667417768251	0.008852741357438394	0.7133587209085079	-1	0	0	0.125	1	1.0	10	0.4	0.7	7	7	4	2	0	0.3	10	3	12	0.16666666666666666	0	0.4601357072442197	0.6662322282154	0.48255194471102775	0.8667059888760299	0.9498309139636942	0.8690142351845904	0.9153357983312959	0.8153570369611957	0.5714285714285714	0	0.0	0.008852741357438394	26
770	0.0011976625091428131	0.00015774893428628035	0.00015683701443536843	0.9971993976525555	-1	0	0	0.2	1	1.0	5	0.7777777777777778	0.6	3	3	3	2	0	1.0	3	3	7	0.2	0	0.4930685468003322	0.6995577759565003	0.48255194471102775	0.6156113912545955	1.0	0.5588507870561593	0.9263547832100242	0.6265750174929027	0.6666666666666666	0	0.0	0.00015683701443536843	4
339	0.0026886281245383555	0.0001756400935066568	0.00017561690131402528	0.9959805357310977	-1	0	0	0.3333333333333333	1	1.0	2	1.0	1.0	2	2	1	1	0	0.25	1	4	4	0.16666666666666666	0	0.31517119190111165	0.8725605722731677	0.5181699694459433	0.9740720976285933	0.7391555381150262	0.8709795086728022	0.9582885923956697	0.9231924360333454	1.0	1.0	0.0	0.00017561690131402528	21
[truncated: 3,938 more rows]
