# Supplementary material for: Environmental influences on evolvable robots
Source: PLoS One. 2020 May 29;15(5):e0233848. doi: 10.1371/journal.pone.0233848 (PMC7259730; doi:10.1371/journal.pone.0233848)
Supplement: S1 Dataset — (ZIP) [file pone.0233848.s003.zip › data_plosone/snapshots_ids_tilted_14.tsv]

generation	robot_id
72	3216
72	3067
72	3582
72	3532
72	3448
72	3550
72	2728
72	1959
72	3350
72	2309
72	3611
72	2204
72	3637
72	3542
72	3551
72	3670
72	3685
72	3533
72	3691
72	3519
72	3657
72	3644
72	3601
72	3692
72	3649
72	3464
72	3362
72	3017
72	3666
72	3583
72	3408
72	3447
72	2997
72	3693
72	2553
72	3639
72	3679
72	3089
72	3564
72	3609
72	3081
72	3581
72	3641
72	3612
72	3684
72	3327
72	3642
72	3652
72	3622
72	2808
72	3003
72	3339
72	2433
72	3655
72	3221
72	3133
72	3675
72	3690
72	2610
72	3405
72	2985
72	3176
72	2854
72	3544
72	3682
72	3616
72	3004
72	3669
72	3638
72	3314
72	3697
72	3591
72	3520
72	3530
72	3557
72	3568
72	3658
72	3696
72	3605
72	1303
72	3643
72	3694
72	3555
72	3404
72	3560
72	2789
72	3660
72	3451
72	3044
72	3518
72	1768
72	3185
72	3521
72	1646
72	3672
72	3573
72	3548
72	2990
72	3619
72	3512
50	1996
50	2485
50	2554
50	2501
50	2290
50	2372
50	2419
50	2558
50	2556
50	1610
50	2464
50	1959
50	2540
50	2309
50	2428
50	2204
50	2577
50	2422
50	2597
50	2410
50	2533
50	2467
50	2301
50	2581
50	2496
50	2356
50	2307
50	2252
50	2596
50	2463
50	2553
50	2276
50	2443
50	1728
50	2458
50	2528
50	1853
50	1922
50	2587
50	2278
50	2199
50	2594
50	2503
50	2362
50	2589
50	2455
50	2346
50	2457
50	2352
50	2582
50	2578
50	2433
50	2129
50	2546
50	2192
50	2580
50	2569
50	2438
50	2228
50	2575
50	1251
50	2536
50	2497
50	1636
50	2198
50	2555
50	2002
50	2506
50	2521
50	2279
50	2525
50	2513
50	1812
50	2574
50	2565
50	2303
50	2380
50	2493
50	1303
50	2567
50	2527
50	2535
50	2363
50	2402
50	2125
50	2539
50	1768
50	2026
50	2573
50	2472
50	2297
50	2069
50	1646
50	2222
50	2562
50	2572
50	2583
50	2511
50	1888
50	2251
74	3724
74	3709
74	3582
74	3704
74	3731
74	3753
74	3761
74	3550
74	2728
74	3710
74	1959
74	3350
74	2204
74	3542
74	3551
74	3670
74	3685
74	3760
74	3743
74	3657
74	3644
74	3601
74	3362
74	3017
74	3666
74	3408
74	3447
74	3772
74	2997
74	3787
74	2553
74	3639
74	3089
74	3564
74	3609
74	3081
74	3581
74	3754
74	3721
74	3641
74	3790
74	3612
74	3735
74	3752
74	3642
74	3728
74	3763
74	3756
74	3758
74	3732
74	3792
74	3622
74	3706
74	3003
74	3339
74	2433
74	3750
74	3221
74	3770
74	3133
74	3795
74	3793
74	3405
74	2985
74	3744
74	3176
74	2854
74	3784
74	3004
74	3638
74	3314
74	3780
74	3716
74	3520
74	3530
74	3557
74	3658
74	3605
74	3741
74	3791
74	3777
74	3694
74	3404
74	3560
74	2789
74	3451
74	3044
74	3518
74	3779
74	1768
74	3722
74	1646
74	3800
74	3548
74	2990
74	3619
74	3719
74	3712
74	3718
74	3512
60	1996
60	3049
60	3065
60	3097
60	3067
60	2717
60	3094
60	3045
60	2290
60	2419
60	2771
60	2556
60	3047
60	2728
60	2968
60	2966
60	1959
60	2978
60	2621
60	2309
60	2863
60	2204
60	3029
60	3053
60	3064
60	3087
60	3017
60	2496
60	2980
60	3078
60	2607
60	3060
60	2927
60	2997
60	3048
60	3036
60	3015
60	2553
60	2984
60	1728
60	2909
60	3089
60	3081
60	1922
60	3039
60	3050
60	2639
60	2791
60	3011
60	3096
60	3076
60	3056
60	3083
60	2871
60	3019
60	3063
60	3021
60	2457
60	2961
60	2808
60	3003
60	2931
60	2433
60	2603
60	2716
60	3077
60	3079
60	2756
60	2610
60	3068
60	1251
60	2985
60	2854
60	3055
60	2002
60	3004
60	2279
60	3093
60	3035
60	2965
60	2929
60	2995
60	1812
60	2734
60	3000
60	3062
60	1303
60	3052
60	3013
60	2789
60	2963
60	3044
60	1768
60	2804
60	3020
60	3084
60	2069
60	1646
60	2990
60	2848
76	3847
76	3877
76	3876
76	3870
76	3709
76	3885
76	3704
76	3731
76	3878
76	3753
76	3823
76	3761
76	3550
76	2728
76	1959
76	3350
76	3542
76	3670
76	3685
76	3888
76	3743
76	3850
76	3802
76	3644
76	3852
76	3601
76	3858
76	3362
76	3017
76	3666
76	3865
76	3408
76	3447
76	3772
76	2997
76	3862
76	3815
76	3089
76	3564
76	3609
76	3081
76	3818
76	3721
76	3641
76	3790
76	3612
76	3752
76	3898
76	3728
76	3763
76	3869
76	3758
76	3732
76	3882
76	3706
76	3866
76	3883
76	3003
76	3339
76	3873
76	2433
76	3861
76	3750
76	3221
76	3770
76	3133
76	3795
76	3405
76	3884
76	2985
76	3875
76	3846
76	3176
76	3784
76	3811
76	3638
76	3897
76	3520
76	3530
76	3557
76	3813
76	3809
76	3605
76	3741
76	3895
76	3777
76	3694
76	3404
76	3860
76	2789
76	3824
76	3518
76	1768
76	3864
76	1646
76	3548
76	2990
76	3619
76	3718
76	3512
30	1492
30	1461
30	1336
30	1094
30	1127
30	1499
30	1562
30	1397
30	1550
30	1479
30	1296
30	1420
30	1549
30	1359
30	1487
30	1575
30	1441
30	1553
30	1125
30	1502
30	1570
30	1240
30	1540
30	1345
30	1277
30	1527
30	1542
30	1026
30	1364
30	1563
30	1418
30	1313
30	1139
30	1536
30	1538
30	1067
30	1568
30	1552
30	1491
30	1295
30	1480
30	1410
30	1400
30	1217
30	1325
30	1572
30	1405
30	939
30	1251
30	1380
30	1192
30	1265
30	1386
30	1585
30	1414
30	1506
30	1387
30	452
30	1392
30	1554
30	1590
30	1591
30	1079
30	1430
30	1547
30	1488
30	1042
30	1223
30	1155
30	1437
30	1398
30	1490
30	1560
30	1383
30	1339
30	1303
30	1587
30	1444
30	914
30	1586
30	1530
30	1595
30	1511
30	1541
30	1561
30	1516
30	1475
30	828
30	1534
30	1322
30	1555
30	1565
30	1598
30	1428
30	1318
30	1584
30	1316
30	1248
30	1224
30	1557
71	3216
71	3569
71	3067
71	3582
71	3532
71	3448
71	3550
71	2728
71	3305
71	1959
71	3350
71	2309
71	3611
71	2204
71	3637
71	3542
71	3551
71	3561
71	3533
71	3519
71	3644
71	3601
71	3649
71	3464
71	3362
71	3017
71	3583
71	3408
71	3447
71	3621
71	2997
71	3613
71	2553
71	3639
71	3089
71	3595
71	3564
71	3609
71	3081
71	3581
71	3407
71	3641
71	3612
71	3327
71	3642
71	3271
71	3418
71	3425
71	3622
71	2808
71	3003
71	3339
71	2433
71	3300
71	3221
71	3133
71	2610
71	3405
71	2985
71	3176
71	3615
71	2854
71	3544
71	3580
71	3453
71	3616
71	3004
71	3638
71	3314
71	3591
71	3520
71	3530
71	3557
71	3568
71	3605
71	1303
71	3643
71	3610
71	3555
71	3404
71	3511
71	3560
71	2789
71	3451
71	3044
71	3518
71	1768
71	3185
71	3443
71	3521
71	3628
71	2069
71	1646
71	3573
71	3627
71	3548
71	3636
71	2990
71	3619
71	3512
54	2617
54	2640
54	1996
54	2485
54	2689
54	2717
54	2675
54	2785
54	2501
54	2290
54	2419
54	2602
54	2771
54	2556
54	2728
54	2759
54	2701
54	2464
54	1959
54	2621
54	2309
54	2428
54	2204
54	2758
54	2533
54	2496
54	2607
54	2553
54	1728
54	2606
54	2752
54	2458
54	2765
54	1922
54	2666
54	2278
54	2639
54	2791
54	2199
54	2798
54	2611
54	2742
54	2772
54	2346
54	2457
54	2794
54	2783
54	2433
54	2603
54	2192
54	2716
54	2756
54	2627
54	2737
54	2726
54	2709
54	2610
54	2228
54	1251
54	2685
54	2744
54	2536
54	2750
54	2002
54	2678
54	2654
54	2279
54	2525
54	2688
54	2763
54	2784
54	1812
54	2734
54	2565
54	2303
54	2380
54	1303
54	2735
54	2125
54	2789
54	2761
54	2539
54	2699
54	1768
54	2792
54	2026
54	2722
54	2665
54	2297
54	2695
54	2668
54	2069
54	1646
54	2760
54	2222
54	2511
54	1888
54	2691
54	2738
54	2796
34	1604
34	1751
34	1787
34	1756
34	1499
34	1772
34	1550
34	1790
34	1610
34	1793
34	1649
34	1549
34	1759
34	1767
34	1696
34	1487
34	1681
34	1741
34	1688
34	1441
34	1650
34	1666
34	1125
34	1502
34	1345
34	1717
34	1527
34	1727
34	1770
34	1728
34	1773
34	1364
34	1651
34	1418
34	1313
34	1139
34	1603
34	1689
34	1757
34	1674
34	1659
34	1685
34	1295
34	1683
34	1701
34	1750
34	1758
34	1480
34	1797
34	1325
34	1572
34	1766
34	1251
34	1380
34	1677
34	1663
34	1609
34	1706
34	1192
34	1636
34	1386
34	1774
34	1414
34	1735
34	1686
34	1506
34	1782
34	1734
34	1591
34	1795
34	1430
34	1488
34	1042
34	1794
34	1655
34	1398
34	1798
34	1691
34	1560
34	1339
34	1788
34	1303
34	1703
34	1444
34	1586
34	1620
34	1595
34	1768
34	1752
34	1541
34	1534
34	1777
34	1646
34	1721
34	1725
34	1654
34	1635
34	1318
34	1316
34	1762
0	67
0	78
0	27
0	40
0	44
0	66
0	95
0	21
0	37
0	58
0	52
0	15
0	92
0	84
0	53
0	12
0	41
0	91
0	77
0	38
0	64
0	19
0	85
0	49
0	45
0	86
0	35
0	88
0	70
0	80
0	17
0	23
0	57
0	39
0	62
0	22
0	29
0	4
0	76
0	25
0	61
0	60
0	81
0	73
0	72
0	89
0	51
0	3
0	11
0	24
0	10
0	33
0	56
0	75
0	59
0	43
0	47
0	32
0	74
0	90
0	99
0	7
0	1
0	5
0	26
0	13
0	71
0	31
0	63
0	54
0	100
0	6
0	96
0	82
0	48
0	83
0	79
0	69
0	87
0	46
0	18
0	20
0	94
0	16
0	36
0	14
0	34
0	9
0	28
0	68
0	98
0	93
0	30
0	97
0	55
0	65
0	50
0	8
0	42
0	2
87	4045
87	4185
87	4425
87	4174
87	4345
87	4411
87	4268
87	4441
87	4279
87	4327
87	3350
87	4283
87	4416
87	4367
87	4312
87	4276
87	4341
87	3852
87	4197
87	4219
87	4177
87	4449
87	4203
87	4331
87	4428
87	4308
87	3408
87	4103
87	3447
87	4291
87	4149
87	4296
87	2997
87	4376
87	4426
87	4250
87	4429
87	4412
87	3641
87	4271
87	4252
87	4164
87	4337
87	4329
87	4440
87	4360
87	4264
87	4258
87	4378
87	4375
87	4399
87	2433
87	4446
87	4409
87	3221
87	4371
87	4217
87	3133
87	4393
87	4259
87	4435
87	2985
87	3914
87	3875
87	3846
87	4423
87	4356
87	3784
87	4424
87	4350
87	4156
87	4318
87	4358
87	3557
87	4414
87	4182
87	4447
87	4406
87	4401
87	3741
87	4221
87	4402
87	4141
87	4354
87	4388
87	4262
87	3860
87	3824
87	1768
87	4192
87	4220
87	4417
87	4391
87	4170
87	4418
87	4419
87	2990
87	4369
87	3619
87	3971
51	2617
51	2640
51	1996
51	2485
51	2554
51	2501
51	2290
51	2419
51	2602
51	2556
51	1610
51	2464
51	1959
51	2621
51	2309
51	2428
51	2204
51	2622
51	2631
51	2422
51	2597
51	2410
51	2533
51	2467
51	2301
51	2581
51	2496
51	2607
51	2307
51	2252
51	2596
51	2463
51	2553
51	2276
51	2443
51	1728
51	2606
51	2458
51	1853
51	1922
51	2636
51	2278
51	2639
51	2199
51	2594
51	2623
51	2611
51	2637
51	2346
51	2457
51	2352
51	2582
51	2433
51	2129
51	2603
51	2546
51	2192
51	2569
51	2627
51	2610
51	2228
51	2632
51	2575
51	1251
51	2536
51	2497
51	1636
51	2198
51	2002
51	2506
51	2279
51	2525
51	2513
51	2604
51	1812
51	2574
51	2565
51	2303
51	2380
51	2493
51	1303
51	2567
51	2527
51	2643
51	2535
51	2402
51	2125
51	2539
51	1768
51	2026
51	2297
51	2069
51	1646
51	2222
51	2562
51	2572
51	2583
51	2511
51	1888
51	2251
79	4045
79	3877
79	4019
79	3731
79	4015
79	3761
79	3980
79	4040
79	3350
79	4039
79	3542
79	3670
79	3888
79	3956
79	3743
79	3644
79	3852
79	3601
79	4012
79	3951
79	3362
79	3017
79	3666
79	3408
79	3447
79	2997
79	3862
79	3919
79	4030
79	3927
79	3609
79	3081
79	3721
79	3641
79	3790
79	3968
79	3752
79	3898
79	3932
79	4002
79	3869
79	3942
79	3999
79	4018
79	3938
79	3883
79	3987
79	3953
79	3873
79	2433
79	3925
79	3221
79	3922
79	3962
79	3133
79	3921
79	4033
79	3405
79	3884
79	4023
79	3909
79	2985
79	3914
79	3875
79	3846
79	3176
79	3784
79	4032
79	4035
79	3897
79	3520
79	3912
79	3530
79	4011
79	3983
79	3557
79	3809
79	4017
79	3741
79	3895
79	3404
79	4034
79	4029
79	4006
79	3917
79	3860
79	4043
79	4028
79	3824
79	4016
79	1768
79	4013
79	1646
79	3916
79	3548
79	2990
79	3619
79	3971
79	3943
79	3718
35	1806
35	1787
35	1814
35	1756
35	1841
35	1499
35	1826
35	1772
35	1790
35	1610
35	1649
35	1549
35	1759
35	1832
35	1696
35	1487
35	1681
35	1741
35	1815
35	1688
35	1441
35	1650
35	1846
35	1125
35	1502
35	1717
35	1527
35	1823
35	1727
35	1820
35	1770
35	1728
35	1364
35	1822
35	1651
35	1313
35	1139
35	1603
35	1689
35	1674
35	1659
35	1805
35	1685
35	1295
35	1683
35	1701
35	1750
35	1758
35	1480
35	1849
35	1797
35	1824
35	1325
35	1572
35	1766
35	1251
35	1677
35	1609
35	1706
35	1192
35	1636
35	1386
35	1850
35	1813
35	1774
35	1735
35	1686
35	1804
35	1506
35	1782
35	1591
35	1795
35	1430
35	1488
35	1042
35	1794
35	1398
35	1838
35	1812
35	1691
35	1560
35	1339
35	1303
35	1703
35	1444
35	1839
35	1586
35	1768
35	1752
35	1817
35	1534
35	1777
35	1646
35	1721
35	1825
35	1635
35	1318
35	1835
35	1316
35	1762
82	4045
82	4185
82	4174
82	4184
82	4132
82	3761
82	4125
82	3350
82	4082
82	4039
82	3542
82	3888
82	3644
82	3852
82	4154
82	3601
82	4197
82	3951
82	4177
82	4166
82	3408
82	4103
82	4105
82	3447
82	4149
82	4180
82	2997
82	3862
82	4163
82	4030
82	4102
82	3609
82	3721
82	4152
82	3641
82	4127
82	4162
82	4199
82	3752
82	4086
82	3869
82	4164
82	4146
82	4109
82	4084
82	4054
82	4091
82	3873
82	2433
82	3221
82	4129
82	3133
82	4193
82	3921
82	4172
82	3405
82	2985
82	3914
82	3875
82	4191
82	3846
82	4189
82	4157
82	3784
82	4136
82	4190
82	3897
82	4112
82	4156
82	3520
82	4011
82	3557
82	4145
82	4133
82	4182
82	3809
82	4194
82	3741
82	3895
82	4141
82	4181
82	4138
82	3860
82	3824
82	4137
82	1768
82	4013
82	4116
82	4192
82	4169
82	1646
82	4170
82	3916
82	3548
82	2990
82	3619
82	3971
82	3943
82	4100
82	4113
38	1996
38	1787
38	1900
38	1814
38	1884
38	1885
38	1919
38	1864
38	1988
38	1975
38	1499
38	1610
38	1959
38	1649
38	1934
38	1999
38	1957
38	1681
38	1993
38	1926
38	1741
38	1815
38	1688
38	1846
38	1983
38	1923
38	1502
38	1977
38	1971
38	1966
38	1898
38	1728
38	1931
38	1954
38	1651
38	1853
38	1922
38	1876
38	2000
38	1603
38	1689
38	1997
38	1981
38	1887
38	1980
38	1659
38	1991
38	1685
38	1295
38	1683
38	1974
38	1701
38	1750
38	1758
38	1973
38	1480
38	1325
38	1572
38	1766
38	1933
38	1251
38	1609
38	1706
38	1192
38	1636
38	1889
38	1850
38	1774
38	1939
38	1686
38	1506
38	1782
38	1868
38	1978
38	1591
38	1430
38	1488
38	1042
38	1398
38	1812
38	1339
38	1303
38	1894
38	1976
38	1953
38	1924
38	1910
38	1768
38	1903
38	1752
38	1905
38	1817
38	1534
38	1964
38	1646
38	1721
38	1990
38	1901
38	1888
38	1318
20	1091
20	547
20	864
20	905
20	938
20	1094
20	1007
20	574
20	1062
20	893
20	1055
20	1093
20	1071
20	619
20	960
20	987
20	1008
20	954
20	904
20	1010
20	976
20	1100
20	1014
20	1061
20	1070
20	985
20	1086
20	1054
20	1065
20	965
20	1051
20	1068
20	1048
20	1040
20	1012
20	984
20	1015
20	1004
20	809
20	988
20	1026
20	1016
20	1080
20	907
20	1095
20	890
20	702
20	961
20	1001
20	1025
20	1089
20	1067
20	863
20	1075
20	1082
20	874
20	990
20	980
20	1017
20	1097
20	939
20	1076
20	1090
20	776
20	651
20	997
20	1092
20	967
20	569
20	452
20	906
20	1079
20	1042
20	1000
20	1036
20	1096
20	1021
20	866
20	850
20	820
20	1046
20	1099
20	1088
20	851
20	914
20	1018
20	1034
20	953
20	1064
20	774
20	1073
20	963
20	828
20	883
20	1033
20	590
20	425
20	1098
20	915
20	1006
64	3216
64	3232
64	1996
64	3212
64	3253
64	3067
64	3203
64	3142
64	2419
64	2556
64	3209
64	2728
64	3277
64	2968
64	1959
64	2309
64	2863
64	2204
64	3029
64	3274
64	3214
64	3266
64	3053
64	3268
64	3017
64	2496
64	3247
64	3264
64	2997
64	3048
64	3260
64	3222
64	3245
64	2553
64	3144
64	3089
64	3081
64	1922
64	3290
64	3182
64	2639
64	3011
64	3213
64	3271
64	3295
64	3056
64	3140
64	3153
64	3229
64	3242
64	2961
64	2808
64	3163
64	3003
64	2433
64	3300
64	2716
64	3221
64	2756
64	3250
64	3285
64	3133
64	3197
64	3294
64	3278
64	2610
64	3160
64	2985
64	3176
64	2854
64	3130
64	3230
64	3135
64	3004
64	3252
64	2279
64	1812
64	2734
64	3283
64	3263
64	1303
64	3291
64	3287
64	3134
64	3243
64	3256
64	3171
64	3198
64	2789
64	3044
64	1768
64	3185
64	2804
64	3217
64	3020
64	3208
64	2069
64	1646
64	3119
64	2990
84	4045
84	4185
84	4174
84	4132
84	4268
84	3761
84	4279
84	3350
84	4283
84	4295
84	4294
84	4082
84	4276
84	3888
84	4267
84	3852
84	3601
84	4197
84	4219
84	4177
84	4203
84	4256
84	3408
84	4103
84	4105
84	3447
84	4209
84	4291
84	4149
84	4296
84	4233
84	2997
84	4250
84	4251
84	3609
84	4224
84	3641
84	4127
84	4162
84	3752
84	4255
84	4271
84	3869
84	4252
84	4266
84	4164
84	4146
84	4230
84	4084
84	4264
84	4258
84	4091
84	2433
84	4274
84	3221
84	4246
84	4217
84	3133
84	4193
84	3921
84	4259
84	3405
84	4297
84	2985
84	3914
84	3875
84	3846
84	3784
84	4269
84	4190
84	3897
84	4112
84	4156
84	3557
84	4298
84	4280
84	4182
84	3809
84	3741
84	4270
84	4218
84	4221
84	4141
84	4262
84	4138
84	3860
84	3824
84	4137
84	1768
84	4013
84	4192
84	4220
84	1646
84	4170
84	4227
84	3548
84	2990
84	3619
84	3971
84	4253
77	3847
77	3877
77	3870
77	3709
77	3731
77	3901
77	3753
77	3761
77	3928
77	3550
77	2728
77	3911
77	3350
77	3918
77	3542
77	3670
77	3685
77	3888
77	3743
77	3802
77	3644
77	3852
77	3923
77	3601
77	3362
77	3017
77	3666
77	3408
77	3447
77	3904
77	2997
77	3862
77	3919
77	3948
77	3815
77	3927
77	3609
77	3081
77	3818
77	3721
77	3641
77	3790
77	3612
77	3913
77	3752
77	3898
77	3932
77	3728
77	3939
77	3869
77	3942
77	3938
77	3924
77	3706
77	3883
77	3339
77	3873
77	2433
77	3903
77	3925
77	3221
77	3922
77	3133
77	3795
77	3921
77	3405
77	3884
77	3909
77	2985
77	3914
77	3875
77	3846
77	3176
77	3784
77	3897
77	3520
77	3912
77	3530
77	3926
77	3557
77	3809
77	3741
77	3895
77	3777
77	3694
77	3404
77	3917
77	3945
77	3860
77	3824
77	1768
77	3937
77	3864
77	1646
77	3916
77	3548
77	2990
77	3619
77	3943
[truncated: 8,001 more rows]
