# Supplementary material for: Environmental influences on evolvable robots
Source: PLoS One. 2020 May 29;15(5):e0233848. doi: 10.1371/journal.pone.0233848 (PMC7259730; doi:10.1371/journal.pone.0233848)
Supplement: S1 Dataset — (ZIP) [file pone.0233848.s003.zip › data_plosone/snapshots_ids_tilted_16.tsv]

generation	robot_id
72	3369
72	3049
72	3680
72	3058
72	3678
72	3417
72	3558
72	3484
72	3618
72	3047
72	3360
72	3209
72	3550
72	3665
72	3474
72	3430
72	3305
72	3667
72	3166
72	2801
72	3691
72	3657
72	3473
72	3359
72	3676
72	3563
72	3661
72	2943
72	3497
72	3237
72	3693
72	3645
72	3679
72	3689
72	3595
72	3564
72	3590
72	3633
72	3554
72	3642
72	3496
72	3463
72	3549
72	3588
72	3652
72	3700
72	3425
72	3622
72	2457
72	3192
72	3339
72	3646
72	3620
72	3597
72	3674
72	3655
72	3320
72	3602
72	3675
72	3690
72	3183
72	3462
72	3311
72	3615
72	3544
72	3400
72	3395
72	3319
72	3688
72	3656
72	3647
72	3616
72	3631
72	3202
72	3699
72	3662
72	3659
72	3224
72	3696
72	3632
72	3529
72	3231
72	3540
72	3196
72	3694
72	3617
72	3475
72	3286
72	3515
72	3686
72	3132
72	3543
72	3020
72	3486
72	3628
72	3672
72	3636
72	3322
72	3619
72	3416
50	2598
50	2485
50	2290
50	2127
50	2451
50	2559
50	2321
50	2541
50	2568
50	2592
50	2566
50	2395
50	2309
50	2235
50	2412
50	2597
50	2552
50	2469
50	2348
50	2504
50	2600
50	2533
50	2585
50	2239
50	2496
50	2271
50	2331
50	2307
50	2544
50	2534
50	2378
50	2463
50	2153
50	2486
50	2528
50	2011
50	2587
50	2227
50	2589
50	2455
50	2457
50	2582
50	2578
50	2546
50	2490
50	2401
50	2243
50	2550
50	2364
50	2569
50	2561
50	2418
50	2061
50	2358
50	2545
50	2438
50	2344
50	2538
50	2440
50	2459
50	2230
50	2555
50	2082
50	2249
50	2323
50	2421
50	2521
50	2525
50	2599
50	2449
50	2513
50	2551
50	2574
50	2494
50	2493
50	2530
50	2253
50	2361
50	2567
50	2519
50	2264
50	2514
50	2402
50	2586
50	2369
50	2591
50	2317
50	2472
50	2293
50	2186
50	2590
50	2396
50	2050
50	2452
50	2515
50	2562
50	2583
50	2511
50	2489
50	2251
74	3724
74	3049
74	3709
74	3734
74	3058
74	3678
74	3762
74	3717
74	3417
74	3729
74	3798
74	3618
74	3753
74	3761
74	3209
74	3550
74	3474
74	3430
74	3305
74	3667
74	2801
74	3726
74	3760
74	3657
74	3676
74	3563
74	3773
74	2943
74	3497
74	3237
74	3787
74	3679
74	3689
74	3564
74	3754
74	3633
74	3554
74	3752
74	3749
74	3763
74	3463
74	3755
74	3652
74	3700
74	3792
74	3425
74	3622
74	2457
74	3733
74	3192
74	3646
74	3597
74	3320
74	3702
74	3771
74	3602
74	3725
74	3675
74	3705
74	3183
74	3776
74	3462
74	3311
74	3400
74	3395
74	3319
74	3688
74	3656
74	3738
74	3723
74	3778
74	3745
74	3659
74	3707
74	3224
74	3764
74	3529
74	3741
74	3196
74	3777
74	3794
74	3475
74	3759
74	3742
74	3286
74	3515
74	3686
74	3132
74	3543
74	3722
74	3486
74	3628
74	3672
74	3800
74	3636
74	3322
74	3619
74	3719
74	3712
74	3782
60	3049
60	2485
60	3070
60	3058
60	3097
60	3067
60	2982
60	3094
60	2986
60	2969
60	3047
60	2970
60	2541
60	2681
60	3031
60	2866
60	3069
60	3029
60	2748
60	2801
60	2937
60	2824
60	2552
60	2964
60	2999
60	3086
60	2690
60	2239
60	3087
60	2496
60	3078
60	2943
60	3060
60	2946
60	3048
60	2984
60	3057
60	3032
60	3089
60	3081
60	3039
60	3011
60	2656
60	3009
60	3034
60	2864
60	3100
60	3076
60	3088
60	2733
60	2871
60	3063
60	2457
60	2961
60	2989
60	2838
60	3024
60	3043
60	3027
60	3079
60	2418
60	2726
60	2709
60	2940
60	3046
60	2985
60	2977
60	2854
60	3042
60	2440
60	3055
60	2915
60	2705
60	2421
60	2976
60	3093
60	2806
60	3035
60	3098
60	2878
60	2995
60	3099
60	2850
60	3066
60	3023
60	3062
60	2907
60	3085
60	3051
60	3052
60	2963
60	3020
60	2743
60	3030
60	2809
60	3084
60	3033
60	2892
60	3073
60	2935
76	3877
76	3724
76	3049
76	3678
76	3762
76	3717
76	3417
76	3729
76	3798
76	3806
76	3899
76	3618
76	3761
76	3209
76	3550
76	3474
76	3305
76	2801
76	3889
76	3850
76	3852
76	3676
76	3858
76	3865
76	3773
76	3497
76	3867
76	3862
76	3787
76	3868
76	3679
76	3564
76	3818
76	3633
76	3844
76	3554
76	3752
76	3749
76	3851
76	3755
76	3652
76	3892
76	3792
76	3896
76	3622
76	2457
76	3733
76	3192
76	3849
76	3873
76	3646
76	3320
76	3835
76	3771
76	3602
76	3675
76	3705
76	3884
76	3183
76	3841
76	3776
76	3462
76	3311
76	3893
76	3859
76	3400
76	3395
76	3319
76	3879
76	3723
76	3745
76	3659
76	3707
76	3891
76	3224
76	3764
76	3529
76	3887
76	3741
76	3895
76	3196
76	3777
76	3845
76	3475
76	3860
76	3759
76	3742
76	3286
76	3543
76	3722
76	3486
76	3817
76	3672
76	3828
76	3853
76	3636
76	3322
76	3719
76	3900
76	3712
30	1564
30	1599
30	1483
30	1521
30	1577
30	1463
30	1307
30	1510
30	1537
30	1495
30	1575
30	1310
30	1448
30	1368
30	1442
30	1432
30	1581
30	1533
30	1404
30	1393
30	1576
30	1502
30	1570
30	1556
30	1540
30	1593
30	1509
30	1498
30	1544
30	1578
30	1470
30	1588
30	1312
30	1563
30	1545
30	1536
30	1574
30	1529
30	1523
30	1579
30	1538
30	1532
30	1447
30	1518
30	1539
30	1568
30	1552
30	1491
30	1458
30	1403
30	1357
30	1295
30	1522
30	1481
30	1583
30	1567
30	1582
30	1480
30	1580
30	1324
30	1405
30	1369
30	1414
30	1268
30	1419
30	1569
30	1590
30	1591
30	1558
30	1488
30	1472
30	1514
30	1466
30	1456
30	1490
30	1560
30	1489
30	1302
30	1505
30	1587
30	1440
30	1444
30	1424
30	1508
30	1595
30	1594
30	1541
30	1561
30	1516
30	1475
30	1534
30	1322
30	1565
30	1273
30	1598
30	1356
30	1592
30	1474
30	1416
30	1557
71	3369
71	3049
71	3058
71	3417
71	3559
71	3558
71	3624
71	3484
71	3618
71	3047
71	3360
71	3209
71	3550
71	3374
71	3474
71	3430
71	3305
71	3608
71	3166
71	3566
71	2801
71	3439
71	3473
71	3359
71	2496
71	3563
71	3575
71	3583
71	2943
71	3497
71	3237
71	3613
71	3645
71	3324
71	3635
71	3595
71	3564
71	3590
71	3581
71	3633
71	3554
71	3642
71	3496
71	3463
71	3549
71	3588
71	3399
71	3606
71	3425
71	3622
71	2457
71	3192
71	3339
71	3646
71	3620
71	3495
71	3597
71	3320
71	3602
71	3503
71	3183
71	3462
71	3311
71	3615
71	3544
71	3400
71	3395
71	3319
71	2705
71	3647
71	3616
71	3638
71	3252
71	3631
71	3202
71	3224
71	3632
71	3066
71	3529
71	3231
71	3540
71	3643
71	3196
71	3617
71	3475
71	3562
71	3286
71	3515
71	3132
71	3543
71	3020
71	3528
71	3486
71	3628
71	3354
71	3636
71	3322
71	3619
71	3512
71	3416
54	2485
54	2717
54	2785
54	2776
54	2677
54	2127
54	2759
54	2541
54	2701
54	2681
54	2758
54	2622
54	2748
54	2552
54	2719
54	2469
54	2768
54	2600
54	2690
54	2239
54	2496
54	2307
54	2544
54	2534
54	2378
54	2463
54	2153
54	2697
54	2767
54	2781
54	2606
54	2752
54	2486
54	2766
54	2528
54	2765
54	2778
54	2011
54	2587
54	2791
54	2656
54	2798
54	2782
54	2786
54	2733
54	2772
54	2455
54	2749
54	2457
54	2794
54	2783
54	2490
54	2401
54	2736
54	2243
54	2711
54	2797
54	2561
54	2418
54	2358
54	2545
54	2737
54	2726
54	2746
54	2709
54	2344
54	2440
54	2769
54	2555
54	2705
54	2421
54	2779
54	2698
54	2654
54	2793
54	2599
54	2657
54	2747
54	2644
54	2551
54	2729
54	2264
54	2773
54	2694
54	2630
54	2792
54	2317
54	2743
54	2777
54	2293
54	2762
54	2696
54	2731
54	2050
54	2760
54	2562
54	2511
54	2251
54	2738
54	2667
34	1743
34	1564
34	1694
34	1733
34	1606
34	1760
34	1756
34	1608
34	1784
34	1772
34	1790
34	1610
34	1793
34	1718
34	1759
34	1767
34	1510
34	1775
34	1681
34	1575
34	1755
34	1765
34	1432
34	1698
34	1708
34	1533
34	1404
34	1660
34	1544
34	1578
34	1672
34	1754
34	1661
34	1693
34	1470
34	1770
34	1728
34	1720
34	1737
34	1778
34	1624
34	1724
34	1746
34	1763
34	1689
34	1799
34	1692
34	1518
34	1742
34	1791
34	1736
34	1667
34	1682
34	1659
34	1458
34	1764
34	1683
34	1664
34	1701
34	1675
34	1583
34	1750
34	1567
34	1582
34	1758
34	1740
34	1781
34	1731
34	1632
34	1776
34	1785
34	1414
34	1686
34	1744
34	1782
34	1569
34	1705
34	1734
34	1795
34	1668
34	1786
34	1490
34	1505
34	1788
34	1771
34	1587
34	1732
34	1753
34	1695
34	1752
34	1614
34	1657
34	1777
34	1565
34	1745
34	1598
34	1725
34	1592
34	1700
34	1416
0	67
0	78
0	27
0	40
0	44
0	66
0	95
0	21
0	37
0	58
0	52
0	15
0	92
0	84
0	53
0	12
0	41
0	91
0	77
0	38
0	64
0	19
0	85
0	49
0	45
0	86
0	35
0	88
0	70
0	80
0	17
0	23
0	57
0	39
0	62
0	22
0	29
0	4
0	76
0	25
0	61
0	60
0	81
0	73
0	72
0	89
0	51
0	3
0	11
0	24
0	10
0	33
0	56
0	75
0	59
0	43
0	47
0	32
0	74
0	90
0	99
0	7
0	1
0	5
0	26
0	13
0	71
0	31
0	63
0	54
0	100
0	6
0	96
0	82
0	48
0	83
0	79
0	69
0	87
0	46
0	18
0	20
0	94
0	16
0	36
0	14
0	34
0	9
0	28
0	68
0	98
0	93
0	30
0	97
0	55
0	65
0	50
0	8
0	42
0	2
87	4385
87	4185
87	3877
87	4425
87	4059
87	4361
87	4134
87	4368
87	3209
87	4450
87	4309
87	4441
87	4433
87	4101
87	4327
87	4312
87	4408
87	4448
87	4242
87	4339
87	4397
87	4352
87	4357
87	3951
87	4381
87	4226
87	4449
87	4256
87	4103
87	4105
87	4285
87	4209
87	4291
87	4233
87	4426
87	4429
87	4275
87	4395
87	4403
87	4412
87	4432
87	4442
87	4021
87	3554
87	4431
87	4444
87	4329
87	4148
87	2457
87	3733
87	4407
87	4366
87	4446
87	4274
87	4409
87	3998
87	4193
87	4344
87	4033
87	4107
87	4439
87	4315
87	4364
87	3319
87	4356
87	4071
87	4351
87	4303
87	4445
87	3974
87	4386
87	4238
87	4422
87	4213
87	4298
87	4414
87	3707
87	3224
87	4406
87	4443
87	4400
87	4434
87	4221
87	4316
87	4322
87	4354
87	4421
87	4404
87	4181
87	4394
87	4289
87	4334
87	4410
87	4302
87	4398
87	4223
87	4417
87	4418
87	4369
87	3322
51	2617
51	2601
51	2640
51	2485
51	2629
51	2602
51	2127
51	2615
51	2559
51	2321
51	2541
51	2568
51	2592
51	2566
51	2395
51	2621
51	2622
51	2631
51	2412
51	2597
51	2552
51	2469
51	2348
51	2504
51	2600
51	2239
51	2496
51	2271
51	2641
51	2331
51	2307
51	2544
51	2534
51	2635
51	2378
51	2463
51	2153
51	2606
51	2486
51	2528
51	2605
51	2011
51	2636
51	2587
51	2639
51	2619
51	2611
51	2227
51	2589
51	2637
51	2455
51	2457
51	2603
51	2490
51	2401
51	2243
51	2364
51	2649
51	2561
51	2418
51	2061
51	2358
51	2545
51	2344
51	2632
51	2616
51	2440
51	2459
51	2230
51	2555
51	2082
51	2249
51	2421
51	2521
51	2525
51	2599
51	2513
51	2648
51	2644
51	2551
51	2494
51	2493
51	2253
51	2361
51	2264
51	2514
51	2402
51	2586
51	2630
51	2591
51	2317
51	2472
51	2293
51	2186
51	2050
51	2562
51	2583
51	2511
51	2251
51	2650
79	3877
79	3678
79	3717
79	3417
79	4015
79	3729
79	3798
79	3899
79	3209
79	4005
79	3474
79	3305
79	4037
79	3889
79	3956
79	3923
79	3676
79	4012
79	3951
79	4026
79	3967
79	3985
79	3497
79	3862
79	3993
79	3966
79	4022
79	3564
79	4014
79	4021
79	3554
79	3752
79	4047
79	3942
79	3999
79	3792
79	4009
79	3938
79	3622
79	2457
79	3733
79	3192
79	3849
79	3987
79	3953
79	4041
79	4044
79	3998
79	3675
79	4033
79	3705
79	3884
79	4004
79	3909
79	3972
79	3183
79	3776
79	3462
79	3311
79	3859
79	4000
79	3400
79	3319
79	3954
79	3975
79	3974
79	4048
79	3983
79	3745
79	3949
79	3707
79	3224
79	4017
79	3764
79	3529
79	3887
79	3777
79	4034
79	4006
79	3845
79	3917
79	3475
79	4043
79	3742
79	4028
79	4016
79	3937
79	3543
79	3486
79	3817
79	3853
79	3916
79	3958
79	3995
79	3322
79	3971
79	4001
79	3933
79	3900
79	3712
35	1743
35	1806
35	1564
35	1694
35	1733
35	1606
35	1814
35	1760
35	1803
35	1756
35	1842
35	1826
35	1772
35	1790
35	1793
35	1718
35	1836
35	1767
35	1510
35	1832
35	1807
35	1681
35	1847
35	1575
35	1821
35	1755
35	1837
35	1765
35	1834
35	1432
35	1708
35	1846
35	1533
35	1404
35	1660
35	1544
35	1578
35	1823
35	1672
35	1754
35	1661
35	1470
35	1728
35	1737
35	1778
35	1624
35	1724
35	1746
35	1763
35	1808
35	1801
35	1689
35	1518
35	1742
35	1791
35	1736
35	1682
35	1659
35	1805
35	1764
35	1683
35	1664
35	1818
35	1701
35	1750
35	1567
35	1582
35	1758
35	1809
35	1781
35	1785
35	1813
35	1686
35	1804
35	1744
35	1782
35	1705
35	1844
35	1838
35	1490
35	1828
35	1505
35	1788
35	1587
35	1802
35	1732
35	1839
35	1816
35	1695
35	1752
35	1827
35	1657
35	1840
35	1777
35	1565
35	1819
35	1598
35	1592
35	1835
35	1416
82	4115
82	4185
82	3877
82	4059
82	3717
82	3417
82	3729
82	4134
82	3798
82	4184
82	3209
82	4101
82	3474
82	4037
82	3889
82	4154
82	4197
82	4012
82	4159
82	3951
82	4186
82	4081
82	4103
82	4105
82	4147
82	3993
82	4198
82	4163
82	3966
82	4200
82	4152
82	4021
82	3554
82	4127
82	4199
82	3752
82	4173
82	4144
82	3999
82	4009
82	4109
82	4148
82	2457
82	3733
82	3192
82	3849
82	3998
82	4193
82	3675
82	4033
82	4172
82	4122
82	4107
82	4004
82	4077
82	4167
82	3183
82	3311
82	3859
82	3400
82	4189
82	4171
82	3319
82	4071
82	4066
82	4124
82	4176
82	3974
82	4112
82	3983
82	4069
82	4060
82	3745
82	4120
82	4182
82	3707
82	3224
82	4194
82	4017
82	4165
82	3887
82	4141
82	4095
82	4181
82	3917
82	4139
82	3937
82	3543
82	4116
82	4192
82	3486
82	4169
82	3853
82	4183
82	3995
82	3322
82	4195
82	3933
82	3900
82	3712
38	1879
38	1996
38	1900
38	1606
38	1956
38	1951
38	1885
38	1869
38	1864
38	1988
38	1891
38	1793
38	1965
38	1959
38	1836
38	1934
38	1999
38	1807
38	1957
38	1681
38	1993
38	1926
38	1847
38	1821
38	1935
38	1755
38	1834
38	1708
38	1846
38	1929
38	1966
38	1578
38	1909
38	1823
38	1985
38	1470
38	1860
38	1878
38	1874
38	1865
38	1856
38	1746
38	1930
38	1801
38	1861
38	1945
38	1791
38	1980
38	1890
38	1805
38	1991
38	1764
38	1818
38	1701
38	1862
38	1867
38	1582
38	1973
38	1854
38	1943
38	1938
38	1906
38	1785
38	1889
38	1813
38	1939
38	1804
38	1782
38	1986
38	1984
38	1936
38	1921
38	1969
38	1838
38	1896
38	1989
38	1994
38	1866
38	1968
38	1998
38	1802
38	1732
38	1816
38	1976
38	1953
38	1752
38	1992
38	1827
38	1967
38	1964
38	1941
38	1970
38	1990
38	1819
38	1901
38	1888
38	1940
38	1947
38	1963
38	1881
20	1091
20	653
20	1066
20	1055
20	824
20	1093
20	955
20	477
20	904
20	846
20	1074
20	1070
20	888
20	1002
20	1052
20	983
20	1085
20	1048
20	1043
20	344
20	1012
20	901
20	1083
20	962
20	984
20	1004
20	1028
20	879
20	982
20	1060
20	1016
20	907
20	927
20	1095
20	862
20	702
20	961
20	854
20	845
20	1063
20	1058
20	779
20	1025
20	1067
20	1069
20	968
20	1082
20	885
20	972
20	898
20	944
20	766
20	644
20	1019
20	773
20	980
20	877
20	1097
20	956
20	1090
20	1003
20	995
20	997
20	1041
20	1092
20	967
20	818
20	998
20	1038
20	910
20	1030
20	1079
20	1020
20	978
20	970
20	1039
20	789
20	1053
20	1036
20	1096
20	661
20	1046
20	1044
20	1024
20	1088
20	966
20	1011
20	1018
20	1034
20	948
20	797
20	963
20	1045
20	865
20	1033
20	1037
20	1029
20	425
20	1098
20	936
64	3049
64	3253
64	3070
64	3058
64	2982
64	3151
64	3299
64	3179
64	3203
64	3282
64	3047
64	3209
64	2970
64	3105
64	3207
64	3166
64	3029
64	2748
64	2801
64	3262
64	2552
64	3188
64	3228
64	3169
64	3268
64	2496
64	3247
64	3104
64	3296
64	3180
64	2943
64	3220
64	3048
64	3237
64	3120
64	3244
64	3199
64	3039
64	3273
64	3011
64	3257
64	3009
64	2864
64	3127
64	3271
64	2733
64	2871
64	3153
64	3242
64	3281
64	2457
64	2989
64	2838
64	3192
64	3270
64	3145
64	3024
64	3300
64	3027
64	3079
64	3279
64	3294
64	3278
64	3115
64	2940
64	3178
64	3160
64	2985
64	3183
64	3249
64	3176
64	2854
64	3055
64	3186
64	3174
64	2705
64	3252
64	3298
64	3202
64	3280
64	3173
64	3035
64	3204
64	3283
64	3224
64	3066
64	3125
64	3062
64	3231
64	3196
64	3256
64	3286
64	3132
64	3217
64	3020
64	3208
64	3033
64	3154
64	2935
64	3289
84	4185
84	3877
84	4059
84	3417
84	3729
84	4134
84	3798
84	4207
84	4240
84	3209
84	4101
84	4037
84	4283
84	4214
84	4276
84	3889
84	4242
84	4267
84	4154
84	4263
84	3951
84	4201
84	4226
84	4081
84	4203
84	4256
84	4277
84	4103
84	4105
84	4285
84	4209
84	4291
84	4296
84	4233
84	4275
84	4273
84	4224
84	4200
84	4287
84	4021
84	3554
84	4199
84	3752
84	4260
84	4257
84	4255
84	4173
84	4009
84	4148
84	2457
84	4264
84	3733
84	3849
84	4274
84	3998
84	4193
84	4033
84	4107
84	4210
84	4077
84	3183
84	3311
84	3400
84	4244
84	3319
84	4071
84	4237
84	4124
84	3974
84	4238
84	4249
84	3983
84	4069
84	4213
84	4060
84	3745
84	4298
84	4120
84	4231
84	3707
84	3224
84	4017
84	4282
84	4165
84	4221
84	4181
84	4289
84	3917
84	3937
84	4192
84	3486
84	4220
84	4223
84	4284
84	4278
84	3995
84	3322
84	4286
84	3933
84	3712
77	3877
77	3049
77	3678
77	3762
77	3717
77	3417
77	3901
77	3729
77	3798
77	3806
77	3899
77	3618
77	3209
77	3911
77	3915
77	3474
77	3305
77	2801
77	3889
77	3850
77	3852
77	3923
77	3676
77	3773
77	3497
77	3910
77	3862
77	3787
77	3919
77	3948
77	3564
77	3633
77	3844
77	3554
77	3752
77	3920
77	3939
77	3942
77	3652
77	3792
77	3905
77	3938
77	3622
77	2457
77	3733
77	3192
77	3849
77	3873
77	3903
77	3931
77	3944
77	3835
77	3602
77	3922
77	3921
77	3675
77	3705
77	3884
77	3909
77	3183
77	3841
77	3776
77	3462
77	3311
77	3859
77	3400
77	3319
77	3879
77	3745
77	3949
77	3936
77	3707
77	3891
77	3224
77	3764
77	3529
77	3887
77	3895
77	3777
77	3845
77	3917
77	3475
77	3945
77	3759
77	3930
77	3742
77	3286
77	3937
77	3543
77	3486
77	3817
77	3672
77	3853
77	3916
77	3636
77	3322
77	3719
77	3933
77	3900
[truncated: 8,001 more rows]
