# Supplementary material for: Environmental influences on evolvable robots
Source: PLoS One. 2020 May 29;15(5):e0233848. doi: 10.1371/journal.pone.0233848 (PMC7259730; doi:10.1371/journal.pone.0233848)
Supplement: S1 Dataset — (ZIP) [file pone.0233848.s003.zip › data_plosone/all_measures_flat_9.tsv]

robot_id	velocity	displacement_velocity	displacement_velocity_hill	head_balance	contacts	branching	branching_modules_count	limbs	extremities	length_of_limbs	extensiveness	coverage	joints	hinge_count	active_hinges_count	brick_count	touch_sensor_count	brick_sensor_count	proportion	width	height	absolute_size	sensors	symmetry	avg_period	dev_period	avg_phase_offset	dev_phase_offset	avg_amplitude	dev_amplitude	avg_intra_dev_params	avg_inter_dev_params	sensors_reach	recurrence	synaptic_reception	fitness	cons_fitness
3233	0.07124310280955011	0.028643114259823087	0.025881453262674835	0.722463693621826	-1	0	0	0.1	1	1.0	13	1.0	1.0	14	13	0	0	0	0.06666666666666667	15	1	15	0.0	0	0.5086019332285694	0.9404302305703671	0.7662566139043676	0.9067662892304417	0.7198049654039715	0.957271041536834	0.9067275818716805	0.9378705277924491	0	0	0.0	0.025881453262674835	0.025881453262674835
766	0.06959084438575443	0.005767604624304738	0.005649892605330448	0.5893628131726252	-1	0	0	0.1	1	1.0	13	1.0	1.0	14	13	0	0	0	0.06666666666666667	15	1	15	0.0	0	0.43831178516138836	0.8425451314227134	0.8250776236827203	0.9143058954162124	0.754594517621076	0.9729970009932172	0.894905830827674	0.9271041496689504	0	0	0.0	0.005649892605330448	0.005649892605330448
2016	0.07033033778465665	0.02792210188421453	0.02263980051142165	0.719547656454381	-1	0	0	0.1	1	1.0	13	1.0	1.0	14	13	0	0	0	0.06666666666666667	15	1	15	0.0	0	0.5086019332285694	0.9404302305703671	0.7662566139043676	0.9067662892304417	0.7064719006525328	0.9570737941427478	0.9067275818716805	0.9377770038956426	0	0	0.0	0.02263980051142165	0.02263980051142165
3343	0.07467285397100895	0.002199650043684771	-0.0021152993857123624	0.7195337559314733	-1	0	0	0.1	1	1.0	13	1.0	1.0	14	13	0	0	0	0.06666666666666667	15	1	15	0.0	0	0.47248536060043234	0.9242863969975661	0.7226108515821134	0.912381375026677	0.37282981423708195	0.9637806156487281	0.8723366331870794	0.9375438773733543	0	0	0.0	-0.00021152993857123623	-0.00021152993857123623
184	0.008925823073399838	0.0005002027672379177	-8.255752351573754e-05	0.9844856341873546	-1	0	0	0.5	3	0.6666666666666666	4	0.5714285714285714	0.6666666666666666	5	4	2	1	0	0.2857142857142857	7	2	8	0.14285714285714285	0.3333333333333333	0.22993722236047903	0.9243887837777731	0.7281011541795644	0.7166514187797713	0.10372801600821288	0.9738189401215785	0.9301743480603124	0.9128713855601867	1.0	0.4	0.0	-8.255752351573754e-06	-8.255752351573754e-06
3339	0.07616690121250792	0.00336235133624652	-0.0033623294640788624	0.7414220458890949	-1	0	0	0.1	1	1.0	13	1.0	1.0	14	13	0	0	0	0.06666666666666667	15	1	15	0.0	0	0.47248536060043234	0.9242863969975661	0.7226108515821134	0.912381375026677	0.47107884422254587	0.9632512329020332	0.8723366331870794	0.9372492899009198	0	0	0.0	-0.00033623294640788625	-0.00033623294640788625
3489	0.07065117282926187	0.03005932351376522	0.026918174603111845	0.7118830752854303	-1	0	0	0.1	1	1.0	13	1.0	1.0	14	13	0	0	0	0.06666666666666667	15	1	15	0.0	0	0.5086019332285694	0.9404302305703671	0.7662566139043676	0.9067662892304417	0.7064719006525328	0.9552133065169278	0.9067275818716805	0.9369082932552655	0	0	0.0	0.026918174603111845	0.026918174603111845
545	0.0690508951951205	0.007179783852998152	0.001252720917519871	0.7308016145940144	-1	0	0	0.3	3	0.8461538461538461	11	0.5357142857142857	0.8461538461538461	14	11	0	0	0	0.14285714285714285	14	2	15	0.0	0.15384615384615385	0.4637521779896729	0.8622757894871574	0.7569825471617426	0.9533075256786588	0.2303828612250145	0.9319466862276398	0.8745432645751192	0.9233826540592404	0	0	0.0	0.001252720917519871	0.001252720917519871
4860	0.07096130719585918	0.02939386329854027	0.02580523836857641	0.7189847910743823	-1	0	0	0.1	1	1.0	13	1.0	1.0	14	13	0	0	0	0.06666666666666667	15	1	15	0.0	0	0.5086019332285694	0.9404302305703671	0.7662566139043676	0.9067662892304417	0.7064719006525328	0.9552133065169278	0.9067275818716805	0.9369082932552655	0	0	0.0	0.02580523836857641	0.02580523836857641
231	0.025273238108390595	0.0019271427871014417	0.0016573201067013588	0.9061414532443628	-1	0	0	0.3	3	0.7692307692307693	10	0.375	0.6923076923076923	12	9	2	1	0	0.4	4	10	15	0.2	0	0.5959172754257092	0.9153947828061453	0.46011086457654465	0.8695676132695508	0.46428109364766923	0.9659241513522467	0.9305758376859129	0.9269664881224635	1.0	0	0.0	0.0016573201067013588	0.0016573201067013588
1511	0.07270288928227571	0.015440709692474639	0.0038793890373763373	0.644935089999777	-1	0	0	0.1	1	1.0	13	1.0	1.0	14	13	0	0	0	0.06666666666666667	15	1	15	0.0	0	0.5536102089030216	0.9431719768855613	0.7940400073737245	0.9078615084773807	0.7064719006525328	0.9623426188656873	0.9032162491815505	0.9415461913221673	0	0	0.0	0.0038793890373763373	0.0038793890373763373
523	0.06747064057056631	0.02009172299792647	-0.010790367012612705	0.7467471993638883	-1	0	0	0.3	3	0.8461538461538461	11	0.5357142857142857	0.8461538461538461	14	11	0	0	0	0.14285714285714285	14	2	15	0.0	0.15384615384615385	0.3907761194675836	0.8234451238283188	0.7569825471617426	0.9438142095352008	0.4341491553871929	0.9352514704390911	0.8713167119304515	0.9124410892068202	0	0	0.0	-0.0010790367012612704	-0.0010790367012612704
4227	0.07182842046471319	0.016335940066203418	0.015347312317131986	0.7660846923969008	-1	0	0	0.1	1	1.0	13	1.0	1.0	14	13	0	0	0	0.06666666666666667	15	1	15	0.0	0	0.5086019332285694	0.9448883796084107	0.7662566139043676	0.9012846196276941	0.7064719006525328	0.9597888441403317	0.9067275818716805	0.9394572050111701	0	0	0.0	0.015347312317131986	0.015347312317131986
2368	0.08418822442601906	0.023259244957817744	0.01640411734096649	0.7202603212176965	-1	0	0	0.1	1	1.0	13	1.0	1.0	14	13	0	0	0	0.06666666666666667	15	1	15	0.0	0	0.5086019332285694	0.9404302305703669	0.7662566139043676	0.9067662892304417	0.7064719006525328	0.957782093847336	0.9067275818716805	0.9381141545754286	0	0	0.0	0.01640411734096649	0.01640411734096649
2689	0.07067513986990706	0.028814601590789395	0.02428601873088825	0.7219740683039055	-1	0	0	0.1	1	1.0	13	1.0	1.0	14	13	0	0	0	0.06666666666666667	15	1	15	0.0	0	0.5086019332285694	0.9404302305703671	0.7662566139043676	0.9067662892304417	0.7064719006525328	0.9570737941427478	0.9067275818716805	0.9377770038956426	0	0	0.0	0.02428601873088825	0.02428601873088825
4170	0.06967000505667949	0.02758733224895224	0.021787775766522813	0.721146756096448	-1	0	0	0.1	1	1.0	13	1.0	1.0	14	13	0	0	0	0.06666666666666667	15	1	15	0.0	0	0.5086019332285694	0.9404302305703671	0.7662566139043676	0.9067662892304417	0.7064719006525328	0.9552133065169278	0.9067275818716805	0.9369082932552655	0	0	0.0	0.021787775766522813	0.021787775766522813
14	0.019037938998724798	0.005343429017877246	-0.0035008288746713307	0.92321665178035	-1	0	0	0.3	3	0.6923076923076923	9	0.3409090909090909	0.5384615384615384	8	7	6	2	0	0.36363636363636365	11	4	15	0.13333333333333333	0	0.6666216490182482	0.7823463697489457	0.5819409290041332	0.9471057731044978	0.6164156102146604	0.8775485199387317	0.8298854064901734	0.8854051216556845	0.5625	0.25	0.0	-0.0003500828874671331	-0.0003500828874671331
3157	0.06928156908306943	0.02918361391907245	0.025861272948826664	0.7077226491929215	-1	0	0	0.1	1	1.0	13	1.0	1.0	14	13	0	0	0	0.06666666666666667	15	1	15	0.0	0	0.5086019332285694	0.9404302305703671	0.7662566139043676	0.9067662892304417	0.7064719006525328	0.9552133065169278	0.9067275818716805	0.9369082932552655	0	0	0.0	0.025861272948826664	0.025861272948826664
1097	0.07185884878522036	0.02120993249560032	0.01843814848147516	0.7294380532898488	-1	0	0	0.1	1	1.0	13	1.0	1.0	14	13	0	0	0	0.06666666666666667	15	1	15	0.0	0	0.5160342105829283	0.9333223450328014	0.7236183556570178	0.903366025572261	0.7198049654039715	0.9568273895574136	0.8902310089961263	0.9344716431354243	0	0	0.0	0.01843814848147516	0.01843814848147516
4994	0.07078464155324453	0.029614352595588964	0.027398000748033273	0.7142192099167157	-1	0	0	0.1	1	1.0	13	1.0	1.0	14	13	0	0	0	0.06666666666666667	15	1	15	0.0	0	0.5086019332285694	0.9404302305703671	0.7662566139043676	0.9067662892304417	0.7064719006525328	0.9552133065169278	0.9067275818716805	0.9369082932552655	0	0	0.0	0.027398000748033273	0.027398000748033273
1251	0.07337413187140228	0.021169771228839195	0.017699610657169598	0.731352762277276	-1	0	0	0.1	1	1.0	13	1.0	1.0	14	13	0	0	0	0.06666666666666667	15	1	15	0.0	0	0.5160342105829283	0.9333223450328014	0.7236183556570178	0.903366025572261	0.7198049654039715	0.9568572646464891	0.8902310089961263	0.9344864083402505	0	0	0.0	0.017699610657169598	0.017699610657169598
2998	0.07105955795144749	0.031210889188809827	0.02817876653435817	0.7064267981657684	-1	0	0	0.1	1	1.0	13	1.0	1.0	14	13	0	0	0	0.06666666666666667	15	1	15	0.0	0	0.5086019332285694	0.9404302305703671	0.7662566139043676	0.9067662892304417	0.7064719006525328	0.9552133065169278	0.9067275818716805	0.9369082932552655	0	0	0.0	0.02817876653435817	0.02817876653435817
749	0.013095316740640569	0.0018430097651638332	3.148976515710283e-05	0.952168317104843	-1	0.25	1	0.4	4	0.75	9	0.3181818181818182	0.75	13	9	0	0	0	0.36363636363636365	11	4	14	0.0	0.6666666666666666	0.5853609070525382	0.9083305954383188	0.8855725140915622	0.8107117283708671	0.5750248792197812	0.9712402907748661	0.9385894802183717	0.9185310105883608	0	0	0.0	3.148976515710283e-05	3.148976515710283e-05
3135	0.07138727826887889	0.029276809662761354	0.027193027213178896	0.7152548419197402	-1	0	0	0.1	1	1.0	13	1.0	1.0	14	13	0	0	0	0.06666666666666667	15	1	15	0.0	0	0.5086019332285694	0.9404302305703671	0.7662566139043676	0.9067662892304417	0.7064719006525328	0.9552133065169278	0.9067275818716805	0.9369082932552655	0	0	0.0	0.027193027213178896	0.027193027213178896
3895	0.07050531754237371	0.029721890888007054	0.02740717657055158	0.7105786469833113	-1	0	0	0.1	1	1.0	13	1.0	1.0	14	13	0	0	0	0.06666666666666667	15	1	15	0.0	0	0.5086019332285694	0.9404302305703671	0.7662566139043676	0.9067662892304417	0.7064719006525328	0.9552133065169278	0.9067275818716805	0.9369082932552655	0	0	0.0	0.02740717657055158	0.02740717657055158
4542	0.06970169155241963	0.029314012080569198	0.026780486975634964	0.7079622105244672	-1	0	0	0.1	1	1.0	13	1.0	1.0	14	13	0	0	0	0.06666666666666667	15	1	15	0.0	0	0.5086019332285694	0.9404302305703671	0.7662566139043676	0.9067662892304417	0.7064719006525328	0.9552133065169278	0.9067275818716805	0.9369082932552655	0	0	0.0	0.026780486975634964	0.026780486975634964
3848	0.06923685025583243	0.027026082799336437	0.021403236823434573	0.7196199732634843	-1	0	0	0.1	1	1.0	13	1.0	1.0	14	13	0	0	0	0.06666666666666667	15	1	15	0.0	0	0.5086019332285694	0.9404302305703671	0.7662566139043676	0.9067662892304417	0.7064719006525328	0.9552133065169278	0.9067275818716805	0.9369082932552655	0	0	0.0	0.021403236823434573	0.021403236823434573
632	0.07046094676615505	0.02060928841180483	0.017167896477412316	0.7390747801436666	-1	0	0	0.1	1	1.0	13	1.0	1.0	14	13	0	0	0	0.06666666666666667	15	1	15	0.0	0	0.5160342105829283	0.9333223450328014	0.7236183556570178	0.903366025572261	0.7198049654039715	0.9568273895574136	0.8902310089961263	0.9344716431354243	0	0	0.0	0.017167896477412316	0.017167896477412316
2224	0.06900702070946162	0.029709944652915883	0.027241720277945056	0.7140678651562513	-1	0	0	0.1	1	1.0	13	1.0	1.0	14	13	0	0	0	0.06666666666666667	15	1	15	0.0	0	0.5086019332285694	0.9404302305703671	0.7662566139043676	0.9067662892304417	0.7064719006525328	0.9552133065169278	0.9067275818716805	0.9369082932552655	0	0	0.0	0.027241720277945056	0.027241720277945056
3439	0.07038895532646547	0.027820784166379127	0.02230626512323169	0.7088424319481023	-1	0	0	0.1	1	1.0	13	1.0	1.0	14	13	0	0	0	0.06666666666666667	15	1	15	0.0	0	0.5086019332285694	0.9404302305703671	0.7662566139043676	0.9067662892304417	0.7064719006525328	0.9552133065169278	0.9067275818716805	0.9369082932552655	0	0	0.0	0.02230626512323169	0.02230626512323169
1784	0.0796136830324953	0.013201965195793983	-0.004151843489255629	0.7528380314638888	-1	0	0	0.1	1	1.0	13	1.0	1.0	14	13	0	0	0	0.06666666666666667	15	1	15	0.0	0	0.5160342105829283	0.9403297294542675	0.7223182161728068	0.8907966732645345	0.7064719006525328	0.9553869089505638	0.9032162491815505	0.9334000547280826	0	0	0.0	-0.0004151843489255629	-0.0004151843489255629
3755	0.07081217781632552	0.028508509144265975	0.023962087205111317	0.7088237303659949	-1	0	0	0.1	1	1.0	13	1.0	1.0	14	13	0	0	0	0.06666666666666667	15	1	15	0.0	0	0.5086019332285694	0.9404302305703671	0.7662566139043676	0.9067662892304417	0.7064719006525328	0.9552133065169278	0.9067275818716805	0.9369082932552655	0	0	0.0	0.023962087205111317	0.023962087205111317
3699	0.07043498393131281	0.030562996840582918	0.025203653819335564	0.7071082699637187	-1	0	0	0.1	1	1.0	13	1.0	1.0	14	13	0	0	0	0.06666666666666667	15	1	15	0.0	0	0.5086019332285694	0.9404302305703671	0.7662566139043676	0.9067662892304417	0.7064719006525328	0.956064029619728	0.9067275818716805	0.9373025523512339	0	0	0.0	0.025203653819335564	0.025203653819335564
1156	0.07278591834548706	0.02768348273281229	0.02261584513669073	0.6849250285498305	-1	0	0	0.1	1	1.0	13	1.0	1.0	14	13	0	0	0	0.06666666666666667	15	1	15	0.0	0	0.5160342105829283	0.9333223450328014	0.7236183556570178	0.903366025572261	0.7064719006525328	0.9634275020805219	0.9032162491815505	0.937911392462413	0	0	0.0	0.02261584513669073	0.02261584513669073
4015	0.07264819658534728	0.03056230069357096	0.027864420935751182	0.7094004674199583	-1	0	0	0.1	1	1.0	13	1.0	1.0	14	13	0	0	0	0.06666666666666667	15	1	15	0.0	0	0.5086019332285694	0.9404302305703671	0.7662566139043676	0.9067662892304417	0.7064719006525328	0.9552133065169278	0.9067275818716805	0.9369082932552655	0	0	0.0	0.027864420935751182	0.027864420935751182
3934	0.0713548582592726	0.02845177878621175	0.026062668782204496	0.7248131410511692	-1	0	0	0.1	1	1.0	13	1.0	1.0	14	13	0	0	0	0.06666666666666667	15	1	15	0.0	0	0.5086019332285694	0.9404302305703671	0.7662566139043676	0.9067662892304417	0.7064719006525328	0.9552133065169278	0.9067275818716805	0.9369082932552655	0	0	0.0	0.026062668782204496	0.026062668782204496
1605	0.07048535054418457	0.02932946960508132	0.025866012058186574	0.7108976311147672	-1	0	0	0.1	1	1.0	13	1.0	1.0	14	13	0	0	0	0.06666666666666667	15	1	15	0.0	0	0.5086019332285694	0.9404302305703671	0.7662566139043676	0.9067662892304417	0.7064719006525328	0.9552133065169278	0.9067275818716805	0.9369082932552655	0	0	0.0	0.025866012058186574	0.025866012058186574
1667	0.07400287860307911	0.026590178161511793	0.022424808663867774	0.6687192295736474	-1	0	0	0.1	1	1.0	13	1.0	1.0	14	13	0	0	0	0.06666666666666667	15	1	15	0.0	0	0.5160342105829283	0.9333223450328014	0.7236183556570178	0.903366025572261	0.7064719006525328	0.966806941631175	0.9032162491815505	0.9398330325559523	0	0	0.0	0.022424808663867774	0.022424808663867774
1025	0.06791712920606002	0.0075209369934832624	-0.004077799604435614	0.7763751901348555	-1	0	0	0.1	1	1.0	13	1.0	1.0	14	13	0	0	0	0.06666666666666667	15	1	15	0.0	0	0.49598866083844617	0.8820286056831559	0.6233983023211452	0.8974300495694101	0.7700065828340769	0.9623702620343105	0.8249181845873255	0.9223079118611633	0	0	0.0	-0.0004077799604435614	-0.0004077799604435614
4507	0.07948542434427472	0.011063507962195953	0.007994904203501853	0.688031549827565	-1	0	0	0.2	2	0.9230769230769231	12	1.0	0.9230769230769231	14	12	0	0	0	0.06666666666666667	15	1	15	0.0	0.14285714285714285	0.5086019332285694	0.9404302305703671	0.7662566139043676	0.9067662892304417	0.7064719006525328	0.9552133065169278	0.9067275818716805	0.9369082932552655	0	0	0.0	0.007994904203501853	0.007994904203501853
4793	0.08127078956933585	0.009086237034281313	-0.001206163143466292	0.7707846968398973	-1	0	0	0.1	1	1.0	13	1.0	1.0	14	13	0	0	0	0.06666666666666667	15	1	15	0.0	0	0.5555521118401632	0.9572781333417354	0.7662566139043676	0.893964728154373	0.6750865843819157	0.9564568006881722	0.9131112475349441	0.941415801473048	0	0	0.0	-0.0001206163143466292	-0.0001206163143466292
4053	0.07003530311312478	0.031050822364035967	0.026703216657722992	0.7090414045541417	-1	0	0	0.1	1	1.0	13	1.0	1.0	14	13	0	0	0	0.06666666666666667	15	1	15	0.0	0	0.5086019332285694	0.9404302305703671	0.7662566139043676	0.9067662892304417	0.7064719006525328	0.9552133065169278	0.9067275818716805	0.9369082932552655	0	0	0.0	0.026703216657722992	0.026703216657722992
400	0.059950026535673814	0.015752956365362492	0.012450117484916375	0.6390495570379049	-1	0	0	0.25	2	0.9	9	0.5454545454545454	0.9	10	9	1	0	0	0.18181818181818182	11	2	12	0.0	0	0.4243206827273303	0.8576618845055785	0.40436142433651057	0.9529704937383695	0.5856973385012323	0.946487024011827	0.8916700644647483	0.9281901851008937	0	0	0.0	0.012450117484916375	0.012450117484916375
3167	0.07123689085627391	0.029747759265236855	0.027864769160550158	0.713556236261015	-1	0	0	0.1	1	1.0	13	1.0	1.0	14	13	0	0	0	0.06666666666666667	15	1	15	0.0	0	0.5086019332285694	0.9404302305703671	0.7662566139043676	0.9067662892304417	0.7064719006525328	0.9552133065169278	0.9067275818716805	0.9369082932552655	0	0	0.0	0.027864769160550158	0.027864769160550158
5050	0.06965277088670709	0.027479830297314746	0.021385200312862486	0.710112532360387	-1	0	0	0.1	1	1.0	13	1.0	1.0	14	13	0	0	0	0.06666666666666667	15	1	15	0.0	0	0.5086019332285694	0.9404302305703671	0.7662566139043676	0.9067662892304417	0.7064719006525328	0.9552133065169278	0.9067275818716805	0.9369082932552655	0	0	0.0	0.021385200312862486	0.021385200312862486
4405	0.0700601707818916	0.02855721529440025	0.02476877772450714	0.7149643058167005	-1	0	0	0.1	1	1.0	13	1.0	1.0	14	13	0	0	0	0.06666666666666667	15	1	15	0.0	0	0.5086019332285694	0.9404302305703671	0.7662566139043676	0.9067662892304417	0.7064719006525328	0.9552133065169278	0.9067275818716805	0.9369082932552655	0	0	0.0	0.02476877772450714	0.02476877772450714
2609	0.07087936241832775	0.01021204054845132	0.010111509348217392	0.7225268953032504	-1	0	0	0.1	1	1.0	13	1.0	1.0	14	13	0	0	0	0.06666666666666667	15	1	15	0.0	0	0.5086019332285694	0.9411170261697245	0.7662566139043676	0.9067662892304417	0.7198049654039715	0.9558806048278193	0.9067275818716805	0.9374584602523579	0	0	0.0	0.010111509348217392	0.010111509348217392
2460	0.07144674356019334	0.027715999082541246	0.023727319559012514	0.7249297244437505	-1	0	0	0.1	1	1.0	13	1.0	1.0	14	13	0	0	0	0.06666666666666667	15	1	15	0.0	0	0.5086019332285694	0.9404302305703671	0.7662566139043676	0.9067662892304417	0.7064719006525328	0.9552133065169278	0.9067275818716805	0.9369082932552655	0	0	0.0	0.023727319559012514	0.023727319559012514
3675	0.06028918175412242	0.00634418708792268	-0.006275427300855701	0.6862439351464723	-1	0	0	0.1	1	1.0	13	1.0	1.0	14	13	0	0	0	0.06666666666666667	15	1	15	0.0	0	0.49598866083844617	0.8815725073402202	0.6233983023211452	0.8993701898469609	0.5980377759755513	0.9623773452010969	0.816397894535438	0.9227147910960158	0	0	0.0	-0.00062754273008557	-0.00062754273008557
3519	0.07087624914913211	0.027948434377346964	0.02398262397778609	0.7176961013765082	-1	0	0	0.1	1	1.0	13	1.0	1.0	14	13	0	0	0	0.06666666666666667	15	1	15	0.0	0	0.5086019332285694	0.9404302305703671	0.7662566139043676	0.9067662892304417	0.7064719006525328	0.9552133065169278	0.9067275818716805	0.9369082932552655	0	0	0.0	0.02398262397778609	0.02398262397778609
1129	0.07189055266860078	0.0207804086859433	0.016649410061188648	0.7540595694385989	-1	0	0	0.1	1	1.0	13	1.0	1.0	14	13	0	0	0	0.06666666666666667	15	1	15	0.0	0	0.5160342105829283	0.9333223450328014	0.7236183556570178	0.903366025572261	0.7198049654039715	0.9568273895574136	0.8902310089961263	0.9344716431354243	0	0	0.0	0.016649410061188648	0.016649410061188648
4481	0.07068454688651722	0.029332829535291538	0.027034752898438708	0.715505683868175	-1	0	0	0.1	1	1.0	13	1.0	1.0	14	13	0	0	0	0.06666666666666667	15	1	15	0.0	0	0.5086019332285694	0.9404302305703671	0.7662566139043676	0.9067662892304417	0.7064719006525328	0.9552133065169278	0.9067275818716805	0.9369082932552655	0	0	0.0	0.027034752898438708	0.027034752898438708
3840	0.07214349074217112	0.031453078034821946	0.02921523519777746	0.7074515152462197	-1	0	0	0.1	1	1.0	13	1.0	1.0	14	13	0	0	0	0.06666666666666667	15	1	15	0.0	0	0.5086019332285694	0.9404302305703671	0.7662566139043676	0.9067662892304417	0.7064719006525328	0.9552133065169278	0.9067275818716805	0.9369082932552655	0	0	0.0	0.02921523519777746	0.02921523519777746
3089	0.06866023828586088	0.028971503895550154	0.025950010685676383	0.7213468484428314	-1	0	0	0.1	1	1.0	13	1.0	1.0	14	13	0	0	0	0.06666666666666667	15	1	15	0.0	0	0.5086019332285694	0.9404302305703671	0.7662566139043676	0.9067662892304417	0.7064719006525328	0.9552133065169278	0.9067275818716805	0.9369082932552655	0	0	0.0	0.025950010685676383	0.025950010685676383
2811	0.0729760670664958	0.0035005149092624385	0.0012525599208826831	0.6936983227917861	-1	0	0	0.1	1	1.0	13	1.0	1.0	14	13	0	0	0	0.06666666666666667	15	1	15	0.0	0	0.47248536060043234	0.9429837779263357	0.7402285547161098	0.9119674698808338	0.6617535196304769	0.9608484054321795	0.8723366331870794	0.9416584935272215	0	0	0.0	0.0012525599208826831	0.0012525599208826831
2174	0.07309077899233409	0.01629928183514516	0.014389428884639613	0.7550910144562112	-1	0	0	0.1	1	1.0	13	1.0	1.0	14	13	0	0	0	0.06666666666666667	15	1	15	0.0	0	0.5086019332285694	0.9448883796084107	0.7662566139043676	0.9012846196276941	0.7064719006525328	0.9597888441403317	0.9067275818716805	0.9394572050111701	0	0	0.0	0.014389428884639613	0.014389428884639613
3153	0.07527848731182955	0.016571598798904366	0.013321415576929545	0.7650153224839145	-1	0	0	0.1	1	1.0	13	1.0	1.0	14	13	0	0	0	0.06666666666666667	15	1	15	0.0	0	0.6057978044148136	0.9496490874156178	0.7402285547161098	0.9109735895957171	0.7198049654039715	0.9520259417644181	0.8577673753451163	0.9399244275910671	0	0	0.0	0.013321415576929545	0.013321415576929545
2116	0.0701569589797737	0.026556273957153723	0.020287293587493888	0.7160932078294073	-1	0	0	0.1	1	1.0	13	1.0	1.0	14	13	0	0	0	0.06666666666666667	15	1	15	0.0	0	0.5086019332285694	0.9404302305703671	0.7662566139043676	0.9067662892304417	0.7064719006525328	0.9552133065169278	0.9067275818716805	0.9369082932552655	0	0	0.0	0.020287293587493888	0.020287293587493888
5026	0.07166029843089401	0.02827599806331481	0.022880516831610513	0.7074388951880949	-1	0	0	0.1	1	1.0	13	1.0	1.0	14	13	0	0	0	0.06666666666666667	15	1	15	0.0	0	0.5086019332285694	0.9404302305703671	0.7662566139043676	0.9067662892304417	0.7064719006525328	0.9552133065169278	0.9067275818716805	0.9369082932552655	0	0	0.0	0.022880516831610513	0.022880516831610513
4468	0.0716704931113907	0.02806597392527697	0.0261289570787799	0.7255810748103566	-1	0	0	0.1	1	1.0	13	1.0	1.0	14	13	0	0	0	0.06666666666666667	15	1	15	0.0	0	0.5086019332285694	0.9404302305703671	0.7662566139043676	0.9067662892304417	0.7064719006525328	0.9552133065169278	0.9067275818716805	0.9369082932552655	0	0	0.0	0.0261289570787799	0.0261289570787799
2326	0.06921398982875084	0.02927740304868188	0.025617745431703223	0.7073078530806696	-1	0	0	0.1	1	1.0	13	1.0	1.0	14	13	0	0	0	0.06666666666666667	15	1	15	0.0	0	0.5086019332285694	0.9404302305703671	0.7662566139043676	0.9067662892304417	0.7064719006525328	0.956064029619728	0.9067275818716805	0.9373025523512339	0	0	0.0	0.025617745431703223	0.025617745431703223
4742	0.07012759170922456	0.0298128124466126	0.027269485564324646	0.7076320913054472	-1	0	0	0.1	1	1.0	13	1.0	1.0	14	13	0	0	0	0.06666666666666667	15	1	15	0.0	0	0.5086019332285694	0.9404302305703671	0.7662566139043676	0.9067662892304417	0.7064719006525328	0.9552133065169278	0.9067275818716805	0.9369082932552655	0	0	0.0	0.027269485564324646	0.027269485564324646
4463	0.07091588364741429	0.030533568392525676	0.02811108582609152	0.7127121284154216	-1	0	0	0.1	1	1.0	13	1.0	1.0	14	13	0	0	0	0.06666666666666667	15	1	15	0.0	0	0.5086019332285694	0.9404302305703671	0.7662566139043676	0.9067662892304417	0.7064719006525328	0.9552133065169278	0.9067275818716805	0.9369082932552655	0	0	0.0	0.02811108582609152	0.02811108582609152
43	0.08500670579323792	0.005965661883302147	0.005021937785190273	0.6774329088285406	-1	0	0	0.1	1	1.0	13	1.0	1.0	14	13	0	0	0	0.06666666666666667	1	15	15	0.0	0	0.639935775695737	0.9086903450027933	0.3666013775058905	0.916144351463388	0.5441859048200417	0.9107654590253913	0.9015635102951719	0.9119179070723918	0	0	0.0	0.005021937785190273	0.005021937785190273
3414	0.10055516242329524	0.005517489102468398	-0.0009650172604769305	0.7452862891270913	-1	0	0	0.1	1	1.0	13	1.0	1.0	14	13	0	0	0	0.06666666666666667	15	1	15	0.0	0	0.3518362174978103	0.9103742507263431	0.8110622666911962	0.9122617885138309	0.6634777653797101	0.962641991926122	0.9458691070271682	0.9331619122031194	0	0	0.0	-9.650172604769305e-05	-9.650172604769305e-05
4172	0.06975676122510538	0.02773478917494724	0.02411466285213062	0.7243184922472099	-1	0	0	0.1	1	1.0	13	1.0	1.0	14	13	0	0	0	0.06666666666666667	15	1	15	0.0	0	0.5086019332285694	0.9404302305703671	0.7662566139043676	0.9067662892304417	0.7064719006525328	0.9552133065169278	0.9067275818716805	0.9369082932552655	0	0	0.0	0.02411466285213062	0.02411466285213062
2318	0.07179899886414065	0.028315080458619787	0.025899771318548682	0.7259444168419777	-1	0	0	0.1	1	1.0	13	1.0	1.0	14	13	0	0	0	0.06666666666666667	15	1	15	0.0	0	0.5086019332285694	0.9404302305703671	0.7662566139043676	0.9067662892304417	0.7064719006525328	0.9552133065169278	0.9067275818716805	0.9369082932552655	0	0	0.0	0.025899771318548682	0.025899771318548682
3054	0.07095824098072334	0.029186890416647963	0.025559376859780384	0.7131806431869954	-1	0	0	0.1	1	1.0	13	1.0	1.0	14	13	0	0	0	0.06666666666666667	15	1	15	0.0	0	0.5086019332285694	0.9404302305703671	0.7662566139043676	0.9067662892304417	0.7064719006525328	0.9552133065169278	0.9067275818716805	0.9369082932552655	0	0	0.0	0.025559376859780384	0.025559376859780384
3269	0.06986055262041198	0.030109249364925872	0.025400788302311388	0.7074906943992466	-1	0	0	0.1	1	1.0	13	1.0	1.0	14	13	0	0	0	0.06666666666666667	15	1	15	0.0	0	0.5086019332285694	0.9404302305703671	0.7662566139043676	0.9067662892304417	0.7064719006525328	0.9552525178593655	0.9067275818716805	0.9369263580788876	0	0	0.0	0.025400788302311388	0.025400788302311388
3160	0.07172879487366389	0.028668485067916603	0.024530335272669974	0.7150484896411865	-1	0	0	0.1	1	1.0	13	1.0	1.0	14	13	0	0	0	0.06666666666666667	15	1	15	0.0	0	0.5086019332285694	0.9404302305703671	0.7662566139043676	0.9067662892304417	0.7064719006525328	0.9552133065169278	0.9067275818716805	0.9369082932552655	0	0	0.0	0.024530335272669974	0.024530335272669974
429	0.05976725262028981	0.007730069534036234	-0.0003406320235122923	0.6764075018622147	-1	0	0	0.25	2	0.9	9	0.5454545454545454	0.9	10	9	1	0	0	0.18181818181818182	11	2	12	0.0	0	0.42229602586491766	0.857185578398906	0.40436142433651057	0.9529704937383695	0.5856973385012323	0.946487024011827	0.8899241459461141	0.9281035717584175	0	0	0.0	-3.406320235122923e-05	-3.406320235122923e-05
3498	0.07773586992845412	0.004513604160346675	-0.0017414304667951505	0.742684473821839	-1	0	0	0.1	1	1.0	13	1.0	1.0	14	13	0	0	0	0.06666666666666667	15	1	15	0.0	0	0.47248536060043234	0.918632678878306	0.6233983023211452	0.9068523697014723	0.502464160493163	0.9679480549657427	0.8478900114581238	0.9371745356012684	0	0	0.0	-0.00017414304667951505	-0.00017414304667951505
4079	0.07130007008313631	0.026313160164428563	0.020702507391304886	0.724649930375566	-1	0	0	0.1	1	1.0	13	1.0	1.0	14	13	0	0	0	0.06666666666666667	15	1	15	0.0	0	0.5086019332285694	0.9404302305703671	0.7662566139043676	0.9067662892304417	0.7064719006525328	0.9552133065169278	0.9067275818716805	0.9369082932552655	0	0	0.0	0.020702507391304886	0.020702507391304886
1013	0.07240106169671587	0.02078617469426269	0.01754845855049313	0.7334803138034689	-1	0	0	0.1	1	1.0	13	1.0	1.0	14	13	0	0	0	0.06666666666666667	15	1	15	0.0	0	0.5160342105829283	0.9333223450328014	0.7236183556570178	0.903366025572261	0.7198049654039715	0.9568273895574136	0.8902310089961263	0.9344716431354243	0	0	0.0	0.01754845855049313	0.01754845855049313
4301	0.07085355986766373	0.030718420436134757	0.027172078402608654	0.706110507974204	-1	0	0	0.1	1	1.0	13	1.0	1.0	14	13	0	0	0	0.06666666666666667	15	1	15	0.0	0	0.5086019332285694	0.9404302305703671	0.7662566139043676	0.9067662892304417	0.7064719006525328	0.9552133065169278	0.9067275818716805	0.9369082932552655	0	0	0.0	0.027172078402608654	0.027172078402608654
4626	0.0690409271520463	0.029158518221401156	0.024855494039104975	0.7123842588518521	-1	0	0	0.1	1	1.0	13	1.0	1.0	14	13	0	0	0	0.06666666666666667	15	1	15	0.0	0	0.5086019332285694	0.9404302305703671	0.7662566139043676	0.9067662892304417	0.7064719006525328	0.9552133065169278	0.9067275818716805	0.9369082932552655	0	0	0.0	0.024855494039104975	0.024855494039104975
154	0.0050946631353875034	0.0002157522495525067	-0.0002133095324773115	0.990790445784025	-1	0.75	3	0.9	9	0.15384615384615385	2	0.625	0.15384615384615385	9	2	5	0	0	0.6666666666666666	6	4	15	0.0	0.8888888888888888	0.5368092515567405	0.928651683761325	0.5446226145936082	0.9226495882529663	0.39312255844442073	0.8880333427832773	0.8281107764257498	0.9146637562985837	0	0	0.0	-2.133095324773115e-05	-2.133095324773115e-05
595	0.0790657583752881	0.007230095198845477	0.007075874789170073	0.5784269433915912	-1	0	0	0.1	1	1.0	13	1.0	1.0	14	13	0	0	0	0.06666666666666667	1	15	15	0.0	0	0.639935775695737	0.9092095991215586	0.3666013775058905	0.9196879789340675	0.566873618038097	0.9290595471576388	0.9015635102951719	0.9196910267716686	0	0	0.0	0.007075874789170073	0.007075874789170073
740	0.061666834372305364	0.00902118484399125	0.008378260966540372	0.7942117547607488	-1	0	0	0.2	2	0.9230769230769231	12	0.5357142857142857	0.9230769230769231	14	12	0	0	0	0.14285714285714285	14	2	15	0.0	0	0.6433738027349069	0.9569140487289461	0.46079192246224887	0.942402768576583	0.5783208065067204	0.9176168042676934	0.9203438496184952	0.9409566089374152	0	0	0.0	0.008378260966540372	0.008378260966540372
877	0.0818877104984588	0.023226490920849933	0.01223933257478057	0.6788357472363873	-1	0	0	0.2	2	0.9230769230769231	12	0.5357142857142857	0.9230769230769231	14	12	0	0	0	0.14285714285714285	14	2	15	0.0	0	0.6433738027349069	0.9661304266037773	0.7662566139043676	0.9344044139392483	0.436851196120275	0.9509957813566413	0.9203438496184952	0.9521626267451803	0	0	0.0	0.01223933257478057	0.01223933257478057
4784	0.08289635369211686	0.009473299298452482	4.538177468256664e-05	0.7484611289697811	-1	0	0	0.1	1	1.0	13	1.0	1.0	14	13	0	0	0	0.06666666666666667	15	1	15	0.0	0	0.5555521118401632	0.9572781333417354	0.7662566139043676	0.893964728154373	0.6468611588461741	0.9564250152192743	0.9131112475349441	0.9414017739447186	0	0	0.0	4.538177468256664e-05	4.538177468256664e-05
4196	0.0700429457423239	0.030285195846260805	0.02779605074016468	0.7136763598284717	-1	0	0	0.1	1	1.0	13	1.0	1.0	14	13	0	0	0	0.06666666666666667	15	1	15	0.0	0	0.5086019332285694	0.9404302305703671	0.7662566139043676	0.9067662892304417	0.7064719006525328	0.9552133065169278	0.9067275818716805	0.9369082932552655	0	0	0.0	0.02779605074016468	0.02779605074016468
4136	0.06824023608330185	0.02444624065177426	0.022928835312482763	0.744830098606571	-1	0	0	0.1	1	1.0	13	1.0	1.0	14	13	0	0	0	0.06666666666666667	15	1	15	0.0	0	0.5086019332285694	0.9404302305703671	0.7662566139043676	0.9067662892304417	0.7198049654039715	0.9608174021570843	0.9067275818716805	0.9396022860703221	0	0	0.0	0.022928835312482763	0.022928835312482763
4085	0.07076994018787407	0.029817625548675303	0.0259091947490309	0.710087790669323	-1	0	0	0.1	1	1.0	13	1.0	1.0	14	13	0	0	0	0.06666666666666667	15	1	15	0.0	0	0.5086019332285694	0.9404302305703671	0.7662566139043676	0.9067662892304417	0.7064719006525328	0.9552133065169278	0.9067275818716805	0.9369082932552655	0	0	0.0	0.0259091947490309	0.0259091947490309
450	0.088062113162024	0.0026935881488082116	0.0011033046561648736	0.6451497026128208	-1	0	0	0.1	1	1.0	13	1.0	1.0	14	13	0	0	0	0.06666666666666667	1	15	15	0.0	0	0.639935775695737	0.9249083216559293	0.3666013775058905	0.910639285714684	0.566873618038097	0.9303195828861377	0.9015635102951719	0.9223480854205117	0	0	0.0	0.0011033046561648736	0.0011033046561648736
1240	0.07068443010958539	0.0019777569976677243	0.0003755654044614774	0.72928826302854	-1	0	0	0.1	1	1.0	13	1.0	1.0	14	13	0	0	0	0.06666666666666667	15	1	15	0.0	0	0.6077397073519553	0.951922702675781	0.7236183556570178	0.8870537906794166	0.7198049654039715	0.9562035549079291	0.8976162313256544	0.9376158227819061	0	0	0.0	0.0003755654044614774	0.0003755654044614774
498	0.0813193516791937	0.00890883902753644	0.008887276426891444	0.5777255964898135	-1	0	0	0.1	1	1.0	13	1.0	1.0	14	13	0	0	0	0.06666666666666667	1	15	15	0.0	0	0.639935775695737	0.9092095991215586	0.3666013775058905	0.9196879789340675	0.566873618038097	0.9290595471576388	0.9015635102951719	0.9196910267716686	0	0	0.0	0.008887276426891444	0.008887276426891444
1107	0.0713361343251248	0.02124313313250775	0.018117176890368906	0.7507899911675319	-1	0	0	0.1	1	1.0	13	1.0	1.0	14	13	0	0	0	0.06666666666666667	15	1	15	0.0	0	0.5160342105829283	0.9333223450328014	0.7236183556570178	0.903366025572261	0.7198049654039715	0.9568273895574136	0.8902310089961263	0.9344716431354243	0	0	0.0	0.018117176890368906	0.018117176890368906
3778	0.07006313022397943	0.012622347800241795	0.01221038760962013	0.7413842741250243	-1	0	0	0.1	1	1.0	13	1.0	1.0	14	13	0	0	0	0.06666666666666667	15	1	15	0.0	0	0.5086019332285694	0.9448883796084107	0.7662566139043676	0.9012846196276941	0.7064719006525328	0.9597888441403317	0.9067275818716805	0.9394572050111701	0	0	0.0	0.01221038760962013	0.01221038760962013
4394	0.07219088118361534	0.03192852410705039	0.029385373194336255	0.7073812767537178	-1	0	0	0.1	1	1.0	13	1.0	1.0	14	13	0	0	0	0.06666666666666667	15	1	15	0.0	0	0.5086019332285694	0.9404302305703671	0.7662566139043676	0.9067662892304417	0.7064719006525328	0.9552133065169278	0.9067275818716805	0.9369082932552655	0	0	0.0	0.029385373194336255	0.029385373194336255
4069	0.06766666664946581	0.018933311823613935	0.00638349372591579	0.7351202391158949	-1	0	0	0.1	1	1.0	13	1.0	1.0	14	13	0	0	0	0.06666666666666667	15	1	15	0.0	0	0.5086019332285694	0.9404302305703671	0.7662566139043676	0.9067662892304417	0.7064719006525328	0.9552133065169278	0.9067275818716805	0.9369082932552655	0	0	0.0	0.00638349372591579	0.00638349372591579
1478	0.06505666449975099	0.015348496801627776	-0.014189305065081887	0.7515862392742891	-1	0	0	0.1	1	1.0	13	1.0	1.0	14	13	0	0	0	0.06666666666666667	15	1	15	0.0	0	0.5160342105829283	0.9371633034010787	0.713216333205873	0.8727509823666967	0.7700065828340769	0.976207923231873	0.8877399225714515	0.9416247701608514	0	0	0.0	-0.0014189305065081888	-0.0014189305065081888
2989	0.07185976778470779	0.02855326303401677	0.02619934010619992	0.7260426752222359	-1	0	0	0.1	1	1.0	13	1.0	1.0	14	13	0	0	0	0.06666666666666667	15	1	15	0.0	0	0.5086019332285694	0.9404302305703671	0.7662566139043676	0.9067662892304417	0.7064719006525328	0.9552133065169278	0.9067275818716805	0.9369082932552655	0	0	0.0	0.02619934010619992	0.02619934010619992
952	0.07214388671076633	0.021134241247032736	0.018222522612775235	0.7305266944545632	-1	0	0	0.1	1	1.0	13	1.0	1.0	14	13	0	0	0	0.06666666666666667	15	1	15	0.0	0	0.5160342105829283	0.9333223450328014	0.7236183556570178	0.903366025572261	0.7466737560838177	0.9541997326309608	0.8902310089961263	0.9331981689990059	0	0	0.0	0.018222522612775235	0.018222522612775235
594	0.06956888097192905	0.020521252517004065	0.017048330838250504	0.7411260652245293	-1	0	0	0.1	1	1.0	13	1.0	1.0	14	13	0	0	0	0.06666666666666667	15	1	15	0.0	0	0.5160342105829283	0.9333223450328014	0.7236183556570178	0.903366025572261	0.7198049654039715	0.9568572646464891	0.8902310089961263	0.9344864083402505	0	0	0.0	0.017048330838250504	0.017048330838250504
1045	0.07033277516643817	0.016570318253174017	0.015890043530229943	0.6808161623729447	-1	0	0	0.3	3	0.8461538461538461	11	0.5357142857142857	0.8461538461538461	14	11	0	0	0	0.14285714285714285	14	2	15	0.0	0.15384615384615385	0.4637521779896729	0.839821313577701	0.7569825471617426	0.9497568667213775	0.30400078326326424	0.9346043767238135	0.8618982711496856	0.9182371790358211	0	0	0.0	0.015890043530229943	0.015890043530229943
3192	0.07060509519879694	0.027750145241631715	0.02550072341057774	0.7248116911026911	-1	0	0	0.1	1	1.0	13	1.0	1.0	14	13	0	0	0	0.06666666666666667	15	1	15	0.0	0	0.5086019332285694	0.9404302305703671	0.7662566139043676	0.9067662892304417	0.7064719006525328	0.9552133065169278	0.9067275818716805	0.9369082932552655	0	0	0.0	0.02550072341057774	0.02550072341057774
2366	0.07201649474420496	0.029969702715942376	0.027304541839901834	0.712548911407631	-1	0	0	0.1	1	1.0	13	1.0	1.0	14	13	0	0	0	0.06666666666666667	15	1	15	0.0	0	0.5086019332285694	0.9404302305703671	0.7662566139043676	0.9067662892304417	0.7064719006525328	0.9552133065169278	0.9067275818716805	0.9369082932552655	0	0	0.0	0.027304541839901834	0.027304541839901834
2173	0.07159880033714044	0.0320698652073479	0.02729971619294126	0.7064293172441592	-1	0	0	0.1	1	1.0	13	1.0	1.0	14	13	0	0	0	0.06666666666666667	15	1	15	0.0	0	0.5086019332285694	0.9404302305703671	0.7662566139043676	0.9067662892304417	0.7064719006525328	0.956064029619728	0.9067275818716805	0.9373025523512339	0	0	0.0	0.02729971619294126	0.02729971619294126
1698	0.07484249814512767	0.025273988300954807	0.02326576290882578	0.6658021425255825	-1	0	0	0.1	1	1.0	13	1.0	1.0	14	13	0	0	0	0.06666666666666667	15	1	15	0.0	0	0.5160342105829283	0.9333223450328014	0.7236183556570178	0.903366025572261	0.7064719006525328	0.966806941631175	0.9032162491815505	0.9398330325559523	0	0	0.0	0.02326576290882578	0.02326576290882578
3914	0.07146408153519379	0.028041809707905842	0.022290257556262152	0.7068755790278953	-1	0	0	0.1	1	1.0	13	1.0	1.0	14	13	0	0	0	0.06666666666666667	15	1	15	0.0	0	0.5086019332285694	0.9404302305703671	0.7662566139043676	0.9067662892304417	0.7064719006525328	0.9552133065169278	0.9067275818716805	0.9369082932552655	0	0	0.0	0.022290257556262152	0.022290257556262152
550	0.07660965201533915	0.010363525837607655	0.007800057345966935	0.6927074812157035	-1	0	0	0.2	2	0.9230769230769231	12	0.5357142857142857	0.9230769230769231	14	12	0	0	0	0.14285714285714285	2	14	15	0.0	0	0.4659676939842539	0.928835012426366	0.26007104455681607	0.9324589549949518	0.8108385768643872	0.8996926199271368	0.9462256264764806	0.9214788088314401	0	0	0.0	0.007800057345966935	0.007800057345966935
1447	0.0708140631937072	0.020576651488347385	0.017681074441164582	0.7274553090662705	-1	0	0	0.1	1	1.0	13	1.0	1.0	14	13	0	0	0	0.06666666666666667	15	1	15	0.0	0	0.5160342105829283	0.9333223450328014	0.7236183556570178	0.903366025572261	0.7198049654039715	0.9568273895574136	0.8902310089961263	0.9344716431354243	0	0	0.0	0.017681074441164582	0.017681074441164582
460	0.06723434176438199	0.011009365345091981	0.00962142400539417	0.8086664563181136	-1	0	0	0.3	3	0.7692307692307693	10	0.38461538461538464	0.7692307692307693	13	10	1	1	0	0.23076923076923078	3	13	15	0.3333333333333333	0	0.3271421300109176	0.896246089860272	0.4442374561839726	0.9433409674856976	0.8108385768643872	0.9150418619645807	0.9084920779541434	0.9204487784943703	1.0	0.23076923076923078	0.0	0.00962142400539417	0.00962142400539417
651	None	None	None	None	None	0	0	0.4	4	0.5384615384615384	7	0.5	0.46153846153846156	7	6	7	3	0	0.8333333333333334	5	6	15	0.17647058823529413	0.2222222222222222	0.4948603324143329	0.9495276652757717	0.5841489233683838	0.9521948609286376	0.546073748088169	0.9125906635593147	0.8337052646346038	0.9403235790744338	0.2857142857142857	0.8571428571428571	0.0	None	None
2438	0.07127924924121169	0.028161453568656954	0.02468277760424141	0.7257596364727752	-1	0	0	0.1	1	1.0	13	1.0	1.0	14	13	0	0	0	0.06666666666666667	15	1	15	0.0	0	0.5086019332285694	0.9404302305703671	0.7662566139043676	0.9067662892304417	0.7064719006525328	0.9552133065169278	0.9067275818716805	0.9369082932552655	0	0	0.0	0.02468277760424141	0.02468277760424141
125	0.026539062193203285	0.0025084900624070413	0.002385851714127047	0.9286822700867223	-1	0.25	1	0.4	4	0.6153846153846154	8	0.2777777777777778	0.5384615384615384	11	7	3	2	0	0.6666666666666666	6	9	15	0.3333333333333333	0.16666666666666666	0.589216604876763	0.9322269821402324	0.4442374561839726	0.8983847125364216	0.3986718338284376	0.9440339256677956	0.9027975433114874	0.927039478757497	0.5909090909090908	0.18181818181818182	0.0	0.002385851714127047	0.002385851714127047
209	0.0780856870987271	0.007083721854939021	0.005535689241434251	0.6743374030240605	-1	0	0	0.3	3	0.7692307692307693	10	0.38461538461538464	0.6923076923076923	12	9	2	0	0	0.23076923076923078	3	13	15	0.0	0	0.4581793674438403	0.9370080421379233	0.45319876412964016	0.920773512355388	0.7965580367950921	0.8931734484922007	0.934812149811047	0.9187428535706103	0	0	0.0	0.005535689241434251	0.005535689241434251
657	0.07348410494398915	0.01181385109036582	0.00903958147588205	0.6873815891735693	-1	0	0	0.2	2	0.9230769230769231	12	0.5357142857142857	0.9230769230769231	14	12	0	0	0	0.14285714285714285	14	2	15	0.0	0	0.6607578811362844	0.9156685510846324	0.2926203604389912	0.8701814020438731	0.8070002863241758	0.9264865608450873	0.9367536033506512	0.9066836421820078	0	0	0.0	0.00903958147588205	0.00903958147588205
4486	0.065176309313827	0.02312221918250915	0.011508649467886836	0.7411947559270755	-1	0	0	0.1	1	1.0	13	1.0	1.0	14	13	0	0	0	0.06666666666666667	15	1	15	0.0	0	0.5086019332285694	0.9404302305703671	0.7662566139043676	0.896872975495656	0.7064719006525328	0.9552133065169278	0.9067275818716805	0.9346687599150071	0	0	0.0	0.011508649467886836	0.011508649467886836
841	0.06652507429522289	0.01092912118115419	-0.00011985364420625639	0.7823256095600903	-1	0	0	0.3	3	0.8461538461538461	11	0.5357142857142857	0.8461538461538461	14	11	0	0	0	0.14285714285714285	14	2	15	0.0	0.15384615384615385	0.6121661983655895	0.9596834142745745	0.7882739151298322	0.9160871293574077	0.4341491553871929	0.9360927752223526	0.8918053430830564	0.9398088809511161	0	0	0.0	-1.1985364420625639e-05	-1.1985364420625639e-05
3349	0.07040448433521958	0.029334321533219333	0.02704012633785195	0.7090251709259605	-1	0	0	0.1	1	1.0	13	1.0	1.0	14	13	0	0	0	0.06666666666666667	15	1	15	0.0	0	0.5086019332285694	0.9404302305703671	0.7662566139043676	0.9067662892304417	0.7064719006525328	0.9552133065169278	0.9067275818716805	0.9369082932552655	0	0	0.0	0.02704012633785195	0.02704012633785195
2944	0.07176201948708082	0.029473876048437868	0.02692724506987231	0.708096381198825	-1	0	0	0.1	1	1.0	13	1.0	1.0	14	13	0	0	0	0.06666666666666667	15	1	15	0.0	0	0.5086019332285694	0.9404302305703671	0.7662566139043676	0.9067662892304417	0.7064719006525328	0.9552133065169278	0.9067275818716805	0.9369082932552655	0	0	0.0	0.02692724506987231	0.02692724506987231
1582	0.06984074808842088	0.01732413486159556	0.016833764651553007	0.7069595987830372	-1	0	0	0.2	2	0.9230769230769231	12	1.0	0.9230769230769231	14	12	0	0	0	0.06666666666666667	15	1	15	0.0	0.14285714285714285	0.6057978044148136	0.9501936767569884	0.7124451612467528	0.9002650823629514	0.649234496032171	0.9493007705158802	0.8692157433055043	0.9366026713207776	0	0	0.0	0.016833764651553007	0.016833764651553007
2395	0.07260752894977272	0.02853551199274594	0.02544355652552398	0.724915387551429	-1	0	0	0.1	1	1.0	13	1.0	1.0	14	13	0	0	0	0.06666666666666667	15	1	15	0.0	0	0.5086019332285694	0.9404302305703671	0.7662566139043676	0.9067662892304417	0.7064719006525328	0.9584936050259232	0.9067275818716805	0.9384565619152255	0	0	0.0	0.02544355652552398	0.02544355652552398
923	0.0718408004937469	0.020669068353450573	0.01734296709239612	0.7353136206748014	-1	0	0	0.1	1	1.0	13	1.0	1.0	14	13	0	0	0	0.06666666666666667	15	1	15	0.0	0	0.5160342105829283	0.9333223450328014	0.7236183556570178	0.903366025572261	0.7198049654039715	0.9568572646464891	0.8902310089961263	0.9344864083402505	0	0	0.0	0.01734296709239612	0.01734296709239612
2320	0.06946271159962399	0.02856513118161045	0.02336205481241422	0.7169774889292724	-1	0	0	0.1	1	1.0	13	1.0	1.0	14	13	0	0	0	0.06666666666666667	15	1	15	0.0	0	0.5086019332285694	0.9404302305703671	0.7662566139043676	0.9067662892304417	0.7064719006525328	0.9570737941427478	0.9067275818716805	0.9377770038956426	0	0	0.0	0.02336205481241422	0.02336205481241422
4350	0.06735704317907026	0.007740950500500927	0.001988302155140946	0.7304636197352933	-1	0	0	0.1	1	1.0	13	1.0	1.0	14	13	0	0	0	0.06666666666666667	15	1	15	0.0	0	0.4902234623264685	0.9433291288852897	0.7662566139043676	0.8816995017911902	0.7064719006525328	0.9552133065169278	0.9131112475349441	0.9325750144938784	0	0	0.0	0.001988302155140946	0.001988302155140946
4695	0.07025258180079434	0.02833274113457001	0.025597275703898227	0.7230274003982218	-1	0	0	0.1	1	1.0	13	1.0	1.0	14	13	0	0	0	0.06666666666666667	15	1	15	0.0	0	0.5086019332285694	0.9404302305703671	0.7662566139043676	0.9067662892304417	0.7064719006525328	0.9552133065169278	0.9067275818716805	0.9369082932552655	0	0	0.0	0.025597275703898227	0.025597275703898227
4721	0.07115937241589555	0.027968329708211115	0.024764695846067185	0.723796670333454	-1	0	0	0.1	1	1.0	13	1.0	1.0	14	13	0	0	0	0.06666666666666667	15	1	15	0.0	0	0.5086019332285694	0.9404302305703671	0.7662566139043676	0.9067662892304417	0.7064719006525328	0.9532695746580986	0.9067275818716805	0.9360253490752842	0	0	0.0	0.024764695846067185	0.024764695846067185
5006	0.07357663472184378	0.0034157844429968266	-0.0034143787056099455	0.7418179892021481	-1	0	0	0.1	1	1.0	13	1.0	1.0	14	13	0	0	0	0.06666666666666667	15	1	15	0.0	0	0.47248536060043234	0.9242863969975661	0.7226108515821134	0.912381375026677	0.47107884422254587	0.9632512329020332	0.8723366331870794	0.9372492899009198	0	0	0.0	-0.00034143787056099454	-0.00034143787056099454
2414	0.07177308304722334	0.029830335231965415	0.02740182106988375	0.713650411070911	-1	0	0	0.1	1	1.0	13	1.0	1.0	14	13	0	0	0	0.06666666666666667	15	1	15	0.0	0	0.5086019332285694	0.9404302305703671	0.7662566139043676	0.9067662892304417	0.7064719006525328	0.9552133065169278	0.9067275818716805	0.9369082932552655	0	0	0.0	0.02740182106988375	0.02740182106988375
4575	0.07200599334115831	0.03190384669509487	0.029024113974273315	0.7066999402446585	-1	0	0	0.1	1	1.0	13	1.0	1.0	14	13	0	0	0	0.06666666666666667	15	1	15	0.0	0	0.5086019332285694	0.9404302305703671	0.7662566139043676	0.9067662892304417	0.7064719006525328	0.9552133065169278	0.9067275818716805	0.9369082932552655	0	0	0.0	0.029024113974273315	0.029024113974273315
391	0.051612189960985946	0.004872830531556485	0.0043947940613033604	0.884463138468433	-1	0	0	0.2	2	0.8461538461538461	11	0.5	0.6923076923076923	10	9	4	2	0	0.3	3	10	15	0.18181818181818182	0	0.4543488571188602	0.8258499065016248	0.4133144519852044	0.9594358427840877	0.3487822216481122	0.9054913778328844	0.6875355422856657	0.9110546648752658	0.55	0.1	0.0	0.0043947940613033604	0.0043947940613033604
4378	0.09559302360737536	0.00425056594018696	-0.003991203673525342	0.7254004852607913	-1	0	0	0.1	1	1.0	13	1.0	1.0	14	13	0	0	0	0.06666666666666667	15	1	15	0.0	0	0.3518362174978103	0.9103742507263431	0.8110622666911962	0.9122617885138309	0.6634777653797101	0.962641991926122	0.9458691070271682	0.9331619122031194	0	0	0.0	-0.0003991203673525342	-0.0003991203673525342
1474	0.07343996703173582	0.01926199901744161	0.0014663511483665	0.75789028118679	-1	0	0	0.1	1	1.0	13	1.0	1.0	14	13	0	0	0	0.06666666666666667	15	1	15	0.0	0	0.5160342105829283	0.9414170699641498	0.7662566139043676	0.8995088115976411	0.7341547324855118	0.9602325605702174	0.9203438496184952	0.9380581702010968	0	0	0.0	0.0014663511483665	0.0014663511483665
3546	0.07142182604559899	0.028971257998043363	0.02707868932272259	0.7088181336414534	-1	0	0	0.1	1	1.0	13	1.0	1.0	14	13	0	0	0	0.06666666666666667	15	1	15	0.0	0	0.5086019332285694	0.9404302305703671	0.7662566139043676	0.9067662892304417	0.7064719006525328	0.9559236649516929	0.9067275818716805	0.9372371626596415	0	0	0.0	0.02707868932272259	0.02707868932272259
757	0.07462889841759794	0.015902435887817663	0.0139275091495745	0.6612713646590699	-1	0	0	0.2	2	0.9230769230769231	12	0.5357142857142857	0.9230769230769231	14	12	0	0	0	0.14285714285714285	14	2	15	0.0	0	0.6433738027349069	0.9671095252846539	0.7662566139043676	0.900983901879331	0.5351002261057389	0.9521180263990197	0.9203438496184952	0.9458210623110798	0	0	0.0	0.0139275091495745	0.0139275091495745
4081	0.0713864011005515	0.028077455832188604	0.02151022013899949	0.7077635288555854	-1	0	0	0.1	1	1.0	13	1.0	1.0	14	13	0	0	0	0.06666666666666667	15	1	15	0.0	0	0.5086019332285694	0.9404302305703671	0.7662566139043676	0.9067662892304417	0.7064719006525328	0.9552133065169278	0.9067275818716805	0.9369082932552655	0	0	0.0	0.02151022013899949	0.02151022013899949
4457	0.0737062159482999	0.014727607590540476	0.012914115481897545	0.7350251919269755	-1	0	0	0.1	1	1.0	13	1.0	1.0	14	13	0	0	0	0.06666666666666667	15	1	15	0.0	0	0.5086019332285694	0.9448883796084107	0.7662566139043676	0.9012846196276941	0.7064719006525328	0.9597888441403317	0.9067275818716805	0.9394572050111701	0	0	0.0	0.012914115481897545	0.012914115481897545
3725	0.0657454801064184	0.011800520021357973	0.00655182998940602	0.7632390512836167	-1	0	0	0.1	1	1.0	13	1.0	1.0	14	13	0	0	0	0.06666666666666667	15	1	15	0.0	0	0.6057978044148136	0.9346140268344276	0.7124451612467528	0.8940459135097272	0.7198049654039715	0.9437422138251395	0.8577673753451163	0.9267289298049292	0	0	0.0	0.00655182998940602	0.00655182998940602
2032	0.07071998055914103	0.029780279055281897	0.025107895740287774	0.7112234290077488	-1	0	0	0.1	1	1.0	13	1.0	1.0	14	13	0	0	0	0.06666666666666667	15	1	15	0.0	0	0.5086019332285694	0.9404302305703671	0.7662566139043676	0.9067662892304417	0.7064719006525328	0.9552133065169278	0.9067275818716805	0.9369082932552655	0	0	0.0	0.025107895740287774	0.025107895740287774
2136	0.06785376625756243	0.0250573550660041	0.02372946577254672	0.7391152995551005	-1	0	0	0.1	1	1.0	13	1.0	1.0	14	13	0	0	0	0.06666666666666667	15	1	15	0.0	0	0.5086019332285694	0.9404302305703671	0.7662566139043676	0.9067662892304417	0.7198049654039715	0.9585202681743397	0.9043765604736707	0.9384694673549487	0	0	0.0	0.02372946577254672	0.02372946577254672
1141	0.07520891574505684	0.016356916305779727	-0.002730965916337758	0.7063220006555904	-1	0	0	0.1	1	1.0	13	1.0	1.0	14	13	0	0	0	0.06666666666666667	15	1	15	0.0	0	0.5160342105829283	0.9333223450328014	0.7236183556570178	0.8916827574073773	0.7198049654039715	0.9640603501045897	0.8902310089961263	0.9357608150173096	0	0	0.0	-0.0002730965916337758	-0.0002730965916337758
3308	0.07004919798233063	0.030080434458066418	0.027667783270550098	0.7079167829755517	-1	0	0	0.1	1	1.0	13	1.0	1.0	14	13	0	0	0	0.06666666666666667	15	1	15	0.0	0	0.5086019332285694	0.9404302305703671	0.7662566139043676	0.9067662892304417	0.7064719006525328	0.9552133065169278	0.9067275818716805	0.9369082932552655	0	0	0.0	0.027667783270550098	0.027667783270550098
1168	0.07117774906215413	0.02112645837870921	0.017758548457900297	0.748564112759238	-1	0	0	0.1	1	1.0	13	1.0	1.0	14	13	0	0	0	0.06666666666666667	15	1	15	0.0	0	0.5160342105829283	0.9333223450328014	0.7236183556570178	0.903366025572261	0.7198049654039715	0.9547254217663901	0.8902310089961263	0.9334490621557012	0	0	0.0	0.017758548457900297	0.017758548457900297
2455	0.0783979459898554	0.020767288254885552	-0.00021054573527875902	0.6907117035175335	-1	0	0	0.1	1	1.0	13	1.0	1.0	14	13	0	0	0	0.06666666666666667	15	1	15	0.0	0	0.4564143377167774	0.9400610757445118	0.7662566139043676	0.9031037363237172	0.7064719006525328	0.9584299591417944	0.9067275818716805	0.9374722861902343	0	0	0.0	-2.1054573527875903e-05	-2.1054573527875903e-05
3664	0.06977986927434061	0.017078165370659048	0.011442447982691888	0.7565210696408351	-1	0	0	0.1	1	1.0	13	1.0	1.0	14	13	0	0	0	0.06666666666666667	15	1	15	0.0	0	0.5086019332285694	0.9448883796084107	0.7662566139043676	0.9012846196276941	0.7064719006525328	0.9597888441403317	0.9067275818716805	0.9394572050111701	0	0	0.0	0.011442447982691888	0.011442447982691888
2045	0.07002186811991046	0.029819391572418346	0.027249061580127364	0.7087088858326471	-1	0	0	0.1	1	1.0	13	1.0	1.0	14	13	0	0	0	0.06666666666666667	15	1	15	0.0	0	0.5086019332285694	0.9404302305703671	0.7662566139043676	0.9067662892304417	0.7064719006525328	0.9552133065169278	0.9067275818716805	0.9369082932552655	0	0	0.0	0.027249061580127364	0.027249061580127364
899	0.07631987639725224	0.008322766773092403	-0.007203876825317855	0.7087982749711979	-1	0	0	0.2	2	0.9230769230769231	12	0.5357142857142857	0.9230769230769231	14	12	0	0	0	0.14285714285714285	14	2	15	0.0	0	0.4637521779896729	0.8629931476304945	0.40429516008097843	0.9594324004402869	0.25622655274799777	0.9363775784942521	0.894905830827674	0.9285261526130258	0	0	0.0	-0.0007203876825317855	-0.0007203876825317855
2892	0.07130173627831618	0.029541422077475468	0.027611610140897105	0.7111667141388607	-1	0	0	0.1	1	1.0	13	1.0	1.0	14	13	0	0	0	0.06666666666666667	15	1	15	0.0	0	0.5086019332285694	0.9404302305703671	0.7662566139043676	0.9067662892304417	0.7064719006525328	0.9539763636306281	0.9067275818716805	0.9363436103455475	0	0	0.0	0.027611610140897105	0.027611610140897105
1265	0.06948547615665779	0.02032197132186795	0.017364899597601048	0.7358495121412556	-1	0	0	0.1	1	1.0	13	1.0	1.0	14	13	0	0	0	0.06666666666666667	15	1	15	0.0	0	0.5160342105829283	0.9333223450328014	0.7236183556570178	0.903366025572261	0.7198049654039715	0.9568273895574136	0.8902310089961263	0.9344716431354243	0	0	0.0	0.017364899597601048	0.017364899597601048
3222	0.07072327432697635	0.029963278148060025	0.027281719547912833	0.7116064451569812	-1	0	0	0.1	1	1.0	13	1.0	1.0	14	13	0	0	0	0.06666666666666667	15	1	15	0.0	0	0.5086019332285694	0.9404302305703671	0.7662566139043676	0.9067662892304417	0.7064719006525328	0.9552133065169278	0.9067275818716805	0.9369082932552655	0	0	0.0	0.027281719547912833	0.027281719547912833
1263	0.07087220300875571	0.020661511030960502	0.017595701384715914	0.7338939368778669	-1	0	0	0.1	1	1.0	13	1.0	1.0	14	13	0	0	0	0.06666666666666667	15	1	15	0.0	0	0.5160342105829283	0.9333223450328014	0.7236183556570178	0.903366025572261	0.7198049654039715	0.9568273895574136	0.8902310089961263	0.9344716431354243	0	0	0.0	0.017595701384715914	0.017595701384715914
1143	0.07061101678566653	0.020285213720365194	0.01726899793840334	0.7336885749945325	-1	0	0	0.1	1	1.0	13	1.0	1.0	14	13	0	0	0	0.06666666666666667	15	1	15	0.0	0	0.5160342105829283	0.9333223450328014	0.7236183556570178	0.903366025572261	0.7198049654039715	0.9568273895574136	0.8902310089961263	0.9344716431354243	0	0	0.0	0.01726899793840334	0.01726899793840334
4977	0.07022436420739811	0.029591161536763652	0.027465198644975184	0.7131610874730072	-1	0	0	0.1	1	1.0	13	1.0	1.0	14	13	0	0	0	0.06666666666666667	15	1	15	0.0	0	0.5086019332285694	0.9404302305703671	0.7662566139043676	0.9067662892304417	0.7064719006525328	0.9552133065169278	0.9067275818716805	0.9369082932552655	0	0	0.0	0.027465198644975184	0.027465198644975184
4380	0.07396365386777332	0.017129667642069437	0.011603386970226006	0.8009122876463762	-1	0	0	0.1	1	1.0	13	1.0	1.0	14	13	0	0	0	0.06666666666666667	15	1	15	0.0	0	0.5086019332285694	0.9448883796084107	0.7662566139043676	0.9012846196276941	0.7064719006525328	0.9597888441403317	0.9067275818716805	0.9394572050111701	0	0	0.0	0.011603386970226006	0.011603386970226006
2620	0.08470332611042171	0.00770515532038661	-0.0009131723607059212	0.6477449446824238	-1	0	0	0.1	1	1.0	13	1.0	1.0	14	13	0	0	0	0.06666666666666667	15	1	15	0.0	0	0.5017715443046082	0.9483685560159597	0.6307162968902157	0.8895506207710933	0.4399808626029397	0.9040556838018393	0.8575454241876387	0.9178357482018918	0	0	0.0	-9.131723607059212e-05	-9.131723607059212e-05
4517	0.06948497781420185	0.031192237815841545	0.02721207025303865	0.7069976182354021	-1	0	0	0.1	1	1.0	13	1.0	1.0	14	13	0	0	0	0.06666666666666667	15	1	15	0.0	0	0.5086019332285694	0.9404302305703671	0.7662566139043676	0.9067662892304417	0.7064719006525328	0.9552133065169278	0.9067275818716805	0.9369082932552655	0	0	0.0	0.02721207025303865	0.02721207025303865
3048	0.07099699261564138	0.028231244148278573	0.025740440359610938	0.7266287370801456	-1	0	0	0.1	1	1.0	13	1.0	1.0	14	13	0	0	0	0.06666666666666667	15	1	15	0.0	0	0.5086019332285694	0.9404302305703671	0.7662566139043676	0.9067662892304417	0.7064719006525328	0.9552133065169278	0.9067275818716805	0.9369082932552655	0	0	0.0	0.025740440359610938	0.025740440359610938
466	0.025146606263590228	0.0007795033848449738	-0.0005860807105317441	0.9541039288181816	-1	0.3333333333333333	1	0.4444444444444444	4	0.6363636363636364	7	0.3611111111111111	0.5454545454545454	9	6	3	2	0	0.4444444444444444	9	4	13	0.2857142857142857	0.5	0.49414740836887905	0.8859758587950372	0.3321294503193209	0.9080678796207039	0.39138581176154125	0.9511397926073136	0.9140336729200004	0.919562335166103	0.5555555555555556	0.3333333333333333	0.0	-5.860807105317441e-05	-5.860807105317441e-05
341	0.03096733824848575	0.0014595751952562665	-0.0014568022561017174	0.913405536240772	-1	0	0	0.2	2	0.8461538461538461	11	0.25	0.6153846153846154	9	8	5	3	0	0.6	6	10	15	0.23076923076923078	0.18181818181818182	0.589216604876763	0.887829662679943	0.4442374561839726	0.8405454200662704	0.5876515482812772	0.9295761616669563	0.8740069753634282	0.8912671287758966	0.3333333333333333	0.5555555555555556	0.0	-0.00014568022561017174	-0.00014568022561017174
3438	0.07891290261154431	0.005720600669034466	0.004500188201480267	0.797422078072797	-1	0	0	0.1	1	1.0	13	1.0	1.0	14	13	0	0	0	0.06666666666666667	15	1	15	0.0	0	0.4004091389301145	0.9153097481484904	0.7727221619856617	0.9056123443388888	0.31523797658369845	0.9582630235470171	0.9236311622363557	0.930327606976168	0	0	0.0	0.004500188201480267	0.004500188201480267
3408	0.07043372808816319	0.02856490687988891	0.02397682358051339	0.7067749818069758	-1	0	0	0.1	1	1.0	13	1.0	1.0	14	13	0	0	0	0.06666666666666667	15	1	15	0.0	0	0.5086019332285694	0.9404302305703671	0.7662566139043676	0.9067662892304417	0.7064719006525328	0.9552133065169278	0.9067275818716805	0.9369082932552655	0	0	0.0	0.02397682358051339	0.02397682358051339
3443	0.06908201017965708	0.029892051590436484	0.027490785237704016	0.7085763324260801	-1	0	0	0.1	1	1.0	13	1.0	1.0	14	13	0	0	0	0.06666666666666667	15	1	15	0.0	0	0.5086019332285694	0.9404302305703671	0.7662566139043676	0.9067662892304417	0.7064719006525328	0.956064029619728	0.9067275818716805	0.9373025523512339	0	0	0.0	0.027490785237704016	0.027490785237704016
1856	0.06445268974890798	0.018955058097665105	0.018211430790618467	0.8216735038174039	-1	0	0	0.1	1	1.0	13	1.0	1.0	14	13	0	0	0	0.06666666666666667	15	1	15	0.0	0	0.5086019332285694	0.9404302305703671	0.8536979574673218	0.8543886113025471	0.7198049654039715	0.9608174021570843	0.867866526415964	0.9293049837481345	0	0	0.0	0.018211430790618467	0.018211430790618467
1978	0.07112058820291918	0.025859119733292416	0.021608005664763515	0.6666952441708671	-1	0	0	0.1	1	1.0	13	1.0	1.0	14	13	0	0	0	0.06666666666666667	15	1	15	0.0	0	0.5160342105829283	0.9333223450328014	0.7236183556570178	0.903366025572261	0.7064719006525328	0.9587569767916168	0.9032162491815505	0.9354393537220481	0	0	0.0	0.021608005664763515	0.021608005664763515
541	0.08078091622677337	0.007896181279608006	0.007734627324419337	0.5873887845852984	-1	0	0	0.1	1	1.0	13	1.0	1.0	14	13	0	0	0	0.06666666666666667	1	15	15	0.0	0	0.639935775695737	0.9092095991215586	0.3666013775058905	0.9196879789340675	0.566873618038097	0.9290595471576388	0.9015635102951719	0.9196910267716686	0	0	0.0	0.007734627324419337	0.007734627324419337
2504	0.07096058478475144	0.03285386883901042	0.030474785455404	0.7049039273046919	-1	0	0	0.1	1	1.0	13	1.0	1.0	14	13	0	0	0	0.06666666666666667	15	1	15	0.0	0	0.5086019332285694	0.9404302305703671	0.7662566139043676	0.9067662892304417	0.7064719006525328	0.956064029619728	0.9067275818716805	0.9373025523512339	0	0	0.0	0.030474785455404	0.030474785455404
2233	0.07180730475745983	0.028604811979956592	0.026445997068137366	0.7214005345276486	-1	0	0	0.1	1	1.0	13	1.0	1.0	14	13	0	0	0	0.06666666666666667	15	1	15	0.0	0	0.5086019332285694	0.9404302305703671	0.7662566139043676	0.9067662892304417	0.7064719006525328	0.9552133065169278	0.9067275818716805	0.9369082932552655	0	0	0.0	0.026445997068137366	0.026445997068137366
3116	0.07099026050701013	0.02972968293899673	0.026873245273361688	0.7146786765519787	-1	0	0	0.1	1	1.0	13	1.0	1.0	14	13	0	0	0	0.06666666666666667	15	1	15	0.0	0	0.5086019332285694	0.9404302305703671	0.7662566139043676	0.9067662892304417	0.7064719006525328	0.9552133065169278	0.9067275818716805	0.9369082932552655	0	0	0.0	0.026873245273361688	0.026873245273361688
598	0.07438260024505865	0.011298107025025659	0.006261986131706749	0.7066530871627532	-1	0	0	0.2	2	0.9230769230769231	12	0.5357142857142857	0.9230769230769231	14	12	0	0	0	0.14285714285714285	14	2	15	0.0	0	0.6607578811362844	0.9156685510846324	0.2926203604389912	0.8701814020438731	0.8070002863241758	0.9264865608450873	0.9367536033506512	0.9066836421820078	0	0	0.0	0.006261986131706749	0.006261986131706749
1859	0.08798474296640489	0.008700513105014674	-0.008683443743225668	0.6953891995099715	-1	0	0	0.1	1	1.0	13	1.0	1.0	14	13	0	0	0	0.06666666666666667	15	1	15	0.0	0	0.4564143377167774	0.9376300432207895	0.7662566139043676	0.898353149290421	0.7064719006525328	0.9432969630961794	0.8838915249294503	0.9287047572847384	0	0	0.0	-0.0008683443743225667	-0.0008683443743225667
3139	0.07139478215574965	0.027680735945193147	0.022283314248844468	0.7252074364954361	-1	0	0	0.1	1	1.0	13	1.0	1.0	14	13	0	0	0	0.06666666666666667	15	1	15	0.0	0	0.5086019332285694	0.9404302305703671	0.7662566139043676	0.9067662892304417	0.7064719006525328	0.9552133065169278	0.9067275818716805	0.9369082932552655	0	0	0.0	0.022283314248844468	0.022283314248844468
4959	0.07230339503752328	0.02977660103020543	0.027589212193834093	0.7118854138251608	-1	0	0	0.1	1	1.0	13	1.0	1.0	14	13	0	0	0	0.06666666666666667	15	1	15	0.0	0	0.5086019332285694	0.9404302305703671	0.7662566139043676	0.9067662892304417	0.7064719006525328	0.956064029619728	0.9067275818716805	0.9373025523512339	0	0	0.0	0.027589212193834093	0.027589212193834093
1441	0.0731514544161178	0.02645116532590857	0.02122858051994566	0.6636251858961334	-1	0	0	0.1	1	1.0	13	1.0	1.0	14	13	0	0	0	0.06666666666666667	15	1	15	0.0	0	0.5160342105829283	0.9333223450328014	0.7236183556570178	0.903366025572261	0.7064719006525328	0.9587569767916168	0.9032162491815505	0.9354393537220481	0	0	0.0	0.02122858051994566	0.02122858051994566
2330	0.07025494858920964	0.031275838326623014	0.02713143388203616	0.7075649871946627	-1	0	0	0.1	1	1.0	13	1.0	1.0	14	13	0	0	0	0.06666666666666667	15	1	15	0.0	0	0.5086019332285694	0.9404302305703671	0.7662566139043676	0.9067662892304417	0.7064719006525328	0.9552133065169278	0.9067275818716805	0.9369082932552655	0	0	0.0	0.02713143388203616	0.02713143388203616
2613	0.07123591576127669	0.03018889456588993	0.027435186431048978	0.7073888641730413	-1	0	0	0.1	1	1.0	13	1.0	1.0	14	13	0	0	0	0.06666666666666667	15	1	15	0.0	0	0.5086019332285694	0.9404302305703671	0.7662566139043676	0.9067662892304417	0.7064719006525328	0.9552133065169278	0.9067275818716805	0.9369082932552655	0	0	0.0	0.027435186431048978	0.027435186431048978
939	0.0723200992051324	0.022014833866936468	0.019162331468042696	0.72998059944068	-1	0	0	0.1	1	1.0	13	1.0	1.0	14	13	0	0	0	0.06666666666666667	15	1	15	0.0	0	0.5160342105829283	0.9333223450328014	0.7236183556570178	0.903366025572261	0.7198049654039715	0.9547254217663901	0.8902310089961263	0.9334490621557012	0	0	0.0	0.019162331468042696	0.019162331468042696
1688	0.07155450518294827	0.027595137528325098	0.022330621154822518	0.6836318898747202	-1	0	0	0.1	1	1.0	13	1.0	1.0	14	13	0	0	0	0.06666666666666667	15	1	15	0.0	0	0.5160342105829283	0.9333223450328014	0.7236183556570178	0.903366025572261	0.7064719006525328	0.9564899840471629	0.9032162491815505	0.9343053473691597	0	0	0.0	0.022330621154822518	0.022330621154822518
2595	0.07187273121759538	0.02737046128287422	0.023296778619988582	0.7216399068965753	-1	0	0	0.1	1	1.0	13	1.0	1.0	14	13	0	0	0	0.06666666666666667	15	1	15	0.0	0	0.5086019332285694	0.9404302305703671	0.7662566139043676	0.9067662892304417	0.7064719006525328	0.9552133065169278	0.9067275818716805	0.9369082932552655	0	0	0.0	0.023296778619988582	0.023296778619988582
1450	0.07322646808259813	0.026627365360640573	0.024586342636169566	0.6992468343991427	-1	0	0	0.1	1	1.0	13	1.0	1.0	14	13	0	0	0	0.06666666666666667	15	1	15	0.0	0	0.5160342105829283	0.9333223450328014	0.7236183556570178	0.903366025572261	0.7064719006525328	0.966806941631175	0.9032162491815505	0.9398330325559523	0	0	0.0	0.024586342636169566	0.024586342636169566
3717	0.07127671148449513	0.02927154505273853	0.02747928169522417	0.7157305146771511	-1	0	0	0.1	1	1.0	13	1.0	1.0	14	13	0	0	0	0.06666666666666667	15	1	15	0.0	0	0.5086019332285694	0.9404302305703671	0.7662566139043676	0.9067662892304417	0.7064719006525328	0.9552133065169278	0.9067275818716805	0.9369082932552655	0	0	0.0	0.02747928169522417	0.02747928169522417
1799	0.07505441875130248	0.005549152984130852	0.0046327640271376916	0.7513248872118473	-1	0	0	0.1	1	1.0	13	1.0	1.0	14	13	0	0	0	0.06666666666666667	15	1	15	0.0	0	0.6433738027349069	0.9405989268265205	0.669806902999403	0.8602568702540372	0.7064719006525328	0.9448663363770861	0.7809754974586917	0.9222729245647734	0	0	0.0	0.0046327640271376916	0.0046327640271376916
4302	0.07031056975645864	0.02950278924985867	0.02687993606415754	0.709212700919714	-1	0	0	0.1	1	1.0	13	1.0	1.0	14	13	0	0	0	0.06666666666666667	15	1	15	0.0	0	0.5086019332285694	0.9404302305703671	0.7662566139043676	0.9067662892304417	0.7064719006525328	0.9552133065169278	0.9067275818716805	0.9369082932552655	0	0	0.0	0.02687993606415754	0.02687993606415754
1373	0.07060040048026223	0.025872740299160545	0.02236699866150024	0.6677121188730752	-1	0	0	0.1	1	1.0	13	1.0	1.0	14	13	0	0	0	0.06666666666666667	15	1	15	0.0	0	0.5160342105829283	0.9333223450328014	0.7236183556570178	0.903366025572261	0.7064719006525328	0.9634275020805219	0.9032162491815505	0.937911392462413	0	0	0.0	0.02236699866150024	0.02236699866150024
2520	0.07376019214269966	0.030756561614193916	0.02795425378027766	0.7152556748278911	-1	0	0	0.1	1	1.0	13	1.0	1.0	14	13	0	0	0	0.06666666666666667	15	1	15	0.0	0	0.5086019332285694	0.9404302305703671	0.7662566139043676	0.9067662892304417	0.7064719006525328	0.9552133065169278	0.9067275818716805	0.9369082932552655	0	0	0.0	0.02795425378027766	0.02795425378027766
2864	0.07054051154699824	0.030383719760049673	0.027683630536344744	0.7106224092868767	-1	0	0	0.1	1	1.0	13	1.0	1.0	14	13	0	0	0	0.06666666666666667	15	1	15	0.0	0	0.5086019332285694	0.9404302305703671	0.7662566139043676	0.9067662892304417	0.7064719006525328	0.9552133065169278	0.9067275818716805	0.9369082932552655	0	0	0.0	0.027683630536344744	0.027683630536344744
4087	0.07221013245171447	0.028313004414125927	0.02516673773400541	0.7237786892468949	-1	0	0	0.1	1	1.0	13	1.0	1.0	14	13	0	0	0	0.06666666666666667	15	1	15	0.0	0	0.5086019332285694	0.9404302305703671	0.7662566139043676	0.9067662892304417	0.7064719006525328	0.9552133065169278	0.9067275818716805	0.9369082932552655	0	0	0.0	0.02516673773400541	0.02516673773400541
3368	0.07037180788856484	0.029261735558759223	0.026279310559072074	0.7191049602899654	-1	0	0	0.1	1	1.0	13	1.0	1.0	14	13	0	0	0	0.06666666666666667	15	1	15	0.0	0	0.5086019332285694	0.9404302305703671	0.7662566139043676	0.9067662892304417	0.7064719006525328	0.9552133065169278	0.9067275818716805	0.9369082932552655	0	0	0.0	0.026279310559072074	0.026279310559072074
2815	0.0718400975113141	0.03009928894774331	0.027098955910957907	0.7144507579871404	-1	0	0	0.1	1	1.0	13	1.0	1.0	14	13	0	0	0	0.06666666666666667	15	1	15	0.0	0	0.5086019332285694	0.9404302305703671	0.7662566139043676	0.9067662892304417	0.7064719006525328	0.9552133065169278	0.9067275818716805	0.9369082932552655	0	0	0.0	0.027098955910957907	0.027098955910957907
1523	0.07331116810922393	0.026831641396602098	0.023037643010416976	0.6762473436407771	-1	0	0	0.1	1	1.0	13	1.0	1.0	14	13	0	0	0	0.06666666666666667	15	1	15	0.0	0	0.5160342105829283	0.9333223450328014	0.7236183556570178	0.903366025572261	0.7064719006525328	0.966806941631175	0.9032162491815505	0.9398330325559523	0	0	0.0	0.023037643010416976	0.023037643010416976
2568	0.07017964240504648	0.027957261218784883	0.02269141988873321	0.7148150915906928	-1	0	0	0.1	1	1.0	13	1.0	1.0	14	13	0	0	0	0.06666666666666667	15	1	15	0.0	0	0.5086019332285694	0.9404302305703671	0.7662566139043676	0.9067662892304417	0.7064719006525328	0.9552133065169278	0.9067275818716805	0.9369082932552655	0	0	0.0	0.02269141988873321	0.02269141988873321
3040	0.0699898474239226	0.004077803179188068	0.0012493914115199465	0.7574189238088878	-1	0	0	0.1	1	1.0	13	1.0	1.0	14	13	0	0	0	0.06666666666666667	15	1	15	0.0	0	0.6057978044148136	0.9554775304905915	0.7124451612467528	0.8931629861657296	0.7064719006525328	0.9404657601762656	0.8521402494139673	0.9340008309910265	0	0	0.0	0.0012493914115199465	0.0012493914115199465
2551	0.07150057824579502	0.03272525515617772	0.029964370923491447	0.7062643368637513	-1	0	0	0.1	1	1.0	13	1.0	1.0	14	13	0	0	0	0.06666666666666667	15	1	15	0.0	0	0.5086019332285694	0.9404302305703671	0.7662566139043676	0.9067662892304417	0.7064719006525328	0.9552133065169278	0.9067275818716805	0.9369082932552655	0	0	0.0	0.029964370923491447	0.029964370923491447
4686	0.07167038204980046	0.029051089082196252	0.027109348446612072	0.7196719607773712	-1	0	0	0.1	1	1.0	13	1.0	1.0	14	13	0	0	0	0.06666666666666667	15	1	15	0.0	0	0.5086019332285694	0.9404302305703671	0.7662566139043676	0.9067662892304417	0.7064719006525328	0.9552133065169278	0.9067275818716805	0.9369082932552655	0	0	0.0	0.027109348446612072	0.027109348446612072
40	0.05109587865648173	0.007514136334086838	0.007178609034575505	0.8851985263552395	-1	0	0	0.2	2	0.8461538461538461	11	0.5	0.6923076923076923	10	9	4	2	0	0.3	3	10	15	0.18181818181818182	0	0.4543488571188602	0.8258499065016248	0.4133144519852044	0.9594358427840877	0.3487822216481122	0.9054913778328844	0.6875355422856657	0.9110546648752658	0.55	0.1	0.0	0.007178609034575505	0.007178609034575505
3695	0.06732254425170757	0.018579454025488468	0.004489584996443298	0.731147485127028	-1	0	0	0.1	1	1.0	13	1.0	1.0	14	13	0	0	0	0.06666666666666667	15	1	15	0.0	0	0.5086019332285694	0.9404302305703671	0.7662566139043676	0.9067662892304417	0.7064719006525328	0.9552133065169278	0.9067275818716805	0.9369082932552655	0	0	0.0	0.004489584996443298	0.004489584996443298
4250	0.0732554238650335	0.02996140952078921	0.025957767103664767	0.7117330200783363	-1	0	0	0.1	1	1.0	13	1.0	1.0	14	13	0	0	0	0.06666666666666667	15	1	15	0.0	0	0.5086019332285694	0.9404302305703671	0.7662566139043676	0.9067662892304417	0.7064719006525328	0.9552133065169278	0.9067275818716805	0.9369082932552655	0	0	0.0	0.025957767103664767	0.025957767103664767
2023	0.07494954227910439	0.019263852037224957	0.0067041983638574075	0.6561302965713065	-1	0	0	0.1	1	1.0	13	1.0	1.0	14	13	0	0	0	0.06666666666666667	15	1	15	0.0	0	0.5160342105829283	0.9274177885400061	0.7236183556570178	0.8978426173419658	0.7064719006525328	0.9577056699217125	0.9032162491815505	0.9317370819110175	0	0	0.0	0.0067041983638574075	0.0067041983638574075
4091	0.07247547544183339	0.028113658362625582	0.02622751335376781	0.7238671275150427	-1	0	0	0.1	1	1.0	13	1.0	1.0	14	13	0	0	0	0.06666666666666667	15	1	15	0.0	0	0.5086019332285694	0.9404302305703671	0.7662566139043676	0.9067662892304417	0.7064719006525328	0.9552133065169278	0.9067275818716805	0.9369082932552655	0	0	0.0	0.02622751335376781	0.02622751335376781
440	9.939122934225006e-06	2.0882437099215265e-07	1.3571094427720956e-07	0.99999777009114	-1	0	0	0.6666666666666666	2	0.5	1	1.0	0.5	2	1	1	3	0	0.25	4	1	4	0.6	0.6666666666666666	0.7939670328255642	0.8869872207335905	0.7344279268197038	0.9343627104940629	0.5653383588516914	0.9872150148012897	0.7248066335423887	0.9535089476871392	0.5	0.5	0.25	1.3571094427720956e-07	1.3571094427720956e-07
792	0.06424497261149581	0.006516334285933288	-0.0016376516688341295	0.7642157536916936	-1	0	0	0.3	3	0.6923076923076923	9	0.3409090909090909	0.6923076923076923	12	9	2	1	0	0.36363636363636365	11	4	15	0.2	0.5	0.3463869512600243	0.8802979291143004	0.6767383558329089	0.9595964227135384	0.7464842418271782	0.9470997958945881	0.9269144171609902	0.9359929920817309	1.0	0.08333333333333333	0.0	-0.00016376516688341295	-0.00016376516688341295
4581	0.07034983011007558	0.029119604280514758	0.02578749336604803	0.7197092499311724	-1	0	0	0.1	1	1.0	13	1.0	1.0	14	13	0	0	0	0.06666666666666667	15	1	15	0.0	0	0.5086019332285694	0.9404302305703671	0.7662566139043676	0.9067662892304417	0.7064719006525328	0.9552133065169278	0.9067275818716805	0.9369082932552655	0	0	0.0	0.02578749336604803	0.02578749336604803
4013	0.07107437952814075	0.030166287293449102	0.02766787078794741	0.7140087597055189	-1	0	0	0.1	1	1.0	13	1.0	1.0	14	13	0	0	0	0.06666666666666667	15	1	15	0.0	0	0.5086019332285694	0.9404302305703671	0.7662566139043676	0.9067662892304417	0.7064719006525328	0.9552133065169278	0.9067275818716805	0.9369082932552655	0	0	0.0	0.02766787078794741	0.02766787078794741
3559	0.07087951591262374	0.029650126740731163	0.02751251199112847	0.7108593762994388	-1	0	0	0.1	1	1.0	13	1.0	1.0	14	13	0	0	0	0.06666666666666667	15	1	15	0.0	0	0.5086019332285694	0.9404302305703671	0.7662566139043676	0.9067662892304417	0.7064719006525328	0.956064029619728	0.9067275818716805	0.9373025523512339	0	0	0.0	0.02751251199112847	0.02751251199112847
1638	0.0728391550502873	0.02765248136054736	0.022778009186736888	0.6597507273148375	-1	0	0	0.1	1	1.0	13	1.0	1.0	14	13	0	0	0	0.06666666666666667	15	1	15	0.0	0	0.5160342105829283	0.9333223450328014	0.7236183556570178	0.903366025572261	0.7064719006525328	0.966806941631175	0.9032162491815505	0.9398330325559523	0	0	0.0	0.022778009186736888	0.022778009186736888
2976	0.07184723322250089	0.0281641658193676	0.023215220485874342	0.7082376535248069	-1	0	0	0.1	1	1.0	13	1.0	1.0	14	13	0	0	0	0.06666666666666667	15	1	15	0.0	0	0.5086019332285694	0.9404302305703671	0.7662566139043676	0.9067662892304417	0.7064719006525328	0.9570737941427478	0.9067275818716805	0.9377770038956426	0	0	0.0	0.023215220485874342	0.023215220485874342
1851	0.07685887632413126	0.0047170468548512244	-0.001847015441379183	0.736579153075883	-1	0	0	0.1	1	1.0	13	1.0	1.0	14	13	0	0	0	0.06666666666666667	15	1	15	0.0	0	0.5086019332285694	0.9404302305703671	0.7662566139043676	0.905893576654296	0.7198049654039715	0.951623598587821	0.9067275818716805	0.9350883605219328	0	0	0.0	-0.0001847015441379183	-0.0001847015441379183
4454	0.06964904881446873	0.029300100005189626	0.0245303878935909	0.7141158613403797	-1	0	0	0.1	1	1.0	13	1.0	1.0	14	13	0	0	0	0.06666666666666667	15	1	15	0.0	0	0.5086019332285694	0.9404302305703671	0.7662566139043676	0.9067662892304417	0.7064719006525328	0.9552133065169278	0.9067275818716805	0.9369082932552655	0	0	0.0	0.0245303878935909	0.0245303878935909
66	2.937687219427732e-05	6.95841472844763e-07	6.766204045102479e-07	0.999994461416612	-1	0	0	0.5	2	0.6666666666666666	2	0.5555555555555556	0.3333333333333333	2	1	2	6	0	1.0	3	3	5	0.8571428571428571	0	0.48841775858694636	0.8057345235405504	0.7605292822721388	0.9164228078633053	0.43615196321311067	0.9664800421973889	0.9178238489440497	0.9162857063953384	0.5	0	0.21633137694148993	6.766204045102479e-07	6.766204045102479e-07
3069	0.0709982811621645	0.02729812389235822	0.023259168049969563	0.7221732171183053	-1	0	0	0.1	1	1.0	13	1.0	1.0	14	13	0	0	0	0.06666666666666667	15	1	15	0.0	0	0.5086019332285694	0.9404302305703671	0.7662566139043676	0.9067662892304417	0.7064719006525328	0.9552133065169278	0.9067275818716805	0.9369082932552655	0	0	0.0	0.023259168049969563	0.023259168049969563
4909	0.06966603971699861	0.028167440567679596	0.024551179221878296	0.7237291884947106	-1	0	0	0.1	1	1.0	13	1.0	1.0	14	13	0	0	0	0.06666666666666667	15	1	15	0.0	0	0.5086019332285694	0.9404302305703671	0.7662566139043676	0.9067662892304417	0.7064719006525328	0.9552133065169278	0.9067275818716805	0.9369082932552655	0	0	0.0	0.024551179221878296	0.024551179221878296
3875	0.07186454216126319	0.02927390843499495	0.026495135963591526	0.7179588402742683	-1	0	0	0.1	1	1.0	13	1.0	1.0	14	13	0	0	0	0.06666666666666667	15	1	15	0.0	0	0.5086019332285694	0.9404302305703671	0.7662566139043676	0.9067662892304417	0.7064719006525328	0.9552133065169278	0.9067275818716805	0.9369082932552655	0	0	0.0	0.026495135963591526	0.026495135963591526
1938	0.0714891201992989	0.028397957519418402	0.02585396257021398	0.6813571549885524	-1	0	0	0.1	1	1.0	13	1.0	1.0	14	13	0	0	0	0.06666666666666667	15	1	15	0.0	0	0.5160342105829283	0.9333223450328014	0.7236183556570178	0.903366025572261	0.7064719006525328	0.966806941631175	0.9032162491815505	0.9398330325559523	0	0	0.0	0.02585396257021398	0.02585396257021398
3779	0.07154469110665848	0.02812457726885001	0.024215523918952996	0.7216768819448676	-1	0	0	0.1	1	1.0	13	1.0	1.0	14	13	0	0	0	0.06666666666666667	15	1	15	0.0	0	0.5086019332285694	0.9404302305703671	0.7662566139043676	0.9067662892304417	0.7064719006525328	0.9552133065169278	0.9067275818716805	0.9369082932552655	0	0	0.0	0.024215523918952996	0.024215523918952996
1595	0.07396942580183681	0.026588298036674556	0.023100991431650227	0.6583249055846989	-1	0	0	0.1	1	1.0	13	1.0	1.0	14	13	0	0	0	0.06666666666666667	15	1	15	0.0	0	0.5160342105829283	0.9333223450328014	0.7236183556570178	0.903366025572261	0.7064719006525328	0.9634275020805219	0.9032162491815505	0.937911392462413	0	0	0.0	0.023100991431650227	0.023100991431650227
3051	0.07803246056299151	0.02157232623194024	-0.0026120249673019813	0.6861127465619747	-1	0	0	0.1	1	1.0	13	1.0	1.0	14	13	0	0	0	0.06666666666666667	15	1	15	0.0	0	0.4564143377167774	0.9400610757445118	0.7662566139043676	0.9031037363237172	0.7064719006525328	0.9595398744916931	0.9067275818716805	0.9380214259812325	0	0	0.0	-0.00026120249673019814	-0.00026120249673019814
1968	0.09531213731485087	0.012623815560409632	-0.012622942300686673	0.736302079700673	-1	0	0	0.1	1	1.0	13	1.0	1.0	14	13	0	0	0	0.06666666666666667	15	1	15	0.0	0	0.3518362174978103	0.9103742507263431	0.8110622666911962	0.9122617885138309	0.502464160493163	0.9675203012242709	0.9418653041064879	0.9361138548148188	0	0	0.0	-0.0012622942300686674	-0.0012622942300686674
4805	0.0729457850047023	0.028371396226082084	0.026764287159763863	0.721864393456026	-1	0	0	0.1	1	1.0	13	1.0	1.0	14	13	0	0	0	0.06666666666666667	15	1	15	0.0	0	0.5086019332285694	0.9404302305703671	0.7662566139043676	0.9067662892304417	0.7064719006525328	0.9552133065169278	0.9067275818716805	0.9369082932552655	0	0	0.0	0.026764287159763863	0.026764287159763863
2799	0.07283683394546918	0.02959827399668822	0.025362534970808235	0.7112494857245308	-1	0	0	0.1	1	1.0	13	1.0	1.0	14	13	0	0	0	0.06666666666666667	15	1	15	0.0	0	0.5086019332285694	0.9404302305703671	0.7662566139043676	0.9067662892304417	0.7064719006525328	0.9552133065169278	0.9067275818716805	0.9369082932552655	0	0	0.0	0.025362534970808235	0.025362534970808235
3584	0.06974204861208225	0.01743677596198959	0.004590606509784481	0.7193689183069722	-1	0	0	0.1	1	1.0	13	1.0	1.0	14	13	0	0	0	0.06666666666666667	15	1	15	0.0	0	0.5086019332285694	0.9404302305703671	0.7662566139043676	0.9067662892304417	0.7198049654039715	0.957271041536834	0.9067275818716805	0.9378705277924491	0	0	0.0	0.004590606509784481	0.004590606509784481
423	None	None	None	None	None	0.3333333333333333	1	0.6666666666666666	6	0.2727272727272727	3	0.52	0.2727272727272727	7	3	5	1	0	1.0	5	5	13	0.1	0.4444444444444444	0.6608229552799961	0.8901856374823599	0.6395286282105972	0.9054871623144811	0.5248077954963901	0.8872430508561833	0.7756033806278413	0.8945817158146925	1.0	0.14285714285714285	0.0	None	None
637	0.072398821749932	0.011518498576989116	0.006968865787796475	0.7058756198006129	-1	0	0	0.2	2	0.9230769230769231	12	0.5357142857142857	0.9230769230769231	14	12	0	0	0	0.14285714285714285	14	2	15	0.0	0	0.38553875611576	0.9382743711905382	0.4487181101568064	0.9395610542767854	0.8070002863241758	0.8990747073760691	0.9414667973227269	0.9276207031986148	0	0	0.0	0.006968865787796475	0.006968865787796475
4631	0.07135536019867984	0.02823218564915428	0.02465793331511202	0.7213369742270512	-1	0	0	0.1	1	1.0	13	1.0	1.0	14	13	0	0	0	0.06666666666666667	15	1	15	0.0	0	0.5086019332285694	0.9404302305703671	0.7662566139043676	0.9067662892304417	0.7064719006525328	0.9552133065169278	0.9067275818716805	0.9369082932552655	0	0	0.0	0.02465793331511202	0.02465793331511202
1408	0.07049002983415438	0.02050461832551008	0.016955563963687054	0.7359992456475286	-1	0	0	0.1	1	1.0	13	1.0	1.0	14	13	0	0	0	0.06666666666666667	15	1	15	0.0	0	0.5160342105829283	0.9333223450328014	0.7236183556570178	0.903366025572261	0.7198049654039715	0.9568572646464891	0.8902310089961263	0.9344864083402505	0	0	0.0	0.016955563963687054	0.016955563963687054
1553	0.07368230793342341	0.026914675795918944	0.022919346722131938	0.6741019631015226	-1	0	0	0.1	1	1.0	13	1.0	1.0	14	13	0	0	0	0.06666666666666667	15	1	15	0.0	0	0.5160342105829283	0.9333223450328014	0.7236183556570178	0.903366025572261	0.7064719006525328	0.966806941631175	0.9032162491815505	0.9398330325559523	0	0	0.0	0.022919346722131938	0.022919346722131938
4927	0.0717040614473923	0.03147207786666159	0.028083565732839183	0.7073740801601056	-1	0	0	0.1	1	1.0	13	1.0	1.0	14	13	0	0	0	0.06666666666666667	15	1	15	0.0	0	0.5086019332285694	0.9404302305703671	0.7662566139043676	0.9067662892304417	0.7064719006525328	0.9552133065169278	0.9067275818716805	0.9369082932552655	0	0	0.0	0.028083565732839183	0.028083565732839183
675	0.06661103625220768	0.01590360430188485	0.004056624856724857	0.6799019569281255	-1	0	0	0.3	3	0.8461538461538461	11	0.5357142857142857	0.7692307692307693	13	10	1	0	0	0.14285714285714285	14	2	15	0.0	0.15384615384615385	0.42764150996035805	0.8984568455194966	0.7812987354724549	0.9306254771316772	0.39739813122879053	0.9537647899542703	0.894905830827674	0.9309303573175447	0	0	0.0	0.004056624856724857	0.004056624856724857
3906	0.07057725074376232	0.02946081658578144	0.025927549274166323	0.7119405729788327	-1	0	0	0.1	1	1.0	13	1.0	1.0	14	13	0	0	0	0.06666666666666667	15	1	15	0.0	0	0.5086019332285694	0.9404302305703671	0.7662566139043676	0.9067662892304417	0.7064719006525328	0.9552133065169278	0.9067275818716805	0.9369082932552655	0	0	0.0	0.025927549274166323	0.025927549274166323
2950	0.07267859503764312	0.03011205870107596	0.026958226089115554	0.7194070936733192	-1	0	0	0.1	1	1.0	13	1.0	1.0	14	13	0	0	0	0.06666666666666667	15	1	15	0.0	0	0.5086019332285694	0.9404302305703671	0.7662566139043676	0.9067662892304417	0.7064719006525328	0.9552133065169278	0.9067275818716805	0.9369082932552655	0	0	0.0	0.026958226089115554	0.026958226089115554
1183	0.07925352971757514	0.012140374036801136	0.005969740746693741	0.6774405937454853	-1	0	0	0.2	2	0.9230769230769231	12	1.0	0.9230769230769231	14	12	0	0	0	0.06666666666666667	15	1	15	0.0	0.14285714285714285	0.4564143377167774	0.9400610757445118	0.7662566139043676	0.9031037363237172	0.7198049654039715	0.9599837540351179	0.9067275818716805	0.938243793748211	0	0	0.0	0.005969740746693741	0.005969740746693741
1325	0.07206213347386474	0.02605365549199523	0.022883235170114376	0.6574530099002064	-1	0	0	0.1	1	1.0	13	1.0	1.0	14	13	0	0	0	0.06666666666666667	15	1	15	0.0	0	0.5160342105829283	0.9333223450328014	0.7236183556570178	0.903366025572261	0.7064719006525328	0.9634275020805219	0.9032162491815505	0.937911392462413	0	0	0.0	0.022883235170114376	0.022883235170114376
1527	0.07414407729568465	0.02461224651749903	0.02261903490329142	0.7043804104835665	-1	0	0	0.1	1	1.0	13	1.0	1.0	14	13	0	0	0	0.06666666666666667	15	1	15	0.0	0	0.5160342105829283	0.9333223450328014	0.7236183556570178	0.903366025572261	0.7064719006525328	0.9590636247074763	0.9032162491815505	0.935595849525158	0	0	0.0	0.02261903490329142	0.02261903490329142
1085	0.07266475983760413	0.021986456255849433	0.018410411165245374	0.7470290071673553	-1	0	0	0.1	1	1.0	13	1.0	1.0	14	13	0	0	0	0.06666666666666667	15	1	15	0.0	0	0.5160342105829283	0.9333223450328014	0.7236183556570178	0.903366025572261	0.7198049654039715	0.9568273895574136	0.8902310089961263	0.9344716431354243	0	0	0.0	0.018410411165245374	0.018410411165245374
3006	0.07048908558229972	0.028619838259978925	0.02272640419097496	0.7125462958103357	-1	0	0	0.1	1	1.0	13	1.0	1.0	14	13	0	0	0	0.06666666666666667	15	1	15	0.0	0	0.5086019332285694	0.9404302305703671	0.7662566139043676	0.9067662892304417	0.7064719006525328	0.9552133065169278	0.9067275818716805	0.9369082932552655	0	0	0.0	0.02272640419097496	0.02272640419097496
1584	0.07146423871583982	0.028139588807211624	0.02448303369296532	0.6748032715799279	-1	0	0	0.1	1	1.0	13	1.0	1.0	14	13	0	0	0	0.06666666666666667	15	1	15	0.0	0	0.5160342105829283	0.9333223450328014	0.7236183556570178	0.903366025572261	0.7064719006525328	0.966806941631175	0.9032162491815505	0.9398330325559523	0	0	0.0	0.02448303369296532	0.02448303369296532
3853	0.07077664315970929	0.02915915825169356	0.02466829374723001	0.7070849096836094	-1	0	0	0.1	1	1.0	13	1.0	1.0	14	13	0	0	0	0.06666666666666667	15	1	15	0.0	0	0.5086019332285694	0.9404302305703671	0.7662566139043676	0.9067662892304417	0.7064719006525328	0.9552133065169278	0.9067275818716805	0.9369082932552655	0	0	0.0	0.02466829374723001	0.02466829374723001
1705	0.07612735771297684	0.02848995466751667	0.02302165255671696	0.6842374229115127	-1	0	0	0.1	1	1.0	13	1.0	1.0	14	13	0	0	0	0.06666666666666667	15	1	15	0.0	0	0.5160342105829283	0.9333223450328014	0.7236183556570178	0.903366025572261	0.7064719006525328	0.9634275020805219	0.9032162491815505	0.937911392462413	0	0	0.0	0.02302165255671696	0.02302165255671696
2155	0.07053580928891724	0.029041094710442753	0.02677346819336685	0.7073788896566997	-1	0	0	0.1	1	1.0	13	1.0	1.0	14	13	0	0	0	0.06666666666666667	15	1	15	0.0	0	0.5086019332285694	0.9404302305703671	0.7662566139043676	0.9067662892304417	0.7064719006525328	0.9552133065169278	0.9067275818716805	0.9369082932552655	0	0	0.0	0.02677346819336685	0.02677346819336685
4950	0.07079229237557899	0.03005969756338226	0.027502251327532104	0.7116914233542206	-1	0	0	0.1	1	1.0	13	1.0	1.0	14	13	0	0	0	0.06666666666666667	15	1	15	0.0	0	0.5086019332285694	0.9404302305703671	0.7662566139043676	0.9067662892304417	0.7064719006525328	0.9552133065169278	0.9067275818716805	0.9369082932552655	0	0	0.0	0.027502251327532104	0.027502251327532104
2647	0.07052730523893125	0.02987059551264994	0.02725310578526852	0.708477395269344	-1	0	0	0.1	1	1.0	13	1.0	1.0	14	13	0	0	0	0.06666666666666667	15	1	15	0.0	0	0.5086019332285694	0.9404302305703671	0.7662566139043676	0.9067662892304417	0.7064719006525328	0.9552133065169278	0.9067275818716805	0.9369082932552655	0	0	0.0	0.02725310578526852	0.02725310578526852
1650	0.07243687821322906	0.0304486676658968	0.0279966392854806	0.7063884387761393	-1	0	0	0.1	1	1.0	13	1.0	1.0	14	13	0	0	0	0.06666666666666667	15	1	15	0.0	0	0.5086019332285694	0.9404302305703671	0.7662566139043676	0.9067662892304417	0.7064719006525328	0.9552133065169278	0.9067275818716805	0.9369082932552655	0	0	0.0	0.0279966392854806	0.0279966392854806
3278	0.07148814238434767	0.030042804729789832	0.02751090734289242	0.7099112590504073	-1	0	0	0.1	1	1.0	13	1.0	1.0	14	13	0	0	0	0.06666666666666667	15	1	15	0.0	0	0.5086019332285694	0.9404302305703671	0.7662566139043676	0.9067662892304417	0.7064719006525328	0.951674469905774	0.9067275818716805	0.9353183386793559	0	0	0.0	0.02751090734289242	0.02751090734289242
3052	0.0721153061366545	0.03186311492712464	0.028203035944364727	0.7038505909222645	-1	0	0	0.1	1	1.0	13	1.0	1.0	14	13	0	0	0	0.06666666666666667	15	1	15	0.0	0	0.5086019332285694	0.9404302305703671	0.7662566139043676	0.9067662892304417	0.7064719006525328	0.956064029619728	0.9067275818716805	0.9373025523512339	0	0	0.0	0.028203035944364727	0.028203035944364727
4943	0.07040757418378071	0.02646980896273883	0.02113772095048996	0.7252508547148746	-1	0	0	0.1	1	1.0	13	1.0	1.0	14	13	0	0	0	0.06666666666666667	15	1	15	0.0	0	0.5086019332285694	0.9404302305703671	0.7662566139043676	0.9067662892304417	0.7064719006525328	0.9552133065169278	0.9067275818716805	0.9369082932552655	0	0	0.0	0.02113772095048996	0.02113772095048996
3865	0.06983220166172227	0.02997529301731066	0.02590788701059722	0.7120477975004517	-1	0	0	0.1	1	1.0	13	1.0	1.0	14	13	0	0	0	0.06666666666666667	15	1	15	0.0	0	0.5086019332285694	0.9404302305703671	0.7662566139043676	0.9067662892304417	0.7064719006525328	0.9552133065169278	0.9067275818716805	0.9369082932552655	0	0	0.0	0.02590788701059722	0.02590788701059722
554	0.04799006906827453	0.00975428412422465	0.005775711134995495	0.7038106213965031	-1	0	0	0.25	2	0.9	9	0.5454545454545454	0.8	10	8	1	0	0	0.18181818181818182	11	2	12	0.0	0	0.44393538222060236	0.8553007059054234	0.5725617183138831	0.9504421990128566	0.5552525669988112	0.9517166440624021	0.8795193546810474	0.9289445057628505	0	0	0.0	0.005775711134995495	0.005775711134995495
44	0.009341353541143472	0.002746282099280656	-0.00019555099797081702	0.9281548098109661	-1	0	0	0.25	2	0.7777777777777778	7	0.34375	0.6666666666666666	7	6	3	6	0	0.5	8	4	11	0.6666666666666666	0	0.6362559071767164	0.848079728359113	0.3636269657536144	0.9118074532963256	0.13774436321199096	0.9150745028461837	0.8895501493052078	0.8951304345375906	0.21428571428571427	0.2857142857142857	0.0	-1.9555099797081702e-05	-1.9555099797081702e-05
4224	0.07066649087705143	0.029391722818877003	0.026067635878594925	0.7088066918242718	-1	0	0	0.1	1	1.0	13	1.0	1.0	14	13	0	0	0	0.06666666666666667	15	1	15	0.0	0	0.5086019332285694	0.9404302305703671	0.7662566139043676	0.9067662892304417	0.7064719006525328	0.9552133065169278	0.9067275818716805	0.9369082932552655	0	0	0.0	0.026067635878594925	0.026067635878594925
1414	0.06973862135305113	0.02014856571345302	0.016673891767541017	0.7364034570454869	-1	0	0	0.1	1	1.0	13	1.0	1.0	14	13	0	0	0	0.06666666666666667	15	1	15	0.0	0	0.5160342105829283	0.9333223450328014	0.7236183556570178	0.903366025572261	0.7198049654039715	0.9640603501045897	0.8902310089961263	0.9382620410599403	0	0	0.0	0.016673891767541017	0.016673891767541017
4780	0.07114373816315749	0.01516174383697697	0.015161460011941538	0.7720589280881651	-1	0	0	0.1	1	1.0	13	1.0	1.0	14	13	0	0	0	0.06666666666666667	15	1	15	0.0	0	0.6057978044148136	0.9496490874156178	0.7402285547161098	0.9109735895957171	0.7198049654039715	0.9569732993259703	0.8577673753451163	0.9420350382388484	0	0	0.0	0.015161460011941538	0.015161460011941538
1519	0.07214995095493383	0.026425068526912603	0.023456211121158962	0.6650191914911923	-1	0	0	0.1	1	1.0	13	1.0	1.0	14	13	0	0	0	0.06666666666666667	15	1	15	0.0	0	0.5160342105829283	0.9333223450328014	0.7236183556570178	0.903366025572261	0.7064719006525328	0.966806941631175	0.9032162491815505	0.9398330325559523	0	0	0.0	0.023456211121158962	0.023456211121158962
4138	0.07152247967653128	0.029158518221401156	0.024855494039104975	0.7123842588518521	-1	0	0	0.1	1	1.0	13	1.0	1.0	14	13	0	0	0	0.06666666666666667	15	1	15	0.0	0	0.5086019332285694	0.9404302305703671	0.7662566139043676	0.9067662892304417	0.7064719006525328	0.9552133065169278	0.9067275818716805	0.9369082932552655	0	0	0.0	0.024855494039104975	0.024855494039104975
3826	0.0683617306480402	0.01867543211220656	0.005753463555314855	0.7245522420902586	-1	0	0	0.1	1	1.0	13	1.0	1.0	14	13	0	0	0	0.06666666666666667	15	1	15	0.0	0	0.5086019332285694	0.9404302305703671	0.7662566139043676	0.9067662892304417	0.7064719006525328	0.9552133065169278	0.9067275818716805	0.9369082932552655	0	0	0.0	0.005753463555314855	0.005753463555314855
2348	0.07183598065943596	0.03154900559314511	0.029176121976004832	0.706684977367753	-1	0	0	0.1	1	1.0	13	1.0	1.0	14	13	0	0	0	0.06666666666666667	15	1	15	0.0	0	0.5086019332285694	0.9404302305703671	0.7662566139043676	0.9067662892304417	0.7064719006525328	0.9552133065169278	0.9067275818716805	0.9369082932552655	0	0	0.0	0.029176121976004832	0.029176121976004832
2292	0.07017565778297909	0.028195175932873455	0.023716768296323163	0.7217938843702598	-1	0	0	0.1	1	1.0	13	1.0	1.0	14	13	0	0	0	0.06666666666666667	15	1	15	0.0	0	0.5086019332285694	0.9404302305703671	0.7662566139043676	0.9067662892304417	0.7064719006525328	0.9552133065169278	0.9067275818716805	0.9369082932552655	0	0	0.0	0.023716768296323163	0.023716768296323163
444	0.058426446515028374	0.006070808914547262	0.005926480937990046	0.6818142849512235	-1	0	0	0.2	2	0.9230769230769231	12	0.5357142857142857	0.8461538461538461	13	11	1	0	0	0.14285714285714285	2	14	15	0.0	0	0.5801667787892094	0.917646020794804	0.14609648662895872	0.8035034520648593	0.7822774967257968	0.9142032220438031	0.9116488522305265	0.8871276148832747	0	0	0.0	0.005926480937990046	0.005926480937990046
255	None	None	None	None	None	0	0	0.4	2	0.8	4	0.7777777777777778	0.2	3	1	3	3	0	1.0	3	3	7	0.375	0.5	0.6094048701738382	0.8724169750449472	0.4381572910775908	0.8462795242540743	0.12087362085251727	0.9292061702085769	0.884601394989142	0.8877130535657136	0.6666666666666666	0.6666666666666666	0.0	None	None
284	0.07639839331116936	0.01084745442751037	0.007131558353039473	0.7074952884657928	-1	0	0	0.2	2	0.9230769230769231	12	0.5357142857142857	0.9230769230769231	14	12	0	0	0	0.14285714285714285	14	2	15	0.0	0	0.38553875611576	0.9382743711905382	0.4487181101568064	0.9395610542767854	0.8070002863241758	0.8990747073760691	0.9414667973227269	0.9276207031986148	0	0	0.0	0.007131558353039473	0.007131558353039473
2133	0.07190519326288916	0.030315364404636568	0.02775410731020184	0.7128713427689022	-1	0	0	0.1	1	1.0	13	1.0	1.0	14	13	0	0	0	0.06666666666666667	15	1	15	0.0	0	0.5086019332285694	0.9404302305703671	0.7662566139043676	0.9067662892304417	0.7064719006525328	0.9552133065169278	0.9067275818716805	0.9369082932552655	0	0	0.0	0.02775410731020184	0.02775410731020184
221	0.016710583369037444	0.004226711866493502	0.0039078648335717754	0.9680446318131584	-1	0.25	1	0.6	6	0.46153846153846156	6	0.5	0.46153846153846156	10	6	4	1	0	0.8333333333333334	5	6	15	0.125	0.7272727272727273	0.28461381185737383	0.9512938918943195	0.9236689587774208	0.9561111848280657	0.25443683441897835	0.9062952135840862	0.968270579887599	0.941262832563722	1.0	0	0.0	0.0039078648335717754	0.0039078648335717754
4917	0.07142152962661313	0.013189354963452473	0.012709009404695432	0.7450026596024217	-1	0	0	0.1	1	1.0	13	1.0	1.0	14	13	0	0	0	0.06666666666666667	15	1	15	0.0	0	0.5086019332285694	0.9448883796084107	0.7662566139043676	0.9012846196276941	0.7064719006525328	0.9597888441403317	0.9067275818716805	0.9394572050111701	0	0	0.0	0.012709009404695432	0.012709009404695432
4788	0.06911777499807087	0.028293144941157946	0.02365309762138581	0.7183021285248589	-1	0	0	0.1	1	1.0	13	1.0	1.0	14	13	0	0	0	0.06666666666666667	15	1	15	0.0	0	0.5086019332285694	0.9404302305703671	0.7662566139043676	0.9067662892304417	0.7064719006525328	0.9552133065169278	0.9067275818716805	0.9369082932552655	0	0	0.0	0.02365309762138581	0.02365309762138581
3027	0.07051734876662497	0.02898638257167002	0.02536301514649002	0.714511670235991	-1	0	0	0.1	1	1.0	13	1.0	1.0	14	13	0	0	0	0.06666666666666667	15	1	15	0.0	0	0.5086019332285694	0.9404302305703671	0.7662566139043676	0.9067662892304417	0.7064719006525328	0.956064029619728	0.9067275818716805	0.9373025523512339	0	0	0.0	0.02536301514649002	0.02536301514649002
1327	0.072364389397843	0.027211354916691122	0.022589853072480036	0.6688181100564412	-1	0	0	0.1	1	1.0	13	1.0	1.0	14	13	0	0	0	0.06666666666666667	15	1	15	0.0	0	0.5160342105829283	0.9333223450328014	0.7236183556570178	0.903366025572261	0.7064719006525328	0.9634275020805219	0.9032162491815505	0.937911392462413	0	0	0.0	0.022589853072480036	0.022589853072480036
89	0.01023647315930757	0.000325535819561921	0.00032241357426912424	0.9515262565711715	-1	0	0	0.375	3	0.6666666666666666	6	0.36666666666666664	0.2222222222222222	3	2	7	2	0	0.8333333333333334	5	6	11	0.11764705882352941	0.2	0.5001828122958448	0.721321386951819	0.12766257127486388	0.6144435342750284	0.18338208854501029	0.6003272361047087	0.8026325558367666	0.6474755957952439	0.6666666666666666	0.3333333333333333	0.0	0.00032241357426912424	0.00032241357426912424
3435	0.07200377460721787	0.027148672961694258	0.021141560900908525	0.7142830637276826	-1	0	0	0.1	1	1.0	13	1.0	1.0	14	13	0	0	0	0.06666666666666667	15	1	15	0.0	0	0.5086019332285694	0.9404302305703671	0.7662566139043676	0.9067662892304417	0.7064719006525328	0.9552133065169278	0.9067275818716805	0.9369082932552655	0	0	0.0	0.021141560900908525	0.021141560900908525
5024	0.06885436104526178	0.018221422195612177	0.004071084762399209	0.7298859222425967	-1	0	0	0.1	1	1.0	13	1.0	1.0	14	13	0	0	0	0.06666666666666667	15	1	15	0.0	0	0.5086019332285694	0.9404302305703671	0.7662566139043676	0.9067662892304417	0.7064719006525328	0.9552133065169278	0.9067275818716805	0.9369082932552655	0	0	0.0	0.004071084762399209	0.004071084762399209
563	0.08751110260959073	0.007165071552874532	0.004817601425765478	0.6434289309054501	-1	0	0	0.1	1	1.0	13	1.0	1.0	14	13	0	0	0	0.06666666666666667	1	15	15	0.0	0	0.4743404451820513	0.9571044965713252	0.825914563997965	0.9526108847700279	0.8174157775167114	0.9398521302215406	0.9392698621553894	0.9503402508067678	0	0	0.0	0.004817601425765478	0.004817601425765478
1467	0.07282967892519367	0.027186518995373117	0.022592159625985934	0.6756091360529366	-1	0	0	0.1	1	1.0	13	1.0	1.0	14	13	0	0	0	0.06666666666666667	15	1	15	0.0	0	0.5160342105829283	0.9333223450328014	0.7236183556570178	0.903366025572261	0.7064719006525328	0.966806941631175	0.9032162491815505	0.9398330325559523	0	0	0.0	0.022592159625985934	0.022592159625985934
857	0.0709276868320906	0.02135996697349	0.018094959478708553	0.7501391281712684	-1	0	0	0.1	1	1.0	13	1.0	1.0	14	13	0	0	0	0.06666666666666667	15	1	15	0.0	0	0.5160342105829283	0.9333223450328014	0.7236183556570178	0.903366025572261	0.7466737560838177	0.9541997326309608	0.8902310089961263	0.9331981689990059	0	0	0.0	0.018094959478708553	0.018094959478708553
814	None	None	None	None	None	0	0	0.1	1	1.0	13	0.9375	0.7692307692307693	10	10	4	1	0	0.25	8	2	15	0.08333333333333333	0.15384615384615385	0.5916304962652305	0.9391659765730007	0.4698741245397958	0.9479863604776081	0.7584678267986218	0.9660240532611978	0.8879092411520282	0.9523811974843716	1.0	0.4	0.0	None	None
4271	0.06985851316720225	0.02834633176767823	0.023249811814441152	0.7169315487784871	-1	0	0	0.1	1	1.0	13	1.0	1.0	14	13	0	0	0	0.06666666666666667	15	1	15	0.0	0	0.5086019332285694	0.9404302305703671	0.7662566139043676	0.9067662892304417	0.7069444562093785	0.9553616679555451	0.9067275818716805	0.9369766980700249	0	0	0.0	0.023249811814441152	0.023249811814441152
1665	0.07191599791801331	0.026824091411950513	0.02180833233412809	0.6712363333630968	-1	0	0	0.1	1	1.0	13	1.0	1.0	14	13	0	0	0	0.06666666666666667	15	1	15	0.0	0	0.5160342105829283	0.9333223450328014	0.7236183556570178	0.903366025572261	0.7064719006525328	0.9590636247074763	0.9032162491815505	0.935595849525158	0	0	0.0	0.02180833233412809	0.02180833233412809
4935	0.07559285746813812	0.008368781924164757	0.006749310744068755	0.7726193172183322	-1	0	0	0.1	1	1.0	13	1.0	1.0	14	13	0	0	0	0.06666666666666667	15	1	15	0.0	0	0.6077397073519553	0.9572534222442908	0.7662566139043676	0.8989152180884303	0.6750865843819157	0.9534879293668678	0.9131112475349441	0.9411147451306899	0	0	0.0	0.006749310744068755	0.006749310744068755
3488	0.07621731340965443	0.015709377171625325	0.015398830210667352	0.7344884738306142	-1	0	0	0.2	2	0.9230769230769231	12	1.0	0.9230769230769231	14	12	0	0	0	0.06666666666666667	15	1	15	0.0	0.14285714285714285	0.5086019332285694	0.9427737978875893	0.7662566139043676	0.9067662892304417	0.7064719006525328	0.9552133065169278	0.9067275818716805	0.9377429737494547	0	0	0.0	0.015398830210667352	0.015398830210667352
344	0.04524061921436918	0.0013445431245572555	-0.0004721369434741393	0.9518315155600325	-1	0	0	0.2	2	0.8461538461538461	11	0.23809523809523808	0.8461538461538461	13	11	1	0	0	0.7777777777777778	7	9	15	0.0	0.25	0.6433738027349069	0.9649338181361423	0.6586337085891382	0.9232470269128985	0.31178948508523197	0.9269518591901726	0.9203438496184952	0.9416387735857776	0	0	0.0	-4.721369434741393e-05	-4.721369434741393e-05
3666	0.10000726411834662	0.003824275620443009	-0.003677581985451173	0.7497283090046755	-1	0	0	0.1	1	1.0	13	1.0	1.0	14	13	0	0	0	0.06666666666666667	15	1	15	0.0	0	0.3518362174978103	0.9103742507263431	0.8110622666911962	0.9122617885138309	0.6634777653797101	0.962641991926122	0.9458691070271682	0.9331619122031194	0	0	0.0	-0.0003677581985451173	-0.0003677581985451173
4673	0.07070331497049162	0.02832458817512503	0.025488772743428836	0.723384464716339	-1	0	0	0.1	1	1.0	13	1.0	1.0	14	13	0	0	0	0.06666666666666667	15	1	15	0.0	0	0.5086019332285694	0.9404302305703671	0.7662566139043676	0.9067662892304417	0.7064719006525328	0.9552133065169278	0.9067275818716805	0.9369082932552655	0	0	0.0	0.025488772743428836	0.025488772743428836
4373	0.06813375404344821	0.027377617158417366	0.021607921908700693	0.7180148790835366	-1	0	0	0.1	1	1.0	13	1.0	1.0	14	13	0	0	0	0.06666666666666667	15	1	15	0.0	0	0.5086019332285694	0.9404302305703671	0.7662566139043676	0.9067662892304417	0.7064719006525328	0.9552133065169278	0.9067275818716805	0.9369082932552655	0	0	0.0	0.021607921908700693	0.021607921908700693
2104	0.07289924165137668	0.02500160957296072	0.02102918578832793	0.6684170749793026	-1	0	0	0.1	1	1.0	13	1.0	1.0	14	13	0	0	0	0.06666666666666667	15	1	15	0.0	0	0.5160342105829283	0.9333223450328014	0.7236183556570178	0.903366025572261	0.7064719006525328	0.9587569767916168	0.9032162491815505	0.9354393537220481	0	0	0.0	0.02102918578832793	0.02102918578832793
3599	0.07519457879593616	0.009738179873768153	0.009231665089626851	0.6717973629123305	-1	0	0	0.1	1	1.0	13	1.0	1.0	14	13	0	0	0	0.06666666666666667	15	1	15	0.0	0	0.5086019332285694	0.9404302305703671	0.7662566139043676	0.9078270803243081	0.7064719006525328	0.9552133065169278	0.9067275818716805	0.9371563437349272	0	0	0.0	0.009231665089626851	0.009231665089626851
4864	0.0698695236116373	0.02938878925693886	0.02525521643518249	0.7119476384028824	-1	0	0	0.1	1	1.0	13	1.0	1.0	14	13	0	0	0	0.06666666666666667	15	1	15	0.0	0	0.5086019332285694	0.9404302305703671	0.7662566139043676	0.9067662892304417	0.7064719006525328	0.956064029619728	0.9067275818716805	0.9373025523512339	0	0	0.0	0.02525521643518249	0.02525521643518249
4477	0.06767554687451911	0.018444003115751752	0.004639906896131581	0.7330176980509129	-1	0	0	0.1	1	1.0	13	1.0	1.0	14	13	0	0	0	0.06666666666666667	15	1	15	0.0	0	0.5086019332285694	0.9404302305703671	0.7662566139043676	0.9067662892304417	0.7064719006525328	0.9552133065169278	0.9067275818716805	0.9369082932552655	0	0	0.0	0.004639906896131581	0.004639906896131581
3539	0.07122923061906976	0.029543467994230323	0.026996561391575725	0.7078244040987047	-1	0	0	0.1	1	1.0	13	1.0	1.0	14	13	0	0	0	0.06666666666666667	15	1	15	0.0	0	0.5086019332285694	0.9404302305703671	0.7662566139043676	0.9067662892304417	0.7064719006525328	0.9552133065169278	0.9067275818716805	0.9369082932552655	0	0	0.0	0.026996561391575725	0.026996561391575725
4667	0.0662254731684461	0.001745472875951181	-0.0015849827746667324	0.8008322283171317	-1	0	0	0.1	1	1.0	13	1.0	1.0	14	13	0	0	0	0.06666666666666667	15	1	15	0.0	0	0.5086019332285694	0.9404302305703671	0.7662566139043676	0.9163205143470321	0.7064719006525328	0.956064029619728	0.908519990811182	0.9395859559162227	0	0	0.0	-0.00015849827746667325	-0.00015849827746667325
3728	0.0728225755838281	0.029589107743885935	0.027366642355947362	0.7071689102530576	-1	0	0	0.1	1	1.0	13	1.0	1.0	14	13	0	0	0	0.06666666666666667	15	1	15	0.0	0	0.5086019332285694	0.9404302305703671	0.7662566139043676	0.9067662892304417	0.7064719006525328	0.9552133065169278	0.9067275818716805	0.9369082932552655	0	0	0.0	0.027366642355947362	0.027366642355947362
808	0.07194875536473923	0.020531656232696545	0.017649887160716676	0.7333463059293914	-1	0	0	0.1	1	1.0	13	1.0	1.0	14	13	0	0	0	0.06666666666666667	15	1	15	0.0	0	0.5160342105829283	0.9333223450328014	0.7236183556570178	0.903366025572261	0.7198049654039715	0.9568273895574136	0.8902310089961263	0.9344716431354243	0	0	0.0	0.017649887160716676	0.017649887160716676
3659	0.07172579404171132	0.029656858892581992	0.026566154339635977	0.7107195294041653	-1	0	0	0.1	1	1.0	13	1.0	1.0	14	13	0	0	0	0.06666666666666667	15	1	15	0.0	0	0.5086019332285694	0.9404302305703671	0.7662566139043676	0.9067662892304417	0.7064719006525328	0.9552133065169278	0.9067275818716805	0.9369082932552655	0	0	0.0	0.026566154339635977	0.026566154339635977
4816	0.07209632310937267	0.030208926682700494	0.027850733541740287	0.7155669046461142	-1	0	0	0.1	1	1.0	13	1.0	1.0	14	13	0	0	0	0.06666666666666667	15	1	15	0.0	0	0.5086019332285694	0.9404302305703671	0.7662566139043676	0.9067662892304417	0.7064719006525328	0.9552133065169278	0.9067275818716805	0.9369082932552655	0	0	0.0	0.027850733541740287	0.027850733541740287
2795	0.06997222908224582	0.029377750280359896	0.025407024477168867	0.7092731629662203	-1	0	0	0.1	1	1.0	13	1.0	1.0	14	13	0	0	0	0.06666666666666667	15	1	15	0.0	0	0.5086019332285694	0.9404302305703671	0.7662566139043676	0.9067662892304417	0.7064719006525328	0.956064029619728	0.9067275818716805	0.9373025523512339	0	0	0.0	0.025407024477168867	0.025407024477168867
4916	0.07063399970897295	0.02959549805574125	0.027202466419241948	0.7193294781452757	-1	0	0	0.1	1	1.0	13	1.0	1.0	14	13	0	0	0	0.06666666666666667	15	1	15	0.0	0	0.5086019332285694	0.9404302305703671	0.7662566139043676	0.9067662892304417	0.7064719006525328	0.9552133065169278	0.9067275818716805	0.9369082932552655	0	0	0.0	0.027202466419241948	0.027202466419241948
768	0.0726905276414745	0.006316492351422232	-0.0044393564411080305	0.7779600525060181	-1	0.25	1	0.3	3	0.7692307692307693	10	0.38461538461538464	0.6923076923076923	12	9	2	1	0	0.23076923076923078	13	3	15	0.2	1.0	0.5758638743754475	0.9509300202285478	0.8014920201723605	0.9559895940080523	0.45066470742428744	0.9322959842924196	0.9203438496184952	0.947267002593141	1.0	0.16666666666666666	0.0	-0.00044393564411080306	-0.00044393564411080306
2178	0.06787627518141762	0.004885160257902735	0.0008566119263418477	0.7408349550063598	-1	0	0	0.1	1	1.0	13	1.0	1.0	14	13	0	0	0	0.06666666666666667	15	1	15	0.0	0	0.5086019332285694	0.9406597230972236	0.7662566139043676	0.9226938856711755	0.2835640595494904	0.9124103169116503	0.9351637662090069	0.9261327540747633	0	0	0.0	0.0008566119263418477	0.0008566119263418477
446	0.06488156204888444	0.011313949628251139	-0.0017039638830910777	0.7440269620430533	-1	0	0	0.1	1	1.0	13	1.0	1.0	14	13	0	0	0	0.06666666666666667	15	1	15	0.0	0	0.4564143377167774	0.9166584535277835	0.4318188870832559	0.8845292730738096	0.7965580367950921	0.9144478908284163	0.9116732352448934	0.9061641691010024	0	0	0.0	-0.00017039638830910775	-0.00017039638830910775
4320	0.07100807661998394	0.030140620371168252	0.02714253125795658	0.7112639245543024	-1	0	0	0.1	1	1.0	13	1.0	1.0	14	13	0	0	0	0.06666666666666667	15	1	15	0.0	0	0.5086019332285694	0.9404302305703671	0.7662566139043676	0.9067662892304417	0.7064719006525328	0.9552133065169278	0.9067275818716805	0.9369082932552655	0	0	0.0	0.02714253125795658	0.02714253125795658
175	0.023650423527742943	0.0024379972261754554	-0.0012174246284766478	0.9460874087901918	-1	0.25	1	0.4	4	0.7692307692307693	10	0.35714285714285715	0.5384615384615384	9	7	5	2	0	0.8571428571428571	6	7	15	0.16666666666666666	0.2222222222222222	0.8178269412328921	0.9364380201957183	0.5345495511114409	0.9133513616066036	0.5149550698196442	0.8436551703060717	0.8867351684058153	0.9041030360099307	0.6666666666666666	0.1111111111111111	0.0	-0.00012174246284766478	-0.00012174246284766478
1014	0.07178439752368097	0.0121948081806959	0.010270416405393393	0.7434861838644922	-1	0	0	0.3	3	0.8461538461538461	11	0.5357142857142857	0.8461538461538461	14	11	0	0	0	0.14285714285714285	14	2	15	0.0	0.15384615384615385	0.4637521779896729	0.8622757894871574	0.7569825471617426	0.9533075256786588	0.2303828612250145	0.9319466862276398	0.8745432645751192	0.9233826540592404	0	0	0.0	0.010270416405393393	0.010270416405393393
1598	0.06801102961861985	0.005888145099796926	0.003574872823076632	0.7146486655920664	-1	0	0	0.1	1	1.0	13	1.0	1.0	14	13	0	0	0	0.06666666666666667	15	1	15	0.0	0	0.5160342105829283	0.9333223450328014	0.7466595105723903	0.9172831344423612	0.7064719006525328	0.966806941631175	0.9032162491815505	0.9429728752951388	0	0	0.0	0.003574872823076632	0.003574872823076632
1068	0.07276614581896006	0.019632089403833534	0.015688422798002283	0.7270066815214953	-1	0	0	0.1	1	1.0	13	1.0	1.0	14	13	0	0	0	0.06666666666666667	15	1	15	0.0	0	0.5160342105829283	0.9333223450328014	0.7236183556570178	0.903366025572261	0.7198049654039715	0.9540070668764953	0.8902310089961263	0.9331066847994243	0	0	0.0	0.015688422798002283	0.015688422798002283
3687	0.07308402890694471	0.028005277789997302	0.02219918958858914	0.718985215727576	-1	0	0	0.1	1	1.0	13	1.0	1.0	14	13	0	0	0	0.06666666666666667	15	1	15	0.0	0	0.5086019332285694	0.9404302305703671	0.7662566139043676	0.9067662892304417	0.7064719006525328	0.9552133065169278	0.9067275818716805	0.9369082932552655	0	0	0.0	0.02219918958858914	0.02219918958858914
2635	0.07229243616717067	0.02990988496470393	0.026898285113238104	0.7070331249576725	-1	0	0	0.1	1	1.0	13	1.0	1.0	14	13	0	0	0	0.06666666666666667	15	1	15	0.0	0	0.5086019332285694	0.9404302305703671	0.7662566139043676	0.9067662892304417	0.7064719006525328	0.9552133065169278	0.9067275818716805	0.9369082932552655	0	0	0.0	0.026898285113238104	0.026898285113238104
2349	0.07214266149368445	0.027769654989369882	0.023533359094910986	0.7197984148278027	-1	0	0	0.1	1	1.0	13	1.0	1.0	14	13	0	0	0	0.06666666666666667	15	1	15	0.0	0	0.5086019332285694	0.9404302305703671	0.7662566139043676	0.9067662892304417	0.7064719006525328	0.9552133065169278	0.9067275818716805	0.9369082932552655	0	0	0.0	0.023533359094910986	0.023533359094910986
2159	0.07441026481081277	0.01950469029352276	0.008915223975148562	0.6666666057271619	-1	0	0	0.1	1	1.0	13	1.0	1.0	14	13	0	0	0	0.06666666666666667	15	1	15	0.0	0	0.5160342105829283	0.9274177885400061	0.7236183556570178	0.8978426173419658	0.7064719006525328	0.9531106341025409	0.9032162491815505	0.9294126265934236	0	0	0.0	0.008915223975148562	0.008915223975148562
1370	0.06581520359280248	0.010047129656873833	-0.0005761246860063842	0.7832677677605302	-1	0	0	0.1	1	1.0	13	1.0	1.0	14	13	0	0	0	0.06666666666666667	15	1	15	0.0	0	0.6057978044148136	0.9231211023445915	0.669806902999403	0.8899698300163362	0.7198049654039715	0.9459465875476929	0.8513410554768261	0.9226844212318432	0	0	0.0	-5.761246860063842e-05	-5.761246860063842e-05
858	0.059929843015738456	0.008322654906656422	-0.001546196831916509	0.739858497223522	-1	0.25	1	0.4	4	0.7692307692307693	10	0.38461538461538464	0.7692307692307693	14	10	0	0	0	0.23076923076923078	13	3	15	0.0	1.0	0.4637521779896729	0.8498598838089567	0.599080099444142	0.9530065168133316	0.210603435297738	0.9414279869524412	0.8672427144578025	0.9246138114663134	0	0	0.0	-0.00015461968319165092	-0.00015461968319165092
4854	0.08069645630604855	0.025944277301053663	0.01701303327561639	0.7048820297740395	-1	0	0	0.1	1	1.0	13	1.0	1.0	14	13	0	0	0	0.06666666666666667	15	1	15	0.0	0	0.5086019332285694	0.9404302305703669	0.7662566139043676	0.9067662892304417	0.7064719006525328	0.955554842786049	0.9067275818716805	0.9370659862170894	0	0	0.0	0.01701303327561639	0.01701303327561639
4073	0.07493817842030479	0.008295207926475215	-0.008278775547807187	0.618507046776767	-1	0	0	0.1	1	1.0	13	1.0	1.0	14	13	0	0	0	0.06666666666666667	15	1	15	0.0	0	0.4187876098322154	0.9469316518942176	0.7662566139043676	0.8899427169315531	0.7198049654039715	0.9443297196936151	0.9203438496184952	0.9309222943323592	0	0	0.0	-0.0008278775547807187	-0.0008278775547807187
1972	0.07137842279023732	0.026132316487910357	0.02199152621618316	0.6583917738198486	-1	0	0	0.1	1	1.0	13	1.0	1.0	14	13	0	0	0	0.06666666666666667	15	1	15	0.0	0	0.5160342105829283	0.9333223450328014	0.7236183556570178	0.903366025572261	0.7064719006525328	0.9634275020805219	0.9032162491815505	0.937911392462413	0	0	0.0	0.02199152621618316	0.02199152621618316
3583	0.07254140710369873	0.029435219199379137	0.024842035667153508	0.7128439805231819	-1	0	0	0.1	1	1.0	13	1.0	1.0	14	13	0	0	0	0.06666666666666667	15	1	15	0.0	0	0.5086019332285694	0.9404302305703671	0.7662566139043676	0.9067662892304417	0.7064719006525328	0.9552133065169278	0.9067275818716805	0.9369082932552655	0	0	0.0	0.024842035667153508	0.024842035667153508
1323	0.07187345301498092	0.027336297676747955	0.022668057634260684	0.6834134341341744	-1	0	0	0.1	1	1.0	13	1.0	1.0	14	13	0	0	0	0.06666666666666667	15	1	15	0.0	0	0.5160342105829283	0.9333223450328014	0.7236183556570178	0.903366025572261	0.7064719006525328	0.9634275020805219	0.9032162491815505	0.937911392462413	0	0	0.0	0.022668057634260684	0.022668057634260684
3962	0.0751446657128454	0.008841727321989554	0.006072192133456904	0.6541565852275744	-1	0	0	0.2	2	0.9230769230769231	12	1.0	0.9230769230769231	14	12	0	0	0	0.06666666666666667	15	1	15	0.0	0.14285714285714285	0.5086019332285694	0.9404302305703671	0.7662566139043676	0.9067662892304417	0.7064719006525328	0.9552133065169278	0.9067275818716805	0.9369082932552655	0	0	0.0	0.006072192133456904	0.006072192133456904
3472	0.07184148970852502	0.029404315486666936	0.026593671562680932	0.7157662975489594	-1	0	0	0.1	1	1.0	13	1.0	1.0	14	13	0	0	0	0.06666666666666667	15	1	15	0.0	0	0.5086019332285694	0.9404302305703671	0.7662566139043676	0.9067662892304417	0.7064719006525328	0.955260346710524	0.9067275818716805	0.9369299660909522	0	0	0.0	0.026593671562680932	0.026593671562680932
1387	0.07346766816629513	0.025383923879542088	0.021604089994043764	0.6544620692483782	-1	0	0	0.1	1	1.0	13	1.0	1.0	14	13	0	0	0	0.06666666666666667	15	1	15	0.0	0	0.5160342105829283	0.9333223450328014	0.7236183556570178	0.903366025572261	0.7064719006525328	0.9634275020805219	0.9032162491815505	0.937911392462413	0	0	0.0	0.021604089994043764	0.021604089994043764
1997	0.07040624660240494	0.021259881355702056	0.02097651400978296	0.787433219585314	-1	0	0	0.1	1	1.0	13	1.0	1.0	14	13	0	0	0	0.06666666666666667	15	1	15	0.0	0	0.47840748269836625	0.9469325071426189	0.7662566139043676	0.9030947558473162	0.7198049654039715	0.9651847000120126	0.9203438496184952	0.9433211975036888	0	0	0.0	0.02097651400978296	0.02097651400978296
4800	0.07112465947937029	0.028542943865098425	0.024918952447517607	0.7213190524494542	-1	0	0	0.1	1	1.0	13	1.0	1.0	14	13	0	0	0	0.06666666666666667	15	1	15	0.0	0	0.5086019332285694	0.9404302305703671	0.7662566139043676	0.9067662892304417	0.7064719006525328	0.9552133065169278	0.9067275818716805	0.9369082932552655	0	0	0.0	0.024918952447517607	0.024918952447517607
198	0.01705228587185019	0.0009948857961400012	0.0007918114300476183	0.9901398050317818	-1	0.5	2	0.7	7	0.38461538461538464	5	0.4166666666666667	0.38461538461538464	11	5	3	1	0	1.0	6	6	15	0.25	0.6	0.359415541526581	0.8787606036686864	0.523133084740762	0.9353988539559792	0.5095837399786067	0.8978049734402648	0.8128072485137837	0.9068291128230849	1.0	0.18181818181818182	0.0	0.0007918114300476183	0.0007918114300476183
2319	0.07380110490114367	0.029516354581323262	0.024649217221591885	0.7176767693962344	-1	0	0	0.1	1	1.0	13	1.0	1.0	14	13	0	0	0	0.06666666666666667	15	1	15	0.0	0	0.5086019332285694	0.9404302305703671	0.7662566139043676	0.9067662892304417	0.7064719006525328	0.9552133065169278	0.9067275818716805	0.9369082932552655	0	0	0.0	0.024649217221591885	0.024649217221591885
1331	0.07365510884304585	0.02045072590098264	0.01716949926300535	0.7365847411005804	-1	0	0	0.1	1	1.0	13	1.0	1.0	14	13	0	0	0	0.06666666666666667	15	1	15	0.0	0	0.5160342105829283	0.9333223450328014	0.7236183556570178	0.903366025572261	0.7198049654039715	0.9568572646464891	0.8902310089961263	0.9344864083402505	0	0	0.0	0.01716949926300535	0.01716949926300535
3954	0.07201041990321017	0.030142704258009526	0.026662097698927176	0.7101638669862695	-1	0	0	0.1	1	1.0	13	1.0	1.0	14	13	0	0	0	0.06666666666666667	15	1	15	0.0	0	0.5086019332285694	0.9404302305703671	0.7662566139043676	0.9067662892304417	0.7064719006525328	0.9552133065169278	0.9067275818716805	0.9369082932552655	0	0	0.0	0.026662097698927176	0.026662097698927176
449	0.017807576443743003	0.0009160511899594112	-0.00022690259384327397	0.9344827316451112	-1	0	0	0.42857142857142855	3	0.625	5	0.4166666666666667	0.625	7	5	2	1	0	0.375	3	8	10	0.16666666666666666	0	0.615536812618442	0.8807393083274727	0.3686249785450771	0.8873231155187796	0.6780662680682533	0.9664427278391893	0.8277410775367076	0.9223348056794685	1.0	0	0.0	-2.2690259384327396e-05	-2.2690259384327396e-05
2492	0.06967598990652721	0.02917560110572212	0.02572220667554451	0.7137987784344217	-1	0	0	0.1	1	1.0	13	1.0	1.0	14	13	0	0	0	0.06666666666666667	15	1	15	0.0	0	0.5086019332285694	0.9404302305703671	0.7662566139043676	0.9067662892304417	0.7064719006525328	0.9552133065169278	0.9067275818716805	0.9369082932552655	0	0	0.0	0.02572220667554451	0.02572220667554451
819	0.0726696948810938	0.020735309157053586	0.01734969490682833	0.7348620200981077	-1	0	0	0.1	1	1.0	13	1.0	1.0	14	13	0	0	0	0.06666666666666667	15	1	15	0.0	0	0.5160342105829283	0.9333223450328014	0.7236183556570178	0.903366025572261	0.7198049654039715	0.9568572646464891	0.8902310089961263	0.9344864083402505	0	0	0.0	0.01734969490682833	0.01734969490682833
26	0.05105754267365828	0.011908364806385343	-0.002469751809963093	0.905449628953249	-1	0	0	0.3	3	0.7692307692307693	10	0.30612244897959184	0.6923076923076923	11	9	3	1	0	1.0	7	7	15	0.125	0	0.5949488476282588	0.7400367574871415	0.2542335871172924	0.8271054600653509	0.5567788882090275	0.9177350048033643	0.8333942381789771	0.842169239479869	1.0	0.2727272727272727	0.0	-0.00024697518099630933	-0.00024697518099630933
24	0.0	0.0	0.0	1.0	-1	0	0	0	0	0	0	1.0	0	0	0	0	2	0	1.0	1	1	1	0.5	0	0	0	0	0	0	0	0	0	0	0	0	-0.1	-0.1
2539	0.070105966137152	0.030726818322502594	0.026733929275891785	0.7067099249017055	-1	0	0	0.1	1	1.0	13	1.0	1.0	14	13	0	0	0	0.06666666666666667	15	1	15	0.0	0	0.5086019332285694	0.9404302305703671	0.7662566139043676	0.9067662892304417	0.7064719006525328	0.9552133065169278	0.9067275818716805	0.9369082932552655	0	0	0.0	0.026733929275891785	0.026733929275891785
1575	0.07254194661665447	0.026937018877593387	0.02201442316735931	0.6616577473595169	-1	0	0	0.1	1	1.0	13	1.0	1.0	14	13	0	0	0	0.06666666666666667	15	1	15	0.0	0	0.5160342105829283	0.9333223450328014	0.7236183556570178	0.903366025572261	0.7064719006525328	0.962693372338283	0.9032162491815505	0.9375095995454853	0	0	0.0	0.02201442316735931	0.02201442316735931
3041	0.06679289635163092	0.004438681573135342	0.004434476068746565	0.7734477011698742	-1	0	0	0.1	1	1.0	13	1.0	1.0	14	13	0	0	0	0.06666666666666667	15	1	15	0.0	0	0.6057978044148136	0.9554775304905915	0.7124451612467528	0.8931629861657296	0.7064719006525328	0.9528751979960298	0.8546338185361865	0.9388956984017702	0	0	0.0	0.004434476068746565	0.004434476068746565
3978	0.07173657380201702	0.03158406334610836	0.029005053748553986	0.7079407239597802	-1	0	0	0.1	1	1.0	13	1.0	1.0	14	13	0	0	0	0.06666666666666667	15	1	15	0.0	0	0.5086019332285694	0.9404302305703671	0.7662566139043676	0.9067662892304417	0.7064719006525328	0.9552133065169278	0.9067275818716805	0.9369082932552655	0	0	0.0	0.029005053748553986	0.029005053748553986
531	0.046021484058522015	0.006257448056886841	-0.0028435849112772495	0.932070346397444	-1	0	0	0.2	2	0.8461538461538461	11	0.5357142857142857	0.7692307692307693	12	10	2	0	0	0.5714285714285714	7	4	15	0.0	0.25	0.4637521779896729	0.7890285762265788	0.674301160605386	0.9496279400096949	0.3431557921097976	0.9529114005616607	0.8604344606975733	0.918419811680711	0	0	0.0	-0.00028435849112772493	-0.00028435849112772493
3319	0.07172422450880778	0.028460106602788172	0.022416957276172413	0.7151225986567356	-1	0	0	0.1	1	1.0	13	1.0	1.0	14	13	0	0	0	0.06666666666666667	15	1	15	0.0	0	0.5086019332285694	0.9404302305703671	0.7662566139043676	0.9067662892304417	0.7064719006525328	0.9552133065169278	0.9067275818716805	0.9369082932552655	0	0	0.0	0.022416957276172413	0.022416957276172413
2269	0.07089007866466453	0.027645579233558436	0.024270996962106977	0.7242683805606853	-1	0	0	0.1	1	1.0	13	1.0	1.0	14	13	0	0	0	0.06666666666666667	15	1	15	0.0	0	0.5086019332285694	0.9404302305703671	0.7662566139043676	0.9067662892304417	0.7064719006525328	0.9552133065169278	0.9067275818716805	0.9369082932552655	0	0	0.0	0.024270996962106977	0.024270996962106977
2512	0.0701853374555593	0.029849827250220333	0.027235472726331207	0.7149305562277073	-1	0	0	0.1	1	1.0	13	1.0	1.0	14	13	0	0	0	0.06666666666666667	15	1	15	0.0	0	0.5086019332285694	0.9404302305703671	0.7662566139043676	0.9067662892304417	0.7064719006525328	0.9552133065169278	0.9067275818716805	0.9369082932552655	0	0	0.0	0.027235472726331207	0.027235472726331207
203	0.06637757036539722	0.014968274072493303	0.008768202865685516	0.7722851165385314	-1	0	0	0.3	3	0.8461538461538461	11	0.5357142857142857	0.8461538461538461	14	11	0	0	0	0.14285714285714285	14	2	15	0.0	0.15384615384615385	0.42029747631620495	0.8221247334073648	0.7569825471617426	0.9438142095352008	0.4341491553871929	0.9352514704390911	0.8745432645751192	0.912199631166532	0	0	0.0	0.008768202865685516	0.008768202865685516
1746	0.0770418186669839	0.02603980176113856	0.02385534689200709	0.6994673540466504	-1	0	0	0.1	1	1.0	13	1.0	1.0	14	13	0	0	0	0.06666666666666667	15	1	15	0.0	0	0.5160342105829283	0.9333223450328014	0.7236183556570178	0.903366025572261	0.7064719006525328	0.966806941631175	0.9032162491815505	0.9398330325559523	0	0	0.0	0.02385534689200709	0.02385534689200709
2999	0.07248944048702341	0.02965756213489646	0.02775371980865799	0.7150816143432199	-1	0	0	0.1	1	1.0	13	1.0	1.0	14	13	0	0	0	0.06666666666666667	15	1	15	0.0	0	0.5086019332285694	0.9404302305703671	0.7662566139043676	0.9067662892304417	0.7064719006525328	0.9552133065169278	0.9067275818716805	0.9369082932552655	0	0	0.0	0.02775371980865799	0.02775371980865799
3386	0.06964814673467637	0.02918857979153163	0.02305678398462841	0.7072577275262815	-1	0	0	0.1	1	1.0	13	1.0	1.0	14	13	0	0	0	0.06666666666666667	15	1	15	0.0	0	0.5086019332285694	0.9404302305703671	0.7662566139043676	0.9067662892304417	0.7064719006525328	0.956064029619728	0.9067275818716805	0.9373025523512339	0	0	0.0	0.02305678398462841	0.02305678398462841
3815	0.07285931437004187	0.03147151617599171	0.029281757807018725	0.7071383905104449	-1	0	0	0.1	1	1.0	13	1.0	1.0	14	13	0	0	0	0.06666666666666667	15	1	15	0.0	0	0.5086019332285694	0.9404302305703671	0.7662566139043676	0.9067662892304417	0.7064719006525328	0.9552133065169278	0.9067275818716805	0.9369082932552655	0	0	0.0	0.029281757807018725	0.029281757807018725
4638	0.07014947446195431	0.03096801734012897	0.02549309116627056	0.7065277704402101	-1	0	0	0.1	1	1.0	13	1.0	1.0	14	13	0	0	0	0.06666666666666667	15	1	15	0.0	0	0.5086019332285694	0.9404302305703671	0.7662566139043676	0.9067662892304417	0.7064719006525328	0.9552133065169278	0.9067275818716805	0.9369082932552655	0	0	0.0	0.02549309116627056	0.02549309116627056
2203	0.07834236045010684	0.02345183177486075	0.01667472398721229	0.7214687171932945	-1	0	0	0.1	1	1.0	13	1.0	1.0	14	13	0	0	0	0.06666666666666667	15	1	15	0.0	0	0.5086019332285694	0.9404302305703669	0.7662566139043676	0.9067662892304417	0.7064719006525328	0.9582009776221782	0.9067275818716805	0.9383152787053773	0	0	0.0	0.01667472398721229	0.01667472398721229
1321	0.06719927401791419	0.025331693375610607	0.02301680650518944	0.7430418021253444	-1	0	0	0.1	1	1.0	13	1.0	1.0	14	13	0	0	0	0.06666666666666667	15	1	15	0.0	0	0.5086019332285694	0.9404302305703671	0.7662566139043676	0.9067662892304417	0.7198049654039715	0.951623598587821	0.9067275818716805	0.9352960399509858	0	0	0.0	0.02301680650518944	0.02301680650518944
141	0.04709468801315525	0.001167778655050518	0.0011539093605529296	0.7381163454498714	-1	0	0	0.3	3	0.7692307692307693	10	0.38461538461538464	0.6153846153846154	10	8	4	0	0	0.23076923076923078	13	3	15	0.0	0	0.44393538222060236	0.8457096109050982	0.4815943468249026	0.9241896860727669	0.5093701033368376	0.9518091410868251	0.8793612961740662	0.9164507907264658	0	0	0.0	0.0011539093605529296	0.0011539093605529296
3608	0.07080792994241719	0.029367464401912673	0.0232657164254514	0.7070013369360055	-1	0	0	0.1	1	1.0	13	1.0	1.0	14	13	0	0	0	0.06666666666666667	15	1	15	0.0	0	0.5086019332285694	0.9404302305703671	0.7662566139043676	0.9067662892304417	0.7064719006525328	0.9552133065169278	0.9067275818716805	0.9369082932552655	0	0	0.0	0.0232657164254514	0.0232657164254514
3448	0.06270488147061345	0.014680434489471587	0.011975303547991376	0.7761624716143141	-1	0	0	0.1	1	1.0	13	1.0	1.0	14	13	0	0	0	0.06666666666666667	15	1	15	0.0	0	0.6433738027349069	0.9362455622100728	0.6586337085891382	0.9053979256707839	0.7198049654039715	0.9458505318692212	0.8124654688552987	0.930987412991102	0	0	0.0	0.011975303547991376	0.011975303547991376
3340	0.07036444464947482	0.028822399357564168	0.026401540396496847	0.7223129701235321	-1	0	0	0.1	1	1.0	13	1.0	1.0	14	13	0	0	0	0.06666666666666667	15	1	15	0.0	0	0.5086019332285694	0.9404302305703671	0.7662566139043676	0.9067662892304417	0.7064719006525328	0.9552133065169278	0.9067275818716805	0.9369082932552655	0	0	0.0	0.026401540396496847	0.026401540396496847
1205	0.09959513297050102	0.010495230490285886	-0.006521728802201647	0.7109846721887974	-1	0	0	0.1	1	1.0	13	1.0	1.0	14	13	0	0	0	0.06666666666666667	15	1	15	0.0	0	0.4004091389301145	0.9098789388820449	0.7727221619856617	0.904346919882536	0.7064719006525328	0.9657357845267921	0.934248723583927	0.9329227331174672	0	0	0.0	-0.0006521728802201647	-0.0006521728802201647
3330	0.06930588979983592	0.02715486716805939	0.021254482860304128	0.7208750364941008	-1	0	0	0.1	1	1.0	13	1.0	1.0	14	13	0	0	0	0.06666666666666667	15	1	15	0.0	0	0.5086019332285694	0.9404302305703671	0.7662566139043676	0.9067662892304417	0.7064719006525328	0.956064029619728	0.9067275818716805	0.9373025523512339	0	0	0.0	0.021254482860304128	0.021254482860304128
1868	0.07272251242527972	0.026211229168615534	0.024291251345687787	0.7044272052068078	-1	0	0	0.1	1	1.0	13	1.0	1.0	14	13	0	0	0	0.06666666666666667	15	1	15	0.0	0	0.5160342105829283	0.9333223450328014	0.7236183556570178	0.903366025572261	0.7064719006525328	0.966806941631175	0.9032162491815505	0.9398330325559523	0	0	0.0	0.024291251345687787	0.024291251345687787
3582	0.0704457320469929	0.03009672484640136	0.02753016053027187	0.7086105531761795	-1	0	0	0.1	1	1.0	13	1.0	1.0	14	13	0	0	0	0.06666666666666667	15	1	15	0.0	0	0.5086019332285694	0.9404302305703671	0.7662566139043676	0.9067662892304417	0.7064719006525328	0.9552133065169278	0.9067275818716805	0.9369082932552655	0	0	0.0	0.02753016053027187	0.02753016053027187
1028	0.0566978832865623	0.00025785539566706143	6.140984079423063e-05	0.6853820416242455	-1	0	0	0.1	1	1.0	13	1.0	1.0	14	13	0	0	0	0.06666666666666667	15	1	15	0.0	0	0.5086019332285694	0.9329964408172796	0.7236183556570178	0.903366025572261	0.7198049654039715	0.9540070668764953	0.9006794985335635	0.932997888293025	0	0	0.0	6.140984079423063e-05	6.140984079423063e-05
447	0.04491562465626649	0.010930483390798097	0.007061079388897566	0.9322354128996144	-1	0	0	0.2	2	0.8461538461538461	11	0.4166666666666667	0.6153846153846154	9	8	5	4	0	1.0	6	6	15	0.3076923076923077	0	0.6049115826496311	0.9064825595364416	0.3515387427754883	0.705167528266434	0.8327045484806176	0.8925701678270451	0.8241957397659574	0.8524029020412656	0.38888888888888884	0.3333333333333333	0.0	0.007061079388897566	0.007061079388897566
3658	0.07216164162466097	0.0289331964530066	0.026431702657275354	0.7239326594421531	-1	0	0	0.1	1	1.0	13	1.0	1.0	14	13	0	0	0	0.06666666666666667	15	1	15	0.0	0	0.5086019332285694	0.9404302305703671	0.7662566139043676	0.9067662892304417	0.7064719006525328	0.9552133065169278	0.9067275818716805	0.9369082932552655	0	0	0.0	0.026431702657275354	0.026431702657275354
4735	0.07223763173868482	0.014297590129011627	0.009546959360656915	0.687990140469158	-1	0	0	0.1	1	1.0	13	1.0	1.0	14	13	0	0	0	0.06666666666666667	15	1	15	0.0	0	0.4902234623264685	0.9414050808266837	0.7662566139043676	0.9067662892304417	0.7064719006525328	0.9552133065169278	0.9067275818716805	0.9372529422207202	0	0	0.0	0.009546959360656915	0.009546959360656915
138	0.0015135036898897448	0.0005191368406942017	0.0003980006123264625	0.9857502707237048	-1	0	0	0.5	1	1.0	1	1.0	1.0	2	1	0	0	0	0.3333333333333333	1	3	3	0.0	0	0.9066066744994892	0.6562963580404065	0.34316902940199856	0.9192121449866396	0.4226723049489404	0.8599191790048178	0.923823188409682	0.8363130544103038	0	0	0.0	0.0003980006123264625	0.0003980006123264625
2243	0.07597463059615951	0.003308010611314072	-0.00197173161976044	0.7808342183477817	-1	0	0	0.1	1	1.0	13	1.0	1.0	14	13	0	0	0	0.06666666666666667	15	1	15	0.0	0	0.3518362174978103	0.8720808497571971	0.7662566139043676	0.9067662892304417	0.7064719006525328	0.956064029619728	0.9203438496184952	0.9186977541332362	0	0	0.0	-0.000197173161976044	-0.000197173161976044
4476	0.07344753337880021	0.00728370880385144	0.006524662178381243	0.7672033317835891	-1	0	0	0.1	1	1.0	13	1.0	1.0	14	13	0	0	0	0.06666666666666667	15	1	15	0.0	0	0.6057978044148136	0.9566470419544472	0.700673955548739	0.8858382431573484	0.7064719006525328	0.9528751979960298	0.8546338185361865	0.9379964208425825	0	0	0.0	0.006524662178381243	0.006524662178381243
626	0.06463395722867102	0.007702750566832685	0.007307285043311637	0.664045882785831	-1	0	0	0.3	3	0.8461538461538461	11	0.5357142857142857	0.8461538461538461	14	11	0	0	0	0.14285714285714285	14	2	15	0.0	0.15384615384615385	0.420297476316205	0.8221247334073648	0.7569825471617426	0.94114625977891	0.4341491553871929	0.9352514704390911	0.8745432645751192	0.9108766183678697	0	0	0.0	0.007307285043311637	0.007307285043311637
4802	0.07011860190905768	0.03100330833898366	0.02548402926158865	0.7034886443491437	-1	0	0	0.1	1	1.0	13	1.0	1.0	14	13	0	0	0	0.06666666666666667	15	1	15	0.0	0	0.5086019332285694	0.9404302305703671	0.7662566139043676	0.9067662892304417	0.7064719006525328	0.9552133065169278	0.9067275818716805	0.9369082932552655	0	0	0.0	0.02548402926158865	0.02548402926158865
3249	0.07118252062493044	0.03188425272095116	0.029107010125912408	0.7072497831419675	-1	0	0	0.1	1	1.0	13	1.0	1.0	14	13	0	0	0	0.06666666666666667	15	1	15	0.0	0	0.5086019332285694	0.9404302305703671	0.7662566139043676	0.9067662892304417	0.7064719006525328	0.9552133065169278	0.9067275818716805	0.9369082932552655	0	0	0.0	0.029107010125912408	0.029107010125912408
3859	0.07114286196625479	0.02775161771484706	0.0240210295765425	0.7240451963129365	-1	0	0	0.1	1	1.0	13	1.0	1.0	14	13	0	0	0	0.06666666666666667	15	1	15	0.0	0	0.5086019332285694	0.9404302305703671	0.7662566139043676	0.9067662892304417	0.7064719006525328	0.9552133065169278	0.9067275818716805	0.9369082932552655	0	0	0.0	0.0240210295765425	0.0240210295765425
414	0.0848731937453043	0.004317592985940103	0.0019656646513020962	0.5794702286668783	-1	0	0	0.1	1	1.0	13	1.0	1.0	14	13	0	0	0	0.06666666666666667	1	15	15	0.0	0	0.639935775695737	0.9092095991215586	0.3666013775058905	0.9196879789340675	0.566873618038097	0.9303195828861377	0.9015635102951719	0.9201643410328835	0	0	0.0	0.0019656646513020962	0.0019656646513020962
277	0.023297311899143042	0.0004873754595766838	0.00042763180149177647	0.9475545235144333	-1	0.25	1	0.4	4	0.7692307692307693	10	0.3125	0.7692307692307693	14	10	0	0	0	0.3333333333333333	12	4	15	0.0	0.6666666666666666	0.36652819977944767	0.941820501664227	0.7996514147542287	0.8990646185568814	0.7198049654039715	0.9421853604087208	0.907796719669788	0.9300444292929855	0	0	0.0	0.00042763180149177647	0.00042763180149177647
2797	0.07176924295496007	0.02855207242806754	0.026014814636510005	0.7228840621825025	-1	0	0	0.1	1	1.0	13	1.0	1.0	14	13	0	0	0	0.06666666666666667	15	1	15	0.0	0	0.5086019332285694	0.9404302305703671	0.7662566139043676	0.9067662892304417	0.7064719006525328	0.9552133065169278	0.9067275818716805	0.9369082932552655	0	0	0.0	0.026014814636510005	0.026014814636510005
2590	0.07051172797554153	0.029471801754744106	0.027587978731933038	0.7142744840349126	-1	0	0	0.1	1	1.0	13	1.0	1.0	14	13	0	0	0	0.06666666666666667	15	1	15	0.0	0	0.5086019332285694	0.9404302305703671	0.7662566139043676	0.9067662892304417	0.7064719006525328	0.955211516921593	0.9067275818716805	0.9369074690261435	0	0	0.0	0.027587978731933038	0.027587978731933038
4505	0.07702676040290976	0.002330532560416341	-0.0014483919059324112	0.7277596248580331	-1	0	0	0.1	1	1.0	13	1.0	1.0	14	13	0	0	0	0.06666666666666667	15	1	15	0.0	0	0.47248536060043234	0.918632678878306	0.6233983023211452	0.9068523697014723	0.502464160493163	0.9679480549657427	0.8478900114581238	0.9371745356012684	0	0	0.0	-0.00014483919059324113	-0.00014483919059324113
1480	0.07062282471058719	0.026130678798746237	0.021396467017478087	0.6680283225759036	-1	0	0	0.1	1	1.0	13	1.0	1.0	14	13	0	0	0	0.06666666666666667	15	1	15	0.0	0	0.5160342105829283	0.9333223450328014	0.7236183556570178	0.903366025572261	0.7064719006525328	0.9634275020805219	0.9032162491815505	0.937911392462413	0	0	0.0	0.021396467017478087	0.021396467017478087
4493	0.0718565178579334	0.031244053330023832	0.026433507215647953	0.7077227467226148	-1	0	0	0.1	1	1.0	13	1.0	1.0	14	13	0	0	0	0.06666666666666667	15	1	15	0.0	0	0.5086019332285694	0.9404302305703671	0.7662566139043676	0.9067662892304417	0.7064719006525328	0.9552133065169278	0.9067275818716805	0.9369082932552655	0	0	0.0	0.026433507215647953	0.026433507215647953
3155	0.07054772997225112	0.03178323399949764	0.029080515266973698	0.7088537147744465	-1	0	0	0.1	1	1.0	13	1.0	1.0	14	13	0	0	0	0.06666666666666667	15	1	15	0.0	0	0.5086019332285694	0.9404302305703671	0.7662566139043676	0.9067662892304417	0.7064719006525328	0.9552133065169278	0.9067275818716805	0.9369082932552655	0	0	0.0	0.029080515266973698	0.029080515266973698
2694	0.07060278359822628	0.03196177462460423	0.02858878586741093	0.7082834948554406	-1	0	0	0.1	1	1.0	13	1.0	1.0	14	13	0	0	0	0.06666666666666667	15	1	15	0.0	0	0.5086019332285694	0.9404302305703671	0.7662566139043676	0.9067662892304417	0.7064719006525328	0.9552133065169278	0.9067275818716805	0.9369082932552655	0	0	0.0	0.02858878586741093	0.02858878586741093
4449	0.07044447685887283	0.024933981624578355	0.023801579599779504	0.7385584976123103	-1	0	0	0.1	1	1.0	13	1.0	1.0	14	13	0	0	0	0.06666666666666667	15	1	15	0.0	0	0.5086019332285694	0.9404302305703671	0.7662566139043676	0.9067662892304417	0.7198049654039715	0.9608174021570843	0.9067275818716805	0.9396022860703221	0	0	0.0	0.023801579599779504	0.023801579599779504
2851	0.0783873110972341	0.012028089614782881	-0.011030244719464025	0.7188445937271927	-1	0	0	0.1	1	1.0	13	1.0	1.0	14	13	0	0	0	0.06666666666666667	15	1	15	0.0	0	0.4566193539431165	0.9491875128948378	0.7662566139043676	0.9007112673196978	0.3135137308344652	0.9095191371008198	0.9129696961599135	0.922737174806505	0	0	0.0	-0.0011030244719464025	-0.0011030244719464025
1669	0.07242387602412391	0.027609934710674175	0.023497662487589492	0.6825667164741746	-1	0	0	0.1	1	1.0	13	1.0	1.0	14	13	0	0	0	0.06666666666666667	15	1	15	0.0	0	0.5160342105829283	0.9333223450328014	0.7236183556570178	0.903366025572261	0.7064719006525328	0.9661285287095982	0.9032162491815505	0.9394372296554276	0	0	0.0	0.023497662487589492	0.023497662487589492
4699	0.06948129855117482	0.02817975633367755	0.023965039152301925	0.7189802874734101	-1	0	0	0.1	1	1.0	13	1.0	1.0	14	13	0	0	0	0.06666666666666667	15	1	15	0.0	0	0.5086019332285694	0.9404302305703671	0.7662566139043676	0.9067662892304417	0.7064719006525328	0.9552133065169278	0.9067275818716805	0.9369082932552655	0	0	0.0	0.023965039152301925	0.023965039152301925
1998	0.06941241439152092	0.02703902581153302	0.02105360332423035	0.7088971807894187	-1	0	0	0.1	1	1.0	13	1.0	1.0	14	13	0	0	0	0.06666666666666667	15	1	15	0.0	0	0.5086019332285694	0.9404302305703671	0.7662566139043676	0.9067662892304417	0.7064719006525328	0.9552133065169278	0.9067275818716805	0.9369082932552655	0	0	0.0	0.02105360332423035	0.02105360332423035
781	0.0731618973205852	0.02082909683750218	0.017679245513722984	0.727142152420776	-1	0	0	0.1	1	1.0	13	1.0	1.0	14	13	0	0	0	0.06666666666666667	15	1	15	0.0	0	0.5160342105829283	0.9333223450328014	0.7236183556570178	0.903366025572261	0.7198049654039715	0.9547254217663901	0.8902310089961263	0.9334490621557012	0	0	0.0	0.017679245513722984	0.017679245513722984
1245	0.07185268918838351	0.02073711540015488	0.017422402332788106	0.7282746892709717	-1	0	0	0.1	1	1.0	13	1.0	1.0	14	13	0	0	0	0.06666666666666667	15	1	15	0.0	0	0.5160342105829283	0.9333223450328014	0.7236183556570178	0.903366025572261	0.7198049654039715	0.9568273895574136	0.8902310089961263	0.9344716431354243	0	0	0.0	0.017422402332788106	0.017422402332788106
767	0.072226685768734	0.009035814690615897	0.009016680755745842	0.6674540941573879	-1	0	0	0.2	2	0.9230769230769231	12	0.5357142857142857	0.9230769230769231	14	12	0	0	0	0.14285714285714285	14	2	15	0.0	0	0.44393538222060236	0.8406437118398453	0.6469291978032482	0.9219474300953903	0.6353126729419754	0.9144208212663169	0.8547269127963112	0.8972460937612441	0	0	0.0	0.009016680755745842	0.009016680755745842
798	0.08987508950205075	0.028541602404512898	0.017950599608750707	0.6977328736528978	-1	0	0	0.2	2	0.8461538461538461	11	0.38461538461538464	0.8461538461538461	13	11	1	1	0	0.23076923076923078	3	13	15	0.25	0	0.42764150996035805	0.8960238784929528	0.8497216757714436	0.9314383209445745	0.210603435297738	0.9601023052712019	0.871611158015041	0.9338778031379003	1.0	0.07692307692307693	0.0	0.017950599608750707	0.017950599608750707
448	0.03445162437267206	0.0021852363825846633	-0.0021047988343199818	0.9446468192733837	-1	0	0	0.2	2	0.8461538461538461	11	0.3125	0.7692307692307693	10	10	4	2	0	0.3333333333333333	4	12	15	0.16666666666666666	0.7272727272727273	0.36538967628850477	0.8343096458904545	0.795304540832203	0.8082020798540253	0.5623887218281542	0.8628677154097748	0.8409612408590261	0.8363599231347867	0.6	0.4	0.0	-0.00021047988343199817	-0.00021047988343199817
1353	0.07638771247680004	0.004638707235559469	-0.0019057111047008004	0.7487355974264909	-1	0	0	0.1	1	1.0	13	1.0	1.0	14	13	0	0	0	0.06666666666666667	15	1	15	0.0	0	0.6433738027349069	0.9405989268265205	0.669806902999403	0.8602568702540372	0.7064719006525328	0.9448663363770861	0.7809754974586917	0.9222729245647734	0	0	0.0	-0.00019057111047008003	-0.00019057111047008003
1492	0.0722681455963342	0.026194609137946502	0.02234215489848354	0.6652630880029683	-1	0	0	0.1	1	1.0	13	1.0	1.0	14	13	0	0	0	0.06666666666666667	15	1	15	0.0	0	0.5160342105829283	0.9333223450328014	0.7236183556570178	0.903366025572261	0.7064719006525328	0.966806941631175	0.9032162491815505	0.9398330325559523	0	0	0.0	0.02234215489848354	0.02234215489848354
274	0.03577057478063891	0.005778084703985153	0.005772000850112154	0.8353758068134591	-1	0	0	0.4	4	0.5384615384615384	7	0.46875	0.5384615384615384	9	7	5	2	0	0.5	4	8	15	0.16666666666666666	0	0.6883642276828401	0.9151708377899138	0.13608314080389153	0.928182010924392	0.6608324961419928	0.9235833068965058	0.9269714380408572	0.9224808315827817	0.6111111111111112	0.2222222222222222	0.0	0.005772000850112154	0.005772000850112154
3663	0.07613654205342107	0.008425444955297267	-0.00841142965040805	0.6357783789576688	-1	0	0	0.1	1	1.0	13	1.0	1.0	14	13	0	0	0	0.06666666666666667	15	1	15	0.0	0	0.4187876098322154	0.9469316518942176	0.7662566139043676	0.8899427169315531	0.7198049654039715	0.9443297196936151	0.9203438496184952	0.9309222943323592	0	0	0.0	-0.000841142965040805	-0.000841142965040805
1089	0.07054491518384827	0.019422603854783532	0.01546793784167634	0.7360591636905907	-1	0	0	0.1	1	1.0	13	1.0	1.0	14	13	0	0	0	0.06666666666666667	15	1	15	0.0	0	0.5160342105829283	0.9333223450328014	0.7236183556570178	0.903366025572261	0.7198049654039715	0.9568572646464891	0.8902310089961263	0.9344864083402505	0	0	0.0	0.01546793784167634	0.01546793784167634
4143	0.07283679045505971	0.032193158839127434	0.02952328646199944	0.7072350812819663	-1	0	0	0.1	1	1.0	13	1.0	1.0	14	13	0	0	0	0.06666666666666667	15	1	15	0.0	0	0.5086019332285694	0.9404302305703671	0.7662566139043676	0.9067662892304417	0.7064719006525328	0.9552133065169278	0.9067275818716805	0.9369082932552655	0	0	0.0	0.02952328646199944	0.02952328646199944
2803	0.07137178027246041	0.031332504419563624	0.028628748150576384	0.706150141027116	-1	0	0	0.1	1	1.0	13	1.0	1.0	14	13	0	0	0	0.06666666666666667	15	1	15	0.0	0	0.5086019332285694	0.9404302305703671	0.7662566139043676	0.9067662892304417	0.7064719006525328	0.9570737941427478	0.9067275818716805	0.9377770038956426	0	0	0.0	0.028628748150576384	0.028628748150576384
3046	0.06456334729097517	0.014369075470726096	0.01124649934885598	0.7838313786077505	-1	0	0	0.1	1	1.0	13	1.0	1.0	14	13	0	0	0	0.06666666666666667	15	1	15	0.0	0	0.6433738027349069	0.9362455622100728	0.6586337085891382	0.9053979256707839	0.7198049654039715	0.9458505318692212	0.8124654688552987	0.930987412991102	0	0	0.0	0.01124649934885598	0.01124649934885598
2926	0.07005267433126178	0.026885641141646748	0.02100726721277983	0.7083912742151508	-1	0	0	0.1	1	1.0	13	1.0	1.0	14	13	0	0	0	0.06666666666666667	15	1	15	0.0	0	0.5086019332285694	0.9404302305703671	0.7662566139043676	0.9067662892304417	0.7064719006525328	0.9552133065169278	0.9067275818716805	0.9369082932552655	0	0	0.0	0.02100726721277983	0.02100726721277983
238	0.051461494198302656	0.005462877394333172	0.004922423871304136	0.8845467329670239	-1	0	0	0.2	2	0.8461538461538461	11	0.5	0.6923076923076923	10	9	4	2	0	0.3	3	10	15	0.18181818181818182	0	0.4543488571188602	0.8258499065016248	0.4133144519852044	0.9594358427840877	0.3487822216481122	0.9054913778328844	0.6875355422856657	0.9110546648752658	0.55	0.1	0.0	0.004922423871304136	0.004922423871304136
836	0.09186151808729187	0.011715659063382237	-0.009333367846761273	0.7188718321685164	-1	0	0	0.3	3	0.8461538461538461	11	0.5357142857142857	0.8461538461538461	14	11	0	0	0	0.14285714285714285	14	2	15	0.0	0.15384615384615385	0.4464708484382517	0.9563767818503639	0.7662566139043676	0.912279908084823	0.37905979825515074	0.9088673480670375	0.912371941910627	0.9293280971339257	0	0	0.0	-0.0009333367846761272	-0.0009333367846761272
4734	0.07289364453604712	0.02925067580024362	0.026704739380968248	0.7210070430374905	-1	0	0	0.1	1	1.0	13	1.0	1.0	14	13	0	0	0	0.06666666666666667	15	1	15	0.0	0	0.5086019332285694	0.9404302305703671	0.7662566139043676	0.9067662892304417	0.7064719006525328	0.9552133065169278	0.9067275818716805	0.9369082932552655	0	0	0.0	0.026704739380968248	0.026704739380968248
4082	0.07064508982388214	0.027827291441007086	0.02215815002615015	0.7136794251095181	-1	0	0	0.1	1	1.0	13	1.0	1.0	14	13	0	0	0	0.06666666666666667	15	1	15	0.0	0	0.5086019332285694	0.9404302305703671	0.7662566139043676	0.9067662892304417	0.7064719006525328	0.9552133065169278	0.9067275818716805	0.9369082932552655	0	0	0.0	0.02215815002615015	0.02215815002615015
95	0.0007900625283291134	0.00016411954411846532	0.0001621204275903108	0.9967170408829551	-1	0	0	0.5	1	1.0	1	0.75	0	1	0	1	1	0	1.0	2	2	3	0.2	0	0	0	0	0	0	0	0	0	0	0	0	0.0001621204275903108	0.0001621204275903108
2549	0.07061909782551051	0.03014891561933849	0.027267836515662863	0.7115223283134358	-1	0	0	0.1	1	1.0	13	1.0	1.0	14	13	0	0	0	0.06666666666666667	15	1	15	0.0	0	0.5086019332285694	0.9404302305703671	0.7662566139043676	0.9067662892304417	0.7064719006525328	0.9570737941427478	0.9067275818716805	0.9377770038956426	0	0	0.0	0.027267836515662863	0.027267836515662863
2905	0.09732669552570533	0.005207990673659824	-0.0037306328186039513	0.7191810323996614	-1	0	0	0.1	1	1.0	13	1.0	1.0	14	13	0	0	0	0.06666666666666667	15	1	15	0.0	0	0.3518362174978103	0.9103742507263431	0.8110622666911962	0.9122617885138309	0.502464160493163	0.9633791345691619	0.9418653041064879	0.9335908742868058	0	0	0.0	-0.00037306328186039513	-0.00037306328186039513
3375	0.07158163156419929	0.029804402571524977	0.02681639670134049	0.7126592377977987	-1	0	0	0.1	1	1.0	13	1.0	1.0	14	13	0	0	0	0.06666666666666667	15	1	15	0.0	0	0.5086019332285694	0.9404302305703671	0.7662566139043676	0.9067662892304417	0.7064719006525328	0.9552133065169278	0.9067275818716805	0.9369082932552655	0	0	0.0	0.02681639670134049	0.02681639670134049
1722	0.0723582341195176	0.027810968486419042	0.02409500797389969	0.7051580790382688	-1	0	0	0.1	1	1.0	13	1.0	1.0	14	13	0	0	0	0.06666666666666667	15	1	15	0.0	0	0.5160342105829283	0.9333223450328014	0.7236183556570178	0.903366025572261	0.7064719006525328	0.9634275020805219	0.9032162491815505	0.937911392462413	0	0	0.0	0.02409500797389969	0.02409500797389969
1763	0.06512121475105839	0.017390358023052836	0.009502110967679405	0.7636032590061217	-1	0	0	0.1	1	1.0	13	1.0	1.0	14	13	0	0	0	0.06666666666666667	15	1	15	0.0	0	0.5086019332285694	0.9404302305703671	0.7662566139043676	0.9067662892304417	0.7064719006525328	0.9517690673522773	0.9067275818716805	0.9353598443857903	0	0	0.0	0.009502110967679405	0.009502110967679405
4444	0.06929513434482959	0.029358840337809406	0.02627454459266202	0.7201610838167154	-1	0	0	0.1	1	1.0	13	1.0	1.0	14	13	0	0	0	0.06666666666666667	15	1	15	0.0	0	0.5086019332285694	0.9404302305703671	0.7662566139043676	0.9067662892304417	0.7064719006525328	0.9552133065169278	0.9067275818716805	0.9369082932552655	0	0	0.0	0.02627454459266202	0.02627454459266202
3736	0.08082588748859935	0.010131807349500142	0.010074291603790704	0.8191132698811674	-1	0	0	0.1	1	1.0	13	1.0	1.0	14	13	0	0	0	0.06666666666666667	15	1	15	0.0	0	0.554561028246798	0.924166707648297	0.6237410176188989	0.8759399117049542	0.4399808626029397	0.8815507121317456	0.8092170478813456	0.8960445831549032	0	0	0.0	0.010074291603790704	0.010074291603790704
534	0.06577470078097822	0.016044410045660106	0.015996035667317315	0.8023326028007869	-1	0	0	0.3	3	0.8461538461538461	11	0.5357142857142857	0.8461538461538461	14	11	0	0	0	0.14285714285714285	14	2	15	0.0	0.15384615384615385	0.4456968439750154	0.8339485522825386	0.7569825471617426	0.9504955972612452	0.4341491553871929	0.9288948250133607	0.8819551031072668	0.915254055384225	0	0	0.0	0.015996035667317315	0.015996035667317315
1922	0.08027064862542228	0.004677468039362818	-0.004574424339298274	0.7283317734273218	-1	0	0	0.1	1	1.0	13	1.0	1.0	14	13	0	0	0	0.06666666666666667	15	1	15	0.0	0	0.5086019332285694	0.9478778089232354	0.7662566139043676	0.9018891591740293	0.6387406228747068	0.9304284818982334	0.8880574326377308	0.9289567173473173	0	0	0.0	-0.0004574424339298274	-0.0004574424339298274
507	0.033174588036901625	0.005293312069370584	0.005156294328495042	0.9154691765471591	-1	0	0	0.3	3	0.6923076923076923	9	0.375	0.38461538461538464	6	5	8	4	0	0.625	8	5	15	0.21052631578947367	0.2857142857142857	0.5874540694028781	0.8362780976444306	0.5250389837790534	0.8054447324535539	0.6952751052576233	0.9605841135148899	0.8617103947928282	0.8891032996670224	0.41666666666666663	0.6666666666666666	0.0	0.005156294328495042	0.005156294328495042
3215	0.07660999977693037	0.0017548785909792773	-0.0016769455426904737	0.7259149387925835	-1	0	0	0.1	1	1.0	13	1.0	1.0	14	13	0	0	0	0.06666666666666667	15	1	15	0.0	0	0.47248536060043234	0.9242863969975661	0.7226108515821134	0.912381375026677	0.47107884422254587	0.9632512329020332	0.8723366331870794	0.9372492899009198	0	0	0.0	-0.00016769455426904738	-0.00016769455426904738
1212	0.07257744079450053	0.020280041944402343	0.01620730093150486	0.7342208030807036	-1	0	0	0.1	1	1.0	13	1.0	1.0	14	13	0	0	0	0.06666666666666667	15	1	15	0.0	0	0.5160342105829283	0.9333223450328014	0.7236183556570178	0.903366025572261	0.7198049654039715	0.9540070668764953	0.8902310089961263	0.9331066847994243	0	0	0.0	0.01620730093150486	0.01620730093150486
130	0.018272001322680014	0.0008384987057079506	0.0008228664620635917	0.9348544266607115	-1	0	0	0.3	3	0.7692307692307693	10	0.38461538461538464	0.46153846153846156	7	6	7	0	0	0.23076923076923078	3	13	15	0.0	0	0.29165874290263016	0.8065261283319981	0.6158169640105221	0.7679384874281237	0.9063965675216886	0.9022253645165007	0.924902727532082	0.8341735952592008	0	0	0.0	0.0008228664620635917	0.0008228664620635917
216	0.02557331398190257	0.004364145503860404	0.002201843154090921	0.9119750740026223	-1	0	0	0.3	3	0.6923076923076923	9	0.4166666666666667	0.3076923076923077	5	4	9	4	0	1.0	6	6	15	0.19047619047619047	0.2	0.592151144081358	0.8535491296151184	0.41863009260366046	0.8552058371539811	0.5390801051550761	0.8989287786325935	0.8494303146584261	0.8707988099873147	0.4	0.8	0.0	0.002201843154090921	0.002201843154090921
785	0.051802449151408886	0.0052708841795585685	-0.004593789587837141	0.7027528792783881	-1	0	0	0.4	4	0.6923076923076923	9	0.4166666666666667	0.6923076923076923	11	9	3	1	0	0.25	3	12	15	0.125	0.16666666666666666	0.28684397035640713	0.8364716326109357	0.6767383558329089	0.9205551968671825	0.6719695342414335	0.8797996158464048	0.9027975433114874	0.8833164749646274	1.0	0.18181818181818182	0.0	-0.0004593789587837141	-0.0004593789587837141
2623	0.06981202730492504	0.015578958301054616	0.015576566913942077	0.7561479697856369	-1	0	0	0.1	1	1.0	13	1.0	1.0	14	13	0	0	0	0.06666666666666667	15	1	15	0.0	0	0.6057978044148136	0.9496490874156178	0.7402285547161098	0.9109735895957171	0.7198049654039715	0.9569732993259703	0.8577673753451163	0.9420350382388484	0	0	0.0	0.015576566913942077	0.015576566913942077
4165	0.07089814082238272	0.030087732845077934	0.027558204705016204	0.7116773071520123	-1	0	0	0.1	1	1.0	13	1.0	1.0	14	13	0	0	0	0.06666666666666667	15	1	15	0.0	0	0.5086019332285694	0.9404302305703671	0.7662566139043676	0.9067662892304417	0.7064719006525328	0.9552133065169278	0.9067275818716805	0.9369082932552655	0	0	0.0	0.027558204705016204	0.027558204705016204
3641	0.06957138380728492	0.030922872267286496	0.028092914108552167	0.7067895807946856	-1	0	0	0.1	1	1.0	13	1.0	1.0	14	13	0	0	0	0.06666666666666667	15	1	15	0.0	0	0.5086019332285694	0.9404302305703671	0.7662566139043676	0.9067662892304417	0.7064719006525328	0.9552133065169278	0.9067275818716805	0.9369082932552655	0	0	0.0	0.028092914108552167	0.028092914108552167
2396	0.07090423987932193	0.028636979820338394	0.02442126178533622	0.7213365475450337	-1	0	0	0.1	1	1.0	13	1.0	1.0	14	13	0	0	0	0.06666666666666667	15	1	15	0.0	0	0.5086019332285694	0.9404302305703671	0.7662566139043676	0.9067662892304417	0.7064719006525328	0.9552133065169278	0.9067275818716805	0.9369082932552655	0	0	0.0	0.02442126178533622	0.02442126178533622
3545	0.07595178608497136	0.023975509457999193	0.015027851684807797	0.7203554767399162	-1	0	0	0.1	1	1.0	13	1.0	1.0	14	13	0	0	0	0.06666666666666667	15	1	15	0.0	0	0.5086019332285694	0.9404302305703671	0.7662566139043676	0.9067662892304417	0.7064719006525328	0.956064029619728	0.9067275818716805	0.9373025523512339	0	0	0.0	0.015027851684807797	0.015027851684807797
2843	0.07095091041937954	0.026944706322518622	0.02123459011171027	0.7161691082696526	-1	0	0	0.1	1	1.0	13	1.0	1.0	14	13	0	0	0	0.06666666666666667	15	1	15	0.0	0	0.5086019332285694	0.9404302305703671	0.7662566139043676	0.9067662892304417	0.7064719006525328	0.9552133065169278	0.9067275818716805	0.9369082932552655	0	0	0.0	0.02123459011171027	0.02123459011171027
721	0.06537391781319056	0.009683880930616085	0.007053279812273406	0.7512352333154317	-1	0	0	0.1	1	1.0	13	1.0	1.0	14	13	0	0	0	0.06666666666666667	15	1	15	0.0	0	0.5160342105829283	0.9357328469458932	0.6327843846101338	0.9042817410701374	0.49835874623397525	0.9518375690801537	0.8902310089961263	0.9331392781473125	0	0	0.0	0.007053279812273406	0.007053279812273406
4571	0.08537180989522446	0.00936101310701057	0.0009148697529993175	0.6491510415981506	-1	0	0	0.1	1	1.0	13	1.0	1.0	14	13	0	0	0	0.06666666666666667	15	1	15	0.0	0	0.5017715443046082	0.9483685560159597	0.6307162968902157	0.8895506207710933	0.4399808626029397	0.9040556838018393	0.8575454241876387	0.9178357482018918	0	0	0.0	0.0009148697529993175	0.0009148697529993175
2325	0.07218154888944497	0.027625255010247745	0.022859987842923535	0.722831690459913	-1	0	0	0.1	1	1.0	13	1.0	1.0	14	13	0	0	0	0.06666666666666667	15	1	15	0.0	0	0.5086019332285694	0.9404302305703671	0.7662566139043676	0.9067662892304417	0.7064719006525328	0.956064029619728	0.9067275818716805	0.9373025523512339	0	0	0.0	0.022859987842923535	0.022859987842923535
3364	0.07173511589971804	0.028596269727325707	0.025753911575457786	0.72492017553019	-1	0	0	0.1	1	1.0	13	1.0	1.0	14	13	0	0	0	0.06666666666666667	15	1	15	0.0	0	0.5086019332285694	0.9404302305703671	0.7662566139043676	0.9067662892304417	0.7064719006525328	0.9552133065169278	0.9067275818716805	0.9369082932552655	0	0	0.0	0.025753911575457786	0.025753911575457786
1357	0.09584067837302751	0.004156196681102674	-0.003115007490753491	0.7401643866852048	-1	0	0	0.1	1	1.0	13	1.0	1.0	14	13	0	0	0	0.06666666666666667	15	1	15	0.0	0	0.4004091389301145	0.9098789388820449	0.7727221619856617	0.904346919882536	0.649234496032171	0.9638351804292036	0.9318882938603406	0.9317460783518233	0	0	0.0	-0.0003115007490753491	-0.0003115007490753491
2284	0.07154158373029237	0.0297955945744909	0.02664966471928626	0.71350299526226	-1	0	0	0.1	1	1.0	13	1.0	1.0	14	13	0	0	0	0.06666666666666667	15	1	15	0.0	0	0.5086019332285694	0.9404302305703671	0.7662566139043676	0.9067662892304417	0.7064719006525328	0.9552133065169278	0.9067275818716805	0.9369082932552655	0	0	0.0	0.02664966471928626	0.02664966471928626
2634	0.07207626084193788	0.030288119100160875	0.027550725738945868	0.7099881555280337	-1	0	0	0.1	1	1.0	13	1.0	1.0	14	13	0	0	0	0.06666666666666667	15	1	15	0.0	0	0.5086019332285694	0.9404302305703671	0.7662566139043676	0.9067662892304417	0.7064719006525328	0.9552133065169278	0.9067275818716805	0.9369082932552655	0	0	0.0	0.027550725738945868	0.027550725738945868
3468	0.06956013182428779	0.028677366644434984	0.02379585463758493	0.7068102799640448	-1	0	0	0.1	1	1.0	13	1.0	1.0	14	13	0	0	0	0.06666666666666667	15	1	15	0.0	0	0.5086019332285694	0.9404302305703671	0.7662566139043676	0.9067662892304417	0.7568526712832949	0.9612667796791191	0.9067275818716805	0.9398289369926308	0	0	0.0	0.02379585463758493	0.02379585463758493
4000	0.0766683805452391	0.014826234699343816	0.014673685078075345	0.729048782238015	-1	0	0	0.1	1	1.0	13	1.0	1.0	14	13	0	0	0	0.06666666666666667	15	1	15	0.0	0	0.6057978044148136	0.9562303908691414	0.7662566139043676	0.8975590489258645	0.6750865843819157	0.9524021869152695	0.9131112475349441	0.9399256250285184	0	0	0.0	0.014673685078075345	0.014673685078075345
2861	0.07084485776999155	0.030361209150447977	0.027634590076550433	0.7103902042229312	-1	0	0	0.1	1	1.0	13	1.0	1.0	14	13	0	0	0	0.06666666666666667	15	1	15	0.0	0	0.5086019332285694	0.9404302305703671	0.7662566139043676	0.9067662892304417	0.7064719006525328	0.9552133065169278	0.9067275818716805	0.9369082932552655	0	0	0.0	0.027634590076550433	0.027634590076550433
3430	0.06899416134213053	0.03006590181865842	0.02497805189652123	0.7070248084545987	-1	0	0	0.1	1	1.0	13	1.0	1.0	14	13	0	0	0	0.06666666666666667	15	1	15	0.0	0	0.5086019332285694	0.9404302305703671	0.7662566139043676	0.9067662892304417	0.7064719006525328	0.9552133065169278	0.9067275818716805	0.9369082932552655	0	0	0.0	0.02497805189652123	0.02497805189652123
3999	0.07084782739949681	0.030333605076084787	0.027918340438041228	0.7104292651316548	-1	0	0	0.1	1	1.0	13	1.0	1.0	14	13	0	0	0	0.06666666666666667	15	1	15	0.0	0	0.5086019332285694	0.9404302305703671	0.7662566139043676	0.9067662892304417	0.7064719006525328	0.9552133065169278	0.9067275818716805	0.9369082932552655	0	0	0.0	0.027918340438041228	0.027918340438041228
4379	0.07148512883040867	0.028243556273770197	0.025141972406694295	0.7245727783661569	-1	0	0	0.1	1	1.0	13	1.0	1.0	14	13	0	0	0	0.06666666666666667	15	1	15	0.0	0	0.5086019332285694	0.9404302305703671	0.7662566139043676	0.9067662892304417	0.7064719006525328	0.9552133065169278	0.9067275818716805	0.9369082932552655	0	0	0.0	0.025141972406694295	0.025141972406694295
961	0.03847826548182139	0.0032919668494682808	0.0030420086511387034	0.805065494613652	-1	0	0	0.2	2	0.8461538461538461	11	0.4166666666666667	0.6923076923076923	9	9	5	1	0	0.25	12	3	15	0.07142857142857142	0	0.6433738027349069	0.9554505888930165	0.5203479310970526	0.9452102504115798	0.7198049654039715	0.9599708027971842	0.9203438496184952	0.9539226336594748	1.0	0.3333333333333333	0.0	0.0030420086511387034	0.0030420086511387034
4862	0.0661546174645696	0.018579454025488468	0.004489584996443298	0.731147485127028	-1	0	0	0.1	1	1.0	13	1.0	1.0	14	13	0	0	0	0.06666666666666667	15	1	15	0.0	0	0.5086019332285694	0.9404302305703671	0.7662566139043676	0.9067662892304417	0.7064719006525328	0.9552133065169278	0.9067275818716805	0.9369082932552655	0	0	0.0	0.004489584996443298	0.004489584996443298
842	0.06332761723624103	0.012968950722562324	0.012968902901180232	0.8193442343865276	-1	0	0	0.3	3	0.8461538461538461	11	0.5357142857142857	0.7692307692307693	12	10	2	0	0	0.14285714285714285	14	2	15	0.0	0.15384615384615385	0.4456968439750154	0.9005010857732915	0.790821510531748	0.9308135360520443	0.4341491553871929	0.9564905353948174	0.8745432645751192	0.9328166736231283	0	0	0.0	0.012968902901180232	0.012968902901180232
2657	0.06869291226425939	0.018746162236366628	0.005954394489498423	0.7275111439305855	-1	0	0	0.1	1	1.0	13	1.0	1.0	14	13	0	0	0	0.06666666666666667	15	1	15	0.0	0	0.5086019332285694	0.9404302305703671	0.7662566139043676	0.9067662892304417	0.7064719006525328	0.9552133065169278	0.9067275818716805	0.9369082932552655	0	0	0.0	0.005954394489498423	0.005954394489498423
2180	0.06876214634068249	0.02751471378786805	0.02598103757043368	0.7351753335727264	-1	0	0	0.1	1	1.0	13	1.0	1.0	14	13	0	0	0	0.06666666666666667	15	1	15	0.0	0	0.5086019332285694	0.9404302305703671	0.7662566139043676	0.9067662892304417	0.7064719006525328	0.9517690673522773	0.9067275818716805	0.9353598443857903	0	0	0.0	0.02598103757043368	0.02598103757043368
1095	0.07168412677534156	0.020555697474736654	0.01667155121852019	0.7474296605917047	-1	0	0	0.1	1	1.0	13	1.0	1.0	14	13	0	0	0	0.06666666666666667	15	1	15	0.0	0	0.5160342105829283	0.9333223450328014	0.7236183556570178	0.903366025572261	0.7198049654039715	0.9555518080254977	0.8902310089961263	0.9338473245296706	0	0	0.0	0.01667155121852019	0.01667155121852019
1269	0.07982122629522112	0.011162156818342152	0.0041750759177447555	0.7494380057391039	-1	0	0	0.1	1	1.0	13	1.0	1.0	14	13	0	0	0	0.06666666666666667	15	1	15	0.0	0	0.6057978044148136	0.9233546229247589	0.669806902999403	0.8812844071928271	0.7833396475855157	0.940712835021796	0.8535030258440289	0.918282705079454	0	0	0.0	0.0041750759177447555	0.0041750759177447555
851	0.07176448716814836	0.021008100881689078	0.01800982821483164	0.7305817821615926	-1	0	0	0.1	1	1.0	13	1.0	1.0	14	13	0	0	0	0.06666666666666667	15	1	15	0.0	0	0.5160342105829283	0.9333223450328014	0.7236183556570178	0.903366025572261	0.7198049654039715	0.9568572646464891	0.8902310089961263	0.9344864083402505	0	0	0.0	0.01800982821483164	0.01800982821483164
3591	0.07102429890607556	0.018901416062155053	0.018857320276918402	0.7795632573436869	-1	0	0	0.1	1	1.0	13	1.0	1.0	14	13	0	0	0	0.06666666666666667	15	1	15	0.0	0	0.47840748269836625	0.9469325071426189	0.7662566139043676	0.9030947558473162	0.7198049654039715	0.9651847000120126	0.9203438496184952	0.9433211975036888	0	0	0.0	0.018857320276918402	0.018857320276918402
1999	0.07230619949486386	0.02696610503962037	0.022789255718710273	0.6663390782214932	-1	0	0	0.1	1	1.0	13	1.0	1.0	14	13	0	0	0	0.06666666666666667	15	1	15	0.0	0	0.5160342105829283	0.9333223450328014	0.7236183556570178	0.903366025572261	0.7064719006525328	0.9661285287095982	0.9032162491815505	0.9394372296554276	0	0	0.0	0.022789255718710273	0.022789255718710273
3821	0.06959977696431258	0.0274520382648602	0.021646323326900037	0.708098025830024	-1	0	0	0.1	1	1.0	13	1.0	1.0	14	13	0	0	0	0.06666666666666667	15	1	15	0.0	0	0.5086019332285694	0.9404302305703671	0.7662566139043676	0.9067662892304417	0.7064719006525328	0.9552133065169278	0.9067275818716805	0.9369082932552655	0	0	0.0	0.021646323326900037	0.021646323326900037
1047	0.07140083141167534	0.020552374483399555	0.01750921759219571	0.7312471143237432	-1	0	0	0.1	1	1.0	13	1.0	1.0	14	13	0	0	0	0.06666666666666667	15	1	15	0.0	0	0.5160342105829283	0.9333223450328014	0.7236183556570178	0.903366025572261	0.7198049654039715	0.9568572646464891	0.8902310089961263	0.9344864083402505	0	0	0.0	0.01750921759219571	0.01750921759219571
2653	0.07181528590914427	0.028530235535859084	0.02583824097092579	0.7221952352699803	-1	0	0	0.1	1	1.0	13	1.0	1.0	14	13	0	0	0	0.06666666666666667	15	1	15	0.0	0	0.5086019332285694	0.9404302305703671	0.7662566139043676	0.9067662892304417	0.7064719006525328	0.9552133065169278	0.9067275818716805	0.9369082932552655	0	0	0.0	0.02583824097092579	0.02583824097092579
4349	0.0722611035586131	0.03004441627505973	0.027569597911729568	0.7067293053754509	-1	0	0	0.1	1	1.0	13	1.0	1.0	14	13	0	0	0	0.06666666666666667	15	1	15	0.0	0	0.5086019332285694	0.9404302305703671	0.7662566139043676	0.9067662892304417	0.7064719006525328	0.9552133065169278	0.9067275818716805	0.9369082932552655	0	0	0.0	0.027569597911729568	0.027569597911729568
2295	0.07063195477352825	0.029526124380262274	0.026954599604035318	0.7106718905242377	-1	0	0	0.1	1	1.0	13	1.0	1.0	14	13	0	0	0	0.06666666666666667	15	1	15	0.0	0	0.5086019332285694	0.9404302305703671	0.7662566139043676	0.9067662892304417	0.7064719006525328	0.9552133065169278	0.9067275818716805	0.9369082932552655	0	0	0.0	0.026954599604035318	0.026954599604035318
2230	0.070593018205459	0.029338260705295216	0.026719912057078573	0.7190900983859485	-1	0	0	0.1	1	1.0	13	1.0	1.0	14	13	0	0	0	0.06666666666666667	15	1	15	0.0	0	0.5086019332285694	0.9404302305703671	0.7662566139043676	0.9067662892304417	0.7064719006525328	0.9552133065169278	0.9067275818716805	0.9369082932552655	0	0	0.0	0.026719912057078573	0.026719912057078573
3004	0.07179782080527224	0.029804372284786274	0.026778019534272078	0.7075685385792034	-1	0	0	0.1	1	1.0	13	1.0	1.0	14	13	0	0	0	0.06666666666666667	15	1	15	0.0	0	0.5086019332285694	0.9404302305703671	0.7662566139043676	0.9067662892304417	0.7064719006525328	0.9552133065169278	0.9067275818716805	0.9369082932552655	0	0	0.0	0.026778019534272078	0.026778019534272078
2542	0.07167968459236478	0.03139802970988031	0.0291297837526608	0.7078277668613042	-1	0	0	0.1	1	1.0	13	1.0	1.0	14	13	0	0	0	0.06666666666666667	15	1	15	0.0	0	0.5086019332285694	0.9404302305703671	0.7662566139043676	0.9067662892304417	0.7064719006525328	0.9552133065169278	0.9067275818716805	0.9369082932552655	0	0	0.0	0.0291297837526608	0.0291297837526608
3365	0.07174117096424715	0.027877292297889145	0.023805631636885212	0.7240516610333257	-1	0	0	0.1	1	1.0	13	1.0	1.0	14	13	0	0	0	0.06666666666666667	15	1	15	0.0	0	0.5086019332285694	0.9404302305703671	0.7662566139043676	0.9067662892304417	0.7064719006525328	0.9552133065169278	0.9067275818716805	0.9369082932552655	0	0	0.0	0.023805631636885212	0.023805631636885212
3226	0.07081181505064049	0.02950451400202927	0.025402132968116692	0.7113880111447273	-1	0	0	0.1	1	1.0	13	1.0	1.0	14	13	0	0	0	0.06666666666666667	15	1	15	0.0	0	0.5086019332285694	0.9404302305703671	0.7662566139043676	0.9067662892304417	0.7064719006525328	0.9552133065169278	0.9067275818716805	0.9369082932552655	0	0	0.0	0.025402132968116692	0.025402132968116692
3107	0.07138755277460929	0.029537305610523056	0.026435492807996553	0.7079304921324056	-1	0	0	0.1	1	1.0	13	1.0	1.0	14	13	0	0	0	0.06666666666666667	15	1	15	0.0	0	0.5086019332285694	0.9404302305703671	0.7662566139043676	0.9067662892304417	0.7064719006525328	0.9552133065169278	0.9067275818716805	0.9369082932552655	0	0	0.0	0.026435492807996553	0.026435492807996553
2499	0.07272014521540193	0.0015804819220830459	-0.0015460579799323078	0.7234529821053102	-1	0	0	0.1	1	1.0	13	1.0	1.0	14	13	0	0	0	0.06666666666666667	15	1	15	0.0	0	0.47248536060043234	0.9242863969975661	0.7226108515821134	0.912381375026677	0.47107884422254587	0.9632512329020332	0.8723366331870794	0.9372492899009198	0	0	0.0	-0.00015460579799323078	-0.00015460579799323078
2399	0.07047180811886966	0.03059944494289821	0.026012768157419226	0.7061178718540387	-1	0	0	0.1	1	1.0	13	1.0	1.0	14	13	0	0	0	0.06666666666666667	15	1	15	0.0	0	0.5086019332285694	0.9404302305703671	0.7662566139043676	0.9067662892304417	0.7064719006525328	0.9552133065169278	0.9067275818716805	0.9369082932552655	0	0	0.0	0.026012768157419226	0.026012768157419226
4037	0.075038942729682	0.011201287868872301	0.006547399970577806	0.7125933283617232	-1	0	0	0.2	2	0.9230769230769231	12	1.0	0.9230769230769231	14	12	0	0	0	0.06666666666666667	15	1	15	0.0	0.14285714285714285	0.5086019332285694	0.9404302305703671	0.7662566139043676	0.9067662892304417	0.7064719006525328	0.9552133065169278	0.9067275818716805	0.9369082932552655	0	0	0.0	0.006547399970577806	0.006547399970577806
539	0.0651780008512637	0.004409585002022421	-0.004215304193935964	0.6864021638198101	-1	0	0	0.3	3	0.8461538461538461	11	0.5357142857142857	0.8461538461538461	14	11	0	0	0	0.14285714285714285	14	2	15	0.0	0.15384615384615385	0.42764150996035805	0.8342166253010416	0.7569825471617426	0.94114625977891	0.4341491553871929	0.9352514704390911	0.8745432645751192	0.9131501524902208	0	0	0.0	-0.0004215304193935964	-0.0004215304193935964
3374	0.07250506451736895	0.029081610952828404	0.024303385281675135	0.7102037628841498	-1	0	0	0.1	1	1.0	13	1.0	1.0	14	13	0	0	0	0.06666666666666667	15	1	15	0.0	0	0.5086019332285694	0.9404302305703671	0.7662566139043676	0.9067662892304417	0.7064719006525328	0.9552133065169278	0.9067275818716805	0.9369082932552655	0	0	0.0	0.024303385281675135	0.024303385281675135
681	0.030829742868552473	0.001493092208434023	0.0011035816765673015	0.942036502129059	-1	0	0	0.4	4	0.5384615384615384	7	0.3333333333333333	0.5384615384615384	11	7	3	2	0	0.5555555555555556	9	5	15	0.3333333333333333	0	0.4736878026606443	0.9682203427099522	0.40667833214399884	0.8770730146921132	0.7071569785992312	0.9258474303044395	0.9090070202829105	0.9331057740136884	0.6363636363636364	0.2727272727272727	0.0	0.0011035816765673015	0.0011035816765673015
20	0.01863682929997575	0.0036184885424282234	-0.003459592847187901	0.9307294843976451	-1	0	0	0.4	4	0.6153846153846154	8	0.5	0.5384615384615384	10	7	4	2	0	0.8333333333333334	5	6	15	0.2222222222222222	0.5	0.6012095263723627	0.7933619817953755	0.5862041096924674	0.8921373107175364	0.6273609339195267	0.9565612965049103	0.8363343777661727	0.898744828049006	0.55	0.2	0.0	-0.0003459592847187901	-0.0003459592847187901
1180	0.07322895672263434	0.02747812589677489	0.022449661544302755	0.684598410637344	-1	0	0	0.1	1	1.0	13	1.0	1.0	14	13	0	0	0	0.06666666666666667	15	1	15	0.0	0	0.5160342105829283	0.9333223450328014	0.7236183556570178	0.903366025572261	0.7064719006525328	0.9634275020805219	0.9032162491815505	0.937911392462413	0	0	0.0	0.022449661544302755	0.022449661544302755
435	0.04266560394630292	0.008885966708096896	0.004579601774467405	0.6927571104745789	-1	0	0	0.2	2	0.8461538461538461	11	0.45454545454545453	0.6153846153846154	9	8	5	3	0	0.2727272727272727	11	3	15	0.23076923076923078	0	0.6087374796421299	0.7069937754021551	0.48652839644481594	0.9490851698907468	0.7118418083887657	0.8655455925429444	0.8494303146584261	0.8686911797939377	0.2222222222222222	0.4444444444444444	0.0	0.004579601774467405	0.004579601774467405
1484	0.07107725939815294	0.027280460438079614	0.02317676490404633	0.6742189056203172	-1	0	0	0.1	1	1.0	13	1.0	1.0	14	13	0	0	0	0.06666666666666667	15	1	15	0.0	0	0.5160342105829283	0.9333223450328014	0.7236183556570178	0.903366025572261	0.7064719006525328	0.9634275020805219	0.9032162491815505	0.937911392462413	0	0	0.0	0.02317676490404633	0.02317676490404633
3224	0.07139098305489809	0.030040019674908377	0.027487133563177068	0.7086789221189151	-1	0	0	0.1	1	1.0	13	1.0	1.0	14	13	0	0	0	0.06666666666666667	15	1	15	0.0	0	0.5086019332285694	0.9404302305703671	0.7662566139043676	0.9067662892304417	0.7064719006525328	0.9552133065169278	0.9067275818716805	0.9369082932552655	0	0	0.0	0.027487133563177068	0.027487133563177068
3812	0.07006719486107928	0.0286427380233523	0.023721550314395896	0.7091359015127504	-1	0	0	0.1	1	1.0	13	1.0	1.0	14	13	0	0	0	0.06666666666666667	15	1	15	0.0	0	0.5086019332285694	0.9404302305703671	0.7662566139043676	0.9067662892304417	0.7064719006525328	0.9552133065169278	0.9067275818716805	0.9369082932552655	0	0	0.0	0.023721550314395896	0.023721550314395896
2513	0.06906092625979782	0.028338736795919285	0.022464695252053038	0.7106646641597155	-1	0	0	0.1	1	1.0	13	1.0	1.0	14	13	0	0	0	0.06666666666666667	15	1	15	0.0	0	0.5086019332285694	0.9404302305703671	0.7662566139043676	0.9067662892304417	0.7064719006525328	0.9552133065169278	0.9067275818716805	0.9369082932552655	0	0	0.0	0.022464695252053038	0.022464695252053038
1955	0.07423056105314685	0.025783111684765533	0.02210973947602119	0.6605779421516216	-1	0	0	0.1	1	1.0	13	1.0	1.0	14	13	0	0	0	0.06666666666666667	15	1	15	0.0	0	0.5160342105829283	0.9333223450328014	0.7236183556570178	0.903366025572261	0.7064719006525328	0.966806941631175	0.9032162491815505	0.9398330325559523	0	0	0.0	0.02210973947602119	0.02210973947602119
1942	0.06798890316223564	0.02529214962661534	0.024149362342793593	0.7386186497518294	-1	0	0	0.1	1	1.0	13	1.0	1.0	14	13	0	0	0	0.06666666666666667	15	1	15	0.0	0	0.5086019332285694	0.9404302305703671	0.7662566139043676	0.9067662892304417	0.7064719006525328	0.9517690673522773	0.9067275818716805	0.9353598443857903	0	0	0.0	0.024149362342793593	0.024149362342793593
293	0.06252698211307604	0.0028744417909588094	-0.002248838268974117	0.6912388285127533	-1	0	0	0.3	3	0.8461538461538461	11	0.5357142857142857	0.8461538461538461	14	11	0	0	0	0.14285714285714285	14	2	15	0.0	0.15384615384615385	0.447074867492943	0.8107314071013902	0.7569825471617426	0.9323729701153451	0.33402528317446195	0.9336781691306011	0.8745432645751192	0.9038744956633975	0	0	0.0	-0.00022488382689741168	-0.00022488382689741168
3291	0.07056613116625646	0.02776695611090219	0.022494943192801955	0.7204282851999968	-1	0	0	0.1	1	1.0	13	1.0	1.0	14	13	0	0	0	0.06666666666666667	15	1	15	0.0	0	0.5086019332285694	0.9404302305703671	0.7662566139043676	0.9067662892304417	0.7064719006525328	0.9552133065169278	0.9067275818716805	0.9369082932552655	0	0	0.0	0.022494943192801955	0.022494943192801955
4555	0.07220357237852808	0.02926452026533411	0.02727496830270558	0.7137879943320973	-1	0	0	0.1	1	1.0	13	1.0	1.0	14	13	0	0	0	0.06666666666666667	15	1	15	0.0	0	0.5086019332285694	0.9404302305703671	0.7662566139043676	0.9067662892304417	0.7064719006525328	0.9552525178593655	0.9067275818716805	0.9369263580788876	0	0	0.0	0.02727496830270558	0.02727496830270558
2018	0.06754940485513737	0.024377868792471936	0.023128145451072793	0.7442627450441841	-1	0	0	0.1	1	1.0	13	1.0	1.0	14	13	0	0	0	0.06666666666666667	15	1	15	0.0	0	0.5086019332285694	0.9404302305703671	0.7662566139043676	0.9067662892304417	0.7198049654039715	0.9608174021570843	0.9067275818716805	0.9396022860703221	0	0	0.0	0.023128145451072793	0.023128145451072793
1358	0.07292096941419178	0.02776718245130503	0.024574444055060755	0.7193270430346194	-1	0	0	0.1	1	1.0	13	1.0	1.0	14	13	0	0	0	0.06666666666666667	15	1	15	0.0	0	0.5160342105829283	0.9333223450328014	0.7236183556570178	0.903366025572261	0.7064719006525328	0.9587569767916168	0.9032162491815505	0.9354393537220481	0	0	0.0	0.024574444055060755	0.024574444055060755
4447	0.07092574260031695	0.029022347894208766	0.027202140164672674	0.7200776994065641	-1	0	0	0.1	1	1.0	13	1.0	1.0	14	13	0	0	0	0.06666666666666667	15	1	15	0.0	0	0.5086019332285694	0.9404302305703671	0.7662566139043676	0.9067662892304417	0.7064719006525328	0.9552133065169278	0.9067275818716805	0.9369082932552655	0	0	0.0	0.027202140164672674	0.027202140164672674
4040	0.07221523312866639	0.029994965782500122	0.02710213595685831	0.7133903704793043	-1	0	0	0.1	1	1.0	13	1.0	1.0	14	13	0	0	0	0.06666666666666667	15	1	15	0.0	0	0.5086019332285694	0.9404302305703671	0.7662566139043676	0.9067662892304417	0.7064719006525328	0.9552133065169278	0.9067275818716805	0.9369082932552655	0	0	0.0	0.02710213595685831	0.02710213595685831
21	4.0886008004257394e-05	2.775889539944759e-06	2.759641171495755e-06	0.9991462570171543	-1	0	0	1.0	2	0.0	0	0.75	0	1	0	1	1	0	1.0	2	2	3	0.2	0	0	0	0	0	0	0	0	0	0	0	0	2.759641171495755e-06	2.759641171495755e-06
4353	0.07086367891848035	0.029675574220098058	0.02698481769377773	0.7103560617819038	-1	0	0	0.1	1	1.0	13	1.0	1.0	14	13	0	0	0	0.06666666666666667	15	1	15	0.0	0	0.5086019332285694	0.9404302305703671	0.7662566139043676	0.9067662892304417	0.7064719006525328	0.9552133065169278	0.9067275818716805	0.9369082932552655	0	0	0.0	0.02698481769377773	0.02698481769377773
4423	0.0713808349281139	0.03187697388367615	0.02881079093928491	0.7083914443224972	-1	0	0	0.1	1	1.0	13	1.0	1.0	14	13	0	0	0	0.06666666666666667	15	1	15	0.0	0	0.5086019332285694	0.9404302305703671	0.7662566139043676	0.9067662892304417	0.7064719006525328	0.9552133065169278	0.9067275818716805	0.9369082932552655	0	0	0.0	0.02881079093928491	0.02881079093928491
1239	0.08274906824609293	0.014670583686888566	-0.0020651341327886535	0.778083036510012	-1	0	0	0.1	1	1.0	13	1.0	1.0	14	13	0	0	0	0.06666666666666667	15	1	15	0.0	0	0.5160342105829283	0.9403297294542675	0.7223182161728068	0.8907966732645345	0.7808452945558215	0.9525205987889995	0.8902310089961263	0.9320346752379634	0	0	0.0	-0.00020651341327886536	-0.00020651341327886536
1986	0.07155313891711505	0.025543488967358533	0.021345324964850438	0.6694343558195333	-1	0	0	0.1	1	1.0	13	1.0	1.0	14	13	0	0	0	0.06666666666666667	15	1	15	0.0	0	0.5160342105829283	0.9333223450328014	0.7236183556570178	0.903366025572261	0.7064719006525328	0.9634275020805219	0.9032162491815505	0.937911392462413	0	0	0.0	0.021345324964850438	0.021345324964850438
2881	0.07235335983979932	0.028694053365228563	0.025723137171344897	0.7246543541244135	-1	0	0	0.1	1	1.0	13	1.0	1.0	14	13	0	0	0	0.06666666666666667	15	1	15	0.0	0	0.5086019332285694	0.9404302305703671	0.7662566139043676	0.9067662892304417	0.7064719006525328	0.9552133065169278	0.9067275818716805	0.9369082932552655	0	0	0.0	0.025723137171344897	0.025723137171344897
1993	0.07241858609069032	0.026776804905699017	0.022578820469193895	0.6773361016778543	-1	0	0	0.1	1	1.0	13	1.0	1.0	14	13	0	0	0	0.06666666666666667	15	1	15	0.0	0	0.5160342105829283	0.9333223450328014	0.7236183556570178	0.903366025572261	0.7833396475855157	0.9595829466898755	0.9032162491815505	0.9358626418162217	0	0	0.0	0.022578820469193895	0.022578820469193895
1664	0.07540311614801601	0.0031825508482407404	-0.0031803267745754067	0.7034830206470817	-1	0	0	0.1	1	1.0	13	1.0	1.0	14	13	0	0	0	0.06666666666666667	15	1	15	0.0	0	0.4640516312974752	0.94164106800108	0.7236183556570178	0.891199364329228	0.31178948508523197	0.9324171509586846	0.9179412237692666	0.9243399472774891	0	0	0.0	-0.0003180326774575407	-0.0003180326774575407
1769	0.07257286436045138	0.027544516279007315	0.02399103773783617	0.6831475456692009	-1	0	0	0.1	1	1.0	13	1.0	1.0	14	13	0	0	0	0.06666666666666667	15	1	15	0.0	0	0.5160342105829283	0.9333223450328014	0.7236183556570178	0.903366025572261	0.7064719006525328	0.966806941631175	0.9032162491815505	0.9398330325559523	0	0	0.0	0.02399103773783617	0.02399103773783617
3573	0.06943659967356455	0.02912845801204453	0.02475572158997087	0.7126497400158034	-1	0	0	0.1	1	1.0	13	1.0	1.0	14	13	0	0	0	0.06666666666666667	15	1	15	0.0	0	0.5086019332285694	0.9404302305703671	0.7662566139043676	0.9067662892304417	0.7064719006525328	0.9552133065169278	0.9067275818716805	0.9369082932552655	0	0	0.0	0.02475572158997087	0.02475572158997087
4198	0.06713454417266786	0.01144751825940015	-0.0012915949637848064	0.7223043624391134	-1	0	0	0.1	1	1.0	13	1.0	1.0	14	13	0	0	0	0.06666666666666667	15	1	15	0.0	0	0.6433738027349069	0.9219052879895574	0.6586337085891382	0.89241280902904	0.7198049654039715	0.9389435129746287	0.8124654688552987	0.9197558514039017	0	0	0.0	-0.00012915949637848064	-0.00012915949637848064
350	0.07336379004604493	0.002323786457019212	-0.0017416904722980593	0.7625501644590137	-1	0	0	0.2	2	0.9230769230769231	12	0.5357142857142857	0.9230769230769231	14	12	0	0	0	0.14285714285714285	14	2	15	0.0	0	0.36983924644725596	0.9383520957476355	0.4487181101568064	0.9381376076777945	0.6839874176135146	0.9034936696580532	0.9414667973227269	0.9282053860423739	0	0	0.0	-0.00017416904722980593	-0.00017416904722980593
2583	0.0732554238650335	0.02996140952078921	0.025957767103664767	0.7117330200783363	-1	0	0	0.1	1	1.0	13	1.0	1.0	14	13	0	0	0	0.06666666666666667	15	1	15	0.0	0	0.5086019332285694	0.9404302305703671	0.7662566139043676	0.9067662892304417	0.7064719006525328	0.9552133065169278	0.9067275818716805	0.9369082932552655	0	0	0.0	0.025957767103664767	0.025957767103664767
2585	0.07007794526134682	0.028368923666434422	0.02335963367312541	0.7075039191407978	-1	0	0	0.1	1	1.0	13	1.0	1.0	14	13	0	0	0	0.06666666666666667	15	1	15	0.0	0	0.5086019332285694	0.9404302305703671	0.7662566139043676	0.9067662892304417	0.7064719006525328	0.9552133065169278	0.9067275818716805	0.9369082932552655	0	0	0.0	0.02335963367312541	0.02335963367312541
3698	0.0681340547731971	0.027084764427654243	0.024811998078852114	0.7328524862322022	-1	0	0	0.1	1	1.0	13	1.0	1.0	14	13	0	0	0	0.06666666666666667	15	1	15	0.0	0	0.5086019332285694	0.9404302305703671	0.7662566139043676	0.9067662892304417	0.7198049654039715	0.9608174021570843	0.9067275818716805	0.9396022860703221	0	0	0.0	0.024811998078852114	0.024811998078852114
3596	0.07201325709046133	0.02902276834714825	0.026680705656864225	0.7194986143468056	-1	0	0	0.1	1	1.0	13	1.0	1.0	14	13	0	0	0	0.06666666666666667	15	1	15	0.0	0	0.5086019332285694	0.9404302305703671	0.7662566139043676	0.9067662892304417	0.7198049654039715	0.957271041536834	0.9067275818716805	0.9378705277924491	0	0	0.0	0.026680705656864225	0.026680705656864225
4732	0.08094455729494728	0.007057036198349364	0.0010412787037712473	0.7807751931013069	-1	0	0	0.1	1	1.0	13	1.0	1.0	14	13	0	0	0	0.06666666666666667	15	1	15	0.0	0	0.5555521118401632	0.9572781333417354	0.7662566139043676	0.893964728154373	0.6750865843819157	0.9564568006881722	0.9131112475349441	0.941415801473048	0	0	0.0	0.0010412787037712473	0.0010412787037712473
3685	0.07266283876593292	0.029189637645480746	0.02709422752255509	0.7076724079141922	-1	0	0	0.1	1	1.0	13	1.0	1.0	14	13	0	0	0	0.06666666666666667	15	1	15	0.0	0	0.5086019332285694	0.9404302305703671	0.7662566139043676	0.9067662892304417	0.7064719006525328	0.9552133065169278	0.9067275818716805	0.9369082932552655	0	0	0.0	0.02709422752255509	0.02709422752255509
2684	0.07327856106379005	0.029639510790286802	0.027643606314336298	0.7139493753080867	-1	0	0	0.1	1	1.0	13	1.0	1.0	14	13	0	0	0	0.06666666666666667	15	1	15	0.0	0	0.5086019332285694	0.9404302305703671	0.7662566139043676	0.9067662892304417	0.7064719006525328	0.9552133065169278	0.9067275818716805	0.9369082932552655	0	0	0.0	0.027643606314336298	0.027643606314336298
4193	0.07543872993503746	0.03144836194303992	0.022178838793165637	0.7437561650487802	-1	0	0	0.1	1	1.0	13	1.0	1.0	14	13	0	0	0	0.06666666666666667	15	1	15	0.0	0	0.5086019332285694	0.9404302305703671	0.6947922952343637	0.9051516053407848	0.7064719006525328	0.9552133065169278	0.8918000887579741	0.9365338222115855	0	0	0.0	0.022178838793165637	0.022178838793165637
4020	0.0708779226953332	0.03109158695526499	0.02884714537249626	0.7068560531186172	-1	0	0	0.1	1	1.0	13	1.0	1.0	14	13	0	0	0	0.06666666666666667	15	1	15	0.0	0	0.5086019332285694	0.9404302305703671	0.7662566139043676	0.9067662892304417	0.7064719006525328	0.9552133065169278	0.9067275818716805	0.9369082932552655	0	0	0.0	0.02884714537249626	0.02884714537249626
1395	0.07297037900808181	0.02548844246939777	0.024206339576507148	0.6670895606942258	-1	0	0	0.1	1	1.0	13	1.0	1.0	14	13	0	0	0	0.06666666666666667	15	1	15	0.0	0	0.5160342105829283	0.9333223450328014	0.7236183556570178	0.903366025572261	0.7064719006525328	0.966806941631175	0.9032162491815505	0.9398330325559523	0	0	0.0	0.024206339576507148	0.024206339576507148
3492	0.0702563433716705	0.027977633184980814	0.024246288537901877	0.7223043995077498	-1	0	0	0.1	1	1.0	13	1.0	1.0	14	13	0	0	0	0.06666666666666667	15	1	15	0.0	0	0.5086019332285694	0.9404302305703671	0.7662566139043676	0.9067662892304417	0.7064719006525328	0.956064029619728	0.9067275818716805	0.9373025523512339	0	0	0.0	0.024246288537901877	0.024246288537901877
2928	0.0705042089813961	0.02918361391907245	0.025861272948826664	0.7077226491929215	-1	0	0	0.1	1	1.0	13	1.0	1.0	14	13	0	0	0	0.06666666666666667	15	1	15	0.0	0	0.5086019332285694	0.9404302305703671	0.7662566139043676	0.9067662892304417	0.7064719006525328	0.9552133065169278	0.9067275818716805	0.9369082932552655	0	0	0.0	0.025861272948826664	0.025861272948826664
4592	0.07412981276150991	0.022672613426412656	0.013514737650975928	0.717490957217414	-1	0	0	0.1	1	1.0	13	1.0	1.0	14	13	0	0	0	0.06666666666666667	15	1	15	0.0	0	0.5086019332285694	0.9404302305703671	0.7662566139043676	0.9067662892304417	0.7064719006525328	0.9535600561170626	0.9067275818716805	0.9361557712755295	0	0	0.0	0.013514737650975928	0.013514737650975928
2774	0.06926587373805379	0.015062644045683958	0.014929318004748802	0.7534605813802515	-1	0	0	0.1	1	1.0	13	1.0	1.0	14	13	0	0	0	0.06666666666666667	15	1	15	0.0	0	0.6057978044148136	0.9496490874156178	0.7402285547161098	0.9109735895957171	0.7198049654039715	0.9569732993259703	0.8577673753451163	0.9420350382388484	0	0	0.0	0.014929318004748802	0.014929318004748802
1135	0.07156096156333344	0.0216452549187099	0.01908758756325711	0.7280875797251694	-1	0	0	0.1	1	1.0	13	1.0	1.0	14	13	0	0	0	0.06666666666666667	15	1	15	0.0	0	0.5160342105829283	0.9333223450328014	0.7236183556570178	0.903366025572261	0.7198049654039715	0.9640603501045897	0.8902310089961263	0.9382620410599403	0	0	0.0	0.01908758756325711	0.01908758756325711
2962	0.07036917379840768	0.029331628901668374	0.026155979082334715	0.7157362099025775	-1	0	0	0.1	1	1.0	13	1.0	1.0	14	13	0	0	0	0.06666666666666667	15	1	15	0.0	0	0.5086019332285694	0.9404302305703671	0.7662566139043676	0.9067662892304417	0.7064719006525328	0.9552133065169278	0.9067275818716805	0.9369082932552655	0	0	0.0	0.026155979082334715	0.026155979082334715
3206	0.06881197117727275	0.018702753271781728	0.006624061910323814	0.7449726768564345	-1	0	0	0.1	1	1.0	13	1.0	1.0	14	13	0	0	0	0.06666666666666667	15	1	15	0.0	0	0.5086019332285694	0.9404302305703671	0.7662566139043676	0.9067662892304417	0.7064719006525328	0.9552133065169278	0.9067275818716805	0.9369082932552655	0	0	0.0	0.006624061910323814	0.006624061910323814
1954	0.07115678470731479	0.02780024112784283	0.0257625196309648	0.7250481505539753	-1	0	0	0.1	1	1.0	13	1.0	1.0	14	13	0	0	0	0.06666666666666667	15	1	15	0.0	0	0.5086019332285694	0.9404302305703671	0.7662566139043676	0.9067662892304417	0.7064719006525328	0.9552133065169278	0.9067275818716805	0.9369082932552655	0	0	0.0	0.0257625196309648	0.0257625196309648
119	0.02690619248262701	0.00471583129072448	-0.004689944200502424	0.8544129648219315	-1	0	0	0.3	3	0.6923076923076923	9	0.5	0.46153846153846156	9	6	5	8	0	0.3	3	10	15	0.7272727272727273	0.3333333333333333	0.7646633763648676	0.7010298908556253	0.4081194405928266	0.8971894907128493	0.9604321634872235	0.5457487683455263	0.9077468729216258	0.7440954734632081	0.1111111111111111	0.2222222222222222	0.0	-0.00046899442005024245	-0.00046899442005024245
3043	0.06183990128293718	0.014236677128840679	0.011425319703006205	0.7816320579313047	-1	0	0	0.1	1	1.0	13	1.0	1.0	14	13	0	0	0	0.06666666666666667	15	1	15	0.0	0	0.6433738027349069	0.9362455622100728	0.6586337085891382	0.9053979256707839	0.7198049654039715	0.9458505318692212	0.8124654688552987	0.930987412991102	0	0	0.0	0.011425319703006205	0.011425319703006205
4035	0.07058152545213045	0.030151179661003356	0.027744319198959918	0.7128185376322238	-1	0	0	0.1	1	1.0	13	1.0	1.0	14	13	0	0	0	0.06666666666666667	15	1	15	0.0	0	0.5086019332285694	0.9404302305703671	0.7662566139043676	0.9067662892304417	0.7064719006525328	0.9552133065169278	0.9067275818716805	0.9369082932552655	0	0	0.0	0.027744319198959918	0.027744319198959918
4847	0.06925379959645371	0.017973952000570267	0.005564484325060642	0.7205877447652193	-1	0	0	0.1	1	1.0	13	1.0	1.0	14	13	0	0	0	0.06666666666666667	15	1	15	0.0	0	0.5086019332285694	0.9404302305703671	0.7662566139043676	0.9067662892304417	0.7064719006525328	0.9552133065169278	0.9067275818716805	0.9369082932552655	0	0	0.0	0.005564484325060642	0.005564484325060642
918	0.07313612926155855	0.021060795678355913	0.016615288960283938	0.747552963131308	-1	0	0	0.1	1	1.0	13	1.0	1.0	14	13	0	0	0	0.06666666666666667	15	1	15	0.0	0	0.5160342105829283	0.9333223450328014	0.7236183556570178	0.903366025572261	0.7198049654039715	0.9540070668764953	0.8902310089961263	0.9331066847994243	0	0	0.0	0.016615288960283938	0.016615288960283938
2456	0.06479279788757243	0.014294633569601622	0.011036402649340133	0.8010621032501751	-1	0	0	0.1	1	1.0	13	1.0	1.0	14	13	0	0	0	0.06666666666666667	15	1	15	0.0	0	0.6433738027349069	0.9362455622100728	0.6586337085891382	0.9053979256707839	0.7198049654039715	0.9099050703169321	0.7983133350717538	0.9182899993548044	0	0	0.0	0.011036402649340133	0.011036402649340133
1832	0.06672521093726179	0.02516668309407029	0.02404622114872708	0.7409582159678427	-1	0	0	0.1	1	1.0	13	1.0	1.0	14	13	0	0	0	0.06666666666666667	15	1	15	0.0	0	0.5086019332285694	0.9404302305703671	0.7662566139043676	0.9067662892304417	0.7198049654039715	0.951623598587821	0.9067275818716805	0.9352960399509858	0	0	0.0	0.02404622114872708	0.02404622114872708
217	0.059955260810060196	0.01035875894633651	-0.0010686028882967336	0.797147096623646	-1	0	0	0.1	1	1.0	13	0.3125	0.7692307692307693	11	10	3	1	0	0.3333333333333333	12	4	15	0.1111111111111111	0	0.4851731185917618	0.9293350092701335	0.41863009260366046	0.866334828037894	0.8327045484806176	0.8848204025046144	0.8241957397659574	0.8967337321417826	1.0	0.2727272727272727	0.0	-0.00010686028882967336	-0.00010686028882967336
845	0.07180713148761253	0.02021986205257299	0.016900405789132097	0.7333166929502846	-1	0	0	0.1	1	1.0	13	1.0	1.0	14	13	0	0	0	0.06666666666666667	15	1	15	0.0	0	0.5160342105829283	0.9333223450328014	0.7236183556570178	0.903366025572261	0.7198049654039715	0.9568572646464891	0.8902310089961263	0.9344864083402505	0	0	0.0	0.016900405789132097	0.016900405789132097
1743	0.05998155356532114	0.016072116527299642	-0.015254878435567956	0.7846944158124901	-1	0	0	0.1	1	1.0	13	1.0	1.0	14	13	0	0	0	0.06666666666666667	15	1	15	0.0	0	0.5160342105829283	0.9371633034010787	0.713216333205873	0.8752145101227926	0.7700065828340769	0.9770765977880068	0.8877399225714515	0.9427226007586801	0	0	0.0	-0.0015254878435567957	-0.0015254878435567957
4283	0.07128290908922114	0.028463955240621036	0.024585180159119705	0.7164341173334092	-1	0	0	0.1	1	1.0	13	1.0	1.0	14	13	0	0	0	0.06666666666666667	15	1	15	0.0	0	0.5086019332285694	0.9404302305703671	0.7662566139043676	0.9067662892304417	0.7064719006525328	0.9552133065169278	0.9067275818716805	0.9369082932552655	0	0	0.0	0.024585180159119705	0.024585180159119705
3653	0.07409009376419491	0.023834861641426067	0.011149070513001954	0.750682348617528	-1	0	0	0.2	2	0.9230769230769231	12	1.0	0.9230769230769231	14	12	0	0	0	0.06666666666666667	15	1	15	0.0	0.14285714285714285	0.5564090674462182	0.9331459978245275	0.7124451612467528	0.9330022168722396	0.7198049654039715	0.9509043965353263	0.8997160744993509	0.9396008918098582	0	0	0.0	0.011149070513001954	0.011149070513001954
846	0.07159018860855919	0.021452552712826634	0.01798516610089546	0.7535588690757948	-1	0	0	0.1	1	1.0	13	1.0	1.0	14	13	0	0	0	0.06666666666666667	15	1	15	0.0	0	0.5160342105829283	0.9333223450328014	0.7236183556570178	0.903366025572261	0.7198049654039715	0.9528890947274369	0.8902310089961263	0.9325806812570072	0	0	0.0	0.01798516610089546	0.01798516610089546
4218	0.0702992953562322	0.029110740902548716	0.02668715204017324	0.7169885726993759	-1	0	0	0.1	1	1.0	13	1.0	1.0	14	13	0	0	0	0.06666666666666667	15	1	15	0.0	0	0.5086019332285694	0.9404302305703671	0.7662566139043676	0.9067662892304417	0.7064719006525328	0.9552133065169278	0.9067275818716805	0.9369082932552655	0	0	0.0	0.02668715204017324	0.02668715204017324
4188	0.07189004114714799	0.027865703483246722	0.021985683433954347	0.7204380957627385	-1	0	0	0.1	1	1.0	13	1.0	1.0	14	13	0	0	0	0.06666666666666667	15	1	15	0.0	0	0.5086019332285694	0.9404302305703671	0.7662566139043676	0.9067662892304417	0.7064719006525328	0.9552133065169278	0.9067275818716805	0.9369082932552655	0	0	0.0	0.021985683433954347	0.021985683433954347
3044	0.06771263644642622	0.025211799288716592	0.02377450550381594	0.7391687011682351	-1	0	0	0.1	1	1.0	13	1.0	1.0	14	13	0	0	0	0.06666666666666667	15	1	15	0.0	0	0.5086019332285694	0.9404302305703671	0.7662566139043676	0.9067662892304417	0.7198049654039715	0.9608174021570843	0.9067275818716805	0.9396022860703221	0	0	0.0	0.02377450550381594	0.02377450550381594
2481	0.07269842912366582	0.028485519113774015	0.025753282312451265	0.7246942418469828	-1	0	0	0.1	1	1.0	13	1.0	1.0	14	13	0	0	0	0.06666666666666667	15	1	15	0.0	0	0.5086019332285694	0.9404302305703671	0.7662566139043676	0.9067662892304417	0.6460929327903459	0.9297615611280463	0.8919602239321694	0.9268309739780626	0	0	0.0	0.025753282312451265	0.025753282312451265
4997	0.07176790135611964	0.029208142859350115	0.025841318251908024	0.707613273291444	-1	0	0	0.1	1	1.0	13	1.0	1.0	14	13	0	0	0	0.06666666666666667	15	1	15	0.0	0	0.5086019332285694	0.9404302305703671	0.7662566139043676	0.9067662892304417	0.7064719006525328	0.9552133065169278	0.9067275818716805	0.9369082932552655	0	0	0.0	0.025841318251908024	0.025841318251908024
3481	0.06945557548961859	0.030031080073691884	0.02745504196728572	0.7074298679234219	-1	0	0	0.1	1	1.0	13	1.0	1.0	14	13	0	0	0	0.06666666666666667	15	1	15	0.0	0	0.5086019332285694	0.9404302305703671	0.7662566139043676	0.9067662892304417	0.7064719006525328	0.9552133065169278	0.9067275818716805	0.9369082932552655	0	0	0.0	0.02745504196728572	0.02745504196728572
4924	0.07066430498898786	0.028651750246673307	0.024279929861996116	0.7090822843623577	-1	0	0	0.1	1	1.0	13	1.0	1.0	14	13	0	0	0	0.06666666666666667	15	1	15	0.0	0	0.5086019332285694	0.9404302305703671	0.7662566139043676	0.9067662892304417	0.7064719006525328	0.9552133065169278	0.9067275818716805	0.9369082932552655	0	0	0.0	0.024279929861996116	0.024279929861996116
1974	0.07406689929635295	0.028540089763530396	0.02536591508633071	0.6807742524460598	-1	0	0	0.1	1	1.0	13	1.0	1.0	14	13	0	0	0	0.06666666666666667	15	1	15	0.0	0	0.5160342105829283	0.9333223450328014	0.7236183556570178	0.903366025572261	0.7064719006525328	0.9634275020805219	0.9032162491815505	0.937911392462413	0	0	0.0	0.02536591508633071	0.02536591508633071
4210	0.08049810996883434	0.01201871568849187	-0.01053149396760699	0.678401564283638	-1	0	0	0.1	1	1.0	13	1.0	1.0	14	13	0	0	0	0.06666666666666667	15	1	15	0.0	0	0.4566193539431165	0.9491875128948378	0.7662566139043676	0.9007112673196978	0.3135137308344652	0.911577540157601	0.909481428413623	0.9233356378834321	0	0	0.0	-0.0010531493967606991	-0.0010531493967606991
2204	0.07094327327971801	0.02927267899224997	0.026217024578723547	0.7134808276991693	-1	0	0	0.1	1	1.0	13	1.0	1.0	14	13	0	0	0	0.06666666666666667	15	1	15	0.0	0	0.5086019332285694	0.9404302305703671	0.7662566139043676	0.9067662892304417	0.6460929327903459	0.9297615611280463	0.8919602239321694	0.9268309739780626	0	0	0.0	0.026217024578723547	0.026217024578723547
4642	0.07035411629205253	0.027678434266680343	0.02098223994389795	0.710064055680794	-1	0	0	0.1	1	1.0	13	1.0	1.0	14	13	0	0	0	0.06666666666666667	15	1	15	0.0	0	0.5086019332285694	0.9404302305703671	0.7662566139043676	0.9067662892304417	0.7064719006525328	0.956064029619728	0.9067275818716805	0.9373025523512339	0	0	0.0	0.02098223994389795	0.02098223994389795
4632	0.07110887637287619	0.029947119706729586	0.02757019958225716	0.7077582123416083	-1	0	0	0.1	1	1.0	13	1.0	1.0	14	13	0	0	0	0.06666666666666667	15	1	15	0.0	0	0.5086019332285694	0.9404302305703671	0.7662566139043676	0.9067662892304417	0.7064719006525328	0.9552133065169278	0.9067275818716805	0.9369082932552655	0	0	0.0	0.02757019958225716	0.02757019958225716
1695	0.0777516053791245	0.010538550624126293	0.009394167031055264	0.737962379964863	-1	0	0	0.1	1	1.0	13	1.0	1.0	14	13	0	0	0	0.06666666666666667	15	1	15	0.0	0	0.5086019332285694	0.9470052490985915	0.7662566139043676	0.9012846196276941	0.649234496032171	0.9552737196214633	0.9179412237692666	0.9381216684249418	0	0	0.0	0.009394167031055264	0.009394167031055264
3741	0.07093898594950694	0.028977556134204677	0.025097864676633896	0.7090332405820214	-1	0	0	0.1	1	1.0	13	1.0	1.0	14	13	0	0	0	0.06666666666666667	15	1	15	0.0	0	0.5086019332285694	0.9404302305703671	0.7662566139043676	0.9067662892304417	0.7064719006525328	0.9552133065169278	0.9067275818716805	0.9369082932552655	0	0	0.0	0.025097864676633896	0.025097864676633896
1883	0.06854718808829566	0.02577931273681136	0.019559321923971595	0.7252375478595614	-1	0	0	0.1	1	1.0	13	1.0	1.0	14	13	0	0	0	0.06666666666666667	15	1	15	0.0	0	0.5086019332285694	0.9404302305703671	0.7662566139043676	0.9067662892304417	0.7064719006525328	0.956064029619728	0.9067275818716805	0.9373025523512339	0	0	0.0	0.019559321923971595	0.019559321923971595
518	0.06470729309890998	0.00718401713936553	0.00167778442306237	0.7792890422609463	-1	0	0	0.3	3	0.8461538461538461	11	0.5357142857142857	0.8461538461538461	14	11	0	0	0	0.14285714285714285	14	2	15	0.0	0.15384615384615385	0.42029747631620495	0.8221247334073648	0.7569825471617426	0.9438142095352008	0.4341491553871929	0.9352514704390911	0.8745432645751192	0.912199631166532	0	0	0.0	0.00167778442306237	0.00167778442306237
2688	0.07118772460931082	0.03016100952319724	0.027883847772132212	0.7062943719693783	-1	0	0	0.1	1	1.0	13	1.0	1.0	14	13	0	0	0	0.06666666666666667	15	1	15	0.0	0	0.5086019332285694	0.9404302305703671	0.7662566139043676	0.9067662892304417	0.7064719006525328	0.9552133065169278	0.9067275818716805	0.9369082932552655	0	0	0.0	0.027883847772132212	0.027883847772132212
3793	0.07606626597049428	0.023492939183963238	0.015313673357698471	0.7288134136416142	-1	0	0	0.1	1	1.0	13	1.0	1.0	14	13	0	0	0	0.06666666666666667	15	1	15	0.0	0	0.5086019332285694	0.9404302305703669	0.7662566139043676	0.9067662892304417	0.7064719006525328	0.9561272239431251	0.9067275818716805	0.93733203606117	0	0	0.0	0.015313673357698471	0.015313673357698471
3950	0.07065080441123942	0.029939944527095138	0.027069965362459633	0.7103716891995651	-1	0	0	0.1	1	1.0	13	1.0	1.0	14	13	0	0	0	0.06666666666666667	15	1	15	0.0	0	0.5086019332285694	0.9404302305703671	0.7662566139043676	0.9067662892304417	0.7198049654039715	0.957271041536834	0.9067275818716805	0.9378705277924491	0	0	0.0	0.027069965362459633	0.027069965362459633
3819	0.08084757078287555	0.02517301200050016	0.019853914612903686	0.722387651556185	-1	0	0	0.1	1	1.0	13	1.0	1.0	14	13	0	0	0	0.06666666666666667	15	1	15	0.0	0	0.5086019332285694	0.9404302305703669	0.7662566139043676	0.9067662892304417	0.7064719006525328	0.9553956078034331	0.9067275818716805	0.9369923673805697	0	0	0.0	0.019853914612903686	0.019853914612903686
265	0.05608032451131027	0.002138509709966363	0.0002475872027374666	0.8373436167957539	-1	0	0	0.3	3	0.6923076923076923	9	0.3	0.6153846153846154	10	8	4	2	0	0.5	5	10	15	0.2	0.16666666666666666	0.4543488571188602	0.8258499065016248	0.4133144519852044	0.9594358427840877	0.3487822216481122	0.9054913778328844	0.6875355422856657	0.9110546648752658	0.55	0.1	0.0	0.0002475872027374666	0.0002475872027374666
5016	0.06987762552596781	0.027708615278868566	0.02405262999921378	0.7245731987916036	-1	0	0	0.1	1	1.0	13	1.0	1.0	14	13	0	0	0	0.06666666666666667	15	1	15	0.0	0	0.5086019332285694	0.9404302305703671	0.7662566139043676	0.9067662892304417	0.7064719006525328	0.9552133065169278	0.9067275818716805	0.9369082932552655	0	0	0.0	0.02405262999921378	0.02405262999921378
1308	0.0699708254507811	0.026506963296332977	0.02229681276732771	0.6706471209171052	-1	0	0	0.1	1	1.0	13	1.0	1.0	14	13	0	0	0	0.06666666666666667	15	1	15	0.0	0	0.5160342105829283	0.9333223450328014	0.7236183556570178	0.903366025572261	0.7064719006525328	0.9634275020805219	0.9032162491815505	0.937911392462413	0	0	0.0	0.02229681276732771	0.02229681276732771
3969	0.07039859661225058	0.028220695432196793	0.02400822589518515	0.7151813467462188	-1	0	0	0.1	1	1.0	13	1.0	1.0	14	13	0	0	0	0.06666666666666667	15	1	15	0.0	0	0.5086019332285694	0.9404302305703671	0.7662566139043676	0.9067662892304417	0.7064719006525328	0.9552133065169278	0.9067275818716805	0.9369082932552655	0	0	0.0	0.02400822589518515	0.02400822589518515
874	0.08937935187427322	0.02591975508405249	0.0021924010788125507	0.7530398795964977	-1	0	0	0.2	2	0.8461538461538461	11	0.38461538461538464	0.8461538461538461	12	11	2	1	0	0.23076923076923078	3	13	15	0.14285714285714285	0	0.42764150996035805	0.939923711133043	0.8497216757714436	0.9457158261004912	0.44901327673216773	0.9675735834047016	0.871611158015041	0.9526299781497223	1.0	0.08333333333333333	0.0	0.0021924010788125507	0.0021924010788125507
2952	0.06821386613492453	0.017929819257152584	0.005406543243427709	0.7318126404701633	-1	0	0	0.1	1	1.0	13	1.0	1.0	14	13	0	0	0	0.06666666666666667	15	1	15	0.0	0	0.5086019332285694	0.9404302305703671	0.7662566139043676	0.9067662892304417	0.7064719006525328	0.9552133065169278	0.9067275818716805	0.9369082932552655	0	0	0.0	0.005406543243427709	0.005406543243427709
3600	0.0710773321858429	0.02967589557182147	0.027314653250355873	0.7088117760886234	-1	0	0	0.1	1	1.0	13	1.0	1.0	14	13	0	0	0	0.06666666666666667	15	1	15	0.0	0	0.5086019332285694	0.9404302305703671	0.7662566139043676	0.9067662892304417	0.7064719006525328	0.9552525178593655	0.9067275818716805	0.9369263580788876	0	0	0.0	0.027314653250355873	0.027314653250355873
4237	0.07100410203740304	0.02873573262250565	0.025340668556930193	0.720112783607338	-1	0	0	0.1	1	1.0	13	1.0	1.0	14	13	0	0	0	0.06666666666666667	15	1	15	0.0	0	0.5086019332285694	0.9404302305703671	0.7662566139043676	0.9067662892304417	0.7064719006525328	0.9552133065169278	0.9067275818716805	0.9369082932552655	0	0	0.0	0.025340668556930193	0.025340668556930193
3216	0.07168096468721794	0.028771702157971445	0.026163569261654463	0.7239086966169075	-1	0	0	0.1	1	1.0	13	1.0	1.0	14	13	0	0	0	0.06666666666666667	15	1	15	0.0	0	0.5086019332285694	0.9404302305703671	0.7662566139043676	0.9067662892304417	0.7064719006525328	0.9552133065169278	0.9067275818716805	0.9369082932552655	0	0	0.0	0.026163569261654463	0.026163569261654463
4433	0.0702700039546302	0.027519806757558416	0.02278080876066009	0.7196510799754972	-1	0	0	0.1	1	1.0	13	1.0	1.0	14	13	0	0	0	0.06666666666666667	15	1	15	0.0	0	0.5086019332285694	0.9404302305703671	0.7662566139043676	0.9067662892304417	0.7198049654039715	0.957271041536834	0.9067275818716805	0.9378705277924491	0	0	0.0	0.02278080876066009	0.02278080876066009
4059	0.06919898079952176	0.029830171833150655	0.026565166739440788	0.7108807485750438	-1	0	0	0.1	1	1.0	13	1.0	1.0	14	13	0	0	0	0.06666666666666667	15	1	15	0.0	0	0.5086019332285694	0.9404302305703671	0.7662566139043676	0.9067662892304417	0.7064719006525328	0.9552133065169278	0.9067275818716805	0.9369082932552655	0	0	0.0	0.026565166739440788	0.026565166739440788
2017	0.0709461809560206	0.029961332562187894	0.02587083513513454	0.7131234350499943	-1	0	0	0.1	1	1.0	13	1.0	1.0	14	13	0	0	0	0.06666666666666667	15	1	15	0.0	0	0.5086019332285694	0.9404302305703671	0.7662566139043676	0.9067662892304417	0.7064719006525328	0.956064029619728	0.9067275818716805	0.9373025523512339	0	0	0.0	0.02587083513513454	0.02587083513513454
4483	0.07206990792754925	0.029772567682437388	0.02735916171435566	0.7170171592198515	-1	0	0	0.1	1	1.0	13	1.0	1.0	14	13	0	0	0	0.06666666666666667	15	1	15	0.0	0	0.5086019332285694	0.9404302305703671	0.7662566139043676	0.9067662892304417	0.7064719006525328	0.9552133065169278	0.9067275818716805	0.9369082932552655	0	0	0.0	0.02735916171435566	0.02735916171435566
2649	0.07139826104220755	0.02904089070271391	0.02710537317297258	0.7076831695405373	-1	0	0	0.1	1	1.0	13	1.0	1.0	14	13	0	0	0	0.06666666666666667	15	1	15	0.0	0	0.5086019332285694	0.9404302305703671	0.7662566139043676	0.9067662892304417	0.7064719006525328	0.9552133065169278	0.9067275818716805	0.9369082932552655	0	0	0.0	0.02710537317297258	0.02710537317297258
167	0.0175951284104926	0.0008699501420649759	-0.0008418301987151119	0.9774572467279742	-1	0	0	0.5	3	0.5714285714285714	4	0.75	0.42857142857142855	5	3	3	3	0	0.75	4	3	9	0.375	0	0.4629130022021676	0.9068182887560087	0.13608314080389153	0.8524480821001102	0.6608324961419928	0.8906587207855335	0.9165443143146925	0.8851642171734209	0.2	0.4	0.0	-8.418301987151119e-05	-8.418301987151119e-05
1483	0.07250335540059166	0.025052983731074778	0.023660056853339106	0.6659551742272676	-1	0	0	0.1	1	1.0	13	1.0	1.0	14	13	0	0	0	0.06666666666666667	15	1	15	0.0	0	0.5160342105829283	0.9333223450328014	0.7236183556570178	0.903366025572261	0.7064719006525328	0.9634275020805219	0.9032162491815505	0.937911392462413	0	0	0.0	0.023660056853339106	0.023660056853339106
1502	0.07085404173201136	0.02456960627064962	0.02296833897676715	0.6733181557654995	-1	0	0	0.1	1	1.0	13	1.0	1.0	14	13	0	0	0	0.06666666666666667	15	1	15	0.0	0	0.5160342105829283	0.9333223450328014	0.7236183556570178	0.903366025572261	0.7064719006525328	0.9634275020805219	0.9032162491815505	0.937911392462413	0	0	0.0	0.02296833897676715	0.02296833897676715
72	0.0019297394265019323	8.371022125325076e-06	-8.581047803303142e-07	0.9851496070983837	-1	0	0	0.3333333333333333	1	1.0	2	1.0	1.0	3	2	0	0	0	0.25	4	1	4	0.0	0	0.2403452081737169	0.8438441138518677	0.8387078424588648	0.9632744579784954	0.4275153229861436	0.9249539189687428	0.92408723440026	0.9233345273630357	0	0	0.0	-8.581047803303143e-08	-8.581047803303143e-08
1289	0.06976444878550675	0.02020039099397052	0.016740203759321632	0.7370010837442227	-1	0	0	0.1	1	1.0	13	1.0	1.0	14	13	0	0	0	0.06666666666666667	15	1	15	0.0	0	0.5160342105829283	0.9333223450328014	0.7236183556570178	0.903366025572261	0.7198049654039715	0.9568572646464891	0.8902310089961263	0.9344864083402505	0	0	0.0	0.016740203759321632	0.016740203759321632
4151	0.07037959996130762	0.02818846680153744	0.023886936460107352	0.7130514727007475	-1	0	0	0.1	1	1.0	13	1.0	1.0	14	13	0	0	0	0.06666666666666667	15	1	15	0.0	0	0.5086019332285694	0.9404302305703671	0.7662566139043676	0.9067662892304417	0.7064719006525328	0.9552133065169278	0.9067275818716805	0.9369082932552655	0	0	0.0	0.023886936460107352	0.023886936460107352
1505	0.07252372255174953	0.02617709260915664	0.02165689355684001	0.6683121639215561	-1	0	0	0.1	1	1.0	13	1.0	1.0	14	13	0	0	0	0.06666666666666667	15	1	15	0.0	0	0.5160342105829283	0.9333223450328014	0.7236183556570178	0.903366025572261	0.7064719006525328	0.9634275020805219	0.9032162491815505	0.937911392462413	0	0	0.0	0.02165689355684001	0.02165689355684001
3630	0.08013435381458985	0.017721575383793466	0.0054831772939678515	0.754516329000775	-1	0	0	0.1	1	1.0	13	1.0	1.0	14	13	0	0	0	0.06666666666666667	15	1	15	0.0	0	0.5086019332285694	0.9404302305703671	0.7967659498236566	0.8232475355896094	0.7064719006525328	0.9552133065169278	0.8590329126265257	0.9207494184888131	0	0	0.0	0.0054831772939678515	0.0054831772939678515
2297	0.07193699351019298	0.03003401816460406	0.027477209473982096	0.7116827424738061	-1	0	0	0.1	1	1.0	13	1.0	1.0	14	13	0	0	0	0.06666666666666667	15	1	15	0.0	0	0.5086019332285694	0.9404302305703671	0.7662566139043676	0.9067662892304417	0.7064719006525328	0.9552133065169278	0.9067275818716805	0.9369082932552655	0	0	0.0	0.027477209473982096	0.027477209473982096
1871	0.07147353404106696	0.0030722393280716437	0.0003509207046010981	0.7578799452313985	-1	0	0	0.1	1	1.0	13	1.0	1.0	14	13	0	0	0	0.06666666666666667	15	1	15	0.0	0	0.507406115079059	0.9253543217238741	0.7236183556570178	0.9198034468048482	0.632667018815455	0.9641638632182299	0.9032162491815505	0.9399022046417602	0	0	0.0	0.0003509207046010981	0.0003509207046010981
273	0.03393444815312729	0.0018805142264645273	0.0018800702742134523	0.9587259508665956	-1	0	0	0.3	3	0.7692307692307693	10	0.26785714285714285	0.6153846153846154	10	8	4	4	0	0.875	8	7	15	0.4	0	0.3087485838362449	0.7683507739864792	0.2613933148755175	0.8489328862846851	0.5095837399786067	0.9390355363193357	0.8299903339463816	0.8683689109039752	0.30000000000000004	0.5	0.0	0.0018800702742134523	0.0018800702742134523
4478	0.07000106782521076	0.029519907241603926	0.027158311494809916	0.7150224433778466	-1	0	0	0.1	1	1.0	13	1.0	1.0	14	13	0	0	0	0.06666666666666667	15	1	15	0.0	0	0.5086019332285694	0.9404302305703671	0.7662566139043676	0.9067662892304417	0.7064719006525328	0.9552133065169278	0.9067275818716805	0.9369082932552655	0	0	0.0	0.027158311494809916	0.027158311494809916
4139	0.07058018049932871	0.028001744145702345	0.025090103700626712	0.7243408515971135	-1	0	0	0.1	1	1.0	13	1.0	1.0	14	13	0	0	0	0.06666666666666667	15	1	15	0.0	0	0.5086019332285694	0.9404302305703671	0.7662566139043676	0.9067662892304417	0.7064719006525328	0.9552133065169278	0.9067275818716805	0.9369082932552655	0	0	0.0	0.025090103700626712	0.025090103700626712
1995	0.06983707854010342	0.03391001457900547	0.023295656004085622	0.7115427983100191	-1	0	0	0.1	1	1.0	13	1.0	1.0	14	13	0	0	0	0.06666666666666667	15	1	15	0.0	0	0.5478687507658018	0.9327406152916766	0.7236183556570178	0.903366025572261	0.7064719006525328	0.966806941631175	0.9032162491815505	0.9396573060604276	0	0	0.0	0.023295656004085622	0.023295656004085622
1730	0.07298799197509705	0.02705171353837055	0.022162875497103444	0.6597587041365275	-1	0	0	0.1	1	1.0	13	1.0	1.0	14	13	0	0	0	0.06666666666666667	15	1	15	0.0	0	0.5160342105829283	0.9333223450328014	0.7236183556570178	0.903366025572261	0.7064719006525328	0.9634275020805219	0.9032162491815505	0.937911392462413	0	0	0.0	0.022162875497103444	0.022162875497103444
2260	0.07191272930931565	0.028774773428103247	0.02429467966249506	0.7111533270464269	-1	0	0	0.1	1	1.0	13	1.0	1.0	14	13	0	0	0	0.06666666666666667	15	1	15	0.0	0	0.5086019332285694	0.9404302305703671	0.7662566139043676	0.9067662892304417	0.7064719006525328	0.9552133065169278	0.9067275818716805	0.9369082932552655	0	0	0.0	0.02429467966249506	0.02429467966249506
4534	0.0726320836472137	0.02863444686693864	0.024977605901046755	0.7225195478812801	-1	0	0	0.1	1	1.0	13	1.0	1.0	14	13	0	0	0	0.06666666666666667	15	1	15	0.0	0	0.5086019332285694	0.9404302305703671	0.7662566139043676	0.9067662892304417	0.7064719006525328	0.9552133065169278	0.9067275818716805	0.9369082932552655	0	0	0.0	0.024977605901046755	0.024977605901046755
3901	0.0713876926309497	0.028820611916567325	0.025844460441209582	0.7204143022166709	-1	0	0	0.1	1	1.0	13	1.0	1.0	14	13	0	0	0	0.06666666666666667	15	1	15	0.0	0	0.5086019332285694	0.9404302305703671	0.7662566139043676	0.9067662892304417	0.7064719006525328	0.9552133065169278	0.9067275818716805	0.9369082932552655	0	0	0.0	0.025844460441209582	0.025844460441209582
509	0.018865166319474186	0.0016470271942581821	-0.0009549627339436349	0.9532866758289984	-1	0	0	0.2857142857142857	2	0.875	7	0.5555555555555556	0.875	8	7	1	0	0	0.2222222222222222	9	2	10	0.0	0	0.43121638247810523	0.8583467339240007	0.3544813732116204	0.8835546455283093	0.3184134790772471	0.9067401171242662	0.8596531537245542	0.8843421302267527	0	0	0.0	-9.549627339436349e-05	-9.549627339436349e-05
2599	0.07184115047499719	0.029369366833463067	0.026677537891400073	0.7079201325007677	-1	0	0	0.1	1	1.0	13	1.0	1.0	14	13	0	0	0	0.06666666666666667	15	1	15	0.0	0	0.5086019332285694	0.9404302305703671	0.7662566139043676	0.9067662892304417	0.7064719006525328	0.9552133065169278	0.9067275818716805	0.9369082932552655	0	0	0.0	0.026677537891400073	0.026677537891400073
330	0.03143680096778884	0.00043797420834723366	-0.00040652262021662316	0.9673591203638144	-1	0	0	0.25	2	0.9	9	0.5454545454545454	0.8	9	8	2	2	0	0.18181818181818182	11	2	12	0.2857142857142857	0.18181818181818182	0.1	0.7634958992744195	0.7613220351724337	0.8992276842262183	0.5856973385012323	0.9357974436510206	0.9119806030529423	0.8821888890889119	0.5555555555555556	0.2222222222222222	0.0	-4.065226202166232e-05	-4.065226202166232e-05
4021	0.07113445309551743	0.029594477212454326	0.025361127228578306	0.7112250378895536	-1	0	0	0.1	1	1.0	13	1.0	1.0	14	13	0	0	0	0.06666666666666667	15	1	15	0.0	0	0.5086019332285694	0.9404302305703671	0.7662566139043676	0.9067662892304417	0.7064719006525328	0.9552133065169278	0.9067275818716805	0.9369082932552655	0	0	0.0	0.025361127228578306	0.025361127228578306
3762	0.07103059307402344	0.025931606396394764	0.01953427427892158	0.7072634581513246	-1	0	0	0.1	1	1.0	13	1.0	1.0	14	13	0	0	0	0.06666666666666667	15	1	15	0.0	0	0.5086019332285694	0.9404302305703671	0.7662566139043676	0.9067662892304417	0.7064719006525328	0.9552133065169278	0.9067275818716805	0.9369082932552655	0	0	0.0	0.01953427427892158	0.01953427427892158
1222	0.07162641514653738	0.020613725486190424	0.017500188843191364	0.7349477508029787	-1	0	0	0.1	1	1.0	13	1.0	1.0	14	13	0	0	0	0.06666666666666667	15	1	15	0.0	0	0.5160342105829283	0.9333223450328014	0.7236183556570178	0.903366025572261	0.7198049654039715	0.9568273895574136	0.8902310089961263	0.9344716431354243	0	0	0.0	0.017500188843191364	0.017500188843191364
4812	0.07031058862192277	0.028913906871951167	0.024864077059471322	0.7085487131900252	-1	0	0	0.1	1	1.0	13	1.0	1.0	14	13	0	0	0	0.06666666666666667	15	1	15	0.0	0	0.5086019332285694	0.9404302305703671	0.7662566139043676	0.9067662892304417	0.7064719006525328	0.9552133065169278	0.9067275818716805	0.9369082932552655	0	0	0.0	0.024864077059471322	0.024864077059471322
4434	0.07090753699925752	0.028082292954810933	0.024578142523721	0.7232463015068066	-1	0	0	0.1	1	1.0	13	1.0	1.0	14	13	0	0	0	0.06666666666666667	15	1	15	0.0	0	0.5086019332285694	0.9404302305703671	0.7662566139043676	0.9067662892304417	0.7064719006525328	0.9552133065169278	0.9067275818716805	0.9369082932552655	0	0	0.0	0.024578142523721	0.024578142523721
4591	0.0706464686684812	0.02932121317587894	0.024341893196709007	0.7112299875455861	-1	0	0	0.1	1	1.0	13	1.0	1.0	14	13	0	0	0	0.06666666666666667	15	1	15	0.0	0	0.5086019332285694	0.9404302305703671	0.7662566139043676	0.9067662892304417	0.7064719006525328	0.9552133065169278	0.9067275818716805	0.9369082932552655	0	0	0.0	0.024341893196709007	0.024341893196709007
1715	0.06837930303293094	0.025242946690696655	0.024173567855991854	0.7433700289649638	-1	0	0	0.1	1	1.0	13	1.0	1.0	14	13	0	0	0	0.06666666666666667	15	1	15	0.0	0	0.5086019332285694	0.9404302305703671	0.7662566139043676	0.9067662892304417	0.7198049654039715	0.951623598587821	0.9067275818716805	0.9352960399509858	0	0	0.0	0.024173567855991854	0.024173567855991854
2914	0.07904443162749498	0.009978266872529647	0.0068090135003016335	0.6698733935288568	-1	0	0	0.2	2	0.9230769230769231	12	1.0	0.9230769230769231	14	12	0	0	0	0.06666666666666667	15	1	15	0.0	0.14285714285714285	0.5086019332285694	0.9404302305703671	0.7662566139043676	0.9067662892304417	0.7064719006525328	0.9552133065169278	0.9067275818716805	0.9369082932552655	0	0	0.0	0.0068090135003016335	0.0068090135003016335
622	0.07089638365344017	0.020494993539371852	0.017183981001545084	0.7376636854319247	-1	0	0	0.1	1	1.0	13	1.0	1.0	14	13	0	0	0	0.06666666666666667	15	1	15	0.0	0	0.5160342105829283	0.9333223450328014	0.7236183556570178	0.903366025572261	0.7198049654039715	0.9568572646464891	0.8902310089961263	0.9344864083402505	0	0	0.0	0.017183981001545084	0.017183981001545084
88	0.033913127681608334	0.0007783846231115483	-0.0007773963109865804	0.912977612920176	-1	0	0	0.3	3	0.7692307692307693	10	0.4166666666666667	0.6923076923076923	10	9	4	0	0	0.25	3	12	15	0.0	0.16666666666666666	0.4828364218381573	0.944006598687453	0.6502844053243345	0.9138767153139818	0.46965196977405166	0.9269306199556252	0.8342834643981493	0.9292852456096282	0	0	0.0	-7.773963109865804e-05	-7.773963109865804e-05
3314	0.08155499758721814	0.013061773085109888	-2.1478029305662104e-06	0.7845792317015062	-1	0	0	0.1	1	1.0	13	1.0	1.0	14	13	0	0	0	0.06666666666666667	15	1	15	0.0	0	0.5086019332285694	0.9404302305703671	0.7967659498236566	0.8232475355896094	0.7064719006525328	0.956064029619728	0.9067275818716805	0.9212361652635961	0	0	0.0	-2.1478029305662105e-07	-2.1478029305662105e-07
4879	0.07109568328425228	0.0276250393637471	0.02385575230599121	0.724355247838528	-1	0	0	0.1	1	1.0	13	1.0	1.0	14	13	0	0	0	0.06666666666666667	15	1	15	0.0	0	0.5086019332285694	0.9404302305703671	0.7662566139043676	0.9067662892304417	0.7064719006525328	0.9552525178593655	0.9067275818716805	0.9369263580788876	0	0	0.0	0.02385575230599121	0.02385575230599121
3507	0.07770938659448179	0.011985743081615086	0.003944951820779696	0.7020790351904551	-1	0	0	0.1	1	1.0	13	1.0	1.0	14	13	0	0	0	0.06666666666666667	15	1	15	0.0	0	0.5086019332285694	0.9404302305703671	0.7649564744201566	0.8996866474766781	0.7064719006525328	0.9552133065169278	0.9067275818716805	0.9352927816344833	0	0	0.0	0.003944951820779696	0.003944951820779696
4108	0.07060820771850636	0.029777828823900343	0.02733913526765398	0.7092808027703909	-1	0	0	0.1	1	1.0	13	1.0	1.0	14	13	0	0	0	0.06666666666666667	15	1	15	0.0	0	0.5086019332285694	0.9404302305703671	0.7662566139043676	0.9067662892304417	0.7064719006525328	0.9552133065169278	0.9067275818716805	0.9369082932552655	0	0	0.0	0.02733913526765398	0.02733913526765398
3990	0.07085875644440794	0.029846812448691307	0.02740688963259183	0.7152683810052018	-1	0	0	0.1	1	1.0	13	1.0	1.0	14	13	0	0	0	0.06666666666666667	15	1	15	0.0	0	0.5086019332285694	0.9404302305703671	0.7662566139043676	0.9067662892304417	0.7064719006525328	0.9552133065169278	0.9067275818716805	0.9369082932552655	0	0	0.0	0.02740688963259183	0.02740688963259183
2818	0.07032828960851728	0.030014350175392543	0.02707415399031434	0.7074134324312249	-1	0	0	0.1	1	1.0	13	1.0	1.0	14	13	0	0	0	0.06666666666666667	15	1	15	0.0	0	0.5086019332285694	0.9404302305703671	0.7662566139043676	0.9067662892304417	0.7064719006525328	0.9552133065169278	0.9067275818716805	0.9369082932552655	0	0	0.0	0.02707415399031434	0.02707415399031434
2088	0.07014430079393714	0.029882587165145687	0.027383929064906987	0.7112642086390477	-1	0	0	0.1	1	1.0	13	1.0	1.0	14	13	0	0	0	0.06666666666666667	15	1	15	0.0	0	0.5086019332285694	0.9404302305703671	0.7662566139043676	0.9067662892304417	0.7064719006525328	0.9552133065169278	0.9067275818716805	0.9369082932552655	0	0	0.0	0.027383929064906987	0.027383929064906987
582	0.016833095692352352	0.0009024735206130863	6.0729408639693156e-05	0.9554351996119539	-1	0.3333333333333333	1	0.625	5	0.4444444444444444	4	0.5238095238095238	0.2222222222222222	3	2	7	3	0	0.42857142857142855	7	3	11	0.17647058823529413	0.3333333333333333	0.5330481674808956	0.704063233504449	0.4688558536394076	0.6636821010355345	0.5200565545536258	0.9447986607165324	0.7533150840856493	0.8118614661046589	0.6666666666666666	1.0	0.0	6.0729408639693156e-05	6.0729408639693156e-05
2820	0.07112989627591469	0.01654453252015302	0.01647269482515513	0.7906949466375219	-1	0	0	0.1	1	1.0	13	1.0	1.0	14	13	0	0	0	0.06666666666666667	15	1	15	0.0	0	0.47840748269836625	0.9469325071426189	0.7662566139043676	0.9030947558473162	0.7198049654039715	0.9651847000120126	0.9203438496184952	0.9433211975036888	0	0	0.0	0.01647269482515513	0.01647269482515513
2372	0.0705436731307428	0.029936627928330455	0.027191166371662776	0.7130423860255788	-1	0	0	0.1	1	1.0	13	1.0	1.0	14	13	0	0	0	0.06666666666666667	15	1	15	0.0	0	0.5086019332285694	0.9404302305703671	0.7662566139043676	0.9067662892304417	0.7064719006525328	0.9552133065169278	0.9067275818716805	0.9369082932552655	0	0	0.0	0.027191166371662776	0.027191166371662776
1429	0.0723268734000318	0.021676917094933263	0.01830365493594073	0.7527749194200415	-1	0	0	0.1	1	1.0	13	1.0	1.0	14	13	0	0	0	0.06666666666666667	15	1	15	0.0	0	0.5160342105829283	0.9333223450328014	0.7236183556570178	0.903366025572261	0.7198049654039715	0.9568273895574136	0.8902310089961263	0.9344716431354243	0	0	0.0	0.01830365493594073	0.01830365493594073
3171	0.06961208013458756	0.02893715254056945	0.026575105084870595	0.7224141674379148	-1	0	0	0.1	1	1.0	13	1.0	1.0	14	13	0	0	0	0.06666666666666667	15	1	15	0.0	0	0.5086019332285694	0.9404302305703671	0.7662566139043676	0.9067662892304417	0.7064719006525328	0.9552133065169278	0.9067275818716805	0.9369082932552655	0	0	0.0	0.026575105084870595	0.026575105084870595
4786	0.06977774215991021	0.02651261465556038	0.02068361813090519	0.7241458864229362	-1	0	0	0.1	1	1.0	13	1.0	1.0	14	13	0	0	0	0.06666666666666667	15	1	15	0.0	0	0.5086019332285694	0.9404302305703671	0.7662566139043676	0.9067662892304417	0.7064719006525328	0.956064029619728	0.9067275818716805	0.9373025523512339	0	0	0.0	0.02068361813090519	0.02068361813090519
4078	0.07018896861211738	0.028184430635811733	0.02334661204823546	0.709590825677325	-1	0	0	0.1	1	1.0	13	1.0	1.0	14	13	0	0	0	0.06666666666666667	15	1	15	0.0	0	0.5086019332285694	0.9404302305703671	0.7662566139043676	0.9067662892304417	0.7064719006525328	0.9552133065169278	0.9067275818716805	0.9369082932552655	0	0	0.0	0.02334661204823546	0.02334661204823546
75	6.6806112264500825e-09	6.803048100269829e-09	4.8104814444305484e-09	0.9999996780027609	-1	0	0	0	0	0	0	1.0	0	0	0	0	2	0	1.0	1	1	1	0.5	0	0	0	0	0	0	0	0	0	0	0	0	-0.1	-0.1
2536	0.06963522161710944	0.027257808619636153	0.024805545311753403	0.7269166703248255	-1	0	0	0.1	1	1.0	13	1.0	1.0	14	13	0	0	0	0.06666666666666667	15	1	15	0.0	0	0.5086019332285694	0.9404302305703671	0.7662566139043676	0.9067662892304417	0.6460929327903459	0.9297615611280463	0.8919602239321694	0.9268309739780626	0	0	0.0	0.024805545311753403	0.024805545311753403
1813	0.06738253966114575	0.025531875883423403	0.021854002484006468	0.6612227170513941	-1	0	0	0.1	1	1.0	13	1.0	1.0	14	13	0	0	0	0.06666666666666667	15	1	15	0.0	0	0.5160342105829283	0.9333223450328014	0.7236183556570178	0.903366025572261	0.7064719006525328	0.9539741979947478	0.9032162491815505	0.933091102401495	0	0	0.0	0.021854002484006468	0.021854002484006468
1065	0.07160296673475736	0.01678898502311909	0.015567514073343565	0.712283610986413	-1	0	0	0.1	1	1.0	13	1.0	1.0	14	13	0	0	0	0.06666666666666667	15	1	15	0.0	0	0.5160342105829283	0.9394550340217448	0.765963978495061	0.8904307566237919	0.7808452945558215	0.9312926307747948	0.8570074676628188	0.9228175740474457	0	0	0.0	0.015567514073343565	0.015567514073343565
4129	0.07184946970121313	0.030151179661003356	0.027744319198959918	0.7128185376322238	-1	0	0	0.1	1	1.0	13	1.0	1.0	14	13	0	0	0	0.06666666666666667	15	1	15	0.0	0	0.5086019332285694	0.9404302305703671	0.7662566139043676	0.9067662892304417	0.7064719006525328	0.9552133065169278	0.9067275818716805	0.9369082932552655	0	0	0.0	0.027744319198959918	0.027744319198959918
1834	0.06651054923127432	0.024574393979634474	0.023380962786289823	0.7428692718247976	-1	0	0	0.1	1	1.0	13	1.0	1.0	14	13	0	0	0	0.06666666666666667	15	1	15	0.0	0	0.5086019332285694	0.9404302305703671	0.7662566139043676	0.9067662892304417	0.7198049654039715	0.9571030313786894	0.9067275818716805	0.9377908489230349	0	0	0.0	0.023380962786289823	0.023380962786289823
774	0.06842235007679627	0.013450963108665804	0.012635649211573544	0.7409782614609273	-1	0	0	0.2	2	0.9230769230769231	12	1.0	0.9230769230769231	14	12	0	0	0	0.06666666666666667	15	1	15	0.0	0.14285714285714285	0.6057978044148136	0.9501936767569884	0.7124451612467528	0.9002650823629514	0.7198049654039715	0.9541658308913143	0.8577673753451163	0.9386684713080634	0	0	0.0	0.012635649211573544	0.012635649211573544
4443	0.07082104410812466	0.027252035476090418	0.023936663962279867	0.7252225317191123	-1	0	0	0.1	1	1.0	13	1.0	1.0	14	13	0	0	0	0.06666666666666667	15	1	15	0.0	0	0.5086019332285694	0.9404302305703671	0.7662566139043676	0.9067662892304417	0.7064719006525328	0.9552133065169278	0.9067275818716805	0.9369082932552655	0	0	0.0	0.023936663962279867	0.023936663962279867
3966	0.07109650615863113	0.03071876534321844	0.0275937774435668	0.7078691678197946	-1	0	0	0.1	1	1.0	13	1.0	1.0	14	13	0	0	0	0.06666666666666667	15	1	15	0.0	0	0.5086019332285694	0.9404302305703671	0.7662566139043676	0.9067662892304417	0.7064719006525328	0.9552133065169278	0.9067275818716805	0.9369082932552655	0	0	0.0	0.0275937774435668	0.0275937774435668
3445	0.0745616425198735	0.01586702905394543	0.013064349706696426	0.7823390814395133	-1	0	0	0.1	1	1.0	13	1.0	1.0	14	13	0	0	0	0.06666666666666667	15	1	15	0.0	0	0.6057978044148136	0.9496490874156178	0.7402285547161098	0.9109735895957171	0.7198049654039715	0.9520259417644181	0.8577673753451163	0.9399244275910671	0	0	0.0	0.013064349706696426	0.013064349706696426
4133	0.07018100822994237	0.03024379303182665	0.02461423707591997	0.7072412659362086	-1	0	0	0.1	1	1.0	13	1.0	1.0	14	13	0	0	0	0.06666666666666667	15	1	15	0.0	0	0.5086019332285694	0.9404302305703671	0.7662566139043676	0.9067662892304417	0.7064719006525328	0.956064029619728	0.9067275818716805	0.9373025523512339	0	0	0.0	0.02461423707591997	0.02461423707591997
3239	0.08131273223916394	0.014421079919494978	-0.005978285621364556	0.7100095976317232	-1	0	0	0.2	2	0.9230769230769231	12	1.0	0.9230769230769231	14	12	0	0	0	0.06666666666666667	15	1	15	0.0	0.14285714285714285	0.4564143377167774	0.9400610757445118	0.7662566139043676	0.9031037363237172	0.7064719006525328	0.9584299591417944	0.9067275818716805	0.9374722861902343	0	0	0.0	-0.0005978285621364556	-0.0005978285621364556
2837	0.07288170406295544	0.02745736698817192	0.022069761965466898	0.7257689346445961	-1	0	0	0.1	1	1.0	13	1.0	1.0	14	13	0	0	0	0.06666666666666667	15	1	15	0.0	0	0.5086019332285694	0.9404302305703671	0.7662566139043676	0.9067662892304417	0.7064719006525328	0.9552133065169278	0.9067275818716805	0.9369082932552655	0	0	0.0	0.022069761965466898	0.022069761965466898
2175	0.07024422373477429	0.029441002361073595	0.025150850798189087	0.7122388623177067	-1	0	0	0.1	1	1.0	13	1.0	1.0	14	13	0	0	0	0.06666666666666667	15	1	15	0.0	0	0.5086019332285694	0.9404302305703671	0.7662566139043676	0.9067662892304417	0.7064719006525328	0.9570737941427478	0.9067275818716805	0.9377770038956426	0	0	0.0	0.025150850798189087	0.025150850798189087
1209	0.07836184508764771	0.017129102742814952	0.004728450202446729	0.6504433716477913	-1	0	0	0.1	1	1.0	13	1.0	1.0	14	13	0	0	0	0.06666666666666667	15	1	15	0.0	0	0.5160342105829283	0.9394550340217448	0.7236183556570178	0.8858635120244475	0.7833396475855157	0.9358722172718131	0.8567266792831012	0.9234774507721373	0	0	0.0	0.004728450202446729	0.004728450202446729
1588	0.07222226902600332	0.027552447558996895	0.023540390430386117	0.6816753973732947	-1	0	0	0.1	1	1.0	13	1.0	1.0	14	13	0	0	0	0.06666666666666667	15	1	15	0.0	0	0.5160342105829283	0.9333223450328014	0.7236183556570178	0.903366025572261	0.7064719006525328	0.966806941631175	0.9032162491815505	0.9398330325559523	0	0	0.0	0.023540390430386117	0.023540390430386117
29	9.506197584272234e-09	8.606777178108287e-09	6.094390254852567e-09	0.9999983774201705	-1	0	0	1.0	2	0.0	0	0.75	0	0	0	2	0	0	1.0	2	2	3	0.0	0	0	0	0	0	0	0	0	0	0	0	0	-0.1	-0.1
2046	0.07062774915845826	0.029905176836957082	0.026263698091639247	0.7121344496437292	-1	0	0	0.1	1	1.0	13	1.0	1.0	14	13	0	0	0	0.06666666666666667	15	1	15	0.0	0	0.5086019332285694	0.9404302305703671	0.7662566139043676	0.9067662892304417	0.7064719006525328	0.9552133065169278	0.9067275818716805	0.9369082932552655	0	0	0.0	0.026263698091639247	0.026263698091639247
510	0.04628738888341629	0.011856304344247778	0.007591830998157593	0.9309525037827038	-1	0	0	0.2	2	0.8461538461538461	11	0.4166666666666667	0.6153846153846154	9	8	5	4	0	1.0	6	6	15	0.3076923076923077	0	0.6049115826496311	0.9064825595364416	0.3515387427754883	0.705167528266434	0.8327045484806176	0.8925701678270451	0.8241957397659574	0.8524029020412656	0.38888888888888884	0.3333333333333333	0.0	0.007591830998157593	0.007591830998157593
3416	0.07019699228177018	0.029856508759505736	0.02706406485040579	0.7075534308809586	-1	0	0	0.1	1	1.0	13	1.0	1.0	14	13	0	0	0	0.06666666666666667	15	1	15	0.0	0	0.5086019332285694	0.9404302305703671	0.7662566139043676	0.9067662892304417	0.7198049654039715	0.957271041536834	0.9067275818716805	0.9378705277924491	0	0	0.0	0.02706406485040579	0.02706406485040579
2067	0.07198726981993787	0.025512584611451068	0.02131740963487108	0.6661966359905811	-1	0	0	0.1	1	1.0	13	1.0	1.0	14	13	0	0	0	0.06666666666666667	15	1	15	0.0	0	0.5160342105829283	0.9333223450328014	0.7236183556570178	0.903366025572261	0.7064719006525328	0.9634275020805219	0.9032162491815505	0.937911392462413	0	0	0.0	0.02131740963487108	0.02131740963487108
4490	0.07189638046894525	0.02955653862766196	0.0246063162841969	0.706133507357011	-1	0	0	0.1	1	1.0	13	1.0	1.0	14	13	0	0	0	0.06666666666666667	15	1	15	0.0	0	0.5086019332285694	0.9404302305703671	0.7662566139043676	0.9067662892304417	0.7198049654039715	0.957271041536834	0.9067275818716805	0.9378705277924491	0	0	0.0	0.0246063162841969	0.0246063162841969
1098	0.08562734469497298	0.00536184244026032	-0.0038573350111666366	0.7566757912959386	-1	0	0	0.1	1	1.0	13	1.0	1.0	14	13	0	0	0	0.06666666666666667	15	1	15	0.0	0	0.47991763795479125	0.9445962487723225	0.7223182161728068	0.9043124682352613	0.7700065828340769	0.966867357546184	0.8713865545701023	0.9436716256096362	0	0	0.0	-0.00038573350111666366	-0.00038573350111666366
1754	0.06850014974391902	0.024503286677642316	0.023729601035572225	0.742673659262491	-1	0	0	0.1	1	1.0	13	1.0	1.0	14	13	0	0	0	0.06666666666666667	15	1	15	0.0	0	0.5086019332285694	0.9404302305703671	0.7662566139043676	0.9067662892304417	0.7064719006525328	0.9517690673522773	0.9067275818716805	0.9353598443857903	0	0	0.0	0.023729601035572225	0.023729601035572225
1221	0.06985271315597401	0.021760970564222444	0.0191180975824978	0.7287486558292328	-1	0	0	0.1	1	1.0	13	1.0	1.0	14	13	0	0	0	0.06666666666666667	15	1	15	0.0	0	0.5160342105829283	0.9333223450328014	0.7236183556570178	0.903366025572261	0.7198049654039715	0.9568273895574136	0.8902310089961263	0.9344716431354243	0	0	0.0	0.0191180975824978	0.0191180975824978
2827	0.07128947940140284	0.028785523782923598	0.02614193120691062	0.7249031817207197	-1	0	0	0.1	1	1.0	13	1.0	1.0	14	13	0	0	0	0.06666666666666667	15	1	15	0.0	0	0.5086019332285694	0.9404302305703671	0.7662566139043676	0.9067662892304417	0.7064719006525328	0.9570737941427478	0.9067275818716805	0.9377770038956426	0	0	0.0	0.02614193120691062	0.02614193120691062
2425	0.07157771760343724	0.02888479207388652	0.026589274203366334	0.7210254038753566	-1	0	0	0.1	1	1.0	13	1.0	1.0	14	13	0	0	0	0.06666666666666667	15	1	15	0.0	0	0.5086019332285694	0.9404302305703671	0.7662566139043676	0.9067662892304417	0.7064719006525328	0.9552133065169278	0.9067275818716805	0.9369082932552655	0	0	0.0	0.026589274203366334	0.026589274203366334
2206	0.07091402341862442	0.028567533618770517	0.02393504810210532	0.7078685337108662	-1	0	0	0.1	1	1.0	13	1.0	1.0	14	13	0	0	0	0.06666666666666667	15	1	15	0.0	0	0.5086019332285694	0.9404302305703671	0.7662566139043676	0.9067662892304417	0.7064719006525328	0.9552133065169278	0.9067275818716805	0.9369082932552655	0	0	0.0	0.02393504810210532	0.02393504810210532
2048	0.0679573924076168	0.025185109018305164	0.023685352065058982	0.7410637757761112	-1	0	0	0.1	1	1.0	13	1.0	1.0	14	13	0	0	0	0.06666666666666667	15	1	15	0.0	0	0.5086019332285694	0.9404302305703671	0.7662566139043676	0.9067662892304417	0.7064719006525328	0.9512051405560203	0.9067275818716805	0.9351131852540422	0	0	0.0	0.023685352065058982	0.023685352065058982
1537	0.06829913143393569	0.007874398559511518	-0.0008069005202996963	0.7671129945812308	-1	0	0	0.1	1	1.0	13	1.0	1.0	14	13	0	0	0	0.06666666666666667	15	1	15	0.0	0	0.6057978044148136	0.9228846442610437	0.6533981754822367	0.928758388805472	0.7064719006525328	0.9476308194849051	0.9179412237692666	0.9339209494059783	0	0	0.0	-8.069005202996962e-05	-8.069005202996962e-05
4698	0.06972926036859615	0.02840680099210709	0.0238409102540105	0.7177743448308913	-1	0	0	0.1	1	1.0	13	1.0	1.0	14	13	0	0	0	0.06666666666666667	15	1	15	0.0	0	0.5086019332285694	0.9404302305703671	0.7662566139043676	0.9067662892304417	0.7064719006525328	0.9552133065169278	0.9067275818716805	0.9369082932552655	0	0	0.0	0.0238409102540105	0.0238409102540105
4535	0.07018889156448925	0.029465764080555124	0.025502677176891222	0.7094781825059311	-1	0	0	0.1	1	1.0	13	1.0	1.0	14	13	0	0	0	0.06666666666666667	15	1	15	0.0	0	0.5086019332285694	0.9404302305703671	0.7662566139043676	0.9067662892304417	0.7064719006525328	0.9552133065169278	0.9067275818716805	0.9369082932552655	0	0	0.0	0.025502677176891222	0.025502677176891222
4852	0.07270060845843176	0.028752003151002865	0.02311980343827495	0.7120987943082506	-1	0	0	0.1	1	1.0	13	1.0	1.0	14	13	0	0	0	0.06666666666666667	15	1	15	0.0	0	0.5086019332285694	0.9404302305703671	0.7662566139043676	0.9067662892304417	0.7064719006525328	0.9552133065169278	0.9067275818716805	0.9369082932552655	0	0	0.0	0.02311980343827495	0.02311980343827495
3172	0.07040568765950075	0.030256246568819534	0.027686356423823853	0.7116821294572141	-1	0	0	0.1	1	1.0	13	1.0	1.0	14	13	0	0	0	0.06666666666666667	15	1	15	0.0	0	0.5086019332285694	0.9404302305703671	0.7662566139043676	0.9067662892304417	0.7064719006525328	0.9552133065169278	0.9067275818716805	0.9369082932552655	0	0	0.0	0.027686356423823853	0.027686356423823853
3059	0.07090423987932193	0.028636979820338394	0.02442126178533622	0.7213365475450337	-1	0	0	0.1	1	1.0	13	1.0	1.0	14	13	0	0	0	0.06666666666666667	15	1	15	0.0	0	0.5086019332285694	0.9404302305703671	0.7662566139043676	0.9067662892304417	0.7064719006525328	0.9552133065169278	0.9067275818716805	0.9369082932552655	0	0	0.0	0.02442126178533622	0.02442126178533622
4324	0.06840722303891628	0.006174707839543859	0.00022548921737129275	0.6661663420266198	-1	0	0	0.1	1	1.0	13	1.0	1.0	14	13	0	0	0	0.06666666666666667	15	1	15	0.0	0	0.5086019332285694	0.9458005691484983	0.7662566139043676	0.9067662892304417	0.7198049654039715	0.957271041536834	0.9067275818716805	0.9397879708418747	0	0	0.0	0.00022548921737129275	0.00022548921737129275
1740	0.07233286069661757	0.011793565917273388	0.005092679132343457	0.7302928176180028	-1	0	0	0.1	1	1.0	13	1.0	1.0	14	13	0	0	0	0.06666666666666667	15	1	15	0.0	0	0.6077397073519553	0.951922702675781	0.7236183556570178	0.8628123237657548	0.6625675607836098	0.9544805036869561	0.9060058653607193	0.932296678907479	0	0	0.0	0.005092679132343457	0.005092679132343457
3563	0.08043442678036852	0.002942005397224098	-0.00155142651746996	0.7857912864364931	-1	0	0	0.1	1	1.0	13	1.0	1.0	14	13	0	0	0	0.06666666666666667	15	1	15	0.0	0	0.4004091389301145	0.9162888252156308	0.6289765507258003	0.8990550721540574	0.4399808626029397	0.9346350813975568	0.8575454241876387	0.9178358586774527	0	0	0.0	-0.00015514265174699598	-0.00015514265174699598
4261	0.07141258993140345	0.02832025691525655	0.026167433220926017	0.7218604949261005	-1	0	0	0.1	1	1.0	13	1.0	1.0	14	13	0	0	0	0.06666666666666667	15	1	15	0.0	0	0.5086019332285694	0.9404302305703671	0.7662566139043676	0.9067662892304417	0.7064719006525328	0.9552133065169278	0.9067275818716805	0.9369082932552655	0	0	0.0	0.026167433220926017	0.026167433220926017
914	0.0720393283539052	0.020702994674975606	0.017501879827160078	0.7325729863432912	-1	0	0	0.1	1	1.0	13	1.0	1.0	14	13	0	0	0	0.06666666666666667	15	1	15	0.0	0	0.5160342105829283	0.9333223450328014	0.7236183556570178	0.903366025572261	0.7198049654039715	0.9640603501045897	0.8902310089961263	0.9382620410599403	0	0	0.0	0.017501879827160078	0.017501879827160078
1572	0.07036800561291721	0.0029158060356257428	0.0020163877291738347	0.8091173723008027	-1	0	0	0.1	1	1.0	13	1.0	1.0	14	13	0	0	0	0.06666666666666667	15	1	15	0.0	0	0.5160342105829283	0.9333223450328014	0.796256487065459	0.8210375076104611	0.7064719006525328	0.966806941631175	0.9032162491815505	0.924930930713761	0	0	0.0	0.0020163877291738347	0.0020163877291738347
4121	0.07050851939607117	0.021283572952365916	0.02116636576401148	0.7818281793996914	-1	0	0	0.1	1	1.0	13	1.0	1.0	14	13	0	0	0	0.06666666666666667	15	1	15	0.0	0	0.47840748269836625	0.9469325071426189	0.7662566139043676	0.9030947558473162	0.7198049654039715	0.9651847000120126	0.9203438496184952	0.9433211975036888	0	0	0.0	0.02116636576401148	0.02116636576401148
4636	0.07264647469229273	0.028866069913418512	0.02680620076254437	0.7195906469586635	-1	0	0	0.1	1	1.0	13	1.0	1.0	14	13	0	0	0	0.06666666666666667	15	1	15	0.0	0	0.5086019332285694	0.9404302305703671	0.7662566139043676	0.9067662892304417	0.7064719006525328	0.9552133065169278	0.9067275818716805	0.9369082932552655	0	0	0.0	0.02680620076254437	0.02680620076254437
3684	0.07026082040057992	0.031168448453070274	0.028701870768804403	0.7073906215878838	-1	0	0	0.1	1	1.0	13	1.0	1.0	14	13	0	0	0	0.06666666666666667	15	1	15	0.0	0	0.5086019332285694	0.9404302305703671	0.7662566139043676	0.9067662892304417	0.7064719006525328	0.9552133065169278	0.9067275818716805	0.9369082932552655	0	0	0.0	0.028701870768804403	0.028701870768804403
1436	0.07142841525540575	0.027936350697516956	0.025247961806500085	0.6835425217379034	-1	0	0	0.1	1	1.0	13	1.0	1.0	14	13	0	0	0	0.06666666666666667	15	1	15	0.0	0	0.5160342105829283	0.9333223450328014	0.7236183556570178	0.903366025572261	0.7064719006525328	0.966806941631175	0.9032162491815505	0.9398330325559523	0	0	0.0	0.025247961806500085	0.025247961806500085
1016	0.07057996172165	0.020614069553650652	0.017157114466314214	0.7262696932636081	-1	0	0	0.1	1	1.0	13	1.0	1.0	14	13	0	0	0	0.06666666666666667	15	1	15	0.0	0	0.5160342105829283	0.9333223450328014	0.7236183556570178	0.903366025572261	0.7198049654039715	0.9640603501045897	0.8902310089961263	0.9382620410599403	0	0	0.0	0.017157114466314214	0.017157114466314214
2160	0.07212791187158542	0.030490307419791446	0.02800383839828754	0.7133293573875399	-1	0	0	0.1	1	1.0	13	1.0	1.0	14	13	0	0	0	0.06666666666666667	15	1	15	0.0	0	0.5086019332285694	0.9404302305703671	0.7662566139043676	0.9067662892304417	0.7064719006525328	0.9552133065169278	0.9067275818716805	0.9369082932552655	0	0	0.0	0.02800383839828754	0.02800383839828754
4743	0.057318655172181675	0.0058215738581137	0.004765274348726616	0.7049818648564294	-1	0.25	1	0.3	3	0.7692307692307693	10	0.38461538461538464	0.7692307692307693	13	10	1	0	0	0.23076923076923078	13	3	15	0.0	1.0	0.4489820603624186	0.929614799303909	0.7662566139043676	0.9141572123051166	0.7198049654039715	0.9563335776196876	0.9203438496184952	0.9356918525063224	0	0	0.0	0.004765274348726616	0.004765274348726616
2587	0.07169575793145572	0.02990065432955842	0.02478886434171637	0.7060991052672334	-1	0	0	0.1	1	1.0	13	1.0	1.0	14	13	0	0	0	0.06666666666666667	15	1	15	0.0	0	0.5086019332285694	0.9404302305703671	0.7662566139043676	0.9067662892304417	0.7064719006525328	0.9570737941427478	0.9067275818716805	0.9377770038956426	0	0	0.0	0.02478886434171637	0.02478886434171637
540	0.07962585806773248	0.012598623103901627	0.012049062662226138	0.7088346978407296	-1	0	0	0.2	2	0.9230769230769231	12	0.5357142857142857	0.8461538461538461	13	11	1	0	0	0.14285714285714285	2	14	15	0.0	0	0.3271421300109176	0.9116740035347853	0.4442374561839726	0.9367942828011345	0.8108385768643872	0.9017722040052585	0.9235389382844211	0.9180239654820133	0	0	0.0	0.012049062662226138	0.012049062662226138
1317	0.07112785243162062	0.02070472057809956	0.01724088469156294	0.7376506691141236	-1	0	0	0.1	1	1.0	13	1.0	1.0	14	13	0	0	0	0.06666666666666667	15	1	15	0.0	0	0.5160342105829283	0.9333223450328014	0.7236183556570178	0.903366025572261	0.7198049654039715	0.9568273895574136	0.8902310089961263	0.9344716431354243	0	0	0.0	0.01724088469156294	0.01724088469156294
436	0.03390845618319308	0.0005055272364678697	0.0005043128848901668	0.8584370788686413	-1	0	0	0.4	4	0.6923076923076923	9	0.3125	0.6923076923076923	12	9	2	1	0	0.3333333333333333	4	12	15	0.2	0.15384615384615385	0.7467943096014704	0.9476869955902504	0.47516970606477893	0.9537882633145414	0.5194570756068833	0.950320251344562	0.9185565842830669	0.9506588230729514	1.0	0.16666666666666666	0.0	0.0005043128848901668	0.0005043128848901668
1765	0.0729946908437731	0.02637596993995034	0.0241801472646847	0.6967094573496168	-1	0	0	0.1	1	1.0	13	1.0	1.0	14	13	0	0	0	0.06666666666666667	15	1	15	0.0	0	0.5160342105829283	0.9333223450328014	0.7236183556570178	0.903366025572261	0.7064719006525328	0.9652718588348944	0.9032162491815505	0.9389448508561671	0	0	0.0	0.0241801472646847	0.0241801472646847
731	0.03283019024689843	0.002435379789997913	0.002434581871732268	0.9770588915777126	-1	0	0	0.2	2	0.8461538461538461	11	0.2727272727272727	0.6923076923076923	11	9	3	1	0	0.45454545454545453	5	11	15	0.125	0	0.20234342578748538	0.8476275574089411	0.6053705220299062	0.9350831298045559	0.699529875660665	0.8806044964293617	0.9084920779541434	0.8935255137438926	1.0	0.36363636363636365	0.0	0.002434581871732268	0.002434581871732268
1153	0.07232295013582583	0.022184987269212007	0.019060553046565534	0.7471855105184335	-1	0	0	0.1	1	1.0	13	1.0	1.0	14	13	0	0	0	0.06666666666666667	15	1	15	0.0	0	0.5160342105829283	0.9333223450328014	0.7236183556570178	0.903366025572261	0.7198049654039715	0.9568273895574136	0.8902310089961263	0.9344716431354243	0	0	0.0	0.019060553046565534	0.019060553046565534
597	0.06622490604021293	0.019784836644088193	0.012036342783662965	0.687770971343437	-1	0	0	0.3	3	0.8461538461538461	11	0.5357142857142857	0.7692307692307693	13	10	1	0	0	0.14285714285714285	14	2	15	0.0	0.15384615384615385	0.42764150996035805	0.8387237183839862	0.8102912163552969	0.9392505864938782	0.39739813122879053	0.9537647899542703	0.894905830827674	0.9221019056924624	0	0	0.0	0.012036342783662965	0.012036342783662965
930	0.07548554504217068	0.014907063507037358	0.013618617187136167	0.6570490356167837	-1	0	0	0.2	2	0.9230769230769231	12	0.5357142857142857	0.9230769230769231	14	12	0	0	0	0.14285714285714285	14	2	15	0.0	0	0.6433738027349069	0.9671095252846539	0.7662566139043676	0.900983901879331	0.5351002261057389	0.948323455188384	0.9186099189433593	0.9444336910394759	0	0	0.0	0.013618617187136167	0.013618617187136167
4343	0.06929168049012929	0.02828677894864218	0.0238301692014391	0.7207296381589325	-1	0	0	0.1	1	1.0	13	1.0	1.0	14	13	0	0	0	0.06666666666666667	15	1	15	0.0	0	0.5086019332285694	0.9404302305703671	0.7662566139043676	0.9067662892304417	0.7069444562093785	0.9553616679555451	0.9067275818716805	0.9369766980700249	0	0	0.0	0.0238301692014391	0.0238301692014391
1742	0.07397305175955159	0.026288670257878573	0.024296018226950322	0.692332618772586	-1	0	0	0.1	1	1.0	13	1.0	1.0	14	13	0	0	0	0.06666666666666667	15	1	15	0.0	0	0.5160342105829283	0.9333223450328014	0.7236183556570178	0.903366025572261	0.7833396475855157	0.9595829466898755	0.9032162491815505	0.9358626418162217	0	0	0.0	0.024296018226950322	0.024296018226950322
3935	0.0714363324250474	0.02964371252160052	0.02700704610066683	0.7201428287430125	-1	0	0	0.1	1	1.0	13	1.0	1.0	14	13	0	0	0	0.06666666666666667	15	1	15	0.0	0	0.5086019332285694	0.9404302305703671	0.7662566139043676	0.9067662892304417	0.7064719006525328	0.9552133065169278	0.9067275818716805	0.9369082932552655	0	0	0.0	0.02700704610066683	0.02700704610066683
4039	0.0711183505983836	0.029497199911772697	0.024953576504837448	0.7104578888019024	-1	0	0	0.1	1	1.0	13	1.0	1.0	14	13	0	0	0	0.06666666666666667	15	1	15	0.0	0	0.5086019332285694	0.9404302305703671	0.7662566139043676	0.9067662892304417	0.7064719006525328	0.9552133065169278	0.9067275818716805	0.9369082932552655	0	0	0.0	0.024953576504837448	0.024953576504837448
3413	0.07124253107457357	0.02887128241914093	0.025553137662930298	0.7258746471209385	-1	0	0	0.1	1	1.0	13	1.0	1.0	14	13	0	0	0	0.06666666666666667	15	1	15	0.0	0	0.5086019332285694	0.9404302305703671	0.7662566139043676	0.9067662892304417	0.7064719006525328	0.9570737941427478	0.9067275818716805	0.9377770038956426	0	0	0.0	0.025553137662930298	0.025553137662930298
384	0.06519192196636749	0.008684127756168622	-0.004090066963149	0.647062386599928	-1	0	0	0.2	2	0.9230769230769231	12	0.5357142857142857	0.7692307692307693	11	10	3	1	0	0.14285714285714285	2	14	15	0.1111111111111111	0	0.5801667787892094	0.9109736759017478	0.41621050868847204	0.7956005409461141	0.7654819967369694	0.9178008535499524	0.9027975433114874	0.8841652605231882	1.0	0.36363636363636365	0.0	-0.00040900669631489995	-0.00040900669631489995
2218	0.07715095465998198	0.03022488363171821	-0.01278106301393107	0.7284903021537894	-1	0	0	0.1	1	1.0	13	1.0	1.0	14	13	0	0	0	0.06666666666666667	15	1	15	0.0	0	0.5478687507658018	0.9266070238167873	0.7236183556570178	0.8978426173419658	0.7064719006525328	0.9654540077007142	0.9032162491815505	0.9358258835523863	0	0	0.0	-0.001278106301393107	-0.001278106301393107
259	0.042444466662433254	0.0040809403428939675	-0.004078738515575655	0.6887481686481057	-1	0.25	1	0.4	4	0.6153846153846154	8	0.45454545454545453	0.5384615384615384	11	7	3	1	0	0.2727272727272727	11	3	15	0.16666666666666666	0.5	0.5365671454843706	0.9570786214691982	0.5114351570177924	0.921643017365727	0.7344465144917746	0.9230550620931433	0.9154727845890522	0.9361157172434709	1.0	0.09090909090909091	0.0	-0.0004078738515575655	-0.0004078738515575655
4247	0.0720535838152743	0.030136874240357537	0.02761068482488184	0.7105298350877784	-1	0	0	0.1	1	1.0	13	1.0	1.0	14	13	0	0	0	0.06666666666666667	15	1	15	0.0	0	0.5086019332285694	0.9404302305703671	0.7662566139043676	0.9067662892304417	0.7064719006525328	0.9552133065169278	0.9067275818716805	0.9369082932552655	0	0	0.0	0.02761068482488184	0.02761068482488184
5049	0.0809336035927664	0.009497925320519247	0.006726212769922354	0.7300175908598183	-1	0	0	0.1	1	1.0	13	1.0	1.0	14	13	0	0	0	0.06666666666666667	15	1	15	0.0	0	0.5086019332285694	0.9448883796084107	0.7662566139043676	0.9077526022341748	0.7064719006525328	0.960530441692329	0.9067275818716805	0.941220631757202	0	0	0.0	0.006726212769922354	0.006726212769922354
2168	0.07047699862717105	0.03024963711681151	0.027715421722575777	0.7082181867678159	-1	0	0	0.1	1	1.0	13	1.0	1.0	14	13	0	0	0	0.06666666666666667	15	1	15	0.0	0	0.5086019332285694	0.9404302305703671	0.7662566139043676	0.9067662892304417	0.7064719006525328	0.9552133065169278	0.9067275818716805	0.9369082932552655	0	0	0.0	0.027715421722575777	0.027715421722575777
2415	0.07279849049974305	0.02812913541240553	0.025766990092660008	0.7247350375830757	-1	0	0	0.1	1	1.0	13	1.0	1.0	14	13	0	0	0	0.06666666666666667	15	1	15	0.0	0	0.5086019332285694	0.9404302305703671	0.7662566139043676	0.9067662892304417	0.7064719006525328	0.956064029619728	0.9067275818716805	0.9373025523512339	0	0	0.0	0.025766990092660008	0.025766990092660008
3333	0.07424426339589955	0.00813967580986144	-0.008096933534875467	0.6074102876756131	-1	0	0	0.1	1	1.0	13	1.0	1.0	14	13	0	0	0	0.06666666666666667	15	1	15	0.0	0	0.4187876098322154	0.9469316518942176	0.7662566139043676	0.8899427169315531	0.7198049654039715	0.9443297196936151	0.9203438496184952	0.9309222943323592	0	0	0.0	-0.0008096933534875467	-0.0008096933534875467
2197	0.06679301132825376	0.02487165389580928	0.023511091538796512	0.7418875276060104	-1	0	0	0.1	1	1.0	13	1.0	1.0	14	13	0	0	0	0.06666666666666667	15	1	15	0.0	0	0.5086019332285694	0.9404302305703671	0.7662566139043676	0.9067662892304417	0.7198049654039715	0.951623598587821	0.9067275818716805	0.9352960399509858	0	0	0.0	0.023511091538796512	0.023511091538796512
2090	0.06736974722803339	0.008969170615809163	-0.008969085298460444	0.7134991249464339	-1	0	0	0.1	1	1.0	13	1.0	1.0	14	13	0	0	0	0.06666666666666667	15	1	15	0.0	0	0.5321052334665832	0.9077042064020677	0.6521891998654066	0.8855093514034972	0.7833396475855157	0.9576765457647648	0.8247586423440724	0.9229831096095698	0	0	0.0	-0.0008969085298460444	-0.0008969085298460444
772	0.07092811837303245	0.020645947773294357	0.01716454790585277	0.7512741869117576	-1	0	0	0.1	1	1.0	13	1.0	1.0	14	13	0	0	0	0.06666666666666667	15	1	15	0.0	0	0.5160342105829283	0.9333223450328014	0.7236183556570178	0.903366025572261	0.7198049654039715	0.9568273895574136	0.8902310089961263	0.9344716431354243	0	0	0.0	0.01716454790585277	0.01716454790585277
1920	0.0721145472220857	0.02875666329662962	0.02527422369040809	0.713616203938407	-1	0	0	0.1	1	1.0	13	1.0	1.0	14	13	0	0	0	0.06666666666666667	15	1	15	0.0	0	0.5160342105829283	0.9333223450328014	0.7236183556570178	0.903366025572261	0.7064719006525328	0.9634275020805219	0.9032162491815505	0.937911392462413	0	0	0.0	0.02527422369040809	0.02527422369040809
3800	0.0685917535945731	0.017142744625572776	0.015709689099693537	0.7496847474619985	-1	0	0	0.1	1	1.0	13	1.0	1.0	14	13	0	0	0	0.06666666666666667	15	1	15	0.0	0	0.5086019332285694	0.9448883796084107	0.7662566139043676	0.9012846196276941	0.7064719006525328	0.9597888441403317	0.9067275818716805	0.9394572050111701	0	0	0.0	0.015709689099693537	0.015709689099693537
73	0.07298495739977778	0.02118260391557952	0.018073213253465205	0.7358511951756814	-1	0	0	0.1	1	1.0	13	1.0	1.0	14	13	0	0	0	0.06666666666666667	15	1	15	0.0	0	0.5160342105829283	0.9333223450328014	0.7236183556570178	0.903366025572261	0.7198049654039715	0.9568273895574136	0.8902310089961263	0.9344716431354243	0	0	0.0	0.018073213253465205	0.018073213253465205
634	0.0666821778833886	0.018426293866730788	0.015852916084558966	0.6876748138683091	-1	0	0	0.3	3	0.8461538461538461	11	0.5357142857142857	0.7692307692307693	13	10	1	0	0	0.14285714285714285	14	2	15	0.0	0.15384615384615385	0.42764150996035805	0.8984568455194966	0.8102912163552969	0.9392505864938782	0.39739813122879053	0.953333708270014	0.894905830827674	0.9337116931601813	0	0	0.0	0.015852916084558966	0.015852916084558966
3227	0.0723130547256825	0.03036066469204777	0.027998065141489413	0.7055786641561457	-1	0	0	0.1	1	1.0	13	1.0	1.0	14	13	0	0	0	0.06666666666666667	15	1	15	0.0	0	0.5086019332285694	0.9404302305703671	0.7662566139043676	0.9067662892304417	0.7064719006525328	0.9552133065169278	0.9067275818716805	0.9369082932552655	0	0	0.0	0.027998065141489413	0.027998065141489413
2541	0.08064473202650271	0.011795678959864294	-0.0038553874351242527	0.742494673646318	-1	0	0	0.1	1	1.0	13	1.0	1.0	14	13	0	0	0	0.06666666666666667	15	1	15	0.0	0	0.47248536060043234	0.9042993936372484	0.7662566139043676	0.9067662892304417	0.7064719006525328	0.9552133065169278	0.9151162159155031	0.92600702146813	0	0	0.0	-0.0003855387435124253	-0.0003855387435124253
1678	0.07110083644087233	0.025647194461149884	0.02175556573217129	0.6624792420753229	-1	0	0	0.1	1	1.0	13	1.0	1.0	14	13	0	0	0	0.06666666666666667	15	1	15	0.0	0	0.5160342105829283	0.9333223450328014	0.7236183556570178	0.903366025572261	0.7833396475855157	0.9595829466898755	0.9032162491815505	0.9358626418162217	0	0	0.0	0.02175556573217129	0.02175556573217129
2420	0.07183780559408799	0.028027208610052902	0.024437508068190478	0.7224906637914632	-1	0	0	0.1	1	1.0	13	1.0	1.0	14	13	0	0	0	0.06666666666666667	15	1	15	0.0	0	0.5086019332285694	0.9404302305703671	0.7662566139043676	0.9067662892304417	0.7064719006525328	0.9570737941427478	0.9067275818716805	0.9377770038956426	0	0	0.0	0.024437508068190478	0.024437508068190478
1481	0.06779903463775706	0.004063130117529199	-0.0025245509374123135	0.7275946499382047	-1	0	0	0.1	1	1.0	13	1.0	1.0	14	13	0	0	0	0.06666666666666667	15	1	15	0.0	0	0.6077397073519553	0.951922702675781	0.7236183556570178	0.894905544357056	0.6625675607836098	0.9544805036869561	0.9060058653607193	0.9384003010669829	0	0	0.0	-0.00025245509374123137	-0.00025245509374123137
3106	0.06979187409555718	0.0271639867461588	0.020995761865289016	0.7072904466140004	-1	0	0	0.1	1	1.0	13	1.0	1.0	14	13	0	0	0	0.06666666666666667	15	1	15	0.0	0	0.5086019332285694	0.9404302305703671	0.7662566139043676	0.9067662892304417	0.7064719006525328	0.9552133065169278	0.9067275818716805	0.9369082932552655	0	0	0.0	0.020995761865289016	0.020995761865289016
1562	0.07037693192164111	0.026823365590102545	0.02253950565810132	0.6758323347545457	-1	0	0	0.1	1	1.0	13	1.0	1.0	14	13	0	0	0	0.06666666666666667	15	1	15	0.0	0	0.5160342105829283	0.9333223450328014	0.7236183556570178	0.903366025572261	0.7064719006525328	0.9590636247074763	0.9032162491815505	0.935595849525158	0	0	0.0	0.02253950565810132	0.02253950565810132
1383	0.07205293536651859	0.025820451706756356	0.02301948183709514	0.6697880576294079	-1	0	0	0.1	1	1.0	13	1.0	1.0	14	13	0	0	0	0.06666666666666667	15	1	15	0.0	0	0.5160342105829283	0.9333223450328014	0.7236183556570178	0.903366025572261	0.7064719006525328	0.9634275020805219	0.9032162491815505	0.937911392462413	0	0	0.0	0.02301948183709514	0.02301948183709514
701	0.06893422487821069	0.011808754473183095	0.011787737390660424	0.7764260965478138	-1	0	0	0.3	3	0.8461538461538461	11	0.5357142857142857	0.8461538461538461	14	11	0	0	0	0.14285714285714285	14	2	15	0.0	0.15384615384615385	0.42764150996035805	0.8103933094706643	0.7569825471617426	0.9511972905597219	0.3716005836889219	0.9488140334264825	0.8945916315873794	0.9203723532501976	0	0	0.0	0.011787737390660424	0.011787737390660424
4056	0.07127909338693834	0.027098781136841204	0.020942453709292593	0.7124844677609296	-1	0	0	0.1	1	1.0	13	1.0	1.0	14	13	0	0	0	0.06666666666666667	15	1	15	0.0	0	0.5086019332285694	0.9404302305703671	0.7662566139043676	0.9067662892304417	0.7064719006525328	0.9552133065169278	0.9067275818716805	0.9369082932552655	0	0	0.0	0.020942453709292593	0.020942453709292593
1133	0.06966688586046527	0.020857438545690044	0.017974806667360795	0.7307576620940647	-1	0	0	0.1	1	1.0	13	1.0	1.0	14	13	0	0	0	0.06666666666666667	15	1	15	0.0	0	0.5160342105829283	0.9333223450328014	0.7236183556570178	0.903366025572261	0.7466737560838177	0.9541997326309608	0.8902310089961263	0.9331981689990059	0	0	0.0	0.017974806667360795	0.017974806667360795
529	0.07194517992561941	0.020773606864980223	0.017932298298163202	0.7411256701088847	-1	0	0	0.1	1	1.0	13	1.0	1.0	14	13	0	0	0	0.06666666666666667	15	1	15	0.0	0	0.5160342105829283	0.9333223450328014	0.7236183556570178	0.903366025572261	0.7198049654039715	0.9568273895574136	0.8902310089961263	0.9344716431354243	0	0	0.0	0.017932298298163202	0.017932298298163202
4719	0.07072631591127836	0.03183247977195119	0.029284612035496822	0.7075668707164681	-1	0	0	0.1	1	1.0	13	1.0	1.0	14	13	0	0	0	0.06666666666666667	15	1	15	0.0	0	0.5086019332285694	0.9404302305703671	0.7662566139043676	0.9067662892304417	0.7064719006525328	0.9552133065169278	0.9067275818716805	0.9369082932552655	0	0	0.0	0.029284612035496822	0.029284612035496822
4748	0.07046691733998553	0.029787458401030285	0.027101446844267324	0.7100019642141143	-1	0	0	0.1	1	1.0	13	1.0	1.0	14	13	0	0	0	0.06666666666666667	15	1	15	0.0	0	0.5086019332285694	0.9404302305703671	0.7662566139043676	0.9067662892304417	0.8569455800892822	0.9610161563838276	0.9067275818716805	0.9397023200818769	0	0	0.0	0.027101446844267324	0.027101446844267324
4515	0.07040568765950075	0.030256246568819534	0.027686356423823853	0.7116821294572141	-1	0	0	0.1	1	1.0	13	1.0	1.0	14	13	0	0	0	0.06666666666666667	15	1	15	0.0	0	0.5086019332285694	0.9404302305703671	0.7662566139043676	0.9067662892304417	0.7064719006525328	0.9552133065169278	0.9067275818716805	0.9369082932552655	0	0	0.0	0.027686356423823853	0.027686356423823853
3621	0.07096614703395274	0.030425106827465256	0.027214533347364244	0.7063551772975978	-1	0	0	0.1	1	1.0	13	1.0	1.0	14	13	0	0	0	0.06666666666666667	15	1	15	0.0	0	0.5086019332285694	0.9404302305703671	0.7662566139043676	0.9067662892304417	0.7198049654039715	0.957271041536834	0.9067275818716805	0.9378705277924491	0	0	0.0	0.027214533347364244	0.027214533347364244
1924	0.07065062922849091	0.030313411114210865	0.025476311223451665	0.7122042599631733	-1	0	0	0.1	1	1.0	13	1.0	1.0	14	13	0	0	0	0.06666666666666667	15	1	15	0.0	0	0.5086019332285694	0.9404302305703671	0.7662566139043676	0.9067662892304417	0.7064719006525328	0.9570737941427478	0.9067275818716805	0.9377770038956426	0	0	0.0	0.025476311223451665	0.025476311223451665
1185	0.07848044150272314	0.006056523097196683	0.004960594982435845	0.7462167705263968	-1	0	0	0.1	1	1.0	13	1.0	1.0	14	13	0	0	0	0.06666666666666667	15	1	15	0.0	0	0.6433738027349069	0.9405989268265205	0.669806902999403	0.8602568702540372	0.7198049654039715	0.9389645990996657	0.7809754974586917	0.9196536981624058	0	0	0.0	0.004960594982435845	0.004960594982435845
2074	0.07088054247988644	0.028373885763029915	0.025775519110744154	0.7231139756529512	-1	0	0	0.1	1	1.0	13	1.0	1.0	14	13	0	0	0	0.06666666666666667	15	1	15	0.0	0	0.5086019332285694	0.9404302305703671	0.7662566139043676	0.9067662892304417	0.7064719006525328	0.9552133065169278	0.9067275818716805	0.9369082932552655	0	0	0.0	0.025775519110744154	0.025775519110744154
1100	0.07070855557391553	0.020307453727966225	0.017368332677352574	0.7363837259094186	-1	0	0	0.1	1	1.0	13	1.0	1.0	14	13	0	0	0	0.06666666666666667	15	1	15	0.0	0	0.5160342105829283	0.9333223450328014	0.7236183556570178	0.903366025572261	0.7198049654039715	0.9568273895574136	0.8902310089961263	0.9344716431354243	0	0	0.0	0.017368332677352574	0.017368332677352574
3332	0.07044174841529571	0.027583517952317498	0.024031697853404806	0.724966774609338	-1	0	0	0.1	1	1.0	13	1.0	1.0	14	13	0	0	0	0.06666666666666667	15	1	15	0.0	0	0.5086019332285694	0.9404302305703671	0.7662566139043676	0.9067662892304417	0.7064719006525328	0.9552133065169278	0.9067275818716805	0.9369082932552655	0	0	0.0	0.024031697853404806	0.024031697853404806
1497	0.07262368822952563	0.026781231351350878	0.023888983908657617	0.6601608582006498	-1	0	0	0.1	1	1.0	13	1.0	1.0	14	13	0	0	0	0.06666666666666667	15	1	15	0.0	0	0.5160342105829283	0.9333223450328014	0.7236183556570178	0.903366025572261	0.7064719006525328	0.966806941631175	0.9032162491815505	0.9398330325559523	0	0	0.0	0.023888983908657617	0.023888983908657617
1793	0.07404595769568514	0.027135748527502	0.02455787644862531	0.6984824214974823	-1	0	0	0.1	1	1.0	13	1.0	1.0	14	13	0	0	0	0.06666666666666667	15	1	15	0.0	0	0.5160342105829283	0.9333223450328014	0.7236183556570178	0.903366025572261	0.7064719006525328	0.9634275020805219	0.9032162491815505	0.937911392462413	0	0	0.0	0.02455787644862531	0.02455787644862531
2788	0.07195125833209491	0.031250442143822166	0.028684134025029583	0.7080713683134554	-1	0	0	0.1	1	1.0	13	1.0	1.0	14	13	0	0	0	0.06666666666666667	15	1	15	0.0	0	0.5086019332285694	0.9404302305703671	0.7662566139043676	0.9067662892304417	0.7064719006525328	0.9552133065169278	0.9067275818716805	0.9369082932552655	0	0	0.0	0.028684134025029583	0.028684134025029583
2273	0.07229282734626855	0.030762348713510457	0.026915644371160913	0.7117365385184957	-1	0	0	0.1	1	1.0	13	1.0	1.0	14	13	0	0	0	0.06666666666666667	15	1	15	0.0	0	0.5086019332285694	0.9404302305703671	0.7662566139043676	0.9067662892304417	0.7064719006525328	0.9570737941427478	0.9067275818716805	0.9377770038956426	0	0	0.0	0.026915644371160913	0.026915644371160913
4851	0.07106281183438114	0.030415724523540695	0.027960108271154784	0.714849586034247	-1	0	0	0.1	1	1.0	13	1.0	1.0	14	13	0	0	0	0.06666666666666667	15	1	15	0.0	0	0.5086019332285694	0.9404302305703671	0.7662566139043676	0.9067662892304417	0.7064719006525328	0.9552133065169278	0.9067275818716805	0.9369082932552655	0	0	0.0	0.027960108271154784	0.027960108271154784
2808	0.07060152145543286	0.030599780407892012	0.028317704624989053	0.7116568824837277	-1	0	0	0.1	1	1.0	13	1.0	1.0	14	13	0	0	0	0.06666666666666667	15	1	15	0.0	0	0.5086019332285694	0.9404302305703671	0.7662566139043676	0.9067662892304417	0.7064719006525328	0.9552133065169278	0.9067275818716805	0.9369082932552655	0	0	0.0	0.028317704624989053	0.028317704624989053
2300	0.06985910706861234	0.02996701083114556	0.02615385728238431	0.7077832388918742	-1	0	0	0.1	1	1.0	13	1.0	1.0	14	13	0	0	0	0.06666666666666667	15	1	15	0.0	0	0.5086019332285694	0.9404302305703671	0.7662566139043676	0.9067662892304417	0.7064719006525328	0.9570737941427478	0.9067275818716805	0.9377770038956426	0	0	0.0	0.02615385728238431	0.02615385728238431
4765	0.07370991988233866	0.021718466678969078	0.013842448440878804	0.7327774688643305	-1	0	0	0.1	1	1.0	13	1.0	1.0	14	13	0	0	0	0.06666666666666667	15	1	15	0.0	0	0.5086019332285694	0.9404302305703671	0.7662566139043676	0.9123648484154998	0.7064719006525328	0.9552133065169278	0.9067275818716805	0.9382365422802297	0	0	0.0	0.013842448440878804	0.013842448440878804
4938	0.06212198077923548	0.007881787524218947	0.007802213702817963	0.7311506576237576	-1	0	0	0.1	1	1.0	13	0.38461538461538464	0.9230769230769231	13	12	1	0	0	0.23076923076923078	13	3	15	0.0	0	0.4489820603624186	0.9437744714728836	0.7662566139043676	0.9154239499048715	0.693138835901094	0.9541041398602861	0.9203438496184952	0.9396615455530696	0	0	0.0	0.007802213702817963	0.007802213702817963
3592	0.07140786174277246	0.03164778616290029	0.029108025501203786	0.7084111867527622	-1	0	0	0.1	1	1.0	13	1.0	1.0	14	13	0	0	0	0.06666666666666667	15	1	15	0.0	0	0.5086019332285694	0.9404302305703671	0.7662566139043676	0.9067662892304417	0.7064719006525328	0.9552133065169278	0.9067275818716805	0.9369082932552655	0	0	0.0	0.029108025501203786	0.029108025501203786
4117	0.06876526720811403	0.025795823129001916	0.024411538831753187	0.7368638573335007	-1	0	0	0.1	1	1.0	13	1.0	1.0	14	13	0	0	0	0.06666666666666667	15	1	15	0.0	0	0.5086019332285694	0.9404302305703671	0.7662566139043676	0.9067662892304417	0.7198049654039715	0.9608174021570843	0.9067275818716805	0.9396022860703221	0	0	0.0	0.024411538831753187	0.024411538831753187
4205	0.07189559579753747	0.02818210162616541	0.025790203835468855	0.7258424676100947	-1	0	0	0.1	1	1.0	13	1.0	1.0	14	13	0	0	0	0.06666666666666667	15	1	15	0.0	0	0.5086019332285694	0.9404302305703671	0.7662566139043676	0.9067662892304417	0.7064719006525328	0.9552133065169278	0.9067275818716805	0.9369082932552655	0	0	0.0	0.025790203835468855	0.025790203835468855
1264	0.07051742695045472	0.020877747633980658	0.017608354561022343	0.7298962939811868	-1	0	0	0.1	1	1.0	13	1.0	1.0	14	13	0	0	0	0.06666666666666667	15	1	15	0.0	0	0.5160342105829283	0.9333223450328014	0.7236183556570178	0.903366025572261	0.7198049654039715	0.9568273895574136	0.8902310089961263	0.9344716431354243	0	0	0.0	0.017608354561022343	0.017608354561022343
1819	0.07209489155645864	0.023334945659632116	0.02220620317121249	0.7186222387229424	-1	0	0	0.1	1	1.0	13	1.0	1.0	14	13	0	0	0	0.06666666666666667	15	1	15	0.0	0	0.5086019332285694	0.9404302305703671	0.7662566139043676	0.9067662892304417	0.7064719006525328	0.9552144439585631	0.9067275818716805	0.9369088171348041	0	0	0.0	0.02220620317121249	0.02220620317121249
266	None	None	None	None	None	0	0	0.5	5	0.38461538461538464	5	0.4166666666666667	0.38461538461538464	8	5	6	3	0	1.0	6	6	15	0.23076923076923078	0.18181818181818182	0.369414498262491	0.940653372443217	0.8638789557430423	0.7947982288880443	0.4937429813229045	0.9407961911142515	0.9044702521919281	0.9084070444371349	0.5	0.375	0.0	None	None
1235	0.07165974981326596	0.021505280494698978	0.01833340890009159	0.751450189800138	-1	0	0	0.1	1	1.0	13	1.0	1.0	14	13	0	0	0	0.06666666666666667	15	1	15	0.0	0	0.5160342105829283	0.9333223450328014	0.7236183556570178	0.903366025572261	0.7198049654039715	0.9568273895574136	0.8902310089961263	0.9344716431354243	0	0	0.0	0.01833340890009159	0.01833340890009159
3095	0.07210568157602966	0.028270044584335914	0.023653165401155307	0.7214863712642787	-1	0	0	0.1	1	1.0	13	1.0	1.0	14	13	0	0	0	0.06666666666666667	15	1	15	0.0	0	0.5086019332285694	0.9404302305703671	0.7662566139043676	0.9067662892304417	0.7064719006525328	0.9552133065169278	0.9067275818716805	0.9369082932552655	0	0	0.0	0.023653165401155307	0.023653165401155307
3733	0.06938050258766458	0.029642654449927978	0.025787778130802963	0.7143308248496918	-1	0	0	0.1	1	1.0	13	1.0	1.0	14	13	0	0	0	0.06666666666666667	15	1	15	0.0	0	0.5086019332285694	0.9404302305703671	0.7662566139043676	0.9067662892304417	0.7064719006525328	0.956064029619728	0.9067275818716805	0.9373025523512339	0	0	0.0	0.025787778130802963	0.025787778130802963
4986	0.06771125311909236	0.028122940099574282	0.026417779612084618	0.7336800256898922	-1	0	0	0.1	1	1.0	13	1.0	1.0	14	13	0	0	0	0.06666666666666667	15	1	15	0.0	0	0.5086019332285694	0.9404302305703671	0.7662566139043676	0.9067662892304417	0.7198049654039715	0.9608174021570843	0.9067275818716805	0.9396022860703221	0	0	0.0	0.026417779612084618	0.026417779612084618
535	0.06712416593964975	0.004450753805415929	0.004247784949392822	0.7370114803170018	-1	0	0	0.3	3	0.8461538461538461	11	0.5357142857142857	0.8461538461538461	14	11	0	0	0	0.14285714285714285	14	2	15	0.0	0.15384615384615385	0.42029747631620495	0.8221247334073648	0.7569825471617426	0.9438142095352008	0.4341491553871929	0.9290208044443649	0.8716242299380352	0.909532476875332	0	0	0.0	0.004247784949392822	0.004247784949392822
1146	0.07236038371566332	0.020764045409465567	0.017604827226636508	0.7365483023336377	-1	0	0	0.1	1	1.0	13	1.0	1.0	14	13	0	0	0	0.06666666666666667	15	1	15	0.0	0	0.5160342105829283	0.9333223450328014	0.7236183556570178	0.903366025572261	0.7198049654039715	0.9568273895574136	0.8902310089961263	0.9344716431354243	0	0	0.0	0.017604827226636508	0.017604827226636508
2022	0.06815300974052592	0.027386554114013622	0.026064787507962112	0.7335508899725478	-1	0	0	0.1	1	1.0	13	1.0	1.0	14	13	0	0	0	0.06666666666666667	15	1	15	0.0	0	0.5086019332285694	0.9404302305703671	0.7662566139043676	0.9067662892304417	0.7198049654039715	0.9571030313786894	0.9067275818716805	0.9377908489230349	0	0	0.0	0.026064787507962112	0.026064787507962112
4720	0.0706615367466694	0.03148932137601436	0.02871675160125574	0.7071002953131913	-1	0	0	0.1	1	1.0	13	1.0	1.0	14	13	0	0	0	0.06666666666666667	15	1	15	0.0	0	0.5086019332285694	0.9404302305703671	0.7662566139043676	0.9067662892304417	0.7064719006525328	0.9552133065169278	0.9067275818716805	0.9369082932552655	0	0	0.0	0.02871675160125574	0.02871675160125574
1628	0.07256115663025324	0.02618184497381582	0.0223199189222	0.6618825434645725	-1	0	0	0.1	1	1.0	13	1.0	1.0	14	13	0	0	0	0.06666666666666667	15	1	15	0.0	0	0.5160342105829283	0.9333223450328014	0.7236183556570178	0.903366025572261	0.7064719006525328	0.966806941631175	0.9032162491815505	0.9398330325559523	0	0	0.0	0.0223199189222	0.0223199189222
2753	0.07212769535314223	0.030377348434893443	0.02575912824637356	0.7049392142787412	-1	0	0	0.1	1	1.0	13	1.0	1.0	14	13	0	0	0	0.06666666666666667	15	1	15	0.0	0	0.5086019332285694	0.9404302305703671	0.7662566139043676	0.9067662892304417	0.7064719006525328	0.9552133065169278	0.9067275818716805	0.9369082932552655	0	0	0.0	0.02575912824637356	0.02575912824637356
176	0.023656188040655966	0.0011041675999107446	0.0010961712432360808	0.9811257125023067	-1	0	0	0.375	3	0.7	7	0.6	0.5	8	5	3	0	0	0.8	5	4	12	0.0	0.25	0.40061339003585006	0.898088300039336	0.6520659574480547	0.8594973373773507	0.4633133027482206	0.9297385962152007	0.9107986298857592	0.8993468132216086	0	0	0.0	0.0010961712432360808	0.0010961712432360808
2097	0.07587988840773534	0.014851442120563003	0.014772600471946408	0.7464120370336451	-1	0	0	0.1	1	1.0	13	1.0	1.0	14	13	0	0	0	0.06666666666666667	15	1	15	0.0	0	0.5086019332285694	0.9404302305703671	0.7662566139043676	0.9096205437785435	0.7064719006525328	0.9552133065169278	0.9067275818716805	0.937579499193539	0	0	0.0	0.014772600471946408	0.014772600471946408
4243	0.07030228451683292	0.029433708903175614	0.025216744477616623	0.7068749105050731	-1	0	0	0.1	1	1.0	13	1.0	1.0	14	13	0	0	0	0.06666666666666667	15	1	15	0.0	0	0.5086019332285694	0.9404302305703671	0.7662566139043676	0.9067662892304417	0.7064719006525328	0.9552133065169278	0.9067275818716805	0.9369082932552655	0	0	0.0	0.025216744477616623	0.025216744477616623
1202	0.07363315256580086	0.021493797851730938	0.018591947635386512	0.730955598540698	-1	0	0	0.1	1	1.0	13	1.0	1.0	14	13	0	0	0	0.06666666666666667	15	1	15	0.0	0	0.5160342105829283	0.9333223450328014	0.7236183556570178	0.903366025572261	0.7198049654039715	0.9568273895574136	0.8902310089961263	0.9344716431354243	0	0	0.0	0.018591947635386512	0.018591947635386512
1349	0.0756089575734761	0.019990606162842876	0.01617997703134128	0.7268338369409567	-1	0	0	0.1	1	1.0	13	1.0	1.0	14	13	0	0	0	0.06666666666666667	15	1	15	0.0	0	0.5160342105829283	0.9333223450328014	0.7236183556570178	0.903366025572261	0.7198049654039715	0.9540070668764953	0.8902310089961263	0.9331066847994243	0	0	0.0	0.01617997703134128	0.01617997703134128
1296	0.07055220585543637	0.019993971391708536	0.01639695842503512	0.7325693905483757	-1	0	0	0.1	1	1.0	13	1.0	1.0	14	13	0	0	0	0.06666666666666667	15	1	15	0.0	0	0.5160342105829283	0.9333223450328014	0.7236183556570178	0.903366025572261	0.7198049654039715	0.9568273895574136	0.8902310089961263	0.9344716431354243	0	0	0.0	0.01639695842503512	0.01639695842503512
1850	0.07275252893009372	0.026693603654269624	0.02249863880049412	0.6649528891445529	-1	0	0	0.1	1	1.0	13	1.0	1.0	14	13	0	0	0	0.06666666666666667	15	1	15	0.0	0	0.5160342105829283	0.9333223450328014	0.7236183556570178	0.903366025572261	0.7064719006525328	0.966806941631175	0.9032162491815505	0.9398330325559523	0	0	0.0	0.02249863880049412	0.02249863880049412
2427	0.0708510765947545	0.02731111716848143	0.02189262843776816	0.725352232455761	-1	0	0	0.1	1	1.0	13	1.0	1.0	14	13	0	0	0	0.06666666666666667	15	1	15	0.0	0	0.5086019332285694	0.9404302305703671	0.7662566139043676	0.9067662892304417	0.7064719006525328	0.9552133065169278	0.9067275818716805	0.9369082932552655	0	0	0.0	0.02189262843776816	0.02189262843776816
2400	0.0712368908562739	0.0292225722563563	0.027372825729177895	0.713556236261015	-1	0	0	0.1	1	1.0	13	1.0	1.0	14	13	0	0	0	0.06666666666666667	15	1	15	0.0	0	0.5086019332285694	0.9404302305703671	0.7662566139043676	0.9067662892304417	0.7064719006525328	0.9552133065169278	0.9067275818716805	0.9369082932552655	0	0	0.0	0.027372825729177895	0.027372825729177895
1297	0.07178460624859227	0.021259471631743458	0.01852699712532749	0.7289542200911501	-1	0	0	0.1	1	1.0	13	1.0	1.0	14	13	0	0	0	0.06666666666666667	15	1	15	0.0	0	0.5160342105829283	0.9333223450328014	0.7236183556570178	0.903366025572261	0.7198049654039715	0.9568273895574136	0.8902310089961263	0.9344716431354243	0	0	0.0	0.01852699712532749	0.01852699712532749
96	0.02083432340586079	0.00044117071102846804	-0.00037307269695314923	0.9597608515512847	-1	0	0	0.3	3	0.7692307692307693	10	0.4166666666666667	0.38461538461538464	8	5	6	2	0	1.0	6	6	15	0.15384615384615385	0	0.3544358570686566	0.9107412802021301	0.5658302710746919	0.8518381485281469	0.7809980026094989	0.7645239536065437	0.8732994175001924	0.8519298947075775	0.5625	0	0.0	-3.730726969531492e-05	-3.730726969531492e-05
3083	0.07922555262618794	0.007713886498547724	-0.0015791349923774108	0.7486503370463126	-1	0	0	0.1	1	1.0	13	1.0	1.0	14	13	0	0	0	0.06666666666666667	15	1	15	0.0	0	0.5086019332285694	0.9404302305703671	0.7662566139043676	0.9057793008657196	0.7064719006525328	0.9552133065169278	0.9067275818716805	0.9366789562298417	0	0	0.0	-0.00015791349923774108	-0.00015791349923774108
2674	0.07197841191193428	0.027861972968754284	0.021921107229257594	0.7115945228648971	-1	0	0	0.1	1	1.0	13	1.0	1.0	14	13	0	0	0	0.06666666666666667	15	1	15	0.0	0	0.5086019332285694	0.9404302305703671	0.7662566139043676	0.9067662892304417	0.7064719006525328	0.9552133065169278	0.9067275818716805	0.9369082932552655	0	0	0.0	0.021921107229257594	0.021921107229257594
2655	0.0699502750756743	0.02841155030499085	0.025921029133574212	0.7237011008366598	-1	0	0	0.1	1	1.0	13	1.0	1.0	14	13	0	0	0	0.06666666666666667	15	1	15	0.0	0	0.5086019332285694	0.9404302305703671	0.7662566139043676	0.9067662892304417	0.7064719006525328	0.9552133065169278	0.9067275818716805	0.9369082932552655	0	0	0.0	0.025921029133574212	0.025921029133574212
1469	0.07275314979549341	0.027877948382363682	0.024185874440217477	0.7043627326841276	-1	0	0	0.1	1	1.0	13	1.0	1.0	14	13	0	0	0	0.06666666666666667	15	1	15	0.0	0	0.5160342105829283	0.9333223450328014	0.7236183556570178	0.903366025572261	0.7064719006525328	0.9661285287095982	0.9032162491815505	0.9394372296554276	0	0	0.0	0.024185874440217477	0.024185874440217477
4442	0.07013219695640228	0.0282734845738488	0.02333798323639377	0.7190768810942796	-1	0	0	0.1	1	1.0	13	1.0	1.0	14	13	0	0	0	0.06666666666666667	15	1	15	0.0	0	0.5086019332285694	0.9404302305703671	0.7662566139043676	0.9067662892304417	0.7064719006525328	0.956064029619728	0.9067275818716805	0.9373025523512339	0	0	0.0	0.02333798323639377	0.02333798323639377
4655	0.07246515520067866	0.005328680128462441	-0.0024628963595126328	0.7268656842419252	-1	0	0	0.1	1	1.0	13	1.0	1.0	14	13	0	0	0	0.06666666666666667	15	1	15	0.0	0	0.6057978044148136	0.9554775304905915	0.7124451612467528	0.8931629861657296	0.7064719006525328	0.9528751979960298	0.8546338185361865	0.9388956984017702	0	0	0.0	-0.0002462896359512633	-0.0002462896359512633
2875	0.07067981138577055	0.030049644606247913	0.02746126776634865	0.7076792929649016	-1	0	0	0.1	1	1.0	13	1.0	1.0	14	13	0	0	0	0.06666666666666667	15	1	15	0.0	0	0.5086019332285694	0.9404302305703671	0.7662566139043676	0.9067662892304417	0.7064719006525328	0.9552133065169278	0.9067275818716805	0.9369082932552655	0	0	0.0	0.02746126776634865	0.02746126776634865
4400	0.07086855551840099	0.031454768058119725	0.027556640575600908	0.707360182147124	-1	0	0	0.1	1	1.0	13	1.0	1.0	14	13	0	0	0	0.06666666666666667	15	1	15	0.0	0	0.5086019332285694	0.9404302305703671	0.7662566139043676	0.9067662892304417	0.7064719006525328	0.9552133065169278	0.9067275818716805	0.9369082932552655	0	0	0.0	0.027556640575600908	0.027556640575600908
2477	0.06978616259234434	0.02885571059281952	0.024012076333792376	0.7103788925367497	-1	0	0	0.1	1	1.0	13	1.0	1.0	14	13	0	0	0	0.06666666666666667	15	1	15	0.0	0	0.5086019332285694	0.9404302305703671	0.7662566139043676	0.9067662892304417	0.7064719006525328	0.9552133065169278	0.9067275818716805	0.9369082932552655	0	0	0.0	0.024012076333792376	0.024012076333792376
3096	0.07163196245511762	0.028008452817040723	0.024192506676549874	0.7258581485948139	-1	0	0	0.1	1	1.0	13	1.0	1.0	14	13	0	0	0	0.06666666666666667	15	1	15	0.0	0	0.5086019332285694	0.9404302305703671	0.7662566139043676	0.9067662892304417	0.7064719006525328	0.9552133065169278	0.9067275818716805	0.9369082932552655	0	0	0.0	0.024192506676549874	0.024192506676549874
2922	0.06958006044941074	0.027152342404779466	0.020635958155846797	0.7090667496383093	-1	0	0	0.1	1	1.0	13	1.0	1.0	14	13	0	0	0	0.06666666666666667	15	1	15	0.0	0	0.5086019332285694	0.9404302305703671	0.7662566139043676	0.9067662892304417	0.7064719006525328	0.9570737941427478	0.9067275818716805	0.9377770038956426	0	0	0.0	0.020635958155846797	0.020635958155846797
4710	0.07039719704663328	0.02828655024459474	0.024929331712603222	0.7236481752114872	-1	0	0	0.1	1	1.0	13	1.0	1.0	14	13	0	0	0	0.06666666666666667	15	1	15	0.0	0	0.5086019332285694	0.9404302305703671	0.7662566139043676	0.9067662892304417	0.7064719006525328	0.9552133065169278	0.9067275818716805	0.9369082932552655	0	0	0.0	0.024929331712603222	0.024929331712603222
4995	0.06895520576162771	0.028547045491626566	0.026453619090565466	0.7214882408692432	-1	0	0	0.1	1	1.0	13	1.0	1.0	14	13	0	0	0	0.06666666666666667	15	1	15	0.0	0	0.5086019332285694	0.9404302305703671	0.7662566139043676	0.9067662892304417	0.7064719006525328	0.9552133065169278	0.9067275818716805	0.9369082932552655	0	0	0.0	0.026453619090565466	0.026453619090565466
1873	0.06895513409763022	0.02537443035295488	0.023890799964937853	0.743042103926629	-1	0	0	0.1	1	1.0	13	1.0	1.0	14	13	0	0	0	0.06666666666666667	15	1	15	0.0	0	0.5086019332285694	0.9404302305703671	0.7662566139043676	0.9067662892304417	0.7198049654039715	0.9571030313786894	0.9067275818716805	0.9377908489230349	0	0	0.0	0.023890799964937853	0.023890799964937853
1900	0.07121637436034575	0.027118682107632113	0.023208060748069897	0.6825605415778557	-1	0	0	0.1	1	1.0	13	1.0	1.0	14	13	0	0	0	0.06666666666666667	15	1	15	0.0	0	0.5160342105829283	0.9333223450328014	0.7236183556570178	0.903366025572261	0.7064719006525328	0.9634275020805219	0.9032162491815505	0.937911392462413	0	0	0.0	0.023208060748069897	0.023208060748069897
4715	0.07139554548603015	0.030543874987356046	0.0279430627535596	0.7072840878278162	-1	0	0	0.1	1	1.0	13	1.0	1.0	14	13	0	0	0	0.06666666666666667	15	1	15	0.0	0	0.5086019332285694	0.9404302305703671	0.7662566139043676	0.9067662892304417	0.7064719006525328	0.9552133065169278	0.9067275818716805	0.9369082932552655	0	0	0.0	0.0279430627535596	0.0279430627535596
1169	0.07274001918777621	0.02104026474846116	0.01812362320247105	0.7441972839154158	-1	0	0	0.1	1	1.0	13	1.0	1.0	14	13	0	0	0	0.06666666666666667	15	1	15	0.0	0	0.5160342105829283	0.9333223450328014	0.7236183556570178	0.903366025572261	0.7198049654039715	0.9568273895574136	0.8902310089961263	0.9344716431354243	0	0	0.0	0.01812362320247105	0.01812362320247105
4281	0.07858262987294597	0.012577032961706576	-0.011059939782310733	0.7204636103855686	-1	0	0	0.1	1	1.0	13	1.0	1.0	14	13	0	0	0	0.06666666666666667	15	1	15	0.0	0	0.4566193539431165	0.9491875128948378	0.7662566139043676	0.9007112673196978	0.3135137308344652	0.911577540157601	0.909481428413623	0.9233356378834321	0	0	0.0	-0.0011059939782310734	-0.0011059939782310734
1430	0.07145276224073545	0.02765622236056026	0.023399448723554667	0.7058206011976191	-1	0	0	0.1	1	1.0	13	1.0	1.0	14	13	0	0	0	0.06666666666666667	15	1	15	0.0	0	0.5160342105829283	0.9333223450328014	0.7236183556570178	0.903366025572261	0.7064719006525328	0.9634275020805219	0.9032162491815505	0.937911392462413	0	0	0.0	0.023399448723554667	0.023399448723554667
3133	0.07133967830566912	0.029242701090702608	0.025133528986342423	0.7102469044884387	-1	0	0	0.1	1	1.0	13	1.0	1.0	14	13	0	0	0	0.06666666666666667	15	1	15	0.0	0	0.5086019332285694	0.9404302305703671	0.7662566139043676	0.9067662892304417	0.7383297724799955	0.9565975102985776	0.9067275818716805	0.9375523221962812	0	0	0.0	0.025133528986342423	0.025133528986342423
4225	0.07150961886077302	0.028614996810843348	0.02630536561355071	0.7245557864909324	-1	0	0	0.1	1	1.0	13	1.0	1.0	14	13	0	0	0	0.06666666666666667	15	1	15	0.0	0	0.5086019332285694	0.9404302305703671	0.7662566139043676	0.9067662892304417	0.7064719006525328	0.9552133065169278	0.9067275818716805	0.9369082932552655	0	0	0.0	0.02630536561355071	0.02630536561355071
4609	0.07079922427010676	0.029593054944768032	0.027198853823371102	0.7170758968671795	-1	0	0	0.1	1	1.0	13	1.0	1.0	14	13	0	0	0	0.06666666666666667	15	1	15	0.0	0	0.5086019332285694	0.9404302305703671	0.7662566139043676	0.9067662892304417	0.7064719006525328	0.9552133065169278	0.9067275818716805	0.9369082932552655	0	0	0.0	0.027198853823371102	0.027198853823371102
477	0.04625038284614651	0.003565118996506713	0.0035572239136400104	0.9456069078589524	-1	0	0	0.3	3	0.7692307692307693	10	0.30612244897959184	0.6923076923076923	11	9	3	0	0	1.0	7	7	15	0.0	0.3333333333333333	0.359415541526581	0.8838516282815442	0.3403377678781637	0.8685683323914444	0.3503954868075062	0.9262224962096999	0.8705075704831929	0.8956014943088445	0	0	0.0	0.0035572239136400104	0.0035572239136400104
4509	0.07063263163361545	0.02809958480462284	0.025799157762573702	0.7248730418035296	-1	0	0	0.1	1	1.0	13	1.0	1.0	14	13	0	0	0	0.06666666666666667	15	1	15	0.0	0	0.5086019332285694	0.9404302305703671	0.7662566139043676	0.9067662892304417	0.7064719006525328	0.9552133065169278	0.9067275818716805	0.9369082932552655	0	0	0.0	0.025799157762573702	0.025799157762573702
1531	0.07227815533617472	0.025666440398220847	0.02219951258098076	0.6631237601439035	-1	0	0	0.1	1	1.0	13	1.0	1.0	14	13	0	0	0	0.06666666666666667	15	1	15	0.0	0	0.5160342105829283	0.9333223450328014	0.7236183556570178	0.903366025572261	0.7064719006525328	0.9634275020805219	0.9032162491815505	0.937911392462413	0	0	0.0	0.02219951258098076	0.02219951258098076
993	0.07138334417290426	0.02171434719519141	0.01877436545291382	0.7304206763987733	-1	0	0	0.1	1	1.0	13	1.0	1.0	14	13	0	0	0	0.06666666666666667	15	1	15	0.0	0	0.5160342105829283	0.9333223450328014	0.7236183556570178	0.903366025572261	0.7198049654039715	0.9568273895574136	0.8902310089961263	0.9344716431354243	0	0	0.0	0.01877436545291382	0.01877436545291382
1956	0.07023120133333802	0.025778025932334223	0.022705332250224596	0.6670488538994079	-1	0	0	0.1	1	1.0	13	1.0	1.0	14	13	0	0	0	0.06666666666666667	15	1	15	0.0	0	0.5160342105829283	0.9333223450328014	0.7236183556570178	0.903366025572261	0.7064719006525328	0.9587569767916168	0.9032162491815505	0.9354393537220481	0	0	0.0	0.022705332250224596	0.022705332250224596
2125	0.07459588863673419	0.027027335900980144	0.024448271353777026	0.6824748953570725	-1	0	0	0.1	1	1.0	13	1.0	1.0	14	13	0	0	0	0.06666666666666667	15	1	15	0.0	0	0.5160342105829283	0.9333223450328014	0.7236183556570178	0.903366025572261	0.7064719006525328	0.9634275020805219	0.9032162491815505	0.937911392462413	0	0	0.0	0.024448271353777026	0.024448271353777026
329	None	None	None	None	None	0.3333333333333333	1	0.5	4	0.7	7	0.6	0.4	5	4	6	4	0	0.8	5	4	12	0.26666666666666666	0.2857142857142857	0.592151144081358	0.8417520876916139	0.4688558536394076	0.8925785785655409	0.49636668606357875	0.9202184409280793	0.7779304939781306	0.8887463124538463	0.6	0.6	0.29895836099757706	None	None
4923	0.07079875295056999	0.02967515383955096	0.02629255854462973	0.7070884760163495	-1	0	0	0.1	1	1.0	13	1.0	1.0	14	13	0	0	0	0.06666666666666667	15	1	15	0.0	0	0.5086019332285694	0.9404302305703671	0.7662566139043676	0.9067662892304417	0.7064719006525328	0.9552133065169278	0.9067275818716805	0.9369082932552655	0	0	0.0	0.02629255854462973	0.02629255854462973
4100	0.07091856602472973	0.031193290382552	0.02878985240602136	0.7090400375682184	-1	0	0	0.1	1	1.0	13	1.0	1.0	14	13	0	0	0	0.06666666666666667	15	1	15	0.0	0	0.5086019332285694	0.9404302305703671	0.7662566139043676	0.9067662892304417	0.7064719006525328	0.9552133065169278	0.9067275818716805	0.9369082932552655	0	0	0.0	0.02878985240602136	0.02878985240602136
3651	0.07091650980339578	0.029371475098998658	0.026611885862748767	0.7122255027776383	-1	0	0	0.1	1	1.0	13	1.0	1.0	14	13	0	0	0	0.06666666666666667	15	1	15	0.0	0	0.5086019332285694	0.9404302305703671	0.7662566139043676	0.9067662892304417	0.7064719006525328	0.9552133065169278	0.9067275818716805	0.9369082932552655	0	0	0.0	0.026611885862748767	0.026611885862748767
3017	0.09531500426649413	0.003193789966796195	-0.0017399925438069625	0.7234043329081529	-1	0	0	0.1	1	1.0	13	1.0	1.0	14	13	0	0	0	0.06666666666666667	15	1	15	0.0	0	0.3518362174978103	0.9103742507263431	0.8110622666911962	0.9122617885138309	0.6634777653797101	0.962641991926122	0.9458691070271682	0.9331619122031194	0	0	0.0	-0.00017399925438069623	-0.00017399925438069623
3318	0.07317528884492845	0.01842500073068148	0.005962922852598022	0.7618337998670557	-1	0	0	0.1	1	1.0	13	1.0	1.0	14	13	0	0	0	0.06666666666666667	15	1	15	0.0	0	0.4564143377167774	0.9444061849777201	0.7662566139043676	0.897762660682059	0.7064719006525328	0.9628184595835395	0.9067275818716805	0.9400852894766891	0	0	0.0	0.005962922852598022	0.005962922852598022
166	0.05275450312726589	0.0013796566080709343	-0.0011929925090274132	0.8826164707807383	-1	0	0	0.3	3	0.6923076923076923	9	0.4166666666666667	0.6153846153846154	9	8	5	2	0	1.0	6	6	15	0.15384615384615385	0.15384615384615385	0.39023083462291047	0.7882186327950624	0.7631309378208172	0.9707545814178361	0.8058121677865971	0.9335231454611008	0.9319700083370422	0.9231706878630876	0.5555555555555556	0.1111111111111111	0.0	-0.00011929925090274133	-0.00011929925090274133
668	0.03895793084624653	0.005494036157223836	-0.0017912265797732777	0.955796204654721	-1	0	0	0.2	2	0.8461538461538461	11	0.3125	0.7692307692307693	12	10	2	0	0	0.3333333333333333	4	12	15	0.0	0.16666666666666666	0.7530363986982249	0.954232230521414	0.5361098373089084	0.9597234769305091	0.55358313793758	0.9432904814703491	0.9133166511507798	0.952868942830194	0	0	0.0	-0.00017912265797732777	-0.00017912265797732777
4556	0.07232623393276133	0.030004148566768096	0.027351609710009113	0.7078528456825803	-1	0	0	0.1	1	1.0	13	1.0	1.0	14	13	0	0	0	0.06666666666666667	15	1	15	0.0	0	0.5086019332285694	0.9404302305703671	0.7662566139043676	0.9067662892304417	0.7064719006525328	0.9552133065169278	0.9067275818716805	0.9369082932552655	0	0	0.0	0.027351609710009113	0.027351609710009113
3250	0.07070879371382832	0.029547775090465623	0.02697882284969452	0.7150250844585666	-1	0	0	0.1	1	1.0	13	1.0	1.0	14	13	0	0	0	0.06666666666666667	15	1	15	0.0	0	0.5086019332285694	0.9404302305703671	0.7662566139043676	0.9067662892304417	0.7064719006525328	0.9552133065169278	0.9067275818716805	0.9369082932552655	0	0	0.0	0.02697882284969452	0.02697882284969452
394	0.037185635512602476	0.0014938075691910485	-0.001117079270445204	0.9240971607325656	-1	0	0	0.4	4	0.6923076923076923	9	0.23809523809523808	0.6923076923076923	11	9	3	0	0	0.7777777777777778	9	7	15	0.0	0.15384615384615385	0.6608229552799961	0.8613129693882688	0.7036738779681885	0.8529500771005947	0.36621566865648336	0.836029855716884	0.8942766039630647	0.8503966783707928	0	0	0.0	-0.00011170792704452039	-0.00011170792704452039
4182	0.0707076809920069	0.03147654863536354	0.027816667520242304	0.7072460992640889	-1	0	0	0.1	1	1.0	13	1.0	1.0	14	13	0	0	0	0.06666666666666667	15	1	15	0.0	0	0.5086019332285694	0.9404302305703671	0.7662566139043676	0.9067662892304417	0.7064719006525328	0.9552133065169278	0.9067275818716805	0.9369082932552655	0	0	0.0	0.027816667520242304	0.027816667520242304
3029	0.07102691162115762	0.030324872796764733	0.02774727671789906	0.7113325140495865	-1	0	0	0.1	1	1.0	13	1.0	1.0	14	13	0	0	0	0.06666666666666667	15	1	15	0.0	0	0.5086019332285694	0.9404302305703671	0.7662566139043676	0.9067662892304417	0.7064719006525328	0.9552133065169278	0.9067275818716805	0.9369082932552655	0	0	0.0	0.02774727671789906	0.02774727671789906
532	0.02278974727540861	0.003525498087046678	0.001496212782140151	0.9180517283770971	-1	0	0	0.4	4	0.6153846153846154	8	0.46875	0.6153846153846154	12	8	2	0	0	0.5	8	4	15	0.0	0.18181818181818182	0.6965747563078519	0.918929157161207	0.6172673738342629	0.9308439688629683	0.3468580443383324	0.9792966744908111	0.8301078047564405	0.9507987839038804	0	0	0.0	0.001496212782140151	0.001496212782140151
4249	0.07139794860067496	0.028058629154791407	0.02467877687779515	0.7246112969455406	-1	0	0	0.1	1	1.0	13	1.0	1.0	14	13	0	0	0	0.06666666666666667	15	1	15	0.0	0	0.5086019332285694	0.9404302305703671	0.7662566139043676	0.9067662892304417	0.7064719006525328	0.956064029619728	0.9067275818716805	0.9373025523512339	0	0	0.0	0.02467877687779515	0.02467877687779515
229	0.022505969288380546	0.0009122389024113707	-0.0002936472001955905	0.994683476272727	-1	0	0	0.4	4	0.5833333333333334	7	0.4666666666666667	0.4166666666666667	8	5	5	3	0	0.8333333333333334	6	5	14	0.2727272727272727	0	0.39387062822455593	0.9181960695706495	0.36436823218131636	0.9635687881795562	0.2729743001536045	0.9154903076571682	0.8051359729378373	0.9365508925711589	0.125	0.5	0.0	-2.936472001955905e-05	-2.936472001955905e-05
3794	0.07211265142263044	0.029404537441271146	0.027143866015569014	0.7066205625322461	-1	0	0	0.1	1	1.0	13	1.0	1.0	14	13	0	0	0	0.06666666666666667	15	1	15	0.0	0	0.5086019332285694	0.9404302305703671	0.7662566139043676	0.9067662892304417	0.7064719006525328	0.9552133065169278	0.9067275818716805	0.9369082932552655	0	0	0.0	0.027143866015569014	0.027143866015569014
742	0.07934177388074704	0.0006043543899353962	-0.0005401735239401725	0.6821617981825281	-1	0	0	0.2	2	0.9230769230769231	12	0.5357142857142857	0.9230769230769231	14	12	0	0	0	0.14285714285714285	14	2	15	0.0	0	0.6433738027349069	0.9647140315765931	0.6586337085891382	0.9347333952881256	0.31178948508523197	0.907766032232558	0.9309871446082824	0.9400409603926783	0	0	0.0	-5.4017352394017255e-05	-5.4017352394017255e-05
386	0.08307341141506998	0.009129679863129089	0.008625101304808674	0.5755539940617211	-1	0	0	0.1	1	1.0	13	1.0	1.0	14	13	0	0	0	0.06666666666666667	1	15	15	0.0	0	0.639935775695737	0.9092095991215586	0.3666013775058905	0.9196879789340675	0.566873618038097	0.9303195828861377	0.9015635102951719	0.9201643410328835	0	0	0.0	0.008625101304808674	0.008625101304808674
3891	0.06957362756729313	0.030908249318328772	0.028322625878280147	0.7072031830525962	-1	0	0	0.1	1	1.0	13	1.0	1.0	14	13	0	0	0	0.06666666666666667	15	1	15	0.0	0	0.5086019332285694	0.9404302305703671	0.7662566139043676	0.9067662892304417	0.7064719006525328	0.956064029619728	0.9067275818716805	0.9373025523512339	0	0	0.0	0.028322625878280147	0.028322625878280147
4628	0.06334709429413075	0.01409896646067291	0.01137468816143219	0.7823361417730708	-1	0	0	0.1	1	1.0	13	1.0	1.0	14	13	0	0	0	0.06666666666666667	15	1	15	0.0	0	0.6433738027349069	0.9362455622100728	0.6586337085891382	0.9053979256707839	0.7198049654039715	0.9458505318692212	0.8124654688552987	0.930987412991102	0	0	0.0	0.01137468816143219	0.01137468816143219
2241	0.07052416710314446	0.029431938169850933	0.02564354252642734	0.7124668229064082	-1	0	0	0.1	1	1.0	13	1.0	1.0	14	13	0	0	0	0.06666666666666667	15	1	15	0.0	0	0.5086019332285694	0.9404302305703671	0.7662566139043676	0.9067662892304417	0.7064719006525328	0.9552133065169278	0.9067275818716805	0.9369082932552655	0	0	0.0	0.02564354252642734	0.02564354252642734
1841	0.07386751620601982	0.012888225527378316	0.006967215226064822	0.7288911284097863	-1	0	0	0.1	1	1.0	13	1.0	1.0	14	13	0	0	0	0.06666666666666667	15	1	15	0.0	0	0.6077397073519553	0.951922702675781	0.7236183556570178	0.894905544357056	0.6625675607836098	0.9564638500969747	0.9060058653607193	0.9392925899319431	0	0	0.0	0.006967215226064822	0.006967215226064822
4315	0.07013238990205246	0.02984406795577517	0.02732219189370596	0.7102358729954992	-1	0	0	0.1	1	1.0	13	1.0	1.0	14	13	0	0	0	0.06666666666666667	15	1	15	0.0	0	0.5086019332285694	0.9404302305703671	0.7662566139043676	0.9067662892304417	0.7064719006525328	0.9552133065169278	0.9067275818716805	0.9369082932552655	0	0	0.0	0.02732219189370596	0.02732219189370596
1603	0.06955047857403096	0.018749418166853018	0.018309624138201322	0.7552370022136411	-1	0	0	0.1	1	1.0	13	1.0	1.0	14	13	0	0	0	0.06666666666666667	15	1	15	0.0	0	0.5525155288257304	0.8955817762325347	0.669806902999403	0.89962541628861	0.7064719006525328	0.9526103808081577	0.8513410554768261	0.9203892235919676	0	0	0.0	0.018309624138201322	0.018309624138201322
41	0.02251831353081594	0.002952081654231097	-0.0007696132164255794	0.9923012502079689	-1	0	0	0.4	4	0.5833333333333334	7	0.4666666666666667	0.4166666666666667	7	5	6	2	0	0.8333333333333334	6	5	14	0.14285714285714285	0	0.11000021767820649	0.7999528223492091	0.8946772873913901	0.8990357226984459	0.5451469149876507	0.7057949845598425	0.8806265568825092	0.8149550958652697	0.5714285714285714	0.42857142857142855	0.0	-7.696132164255795e-05	-7.696132164255795e-05
3266	0.07066351813529387	0.028140837941681925	0.02555426449724167	0.7237550435830824	-1	0	0	0.1	1	1.0	13	1.0	1.0	14	13	0	0	0	0.06666666666666667	15	1	15	0.0	0	0.5086019332285694	0.9404302305703671	0.7662566139043676	0.9067662892304417	0.7064719006525328	0.9552133065169278	0.9067275818716805	0.9369082932552655	0	0	0.0	0.02555426449724167	0.02555426449724167
4306	0.06851740116000847	0.01916586552562783	0.009371575250532067	0.7481177764310352	-1	0	0	0.1	1	1.0	13	1.0	1.0	14	13	0	0	0	0.06666666666666667	15	1	15	0.0	0	0.5086019332285694	0.9404302305703671	0.7662566139043676	0.9062147638512955	0.7198049654039715	0.9558806048278193	0.9067275818716805	0.9370893920562986	0	0	0.0	0.009371575250532067	0.009371575250532067
2913	0.07263634726213516	0.01232751944062308	0.012001192132401464	0.735785329258368	-1	0	0	0.1	1	1.0	13	1.0	1.0	14	13	0	0	0	0.06666666666666667	15	1	15	0.0	0	0.5086019332285694	0.9448883796084107	0.7662566139043676	0.9012846196276941	0.7064719006525328	0.9493066900050459	0.9067275818716805	0.9346903101177658	0	0	0.0	0.012001192132401464	0.012001192132401464
4334	0.07028621712288685	0.0274133733796123	0.025505663783372663	0.7256926970414852	-1	0	0	0.1	1	1.0	13	1.0	1.0	14	13	0	0	0	0.06666666666666667	15	1	15	0.0	0	0.5086019332285694	0.9404302305703671	0.7662566139043676	0.9067662892304417	0.7064719006525328	0.9552133065169278	0.9067275818716805	0.9369082932552655	0	0	0.0	0.025505663783372663	0.025505663783372663
2727	0.07182937477590634	0.027855666350881977	0.023678547068232008	0.7247443175161752	-1	0	0	0.1	1	1.0	13	1.0	1.0	14	13	0	0	0	0.06666666666666667	15	1	15	0.0	0	0.5086019332285694	0.9404302305703671	0.7662566139043676	0.9067662892304417	0.7064719006525328	0.9552133065169278	0.9067275818716805	0.9369082932552655	0	0	0.0	0.023678547068232008	0.023678547068232008
4041	0.07065182396230103	0.028727483186666156	0.024214414652084897	0.7071180995037756	-1	0	0	0.1	1	1.0	13	1.0	1.0	14	13	0	0	0	0.06666666666666667	15	1	15	0.0	0	0.5086019332285694	0.9404302305703671	0.7662566139043676	0.9067662892304417	0.7064719006525328	0.9552133065169278	0.9067275818716805	0.9369082932552655	0	0	0.0	0.024214414652084897	0.024214414652084897
2643	0.07114186141040861	0.02727440936701599	0.021264695585451132	0.7123833515996313	-1	0	0	0.1	1	1.0	13	1.0	1.0	14	13	0	0	0	0.06666666666666667	15	1	15	0.0	0	0.5086019332285694	0.9404302305703671	0.7662566139043676	0.9067662892304417	0.7064719006525328	0.956064029619728	0.9067275818716805	0.9373025523512339	0	0	0.0	0.021264695585451132	0.021264695585451132
4960	0.07225541630728266	0.030045765836055473	0.026298001176635596	0.7111832014195776	-1	0	0	0.1	1	1.0	13	1.0	1.0	14	13	0	0	0	0.06666666666666667	15	1	15	0.0	0	0.5086019332285694	0.9404302305703671	0.7662566139043676	0.9067662892304417	0.7064719006525328	0.9552133065169278	0.9067275818716805	0.9369082932552655	0	0	0.0	0.026298001176635596	0.026298001176635596
2984	0.07048056503763656	0.029726946616666333	0.026205552061514967	0.7119631634095737	-1	0	0	0.1	1	1.0	13	1.0	1.0	14	13	0	0	0	0.06666666666666667	15	1	15	0.0	0	0.5086019332285694	0.9404302305703671	0.7662566139043676	0.9067662892304417	0.7064719006525328	0.9552133065169278	0.9067275818716805	0.9369082932552655	0	0	0.0	0.026205552061514967	0.026205552061514967
1128	0.07052712518912775	0.021051061891051832	0.017853733222009113	0.7441524261346171	-1	0	0	0.1	1	1.0	13	1.0	1.0	14	13	0	0	0	0.06666666666666667	15	1	15	0.0	0	0.5160342105829283	0.9333223450328014	0.7236183556570178	0.903366025572261	0.7198049654039715	0.9568273895574136	0.8902310089961263	0.9344716431354243	0	0	0.0	0.017853733222009113	0.017853733222009113
2141	0.06788668668496535	0.015353169025722719	0.00726233487103713	0.6530219865877653	-1	0	0	0.1	1	1.0	13	1.0	1.0	14	13	0	0	0	0.06666666666666667	15	1	15	0.0	0	0.5160342105829283	0.9274177885400061	0.7236183556570178	0.8978426173419658	0.7833396475855157	0.9521528112005387	0.9032162491815505	0.9289470182449513	0	0	0.0	0.00726233487103713	0.00726233487103713
3247	0.0703239385467568	0.029258782351106842	0.026450569412007283	0.7080992403358045	-1	0	0	0.1	1	1.0	13	1.0	1.0	14	13	0	0	0	0.06666666666666667	15	1	15	0.0	0	0.5086019332285694	0.9404302305703671	0.7662566139043676	0.9067662892304417	0.7064719006525328	0.9552133065169278	0.9067275818716805	0.9369082932552655	0	0	0.0	0.026450569412007283	0.026450569412007283
779	0.06863637243851566	0.01631419039631158	0.01626269271686448	0.6812329654461764	-1	0	0	0.3	3	0.8461538461538461	11	0.5357142857142857	0.8461538461538461	14	11	0	0	0	0.14285714285714285	14	2	15	0.0	0.15384615384615385	0.4637521779896729	0.839821313577701	0.7569825471617426	0.9497568667213775	0.30400078326326424	0.9346043767238135	0.8618982711496856	0.9182371790358211	0	0	0.0	0.01626269271686448	0.01626269271686448
3768	0.07053443603379637	0.027534091213867212	0.023993188733737656	0.7242935133931275	-1	0	0	0.1	1	1.0	13	1.0	1.0	14	13	0	0	0	0.06666666666666667	15	1	15	0.0	0	0.5086019332285694	0.9404302305703671	0.7662566139043676	0.9067662892304417	0.7064719006525328	0.9552133065169278	0.9067275818716805	0.9369082932552655	0	0	0.0	0.023993188733737656	0.023993188733737656
996	0.06756577617339514	0.011143828124677284	0.009955220760271551	0.6621411152970857	-1	0	0	0.2	2	0.9230769230769231	12	1.0	0.9230769230769231	14	12	0	0	0	0.06666666666666667	15	1	15	0.0	0.14285714285714285	0.5086019332285694	0.9448883796084107	0.7662566139043676	0.9012846196276941	0.7064719006525328	0.9551782565352708	0.9067275818716805	0.937271888970291	0	0	0.0	0.009955220760271551	0.009955220760271551
2850	0.07858639533140102	0.018973221878949766	-0.00605778572514769	0.6878515578468123	-1	0	0	0.1	1	1.0	13	1.0	1.0	14	13	0	0	0	0.06666666666666667	15	1	15	0.0	0	0.4564143377167774	0.9400610757445118	0.7662566139043676	0.9031037363237172	0.7064719006525328	0.9584299591417944	0.9067275818716805	0.9374722861902343	0	0	0.0	-0.000605778572514769	-0.000605778572514769
2182	0.07078196622747943	0.032018315048880266	0.029045414516410847	0.7077227231415024	-1	0	0	0.1	1	1.0	13	1.0	1.0	14	13	0	0	0	0.06666666666666667	15	1	15	0.0	0	0.5086019332285694	0.9404302305703671	0.7662566139043676	0.9067662892304417	0.7064719006525328	0.9552133065169278	0.9067275818716805	0.9369082932552655	0	0	0.0	0.029045414516410847	0.029045414516410847
4622	0.07187054578156363	0.02943206437831393	0.02617627393960153	0.7074484013834709	-1	0	0	0.1	1	1.0	13	1.0	1.0	14	13	0	0	0	0.06666666666666667	15	1	15	0.0	0	0.5086019332285694	0.9404302305703671	0.7662566139043676	0.9067662892304417	0.7064719006525328	0.9552133065169278	0.9067275818716805	0.9369082932552655	0	0	0.0	0.02617627393960153	0.02617627393960153
627	0.08589134086970991	0.0016188906800459206	0.0016181175963122336	0.7648120396209973	-1	0	0	0.2	2	0.9230769230769231	12	0.5357142857142857	0.9230769230769231	14	12	0	0	0	0.14285714285714285	14	2	15	0.0	0	0.6029449084326274	0.9631234642957357	0.6586337085891382	0.9343191599338523	0.31178948508523197	0.9135806649194598	0.9203438496184952	0.9403967865076662	0	0	0.0	0.0016181175963122336	0.0016181175963122336
3440	0.06943111798133	0.02185361246661947	0.01124385386343897	0.7276910809353945	-1	0	0	0.1	1	1.0	13	1.0	1.0	14	13	0	0	0	0.06666666666666667	15	1	15	0.0	0	0.5086019332285694	0.9448883796084107	0.7662566139043676	0.9016826503035157	0.7064719006525328	0.9493066900050459	0.9067275818716805	0.9347814467423853	0	0	0.0	0.01124385386343897	0.01124385386343897
4597	0.07156708892359262	0.029450758175063013	0.027111205418806142	0.7076014153547538	-1	0	0	0.1	1	1.0	13	1.0	1.0	14	13	0	0	0	0.06666666666666667	15	1	15	0.0	0	0.5086019332285694	0.9404302305703671	0.7662566139043676	0.9067662892304417	0.7064719006525328	0.9552133065169278	0.9067275818716805	0.9369082932552655	0	0	0.0	0.027111205418806142	0.027111205418806142
3783	0.07132291727238507	0.030910265849647435	0.02650147124225085	0.7065787655952439	-1	0	0	0.1	1	1.0	13	1.0	1.0	14	13	0	0	0	0.06666666666666667	15	1	15	0.0	0	0.5086019332285694	0.9404302305703671	0.7662566139043676	0.9067662892304417	0.7064719006525328	0.9552133065169278	0.9067275818716805	0.9369082932552655	0	0	0.0	0.02650147124225085	0.02650147124225085
360	0.031157930118048724	0.0019647256251484296	-0.0018660061992952666	0.9341844602365629	-1	0	0	0.4444444444444444	4	0.5454545454545454	6	0.3611111111111111	0.45454545454545453	7	5	5	3	0	0.4444444444444444	9	4	13	0.25	0	0.5625160141303479	0.9263984690702575	0.5987194281292213	0.8972300112805538	0.6160462179796993	0.9463113789787393	0.9258968955345059	0.925734619103664	0.2857142857142857	0.2857142857142857	0.0	-0.00018660061992952667	-0.00018660061992952667
520	None	None	None	None	None	0	0	0.42857142857142855	3	0.5	4	0.47619047619047616	0.5	5	4	4	2	0	0.42857142857142855	7	3	10	0.18181818181818182	0.25	0.17038725142459313	0.8193745477857498	0.8114193756483434	0.7780886362044657	0.6488494308763728	0.979665582118567	0.9637855578939923	0.9014870945936813	0.6	0.2	0.0	None	None
3326	0.07103493835833255	0.028717760346741287	0.024121120270658256	0.7089522846760593	-1	0	0	0.1	1	1.0	13	1.0	1.0	14	13	0	0	0	0.06666666666666667	15	1	15	0.0	0	0.5086019332285694	0.9404302305703671	0.7662566139043676	0.9067662892304417	0.7064719006525328	0.9552133065169278	0.9067275818716805	0.9369082932552655	0	0	0.0	0.024121120270658256	0.024121120270658256
1404	0.08197512134392872	0.01734371467462167	0.014285942338403244	0.7330776669374903	-1	0	0	0.1	1	1.0	13	1.0	1.0	14	13	0	0	0	0.06666666666666667	15	1	15	0.0	0	0.5160342105829283	0.9333223450328014	0.765963978495061	0.9076773018274393	0.7100764018283965	0.9609258517596144	0.9034161983120633	0.9375539861375429	0	0	0.0	0.014285942338403244	0.014285942338403244
928	0.07666994687926725	0.0159563214127583	0.006322436273446566	0.7269382277174976	-1	0	0	0.1	1	1.0	13	1.0	1.0	14	13	0	0	0	0.06666666666666667	15	1	15	0.0	0	0.5536102089030216	0.9401623820756609	0.7236183556570178	0.8887375358453108	0.7198049654039715	0.9326026053125942	0.8567266792831012	0.9231947326561255	0	0	0.0	0.006322436273446566	0.006322436273446566
3781	0.07154064112971584	0.016419746383928697	0.014528868038405652	0.7536459198489989	-1	0	0	0.1	1	1.0	13	1.0	1.0	14	13	0	0	0	0.06666666666666667	15	1	15	0.0	0	0.5086019332285694	0.9448883796084107	0.7662566139043676	0.9012846196276941	0.7064719006525328	0.9597888441403317	0.9067275818716805	0.9394572050111701	0	0	0.0	0.014528868038405652	0.014528868038405652
3403	0.06969679322502312	0.030212327478376284	0.026842559129444422	0.7069316949065275	-1	0	0	0.1	1	1.0	13	1.0	1.0	14	13	0	0	0	0.06666666666666667	15	1	15	0.0	0	0.5086019332285694	0.9404302305703671	0.7662566139043676	0.9067662892304417	0.7064719006525328	0.956064029619728	0.9067275818716805	0.9373025523512339	0	0	0.0	0.026842559129444422	0.026842559129444422
1557	0.0730897556717938	0.02576049641348732	0.023624414322679938	0.6692491409474144	-1	0	0	0.1	1	1.0	13	1.0	1.0	14	13	0	0	0	0.06666666666666667	15	1	15	0.0	0	0.5160342105829283	0.9333223450328014	0.7236183556570178	0.903366025572261	0.7064719006525328	0.9634275020805219	0.9032162491815505	0.937911392462413	0	0	0.0	0.023624414322679938	0.023624414322679938
3509	0.0686187270422298	0.02908570099548254	0.026603033681543913	0.7192932946025243	-1	0	0	0.1	1	1.0	13	1.0	1.0	14	13	0	0	0	0.06666666666666667	15	1	15	0.0	0	0.5086019332285694	0.9404302305703671	0.7662566139043676	0.9067662892304417	0.7064719006525328	0.9552133065169278	0.9067275818716805	0.9369082932552655	0	0	0.0	0.026603033681543913	0.026603033681543913
4754	0.06872553789679535	0.028414412014485146	0.024592134111150417	0.716631482936263	-1	0	0	0.1	1	1.0	13	1.0	1.0	14	13	0	0	0	0.06666666666666667	15	1	15	0.0	0	0.5086019332285694	0.9404302305703671	0.7662566139043676	0.9067662892304417	0.7064719006525328	0.9552133065169278	0.9067275818716805	0.9369082932552655	0	0	0.0	0.024592134111150417	0.024592134111150417
4605	0.09271689433728293	0.003896678314775685	-0.0032530672463897065	0.724435368837652	-1	0	0	0.1	1	1.0	13	1.0	1.0	14	13	0	0	0	0.06666666666666667	15	1	15	0.0	0	0.3518362174978103	0.9103742507263431	0.8110622666911962	0.9122617885138309	0.6634777653797101	0.962641991926122	0.9458691070271682	0.9331619122031194	0	0	0.0	-0.00032530672463897066	-0.00032530672463897066
4430	0.07078797176877008	0.028984884397580762	0.02445496818274906	0.7151715587975054	-1	0	0	0.1	1	1.0	13	1.0	1.0	14	13	0	0	0	0.06666666666666667	15	1	15	0.0	0	0.5086019332285694	0.9404302305703671	0.7662566139043676	0.9067662892304417	0.7064719006525328	0.9552133065169278	0.9067275818716805	0.9369082932552655	0	0	0.0	0.02445496818274906	0.02445496818274906
2809	0.05083242895460508	0.0035150879190825614	0.0033728026780129533	0.8369784595001104	-1	0	0	0.1	1	1.0	13	0.3125	0.9230769230769231	13	12	1	0	0	0.3333333333333333	12	4	15	0.0	0	0.4489820603624186	0.9284639258081657	0.7662566139043676	0.9136077054698559	0.7198049654039715	0.9649838446295057	0.9203438496184952	0.9396895836535265	0	0	0.0	0.0033728026780129533	0.0033728026780129533
832	0.07773152297527634	0.01352399044066957	0.0042266502640630095	0.7237867021366668	-1	0	0	0.1	1	1.0	13	1.0	1.0	14	13	0	0	0	0.06666666666666667	15	1	15	0.0	0	0.6057978044148136	0.9233546229247589	0.669806902999403	0.8812844071928271	0.7482178924240899	0.9335834402590208	0.8465826563752927	0.9152004270495169	0	0	0.0	0.0042266502640630095	0.0042266502640630095
1258	0.07020469651713399	0.02092389120116832	0.017611549036424128	0.7453121722476005	-1	0	0	0.1	1	1.0	13	1.0	1.0	14	13	0	0	0	0.06666666666666667	15	1	15	0.0	0	0.5160342105829283	0.9333223450328014	0.7236183556570178	0.903366025572261	0.7466737560838177	0.9541997326309608	0.8902310089961263	0.9331981689990059	0	0	0.0	0.017611549036424128	0.017611549036424128
2662	0.06764607159607006	0.014550037415185946	0.014432248774031022	0.7514548046021344	-1	0	0	0.1	1	1.0	13	1.0	1.0	14	13	0	0	0	0.06666666666666667	15	1	15	0.0	0	0.6057978044148136	0.9496490874156178	0.7402285547161098	0.9109735895957171	0.7198049654039715	0.9569732993259703	0.8577673753451163	0.9420350382388484	0	0	0.0	0.014432248774031022	0.014432248774031022
3947	0.07100096967815549	0.028547821087128784	0.02586324657227502	0.7257500732931845	-1	0	0	0.1	1	1.0	13	1.0	1.0	14	13	0	0	0	0.06666666666666667	15	1	15	0.0	0	0.5086019332285694	0.9404302305703671	0.7662566139043676	0.9067662892304417	0.7064719006525328	0.9552133065169278	0.9067275818716805	0.9369082932552655	0	0	0.0	0.02586324657227502	0.02586324657227502
308	0.03524513334997479	0.0011600360340150368	0.001151463088025625	0.9425545502616791	-1	0	0	0.125	1	1.0	9	0.55	0.8888888888888888	9	8	1	2	0	0.2	2	10	11	0.4	0	0.12436955529730023	0.956025173989353	0.4258943845454139	0.9162220137576081	0.5422970066084821	0.8918650205252483	0.866685684972934	0.9260174136834253	0.6111111111111112	0.2222222222222222	0.0	0.001151463088025625	0.001151463088025625
970	0.07134630193046672	0.019942570714841408	0.01655986005587215	0.736408207689026	-1	0	0	0.1	1	1.0	13	1.0	1.0	14	13	0	0	0	0.06666666666666667	15	1	15	0.0	0	0.5160342105829283	0.9333223450328014	0.7236183556570178	0.903366025572261	0.7198049654039715	0.9568273895574136	0.8902310089961263	0.9344716431354243	0	0	0.0	0.01655986005587215	0.01655986005587215
2010	0.07103679139641499	0.02631293842433186	0.022365348054888688	0.6674211060382073	-1	0	0	0.1	1	1.0	13	1.0	1.0	14	13	0	0	0	0.06666666666666667	15	1	15	0.0	0	0.5160342105829283	0.9333223450328014	0.7236183556570178	0.903366025572261	0.7064719006525328	0.9661285287095982	0.9032162491815505	0.9394372296554276	0	0	0.0	0.022365348054888688	0.022365348054888688
579	0.06550603897562385	0.006122858767116736	0.005695438080385168	0.6636309954861281	-1	0	0	0.3	3	0.8461538461538461	11	0.5357142857142857	0.8461538461538461	14	11	0	0	0	0.14285714285714285	14	2	15	0.0	0.15384615384615385	0.420297476316205	0.8221247334073648	0.7569825471617426	0.94114625977891	0.4341491553871929	0.9352514704390911	0.8745432645751192	0.9108766183678697	0	0	0.0	0.005695438080385168	0.005695438080385168
1087	0.07673527964175252	0.011654013068807995	-0.0036076392765037424	0.7446817025567256	-1	0	0	0.1	1	1.0	13	1.0	1.0	14	13	0	0	0	0.06666666666666667	15	1	15	0.0	0	0.6057978044148136	0.946077960624278	0.7223182161728068	0.90204485519037	0.7833396475855157	0.9605705127758123	0.8752895676289182	0.9404374380766611	0	0	0.0	-0.0003607639276503742	-0.0003607639276503742
3142	0.06970198542276647	0.027586766624992938	0.022058160120715323	0.7142334803835881	-1	0	0	0.1	1	1.0	13	1.0	1.0	14	13	0	0	0	0.06666666666666667	15	1	15	0.0	0	0.5086019332285694	0.9404302305703671	0.7662566139043676	0.9067662892304417	0.7064719006525328	0.9570737941427478	0.9067275818716805	0.9377770038956426	0	0	0.0	0.022058160120715323	0.022058160120715323
2724	0.06694932571561217	0.01986511077216507	0.004548898703609088	0.728150578300736	-1	0	0	0.1	1	1.0	13	1.0	1.0	14	13	0	0	0	0.06666666666666667	15	1	15	0.0	0	0.5086019332285694	0.9404302305703671	0.7662566139043676	0.9067662892304417	0.7064719006525328	0.956064029619728	0.9067275818716805	0.9373025523512339	0	0	0.0	0.004548898703609088	0.004548898703609088
3405	0.0709282487942341	0.029018091516995224	0.026318472452782026	0.715564668910694	-1	0	0	0.1	1	1.0	13	1.0	1.0	14	13	0	0	0	0.06666666666666667	15	1	15	0.0	0	0.5086019332285694	0.9404302305703671	0.7662566139043676	0.9067662892304417	0.6460929327903459	0.9297615611280463	0.8919602239321694	0.9268309739780626	0	0	0.0	0.026318472452782026	0.026318472452782026
2605	0.07280106737486772	0.029295597117579484	0.027348910557498843	0.7125547466438301	-1	0	0	0.1	1	1.0	13	1.0	1.0	14	13	0	0	0	0.06666666666666667	15	1	15	0.0	0	0.5086019332285694	0.9404302305703671	0.7662566139043676	0.9067662892304417	0.7064719006525328	0.956064029619728	0.9067275818716805	0.9373025523512339	0	0	0.0	0.027348910557498843	0.027348910557498843
3823	0.07393745627752323	0.007830483818115588	-0.007826115709636369	0.6277914159018407	-1	0	0	0.1	1	1.0	13	1.0	1.0	14	13	0	0	0	0.06666666666666667	15	1	15	0.0	0	0.4187876098322154	0.9469316518942176	0.7662566139043676	0.8899427169315531	0.7198049654039715	0.9443297196936151	0.9203438496184952	0.9309222943323592	0	0	0.0	-0.0007826115709636368	-0.0007826115709636368
2915	0.07157324592266479	0.030367624720297172	0.02783448017852354	0.7073707922111461	-1	0	0	0.1	1	1.0	13	1.0	1.0	14	13	0	0	0	0.06666666666666667	15	1	15	0.0	0	0.5086019332285694	0.9404302305703671	0.7662566139043676	0.9067662892304417	0.7064719006525328	0.956064029619728	0.9067275818716805	0.9373025523512339	0	0	0.0	0.02783448017852354	0.02783448017852354
630	0.0673232869062854	0.006208386756324567	0.0037399075044216887	0.6198813285644473	-1	0	0	0.2	2	0.9230769230769231	12	0.5357142857142857	0.8461538461538461	13	11	1	0	0	0.14285714285714285	2	14	15	0.0	0	0.511633957436094	0.9311055719646374	0.14609648662895872	0.8035034520648593	0.7822774967257968	0.9142032220438031	0.9289561238599474	0.8934111969612367	0	0	0.0	0.0037399075044216887	0.0037399075044216887
3650	0.0698488842590412	0.028911923409697223	0.024823942142002953	0.7085936506964159	-1	0	0	0.1	1	1.0	13	1.0	1.0	14	13	0	0	0	0.06666666666666667	15	1	15	0.0	0	0.5086019332285694	0.9404302305703671	0.7662566139043676	0.9067662892304417	0.7064719006525328	0.956064029619728	0.9067275818716805	0.9373025523512339	0	0	0.0	0.024823942142002953	0.024823942142002953
2957	0.07939421861483088	0.013160362226505422	0.01168674526510794	0.6829316270259437	-1	0	0	0.1	1	1.0	13	1.0	1.0	14	13	0	0	0	0.06666666666666667	15	1	15	0.0	0	0.5086019332285694	0.9404302305703671	0.7649564744201566	0.8996866474766781	0.7064719006525328	0.956064029619728	0.9067275818716805	0.9356964431584164	0	0	0.0	0.01168674526510794	0.01168674526510794
4774	0.07090016276140924	0.029843546243295216	0.02617464668929005	0.7122114828105595	-1	0	0	0.1	1	1.0	13	1.0	1.0	14	13	0	0	0	0.06666666666666667	15	1	15	0.0	0	0.5086019332285694	0.9404302305703671	0.7662566139043676	0.9067662892304417	0.7064719006525328	0.9552133065169278	0.9067275818716805	0.9369082932552655	0	0	0.0	0.02617464668929005	0.02617464668929005
2579	0.07053982099174126	0.028897988935000157	0.02439161289743076	0.7066447694767	-1	0	0	0.1	1	1.0	13	1.0	1.0	14	13	0	0	0	0.06666666666666667	15	1	15	0.0	0	0.5086019332285694	0.9404302305703671	0.7662566139043676	0.9067662892304417	0.7383297724799955	0.9546051517400707	0.9067275818716805	0.9366294165528433	0	0	0.0	0.02439161289743076	0.02439161289743076
4654	0.07055870796871155	0.029614763806709757	0.027655960562927247	0.7181539952520186	-1	0	0	0.1	1	1.0	13	1.0	1.0	14	13	0	0	0	0.06666666666666667	15	1	15	0.0	0	0.5086019332285694	0.9404302305703671	0.7662566139043676	0.9067662892304417	0.7064719006525328	0.9552133065169278	0.9067275818716805	0.9369082932552655	0	0	0.0	0.027655960562927247	0.027655960562927247
1144	0.07270079479889614	0.021245941319036774	0.017208088481020876	0.7481335720009559	-1	0	0	0.1	1	1.0	13	1.0	1.0	14	13	0	0	0	0.06666666666666667	15	1	15	0.0	0	0.5160342105829283	0.9333223450328014	0.7236183556570178	0.903366025572261	0.7198049654039715	0.9672621717961625	0.8902310089961263	0.9401016382648039	0	0	0.0	0.017208088481020876	0.017208088481020876
4503	0.06971013763596776	0.030955607933416843	0.029160499719716418	0.7081384883970361	-1	0	0	0.1	1	1.0	13	1.0	1.0	14	13	0	0	0	0.06666666666666667	15	1	15	0.0	0	0.5086019332285694	0.9404302305703671	0.7662566139043676	0.9067662892304417	0.7064719006525328	0.9552133065169278	0.9067275818716805	0.9369082932552655	0	0	0.0	0.029160499719716418	0.029160499719716418
1629	0.06868613842726505	0.0023126990147512893	0.0017919084191917844	0.7087443768060484	-1	0	0	0.1	1	1.0	13	1.0	1.0	14	13	0	0	0	0.06666666666666667	15	1	15	0.0	0	0.6057978044148136	0.9501936767569884	0.7124451612467528	0.9002650823629514	0.7198049654039715	0.9533592085246118	0.8577673753451163	0.9383165197438077	0	0	0.0	0.0017919084191917844	0.0017919084191917844
1318	0.07041572034788142	0.02013886428691744	0.016535117263227393	0.7355058911513808	-1	0	0	0.1	1	1.0	13	1.0	1.0	14	13	0	0	0	0.06666666666666667	15	1	15	0.0	0	0.5160342105829283	0.9333223450328014	0.7236183556570178	0.903366025572261	0.7198049654039715	0.9640603501045897	0.8902310089961263	0.9382620410599403	0	0	0.0	0.016535117263227393	0.016535117263227393
4345	0.07904326211076737	0.022079841219867648	0.013671870104524912	0.7051933661493515	-1	0	0	0.1	1	1.0	13	1.0	1.0	14	13	0	0	0	0.06666666666666667	15	1	15	0.0	0	0.5086019332285694	0.9404302305703669	0.7662566139043676	0.9067662892304417	0.7064719006525328	0.955213306516928	0.9067275818716805	0.9369082932552655	0	0	0.0	0.013671870104524912	0.013671870104524912
4084	0.06746202639007595	0.008456210458005596	0.002921899764817146	0.7519935703036018	-1	0	0	0.1	1	1.0	13	1.0	1.0	14	13	0	0	0	0.06666666666666667	15	1	15	0.0	0	0.4564143377167774	0.9444061849777201	0.7662566139043676	0.898147622475526	0.7064719006525328	0.9603699318571494	0.9067275818716805	0.9389082881169866	0	0	0.0	0.002921899764817146	0.002921899764817146
3708	0.07198352078361303	0.03005272342695508	0.027035181674354605	0.71555895848158	-1	0	0	0.1	1	1.0	13	1.0	1.0	14	13	0	0	0	0.06666666666666667	15	1	15	0.0	0	0.5086019332285694	0.9404302305703671	0.7662566139043676	0.9067662892304417	0.7064719006525328	0.9552133065169278	0.9067275818716805	0.9369082932552655	0	0	0.0	0.027035181674354605	0.027035181674354605
264	0.050699930721793886	0.007285402145378008	0.006670107980022809	0.8816914152137815	-1	0	0	0.2	2	0.8461538461538461	11	0.5	0.6923076923076923	10	9	4	2	0	0.3	3	10	15	0.18181818181818182	0	0.4543488571188602	0.8258499065016248	0.4133144519852044	0.9594358427840877	0.3487822216481122	0.9054913778328844	0.6875355422856657	0.9110546648752658	0.55	0.1	0.0	0.006670107980022809	0.006670107980022809
2057	0.07136908700947002	0.030625663503028384	0.02791688473914603	0.7111570748203417	-1	0	0	0.1	1	1.0	13	1.0	1.0	14	13	0	0	0	0.06666666666666667	15	1	15	0.0	0	0.5086019332285694	0.9404302305703671	0.7662566139043676	0.9067662892304417	0.7064719006525328	0.9552133065169278	0.9067275818716805	0.9369082932552655	0	0	0.0	0.02791688473914603	0.02791688473914603
3476	0.08015975141091916	0.023668370448269315	0.015572531775570893	0.7121360857305132	-1	0	0	0.1	1	1.0	13	1.0	1.0	14	13	0	0	0	0.06666666666666667	15	1	15	0.0	0	0.5086019332285694	0.9404302305703669	0.7662566139043676	0.9067662892304417	0.7064719006525328	0.955213306516928	0.9067275818716805	0.9369082932552655	0	0	0.0	0.015572531775570893	0.015572531775570893
4617	0.07154620892537367	0.030082235997732736	0.02745467334994632	0.7118146481933865	-1	0	0	0.1	1	1.0	13	1.0	1.0	14	13	0	0	0	0.06666666666666667	15	1	15	0.0	0	0.5086019332285694	0.9404302305703671	0.7662566139043676	0.9067662892304417	0.7064719006525328	0.9552133065169278	0.9067275818716805	0.9369082932552655	0	0	0.0	0.02745467334994632	0.02745467334994632
1282	0.08206182727197384	0.008898780674369326	0.008850344304586154	0.6196031051125137	-1	0	0	0.1	1	1.0	13	1.0	1.0	14	13	0	0	0	0.06666666666666667	15	1	15	0.0	0	0.5160342105829283	0.940495764802846	0.7236183556570178	0.8989548211472898	0.7516628372314343	0.9605438455685286	0.8902310089961263	0.9377764528073622	0	0	0.0	0.008850344304586154	0.008850344304586154
2226	0.07620194090923113	0.017779743639042164	0.00447122647431456	0.6540194491518216	-1	0	0	0.1	1	1.0	13	1.0	1.0	14	13	0	0	0	0.06666666666666667	15	1	15	0.0	0	0.5160342105829283	0.9274177885400061	0.7236183556570178	0.8978426173419658	0.7064719006525328	0.9577056699217125	0.9032162491815505	0.9317370819110175	0	0	0.0	0.00447122647431456	0.00447122647431456
4002	0.07028025966630554	0.02984780229281357	0.025767857626249505	0.705686333286587	-1	0	0	0.1	1	1.0	13	1.0	1.0	14	13	0	0	0	0.06666666666666667	15	1	15	0.0	0	0.5086019332285694	0.9404302305703671	0.7662566139043676	0.9067662892304417	0.7064719006525328	0.9552133065169278	0.9067275818716805	0.9369082932552655	0	0	0.0	0.025767857626249505	0.025767857626249505
4115	0.07097365209523995	0.0280939202787768	0.02445293239660966	0.7254656635121164	-1	0	0	0.1	1	1.0	13	1.0	1.0	14	13	0	0	0	0.06666666666666667	15	1	15	0.0	0	0.5086019332285694	0.9404302305703671	0.7662566139043676	0.9067662892304417	0.7064719006525328	0.9552133065169278	0.9067275818716805	0.9369082932552655	0	0	0.0	0.02445293239660966	0.02445293239660966
2709	0.0723362830139112	0.027555152871697054	0.023520341501549184	0.7252691288986255	-1	0	0	0.1	1	1.0	13	1.0	1.0	14	13	0	0	0	0.06666666666666667	15	1	15	0.0	0	0.5086019332285694	0.9404302305703671	0.7662566139043676	0.9067662892304417	0.7064719006525328	0.9552133065169278	0.9067275818716805	0.9369082932552655	0	0	0.0	0.023520341501549184	0.023520341501549184
2933	0.07040775162807193	0.0292237224416247	0.023227911931057978	0.7066282802201795	-1	0	0	0.1	1	1.0	13	1.0	1.0	14	13	0	0	0	0.06666666666666667	15	1	15	0.0	0	0.5086019332285694	0.9404302305703671	0.7662566139043676	0.9067662892304417	0.7064719006525328	0.9552133065169278	0.9067275818716805	0.9369082932552655	0	0	0.0	0.023227911931057978	0.023227911931057978
1086	0.07196094499944775	0.021221175310988973	0.01780561871819179	0.7547977149746262	-1	0	0	0.1	1	1.0	13	1.0	1.0	14	13	0	0	0	0.06666666666666667	15	1	15	0.0	0	0.5160342105829283	0.9333223450328014	0.7236183556570178	0.903366025572261	0.7466737560838177	0.9541997326309608	0.8902310089961263	0.9331981689990059	0	0	0.0	0.01780561871819179	0.01780561871819179
1288	0.07372517713203615	0.021095097734101877	0.01733760729412138	0.7425213537851052	-1	0	0	0.1	1	1.0	13	1.0	1.0	14	13	0	0	0	0.06666666666666667	15	1	15	0.0	0	0.5160342105829283	0.9333223450328014	0.7236183556570178	0.903366025572261	0.7198049654039715	0.9540070668764953	0.8902310089961263	0.9331066847994243	0	0	0.0	0.01733760729412138	0.01733760729412138
289	0.03453125381316032	0.005604980374043745	0.005415680370099962	0.9141760893619983	-1	0	0	0.3	3	0.6923076923076923	9	0.375	0.38461538461538464	6	5	8	4	0	0.625	8	5	15	0.21052631578947367	0.2857142857142857	0.5874540694028781	0.8362780976444306	0.5250389837790534	0.8054447324535539	0.6868257310416668	0.959966390548795	0.8615066237301371	0.8885699562682837	0.41666666666666663	0.6666666666666666	0.0	0.005415680370099962	0.005415680370099962
2470	0.07284840474319577	0.029349705216758382	0.025221378139364974	0.7124035632332579	-1	0	0	0.1	1	1.0	13	1.0	1.0	14	13	0	0	0	0.06666666666666667	15	1	15	0.0	0	0.5086019332285694	0.9404302305703671	0.7662566139043676	0.9067662892304417	0.7064719006525328	0.9552133065169278	0.9067275818716805	0.9369082932552655	0	0	0.0	0.025221378139364974	0.025221378139364974
557	None	None	None	None	None	0	0	0.2222222222222222	2	0.8181818181818182	9	0.8666666666666667	0.5454545454545454	6	6	6	4	0	0.6	5	3	13	0.25	0.2	0.6978562540159822	0.9022976034722248	0.43354008569351327	0.797101160641853	0.7809445122446549	0.723133924876539	0.7977867628657234	0.8201136462069087	0.5833333333333333	0.5	0.0	None	None
124	1.4676723768820619e-06	4.5842017621291285e-09	-4.2605523453054254e-09	0.9999999151020916	-1	0	0	1.0	2	0.0	0	1.0	0	1	0	1	0	0	0.3333333333333333	3	1	3	0.0	1.0	0	0	0	0	0	0	0	0	0	0	0	-4.2605523453054253e-10	-4.2605523453054253e-10
4933	0.06987468791295105	0.02988899551422122	0.027438805536526025	0.7114756968894436	-1	0	0	0.1	1	1.0	13	1.0	1.0	14	13	0	0	0	0.06666666666666667	15	1	15	0.0	0	0.5086019332285694	0.9404302305703671	0.7662566139043676	0.9067662892304417	0.7064719006525328	0.9552133065169278	0.9067275818716805	0.9369082932552655	0	0	0.0	0.027438805536526025	0.027438805536526025
4570	0.07055871461748045	0.029113003780239913	0.026906441705026367	0.7166496606206152	-1	0	0	0.1	1	1.0	13	1.0	1.0	14	13	0	0	0	0.06666666666666667	15	1	15	0.0	0	0.5086019332285694	0.9404302305703671	0.7662566139043676	0.9067662892304417	0.7064719006525328	0.9552133065169278	0.9067275818716805	0.9369082932552655	0	0	0.0	0.026906441705026367	0.026906441705026367
1843	0.08151048544950813	0.019030489502266087	0.013968640903338148	0.7356023570488072	-1	0	0	0.1	1	1.0	13	1.0	1.0	14	13	0	0	0	0.06666666666666667	15	1	15	0.0	0	0.6433738027349069	0.9462025532971712	0.669806902999403	0.8716035590675847	0.7064719006525328	0.9610221161006822	0.7809754974586917	0.9347761503575922	0	0	0.0	0.013968640903338148	0.013968640903338148
1462	0.06240864340915274	0.013592456609046285	0.012512854319393276	0.7311127438956206	-1	0	0	0.1	1	1.0	13	1.0	1.0	14	13	0	0	0	0.06666666666666667	15	1	15	0.0	0	0.6453157056720485	0.9255378729246816	0.6533981754822367	0.9225789417476153	0.7064719006525328	0.9411993846739314	0.9032162491815505	0.9302368789921869	0	0	0.0	0.012512854319393276	0.012512854319393276
2028	0.0735477847212667	0.026574318312185357	0.024600627786554363	0.6617966389242496	-1	0	0	0.1	1	1.0	13	1.0	1.0	14	13	0	0	0	0.06666666666666667	15	1	15	0.0	0	0.5160342105829283	0.9333223450328014	0.7236183556570178	0.903366025572261	0.7064719006525328	0.966806941631175	0.9032162491815505	0.9398330325559523	0	0	0.0	0.024600627786554363	0.024600627786554363
610	0.06786090672598187	0.008607803223070882	0.00013853836370331305	0.7299895981364433	-1	0	0	0.3	3	0.8461538461538461	11	0.5357142857142857	0.8461538461538461	14	11	0	0	0	0.14285714285714285	14	2	15	0.0	0.15384615384615385	0.4637521779896729	0.8622757894871574	0.7569825471617426	0.9533075256786588	0.2303828612250145	0.9319466862276398	0.8745432645751192	0.9233826540592404	0	0	0.0	0.00013853836370331305	0.00013853836370331305
4980	0.07252608198752446	0.030112420457500493	0.02815104032297488	0.7100266060081486	-1	0	0	0.1	1	1.0	13	1.0	1.0	14	13	0	0	0	0.06666666666666667	15	1	15	0.0	0	0.5086019332285694	0.9404302305703671	0.7662566139043676	0.9067662892304417	0.7064719006525328	0.9552133065169278	0.9067275818716805	0.9369082932552655	0	0	0.0	0.02815104032297488	0.02815104032297488
4291	0.07147708713926812	0.028094813131143655	0.024705705199059916	0.7227106532069703	-1	0	0	0.1	1	1.0	13	1.0	1.0	14	13	0	0	0	0.06666666666666667	15	1	15	0.0	0	0.5086019332285694	0.9404302305703671	0.7662566139043676	0.9067662892304417	0.7064719006525328	0.9552133065169278	0.9067275818716805	0.9369082932552655	0	0	0.0	0.024705705199059916	0.024705705199059916
1646	0.06877698824952884	0.006930022083708787	-0.003912062201027096	0.7508353583057494	-1	0	0	0.1	1	1.0	13	1.0	1.0	14	13	0	0	0	0.06666666666666667	15	1	15	0.0	0	0.5160342105829283	0.935131872816208	0.7236183556570178	0.9416643087000964	0.649234496032171	0.9637591193199766	0.9179412237692666	0.948345415095697	0	0	0.0	-0.0003912062201027096	-0.0003912062201027096
3974	0.07007795140138971	0.025849903530797854	0.020334287416639518	0.7246652442208954	-1	0	0	0.1	1	1.0	13	1.0	1.0	14	13	0	0	0	0.06666666666666667	15	1	15	0.0	0	0.5086019332285694	0.9404302305703671	0.7662566139043676	0.9067662892304417	0.7064719006525328	0.9552133065169278	0.9067275818716805	0.9369082932552655	0	0	0.0	0.020334287416639518	0.020334287416639518
2086	0.07084628129214443	0.02958103951507834	0.02684070893089713	0.7194666664350493	-1	0	0	0.1	1	1.0	13	1.0	1.0	14	13	0	0	0	0.06666666666666667	15	1	15	0.0	0	0.5086019332285694	0.9404302305703671	0.7662566139043676	0.9067662892304417	0.7064719006525328	0.9552133065169278	0.9067275818716805	0.9369082932552655	0	0	0.0	0.02684070893089713	0.02684070893089713
4440	0.07080356415972812	0.03143768999580494	0.028836274029928513	0.7073225332193706	-1	0	0	0.1	1	1.0	13	1.0	1.0	14	13	0	0	0	0.06666666666666667	15	1	15	0.0	0	0.5086019332285694	0.9404302305703671	0.7662566139043676	0.9067662892304417	0.7064719006525328	0.9552133065169278	0.9067275818716805	0.9369082932552655	0	0	0.0	0.028836274029928513	0.028836274029928513
4561	0.07121279336861791	0.027242003642330873	0.022222025794069115	0.7241784820731383	-1	0	0	0.1	1	1.0	13	1.0	1.0	14	13	0	0	0	0.06666666666666667	15	1	15	0.0	0	0.5086019332285694	0.9404302305703671	0.7662566139043676	0.9067662892304417	0.7064719006525328	0.9552133065169278	0.9067275818716805	0.9369082932552655	0	0	0.0	0.022222025794069115	0.022222025794069115
677	0.08687829889359255	0.004795816664665711	-0.0033096214780683644	0.6691997289635515	-1	0	0	0.1	1	1.0	13	1.0	1.0	14	13	0	0	0	0.06666666666666667	15	1	15	0.0	0	0.37021468839991123	0.8631543011994618	0.8855725140915622	0.8307338635777187	0.9584808343800704	0.8966095681778722	0.9398070281562646	0.8657890254881353	0	0	0.0	-0.00033096214780683645	-0.00033096214780683645
967	0.0708964976487598	0.021522744193552507	0.018428544159110005	0.7517641231772438	-1	0	0	0.1	1	1.0	13	1.0	1.0	14	13	0	0	0	0.06666666666666667	15	1	15	0.0	0	0.5160342105829283	0.9333223450328014	0.7236183556570178	0.903366025572261	0.7198049654039715	0.9568273895574136	0.8902310089961263	0.9344716431354243	0	0	0.0	0.018428544159110005	0.018428544159110005
750	0.029071808344958646	0.0003898859593339914	-0.0003530559173356521	0.9675054684506101	-1	0	0	0.4	4	0.6923076923076923	9	0.3333333333333333	0.6153846153846154	12	8	2	1	0	0.5555555555555556	9	5	15	0.25	0.6666666666666666	0.6608229552799961	0.9132849644047775	0.662423623766507	0.9574746847122012	0.585211805758645	0.8511661375263807	0.8750721327430625	0.9171418737956829	1.0	0.5	0.0	-3.530559173356521e-05	-3.530559173356521e-05
1346	0.07246186319501961	0.020571194788239072	0.017084374604046874	0.7374239107992261	-1	0	0	0.1	1	1.0	13	1.0	1.0	14	13	0	0	0	0.06666666666666667	15	1	15	0.0	0	0.5160342105829283	0.9333223450328014	0.7236183556570178	0.903366025572261	0.7198049654039715	0.9568273895574136	0.8902310089961263	0.9344716431354243	0	0	0.0	0.017084374604046874	0.017084374604046874
251	0.03062451119403837	0.0027225219284697467	0.0018318987714597895	0.9565171851759406	-1	0	0	0.3	3	0.8333333333333334	10	0.28	0.6666666666666666	9	8	4	3	0	0.5	5	10	14	0.2727272727272727	0.2	0.4459622872074214	0.9483105654621891	0.14121577579825226	0.7924551026923853	0.8343491419544986	0.9421995758757558	0.947653063984272	0.9126805427521433	0.4444444444444444	0.2222222222222222	0.0	0.0018318987714597895	0.0018318987714597895
2459	0.08092141519722852	0.02483226566572589	0.01660716604982053	0.7335399928200449	-1	0	0	0.1	1	1.0	13	1.0	1.0	14	13	0	0	0	0.06666666666666667	15	1	15	0.0	0	0.5086019332285694	0.9404302305703669	0.7662566139043676	0.9067662892304417	0.7064719006525328	0.9553956078034331	0.9067275818716805	0.9369923673805697	0	0	0.0	0.01660716604982053	0.01660716604982053
3461	0.07337828455034566	0.02969767359816824	0.025735805091332796	0.7205813553528289	-1	0	0	0.1	1	1.0	13	1.0	1.0	14	13	0	0	0	0.06666666666666667	15	1	15	0.0	0	0.5086019332285694	0.9404302305703671	0.7662566139043676	0.9067662892304417	0.7064719006525328	0.9552133065169278	0.9067275818716805	0.9369082932552655	0	0	0.0	0.025735805091332796	0.025735805091332796
2993	0.07157774470567572	0.029469092349310715	0.024845362451132242	0.706157483249598	-1	0	0	0.1	1	1.0	13	1.0	1.0	14	13	0	0	0	0.06666666666666667	15	1	15	0.0	0	0.5086019332285694	0.9404302305703671	0.7662566139043676	0.9067662892304417	0.7064719006525328	0.9552133065169278	0.9067275818716805	0.9369082932552655	0	0	0.0	0.024845362451132242	0.024845362451132242
1827	0.06942728444141048	0.02791029121183076	0.026288093053447287	0.7309703263281464	-1	0	0	0.1	1	1.0	13	1.0	1.0	14	13	0	0	0	0.06666666666666667	15	1	15	0.0	0	0.5086019332285694	0.9404302305703671	0.7662566139043676	0.9067662892304417	0.7198049654039715	0.951623598587821	0.9067275818716805	0.9352960399509858	0	0	0.0	0.026288093053447287	0.026288093053447287
5001	0.07038849707030846	0.028638358896333992	0.02402496436252371	0.7160331279657949	-1	0	0	0.1	1	1.0	13	1.0	1.0	14	13	0	0	0	0.06666666666666667	15	1	15	0.0	0	0.5086019332285694	0.9404302305703671	0.7662566139043676	0.9067662892304417	0.7064719006525328	0.9552133065169278	0.9067275818716805	0.9369082932552655	0	0	0.0	0.02402496436252371	0.02402496436252371
3636	0.07509326974303372	0.010147707085946122	0.0063707709273560535	0.818307954570137	-1	0	0	0.1	1	1.0	13	1.0	1.0	14	13	0	0	0	0.06666666666666667	15	1	15	0.0	0	0.6077397073519553	0.9572534222442908	0.7662566139043676	0.8983402811316878	0.6468611588461741	0.9523116081375435	0.9131112475349441	0.940511099372695	0	0	0.0	0.0063707709273560535	0.0063707709273560535
2503	0.0706007924318205	0.02848692899787249	0.02535215367284102	0.7232595861648562	-1	0	0	0.1	1	1.0	13	1.0	1.0	14	13	0	0	0	0.06666666666666667	15	1	15	0.0	0	0.5086019332285694	0.9404302305703671	0.7662566139043676	0.9067662892304417	0.7064719006525328	0.9552133065169278	0.9067275818716805	0.9369082932552655	0	0	0.0	0.02535215367284102	0.02535215367284102
573	None	None	None	None	None	0.25	1	0.6	6	0.4166666666666667	5	0.5833333333333334	0.25	5	3	8	2	0	0.375	8	3	14	0.1111111111111111	0.25	0.8122833174267974	0.9090413036232663	0.595152023468942	0.8808536083228536	0.5197488189537696	0.9225238847713486	0.8740069753634282	0.9055001363958162	0.7	0.6	0.0	None	None
4467	0.07180315450308339	0.029573726429621573	0.02697056115218019	0.709287669147324	-1	0	0	0.1	1	1.0	13	1.0	1.0	14	13	0	0	0	0.06666666666666667	15	1	15	0.0	0	0.5086019332285694	0.9404302305703671	0.7662566139043676	0.9067662892304417	0.7064719006525328	0.956064029619728	0.9067275818716805	0.9373025523512339	0	0	0.0	0.02697056115218019	0.02697056115218019
3814	0.07056405449001464	0.029197115672246136	0.026797999889482504	0.7196395123293521	-1	0	0	0.1	1	1.0	13	1.0	1.0	14	13	0	0	0	0.06666666666666667	15	1	15	0.0	0	0.5086019332285694	0.9404302305703671	0.7662566139043676	0.9067662892304417	0.7064719006525328	0.9552133065169278	0.9067275818716805	0.9369082932552655	0	0	0.0	0.026797999889482504	0.026797999889482504
3248	0.07080476428402716	0.02933179047764588	0.025229046363571553	0.7072171256824379	-1	0	0	0.1	1	1.0	13	1.0	1.0	14	13	0	0	0	0.06666666666666667	15	1	15	0.0	0	0.5086019332285694	0.9404302305703671	0.7662566139043676	0.9067662892304417	0.7064719006525328	0.9552133065169278	0.9067275818716805	0.9369082932552655	0	0	0.0	0.025229046363571553	0.025229046363571553
1247	0.06847750061404458	0.017543080751844707	0.01730302648172308	0.7070802308320643	-1	0	0	0.2	2	0.9230769230769231	12	1.0	0.9230769230769231	14	12	0	0	0	0.06666666666666667	15	1	15	0.0	0.14285714285714285	0.6057978044148136	0.9501936767569884	0.7124451612467528	0.9002650823629514	0.7198049654039715	0.9507863943965409	0.8577673753451163	0.9372194531302747	0	0	0.0	0.01730302648172308	0.01730302648172308
839	0.06600474510189154	0.007118406955483873	-0.005599967639887821	0.7753720872148944	-1	0	0	0.2	2	0.9230769230769231	12	0.5357142857142857	0.9230769230769231	14	12	0	0	0	0.14285714285714285	14	2	15	0.0	0	0.499019839249217	0.9659409524536317	0.6527814531961932	0.9170644278807375	0.33109248594636914	0.9117873501010937	0.9203438496184952	0.9367067962976414	0	0	0.0	-0.0005599967639887821	-0.0005599967639887821
2464	0.07214227776719404	0.03010457161919084	0.026610972542197207	0.7115404072122951	-1	0	0	0.1	1	1.0	13	1.0	1.0	14	13	0	0	0	0.06666666666666667	15	1	15	0.0	0	0.5086019332285694	0.9404302305703671	0.7662566139043676	0.9067662892304417	0.7064719006525328	0.9570737941427478	0.9067275818716805	0.9377770038956426	0	0	0.0	0.026610972542197207	0.026610972542197207
4192	0.07016325030699318	0.029909424420266936	0.027206252466397393	0.7106769392787677	-1	0	0	0.1	1	1.0	13	1.0	1.0	14	13	0	0	0	0.06666666666666667	15	1	15	0.0	0	0.5086019332285694	0.9404302305703671	0.7662566139043676	0.9067662892304417	0.7064719006525328	0.9552133065169278	0.9067275818716805	0.9369082932552655	0	0	0.0	0.027206252466397393	0.027206252466397393
4827	0.07073487321851839	0.028050535529163242	0.023746012957498706	0.7141938472952198	-1	0	0	0.1	1	1.0	13	1.0	1.0	14	13	0	0	0	0.06666666666666667	15	1	15	0.0	0	0.5086019332285694	0.9404302305703671	0.7662566139043676	0.9067662892304417	0.7064719006525328	0.9552133065169278	0.9067275818716805	0.9369082932552655	0	0	0.0	0.023746012957498706	0.023746012957498706
680	0.0642070926735079	0.007478200673169235	0.004775965553781036	0.7515719437232091	-1	0	0	0.1	1	1.0	13	1.0	1.0	14	13	0	0	0	0.06666666666666667	15	1	15	0.0	0	0.5160342105829283	0.9357328469458932	0.6327843846101338	0.9042817410701374	0.7284646155159018	0.9506844290308452	0.8902310089961263	0.9326201420683489	0	0	0.0	0.004775965553781036	0.004775965553781036
653	0.06820571056126795	0.01562681269270271	0.01562376971584978	0.7110889112159579	-1	0	0	0.2	2	0.9230769230769231	12	1.0	0.9230769230769231	14	12	0	0	0	0.06666666666666667	15	1	15	0.0	0.14285714285714285	0.6057978044148136	0.9501936767569884	0.7124451612467528	0.9002650823629514	0.7198049654039715	0.9507863943965409	0.8577673753451163	0.9372194531302747	0	0	0.0	0.01562376971584978	0.01562376971584978
1835	0.09556154527771171	0.01126426953053307	-0.00827340100068301	0.7405259940527816	-1	0	0	0.1	1	1.0	13	1.0	1.0	14	13	0	0	0	0.06666666666666667	15	1	15	0.0	0	0.4004091389301145	0.9098789388820449	0.7727221619856617	0.904346919882536	0.6337430831833663	0.9611299187842448	0.9318882938603406	0.9301400423325202	0	0	0.0	-0.0008273401000683011	-0.0008273401000683011
98	0.009257279997183454	0.0010045453066461934	0.0004993384420139899	0.992758006474031	-1	0	0	0.375	3	0.8	8	0.6	0.4	6	4	5	6	0	0.8	4	5	12	0.5	0.4444444444444444	0.397450851246452	0.9582288007627152	0.837552962233838	0.7990935289556962	0.15786635693848533	0.6953823169318479	0.9572264020668872	0.8556525024437129	0.16666666666666666	0.16666666666666666	0.0	0.0004993384420139899	0.0004993384420139899
590	0.05926308405296581	0.0021769117719244173	-0.0015859270680179053	0.5586736897405302	-1	0	0	0.3	3	0.8461538461538461	11	0.5357142857142857	0.8461538461538461	13	11	1	0	0	0.14285714285714285	14	2	15	0.0	0.15384615384615385	0.28684397035640713	0.8951589139690527	0.6767383558329089	0.9050922345505422	0.5856973385012323	0.9027010220623073	0.866685684972934	0.9010634186064732	0	0	0.0	-0.00015859270680179053	-0.00015859270680179053
1456	0.069833551072164	0.026751375321141184	0.02212977703233063	0.6733320834198797	-1	0	0	0.1	1	1.0	13	1.0	1.0	14	13	0	0	0	0.06666666666666667	15	1	15	0.0	0	0.5160342105829283	0.9333223450328014	0.7236183556570178	0.903366025572261	0.7064719006525328	0.966806941631175	0.9032162491815505	0.9398330325559523	0	0	0.0	0.02212977703233063	0.02212977703233063
570	0.05038310979869406	0.002108347402743816	0.002080228663936032	0.6552846217927504	-1	0	0	0.4	4	0.5384615384615384	7	0.5	0.46153846153846156	9	6	5	3	0	0.3	10	3	15	0.2727272727272727	0	0.6826574356551228	0.917463729395116	0.39696338698037315	0.8151533124778708	0.693138835901094	0.9245784461417169	0.9112435556962221	0.894052721842726	0.2222222222222222	0.3333333333333333	0.0	0.002080228663936032	0.002080228663936032
2941	0.07088040187818065	0.02919153557037983	0.024748692787434048	0.7136842060860832	-1	0	0	0.1	1	1.0	13	1.0	1.0	14	13	0	0	0	0.06666666666666667	15	1	15	0.0	0	0.5086019332285694	0.9404302305703671	0.7662566139043676	0.9067662892304417	0.7064719006525328	0.9552133065169278	0.9067275818716805	0.9369082932552655	0	0	0.0	0.024748692787434048	0.024748692787434048
4968	0.07767472376858779	0.012214912983591855	-0.0023146217439085643	0.718718842788532	-1	0	0	0.1	1	1.0	13	1.0	1.0	14	13	0	0	0	0.06666666666666667	15	1	15	0.0	0	0.6057978044148136	0.9114312939387762	0.7662566139043676	0.9073049090603501	0.7198049654039715	0.952265479947526	0.8577673753451163	0.9265726905557521	0	0	0.0	-0.00023146217439085642	-0.00023146217439085642
1559	0.07328675894950731	0.026079982325727724	0.02144663935854343	0.6575417490379949	-1	0	0	0.1	1	1.0	13	1.0	1.0	14	13	0	0	0	0.06666666666666667	15	1	15	0.0	0	0.5160342105829283	0.9333223450328014	0.7236183556570178	0.903366025572261	0.7064719006525328	0.9634275020805219	0.9032162491815505	0.937911392462413	0	0	0.0	0.02144663935854343	0.02144663935854343
1351	0.0757060205010748	0.012314094295563616	0.01196179410511675	0.6629212835322822	-1	0	0	0.1	1	1.0	13	0.5357142857142857	0.9230769230769231	13	12	1	0	0	0.14285714285714285	14	2	15	0.0	0	0.5682218060947204	0.9280318958214316	0.680980097409668	0.9075744950373471	0.8038385225047711	0.9474990828361273	0.8893972167851993	0.9294368206432004	0	0	0.0	0.01196179410511675	0.01196179410511675
2594	0.07018118518409475	0.02938345185267323	0.026821482954919502	0.7093807203542267	-1	0	0	0.1	1	1.0	13	1.0	1.0	14	13	0	0	0	0.06666666666666667	15	1	15	0.0	0	0.5086019332285694	0.9404302305703671	0.7662566139043676	0.9067662892304417	0.7064719006525328	0.9552133065169278	0.9067275818716805	0.9369082932552655	0	0	0.0	0.026821482954919502	0.026821482954919502
4269	0.07057773398533716	0.027438542398760882	0.022889427435652393	0.7236466290272684	-1	0	0	0.1	1	1.0	13	1.0	1.0	14	13	0	0	0	0.06666666666666667	15	1	15	0.0	0	0.5086019332285694	0.9404302305703671	0.7662566139043676	0.9067662892304417	0.7064719006525328	0.9552525178593655	0.9067275818716805	0.9369263580788876	0	0	0.0	0.022889427435652393	0.022889427435652393
707	0.04220132977307736	0.0030133595375177054	0.0001940159392708982	0.9336494381703442	-1	0	0	0.3	3	0.7692307692307693	10	0.45454545454545453	0.6923076923076923	12	9	2	1	0	0.2727272727272727	3	11	15	0.2	0	0.20056726972706646	0.9527194783587258	0.7662566139043676	0.9478989095057683	0.31178948508523197	0.9454344726999735	0.9474806490780354	0.9487700488150496	1.0	0.08333333333333333	0.0	0.0001940159392708982	0.0001940159392708982
1627	0.07191006890021377	0.027920717640989936	0.02265142753422967	0.6830860955052671	-1	0	0	0.1	1	1.0	13	1.0	1.0	14	13	0	0	0	0.06666666666666667	15	1	15	0.0	0	0.5160342105829283	0.9333223450328014	0.7236183556570178	0.903366025572261	0.7064719006525328	0.9634275020805219	0.9032162491815505	0.937911392462413	0	0	0.0	0.02265142753422967	0.02265142753422967
4452	0.07038905204128436	0.028470383010538648	0.02378867241080557	0.7174662477748437	-1	0	0	0.1	1	1.0	13	1.0	1.0	14	13	0	0	0	0.06666666666666667	15	1	15	0.0	0	0.5086019332285694	0.9404302305703671	0.7662566139043676	0.9067662892304417	0.7064719006525328	0.9552133065169278	0.9067275818716805	0.9369082932552655	0	0	0.0	0.02378867241080557	0.02378867241080557
3208	0.07053149891300985	0.02799343296748345	0.025410608437401862	0.7243723979022736	-1	0	0	0.1	1	1.0	13	1.0	1.0	14	13	0	0	0	0.06666666666666667	15	1	15	0.0	0	0.5086019332285694	0.9404302305703671	0.7662566139043676	0.9067662892304417	0.7064719006525328	0.9552133065169278	0.9067275818716805	0.9369082932552655	0	0	0.0	0.025410608437401862	0.025410608437401862
2192	0.07053287999617049	0.029875995330364773	0.026814586884975553	0.7081677432322036	-1	0	0	0.1	1	1.0	13	1.0	1.0	14	13	0	0	0	0.06666666666666667	15	1	15	0.0	0	0.5086019332285694	0.9404302305703671	0.7662566139043676	0.9067662892304417	0.7064719006525328	0.9570737941427478	0.9067275818716805	0.9377770038956426	0	0	0.0	0.026814586884975553	0.026814586884975553
2142	0.07000095739841534	0.02807782211653818	0.022786133564309585	0.7109087493205022	-1	0	0	0.1	1	1.0	13	1.0	1.0	14	13	0	0	0	0.06666666666666667	15	1	15	0.0	0	0.5086019332285694	0.9404302305703671	0.7662566139043676	0.9067662892304417	0.7064719006525328	0.956064029619728	0.9067275818716805	0.9373025523512339	0	0	0.0	0.022786133564309585	0.022786133564309585
2245	0.07789996696731055	0.010549783379299375	0.0043848870739900715	0.7574294505233359	-1	0	0	0.1	1	1.0	13	1.0	1.0	14	13	0	0	0	0.06666666666666667	15	1	15	0.0	0	0.6057978044148136	0.9484851574639254	0.7662566139043676	0.8987241563042838	0.7198049654039715	0.9532473712081753	0.9131112475349441	0.9372451757755247	0	0	0.0	0.0043848870739900715	0.0043848870739900715
931	0.059476559701480906	0.01269375196861781	0.006909173319143168	0.7731202350497519	-1	0	0	0.3	3	0.7692307692307693	10	0.38461538461538464	0.6923076923076923	11	9	3	0	0	0.23076923076923078	13	3	15	0.0	0	0.42764150996035805	0.8761277276751094	0.7963613068050539	0.9101908457340854	0.39739813122879053	0.941019067631242	0.8942766039630647	0.9127214355417137	0	0	0.0	0.006909173319143168	0.006909173319143168
1550	0.07967026234719606	0.014682454965438808	-0.010394945550854856	0.7184867338022962	-1	0	0	0.1	1	1.0	13	1.0	1.0	14	13	0	0	0	0.06666666666666667	15	1	15	0.0	0	0.5160342105829283	0.8975372796684276	0.7610901245601241	0.8948372506364607	0.7198049654039715	0.9568273895574136	0.8900694941425604	0.9220046956240815	0	0	0.0	-0.0010394945550854856	-0.0010394945550854856
120	0.004020975090488324	0.001618907922936186	0.001618903066327578	0.9864158176325458	-1	0	0	0.6	3	0.6	3	0.5833333333333334	0.4	5	2	1	2	0	0.3333333333333333	2	6	7	0.6666666666666666	0.4	0.4743282887573074	0.8658010889771237	0.3403377678781637	0.8403231245487506	0.2997994191441138	0.946739378068063	0.8367453290368791	0.8941891539828403	0.6000000000000001	0.6	0.0	0.001618903066327578	0.001618903066327578
1186	0.06775280874471015	0.017051020924929945	0.013276576387004154	0.7498598982722148	-1	0	0	0.1	1	1.0	13	1.0	1.0	14	13	0	0	0	0.06666666666666667	15	1	15	0.0	0	0.6057978044148136	0.9368066462216665	0.669806902999403	0.9026794713584034	0.7489874227283588	0.9451194479559483	0.8567266792831012	0.9302106216757358	0	0	0.0	0.013276576387004154	0.013276576387004154
83	0.010022058011250681	0.0005909235449021306	0.0002017649490185372	0.986330905308304	-1	0	0	0.5	3	0.6666666666666666	4	0.5714285714285714	0.6666666666666666	5	4	2	1	0	0.2857142857142857	7	2	8	0.14285714285714285	0.3333333333333333	0.22993722236047903	0.9243887837777731	0.7281011541795644	0.7166514187797713	0.10372801600821288	0.9738189401215785	0.9301743480603124	0.9128713855601867	1.0	0.4	0.0	0.0002017649490185372	0.0002017649490185372
4835	0.06754621765577026	0.018805095051710127	0.004060672926856287	0.727305581451083	-1	0	0	0.1	1	1.0	13	1.0	1.0	14	13	0	0	0	0.06666666666666667	15	1	15	0.0	0	0.5086019332285694	0.9404302305703671	0.7662566139043676	0.9067662892304417	0.7064719006525328	0.9552133065169278	0.9067275818716805	0.9369082932552655	0	0	0.0	0.004060672926856287	0.004060672926856287
4455	0.07261270358189303	0.029744918397539066	0.027619828300036838	0.7158668200446641	-1	0	0	0.1	1	1.0	13	1.0	1.0	14	13	0	0	0	0.06666666666666667	15	1	15	0.0	0	0.5086019332285694	0.9404302305703671	0.7662566139043676	0.9067662892304417	0.8569455800892822	0.9610161563838276	0.9067275818716805	0.9397023200818769	0	0	0.0	0.027619828300036838	0.027619828300036838
22	0.003935014857906722	0.0017814308777017339	0.0017784731210879214	0.9860874100033493	-1	0	0	0.6	3	0.6	3	0.5833333333333334	0.4	5	2	1	2	0	0.3333333333333333	2	6	7	0.6666666666666666	0.4	0.4743282887573074	0.8658010889771237	0.3403377678781637	0.8403231245487506	0.2997994191441138	0.946739378068063	0.8367453290368791	0.8941891539828403	0.6000000000000001	0.6	0.0	0.0017784731210879214	0.0017784731210879214
3618	0.07064313347624288	0.028774773428103247	0.02429467966249506	0.7111533270464269	-1	0	0	0.1	1	1.0	13	1.0	1.0	14	13	0	0	0	0.06666666666666667	15	1	15	0.0	0	0.5086019332285694	0.9404302305703671	0.7662566139043676	0.9067662892304417	0.7064719006525328	0.9552133065169278	0.9067275818716805	0.9369082932552655	0	0	0.0	0.02429467966249506	0.02429467966249506
3995	0.07009326710752618	0.026828231282037384	0.021878983681279378	0.7240853432928294	-1	0	0	0.1	1	1.0	13	1.0	1.0	14	13	0	0	0	0.06666666666666667	15	1	15	0.0	0	0.5086019332285694	0.9404302305703671	0.7662566139043676	0.9067662892304417	0.7064719006525328	0.9552133065169278	0.9067275818716805	0.9369082932552655	0	0	0.0	0.021878983681279378	0.021878983681279378
4006	0.07166853490457817	0.0294678884285724	0.02699561185923517	0.7086206249309343	-1	0	0	0.1	1	1.0	13	1.0	1.0	14	13	0	0	0	0.06666666666666667	15	1	15	0.0	0	0.5086019332285694	0.9404302305703671	0.7662566139043676	0.9067662892304417	0.7064719006525328	0.9552133065169278	0.9067275818716805	0.9369082932552655	0	0	0.0	0.02699561185923517	0.02699561185923517
4025	0.08692703880464278	0.017831964315249155	-0.011792240002407245	0.6997381139974885	-1	0	0	0.1	1	1.0	13	1.0	1.0	14	13	0	0	0	0.06666666666666667	15	1	15	0.0	0	0.4566193539431165	0.9491875128948378	0.7662566139043676	0.9012067255428944	0.3135137308344652	0.916348276208682	0.9120928422709886	0.9248839914852625	0	0	0.0	-0.0011792240002407245	-0.0011792240002407245
1187	0.07110644775189874	0.02093827060382618	0.017281940742430932	0.7534648299493741	-1	0	0	0.1	1	1.0	13	1.0	1.0	14	13	0	0	0	0.06666666666666667	15	1	15	0.0	0	0.5160342105829283	0.9333223450328014	0.7236183556570178	0.903366025572261	0.7198049654039715	0.9568273895574136	0.8902310089961263	0.9344716431354243	0	0	0.0	0.017281940742430932	0.017281940742430932
4236	0.07126619207520135	0.028187728292660516	0.02373144944579193	0.7070921515139954	-1	0	0	0.1	1	1.0	13	1.0	1.0	14	13	0	0	0	0.06666666666666667	15	1	15	0.0	0	0.5086019332285694	0.9404302305703671	0.7662566139043676	0.9067662892304417	0.7064719006525328	0.9552525178593655	0.9067275818716805	0.9369263580788876	0	0	0.0	0.02373144944579193	0.02373144944579193
3645	0.06969023787259769	0.029028417402359383	0.025408028614134003	0.7166325193388987	-1	0	0	0.1	1	1.0	13	1.0	1.0	14	13	0	0	0	0.06666666666666667	15	1	15	0.0	0	0.5086019332285694	0.9404302305703671	0.7662566139043676	0.9067662892304417	0.7064719006525328	0.9552133065169278	0.9067275818716805	0.9369082932552655	0	0	0.0	0.025408028614134003	0.025408028614134003
2985	0.07377073782083851	0.020963987707585566	0.02095740585073161	0.7819325175876443	-1	0	0	0.1	1	1.0	13	1.0	1.0	14	13	0	0	0	0.06666666666666667	15	1	15	0.0	0	0.47840748269836625	0.9469325071426189	0.7662566139043676	0.9030947558473162	0.7198049654039715	0.9651847000120126	0.9203438496184952	0.9433211975036888	0	0	0.0	0.02095740585073161	0.02095740585073161
4792	0.0696781438528	0.028945590152640387	0.024902925100858942	0.71281334363997	-1	0	0	0.1	1	1.0	13	1.0	1.0	14	13	0	0	0	0.06666666666666667	15	1	15	0.0	0	0.5086019332285694	0.9404302305703671	0.7662566139043676	0.9067662892304417	0.7064719006525328	0.9552133065169278	0.9067275818716805	0.9369082932552655	0	0	0.0	0.024902925100858942	0.024902925100858942
4023	0.07345554880421619	0.029834557058571284	0.025983383288788096	0.71277602242053	-1	0	0	0.1	1	1.0	13	1.0	1.0	14	13	0	0	0	0.06666666666666667	15	1	15	0.0	0	0.5086019332285694	0.9404302305703671	0.7662566139043676	0.9067662892304417	0.7064719006525328	0.956064029619728	0.9067275818716805	0.9373025523512339	0	0	0.0	0.025983383288788096	0.025983383288788096
1493	0.07105053595429175	0.025696515700359895	0.02185278457987661	0.6662870892496402	-1	0	0	0.1	1	1.0	13	1.0	1.0	14	13	0	0	0	0.06666666666666667	15	1	15	0.0	0	0.5160342105829283	0.9333223450328014	0.7236183556570178	0.903366025572261	0.7064719006525328	0.9634275020805219	0.9032162491815505	0.937911392462413	0	0	0.0	0.02185278457987661	0.02185278457987661
28	0.034631202906253294	0.007531316662421504	0.005334618633032762	0.949916220507742	-1	0	0	0.2	2	0.9230769230769231	12	0.3409090909090909	0.6153846153846154	10	8	4	0	0	0.36363636363636365	11	4	15	0.0	0	0.4315094454136851	0.856245717992363	0.4815943468249026	0.903366662321991	0.5856973385012323	0.9523173217489563	0.8793612961740662	0.9119753109419518	0	0	0.0	0.005334618633032762	0.005334618633032762
2780	0.07486093033311653	0.0030018733070815845	-0.0025499267075955456	0.7454463914405136	-1	0	0	0.1	1	1.0	13	1.0	1.0	14	13	0	0	0	0.06666666666666667	15	1	15	0.0	0	0.47248536060043234	0.9242863969975661	0.7226108515821134	0.912381375026677	0.47107884422254587	0.9632512329020332	0.8723366331870794	0.9372492899009198	0	0	0.0	-0.00025499267075955456	-0.00025499267075955456
3835	0.07229130009896272	0.02996504713136582	0.025430072003689748	0.7075547912965023	-1	0	0	0.1	1	1.0	13	1.0	1.0	14	13	0	0	0	0.06666666666666667	15	1	15	0.0	0	0.5086019332285694	0.9404302305703671	0.7662566139043676	0.9067662892304417	0.7064719006525328	0.9552133065169278	0.9067275818716805	0.9369082932552655	0	0	0.0	0.025430072003689748	0.025430072003689748
636	0.07635744026174816	0.009773560607945368	0.00474141821600135	0.7491154314734856	-1	0	0	0.2	2	0.9230769230769231	12	0.5357142857142857	0.8461538461538461	13	11	1	0	0	0.14285714285714285	2	14	15	0.0	0	0.45175529170736634	0.9334940416089476	0.4442374561839726	0.934169922217347	0.7198049654039715	0.9270382536197137	0.924533187790217	0.9316359291641199	0	0	0.0	0.00474141821600135	0.00474141821600135
2102	0.07247433054233375	0.02782960967152789	0.026207069461155176	0.7211249960077386	-1	0	0	0.1	1	1.0	13	1.0	1.0	14	13	0	0	0	0.06666666666666667	15	1	15	0.0	0	0.5086019332285694	0.9404302305703671	0.7662566139043676	0.9067662892304417	0.7064719006525328	0.9552133065169278	0.9067275818716805	0.9369082932552655	0	0	0.0	0.026207069461155176	0.026207069461155176
2895	0.07096978818416408	0.030727627112571657	0.028200558302084722	0.7074135486889899	-1	0	0	0.1	1	1.0	13	1.0	1.0	14	13	0	0	0	0.06666666666666667	15	1	15	0.0	0	0.5086019332285694	0.9404302305703671	0.7662566139043676	0.9067662892304417	0.7064719006525328	0.9552133065169278	0.9067275818716805	0.9369082932552655	0	0	0.0	0.028200558302084722	0.028200558302084722
1139	0.07191773291316444	0.020567968103728854	0.01730892466354376	0.740703064786797	-1	0	0	0.1	1	1.0	13	1.0	1.0	14	13	0	0	0	0.06666666666666667	15	1	15	0.0	0	0.5160342105829283	0.9333223450328014	0.7236183556570178	0.903366025572261	0.7198049654039715	0.9568572646464891	0.8902310089961263	0.9344864083402505	0	0	0.0	0.01730892466354376	0.01730892466354376
302	0.04060818880354222	0.006776149754699528	0.00415253933100199	0.7226247284868763	-1	0	0	0.4	4	0.5384615384615384	7	0.30612244897959184	0.46153846153846156	8	6	6	4	0	1.0	7	7	15	0.2857142857142857	0	0.60561532277158	0.8055558829263667	0.44374297312153405	0.9213038161776066	0.37706679331106124	0.8925237553246302	0.8543613996395626	0.8807398884217019	0.375	0.375	0.0	0.00415253933100199	0.00415253933100199
1076	0.06647838338038718	0.008449116248539145	0.0037473240637939504	0.7323499488977752	-1	0	0	0.3	3	0.8461538461538461	11	0.5357142857142857	0.7692307692307693	13	10	1	0	0	0.14285714285714285	14	2	15	0.0	0.15384615384615385	0.42764150996035805	0.8984568455194966	0.8102912163552969	0.9392505864938782	0.39739813122879053	0.953333708270014	0.894905830827674	0.9337116931601813	0	0	0.0	0.0037473240637939504	0.0037473240637939504
2005	0.07082526772182375	0.0289324339862731	0.02414508166146089	0.7106828589604994	-1	0	0	0.1	1	1.0	13	1.0	1.0	14	13	0	0	0	0.06666666666666667	15	1	15	0.0	0	0.5086019332285694	0.9404302305703671	0.7662566139043676	0.9067662892304417	0.7064719006525328	0.9552133065169278	0.9067275818716805	0.9369082932552655	0	0	0.0	0.02414508166146089	0.02414508166146089
4388	0.07277524760477912	0.007713219754156134	0.004235332581611511	0.7031417454545499	-1	0	0	0.1	1	1.0	13	1.0	1.0	14	13	0	0	0	0.06666666666666667	15	1	15	0.0	0	0.5086019332285694	0.9404302305703671	0.7662566139043676	0.9078270803243081	0.7064719006525328	0.9552133065169278	0.9067275818716805	0.9371563437349272	0	0	0.0	0.004235332581611511	0.004235332581611511
2347	0.07210551143533858	0.003306334982874625	-0.00322841737058402	0.7107003292007466	-1	0	0	0.1	1	1.0	13	1.0	1.0	14	13	0	0	0	0.06666666666666667	15	1	15	0.0	0	0.47248536060043234	0.9539617994466005	0.7636563349359455	0.9130452492870736	0.502464160493163	0.9703221910955634	0.8723366331870794	0.9505741572435205	0	0	0.0	-0.000322841737058402	-0.000322841737058402
3001	0.07218717599077679	0.030021886463575644	0.027915645560696988	0.7077615952508465	-1	0	0	0.1	1	1.0	13	1.0	1.0	14	13	0	0	0	0.06666666666666667	15	1	15	0.0	0	0.5086019332285694	0.9404302305703671	0.7662566139043676	0.9067662892304417	0.7064719006525328	0.9552133065169278	0.9067275818716805	0.9369082932552655	0	0	0.0	0.027915645560696988	0.027915645560696988
1565	0.07182978515406252	0.026299439497838497	0.023619425527796337	0.6581466971370241	-1	0	0	0.1	1	1.0	13	1.0	1.0	14	13	0	0	0	0.06666666666666667	15	1	15	0.0	0	0.5160342105829283	0.9333223450328014	0.7236183556570178	0.903366025572261	0.7064719006525328	0.966806941631175	0.9032162491815505	0.9398330325559523	0	0	0.0	0.023619425527796337	0.023619425527796337
833	0.07607252449708597	0.009392909900538008	-0.009392478415252307	0.8493026103382354	-1	0	0	0.2	2	0.8461538461538461	11	0.5357142857142857	0.8461538461538461	13	11	1	1	0	0.14285714285714285	14	2	15	0.25	0	0.28684397035640713	0.9026583237062018	0.48649014463800977	0.8816610014730641	0.5856973385012323	0.9394065615134181	0.8767795584480457	0.9109652190148383	1.0	0.15384615384615385	0.0	-0.0009392478415252307	-0.0009392478415252307
2718	0.0747262519893836	0.010886437578139226	0.009952425054033147	0.7970221607231814	-1	0	0	0.2	2	0.9230769230769231	12	1.0	0.9230769230769231	14	12	0	0	0	0.06666666666666667	15	1	15	0.0	0.14285714285714285	0.6077397073519553	0.9572534222442908	0.7662566139043676	0.8983402811316878	0.6750865843819157	0.9524021869152695	0.9131112475349441	0.9405483195232338	0	0	0.0	0.009952425054033147	0.009952425054033147
90	0.0028714370951309597	0.0005857161474699104	0.0005013968681552679	0.9878156366168483	-1	0	0	0.75	3	0.5	2	0.5	0.25	4	1	1	2	0	0.75	3	4	6	0.6666666666666666	1.0	0.7983097611694786	0.724864987652568	0.44858619415044193	0.9276640990670164	0.6057683871101149	0.8156807018289863	0.8423767520949671	0.841461395653895	0.625	0.25	0.0	0.0005013968681552679	0.0005013968681552679
4126	0.0689012868854283	0.030007516826603946	0.027056297109196503	0.7109247785298412	-1	0	0	0.1	1	1.0	13	1.0	1.0	14	13	0	0	0	0.06666666666666667	15	1	15	0.0	0	0.5086019332285694	0.9404302305703671	0.7662566139043676	0.9067662892304417	0.7064719006525328	0.956064029619728	0.9067275818716805	0.9373025523512339	0	0	0.0	0.027056297109196503	0.027056297109196503
1906	0.06971137134439152	0.024999951380102074	0.024181650746736127	0.7383470273080325	-1	0	0	0.1	1	1.0	13	1.0	1.0	14	13	0	0	0	0.06666666666666667	15	1	15	0.0	0	0.5086019332285694	0.9404302305703671	0.7662566139043676	0.9067662892304417	0.7198049654039715	0.951623598587821	0.9067275818716805	0.9352960399509858	0	0	0.0	0.024181650746736127	0.024181650746736127
3752	0.06765975483548561	0.012771389259904495	0.012388536074956377	0.7422922276324921	-1	0	0	0.1	1	1.0	13	1.0	1.0	14	13	0	0	0	0.06666666666666667	15	1	15	0.0	0	0.5086019332285694	0.9448883796084107	0.7662566139043676	0.9012846196276941	0.7064719006525328	0.9597888441403317	0.9067275818716805	0.9394572050111701	0	0	0.0	0.012388536074956377	0.012388536074956377
4451	0.07152107079043113	0.029590586213686224	0.02688019919690647	0.714744029426662	-1	0	0	0.1	1	1.0	13	1.0	1.0	14	13	0	0	0	0.06666666666666667	15	1	15	0.0	0	0.5086019332285694	0.9404302305703671	0.7662566139043676	0.9067662892304417	0.7064719006525328	0.9552133065169278	0.9067275818716805	0.9369082932552655	0	0	0.0	0.02688019919690647	0.02688019919690647
4235	0.07139478215574965	0.027680735945193147	0.022283314248844468	0.7252074364954361	-1	0	0	0.1	1	1.0	13	1.0	1.0	14	13	0	0	0	0.06666666666666667	15	1	15	0.0	0	0.5086019332285694	0.9404302305703671	0.7662566139043676	0.9067662892304417	0.7064719006525328	0.9552133065169278	0.9067275818716805	0.9369082932552655	0	0	0.0	0.022283314248844468	0.022283314248844468
485	0.0506195033388349	0.0040210885751345606	-0.00038922233336747446	0.8963400416730176	-1	0	0	0.1	1	1.0	13	0.3125	0.9230769230769231	13	12	1	1	0	0.3333333333333333	4	12	15	0.2	0	0.28684397035640713	0.9361155914591246	0.45319876412964016	0.8790283403433798	0.708525405072097	0.8913575758813372	0.8659315489947724	0.9052986002008396	1.0	0.38461538461538464	0.0	-3.8922233336747443e-05	-3.8922233336747443e-05
1945	0.07090529082981777	0.027749387361367048	0.025602056041860975	0.6673756387090027	-1	0	0	0.1	1	1.0	13	1.0	1.0	14	13	0	0	0	0.06666666666666667	15	1	15	0.0	0	0.5160342105829283	0.9333223450328014	0.7236183556570178	0.903366025572261	0.7064719006525328	0.966806941631175	0.9032162491815505	0.9398330325559523	0	0	0.0	0.025602056041860975	0.025602056041860975
4441	0.072627714523407	0.028790473659896988	0.026311603055539732	0.722811835047487	-1	0	0	0.1	1	1.0	13	1.0	1.0	14	13	0	0	0	0.06666666666666667	15	1	15	0.0	0	0.5086019332285694	0.9404302305703671	0.7662566139043676	0.9067662892304417	0.7064719006525328	0.9552133065169278	0.9067275818716805	0.9369082932552655	0	0	0.0	0.026311603055539732	0.026311603055539732
4419	0.0742518940415603	0.019002611578743427	-0.014963594167138336	0.8245576765731779	-1	0	0	0.1	1	1.0	13	1.0	1.0	14	13	0	0	0	0.06666666666666667	15	1	15	0.0	0	0.6433738027349069	0.9362455622100728	0.7597899850759131	0.8912761521313336	0.7198049654039715	0.9458505318692212	0.8105859005523848	0.9275963205574417	0	0	0.0	-0.0014963594167138336	-0.0014963594167138336
1079	0.0712489723715645	0.019921791788457623	0.015797790259301656	0.7300856777373318	-1	0	0	0.1	1	1.0	13	1.0	1.0	14	13	0	0	0	0.06666666666666667	15	1	15	0.0	0	0.5160342105829283	0.9333223450328014	0.7236183556570178	0.903366025572261	0.7198049654039715	0.9540070668764953	0.8902310089961263	0.9331066847994243	0	0	0.0	0.015797790259301656	0.015797790259301656
687	0.04542243511716008	0.011923760469517687	0.008011261677309235	0.9323686633674795	-1	0	0	0.2	2	0.8461538461538461	11	0.4166666666666667	0.6153846153846154	9	8	5	4	0	1.0	6	6	15	0.3076923076923077	0	0.6049115826496311	0.9064825595364416	0.3515387427754883	0.705167528266434	0.8327045484806176	0.8925701678270451	0.8241957397659574	0.8524029020412656	0.38888888888888884	0.3333333333333333	0.0	0.008011261677309235	0.008011261677309235
2523	0.07064278977507699	0.031454768058119725	0.027556640575600908	0.707360182147124	-1	0	0	0.1	1	1.0	13	1.0	1.0	14	13	0	0	0	0.06666666666666667	15	1	15	0.0	0	0.5086019332285694	0.9404302305703671	0.7662566139043676	0.9067662892304417	0.7064719006525328	0.9552133065169278	0.9067275818716805	0.9369082932552655	0	0	0.0	0.027556640575600908	0.027556640575600908
3959	0.07236236400565917	0.02999344872047831	0.027101997384198412	0.7139459901882976	-1	0	0	0.1	1	1.0	13	1.0	1.0	14	13	0	0	0	0.06666666666666667	15	1	15	0.0	0	0.5086019332285694	0.9404302305703671	0.7662566139043676	0.9067662892304417	0.7064719006525328	0.9552133065169278	0.9067275818716805	0.9369082932552655	0	0	0.0	0.027101997384198412	0.027101997384198412
2063	0.06976835029162257	0.029142313263813342	0.02479553838556456	0.7148454587380981	-1	0	0	0.1	1	1.0	13	1.0	1.0	14	13	0	0	0	0.06666666666666667	15	1	15	0.0	0	0.5086019332285694	0.9404302305703671	0.7662566139043676	0.9067662892304417	0.7064719006525328	0.956064029619728	0.9067275818716805	0.9373025523512339	0	0	0.0	0.02479553838556456	0.02479553838556456
1869	0.07356991845954755	0.02975327367256752	0.025618292442796856	0.7089440309179043	-1	0	0	0.1	1	1.0	13	1.0	1.0	14	13	0	0	0	0.06666666666666667	15	1	15	0.0	0	0.5086019332285694	0.9404302305703671	0.7662566139043676	0.9067662892304417	0.7064719006525328	0.9552133065169278	0.9067275818716805	0.9369082932552655	0	0	0.0	0.025618292442796856	0.025618292442796856
2589	0.0722611035586131	0.03004441627505973	0.027569597911729568	0.7067293053754509	-1	0	0	0.1	1	1.0	13	1.0	1.0	14	13	0	0	0	0.06666666666666667	15	1	15	0.0	0	0.5086019332285694	0.9404302305703671	0.7662566139043676	0.9067662892304417	0.7064719006525328	0.9552133065169278	0.9067275818716805	0.9369082932552655	0	0	0.0	0.027569597911729568	0.027569597911729568
2535	0.06926976059874067	0.028278442213141842	0.023586546572688306	0.7130460001973411	-1	0	0	0.1	1	1.0	13	1.0	1.0	14	13	0	0	0	0.06666666666666667	15	1	15	0.0	0	0.5086019332285694	0.9404302305703671	0.7662566139043676	0.9067662892304417	0.7064719006525328	0.9552133065169278	0.9067275818716805	0.9369082932552655	0	0	0.0	0.023586546572688306	0.023586546572688306
2739	0.07003033702824245	0.031431147900016394	0.029332165024666887	0.7067726508782319	-1	0	0	0.1	1	1.0	13	1.0	1.0	14	13	0	0	0	0.06666666666666667	15	1	15	0.0	0	0.5086019332285694	0.9404302305703671	0.7662566139043676	0.9067662892304417	0.7064719006525328	0.9552133065169278	0.9067275818716805	0.9369082932552655	0	0	0.0	0.029332165024666887	0.029332165024666887
358	0.053021553522060706	0.0019105605733542481	-0.001893831183040994	0.7241631947724998	-1	0	0	0.2	2	0.9230769230769231	12	0.3125	0.9230769230769231	14	12	0	0	0	0.3333333333333333	12	4	15	0.0	0	0.5367443915783932	0.9338982642479102	0.30359237603736505	0.8386392187470624	0.8343491419544986	0.9433414123782325	0.9215734252686922	0.9144768475341646	0	0	0.0	-0.0001893831183040994	-0.0001893831183040994
4022	0.07771721381730068	0.023028832908510977	0.014771756542763855	0.7204802806056974	-1	0	0	0.1	1	1.0	13	1.0	1.0	14	13	0	0	0	0.06666666666666667	15	1	15	0.0	0	0.5086019332285694	0.9404302305703669	0.7662566139043676	0.9067662892304417	0.7064719006525328	0.955213306516928	0.9067275818716805	0.9369082932552655	0	0	0.0	0.014771756542763855	0.014771756542763855
1795	0.07456746236694298	0.019172438617458817	0.006782718181779006	0.6557027781006625	-1	0	0	0.1	1	1.0	13	1.0	1.0	14	13	0	0	0	0.06666666666666667	15	1	15	0.0	0	0.5160342105829283	0.9274177885400061	0.7236183556570178	0.8978426173419658	0.7064719006525328	0.9654540077007142	0.9032162491815505	0.9360653486028008	0	0	0.0	0.006782718181779006	0.006782718181779006
591	0.020496484030695063	0.0017364953794319967	-0.0002802571366457766	0.9575327942930264	-1	0	0	0.16666666666666666	1	1.0	6	0.5714285714285714	0.8333333333333334	5	5	2	4	0	0.2857142857142857	7	2	8	0.5	0	0.4543488571188602	0.8961784262085762	0.5761442943008902	0.9442592818268333	0.4657452980343505	0.9542166812250666	0.9272900160394449	0.9354774459304902	0.2	0.4	0.0	-2.8025713664577663e-05	-2.8025713664577663e-05
2025	0.07187195250625579	0.031453155551803	0.02933508875100942	0.7053001983763478	-1	0	0	0.1	1	1.0	13	1.0	1.0	14	13	0	0	0	0.06666666666666667	15	1	15	0.0	0	0.5086019332285694	0.9404302305703671	0.7662566139043676	0.9067662892304417	0.7064719006525328	0.956064029619728	0.9067275818716805	0.9373025523512339	0	0	0.0	0.02933508875100942	0.02933508875100942
2461	0.0716061635348496	0.02915495404039068	0.02584414628435037	0.7076095671228443	-1	0	0	0.1	1	1.0	13	1.0	1.0	14	13	0	0	0	0.06666666666666667	15	1	15	0.0	0	0.5086019332285694	0.9404302305703671	0.7662566139043676	0.9067662892304417	0.7064719006525328	0.9552133065169278	0.9067275818716805	0.9369082932552655	0	0	0.0	0.02584414628435037	0.02584414628435037
2095	0.07086668709424694	0.02887839563561359	0.025171893095015697	0.7212238562983636	-1	0	0	0.1	1	1.0	13	1.0	1.0	14	13	0	0	0	0.06666666666666667	15	1	15	0.0	0	0.5086019332285694	0.9404302305703671	0.7662566139043676	0.9067662892304417	0.7064719006525328	0.9552133065169278	0.9067275818716805	0.9369082932552655	0	0	0.0	0.025171893095015697	0.025171893095015697
4005	0.07095915539988856	0.01590678729925825	0.01590655799245314	0.7580675416501466	-1	0	0	0.1	1	1.0	13	1.0	1.0	14	13	0	0	0	0.06666666666666667	15	1	15	0.0	0	0.6057978044148136	0.9496490874156178	0.7402285547161098	0.9109735895957171	0.7198049654039715	0.9569732993259703	0.8577673753451163	0.9420350382388484	0	0	0.0	0.01590655799245314	0.01590655799245314
2890	0.07019583680649175	0.029173568506923753	0.024794823363737232	0.7121757429960281	-1	0	0	0.1	1	1.0	13	1.0	1.0	14	13	0	0	0	0.06666666666666667	15	1	15	0.0	0	0.5086019332285694	0.9404302305703671	0.7662566139043676	0.9067662892304417	0.7064719006525328	0.9552133065169278	0.9067275818716805	0.9369082932552655	0	0	0.0	0.024794823363737232	0.024794823363737232
364	0.023301597342145857	0.0008842879895787795	0.0008088728423164128	0.981578442017619	-1	0	0	0.375	3	0.7	7	0.6	0.5	8	5	3	0	0	0.8	5	4	12	0.0	0.25	0.40061339003585006	0.898088300039336	0.6520659574480547	0.8594973373773507	0.4633133027482206	0.9297385962152007	0.9107986298857592	0.8993468132216086	0	0	0.0	0.0008088728423164128	0.0008088728423164128
1003	0.07293280099815093	0.021112475918562076	0.018354109912916902	0.7273509445421897	-1	0	0	0.1	1	1.0	13	1.0	1.0	14	13	0	0	0	0.06666666666666667	15	1	15	0.0	0	0.5160342105829283	0.9333223450328014	0.7236183556570178	0.903366025572261	0.7198049654039715	0.9547254217663901	0.8902310089961263	0.9334490621557012	0	0	0.0	0.018354109912916902	0.018354109912916902
1777	0.06896148142478045	0.023609778118072255	0.02202723552612902	0.705751334495598	-1	0	0	0.1	1	1.0	13	1.0	1.0	14	13	0	0	0	0.06666666666666667	15	1	15	0.0	0	0.5086019332285694	0.9404302305703671	0.7662566139043676	0.9067662892304417	0.7198049654039715	0.9608174021570843	0.9067275818716805	0.9396022860703221	0	0	0.0	0.02202723552612902	0.02202723552612902
5040	0.07026219903388245	0.028425354598648582	0.023082614017359903	0.7094045768577022	-1	0	0	0.1	1	1.0	13	1.0	1.0	14	13	0	0	0	0.06666666666666667	15	1	15	0.0	0	0.5086019332285694	0.9404302305703671	0.7662566139043676	0.9067662892304417	0.7064719006525328	0.9552133065169278	0.9067275818716805	0.9369082932552655	0	0	0.0	0.023082614017359903	0.023082614017359903
1431	0.07130237475296368	0.020185075516977898	0.016663623308162113	0.739694259485708	-1	0	0	0.1	1	1.0	13	1.0	1.0	14	13	0	0	0	0.06666666666666667	15	1	15	0.0	0	0.5160342105829283	0.9333223450328014	0.7236183556570178	0.903366025572261	0.7198049654039715	0.9547254217663901	0.8902310089961263	0.9334490621557012	0	0	0.0	0.016663623308162113	0.016663623308162113
830	0.07760187344745863	0.018551232948333624	0.010180873540418444	0.6808427818751892	-1	0	0	0.2	2	0.9230769230769231	12	1.0	0.9230769230769231	14	12	0	0	0	0.06666666666666667	15	1	15	0.0	0.14285714285714285	0.4564143377167774	0.9400610757445118	0.7662566139043676	0.9031037363237172	0.7198049654039715	0.9623045384860445	0.9067275818716805	0.9394335221516811	0	0	0.0	0.010180873540418444	0.010180873540418444
1084	0.07172901949300078	0.02069696450640584	0.017255412592750104	0.7377955345788326	-1	0	0	0.1	1	1.0	13	1.0	1.0	14	13	0	0	0	0.06666666666666667	15	1	15	0.0	0	0.5160342105829283	0.9333223450328014	0.7236183556570178	0.903366025572261	0.7198049654039715	0.9568273895574136	0.8902310089961263	0.9344716431354243	0	0	0.0	0.017255412592750104	0.017255412592750104
4472	0.07293808454739663	0.028598105325754214	0.025902600610157967	0.7270882544755899	-1	0	0	0.1	1	1.0	13	1.0	1.0	14	13	0	0	0	0.06666666666666667	15	1	15	0.0	0	0.5086019332285694	0.9404302305703671	0.7662566139043676	0.9067662892304417	0.7198049654039715	0.9581661764143238	0.9040547487122115	0.938298519285124	0	0	0.0	0.025902600610157967	0.025902600610157967
744	0.07126068943469642	0.02090639953355143	0.017475790652239823	0.7461524037406075	-1	0	0	0.1	1	1.0	13	1.0	1.0	14	13	0	0	0	0.06666666666666667	15	1	15	0.0	0	0.5160342105829283	0.9333223450328014	0.7236183556570178	0.903366025572261	0.7198049654039715	0.9568273895574136	0.8902310089961263	0.9344716431354243	0	0	0.0	0.017475790652239823	0.017475790652239823
3419	0.06980696605634244	0.02912704544497202	0.025369857988236003	0.715783065349616	-1	0	0	0.1	1	1.0	13	1.0	1.0	14	13	0	0	0	0.06666666666666667	15	1	15	0.0	0	0.5086019332285694	0.9404302305703671	0.7662566139043676	0.9067662892304417	0.7064719006525328	0.9552133065169278	0.9067275818716805	0.9369082932552655	0	0	0.0	0.025369857988236003	0.025369857988236003
3092	0.0702624865164153	0.02777855875206966	0.023832060306182592	0.7245213378190772	-1	0	0	0.1	1	1.0	13	1.0	1.0	14	13	0	0	0	0.06666666666666667	15	1	15	0.0	0	0.5086019332285694	0.9404302305703671	0.7662566139043676	0.9067662892304417	0.7064719006525328	0.9552133065169278	0.9067275818716805	0.9369082932552655	0	0	0.0	0.023832060306182592	0.023832060306182592
3951	0.07184427099511248	0.030090324883957232	0.026603923624337167	0.7078664243725699	-1	0	0	0.1	1	1.0	13	1.0	1.0	14	13	0	0	0	0.06666666666666667	15	1	15	0.0	0	0.5086019332285694	0.9404302305703671	0.7662566139043676	0.9067662892304417	0.7064719006525328	0.9552133065169278	0.9067275818716805	0.9369082932552655	0	0	0.0	0.026603923624337167	0.026603923624337167
2019	0.08405106875557641	0.011845458642328877	0.011182434090777224	0.6502494563858012	-1	0	0	0.1	1	1.0	13	1.0	1.0	14	13	0	0	0	0.06666666666666667	15	1	15	0.0	0	0.5092038216589672	0.9396571669174635	0.6307162968902157	0.8750814094347478	0.3762651189480142	0.9268463725999728	0.8584199106485163	0.917620798109632	0	0	0.0	0.011182434090777224	0.011182434090777224
879	0.07112121139613418	0.01996488232710709	0.0161469003365051	0.7300883942793791	-1	0	0	0.1	1	1.0	13	1.0	1.0	14	13	0	0	0	0.06666666666666667	15	1	15	0.0	0	0.5160342105829283	0.9333223450328014	0.7236183556570178	0.903366025572261	0.7198049654039715	0.9540070668764953	0.8902310089961263	0.9331066847994243	0	0	0.0	0.0161469003365051	0.0161469003365051
1213	0.07336155961006305	0.019137211970205046	0.01483036833099382	0.7229498638277525	-1	0	0	0.1	1	1.0	13	1.0	1.0	14	13	0	0	0	0.06666666666666667	15	1	15	0.0	0	0.5160342105829283	0.9333223450328014	0.7236183556570178	0.903366025572261	0.7198049654039715	0.9540070668764953	0.8902310089961263	0.9331066847994243	0	0	0.0	0.01483036833099382	0.01483036833099382
787	0.07053634120501542	0.020891670129071453	0.017765873785719477	0.7383671851041913	-1	0	0	0.1	1	1.0	13	1.0	1.0	14	13	0	0	0	0.06666666666666667	15	1	15	0.0	0	0.5160342105829283	0.9333223450328014	0.7236183556570178	0.903366025572261	0.7198049654039715	0.9568273895574136	0.8902310089961263	0.9344716431354243	0	0	0.0	0.017765873785719477	0.017765873785719477
1109	0.0721344858106098	0.021290147050798517	0.018104407383955825	0.7419341785452511	-1	0	0	0.1	1	1.0	13	1.0	1.0	14	13	0	0	0	0.06666666666666667	15	1	15	0.0	0	0.5160342105829283	0.9333223450328014	0.7236183556570178	0.903366025572261	0.7198049654039715	0.9640603501045897	0.8902310089961263	0.9382620410599403	0	0	0.0	0.018104407383955825	0.018104407383955825
2906	0.07087739137895423	0.029014177922558445	0.025511638863774964	0.719005794995154	-1	0	0	0.1	1	1.0	13	1.0	1.0	14	13	0	0	0	0.06666666666666667	15	1	15	0.0	0	0.5086019332285694	0.9404302305703671	0.7662566139043676	0.9067662892304417	0.7064719006525328	0.956064029619728	0.9067275818716805	0.9373025523512339	0	0	0.0	0.025511638863774964	0.025511638863774964
2658	0.07692730939693655	0.029094880426505022	0.024010769182833683	0.7147468375069819	-1	0	0	0.1	1	1.0	13	1.0	1.0	14	13	0	0	0	0.06666666666666667	15	1	15	0.0	0	0.5086019332285694	0.9404302305703671	0.7662566139043676	0.9035958649816094	0.7064719006525328	0.9552133065169278	0.9067275818716805	0.9361764652511907	0	0	0.0	0.024010769182833683	0.024010769182833683
813	0.08372833751878633	0.004966073445555729	-0.001993255576270176	0.6565452698060079	-1	0	0	0.1	1	1.0	13	1.0	1.0	14	13	0	0	0	0.06666666666666667	15	1	15	0.0	0	0.4640516312974752	0.94164106800108	0.7236183556570178	0.8911256897842953	0.31523797658369845	0.9324966915622969	0.9002272375322588	0.9243516801228774	0	0	0.0	-0.0001993255576270176	-0.0001993255576270176
806	0.08065135181321875	0.02478162177862881	0.0147453226269685	0.6680383086561092	-1	0	0	0.2	2	0.9230769230769231	12	0.5357142857142857	0.9230769230769231	14	12	0	0	0	0.14285714285714285	14	2	15	0.0	0	0.6433738027349069	0.9661304266037773	0.7662566139043676	0.9344044139392483	0.436851196120275	0.9509957813566413	0.9203438496184952	0.9521626267451803	0	0	0.0	0.0147453226269685	0.0147453226269685
764	0.07188044382740394	0.020287183409203498	0.016991125286401818	0.7271019670953193	-1	0	0	0.1	1	1.0	13	1.0	1.0	14	13	0	0	0	0.06666666666666667	15	1	15	0.0	0	0.5160342105829283	0.9333223450328014	0.7236183556570178	0.903366025572261	0.7198049654039715	0.9568273895574136	0.8902310089961263	0.9344716431354243	0	0	0.0	0.016991125286401818	0.016991125286401818
3543	0.07237120751918075	0.029814224113278512	0.02762381058527055	0.7118854210432288	-1	0	0	0.1	1	1.0	13	1.0	1.0	14	13	0	0	0	0.06666666666666667	15	1	15	0.0	0	0.5086019332285694	0.9404302305703671	0.7662566139043676	0.9067662892304417	0.7064719006525328	0.9552133065169278	0.9067275818716805	0.9369082932552655	0	0	0.0	0.02762381058527055	0.02762381058527055
1786	0.06863800012096494	0.027841004026732386	0.02563745323740791	0.7330016427992405	-1	0	0	0.1	1	1.0	13	1.0	1.0	14	13	0	0	0	0.06666666666666667	15	1	15	0.0	0	0.5086019332285694	0.9404302305703671	0.7662566139043676	0.9067662892304417	0.7198049654039715	0.9585202681743397	0.9043765604736707	0.9384694673549487	0	0	0.0	0.02563745323740791	0.02563745323740791
2137	0.06982072301265038	0.027890891024072318	0.021731839541572578	0.7108805765741598	-1	0	0	0.1	1	1.0	13	1.0	1.0	14	13	0	0	0	0.06666666666666667	15	1	15	0.0	0	0.5086019332285694	0.9404302305703671	0.7662566139043676	0.9067662892304417	0.7064719006525328	0.9570737941427478	0.9067275818716805	0.9377770038956426	0	0	0.0	0.021731839541572578	0.021731839541572578
1304	0.0727879122302923	0.020286842687703133	0.016956419874354933	0.7267640119759502	-1	0	0	0.1	1	1.0	13	1.0	1.0	14	13	0	0	0	0.06666666666666667	15	1	15	0.0	0	0.5160342105829283	0.9333223450328014	0.7236183556570178	0.903366025572261	0.7198049654039715	0.9568273895574136	0.8902310089961263	0.9344716431354243	0	0	0.0	0.016956419874354933	0.016956419874354933
298	0.08468252953018589	0.006263546855254945	0.005688242818283641	0.5799322065362625	-1	0	0	0.1	1	1.0	13	1.0	1.0	14	13	0	0	0	0.06666666666666667	1	15	15	0.0	0	0.639935775695737	0.9249083216559293	0.3666013775058905	0.9138903054618227	0.4725345349029558	0.9094513262580787	0.9015635102951719	0.9163182215693066	0	0	0.0	0.005688242818283641	0.005688242818283641
4181	0.0723909267658425	0.028934695381085715	0.024238691729272337	0.7072385911905099	-1	0	0	0.1	1	1.0	13	1.0	1.0	14	13	0	0	0	0.06666666666666667	15	1	15	0.0	0	0.5086019332285694	0.9404302305703671	0.7662566139043676	0.9067662892304417	0.7064719006525328	0.9552133065169278	0.9067275818716805	0.9369082932552655	0	0	0.0	0.024238691729272337	0.024238691729272337
762	0.06892181159390112	0.01355258194066436	-0.01100495753047397	0.7003942492879914	-1	0	0	0.1	1	1.0	13	1.0	1.0	14	13	0	0	0	0.06666666666666667	15	1	15	0.0	0	0.5528318886212127	0.9200605067054813	0.4318188870832559	0.9126977409429075	0.7965580367950921	0.9537525231378369	0.9116732352448934	0.9312167444731327	0	0	0.0	-0.001100495753047397	-0.001100495753047397
2917	0.07109060021088028	0.028799269887324952	0.024428736357335955	0.7148876501446281	-1	0	0	0.1	1	1.0	13	1.0	1.0	14	13	0	0	0	0.06666666666666667	15	1	15	0.0	0	0.5086019332285694	0.9404302305703671	0.7662566139043676	0.9067662892304417	0.7064719006525328	0.9552133065169278	0.9067275818716805	0.9369082932552655	0	0	0.0	0.024428736357335955	0.024428736357335955
517	0.07403516881259212	0.012163938435210735	0.011916756954650979	0.7294365897238335	-1	0	0	0.2	2	0.8333333333333334	10	0.5384615384615384	0.8333333333333334	12	10	1	1	0	0.15384615384615385	13	2	14	0.25	0	0.36538967628850477	0.8497319026776777	0.795304540832203	0.9208681101507158	0.7866160553945368	0.8915100057910166	0.9084920779541434	0.8906748683634022	1.0	0.08333333333333333	0.0	0.011916756954650979	0.011916756954650979
1641	0.07235084452716278	0.027284157578248085	0.02442453439062041	0.7003504952049946	-1	0	0	0.1	1	1.0	13	1.0	1.0	14	13	0	0	0	0.06666666666666667	15	1	15	0.0	0	0.5160342105829283	0.9333223450328014	0.7236183556570178	0.903366025572261	0.7064719006525328	0.966806941631175	0.9032162491815505	0.9398330325559523	0	0	0.0	0.02442453439062041	0.02442453439062041
2236	0.06714154000949712	0.02434712918118049	0.0233387740278177	0.743696584581398	-1	0	0	0.1	1	1.0	13	1.0	1.0	14	13	0	0	0	0.06666666666666667	15	1	15	0.0	0	0.5086019332285694	0.9404302305703671	0.7662566139043676	0.9067662892304417	0.7198049654039715	0.9608174021570843	0.9067275818716805	0.9396022860703221	0	0	0.0	0.0233387740278177	0.0233387740278177
4804	0.06807382743158506	0.030205904180967916	0.027529517888735585	0.70710936023531	-1	0	0	0.1	1	1.0	13	1.0	1.0	14	13	0	0	0	0.06666666666666667	15	1	15	0.0	0	0.5086019332285694	0.9404302305703671	0.7662566139043676	0.9067662892304417	0.7064719006525328	0.9552133065169278	0.9067275818716805	0.9369082932552655	0	0	0.0	0.027529517888735585	0.027529517888735585
4046	0.07164054265280609	0.029634623129443774	0.02693238474347144	0.7090044866252115	-1	0	0	0.1	1	1.0	13	1.0	1.0	14	13	0	0	0	0.06666666666666667	15	1	15	0.0	0	0.5086019332285694	0.9404302305703671	0.7662566139043676	0.9067662892304417	0.7064719006525328	0.9552133065169278	0.9067275818716805	0.9369082932552655	0	0	0.0	0.02693238474347144	0.02693238474347144
4369	0.06904460082573695	0.028806304626490486	0.02494853349869695	0.7136766368800942	-1	0	0	0.1	1	1.0	13	1.0	1.0	14	13	0	0	0	0.06666666666666667	15	1	15	0.0	0	0.5086019332285694	0.9404302305703671	0.7662566139043676	0.9067662892304417	0.7064719006525328	0.9552133065169278	0.9067275818716805	0.9369082932552655	0	0	0.0	0.02494853349869695	0.02494853349869695
3270	0.07097849955394604	0.02886699821751646	0.02649047423735183	0.7233702397200807	-1	0	0	0.1	1	1.0	13	1.0	1.0	14	13	0	0	0	0.06666666666666667	15	1	15	0.0	0	0.5086019332285694	0.9404302305703671	0.7662566139043676	0.9067662892304417	0.7064719006525328	0.9552133065169278	0.9067275818716805	0.9369082932552655	0	0	0.0	0.02649047423735183	0.02649047423735183
2534	0.06972461867706665	0.012740873016589912	-0.007190417471444776	0.6831849597346671	-1	0	0	0.1	1	1.0	13	1.0	1.0	14	13	0	0	0	0.06666666666666667	15	1	15	0.0	0	0.6077397073519553	0.9572534222442908	0.7662566139043676	0.8987241563042838	0.5831454151912485	0.9532727430258273	0.9131112475349441	0.940986369974234	0	0	0.0	-0.0007190417471444776	-0.0007190417471444776
3756	0.06927467634408223	0.018971914681924808	0.007026595797767224	0.7409872120379566	-1	0	0	0.1	1	1.0	13	1.0	1.0	14	13	0	0	0	0.06666666666666667	15	1	15	0.0	0	0.5086019332285694	0.9404302305703671	0.7662566139043676	0.9067662892304417	0.7064719006525328	0.9552133065169278	0.9067275818716805	0.9369082932552655	0	0	0.0	0.007026595797767224	0.007026595797767224
2282	0.07583935630324945	0.009079459880726124	-0.00801938574626321	0.7251164836981409	-1	0	0	0.1	1	1.0	13	1.0	1.0	14	13	0	0	0	0.06666666666666667	15	1	15	0.0	0	0.47248536060043234	0.9242863969975661	0.7226108515821134	0.912381375026677	0.31178948508523197	0.9634878214561905	0.8723366331870794	0.9373805969118094	0	0	0.0	-0.000801938574626321	-0.000801938574626321
4223	0.06744911625096903	0.0067059373700359215	0.006655897184864438	0.7482103562640068	-1	0	0	0.1	1	1.0	13	1.0	1.0	14	13	0	0	0	0.06666666666666667	15	1	15	0.0	0	0.6057978044148136	0.9554775304905915	0.7124451612467528	0.8931629861657296	0.7064719006525328	0.9528751979960298	0.8546338185361865	0.9388956984017702	0	0	0.0	0.006655897184864438	0.006655897184864438
4928	0.0702624865164153	0.02777855875206966	0.023832060306182592	0.7245213378190772	-1	0	0	0.1	1	1.0	13	1.0	1.0	14	13	0	0	0	0.06666666666666667	15	1	15	0.0	0	0.5086019332285694	0.9404302305703671	0.7662566139043676	0.9067662892304417	0.7064719006525328	0.9552133065169278	0.9067275818716805	0.9369082932552655	0	0	0.0	0.023832060306182592	0.023832060306182592
2992	0.06930788625911528	0.030157180453604483	0.025906744285983666	0.7066652670429001	-1	0	0	0.1	1	1.0	13	1.0	1.0	14	13	0	0	0	0.06666666666666667	15	1	15	0.0	0	0.5086019332285694	0.9404302305703671	0.7662566139043676	0.9067662892304417	0.7064719006525328	0.9552133065169278	0.9067275818716805	0.9369082932552655	0	0	0.0	0.025906744285983666	0.025906744285983666
4989	0.07146726070316392	0.027791964156625975	0.023517709212152405	0.7259369831729992	-1	0	0	0.1	1	1.0	13	1.0	1.0	14	13	0	0	0	0.06666666666666667	15	1	15	0.0	0	0.5086019332285694	0.9404302305703671	0.7662566139043676	0.9067662892304417	0.7064719006525328	0.9552133065169278	0.9067275818716805	0.9369082932552655	0	0	0.0	0.023517709212152405	0.023517709212152405
980	0.07297294843519327	0.021627243588079173	0.018380440672337586	0.7542957196511525	-1	0	0	0.1	1	1.0	13	1.0	1.0	14	13	0	0	0	0.06666666666666667	15	1	15	0.0	0	0.5160342105829283	0.9333223450328014	0.7236183556570178	0.903366025572261	0.7198049654039715	0.9568572646464891	0.8902310089961263	0.9344864083402505	0	0	0.0	0.018380440672337586	0.018380440672337586
3514	0.07306769640258019	0.030801014815817502	0.028894131857999498	0.7073443949426381	-1	0	0	0.1	1	1.0	13	1.0	1.0	14	13	0	0	0	0.06666666666666667	15	1	15	0.0	0	0.5086019332285694	0.9404302305703671	0.7662566139043676	0.9067662892304417	0.7064719006525328	0.9552133065169278	0.9067275818716805	0.9369082932552655	0	0	0.0	0.028894131857999498	0.028894131857999498
4450	0.071978490191584	0.030333605076084787	0.027918340438041228	0.7104292651316548	-1	0	0	0.1	1	1.0	13	1.0	1.0	14	13	0	0	0	0.06666666666666667	15	1	15	0.0	0	0.5086019332285694	0.9404302305703671	0.7662566139043676	0.9067662892304417	0.7064719006525328	0.9552133065169278	0.9067275818716805	0.9369082932552655	0	0	0.0	0.027918340438041228	0.027918340438041228
2327	0.07164907975825786	0.029302112027076513	0.025954899358917607	0.7138996395191752	-1	0	0	0.1	1	1.0	13	1.0	1.0	14	13	0	0	0	0.06666666666666667	15	1	15	0.0	0	0.5086019332285694	0.9404302305703671	0.7662566139043676	0.9067662892304417	0.7064719006525328	0.9552133065169278	0.9067275818716805	0.9369082932552655	0	0	0.0	0.025954899358917607	0.025954899358917607
3032	0.0715164002661034	0.03005185902214292	0.027553990448709445	0.7165876047234048	-1	0	0	0.1	1	1.0	13	1.0	1.0	14	13	0	0	0	0.06666666666666667	15	1	15	0.0	0	0.5086019332285694	0.9404302305703671	0.7662566139043676	0.9067662892304417	0.7064719006525328	0.9552133065169278	0.9067275818716805	0.9369082932552655	0	0	0.0	0.027553990448709445	0.027553990448709445
3164	0.07174952505415184	0.029659290429340898	0.02577766452863351	0.7113753585711614	-1	0	0	0.1	1	1.0	13	1.0	1.0	14	13	0	0	0	0.06666666666666667	15	1	15	0.0	0	0.5086019332285694	0.9404302305703671	0.7662566139043676	0.9067662892304417	0.7064719006525328	0.956064029619728	0.9067275818716805	0.9373025523512339	0	0	0.0	0.02577766452863351	0.02577766452863351
1080	0.0651975661599056	0.009678269112403683	0.006831135963990143	0.6130512112427065	-1	0	0	0.1	1	1.0	13	1.0	1.0	14	13	0	0	0	0.06666666666666667	15	1	15	0.0	0	0.5160342105829283	0.9333223450328014	0.7236183556570178	0.9044812150309779	0.7198049654039715	0.9540070668764953	0.8902310089961263	0.9333733660170359	0	0	0.0	0.006831135963990143	0.006831135963990143
1475	0.0705037764216095	0.025974004849663442	0.022356965836966378	0.6560128309998869	-1	0	0	0.1	1	1.0	13	1.0	1.0	14	13	0	0	0	0.06666666666666667	15	1	15	0.0	0	0.5160342105829283	0.9333223450328014	0.7236183556570178	0.903366025572261	0.7064719006525328	0.9634275020805219	0.9032162491815505	0.937911392462413	0	0	0.0	0.022356965836966378	0.022356965836966378
576	0.07204743061803827	0.017261493343779456	0.014249057337298855	0.6701400365138559	-1	0	0	0.2	2	0.9230769230769231	12	0.5357142857142857	0.9230769230769231	14	12	0	0	0	0.14285714285714285	14	2	15	0.0	0	0.6433738027349069	0.9671095252846539	0.7662566139043676	0.900983901879331	0.5351002261057389	0.9521180263990197	0.9203438496184952	0.9458210623110798	0	0	0.0	0.014249057337298855	0.014249057337298855
4492	0.07049877217326604	0.029540314465777824	0.02408787802203434	0.7061991932823045	-1	0	0	0.1	1	1.0	13	1.0	1.0	14	13	0	0	0	0.06666666666666667	15	1	15	0.0	0	0.5086019332285694	0.9404302305703671	0.7662566139043676	0.9067662892304417	0.7064719006525328	0.9518554051753032	0.9067275818716805	0.9353977718993429	0	0	0.0	0.02408787802203434	0.02408787802203434
1285	0.07975891202717696	0.013101805434757812	0.0027996508478441854	0.7299146067624984	-1	0	0	0.1	1	1.0	13	1.0	1.0	14	13	0	0	0	0.06666666666666667	15	1	15	0.0	0	0.6057978044148136	0.9233546229247589	0.669806902999403	0.8812844071928271	0.7482178924240899	0.9335834402590208	0.8465826563752927	0.9152004270495169	0	0	0.0	0.0027996508478441854	0.0027996508478441854
1261	0.07085514533307259	0.02030453677284789	0.017543684055935264	0.7351104635020909	-1	0	0	0.1	1	1.0	13	1.0	1.0	14	13	0	0	0	0.06666666666666667	15	1	15	0.0	0	0.5160342105829283	0.9333223450328014	0.7236183556570178	0.903366025572261	0.7198049654039715	0.9547254217663901	0.8902310089961263	0.9334490621557012	0	0	0.0	0.017543684055935264	0.017543684055935264
1379	0.07084889979849811	0.026103676700487015	0.02088430335759179	0.6679447975738997	-1	0	0	0.1	1	1.0	13	1.0	1.0	14	13	0	0	0	0.06666666666666667	15	1	15	0.0	0	0.5160342105829283	0.9333223450328014	0.7236183556570178	0.903366025572261	0.7064719006525328	0.9587569767916168	0.9032162491815505	0.9354393537220481	0	0	0.0	0.02088430335759179	0.02088430335759179
2355	0.07089776351851645	0.027813346175842486	0.02430047188018114	0.724833694977076	-1	0	0	0.1	1	1.0	13	1.0	1.0	14	13	0	0	0	0.06666666666666667	15	1	15	0.0	0	0.5086019332285694	0.9404302305703671	0.7662566139043676	0.9067662892304417	0.7064719006525328	0.956064029619728	0.9067275818716805	0.9373025523512339	0	0	0.0	0.02430047188018114	0.02430047188018114
3117	0.0804545782908541	0.012813579159866247	-0.011781554355354985	0.7166919192702532	-1	0	0	0.1	1	1.0	13	1.0	1.0	14	13	0	0	0	0.06666666666666667	15	1	15	0.0	0	0.4566193539431165	0.9491875128948378	0.7662566139043676	0.9007112673196978	0.3135137308344652	0.911577540157601	0.909481428413623	0.9233356378834321	0	0	0.0	-0.0011781554355354985	-0.0011781554355354985
943	0.07207713073184223	0.016423032036962472	-0.015104049527700272	0.7207233734095511	-1	0	0	0.1	1	1.0	13	1.0	1.0	14	13	0	0	0	0.06666666666666667	15	1	15	0.0	0	0.43831178516138836	0.8740455701161046	0.4820196011281931	0.9129638940136846	0.5422970066084821	0.9556062353900767	0.8769532857454785	0.9207278416882527	0	0	0.0	-0.0015104049527700273	-0.0015104049527700273
4672	0.07086402145741395	0.028694135931275126	0.02502770204878302	0.7195969212354592	-1	0	0	0.1	1	1.0	13	1.0	1.0	14	13	0	0	0	0.06666666666666667	15	1	15	0.0	0	0.5086019332285694	0.9404302305703671	0.7662566139043676	0.9067662892304417	0.7064719006525328	0.9552133065169278	0.9067275818716805	0.9369082932552655	0	0	0.0	0.02502770204878302	0.02502770204878302
4599	0.07070412695781325	0.02714443683585535	0.02104110940792106	0.713424821531638	-1	0	0	0.1	1	1.0	13	1.0	1.0	14	13	0	0	0	0.06666666666666667	15	1	15	0.0	0	0.5086019332285694	0.9404302305703671	0.7662566139043676	0.9067662892304417	0.7064719006525328	0.9552133065169278	0.9067275818716805	0.9369082932552655	0	0	0.0	0.02104110940792106	0.02104110940792106
1293	0.07245295795828574	0.02085509169553974	0.016894810371126764	0.7557077597692752	-1	0	0	0.1	1	1.0	13	1.0	1.0	14	13	0	0	0	0.06666666666666667	15	1	15	0.0	0	0.5160342105829283	0.9333223450328014	0.7236183556570178	0.903366025572261	0.7198049654039715	0.9568572646464891	0.8902310089961263	0.9344864083402505	0	0	0.0	0.016894810371126764	0.016894810371126764
953	0.07227312066937668	0.015760292858561356	0.015230173027957879	0.7155706272518508	-1	0	0	0.2	2	0.9230769230769231	12	1.0	0.9230769230769231	14	12	0	0	0	0.06666666666666667	15	1	15	0.0	0.14285714285714285	0.6057978044148136	0.9501936767569884	0.7124451612467528	0.9002650823629514	0.7198049654039715	0.9541658308913143	0.8577673753451163	0.9386684713080634	0	0	0.0	0.015230173027957879	0.015230173027957879
1656	0.07101123930783948	0.026461039536318853	0.023053170146222268	0.6567857670362574	-1	0	0	0.1	1	1.0	13	1.0	1.0	14	13	0	0	0	0.06666666666666667	15	1	15	0.0	0	0.5160342105829283	0.9333223450328014	0.7236183556570178	0.903366025572261	0.7064719006525328	0.966806941631175	0.9032162491815505	0.9398330325559523	0	0	0.0	0.023053170146222268	0.023053170146222268
3510	0.0714197800898937	0.030276870759557924	0.027142405095357963	0.7111456490222325	-1	0	0	0.1	1	1.0	13	1.0	1.0	14	13	0	0	0	0.06666666666666667	15	1	15	0.0	0	0.5086019332285694	0.9404302305703671	0.7662566139043676	0.9067662892304417	0.7064719006525328	0.9552133065169278	0.9067275818716805	0.9369082932552655	0	0	0.0	0.027142405095357963	0.027142405095357963
4573	0.06952871197795107	0.027252771701094382	0.020879802572915714	0.7066670637163375	-1	0	0	0.1	1	1.0	13	1.0	1.0	14	13	0	0	0	0.06666666666666667	15	1	15	0.0	0	0.5086019332285694	0.9404302305703671	0.7662566139043676	0.9067662892304417	0.7064719006525328	0.9552133065169278	0.9067275818716805	0.9369082932552655	0	0	0.0	0.020879802572915714	0.020879802572915714
468	0.015780032036054797	0.0004796629983560947	0.0004709186213395537	0.9954740661636158	-1	0	0	0.42857142857142855	3	0.5	4	0.5	0.25	2	2	7	12	0	0.8	5	4	10	0.6666666666666666	0.3333333333333333	0.520097079629507	0.7270917536537236	0.21695990947625768	0.6994236449835288	0.6279173181566351	0.976358514454127	0.8830214179518812	0.8639430012558208	0.5	1.0	0.1864529427914255	0.0004709186213395537	0.0004709186213395537
667	0.07370489431859262	0.015491468902951703	0.013995235508674696	0.6578874416262812	-1	0	0	0.2	2	0.9230769230769231	12	0.5357142857142857	0.9230769230769231	14	12	0	0	0	0.14285714285714285	14	2	15	0.0	0	0.6433738027349069	0.9671095252846539	0.7662566139043676	0.900983901879331	0.5351002261057389	0.9521180263990197	0.9203438496184952	0.9458210623110798	0	0	0.0	0.013995235508674696	0.013995235508674696
4849	0.07758445160257903	0.017588183954958234	0.017562878321678608	0.5867120149437968	-1	0	0	0.1	1	1.0	13	1.0	1.0	14	13	0	0	0	0.06666666666666667	1	15	15	0.0	0	0.5160342105829283	0.9274177885400061	0.7236183556570178	0.8978426173419658	0.7198049654039715	0.9520983549927649	0.8902310089961263	0.9289207291344967	0	0	0.0	0.017562878321678608	0.017562878321678608
4208	0.0707795068518265	0.0279928505187054	0.023247788374915097	0.7207759797682505	-1	0	0	0.1	1	1.0	13	1.0	1.0	14	13	0	0	0	0.06666666666666667	15	1	15	0.0	0	0.5086019332285694	0.9404302305703671	0.7662566139043676	0.9067662892304417	0.7064719006525328	0.956064029619728	0.9067275818716805	0.9373025523512339	0	0	0.0	0.023247788374915097	0.023247788374915097
933	0.07420760617432196	0.012868472803714252	0.007140630460765405	0.7038217163673792	-1	0	0	0.2	2	0.9230769230769231	12	0.5357142857142857	0.9230769230769231	14	12	0	0	0	0.14285714285714285	14	2	15	0.0	0	0.38553875611576	0.9382743711905382	0.4487181101568064	0.9395610542767854	0.8070002863241758	0.8990747073760691	0.9414667973227269	0.9276207031986148	0	0	0.0	0.007140630460765405	0.007140630460765405
1717	0.0715465766206503	0.027111850039685366	0.02360465049963262	0.6817623978487746	-1	0	0	0.1	1	1.0	13	1.0	1.0	14	13	0	0	0	0.06666666666666667	15	1	15	0.0	0	0.5160342105829283	0.9333223450328014	0.7236183556570178	0.903366025572261	0.7064719006525328	0.966806941631175	0.9032162491815505	0.9398330325559523	0	0	0.0	0.02360465049963262	0.02360465049963262
519	0.033999685060056135	0.006159282864891456	0.006099451163771997	0.9153465330616394	-1	0	0	0.3	3	0.6923076923076923	9	0.375	0.38461538461538464	6	5	8	4	0	0.625	8	5	15	0.21052631578947367	0.2857142857142857	0.5874540694028781	0.8362780976444306	0.5250389837790534	0.8054447324535539	0.6783763568257104	0.9605267397580838	0.8615066237301371	0.8890535215394916	0.41666666666666663	0.6666666666666666	0.0	0.006099451163771997	0.006099451163771997
3073	0.07432957322749488	0.004050775705647155	-0.003982046144369084	0.7402736085031101	-1	0	0	0.1	1	1.0	13	1.0	1.0	14	13	0	0	0	0.06666666666666667	15	1	15	0.0	0	0.47248536060043234	0.9242863969975661	0.7226108515821134	0.912381375026677	0.47107884422254587	0.9632512329020332	0.8723366331870794	0.9372492899009198	0	0	0.0	-0.0003982046144369084	-0.0003982046144369084
234	0.0025928530579316794	0.0007985158417742238	0.0007841266767965613	0.9908442719924011	-1	0	0	0.6666666666666666	2	0.5	1	1.0	0.5	3	1	0	0	0	0.25	4	1	4	0.0	0.6666666666666666	0.4991945752111988	0.6063100685412303	0.455088105793178	0.8708426836329969	0.7467382751257697	0.7195982138288034	0.8697819911545792	0.749179774088519	0	0	0.0	0.0007841266767965613	0.0007841266767965613
1676	0.06858389307080914	0.025238246822872516	0.023871798814861383	0.7406262975058933	-1	0	0	0.1	1	1.0	13	1.0	1.0	14	13	0	0	0	0.06666666666666667	15	1	15	0.0	0	0.5086019332285694	0.9404302305703671	0.7662566139043676	0.9067662892304417	0.7198049654039715	0.951623598587821	0.9067275818716805	0.9352960399509858	0	0	0.0	0.023871798814861383	0.023871798814861383
1931	0.0689320810814102	0.025756817528245372	0.0242299700903124	0.7380758189931839	-1	0	0	0.1	1	1.0	13	1.0	1.0	14	13	0	0	0	0.06666666666666667	15	1	15	0.0	0	0.5086019332285694	0.9404302305703671	0.7662566139043676	0.9067662892304417	0.7064719006525328	0.9512051405560203	0.9067275818716805	0.9351131852540422	0	0	0.0	0.0242299700903124	0.0242299700903124
2832	0.07063253468007147	0.029915584184780606	0.02726719357624619	0.7087398393025879	-1	0	0	0.1	1	1.0	13	1.0	1.0	14	13	0	0	0	0.06666666666666667	15	1	15	0.0	0	0.5086019332285694	0.9404302305703671	0.7662566139043676	0.9067662892304417	0.7064719006525328	0.9552133065169278	0.9067275818716805	0.9369082932552655	0	0	0.0	0.02726719357624619	0.02726719357624619
3899	0.07249345643080495	0.030724329452501434	0.028102844644255137	0.7076472692767672	-1	0	0	0.1	1	1.0	13	1.0	1.0	14	13	0	0	0	0.06666666666666667	15	1	15	0.0	0	0.5086019332285694	0.9404302305703671	0.7662566139043676	0.9067662892304417	0.7064719006525328	0.9552133065169278	0.9067275818716805	0.9369082932552655	0	0	0.0	0.028102844644255137	0.028102844644255137
2690	0.0744518909867698	0.0021910234217025776	-0.0020545989095783227	0.7210495981910687	-1	0	0	0.1	1	1.0	13	1.0	1.0	14	13	0	0	0	0.06666666666666667	15	1	15	0.0	0	0.47248536060043234	0.918632678878306	0.6233983023211452	0.9068523697014723	0.502464160493163	0.9679480549657427	0.8478900114581238	0.9371745356012684	0	0	0.0	-0.00020545989095783226	-0.00020545989095783226
4118	0.0703113429020139	0.029487267624827198	0.02719665148705616	0.7070599328167446	-1	0	0	0.1	1	1.0	13	1.0	1.0	14	13	0	0	0	0.06666666666666667	15	1	15	0.0	0	0.5086019332285694	0.9404302305703671	0.7662566139043676	0.9067662892304417	0.7064719006525328	0.9552133065169278	0.9067275818716805	0.9369082932552655	0	0	0.0	0.02719665148705616	0.02719665148705616
4996	0.07217382283100045	0.028780020777031463	0.02630575036278248	0.7243199498660676	-1	0	0	0.1	1	1.0	13	1.0	1.0	14	13	0	0	0	0.06666666666666667	15	1	15	0.0	0	0.5086019332285694	0.9404302305703671	0.7662566139043676	0.9067662892304417	0.7064719006525328	0.9552133065169278	0.9067275818716805	0.9369082932552655	0	0	0.0	0.02630575036278248	0.02630575036278248
3056	0.06996570014468274	0.01644785315808736	0.015316936943909022	0.7205306477804505	-1	0	0	0.1	1	1.0	13	1.0	1.0	14	13	0	0	0	0.06666666666666667	15	1	15	0.0	0	0.5086019332285694	0.9404302305703671	0.7662566139043676	0.9076865452890648	0.7064719006525328	0.956064029619728	0.9067275818716805	0.9375163919859446	0	0	0.0	0.015316936943909022	0.015316936943909022
2752	0.06954959545854593	0.01842782768057582	0.005255055930039171	0.713745916706274	-1	0	0	0.1	1	1.0	13	1.0	1.0	14	13	0	0	0	0.06666666666666667	15	1	15	0.0	0	0.5086019332285694	0.9404302305703671	0.7662566139043676	0.9067662892304417	0.7064719006525328	0.9552133065169278	0.9067275818716805	0.9369082932552655	0	0	0.0	0.005255055930039171	0.005255055930039171
1252	0.07268788355120041	0.027256798873314118	0.022781367009283855	0.6614793195245043	-1	0	0	0.1	1	1.0	13	1.0	1.0	14	13	0	0	0	0.06666666666666667	15	1	15	0.0	0	0.5160342105829283	0.9333223450328014	0.7236183556570178	0.903366025572261	0.7064719006525328	0.9634275020805219	0.9032162491815505	0.937911392462413	0	0	0.0	0.022781367009283855	0.022781367009283855
776	0.07398490921492695	0.015950506582853248	0.008732907946837072	0.6969003600680799	-1	0	0	0.2	2	0.9230769230769231	12	0.5357142857142857	0.9230769230769231	14	12	0	0	0	0.14285714285714285	14	2	15	0.0	0	0.4637521779896729	0.8693676670148398	0.4487181101568064	0.9431424219649418	0.3480992614782798	0.9505447036324718	0.894905830827674	0.9277974266754518	0	0	0.0	0.008732907946837072	0.008732907946837072
3286	0.07177634509671864	0.029799975874878284	0.024814636338930163	0.7072589204220953	-1	0	0	0.1	1	1.0	13	1.0	1.0	14	13	0	0	0	0.06666666666666667	15	1	15	0.0	0	0.5086019332285694	0.9404302305703671	0.7662566139043676	0.9067662892304417	0.7064719006525328	0.9552133065169278	0.9067275818716805	0.9369082932552655	0	0	0.0	0.024814636338930163	0.024814636338930163
4340	0.07027455435666802	0.028743292968836646	0.022779599514160597	0.7103440913816901	-1	0	0	0.1	1	1.0	13	1.0	1.0	14	13	0	0	0	0.06666666666666667	15	1	15	0.0	0	0.5086019332285694	0.9404302305703671	0.7662566139043676	0.9067662892304417	0.7064719006525328	0.9552133065169278	0.9067275818716805	0.9369082932552655	0	0	0.0	0.022779599514160597	0.022779599514160597
4317	0.07069128004822318	0.02771390526423754	0.023320571865445346	0.7236878316254595	-1	0	0	0.1	1	1.0	13	1.0	1.0	14	13	0	0	0	0.06666666666666667	15	1	15	0.0	0	0.5086019332285694	0.9404302305703671	0.7662566139043676	0.9067662892304417	0.7064719006525328	0.9552133065169278	0.9067275818716805	0.9369082932552655	0	0	0.0	0.023320571865445346	0.023320571865445346
1973	0.07246199502343519	0.011361628366995653	-0.0046711686003402	0.7362892032038396	-1	0	0	0.1	1	1.0	13	1.0	1.0	14	13	0	0	0	0.06666666666666667	15	1	15	0.0	0	0.5160342105829283	0.9096418986719256	0.7184518663127744	0.8911615149329399	0.7064719006525328	0.9654540077007142	0.8900694941425604	0.9296120966556858	0	0	0.0	-0.00046711686003402	-0.00046711686003402
5029	0.0713513093516029	0.029440611528039114	0.02723548537873417	0.7076154369106699	-1	0	0	0.1	1	1.0	13	1.0	1.0	14	13	0	0	0	0.06666666666666667	15	1	15	0.0	0	0.5086019332285694	0.9404302305703671	0.7662566139043676	0.9067662892304417	0.7064719006525328	0.9552133065169278	0.9067275818716805	0.9369082932552655	0	0	0.0	0.02723548537873417	0.02723548537873417
3219	0.07189663655517588	0.030064847830017446	0.026141222734136396	0.7116929670640859	-1	0	0	0.1	1	1.0	13	1.0	1.0	14	13	0	0	0	0.06666666666666667	15	1	15	0.0	0	0.5086019332285694	0.9404302305703671	0.7662566139043676	0.9067662892304417	0.7064719006525328	0.9552133065169278	0.9067275818716805	0.9369082932552655	0	0	0.0	0.026141222734136396	0.026141222734136396
4576	0.07177993649907428	0.02940391726825935	0.02508735419286205	0.7063945851899325	-1	0	0	0.1	1	1.0	13	1.0	1.0	14	13	0	0	0	0.06666666666666667	15	1	15	0.0	0	0.5086019332285694	0.9404302305703671	0.7662566139043676	0.9067662892304417	0.7064719006525328	0.9552133065169278	0.9067275818716805	0.9369082932552655	0	0	0.0	0.02508735419286205	0.02508735419286205
3175	0.06988237701001537	0.029109214265034225	0.025616186000468118	0.7169492435470779	-1	0	0	0.1	1	1.0	13	1.0	1.0	14	13	0	0	0	0.06666666666666667	15	1	15	0.0	0	0.5086019332285694	0.9404302305703671	0.7662566139043676	0.9067662892304417	0.7064719006525328	0.9552133065169278	0.9067275818716805	0.9369082932552655	0	0	0.0	0.025616186000468118	0.025616186000468118
2862	0.07264719657303376	0.0288695337195849	0.02460136553256789	0.7068713715969213	-1	0	0	0.1	1	1.0	13	1.0	1.0	14	13	0	0	0	0.06666666666666667	15	1	15	0.0	0	0.5086019332285694	0.9404302305703671	0.7662566139043676	0.9067662892304417	0.7064719006525328	0.9552133065169278	0.9067275818716805	0.9369082932552655	0	0	0.0	0.02460136553256789	0.02460136553256789
4572	0.06941241439152092	0.027524970202890096	0.02143197791969757	0.7088971807894187	-1	0	0	0.1	1	1.0	13	1.0	1.0	14	13	0	0	0	0.06666666666666667	15	1	15	0.0	0	0.5086019332285694	0.9404302305703671	0.7662566139043676	0.9067662892304417	0.7064719006525328	0.9552133065169278	0.9067275818716805	0.9369082932552655	0	0	0.0	0.02143197791969757	0.02143197791969757
533	0.06565971570803689	0.008715087128287499	0.007874925207077438	0.6059833619819583	-1	0	0	0.2	2	0.9230769230769231	12	0.5357142857142857	0.8461538461538461	13	11	1	0	0	0.14285714285714285	2	14	15	0.0	0	0.511633957436094	0.9311055719646374	0.14609648662895872	0.8035034520648593	0.7822774967257968	0.9142032220438031	0.9289561238599474	0.8934111969612367	0	0	0.0	0.007874925207077438	0.007874925207077438
4974	0.07188347316007142	0.0293872022162763	0.024625337882510808	0.7059804470223296	-1	0	0	0.1	1	1.0	13	1.0	1.0	14	13	0	0	0	0.06666666666666667	15	1	15	0.0	0	0.5086019332285694	0.9404302305703671	0.7662566139043676	0.9067662892304417	0.7064719006525328	0.9552133065169278	0.9067275818716805	0.9369082932552655	0	0	0.0	0.024625337882510808	0.024625337882510808
4513	0.07091200065151027	0.028465621226859958	0.026088970270935718	0.7221060161026809	-1	0	0	0.1	1	1.0	13	1.0	1.0	14	13	0	0	0	0.06666666666666667	15	1	15	0.0	0	0.5086019332285694	0.9404302305703671	0.7662566139043676	0.9067662892304417	0.7064719006525328	0.9552133065169278	0.9067275818716805	0.9369082932552655	0	0	0.0	0.026088970270935718	0.026088970270935718
1126	0.07639511382823432	0.01839604523673815	-0.0001137374843846742	0.6650183585411786	-1	0	0	0.1	1	1.0	13	1.0	1.0	14	13	0	0	0	0.06666666666666667	15	1	15	0.0	0	0.5160342105829283	0.9274177885400061	0.7236183556570178	0.8978426173419658	0.7198049654039715	0.9561646062479456	0.8902310089961263	0.9309399054590317	0	0	0.0	-1.137374843846742e-05	-1.137374843846742e-05
2990	0.07174787488198121	0.03130204522296104	0.028501053453507143	0.7058393158272966	-1	0	0	0.1	1	1.0	13	1.0	1.0	14	13	0	0	0	0.06666666666666667	15	1	15	0.0	0	0.5086019332285694	0.9404302305703671	0.7662566139043676	0.9067662892304417	0.7064719006525328	0.9552133065169278	0.9067275818716805	0.9369082932552655	0	0	0.0	0.028501053453507143	0.028501053453507143
2286	0.07176201948708082	0.029473876048437868	0.02692724506987231	0.708096381198825	-1	0	0	0.1	1	1.0	13	1.0	1.0	14	13	0	0	0	0.06666666666666667	15	1	15	0.0	0	0.5086019332285694	0.9404302305703671	0.7662566139043676	0.9067662892304417	0.7064719006525328	0.9552133065169278	0.9067275818716805	0.9369082932552655	0	0	0.0	0.02692724506987231	0.02692724506987231
1073	0.0723369081979746	0.021325158196028038	0.017990977975229472	0.751064216149266	-1	0	0	0.1	1	1.0	13	1.0	1.0	14	13	0	0	0	0.06666666666666667	15	1	15	0.0	0	0.5160342105829283	0.9333223450328014	0.7236183556570178	0.903366025572261	0.7198049654039715	0.9568273895574136	0.8902310089961263	0.9344716431354243	0	0	0.0	0.017990977975229472	0.017990977975229472
1287	0.07839684103702169	0.018636425481010122	0.0016150913769706115	0.6672487536382994	-1	0	0	0.1	1	1.0	13	1.0	1.0	14	13	0	0	0	0.06666666666666667	15	1	15	0.0	0	0.5160342105829283	0.9274177885400061	0.7236183556570178	0.8978426173419658	0.7198049654039715	0.9561646062479456	0.8902310089961263	0.9309399054590317	0	0	0.0	0.0016150913769706115	0.0016150913769706115
4290	0.07188382146150203	0.029776157076031113	0.027670696832039546	0.7126293880423381	-1	0	0	0.1	1	1.0	13	1.0	1.0	14	13	0	0	0	0.06666666666666667	15	1	15	0.0	0	0.5086019332285694	0.9404302305703671	0.7662566139043676	0.9067662892304417	0.7064719006525328	0.9552133065169278	0.9067275818716805	0.9369082932552655	0	0	0.0	0.027670696832039546	0.027670696832039546
2124	0.07080356415972812	0.03143768999580494	0.028836274029928513	0.7073225332193706	-1	0	0	0.1	1	1.0	13	1.0	1.0	14	13	0	0	0	0.06666666666666667	15	1	15	0.0	0	0.5086019332285694	0.9404302305703671	0.7662566139043676	0.9067662892304417	0.7064719006525328	0.9552133065169278	0.9067275818716805	0.9369082932552655	0	0	0.0	0.028836274029928513	0.028836274029928513
1950	0.06705497305440528	0.024946079132994046	0.021936294063691963	0.7012537702880404	-1	0	0	0.1	1	1.0	13	1.0	1.0	14	13	0	0	0	0.06666666666666667	15	1	15	0.0	0	0.5086019332285694	0.9404302305703671	0.7662566139043676	0.9067662892304417	0.7064719006525328	0.9517690673522773	0.9067275818716805	0.9353598443857903	0	0	0.0	0.021936294063691963	0.021936294063691963
[truncated: 3,975 more rows]
