# Supplementary material for: Environmental influences on evolvable robots
Source: PLoS One. 2020 May 29;15(5):e0233848. doi: 10.1371/journal.pone.0233848 (PMC7259730; doi:10.1371/journal.pone.0233848)
Supplement: S1 Dataset — (ZIP) [file pone.0233848.s003.zip › data_plosone/all_measures_seasonal_plane_6.tsv]

robot_id	velocity	displacement_velocity	displacement_velocity_hill	head_balance	contacts	branching	branching_modules_count	limbs	extremities	length_of_limbs	extensiveness	coverage	joints	hinge_count	active_hinges_count	brick_count	touch_sensor_count	brick_sensor_count	proportion	width	height	absolute_size	sensors	symmetry	avg_period	dev_period	avg_phase_offset	dev_phase_offset	avg_amplitude	dev_amplitude	avg_intra_dev_params	avg_inter_dev_params	sensors_reach	recurrence	synaptic_reception	fitness	cons_fitness
3233	0.02750844706574911	0.008041310140226316	0.008017543861232945	0.8245865135646988	-1	0	0	0.16666666666666666	1	1.0	6	1.0	1.0	7	6	0	0	0	0.125	8	1	8	0.0	0	0.5305507305910179	0.8258878808648912	0.7453750790946762	0.9158189605930644	0.3811189365857457	0.9187336048706947	0.9222427337025292	0.8931145735512056	0	0	0.0	0.008017543861232945	112
766	0.023067409206624416	0.006802313999216028	0.0034740543321655102	0.9382060242038295	-1	0	0	0.4	4	0.6923076923076923	9	0.23809523809523808	0.6153846153846154	11	8	3	3	0	0.7777777777777778	7	9	15	0.42857142857142855	0.16666666666666666	0.6579553912650249	0.8613296284999188	0.6061331172593728	0.8914074680835107	0.7306345569571882	0.9410645187513729	0.8548885823320029	0.9032656667979776	0.5454545454545454	0.45454545454545453	0.0	0.0034740543321655102	28
2016	0.027440395661056608	0.00681039741316939	0.006726747182470398	0.8292940260211151	-1	0	0	0.16666666666666666	1	1.0	6	1.0	1.0	7	6	0	0	0	0.125	8	1	8	0.0	0	0.5305507305910179	0.8258878808648912	0.7453750790946762	0.9158189605930644	0.3811189365857457	0.9187336048706947	0.9222427337025292	0.8931145735512056	0	0	0.0	0.006726747182470398	42
3343	0.027539539857887298	0.007819091326700918	0.007775572493604421	0.8269609107517957	-1	0	0	0.16666666666666666	1	1.0	6	1.0	1.0	7	6	0	0	0	0.125	8	1	8	0.0	0	0.5305507305910179	0.8258878808648912	0.7453750790946762	0.9158189605930644	0.3811189365857457	0.9187336048706947	0.9222427337025292	0.8931145735512056	0	0	0.0	0.007775572493604421	27
184	2.3439302477462928e-05	4.470485564720496e-07	-2.6222659071160096e-07	0.999996052645684	-1	0	0	0.3333333333333333	1	1.0	2	0.6666666666666666	0.5	1	1	2	2	0	0.6666666666666666	3	2	4	0.25	0	0.49898135900764196	0.5	0.8523495426351868	0.5	0.315775556224812	0.5	0.9026453073127673	0.5	1.0	1.0	0.0	-2.6222659071160095e-08	31
3339	0.019642462545899672	0.005500741218438395	0.004497115378772373	0.9472087575557286	-1	0	0	0.2	1	1.0	5	1.0	1.0	6	5	0	0	0	0.14285714285714285	7	1	7	0.0	0	0.6336207054340335	0.7474688121384813	0.6410976669696113	0.9201732478027423	0.39419089212382	0.9173504853727055	0.8951946700200382	0.8785653376124706	0	0	0.0	0.004497115378772373	3
3489	0.02444109424539935	0.006001445393041542	0.005924485640306347	0.9444117443452078	-1	0	0	0.16666666666666666	1	1.0	6	1.0	1.0	7	6	0	0	0	0.125	8	1	8	0.0	0	0.5305507305910179	0.8258878808648912	0.7453750790946762	0.9158189605930644	0.3811189365857457	0.9187336048706947	0.9222427337025292	0.8931145735512056	0	0	0.0	0.005924485640306347	19
545	0.015845603907632243	0.0017608629131645934	0.0017594615270715927	0.9577639872144615	-1	0	0	0.3333333333333333	2	0.7142857142857143	5	0.375	0.7142857142857143	7	5	1	1	0	0.6666666666666666	4	6	9	0.25	0.4	0.32124425524965633	0.9469665112359216	0.47530111529506713	0.9137308209292114	0.4809589173182527	0.9081068721022112	0.8840616280086638	0.924912603831025	1.0	0.14285714285714285	0.0	0.0017594615270715927	50
4860	0.02782672619159067	0.007715860655284128	0.007553346565928412	0.8269350279955509	-1	0	0	0.16666666666666666	1	1.0	6	1.0	1.0	7	6	0	0	0	0.125	8	1	8	0.0	0	0.5305507305910179	0.8258878808648912	0.7453750790946762	0.9158189605930644	0.40726284766189436	0.8905819593346705	0.8576271370217208	0.8822005670769583	0	0	0.0	0.007553346565928412	42
231	0.031241408715282262	0.007412800687638452	0.0013471472586046428	0.9328080994264927	-1	0	0	0.3	3	0.8461538461538461	11	0.38461538461538464	0.8461538461538461	13	11	1	1	0	0.23076923076923078	13	3	15	0.25	1.0	0.4635586606858403	0.830770080869586	0.776183022328118	0.9088753040331043	0.4885020383698113	0.8893772841648634	0.8051177257860677	0.8799359022031968	1.0	0.38461538461538464	0.0	0.0013471472586046428	5
1511	0.02792217867173815	0.0071061664222781635	0.007036645952413419	0.8281003739758239	-1	0	0	0.16666666666666666	1	1.0	6	1.0	1.0	7	6	0	0	0	0.125	8	1	8	0.0	0	0.5305507305910179	0.8258878808648912	0.7453750790946762	0.9158189605930644	0.3811189365857457	0.9187336048706947	0.9222427337025292	0.8931145735512056	0	0	0.0	0.007036645952413419	52
523	0.037701187971100884	0.0066491955100310635	-0.0057530671457139615	0.9285451364356837	-1	0	0	0.4	4	0.6923076923076923	9	0.23809523809523808	0.6153846153846154	9	8	5	4	0	0.7777777777777778	9	7	15	0.3076923076923077	0.15384615384615385	0.8782915550345086	0.9648352343704115	0.4787691479813557	0.6999938836972015	0.7853934772909013	0.7903146380296069	0.900455252932025	0.8616029906069581	0.33333333333333337	0.2222222222222222	0.0	-0.0005753067145713961	1
4227	0.02804047043044875	0.008070204648402742	0.007989518998430357	0.8271797351156555	-1	0	0	0.16666666666666666	1	1.0	6	1.0	1.0	7	6	0	0	0	0.125	8	1	8	0.0	0	0.5305507305910179	0.8258878808648912	0.7453750790946762	0.9158189605930644	0.3811189365857457	0.9187336048706947	0.9222427337025292	0.8931145735512056	0	0	0.0	0.007989518998430357	25
2368	0.02821276002477824	0.007358207475517471	0.0073137517872458434	0.8261493018870526	-1	0	0	0.16666666666666666	1	1.0	6	1.0	1.0	7	6	0	0	0	0.125	8	1	8	0.0	0	0.5305507305910179	0.8258878808648912	0.7453750790946762	0.9158189605930644	0.3811189365857457	0.9187336048706947	0.9222427337025292	0.8931145735512056	0	0	0.0	0.0073137517872458434	52
2689	0.024186823527549316	0.006539891355869715	0.006517788707708126	0.9441846043326911	-1	0	0	0.16666666666666666	1	1.0	6	1.0	1.0	7	6	0	0	0	0.125	8	1	8	0.0	0	0.5305507305910179	0.8258878808648912	0.7453750790946762	0.9158189605930644	0.3811189365857457	0.9187336048706947	0.9222427337025292	0.8931145735512056	0	0	0.0	0.006517788707708126	31
4170	0.023778796025762636	0.006343872437802889	0.006299896904135518	0.9436772798728545	-1	0	0	0.16666666666666666	1	1.0	6	1.0	1.0	7	6	0	0	0	0.125	8	1	8	0.0	0	0.5305507305910179	0.8258878808648912	0.7453750790946762	0.9158189605930644	0.3811189365857457	0.9187336048706947	0.9222427337025292	0.8931145735512056	0	0	0.0	0.006299896904135518	18
14	0.013145782478293311	0.003044905924140449	-0.0027453302979441184	0.9394126521271169	-1	0	0	0.5	4	0.6	6	0.4	0.4	6	4	5	1	0	0.8333333333333334	5	6	12	0.08333333333333333	0.3333333333333333	0.6074878229605045	0.8082096877923438	0.5397172819583507	0.7430710361155837	0.4970427539805401	0.8114193159975598	0.708709554810803	0.7891633994254582	1.0	0.16666666666666666	0.0	-0.0002745330297944118	4
3157	0.08271801484343345	0.005322468645848879	0.00404218630922339	0.674449026545979	-1	0	0	0.1	1	1.0	13	1.0	1.0	14	13	0	0	0	0.06666666666666667	15	1	15	0.0	0	0.5303581818038889	0.81845843705531	0.7554960630606911	0.9083230140474272	0.4731284150813207	0.9337256821549824	0.8562632868297952	0.8955019169956906	0	0	0.0	0.00404218630922339	1
1097	0.016853366586329493	0.007429145124845888	0.007429122575144603	0.6118126880601731	-1	0	0	0.2	1	1.0	5	1.0	1.0	6	5	0	0	0	0.14285714285714285	7	1	7	0.0	0	0.5578060550696394	0.8420765716971466	0.6410976669696113	0.9266397360977312	0.36796556044511913	0.8985067213890242	0.8942084473823512	0.8938066735736858	0	0	0.0	0.007429122575144603	0
4994	0.02792716892470105	0.007546119391329309	0.007441612463026451	0.8259919684355106	-1	0	0	0.16666666666666666	1	1.0	6	1.0	1.0	7	6	0	0	0	0.125	8	1	8	0.0	0	0.5305507305910179	0.8258878808648912	0.7453750790946762	0.9158189605930644	0.40726284766189436	0.8905819593346705	0.8576271370217208	0.8822005670769583	0	0	0.0	0.007441612463026451	9
1251	0.023599337333927398	0.005570572846542678	0.005439089755297988	0.942298441315281	-1	0	0	0.16666666666666666	1	1.0	6	1.0	1.0	7	6	0	0	0	0.125	8	1	8	0.0	0	0.5305507305910179	0.8258878808648912	0.7453750790946762	0.9158189605930644	0.3811189365857457	0.9187336048706947	0.9222427337025292	0.8931145735512056	0	0	0.0	0.005439089755297988	8
2998	0.024673061283113827	0.005927205780797111	0.005845117805394585	0.9425720764346047	-1	0	0	0.16666666666666666	1	1.0	6	1.0	1.0	7	6	0	0	0	0.125	8	1	8	0.0	0	0.5305507305910179	0.8258878808648912	0.7453750790946762	0.9158189605930644	0.3811189365857457	0.9187336048706947	0.9222427337025292	0.8931145735512056	0	0	0.0	0.005845117805394585	18
749	0.017976806322118545	0.006028481653827871	0.005707668162463192	0.9468242557754641	-1	0	0	0.5	5	0.5384615384615384	7	0.42857142857142855	0.46153846153846156	9	6	5	3	0	0.7142857142857143	5	7	15	0.2727272727272727	0.25	0.6864623713492027	0.9410517430077786	0.45719435123906116	0.8789978262673496	0.7606525495600248	0.9382070471289014	0.8714533192599476	0.9235200882681491	0.4444444444444444	0.2222222222222222	0.0	0.005707668162463192	54
3135	0.02758360097623488	0.007880831552532332	0.007832019173317568	0.8272947561426589	-1	0	0	0.16666666666666666	1	1.0	6	1.0	1.0	7	6	0	0	0	0.125	8	1	8	0.0	0	0.5305507305910179	0.8258878808648912	0.7453750790946762	0.9158189605930644	0.3811189365857457	0.9187336048706947	0.9222427337025292	0.8931145735512056	0	0	0.0	0.007832019173317568	33
3895	0.023200071176816904	0.006328596408636142	0.006297837460382803	0.9439435263209422	-1	0	0	0.16666666666666666	1	1.0	6	1.0	1.0	7	6	0	0	0	0.125	8	1	8	0.0	0	0.5305507305910179	0.8258878808648912	0.7453750790946762	0.9158189605930644	0.40726284766189436	0.9046660674234773	0.8576271370217208	0.8874141972670602	0	0	0.0	0.006297837460382803	29
4542	0.023774027080339457	0.006257281173775911	0.006249114673838697	0.944616561382938	-1	0	0	0.16666666666666666	1	1.0	6	1.0	1.0	7	6	0	0	0	0.125	8	1	8	0.0	0	0.5305507305910179	0.8258878808648912	0.7453750790946762	0.9158189605930644	0.3811189365857457	0.9187336048706947	0.9222427337025292	0.8931145735512056	0	0	0.0	0.006249114673838697	11
3848	0.028048602499038972	0.006914550270421681	0.006875537397390387	0.8306085882491847	-1	0	0	0.16666666666666666	1	1.0	6	1.0	1.0	7	6	0	0	0	0.125	8	1	8	0.0	0	0.5305507305910179	0.8258878808648912	0.7453750790946762	0.9158189605930644	0.3811189365857457	0.9187336048706947	0.9222427337025292	0.8931145735512056	0	0	0.0	0.006875537397390387	22
632	0.021551388230767448	0.006447142998765792	-0.0010348238832859362	0.9366582182018601	-1	0.25	1	0.6	6	0.46153846153846156	6	0.5357142857142857	0.38461538461538464	10	5	4	1	0	0.5714285714285714	4	7	15	0.14285714285714285	0.18181818181818182	0.5804641581609904	0.951613330923881	0.48747526133764507	0.9446084921279237	0.6013902161860873	0.8885034361027816	0.8595361059930448	0.9327847605932891	1.0	0.1	0.0	-0.00010348238832859362	4
2224	0.024065185863991635	0.00630848850275652	0.0062645857387517555	0.9443669478093217	-1	0	0	0.16666666666666666	1	1.0	6	1.0	1.0	7	6	0	0	0	0.125	8	1	8	0.0	0	0.5305507305910179	0.8258878808648912	0.7453750790946762	0.9158189605930644	0.3811189365857457	0.9187336048706947	0.9222427337025292	0.8931145735512056	0	0	0.0	0.0062645857387517555	7
3439	0.026718180463866287	0.006091930336826773	0.00572435001715651	0.9225938811746796	-1	0	0	0.16666666666666666	1	1.0	6	1.0	1.0	7	6	0	0	0	0.125	8	1	8	0.0	0	0.5305507305910179	0.8258878808648912	0.7453750790946762	0.9158189605930644	0.3191685283310265	0.9156092131027481	0.9011563795775256	0.8917986620520632	0	0	0.0	0.00572435001715651	13
1784	0.02807222099336366	0.007763921160527661	0.007679460681970666	0.8261236865433608	-1	0	0	0.16666666666666666	1	1.0	6	1.0	1.0	7	6	0	0	0	0.125	8	1	8	0.0	0	0.5305507305910179	0.8258878808648912	0.7453750790946762	0.9158189605930644	0.3811189365857457	0.9187336048706947	0.9222427337025292	0.8931145735512056	0	0	0.0	0.007679460681970666	16
3755	0.02767706471560469	0.007759259454594435	0.007665236155151555	0.8270650170148455	-1	0	0	0.16666666666666666	1	1.0	6	1.0	1.0	7	6	0	0	0	0.125	8	1	8	0.0	0	0.5305507305910179	0.8258878808648912	0.7453750790946762	0.9158189605930644	0.3811189365857457	0.9187336048706947	0.9222427337025292	0.8931145735512056	0	0	0.0	0.007665236155151555	12
3699	0.029017886435371253	0.00765663706780808	0.007505579148403948	0.8266679988822291	-1	0	0	0.16666666666666666	1	1.0	6	1.0	1.0	7	6	0	0	0	0.125	8	1	8	0.0	0	0.5305507305910179	0.8258878808648912	0.7453750790946762	0.9158189605930644	0.3811189365857457	0.9187336048706947	0.9222427337025292	0.8931145735512056	0	0	0.0	0.007505579148403948	21
1156	0.019450941777386037	0.006255758505546871	0.005613772725360069	0.9503029213577906	-1	0	0	0.2	1	1.0	5	1.0	1.0	6	5	0	0	0	0.14285714285714285	7	1	7	0.0	0	0.6262165857925499	0.8400944645176147	0.7453750790946762	0.8215297558603517	0.36796556044511913	0.7119341817693432	0.8942084473823512	0.7963265369724375	0	0	0.0	0.005613772725360069	5
4015	0.024500112037260015	0.005657879698188715	0.005523644502913239	0.9424859210506925	-1	0	0	0.16666666666666666	1	1.0	6	1.0	1.0	7	6	0	0	0	0.125	8	1	8	0.0	0	0.5305507305910179	0.8258878808648912	0.7453750790946762	0.9158189605930644	0.3811189365857457	0.9187336048706947	0.9222427337025292	0.8931145735512056	0	0	0.0	0.005523644502913239	11
3934	0.027729839848333777	0.00715763771935952	0.007009974058999255	0.8268736487031711	-1	0	0	0.16666666666666666	1	1.0	6	1.0	1.0	7	6	0	0	0	0.125	8	1	8	0.0	0	0.5305507305910179	0.8258878808648912	0.7453750790946762	0.9158189605930644	0.3811189365857457	0.9187336048706947	0.9222427337025292	0.8931145735512056	0	0	0.0	0.007009974058999255	45
1605	0.008118354159062039	0.0007911116529063342	0.0007831175584779153	0.9704683141472245	-1	0	0	0.25	1	1.0	4	1.0	1.0	5	4	0	0	0	0.16666666666666666	6	1	6	0.0	0	0.7218824409940819	0.8619326660217901	0.7453750790946762	0.9379489301453442	0.3548121843044926	0.917836901984097	0.9222427337025292	0.9105331614288478	0	0	0.0	0.0007831175584779153	3
1667	0.028065533695388813	0.007517649495432912	0.007489420475517057	0.8281935389529123	-1	0	0	0.16666666666666666	1	1.0	6	1.0	1.0	7	6	0	0	0	0.125	8	1	8	0.0	0	0.5305507305910179	0.8258878808648912	0.7453750790946762	0.9158189605930644	0.3811189365857457	0.9187336048706947	0.9222427337025292	0.8931145735512056	0	0	0.0	0.007489420475517057	36
1025	0.01204197423697187	0.00199609766259071	-0.001192969941040842	0.9840134399492777	-1	0	0	0.2	1	1.0	5	0.4666666666666667	0.8	5	4	1	0	0	0.6	5	3	7	0.0	0	0.5305507305910179	0.8648566330501665	0.7453750790946762	0.9396908832645225	0.3548121843044926	0.9459846036867117	0.9305569738313221	0.9233258423650121	0	0	0.0	-0.0001192969941040842	3
4507	0.029073848689646343	0.012985678348056385	0.01279830035091651	0.894972520590497	-1	0	0	0.16666666666666666	1	1.0	6	1.0	1.0	7	6	0	0	0	0.125	8	1	8	0.0	0	0.5453589698739849	0.8247646166337733	0.7453750790946762	0.910293505740044	0.3811189365857457	0.9080846425396097	0.897959295744105	0.8861717888363743	0	0	0.0	0.01279830035091651	13
4793	0.02701869364982786	0.008416586199360582	0.008287998965179575	0.8265169563023088	-1	0	0	0.16666666666666666	1	1.0	6	1.0	1.0	7	6	0	0	0	0.125	8	1	8	0.0	0	0.5305507305910179	0.8258878808648912	0.7453750790946762	0.9158189605930644	0.40726284766189436	0.8905819593346705	0.8576271370217208	0.8822005670769583	0	0	0.0	0.008287998965179575	90
4053	0.028428360808634964	0.007737508665190862	0.007642904150005243	0.8189040948121213	-1	0	0	0.16666666666666666	1	1.0	6	1.0	1.0	7	6	0	0	0	0.125	8	1	8	0.0	0	0.5305507305910179	0.8258878808648912	0.7453750790946762	0.9158189605930644	0.3811189365857457	0.9187336048706947	0.9222427337025292	0.8931145735512056	0	0	0.0	0.007642904150005243	45
400	2.741711659062155e-05	1.9596900795384293e-07	4.593373389537131e-08	0.9999967780606905	-1	0	0	0.5	2	0.6666666666666666	2	1.0	0.6666666666666666	2	2	2	1	0	0.2	5	1	5	0.125	0.5	0.6812865127243588	0.8877691455595912	0.8601237849603145	0.5762331793913891	0.6660522356100784	0.9506294366032144	0.8014593417909825	0.8554189297353507	1.0	0.5	0.0	4.593373389537131e-08	19
3167	0.024238663373810934	0.006204878400617782	0.006152694900710661	0.9422485833236948	-1	0	0	0.16666666666666666	1	1.0	6	1.0	1.0	7	6	0	0	0	0.125	8	1	8	0.0	0	0.5305507305910179	0.8258878808648912	0.7453750790946762	0.9158189605930644	0.3811189365857457	0.9187336048706947	0.9222427337025292	0.8931145735512056	0	0	0.0	0.006152694900710661	14
5050	0.027469375991219874	0.008159122440848144	0.008034914697504635	0.8277432457977807	-1	0	0	0.16666666666666666	1	1.0	6	1.0	1.0	7	6	0	0	0	0.125	8	1	8	0.0	0	0.5305507305910179	0.8258878808648912	0.7453750790946762	0.9158189605930644	0.40726284766189436	0.8905819593346705	0.8576271370217208	0.8822005670769583	0	0	0.0	0.008034914697504635	66
4405	0.0237991112414121	0.006607585223958321	0.0065501779446606075	0.9442221345317935	-1	0	0	0.16666666666666666	1	1.0	6	1.0	1.0	7	6	0	0	0	0.125	8	1	8	0.0	0	0.5305507305910179	0.8258878808648912	0.7453750790946762	0.9158189605930644	0.3811189365857457	0.9187336048706947	0.9222427337025292	0.8931145735512056	0	0	0.0	0.0065501779446606075	10
2609	0.026916591068294075	0.00582210769766418	0.005819048091623543	0.9253010987978493	-1	0	0	0.16666666666666666	1	1.0	6	1.0	1.0	7	6	0	0	0	0.125	8	1	8	0.0	0	0.5305507305910179	0.8833790780356191	0.7453750790946762	0.8596081657908691	0.3811189365857457	0.7738911295192211	0.8576271370217208	0.8441048719214344	0	0	0.0	0.005819048091623543	17
2460	0.02437820453137145	0.006109568683085176	0.006013644553965411	0.9423145423333663	-1	0	0	0.16666666666666666	1	1.0	6	1.0	1.0	7	6	0	0	0	0.125	8	1	8	0.0	0	0.5305507305910179	0.8258878808648912	0.7453750790946762	0.9158189605930644	0.3811189365857457	0.9187336048706947	0.9222427337025292	0.8931145735512056	0	0	0.0	0.006013644553965411	22
3675	0.02406014364895597	0.006563825872371965	0.006538021726159849	0.9446561713156002	-1	0	0	0.16666666666666666	1	1.0	6	1.0	1.0	7	6	0	0	0	0.125	8	1	8	0.0	0	0.5305507305910179	0.8258878808648912	0.7453750790946762	0.9158189605930644	0.3811189365857457	0.9187336048706947	0.9222427337025292	0.8931145735512056	0	0	0.0	0.006538021726159849	20
3519	0.02809209998378873	0.007462889527727604	0.007422694037996856	0.826101544928258	-1	0	0	0.16666666666666666	1	1.0	6	1.0	1.0	7	6	0	0	0	0.125	8	1	8	0.0	0	0.5305507305910179	0.8258878808648912	0.7453750790946762	0.9158189605930644	0.3811189365857457	0.9187336048706947	0.9222427337025292	0.8931145735512056	0	0	0.0	0.007422694037996856	56
1129	0.027944182561543587	0.007323536205815889	0.007219765465914509	0.8260722766856543	-1	0	0	0.16666666666666666	1	1.0	6	1.0	1.0	7	6	0	0	0	0.125	8	1	8	0.0	0	0.5305507305910179	0.8258878808648912	0.7453750790946762	0.9158189605930644	0.3811189365857457	0.9187336048706947	0.9222427337025292	0.8931145735512056	0	0	0.0	0.007219765465914509	35
4481	0.006038397891173331	0.000999743321575143	0.000937467764046224	0.9833047934871388	-1	0	0	0.25	1	1.0	3	1.0	1.0	4	3	0	0	0	0.2	5	1	5	0.0	0	0.6534719102711716	0.8840604856211487	0.7554960630606911	0.9532660463040038	0.3239184007796852	0.9553067502468081	0.9282254526740623	0.9372051996031247	0	0	0.0	0.000937467764046224	2
3840	0.023695071969179946	0.006820778195696941	0.006806722261114809	0.9436873207134814	-1	0	0	0.16666666666666666	1	1.0	6	1.0	1.0	7	6	0	0	0	0.125	8	1	8	0.0	0	0.5305507305910179	0.8258878808648912	0.7453750790946762	0.9158189605930644	0.40726284766189436	0.9046660674234773	0.8576271370217208	0.8874141972670602	0	0	0.0	0.006806722261114809	37
3089	0.02746748232668507	0.007490211122958923	0.00743847242841956	0.8308409674576657	-1	0	0	0.16666666666666666	1	1.0	6	1.0	1.0	7	6	0	0	0	0.125	8	1	8	0.0	0	0.5305507305910179	0.8258878808648912	0.7453750790946762	0.9158189605930644	0.3811189365857457	0.9187336048706947	0.9222427337025292	0.8931145735512056	0	0	0.0	0.00743847242841956	58
2811	0.01940922396149191	0.005625013102065962	0.005109817445382258	0.9486435863744282	-1	0	0	0.2	1	1.0	5	1.0	1.0	6	5	0	0	0	0.14285714285714285	7	1	7	0.0	0	0.6262165857925499	0.8400944645176147	0.7453750790946762	0.8215297558603517	0.36796556044511913	0.7119341817693432	0.8942084473823512	0.7963265369724375	0	0	0.0	0.005109817445382258	7
2174	0.024030115914696514	0.0055028576962691655	0.005470004109312142	0.9469802310941975	-1	0	0	0.16666666666666666	1	1.0	6	1.0	1.0	7	6	0	0	0	0.125	8	1	8	0.0	0	0.5305507305910179	0.8258878808648912	0.7453750790946762	0.9158189605930644	0.3811189365857457	0.9187336048706947	0.9222427337025292	0.8931145735512056	0	0	0.0	0.005470004109312142	9
3153	0.024845074000571607	0.006253097721436329	0.006190474482478696	0.9437736186858658	-1	0	0	0.16666666666666666	1	1.0	6	1.0	1.0	7	6	0	0	0	0.125	8	1	8	0.0	0	0.5305507305910179	0.8258878808648912	0.7453750790946762	0.9158189605930644	0.3811189365857457	0.9187336048706947	0.9222427337025292	0.8931145735512056	0	0	0.0	0.006190474482478696	18
2116	0.02781565450044812	0.007323298982607944	0.007322239292444111	0.8310900750458693	-1	0	0	0.16666666666666666	1	1.0	6	1.0	1.0	7	6	0	0	0	0.125	8	1	8	0.0	0	0.5305507305910179	0.8258878808648912	0.7453750790946762	0.9158189605930644	0.3811189365857457	0.9187336048706947	0.9222427337025292	0.8931145735512056	0	0	0.0	0.007322239292444111	69
5026	0.02353489375335602	0.006144310162036465	0.00611409573932422	0.9440004774335257	-1	0	0	0.16666666666666666	1	1.0	6	1.0	1.0	7	6	0	0	0	0.125	8	1	8	0.0	0	0.5305507305910179	0.8258878808648912	0.7453750790946762	0.9158189605930644	0.40726284766189436	0.8905819593346705	0.8576271370217208	0.8822005670769583	0	0	0.0	0.00611409573932422	8
4468	0.027857321532525254	0.008298999764748424	0.008206352616277598	0.8273182944942075	-1	0	0	0.16666666666666666	1	1.0	6	1.0	1.0	7	6	0	0	0	0.125	8	1	8	0.0	0	0.5305507305910179	0.8258878808648912	0.7453750790946762	0.9158189605930644	0.40726284766189436	0.8905819593346705	0.8576271370217208	0.8822005670769583	0	0	0.0	0.008206352616277598	48
2326	0.028153610214444576	0.006609031992598653	0.006557303500118811	0.829589643494809	-1	0	0	0.16666666666666666	1	1.0	6	1.0	1.0	7	6	0	0	0	0.125	8	1	8	0.0	0	0.5305507305910179	0.8258878808648912	0.7453750790946762	0.9158189605930644	0.3811189365857457	0.9187336048706947	0.9222427337025292	0.8931145735512056	0	0	0.0	0.006557303500118811	32
4742	0.028522636827344208	0.007380758505436956	0.007313347343836994	0.8260048642953917	-1	0	0	0.16666666666666666	1	1.0	6	1.0	1.0	7	6	0	0	0	0.125	8	1	8	0.0	0	0.5305507305910179	0.8258878808648912	0.7453750790946762	0.9158189605930644	0.3811189365857457	0.9187336048706947	0.9222427337025292	0.8931145735512056	0	0	0.0	0.007313347343836994	15
4463	0.03165963989764847	0.011755405603694164	0.010460014187092576	0.9019020011699224	-1	0	0	0.16666666666666666	1	1.0	6	1.0	1.0	7	6	0	0	0	0.125	8	1	8	0.0	0	0.5453589698739849	0.7565011231427223	0.5368202548445465	0.9449701614661702	0.3811189365857457	0.9209562631125171	0.8576271370217208	0.8951155517025807	0	0	0.0	0.010460014187092576	37
43	0.004324307075054766	0.0008389719038414155	0.0004722933318188953	0.9517653274892064	-1	0	0	0.3333333333333333	2	0.8571428571428571	6	0.6428571428571429	0.5714285714285714	6	4	2	2	0	0.2857142857142857	7	2	9	0.3333333333333333	0	0.7365460559969542	0.8482279340675836	0.6205243128409221	0.8263949757584582	0.30263183816712474	0.9167422768145742	0.8457668348662403	0.8691330483071362	0.75	0.5	0.0	0.0004722933318188953	24
3414	0.026858098146854692	0.007946442640439692	-0.0005169484726921779	0.6260697321281861	-1	0	0	0.16666666666666666	1	1.0	6	1.0	1.0	7	6	0	0	0	0.125	8	1	8	0.0	0	0.5305507305910179	0.7840717154971575	0.7453750790946762	0.9158189605930644	0.3811189365857457	0.9187336048706947	0.9054957766383593	0.8843095336727845	0	0	0.0	-5.169484726921779e-05	2
4172	0.024086527811864464	0.011274649596949567	0.0009696501816310705	0.8143072454426078	-1	0	0	0.2	1	1.0	5	1.0	1.0	6	5	0	0	0	0.14285714285714285	1	7	7	0.0	0	0.5305507305910179	0.8218234975835498	0.6410976669696113	0.8897037577122644	0.39419089212382	0.9311699488999646	0.8942084473823512	0.8883262123761818	0	0	0.0	0.0009696501816310705	3
2318	0.023525322882195714	0.005883772111472224	0.005768846442486735	0.9427054130525618	-1	0	0	0.16666666666666666	1	1.0	6	1.0	1.0	7	6	0	0	0	0.125	8	1	8	0.0	0	0.5305507305910179	0.8258878808648912	0.7453750790946762	0.9158189605930644	0.3811189365857457	0.9187336048706947	0.9222427337025292	0.8931145735512056	0	0	0.0	0.005768846442486735	11
3054	0.024928291444388843	0.0076748955106366885	0.007568389397603878	0.7966797448670879	-1	0	0	0.16666666666666666	1	1.0	6	1.0	1.0	7	6	0	0	0	0.125	8	1	8	0.0	0	0.5305507305910179	0.8258878808648912	0.7453750790946762	0.9158189605930644	0.3811189365857457	0.9187336048706947	0.9222427337025292	0.8931145735512056	0	0	0.0	0.007568389397603878	53
3269	0.01955927822320547	0.0060647685794457205	0.005590069088851082	0.9479603357333285	-1	0	0	0.2	1	1.0	5	1.0	1.0	6	5	0	0	0	0.14285714285714285	7	1	7	0.0	0	0.6262165857925499	0.8400944645176147	0.7453750790946762	0.8215297558603517	0.36796556044511913	0.7119341817693432	0.8942084473823512	0.7963265369724375	0	0	0.0	0.005590069088851082	5
3160	0.028677363962323135	0.008064400173624885	0.007905075303526948	0.8250414269065447	-1	0	0	0.16666666666666666	1	1.0	6	1.0	1.0	7	6	0	0	0	0.125	8	1	8	0.0	0	0.5305507305910179	0.8258878808648912	0.7453750790946762	0.9158189605930644	0.3811189365857457	0.9187336048706947	0.9222427337025292	0.8931145735512056	0	0	0.0	0.007905075303526948	69
429	None	None	None	None	None	0	0	0.3	3	0.8333333333333334	10	0.5833333333333334	0.5833333333333334	9	7	4	5	0	0.6666666666666666	6	4	14	0.5	0.4	0.7122648192435587	0.8178401447976782	0.9033080895432887	0.9540576854031736	0.7396199916803725	0.954196091236274	0.8173631331172816	0.9257985655542954	0.2222222222222222	0.5555555555555556	0.0	None	0
3498	0.024522295606298247	0.006127962439090545	0.006066606327718748	0.9428741069864311	-1	0	0	0.16666666666666666	1	1.0	6	1.0	1.0	7	6	0	0	0	0.125	8	1	8	0.0	0	0.5305507305910179	0.8258878808648912	0.7453750790946762	0.9158189605930644	0.3811189365857457	0.9187336048706947	0.9222427337025292	0.8931145735512056	0	0	0.0	0.006066606327718748	21
4079	0.024665985651723253	0.011467946230244087	0.0009285617658105219	0.8124371986946284	-1	0	0	0.2	1	1.0	5	1.0	1.0	6	5	0	0	0	0.14285714285714285	1	7	7	0.0	0	0.5305507305910179	0.8218234975835498	0.6410976669696113	0.8897037577122644	0.39419089212382	0.9311699488999646	0.8942084473823512	0.8883262123761818	0	0	0.0	0.0009285617658105219	2
1013	0.0198939423276071	0.006068543146716872	0.005126592346516111	0.9472954329671489	-1	0	0	0.2	1	1.0	5	1.0	1.0	6	5	0	0	0	0.14285714285714285	7	1	7	0.0	0	0.6336207054340335	0.7474688121384813	0.6410976669696113	0.9201732478027423	0.39419089212382	0.9173504853727055	0.8951946700200382	0.8785653376124706	0	0	0.0	0.005126592346516111	14
4301	0.024155655628104893	0.006058914312433485	0.006018295893773263	0.9441801438537211	-1	0	0	0.16666666666666666	1	1.0	6	1.0	1.0	7	6	0	0	0	0.125	8	1	8	0.0	0	0.5305507305910179	0.8258878808648912	0.7453750790946762	0.9158189605930644	0.3811189365857457	0.9187336048706947	0.9222427337025292	0.8931145735512056	0	0	0.0	0.006018295893773263	10
4626	0.023957262350220818	0.006201865572320122	0.006191099682005053	0.9441731491582335	-1	0	0	0.16666666666666666	1	1.0	6	1.0	1.0	7	6	0	0	0	0.125	8	1	8	0.0	0	0.5305507305910179	0.8258878808648912	0.7453750790946762	0.9158189605930644	0.40726284766189436	0.9046660674234773	0.8576271370217208	0.8874141972670602	0	0	0.0	0.006191099682005053	25
154	9.58460134515253e-09	8.69307962393568e-09	8.69264102088029e-09	0.9999984711783788	-1	0	0	1.0	1	0	0	1.0	0	0	0	1	3	0	0.5	1	2	2	0.5	0	0	0	0	0	0	0	0	0	0	0	0	-0.1	0
595	0.02863696033999609	0.013071094023550334	0.006776817676423826	0.6015273776238816	-1	0	0	0.4	4	0.6923076923076923	9	0.3125	0.6923076923076923	11	9	3	2	0	0.3333333333333333	4	12	15	0.25	0.15384615384615385	0.587866175724875	0.8073507836060632	0.6245837753991231	0.931294859928629	0.4885020383698113	0.9035947742071965	0.8548885823320029	0.8901707672436865	0.6363636363636364	0.2727272727272727	0.0	0.006776817676423826	122
740	0.02079891523320935	0.006878708503898129	0.006786919908573372	0.8002258943376992	-1	0	0	0.2	1	1.0	5	1.0	1.0	6	5	0	0	0	0.14285714285714285	7	1	7	0.0	0	0.6262165857925499	0.8408666975614608	0.6873132619100584	0.823714036441741	0.3970901580693712	0.7236665423958947	0.8280504469671509	0.8005459029897015	0	0	0.0	0.006786919908573372	30
877	0.028742924952924912	0.009067546981075437	0.008008872860094912	0.9019526204902362	-1	0	0	0.16666666666666666	1	1.0	6	1.0	1.0	7	6	0	0	0	0.125	8	1	8	0.0	0	0.7218824409940819	0.8086019956816277	0.7453750790946762	0.8169853287818654	0.40726284766189436	0.9007447852555265	0.8335627236260023	0.8473774090145628	0	0	0.0	0.008008872860094912	40
4784	0.02773070485633593	0.008168771741659028	0.00803702258092811	0.8267753052743984	-1	0	0	0.16666666666666666	1	1.0	6	1.0	1.0	7	6	0	0	0	0.125	8	1	8	0.0	0	0.5305507305910179	0.8258878808648912	0.7453750790946762	0.9158189605930644	0.40726284766189436	0.8905819593346705	0.8576271370217208	0.8822005670769583	0	0	0.0	0.00803702258092811	31
4196	0.023793427294111786	0.006149265778099327	0.006148185676407247	0.9441243308640684	-1	0	0	0.16666666666666666	1	1.0	6	1.0	1.0	7	6	0	0	0	0.125	8	1	8	0.0	0	0.5305507305910179	0.8258878808648912	0.7453750790946762	0.9158189605930644	0.40726284766189436	0.9046660674234773	0.8576271370217208	0.8874141972670602	0	0	0.0	0.006148185676407247	22
4136	0.028121916425275485	0.008188200179217934	0.00808554151615482	0.8207246282226489	-1	0	0	0.16666666666666666	1	1.0	6	1.0	1.0	7	6	0	0	0	0.125	8	1	8	0.0	0	0.5305507305910179	0.8258878808648912	0.7453750790946762	0.9158189605930644	0.3811189365857457	0.9187336048706947	0.9222427337025292	0.8931145735512056	0	0	0.0	0.00808554151615482	21
4085	0.034087013723150275	0.014259482846763986	0.01132548728365742	0.7993034048324142	-1	0	0	0.16666666666666666	1	1.0	6	1.0	1.0	7	6	0	0	0	0.125	8	1	8	0.0	0	0.5453589698739849	0.7654943195876176	0.5368202548445465	0.9449701614661702	0.3811189365857457	0.9209562631125171	0.840842840599351	0.8966530291006215	0	0	0.0	0.01132548728365742	8
450	0.0012116946852909133	0.00017343825038552385	2.123775173671201e-06	0.9969601144128848	-1	0	0	1.0	2	0.0	0	0.75	0	2	0	0	0	0	1.0	2	2	3	0.0	0	0	0	0	0	0	0	0	0	0	0	0	2.123775173671201e-06	21
1240	0.02837934210622362	0.00725219369037189	0.007249190776373259	0.8307661780180212	-1	0	0	0.16666666666666666	1	1.0	6	1.0	1.0	7	6	0	0	0	0.125	8	1	8	0.0	0	0.5305507305910179	0.8258878808648912	0.7453750790946762	0.9158189605930644	0.3811189365857457	0.9187336048706947	0.9222427337025292	0.8931145735512056	0	0	0.0	0.007249190776373259	12
498	0.041062536060923825	0.00717643982252708	-0.0019216130597576628	0.7209210793550954	-1	0	0	0.125	1	1.0	10	1.0	0.7	8	7	3	3	0	0.08333333333333333	12	1	12	0.3333333333333333	0	0.6920245305318005	0.8212127265708166	0.5686982282950784	0.8682233592979265	0.4334988198821056	0.937635923940564	0.8529359042034999	0.8849433980007511	0.5	0.25	0.0	-0.00019216130597576628	7
1107	0.02747402878794788	0.008118197008521521	0.008070968819482223	0.8269141847493209	-1	0	0	0.16666666666666666	1	1.0	6	1.0	1.0	7	6	0	0	0	0.125	8	1	8	0.0	0	0.5305507305910179	0.8258878808648912	0.7453750790946762	0.9158189605930644	0.3811189365857457	0.9187336048706947	0.9222427337025292	0.8931145735512056	0	0	0.0	0.008070968819482223	75
3778	0.024037426594165422	0.006349972521942097	0.006260597186435573	0.9427490049234485	-1	0	0	0.16666666666666666	1	1.0	6	1.0	1.0	7	6	0	0	0	0.125	8	1	8	0.0	0	0.5305507305910179	0.8258878808648912	0.7453750790946762	0.9158189605930644	0.3811189365857457	0.9187336048706947	0.9222427337025292	0.8931145735512056	0	0	0.0	0.006260597186435573	26
4394	0.017815823206649137	0.0012560974492532783	0.00048107155689886314	0.8666467515032361	-1	0	0	0.3333333333333333	2	0.8333333333333334	5	0.5714285714285714	0.8333333333333334	7	5	0	0	0	0.2857142857142857	2	7	8	0.0	0	0.5305507305910179	0.8258878808648912	0.7453750790946762	0.9158189605930644	0.3811189365857457	0.9187336048706947	0.9222427337025292	0.8931145735512056	0	0	0.0	0.00048107155689886314	1
4069	0.017635553440886333	0.0013844891396789425	0.0005288321997587832	0.8658572033450582	-1	0	0	0.3333333333333333	2	0.8333333333333334	5	0.5714285714285714	0.8333333333333334	7	5	0	0	0	0.2857142857142857	2	7	8	0.0	0	0.5305507305910179	0.8258878808648912	0.7453750790946762	0.9158189605930644	0.3811189365857457	0.9187336048706947	0.9222427337025292	0.8931145735512056	0	0	0.0	0.0005288321997587832	2
1478	0.0238372149988164	0.006352058616045975	0.006252350924026134	0.9431177582763814	-1	0	0	0.16666666666666666	1	1.0	6	1.0	1.0	7	6	0	0	0	0.125	8	1	8	0.0	0	0.5305507305910179	0.8258878808648912	0.7453750790946762	0.9158189605930644	0.3811189365857457	0.9187336048706947	0.9222427337025292	0.8931145735512056	0	0	0.0	0.006252350924026134	7
2989	0.028567457495641616	0.007923629617983272	0.00783470197199572	0.8257140577113338	-1	0	0	0.16666666666666666	1	1.0	6	1.0	1.0	7	6	0	0	0	0.125	8	1	8	0.0	0	0.5305507305910179	0.8258878808648912	0.7453750790946762	0.9158189605930644	0.3811189365857457	0.9187336048706947	0.9222427337025292	0.8931145735512056	0	0	0.0	0.00783470197199572	41
952	0.029167089660021926	0.009029057751572792	0.008219828081769121	0.9112304194814791	-1	0	0	0.16666666666666666	1	1.0	6	1.0	1.0	7	6	0	0	0	0.125	8	1	8	0.0	0	0.7218824409940819	0.8086019956816277	0.7453750790946762	0.8169853287818654	0.40726284766189436	0.9007447852555265	0.8335627236260023	0.8473774090145628	0	0	0.0	0.008219828081769121	17
594	0.02821555818999156	0.007095455193629911	0.007003898234851603	0.8280689059359969	-1	0	0	0.16666666666666666	1	1.0	6	1.0	1.0	7	6	0	0	0	0.125	8	1	8	0.0	0	0.5305507305910179	0.8258878808648912	0.7453750790946762	0.9158189605930644	0.3811189365857457	0.9187336048706947	0.9222427337025292	0.8931145735512056	0	0	0.0	0.007003898234851603	127
1045	0.024114236678977406	0.005486822288504531	0.005433021670384626	0.9458932880729597	-1	0	0	0.16666666666666666	1	1.0	6	1.0	1.0	7	6	0	0	0	0.125	8	1	8	0.0	0	0.5305507305910179	0.8258878808648912	0.7453750790946762	0.9158189605930644	0.3811189365857457	0.9187336048706947	0.9222427337025292	0.8931145735512056	0	0	0.0	0.005433021670384626	16
3192	0.027837697978788323	0.007380269765585205	0.007321078071719906	0.8276869462406791	-1	0	0	0.16666666666666666	1	1.0	6	1.0	1.0	7	6	0	0	0	0.125	8	1	8	0.0	0	0.5305507305910179	0.8258878808648912	0.7453750790946762	0.9158189605930644	0.3811189365857457	0.9187336048706947	0.9222427337025292	0.8931145735512056	0	0	0.0	0.007321078071719906	55
2366	0.0280977475352453	0.007743227234923974	0.00768875569443688	0.8271774051524449	-1	0	0	0.16666666666666666	1	1.0	6	1.0	1.0	7	6	0	0	0	0.125	8	1	8	0.0	0	0.5305507305910179	0.8258878808648912	0.7453750790946762	0.9158189605930644	0.3811189365857457	0.9187336048706947	0.9222427337025292	0.8931145735512056	0	0	0.0	0.00768875569443688	9
2173	0.02851891717767741	0.007653985873769824	0.007564782013959939	0.8255417471647053	-1	0	0	0.16666666666666666	1	1.0	6	1.0	1.0	7	6	0	0	0	0.125	8	1	8	0.0	0	0.5305507305910179	0.8258878808648912	0.7453750790946762	0.9158189605930644	0.3811189365857457	0.9187336048706947	0.9222427337025292	0.8931145735512056	0	0	0.0	0.007564782013959939	53
1698	0.027832274706152117	0.006896790799687402	0.00686454302854046	0.8305135244794264	-1	0	0	0.16666666666666666	1	1.0	6	1.0	1.0	7	6	0	0	0	0.125	8	1	8	0.0	0	0.5305507305910179	0.8258878808648912	0.7453750790946762	0.9158189605930644	0.3811189365857457	0.9187336048706947	0.9222427337025292	0.8931145735512056	0	0	0.0	0.00686454302854046	36
3914	0.028604385195773588	0.007325346961774509	0.00728233799336798	0.8262500734998303	-1	0	0	0.16666666666666666	1	1.0	6	1.0	1.0	7	6	0	0	0	0.125	8	1	8	0.0	0	0.5305507305910179	0.8258878808648912	0.7453750790946762	0.9158189605930644	0.3811189365857457	0.9187336048706947	0.9222427337025292	0.8931145735512056	0	0	0.0	0.00728233799336798	16
550	0.003298750338526858	0.00011337615230632393	-9.836606112401995e-05	0.9979097057435067	-1	0	0	0.3333333333333333	1	1.0	2	1.0	1.0	3	2	0	0	0	0.25	1	4	4	0.0	0	0.1051676423393483	0.7043138801588062	0.6292514447254407	0.8211826029281549	0.5300800676699662	0.7777234339191768	0.8083659876959495	0.771168007528528	0	0	0.0	-9.836606112401995e-06	8
1447	0.023661884240925374	0.0061712513504397545	0.006105306527382786	0.9429120445122224	-1	0	0	0.16666666666666666	1	1.0	6	1.0	1.0	7	6	0	0	0	0.125	8	1	8	0.0	0	0.5305507305910179	0.8258878808648912	0.7453750790946762	0.9158189605930644	0.3811189365857457	0.9187336048706947	0.9222427337025292	0.8931145735512056	0	0	0.0	0.006105306527382786	13
460	None	None	None	None	None	0	0	0.5	5	0.5384615384615384	7	0.35714285714285715	0.46153846153846156	9	6	5	2	0	0.8571428571428571	6	7	15	0.18181818181818182	0.16666666666666666	0.8291227943152812	0.9655779882035042	0.5426092753926471	0.8999603479617857	0.7465772250284652	0.8884494473475666	0.9352678400577047	0.9265777902747385	0.611111111111111	0.3333333333333333	0.0	None	0
651	0.020480457240340175	0.007210660327089357	0.006629024610379526	0.951965859734344	-1	0	0	0.3	3	0.8461538461538461	11	0.3125	0.8461538461538461	12	11	2	1	0	0.3333333333333333	12	4	15	0.14285714285714285	0.6666666666666666	0.4635586606858403	0.7043809575505381	0.776183022328118	0.9453724540376143	0.4885020383698113	0.8390738693758212	0.8051177257860677	0.8569535017436037	1.0	0.16666666666666666	0.0	0.006629024610379526	13
2438	0.02816940680250152	0.007901785208824522	0.007851220125323249	0.826980181167026	-1	0	0	0.16666666666666666	1	1.0	6	1.0	1.0	7	6	0	0	0	0.125	8	1	8	0.0	0	0.5305507305910179	0.8258878808648912	0.7453750790946762	0.9158189605930644	0.3811189365857457	0.9187336048706947	0.9222427337025292	0.8931145735512056	0	0	0.0	0.007851220125323249	43
125	0.044332631229905634	0.0030532189031202773	-0.0030114530911896616	0.7868065070664567	-1	0	0	0.4	4	0.6153846153846154	8	0.4166666666666667	0.5384615384615384	10	7	4	2	0	0.4444444444444444	9	4	15	0.2222222222222222	0.3333333333333333	0.5515979900312747	0.9346998331691545	0.7519406180271195	0.915579791275697	0.5232495756140203	0.9271245541982527	0.902903791935162	0.926180022914591	0.65	0.1	0.0	-0.00030114530911896616	20
209	0.0006476112641031448	3.0521720306468695e-05	2.7673552832964422e-05	0.9959308383155013	-1	0	0	0.75	3	0.0	0	0.5555555555555556	0	2	0	2	2	0	1.0	3	3	5	0.3333333333333333	1.0	0	0	0	0	0	0	0	0	0	0	0	2.7673552832964422e-05	39
657	1.0280033519445383e-05	4.124157498996781e-08	2.1562386086016618e-08	0.9999978313037851	-1	0	0	0.5	1	1.0	1	1.0	1.0	1	1	1	0	0	0.3333333333333333	3	1	3	0.0	0	0.6880672452793595	0.5	0.9834124594657274	0.5	0.44290650363536044	0.5	0.9011238304810815	0.5	0	0	0.0	2.1562386086016618e-08	14
4486	0.028522837451732574	0.008057414955225498	0.008004897530740424	0.8276528215146525	-1	0	0	0.16666666666666666	1	1.0	6	1.0	1.0	7	6	0	0	0	0.125	8	1	8	0.0	0	0.5305507305910179	0.8258878808648912	0.7453750790946762	0.9158189605930644	0.3811189365857457	0.9187336048706947	0.9222427337025292	0.8931145735512056	0	0	0.0	0.008004897530740424	31
841	0.029325594099427404	0.0074794022488132205	0.006661074687090656	0.8994855338265906	-1	0	0	0.16666666666666666	1	1.0	6	1.0	1.0	7	6	0	0	0	0.125	8	1	8	0.0	0	0.7218824409940819	0.8086019956816277	0.7453750790946762	0.8169853287818654	0.40726284766189436	0.9007447852555265	0.8335627236260023	0.8473774090145628	0	0	0.0	0.006661074687090656	87
3349	0.019509682294252293	0.006086649618593526	0.005662439379423955	0.9476451088690218	-1	0	0	0.2	1	1.0	5	1.0	1.0	6	5	0	0	0	0.14285714285714285	7	1	7	0.0	0	0.6262165857925499	0.8400944645176147	0.7453750790946762	0.8215297558603517	0.36796556044511913	0.7119341817693432	0.8942084473823512	0.7963265369724375	0	0	0.0	0.005662439379423955	5
2944	0.02337080320879003	0.005614563477277827	0.005467723461350253	0.9415419203565478	-1	0	0	0.16666666666666666	1	1.0	6	1.0	1.0	7	6	0	0	0	0.125	8	1	8	0.0	0	0.5305507305910179	0.8258878808648912	0.7453750790946762	0.9158189605930644	0.3811189365857457	0.9187336048706947	0.9222427337025292	0.8931145735512056	0	0	0.0	0.005467723461350253	8
1582	0.023467011225377497	0.006291766054698134	0.006150246777766762	0.9425556737036419	-1	0	0	0.16666666666666666	1	1.0	6	1.0	1.0	7	6	0	0	0	0.125	8	1	8	0.0	0	0.5305507305910179	0.8258878808648912	0.7453750790946762	0.9158189605930644	0.3811189365857457	0.9187336048706947	0.9222427337025292	0.8931145735512056	0	0	0.0	0.006150246777766762	18
2395	0.028629272891152607	0.012999042107051292	0.012815350224170447	0.8956462700123897	-1	0	0	0.16666666666666666	1	1.0	6	1.0	1.0	7	6	0	0	0	0.125	8	1	8	0.0	0	0.5453589698739849	0.8247646166337733	0.7453750790946762	0.910293505740044	0.3811189365857457	0.9173609669110179	0.9222427337025292	0.8900322195846545	0	0	0.0	0.012815350224170447	23
923	0.02764096020829738	0.007751113775611345	0.007712582902767438	0.8266547532843177	-1	0	0	0.16666666666666666	1	1.0	6	1.0	1.0	7	6	0	0	0	0.125	8	1	8	0.0	0	0.5305507305910179	0.8258878808648912	0.7453750790946762	0.9158189605930644	0.3811189365857457	0.9187336048706947	0.9222427337025292	0.8931145735512056	0	0	0.0	0.007712582902767438	117
2320	0.029298866743546467	0.012751736638947696	0.012666892864970488	0.89303250767026	-1	0	0	0.16666666666666666	1	1.0	6	1.0	1.0	7	6	0	0	0	0.125	8	1	8	0.0	0	0.5453589698739849	0.7463255329692137	0.5368202548445465	0.9408127186265489	0.40726284766189436	0.9468201347349691	0.9237309145976451	0.9039170389375935	0	0	0.0	0.012666892864970488	6
4350	0.0317591508250234	0.012050041026120048	0.009136158343221993	0.9169380250480276	-1	0	0	0.16666666666666666	1	1.0	6	1.0	1.0	7	6	0	0	0	0.125	8	1	8	0.0	0	0.5453589698739849	0.7565011231427223	0.5368202548445465	0.9449701614661702	0.3811189365857457	0.9209562631125171	0.8576271370217208	0.8951155517025807	0	0	0.0	0.009136158343221993	15
4695	0.027124918860991214	0.008220262389902533	0.00814224913954082	0.8266587958452067	-1	0	0	0.16666666666666666	1	1.0	6	1.0	1.0	7	6	0	0	0	0.125	8	1	8	0.0	0	0.5305507305910179	0.8258878808648912	0.7453750790946762	0.9158189605930644	0.40726284766189436	0.8905819593346705	0.8576271370217208	0.8822005670769583	0	0	0.0	0.00814224913954082	121
4721	0.026701233311200397	0.008052930275397148	0.007928515448736587	0.8266607978010485	-1	0	0	0.16666666666666666	1	1.0	6	1.0	1.0	7	6	0	0	0	0.125	8	1	8	0.0	0	0.5305507305910179	0.8258878808648912	0.7453750790946762	0.9158189605930644	0.40726284766189436	0.8905819593346705	0.8576271370217208	0.8822005670769583	0	0	0.0	0.007928515448736587	50
5006	0.02816229215671427	0.007531032655573242	0.007263366824066521	0.8264590403313203	-1	0	0	0.16666666666666666	1	1.0	6	1.0	1.0	7	6	0	0	0	0.125	8	1	8	0.0	0	0.5305507305910179	0.8258878808648912	0.7453750790946762	0.9158189605930644	0.40726284766189436	0.8905819593346705	0.8576271370217208	0.8822005670769583	0	0	0.0	0.007263366824066521	7
2414	0.028497001335392447	0.007282264891720179	0.007228669918276604	0.826992411313934	-1	0	0	0.16666666666666666	1	1.0	6	1.0	1.0	7	6	0	0	0	0.125	8	1	8	0.0	0	0.5305507305910179	0.8258878808648912	0.7453750790946762	0.9158189605930644	0.3811189365857457	0.9187336048706947	0.9222427337025292	0.8931145735512056	0	0	0.0	0.007228669918276604	43
4575	0.032137337572911207	0.011432252507222294	0.0099288799254866	0.90203125948524	-1	0	0	0.16666666666666666	1	1.0	6	1.0	1.0	7	6	0	0	0	0.125	8	1	8	0.0	0	0.5453589698739849	0.7565011231427223	0.5368202548445465	0.9449701614661702	0.3811189365857457	0.9209562631125171	0.8576271370217208	0.8951155517025807	0	0	0.0	0.0099288799254866	25
391	0.010261985610066198	0.0003873239145816176	0.00021259974512880236	0.951570010856173	-1	0	0	0.2	1	1.0	5	0.4375	0.8	4	4	2	2	0	1.0	4	4	7	0.25	0	0.5640293632806379	0.8700471891230568	0.41318336864918	0.8008966782260117	0.5231728144064814	0.84113898596897	0.7473786962415668	0.8393415603211419	0.75	0.75	0.0	0.00021259974512880236	11
4378	0.028411196613872574	0.007422413178593026	0.0073722336500589404	0.8275788430121367	-1	0	0	0.16666666666666666	1	1.0	6	1.0	1.0	7	6	0	0	0	0.125	8	1	8	0.0	0	0.5305507305910179	0.8258878808648912	0.7453750790946762	0.9158189605930644	0.3811189365857457	0.9187336048706947	0.9222427337025292	0.8931145735512056	0	0	0.0	0.0073722336500589404	18
1474	0.05795826264486215	0.01414329408448663	0.013991640709938916	0.7372398910295068	-1	0	0	0.3	3	0.8461538461538461	11	0.38461538461538464	0.8461538461538461	13	11	1	1	0	0.23076923076923078	13	3	15	0.25	1.0	0.5301656330167599	0.7831263387094489	0.7453750790946762	0.9376245217237258	0.4885020383698113	0.9351670727100296	0.8961555341569021	0.9021215324495645	1.0	0.07692307692307693	0.0	0.013991640709938916	6
3546	0.024165054853525228	0.0056438732230322955	0.005606058681196382	0.9468502286307156	-1	0	0	0.16666666666666666	1	1.0	6	1.0	1.0	7	6	0	0	0	0.125	8	1	8	0.0	0	0.5305507305910179	0.8258878808648912	0.7453750790946762	0.9158189605930644	0.3811189365857457	0.9187336048706947	0.9222427337025292	0.8931145735512056	0	0	0.0	0.005606058681196382	9
757	0.02914118496519282	0.008801607902650428	0.008024595821707847	0.9051646150546813	-1	0	0	0.16666666666666666	1	1.0	6	1.0	1.0	7	6	0	0	0	0.125	8	1	8	0.0	0	0.7218824409940819	0.8086019956816277	0.7453750790946762	0.8169853287818654	0.40726284766189436	0.9007447852555265	0.8335627236260023	0.8473774090145628	0	0	0.0	0.008024595821707847	21
4081	0.024530018526419776	0.005952853451002303	0.00588361713340014	0.943931603084867	-1	0	0	0.16666666666666666	1	1.0	6	1.0	1.0	7	6	0	0	0	0.125	8	1	8	0.0	0	0.5305507305910179	0.8258878808648912	0.7453750790946762	0.9158189605930644	0.3811189365857457	0.9187336048706947	0.9222427337025292	0.8931145735512056	0	0	0.0	0.00588361713340014	10
4457	0.020039073589708113	0.005313233600430519	0.004336784951749192	0.9472456871744449	-1	0	0	0.2	1	1.0	5	1.0	1.0	6	5	0	0	0	0.14285714285714285	7	1	7	0.0	0	0.6336207054340335	0.7474688121384813	0.6410976669696113	0.9201732478027423	0.39419089212382	0.9173504853727055	0.8951946700200382	0.8785653376124706	0	0	0.0	0.004336784951749192	7
3725	0.011222327697650084	0.002957957733661479	0.0009338652981359781	0.9662421695464041	-1	0	0	0.2	1	1.0	5	1.0	1.0	6	5	0	0	0	0.14285714285714285	1	7	7	0.0	0	0.6262165857925499	0.8520985815690209	0.7453750790946762	0.9267171525542613	0.36796556044511913	0.9320851373321187	0.9229901189546693	0.9090879356734357	0	0	0.0	0.0009338652981359781	2
2032	0.024363695453219356	0.006262455837660425	0.006216586473607568	0.9439335921536623	-1	0	0	0.16666666666666666	1	1.0	6	1.0	1.0	7	6	0	0	0	0.125	8	1	8	0.0	0	0.5305507305910179	0.8258878808648912	0.7453750790946762	0.9158189605930644	0.3811189365857457	0.9187336048706947	0.9222427337025292	0.8931145735512056	0	0	0.0	0.006216586473607568	21
2136	0.027652605044293604	0.007231593881251643	0.007228220187526069	0.8313205845980279	-1	0	0	0.16666666666666666	1	1.0	6	1.0	1.0	7	6	0	0	0	0.125	8	1	8	0.0	0	0.5305507305910179	0.8258878808648912	0.7453750790946762	0.9158189605930644	0.3811189365857457	0.9187336048706947	0.9222427337025292	0.8931145735512056	0	0	0.0	0.007228220187526069	16
1141	0.0275538400060005	0.007491779025634543	0.007454896352798815	0.8269934649165852	-1	0	0	0.16666666666666666	1	1.0	6	1.0	1.0	7	6	0	0	0	0.125	8	1	8	0.0	0	0.5305507305910179	0.8258878808648912	0.7453750790946762	0.9158189605930644	0.3811189365857457	0.9187336048706947	0.9222427337025292	0.8931145735512056	0	0	0.0	0.007454896352798815	68
3308	0.02352175951195063	0.006029019853272816	0.0059429959183943375	0.9429373279237067	-1	0	0	0.16666666666666666	1	1.0	6	1.0	1.0	7	6	0	0	0	0.125	8	1	8	0.0	0	0.5305507305910179	0.8258878808648912	0.7453750790946762	0.9158189605930644	0.3811189365857457	0.9187336048706947	0.9222427337025292	0.8931145735512056	0	0	0.0	0.0059429959183943375	10
1168	0.028346588850831186	0.007211864792714947	0.007123705590813427	0.829601038632985	-1	0	0	0.16666666666666666	1	1.0	6	1.0	1.0	7	6	0	0	0	0.125	8	1	8	0.0	0	0.5305507305910179	0.8258878808648912	0.7453750790946762	0.9158189605930644	0.3811189365857457	0.9187336048706947	0.9222427337025292	0.8931145735512056	0	0	0.0	0.007123705590813427	66
2455	0.028723879876814448	0.006918617549379148	0.006895120048578954	0.8291250687898478	-1	0	0	0.16666666666666666	1	1.0	6	1.0	1.0	7	6	0	0	0	0.125	8	1	8	0.0	0	0.5305507305910179	0.8258878808648912	0.7453750790946762	0.9158189605930644	0.3811189365857457	0.9187336048706947	0.9222427337025292	0.8931145735512056	0	0	0.0	0.006895120048578954	22
3664	0.028136856401073166	0.008044651898890531	0.007948963238175117	0.8242688133918176	-1	0	0	0.16666666666666666	1	1.0	6	1.0	1.0	7	6	0	0	0	0.125	8	1	8	0.0	0	0.5305507305910179	0.8258878808648912	0.7453750790946762	0.9158189605930644	0.3811189365857457	0.9187336048706947	0.9222427337025292	0.8931145735512056	0	0	0.0	0.007948963238175117	8
2045	0.027495690496721282	0.007728047884102094	0.007639123493289643	0.827069006680728	-1	0	0	0.16666666666666666	1	1.0	6	1.0	1.0	7	6	0	0	0	0.125	8	1	8	0.0	0	0.5305507305910179	0.8258878808648912	0.7453750790946762	0.9158189605930644	0.3811189365857457	0.9187336048706947	0.9222427337025292	0.8931145735512056	0	0	0.0	0.007639123493289643	110
899	0.021651821746538763	0.006224784179276957	0.006059495012109591	0.9511603621607846	-1	0	0	0.3	3	0.8461538461538461	11	0.3125	0.8461538461538461	12	11	2	1	0	0.3333333333333333	12	4	15	0.14285714285714285	0.6666666666666666	0.5246398640449235	0.7517135157071506	0.776183022328118	0.9525263212296516	0.4885020383698113	0.8713721174683764	0.8051177257860677	0.8814903802186542	1.0	0.16666666666666666	0.0	0.006059495012109591	22
2892	0.017753131978723087	0.0009098727698378241	0.000687445786574948	0.8669691232634698	-1	0	0	0.3333333333333333	2	0.8333333333333334	5	0.5714285714285714	0.8333333333333334	7	5	0	0	0	0.2857142857142857	2	7	8	0.0	0	0.5305507305910179	0.8258878808648912	0.7453750790946762	0.9158189605930644	0.3811189365857457	0.9187336048706947	0.9222427337025292	0.8931145735512056	0	0	0.0	0.000687445786574948	3
1265	0.027847636233208836	0.007181935274587744	0.007162428441515132	0.8274800487642057	-1	0	0	0.16666666666666666	1	1.0	6	1.0	1.0	7	6	0	0	0	0.125	8	1	8	0.0	0	0.5305507305910179	0.8258878808648912	0.7453750790946762	0.9158189605930644	0.3811189365857457	0.9187336048706947	0.9222427337025292	0.8931145735512056	0	0	0.0	0.007162428441515132	5
3222	0.024087492466619606	0.006730036918633309	0.006670420131205307	0.944121869879121	-1	0	0	0.16666666666666666	1	1.0	6	1.0	1.0	7	6	0	0	0	0.125	8	1	8	0.0	0	0.5305507305910179	0.8258878808648912	0.7453750790946762	0.9158189605930644	0.3811189365857457	0.9187336048706947	0.9222427337025292	0.8931145735512056	0	0	0.0	0.006670420131205307	18
1263	0.027772143265220966	0.007928750260807613	0.007867841620082684	0.8269232709995125	-1	0	0	0.16666666666666666	1	1.0	6	1.0	1.0	7	6	0	0	0	0.125	8	1	8	0.0	0	0.5305507305910179	0.8258878808648912	0.7453750790946762	0.9158189605930644	0.3811189365857457	0.9187336048706947	0.9222427337025292	0.8931145735512056	0	0	0.0	0.007867841620082684	75
1143	0.03628782348078079	0.0043277104112653475	0.004327509970628585	0.9355693642428846	-1	0	0	0.4	4	0.6923076923076923	9	0.2777777777777778	0.6923076923076923	12	9	2	2	0	0.6666666666666666	6	9	15	0.4	0.2222222222222222	0.49686214685130015	0.7215531434964968	0.6326332272034645	0.9409300272302836	0.6982028420377343	0.9628799942176566	0.9222427337025292	0.9109561537990416	0.5416666666666666	0.16666666666666666	0.0	0.004327509970628585	5
4977	0.0	0.0	0.0	1.0	-1	0	0	0	0	0	0	1.0	0	0	0	0	0	0	1.0	1	1	1	0.0	0	0	0	0	0	0	0	0	0	0	0	0	-0.1	0
4380	0.024142959829847148	0.0067123902541460015	0.006666095251467556	0.9441777754768432	-1	0	0	0.16666666666666666	1	1.0	6	1.0	1.0	7	6	0	0	0	0.125	8	1	8	0.0	0	0.5305507305910179	0.8258878808648912	0.7453750790946762	0.9158189605930644	0.3811189365857457	0.9187336048706947	0.9222427337025292	0.8931145735512056	0	0	0.0	0.006666095251467556	21
2620	0.025355671664209642	0.00625080324165392	0.005737585373999083	0.9253468012334196	-1	0	0	0.16666666666666666	1	1.0	6	1.0	1.0	7	6	0	0	0	0.125	8	1	8	0.0	0	0.5305507305910179	0.8258878808648912	0.7453750790946762	0.9158189605930644	0.3191685283310265	0.9156092131027481	0.9011563795775256	0.8917986620520632	0	0	0.0	0.005737585373999083	19
4517	0.027961827194170598	0.007734171947564716	0.007680822870069333	0.8271319227977482	-1	0	0	0.16666666666666666	1	1.0	6	1.0	1.0	7	6	0	0	0	0.125	8	1	8	0.0	0	0.5305507305910179	0.8258878808648912	0.7453750790946762	0.9158189605930644	0.3811189365857457	0.9187336048706947	0.9222427337025292	0.8931145735512056	0	0	0.0	0.007680822870069333	23
3048	0.023617720912797523	0.005905271650825286	0.005825599543215087	0.9459281369243199	-1	0	0	0.16666666666666666	1	1.0	6	1.0	1.0	7	6	0	0	0	0.125	8	1	8	0.0	0	0.5305507305910179	0.8258878808648912	0.7453750790946762	0.9158189605930644	0.3811189365857457	0.9187336048706947	0.9222427337025292	0.8931145735512056	0	0	0.0	0.005825599543215087	9
466	0.003299975402645227	0.0007116977997417586	0.0007111317233023637	0.9885757481126134	-1	0	0	0.3333333333333333	1	1.0	2	1.0	1.0	2	2	1	0	0	0.25	1	4	4	0.0	0	0.2636195051638552	0.6561569510814477	0.31879856194430295	0.8049637898372356	0.2820220697551719	0.8605926068867209	0.6290893879235331	0.7849386947925049	0	0	0.0	0.0007111317233023637	13
341	8.066986677092683e-09	7.4307265695555805e-09	4.535074795522004e-09	0.9999988914953537	-1	0	0	1.0	1	0	0	1.0	0	0	0	1	1	0	0.5	2	1	2	0.16666666666666666	0	0	0	0	0	0	0	0	0	0	0	0	-0.1	1
3438	0.02809788353393932	0.00737445470602343	0.007227419205260505	0.8268836763475551	-1	0	0	0.16666666666666666	1	1.0	6	1.0	1.0	7	6	0	0	0	0.125	8	1	8	0.0	0	0.5305507305910179	0.8258878808648912	0.7453750790946762	0.9158189605930644	0.3811189365857457	0.9187336048706947	0.9222427337025292	0.8931145735512056	0	0	0.0	0.007227419205260505	45
3408	0.04084499815150221	0.005255476539483182	0.004396697407664943	0.8371580484010807	-1	0	0	0.14285714285714285	1	1.0	8	1.0	1.0	9	8	0	0	0	0.1	10	1	10	0.0	0	0.5305507305910179	0.8414388600042546	0.7453750790946762	0.9516346040295314	0.40726284766189436	0.9431667224690159	0.9222427337025292	0.923142476851517	0	0	0.0	0.004396697407664943	3
3443	0.0283795514896084	0.007479089917683422	0.007404894076680305	0.8259650705214502	-1	0	0	0.16666666666666666	1	1.0	6	1.0	1.0	7	6	0	0	0	0.125	8	1	8	0.0	0	0.5305507305910179	0.8258878808648912	0.7453750790946762	0.9158189605930644	0.3811189365857457	0.9187336048706947	0.9222427337025292	0.8931145735512056	0	0	0.0	0.007404894076680305	22
1856	0.023469126043491592	0.006314595920065748	0.0061949872292068366	0.9426134386793097	-1	0	0	0.16666666666666666	1	1.0	6	1.0	1.0	7	6	0	0	0	0.125	8	1	8	0.0	0	0.5305507305910179	0.8258878808648912	0.7453750790946762	0.9158189605930644	0.3811189365857457	0.9187336048706947	0.9222427337025292	0.8931145735512056	0	0	0.0	0.0061949872292068366	20
1978	0.02871604729568347	0.007388850568296013	0.007289533728351556	0.8252659973398319	-1	0	0	0.16666666666666666	1	1.0	6	1.0	1.0	7	6	0	0	0	0.125	8	1	8	0.0	0	0.5305507305910179	0.8258878808648912	0.7453750790946762	0.9158189605930644	0.3811189365857457	0.9187336048706947	0.9222427337025292	0.8931145735512056	0	0	0.0	0.007289533728351556	54
541	0.031051269211535084	0.007912596691817706	0.007906923898026814	0.9648931703446572	-1	0	0	0.5	5	0.5384615384615384	7	0.5	0.38461538461538464	9	5	5	3	0	0.3	10	3	15	0.3	0.2857142857142857	0.6864623713492027	0.8439630646251075	0.36860087182375445	0.9277684832756289	0.42409113612885074	0.916361627261367	0.8774956450898469	0.9012872704943861	0.4444444444444444	0.4444444444444444	0.0	0.007906923898026814	109
2504	0.0	0.0	0.0	1.0	-1	0	0	0	0	0	0	1.0	0	0	0	0	0	0	1.0	1	1	1	0.0	0	0	0	0	0	0	0	0	0	0	0	0	-0.1	0
2233	0.023743268176853967	0.006273247607976293	0.006138646519471602	0.9423653129660405	-1	0	0	0.16666666666666666	1	1.0	6	1.0	1.0	7	6	0	0	0	0.125	8	1	8	0.0	0	0.5305507305910179	0.8258878808648912	0.7453750790946762	0.9158189605930644	0.3811189365857457	0.9187336048706947	0.9222427337025292	0.8931145735512056	0	0	0.0	0.006138646519471602	9
3116	0.03143153366109219	0.010526087874865498	0.008896653116466289	0.9040705669001045	-1	0	0	0.16666666666666666	1	1.0	6	1.0	1.0	7	6	0	0	0	0.125	8	1	8	0.0	0	0.5453589698739849	0.7565011231427223	0.5368202548445465	0.9449701614661702	0.3811189365857457	0.9209562631125171	0.8576271370217208	0.8951155517025807	0	0	0.0	0.008896653116466289	59
598	1.1892561255227812e-05	9.323419943637091e-08	8.342031763876392e-08	0.9999975999340146	-1	0	0	0.5	1	1.0	1	1.0	1.0	1	1	1	1	0	0.3333333333333333	3	1	3	0.16666666666666666	0	0.7512220755201182	0.5	0.9834124594657274	0.5	0.44290650363536044	0.5	0.901489865922672	0.5	1.0	0	0.0	8.342031763876392e-08	14
1859	0.028069498921374923	0.006572866283913852	0.006478146735357978	0.8295746402416291	-1	0	0	0.16666666666666666	1	1.0	6	1.0	1.0	7	6	0	0	0	0.125	8	1	8	0.0	0	0.5305507305910179	0.8258878808648912	0.7453750790946762	0.9158189605930644	0.3811189365857457	0.9187336048706947	0.9222427337025292	0.8931145735512056	0	0	0.0	0.006478146735357978	10
3139	0.028176376910046895	0.007840180459541208	0.007765976697616632	0.8271705389099232	-1	0	0	0.16666666666666666	1	1.0	6	1.0	1.0	7	6	0	0	0	0.125	8	1	8	0.0	0	0.5305507305910179	0.8258878808648912	0.7453750790946762	0.9158189605930644	0.3811189365857457	0.9187336048706947	0.9222427337025292	0.8931145735512056	0	0	0.0	0.007765976697616632	38
4959	0.027831672636855192	0.007891907293155687	0.007688307966335969	0.8267584034307863	-1	0	0	0.16666666666666666	1	1.0	6	1.0	1.0	7	6	0	0	0	0.125	8	1	8	0.0	0	0.5305507305910179	0.8258878808648912	0.7453750790946762	0.9158189605930644	0.40726284766189436	0.8905819593346705	0.8576271370217208	0.8822005670769583	0	0	0.0	0.007688307966335969	25
1441	0.028256457108057947	0.007196918260478444	0.007088889490549403	0.8301789405900446	-1	0	0	0.16666666666666666	1	1.0	6	1.0	1.0	7	6	0	0	0	0.125	8	1	8	0.0	0	0.5305507305910179	0.8258878808648912	0.7453750790946762	0.9158189605930644	0.3811189365857457	0.9187336048706947	0.9222427337025292	0.8931145735512056	0	0	0.0	0.007088889490549403	27
2330	0.02845448491612173	0.007114778419763502	0.006978497275436011	0.8274015837308096	-1	0	0	0.16666666666666666	1	1.0	6	1.0	1.0	7	6	0	0	0	0.125	8	1	8	0.0	0	0.5305507305910179	0.8258878808648912	0.7453750790946762	0.9158189605930644	0.3811189365857457	0.9187336048706947	0.9222427337025292	0.8931145735512056	0	0	0.0	0.006978497275436011	7
2613	0.025444101753521513	0.005624706759976318	0.004635757844453265	0.9259270943924933	-1	0	0	0.16666666666666666	1	1.0	6	1.0	1.0	7	6	0	0	0	0.125	8	1	8	0.0	0	0.5305507305910179	0.8258878808648912	0.7453750790946762	0.9158189605930644	0.3191685283310265	0.9156092131027481	0.9011563795775256	0.8917986620520632	0	0	0.0	0.004635757844453265	7
939	0.02760199395098024	0.007539651237031595	0.007483186987457625	0.8260082591160287	-1	0	0	0.16666666666666666	1	1.0	6	1.0	1.0	7	6	0	0	0	0.125	8	1	8	0.0	0	0.5305507305910179	0.8258878808648912	0.7453750790946762	0.9158189605930644	0.3811189365857457	0.9187336048706947	0.9222427337025292	0.8931145735512056	0	0	0.0	0.007483186987457625	49
1688	0.02403179196096482	0.006154066585299809	0.006131927045678951	0.943797845949305	-1	0	0	0.16666666666666666	1	1.0	6	1.0	1.0	7	6	0	0	0	0.125	8	1	8	0.0	0	0.5305507305910179	0.8258878808648912	0.7453750790946762	0.9158189605930644	0.3811189365857457	0.9187336048706947	0.9222427337025292	0.8931145735512056	0	0	0.0	0.006131927045678951	7
2595	0.027969324890812466	0.007518834964118347	0.007489231335651937	0.8272371025439742	-1	0	0	0.16666666666666666	1	1.0	6	1.0	1.0	7	6	0	0	0	0.125	8	1	8	0.0	0	0.5305507305910179	0.8258878808648912	0.7453750790946762	0.9158189605930644	0.3811189365857457	0.9187336048706947	0.9222427337025292	0.8931145735512056	0	0	0.0	0.007489231335651937	74
1450	0.024433252395254738	0.006073296538833464	0.005991161837998308	0.9450118608599924	-1	0	0	0.16666666666666666	1	1.0	6	1.0	1.0	7	6	0	0	0	0.125	8	1	8	0.0	0	0.5305507305910179	0.8258878808648912	0.7453750790946762	0.9158189605930644	0.3811189365857457	0.9187336048706947	0.9222427337025292	0.8931145735512056	0	0	0.0	0.005991161837998308	15
3717	0.02804414358712892	0.00797712518848767	0.007860996558724131	0.825756200206482	-1	0	0	0.16666666666666666	1	1.0	6	1.0	1.0	7	6	0	0	0	0.125	8	1	8	0.0	0	0.5305507305910179	0.8258878808648912	0.7453750790946762	0.9158189605930644	0.3811189365857457	0.9187336048706947	0.9222427337025292	0.8931145735512056	0	0	0.0	0.007860996558724131	9
1799	0.027683230765653603	0.007815700727365281	0.007772695808252116	0.8271479208787845	-1	0	0	0.16666666666666666	1	1.0	6	1.0	1.0	7	6	0	0	0	0.125	8	1	8	0.0	0	0.5305507305910179	0.8258878808648912	0.7453750790946762	0.9158189605930644	0.3811189365857457	0.9187336048706947	0.9222427337025292	0.8931145735512056	0	0	0.0	0.007772695808252116	39
4302	0.027399221885233135	0.0071792582889121884	0.0070986279265366934	0.8300100717305554	-1	0	0	0.16666666666666666	1	1.0	6	1.0	1.0	7	6	0	0	0	0.125	8	1	8	0.0	0	0.5305507305910179	0.8258878808648912	0.7453750790946762	0.9158189605930644	0.3811189365857457	0.9187336048706947	0.9222427337025292	0.8931145735512056	0	0	0.0	0.0070986279265366934	12
1373	0.023036791442501994	0.005671182012402338	0.005466295976208359	0.9426083019389424	-1	0	0	0.16666666666666666	1	1.0	6	1.0	1.0	7	6	0	0	0	0.125	8	1	8	0.0	0	0.5305507305910179	0.8258878808648912	0.7453750790946762	0.9158189605930644	0.3811189365857457	0.9187336048706947	0.9222427337025292	0.8931145735512056	0	0	0.0	0.005466295976208359	6
2520	0.025572713287098422	0.006214005612055069	0.005412015444022666	0.9257418539418099	-1	0	0	0.16666666666666666	1	1.0	6	1.0	1.0	7	6	0	0	0	0.125	8	1	8	0.0	0	0.5305507305910179	0.8258878808648912	0.7453750790946762	0.9158189605930644	0.40726284766189436	0.8887931286469082	0.9011563795775256	0.8815676989066871	0	0	0.0	0.005412015444022666	7
2864	0.027670536878355266	0.0074249676080487175	0.0073831391108827365	0.8264360284031363	-1	0	0	0.16666666666666666	1	1.0	6	1.0	1.0	7	6	0	0	0	0.125	8	1	8	0.0	0	0.5305507305910179	0.8258878808648912	0.7453750790946762	0.9158189605930644	0.3811189365857457	0.9187336048706947	0.9222427337025292	0.8931145735512056	0	0	0.0	0.0073831391108827365	53
4087	0.06501569975132736	0.00673293641493626	0.003672148148400045	0.7003629619201852	-1	0	0	0.125	1	1.0	10	1.0	1.0	11	10	0	0	0	0.08333333333333333	12	1	12	0.0	0	0.5850613795482611	0.8505693963111609	0.7453750790946762	0.9418541931754472	0.3811189365857457	0.9591930271316683	0.9222427337025292	0.9282693181032522	0	0	0.0	0.003672148148400045	6
3368	0.0240779250751618	0.006156778845940452	0.005995775140584104	0.9423812034979987	-1	0	0	0.16666666666666666	1	1.0	6	1.0	1.0	7	6	0	0	0	0.125	8	1	8	0.0	0	0.5305507305910179	0.8258878808648912	0.7453750790946762	0.9158189605930644	0.3811189365857457	0.9187336048706947	0.9222427337025292	0.8931145735512056	0	0	0.0	0.005995775140584104	13
2815	0.024516355308174444	0.00631995462524423	0.0062890433809559216	0.9443344681439353	-1	0	0	0.16666666666666666	1	1.0	6	1.0	1.0	7	6	0	0	0	0.125	8	1	8	0.0	0	0.5305507305910179	0.8258878808648912	0.7453750790946762	0.9158189605930644	0.3811189365857457	0.9187336048706947	0.9222427337025292	0.8931145735512056	0	0	0.0	0.0062890433809559216	18
1523	0.02799056757037314	0.008019227012271994	0.007946744222160716	0.8271137283312024	-1	0	0	0.16666666666666666	1	1.0	6	1.0	1.0	7	6	0	0	0	0.125	8	1	8	0.0	0	0.5305507305910179	0.8258878808648912	0.7453750790946762	0.9158189605930644	0.3811189365857457	0.9187336048706947	0.9222427337025292	0.8931145735512056	0	0	0.0	0.007946744222160716	49
2568	0.024042672290585425	0.005481067932180398	0.005448927157523668	0.9465414255448902	-1	0	0	0.16666666666666666	1	1.0	6	1.0	1.0	7	6	0	0	0	0.125	8	1	8	0.0	0	0.5305507305910179	0.8258878808648912	0.7453750790946762	0.9158189605930644	0.3811189365857457	0.9187336048706947	0.9222427337025292	0.8931145735512056	0	0	0.0	0.005448927157523668	10
3040	0.02754862378424218	0.007815990469960172	0.0076405221337653845	0.8256919507048165	-1	0	0	0.16666666666666666	1	1.0	6	1.0	1.0	7	6	0	0	0	0.125	8	1	8	0.0	0	0.5305507305910179	0.8258878808648912	0.7453750790946762	0.9158189605930644	0.3811189365857457	0.9187336048706947	0.9222427337025292	0.8931145735512056	0	0	0.0	0.0076405221337653845	16
2551	0.02422465395066618	0.006382695857967008	0.006326029943157768	0.9441778373964865	-1	0	0	0.16666666666666666	1	1.0	6	1.0	1.0	7	6	0	0	0	0.125	8	1	8	0.0	0	0.5305507305910179	0.8258878808648912	0.7453750790946762	0.9158189605930644	0.3811189365857457	0.9187336048706947	0.9222427337025292	0.8931145735512056	0	0	0.0	0.006326029943157768	33
4686	0.0188732941720736	0.006305927118691821	0.005807565439314357	0.9503812130422116	-1	0	0	0.2	1	1.0	5	1.0	1.0	6	5	0	0	0	0.14285714285714285	7	1	7	0.0	0	0.6262165857925499	0.8400944645176147	0.7453750790946762	0.8215297558603517	0.39419089212382	0.6059478879888137	0.8494272991126166	0.7694714970958487	0	0	0.0	0.005807565439314357	8
40	0.026064507902187072	0.004175438868149067	0.004142786735479414	0.9848927251858987	-1	0	0	0.4	4	0.6666666666666666	8	0.3333333333333333	0.6666666666666666	10	8	3	1	0	0.8571428571428571	7	6	14	0.125	0.25	0.4627788165115419	0.960419478358284	0.276686555059685	0.9437796219200592	0.4619653750189068	0.9560190535004383	0.9424605172461666	0.9538916452131473	1.0	0.2	0.0	0.004142786735479414	21
3695	0.028639415160764882	0.007574579569799073	0.007455695825692886	0.8266056464318384	-1	0	0	0.16666666666666666	1	1.0	6	1.0	1.0	7	6	0	0	0	0.125	8	1	8	0.0	0	0.5305507305910179	0.8258878808648912	0.7453750790946762	0.9158189605930644	0.3811189365857457	0.9187336048706947	0.9222427337025292	0.8931145735512056	0	0	0.0	0.007455695825692886	52
4250	0.02406032043709046	0.006220028130718949	0.006210947913589233	0.9441742897656202	-1	0	0	0.16666666666666666	1	1.0	6	1.0	1.0	7	6	0	0	0	0.125	8	1	8	0.0	0	0.5305507305910179	0.8258878808648912	0.7453750790946762	0.9158189605930644	0.3811189365857457	0.9187336048706947	0.9222427337025292	0.8931145735512056	0	0	0.0	0.006210947913589233	8
2023	0.024512496941775295	0.006555192492357835	0.0065222222271994375	0.9440662367258895	-1	0	0	0.16666666666666666	1	1.0	6	1.0	1.0	7	6	0	0	0	0.125	8	1	8	0.0	0	0.5305507305910179	0.8258878808648912	0.7453750790946762	0.9158189605930644	0.3811189365857457	0.9187336048706947	0.9222427337025292	0.8931145735512056	0	0	0.0	0.0065222222271994375	12
4091	0.028086319871849945	0.007925733557881306	0.007841990988532095	0.8248162793108375	-1	0	0	0.16666666666666666	1	1.0	6	1.0	1.0	7	6	0	0	0	0.125	8	1	8	0.0	0	0.5305507305910179	0.8258878808648912	0.7453750790946762	0.9158189605930644	0.3811189365857457	0.9187336048706947	0.9222427337025292	0.8931145735512056	0	0	0.0	0.007841990988532095	14
440	0.0019445790999365695	0.00027310521011335927	0.0002190898800840327	0.9966848734915849	-1	0	0	1.0	2	0.0	0	0.75	0	2	0	0	0	0	1.0	2	2	3	0.0	0	0	0	0	0	0	0	0	0	0	0	0	0.0002190898800840327	24
792	0.029644079582854144	0.006429027847325799	0.005710132685390408	0.8961559611148996	-1	0	0	0.16666666666666666	1	1.0	6	1.0	1.0	7	6	0	0	0	0.125	8	1	8	0.0	0	0.7218824409940819	0.8086019956816277	0.7453750790946762	0.8169853287818654	0.40726284766189436	0.9007447852555265	0.8335627236260023	0.8473774090145628	0	0	0.0	0.005710132685390408	40
4581	0.027893555757272315	0.00776112967047287	0.007694049020786935	0.8268816918306866	-1	0	0	0.16666666666666666	1	1.0	6	1.0	1.0	7	6	0	0	0	0.125	8	1	8	0.0	0	0.5305507305910179	0.8258878808648912	0.7453750790946762	0.9158189605930644	0.3811189365857457	0.9187336048706947	0.9222427337025292	0.8931145735512056	0	0	0.0	0.007694049020786935	14
4013	0.024294391103164552	0.005990019316257309	0.00596076180013601	0.9426474966851252	-1	0	0	0.16666666666666666	1	1.0	6	1.0	1.0	7	6	0	0	0	0.125	8	1	8	0.0	0	0.5305507305910179	0.8258878808648912	0.7453750790946762	0.9158189605930644	0.3811189365857457	0.9187336048706947	0.9222427337025292	0.8931145735512056	0	0	0.0	0.00596076180013601	16
3559	0.009284407727465657	0.0021102735609414675	-0.0014091099855082635	0.996692684470887	-1	0	0	0.25	1	1.0	4	1.0	1.0	5	4	0	0	0	0.16666666666666666	6	1	6	0.0	0	0.5305507305910179	0.8063176750283249	0.5368202548445465	0.9377701939860927	0.3548121843044926	0.9439585483807127	0.9222427337025292	0.9105992085996796	0	0	0.0	-0.00014091099855082634	2
1638	0.02420058625154152	0.006014825560699547	0.005902446446500933	0.9429900170812648	-1	0	0	0.16666666666666666	1	1.0	6	1.0	1.0	7	6	0	0	0	0.125	8	1	8	0.0	0	0.5305507305910179	0.8258878808648912	0.7453750790946762	0.9158189605930644	0.3811189365857457	0.9187336048706947	0.9222427337025292	0.8931145735512056	0	0	0.0	0.005902446446500933	16
2976	0.023937450351636417	0.005166129344007893	0.0050565803617756795	0.9435899274654957	-1	0	0	0.16666666666666666	1	1.0	6	1.0	1.0	7	6	0	0	0	0.125	8	1	8	0.0	0	0.5305507305910179	0.8258878808648912	0.7453750790946762	0.9158189605930644	0.3811189365857457	0.9187336048706947	0.9222427337025292	0.8931145735512056	0	0	0.0	0.0050565803617756795	2
1851	0.02793398181063256	0.007248560341620986	0.007150928999620775	0.8273892179191416	-1	0	0	0.16666666666666666	1	1.0	6	1.0	1.0	7	6	0	0	0	0.125	8	1	8	0.0	0	0.5305507305910179	0.8258878808648912	0.7453750790946762	0.9158189605930644	0.3811189365857457	0.9187336048706947	0.9222427337025292	0.8931145735512056	0	0	0.0	0.007150928999620775	19
4454	0.023776404138727756	0.006251563818257687	0.0062480508870295165	0.9439102389372761	-1	0	0	0.16666666666666666	1	1.0	6	1.0	1.0	7	6	0	0	0	0.125	8	1	8	0.0	0	0.5305507305910179	0.8258878808648912	0.7453750790946762	0.9158189605930644	0.40726284766189436	0.9046660674234773	0.8576271370217208	0.8874141972670602	0	0	0.0	0.0062480508870295165	19
66	0.04867458099040456	0.003538409172409475	-0.0033067846254409383	0.7096392373384095	-1	0.25	1	0.4	4	0.6153846153846154	8	0.45454545454545453	0.5384615384615384	11	7	3	0	0	0.2727272727272727	11	3	15	0.0	0.2857142857142857	0.4035799364461587	0.8767996007230122	0.2471859882839284	0.9382442904790295	0.5359679550405353	0.9338594059776713	0.9319632778135226	0.9200929857187738	0	0	0.0	-0.00033067846254409384	23
3069	0.028424154481851732	0.007154271383847807	0.00705274441220222	0.8244005829573005	-1	0	0	0.16666666666666666	1	1.0	6	1.0	1.0	7	6	0	0	0	0.125	8	1	8	0.0	0	0.5305507305910179	0.8258878808648912	0.7453750790946762	0.9158189605930644	0.3811189365857457	0.9187336048706947	0.9222427337025292	0.8931145735512056	0	0	0.0	0.00705274441220222	13
4909	0.026593333135967123	0.0007858778877475026	0.0007847829733751599	0.5886690275921661	-1	0	0	0.16666666666666666	1	1.0	6	1.0	1.0	7	6	0	0	0	0.125	8	1	8	0.0	0	0.5305507305910179	0.8258878808648912	0.7453750790946762	0.9246511335532066	0.40726284766189436	0.8905819593346705	0.8939840440048593	0.8863090785867143	0	0	0.0	0.0007847829733751599	1
3875	0.028330920647571117	0.00789237870696726	0.007786027937304529	0.8267632054125245	-1	0	0	0.16666666666666666	1	1.0	6	1.0	1.0	7	6	0	0	0	0.125	8	1	8	0.0	0	0.5305507305910179	0.8258878808648912	0.7453750790946762	0.9158189605930644	0.3811189365857457	0.9187336048706947	0.9222427337025292	0.8931145735512056	0	0	0.0	0.007786027937304529	74
1938	0.0284804843363887	0.012300929814581878	0.012003059858784861	0.8956794134433079	-1	0	0	0.16666666666666666	1	1.0	6	1.0	1.0	7	6	0	0	0	0.125	8	1	8	0.0	0	0.5453589698739849	0.8247646166337733	0.7453750790946762	0.910293505740044	0.3811189365857457	0.9173609669110179	0.9222427337025292	0.8900322195846545	0	0	0.0	0.012003059858784861	7
3779	0.02797334422837873	0.006904581370986627	0.006792816572606447	0.8293865238200775	-1	0	0	0.16666666666666666	1	1.0	6	1.0	1.0	7	6	0	0	0	0.125	8	1	8	0.0	0	0.5305507305910179	0.8258878808648912	0.7453750790946762	0.9158189605930644	0.3811189365857457	0.9187336048706947	0.9222427337025292	0.8931145735512056	0	0	0.0	0.006792816572606447	14
1595	0.02395951627875576	0.0064775179278260655	0.006453168016321277	0.9443666045538436	-1	0	0	0.16666666666666666	1	1.0	6	1.0	1.0	7	6	0	0	0	0.125	8	1	8	0.0	0	0.5305507305910179	0.8258878808648912	0.7453750790946762	0.9158189605930644	0.3811189365857457	0.9187336048706947	0.9222427337025292	0.8931145735512056	0	0	0.0	0.006453168016321277	20
3051	0.03192491054152207	0.011536329667603807	0.010098417593749253	0.9012445910515071	-1	0	0	0.16666666666666666	1	1.0	6	1.0	1.0	7	6	0	0	0	0.125	8	1	8	0.0	0	0.5453589698739849	0.7565011231427223	0.5368202548445465	0.9449701614661702	0.3811189365857457	0.9209562631125171	0.8576271370217208	0.8951155517025807	0	0	0.0	0.010098417593749253	41
1968	0.027929486438765617	0.007165205483042412	0.007059574730422875	0.8272422035990388	-1	0	0	0.16666666666666666	1	1.0	6	1.0	1.0	7	6	0	0	0	0.125	8	1	8	0.0	0	0.5305507305910179	0.8258878808648912	0.7453750790946762	0.9158189605930644	0.3811189365857457	0.9187336048706947	0.9222427337025292	0.8931145735512056	0	0	0.0	0.007059574730422875	34
4805	0.027610976197817706	0.008079072029783103	0.007959143891495858	0.8267016849748868	-1	0	0	0.16666666666666666	1	1.0	6	1.0	1.0	7	6	0	0	0	0.125	8	1	8	0.0	0	0.5305507305910179	0.8258878808648912	0.7453750790946762	0.9158189605930644	0.40726284766189436	0.8905819593346705	0.8576271370217208	0.8822005670769583	0	0	0.0	0.007959143891495858	57
2799	0.02854247598580698	0.007490205083257182	0.0074891786737778625	0.8302867222059436	-1	0	0	0.16666666666666666	1	1.0	6	1.0	1.0	7	6	0	0	0	0.125	8	1	8	0.0	0	0.5305507305910179	0.8258878808648912	0.7453750790946762	0.9158189605930644	0.3811189365857457	0.9187336048706947	0.9222427337025292	0.8931145735512056	0	0	0.0	0.0074891786737778625	90
3584	0.023766222670552378	0.006790690523041116	0.0067569674832236	0.9434794487896716	-1	0	0	0.16666666666666666	1	1.0	6	1.0	1.0	7	6	0	0	0	0.125	8	1	8	0.0	0	0.5305507305910179	0.8258878808648912	0.7453750790946762	0.9158189605930644	0.3811189365857457	0.9187336048706947	0.9222427337025292	0.8931145735512056	0	0	0.0	0.0067569674832236	38
423	0.022816804592978305	0.006966597070193755	0.0034599410354245936	0.9378151093603692	-1	0	0	0.4	4	0.6923076923076923	9	0.23809523809523808	0.6153846153846154	11	8	3	3	0	0.7777777777777778	7	9	15	0.42857142857142855	0.16666666666666666	0.6579553912650249	0.8613296284999188	0.6061331172593728	0.8914074680835107	0.7306345569571882	0.9451412390226531	0.8548885823320029	0.9054568278880072	0.5454545454545454	0.36363636363636365	0.0	0.0034599410354245936	44
637	0.010873057449065715	0.0016538035273030067	0.0002257343727793171	0.9578525954236315	-1	0	0	0.2	1	1.0	5	0.5833333333333334	0.8	5	4	1	2	0	0.3333333333333333	6	2	7	0.4	0	0.9411122317515458	0.9710144417568786	0.6292514447254407	0.8408783890033302	0.6955654400273515	0.9309200547604763	0.9164424942953708	0.9303715183549272	0.6	0.4	0.0	0.0002257343727793171	21
4631	0.027131779624113818	0.007581944301988283	0.007567511374253474	0.8270187468339214	-1	0	0	0.16666666666666666	1	1.0	6	1.0	1.0	7	6	0	0	0	0.125	8	1	8	0.0	0	0.5305507305910179	0.8258878808648912	0.7453750790946762	0.9158189605930644	0.3811189365857457	0.9187336048706947	0.9222427337025292	0.8931145735512056	0	0	0.0	0.007567511374253474	18
1408	0.028240911175850723	0.007473418563077283	0.007337541040588178	0.825657702292488	-1	0	0	0.16666666666666666	1	1.0	6	1.0	1.0	7	6	0	0	0	0.125	8	1	8	0.0	0	0.5305507305910179	0.8258878808648912	0.7453750790946762	0.9158189605930644	0.3811189365857457	0.9187336048706947	0.9222427337025292	0.8931145735512056	0	0	0.0	0.007337541040588178	6
1553	0.028004062286953593	0.006696399734755153	0.006621016751630536	0.8263945297082477	-1	0	0	0.16666666666666666	1	1.0	6	1.0	1.0	7	6	0	0	0	0.125	8	1	8	0.0	0	0.5305507305910179	0.8258878808648912	0.7453750790946762	0.9158189605930644	0.3811189365857457	0.9187336048706947	0.9222427337025292	0.8931145735512056	0	0	0.0	0.006621016751630536	23
4927	0.0281480022577435	0.008368957910546255	0.008259312640778916	0.8275835907073485	-1	0	0	0.16666666666666666	1	1.0	6	1.0	1.0	7	6	0	0	0	0.125	8	1	8	0.0	0	0.5305507305910179	0.8258878808648912	0.7453750790946762	0.9158189605930644	0.40726284766189436	0.8905819593346705	0.8576271370217208	0.8822005670769583	0	0	0.0	0.008259312640778916	55
675	0.0020032008581120546	0.0003298230084433639	-0.0003298015797366651	0.988188008634949	-1	0	0	0.75	3	0.5	2	0.6	0.5	4	2	1	1	0	0.4	2	5	6	0.25	0.5	0.6895545157817333	0.7890911927220252	0.6211316086280233	0.9606926820824875	0.6391633218684941	0.9532527333467312	0.9108301436027516	0.9248589849875284	1.0	0.25	0.0	-3.298015797366651e-05	15
3906	0.02815202603954047	0.007836104692815983	0.00778780580894178	0.8268828781111861	-1	0	0	0.16666666666666666	1	1.0	6	1.0	1.0	7	6	0	0	0	0.125	8	1	8	0.0	0	0.5305507305910179	0.8258878808648912	0.7453750790946762	0.9158189605930644	0.3811189365857457	0.9187336048706947	0.9222427337025292	0.8931145735512056	0	0	0.0	0.00778780580894178	73
2950	0.028420562697627938	0.007759147504334963	0.0076618488104751225	0.8243256328577107	-1	0	0	0.16666666666666666	1	1.0	6	1.0	1.0	7	6	0	0	0	0.125	8	1	8	0.0	0	0.5305507305910179	0.8258878808648912	0.7453750790946762	0.9158189605930644	0.3811189365857457	0.9187336048706947	0.9222427337025292	0.8931145735512056	0	0	0.0	0.0076618488104751225	39
1183	0.027801726246519214	0.0080183903549365	0.007987525712384359	0.8266214903291522	-1	0	0	0.16666666666666666	1	1.0	6	1.0	1.0	7	6	0	0	0	0.125	8	1	8	0.0	0	0.5305507305910179	0.8258878808648912	0.7453750790946762	0.9158189605930644	0.3811189365857457	0.9187336048706947	0.9222427337025292	0.8931145735512056	0	0	0.0	0.007987525712384359	76
1325	0.024513172212123503	0.005577763223022432	0.005415457114571907	0.9436019503485891	-1	0	0	0.16666666666666666	1	1.0	6	1.0	1.0	7	6	0	0	0	0.125	8	1	8	0.0	0	0.5305507305910179	0.8258878808648912	0.7453750790946762	0.9158189605930644	0.3811189365857457	0.9187336048706947	0.9222427337025292	0.8931145735512056	0	0	0.0	0.005415457114571907	6
1527	0.024342472110687585	0.0057976387614075775	0.00570096551834089	0.9422976242116937	-1	0	0	0.16666666666666666	1	1.0	6	1.0	1.0	7	6	0	0	0	0.125	8	1	8	0.0	0	0.5305507305910179	0.8258878808648912	0.7453750790946762	0.9158189605930644	0.3811189365857457	0.9187336048706947	0.9222427337025292	0.8931145735512056	0	0	0.0	0.00570096551834089	8
1085	0.029364937925361666	0.008906859227406343	0.007976305437236564	0.9057423180190022	-1	0	0	0.16666666666666666	1	1.0	6	1.0	1.0	7	6	0	0	0	0.125	8	1	8	0.0	0	0.7218824409940819	0.8086019956816277	0.7453750790946762	0.8169853287818654	0.40726284766189436	0.9007447852555265	0.8335627236260023	0.8473774090145628	0	0	0.0	0.007976305437236564	12
3006	0.024205199132897683	0.0062872556601817	0.0062322732884736425	0.9441855593796433	-1	0	0	0.16666666666666666	1	1.0	6	1.0	1.0	7	6	0	0	0	0.125	8	1	8	0.0	0	0.5305507305910179	0.8258878808648912	0.7453750790946762	0.9158189605930644	0.3811189365857457	0.9187336048706947	0.9222427337025292	0.8931145735512056	0	0	0.0	0.0062322732884736425	9
1584	0.02781360867326896	0.007573364671744796	0.007514131345616985	0.8283834048743296	-1	0	0	0.16666666666666666	1	1.0	6	1.0	1.0	7	6	0	0	0	0.125	8	1	8	0.0	0	0.5305507305910179	0.8258878808648912	0.7453750790946762	0.9158189605930644	0.3811189365857457	0.9187336048706947	0.9222427337025292	0.8931145735512056	0	0	0.0	0.007514131345616985	27
3853	0.027995262976330267	0.007473802069315991	0.0074518028149875215	0.8269569505355727	-1	0	0	0.16666666666666666	1	1.0	6	1.0	1.0	7	6	0	0	0	0.125	8	1	8	0.0	0	0.5305507305910179	0.8258878808648912	0.7453750790946762	0.9158189605930644	0.3811189365857457	0.9187336048706947	0.9222427337025292	0.8931145735512056	0	0	0.0	0.0074518028149875215	40
1705	0.024605974500248633	0.0065094228018017205	0.0063945664709363975	0.9423586854816375	-1	0	0	0.16666666666666666	1	1.0	6	1.0	1.0	7	6	0	0	0	0.125	8	1	8	0.0	0	0.5305507305910179	0.8258878808648912	0.7453750790946762	0.9158189605930644	0.3811189365857457	0.9187336048706947	0.9222427337025292	0.8931145735512056	0	0	0.0	0.0063945664709363975	7
2155	0.024338218299563476	0.00634883523304929	0.006170928103347168	0.942466304797654	-1	0	0	0.16666666666666666	1	1.0	6	1.0	1.0	7	6	0	0	0	0.125	8	1	8	0.0	0	0.5305507305910179	0.8258878808648912	0.7453750790946762	0.9158189605930644	0.3811189365857457	0.9187336048706947	0.9222427337025292	0.8931145735512056	0	0	0.0	0.006170928103347168	11
4950	0.03299838045095595	0.015657598536581784	0.012796527453793073	0.8821887088546442	-1	0	0	0.16666666666666666	1	1.0	6	1.0	1.0	7	6	0	0	0	0.125	8	1	8	0.0	0	0.5301656330167599	0.8249013174349348	0.7453750790946762	0.9158189605930644	0.40726284766189436	0.8905819593346705	0.840842840599351	0.8819632250257153	0	0	0.0	0.012796527453793073	3
2647	0.027528944503758836	0.007556637882829698	0.007497359703584418	0.8272972724285621	-1	0	0	0.16666666666666666	1	1.0	6	1.0	1.0	7	6	0	0	0	0.125	8	1	8	0.0	0	0.5305507305910179	0.8258878808648912	0.7453750790946762	0.9158189605930644	0.3811189365857457	0.9187336048706947	0.9222427337025292	0.8931145735512056	0	0	0.0	0.007497359703584418	19
1650	0.02760016093534364	0.006712565859166071	0.006701461411792419	0.8304777233574557	-1	0	0	0.16666666666666666	1	1.0	6	1.0	1.0	7	6	0	0	0	0.125	8	1	8	0.0	0	0.5305507305910179	0.8258878808648912	0.7453750790946762	0.9158189605930644	0.3811189365857457	0.9187336048706947	0.9222427337025292	0.8931145735512056	0	0	0.0	0.006701461411792419	27
3278	0.02346605611579233	0.005635077527246572	0.005495621620232588	0.9429029110458622	-1	0	0	0.16666666666666666	1	1.0	6	1.0	1.0	7	6	0	0	0	0.125	8	1	8	0.0	0	0.5305507305910179	0.8258878808648912	0.7453750790946762	0.9158189605930644	0.3811189365857457	0.9187336048706947	0.9222427337025292	0.8931145735512056	0	0	0.0	0.005495621620232588	5
3052	0.019043162056943796	0.0062425158219638205	0.005807817249739467	0.9477029720190395	-1	0	0	0.2	1	1.0	5	1.0	1.0	6	5	0	0	0	0.14285714285714285	7	1	7	0.0	0	0.6262165857925499	0.8400944645176147	0.7453750790946762	0.8215297558603517	0.36796556044511913	0.7119341817693432	0.8942084473823512	0.7963265369724375	0	0	0.0	0.005807817249739467	10
4943	0.027399384228522387	0.008135244296860715	0.008082546887590041	0.8246586367481096	-1	0	0	0.16666666666666666	1	1.0	6	1.0	1.0	7	6	0	0	0	0.125	8	1	8	0.0	0	0.5305507305910179	0.8258878808648912	0.7453750790946762	0.9158189605930644	0.40726284766189436	0.8905819593346705	0.8576271370217208	0.8822005670769583	0	0	0.0	0.008082546887590041	26
3865	0.023500790937111868	0.005893576813115457	0.00584681343489556	0.9430863590835926	-1	0	0	0.16666666666666666	1	1.0	6	1.0	1.0	7	6	0	0	0	0.125	8	1	8	0.0	0	0.5305507305910179	0.8258878808648912	0.7453750790946762	0.9158189605930644	0.3811189365857457	0.9187336048706947	0.9222427337025292	0.8931145735512056	0	0	0.0	0.00584681343489556	8
554	0.03119845167722112	0.005908598300337231	-0.004879501188234278	0.963680903889647	-1	0	0	0.4	4	0.6923076923076923	9	0.42857142857142855	0.46153846153846156	9	6	5	5	0	0.7142857142857143	7	5	15	0.45454545454545453	0.25	0.6579553912650249	0.823296605550833	0.46282224883120077	0.9016731583020012	0.25366693233218573	0.9502107869300384	0.8714533192599476	0.9033104963963245	0.3333333333333333	0.2222222222222222	0.0	-0.0004879501188234278	1
44	0.015339358538714779	0.0014488413910090983	0.0013680708843100012	0.9728757415538877	-1	0	0	0.375	3	0.7777777777777778	7	0.4583333333333333	0.6666666666666666	7	6	3	3	0	0.6666666666666666	4	6	11	0.3333333333333333	0.2857142857142857	0.3414613832135915	0.7202772579655891	0.5243383748869006	0.8934054059423256	0.748424786461324	0.932812943705	0.8382812467406607	0.8699884169314611	0.14285714285714285	0.2857142857142857	0.0	0.0013680708843100012	34
4224	0.02822326470652388	0.007098104500478396	0.0069756256355351254	0.8277937378553827	-1	0	0	0.16666666666666666	1	1.0	6	1.0	1.0	7	6	0	0	0	0.125	8	1	8	0.0	0	0.5305507305910179	0.8258878808648912	0.7453750790946762	0.9158189605930644	0.3811189365857457	0.9187336048706947	0.9222427337025292	0.8931145735512056	0	0	0.0	0.0069756256355351254	25
1414	0.028718403072715847	0.007222085704247132	0.007093451250985952	0.826122613709675	-1	0	0	0.16666666666666666	1	1.0	6	1.0	1.0	7	6	0	0	0	0.125	8	1	8	0.0	0	0.5305507305910179	0.8258878808648912	0.7453750790946762	0.9158189605930644	0.3811189365857457	0.9187336048706947	0.9222427337025292	0.8931145735512056	0	0	0.0	0.007093451250985952	34
4780	0.02712633247190966	0.008046498927915511	0.00794550570792481	0.8269283348766722	-1	0	0	0.16666666666666666	1	1.0	6	1.0	1.0	7	6	0	0	0	0.125	8	1	8	0.0	0	0.5305507305910179	0.8258878808648912	0.7453750790946762	0.9158189605930644	0.40726284766189436	0.8905819593346705	0.8576271370217208	0.8822005670769583	0	0	0.0	0.00794550570792481	47
1519	0.0110878144118514	0.002999720027974819	0.0008335758594237206	0.9652401005311821	-1	0	0	0.2	1	1.0	5	1.0	1.0	6	5	0	0	0	0.14285714285714285	1	7	7	0.0	0	0.6262165857925499	0.8520985815690209	0.7453750790946762	0.9267171525542613	0.36796556044511913	0.9320851373321187	0.9229901189546693	0.9090879356734357	0	0	0.0	0.0008335758594237206	1
4138	0.028190265494168944	0.007702553059304157	0.007575369872432374	0.8262783785930607	-1	0	0	0.16666666666666666	1	1.0	6	1.0	1.0	7	6	0	0	0	0.125	8	1	8	0.0	0	0.5305507305910179	0.8258878808648912	0.7453750790946762	0.9158189605930644	0.3811189365857457	0.9187336048706947	0.9222427337025292	0.8931145735512056	0	0	0.0	0.007575369872432374	37
3826	0.027937292044224387	0.007667290198041996	0.007578640153210284	0.8258489261793822	-1	0	0	0.16666666666666666	1	1.0	6	1.0	1.0	7	6	0	0	0	0.125	8	1	8	0.0	0	0.5305507305910179	0.8258878808648912	0.7453750790946762	0.9158189605930644	0.3811189365857457	0.9187336048706947	0.9222427337025292	0.8931145735512056	0	0	0.0	0.007578640153210284	28
2348	0.024098935370147373	0.006304020299912332	0.006247113972707636	0.943983230755395	-1	0	0	0.16666666666666666	1	1.0	6	1.0	1.0	7	6	0	0	0	0.125	8	1	8	0.0	0	0.5305507305910179	0.8258878808648912	0.7453750790946762	0.9158189605930644	0.3811189365857457	0.9187336048706947	0.9222427337025292	0.8931145735512056	0	0	0.0	0.006247113972707636	6
2292	0.02841296375043295	0.007723832178214967	0.007685992619517821	0.8271591156130935	-1	0	0	0.16666666666666666	1	1.0	6	1.0	1.0	7	6	0	0	0	0.125	8	1	8	0.0	0	0.5305507305910179	0.8258878808648912	0.7453750790946762	0.9158189605930644	0.3811189365857457	0.9187336048706947	0.9222427337025292	0.8931145735512056	0	0	0.0	0.007685992619517821	80
444	0.024165089095748164	0.003125099873488493	-0.0012557837218569424	0.9891182687639104	-1	0	0	0.5	5	0.5384615384615384	7	0.35714285714285715	0.46153846153846156	10	6	4	3	0	0.8571428571428571	6	7	15	0.375	0.4444444444444444	0.6157348518562836	0.9371842790238655	0.49990181331585415	0.9179438319512251	0.4769519546292608	0.9372295620015998	0.8714533192599476	0.9313075494726021	0.3	0	0.0	-0.00012557837218569423	5
255	None	None	None	None	None	0	0	0.5	5	0.5384615384615384	7	0.46875	0.46153846153846156	10	6	4	5	0	0.5	8	4	15	0.625	0.36363636363636365	0.6165813200914996	0.8240901757599469	0.499649407380223	0.9256190558987352	0.8551655993666349	0.8640268258488143	0.7772084220899907	0.8777799199125761	0.3	0.6	0.0	None	0
284	0.010806253298488562	0.0010452524571282532	0.0010027816809580644	0.9962429611639618	-1	0	0	0.2	1	1.0	5	0.5833333333333334	0.6	4	3	2	0	0	0.3333333333333333	6	2	7	0.0	0	0.7624511511022622	0.6851641271376586	0.14791123704381906	0.9751208010108158	0.3057733543763978	0.7666620703039746	0.9266996968299994	0.8674461974572928	0	0	0.0	0.0010027816809580644	60
2133	0.011599801214627607	0.0006516984666793192	2.0167169206076544e-05	0.996629781464456	-1	0	0	0.25	1	1.0	4	1.0	1.0	5	4	0	0	0	0.16666666666666666	6	1	6	0.0	0	0.5305507305910179	0.8062713706580892	0.5368202548445465	0.9377701939860927	0.3548121843044926	0.9439585483807127	0.9222427337025292	0.910591163130551	0	0	0.0	2.0167169206076544e-05	2
221	0.02879272234198304	0.0008365614030777042	0.0007790840419832207	0.9790206486165068	-1	0	0	0.4	4	0.5	6	0.4	0.4166666666666667	7	5	6	1	0	0.7142857142857143	7	5	14	0.07142857142857142	0.16666666666666666	0.4844643547583892	0.7922538520663119	0.4106683469052211	0.8987566980004756	0.3690108647614512	0.9441652105374634	0.7902420488766324	0.8925111226188017	1.0	0.2857142857142857	0.0	0.0007790840419832207	7
4917	0.02770403119962583	0.008023246176835839	0.00789372353972844	0.8264118443441896	-1	0	0	0.16666666666666666	1	1.0	6	1.0	1.0	7	6	0	0	0	0.125	8	1	8	0.0	0	0.5305507305910179	0.8258878808648912	0.7453750790946762	0.9158189605930644	0.40726284766189436	0.8905819593346705	0.8576271370217208	0.8822005670769583	0	0	0.0	0.00789372353972844	64
4788	0.02420821279120564	0.006214625356200406	0.006177315219344773	0.9427943900623049	-1	0	0	0.16666666666666666	1	1.0	6	1.0	1.0	7	6	0	0	0	0.125	8	1	8	0.0	0	0.5305507305910179	0.8258878808648912	0.7453750790946762	0.9158189605930644	0.3811189365857457	0.9187336048706947	0.9222427337025292	0.8931145735512056	0	0	0.0	0.006177315219344773	11
3027	0.027606297962443054	0.007372823536901057	0.007332352083404293	0.8267808993781742	-1	0	0	0.16666666666666666	1	1.0	6	1.0	1.0	7	6	0	0	0	0.125	8	1	8	0.0	0	0.5305507305910179	0.8258878808648912	0.7453750790946762	0.9158189605930644	0.3811189365857457	0.9187336048706947	0.9222427337025292	0.8931145735512056	0	0	0.0	0.007332352083404293	9
1327	0.027522661883325916	0.007587779876585882	0.007585467127010106	0.8278570558726172	-1	0	0	0.16666666666666666	1	1.0	6	1.0	1.0	7	6	0	0	0	0.125	8	1	8	0.0	0	0.5305507305910179	0.8258878808648912	0.7453750790946762	0.9158189605930644	0.3811189365857457	0.9187336048706947	0.9222427337025292	0.8931145735512056	0	0	0.0	0.007585467127010106	13
89	None	None	None	None	None	0	0	0.2222222222222222	2	0.8181818181818182	9	0.5416666666666666	0.5454545454545454	8	6	4	5	0	0.6666666666666666	6	4	13	0.5	0.36363636363636365	0.7451697155220047	0.7475167047330445	0.22944316286876648	0.7032195352108485	0.2188119595283041	0.9582296557396147	0.9198996581474072	0.8447052664190342	0.125	0.125	0.0	None	0
3435	0.019879412500068066	0.005288340731118954	0.00422887090697874	0.9476289245133123	-1	0	0	0.2	1	1.0	5	1.0	1.0	6	5	0	0	0	0.14285714285714285	7	1	7	0.0	0	0.6336207054340335	0.7474688121384813	0.6410976669696113	0.9201732478027423	0.39419089212382	0.9173504853727055	0.8951946700200382	0.8785653376124706	0	0	0.0	0.00422887090697874	8
5024	0.026536125727083894	0.007213597377900327	0.007064381154875464	0.8281976110122531	-1	0	0	0.16666666666666666	1	1.0	6	1.0	1.0	7	6	0	0	0	0.125	8	1	8	0.0	0	0.5305507305910179	0.8258878808648912	0.7453750790946762	0.9158189605930644	0.40726284766189436	0.8905819593346705	0.8576271370217208	0.8822005670769583	0	0	0.0	0.007064381154875464	23
563	0.0034844877255033944	0.0007123960702772944	0.0006940278972404207	0.9960613020498563	-1	0	0	0.5	1	1.0	1	1.0	1.0	2	1	0	0	0	0.3333333333333333	3	1	3	0.0	0	0.8432231883118788	0.7268879988021189	0.6760066656447409	0.9558098863319758	0.6680928933662582	0.904811189834759	0.9170282502058207	0.8910589901217324	0	0	0.0	0.0006940278972404207	47
1467	0.024324494821103562	0.005670007350763945	0.005486868140786574	0.9443968780982548	-1	0	0	0.16666666666666666	1	1.0	6	1.0	1.0	7	6	0	0	0	0.125	8	1	8	0.0	0	0.5305507305910179	0.8258878808648912	0.7453750790946762	0.9158189605930644	0.3811189365857457	0.9187336048706947	0.9222427337025292	0.8931145735512056	0	0	0.0	0.005486868140786574	8
857	0.029550587766504675	0.0063826211227850935	0.005683657998023342	0.8963681905133463	-1	0	0	0.16666666666666666	1	1.0	6	1.0	1.0	7	6	0	0	0	0.125	8	1	8	0.0	0	0.7218824409940819	0.8086019956816277	0.7453750790946762	0.8169853287818654	0.40726284766189436	0.9007447852555265	0.8335627236260023	0.8473774090145628	0	0	0.0	0.005683657998023342	39
814	0.029326956420683174	0.0062839198873728625	0.005736584412510371	0.8979759986222687	-1	0	0	0.16666666666666666	1	1.0	6	1.0	1.0	7	6	0	0	0	0.125	8	1	8	0.0	0	0.7218824409940819	0.8086019956816277	0.7453750790946762	0.8169853287818654	0.40726284766189436	0.9007447852555265	0.8335627236260023	0.8473774090145628	0	0	0.0	0.005736584412510371	50
4271	2.7110467065311445e-05	1.2783465771724953e-07	1.2462449678414688e-07	0.9999967569994377	-1	0	0	0.3333333333333333	1	1.0	2	1.0	1.0	3	2	0	0	0	0.25	4	1	4	0.0	0	0.585446477122519	0.718701446176524	0.5368202548445465	0.8914129702712362	0.40726284766189436	0.5419079001076994	0.6796202476446654	0.7446800192298964	0	0	0.0	1.2462449678414688e-07	2
1665	0.027409652017157525	0.00776112967047287	0.007694049020786935	0.8268816918306866	-1	0	0	0.16666666666666666	1	1.0	6	1.0	1.0	7	6	0	0	0	0.125	8	1	8	0.0	0	0.5305507305910179	0.8258878808648912	0.7453750790946762	0.9158189605930644	0.3811189365857457	0.9187336048706947	0.9222427337025292	0.8931145735512056	0	0	0.0	0.007694049020786935	90
4935	0.02765738220363245	0.007943336383529046	0.0078390808889239	0.8284945354519115	-1	0	0	0.16666666666666666	1	1.0	6	1.0	1.0	7	6	0	0	0	0.125	8	1	8	0.0	0	0.5305507305910179	0.8258878808648912	0.7453750790946762	0.9158189605930644	0.40726284766189436	0.8905819593346705	0.8576271370217208	0.8822005670769583	0	0	0.0	0.0078390808889239	42
3488	0.017635458641862604	0.0013994021884776186	0.0013654932657097898	0.8674982399249136	-1	0	0	0.3333333333333333	2	0.8333333333333334	5	0.5714285714285714	0.8333333333333334	7	5	0	0	0	0.2857142857142857	2	7	8	0.0	0	0.5305507305910179	0.8258878808648912	0.7453750790946762	0.9158189605930644	0.3811189365857457	0.9187336048706947	0.9222427337025292	0.8931145735512056	0	0	0.0	0.0013654932657097898	2
344	0.011603271880404352	0.0003977259878301736	0.00020452639312433827	0.9612439387655114	-1	0	0	0.3333333333333333	2	0.8333333333333334	5	0.6666666666666666	0.5	5	3	2	1	0	0.75	4	3	8	0.16666666666666666	0	0.1989980336728495	0.9575894075949735	0.23898526552461252	0.9600764030416915	0.17296913636416397	0.5926869546547946	0.9462094837353996	0.9023885324466486	1.0	0	0.0	0.00020452639312433827	7
3666	0.031117461279244526	0.009101276268192906	0.009095126006690232	0.9302868109974722	-1	0	0	0.16666666666666666	1	1.0	7	1.0	1.0	8	7	0	0	0	0.1111111111111111	9	1	9	0.0	0	0.5305507305910179	0.8201400615028924	0.7453750790946762	0.9069891657110251	0.39419089212382	0.9133336670324316	0.8942084473823512	0.8859390973221968	0	0	0.0	0.009095126006690232	6
4673	0.02853081193424667	0.007317558441582326	0.007265521695937346	0.8273303801777432	-1	0	0	0.16666666666666666	1	1.0	6	1.0	1.0	7	6	0	0	0	0.125	8	1	8	0.0	0	0.5305507305910179	0.8258878808648912	0.7453750790946762	0.9158189605930644	0.3811189365857457	0.9187336048706947	0.9222427337025292	0.8931145735512056	0	0	0.0	0.007265521695937346	14
4373	0.024516869600640288	0.005407483163498723	0.005407353882785554	0.9480904077401067	-1	0	0	0.16666666666666666	1	1.0	6	1.0	1.0	7	6	0	0	0	0.125	8	1	8	0.0	0	0.5305507305910179	0.8258878808648912	0.7453750790946762	0.9158189605930644	0.3811189365857457	0.9187336048706947	0.9222427337025292	0.8931145735512056	0	0	0.0	0.005407353882785554	9
2104	0.024197836079820612	0.011564879107654604	0.0006892991162096548	0.8141945104839217	-1	0	0	0.2	1	1.0	5	1.0	1.0	6	5	0	0	0	0.14285714285714285	1	7	7	0.0	0	0.5305507305910179	0.8218234975835498	0.6410976669696113	0.8897037577122644	0.39419089212382	0.9311699488999646	0.8942084473823512	0.8883262123761818	0	0	0.0	0.0006892991162096548	1
3599	0.023607790326059228	0.006099108759685707	0.006082590486960311	0.9445333848188846	-1	0	0	0.16666666666666666	1	1.0	6	1.0	1.0	7	6	0	0	0	0.125	8	1	8	0.0	0	0.5305507305910179	0.8258878808648912	0.7453750790946762	0.9158189605930644	0.40726284766189436	0.9046660674234773	0.8576271370217208	0.8874141972670602	0	0	0.0	0.006082590486960311	14
4864	0.024249014436729308	0.0063790720848769505	0.006329844719127629	0.9443860503243048	-1	0	0	0.16666666666666666	1	1.0	6	1.0	1.0	7	6	0	0	0	0.125	8	1	8	0.0	0	0.5305507305910179	0.8258878808648912	0.7453750790946762	0.9158189605930644	0.3811189365857457	0.9187336048706947	0.9222427337025292	0.8931145735512056	0	0	0.0	0.006329844719127629	15
4477	0.024073605867015298	0.011047400853773318	0.0005822865665157221	0.827324937975749	-1	0	0	0.2	1	1.0	5	1.0	1.0	6	5	0	0	0	0.14285714285714285	1	7	7	0.0	0	0.5305507305910179	0.8218234975835498	0.6410976669696113	0.8897037577122644	0.39419089212382	0.9311699488999646	0.8942084473823512	0.8883262123761818	0	0	0.0	0.0005822865665157221	0
3539	0.027642975753111296	0.007266938538510384	0.007201733389290965	0.8281494995186682	-1	0	0	0.16666666666666666	1	1.0	6	1.0	1.0	7	6	0	0	0	0.125	8	1	8	0.0	0	0.5305507305910179	0.8258878808648912	0.7453750790946762	0.9158189605930644	0.3811189365857457	0.9187336048706947	0.9222427337025292	0.8931145735512056	0	0	0.0	0.007201733389290965	46
4667	0.02463479043531861	0.0054304699663701985	0.005411527744359748	0.9432015023657964	-1	0	0	0.16666666666666666	1	1.0	6	1.0	1.0	7	6	0	0	0	0.125	8	1	8	0.0	0	0.5305507305910179	0.8258878808648912	0.7453750790946762	0.9158189605930644	0.3811189365857457	0.9224966208032646	0.9222427337025292	0.894742249642261	0	0	0.0	0.005411527744359748	9
3728	0.018608915765276148	0.00167546882098475	-0.0002473806588616053	0.5519776201766666	-1	0	0	0.3333333333333333	2	0.8333333333333334	5	0.5714285714285714	0.8333333333333334	7	5	0	0	0	0.2857142857142857	2	7	8	0.0	0	0.5305507305910179	0.8258878808648912	0.7453750790946762	0.9158189605930644	0.3811189365857457	0.9187336048706947	0.9222427337025292	0.8931145735512056	0	0	0.0	-2.473806588616053e-05	0
808	0.023436249174356976	0.006193904876178884	0.006091736200504013	0.9422751651802715	-1	0	0	0.16666666666666666	1	1.0	6	1.0	1.0	7	6	0	0	0	0.125	8	1	8	0.0	0	0.5305507305910179	0.8258878808648912	0.7453750790946762	0.9158189605930644	0.3811189365857457	0.9187336048706947	0.9222427337025292	0.8931145735512056	0	0	0.0	0.006091736200504013	75
3659	0.019023553398203257	0.006271684679304524	0.0058242153578445125	0.9475431153358712	-1	0	0	0.2	1	1.0	5	1.0	1.0	6	5	0	0	0	0.14285714285714285	7	1	7	0.0	0	0.6262165857925499	0.8400944645176147	0.7453750790946762	0.8215297558603517	0.36796556044511913	0.7119341817693432	0.8942084473823512	0.7963265369724375	0	0	0.0	0.0058242153578445125	2
4816	0.027991942631055186	0.008035496906692804	0.007886086054913779	0.8273314101493237	-1	0	0	0.16666666666666666	1	1.0	6	1.0	1.0	7	6	0	0	0	0.125	8	1	8	0.0	0	0.5305507305910179	0.8258878808648912	0.7453750790946762	0.9158189605930644	0.40726284766189436	0.8905819593346705	0.8576271370217208	0.8822005670769583	0	0	0.0	0.007886086054913779	29
2795	0.023920026996137662	0.005840589850407002	0.005760262152946721	0.9428604754545284	-1	0	0	0.16666666666666666	1	1.0	6	1.0	1.0	7	6	0	0	0	0.125	8	1	8	0.0	0	0.5305507305910179	0.8258878808648912	0.7453750790946762	0.9158189605930644	0.3811189365857457	0.9187336048706947	0.9222427337025292	0.8931145735512056	0	0	0.0	0.005760262152946721	15
4916	0.02394516013388232	0.005963468364250418	0.005906232353369385	0.9447782766848097	-1	0	0	0.16666666666666666	1	1.0	6	1.0	1.0	7	6	0	0	0	0.125	8	1	8	0.0	0	0.5305507305910179	0.8258878808648912	0.7453750790946762	0.9158189605930644	0.40726284766189436	0.8905819593346705	0.8576271370217208	0.8822005670769583	0	0	0.0	0.005906232353369385	9
768	0.019106406206723686	0.0036913859352096525	0.0033743947667566167	0.5561779554920108	-1	0	0	0.2	1	1.0	5	1.0	1.0	6	5	0	0	0	0.14285714285714285	7	1	7	0.0	0	0.7170736301188203	0.7332801027747439	0.7453750790946762	0.8423621363017463	0.38103751598319346	0.8938265768044983	0.8214250335766101	0.8328402764323334	0	0	0.0	0.0033743947667566167	54
2178	0.027400058354009403	0.0070761994246249845	0.007024843178904092	0.8273155105410509	-1	0	0	0.16666666666666666	1	1.0	6	1.0	1.0	7	6	0	0	0	0.125	8	1	8	0.0	0	0.5305507305910179	0.8258878808648912	0.7453750790946762	0.9158189605930644	0.3811189365857457	0.9187336048706947	0.9222427337025292	0.8931145735512056	0	0	0.0	0.007024843178904092	10
446	None	None	None	None	None	0	0	0.4	4	0.6923076923076923	9	0.5357142857142857	0.38461538461538464	7	5	7	5	0	0.5714285714285714	4	7	15	0.3125	0.25	0.6864623713492027	0.8942058440170441	0.37152770713906175	0.9157825249109606	0.42409113612885074	0.9352522898933865	0.8714533192599476	0.9166016968585085	0.2857142857142857	0.2857142857142857	0.0	None	0
4320	0.02832512718813446	0.007294275445333138	0.007149311434472397	0.8270307280391667	-1	0	0	0.16666666666666666	1	1.0	6	1.0	1.0	7	6	0	0	0	0.125	8	1	8	0.0	0	0.5305507305910179	0.8258878808648912	0.7453750790946762	0.9158189605930644	0.3811189365857457	0.9187336048706947	0.9222427337025292	0.8931145735512056	0	0	0.0	0.007149311434472397	22
175	0.05359042680813307	0.015633509042265365	0.014242785431105258	0.5928588887135399	-1	0	0	0.3	3	0.8461538461538461	11	0.5357142857142857	0.6153846153846154	10	8	4	4	0	0.14285714285714285	2	14	15	0.4	0.15384615384615385	0.6920245305318005	0.8706469478211576	0.47842187930964214	0.7776613149908393	0.6619700357857423	0.9517036793879583	0.8538402549700017	0.8855995191323053	0.4	0.4	0.0	0.014242785431105258	146
1014	0.02398555669795707	0.006231212273542132	0.006204864497858353	0.9439733345334615	-1	0	0	0.16666666666666666	1	1.0	6	1.0	1.0	7	6	0	0	0	0.125	8	1	8	0.0	0	0.5305507305910179	0.8258878808648912	0.7453750790946762	0.9158189605930644	0.3811189365857457	0.9187336048706947	0.9222427337025292	0.8931145735512056	0	0	0.0	0.006204864497858353	37
1598	0.027534371302492106	0.0075862286283327725	0.007526068880710647	0.8266882352090552	-1	0	0	0.16666666666666666	1	1.0	6	1.0	1.0	7	6	0	0	0	0.125	8	1	8	0.0	0	0.5305507305910179	0.8258878808648912	0.7453750790946762	0.9158189605930644	0.3811189365857457	0.9187336048706947	0.9222427337025292	0.8931145735512056	0	0	0.0	0.007526068880710647	8
1068	0.027972657088920962	0.007460787280889343	0.0074066956949972625	0.8278040949387858	-1	0	0	0.16666666666666666	1	1.0	6	1.0	1.0	7	6	0	0	0	0.125	8	1	8	0.0	0	0.5305507305910179	0.8258878808648912	0.7453750790946762	0.9158189605930644	0.3811189365857457	0.9187336048706947	0.9222427337025292	0.8931145735512056	0	0	0.0	0.0074066956949972625	78
3687	0.02784612189943012	0.008041793981589617	0.007966607112986846	0.8265697150656127	-1	0	0	0.16666666666666666	1	1.0	6	1.0	1.0	7	6	0	0	0	0.125	8	1	8	0.0	0	0.5305507305910179	0.8258878808648912	0.7453750790946762	0.9158189605930644	0.3811189365857457	0.9187336048706947	0.9222427337025292	0.8931145735512056	0	0	0.0	0.007966607112986846	34
2635	0.023951044503033158	0.005880563588460814	0.005793787576954148	0.9436036678800511	-1	0	0	0.16666666666666666	1	1.0	6	1.0	1.0	7	6	0	0	0	0.125	8	1	8	0.0	0	0.5305507305910179	0.8258878808648912	0.7453750790946762	0.9158189605930644	0.3811189365857457	0.9187336048706947	0.9222427337025292	0.8931145735512056	0	0	0.0	0.005793787576954148	15
2349	0.02461635325189053	0.010369938914600915	0.0002592230189341005	0.8414484504894821	-1	0	0	0.2	1	1.0	5	1.0	1.0	6	5	0	0	0	0.14285714285714285	1	7	7	0.0	0	0.5305507305910179	0.8218234975835498	0.6410976669696113	0.8897037577122644	0.39419089212382	0.9311699488999646	0.8942084473823512	0.8883262123761818	0	0	0.0	0.0002592230189341005	2
2159	0.027934759707478638	0.008065386434315572	0.007974541505167406	0.826504611853184	-1	0	0	0.16666666666666666	1	1.0	6	1.0	1.0	7	6	0	0	0	0.125	8	1	8	0.0	0	0.5305507305910179	0.8258878808648912	0.7453750790946762	0.9158189605930644	0.3811189365857457	0.9187336048706947	0.9222427337025292	0.8931145735512056	0	0	0.0	0.007974541505167406	130
1370	0.02814288085320084	0.007268842448335114	0.007185171229013884	0.8286537700374059	-1	0	0	0.16666666666666666	1	1.0	6	1.0	1.0	7	6	0	0	0	0.125	8	1	8	0.0	0	0.5305507305910179	0.8258878808648912	0.7453750790946762	0.9158189605930644	0.3811189365857457	0.9187336048706947	0.9222427337025292	0.8931145735512056	0	0	0.0	0.007185171229013884	40
858	0.019456338712156875	0.006181617342866674	0.0057160555586366485	0.9477680997114803	-1	0	0	0.2	1	1.0	5	1.0	1.0	6	5	0	0	0	0.14285714285714285	7	1	7	0.0	0	0.6262165857925499	0.8400944645176147	0.7453750790946762	0.8215297558603517	0.36796556044511913	0.7119341817693432	0.8942084473823512	0.7963265369724375	0	0	0.0	0.0057160555586366485	56
4854	0.028487922015461825	0.007808623806180579	0.007596429453656857	0.826724902838812	-1	0	0	0.16666666666666666	1	1.0	6	1.0	1.0	7	6	0	0	0	0.125	8	1	8	0.0	0	0.5305507305910179	0.8258878808648912	0.7453750790946762	0.9158189605930644	0.40726284766189436	0.8905819593346705	0.8576271370217208	0.8822005670769583	0	0	0.0	0.007596429453656857	5
4073	0.024068837439847033	0.006480997798507592	0.00641980836542832	0.9436504708443303	-1	0	0	0.16666666666666666	1	1.0	6	1.0	1.0	7	6	0	0	0	0.125	8	1	8	0.0	0	0.5305507305910179	0.8258878808648912	0.7453750790946762	0.9158189605930644	0.40726284766189436	0.9046660674234773	0.8576271370217208	0.8874141972670602	0	0	0.0	0.00641980836542832	40
1972	0.028136181210197102	0.007370245705120977	0.007202636448612233	0.8266544273839568	-1	0	0	0.16666666666666666	1	1.0	6	1.0	1.0	7	6	0	0	0	0.125	8	1	8	0.0	0	0.5305507305910179	0.8258878808648912	0.7453750790946762	0.9158189605930644	0.3811189365857457	0.9187336048706947	0.9222427337025292	0.8931145735512056	0	0	0.0	0.007202636448612233	17
3583	0.024017559224331235	0.005749626992738173	0.005714043536069166	0.9464013976979565	-1	0	0	0.16666666666666666	1	1.0	6	1.0	1.0	7	6	0	0	0	0.125	8	1	8	0.0	0	0.5305507305910179	0.8258878808648912	0.7453750790946762	0.9158189605930644	0.3811189365857457	0.9187336048706947	0.9222427337025292	0.8931145735512056	0	0	0.0	0.005714043536069166	9
1323	0.027768194835748036	0.00764865660771088	0.0075730929140949595	0.8266616632567333	-1	0	0	0.16666666666666666	1	1.0	6	1.0	1.0	7	6	0	0	0	0.125	8	1	8	0.0	0	0.5305507305910179	0.8258878808648912	0.7453750790946762	0.9158189605930644	0.3811189365857457	0.9187336048706947	0.9222427337025292	0.8931145735512056	0	0	0.0	0.0075730929140949595	76
3962	0.02449696186345704	0.005870843670271042	0.005801113735762441	0.9436706865849416	-1	0	0	0.16666666666666666	1	1.0	6	1.0	1.0	7	6	0	0	0	0.125	8	1	8	0.0	0	0.5305507305910179	0.8258878808648912	0.7453750790946762	0.9158189605930644	0.3811189365857457	0.9187336048706947	0.9222427337025292	0.8931145735512056	0	0	0.0	0.005801113735762441	8
3472	0.01937561358506178	0.006231824352544184	0.0058163023132935384	0.9476773328419786	-1	0	0	0.2	1	1.0	5	1.0	1.0	6	5	0	0	0	0.14285714285714285	7	1	7	0.0	0	0.6262165857925499	0.8400944645176147	0.7453750790946762	0.8215297558603517	0.36796556044511913	0.7119341817693432	0.8942084473823512	0.7963265369724375	0	0	0.0	0.0058163023132935384	11
1387	0.03280192936894651	0.0026535185231084607	-7.643064302632801e-05	0.6462829847714211	-1	0	0	0.16666666666666666	1	1.0	6	1.0	1.0	7	6	0	0	0	0.125	8	1	8	0.0	0	0.5305507305910179	0.805526202157228	0.7453750790946762	0.9158189605930644	0.3811189365857457	0.9187336048706947	0.9039938167219405	0.8887237208072024	0	0	0.0	-7.643064302632801e-06	2
1997	0.04135321275582947	0.0030881281414681214	-0.0010123680367469608	0.6887124402119963	-1	0	0	0.25	2	0.8888888888888888	8	1.0	0.8888888888888888	9	8	1	0	0	0.09090909090909091	11	1	11	0.0	0.2	0.5305507305910179	0.8069831476713581	0.7453750790946762	0.9005749230985128	0.40726284766189436	0.9259297077649147	0.8576271370217208	0.8862819197452291	0	0	0.0	-0.00010123680367469608	1
4800	0.027790721504431827	0.008128732502175516	0.008045145256636617	0.826852638362831	-1	0	0	0.16666666666666666	1	1.0	6	1.0	1.0	7	6	0	0	0	0.125	8	1	8	0.0	0	0.5305507305910179	0.8258878808648912	0.7453750790946762	0.9158189605930644	0.40726284766189436	0.8905819593346705	0.8576271370217208	0.8822005670769583	0	0	0.0	0.008045145256636617	14
198	0.0023840329584868887	0.00017667499088359993	0.00017027404847061038	0.9952390086813101	-1	0	0	0.3333333333333333	1	1.0	2	0.6666666666666666	0.5	2	1	1	0	0	0.6666666666666666	2	3	4	0.0	0	0.5685077066248909	0.9805777019559236	0.4871672444511025	0.8109384887052399	0.3569000545153705	0.6009929376123091	0.8564589030503822	0.8731550846319871	0	0	0.0	0.00017027404847061038	81
2319	0.0277116386340505	0.007621811900461003	0.007583576686341938	0.8275152257509985	-1	0	0	0.16666666666666666	1	1.0	6	1.0	1.0	7	6	0	0	0	0.125	8	1	8	0.0	0	0.5305507305910179	0.8258878808648912	0.7453750790946762	0.9158189605930644	0.3811189365857457	0.9187336048706947	0.9222427337025292	0.8931145735512056	0	0	0.0	0.007583576686341938	32
1331	0.027639167979612494	0.0075741486732675105	0.007512455863037234	0.8299861439191537	-1	0	0	0.16666666666666666	1	1.0	6	1.0	1.0	7	6	0	0	0	0.125	8	1	8	0.0	0	0.5305507305910179	0.8258878808648912	0.7453750790946762	0.9158189605930644	0.3811189365857457	0.9187336048706947	0.9222427337025292	0.8931145735512056	0	0	0.0	0.007512455863037234	66
3954	0.024090740008806382	0.006060975945518069	0.0059268451729425015	0.9421165442566487	-1	0	0	0.16666666666666666	1	1.0	6	1.0	1.0	7	6	0	0	0	0.125	8	1	8	0.0	0	0.5305507305910179	0.8258878808648912	0.7453750790946762	0.9158189605930644	0.3811189365857457	0.9187336048706947	0.9222427337025292	0.8931145735512056	0	0	0.0	0.0059268451729425015	14
449	0.029032338137196776	0.01415628632277619	0.004735627542588981	0.9075465671915991	-1	0	0	0.4	4	0.6923076923076923	9	0.25	0.5384615384615384	10	7	4	4	0	0.6	10	6	15	0.4444444444444444	0.15384615384615385	0.6722088813071139	0.8240907161324066	0.5528912623197979	0.9050158050941117	0.42409113612885074	0.8978421874905218	0.8633821438725859	0.8798146931636044	0.35	0.4	0.0	0.004735627542588981	3
2492	0.023469434562301907	0.006236914005817525	0.006005340333984514	0.942160299182936	-1	0	0	0.16666666666666666	1	1.0	6	1.0	1.0	7	6	0	0	0	0.125	8	1	8	0.0	0	0.5305507305910179	0.8258878808648912	0.7453750790946762	0.9158189605930644	0.3811189365857457	0.9187336048706947	0.9222427337025292	0.8931145735512056	0	0	0.0	0.006005340333984514	11
819	0.05535861575956756	0.008585898024847308	0.008089693590652465	0.532556377553552	-1	0	0	0.3	3	0.8461538461538461	11	0.5357142857142857	0.8461538461538461	13	11	1	1	0	0.14285714285714285	2	14	15	0.25	0.15384615384615385	0.5857210674040065	0.7582297626335149	0.776183022328118	0.8728938644904167	0.4885020383698113	0.8671759627379575	0.8051177257860677	0.8387110729065822	1.0	0.23076923076923078	0.0	0.008089693590652465	12
26	0.0005281953475866721	0.00017150526389141262	1.49440885496696e-06	0.9980393963925377	-1	0	0	1.0	1	0	0	1.0	0	1	0	0	1	0	0.5	2	1	2	0.3333333333333333	0	0	0	0	0	0	0	0	0	0	0	0	1.49440885496696e-06	47
24	7.099465222130772e-09	6.600977908379743e-09	3.88753809277845e-09	0.9999991578327944	-1	0	0	1.0	1	0	0	1.0	0	0	0	1	2	0	0.5	2	1	2	0.3333333333333333	0	0	0	0	0	0	0	0	0	0	0	0	-0.1	0
2539	0.028054508851881016	0.007320764265286971	0.007204251228536838	0.8265100823919487	-1	0	0	0.16666666666666666	1	1.0	6	1.0	1.0	7	6	0	0	0	0.125	8	1	8	0.0	0	0.5305507305910179	0.8258878808648912	0.7453750790946762	0.9158189605930644	0.3811189365857457	0.9187336048706947	0.9222427337025292	0.8931145735512056	0	0	0.0	0.007204251228536838	18
1575	0.023484224410278	0.005180817226099036	0.005065982191854349	0.9453124181279187	-1	0	0	0.16666666666666666	1	1.0	6	1.0	1.0	7	6	0	0	0	0.125	8	1	8	0.0	0	0.5305507305910179	0.8258878808648912	0.7453750790946762	0.9158189605930644	0.3811189365857457	0.9187336048706947	0.9222427337025292	0.8931145735512056	0	0	0.0	0.005065982191854349	8
3041	0.02854796288857689	0.007957892796688284	0.007908866151912813	0.8265907190528172	-1	0	0	0.16666666666666666	1	1.0	6	1.0	1.0	7	6	0	0	0	0.125	8	1	8	0.0	0	0.5305507305910179	0.8258878808648912	0.7453750790946762	0.9158189605930644	0.3811189365857457	0.9187336048706947	0.9222427337025292	0.8931145735512056	0	0	0.0	0.007908866151912813	50
3978	0.023967486908391657	0.0056530249064372755	0.005555968463867054	0.9438577847137384	-1	0	0	0.16666666666666666	1	1.0	6	1.0	1.0	7	6	0	0	0	0.125	8	1	8	0.0	0	0.5305507305910179	0.8258878808648912	0.7453750790946762	0.9158189605930644	0.3811189365857457	0.9187336048706947	0.9222427337025292	0.8931145735512056	0	0	0.0	0.005555968463867054	8
531	0.0031437558862757132	0.0006954299236309928	0.0006927805454071332	0.9887113889562369	-1	0	0	0.3333333333333333	1	1.0	2	1.0	1.0	2	2	1	0	0	0.25	1	4	4	0.0	0	0.2636195051638552	0.6561569510814477	0.31879856194430295	0.8049637898372356	0.2820220697551719	0.8605926068867209	0.6290893879235331	0.7849386947925049	0	0	0.0	0.0006927805454071332	22
3319	0.027779978646987197	0.0074046047662035845	0.007331825432300227	0.828401103267515	-1	0	0	0.16666666666666666	1	1.0	6	1.0	1.0	7	6	0	0	0	0.125	8	1	8	0.0	0	0.5305507305910179	0.8258878808648912	0.7453750790946762	0.9158189605930644	0.3811189365857457	0.9187336048706947	0.9222427337025292	0.8931145735512056	0	0	0.0	0.007331825432300227	12
2269	0.024045107013935623	0.006412024947589551	0.006290813136386826	0.9423449307762387	-1	0	0	0.16666666666666666	1	1.0	6	1.0	1.0	7	6	0	0	0	0.125	8	1	8	0.0	0	0.5305507305910179	0.8258878808648912	0.7453750790946762	0.9158189605930644	0.3811189365857457	0.9187336048706947	0.9222427337025292	0.8931145735512056	0	0	0.0	0.006290813136386826	11
2512	0.0241121685965558	0.005589516487373621	0.005584510240363955	0.948337027976784	-1	0	0	0.16666666666666666	1	1.0	6	1.0	1.0	7	6	0	0	0	0.125	8	1	8	0.0	0	0.5305507305910179	0.8258878808648912	0.7453750790946762	0.9158189605930644	0.3811189365857457	0.9187336048706947	0.9222427337025292	0.8931145735512056	0	0	0.0	0.005584510240363955	8
203	0.002547178837575187	5.8106808077996324e-05	5.7979150554813254e-05	0.9971283256802218	-1	0	0	0.3333333333333333	1	1.0	2	0.6666666666666666	0.5	2	1	1	0	0	0.6666666666666666	2	3	4	0.0	0	0.3626891476180658	0.9325723444490823	0.34369647987710933	0.5053528306303758	0.6354725418693701	0.91498817732223	0.8485027146881925	0.8422158188693838	0	0	0.0	5.7979150554813254e-05	10
1746	0.02444942688031948	0.006271359623140901	0.006239992191830387	0.9440452326888649	-1	0	0	0.16666666666666666	1	1.0	6	1.0	1.0	7	6	0	0	0	0.125	8	1	8	0.0	0	0.5305507305910179	0.8258878808648912	0.7453750790946762	0.9158189605930644	0.3811189365857457	0.9187336048706947	0.9222427337025292	0.8931145735512056	0	0	0.0	0.006239992191830387	9
2999	0.023900235697105525	0.005849947344478996	0.005787748837312077	0.9430276233471012	-1	0	0	0.16666666666666666	1	1.0	6	1.0	1.0	7	6	0	0	0	0.125	8	1	8	0.0	0	0.5305507305910179	0.8258878808648912	0.7453750790946762	0.9158189605930644	0.3811189365857457	0.9187336048706947	0.9222427337025292	0.8931145735512056	0	0	0.0	0.005787748837312077	8
3386	0.024507626825575432	0.006665928341978806	0.006632837978759037	0.9440660736171604	-1	0	0	0.16666666666666666	1	1.0	6	1.0	1.0	7	6	0	0	0	0.125	8	1	8	0.0	0	0.5305507305910179	0.8258878808648912	0.7453750790946762	0.9158189605930644	0.3811189365857457	0.9187336048706947	0.9222427337025292	0.8931145735512056	0	0	0.0	0.006632837978759037	32
3815	0.023582180843811695	0.006120774101524579	0.006104858761750366	0.9438222931792947	-1	0	0	0.16666666666666666	1	1.0	6	1.0	1.0	7	6	0	0	0	0.125	8	1	8	0.0	0	0.5305507305910179	0.8258878808648912	0.7453750790946762	0.9158189605930644	0.40726284766189436	0.9046660674234773	0.8576271370217208	0.8874141972670602	0	0	0.0	0.006104858761750366	11
4638	0.027338697381259568	0.00851118840594702	0.008346600646448349	0.8263329684908984	-1	0	0	0.16666666666666666	1	1.0	6	1.0	1.0	7	6	0	0	0	0.125	8	1	8	0.0	0	0.5305507305910179	0.8258878808648912	0.7453750790946762	0.9158189605930644	0.40726284766189436	0.8905819593346705	0.8576271370217208	0.8822005670769583	0	0	0.0	0.008346600646448349	47
2203	0.028130162348909617	0.007567416956737876	0.007496919871442474	0.8270294365226194	-1	0	0	0.16666666666666666	1	1.0	6	1.0	1.0	7	6	0	0	0	0.125	8	1	8	0.0	0	0.5305507305910179	0.8258878808648912	0.7453750790946762	0.9158189605930644	0.3811189365857457	0.9187336048706947	0.9222427337025292	0.8931145735512056	0	0	0.0	0.007496919871442474	82
1321	0.025670772416852554	0.007471375404352275	0.007424757487976045	0.796670559132274	-1	0	0	0.16666666666666666	1	1.0	6	1.0	1.0	7	6	0	0	0	0.125	8	1	8	0.0	0	0.5305507305910179	0.8258878808648912	0.7453750790946762	0.9158189605930644	0.3811189365857457	0.9187336048706947	0.9222427337025292	0.8931145735512056	0	0	0.0	0.007424757487976045	9
141	0.02979508328224257	0.0002188145636715544	-0.00019629104612900708	0.9088286001200924	-1	0	0	0.1	1	1.0	13	0.5555555555555556	0.7692307692307693	10	10	4	4	0	0.3333333333333333	3	9	15	0.3333333333333333	0.6153846153846154	0.6805899671351692	0.9531935064222863	0.25193952390841734	0.9018970507413019	0.6071470383856206	0.9175752861255835	0.9443880680029577	0.9273970397321862	0.2	0.2	0.0	-1.9629104612900707e-05	11
3608	0.027576002343120305	0.008039038627223412	0.007989719729995326	0.8268081542901493	-1	0	0	0.16666666666666666	1	1.0	6	1.0	1.0	7	6	0	0	0	0.125	8	1	8	0.0	0	0.5305507305910179	0.8258878808648912	0.7453750790946762	0.9158189605930644	0.3811189365857457	0.9187336048706947	0.9222427337025292	0.8931145735512056	0	0	0.0	0.007989719729995326	13
3448	0.028828775235841188	0.007303952156726104	0.007295619629991845	0.8313402749197252	-1	0	0	0.16666666666666666	1	1.0	6	1.0	1.0	7	6	0	0	0	0.125	8	1	8	0.0	0	0.5305507305910179	0.8357177959296799	0.7453750790946762	0.8607144417726778	0.3811189365857457	0.7718714840994532	0.8576271370217208	0.8257235116795858	0	0	0.0	0.007295619629991845	26
3340	0.027005558310503087	0.007546768287919341	0.0074557438933270746	0.8269795279563006	-1	0	0	0.16666666666666666	1	1.0	6	1.0	1.0	7	6	0	0	0	0.125	8	1	8	0.0	0	0.5305507305910179	0.8258878808648912	0.7453750790946762	0.9158189605930644	0.3811189365857457	0.9187336048706947	0.9222427337025292	0.8931145735512056	0	0	0.0	0.0074557438933270746	64
1205	0.018966510854654374	0.006498369983639042	0.005931140870747714	0.9499325443057173	-1	0	0	0.2	1	1.0	5	1.0	1.0	6	5	0	0	0	0.14285714285714285	7	1	7	0.0	0	0.6262165857925499	0.8400944645176147	0.7453750790946762	0.8215297558603517	0.36796556044511913	0.7119341817693432	0.8942084473823512	0.7963265369724375	0	0	0.0	0.005931140870747714	5
3330	0.02392214164150762	0.0061229884252901115	0.00608929524950903	0.9442656133317456	-1	0	0	0.16666666666666666	1	1.0	6	1.0	1.0	7	6	0	0	0	0.125	8	1	8	0.0	0	0.5305507305910179	0.8258878808648912	0.7453750790946762	0.9158189605930644	0.3811189365857457	0.9187336048706947	0.9222427337025292	0.8931145735512056	0	0	0.0	0.00608929524950903	8
1868	0.027765988031030798	0.007640444875984183	0.007569264988263548	0.8272729735471381	-1	0	0	0.16666666666666666	1	1.0	6	1.0	1.0	7	6	0	0	0	0.125	8	1	8	0.0	0	0.5305507305910179	0.8258878808648912	0.7453750790946762	0.9158189605930644	0.3811189365857457	0.9187336048706947	0.9222427337025292	0.8931145735512056	0	0	0.0	0.007569264988263548	17
3582	0.024038205741327517	0.006588720300643881	0.0065378144370594705	0.9443052179466589	-1	0	0	0.16666666666666666	1	1.0	6	1.0	1.0	7	6	0	0	0	0.125	8	1	8	0.0	0	0.5305507305910179	0.8258878808648912	0.7453750790946762	0.9158189605930644	0.3811189365857457	0.9187336048706947	0.9222427337025292	0.8931145735512056	0	0	0.0	0.0065378144370594705	13
1028	2.377897434033624e-06	1.4685458108019396e-08	1.4328859001112917e-08	0.9999989835871864	-1	0	0	1.0	1	0	0	1.0	0	1	0	0	2	0	0.5	2	1	2	0.6666666666666666	0	0	0	0	0	0	0	0	0	0	0	0	1.4328859001112917e-08	8
447	0.023434900035463523	0.004015087907575675	0.001937445954244792	0.7772283504548334	-1	0	0	0.2857142857142857	2	0.75	6	0.5555555555555556	0.625	7	5	2	2	0	0.2222222222222222	9	2	10	0.3333333333333333	0	0.6975866897143982	0.7415059380145088	0.5947871811975097	0.9111401931606103	0.42409113612885074	0.8966868439660952	0.8714533192599476	0.8638289650114099	0.5714285714285714	0.14285714285714285	0.0	0.001937445954244792	47
3658	0.027931063476443585	0.007719910330132546	0.0076828279036178886	0.8269372783504296	-1	0	0	0.16666666666666666	1	1.0	6	1.0	1.0	7	6	0	0	0	0.125	8	1	8	0.0	0	0.5305507305910179	0.8258878808648912	0.7453750790946762	0.9158189605930644	0.3811189365857457	0.9187336048706947	0.9222427337025292	0.8931145735512056	0	0	0.0	0.0076828279036178886	85
4735	0.027068066341369972	0.008093010646476438	0.007992804493453794	0.8264643428028999	-1	0	0	0.16666666666666666	1	1.0	6	1.0	1.0	7	6	0	0	0	0.125	8	1	8	0.0	0	0.5305507305910179	0.8258878808648912	0.7453750790946762	0.9158189605930644	0.40726284766189436	0.8905819593346705	0.8576271370217208	0.8822005670769583	0	0	0.0	0.007992804493453794	58
138	0.05399649046818386	0.002988964241783631	0.0022259118338817637	0.556787802725065	-1	0	0	0.3	3	0.8461538461538461	11	0.5357142857142857	0.8461538461538461	12	11	2	1	0	0.14285714285714285	2	14	15	0.14285714285714285	0.15384615384615385	0.30741258220167506	0.8919074416173234	0.5258571892987429	0.9212117575546485	0.6166802899439279	0.9152507979242555	0.8667544709418054	0.910215372934595	1.0	0.08333333333333333	0.0	0.0022259118338817637	25
2243	0.023869622475046714	0.006221898870209416	0.006182300847151254	0.9427997117292521	-1	0	0	0.16666666666666666	1	1.0	6	1.0	1.0	7	6	0	0	0	0.125	8	1	8	0.0	0	0.5305507305910179	0.8258878808648912	0.7453750790946762	0.9158189605930644	0.3811189365857457	0.9187336048706947	0.9222427337025292	0.8931145735512056	0	0	0.0	0.006182300847151254	8
4476	0.028356047985364115	0.007138290247593909	0.006928412144216737	0.8280124477040532	-1	0	0	0.16666666666666666	1	1.0	6	1.0	1.0	7	6	0	0	0	0.125	8	1	8	0.0	0	0.5305507305910179	0.8258878808648912	0.7453750790946762	0.9158189605930644	0.40726284766189436	0.8905819593346705	0.8576271370217208	0.8822005670769583	0	0	0.0	0.006928412144216737	39
626	0.049813547801867114	0.015472792059798693	0.015469306176017045	0.6603768976718685	-1	0	0	0.3	3	0.8461538461538461	11	0.5357142857142857	0.6923076923076923	11	9	3	3	0	0.14285714285714285	2	14	15	0.375	0.15384615384615385	0.5752072489179743	0.7307774865305594	0.499649407380223	0.9398279142477962	0.49487925226308815	0.9356050177307444	0.8548885823320029	0.8948315593127497	0.45454545454545453	0.36363636363636365	0.0	0.015469306176017045	54
4802	0.027706615757351505	0.00807930885569286	0.007923389923014694	0.8259217424937713	-1	0	0	0.16666666666666666	1	1.0	6	1.0	1.0	7	6	0	0	0	0.125	8	1	8	0.0	0	0.5305507305910179	0.8258878808648912	0.7453750790946762	0.9158189605930644	0.40726284766189436	0.8905819593346705	0.8576271370217208	0.8822005670769583	0	0	0.0	0.007923389923014694	19
3249	0.025001379611711855	0.0061255501572775	0.005650119473546504	0.9257528876481255	-1	0	0	0.16666666666666666	1	1.0	6	1.0	1.0	7	6	0	0	0	0.125	8	1	8	0.0	0	0.5305507305910179	0.8258878808648912	0.7453750790946762	0.9158189605930644	0.3191685283310265	0.9156092131027481	0.9011563795775256	0.8917986620520632	0	0	0.0	0.005650119473546504	11
3859	0.0241070100268679	0.0063448402332003	0.006336541799285287	0.9438833709471594	-1	0	0	0.16666666666666666	1	1.0	6	1.0	1.0	7	6	0	0	0	0.125	8	1	8	0.0	0	0.5305507305910179	0.8258878808648912	0.7453750790946762	0.9158189605930644	0.40726284766189436	0.9046660674234773	0.8576271370217208	0.8874141972670602	0	0	0.0	0.006336541799285287	33
414	0.0031511765657165867	0.0006907830715212714	0.0006900040181486315	0.988774812750162	-1	0	0	0.3333333333333333	1	1.0	2	1.0	1.0	2	2	1	0	0	0.25	1	4	4	0.0	0	0.2636195051638552	0.6561569510814477	0.31879856194430295	0.8049637898372356	0.2820220697551719	0.8605926068867209	0.6290893879235331	0.7849386947925049	0	0	0.0	0.0006900040181486315	17
277	0.0020070995488380623	0.0003453410369374193	0.00019907319342262202	0.9971975259566399	-1	0	0	0.6666666666666666	2	0.5	1	0.6666666666666666	0	2	0	1	2	0	0.6666666666666666	3	2	4	0.5	0	0	0	0	0	0	0	0	0	0	0	0	0.00019907319342262202	22
2797	0.02458149349544984	0.0062436745779757535	0.006139670718501971	0.9438609469673828	-1	0	0	0.16666666666666666	1	1.0	6	1.0	1.0	7	6	0	0	0	0.125	8	1	8	0.0	0	0.5305507305910179	0.8258878808648912	0.7453750790946762	0.9158189605930644	0.3811189365857457	0.9187336048706947	0.9222427337025292	0.8931145735512056	0	0	0.0	0.006139670718501971	16
2590	0.02791220432332418	0.00725141767324571	0.0071708684458026	0.8288600151855572	-1	0	0	0.16666666666666666	1	1.0	6	1.0	1.0	7	6	0	0	0	0.125	8	1	8	0.0	0	0.5305507305910179	0.8258878808648912	0.7453750790946762	0.9158189605930644	0.3811189365857457	0.9187336048706947	0.9222427337025292	0.8931145735512056	0	0	0.0	0.0071708684458026	51
4505	0.028614678727182104	0.007608031301616084	0.007582840108210423	0.8261166187041675	-1	0	0	0.16666666666666666	1	1.0	6	1.0	1.0	7	6	0	0	0	0.125	8	1	8	0.0	0	0.5305507305910179	0.8258878808648912	0.7453750790946762	0.9158189605930644	0.3811189365857457	0.9187336048706947	0.9222427337025292	0.8931145735512056	0	0	0.0	0.007582840108210423	66
1480	0.027233761597686996	0.007603736226370874	0.007552090791148816	0.8275264170344514	-1	0	0	0.16666666666666666	1	1.0	6	1.0	1.0	7	6	0	0	0	0.125	8	1	8	0.0	0	0.5305507305910179	0.8258878808648912	0.7453750790946762	0.9158189605930644	0.3811189365857457	0.9187336048706947	0.9222427337025292	0.8931145735512056	0	0	0.0	0.007552090791148816	30
4493	0.024417895032700903	0.006696373557788449	0.006638047429478053	0.9444495417379307	-1	0	0	0.16666666666666666	1	1.0	6	1.0	1.0	7	6	0	0	0	0.125	8	1	8	0.0	0	0.5305507305910179	0.8258878808648912	0.7453750790946762	0.9158189605930644	0.3811189365857457	0.9187336048706947	0.9222427337025292	0.8931145735512056	0	0	0.0	0.006638047429478053	24
3155	0.02414176720022299	0.0067305877029002524	0.006605297799564697	0.9437833317827724	-1	0	0	0.16666666666666666	1	1.0	6	1.0	1.0	7	6	0	0	0	0.125	8	1	8	0.0	0	0.5305507305910179	0.8258878808648912	0.7453750790946762	0.9158189605930644	0.3811189365857457	0.9187336048706947	0.9222427337025292	0.8931145735512056	0	0	0.0	0.006605297799564697	34
2694	0.028458018190965658	0.0077938728698017995	0.007760384358519695	0.8274061524456173	-1	0	0	0.16666666666666666	1	1.0	6	1.0	1.0	7	6	0	0	0	0.125	8	1	8	0.0	0	0.5305507305910179	0.8258878808648912	0.7453750790946762	0.9158189605930644	0.3811189365857457	0.9187336048706947	0.9222427337025292	0.8931145735512056	0	0	0.0	0.007760384358519695	92
4449	0.02808829841537939	0.0071601672432401115	0.00705108764487324	0.8287366624916408	-1	0	0	0.16666666666666666	1	1.0	6	1.0	1.0	7	6	0	0	0	0.125	8	1	8	0.0	0	0.5305507305910179	0.8258878808648912	0.7453750790946762	0.9158189605930644	0.3811189365857457	0.9187336048706947	0.9222427337025292	0.8931145735512056	0	0	0.0	0.00705108764487324	6
2851	0.023816199996948905	0.006326854226053368	0.006315875387052058	0.9438816083596286	-1	0	0	0.16666666666666666	1	1.0	6	1.0	1.0	7	6	0	0	0	0.125	8	1	8	0.0	0	0.5305507305910179	0.8258878808648912	0.7453750790946762	0.9158189605930644	0.3811189365857457	0.9187336048706947	0.9222427337025292	0.8931145735512056	0	0	0.0	0.006315875387052058	25
1669	0.028446671036081634	0.00758722179303335	0.0074774902331145	0.8255847381558714	-1	0	0	0.16666666666666666	1	1.0	6	1.0	1.0	7	6	0	0	0	0.125	8	1	8	0.0	0	0.5305507305910179	0.8258878808648912	0.7453750790946762	0.9158189605930644	0.3811189365857457	0.9187336048706947	0.9222427337025292	0.8931145735512056	0	0	0.0	0.0074774902331145	26
4699	0.02734200511597976	0.007380627131921302	0.007245877729812685	0.8294479876707355	-1	0	0	0.16666666666666666	1	1.0	6	1.0	1.0	7	6	0	0	0	0.125	8	1	8	0.0	0	0.5305507305910179	0.8258878808648912	0.7453750790946762	0.9158189605930644	0.40726284766189436	0.8905819593346705	0.8576271370217208	0.8822005670769583	0	0	0.0	0.007245877729812685	41
1998	0.024438294408536686	0.00589350343564884	0.00568961880986397	0.9443107802174471	-1	0	0	0.16666666666666666	1	1.0	6	1.0	1.0	7	6	0	0	0	0.125	8	1	8	0.0	0	0.5305507305910179	0.8258878808648912	0.7453750790946762	0.9158189605930644	0.3811189365857457	0.9187336048706947	0.9222427337025292	0.8931145735512056	0	0	0.0	0.00568961880986397	13
781	0.01879865010430477	0.004197350022879103	0.003959475882192603	0.587642160680409	-1	0	0	0.2	1	1.0	5	1.0	1.0	6	5	0	0	0	0.14285714285714285	7	1	7	0.0	0	0.7170736301188203	0.7332801027747439	0.7453750790946762	0.8423621363017463	0.38103751598319346	0.8938265768044983	0.8214250335766101	0.8328402764323334	0	0	0.0	0.003959475882192603	20
1245	0.027527858121770356	0.00715339903204869	0.0070937481400458954	0.8282174786975115	-1	0	0	0.16666666666666666	1	1.0	6	1.0	1.0	7	6	0	0	0	0.125	8	1	8	0.0	0	0.5305507305910179	0.8258878808648912	0.7453750790946762	0.9158189605930644	0.3811189365857457	0.9187336048706947	0.9222427337025292	0.8931145735512056	0	0	0.0	0.0070937481400458954	40
767	0.031676409173546936	0.005636411049445294	-0.0017744754778751116	0.7089076689463623	-1	0	0	0.375	3	0.6666666666666666	6	0.55	0.4444444444444444	7	4	3	2	0	0.2	10	2	11	0.2857142857142857	0.2	0.6864623713492027	0.8561347013528706	0.6061331172593728	0.8906337377212116	0.42409113612885074	0.8810439896417216	0.8367860369957971	0.8766459973822518	0.5714285714285714	0.14285714285714285	0.0	-0.00017744754778751116	3
798	0.02935457778599849	0.009478066728163977	0.008701816074497508	0.9212482503745391	-1	0	0	0.16666666666666666	1	1.0	6	1.0	1.0	7	6	0	0	0	0.125	8	1	8	0.0	0	0.7218824409940819	0.8086019956816277	0.7453750790946762	0.8169853287818654	0.40726284766189436	0.9007447852555265	0.8335627236260023	0.8473774090145628	0	0	0.0	0.008701816074497508	33
448	2.2986160186449823e-06	1.4839464280636007e-08	-4.315453994456014e-09	0.9999989356856392	-1	0	0	1.0	1	0	0	1.0	0	1	0	0	1	0	0.5	1	2	2	0.3333333333333333	0	0	0	0	0	0	0	0	0	0	0	0	-4.315453994456014e-10	21
1353	0.023853789986729736	0.005906202712689834	0.005893668820965947	0.9476726404870254	-1	0	0	0.16666666666666666	1	1.0	6	1.0	1.0	7	6	0	0	0	0.125	8	1	8	0.0	0	0.5305507305910179	0.8258878808648912	0.7453750790946762	0.9158189605930644	0.3811189365857457	0.9187336048706947	0.9222427337025292	0.8931145735512056	0	0	0.0	0.005893668820965947	20
1492	0.027997569740201737	0.007303433557916151	0.007300641020094152	0.831572587392018	-1	0	0	0.16666666666666666	1	1.0	6	1.0	1.0	7	6	0	0	0	0.125	8	1	8	0.0	0	0.5305507305910179	0.8258878808648912	0.7453750790946762	0.9158189605930644	0.3811189365857457	0.9187336048706947	0.9222427337025292	0.8931145735512056	0	0	0.0	0.007300641020094152	49
274	2.5248664165646126e-06	2.3526317691182366e-08	2.0703431229710116e-08	0.9999999182149895	-1	0	0	1.0	2	0.0	0	1.0	0	1	0	1	2	0	0.3333333333333333	3	1	3	0.4	1.0	0	0	0	0	0	0	0	0	0	0	0	2.0703431229710116e-08	18
3663	0.02819661225480124	0.008107147941784245	0.008040844184610983	0.8268450434392332	-1	0	0	0.16666666666666666	1	1.0	6	1.0	1.0	7	6	0	0	0	0.125	8	1	8	0.0	0	0.5305507305910179	0.8258878808648912	0.7453750790946762	0.9158189605930644	0.3811189365857457	0.9187336048706947	0.9222427337025292	0.8931145735512056	0	0	0.0	0.008040844184610983	69
1089	0.028933578524330667	0.012698476431767448	0.012677481767207106	0.8957945323283206	-1	0	0	0.16666666666666666	1	1.0	6	1.0	1.0	7	6	0	0	0	0.125	8	1	8	0.0	0	0.5453589698739849	0.7463255329692137	0.5368202548445465	0.9408127186265489	0.40726284766189436	0.9468201347349691	0.9237309145976451	0.9039170389375935	0	0	0.0	0.012677481767207106	16
4143	0.028488917776902586	0.007945846303616376	0.007856965246313729	0.8264631386967732	-1	0	0	0.16666666666666666	1	1.0	6	1.0	1.0	7	6	0	0	0	0.125	8	1	8	0.0	0	0.5305507305910179	0.8258878808648912	0.7453750790946762	0.9158189605930644	0.3811189365857457	0.9187336048706947	0.9222427337025292	0.8931145735512056	0	0	0.0	0.007856965246313729	21
2803	0.017674713712114154	0.001200552202004596	0.00024840064619770723	0.8648298791484366	-1	0	0	0.3333333333333333	2	0.8333333333333334	5	0.5714285714285714	0.8333333333333334	7	5	0	0	0	0.2857142857142857	2	7	8	0.0	0	0.5305507305910179	0.8258878808648912	0.7453750790946762	0.9158189605930644	0.3811189365857457	0.9187336048706947	0.9222427337025292	0.8931145735512056	0	0	0.0	0.00024840064619770723	1
3046	0.02431197050878529	0.005180773614782965	0.00509060495211522	0.9429148118815842	-1	0	0	0.16666666666666666	1	1.0	6	1.0	1.0	7	6	0	0	0	0.125	8	1	8	0.0	0	0.5305507305910179	0.8258878808648912	0.7453750790946762	0.9158189605930644	0.3811189365857457	0.9187336048706947	0.9222427337025292	0.8931145735512056	0	0	0.0	0.00509060495211522	9
2926	0.024546913277113346	0.006304995080472173	0.006242557912949444	0.9439855456285234	-1	0	0	0.16666666666666666	1	1.0	6	1.0	1.0	7	6	0	0	0	0.125	8	1	8	0.0	0	0.5305507305910179	0.8258878808648912	0.7453750790946762	0.9158189605930644	0.3811189365857457	0.9187336048706947	0.9222427337025292	0.8931145735512056	0	0	0.0	0.006242557912949444	18
238	0.0006361329823206741	3.8956312177232596e-05	3.894006864893201e-05	0.9981444657437585	-1	0	0	1.0	2	0.0	0	0.75	0	2	0	0	0	0	1.0	2	2	3	0.0	0	0	0	0	0	0	0	0	0	0	0	0	3.894006864893201e-05	49
836	0.029340242072411024	0.008762869537827551	0.008124463708620673	0.9057850729577779	-1	0	0	0.16666666666666666	1	1.0	6	1.0	1.0	7	6	0	0	0	0.125	8	1	8	0.0	0	0.7218824409940819	0.8086019956816277	0.7453750790946762	0.8169853287818654	0.40726284766189436	0.9007447852555265	0.8335627236260023	0.8473774090145628	0	0	0.0	0.008124463708620673	40
4734	0.02795680844352942	0.00724333228656569	0.007149415832212468	0.8268840909600206	-1	0	0	0.16666666666666666	1	1.0	6	1.0	1.0	7	6	0	0	0	0.125	8	1	8	0.0	0	0.5305507305910179	0.8258878808648912	0.7453750790946762	0.9158189605930644	0.3811189365857457	0.9187336048706947	0.9222427337025292	0.8931145735512056	0	0	0.0	0.007149415832212468	14
4082	0.027547118288406825	0.007866512960783435	0.0077849483892625405	0.8278976433499491	-1	0	0	0.16666666666666666	1	1.0	6	1.0	1.0	7	6	0	0	0	0.125	8	1	8	0.0	0	0.5305507305910179	0.8258878808648912	0.7453750790946762	0.9158189605930644	0.3811189365857457	0.9187336048706947	0.9222427337025292	0.8931145735512056	0	0	0.0	0.0077849483892625405	62
95	0.015109708489132467	0.0007431274328998695	0.0007431270516935845	0.961473317230222	-1	0	0	0.16666666666666666	1	1.0	6	0.8	0.6666666666666666	5	4	2	2	0	0.4	5	2	8	0.2857142857142857	0	0.22254832141422662	0.8061343947074312	0.6471554650417292	0.9272044000803472	0.9614186098818122	0.8188568657288107	0.9614056753214828	0.8612935080402887	0.6	0.2	0.0	0.0007431270516935845	14
2549	0.028740180419368887	0.015954070952228068	0.01462878862234338	0.8209573883038392	-1	0	0	0.16666666666666666	1	1.0	6	1.0	1.0	7	6	0	0	0	0.125	8	1	8	0.0	0	0.5301656330167599	0.8249013174349348	0.7453750790946762	0.9158189605930644	0.3811189365857457	0.9187336048706947	0.9222427337025292	0.8928965513828043	0	0	0.0	0.01462878862234338	3
2905	0.029143812261066174	0.007281455832792231	0.007141885199253683	0.8296201938769387	-1	0	0	0.16666666666666666	1	1.0	6	1.0	1.0	7	6	0	0	0	0.125	8	1	8	0.0	0	0.5305507305910179	0.8258878808648912	0.7453750790946762	0.9158189605930644	0.3811189365857457	0.9187336048706947	0.9222427337025292	0.8931145735512056	0	0	0.0	0.007141885199253683	28
3375	0.02387973216046762	0.006192957071893882	0.006184075241133037	0.9444275090535224	-1	0	0	0.16666666666666666	1	1.0	6	1.0	1.0	7	6	0	0	0	0.125	8	1	8	0.0	0	0.5305507305910179	0.8258878808648912	0.7453750790946762	0.9158189605930644	0.3811189365857457	0.9187336048706947	0.9222427337025292	0.8931145735512056	0	0	0.0	0.006184075241133037	14
1722	0.02823737658026528	0.007800796214279401	0.0076856954749661	0.8261553752718743	-1	0	0	0.16666666666666666	1	1.0	6	1.0	1.0	7	6	0	0	0	0.125	8	1	8	0.0	0	0.5305507305910179	0.8258878808648912	0.7453750790946762	0.9158189605930644	0.3811189365857457	0.9187336048706947	0.9222427337025292	0.8931145735512056	0	0	0.0	0.0076856954749661	9
1763	0.023658294756236233	0.005870176187649367	0.005839532248004203	0.9451285537194555	-1	0	0	0.16666666666666666	1	1.0	6	1.0	1.0	7	6	0	0	0	0.125	8	1	8	0.0	0	0.5305507305910179	0.8258878808648912	0.7453750790946762	0.9158189605930644	0.3811189365857457	0.9187336048706947	0.9222427337025292	0.8931145735512056	0	0	0.0	0.005839532248004203	9
4444	0.023384558482512724	0.006148768285553931	0.0061394015507377974	0.9443598268903953	-1	0	0	0.16666666666666666	1	1.0	6	1.0	1.0	7	6	0	0	0	0.125	8	1	8	0.0	0	0.5305507305910179	0.8258878808648912	0.7453750790946762	0.9158189605930644	0.40726284766189436	0.9046660674234773	0.8576271370217208	0.8874141972670602	0	0	0.0	0.0061394015507377974	13
3736	0.028024115274813275	0.006444802795578266	0.006371991977389706	0.8297297322238446	-1	0	0	0.16666666666666666	1	1.0	6	1.0	1.0	7	6	0	0	0	0.125	8	1	8	0.0	0	0.5305507305910179	0.8258878808648912	0.7453750790946762	0.9158189605930644	0.3811189365857457	0.9187336048706947	0.9222427337025292	0.8931145735512056	0	0	0.0	0.006371991977389706	9
534	0.029077241498163098	0.006992681138784631	0.0031416920511876446	0.9183171534083039	-1	0	0	0.4	4	0.6923076923076923	9	0.23809523809523808	0.6153846153846154	10	8	4	3	0	0.7777777777777778	7	9	15	0.3	0.15384615384615385	0.6215171493048934	0.868413460342038	0.6061331172593728	0.8802545075612586	0.6478862252670419	0.9465570732289188	0.8633821438725859	0.9048247102593808	0.5	0.4	0.0	0.0031416920511876446	9
1922	0.028092436190869315	0.0069479407036235966	0.00694727060090383	0.8310470739840806	-1	0	0	0.16666666666666666	1	1.0	6	1.0	1.0	7	6	0	0	0	0.125	8	1	8	0.0	0	0.5305507305910179	0.8258878808648912	0.7453750790946762	0.9158189605930644	0.3811189365857457	0.9187336048706947	0.9222427337025292	0.8931145735512056	0	0	0.0	0.00694727060090383	22
507	0.020970379530048662	0.004172027884474421	0.003954479417319445	0.9463587429743376	-1	0	0	0.4	4	0.6923076923076923	9	0.375	0.5384615384615384	8	7	6	3	0	0.4	4	10	15	0.2	0.36363636363636365	0.569734259689347	0.9415833968953129	0.45239183775123115	0.897820105230415	0.8432335953570623	0.9337925103415113	0.8851344200707413	0.9264380594599753	0.625	0.125	0.0	0.003954479417319445	5
3215	0.027182789814685193	0.007916584753594918	0.007824471596973743	0.8269849865738577	-1	0	0	0.16666666666666666	1	1.0	6	1.0	1.0	7	6	0	0	0	0.125	8	1	8	0.0	0	0.5305507305910179	0.8258878808648912	0.7453750790946762	0.9158189605930644	0.3811189365857457	0.9187336048706947	0.9222427337025292	0.8931145735512056	0	0	0.0	0.007824471596973743	10
1212	0.02744499462664602	0.0068061146634667705	0.006714412895625865	0.8300449261915179	-1	0	0	0.16666666666666666	1	1.0	6	1.0	1.0	7	6	0	0	0	0.125	8	1	8	0.0	0	0.5305507305910179	0.8258878808648912	0.7453750790946762	0.9158189605930644	0.3811189365857457	0.9187336048706947	0.9222427337025292	0.8931145735512056	0	0	0.0	0.006714412895625865	10
130	0.036995454744054274	0.00465329611424807	-0.00421237577586927	0.8805346099791721	-1	0.25	1	0.5	5	0.5384615384615384	7	0.4166666666666667	0.5384615384615384	12	7	2	0	0	0.4444444444444444	4	9	15	0.0	0	0.46637102777497735	0.8308918253579867	0.5078018491822262	0.9580354630032551	0.4496853612289241	0.9359359085815034	0.9222589987946318	0.921812205425229	0	0	0.0	-0.000421237577586927	21
216	0.016181011100095212	0.0016659406542673574	0.00027240928521880223	0.9524256289630625	-1	0	0	0.2857142857142857	2	0.875	7	0.3333333333333333	0.75	7	6	2	2	0	0.8333333333333334	6	5	10	0.2857142857142857	0	0.4146650287032479	0.863505152457666	0.3331129359128475	0.9140288033820352	0.532447858492094	0.8874327654420335	0.873412622302251	0.8900365946354176	0.5714285714285714	0.42857142857142855	0.0	0.00027240928521880223	12
785	0.06367985208588331	0.012324971075455582	-0.004921351435831924	0.7382800543635804	-1	0	0	0.3	3	0.8461538461538461	11	0.38461538461538464	0.6153846153846154	10	8	4	4	0	0.23076923076923078	13	3	15	0.4	1.0	0.6722088813071139	0.8343727123919472	0.6061331172593728	0.8947029662916073	0.4561249816500956	0.8762355885405697	0.8535200294368757	0.870415099489037	0.35	0.4	0.0	-0.0004921351435831924	0
2623	0.02783949935448834	0.0072751022568948755	0.007122009234539748	0.8270144445581166	-1	0	0	0.16666666666666666	1	1.0	6	1.0	1.0	7	6	0	0	0	0.125	8	1	8	0.0	0	0.5305507305910179	0.8258878808648912	0.7453750790946762	0.9158189605930644	0.3811189365857457	0.9187336048706947	0.9222427337025292	0.8931145735512056	0	0	0.0	0.007122009234539748	54
4165	0.019659291325132094	0.006056979785177527	0.005142699747863026	0.9471653799056801	-1	0	0	0.2	1	1.0	5	1.0	1.0	6	5	0	0	0	0.14285714285714285	7	1	7	0.0	0	0.6336207054340335	0.7474688121384813	0.6410976669696113	0.9201732478027423	0.39419089212382	0.9173504853727055	0.8951946700200382	0.8785653376124706	0	0	0.0	0.005142699747863026	8
3641	0.02388766808163283	0.005934991279187329	0.005799398441701421	0.9426719213145448	-1	0	0	0.16666666666666666	1	1.0	6	1.0	1.0	7	6	0	0	0	0.125	8	1	8	0.0	0	0.5305507305910179	0.8258878808648912	0.7453750790946762	0.9158189605930644	0.3811189365857457	0.9187336048706947	0.9222427337025292	0.8931145735512056	0	0	0.0	0.005799398441701421	13
2396	0.027942569567960904	0.007702090264058828	0.007664218432572538	0.828435581815967	-1	0	0	0.16666666666666666	1	1.0	6	1.0	1.0	7	6	0	0	0	0.125	8	1	8	0.0	0	0.5305507305910179	0.8258878808648912	0.7453750790946762	0.9158189605930644	0.3811189365857457	0.9187336048706947	0.9222427337025292	0.8931145735512056	0	0	0.0	0.007664218432572538	46
3545	0.02760202741781367	0.007796810952032186	0.007759259371359045	0.8268415983179506	-1	0	0	0.16666666666666666	1	1.0	6	1.0	1.0	7	6	0	0	0	0.125	8	1	8	0.0	0	0.5305507305910179	0.8258878808648912	0.7453750790946762	0.9158189605930644	0.3811189365857457	0.9187336048706947	0.9222427337025292	0.8931145735512056	0	0	0.0	0.007759259371359045	27
2843	0.02797047792935056	0.0072946600312334756	0.0072342208256221075	0.827903139802571	-1	0	0	0.16666666666666666	1	1.0	6	1.0	1.0	7	6	0	0	0	0.125	8	1	8	0.0	0	0.5305507305910179	0.8258878808648912	0.7453750790946762	0.9158189605930644	0.3811189365857457	0.9187336048706947	0.9222427337025292	0.8931145735512056	0	0	0.0	0.0072342208256221075	51
721	0.03802765241311768	0.008562978131974366	-0.001194798891049757	0.8366753856604213	-1	0	0	0.125	1	1.0	10	0.5454545454545454	0.7	8	7	3	3	0	0.18181818181818182	11	2	12	0.3333333333333333	0	0.7244043826172583	0.8022379501881769	0.5686982282950784	0.8808545343446382	0.4334988198821056	0.9319624860295224	0.861525245418772	0.8814298310358087	0.5	0.125	0.0	-0.00011947988910497569	6
4571	0.023990653361814565	0.007177217440598614	0.0071379218262659595	0.9444010780726974	-1	0	0	0.16666666666666666	1	1.0	6	1.0	1.0	7	6	0	0	0	0.125	8	1	8	0.0	0	0.5305507305910179	0.8258878808648912	0.7453750790946762	0.9158189605930644	0.3811189365857457	0.9187336048706947	0.9222427337025292	0.8931145735512056	0	0	0.0	0.0071379218262659595	22
2325	0.025459732253716404	0.005558315178789373	0.0052193593333498866	0.9223835537143497	-1	0	0	0.16666666666666666	1	1.0	6	1.0	1.0	7	6	0	0	0	0.125	8	1	8	0.0	0	0.5305507305910179	0.8258878808648912	0.7453750790946762	0.9158189605930644	0.3191685283310265	0.9156092131027481	0.9011563795775256	0.8917986620520632	0	0	0.0	0.0052193593333498866	8
3364	0.023881483867811058	0.006084590758397477	0.005997439208496408	0.943355534507435	-1	0	0	0.16666666666666666	1	1.0	6	1.0	1.0	7	6	0	0	0	0.125	8	1	8	0.0	0	0.5305507305910179	0.8258878808648912	0.7453750790946762	0.9158189605930644	0.3811189365857457	0.9187336048706947	0.9222427337025292	0.8931145735512056	0	0	0.0	0.005997439208496408	13
1357	0.023948323967546908	0.005556465699796839	0.005525944992316048	0.9478765630325293	-1	0	0	0.16666666666666666	1	1.0	6	1.0	1.0	7	6	0	0	0	0.125	8	1	8	0.0	0	0.5305507305910179	0.8258878808648912	0.7453750790946762	0.9158189605930644	0.3811189365857457	0.9187336048706947	0.9222427337025292	0.8931145735512056	0	0	0.0	0.005525944992316048	9
2284	0.02760758537602858	0.007589711333542347	0.007589475321577971	0.8309258286295633	-1	0	0	0.16666666666666666	1	1.0	6	1.0	1.0	7	6	0	0	0	0.125	8	1	8	0.0	0	0.5305507305910179	0.8258878808648912	0.7453750790946762	0.9158189605930644	0.3811189365857457	0.9187336048706947	0.9222427337025292	0.8931145735512056	0	0	0.0	0.007589475321577971	93
2634	0.028033425289999955	0.0070879886027791885	0.007030195300338467	0.8283733931666578	-1	0	0	0.16666666666666666	1	1.0	6	1.0	1.0	7	6	0	0	0	0.125	8	1	8	0.0	0	0.5305507305910179	0.8258878808648912	0.7453750790946762	0.9158189605930644	0.3811189365857457	0.9187336048706947	0.9222427337025292	0.8931145735512056	0	0	0.0	0.007030195300338467	51
3468	0.028553548052185632	0.007517514836486154	0.007442307901884098	0.8257237962866281	-1	0	0	0.16666666666666666	1	1.0	6	1.0	1.0	7	6	0	0	0	0.125	8	1	8	0.0	0	0.5305507305910179	0.8258878808648912	0.7453750790946762	0.9158189605930644	0.3811189365857457	0.9187336048706947	0.9222427337025292	0.8931145735512056	0	0	0.0	0.007442307901884098	57
4000	0.02382643588102799	0.006395849796429425	0.006344867921264748	0.9440290122740568	-1	0	0	0.16666666666666666	1	1.0	6	1.0	1.0	7	6	0	0	0	0.125	8	1	8	0.0	0	0.5305507305910179	0.8258878808648912	0.7453750790946762	0.9158189605930644	0.3811189365857457	0.9187336048706947	0.9222427337025292	0.8931145735512056	0	0	0.0	0.006344867921264748	14
2861	0.02701925659428125	0.007464106147297709	0.0074199909059180225	0.8274399152836442	-1	0	0	0.16666666666666666	1	1.0	6	1.0	1.0	7	6	0	0	0	0.125	8	1	8	0.0	0	0.5305507305910179	0.8258878808648912	0.7453750790946762	0.9158189605930644	0.3811189365857457	0.9187336048706947	0.9222427337025292	0.8931145735512056	0	0	0.0	0.0074199909059180225	53
3430	0.03119677599172039	0.01102980440935572	0.009694732391171192	0.9022501571883382	-1	0	0	0.16666666666666666	1	1.0	6	1.0	1.0	7	6	0	0	0	0.125	8	1	8	0.0	0	0.5453589698739849	0.7565011231427223	0.5368202548445465	0.9449701614661702	0.3811189365857457	0.9209562631125171	0.8576271370217208	0.8951155517025807	0	0	0.0	0.009694732391171192	14
3999	0.0014441268921649535	1.0109321084599453e-05	-5.669470858745616e-06	0.9966531826793519	-1	0	0	0	0	0	0	1.0	0	0	0	0	0	0	1.0	1	1	1	0.0	0	0	0	0	0	0	0	0	0	0	0	0	-0.1	0
4379	0.02448671056219998	0.006257893613895208	0.006153493204035909	0.9427800695340933	-1	0	0	0.16666666666666666	1	1.0	6	1.0	1.0	7	6	0	0	0	0.125	8	1	8	0.0	0	0.5305507305910179	0.8258878808648912	0.7453750790946762	0.9158189605930644	0.3811189365857457	0.9187336048706947	0.9222427337025292	0.8931145735512056	0	0	0.0	0.006153493204035909	10
961	0.02823716917498373	0.007639097132102039	0.007562764529484115	0.8271810395402912	-1	0	0	0.16666666666666666	1	1.0	6	1.0	1.0	7	6	0	0	0	0.125	8	1	8	0.0	0	0.5305507305910179	0.8258878808648912	0.7453750790946762	0.9158189605930644	0.3811189365857457	0.9187336048706947	0.9222427337025292	0.8931145735512056	0	0	0.0	0.007562764529484115	51
4862	0.024682750817174175	0.006506291424307164	0.006437736820672859	0.9420558937391684	-1	0	0	0.16666666666666666	1	1.0	6	1.0	1.0	7	6	0	0	0	0.125	8	1	8	0.0	0	0.5305507305910179	0.8258878808648912	0.7453750790946762	0.9158189605930644	0.3811189365857457	0.9187336048706947	0.9222427337025292	0.8931145735512056	0	0	0.0	0.006437736820672859	10
842	0.02438609466587223	0.00620924456008759	0.006117908060702109	0.9436140890219311	-1	0	0	0.16666666666666666	1	1.0	6	1.0	1.0	7	6	0	0	0	0.125	8	1	8	0.0	0	0.5305507305910179	0.8258878808648912	0.7453750790946762	0.9158189605930644	0.3811189365857457	0.9187336048706947	0.9222427337025292	0.8931145735512056	0	0	0.0	0.006117908060702109	37
2657	0.023939140647847554	0.005870766107216451	0.005798288420646847	0.9469134083001931	-1	0	0	0.16666666666666666	1	1.0	6	1.0	1.0	7	6	0	0	0	0.125	8	1	8	0.0	0	0.5305507305910179	0.8258878808648912	0.7453750790946762	0.9158189605930644	0.3811189365857457	0.9187336048706947	0.9222427337025292	0.8931145735512056	0	0	0.0	0.005798288420646847	9
2180	0.01926579762431915	0.006394744598225098	0.005810988964276299	0.9509738128725123	-1	0	0	0.2	1	1.0	5	1.0	1.0	6	5	0	0	0	0.14285714285714285	7	1	7	0.0	0	0.6262165857925499	0.8400944645176147	0.7453750790946762	0.8215297558603517	0.36796556044511913	0.7119341817693432	0.8942084473823512	0.7963265369724375	0	0	0.0	0.005810988964276299	6
1095	1.1833586248405983e-05	1.175983406580292e-07	1.1159419120436918e-07	0.9999971664269858	-1	0	0	0.5	1	1.0	1	1.0	1.0	1	1	1	2	0	0.3333333333333333	3	1	3	0.3333333333333333	0	0.7512220755201182	0.5	0.9834124594657274	0.5	0.3540643286880611	0.5	0.9307687708777548	0.5	1.0	1.0	0.0	1.1159419120436918e-07	4
1269	0.02787804972713777	0.007922994661572742	0.007833753570084614	0.826504611853184	-1	0	0	0.16666666666666666	1	1.0	6	1.0	1.0	7	6	0	0	0	0.125	8	1	8	0.0	0	0.5305507305910179	0.8258878808648912	0.7453750790946762	0.9158189605930644	0.3811189365857457	0.9187336048706947	0.9222427337025292	0.8931145735512056	0	0	0.0	0.007833753570084614	8
851	0.0194703914665192	0.007198326223583035	0.007011961372050835	0.9473031683404222	-1	0	0	0.6	6	0.38461538461538464	5	0.3125	0.38461538461538464	10	5	4	3	0	0.75	6	8	15	0.42857142857142855	0.25	0.6722088813071139	0.9392771264446709	0.4134102134140285	0.8646748428040856	0.6807097482850918	0.9369622430497736	0.8857775627655661	0.9191453200380536	0.4	0.3	0.0	0.007011961372050835	17
3591	0.024342472110687585	0.0057976387614075775	0.00570096551834089	0.9422976242116937	-1	0	0	0.16666666666666666	1	1.0	6	1.0	1.0	7	6	0	0	0	0.125	8	1	8	0.0	0	0.5305507305910179	0.8258878808648912	0.7453750790946762	0.9158189605930644	0.3811189365857457	0.9187336048706947	0.9222427337025292	0.8931145735512056	0	0	0.0	0.00570096551834089	8
1999	0.024297742711800043	0.005008324622666929	0.004984349607461038	0.9474980713821747	-1	0	0	0.16666666666666666	1	1.0	6	1.0	1.0	7	6	0	0	0	0.125	8	1	8	0.0	0	0.5305507305910179	0.8258878808648912	0.7453750790946762	0.9158189605930644	0.3811189365857457	0.9187336048706947	0.9222427337025292	0.8931145735512056	0	0	0.0	0.004984349607461038	4
3821	0.027219115780741588	0.0077591882019604035	0.007695718145155796	0.8270684128580298	-1	0	0	0.16666666666666666	1	1.0	6	1.0	1.0	7	6	0	0	0	0.125	8	1	8	0.0	0	0.5305507305910179	0.8258878808648912	0.7453750790946762	0.9158189605930644	0.3811189365857457	0.9187336048706947	0.9222427337025292	0.8931145735512056	0	0	0.0	0.007695718145155796	74
1047	0.023795506684927668	0.0065233842578218265	0.006500225758872857	0.9427133617526936	-1	0	0	0.16666666666666666	1	1.0	6	1.0	1.0	7	6	0	0	0	0.125	8	1	8	0.0	0	0.5305507305910179	0.8258878808648912	0.7453750790946762	0.9158189605930644	0.3811189365857457	0.9187336048706947	0.9222427337025292	0.8931145735512056	0	0	0.0	0.006500225758872857	40
2653	0.023630471103998515	0.0056362220819927145	0.005602298762717972	0.9446212686661157	-1	0	0	0.16666666666666666	1	1.0	6	1.0	1.0	7	6	0	0	0	0.125	8	1	8	0.0	0	0.5305507305910179	0.8258878808648912	0.7453750790946762	0.9158189605930644	0.3811189365857457	0.9187336048706947	0.9222427337025292	0.8931145735512056	0	0	0.0	0.005602298762717972	10
4349	0.02406280858844357	0.005913330946085264	0.0058682902883484735	0.9442881363798398	-1	0	0	0.16666666666666666	1	1.0	6	1.0	1.0	7	6	0	0	0	0.125	8	1	8	0.0	0	0.5305507305910179	0.8258878808648912	0.7453750790946762	0.9158189605930644	0.3811189365857457	0.9187336048706947	0.9222427337025292	0.8931145735512056	0	0	0.0	0.0058682902883484735	12
2295	0.027175629319175196	0.0071394468382747584	0.007032011321977517	0.8286780919088661	-1	0	0	0.16666666666666666	1	1.0	6	1.0	1.0	7	6	0	0	0	0.125	8	1	8	0.0	0	0.5305507305910179	0.8258878808648912	0.7453750790946762	0.9158189605930644	0.3811189365857457	0.9187336048706947	0.9222427337025292	0.8931145735512056	0	0	0.0	0.007032011321977517	39
2230	0.02401461658377631	0.005113137416828218	0.0050996648436045485	0.946323576518894	-1	0	0	0.16666666666666666	1	1.0	6	1.0	1.0	7	6	0	0	0	0.125	8	1	8	0.0	0	0.5305507305910179	0.8258878808648912	0.7453750790946762	0.9158189605930644	0.3811189365857457	0.9187336048706947	0.9222427337025292	0.8931145735512056	0	0	0.0	0.0050996648436045485	10
3004	0.02761800142889633	0.007841465282869602	0.00768114394205689	0.826060048387133	-1	0	0	0.16666666666666666	1	1.0	6	1.0	1.0	7	6	0	0	0	0.125	8	1	8	0.0	0	0.5305507305910179	0.8258878808648912	0.7453750790946762	0.9158189605930644	0.3811189365857457	0.9187336048706947	0.9222427337025292	0.8931145735512056	0	0	0.0	0.00768114394205689	43
2542	0.024115556681738627	0.006376545212829254	0.006334347379911069	0.9442406257011405	-1	0	0	0.16666666666666666	1	1.0	6	1.0	1.0	7	6	0	0	0	0.125	8	1	8	0.0	0	0.5305507305910179	0.8258878808648912	0.7453750790946762	0.9158189605930644	0.3811189365857457	0.9187336048706947	0.9222427337025292	0.8931145735512056	0	0	0.0	0.006334347379911069	28
3365	0.028104342972989287	0.007917402069647014	0.007836821441443508	0.8270945894880375	-1	0	0	0.16666666666666666	1	1.0	6	1.0	1.0	7	6	0	0	0	0.125	8	1	8	0.0	0	0.5305507305910179	0.8258878808648912	0.7453750790946762	0.9158189605930644	0.3811189365857457	0.9187336048706947	0.9222427337025292	0.8931145735512056	0	0	0.0	0.007836821441443508	35
3226	0.023972285990671645	0.006043067177957692	0.00601093955842206	0.9446695757912427	-1	0	0	0.16666666666666666	1	1.0	6	1.0	1.0	7	6	0	0	0	0.125	8	1	8	0.0	0	0.5305507305910179	0.8258878808648912	0.7453750790946762	0.9158189605930644	0.3811189365857457	0.9187336048706947	0.9222427337025292	0.8931145735512056	0	0	0.0	0.00601093955842206	18
3107	0.028223869650895975	0.0078095850530202696	0.007698979106089032	0.827171951529673	-1	0	0	0.16666666666666666	1	1.0	6	1.0	1.0	7	6	0	0	0	0.125	8	1	8	0.0	0	0.5305507305910179	0.8258878808648912	0.7453750790946762	0.9158189605930644	0.3811189365857457	0.9187336048706947	0.9222427337025292	0.8931145735512056	0	0	0.0	0.007698979106089032	24
2499	0.0	0.0	0.0	1.0	-1	0	0	0	0	0	0	1.0	0	0	0	0	0	0	1.0	1	1	1	0.0	0	0	0	0	0	0	0	0	0	0	0	0	-0.1	0
2399	0.009122177856709518	0.0023950306795180037	-0.001188115108993367	0.9965337424846538	-1	0	0	0.25	1	1.0	4	1.0	1.0	5	4	0	0	0	0.16666666666666666	6	1	6	0.0	0	0.5305507305910179	0.8063176750283249	0.5368202548445465	0.9377701939860927	0.3548121843044926	0.9439585483807127	0.9222427337025292	0.9105992085996796	0	0	0.0	-0.00011881151089933671	4
4037	0.04925893797160641	0.0053570816292954565	0.0035427516268068137	0.6137292710350728	-1	0	0	0.2	2	0.8461538461538461	11	0.3125	0.7692307692307693	11	10	3	1	0	0.3333333333333333	4	12	15	0.1111111111111111	0.18181818181818182	0.5305507305910179	0.9167725791541097	0.5368202548445465	0.9164302000921083	0.40726284766189436	0.9551538849141135	0.8914574447210304	0.9319840788781403	1.0	0	0.0	0.0035427516268068137	0
539	0.0017668207528843708	8.176542750064315e-05	4.602266852891874e-05	0.9962799314222635	-1	0	0	0.75	3	0.25	1	0.6666666666666666	0	3	0	2	0	0	1.0	3	3	6	0.0	0.5	0	0	0	0	0	0	0	0	0	0	0	4.602266852891874e-05	14
3374	0.023871266113377677	0.007065617518014862	0.006919261690784756	0.9414038342567451	-1	0	0	0.16666666666666666	1	1.0	6	1.0	1.0	7	6	0	0	0	0.125	8	1	8	0.0	0	0.5305507305910179	0.8258878808648912	0.7453750790946762	0.9158189605930644	0.3811189365857457	0.9187336048706947	0.9222427337025292	0.8931145735512056	0	0	0.0	0.006919261690784756	16
681	0.04800861366795055	0.006138435882814097	-0.0033574128688545783	0.9190316092313551	-1	0	0	0.4	4	0.6923076923076923	9	0.3	0.5384615384615384	10	7	4	4	0	0.5	5	10	15	0.4444444444444444	0.2	0.6404518573323548	0.8570615561810785	0.4873669945415636	0.9257391682478289	0.4211672665924272	0.91072763773851	0.8714533192599476	0.9013414117385405	0.35	0	0.0	-0.00033574128688545785	0
20	0.025055653765541523	0.0005455856912237727	-0.0005387105597690644	0.9369217772826748	-1	0.25	1	0.5	5	0.6153846153846154	8	0.45454545454545453	0.46153846153846156	11	6	3	1	0	0.2727272727272727	11	3	15	0.2	0.5	0.7100925918121945	0.9450733323618649	0.7768465204697568	0.9249421331099652	0.42822961058548153	0.8671635110437713	0.8966331464245592	0.9176583409047034	1.0	0.18181818181818182	0.0	-5.387105597690644e-05	19
1180	0.02452920323803677	0.0062195405205646035	0.006109733727228563	0.9424646134949928	-1	0	0	0.16666666666666666	1	1.0	6	1.0	1.0	7	6	0	0	0	0.125	8	1	8	0.0	0	0.5305507305910179	0.8258878808648912	0.7453750790946762	0.9158189605930644	0.3811189365857457	0.9187336048706947	0.9222427337025292	0.8931145735512056	0	0	0.0	0.006109733727228563	14
435	0.0002866318605087261	1.3799690967782475e-05	-5.5760599149087934e-06	0.9974325539926524	-1	0	0	0.3333333333333333	1	1.0	2	0.6666666666666666	0.5	1	1	2	3	0	0.6666666666666666	2	3	4	0.375	0	0.10114955887178356	0.5	0.12636115390486913	0.5	0.8255220227607231	0.5	0.9663293613642768	0.5	1.0	0	0.0	-5.576059914908793e-07	12
1484	0.027984103048712416	0.007619978703197833	0.007541340947932589	0.8260798870094785	-1	0	0	0.16666666666666666	1	1.0	6	1.0	1.0	7	6	0	0	0	0.125	8	1	8	0.0	0	0.5305507305910179	0.8258878808648912	0.7453750790946762	0.9158189605930644	0.3811189365857457	0.9187336048706947	0.9222427337025292	0.8931145735512056	0	0	0.0	0.007541340947932589	6
3224	0.0	0.0	0.0	1.0	-1	0	0	0	0	0	0	1.0	0	0	0	0	0	0	1.0	1	1	1	0.0	0	0	0	0	0	0	0	0	0	0	0	0	-0.1	0
3812	0.023654625832947574	0.0060192253381502825	0.005940673714045672	0.9447110943835693	-1	0	0	0.16666666666666666	1	1.0	6	1.0	1.0	7	6	0	0	0	0.125	8	1	8	0.0	0	0.5305507305910179	0.8258878808648912	0.7453750790946762	0.9158189605930644	0.40726284766189436	0.8905819593346705	0.8576271370217208	0.8822005670769583	0	0	0.0	0.005940673714045672	8
2513	0.02778458740732819	0.0074622988881354255	0.007376250158681392	0.826389903004028	-1	0	0	0.16666666666666666	1	1.0	6	1.0	1.0	7	6	0	0	0	0.125	8	1	8	0.0	0	0.5305507305910179	0.8258878808648912	0.7453750790946762	0.9158189605930644	0.3811189365857457	0.9187336048706947	0.9222427337025292	0.8931145735512056	0	0	0.0	0.007376250158681392	8
1955	0.023600733057527117	0.005382348264759392	0.0053809276506733205	0.9475623091574604	-1	0	0	0.16666666666666666	1	1.0	6	1.0	1.0	7	6	0	0	0	0.125	8	1	8	0.0	0	0.5305507305910179	0.8258878808648912	0.7453750790946762	0.9158189605930644	0.3811189365857457	0.9187336048706947	0.9222427337025292	0.8931145735512056	0	0	0.0	0.0053809276506733205	9
1942	0.027644276737409115	0.006956903088230645	0.006927310162381496	0.8302966607426266	-1	0	0	0.16666666666666666	1	1.0	6	1.0	1.0	7	6	0	0	0	0.125	8	1	8	0.0	0	0.5305507305910179	0.8258878808648912	0.7453750790946762	0.9158189605930644	0.3811189365857457	0.9187336048706947	0.9222427337025292	0.8931145735512056	0	0	0.0	0.006927310162381496	39
293	0.007378967400003425	0.0008371829415782807	-0.0007507041155794641	0.9890073211427252	-1	0	0	0.75	3	0.5	2	0.6	0.5	4	2	1	1	0	0.4	5	2	6	0.25	0.5	0.4744711339563422	0.8691206779552223	0.8228732369339777	0.8624687267731993	0.5884872469731467	0.8116116264298873	0.8335627236260023	0.8493983552024855	1.0	0	0.0	-7.507041155794641e-05	10
3291	0.02832732070627214	0.007704755152505406	0.00767947638472222	0.8269430064450899	-1	0	0	0.16666666666666666	1	1.0	6	1.0	1.0	7	6	0	0	0	0.125	8	1	8	0.0	0	0.5305507305910179	0.8258878808648912	0.7453750790946762	0.9158189605930644	0.3811189365857457	0.9187336048706947	0.9222427337025292	0.8931145735512056	0	0	0.0	0.00767947638472222	12
4555	0.024159105402601685	0.00649502550508874	0.006470362633499607	0.9437665828037232	-1	0	0	0.16666666666666666	1	1.0	6	1.0	1.0	7	6	0	0	0	0.125	8	1	8	0.0	0	0.5305507305910179	0.8258878808648912	0.7453750790946762	0.9158189605930644	0.40726284766189436	0.9046660674234773	0.8576271370217208	0.8874141972670602	0	0	0.0	0.006470362633499607	15
2018	0.024241821560585606	0.006302010142511003	0.00624130150439268	0.9427586302695213	-1	0	0	0.16666666666666666	1	1.0	6	1.0	1.0	7	6	0	0	0	0.125	8	1	8	0.0	0	0.5305507305910179	0.8258878808648912	0.7453750790946762	0.9158189605930644	0.3811189365857457	0.9187336048706947	0.9222427337025292	0.8931145735512056	0	0	0.0	0.00624130150439268	21
1358	0.02756891205364359	0.0069441594766615445	0.006924185777758499	0.8306734254183847	-1	0	0	0.16666666666666666	1	1.0	6	1.0	1.0	7	6	0	0	0	0.125	8	1	8	0.0	0	0.5305507305910179	0.8258878808648912	0.7453750790946762	0.9158189605930644	0.3811189365857457	0.9187336048706947	0.9222427337025292	0.8931145735512056	0	0	0.0	0.006924185777758499	5
4447	0.020100900465178023	0.005256613826255715	0.0046399103423419175	0.9482716885376138	-1	0	0	0.2	1	1.0	5	1.0	1.0	6	5	0	0	0	0.14285714285714285	7	1	7	0.0	0	0.6262165857925499	0.7645433139117903	0.6410976669696113	0.9328315662589928	0.36796556044511913	0.729708823807329	0.8478294801365417	0.8321077560897753	0	0	0.0	0.0046399103423419175	2
4040	0.023219827174547458	0.006659719364502136	0.006615784158090388	0.9436440106003688	-1	0	0	0.16666666666666666	1	1.0	6	1.0	1.0	7	6	0	0	0	0.125	8	1	8	0.0	0	0.5305507305910179	0.8258878808648912	0.7453750790946762	0.9158189605930644	0.40726284766189436	0.9046660674234773	0.8576271370217208	0.8874141972670602	0	0	0.0	0.006615784158090388	35
21	0.0	0.0	0.0	1.0	-1	0	0	0	0	0	0	1.0	0	0	0	0	2	0	1.0	1	1	1	0.5	0	0	0	0	0	0	0	0	0	0	0	0	-0.1	7
4353	0.0194134535376234	0.006374378265264849	0.005804560786803839	0.9509390252622112	-1	0	0	0.2	1	1.0	5	1.0	1.0	6	5	0	0	0	0.14285714285714285	7	1	7	0.0	0	0.6262165857925499	0.8400944645176147	0.7453750790946762	0.8215297558603517	0.36796556044511913	0.7119341817693432	0.8942084473823512	0.7963265369724375	0	0	0.0	0.005804560786803839	10
4423	0.028470007442297447	0.0074447776299533626	0.007324326927078294	0.8267686544890276	-1	0	0	0.16666666666666666	1	1.0	6	1.0	1.0	7	6	0	0	0	0.125	8	1	8	0.0	0	0.5305507305910179	0.8258878808648912	0.7453750790946762	0.9158189605930644	0.3811189365857457	0.9187336048706947	0.9222427337025292	0.8931145735512056	0	0	0.0	0.007324326927078294	29
1239	0.027743970714935895	0.007847171949533613	0.007804218234139829	0.8271953604364457	-1	0	0	0.16666666666666666	1	1.0	6	1.0	1.0	7	6	0	0	0	0.125	8	1	8	0.0	0	0.5305507305910179	0.8258878808648912	0.7453750790946762	0.9158189605930644	0.3811189365857457	0.9187336048706947	0.9222427337025292	0.8931145735512056	0	0	0.0	0.007804218234139829	9
1986	0.019157066491433082	0.005519704278209751	0.005029141528525821	0.949096198889011	-1	0	0	0.2	1	1.0	5	1.0	1.0	6	5	0	0	0	0.14285714285714285	7	1	7	0.0	0	0.6262165857925499	0.8400944645176147	0.7453750790946762	0.8215297558603517	0.36796556044511913	0.7119341817693432	0.8942084473823512	0.7963265369724375	0	0	0.0	0.005029141528525821	4
2881	0.024188165473410003	0.005746513623114556	0.005584524525153515	0.9454274318264234	-1	0	0	0.16666666666666666	1	1.0	6	1.0	1.0	7	6	0	0	0	0.125	8	1	8	0.0	0	0.5305507305910179	0.8258878808648912	0.7453750790946762	0.9158189605930644	0.3811189365857457	0.9187336048706947	0.9222427337025292	0.8931145735512056	0	0	0.0	0.005584524525153515	11
1993	0.024584295218396376	0.005815192420628325	0.00564423927343476	0.9437248807612812	-1	0	0	0.16666666666666666	1	1.0	6	1.0	1.0	7	6	0	0	0	0.125	8	1	8	0.0	0	0.5305507305910179	0.8258878808648912	0.7453750790946762	0.9158189605930644	0.3811189365857457	0.9187336048706947	0.9222427337025292	0.8931145735512056	0	0	0.0	0.00564423927343476	10
1664	0.027632699623363025	0.007419707622741232	0.007332185910941721	0.82934159706363	-1	0	0	0.16666666666666666	1	1.0	6	1.0	1.0	7	6	0	0	0	0.125	8	1	8	0.0	0	0.5305507305910179	0.8258878808648912	0.7453750790946762	0.9158189605930644	0.3811189365857457	0.9187336048706947	0.9222427337025292	0.8931145735512056	0	0	0.0	0.007332185910941721	16
1769	0.027607994288908942	0.007635682613798936	0.007610785448062469	0.8223695357802954	-1	0	0	0.16666666666666666	1	1.0	6	1.0	1.0	7	6	0	0	0	0.125	8	1	8	0.0	0	0.5305507305910179	0.8258878808648912	0.7453750790946762	0.9158189605930644	0.3811189365857457	0.9187336048706947	0.9222427337025292	0.8931145735512056	0	0	0.0	0.007610785448062469	99
3573	0.024302021169113525	0.005302303786649664	0.005128032269308922	0.942995187827003	-1	0	0	0.16666666666666666	1	1.0	6	1.0	1.0	7	6	0	0	0	0.125	8	1	8	0.0	0	0.5305507305910179	0.8258878808648912	0.7453750790946762	0.9158189605930644	0.3811189365857457	0.9187336048706947	0.9222427337025292	0.8931145735512056	0	0	0.0	0.005128032269308922	4
4198	0.0238563847122415	0.005808721532218982	0.005620310656941759	0.9423094682766127	-1	0	0	0.16666666666666666	1	1.0	6	1.0	1.0	7	6	0	0	0	0.125	8	1	8	0.0	0	0.5305507305910179	0.8258878808648912	0.7453750790946762	0.9158189605930644	0.3811189365857457	0.9187336048706947	0.9222427337025292	0.8931145735512056	0	0	0.0	0.005620310656941759	8
350	2.334548345849131e-06	1.7656944943341943e-08	-6.533891598073539e-09	0.9999989892512086	-1	0	0	1.0	1	0	0	1.0	0	1	0	0	1	0	0.5	1	2	2	0.3333333333333333	0	0	0	0	0	0	0	0	0	0	0	0	-6.533891598073539e-10	9
2583	0.028564153150849293	0.007739059683924399	0.007611399468866762	0.8257313252763132	-1	0	0	0.16666666666666666	1	1.0	6	1.0	1.0	7	6	0	0	0	0.125	8	1	8	0.0	0	0.5305507305910179	0.8258878808648912	0.7453750790946762	0.9158189605930644	0.3811189365857457	0.9187336048706947	0.9222427337025292	0.8931145735512056	0	0	0.0	0.007611399468866762	68
2585	0.027511591979499386	0.007007435256882026	0.006855263228470382	0.8271344914225711	-1	0	0	0.16666666666666666	1	1.0	6	1.0	1.0	7	6	0	0	0	0.125	8	1	8	0.0	0	0.5305507305910179	0.8258878808648912	0.7453750790946762	0.9158189605930644	0.3811189365857457	0.9187336048706947	0.9222427337025292	0.8931145735512056	0	0	0.0	0.006855263228470382	22
3698	0.02847483100028563	0.0076908436730710366	0.00766558658208992	0.8281865115519178	-1	0	0	0.16666666666666666	1	1.0	6	1.0	1.0	7	6	0	0	0	0.125	8	1	8	0.0	0	0.5305507305910179	0.8258878808648912	0.7453750790946762	0.9158189605930644	0.3811189365857457	0.9187336048706947	0.9222427337025292	0.8931145735512056	0	0	0.0	0.00766558658208992	61
3596	0.028209115851719712	0.012871532202492689	0.012749265217896412	0.8957443757132605	-1	0	0	0.16666666666666666	1	1.0	6	1.0	1.0	7	6	0	0	0	0.125	8	1	8	0.0	0	0.5453589698739849	0.8247646166337733	0.7453750790946762	0.910293505740044	0.3811189365857457	0.9173609669110179	0.9222427337025292	0.8900322195846545	0	0	0.0	0.012749265217896412	13
4732	0.024548451864761824	0.006160385617608831	0.005946606045732218	0.9449786409716316	-1	0	0	0.16666666666666666	1	1.0	6	1.0	1.0	7	6	0	0	0	0.125	8	1	8	0.0	0	0.5305507305910179	0.8258878808648912	0.7453750790946762	0.9158189605930644	0.3811189365857457	0.9187336048706947	0.9222427337025292	0.8931145735512056	0	0	0.0	0.005946606045732218	14
3685	0.0280711732829143	0.00772780256887466	0.007544959936274934	0.8256511175765398	-1	0	0	0.16666666666666666	1	1.0	6	1.0	1.0	7	6	0	0	0	0.125	8	1	8	0.0	0	0.5305507305910179	0.8258878808648912	0.7453750790946762	0.9158189605930644	0.3811189365857457	0.9187336048706947	0.9222427337025292	0.8931145735512056	0	0	0.0	0.007544959936274934	56
2684	0.024432834092046954	0.00603613193573167	0.005901176145170907	0.9420779068666347	-1	0	0	0.16666666666666666	1	1.0	6	1.0	1.0	7	6	0	0	0	0.125	8	1	8	0.0	0	0.5305507305910179	0.8258878808648912	0.7453750790946762	0.9158189605930644	0.3811189365857457	0.9187336048706947	0.9222427337025292	0.8931145735512056	0	0	0.0	0.005901176145170907	15
4193	0.006841544792588353	0.0022863399691530175	-0.00010427762955087093	0.9987254312221067	-1	0	0	0.25	1	1.0	3	1.0	1.0	4	3	0	0	0	0.2	5	1	5	0.0	0	0.5654027234982519	0.7064484925286071	0.5368202548445465	0.94280888844552	0.4250846756486274	0.9159665980007494	0.815018994070037	0.8832055704813855	0	0	0.0	-1.0427762955087092e-05	4
4020	0.011591047699491189	0.0006693917443112085	4.058297769998391e-05	0.9966503122864274	-1	0	0	0.25	1	1.0	4	1.0	1.0	5	4	0	0	0	0.16666666666666666	6	1	6	0.0	0	0.5305507305910179	0.8062713706580892	0.5368202548445465	0.9377701939860927	0.3548121843044926	0.9439585483807127	0.9222427337025292	0.910591163130551	0	0	0.0	4.058297769998391e-05	0
1395	0.02380493907340607	0.005420919863853268	0.0053468871894693445	0.9428949396136042	-1	0	0	0.16666666666666666	1	1.0	6	1.0	1.0	7	6	0	0	0	0.125	8	1	8	0.0	0	0.5305507305910179	0.8258878808648912	0.7453750790946762	0.9158189605930644	0.3811189365857457	0.9187336048706947	0.9222427337025292	0.8931145735512056	0	0	0.0	0.0053468871894693445	6
3492	0.0245790030028985	0.006028396294575095	0.005946277926007489	0.9439194943742686	-1	0	0	0.16666666666666666	1	1.0	6	1.0	1.0	7	6	0	0	0	0.125	8	1	8	0.0	0	0.5305507305910179	0.8258878808648912	0.7453750790946762	0.9158189605930644	0.3811189365857457	0.9187336048706947	0.9222427337025292	0.8931145735512056	0	0	0.0	0.005946277926007489	14
2928	0.023903258406789883	0.006371678532349919	0.006295647635228918	0.9439100047916409	-1	0	0	0.16666666666666666	1	1.0	6	1.0	1.0	7	6	0	0	0	0.125	8	1	8	0.0	0	0.5305507305910179	0.8258878808648912	0.7453750790946762	0.9158189605930644	0.3811189365857457	0.9187336048706947	0.9222427337025292	0.8931145735512056	0	0	0.0	0.006295647635228918	6
4592	0.02784612189943012	0.008041793981589617	0.007966607112986846	0.8265697150656127	-1	0	0	0.16666666666666666	1	1.0	6	1.0	1.0	7	6	0	0	0	0.125	8	1	8	0.0	0	0.5305507305910179	0.8258878808648912	0.7453750790946762	0.9158189605930644	0.3811189365857457	0.9187336048706947	0.9222427337025292	0.8931145735512056	0	0	0.0	0.007966607112986846	32
2774	0.01933835924176961	0.0016623727551663833	-0.0001045217251128613	0.9300647736290706	-1	0.3333333333333333	1	0.5	4	0.5	5	0.375	0.5	7	5	4	1	0	0.5	4	8	12	0.1	0.2222222222222222	0.7218824409940819	0.9012825663283294	0.6356525035915214	0.9136536942323876	0.3811189365857457	0.9572414607465152	0.8914574447210304	0.9282231298443836	1.0	0.2857142857142857	0.0	-1.045217251128613e-05	0
1135	0.028410101432672294	0.007763801949045085	0.0077177191639068695	0.8280905856127712	-1	0	0	0.16666666666666666	1	1.0	6	1.0	1.0	7	6	0	0	0	0.125	8	1	8	0.0	0	0.5305507305910179	0.8258878808648912	0.7453750790946762	0.9158189605930644	0.3811189365857457	0.9187336048706947	0.9222427337025292	0.8931145735512056	0	0	0.0	0.0077177191639068695	97
2962	0.0093306845425671	0.002069033670852184	-0.001377909361873025	0.9966397946282052	-1	0	0	0.25	1	1.0	4	1.0	1.0	5	4	0	0	0	0.16666666666666666	6	1	6	0.0	0	0.5305507305910179	0.8063176750283249	0.5368202548445465	0.9377701939860927	0.3548121843044926	0.9439585483807127	0.9222427337025292	0.9105992085996796	0	0	0.0	-0.00013779093618730248	0
3206	0.027400058354009403	0.0070761994246249845	0.007024843178904092	0.8273155105410509	-1	0	0	0.16666666666666666	1	1.0	6	1.0	1.0	7	6	0	0	0	0.125	8	1	8	0.0	0	0.5305507305910179	0.8258878808648912	0.7453750790946762	0.9158189605930644	0.3811189365857457	0.9187336048706947	0.9222427337025292	0.8931145735512056	0	0	0.0	0.007024843178904092	10
1954	0.02341844153676229	0.005819561667657823	0.005738879899585474	0.9438793657368447	-1	0	0	0.16666666666666666	1	1.0	6	1.0	1.0	7	6	0	0	0	0.125	8	1	8	0.0	0	0.5305507305910179	0.8258878808648912	0.7453750790946762	0.9158189605930644	0.3811189365857457	0.9187336048706947	0.9222427337025292	0.8931145735512056	0	0	0.0	0.005738879899585474	22
119	0.01542654656223789	0.0017028717379219507	0.0007499707583924337	0.9884211968285092	-1	0	0	0.3333333333333333	2	0.8333333333333334	5	0.5714285714285714	0.6666666666666666	5	4	2	1	0	0.2857142857142857	7	2	8	0.14285714285714285	0.2857142857142857	0.47565498405951673	0.9200557139248237	0.7453750790946762	0.7491831941573418	0.40726284766189436	0.870003611182341	0.840842840599351	0.8596981569962636	1.0	0.2	0.0	0.0007499707583924337	51
3043	0.024050530248462994	0.005621534303219987	0.00556165893708412	0.9442010214259915	-1	0	0	0.16666666666666666	1	1.0	6	1.0	1.0	7	6	0	0	0	0.125	8	1	8	0.0	0	0.5305507305910179	0.8258878808648912	0.7453750790946762	0.9158189605930644	0.3811189365857457	0.9187336048706947	0.9222427337025292	0.8931145735512056	0	0	0.0	0.00556165893708412	8
4035	0.01120609970200455	0.0036964343443686744	0.00012175502805254458	0.9649415337858077	-1	0	0	0.2	1	1.0	5	1.0	1.0	6	5	0	0	0	0.14285714285714285	1	7	7	0.0	0	0.6262165857925499	0.8520985815690209	0.7453750790946762	0.9267171525542613	0.36796556044511913	0.9320851373321187	0.9229901189546693	0.9090879356734357	0	0	0.0	0.00012175502805254458	1
4847	0.011305437617801513	0.0029144467818166893	0.0010820266575594692	0.965038324558811	-1	0	0	0.2	1	1.0	5	1.0	1.0	6	5	0	0	0	0.14285714285714285	1	7	7	0.0	0	0.6262165857925499	0.8520985815690209	0.7453750790946762	0.9267171525542613	0.39419089212382	0.9044022490846316	0.8792382682045845	0.8983052579373847	0	0	0.0	0.0010820266575594692	4
918	0.01904469634798424	0.0061667273202642365	0.005784851453396902	0.9475423394536004	-1	0	0	0.2	1	1.0	5	1.0	1.0	6	5	0	0	0	0.14285714285714285	7	1	7	0.0	0	0.6262165857925499	0.8400944645176147	0.7453750790946762	0.8215297558603517	0.36796556044511913	0.7119341817693432	0.8942084473823512	0.7963265369724375	0	0	0.0	0.005784851453396902	17
2456	0.024303450950299794	0.005821932817599773	0.005756020915999518	0.9455671845469273	-1	0	0	0.16666666666666666	1	1.0	6	1.0	1.0	7	6	0	0	0	0.125	8	1	8	0.0	0	0.5305507305910179	0.8258878808648912	0.7453750790946762	0.9158189605930644	0.3811189365857457	0.9187336048706947	0.9222427337025292	0.8931145735512056	0	0	0.0	0.005756020915999518	21
1832	0.023782347793153108	0.005608866863714918	0.005467703354548145	0.9455566645295774	-1	0	0	0.16666666666666666	1	1.0	6	1.0	1.0	7	6	0	0	0	0.125	8	1	8	0.0	0	0.5305507305910179	0.8258878808648912	0.7453750790946762	0.9158189605930644	0.3811189365857457	0.9187336048706947	0.9222427337025292	0.8931145735512056	0	0	0.0	0.005467703354548145	6
217	0.01600954596368297	0.0019307306238411069	0.0019282828996734468	0.9575302587470547	-1	0	0	0.3333333333333333	2	0.7142857142857143	5	0.375	0.7142857142857143	7	5	1	1	0	0.6666666666666666	4	6	9	0.25	0.4	0.32124425524965633	0.9469665112359216	0.47530111529506713	0.9137308209292114	0.4809589173182527	0.9081068721022112	0.8840616280086638	0.924912603831025	1.0	0.2857142857142857	0.0	0.0019282828996734468	42
845	0.023498387263995706	0.006425059362096945	0.002862739910569473	0.94177243573989	-1	0	0	0.4	4	0.6923076923076923	9	0.23809523809523808	0.6153846153846154	11	8	3	3	0	0.7777777777777778	7	9	15	0.42857142857142855	0.16666666666666666	0.6579553912650249	0.8613296284999188	0.6061331172593728	0.8914074680835107	0.6539987017501038	0.9442920577634646	0.8548885823320029	0.9049918379431373	0.6363636363636364	0.36363636363636365	0.0	0.002862739910569473	18
1743	0.019000344240120773	0.0061915611390981	0.005735756761853814	0.9473541827613116	-1	0	0	0.2	1	1.0	5	1.0	1.0	6	5	0	0	0	0.14285714285714285	7	1	7	0.0	0	0.6262165857925499	0.8400944645176147	0.7453750790946762	0.8215297558603517	0.36796556044511913	0.7119341817693432	0.8942084473823512	0.7963265369724375	0	0	0.0	0.005735756761853814	7
4283	0.02438315649980602	0.0062068416211423175	0.006178400059662325	0.9439624689008361	-1	0	0	0.16666666666666666	1	1.0	6	1.0	1.0	7	6	0	0	0	0.125	8	1	8	0.0	0	0.5305507305910179	0.8258878808648912	0.7453750790946762	0.9158189605930644	0.3811189365857457	0.9187336048706947	0.9222427337025292	0.8931145735512056	0	0	0.0	0.006178400059662325	18
3653	0.026880962232317278	0.00803927532966906	0.007965911237594717	0.8267470260041652	-1	0	0	0.16666666666666666	1	1.0	6	1.0	1.0	7	6	0	0	0	0.125	8	1	8	0.0	0	0.5305507305910179	0.8258878808648912	0.7453750790946762	0.9158189605930644	0.40726284766189436	0.9046660674234773	0.8576271370217208	0.8874141972670602	0	0	0.0	0.007965911237594717	107
846	0.04201686497268458	0.005120285393973121	0.005102566466340517	0.5221313277453903	-1	0	0	0.3	3	0.8461538461538461	11	0.38461538461538464	0.6923076923076923	11	9	3	4	0	0.23076923076923078	13	3	15	0.5	1.0	0.4635586606858403	0.8829961793816296	0.499649407380223	0.9117054309670976	0.4885020383698113	0.9411503422090639	0.8714533192599476	0.9149753960340059	0.22727272727272727	0.36363636363636365	0.0	0.005102566466340517	8
4218	0.023704018596333042	0.006365185935259778	0.006338073952954559	0.944516584904015	-1	0	0	0.16666666666666666	1	1.0	6	1.0	1.0	7	6	0	0	0	0.125	8	1	8	0.0	0	0.5305507305910179	0.8258878808648912	0.7453750790946762	0.9158189605930644	0.3811189365857457	0.9187336048706947	0.9222427337025292	0.8931145735512056	0	0	0.0	0.006338073952954559	10
4188	0.027209123882673995	0.006871719084518948	0.006847324878606951	0.8303152415105248	-1	0	0	0.16666666666666666	1	1.0	6	1.0	1.0	7	6	0	0	0	0.125	8	1	8	0.0	0	0.5305507305910179	0.8258878808648912	0.7453750790946762	0.9158189605930644	0.3811189365857457	0.9187336048706947	0.9222427337025292	0.8931145735512056	0	0	0.0	0.006847324878606951	11
3044	0.028477158149477887	0.0070959019475666605	0.006966164906120819	0.8263860541626383	-1	0	0	0.16666666666666666	1	1.0	6	1.0	1.0	7	6	0	0	0	0.125	8	1	8	0.0	0	0.5305507305910179	0.8258878808648912	0.7453750790946762	0.9158189605930644	0.3811189365857457	0.9187336048706947	0.9222427337025292	0.8931145735512056	0	0	0.0	0.006966164906120819	34
2481	0.009187374576282046	0.002539249956641967	-0.002272461370358972	0.996664097154204	-1	0	0	0.25	1	1.0	4	1.0	1.0	5	4	0	0	0	0.16666666666666666	6	1	6	0.0	0	0.5305507305910179	0.8063176750283249	0.5368202548445465	0.9377701939860927	0.3548121843044926	0.9439585483807127	0.9222427337025292	0.9105992085996796	0	0	0.0	-0.0002272461370358972	2
4997	0.027057719287537054	0.00777806056481123	0.007680285706572784	0.8263604386900933	-1	0	0	0.16666666666666666	1	1.0	6	1.0	1.0	7	6	0	0	0	0.125	8	1	8	0.0	0	0.5305507305910179	0.8258878808648912	0.7453750790946762	0.9158189605930644	0.40726284766189436	0.8905819593346705	0.8576271370217208	0.8822005670769583	0	0	0.0	0.007680285706572784	15
3481	0.007269558785438302	0.0015196189378471037	0.0014823919591683556	0.9653705575953001	-1	0	0	0.4	2	0.8	4	0.5833333333333334	0.8	6	4	0	0	0	0.3333333333333333	2	6	7	0.0	0	0.640886403055568	0.8501476364872189	0.7453750790946762	0.9267171525542613	0.36796556044511913	0.9320851373321187	0.9265080293120773	0.9086628772036499	0	0	0.0	0.0014823919591683556	2
4924	0.027035689448825544	0.008657979346212664	0.00860290173009084	0.8249312116450428	-1	0	0	0.16666666666666666	1	1.0	6	1.0	1.0	7	6	0	0	0	0.125	8	1	8	0.0	0	0.5305507305910179	0.8258878808648912	0.7453750790946762	0.9158189605930644	0.40726284766189436	0.8905819593346705	0.8576271370217208	0.8822005670769583	0	0	0.0	0.00860290173009084	94
1974	0.02407582425273717	0.006457056640504787	0.006392660476542395	0.9428135306675641	-1	0	0	0.16666666666666666	1	1.0	6	1.0	1.0	7	6	0	0	0	0.125	8	1	8	0.0	0	0.5305507305910179	0.8258878808648912	0.7453750790946762	0.9158189605930644	0.3811189365857457	0.9187336048706947	0.9222427337025292	0.8931145735512056	0	0	0.0	0.006392660476542395	11
4210	0.027979164490257197	0.0072792861591064375	0.0071871916566003495	0.826060153677412	-1	0	0	0.16666666666666666	1	1.0	6	1.0	1.0	7	6	0	0	0	0.125	8	1	8	0.0	0	0.5305507305910179	0.8258878808648912	0.7453750790946762	0.9158189605930644	0.3811189365857457	0.9187336048706947	0.9222427337025292	0.8931145735512056	0	0	0.0	0.0071871916566003495	42
2204	0.028328491495949203	0.0069140911945099305	0.006796488766796213	0.8290684181260737	-1	0	0	0.16666666666666666	1	1.0	6	1.0	1.0	7	6	0	0	0	0.125	8	1	8	0.0	0	0.5305507305910179	0.8258878808648912	0.7453750790946762	0.9158189605930644	0.3811189365857457	0.9187336048706947	0.9222427337025292	0.8931145735512056	0	0	0.0	0.006796488766796213	14
4642	0.03167118369260803	0.011815685359234308	0.010384338398391512	0.9024329695984687	-1	0	0	0.16666666666666666	1	1.0	6	1.0	1.0	7	6	0	0	0	0.125	8	1	8	0.0	0	0.5453589698739849	0.7565011231427223	0.5368202548445465	0.9449701614661702	0.3811189365857457	0.9209562631125171	0.8576271370217208	0.8951155517025807	0	0	0.0	0.010384338398391512	49
4632	0.028142694267771277	0.007660836620897142	0.0076112688883037466	0.8274399100379362	-1	0	0	0.16666666666666666	1	1.0	6	1.0	1.0	7	6	0	0	0	0.125	8	1	8	0.0	0	0.5305507305910179	0.8258878808648912	0.7453750790946762	0.9158189605930644	0.3811189365857457	0.9096280039424914	0.897959295744105	0.8893615942650381	0	0	0.0	0.0076112688883037466	51
1695	0.025840895780505177	0.005712180266281943	0.0054092018818851	0.9223689725094542	-1	0	0	0.16666666666666666	1	1.0	6	1.0	1.0	7	6	0	0	0	0.125	8	1	8	0.0	0	0.5305507305910179	0.8258878808648912	0.7453750790946762	0.9158189605930644	0.3191685283310265	0.9156092131027481	0.9011563795775256	0.8917986620520632	0	0	0.0	0.0054092018818851	8
3741	0.028358722823365705	0.007812823199240117	0.007776687902022752	0.827184741877798	-1	0	0	0.16666666666666666	1	1.0	6	1.0	1.0	7	6	0	0	0	0.125	8	1	8	0.0	0	0.5305507305910179	0.8258878808648912	0.7453750790946762	0.9158189605930644	0.3811189365857457	0.9187336048706947	0.9222427337025292	0.8931145735512056	0	0	0.0	0.007776687902022752	81
1883	0.02348642401423353	0.005272839181916589	0.005186595327572286	0.9428000261912632	-1	0	0	0.16666666666666666	1	1.0	6	1.0	1.0	7	6	0	0	0	0.125	8	1	8	0.0	0	0.5305507305910179	0.8258878808648912	0.7453750790946762	0.9158189605930644	0.3811189365857457	0.9187336048706947	0.9222427337025292	0.8931145735512056	0	0	0.0	0.005186595327572286	6
518	0.03529084112687319	0.009088592642987371	-0.008782283099547147	0.6376557861361092	-1	0	0	0.125	1	1.0	10	1.0	0.8	9	8	2	2	0	0.08333333333333333	12	1	12	0.2857142857142857	0	0.6864623713492027	0.7107271811904747	0.6061331172593728	0.9295855371395403	0.44290650363536044	0.9122561302754469	0.8548885823320029	0.8743798746147052	0.5555555555555556	0.3333333333333333	0.0	-0.0008782283099547147	2
2688	0.023902178885874432	0.005967866423017326	0.005875901907865093	0.9423851422364313	-1	0	0	0.16666666666666666	1	1.0	6	1.0	1.0	7	6	0	0	0	0.125	8	1	8	0.0	0	0.5305507305910179	0.8258878808648912	0.7453750790946762	0.9158189605930644	0.3811189365857457	0.9187336048706947	0.9222427337025292	0.8931145735512056	0	0	0.0	0.005875901907865093	10
3793	0.024145547140035813	0.006558641603705083	0.00648792517153012	0.9440341271805573	-1	0	0	0.16666666666666666	1	1.0	6	1.0	1.0	7	6	0	0	0	0.125	8	1	8	0.0	0	0.5305507305910179	0.8258878808648912	0.7453750790946762	0.9158189605930644	0.3811189365857457	0.9187336048706947	0.9222427337025292	0.8931145735512056	0	0	0.0	0.00648792517153012	12
3950	0.01822741800967563	0.00261727301086951	-0.00039688173564795984	0.5233523749728132	-1	0	0	0.3333333333333333	2	0.8333333333333334	5	0.5714285714285714	0.8333333333333334	7	5	0	0	0	0.2857142857142857	2	7	8	0.0	0	0.5305507305910179	0.8258878808648912	0.7453750790946762	0.9158189605930644	0.3811189365857457	0.9187336048706947	0.9222427337025292	0.8931145735512056	0	0	0.0	-3.968817356479598e-05	0
3819	0.02430666975122807	0.006361884943166463	0.006308709052349844	0.9437600246451721	-1	0	0	0.16666666666666666	1	1.0	6	1.0	1.0	7	6	0	0	0	0.125	8	1	8	0.0	0	0.5305507305910179	0.8258878808648912	0.7453750790946762	0.9158189605930644	0.3811189365857457	0.9187336048706947	0.9222427337025292	0.8931145735512056	0	0	0.0	0.006308709052349844	19
265	0.04057224082011585	0.003861450676222392	0.0036315463076834927	0.9641680578573854	-1	0	0	0.2222222222222222	2	0.8181818181818182	9	0.325	0.6363636363636364	7	7	5	4	0	0.625	8	5	13	0.2857142857142857	0	0.4744711339563422	0.8510376801880664	0.7773348911203823	0.9196870473473927	0.859382030347334	0.8805870710537615	0.8306073339592583	0.8869162933082672	0.14285714285714285	0.14285714285714285	0.0	0.0036315463076834927	4
5016	0.027917792470515106	0.007562416003467479	0.007289707520400421	0.8267406659268881	-1	0	0	0.16666666666666666	1	1.0	6	1.0	1.0	7	6	0	0	0	0.125	8	1	8	0.0	0	0.5305507305910179	0.8258878808648912	0.7453750790946762	0.9158189605930644	0.40726284766189436	0.8905819593346705	0.8576271370217208	0.8822005670769583	0	0	0.0	0.007289707520400421	20
1308	0.027511309035089825	0.006442761459369754	0.00643884765958186	0.8302577796198999	-1	0	0	0.16666666666666666	1	1.0	6	1.0	1.0	7	6	0	0	0	0.125	8	1	8	0.0	0	0.5305507305910179	0.8258878808648912	0.7453750790946762	0.9158189605930644	0.3811189365857457	0.9187336048706947	0.9222427337025292	0.8931145735512056	0	0	0.0	0.00643884765958186	22
3969	0.02838818602179956	0.0126845855193503	0.012518114749601392	0.8954379637964969	-1	0	0	0.16666666666666666	1	1.0	6	1.0	1.0	7	6	0	0	0	0.125	8	1	8	0.0	0	0.5453589698739849	0.8247646166337733	0.7453750790946762	0.910293505740044	0.3811189365857457	0.9173609669110179	0.9222427337025292	0.8900322195846545	0	0	0.0	0.012518114749601392	15
874	0.027837697978788323	0.007380269765585205	0.007321078071719906	0.8276869462406791	-1	0	0	0.16666666666666666	1	1.0	6	1.0	1.0	7	6	0	0	0	0.125	8	1	8	0.0	0	0.5305507305910179	0.8258878808648912	0.7453750790946762	0.9158189605930644	0.3811189365857457	0.9187336048706947	0.9222427337025292	0.8931145735512056	0	0	0.0	0.007321078071719906	27
2952	0.02692028204802388	0.007549167761956756	0.007481143995151469	0.8267834008031925	-1	0	0	0.16666666666666666	1	1.0	6	1.0	1.0	7	6	0	0	0	0.125	8	1	8	0.0	0	0.5305507305910179	0.8258878808648912	0.7453750790946762	0.9158189605930644	0.3811189365857457	0.9187336048706947	0.9222427337025292	0.8931145735512056	0	0	0.0	0.007481143995151469	12
3600	0.02818713642301273	0.006871719084518948	0.006847324878606951	0.8303152415105248	-1	0	0	0.16666666666666666	1	1.0	6	1.0	1.0	7	6	0	0	0	0.125	8	1	8	0.0	0	0.5305507305910179	0.8258878808648912	0.7453750790946762	0.9158189605930644	0.3811189365857457	0.9187336048706947	0.9222427337025292	0.8931145735512056	0	0	0.0	0.006847324878606951	7
4237	0.023846112869221024	0.005642011285023424	0.005586660469967465	0.9458958251542018	-1	0	0	0.16666666666666666	1	1.0	6	1.0	1.0	7	6	0	0	0	0.125	8	1	8	0.0	0	0.5305507305910179	0.8258878808648912	0.7453750790946762	0.9158189605930644	0.3811189365857457	0.9187336048706947	0.9222427337025292	0.8931145735512056	0	0	0.0	0.005586660469967465	8
3216	0.03205773997791526	0.010160910351874095	0.008066970290567643	0.9034218979598877	-1	0	0	0.16666666666666666	1	1.0	6	1.0	1.0	7	6	0	0	0	0.125	8	1	8	0.0	0	0.5453589698739849	0.7565011231427223	0.5368202548445465	0.9449701614661702	0.3811189365857457	0.9209562631125171	0.8576271370217208	0.8951155517025807	0	0	0.0	0.008066970290567643	18
4433	0.027461636814536408	0.007462327090705902	0.007413017564221045	0.8281096867975793	-1	0	0	0.16666666666666666	1	1.0	6	1.0	1.0	7	6	0	0	0	0.125	8	1	8	0.0	0	0.5305507305910179	0.8258878808648912	0.7453750790946762	0.9158189605930644	0.3811189365857457	0.9187336048706947	0.9222427337025292	0.8931145735512056	0	0	0.0	0.007413017564221045	15
4059	0.023698370269180268	0.0065470472273318715	0.006525199243624684	0.943949138847625	-1	0	0	0.16666666666666666	1	1.0	6	1.0	1.0	7	6	0	0	0	0.125	8	1	8	0.0	0	0.5305507305910179	0.8258878808648912	0.7453750790946762	0.9158189605930644	0.40726284766189436	0.9046660674234773	0.8576271370217208	0.8874141972670602	0	0	0.0	0.006525199243624684	27
2017	0.029733638807995417	0.012850309991385369	0.012774464251168583	0.8923933634766846	-1	0	0	0.16666666666666666	1	1.0	6	1.0	1.0	7	6	0	0	0	0.125	8	1	8	0.0	0	0.5453589698739849	0.7463255329692137	0.5368202548445465	0.9408127186265489	0.40726284766189436	0.9468201347349691	0.9237309145976451	0.9039170389375935	0	0	0.0	0.012774464251168583	9
4483	0.027684848831432563	0.007620730544159299	0.007506024866745447	0.8264490780870972	-1	0	0	0.16666666666666666	1	1.0	6	1.0	1.0	7	6	0	0	0	0.125	8	1	8	0.0	0	0.5305507305910179	0.8258878808648912	0.7453750790946762	0.9158189605930644	0.40726284766189436	0.8905819593346705	0.8576271370217208	0.8822005670769583	0	0	0.0	0.007506024866745447	22
2649	0.023377782859372753	0.005289736465989095	0.005283049510245378	0.9474575690646803	-1	0	0	0.16666666666666666	1	1.0	6	1.0	1.0	7	6	0	0	0	0.125	8	1	8	0.0	0	0.5305507305910179	0.8258878808648912	0.7453750790946762	0.9158189605930644	0.40726284766189436	0.9046660674234773	0.8576271370217208	0.8874141972670602	0	0	0.0	0.005283049510245378	11
167	0.015406682515463939	0.0013203640522050422	5.882269143307867e-05	0.967478388803819	-1	0	0	0.42857142857142855	3	0.625	5	0.35714285714285715	0.5	5	4	4	4	0	0.5714285714285714	4	7	10	0.36363636363636365	0	0.7203939947357874	0.6790364262585694	0.42013027253603763	0.7200287812045152	0.3865020516392665	0.8957468812218201	0.8177251750071701	0.7827213062900483	0.4	0.6	0.0	5.882269143307867e-05	15
1483	0.00913396748150297	0.00104890372385328	-0.0009003764914199626	0.9693127088033351	-1	0	0	0.5	3	0.5714285714285714	4	0.5625	0.42857142857142855	5	3	3	2	0	0.25	8	2	9	0.25	0.25	0.6468949577121779	0.6531294795846898	0.6061331172593728	0.906581567215795	0.42409113612885074	0.9344706217088158	0.8699020094772385	0.8646310953733668	0.6000000000000001	0.2	0.0	-9.003764914199627e-05	1
1502	0.023964171763078832	0.005682520801398575	0.0056406141457541	0.9470766112078312	-1	0	0	0.16666666666666666	1	1.0	6	1.0	1.0	7	6	0	0	0	0.125	8	1	8	0.0	0	0.5305507305910179	0.8258878808648912	0.7453750790946762	0.9158189605930644	0.3811189365857457	0.9187336048706947	0.9222427337025292	0.8931145735512056	0	0	0.0	0.0056406141457541	8
72	0.020030389072906284	0.0005654745664727977	0.0004727229270418806	0.9490987290736113	-1	0	0	0.375	3	0.8	8	0.375	0.6	8	6	3	2	0	0.5	8	4	12	0.25	0.2	0.5936880308796315	0.9470182249935419	0.8182054735158178	0.8540493169400986	0.7162508729934802	0.8901463372667011	0.8364127316597137	0.9044296946730378	0.5625	0.25	0.0	0.0004727229270418806	16
1289	0.02860627542188089	0.008033691780697525	0.007918478040537785	0.8261271381969991	-1	0	0	0.16666666666666666	1	1.0	6	1.0	1.0	7	6	0	0	0	0.125	8	1	8	0.0	0	0.5305507305910179	0.8258878808648912	0.7453750790946762	0.9158189605930644	0.3811189365857457	0.9187336048706947	0.9222427337025292	0.8931145735512056	0	0	0.0	0.007918478040537785	29
4151	0.028185998438366885	0.007626436676246856	0.00756959043898649	0.8258022101843697	-1	0	0	0.16666666666666666	1	1.0	6	1.0	1.0	7	6	0	0	0	0.125	8	1	8	0.0	0	0.5305507305910179	0.8258878808648912	0.7453750790946762	0.9158189605930644	0.3811189365857457	0.9187336048706947	0.9222427337025292	0.8931145735512056	0	0	0.0	0.00756959043898649	45
1505	0.02449871543341928	0.006499217460793435	0.006343707423153776	0.942359123496146	-1	0	0	0.16666666666666666	1	1.0	6	1.0	1.0	7	6	0	0	0	0.125	8	1	8	0.0	0	0.5305507305910179	0.8258878808648912	0.7453750790946762	0.9158189605930644	0.3811189365857457	0.9187336048706947	0.9222427337025292	0.8931145735512056	0	0	0.0	0.006343707423153776	15
3630	0.028291616817608698	0.007363699904257237	0.0072714669386365295	0.8262394864849719	-1	0	0	0.16666666666666666	1	1.0	6	1.0	1.0	7	6	0	0	0	0.125	8	1	8	0.0	0	0.5305507305910179	0.8258878808648912	0.7453750790946762	0.9158189605930644	0.3811189365857457	0.9187336048706947	0.9222427337025292	0.8931145735512056	0	0	0.0	0.0072714669386365295	37
2297	2.5650224539699696e-05	7.724115008777675e-08	3.835045289793688e-08	0.9999962111150963	-1	0	0	0.3333333333333333	1	1.0	2	1.0	1.0	3	2	0	0	0	0.25	4	1	4	0.0	0	0.585446477122519	0.718701446176524	0.5368202548445465	0.8914129702712362	0.3548121843044926	0.6767009908900395	0.8063948715276996	0.7791372466934634	0	0	0.0	3.835045289793688e-08	1
1871	0.02014507017523589	0.005509081155398019	0.00445524037752229	0.947221390136692	-1	0	0	0.2	1	1.0	5	1.0	1.0	6	5	0	0	0	0.14285714285714285	7	1	7	0.0	0	0.6336207054340335	0.7474688121384813	0.6410976669696113	0.9201732478027423	0.39419089212382	0.9173504853727055	0.8951946700200382	0.8785653376124706	0	0	0.0	0.00445524037752229	4
273	0.0266803784675967	0.004632648854153047	0.004550642537971213	0.9655244303929784	-1	0.25	1	0.5	5	0.6153846153846154	8	0.5	0.46153846153846156	10	6	4	0	0	0.3	10	3	15	0.0	0.5	0.4227010895416881	0.8452996427722652	0.4707070366103254	0.886276492020219	0.4430387593613675	0.818951544921755	0.7152457533966007	0.8524029436764432	0	0	0.0	0.004550642537971213	15
4478	0.02563032953544418	0.006986216482826634	0.006559595587408345	0.9196266573599388	-1	0	0	0.16666666666666666	1	1.0	6	1.0	1.0	7	6	0	0	0	0.125	8	1	8	0.0	0	0.7218824409940819	0.8472481804290707	0.7453750790946762	0.8284768265657504	0.3811189365857457	0.7046477725178996	0.9075052291851969	0.7999304434627255	0	0	0.0	0.006559595587408345	7
4139	0.027634994879103036	0.008132950980678151	0.008045290446017778	0.827137171895396	-1	0	0	0.16666666666666666	1	1.0	6	1.0	1.0	7	6	0	0	0	0.125	8	1	8	0.0	0	0.5305507305910179	0.8258878808648912	0.7453750790946762	0.9158189605930644	0.3811189365857457	0.9187336048706947	0.9222427337025292	0.8931145735512056	0	0	0.0	0.008045290446017778	109
1995	0.0265455760982983	0.010990343784512883	0.009650012179780544	0.6687785836381606	-1	0	0	0.16666666666666666	1	1.0	6	1.0	1.0	7	6	0	0	0	0.125	8	1	8	0.0	0	0.5305507305910179	0.79931931167757	0.7453750790946762	0.9203093200459396	0.40726284766189436	0.9382465696263876	0.9095799100827578	0.8987266204942234	0	0	0.0	0.009650012179780544	8
1730	0.02803893840877775	0.0076407895868931056	0.007576712398037217	0.8215717773020526	-1	0	0	0.16666666666666666	1	1.0	6	1.0	1.0	7	6	0	0	0	0.125	8	1	8	0.0	0	0.5305507305910179	0.8258878808648912	0.7453750790946762	0.9158189605930644	0.3811189365857457	0.9187336048706947	0.9222427337025292	0.8931145735512056	0	0	0.0	0.007576712398037217	66
2260	0.028634857677219527	0.014219169479014958	0.013208972994484288	0.8224743224532878	-1	0	0	0.16666666666666666	1	1.0	6	1.0	1.0	7	6	0	0	0	0.125	8	1	8	0.0	0	0.5301656330167599	0.8249013174349348	0.7453750790946762	0.9158189605930644	0.3811189365857457	0.9187336048706947	0.9222427337025292	0.8928965513828043	0	0	0.0	0.013208972994484288	9
4534	0.024508061057361093	0.011255671454711406	0.00094431654538685	0.8134994932025938	-1	0	0	0.2	1	1.0	5	1.0	1.0	6	5	0	0	0	0.14285714285714285	1	7	7	0.0	0	0.5305507305910179	0.8218234975835498	0.6410976669696113	0.8897037577122644	0.39419089212382	0.9311699488999646	0.8942084473823512	0.8883262123761818	0	0	0.0	0.00094431654538685	3
3901	0.023878518273645344	0.006179070772227418	0.00612129115432599	0.9415296259728388	-1	0	0	0.16666666666666666	1	1.0	6	1.0	1.0	7	6	0	0	0	0.125	8	1	8	0.0	0	0.5305507305910179	0.8258878808648912	0.7453750790946762	0.9158189605930644	0.3811189365857457	0.9187336048706947	0.9222427337025292	0.8931145735512056	0	0	0.0	0.00612129115432599	8
509	0.008895783851674392	0.0008559036316195745	0.0005836192507362373	0.9734009134134739	-1	0	0	0.25	1	1.0	4	1.0	1.0	5	4	0	0	0	0.16666666666666666	1	6	6	0.0	0	0.5467571010632445	0.7349437837015861	0.6292514447254407	0.8834467996106625	0.3811189365857457	0.7811405027754356	0.8242931619905961	0.808333855415753	0	0	0.0	0.0005836192507362373	14
2599	0.028224112155347966	0.007889578828425387	0.007827805107649027	0.8272228745723915	-1	0	0	0.16666666666666666	1	1.0	6	1.0	1.0	7	6	0	0	0	0.125	8	1	8	0.0	0	0.5305507305910179	0.8258878808648912	0.7453750790946762	0.9158189605930644	0.3811189365857457	0.9187336048706947	0.9222427337025292	0.8931145735512056	0	0	0.0	0.007827805107649027	6
330	0.003991805477468291	0.0005261995381401459	-0.0003473069440512258	0.997886619833152	-1	0	0	0.6666666666666666	2	0.5	1	0.6666666666666666	0.5	3	1	0	0	0	0.6666666666666666	3	2	4	0.0	0	0.39563880375642757	0.8047962381363292	0.5893475088284824	0.8439405866919174	0.4839509683047119	0.9466774316955734	0.9285942878396568	0.8801301348487911	0	0	0.0	-3.473069440512258e-05	12
4021	0.024118722637682468	0.006392218361110938	0.0062981627072325715	0.9439260430038737	-1	0	0	0.16666666666666666	1	1.0	6	1.0	1.0	7	6	0	0	0	0.125	8	1	8	0.0	0	0.5305507305910179	0.8258878808648912	0.7453750790946762	0.9158189605930644	0.3811189365857457	0.9187336048706947	0.9222427337025292	0.8931145735512056	0	0	0.0	0.0062981627072325715	17
3762	0.024105044638215774	0.006223801611464269	0.006197731715936047	0.9443422275417384	-1	0	0	0.16666666666666666	1	1.0	6	1.0	1.0	7	6	0	0	0	0.125	8	1	8	0.0	0	0.5305507305910179	0.8258878808648912	0.7453750790946762	0.9158189605930644	0.3811189365857457	0.9187336048706947	0.9222427337025292	0.8931145735512056	0	0	0.0	0.006197731715936047	19
1222	0.027820153922716084	0.007755156788878067	0.007712647068739918	0.8269353716948052	-1	0	0	0.16666666666666666	1	1.0	6	1.0	1.0	7	6	0	0	0	0.125	8	1	8	0.0	0	0.5305507305910179	0.8258878808648912	0.7453750790946762	0.9158189605930644	0.3811189365857457	0.9187336048706947	0.9222427337025292	0.8931145735512056	0	0	0.0	0.007712647068739918	13
4812	0.02754187966412677	0.008618057419352853	0.008565373925660431	0.8240478636494892	-1	0	0	0.16666666666666666	1	1.0	6	1.0	1.0	7	6	0	0	0	0.125	8	1	8	0.0	0	0.5305507305910179	0.8258878808648912	0.7453750790946762	0.9158189605930644	0.40726284766189436	0.8905819593346705	0.8576271370217208	0.8822005670769583	0	0	0.0	0.008565373925660431	13
4434	0.02784096245809443	0.0073183184643549415	0.007187271474431242	0.8257098359233703	-1	0	0	0.16666666666666666	1	1.0	6	1.0	1.0	7	6	0	0	0	0.125	8	1	8	0.0	0	0.5305507305910179	0.8258878808648912	0.7453750790946762	0.9158189605930644	0.3811189365857457	0.9187336048706947	0.9222427337025292	0.8931145735512056	0	0	0.0	0.007187271474431242	16
4591	0.024111081673801858	0.006330902681608163	0.0062739762010018095	0.9431716177872413	-1	0	0	0.16666666666666666	1	1.0	6	1.0	1.0	7	6	0	0	0	0.125	8	1	8	0.0	0	0.5305507305910179	0.8258878808648912	0.7453750790946762	0.9158189605930644	0.3811189365857457	0.9187336048706947	0.9222427337025292	0.8931145735512056	0	0	0.0	0.0062739762010018095	18
1715	0.024177345408552754	0.006448835590059892	0.006375927934513856	0.9425606196080769	-1	0	0	0.16666666666666666	1	1.0	6	1.0	1.0	7	6	0	0	0	0.125	8	1	8	0.0	0	0.5305507305910179	0.8258878808648912	0.7453750790946762	0.9158189605930644	0.3811189365857457	0.9187336048706947	0.9222427337025292	0.8931145735512056	0	0	0.0	0.006375927934513856	14
2914	0.024140983265009696	0.005855886890457959	0.005803288361023745	0.9446804723131971	-1	0	0	0.16666666666666666	1	1.0	6	1.0	1.0	7	6	0	0	0	0.125	8	1	8	0.0	0	0.5305507305910179	0.8258878808648912	0.7453750790946762	0.9158189605930644	0.3811189365857457	0.9187336048706947	0.9222427337025292	0.8931145735512056	0	0	0.0	0.005803288361023745	18
622	0.00454568324954008	0.0003260823662377681	0.00025960249244540715	0.9974972532492438	-1	0	0	0.3333333333333333	1	1.0	2	0.6666666666666666	0.5	2	1	1	0	0	0.6666666666666666	3	2	4	0.0	0	0.705961044022805	0.6073234340525837	0.9068655572283794	0.6825399382718425	0.5253916126837879	0.8228048003654814	0.8260819849543071	0.7134781655156959	0	0	0.0	0.00025960249244540715	15
88	1.8555670315397757e-05	1.4843841424264216e-07	-2.6889808365762392e-08	0.9999961151380172	-1	0.5	1	0.8333333333333334	5	0.2857142857142857	2	0.5625	0.14285714285714285	5	1	3	0	0	1.0	4	4	9	0.0	0.4	0.24460109798520105	0.9285549398056172	0.7475863698399822	0.8186481967482767	0.8927580276144946	0.8048999211646762	0.880661901489545	0.8617268467200109	0	0	0.0	-2.688980836576239e-09	51
3314	0.02434605951732816	0.006475426352631577	0.006469135388539463	0.9443382818711521	-1	0	0	0.16666666666666666	1	1.0	6	1.0	1.0	7	6	0	0	0	0.125	8	1	8	0.0	0	0.5305507305910179	0.8258878808648912	0.7453750790946762	0.9158189605930644	0.40726284766189436	0.9046660674234773	0.8576271370217208	0.8874141972670602	0	0	0.0	0.006469135388539463	24
4879	0.028349111643793112	0.00747752611997966	0.007275757904367298	0.8291818843536876	-1	0	0	0.16666666666666666	1	1.0	6	1.0	1.0	7	6	0	0	0	0.125	8	1	8	0.0	0	0.5305507305910179	0.8258878808648912	0.7453750790946762	0.9158189605930644	0.40726284766189436	0.8905819593346705	0.8576271370217208	0.8822005670769583	0	0	0.0	0.007275757904367298	13
3507	0.028151777804440326	0.007673956372849837	0.007621906442109994	0.8276437123615744	-1	0	0	0.16666666666666666	1	1.0	6	1.0	1.0	7	6	0	0	0	0.125	8	1	8	0.0	0	0.5305507305910179	0.8258878808648912	0.7453750790946762	0.9158189605930644	0.3811189365857457	0.9187336048706947	0.9222427337025292	0.8931145735512056	0	0	0.0	0.007621906442109994	19
4108	0.024027513102238145	0.006657284671786548	0.006605450637407876	0.9446923294389493	-1	0	0	0.16666666666666666	1	1.0	6	1.0	1.0	7	6	0	0	0	0.125	8	1	8	0.0	0	0.5305507305910179	0.8258878808648912	0.7453750790946762	0.9158189605930644	0.3811189365857457	0.9187336048706947	0.9222427337025292	0.8931145735512056	0	0	0.0	0.006605450637407876	30
3990	0.024654974693196587	0.006459152368431095	0.006381860303781848	0.9436779080369968	-1	0	0	0.16666666666666666	1	1.0	6	1.0	1.0	7	6	0	0	0	0.125	8	1	8	0.0	0	0.5305507305910179	0.8258878808648912	0.7453750790946762	0.9158189605930644	0.3811189365857457	0.9187336048706947	0.9222427337025292	0.8931145735512056	0	0	0.0	0.006381860303781848	35
2818	0.02448395107468779	0.0055774305484225855	0.005512401023103228	0.9443714815123021	-1	0	0	0.16666666666666666	1	1.0	6	1.0	1.0	7	6	0	0	0	0.125	8	1	8	0.0	0	0.5305507305910179	0.8258878808648912	0.7453750790946762	0.9158189605930644	0.3811189365857457	0.9187336048706947	0.9222427337025292	0.8931145735512056	0	0	0.0	0.005512401023103228	8
2088	0.028096122339161516	0.007706534031039775	0.007641999481218219	0.8261929595107127	-1	0	0	0.16666666666666666	1	1.0	6	1.0	1.0	7	6	0	0	0	0.125	8	1	8	0.0	0	0.5305507305910179	0.8258878808648912	0.7453750790946762	0.9158189605930644	0.3811189365857457	0.9187336048706947	0.9222427337025292	0.8931145735512056	0	0	0.0	0.007641999481218219	69
582	0.015226525699333303	0.0032821844606062502	0.001551800203713199	0.9827759801854231	-1	0	0	0.2	1	1.0	5	1.0	1.0	6	5	0	0	0	0.14285714285714285	7	1	7	0.0	0	0.6897499551445186	0.7343903995575654	0.6061331172593728	0.8893532034793828	0.42409113612885074	0.8948021888727092	0.8538944488925833	0.8516129711411701	0	0	0.0	0.001551800203713199	62
2820	0.02394550300161898	0.0062511598097960116	0.006221074792682359	0.944036003425546	-1	0	0	0.16666666666666666	1	1.0	6	1.0	1.0	7	6	0	0	0	0.125	8	1	8	0.0	0	0.5305507305910179	0.8258878808648912	0.7453750790946762	0.9158189605930644	0.3811189365857457	0.9187336048706947	0.9222427337025292	0.8931145735512056	0	0	0.0	0.006221074792682359	18
2372	0.02401531909262254	0.0065489741243400295	0.006536241043553369	0.9444868488417497	-1	0	0	0.16666666666666666	1	1.0	6	1.0	1.0	7	6	0	0	0	0.125	8	1	8	0.0	0	0.5305507305910179	0.8258878808648912	0.7453750790946762	0.9158189605930644	0.3811189365857457	0.9187336048706947	0.9222427337025292	0.8931145735512056	0	0	0.0	0.006536241043553369	8
1429	0.023688687153764817	0.005486822288504531	0.005433021670384626	0.9458932880729597	-1	0	0	0.16666666666666666	1	1.0	6	1.0	1.0	7	6	0	0	0	0.125	8	1	8	0.0	0	0.5305507305910179	0.8258878808648912	0.7453750790946762	0.9158189605930644	0.3811189365857457	0.9187336048706947	0.9222427337025292	0.8931145735512056	0	0	0.0	0.005433021670384626	4
3171	0.024065037776122636	0.007485035520880889	0.007468630905868009	0.813730326689098	-1	0	0	0.16666666666666666	1	1.0	6	1.0	1.0	7	6	0	0	0	0.125	8	1	8	0.0	0	0.5305507305910179	0.8258878808648912	0.7453750790946762	0.9158189605930644	0.3811189365857457	0.9187336048706947	0.9222427337025292	0.8931145735512056	0	0	0.0	0.007468630905868009	14
4786	0.02701944288959335	0.0076023364228017375	0.007525181572831669	0.8254243793439899	-1	0	0	0.16666666666666666	1	1.0	6	1.0	1.0	7	6	0	0	0	0.125	8	1	8	0.0	0	0.5305507305910179	0.8258878808648912	0.7453750790946762	0.9158189605930644	0.40726284766189436	0.8905819593346705	0.8576271370217208	0.8822005670769583	0	0	0.0	0.007525181572831669	11
4078	0.027829808184752867	0.007589165636220078	0.007459310411528926	0.8254872698908651	-1	0	0	0.16666666666666666	1	1.0	6	1.0	1.0	7	6	0	0	0	0.125	8	1	8	0.0	0	0.5305507305910179	0.8258878808648912	0.7453750790946762	0.9158189605930644	0.3811189365857457	0.9187336048706947	0.9222427337025292	0.8931145735512056	0	0	0.0	0.007459310411528926	70
75	0.027011566230763756	0.005111502770300166	0.004922531331749246	0.9659273068759474	-1	0.25	1	0.5	5	0.6153846153846154	8	0.5	0.46153846153846156	10	6	4	0	0	0.3	10	3	15	0.0	0.5	0.4227010895416881	0.8452996427722652	0.4707070366103254	0.886276492020219	0.4430387593613675	0.818951544921755	0.7152457533966007	0.8524029436764432	0	0	0.0	0.004922531331749246	32
2536	0.02805441193877619	0.007547245611051787	0.007505388103717421	0.8248248399214257	-1	0	0	0.16666666666666666	1	1.0	6	1.0	1.0	7	6	0	0	0	0.125	8	1	8	0.0	0	0.5305507305910179	0.8258878808648912	0.7453750790946762	0.9158189605930644	0.3811189365857457	0.9187336048706947	0.9222427337025292	0.8931145735512056	0	0	0.0	0.007505388103717421	51
1813	0.02799078769771664	0.006728207312306641	0.00672604104360673	0.8312622868003943	-1	0	0	0.16666666666666666	1	1.0	6	1.0	1.0	7	6	0	0	0	0.125	8	1	8	0.0	0	0.5305507305910179	0.8258878808648912	0.7453750790946762	0.9158189605930644	0.3811189365857457	0.9187336048706947	0.9222427337025292	0.8931145735512056	0	0	0.0	0.00672604104360673	13
1065	0.02953792023448836	0.009267641164034156	0.008511989757378546	0.9090968295696229	-1	0	0	0.16666666666666666	1	1.0	6	1.0	1.0	7	6	0	0	0	0.125	8	1	8	0.0	0	0.7218824409940819	0.8086019956816277	0.7453750790946762	0.8169853287818654	0.40726284766189436	0.9007447852555265	0.8335627236260023	0.8473774090145628	0	0	0.0	0.008511989757378546	19
4129	0.028742075523705026	0.00754299337154487	0.007469878396170131	0.8258475441945679	-1	0	0	0.16666666666666666	1	1.0	6	1.0	1.0	7	6	0	0	0	0.125	8	1	8	0.0	0	0.5305507305910179	0.8258878808648912	0.7453750790946762	0.9158189605930644	0.3811189365857457	0.9187336048706947	0.9222427337025292	0.8931145735512056	0	0	0.0	0.007469878396170131	21
1834	0.02386662213130152	0.005272839181916589	0.005186595327572286	0.9428000261912632	-1	0	0	0.16666666666666666	1	1.0	6	1.0	1.0	7	6	0	0	0	0.125	8	1	8	0.0	0	0.5305507305910179	0.8258878808648912	0.7453750790946762	0.9158189605930644	0.3811189365857457	0.9187336048706947	0.9222427337025292	0.8931145735512056	0	0	0.0	0.005186595327572286	4
774	0.025898716825792315	0.01061948012047808	0.0054627403061016065	0.9274614549493824	-1	0	0	0.4	4	0.6923076923076923	9	0.23809523809523808	0.6153846153846154	11	8	3	3	0	0.7777777777777778	7	9	15	0.42857142857142855	0.16666666666666666	0.687658366837845	0.8377072790459424	0.6061331172593728	0.8914074680835107	0.7306345569571882	0.9451412390226531	0.8548885823320029	0.9000409380472889	0.5454545454545454	0.36363636363636365	0.0	0.0054627403061016065	31
4443	0.023839960098831155	0.00654109209149021	0.006520398687225863	0.943903239543427	-1	0	0	0.16666666666666666	1	1.0	6	1.0	1.0	7	6	0	0	0	0.125	8	1	8	0.0	0	0.5305507305910179	0.8258878808648912	0.7453750790946762	0.9158189605930644	0.40726284766189436	0.9046660674234773	0.8576271370217208	0.8874141972670602	0	0	0.0	0.006520398687225863	15
3966	0.024324776464345953	0.005845323762863068	0.005767487234918724	0.9429494459441814	-1	0	0	0.16666666666666666	1	1.0	6	1.0	1.0	7	6	0	0	0	0.125	8	1	8	0.0	0	0.5305507305910179	0.8258878808648912	0.7453750790946762	0.9158189605930644	0.3811189365857457	0.9187336048706947	0.9222427337025292	0.8931145735512056	0	0	0.0	0.005767487234918724	17
3445	0.02835709125201578	0.00795075259247639	0.007890466955839429	0.8276920584947065	-1	0	0	0.16666666666666666	1	1.0	6	1.0	1.0	7	6	0	0	0	0.125	8	1	8	0.0	0	0.5305507305910179	0.8258878808648912	0.7453750790946762	0.9158189605930644	0.3811189365857457	0.9187336048706947	0.9222427337025292	0.8931145735512056	0	0	0.0	0.007890466955839429	100
4133	0.023898505080750733	0.006293609342601942	0.006258781594232333	0.9447744702540382	-1	0	0	0.16666666666666666	1	1.0	6	1.0	1.0	7	6	0	0	0	0.125	8	1	8	0.0	0	0.5305507305910179	0.8258878808648912	0.7453750790946762	0.9158189605930644	0.3811189365857457	0.9187336048706947	0.9222427337025292	0.8931145735512056	0	0	0.0	0.006258781594232333	18
3239	0.027986627238179147	0.007148509815252756	0.006990218809784261	0.8285082774231525	-1	0	0	0.16666666666666666	1	1.0	6	1.0	1.0	7	6	0	0	0	0.125	8	1	8	0.0	0	0.5305507305910179	0.8258878808648912	0.7453750790946762	0.9158189605930644	0.3811189365857457	0.9187336048706947	0.9222427337025292	0.8931145735512056	0	0	0.0	0.006990218809784261	10
2837	0.028430125813735874	0.007633841233817145	0.007562102522168795	0.8259104557274513	-1	0	0	0.16666666666666666	1	1.0	6	1.0	1.0	7	6	0	0	0	0.125	8	1	8	0.0	0	0.5305507305910179	0.8258878808648912	0.7453750790946762	0.9158189605930644	0.3811189365857457	0.9187336048706947	0.9222427337025292	0.8931145735512056	0	0	0.0	0.007562102522168795	18
2175	0.024328482754514092	0.0056598199127695864	0.005579376182126993	0.94558989687037	-1	0	0	0.16666666666666666	1	1.0	6	1.0	1.0	7	6	0	0	0	0.125	8	1	8	0.0	0	0.5305507305910179	0.8258878808648912	0.7453750790946762	0.9158189605930644	0.3811189365857457	0.9187336048706947	0.9222427337025292	0.8931145735512056	0	0	0.0	0.005579376182126993	8
1209	0.027930990641770834	0.008184570775951769	0.008155063312031693	0.8251526666810299	-1	0	0	0.16666666666666666	1	1.0	6	1.0	1.0	7	6	0	0	0	0.125	8	1	8	0.0	0	0.5305507305910179	0.8258878808648912	0.7453750790946762	0.9158189605930644	0.3811189365857457	0.9187336048706947	0.9222427337025292	0.8931145735512056	0	0	0.0	0.008155063312031693	51
1588	0.02773306829180928	0.007144524031922453	0.0070133240483979484	0.8261125311466337	-1	0	0	0.16666666666666666	1	1.0	6	1.0	1.0	7	6	0	0	0	0.125	8	1	8	0.0	0	0.5305507305910179	0.8258878808648912	0.7453750790946762	0.9158189605930644	0.3811189365857457	0.9187336048706947	0.9222427337025292	0.8931145735512056	0	0	0.0	0.0070133240483979484	9
29	0.026404268751187673	0.001196291714760915	0.001115722572320503	0.9323182230187257	-1	0	0	0.5	5	0.5384615384615384	7	0.3333333333333333	0.46153846153846156	8	6	6	4	0	0.5555555555555556	5	9	15	0.2857142857142857	0.25	0.4038444736470484	0.75383590642527	0.5396893266099386	0.902554381604851	0.6151541354162603	0.8359990342449629	0.8296096285759108	0.8399633388730617	0.1875	0.125	0.0	0.001115722572320503	59
2046	0.02494042268232475	0.010938247406612806	0.00016759027589912002	0.8357459701514409	-1	0	0	0.2	1	1.0	5	1.0	1.0	6	5	0	0	0	0.14285714285714285	1	7	7	0.0	0	0.5305507305910179	0.8218234975835498	0.6410976669696113	0.8897037577122644	0.39419089212382	0.9311699488999646	0.8942084473823512	0.8883262123761818	0	0	0.0	0.00016759027589912002	0
510	0.0012214626531274334	0.00019665768552140663	0.00019651501475321744	0.9897628457981188	-1	0	0	0.75	3	0.3333333333333333	1	0.625	0.3333333333333333	2	1	2	4	0	0.5	2	4	5	0.5714285714285714	0.6666666666666666	0.4228790584405582	0.9129948818309171	0.4853019392101139	0.9613908800936704	0.6097095930575084	0.90685187174435	0.9379784269689503	0.9317453933881762	0.5	1.0	0.0043828398820734285	0.00019651501475321744	19
3416	0.0275400839574141	0.00810345536810554	0.008031088226388868	0.8272027606704265	-1	0	0	0.16666666666666666	1	1.0	6	1.0	1.0	7	6	0	0	0	0.125	8	1	8	0.0	0	0.5305507305910179	0.8258878808648912	0.7453750790946762	0.9158189605930644	0.3811189365857457	0.9187336048706947	0.9222427337025292	0.8931145735512056	0	0	0.0	0.008031088226388868	78
2067	0.02417294758648206	0.006324599674498612	0.006119715402372666	0.9422821661234506	-1	0	0	0.16666666666666666	1	1.0	6	1.0	1.0	7	6	0	0	0	0.125	8	1	8	0.0	0	0.5305507305910179	0.8258878808648912	0.7453750790946762	0.9158189605930644	0.3811189365857457	0.9187336048706947	0.9222427337025292	0.8931145735512056	0	0	0.0	0.006119715402372666	9
4490	0.00935282493810932	0.0021255000594425167	-0.0014131068037627704	0.9966363739818266	-1	0	0	0.25	1	1.0	4	1.0	1.0	5	4	0	0	0	0.16666666666666666	6	1	6	0.0	0	0.5305507305910179	0.8063176750283249	0.5368202548445465	0.9377701939860927	0.3548121843044926	0.9439585483807127	0.9222427337025292	0.9105992085996796	0	0	0.0	-0.00014131068037627703	0
1098	0.02736177527719414	0.007563631090137836	0.00756355315727214	0.8317151200204419	-1	0	0	0.16666666666666666	1	1.0	6	1.0	1.0	7	6	0	0	0	0.125	8	1	8	0.0	0	0.5305507305910179	0.8258878808648912	0.7453750790946762	0.9158189605930644	0.3811189365857457	0.9187336048706947	0.9222427337025292	0.8931145735512056	0	0	0.0	0.00756355315727214	24
1754	0.02856446801857806	0.007723569954881013	0.007662555509270054	0.8268071453088824	-1	0	0	0.16666666666666666	1	1.0	6	1.0	1.0	7	6	0	0	0	0.125	8	1	8	0.0	0	0.5305507305910179	0.8258878808648912	0.7453750790946762	0.9158189605930644	0.3811189365857457	0.9187336048706947	0.9222427337025292	0.8931145735512056	0	0	0.0	0.007662555509270054	94
1221	0.024502205045198424	0.010640039218935403	0.009331042271757966	0.7445905376854949	-1	0	0	0.16666666666666666	1	1.0	6	1.0	1.0	7	6	0	0	0	0.125	8	1	8	0.0	0	0.5850613795482611	0.8457340219956964	0.7453750790946762	0.9158189605930644	0.3811189365857457	0.9187336048706947	0.9222427337025292	0.8976344877488893	0	0	0.0	0.009331042271757966	1
2827	0.02760028678022765	0.006845956067557453	0.006839499520597365	0.8300458348272411	-1	0	0	0.16666666666666666	1	1.0	6	1.0	1.0	7	6	0	0	0	0.125	8	1	8	0.0	0	0.5305507305910179	0.8258878808648912	0.7453750790946762	0.9158189605930644	0.3811189365857457	0.9187336048706947	0.9222427337025292	0.8931145735512056	0	0	0.0	0.006839499520597365	12
2425	0.023845568243579487	0.005575536110230541	0.005540097679769405	0.9466285053351587	-1	0	0	0.16666666666666666	1	1.0	6	1.0	1.0	7	6	0	0	0	0.125	8	1	8	0.0	0	0.5305507305910179	0.8258878808648912	0.7453750790946762	0.9158189605930644	0.40726284766189436	0.9046660674234773	0.8576271370217208	0.8874141972670602	0	0	0.0	0.005540097679769405	10
2206	0.023719727944810715	0.006093024451361782	0.006068104410125531	0.943208604622983	-1	0	0	0.16666666666666666	1	1.0	6	1.0	1.0	7	6	0	0	0	0.125	8	1	8	0.0	0	0.5305507305910179	0.8258878808648912	0.7453750790946762	0.9158189605930644	0.3811189365857457	0.9187336048706947	0.9222427337025292	0.8931145735512056	0	0	0.0	0.006068104410125531	20
2048	0.02290632580873151	0.0064330398873529765	0.006263233962349378	0.9423233637235428	-1	0	0	0.16666666666666666	1	1.0	6	1.0	1.0	7	6	0	0	0	0.125	8	1	8	0.0	0	0.5305507305910179	0.8258878808648912	0.7453750790946762	0.9158189605930644	0.3811189365857457	0.9187336048706947	0.9222427337025292	0.8931145735512056	0	0	0.0	0.006263233962349378	28
1537	0.025201537641557647	0.007316515447800059	0.007251711121044946	0.7981508624046477	-1	0	0	0.16666666666666666	1	1.0	6	1.0	1.0	7	6	0	0	0	0.125	8	1	8	0.0	0	0.5305507305910179	0.8258878808648912	0.7453750790946762	0.9158189605930644	0.3811189365857457	0.9187336048706947	0.9222427337025292	0.8931145735512056	0	0	0.0	0.007251711121044946	14
4698	0.017820620553287106	0.001514680567048927	0.0014913627233796509	0.8684771599197701	-1	0	0	0.3333333333333333	2	0.8333333333333334	5	0.5714285714285714	0.8333333333333334	7	5	0	0	0	0.2857142857142857	2	7	8	0.0	0	0.5305507305910179	0.8258878808648912	0.7453750790946762	0.9158189605930644	0.3811189365857457	0.9187336048706947	0.9222427337025292	0.8931145735512056	0	0	0.0	0.0014913627233796509	2
4535	0.019676963645149592	0.005707362019425125	0.005141664397747908	0.9484547997235493	-1	0	0	0.2	1	1.0	5	1.0	1.0	6	5	0	0	0	0.14285714285714285	7	1	7	0.0	0	0.6262165857925499	0.8400944645176147	0.7453750790946762	0.8215297558603517	0.36796556044511913	0.7119341817693432	0.8942084473823512	0.7963265369724375	0	0	0.0	0.005141664397747908	8
4852	0.023411285781274375	0.006146639791932222	0.006098031968306952	0.9451321653875093	-1	0	0	0.16666666666666666	1	1.0	6	1.0	1.0	7	6	0	0	0	0.125	8	1	8	0.0	0	0.5305507305910179	0.8258878808648912	0.7453750790946762	0.9158189605930644	0.40726284766189436	0.8905819593346705	0.8576271370217208	0.8822005670769583	0	0	0.0	0.006098031968306952	7
3172	0.02385657982833912	0.005943157292187852	0.005917983318164048	0.9444403813291532	-1	0	0	0.16666666666666666	1	1.0	6	1.0	1.0	7	6	0	0	0	0.125	8	1	8	0.0	0	0.5305507305910179	0.8258878808648912	0.7453750790946762	0.9158189605930644	0.3811189365857457	0.9187336048706947	0.9222427337025292	0.8931145735512056	0	0	0.0	0.005917983318164048	9
3059	0.007336180833721263	0.0014686496042125123	0.001435276207462216	0.965342570392399	-1	0	0	0.4	2	0.8	4	0.5833333333333334	0.8	6	4	0	0	0	0.3333333333333333	2	6	7	0.0	0	0.640886403055568	0.8501476364872189	0.7453750790946762	0.9267171525542613	0.36796556044511913	0.9320851373321187	0.9265080293120773	0.9086628772036499	0	0	0.0	0.001435276207462216	3
4324	0.027360843605027857	0.007495291121150677	0.007431463482315834	0.8275318221703017	-1	0	0	0.16666666666666666	1	1.0	6	1.0	1.0	7	6	0	0	0	0.125	8	1	8	0.0	0	0.5305507305910179	0.8258878808648912	0.7453750790946762	0.9158189605930644	0.3811189365857457	0.9187336048706947	0.9222427337025292	0.8931145735512056	0	0	0.0	0.007431463482315834	13
1740	0.02406928587725128	0.006162894368668753	0.006079316162922308	0.9425275056388461	-1	0	0	0.16666666666666666	1	1.0	6	1.0	1.0	7	6	0	0	0	0.125	8	1	8	0.0	0	0.5305507305910179	0.8258878808648912	0.7453750790946762	0.9158189605930644	0.3811189365857457	0.9187336048706947	0.9222427337025292	0.8931145735512056	0	0	0.0	0.006079316162922308	10
3563	0.023735771516375317	0.006110392810757033	0.0060973347593238	0.9447232521423254	-1	0	0	0.16666666666666666	1	1.0	6	1.0	1.0	7	6	0	0	0	0.125	8	1	8	0.0	0	0.5305507305910179	0.8258878808648912	0.7453750790946762	0.9158189605930644	0.3811189365857457	0.9187336048706947	0.9222427337025292	0.8931145735512056	0	0	0.0	0.0060973347593238	13
4261	0.024000411115619104	0.005933581176773081	0.005881693108696395	0.9445108998701545	-1	0	0	0.16666666666666666	1	1.0	6	1.0	1.0	7	6	0	0	0	0.125	8	1	8	0.0	0	0.5305507305910179	0.8258878808648912	0.7453750790946762	0.9158189605930644	0.40726284766189436	0.9046660674234773	0.8576271370217208	0.8874141972670602	0	0	0.0	0.005881693108696395	12
914	0.020949985492614457	0.006846060103831557	0.0067754623662011565	0.8004508958973826	-1	0	0	0.2	1	1.0	5	1.0	1.0	6	5	0	0	0	0.14285714285714285	7	1	7	0.0	0	0.6262165857925499	0.8408666975614608	0.6873132619100584	0.823714036441741	0.3970901580693712	0.7236665423958947	0.8280504469671509	0.8005459029897015	0	0	0.0	0.0067754623662011565	17
1572	0.027930990641770834	0.008184570775951769	0.008155063312031693	0.8251526666810299	-1	0	0	0.16666666666666666	1	1.0	6	1.0	1.0	7	6	0	0	0	0.125	8	1	8	0.0	0	0.5305507305910179	0.8258878808648912	0.7453750790946762	0.9158189605930644	0.3811189365857457	0.9187336048706947	0.9222427337025292	0.8931145735512056	0	0	0.0	0.008155063312031693	96
4121	0.02824623184119108	0.0075485881825659434	0.007408273709577998	0.8260592714748656	-1	0	0	0.16666666666666666	1	1.0	6	1.0	1.0	7	6	0	0	0	0.125	8	1	8	0.0	0	0.5305507305910179	0.8258878808648912	0.7453750790946762	0.9158189605930644	0.3811189365857457	0.9187336048706947	0.9222427337025292	0.8931145735512056	0	0	0.0	0.007408273709577998	47
4636	0.0286558988276056	0.007600127540672056	0.007548623185796843	0.827502915597452	-1	0	0	0.16666666666666666	1	1.0	6	1.0	1.0	7	6	0	0	0	0.125	8	1	8	0.0	0	0.5305507305910179	0.8258878808648912	0.7453750790946762	0.9158189605930644	0.3811189365857457	0.9096280039424914	0.897959295744105	0.8893615942650381	0	0	0.0	0.007548623185796843	11
3684	0.02763734494612662	0.007858460818029923	0.0077781034902808886	0.8262110708944876	-1	0	0	0.16666666666666666	1	1.0	6	1.0	1.0	7	6	0	0	0	0.125	8	1	8	0.0	0	0.5305507305910179	0.8258878808648912	0.7453750790946762	0.9158189605930644	0.40726284766189436	0.8905819593346705	0.8576271370217208	0.8822005670769583	0	0	0.0	0.0077781034902808886	109
1436	0.052695753097170596	0.005398839318892748	-0.004627627526684866	0.6511781458419557	-1	0	0	0.14285714285714285	1	1.0	8	1.0	1.0	9	8	0	0	0	0.1	10	1	10	0.0	0	0.776778187525583	0.8745276448123367	0.7453750790946762	0.9345797924507555	0.3548121843044926	0.9329438502994084	0.9222427337025292	0.9176793702953803	0	0	0.0	-0.00046276275266848664	0
1016	0.02786698714099049	0.006920836290284788	0.006865531599994381	0.8276609697653299	-1	0	0	0.16666666666666666	1	1.0	6	1.0	1.0	7	6	0	0	0	0.125	8	1	8	0.0	0	0.5305507305910179	0.8258878808648912	0.7453750790946762	0.9158189605930644	0.3811189365857457	0.9187336048706947	0.9222427337025292	0.8931145735512056	0	0	0.0	0.006865531599994381	31
2160	0.024363377677581635	0.005666062877509958	0.0055223810774039225	0.9426600624383611	-1	0	0	0.16666666666666666	1	1.0	6	1.0	1.0	7	6	0	0	0	0.125	8	1	8	0.0	0	0.5305507305910179	0.8258878808648912	0.7453750790946762	0.9158189605930644	0.3811189365857457	0.9187336048706947	0.9222427337025292	0.8931145735512056	0	0	0.0	0.0055223810774039225	7
4743	None	None	None	None	None	0	0	0.3	3	0.6923076923076923	9	0.5357142857142857	0.5384615384615384	8	7	6	0	0	0.5714285714285714	4	7	15	0.0	0.7692307692307693	0.6534719102711716	0.9042337050808564	0.4970073030418039	0.8986828096511653	0.44766357456360123	0.9286754080419425	0.8720974792383944	0.9114489531456764	0	0	0.0	None	0
2587	0.023561049696613025	0.006041271460314817	0.005971140446291362	0.9440273569301383	-1	0	0	0.16666666666666666	1	1.0	6	1.0	1.0	7	6	0	0	0	0.125	8	1	8	0.0	0	0.5305507305910179	0.8258878808648912	0.7453750790946762	0.9158189605930644	0.3811189365857457	0.9187336048706947	0.9222427337025292	0.8931145735512056	0	0	0.0	0.005971140446291362	24
540	0.016132500002994044	0.001830431019360468	0.0018274501288731392	0.9577532124161653	-1	0	0	0.3333333333333333	2	0.7142857142857143	5	0.375	0.7142857142857143	7	5	1	1	0	0.6666666666666666	4	6	9	0.25	0.4	0.32124425524965633	0.9469665112359216	0.47530111529506713	0.9137308209292114	0.4809589173182527	0.9081068721022112	0.8840616280086638	0.924912603831025	1.0	0.2857142857142857	0.0	0.0018274501288731392	39
1317	0.024135751088732522	0.006290860954608445	0.006234583117719714	0.9439135241660573	-1	0	0	0.16666666666666666	1	1.0	6	1.0	1.0	7	6	0	0	0	0.125	8	1	8	0.0	0	0.5305507305910179	0.8258878808648912	0.7453750790946762	0.9158189605930644	0.3811189365857457	0.9187336048706947	0.9222427337025292	0.8931145735512056	0	0	0.0	0.006234583117719714	5
436	0.004055576751217756	0.002407120087871096	0.000964929730469915	0.9914750121904901	-1	0	0	0.4	2	0.8	4	0.7777777777777778	0.4	2	2	4	3	0	1.0	3	3	7	0.25	0.8	0.184825346022541	0.5014115209174236	0.4916689371428994	0.8477136120654347	0.7182187614061737	0.7451732071522429	0.9045756240052332	0.7174442896007263	0.5	0.5	0.2114768284541698	0.000964929730469915	23
1765	0.028513250057454472	0.007242644959517229	0.007103914575405906	0.8274015837308096	-1	0	0	0.16666666666666666	1	1.0	6	1.0	1.0	7	6	0	0	0	0.125	8	1	8	0.0	0	0.5305507305910179	0.8258878808648912	0.7453750790946762	0.9158189605930644	0.3811189365857457	0.9187336048706947	0.9222427337025292	0.8931145735512056	0	0	0.0	0.007103914575405906	11
731	0.028994222118698693	0.006245866253632029	0.005452925226521804	0.8979250525858338	-1	0	0	0.16666666666666666	1	1.0	6	1.0	1.0	7	6	0	0	0	0.125	8	1	8	0.0	0	0.7218824409940819	0.8086019956816277	0.7453750790946762	0.8169853287818654	0.40726284766189436	0.9007447852555265	0.8335627236260023	0.8473774090145628	0	0	0.0	0.005452925226521804	20
1153	0.023777215229858532	0.0053176315835476795	0.005255151572721404	0.9459185681003766	-1	0	0	0.16666666666666666	1	1.0	6	1.0	1.0	7	6	0	0	0	0.125	8	1	8	0.0	0	0.5305507305910179	0.8258878808648912	0.7453750790946762	0.9158189605930644	0.3811189365857457	0.9187336048706947	0.9222427337025292	0.8931145735512056	0	0	0.0	0.005255151572721404	9
597	0.02956615556401232	0.00688434277765916	0.003169814155383255	0.9187182580219933	-1	0	0	0.4	4	0.6923076923076923	9	0.23809523809523808	0.6153846153846154	10	8	4	3	0	0.7777777777777778	7	9	15	0.3	0.15384615384615385	0.6215171493048934	0.868413460342038	0.6061331172593728	0.8802545075612586	0.6478862252670419	0.9465570732289188	0.8633821438725859	0.9048247102593808	0.5	0.4	0.0	0.003169814155383255	17
930	0.01995980566361554	0.006013005815147514	0.005700965698807669	0.9508156485770197	-1	0	0	0.3	3	0.8461538461538461	11	0.3125	0.8461538461538461	12	11	2	1	0	0.3333333333333333	12	4	15	0.14285714285714285	0.6666666666666666	0.4635586606858403	0.7043809575505381	0.776183022328118	0.9453724540376143	0.4885020383698113	0.8390738693758212	0.8051177257860677	0.8569535017436037	1.0	0.16666666666666666	0.0	0.005700965698807669	39
4343	0.028501235163474494	0.007671006488995938	0.007627463223968567	0.8256396895006997	-1	0	0	0.16666666666666666	1	1.0	6	1.0	1.0	7	6	0	0	0	0.125	8	1	8	0.0	0	0.5305507305910179	0.8258878808648912	0.7453750790946762	0.9158189605930644	0.3811189365857457	0.9187336048706947	0.9222427337025292	0.8931145735512056	0	0	0.0	0.007627463223968567	44
1742	0.033320557986820584	0.015702818235109307	0.013269372961130208	0.88306946871408	-1	0	0	0.16666666666666666	1	1.0	6	1.0	1.0	7	6	0	0	0	0.125	8	1	8	0.0	0	0.5301656330167599	0.8249013174349348	0.7453750790946762	0.9158189605930644	0.3811189365857457	0.9187336048706947	0.9222427337025292	0.8928965513828043	0	0	0.0	0.013269372961130208	6
3935	0.02794288001465568	0.007597489862082574	0.0075407242803991305	0.8258578254074384	-1	0	0	0.16666666666666666	1	1.0	6	1.0	1.0	7	6	0	0	0	0.125	8	1	8	0.0	0	0.5305507305910179	0.8258878808648912	0.7453750790946762	0.9158189605930644	0.3811189365857457	0.9187336048706947	0.9222427337025292	0.8931145735512056	0	0	0.0	0.0075407242803991305	39
4039	0.027407489947207105	0.007842743778556541	0.007753181508261453	0.8273834493936227	-1	0	0	0.16666666666666666	1	1.0	6	1.0	1.0	7	6	0	0	0	0.125	8	1	8	0.0	0	0.5305507305910179	0.8258878808648912	0.7453750790946762	0.9158189605930644	0.3811189365857457	0.9187336048706947	0.9222427337025292	0.8931145735512056	0	0	0.0	0.007753181508261453	10
3413	0.019415607217628184	0.006278912331760692	0.005717504302617162	0.9505006467782684	-1	0	0	0.2	1	1.0	5	1.0	1.0	6	5	0	0	0	0.14285714285714285	7	1	7	0.0	0	0.6262165857925499	0.8400944645176147	0.7453750790946762	0.8215297558603517	0.36796556044511913	0.7119341817693432	0.8942084473823512	0.7963265369724375	0	0	0.0	0.005717504302617162	9
384	0.003296668670417203	0.0006013450873293173	0.000530761363743154	0.9961958554266999	-1	0	0	0.5	1	1.0	1	1.0	1.0	2	1	0	0	0	0.3333333333333333	3	1	3	0.0	0	0.8432231883118788	0.7268879988021189	0.6760066656447409	0.9558098863319758	0.6680928933662582	0.904811189834759	0.9170282502058207	0.8910589901217324	0	0	0.0	0.000530761363743154	30
2218	0.023889926903340068	0.006630803921192701	0.0065504034912278455	0.9427189856307568	-1	0	0	0.16666666666666666	1	1.0	6	1.0	1.0	7	6	0	0	0	0.125	8	1	8	0.0	0	0.5305507305910179	0.8258878808648912	0.7453750790946762	0.9158189605930644	0.3811189365857457	0.9187336048706947	0.9222427337025292	0.8931145735512056	0	0	0.0	0.0065504034912278455	31
259	0.010927728584946516	0.0024231884472079106	-0.0013669134746443626	0.9946840341621943	-1	0	0	0.6666666666666666	4	0.42857142857142855	3	0.6428571428571429	0.42857142857142855	6	3	2	1	0	0.2857142857142857	7	2	9	0.2	0.2857142857142857	0.7137613690760057	0.8912400203935568	0.6410976669696113	0.88543434927144	0.48738773850544226	0.7752591292919052	0.8410069146949187	0.8576063720738293	1.0	0.5	0.0	-0.00013669134746443627	6
4247	0.026769270020478318	0.00762632308921838	0.007607357284342294	0.8258344627210419	-1	0	0	0.16666666666666666	1	1.0	6	1.0	1.0	7	6	0	0	0	0.125	8	1	8	0.0	0	0.5305507305910179	0.8258878808648912	0.7453750790946762	0.9158189605930644	0.3811189365857457	0.9187336048706947	0.9222427337025292	0.8931145735512056	0	0	0.0	0.007607357284342294	15
5049	0.027804404772417673	0.007497934258581431	0.007461514434516955	0.830379030708127	-1	0	0	0.16666666666666666	1	1.0	6	1.0	1.0	7	6	0	0	0	0.125	8	1	8	0.0	0	0.5305507305910179	0.8258878808648912	0.7453750790946762	0.9158189605930644	0.40726284766189436	0.8905819593346705	0.8576271370217208	0.8822005670769583	0	0	0.0	0.007461514434516955	12
2168	0.027615118873034306	0.008192983510791734	0.008114917464200495	0.8264413281983111	-1	0	0	0.16666666666666666	1	1.0	6	1.0	1.0	7	6	0	0	0	0.125	8	1	8	0.0	0	0.5305507305910179	0.8258878808648912	0.7453750790946762	0.9158189605930644	0.3811189365857457	0.9187336048706947	0.9222427337025292	0.8931145735512056	0	0	0.0	0.008114917464200495	28
2415	0.027022998300129754	0.007622780925350646	0.00751148258928095	0.8269823486282086	-1	0	0	0.16666666666666666	1	1.0	6	1.0	1.0	7	6	0	0	0	0.125	8	1	8	0.0	0	0.5305507305910179	0.8258878808648912	0.7453750790946762	0.9158189605930644	0.3811189365857457	0.9187336048706947	0.9222427337025292	0.8931145735512056	0	0	0.0	0.00751148258928095	48
3333	0.027246604479471165	0.015644489345979194	0.014247550368503944	0.8236701054899038	-1	0	0	0.16666666666666666	1	1.0	6	1.0	1.0	7	6	0	0	0	0.125	8	1	8	0.0	0	0.5301656330167599	0.8249013174349348	0.7453750790946762	0.9158189605930644	0.3811189365857457	0.9187336048706947	0.9222427337025292	0.8928965513828043	0	0	0.0	0.014247550368503944	4
2197	0.028262737214510277	0.007111201573025432	0.007098766063721209	0.8306507388534656	-1	0	0	0.16666666666666666	1	1.0	6	1.0	1.0	7	6	0	0	0	0.125	8	1	8	0.0	0	0.5305507305910179	0.8258878808648912	0.7453750790946762	0.9158189605930644	0.3811189365857457	0.9187336048706947	0.9222427337025292	0.8931145735512056	0	0	0.0	0.007098766063721209	21
2090	0.023779051546531337	0.0065416990922889055	0.006511249927598863	0.9440253354652041	-1	0	0	0.16666666666666666	1	1.0	6	1.0	1.0	7	6	0	0	0	0.125	8	1	8	0.0	0	0.5305507305910179	0.8258878808648912	0.7453750790946762	0.9158189605930644	0.3811189365857457	0.9187336048706947	0.9222427337025292	0.8931145735512056	0	0	0.0	0.006511249927598863	13
772	0.022510529775555132	0.007357036817369638	0.006393567647245332	0.9479464454090527	-1	0	0	0.3	3	0.8461538461538461	11	0.3125	0.8461538461538461	13	11	1	1	0	0.3333333333333333	12	4	15	0.25	0.6666666666666666	0.4635586606858403	0.8094423242715417	0.776183022328118	0.9210083676851888	0.4885020383698113	0.8573813008221678	0.8051177257860677	0.8697490757160581	1.0	0.15384615384615385	0.0	0.006393567647245332	24
1920	0.024338095509313505	0.006073050067955127	0.006003674316183537	0.943259207193233	-1	0	0	0.16666666666666666	1	1.0	6	1.0	1.0	7	6	0	0	0	0.125	8	1	8	0.0	0	0.5305507305910179	0.8258878808648912	0.7453750790946762	0.9158189605930644	0.3811189365857457	0.9187336048706947	0.9222427337025292	0.8931145735512056	0	0	0.0	0.006003674316183537	8
3800	0.024135224544542047	0.006158828220675861	0.006152576386837569	0.9440077878110651	-1	0	0	0.16666666666666666	1	1.0	6	1.0	1.0	7	6	0	0	0	0.125	8	1	8	0.0	0	0.5305507305910179	0.8258878808648912	0.7453750790946762	0.9158189605930644	0.3811189365857457	0.9187336048706947	0.9222427337025292	0.8931145735512056	0	0	0.0	0.006152576386837569	10
73	0.0017585627435027975	0.00027660207111123255	-1.725626461269869e-05	0.9885217583386455	-1	0	0	0.75	3	0.5	2	0.6666666666666666	0.25	3	1	2	1	0	1.0	3	3	6	0.16666666666666666	0.6666666666666666	0.5097705724031233	0.9391161205572914	0.4246040352500177	0.7121756717358783	0.48105250951474954	0.9362977893298854	0.7359901497361504	0.8918603807395944	1.0	0.3333333333333333	0.0	-1.7256264612698691e-06	49
634	0.027760247362220297	0.008206159029533347	0.008183789954807006	0.8217374517553047	-1	0	0	0.16666666666666666	1	1.0	6	1.0	1.0	7	6	0	0	0	0.125	8	1	8	0.0	0	0.5305507305910179	0.8258878808648912	0.7453750790946762	0.9158189605930644	0.3811189365857457	0.9187336048706947	0.9222427337025292	0.8931145735512056	0	0	0.0	0.008183789954807006	91
3227	0.0066529692134502955	0.0007075673098589836	8.300233279227375e-05	0.9850186112789538	-1	0	0	0.5	2	0.75	3	0.6	0.75	5	3	0	0	0	0.4	2	5	6	0.0	0	0.5305507305910179	0.8648566330501665	0.7453750790946762	0.9396908832645225	0.3548121843044926	0.9459846036867117	0.9305569738313221	0.9233258423650121	0	0	0.0	8.300233279227375e-05	1
2541	0.028552695999096586	0.007038818317136397	0.006999104306165725	0.8306085882491847	-1	0	0	0.16666666666666666	1	1.0	6	1.0	1.0	7	6	0	0	0	0.125	8	1	8	0.0	0	0.5305507305910179	0.8258878808648912	0.7453750790946762	0.9158189605930644	0.3811189365857457	0.9187336048706947	0.9222427337025292	0.8931145735512056	0	0	0.0	0.006999104306165725	14
1678	0.023902833810447586	0.006409107979904146	0.006382228511864939	0.9448183119827789	-1	0	0	0.16666666666666666	1	1.0	6	1.0	1.0	7	6	0	0	0	0.125	8	1	8	0.0	0	0.5305507305910179	0.8258878808648912	0.7453750790946762	0.9158189605930644	0.3811189365857457	0.9187336048706947	0.9222427337025292	0.8931145735512056	0	0	0.0	0.006382228511864939	26
2420	0.023998371752575878	0.005265576701982287	0.005136671746211705	0.9459458443438435	-1	0	0	0.16666666666666666	1	1.0	6	1.0	1.0	7	6	0	0	0	0.125	8	1	8	0.0	0	0.5305507305910179	0.8258878808648912	0.7453750790946762	0.9158189605930644	0.3811189365857457	0.9187336048706947	0.9222427337025292	0.8931145735512056	0	0	0.0	0.005136671746211705	7
1481	0.028519659778070538	0.007507662942905051	0.007343343454496472	0.8262016984013331	-1	0	0	0.16666666666666666	1	1.0	6	1.0	1.0	7	6	0	0	0	0.125	8	1	8	0.0	0	0.5305507305910179	0.8258878808648912	0.7453750790946762	0.9158189605930644	0.3811189365857457	0.9187336048706947	0.9222427337025292	0.8931145735512056	0	0	0.0	0.007343343454496472	37
3106	0.06990741057392719	0.0013706875605457543	0.001000633157222039	0.7020798826747885	-1	0	0	0.1111111111111111	1	1.0	11	1.0	1.0	12	11	0	0	0	0.07692307692307693	13	1	13	0.0	0	0.5578060550696394	0.8316814315446837	0.7453750790946762	0.9131754188570969	0.3811189365857457	0.9072680807904571	0.9068890835105289	0.8886592124701981	0	0	0.0	0.001000633157222039	4
1562	0.027885131676536782	0.007479099592476353	0.007341140444178574	0.8262595888539804	-1	0	0	0.16666666666666666	1	1.0	6	1.0	1.0	7	6	0	0	0	0.125	8	1	8	0.0	0	0.5305507305910179	0.8258878808648912	0.7453750790946762	0.9158189605930644	0.3811189365857457	0.9187336048706947	0.9222427337025292	0.8931145735512056	0	0	0.0	0.007341140444178574	45
1383	0.024218855349482062	0.006393263669802406	0.006381821436695665	0.9441143343850936	-1	0	0	0.16666666666666666	1	1.0	6	1.0	1.0	7	6	0	0	0	0.125	8	1	8	0.0	0	0.5305507305910179	0.8258878808648912	0.7453750790946762	0.9158189605930644	0.3811189365857457	0.9187336048706947	0.9222427337025292	0.8931145735512056	0	0	0.0	0.006381821436695665	28
701	0.036581776713523875	0.00766986069370317	0.003496691846168133	0.6500863693117893	-1	0	0	0.125	1	1.0	10	0.5454545454545454	0.7	7	7	4	4	0	0.18181818181818182	11	2	12	0.3333333333333333	0	0.6975866897143982	0.7770463929745464	0.5947871811975097	0.8797297446511988	0.42409113612885074	0.9293001152627635	0.8714533192599476	0.8741468376462656	0.3571428571428571	0.42857142857142855	0.0	0.003496691846168133	58
4056	0.023841693768659133	0.006110273584837196	0.006080702523436086	0.9441596926681416	-1	0	0	0.16666666666666666	1	1.0	6	1.0	1.0	7	6	0	0	0	0.125	8	1	8	0.0	0	0.5305507305910179	0.8258878808648912	0.7453750790946762	0.9158189605930644	0.40726284766189436	0.9046660674234773	0.8576271370217208	0.8874141972670602	0	0	0.0	0.006080702523436086	20
1133	0.01983337654567196	0.006409009715467326	0.005840224335224457	0.9503834606980892	-1	0	0	0.2	1	1.0	5	1.0	1.0	6	5	0	0	0	0.14285714285714285	7	1	7	0.0	0	0.6262165857925499	0.8400944645176147	0.7453750790946762	0.8215297558603517	0.36796556044511913	0.7119341817693432	0.8942084473823512	0.7963265369724375	0	0	0.0	0.005840224335224457	6
529	0.00686255574317423	0.00011917643143825017	-0.0001141321869760749	0.973428045673628	-1	0	0	0.25	1	1.0	4	1.0	0.75	4	3	1	1	0	0.16666666666666666	1	6	6	0.2	0	0.4940370888007971	0.8743631736148678	0.499649407380223	0.9021963185249774	0.7227536445018983	0.9033630781602588	0.8803774975028742	0.8940105485931598	1.0	0.25	0.0	-1.1413218697607491e-05	3
4719	0.027362852624528228	0.007763775378229193	0.007670752561358894	0.8266824840605419	-1	0	0	0.16666666666666666	1	1.0	6	1.0	1.0	7	6	0	0	0	0.125	8	1	8	0.0	0	0.5305507305910179	0.8258878808648912	0.7453750790946762	0.9158189605930644	0.40726284766189436	0.8905819593346705	0.8576271370217208	0.8822005670769583	0	0	0.0	0.007670752561358894	61
4748	0.028145111083838936	0.007817442200404786	0.007611403472711257	0.8259896905628186	-1	0	0	0.16666666666666666	1	1.0	6	1.0	1.0	7	6	0	0	0	0.125	8	1	8	0.0	0	0.5305507305910179	0.8258878808648912	0.7453750790946762	0.9158189605930644	0.40726284766189436	0.8905819593346705	0.8576271370217208	0.8822005670769583	0	0	0.0	0.007611403472711257	41
4515	0.02413444757411172	0.00659576834897585	0.006557672372676255	0.9441770608934752	-1	0	0	0.16666666666666666	1	1.0	6	1.0	1.0	7	6	0	0	0	0.125	8	1	8	0.0	0	0.5305507305910179	0.8258878808648912	0.7453750790946762	0.9158189605930644	0.3811189365857457	0.9187336048706947	0.9222427337025292	0.8931145735512056	0	0	0.0	0.006557672372676255	17
3621	0.027831977203001734	0.007591934677868047	0.007477834887858689	0.8280189932591853	-1	0	0	0.16666666666666666	1	1.0	6	1.0	1.0	7	6	0	0	0	0.125	8	1	8	0.0	0	0.5305507305910179	0.8258878808648912	0.7453750790946762	0.9158189605930644	0.3811189365857457	0.9187336048706947	0.9222427337025292	0.8931145735512056	0	0	0.0	0.007477834887858689	49
1924	0.024470471545399067	0.006572983813519585	0.006539936797900739	0.944398031048743	-1	0	0	0.16666666666666666	1	1.0	6	1.0	1.0	7	6	0	0	0	0.125	8	1	8	0.0	0	0.5305507305910179	0.8258878808648912	0.7453750790946762	0.9158189605930644	0.3811189365857457	0.9187336048706947	0.9222427337025292	0.8931145735512056	0	0	0.0	0.006539936797900739	29
1185	0.024539722276955184	0.00576331880460081	0.005603848040569241	0.9427377207375341	-1	0	0	0.16666666666666666	1	1.0	6	1.0	1.0	7	6	0	0	0	0.125	8	1	8	0.0	0	0.5305507305910179	0.8258878808648912	0.7453750790946762	0.9158189605930644	0.3811189365857457	0.9187336048706947	0.9222427337025292	0.8931145735512056	0	0	0.0	0.005603848040569241	12
2074	0.028072552238049026	0.0073258996353279355	0.007299252769915537	0.8256258069286024	-1	0	0	0.16666666666666666	1	1.0	6	1.0	1.0	7	6	0	0	0	0.125	8	1	8	0.0	0	0.5305507305910179	0.8258878808648912	0.7453750790946762	0.9158189605930644	0.3811189365857457	0.9187336048706947	0.9222427337025292	0.8931145735512056	0	0	0.0	0.007299252769915537	16
1100	0.024007027548610723	0.006821060718601323	0.006728323376938055	0.9443922542311044	-1	0	0	0.16666666666666666	1	1.0	6	1.0	1.0	7	6	0	0	0	0.125	8	1	8	0.0	0	0.5305507305910179	0.8258878808648912	0.7453750790946762	0.9158189605930644	0.3811189365857457	0.9187336048706947	0.9222427337025292	0.8931145735512056	0	0	0.0	0.006728323376938055	46
3332	0.02752959666361096	0.007628919568040802	0.007583251710023299	0.8272916170370344	-1	0	0	0.16666666666666666	1	1.0	6	1.0	1.0	7	6	0	0	0	0.125	8	1	8	0.0	0	0.5305507305910179	0.8258878808648912	0.7453750790946762	0.9158189605930644	0.3811189365857457	0.9187336048706947	0.9222427337025292	0.8931145735512056	0	0	0.0	0.007583251710023299	35
1497	0.02400957851580407	0.006516045061906379	0.006501241214065299	0.9445683441865852	-1	0	0	0.16666666666666666	1	1.0	6	1.0	1.0	7	6	0	0	0	0.125	8	1	8	0.0	0	0.5305507305910179	0.8258878808648912	0.7453750790946762	0.9158189605930644	0.3811189365857457	0.9187336048706947	0.9222427337025292	0.8931145735512056	0	0	0.0	0.006501241214065299	22
1793	0.02498734888997398	0.006066635735541201	0.00584857239815135	0.945364848807199	-1	0	0	0.16666666666666666	1	1.0	6	1.0	1.0	7	6	0	0	0	0.125	8	1	8	0.0	0	0.5305507305910179	0.8258878808648912	0.7453750790946762	0.9158189605930644	0.3811189365857457	0.9187336048706947	0.9222427337025292	0.8931145735512056	0	0	0.0	0.00584857239815135	12
2788	0.028596417518587804	0.005111430811114866	-9.895402535355666e-05	0.7936201014040956	-1	0	0	0.2	1	1.0	5	1.0	1.0	6	5	0	0	0	0.14285714285714285	1	7	7	0.0	0	0.5305507305910179	0.8218234975835498	0.6410976669696113	0.8897037577122644	0.39419089212382	0.9311699488999646	0.8942084473823512	0.8883262123761818	0	0	0.0	-9.895402535355665e-06	2
2273	0.024357355500566294	0.011189629923038293	0.0013383890432470328	0.8140868014353071	-1	0	0	0.2	1	1.0	5	1.0	1.0	6	5	0	0	0	0.14285714285714285	1	7	7	0.0	0	0.5305507305910179	0.8218234975835498	0.6410976669696113	0.8897037577122644	0.39419089212382	0.9311699488999646	0.8942084473823512	0.8883262123761818	0	0	0.0	0.0013383890432470328	1
4851	0.02833775748706193	0.008263070552923727	0.0081350475310302	0.8255929245090381	-1	0	0	0.16666666666666666	1	1.0	6	1.0	1.0	7	6	0	0	0	0.125	8	1	8	0.0	0	0.5305507305910179	0.8258878808648912	0.7453750790946762	0.9158189605930644	0.40726284766189436	0.8905819593346705	0.8576271370217208	0.8822005670769583	0	0	0.0	0.0081350475310302	93
2808	0.00932273716431776	0.0025575186734202457	-0.0022542398439536087	0.9966755345233286	-1	0	0	0.25	1	1.0	4	1.0	1.0	5	4	0	0	0	0.16666666666666666	6	1	6	0.0	0	0.5305507305910179	0.8063176750283249	0.5368202548445465	0.9377701939860927	0.3548121843044926	0.9439585483807127	0.9222427337025292	0.9105992085996796	0	0	0.0	-0.00022542398439536087	0
2300	0.023724977213123315	0.005865719255888527	0.005865427447928125	0.9481062835036024	-1	0	0	0.16666666666666666	1	1.0	6	1.0	1.0	7	6	0	0	0	0.125	8	1	8	0.0	0	0.5305507305910179	0.8258878808648912	0.7453750790946762	0.9158189605930644	0.3811189365857457	0.9187336048706947	0.9222427337025292	0.8931145735512056	0	0	0.0	0.005865427447928125	10
4765	0.024695879917649523	0.005763860826990134	0.005680668794537936	0.9443994731512381	-1	0	0	0.16666666666666666	1	1.0	6	1.0	1.0	7	6	0	0	0	0.125	8	1	8	0.0	0	0.5305507305910179	0.8258878808648912	0.7453750790946762	0.9158189605930644	0.3811189365857457	0.9096280039424914	0.897959295744105	0.8893615942650381	0	0	0.0	0.005680668794537936	9
4938	0.024127228403450385	0.006618459620761489	0.006585262883256428	0.943652503411201	-1	0	0	0.16666666666666666	1	1.0	6	1.0	1.0	7	6	0	0	0	0.125	8	1	8	0.0	0	0.5305507305910179	0.8258878808648912	0.7453750790946762	0.9158189605930644	0.40726284766189436	0.9046660674234773	0.8576271370217208	0.8874141972670602	0	0	0.0	0.006585262883256428	15
3592	0.029668333105469936	0.0071144540810252205	0.0067604555570884755	0.8276367617618876	-1	0	0	0.16666666666666666	1	1.0	6	1.0	1.0	7	6	0	0	0	0.125	8	1	8	0.0	0	0.5305507305910179	0.8258878808648912	0.7453750790946762	0.9158189605930644	0.3811189365857457	0.9187336048706947	0.9222427337025292	0.8931145735512056	0	0	0.0	0.0067604555570884755	41
4117	0.02681714710490089	0.005121877188200232	0.004706466550052282	0.9244759815812031	-1	0	0	0.16666666666666666	1	1.0	6	1.0	1.0	7	6	0	0	0	0.125	8	1	8	0.0	0	0.5305507305910179	0.8258878808648912	0.7453750790946762	0.9158189605930644	0.3811189365857457	0.9201230544284887	0.9237309145976451	0.8937099468243295	0	0	0.0	0.004706466550052282	6
4205	0.009302538778331064	0.0020239821193343915	-0.0010555533616870786	0.9966685409265694	-1	0	0	0.25	1	1.0	4	1.0	1.0	5	4	0	0	0	0.16666666666666666	6	1	6	0.0	0	0.5305507305910179	0.8063176750283249	0.5368202548445465	0.9377701939860927	0.3548121843044926	0.9439585483807127	0.9222427337025292	0.9105992085996796	0	0	0.0	-0.00010555533616870786	1
1264	0.0280711732829143	0.00772780256887466	0.007544959936274934	0.8256511175765398	-1	0	0	0.16666666666666666	1	1.0	6	1.0	1.0	7	6	0	0	0	0.125	8	1	8	0.0	0	0.5305507305910179	0.8258878808648912	0.7453750790946762	0.9158189605930644	0.3811189365857457	0.9187336048706947	0.9222427337025292	0.8931145735512056	0	0	0.0	0.007544959936274934	12
1819	0.023574203648226905	0.005611306591485606	0.005388934663768387	0.9452748507470049	-1	0	0	0.16666666666666666	1	1.0	6	1.0	1.0	7	6	0	0	0	0.125	8	1	8	0.0	0	0.5305507305910179	0.8258878808648912	0.7453750790946762	0.9158189605930644	0.3811189365857457	0.9187336048706947	0.9222427337025292	0.8931145735512056	0	0	0.0	0.005388934663768387	4
266	0.0025487207244169604	8.376583576655234e-05	-8.272190875918334e-05	0.9913778727106493	-1	0	0	0.25	1	1.0	3	1.0	0.6666666666666666	3	2	1	0	0	0.2	1	5	5	0.0	0	0.22615222036913582	0.9339044948259403	0.6641184300558783	0.8586186279562631	0.4618458990534199	0.6680847078863662	0.7844901089553674	0.847770944252675	0	0	0.0	-8.272190875918334e-06	7
1235	0.00782489476362038	0.002060234742562183	-0.0018410968807733821	0.9874584489984832	-1	0	0	0.4	2	0.8	4	0.4375	0.6	5	3	1	0	0	1.0	4	4	7	0.0	0	0.5305507305910179	0.8648566330501665	0.7453750790946762	0.9396908832645225	0.3548121843044926	0.9459846036867117	0.9305569738313221	0.9233258423650121	0	0	0.0	-0.00018410968807733823	1
3095	0.02311751575855274	0.006193904612743738	0.006100507693998358	0.9426801526715838	-1	0	0	0.16666666666666666	1	1.0	6	1.0	1.0	7	6	0	0	0	0.125	8	1	8	0.0	0	0.5305507305910179	0.8258878808648912	0.7453750790946762	0.9158189605930644	0.3811189365857457	0.9187336048706947	0.9222427337025292	0.8931145735512056	0	0	0.0	0.006100507693998358	13
3733	0.0089082638420459	0.0014379472367103267	-0.00035131650055790595	0.996614239442358	-1	0	0	0.25	1	1.0	4	1.0	1.0	5	4	0	0	0	0.16666666666666666	6	1	6	0.0	0	0.5301656330167599	0.835427980560744	0.5368202548445465	0.9377701939860927	0.3548121843044926	0.9439585483807127	0.9222427337025292	0.9158372136424549	0	0	0.0	-3.5131650055790595e-05	0
4986	0.018960434303862194	0.006275717079232197	0.005804355232924575	0.9484000925496505	-1	0	0	0.2	1	1.0	5	1.0	1.0	6	5	0	0	0	0.14285714285714285	7	1	7	0.0	0	0.6262165857925499	0.8400944645176147	0.7453750790946762	0.8215297558603517	0.39419089212382	0.6059478879888137	0.8494272991126166	0.7694714970958487	0	0	0.0	0.005804355232924575	5
535	0.030215172733196433	0.003926969304275142	0.0036791106470308583	0.9243254459474278	-1	0	0	0.4	4	0.6923076923076923	9	0.3125	0.6153846153846154	11	8	3	4	0	0.75	8	6	15	0.5714285714285714	0.16666666666666666	0.585078907344762	0.8695773751264749	0.6061331172593728	0.8615795151297955	0.7465772250284652	0.9320008025465119	0.8403369236241593	0.8923056958947593	0.36363636363636365	0.45454545454545453	0.0	0.0036791106470308583	6
1146	0.028158841428117098	0.007813493517395785	0.007782961780154325	0.825937109746435	-1	0	0	0.16666666666666666	1	1.0	6	1.0	1.0	7	6	0	0	0	0.125	8	1	8	0.0	0	0.5305507305910179	0.8258878808648912	0.7453750790946762	0.9158189605930644	0.3811189365857457	0.9187336048706947	0.9222427337025292	0.8931145735512056	0	0	0.0	0.007782961780154325	103
2022	0.0	0.0	0.0	1.0	-1	0	0	0	0	0	0	1.0	0	0	0	0	0	0	1.0	1	1	1	0.0	0	0	0	0	0	0	0	0	0	0	0	0	-0.1	0
4720	0.027264523880595165	0.008492106841500575	0.008388025371259003	0.8262137310959923	-1	0	0	0.16666666666666666	1	1.0	6	1.0	1.0	7	6	0	0	0	0.125	8	1	8	0.0	0	0.5305507305910179	0.8258878808648912	0.7453750790946762	0.9158189605930644	0.40726284766189436	0.8905819593346705	0.8576271370217208	0.8822005670769583	0	0	0.0	0.008388025371259003	22
1628	0.02815615687697218	0.007015901772364557	0.006893185814853558	0.8283427118548976	-1	0	0	0.16666666666666666	1	1.0	6	1.0	1.0	7	6	0	0	0	0.125	8	1	8	0.0	0	0.5305507305910179	0.8258878808648912	0.7453750790946762	0.9158189605930644	0.3811189365857457	0.9187336048706947	0.9222427337025292	0.8931145735512056	0	0	0.0	0.006893185814853558	21
2753	0.027776582897973082	0.007356907724925148	0.007251669436456873	0.8277040369422078	-1	0	0	0.16666666666666666	1	1.0	6	1.0	1.0	7	6	0	0	0	0.125	8	1	8	0.0	0	0.5305507305910179	0.8258878808648912	0.7453750790946762	0.9158189605930644	0.3811189365857457	0.9187336048706947	0.9222427337025292	0.8931145735512056	0	0	0.0	0.007251669436456873	48
176	0.0022392184853879805	0.0006042598167674496	5.0899378935831174e-05	0.9859075336259624	-1	0	0	0.5	2	0.6666666666666666	2	0.625	0.6666666666666666	4	2	0	0	0	0.5	4	2	5	0.0	0	0.38753076202946896	0.7646447412426303	0.30143058307559556	0.8971499220106554	0.7256228862112828	0.9269862138834836	0.910662577728724	0.8767332507258123	0	0	0.0	5.0899378935831174e-05	19
2097	0.028645415064429844	0.012167609194774805	0.011976773752311971	0.895042600365231	-1	0	0	0.16666666666666666	1	1.0	6	1.0	1.0	7	6	0	0	0	0.125	8	1	8	0.0	0	0.5453589698739849	0.8247646166337733	0.7453750790946762	0.910293505740044	0.3811189365857457	0.9173609669110179	0.9222427337025292	0.8900322195846545	0	0	0.0	0.011976773752311971	20
4243	0.028290337663132385	0.0073913185676843535	0.0073127720901146765	0.8257641240336483	-1	0	0	0.16666666666666666	1	1.0	6	1.0	1.0	7	6	0	0	0	0.125	8	1	8	0.0	0	0.5305507305910179	0.8258878808648912	0.7453750790946762	0.9158189605930644	0.3811189365857457	0.9187336048706947	0.9222427337025292	0.8931145735512056	0	0	0.0	0.0073127720901146765	25
1202	0.019383728014547255	0.006323311864877629	0.005759175023775771	0.9509727054804556	-1	0	0	0.2	1	1.0	5	1.0	1.0	6	5	0	0	0	0.14285714285714285	7	1	7	0.0	0	0.6262165857925499	0.8400944645176147	0.7453750790946762	0.8215297558603517	0.36796556044511913	0.7119341817693432	0.8942084473823512	0.7963265369724375	0	0	0.0	0.005759175023775771	9
1349	0.02414332726160434	0.0062227708054499115	0.006070012148719851	0.9432300275082219	-1	0	0	0.16666666666666666	1	1.0	6	1.0	1.0	7	6	0	0	0	0.125	8	1	8	0.0	0	0.5305507305910179	0.8258878808648912	0.7453750790946762	0.9158189605930644	0.3811189365857457	0.9187336048706947	0.9222427337025292	0.8931145735512056	0	0	0.0	0.006070012148719851	13
1296	0.02806185951269037	0.007562414166916709	0.007457720101308361	0.8260787604567845	-1	0	0	0.16666666666666666	1	1.0	6	1.0	1.0	7	6	0	0	0	0.125	8	1	8	0.0	0	0.5305507305910179	0.8258878808648912	0.7453750790946762	0.9158189605930644	0.3811189365857457	0.9187336048706947	0.9222427337025292	0.8931145735512056	0	0	0.0	0.007457720101308361	54
1850	0.024572512749567905	0.005772227678700799	0.005768498589477301	0.9483680925413391	-1	0	0	0.16666666666666666	1	1.0	6	1.0	1.0	7	6	0	0	0	0.125	8	1	8	0.0	0	0.5305507305910179	0.8258878808648912	0.7453750790946762	0.9158189605930644	0.3811189365857457	0.9187336048706947	0.9222427337025292	0.8931145735512056	0	0	0.0	0.005768498589477301	7
2427	0.027963347348425295	0.007649719555098111	0.007602253391453029	0.8271053569013518	-1	0	0	0.16666666666666666	1	1.0	6	1.0	1.0	7	6	0	0	0	0.125	8	1	8	0.0	0	0.5305507305910179	0.8258878808648912	0.7453750790946762	0.9158189605930644	0.3811189365857457	0.9187336048706947	0.9222427337025292	0.8931145735512056	0	0	0.0	0.007602253391453029	44
2400	0.011445175608018247	0.0032912377073956237	-0.001325933153603828	0.9922671150657602	-1	0	0	0.25	1	1.0	4	1.0	1.0	5	4	0	0	0	0.16666666666666666	6	1	6	0.0	0	0.5453589698739849	0.6980381679327329	0.5368202548445465	0.9507286329430793	0.40726284766189436	0.960625075200418	0.9305569738313221	0.9113936380229544	0	0	0.0	-0.0001325933153603828	2
1297	0.028059444536891538	0.007192686495799981	0.007068103650950531	0.8272954069384318	-1	0	0	0.16666666666666666	1	1.0	6	1.0	1.0	7	6	0	0	0	0.125	8	1	8	0.0	0	0.5305507305910179	0.8258878808648912	0.7453750790946762	0.9158189605930644	0.3811189365857457	0.9187336048706947	0.9222427337025292	0.8931145735512056	0	0	0.0	0.007068103650950531	33
96	0.004613715950051848	0.00032784230571176077	0.00032761528699046667	0.9913669778043024	-1	0	0	0.75	3	0.5	2	0.5	0.5	4	2	1	2	0	0.75	3	4	6	0.5	1.0	0.7468444826337315	0.966137668421873	0.9192841179864978	0.6795224761880987	0.1718599018055376	0.6050824565139095	0.9688717586268623	0.8190250935184493	0.625	0	0.0	0.00032761528699046667	48
3083	0.028059376317432057	0.007171095630531582	0.00705203632979003	0.8267288747108503	-1	0	0	0.16666666666666666	1	1.0	6	1.0	1.0	7	6	0	0	0	0.125	8	1	8	0.0	0	0.5305507305910179	0.8258878808648912	0.7453750790946762	0.9158189605930644	0.3811189365857457	0.9187336048706947	0.9222427337025292	0.8931145735512056	0	0	0.0	0.00705203632979003	12
2674	0.010137522418594367	0.00044338748580860363	-2.9230113996205064e-05	0.985554159506608	-1	0	0	0.25	1	1.0	4	0.6	0.75	4	3	1	1	0	0.4	5	2	6	0.2	0	0.5850613795482611	0.8809001722242696	0.46744565938000343	0.9736426956890423	0.5329345988788198	0.9661877543931541	0.9479549540586838	0.9520110314080972	1.0	0.25	0.0	-2.9230113996205064e-06	0
2655	0.028889189339337637	0.007978069204020126	0.007886560884930238	0.8241814095507853	-1	0	0	0.16666666666666666	1	1.0	6	1.0	1.0	7	6	0	0	0	0.125	8	1	8	0.0	0	0.5305507305910179	0.8258878808648912	0.7453750790946762	0.9158189605930644	0.3811189365857457	0.9187336048706947	0.9222427337025292	0.8931145735512056	0	0	0.0	0.007886560884930238	28
1469	0.027926544814163	0.00734960589046644	0.007271776174621138	0.8302834799060026	-1	0	0	0.16666666666666666	1	1.0	6	1.0	1.0	7	6	0	0	0	0.125	8	1	8	0.0	0	0.5305507305910179	0.8258878808648912	0.7453750790946762	0.9158189605930644	0.3811189365857457	0.9187336048706947	0.9222427337025292	0.8931145735512056	0	0	0.0	0.007271776174621138	14
4442	0.028106882763571834	0.007456297642610726	0.007391603161795666	0.8265966345726169	-1	0	0	0.16666666666666666	1	1.0	6	1.0	1.0	7	6	0	0	0	0.125	8	1	8	0.0	0	0.5305507305910179	0.8258878808648912	0.7453750790946762	0.9158189605930644	0.3811189365857457	0.9187336048706947	0.9222427337025292	0.8931145735512056	0	0	0.0	0.007391603161795666	27
4655	0.024465091800385884	0.011444959216415005	0.0005177131988012775	0.8150055570602112	-1	0	0	0.2	1	1.0	5	1.0	1.0	6	5	0	0	0	0.14285714285714285	1	7	7	0.0	0	0.5305507305910179	0.8218234975835498	0.6410976669696113	0.8897037577122644	0.39419089212382	0.9311699488999646	0.8942084473823512	0.8883262123761818	0	0	0.0	0.0005177131988012775	1
2875	0.028073785484239847	0.007648694370702901	0.007648685914638926	0.8307038476567022	-1	0	0	0.16666666666666666	1	1.0	6	1.0	1.0	7	6	0	0	0	0.125	8	1	8	0.0	0	0.5305507305910179	0.8258878808648912	0.7453750790946762	0.9158189605930644	0.3811189365857457	0.9187336048706947	0.9222427337025292	0.8931145735512056	0	0	0.0	0.007648685914638926	13
4400	0.02816754061163264	0.007153900180114166	0.007015508844645914	0.8268957714938402	-1	0	0	0.16666666666666666	1	1.0	6	1.0	1.0	7	6	0	0	0	0.125	8	1	8	0.0	0	0.5305507305910179	0.8258878808648912	0.7453750790946762	0.9158189605930644	0.3811189365857457	0.9187336048706947	0.9222427337025292	0.8931145735512056	0	0	0.0	0.007015508844645914	16
2477	0.011686525572494855	0.0023442281032424487	0.0023282103885917593	0.9800023049966609	-1	0	0	0.4	2	0.8	4	1.0	0.8	6	4	0	0	0	0.14285714285714285	7	1	7	0.0	0.3333333333333333	0.6262165857925499	0.8520985815690209	0.7453750790946762	0.9267171525542613	0.36796556044511913	0.9320851373321187	0.9229901189546693	0.9090879356734357	0	0	0.0	0.0023282103885917593	8
3096	0.027446306907434354	0.007668523610656179	0.007596501559208495	0.8268383684749941	-1	0	0	0.16666666666666666	1	1.0	6	1.0	1.0	7	6	0	0	0	0.125	8	1	8	0.0	0	0.5305507305910179	0.8258878808648912	0.7453750790946762	0.9158189605930644	0.3811189365857457	0.9187336048706947	0.9222427337025292	0.8931145735512056	0	0	0.0	0.007596501559208495	24
2922	0.02853346001100026	0.006904092783163977	0.006879320723133476	0.8297611574733655	-1	0	0	0.16666666666666666	1	1.0	6	1.0	1.0	7	6	0	0	0	0.125	8	1	8	0.0	0	0.5305507305910179	0.8258878808648912	0.7453750790946762	0.9158189605930644	0.3811189365857457	0.9187336048706947	0.9222427337025292	0.8931145735512056	0	0	0.0	0.006879320723133476	11
4710	0.018976738146138268	0.006270317002231642	0.005835859296496072	0.9480844393915249	-1	0	0	0.2	1	1.0	5	1.0	1.0	6	5	0	0	0	0.14285714285714285	7	1	7	0.0	0	0.6262165857925499	0.8400944645176147	0.7453750790946762	0.8215297558603517	0.39419089212382	0.6059478879888137	0.8494272991126166	0.7694714970958487	0	0	0.0	0.005835859296496072	7
4995	0.009201444464978942	0.0021306550238501796	-0.0016144573337274165	0.9966488267429213	-1	0	0	0.25	1	1.0	4	1.0	1.0	5	4	0	0	0	0.16666666666666666	6	1	6	0.0	0	0.5305507305910179	0.8063176750283249	0.5368202548445465	0.9377701939860927	0.40726284766189436	0.9158840221574931	0.897959295744105	0.8980314671916922	0	0	0.0	-0.00016144573337274165	1
1873	0.027883787978337234	0.0070761994246249845	0.007024843178904092	0.8273155105410509	-1	0	0	0.16666666666666666	1	1.0	6	1.0	1.0	7	6	0	0	0	0.125	8	1	8	0.0	0	0.5305507305910179	0.8258878808648912	0.7453750790946762	0.9158189605930644	0.3811189365857457	0.9187336048706947	0.9222427337025292	0.8931145735512056	0	0	0.0	0.007024843178904092	26
1900	0.023750973440016195	0.003940632228515722	-0.00151179883329058	0.7138914708576883	-1	0	0	0.16666666666666666	1	1.0	6	1.0	1.0	7	6	0	0	0	0.125	8	1	8	0.0	0	0.5305507305910179	0.8844273261951867	0.7453750790946762	0.9158189605930644	0.3811189365857457	0.9187336048706947	0.9222427337025292	0.9074075826823325	0	0	0.0	-0.000151179883329058	2
4715	0.019811800838915334	0.005704511561207937	0.005139651372632275	0.9476587411664273	-1	0	0	0.2	1	1.0	5	1.0	1.0	6	5	0	0	0	0.14285714285714285	7	1	7	0.0	0	0.6262165857925499	0.8400944645176147	0.7453750790946762	0.8215297558603517	0.36796556044511913	0.7119341817693432	0.8942084473823512	0.7963265369724375	0	0	0.0	0.005139651372632275	5
1169	0.02810551839859599	0.007700848580360714	0.007528370670657736	0.8259793285463537	-1	0	0	0.16666666666666666	1	1.0	6	1.0	1.0	7	6	0	0	0	0.125	8	1	8	0.0	0	0.5305507305910179	0.8258878808648912	0.7453750790946762	0.9158189605930644	0.3811189365857457	0.9187336048706947	0.9222427337025292	0.8931145735512056	0	0	0.0	0.007528370670657736	31
4281	0.023801867173274382	0.006162260796252286	0.006142322724626585	0.9438811898179854	-1	0	0	0.16666666666666666	1	1.0	6	1.0	1.0	7	6	0	0	0	0.125	8	1	8	0.0	0	0.5305507305910179	0.8258878808648912	0.7453750790946762	0.9158189605930644	0.3811189365857457	0.9187336048706947	0.9222427337025292	0.8931145735512056	0	0	0.0	0.006142322724626585	17
1430	0.02782038520495633	0.006406139735936434	0.006405706465054907	0.831295767954521	-1	0	0	0.16666666666666666	1	1.0	6	1.0	1.0	7	6	0	0	0	0.125	8	1	8	0.0	0	0.5305507305910179	0.8258878808648912	0.7453750790946762	0.9158189605930644	0.3811189365857457	0.9187336048706947	0.9222427337025292	0.8931145735512056	0	0	0.0	0.006405706465054907	4
3133	0.02798476427273143	0.007918400947579243	0.007822676037237592	0.827878586774726	-1	0	0	0.16666666666666666	1	1.0	6	1.0	1.0	7	6	0	0	0	0.125	8	1	8	0.0	0	0.5305507305910179	0.8258878808648912	0.7453750790946762	0.9158189605930644	0.3811189365857457	0.9187336048706947	0.9222427337025292	0.8931145735512056	0	0	0.0	0.007822676037237592	20
4225	0.023662139599140906	0.006462473971817872	0.006406963754242476	0.9433975576635565	-1	0	0	0.16666666666666666	1	1.0	6	1.0	1.0	7	6	0	0	0	0.125	8	1	8	0.0	0	0.5305507305910179	0.8258878808648912	0.7453750790946762	0.9158189605930644	0.40726284766189436	0.9046660674234773	0.8576271370217208	0.8874141972670602	0	0	0.0	0.006406963754242476	11
4609	0.023821458254247144	0.005858904632887575	0.005759700882714399	0.945431474565044	-1	0	0	0.16666666666666666	1	1.0	6	1.0	1.0	7	6	0	0	0	0.125	8	1	8	0.0	0	0.5305507305910179	0.8258878808648912	0.7453750790946762	0.9158189605930644	0.3811189365857457	0.9187336048706947	0.9222427337025292	0.8931145735512056	0	0	0.0	0.005759700882714399	9
477	0.029755439771413168	0.00616825713870576	0.005211905450493293	0.8985474101135416	-1	0	0	0.16666666666666666	1	1.0	6	1.0	1.0	7	6	0	0	0	0.125	8	1	8	0.0	0	0.7218824409940819	0.8086019956816277	0.7453750790946762	0.8169853287818654	0.40726284766189436	0.9007447852555265	0.8335627236260023	0.8473774090145628	0	0	0.0	0.005211905450493293	133
4509	0.028327799831831774	0.006826160519671634	0.0067110610255609595	0.8287814437356413	-1	0	0	0.16666666666666666	1	1.0	6	1.0	1.0	7	6	0	0	0	0.125	8	1	8	0.0	0	0.5305507305910179	0.8258878808648912	0.7453750790946762	0.9158189605930644	0.3811189365857457	0.9187336048706947	0.9222427337025292	0.8931145735512056	0	0	0.0	0.0067110610255609595	20
1531	0.024657879710202817	0.010994121268560588	0.0005731129378015506	0.8313073249607292	-1	0	0	0.2	1	1.0	5	1.0	1.0	6	5	0	0	0	0.14285714285714285	1	7	7	0.0	0	0.5305507305910179	0.8218234975835498	0.6410976669696113	0.8897037577122644	0.39419089212382	0.9311699488999646	0.8942084473823512	0.8883262123761818	0	0	0.0	0.0005731129378015506	0
993	0.02386079784111978	0.0056048051747875005	0.0051134093719477245	0.9430187878957036	-1	0	0	0.16666666666666666	1	1.0	6	1.0	1.0	7	6	0	0	0	0.125	8	1	8	0.0	0	0.5305507305910179	0.8258878808648912	0.7453750790946762	0.9158189605930644	0.3840182025312969	0.9186629564247601	0.9222427337025292	0.8930844720435259	0	0	0.0	0.0051134093719477245	20
1956	0.024305209719994093	0.005367612525980602	0.005184201433031926	0.9436371004593248	-1	0	0	0.16666666666666666	1	1.0	6	1.0	1.0	7	6	0	0	0	0.125	8	1	8	0.0	0	0.5305507305910179	0.8258878808648912	0.7453750790946762	0.9158189605930644	0.3811189365857457	0.9187336048706947	0.9222427337025292	0.8931145735512056	0	0	0.0	0.005184201433031926	9
2125	0.02403867411718976	0.006468412415828762	0.006408216813631626	0.9440029524424143	-1	0	0	0.16666666666666666	1	1.0	6	1.0	1.0	7	6	0	0	0	0.125	8	1	8	0.0	0	0.5305507305910179	0.8258878808648912	0.7453750790946762	0.9158189605930644	0.3811189365857457	0.9187336048706947	0.9222427337025292	0.8931145735512056	0	0	0.0	0.006408216813631626	24
329	3.0663681497972564e-05	5.431536687642393e-07	4.355359944320021e-07	0.9999943461783839	-1	0	0	0.25	1	1.0	3	0.625	0.6666666666666666	2	2	2	0	0	0.5	4	2	5	0.0	0	0.7398609373235219	0.5283723339539684	0.6597818281056541	0.9621779196755605	0.756107400440495	0.9144377658897935	0.9086133867014072	0.8706060221442665	0	0	0.0	4.355359944320021e-07	10
4923	0.017607183077860158	0.001184978306165458	0.001183442480797081	0.9812761004968056	-1	0	0	0.4	2	0.8	4	1.0	0.8	6	4	0	0	0	0.14285714285714285	7	1	7	0.0	0.3333333333333333	0.5305507305910179	0.8218234975835498	0.6410976669696113	0.8897037577122644	0.39419089212382	0.9056187805174095	0.8494272991126166	0.8764516191838713	0	0	0.0	0.001183442480797081	1
4100	0.02739091838813962	0.008174029431610203	0.008111687321177412	0.8278530094671375	-1	0	0	0.16666666666666666	1	1.0	6	1.0	1.0	7	6	0	0	0	0.125	8	1	8	0.0	0	0.5305507305910179	0.8258878808648912	0.7453750790946762	0.9158189605930644	0.40726284766189436	0.8905819593346705	0.8576271370217208	0.8822005670769583	0	0	0.0	0.008111687321177412	110
3651	0.01708224955113422	0.007251117845272004	0.007250159633655062	0.620067262147343	-1	0	0	0.2	1	1.0	5	1.0	1.0	6	5	0	0	0	0.14285714285714285	7	1	7	0.0	0	0.5578060550696394	0.8420765716971466	0.6410976669696113	0.9266397360977312	0.36796556044511913	0.8985067213890242	0.8942084473823512	0.8938066735736858	0	0	0.0	0.007250159633655062	0
3017	0.02839794979983661	0.007491728754646319	0.007452850250072993	0.8252356553338518	-1	0	0	0.16666666666666666	1	1.0	6	1.0	1.0	7	6	0	0	0	0.125	8	1	8	0.0	0	0.5305507305910179	0.8258878808648912	0.7453750790946762	0.9158189605930644	0.3811189365857457	0.9187336048706947	0.9222427337025292	0.8931145735512056	0	0	0.0	0.007452850250072993	38
3318	0.03161197632999578	0.011300303447222066	0.009946530560232602	0.9009660178754725	-1	0	0	0.16666666666666666	1	1.0	6	1.0	1.0	7	6	0	0	0	0.125	8	1	8	0.0	0	0.5453589698739849	0.7565011231427223	0.5368202548445465	0.9449701614661702	0.3811189365857457	0.9209562631125171	0.8576271370217208	0.8951155517025807	0	0	0.0	0.009946530560232602	13
166	0.0050495109030108554	0.0006600925447525232	0.00021560104637887724	0.9790545099612737	-1	0.3333333333333333	1	0.5	4	0.6666666666666666	6	0.44	0.2222222222222222	6	2	4	0	0	1.0	5	5	11	0.0	0.3333333333333333	0.39113619286240564	0.8340244827209822	0.7306396766948646	0.8872056252936965	0.4646586906877702	0.8808170347544071	0.843601182321619	0.8690260084453229	0	0	0.0	0.00021560104637887724	9
668	0.0430751585516331	0.006242014495341187	-0.0008361921057958488	0.9686438254495993	-1	0	0	0.4	4	0.6923076923076923	9	0.3125	0.6923076923076923	12	9	2	1	0	0.75	6	8	15	0.2	0.4444444444444444	0.5306880257317615	0.8192935088216459	0.7047467545752772	0.8788396847525597	0.40726284766189436	0.6780784805904745	0.823210086734045	0.8041868063212666	1.0	0.16666666666666666	0.0	-8.361921057958488e-05	2
4556	0.017833672214123412	0.0012152046126202953	0.0003607373800465739	0.865697186211866	-1	0	0	0.3333333333333333	2	0.8333333333333334	5	0.5714285714285714	0.8333333333333334	7	5	0	0	0	0.2857142857142857	2	7	8	0.0	0	0.5305507305910179	0.8258878808648912	0.7453750790946762	0.9158189605930644	0.3811189365857457	0.9187336048706947	0.9222427337025292	0.8931145735512056	0	0	0.0	0.0003607373800465739	0
3250	0.028026547024264107	0.00801286766852497	0.00797875315251518	0.8253216897102725	-1	0	0	0.16666666666666666	1	1.0	6	1.0	1.0	7	6	0	0	0	0.125	8	1	8	0.0	0	0.5305507305910179	0.8258878808648912	0.7453750790946762	0.9158189605930644	0.3811189365857457	0.9187336048706947	0.9222427337025292	0.8931145735512056	0	0	0.0	0.00797875315251518	13
394	None	None	None	None	None	0.3333333333333333	1	0.4444444444444444	4	0.5454545454545454	6	0.3611111111111111	0.36363636363636365	8	4	4	2	0	1.0	6	6	13	0.25	0.5454545454545454	0.7567837710634888	0.9558449259934751	0.8303186549910313	0.9506812424683624	0.6355049187672976	0.883279403728355	0.909375274845418	0.9361879122245582	0.5625	0	0.0	None	0
4182	0.024459096713301376	0.006195178244108153	0.006156840198748665	0.9430508529623366	-1	0	0	0.16666666666666666	1	1.0	6	1.0	1.0	7	6	0	0	0	0.125	8	1	8	0.0	0	0.5305507305910179	0.8258878808648912	0.7453750790946762	0.9158189605930644	0.3811189365857457	0.9187336048706947	0.9222427337025292	0.8931145735512056	0	0	0.0	0.006156840198748665	20
3029	0.02407625222321128	0.006904587195396014	0.006881647781868724	0.9440162149058892	-1	0	0	0.16666666666666666	1	1.0	6	1.0	1.0	7	6	0	0	0	0.125	8	1	8	0.0	0	0.5305507305910179	0.8258878808648912	0.7453750790946762	0.9158189605930644	0.3811189365857457	0.9187336048706947	0.9222427337025292	0.8931145735512056	0	0	0.0	0.006881647781868724	12
532	0.02286272501440227	0.006307599104977052	0.002582372033164461	0.9420520808146221	-1	0	0	0.4	4	0.6923076923076923	9	0.23809523809523808	0.6153846153846154	11	8	3	3	0	0.7777777777777778	7	9	15	0.42857142857142855	0.16666666666666666	0.6579553912650249	0.8613296284999188	0.6061331172593728	0.8914074680835107	0.7306345569571882	0.9451412390226531	0.8548885823320029	0.9054568278880072	0.5454545454545454	0.36363636363636365	0.0	0.002582372033164461	7
4249	0.02386057939117288	0.0066305130147497355	0.006591686178432391	0.9432570205766512	-1	0	0	0.16666666666666666	1	1.0	6	1.0	1.0	7	6	0	0	0	0.125	8	1	8	0.0	0	0.5305507305910179	0.8258878808648912	0.7453750790946762	0.9158189605930644	0.40726284766189436	0.9046660674234773	0.8576271370217208	0.8874141972670602	0	0	0.0	0.006591686178432391	35
229	0.02105297828918847	0.0026275077080948335	-0.002610200436647024	0.9868731114651382	-1	0	0	0.5	5	0.5384615384615384	7	0.4166666666666667	0.38461538461538464	9	5	5	1	0	0.4444444444444444	9	4	15	0.1	0.3076923076923077	0.7697499700160677	0.8627935160447424	0.7546035106833329	0.9185293162884743	0.7598767709273087	0.8965203471203801	0.7360471845765667	0.8947420690439454	1.0	0.3333333333333333	0.0	-0.00026102004366470243	4
3794	0.028547476876259657	0.007120876219276237	0.007007035983696645	0.8274966583912293	-1	0	0	0.16666666666666666	1	1.0	6	1.0	1.0	7	6	0	0	0	0.125	8	1	8	0.0	0	0.5305507305910179	0.8258878808648912	0.7453750790946762	0.9158189605930644	0.3811189365857457	0.9187336048706947	0.9222427337025292	0.8931145735512056	0	0	0.0	0.007007035983696645	23
742	0.030316874816277387	0.009388814681760652	0.00770617888309483	0.9373703950398251	-1	0	0	0.4	4	0.6923076923076923	9	0.23809523809523808	0.6153846153846154	11	8	3	3	0	0.7777777777777778	7	9	15	0.42857142857142855	0.16666666666666666	0.6579553912650249	0.8613296284999188	0.7735676118582266	0.9142630882519629	0.7306345569571882	0.9451412390226531	0.864200701233968	0.912663199024303	0.5454545454545454	0.36363636363636365	0.0	0.00770617888309483	22
386	0.004011274726639908	0.002422998898176067	0.0007782654217915045	0.9912908839912625	-1	0	0	0.4	2	0.8	4	0.7777777777777778	0.4	2	2	4	3	0	1.0	3	3	7	0.25	0.8	0.184825346022541	0.5014115209174236	0.4916689371428994	0.8477136120654347	0.7182187614061737	0.7451732071522429	0.9045756240052332	0.7174442896007263	0.5	0.5	0.2114768284541698	0.0007782654217915045	31
3891	0.01974895289772573	0.006041860511525626	0.005653067944418318	0.9475287778898903	-1	0	0	0.2	1	1.0	5	1.0	1.0	6	5	0	0	0	0.14285714285714285	7	1	7	0.0	0	0.6262165857925499	0.8400944645176147	0.7453750790946762	0.8215297558603517	0.36796556044511913	0.7119341817693432	0.8942084473823512	0.7963265369724375	0	0	0.0	0.005653067944418318	4
4628	0.023714264258052894	0.006314245710965947	0.0062650018962642886	0.9442111780718109	-1	0	0	0.16666666666666666	1	1.0	6	1.0	1.0	7	6	0	0	0	0.125	8	1	8	0.0	0	0.5305507305910179	0.8258878808648912	0.7453750790946762	0.9158189605930644	0.3811189365857457	0.9187336048706947	0.9222427337025292	0.8931145735512056	0	0	0.0	0.0062650018962642886	18
2241	0.024123321967024377	0.0060438385605039915	0.006042432032789755	0.9446492355943218	-1	0	0	0.16666666666666666	1	1.0	6	1.0	1.0	7	6	0	0	0	0.125	8	1	8	0.0	0	0.5305507305910179	0.8258878808648912	0.7453750790946762	0.9158189605930644	0.3811189365857457	0.9187336048706947	0.9222427337025292	0.8931145735512056	0	0	0.0	0.006042432032789755	21
1841	0.027772339445069235	0.007433542370244197	0.00737473496849423	0.8268459151552902	-1	0	0	0.16666666666666666	1	1.0	6	1.0	1.0	7	6	0	0	0	0.125	8	1	8	0.0	0	0.5305507305910179	0.8258878808648912	0.7453750790946762	0.9158189605930644	0.3811189365857457	0.9187336048706947	0.9222427337025292	0.8931145735512056	0	0	0.0	0.00737473496849423	14
4315	0.03186603476926505	0.011386344301007555	0.009950008335964705	0.9014552888962949	-1	0	0	0.16666666666666666	1	1.0	6	1.0	1.0	7	6	0	0	0	0.125	8	1	8	0.0	0	0.5453589698739849	0.7565011231427223	0.5368202548445465	0.9449701614661702	0.3811189365857457	0.9209562631125171	0.8576271370217208	0.8951155517025807	0	0	0.0	0.009950008335964705	53
1603	0.029452047038559706	0.007479006642333002	0.00700800339827907	0.810236288535526	-1	0	0	0.16666666666666666	1	1.0	6	1.0	1.0	7	6	0	0	0	0.125	8	1	8	0.0	0	0.5305507305910179	0.8258878808648912	0.7453750790946762	0.9158189605930644	0.3191685283310265	0.9156092131027481	0.9011563795775256	0.8917986620520632	0	0	0.0	0.00700800339827907	35
41	0.0029174186571443023	0.0007064326565692929	0.0007042531648509392	0.9884163813011565	-1	0	0	0.3333333333333333	1	1.0	2	1.0	1.0	2	2	1	0	0	0.25	1	4	4	0.0	0	0.2636195051638552	0.6561569510814477	0.31879856194430295	0.8049637898372356	0.2820220697551719	0.8605926068867209	0.6290893879235331	0.7849386947925049	0	0	0.0	0.0007042531648509392	14
3266	0.02815902160572267	0.00761169949688147	0.007553836713234017	0.8279136198922256	-1	0	0	0.16666666666666666	1	1.0	6	1.0	1.0	7	6	0	0	0	0.125	8	1	8	0.0	0	0.5305507305910179	0.8258878808648912	0.7453750790946762	0.9158189605930644	0.3811189365857457	0.9187336048706947	0.9222427337025292	0.8931145735512056	0	0	0.0	0.007553836713234017	78
4306	0.027802476213044065	0.0070761994246249845	0.007024843178904092	0.8273155105410509	-1	0	0	0.16666666666666666	1	1.0	6	1.0	1.0	7	6	0	0	0	0.125	8	1	8	0.0	0	0.5305507305910179	0.8258878808648912	0.7453750790946762	0.9158189605930644	0.3811189365857457	0.9187336048706947	0.9222427337025292	0.8931145735512056	0	0	0.0	0.007024843178904092	33
2913	0.024096381820947203	0.005860537494203784	0.005803932848536419	0.9444835631295864	-1	0	0	0.16666666666666666	1	1.0	6	1.0	1.0	7	6	0	0	0	0.125	8	1	8	0.0	0	0.5305507305910179	0.8258878808648912	0.7453750790946762	0.9158189605930644	0.3811189365857457	0.9187336048706947	0.9222427337025292	0.8931145735512056	0	0	0.0	0.005803932848536419	19
4334	0.028519417845164825	0.007818636789374715	0.007696791151381709	0.8255196663321339	-1	0	0	0.16666666666666666	1	1.0	6	1.0	1.0	7	6	0	0	0	0.125	8	1	8	0.0	0	0.5305507305910179	0.8258878808648912	0.7453750790946762	0.9158189605930644	0.3811189365857457	0.9187336048706947	0.9222427337025292	0.8931145735512056	0	0	0.0	0.007696791151381709	52
2727	0.006586666359620991	0.0023408870705335133	-0.0002883390306109436	0.9987086524239378	-1	0	0	0.25	1	1.0	3	1.0	1.0	4	3	0	0	0	0.2	5	1	5	0.0	0	0.5654027234982519	0.7064484925286071	0.5368202548445465	0.94280888844552	0.38103751598319346	0.9447369164032894	0.8819487154564205	0.8978127443770544	0	0	0.0	-2.8833903061094362e-05	1
4041	0.027485853339017687	0.00768541001420841	0.007643231683616713	0.8278009982250287	-1	0	0	0.16666666666666666	1	1.0	6	1.0	1.0	7	6	0	0	0	0.125	8	1	8	0.0	0	0.5305507305910179	0.8258878808648912	0.7453750790946762	0.9158189605930644	0.3811189365857457	0.9187336048706947	0.9222427337025292	0.8931145735512056	0	0	0.0	0.007643231683616713	27
2643	0.02376603968942705	0.005363376839843454	0.00526437564194437	0.9435598619196939	-1	0	0	0.16666666666666666	1	1.0	6	1.0	1.0	7	6	0	0	0	0.125	8	1	8	0.0	0	0.5305507305910179	0.8258878808648912	0.7453750790946762	0.9158189605930644	0.3811189365857457	0.9187336048706947	0.9222427337025292	0.8931145735512056	0	0	0.0	0.00526437564194437	6
4960	0.027765897463117653	0.007988137842433738	0.007840591268292188	0.8276624607702294	-1	0	0	0.16666666666666666	1	1.0	6	1.0	1.0	7	6	0	0	0	0.125	8	1	8	0.0	0	0.5305507305910179	0.8258878808648912	0.7453750790946762	0.9158189605930644	0.40726284766189436	0.8905819593346705	0.8576271370217208	0.8822005670769583	0	0	0.0	0.007840591268292188	55
2984	0.028064562512434565	0.007045766274557892	0.006962261179456649	0.8300414612615925	-1	0	0	0.16666666666666666	1	1.0	6	1.0	1.0	7	6	0	0	0	0.125	8	1	8	0.0	0	0.5305507305910179	0.8258878808648912	0.7453750790946762	0.9158189605930644	0.3811189365857457	0.9187336048706947	0.9222427337025292	0.8931145735512056	0	0	0.0	0.006962261179456649	28
1128	0.024212922881127273	0.0064466002002057715	0.006414151989646844	0.9445126102236933	-1	0	0	0.16666666666666666	1	1.0	6	1.0	1.0	7	6	0	0	0	0.125	8	1	8	0.0	0	0.5305507305910179	0.8258878808648912	0.7453750790946762	0.9158189605930644	0.3811189365857457	0.9187336048706947	0.9222427337025292	0.8931145735512056	0	0	0.0	0.006414151989646844	11
2141	0.028234912259803686	0.0072670858071687185	0.0072648751815927465	0.83146529788596	-1	0	0	0.16666666666666666	1	1.0	6	1.0	1.0	7	6	0	0	0	0.125	8	1	8	0.0	0	0.5305507305910179	0.8258878808648912	0.7453750790946762	0.9158189605930644	0.3811189365857457	0.9187336048706947	0.9222427337025292	0.8931145735512056	0	0	0.0	0.0072648751815927465	14
3247	0.03283289751518895	0.01629092609503026	0.014339189502834958	0.8766950414469414	-1	0	0	0.16666666666666666	1	1.0	6	1.0	1.0	7	6	0	0	0	0.125	8	1	8	0.0	0	0.5301656330167599	0.8249013174349348	0.7453750790946762	0.9158189605930644	0.3811189365857457	0.9187336048706947	0.9222427337025292	0.8928965513828043	0	0	0.0	0.014339189502834958	1
779	0.029484652999593686	0.009425848443597977	0.008388502622631262	0.9141365995154319	-1	0	0	0.16666666666666666	1	1.0	6	1.0	1.0	7	6	0	0	0	0.125	8	1	8	0.0	0	0.7218824409940819	0.8086019956816277	0.7453750790946762	0.8169853287818654	0.40726284766189436	0.9007447852555265	0.8335627236260023	0.8473774090145628	0	0	0.0	0.008388502622631262	34
3768	0.028285383201646454	0.007908161224897702	0.00778724435757559	0.8256660708298122	-1	0	0	0.16666666666666666	1	1.0	6	1.0	1.0	7	6	0	0	0	0.125	8	1	8	0.0	0	0.5305507305910179	0.8258878808648912	0.7453750790946762	0.9158189605930644	0.3811189365857457	0.9187336048706947	0.9222427337025292	0.8931145735512056	0	0	0.0	0.00778724435757559	30
996	0.01103744507414652	0.0009593450589261194	-0.00037087922458817576	0.9650992791016485	-1	0	0	0.6666666666666666	4	0.42857142857142855	3	0.5	0.42857142857142855	6	3	2	2	0	0.5	3	6	9	0.4	0.6666666666666666	0.6489929433237827	0.7237197206294593	0.7453750790946762	0.8839556702521701	0.3811189365857457	0.9173577711291536	0.840842840599351	0.8581651541149939	0.5833333333333334	0.5	0.0	-3.7087922458817576e-05	2
2850	0.028329067427326486	0.007622458180100951	0.00755965618304977	0.8266711855813804	-1	0	0	0.16666666666666666	1	1.0	6	1.0	1.0	7	6	0	0	0	0.125	8	1	8	0.0	0	0.5305507305910179	0.8258878808648912	0.7453750790946762	0.9158189605930644	0.3811189365857457	0.9187336048706947	0.9222427337025292	0.8931145735512056	0	0	0.0	0.00755965618304977	60
2182	0.028119817730910095	0.007796130427884396	0.007715807565627644	0.8233881891520641	-1	0	0	0.16666666666666666	1	1.0	6	1.0	1.0	7	6	0	0	0	0.125	8	1	8	0.0	0	0.5305507305910179	0.8258878808648912	0.7453750790946762	0.9158189605930644	0.3811189365857457	0.9187336048706947	0.9222427337025292	0.8931145735512056	0	0	0.0	0.007715807565627644	45
4622	0.024209337354580508	0.005800645918128457	0.005742220486090267	0.9466671150503121	-1	0	0	0.16666666666666666	1	1.0	6	1.0	1.0	7	6	0	0	0	0.125	8	1	8	0.0	0	0.5305507305910179	0.8258878808648912	0.7453750790946762	0.9158189605930644	0.40726284766189436	0.9046660674234773	0.8576271370217208	0.8874141972670602	0	0	0.0	0.005742220486090267	13
627	0.02575385497158807	0.006115884387182192	0.0014680508391415714	0.7774487649068975	-1	0	0	0.16666666666666666	1	1.0	7	1.0	0.7142857142857143	6	5	2	2	0	0.1111111111111111	9	1	9	0.2857142857142857	0	0.6920245305318005	0.6397038015961123	0.6004601492284413	0.9162343776574978	0.33887903423051824	0.7908557231150551	0.8535396483312291	0.8072345089899834	0.5833333333333334	0.16666666666666666	0.0	0.0014680508391415714	14
3440	0.02836514262197227	0.0076630178076672	0.007647178935620344	0.8269709115756783	-1	0	0	0.16666666666666666	1	1.0	6	1.0	1.0	7	6	0	0	0	0.125	8	1	8	0.0	0	0.5305507305910179	0.8258878808648912	0.7453750790946762	0.9158189605930644	0.3811189365857457	0.9187336048706947	0.9222427337025292	0.8931145735512056	0	0	0.0	0.007647178935620344	23
4597	0.028372349767600967	0.008144282551151192	0.007981557047387237	0.8264919282230816	-1	0	0	0.16666666666666666	1	1.0	6	1.0	1.0	7	6	0	0	0	0.125	8	1	8	0.0	0	0.5305507305910179	0.8258878808648912	0.7453750790946762	0.9158189605930644	0.40726284766189436	0.8905819593346705	0.8576271370217208	0.8822005670769583	0	0	0.0	0.007981557047387237	91
3783	0.03187736233300709	0.010983667505425633	0.009549598484266526	0.9021426725313946	-1	0	0	0.16666666666666666	1	1.0	6	1.0	1.0	7	6	0	0	0	0.125	8	1	8	0.0	0	0.5453589698739849	0.7565011231427223	0.5368202548445465	0.9449701614661702	0.3811189365857457	0.9209562631125171	0.8576271370217208	0.8951155517025807	0	0	0.0	0.009549598484266526	34
360	0.020455450974260974	0.010073675034520294	-0.008915201315979733	0.9580467565313431	-1	0	0	0.375	3	0.7	7	0.5	0.5	8	5	3	0	0	0.375	8	3	12	0.0	0	0.5301656330167599	0.7552125681059615	0.3335072749212317	0.946753270168595	0.9753399714457507	0.9668950203537705	0.9585188885029947	0.9212683260573588	0	0	0.0	-0.0008915201315979733	3
520	0.015133253419458658	0.0017413091642692277	0.001028766562470214	0.9790401984850967	-1	0	0	0.3333333333333333	2	0.8571428571428571	6	0.6	0.42857142857142855	4	3	4	0	0	0.6	5	3	9	0.0	0	0.242941118160156	0.8211834913213314	0.6292514447254407	0.7940006899866374	0.688949558123585	0.8434164680744861	0.8605142196234092	0.8204142202979995	0	0	0.0	0.001028766562470214	23
3326	0.028504948513972436	0.007480268775220633	0.00743615792581317	0.8269686687061996	-1	0	0	0.16666666666666666	1	1.0	6	1.0	1.0	7	6	0	0	0	0.125	8	1	8	0.0	0	0.5305507305910179	0.8258878808648912	0.7453750790946762	0.9158189605930644	0.3811189365857457	0.9187336048706947	0.9222427337025292	0.8931145735512056	0	0	0.0	0.00743615792581317	18
1404	0.02356178318839965	0.006183779055019143	0.006155636560426073	0.9448474249096748	-1	0	0	0.16666666666666666	1	1.0	6	1.0	1.0	7	6	0	0	0	0.125	8	1	8	0.0	0	0.5305507305910179	0.8258878808648912	0.7453750790946762	0.9158189605930644	0.3811189365857457	0.9187336048706947	0.9222427337025292	0.8931145735512056	0	0	0.0	0.006155636560426073	12
928	0.039587857646561996	0.01239725802929775	-0.012370535608182144	0.9700810674328938	-1	0	0	0.4	4	0.6923076923076923	9	0.30612244897959184	0.46153846153846156	9	6	5	5	0	1.0	7	7	15	0.45454545454545453	0.5	0.6864623713492027	0.8343721995179088	0.6004601492284413	0.9248953763074476	0.42409113612885074	0.8541795215347093	0.8705062209075383	0.8770910209190003	0.2222222222222222	0.2222222222222222	0.0	-0.0012370535608182145	0
3781	0.02836762268404857	0.007449896832510374	0.007303775011859903	0.8269399734454163	-1	0	0	0.16666666666666666	1	1.0	6	1.0	1.0	7	6	0	0	0	0.125	8	1	8	0.0	0	0.5305507305910179	0.8258878808648912	0.7453750790946762	0.9158189605930644	0.3811189365857457	0.9187336048706947	0.9222427337025292	0.8931145735512056	0	0	0.0	0.007303775011859903	40
3403	0.024964957362089864	0.011184549131894704	0.0010649872229838034	0.8146257835516659	-1	0	0	0.2	1	1.0	5	1.0	1.0	6	5	0	0	0	0.14285714285714285	1	7	7	0.0	0	0.5305507305910179	0.8218234975835498	0.6410976669696113	0.8897037577122644	0.39419089212382	0.9311699488999646	0.8942084473823512	0.8883262123761818	0	0	0.0	0.0010649872229838034	1
1557	0.027902343849843886	0.007152414449778267	0.007115408304283598	0.8298424552805769	-1	0	0	0.16666666666666666	1	1.0	6	1.0	1.0	7	6	0	0	0	0.125	8	1	8	0.0	0	0.5305507305910179	0.8258878808648912	0.7453750790946762	0.9158189605930644	0.3811189365857457	0.9187336048706947	0.9222427337025292	0.8931145735512056	0	0	0.0	0.007115408304283598	27
3509	0.023990825882932203	0.006356199221229923	0.006265998237841901	0.9426474343354263	-1	0	0	0.16666666666666666	1	1.0	6	1.0	1.0	7	6	0	0	0	0.125	8	1	8	0.0	0	0.5305507305910179	0.8258878808648912	0.7453750790946762	0.9158189605930644	0.3811189365857457	0.9187336048706947	0.9222427337025292	0.8931145735512056	0	0	0.0	0.006265998237841901	22
4754	0.023217666131450695	0.005533902917300622	0.0054290794149089005	0.9436177954472332	-1	0	0	0.16666666666666666	1	1.0	6	1.0	1.0	7	6	0	0	0	0.125	8	1	8	0.0	0	0.5305507305910179	0.8258878808648912	0.7453750790946762	0.9158189605930644	0.40726284766189436	0.8905819593346705	0.8576271370217208	0.8822005670769583	0	0	0.0	0.0054290794149089005	8
4605	0.02746699511226527	0.007332579327326317	0.007266981136969371	0.8294899041911745	-1	0	0	0.16666666666666666	1	1.0	6	1.0	1.0	7	6	0	0	0	0.125	8	1	8	0.0	0	0.5305507305910179	0.8258878808648912	0.7453750790946762	0.9158189605930644	0.3811189365857457	0.9187336048706947	0.9222427337025292	0.8931145735512056	0	0	0.0	0.007266981136969371	31
4430	0.02424720680154739	0.005639595560509391	0.005501353450282041	0.9437273958033381	-1	0	0	0.16666666666666666	1	1.0	6	1.0	1.0	7	6	0	0	0	0.125	8	1	8	0.0	0	0.5305507305910179	0.8258878808648912	0.7453750790946762	0.9158189605930644	0.3811189365857457	0.9187336048706947	0.9222427337025292	0.8931145735512056	0	0	0.0	0.005501353450282041	5
2809	0.02799262144625767	0.007093448495669989	0.006989151358969599	0.8265808519004941	-1	0	0	0.16666666666666666	1	1.0	6	1.0	1.0	7	6	0	0	0	0.125	8	1	8	0.0	0	0.5305507305910179	0.8258878808648912	0.7453750790946762	0.9158189605930644	0.3811189365857457	0.9187336048706947	0.9222427337025292	0.8931145735512056	0	0	0.0	0.006989151358969599	19
832	0.02888074314469056	0.008736032447961783	0.007961976190017643	0.9037133012214025	-1	0	0	0.16666666666666666	1	1.0	6	1.0	1.0	7	6	0	0	0	0.125	8	1	8	0.0	0	0.7218824409940819	0.8086019956816277	0.7453750790946762	0.8169853287818654	0.41016211360744553	0.9004493497350593	0.8335627236260023	0.8472350864806161	0	0	0.0	0.007961976190017643	69
1258	0.024400485850412237	0.006575732235791035	0.006409597949305987	0.9423580742010362	-1	0	0	0.16666666666666666	1	1.0	6	1.0	1.0	7	6	0	0	0	0.125	8	1	8	0.0	0	0.5305507305910179	0.8258878808648912	0.7453750790946762	0.9158189605930644	0.3811189365857457	0.9187336048706947	0.9222427337025292	0.8931145735512056	0	0	0.0	0.006409597949305987	8
2662	0.028193209403076895	0.007021979671301485	0.00689182190543167	0.8287153775824742	-1	0	0	0.16666666666666666	1	1.0	6	1.0	1.0	7	6	0	0	0	0.125	8	1	8	0.0	0	0.5305507305910179	0.8258878808648912	0.7453750790946762	0.9158189605930644	0.3811189365857457	0.9187336048706947	0.9222427337025292	0.8931145735512056	0	0	0.0	0.00689182190543167	35
3947	0.0268000381552824	0.006071388830937659	0.005546350669570216	0.9291537743310916	-1	0	0	0.16666666666666666	1	1.0	6	1.0	1.0	7	6	0	0	0	0.125	8	1	8	0.0	0	0.5305507305910179	0.8258878808648912	0.7453750790946762	0.9158189605930644	0.3811189365857457	0.9187336048706947	0.9222427337025292	0.8931145735512056	0	0	0.0	0.005546350669570216	5
308	4.018368691395073e-06	3.5947031794234556e-08	-3.5759138965296866e-08	0.9999997684770452	-1	0	0	1.0	2	0.0	0	1.0	0	1	0	1	1	0	0.3333333333333333	3	1	3	0.2	1.0	0	0	0	0	0	0	0	0	0	0	0	-3.5759138965296865e-09	18
970	0.027836056049913356	0.007125164866830743	0.006950254185692246	0.8271399964952159	-1	0	0	0.16666666666666666	1	1.0	6	1.0	1.0	7	6	0	0	0	0.125	8	1	8	0.0	0	0.5305507305910179	0.8258878808648912	0.7453750790946762	0.9158189605930644	0.3811189365857457	0.9187336048706947	0.9222427337025292	0.8931145735512056	0	0	0.0	0.006950254185692246	44
2010	0.028206429174651226	0.007161637499773911	0.007156393578588046	0.829782845502635	-1	0	0	0.16666666666666666	1	1.0	6	1.0	1.0	7	6	0	0	0	0.125	8	1	8	0.0	0	0.5305507305910179	0.8258878808648912	0.7453750790946762	0.9158189605930644	0.3811189365857457	0.9187336048706947	0.9222427337025292	0.8931145735512056	0	0	0.0	0.007156393578588046	14
579	0.025228467868611784	0.005170515881619384	0.00443181385417077	0.8439125056036357	-1	0	0	0.2857142857142857	2	0.75	6	0.5555555555555556	0.625	7	5	2	2	0	0.2222222222222222	9	2	10	0.3333333333333333	0	0.6864623713492027	0.7982937515734576	0.5947871811975097	0.9110510153829682	0.42409113612885074	0.8573806331675268	0.8714533192599476	0.8619959558752797	0.5714285714285714	0.14285714285714285	0.0	0.00443181385417077	14
1087	0.028025312735457525	0.0072355518522778375	0.007069429130698431	0.82634855019936	-1	0	0	0.16666666666666666	1	1.0	6	1.0	1.0	7	6	0	0	0	0.125	8	1	8	0.0	0	0.5305507305910179	0.8258878808648912	0.7453750790946762	0.9158189605930644	0.3811189365857457	0.9187336048706947	0.9222427337025292	0.8931145735512056	0	0	0.0	0.007069429130698431	13
3142	0.02763077252458991	0.007383989897588309	0.007318733698928744	0.827596454803708	-1	0	0	0.16666666666666666	1	1.0	6	1.0	1.0	7	6	0	0	0	0.125	8	1	8	0.0	0	0.5305507305910179	0.8258878808648912	0.7453750790946762	0.9158189605930644	0.3811189365857457	0.9187336048706947	0.9222427337025292	0.8931145735512056	0	0	0.0	0.007318733698928744	15
2724	0.028277140624664604	0.00752420838153877	0.00747673114844341	0.8269113267685085	-1	0	0	0.16666666666666666	1	1.0	6	1.0	1.0	7	6	0	0	0	0.125	8	1	8	0.0	0	0.5305507305910179	0.8258878808648912	0.7453750790946762	0.9158189605930644	0.3811189365857457	0.9187336048706947	0.9222427337025292	0.8931145735512056	0	0	0.0	0.00747673114844341	29
3405	0.023768201320991857	0.006357410945322281	0.006272922650280701	0.9443435289326262	-1	0	0	0.16666666666666666	1	1.0	6	1.0	1.0	7	6	0	0	0	0.125	8	1	8	0.0	0	0.5305507305910179	0.8258878808648912	0.7453750790946762	0.9158189605930644	0.3811189365857457	0.9187336048706947	0.9222427337025292	0.8931145735512056	0	0	0.0	0.006272922650280701	15
2605	0.02792952756463899	0.007531754925521575	0.0074834720691619745	0.8269174490400485	-1	0	0	0.16666666666666666	1	1.0	6	1.0	1.0	7	6	0	0	0	0.125	8	1	8	0.0	0	0.5305507305910179	0.8258878808648912	0.7453750790946762	0.9158189605930644	0.3811189365857457	0.9187336048706947	0.9222427337025292	0.8931145735512056	0	0	0.0	0.0074834720691619745	20
3823	0.023960070816599854	0.006126803318751815	0.005899318004732953	0.942160299182936	-1	0	0	0.16666666666666666	1	1.0	6	1.0	1.0	7	6	0	0	0	0.125	8	1	8	0.0	0	0.5305507305910179	0.8258878808648912	0.7453750790946762	0.9158189605930644	0.3811189365857457	0.9187336048706947	0.9222427337025292	0.8931145735512056	0	0	0.0	0.005899318004732953	7
2915	0.02374802921386448	0.006386218480329465	0.006300676459612076	0.9439356093210713	-1	0	0	0.16666666666666666	1	1.0	6	1.0	1.0	7	6	0	0	0	0.125	8	1	8	0.0	0	0.5305507305910179	0.8258878808648912	0.7453750790946762	0.9158189605930644	0.3811189365857457	0.9187336048706947	0.9222427337025292	0.8931145735512056	0	0	0.0	0.006300676459612076	34
630	0.05805722776443002	0.018855952308632996	0.0007260924388033067	0.7921379743724841	-1	0	0	0.3	3	0.8461538461538461	11	0.38461538461538464	0.6923076923076923	10	9	4	5	0	0.23076923076923078	13	3	15	0.45454545454545453	1.0	0.5804641581609904	0.9444794672213094	0.5095891383012544	0.8776722348457959	0.8272404353670613	0.9032429739805561	0.8548885823320029	0.9126221097475812	0.3	0.3	0.0	0.0007260924388033067	6
3650	0.02763492254452201	0.007948226960061243	0.007891929641165358	0.8270468235017098	-1	0	0	0.16666666666666666	1	1.0	6	1.0	1.0	7	6	0	0	0	0.125	8	1	8	0.0	0	0.5305507305910179	0.8258878808648912	0.7453750790946762	0.9158189605930644	0.3811189365857457	0.9187336048706947	0.9222427337025292	0.8931145735512056	0	0	0.0	0.007891929641165358	20
2957	0.028204573023226105	0.007478335247041414	0.007438862933137727	0.8241234242885719	-1	0	0	0.16666666666666666	1	1.0	6	1.0	1.0	7	6	0	0	0	0.125	8	1	8	0.0	0	0.5305507305910179	0.8258878808648912	0.7453750790946762	0.9158189605930644	0.3811189365857457	0.9187336048706947	0.9222427337025292	0.8931145735512056	0	0	0.0	0.007438862933137727	69
4774	0.024279261288254864	0.006999095404674055	0.006968783322473382	0.9434647305542241	-1	0	0	0.16666666666666666	1	1.0	6	1.0	1.0	7	6	0	0	0	0.125	8	1	8	0.0	0	0.5305507305910179	0.8258878808648912	0.7453750790946762	0.9158189605930644	0.3811189365857457	0.9187336048706947	0.9222427337025292	0.8931145735512056	0	0	0.0	0.006968783322473382	13
2579	0.024543416216224218	0.005662289268112037	0.005514187992991984	0.9431206626895317	-1	0	0	0.16666666666666666	1	1.0	6	1.0	1.0	7	6	0	0	0	0.125	8	1	8	0.0	0	0.5305507305910179	0.8258878808648912	0.7453750790946762	0.9158189605930644	0.3811189365857457	0.9187336048706947	0.9222427337025292	0.8931145735512056	0	0	0.0	0.005514187992991984	6
4654	0.02771805469496087	0.007567546263872756	0.007420201897559548	0.8264538578298876	-1	0	0	0.16666666666666666	1	1.0	6	1.0	1.0	7	6	0	0	0	0.125	8	1	8	0.0	0	0.5305507305910179	0.8258878808648912	0.7453750790946762	0.9158189605930644	0.40726284766189436	0.8905819593346705	0.8576271370217208	0.8822005670769583	0	0	0.0	0.007420201897559548	18
1144	0.02851259964643008	0.0073425717366683435	0.007280375641842577	0.8260043812240825	-1	0	0	0.16666666666666666	1	1.0	6	1.0	1.0	7	6	0	0	0	0.125	8	1	8	0.0	0	0.5305507305910179	0.8258878808648912	0.7453750790946762	0.9158189605930644	0.3811189365857457	0.9187336048706947	0.9222427337025292	0.8931145735512056	0	0	0.0	0.007280375641842577	77
4503	0.032267066167235674	0.011757259897309228	0.010182990523794691	0.9023119576444159	-1	0	0	0.16666666666666666	1	1.0	6	1.0	1.0	7	6	0	0	0	0.125	8	1	8	0.0	0	0.5453589698739849	0.7565011231427223	0.5368202548445465	0.9449701614661702	0.3811189365857457	0.9209562631125171	0.8576271370217208	0.8951155517025807	0	0	0.0	0.010182990523794691	19
1629	0.023910165054693025	0.006395434986013821	0.00629801999603437	0.9428403147544363	-1	0	0	0.16666666666666666	1	1.0	6	1.0	1.0	7	6	0	0	0	0.125	8	1	8	0.0	0	0.5305507305910179	0.8258878808648912	0.7453750790946762	0.9158189605930644	0.3811189365857457	0.9187336048706947	0.9222427337025292	0.8931145735512056	0	0	0.0	0.00629801999603437	28
1318	0.0279767157372626	0.0076559252310555515	0.007583855175691929	0.8259850706110895	-1	0	0	0.16666666666666666	1	1.0	6	1.0	1.0	7	6	0	0	0	0.125	8	1	8	0.0	0	0.5305507305910179	0.8258878808648912	0.7453750790946762	0.9158189605930644	0.3811189365857457	0.9187336048706947	0.9222427337025292	0.8931145735512056	0	0	0.0	0.007583855175691929	25
4345	0.024404587284948053	0.009854623651152312	-3.01987311785784e-05	0.8453617930156366	-1	0	0	0.2	1	1.0	5	1.0	1.0	6	5	0	0	0	0.14285714285714285	1	7	7	0.0	0	0.5305507305910179	0.8218234975835498	0.6410976669696113	0.8897037577122644	0.39419089212382	0.9311699488999646	0.8942084473823512	0.8883262123761818	0	0	0.0	-3.0198731178578397e-06	1
4084	0.02385773952247191	0.006183223423132533	0.00614423963115901	0.9444171448296802	-1	0	0	0.16666666666666666	1	1.0	6	1.0	1.0	7	6	0	0	0	0.125	8	1	8	0.0	0	0.5305507305910179	0.8258878808648912	0.7453750790946762	0.9158189605930644	0.3811189365857457	0.9187336048706947	0.9222427337025292	0.8931145735512056	0	0	0.0	0.00614423963115901	24
3708	0.028462292208218245	0.0072804970555248195	0.007167995403272717	0.8256064913933103	-1	0	0	0.16666666666666666	1	1.0	6	1.0	1.0	7	6	0	0	0	0.125	8	1	8	0.0	0	0.5305507305910179	0.8258878808648912	0.7453750790946762	0.9158189605930644	0.3811189365857457	0.9187336048706947	0.9222427337025292	0.8931145735512056	0	0	0.0	0.007167995403272717	48
264	0.01914708788522906	0.0008621036809765422	6.970162813011794e-05	0.9439038548944504	-1	0	0	0.16666666666666666	1	1.0	6	1.0	1.0	7	6	0	0	0	0.125	1	8	8	0.0	0	0.42416944265840095	0.8057610917813809	0.7352506892811366	0.9366448752611908	0.3811189365857457	0.9422324086829096	0.9222427337025292	0.9090996023164362	0	0	0.0	6.970162813011794e-05	4
2057	0.023999664271263852	0.006417133680907176	0.006332501706633291	0.9418436523391988	-1	0	0	0.16666666666666666	1	1.0	6	1.0	1.0	7	6	0	0	0	0.125	8	1	8	0.0	0	0.5305507305910179	0.8258878808648912	0.7453750790946762	0.9158189605930644	0.3811189365857457	0.9187336048706947	0.9222427337025292	0.8931145735512056	0	0	0.0	0.006332501706633291	13
3476	0.03160135308912744	0.010900437190765194	0.00959180699135581	0.902337285661881	-1	0	0	0.16666666666666666	1	1.0	6	1.0	1.0	7	6	0	0	0	0.125	8	1	8	0.0	0	0.5453589698739849	0.7565011231427223	0.5368202548445465	0.9449701614661702	0.3811189365857457	0.9209562631125171	0.8576271370217208	0.8951155517025807	0	0	0.0	0.00959180699135581	27
4617	0.009437367573784083	0.0023248397569080046	-0.0011973898947315578	0.9965620808511344	-1	0	0	0.25	1	1.0	4	1.0	1.0	5	4	0	0	0	0.16666666666666666	6	1	6	0.0	0	0.5305507305910179	0.8063176750283249	0.5368202548445465	0.9377701939860927	0.3548121843044926	0.9439585483807127	0.9222427337025292	0.9105992085996796	0	0	0.0	-0.00011973898947315578	1
1282	0.027893578786834846	0.007199419696303471	0.00713072965095443	0.8292403784845015	-1	0	0	0.16666666666666666	1	1.0	6	1.0	1.0	7	6	0	0	0	0.125	8	1	8	0.0	0	0.5305507305910179	0.8258878808648912	0.7453750790946762	0.9158189605930644	0.3811189365857457	0.9187336048706947	0.9222427337025292	0.8931145735512056	0	0	0.0	0.00713072965095443	48
2226	0.024380124293191655	0.005673994143917555	0.00567210085299645	0.947969387747602	-1	0	0	0.16666666666666666	1	1.0	6	1.0	1.0	7	6	0	0	0	0.125	8	1	8	0.0	0	0.5305507305910179	0.8258878808648912	0.7453750790946762	0.9158189605930644	0.3811189365857457	0.9187336048706947	0.9222427337025292	0.8931145735512056	0	0	0.0	0.00567210085299645	8
4002	0.00916326572928178	0.0025933372025401737	-0.0019388522529959066	0.9965729030713693	-1	0	0	0.25	1	1.0	4	1.0	1.0	5	4	0	0	0	0.16666666666666666	6	1	6	0.0	0	0.5305507305910179	0.8063176750283249	0.5368202548445465	0.9377701939860927	0.3548121843044926	0.9439585483807127	0.9222427337025292	0.9105992085996796	0	0	0.0	-0.00019388522529959065	0
4115	0.0244588991357001	0.006762566396344705	0.00670163267073718	0.9444075348248373	-1	0	0	0.16666666666666666	1	1.0	6	1.0	1.0	7	6	0	0	0	0.125	8	1	8	0.0	0	0.5305507305910179	0.8258878808648912	0.7453750790946762	0.9158189605930644	0.3811189365857457	0.9187336048706947	0.9222427337025292	0.8931145735512056	0	0	0.0	0.00670163267073718	17
2709	0.028283088825414332	0.007336452909098261	0.007287070050595488	0.8268196903335537	-1	0	0	0.16666666666666666	1	1.0	6	1.0	1.0	7	6	0	0	0	0.125	8	1	8	0.0	0	0.5305507305910179	0.8258878808648912	0.7453750790946762	0.9158189605930644	0.3811189365857457	0.9187336048706947	0.9222427337025292	0.8931145735512056	0	0	0.0	0.007287070050595488	46
2933	0.027792055765080183	0.007270689861316502	0.007209211437684919	0.8278144609164734	-1	0	0	0.16666666666666666	1	1.0	6	1.0	1.0	7	6	0	0	0	0.125	8	1	8	0.0	0	0.5305507305910179	0.8258878808648912	0.7453750790946762	0.9158189605930644	0.3811189365857457	0.9187336048706947	0.9222427337025292	0.8931145735512056	0	0	0.0	0.007209211437684919	31
1086	0.02774139799462618	0.007645722938308534	0.007610176746342133	0.8273119266733432	-1	0	0	0.16666666666666666	1	1.0	6	1.0	1.0	7	6	0	0	0	0.125	8	1	8	0.0	0	0.5305507305910179	0.8258878808648912	0.7453750790946762	0.9158189605930644	0.3811189365857457	0.9187336048706947	0.9222427337025292	0.8931145735512056	0	0	0.0	0.007610176746342133	18
1288	0.02825016148530779	0.007139862316048923	0.006983216063169458	0.8265392913895755	-1	0	0	0.16666666666666666	1	1.0	6	1.0	1.0	7	6	0	0	0	0.125	8	1	8	0.0	0	0.5305507305910179	0.8258878808648912	0.7453750790946762	0.9158189605930644	0.3811189365857457	0.9187336048706947	0.9222427337025292	0.8931145735512056	0	0	0.0	0.006983216063169458	38
289	0.0005148587097757013	0.00011724913449993502	7.552478578647887e-07	0.997641712939737	-1	0	0	1.0	1	0	0	1.0	0	1	0	0	1	0	0.5	2	1	2	0.3333333333333333	0	0	0	0	0	0	0	0	0	0	0	0	7.552478578647887e-07	32
2470	0.023969170001773066	0.005809800504783743	0.005744383278447084	0.9456373252666173	-1	0	0	0.16666666666666666	1	1.0	6	1.0	1.0	7	6	0	0	0	0.125	8	1	8	0.0	0	0.5305507305910179	0.8258878808648912	0.7453750790946762	0.9158189605930644	0.3811189365857457	0.9187336048706947	0.9222427337025292	0.8931145735512056	0	0	0.0	0.005744383278447084	21
557	0.022866062077464853	0.006219739250376622	0.0025877545945382453	0.9414430470263444	-1	0	0	0.4	4	0.6923076923076923	9	0.23809523809523808	0.6153846153846154	11	8	3	3	0	0.7777777777777778	7	9	15	0.42857142857142855	0.16666666666666666	0.6579553912650249	0.8613296284999188	0.6061331172593728	0.8914074680835107	0.7306345569571882	0.9451412390226531	0.8548885823320029	0.9054568278880072	0.5454545454545454	0.36363636363636365	0.0	0.0025877545945382453	33
124	0.001549821267253317	0.0008076494870947217	0.0006048399079122912	0.9853337487284697	-1	0	0	0.5	2	0.6666666666666666	2	0.5555555555555556	0.6666666666666666	2	2	2	2	0	1.0	3	3	5	0.25	0	0.43018507256854593	0.7757528925991699	0.6622217293071844	0.869185584999242	0.6047310018249004	0.6951873448678619	0.7875083746200076	0.789145461488205	0.75	0	0.0	0.0006048399079122912	35
4933	0.027587308121959205	0.008395194382795998	0.008228487502989483	0.8275315965377568	-1	0	0	0.16666666666666666	1	1.0	6	1.0	1.0	7	6	0	0	0	0.125	8	1	8	0.0	0	0.5305507305910179	0.8258878808648912	0.7453750790946762	0.9158189605930644	0.40726284766189436	0.8905819593346705	0.8576271370217208	0.8822005670769583	0	0	0.0	0.008228487502989483	18
4570	0.0241425408574071	0.006123829696279526	0.006052507475810385	0.9437866211746123	-1	0	0	0.16666666666666666	1	1.0	6	1.0	1.0	7	6	0	0	0	0.125	8	1	8	0.0	0	0.5305507305910179	0.8258878808648912	0.7453750790946762	0.9158189605930644	0.3811189365857457	0.9187336048706947	0.9222427337025292	0.8931145735512056	0	0	0.0	0.006052507475810385	10
1843	0.027739016481720696	0.006971926735430548	0.0069707693980909135	0.8314396416924636	-1	0	0	0.16666666666666666	1	1.0	6	1.0	1.0	7	6	0	0	0	0.125	8	1	8	0.0	0	0.5305507305910179	0.8258878808648912	0.7453750790946762	0.9158189605930644	0.3811189365857457	0.9187336048706947	0.9222427337025292	0.8931145735512056	0	0	0.0	0.0069707693980909135	11
1462	0.02787804972713777	0.008065386434315572	0.007974541505167406	0.826504611853184	-1	0	0	0.16666666666666666	1	1.0	6	1.0	1.0	7	6	0	0	0	0.125	8	1	8	0.0	0	0.5305507305910179	0.8258878808648912	0.7453750790946762	0.9158189605930644	0.3811189365857457	0.9187336048706947	0.9222427337025292	0.8931145735512056	0	0	0.0	0.007974541505167406	53
2028	0.0	0.0	0.0	1.0	-1	0	0	0	0	0	0	1.0	0	0	0	0	0	0	1.0	1	1	1	0.0	0	0	0	0	0	0	0	0	0	0	0	0	-0.1	0
610	0.023008598829216534	0.0063682019408034165	0.0026953374457654384	0.9421062732081902	-1	0	0	0.4	4	0.6923076923076923	9	0.23809523809523808	0.6153846153846154	11	8	3	3	0	0.7777777777777778	7	9	15	0.42857142857142855	0.16666666666666666	0.6579553912650249	0.8613296284999188	0.6061331172593728	0.8914074680835107	0.7306345569571882	0.9451412390226531	0.8548885823320029	0.9054568278880072	0.5454545454545454	0.45454545454545453	0.0	0.0026953374457654384	34
4980	0.027549257187767035	0.008028135151186397	0.00793658076303028	0.8269556352036427	-1	0	0	0.16666666666666666	1	1.0	6	1.0	1.0	7	6	0	0	0	0.125	8	1	8	0.0	0	0.5305507305910179	0.8258878808648912	0.7453750790946762	0.9158189605930644	0.40726284766189436	0.8905819593346705	0.8576271370217208	0.8822005670769583	0	0	0.0	0.00793658076303028	63
4291	0.02812175630692105	0.007529942044132126	0.00735516895573095	0.8263317375903334	-1	0	0	0.16666666666666666	1	1.0	6	1.0	1.0	7	6	0	0	0	0.125	8	1	8	0.0	0	0.5305507305910179	0.8258878808648912	0.7453750790946762	0.9158189605930644	0.3811189365857457	0.9187336048706947	0.9222427337025292	0.8931145735512056	0	0	0.0	0.00735516895573095	15
1646	0.027112756396848306	0.007652564915140341	0.007623829592607713	0.8276677268983009	-1	0	0	0.16666666666666666	1	1.0	6	1.0	1.0	7	6	0	0	0	0.125	8	1	8	0.0	0	0.5305507305910179	0.8258878808648912	0.7453750790946762	0.9158189605930644	0.3811189365857457	0.9187336048706947	0.9222427337025292	0.8931145735512056	0	0	0.0	0.007623829592607713	14
3974	0.024227009825618446	0.006468282007039225	0.006446692458920727	0.9438036712954777	-1	0	0	0.16666666666666666	1	1.0	6	1.0	1.0	7	6	0	0	0	0.125	8	1	8	0.0	0	0.5305507305910179	0.8258878808648912	0.7453750790946762	0.9158189605930644	0.3811189365857457	0.9187336048706947	0.9222427337025292	0.8931145735512056	0	0	0.0	0.006446692458920727	29
2086	0.027975316034453388	0.007532392608022307	0.007475272078692322	0.8262256901425356	-1	0	0	0.16666666666666666	1	1.0	6	1.0	1.0	7	6	0	0	0	0.125	8	1	8	0.0	0	0.5305507305910179	0.8258878808648912	0.7453750790946762	0.9158189605930644	0.3811189365857457	0.9187336048706947	0.9222427337025292	0.8931145735512056	0	0	0.0	0.007475272078692322	14
4440	0.02398262813992531	0.006332636836534089	0.006215956156142229	0.9430225066038148	-1	0	0	0.16666666666666666	1	1.0	6	1.0	1.0	7	6	0	0	0	0.125	8	1	8	0.0	0	0.5305507305910179	0.8258878808648912	0.7453750790946762	0.9158189605930644	0.3811189365857457	0.9187336048706947	0.9222427337025292	0.8931145735512056	0	0	0.0	0.006215956156142229	6
4561	0.027821868939885874	0.0073794937296764035	0.00731029280037337	0.8273997435548298	-1	0	0	0.16666666666666666	1	1.0	6	1.0	1.0	7	6	0	0	0	0.125	8	1	8	0.0	0	0.5305507305910179	0.8258878808648912	0.7453750790946762	0.9158189605930644	0.3811189365857457	0.9187336048706947	0.9222427337025292	0.8931145735512056	0	0	0.0	0.00731029280037337	27
677	0.022679911290101648	0.006804307138713031	0.00335334071783754	0.9400897209200837	-1	0	0	0.4	4	0.6923076923076923	9	0.23809523809523808	0.6153846153846154	11	8	3	3	0	0.7777777777777778	7	9	15	0.42857142857142855	0.16666666666666666	0.6579553912650249	0.8613296284999188	0.6061331172593728	0.8914074680835107	0.7306345569571882	0.9451412390226531	0.8548885823320029	0.9054568278880072	0.5454545454545454	0.36363636363636365	0.0	0.00335334071783754	14
967	0.023428132044566233	0.004229396795131269	-0.004109348421961072	0.9483698484391643	-1	0	0	0.16666666666666666	1	1.0	7	1.0	0.7142857142857143	6	5	2	2	0	0.1111111111111111	9	1	9	0.2857142857142857	0	0.6864623713492027	0.6705071952661368	0.6004601492284413	0.9389934159356079	0.42409113612885074	0.7189511684966582	0.8463003146247049	0.8117146961409938	0.5833333333333333	0.5	0.0	-0.0004109348421961072	2
750	0.029823826277360972	0.0063736943938646675	0.005731053159177968	0.897194678938037	-1	0	0	0.16666666666666666	1	1.0	6	1.0	1.0	7	6	0	0	0	0.125	8	1	8	0.0	0	0.7218824409940819	0.8086019956816277	0.7453750790946762	0.8169853287818654	0.40726284766189436	0.9007447852555265	0.8335627236260023	0.8473774090145628	0	0	0.0	0.005731053159177968	66
1346	0.028428193623133105	0.007738953175540477	0.007649413133546881	0.8248879004488386	-1	0	0	0.16666666666666666	1	1.0	6	1.0	1.0	7	6	0	0	0	0.125	8	1	8	0.0	0	0.5305507305910179	0.8258878808648912	0.7453750790946762	0.9158189605930644	0.3811189365857457	0.9187336048706947	0.9222427337025292	0.8931145735512056	0	0	0.0	0.007649413133546881	52
251	6.9689904079925805e-06	6.10868812301858e-08	-6.007137976393755e-08	0.9999987381364985	-1	0	0	0.6666666666666666	2	0.5	1	0.6666666666666666	0	2	0	1	0	0	0.6666666666666666	3	2	4	0.0	0.6666666666666666	0	0	0	0	0	0	0	0	0	0	0	-6.007137976393756e-09	25
2459	0.02394367215600484	0.006211988318555566	0.0061530053069525125	0.9427203586732881	-1	0	0	0.16666666666666666	1	1.0	6	1.0	1.0	7	6	0	0	0	0.125	8	1	8	0.0	0	0.5305507305910179	0.8258878808648912	0.7453750790946762	0.9158189605930644	0.3811189365857457	0.9187336048706947	0.9222427337025292	0.8931145735512056	0	0	0.0	0.0061530053069525125	19
3461	0.03400219746052978	0.018822179198697973	0.01350476938019228	0.8008435440662217	-1	0	0	0.16666666666666666	1	1.0	6	1.0	1.0	7	6	0	0	0	0.125	8	1	8	0.0	0	0.5305507305910179	0.8258878808648912	0.6557134179798829	0.8976182517452255	0.3811189365857457	0.9187336048706947	0.9072181366313486	0.8860506300855442	0	0	0.0	0.01350476938019228	11
2993	0.028471378895240824	0.007241792122892072	0.007118117736978128	0.8259039942381466	-1	0	0	0.16666666666666666	1	1.0	6	1.0	1.0	7	6	0	0	0	0.125	8	1	8	0.0	0	0.5305507305910179	0.8258878808648912	0.7453750790946762	0.9158189605930644	0.3811189365857457	0.9187336048706947	0.9222427337025292	0.8931145735512056	0	0	0.0	0.007118117736978128	11
1827	0.02858326906177966	0.00749406353397415	0.0074333381693370525	0.8295288235987983	-1	0	0	0.16666666666666666	1	1.0	6	1.0	1.0	7	6	0	0	0	0.125	8	1	8	0.0	0	0.5305507305910179	0.8258878808648912	0.7453750790946762	0.9158189605930644	0.3811189365857457	0.9187336048706947	0.9222427337025292	0.8931145735512056	0	0	0.0	0.0074333381693370525	57
5001	0.023886453815096676	0.0056568631857250905	0.005630703506591653	0.9453361194446557	-1	0	0	0.16666666666666666	1	1.0	6	1.0	1.0	7	6	0	0	0	0.125	8	1	8	0.0	0	0.5305507305910179	0.8258878808648912	0.7453750790946762	0.9158189605930644	0.40726284766189436	0.8905819593346705	0.8576271370217208	0.8822005670769583	0	0	0.0	0.005630703506591653	5
3636	0.024500667675003897	0.005855886890457959	0.005803288361023745	0.9446804723131971	-1	0	0	0.16666666666666666	1	1.0	6	1.0	1.0	7	6	0	0	0	0.125	8	1	8	0.0	0	0.5305507305910179	0.8258878808648912	0.7453750790946762	0.9158189605930644	0.3811189365857457	0.9187336048706947	0.9222427337025292	0.8931145735512056	0	0	0.0	0.005803288361023745	5
2503	0.02374693539588092	0.006305854102156704	0.0062969489239362506	0.9445983848256483	-1	0	0	0.16666666666666666	1	1.0	6	1.0	1.0	7	6	0	0	0	0.125	8	1	8	0.0	0	0.5305507305910179	0.8258878808648912	0.7453750790946762	0.9158189605930644	0.3811189365857457	0.9187336048706947	0.9222427337025292	0.8931145735512056	0	0	0.0	0.0062969489239362506	18
573	0.009274223389802869	7.478424473051689e-05	-7.373111900627982e-05	0.9616470251010584	-1	0	0	0.4	2	0.8	4	0.5833333333333334	0.8	6	4	0	0	0	0.3333333333333333	6	2	7	0.0	0	0.5089261381390087	0.720637347497848	0.6379162148541705	0.8286070760552164	0.7347860803000295	0.8701787992395847	0.8431120246798592	0.8138643094405547	0	0	0.0	-7.373111900627982e-06	9
4467	0.007251280883247538	0.0019397363520060776	0.0017448634717752791	0.9618623299837418	-1	0	0	0.4	2	0.8	4	0.5833333333333334	0.8	6	4	0	0	0	0.3333333333333333	2	6	7	0.0	0	0.640886403055568	0.8501476364872189	0.7453750790946762	0.9267171525542613	0.36796556044511913	0.9235408763104754	0.9156774462897757	0.905067781580219	0	0	0.0	0.0017448634717752791	3
3814	0.02762577427235628	0.007910276671660025	0.007845692107630954	0.8276249777773068	-1	0	0	0.16666666666666666	1	1.0	6	1.0	1.0	7	6	0	0	0	0.125	8	1	8	0.0	0	0.5305507305910179	0.8258878808648912	0.7453750790946762	0.9158189605930644	0.3811189365857457	0.9187336048706947	0.9222427337025292	0.8931145735512056	0	0	0.0	0.007845692107630954	66
3248	0.024378354357558578	0.0060933969543574594	0.005973078165642432	0.9430332258275703	-1	0	0	0.16666666666666666	1	1.0	6	1.0	1.0	7	6	0	0	0	0.125	8	1	8	0.0	0	0.5305507305910179	0.8258878808648912	0.7453750790946762	0.9158189605930644	0.3811189365857457	0.9187336048706947	0.9222427337025292	0.8931145735512056	0	0	0.0	0.005973078165642432	11
1247	0.01866537832735025	0.0061974839194048805	0.005795205521989366	0.9476697438247824	-1	0	0	0.2	1	1.0	5	1.0	1.0	6	5	0	0	0	0.14285714285714285	7	1	7	0.0	0	0.6262165857925499	0.8400944645176147	0.7453750790946762	0.8215297558603517	0.36796556044511913	0.7119341817693432	0.8942084473823512	0.7963265369724375	0	0	0.0	0.005795205521989366	7
839	0.05814573564666991	0.011682978168693492	0.011648744881641053	0.604127763251123	-1	0	0	0.3	3	0.8461538461538461	11	0.5357142857142857	0.8461538461538461	13	11	1	1	0	0.14285714285714285	2	14	15	0.25	0.15384615384615385	0.5510848845980559	0.7458305930486466	0.776183022328118	0.9205149935971555	0.41824339705600383	0.8549439668308889	0.8051177257860677	0.8540334321420541	1.0	0.15384615384615385	0.0	0.011648744881641053	11
2464	0.028433388376079487	0.01263943679717791	0.012496653444796875	0.894214830711296	-1	0	0	0.16666666666666666	1	1.0	6	1.0	1.0	7	6	0	0	0	0.125	8	1	8	0.0	0	0.5453589698739849	0.8247646166337733	0.7453750790946762	0.910293505740044	0.3811189365857457	0.9173609669110179	0.9222427337025292	0.8900322195846545	0	0	0.0	0.012496653444796875	13
4192	0.006888662627129677	0.0003712689209438361	0.000321738868387882	0.9845144904401419	-1	0	0	0.5	2	0.75	3	0.6	0.75	5	3	0	0	0	0.4	2	5	6	0.0	0	0.5305507305910179	0.8648566330501665	0.7453750790946762	0.9396908832645225	0.3548121843044926	0.9459846036867117	0.9305569738313221	0.9233258423650121	0	0	0.0	0.000321738868387882	1
4827	0.02786411432845898	0.007743730240304115	0.007591892962400983	0.8282325626710657	-1	0	0	0.16666666666666666	1	1.0	6	1.0	1.0	7	6	0	0	0	0.125	8	1	8	0.0	0	0.5305507305910179	0.8258878808648912	0.7453750790946762	0.9158189605930644	0.40726284766189436	0.8905819593346705	0.8576271370217208	0.8822005670769583	0	0	0.0	0.007591892962400983	36
680	0.002445714721307275	0.00048135559329511203	-0.00047926676344185303	0.9778282759818614	-1	0	0	0.5	2	0.5	2	0.5	0.5	4	2	1	4	0	0.75	3	4	6	1.0	0	0.61535961323045	0.7545794736118586	0.8397455559357034	0.6537638934953864	0.6807724161679859	0.9071605616739955	0.7725968563146548	0.7934891476781605	0.375	0.75	0.0	-4.79266763441853e-05	6
653	0.0417021702425123	0.006063967792401499	-0.003946016915766137	0.772802901807018	-1	0	0	0.125	1	1.0	10	1.0	0.8	9	8	2	2	0	0.08333333333333333	12	1	12	0.2857142857142857	0	0.6864623713492027	0.7801968642102951	0.6061331172593728	0.8664713998144875	0.42409113612885074	0.8641513000641892	0.8358055702444185	0.840556940095571	0.5555555555555556	0.2222222222222222	0.0	-0.00039460169157661364	2
1835	0.02439708960282456	0.006041373160369236	0.005868185823182756	0.9423725746098462	-1	0	0	0.16666666666666666	1	1.0	6	1.0	1.0	7	6	0	0	0	0.125	8	1	8	0.0	0	0.5305507305910179	0.8258878808648912	0.7453750790946762	0.9158189605930644	0.3811189365857457	0.9187336048706947	0.9222427337025292	0.8931145735512056	0	0	0.0	0.005868185823182756	14
98	0.004753388529179938	0.0011668361458860032	0.0011300464920284946	0.9962819737401666	-1	0	0	0.3333333333333333	2	0.8571428571428571	6	0.45	0.2857142857142857	4	2	4	1	0	0.8	5	4	9	0.1	0.5	0.47493532944289274	0.9410687046804398	0.39527475669638334	0.9398994880023496	0.6708407290748344	0.767062659635049	0.8519447904103227	0.9035580557046147	1.0	0.25	0.0	0.0011300464920284946	33
590	0.06550459055719542	0.010901506413650432	0.010149945013392597	0.8295542878250384	-1	0	0	0.3	3	0.8461538461538461	11	0.38461538461538464	0.8461538461538461	13	11	1	1	0	0.23076923076923078	13	3	15	0.25	1.0	0.5752072489179743	0.847588212718105	0.6061331172593728	0.8864344354365532	0.42409113612885074	0.9208877336877836	0.8548885823320029	0.8884529603574338	1.0	0.07692307692307693	0.0	0.010149945013392597	5
1456	0.024182612386044577	0.006339138162817958	0.0062629537068938585	0.9427407624414803	-1	0	0	0.16666666666666666	1	1.0	6	1.0	1.0	7	6	0	0	0	0.125	8	1	8	0.0	0	0.5305507305910179	0.8258878808648912	0.7453750790946762	0.9158189605930644	0.3811189365857457	0.9187336048706947	0.9222427337025292	0.8931145735512056	0	0	0.0	0.0062629537068938585	7
570	0.01982532167523265	0.0027406121565794537	0.002071414035467557	0.9536221080430757	-1	0	0	0.375	3	0.8	8	0.4	0.7	8	7	3	5	0	0.3	3	10	12	0.5555555555555556	0.2222222222222222	0.5364625124096584	0.9276889038006213	0.7406633040538187	0.9554513988664943	0.5961558798853451	0.9466412133443065	0.9343846693665726	0.9443317637431536	0.125	0.25	0.0	0.002071414035467557	45
2941	0.023899111793685982	0.005628501580594606	0.005467622401576726	0.9430586638672954	-1	0	0	0.16666666666666666	1	1.0	6	1.0	1.0	7	6	0	0	0	0.125	8	1	8	0.0	0	0.5305507305910179	0.8258878808648912	0.7453750790946762	0.9158189605930644	0.3811189365857457	0.9187336048706947	0.9222427337025292	0.8931145735512056	0	0	0.0	0.005467622401576726	11
4968	0.060759410112803995	0.006355418526157404	0.005446334978234842	0.7510367180925498	-1	0	0	0.1111111111111111	1	1.0	11	1.0	1.0	12	11	0	0	0	0.07692307692307693	13	1	13	0.0	0	0.7218824409940819	0.8268805748114865	0.5368202548445465	0.8755022680929715	0.40726284766189436	0.8368790511940368	0.8457963654900069	0.8476721474877017	0	0	0.0	0.005446334978234842	4
1559	0.024126814493257338	0.005588147585323577	0.005557456061896083	0.9444112548184462	-1	0	0	0.16666666666666666	1	1.0	6	1.0	1.0	7	6	0	0	0	0.125	8	1	8	0.0	0	0.5305507305910179	0.8258878808648912	0.7453750790946762	0.9158189605930644	0.3811189365857457	0.9187336048706947	0.9222427337025292	0.8931145735512056	0	0	0.0	0.005557456061896083	10
1351	0.024114570166759643	0.0064117751175041884	0.006350079938999708	0.9414132935621071	-1	0	0	0.16666666666666666	1	1.0	6	1.0	1.0	7	6	0	0	0	0.125	8	1	8	0.0	0	0.5305507305910179	0.8258878808648912	0.7453750790946762	0.9158189605930644	0.3811189365857457	0.9187336048706947	0.9222427337025292	0.8931145735512056	0	0	0.0	0.006350079938999708	16
2594	0.028013300624547714	0.007590940074312714	0.007516804017734266	0.8262610122172157	-1	0	0	0.16666666666666666	1	1.0	6	1.0	1.0	7	6	0	0	0	0.125	8	1	8	0.0	0	0.5305507305910179	0.8258878808648912	0.7453750790946762	0.9158189605930644	0.3811189365857457	0.9187336048706947	0.9222427337025292	0.8931145735512056	0	0	0.0	0.007516804017734266	20
4269	0.023738983627503322	0.006232822376140576	0.006219403820028446	0.9436900903465538	-1	0	0	0.16666666666666666	1	1.0	6	1.0	1.0	7	6	0	0	0	0.125	8	1	8	0.0	0	0.5305507305910179	0.8258878808648912	0.7453750790946762	0.9158189605930644	0.40726284766189436	0.9046660674234773	0.8576271370217208	0.8874141972670602	0	0	0.0	0.006219403820028446	19
707	0.028381930358494935	0.011921490916523458	0.006450350889887672	0.6194688919528804	-1	0	0	0.4	4	0.6923076923076923	9	0.3125	0.6923076923076923	11	9	3	2	0	0.3333333333333333	4	12	15	0.25	0.15384615384615385	0.587866175724875	0.8073507836060632	0.6245837753991231	0.931294859928629	0.4885020383698113	0.9035947742071965	0.8548885823320029	0.8901707672436865	0.6363636363636364	0.2727272727272727	0.0	0.006450350889887672	23
1627	0.03200767690263592	0.015756975346959558	0.013077854788491362	0.8837311822628756	-1	0	0	0.16666666666666666	1	1.0	6	1.0	1.0	7	6	0	0	0	0.125	8	1	8	0.0	0	0.5301656330167599	0.8249013174349348	0.7453750790946762	0.9158189605930644	0.3811189365857457	0.9187336048706947	0.9222427337025292	0.8928965513828043	0	0	0.0	0.013077854788491362	7
4452	0.027297666028129965	0.008062249753659859	0.007949018290563378	0.8253659355307157	-1	0	0	0.16666666666666666	1	1.0	6	1.0	1.0	7	6	0	0	0	0.125	8	1	8	0.0	0	0.5305507305910179	0.8258878808648912	0.7453750790946762	0.9158189605930644	0.40726284766189436	0.8905819593346705	0.8576271370217208	0.8822005670769583	0	0	0.0	0.007949018290563378	92
3208	0.028002949697957087	0.00759615861434945	0.007454862956778576	0.8254568096676747	-1	0	0	0.16666666666666666	1	1.0	6	1.0	1.0	7	6	0	0	0	0.125	8	1	8	0.0	0	0.5305507305910179	0.8258878808648912	0.7453750790946762	0.9158189605930644	0.3811189365857457	0.9187336048706947	0.9222427337025292	0.8931145735512056	0	0	0.0	0.007454862956778576	28
2192	0.027615136877626803	0.007320339173826942	0.007242225903025181	0.826712339517679	-1	0	0	0.16666666666666666	1	1.0	6	1.0	1.0	7	6	0	0	0	0.125	8	1	8	0.0	0	0.5305507305910179	0.8258878808648912	0.7453750790946762	0.9158189605930644	0.3811189365857457	0.9187336048706947	0.9222427337025292	0.8931145735512056	0	0	0.0	0.007242225903025181	34
2142	0.024068935136544203	0.0058666094191079255	0.005811497686445142	0.9449460245839428	-1	0	0	0.16666666666666666	1	1.0	6	1.0	1.0	7	6	0	0	0	0.125	8	1	8	0.0	0	0.5305507305910179	0.8258878808648912	0.7453750790946762	0.9158189605930644	0.3811189365857457	0.9187336048706947	0.9222427337025292	0.8931145735512056	0	0	0.0	0.005811497686445142	9
2245	0.02462576921880728	0.006481317986659879	0.0064701685609093885	0.9444135661401057	-1	0	0	0.16666666666666666	1	1.0	6	1.0	1.0	7	6	0	0	0	0.125	8	1	8	0.0	0	0.5305507305910179	0.8258878808648912	0.7453750790946762	0.9158189605930644	0.3811189365857457	0.9187336048706947	0.9222427337025292	0.8931145735512056	0	0	0.0	0.0064701685609093885	7
931	0.023911723417370096	0.005767633814354756	0.0056938046059649815	0.9472116729638421	-1	0	0	0.16666666666666666	1	1.0	6	1.0	1.0	7	6	0	0	0	0.125	8	1	8	0.0	0	0.5305507305910179	0.8258878808648912	0.7453750790946762	0.9158189605930644	0.3811189365857457	0.9187336048706947	0.9222427337025292	0.8931145735512056	0	0	0.0	0.0056938046059649815	28
1550	0.02805161312387666	0.007419776002074471	0.007350726851196194	0.8281336795625138	-1	0	0	0.16666666666666666	1	1.0	6	1.0	1.0	7	6	0	0	0	0.125	8	1	8	0.0	0	0.5305507305910179	0.8258878808648912	0.7453750790946762	0.9158189605930644	0.3811189365857457	0.9187336048706947	0.9222427337025292	0.8931145735512056	0	0	0.0	0.007350726851196194	52
120	0.002731330243579629	0.000906133729602424	-0.000905387440898973	0.9877355088494102	-1	0	0	0.4	2	0.8	4	0.7777777777777778	0.4	2	2	4	3	0	1.0	3	3	7	0.25	0.8	0.184825346022541	0.5014115209174236	0.5093475367225444	0.8234638503918292	0.7182187614061737	0.7451732071522429	0.9034054574287762	0.7053468775034951	0.5	0.5	0.2114768284541698	-9.05387440898973e-05	6
1186	0.027981468823053673	0.007988339215673428	0.007926764484167528	0.8277172523450363	-1	0	0	0.16666666666666666	1	1.0	6	1.0	1.0	7	6	0	0	0	0.125	8	1	8	0.0	0	0.5305507305910179	0.8258878808648912	0.7453750790946762	0.9158189605930644	0.3811189365857457	0.9187336048706947	0.9222427337025292	0.8931145735512056	0	0	0.0	0.007926764484167528	16
83	0.022508208076830887	0.0015156198610491243	-0.0007736388243487779	0.9968936225322995	-1	0.25	1	0.6	6	0.38461538461538464	5	0.46875	0.23076923076923078	3	3	11	3	0	0.5	8	4	15	0.11538461538461539	0.2857142857142857	0.5365703173412504	0.8241822330778034	0.7558417875648001	0.7972653898084524	0.16092369591667421	0.5664132084872505	0.9345294733617459	0.7427838756375111	0.3333333333333333	0.6666666666666666	0.0	-7.73638824348778e-05	5
4835	0.02738321011884785	0.0075911438040837	0.007434875847898847	0.8287183934146646	-1	0	0	0.16666666666666666	1	1.0	6	1.0	1.0	7	6	0	0	0	0.125	8	1	8	0.0	0	0.5305507305910179	0.8258878808648912	0.7453750790946762	0.9158189605930644	0.40726284766189436	0.8905819593346705	0.8576271370217208	0.8822005670769583	0	0	0.0	0.007434875847898847	21
4455	0.024437562739172507	0.006742695857081053	0.006570106534955488	0.9422844576213834	-1	0	0	0.16666666666666666	1	1.0	6	1.0	1.0	7	6	0	0	0	0.125	8	1	8	0.0	0	0.5305507305910179	0.8258878808648912	0.7453750790946762	0.9158189605930644	0.3811189365857457	0.9187336048706947	0.9222427337025292	0.8931145735512056	0	0	0.0	0.006570106534955488	24
22	0.06163190214832582	0.008357513882440215	-0.0015595933512899103	0.7209085955535723	-1	0	0	0.1	1	1.0	13	1.0	1.0	14	13	0	0	0	0.06666666666666667	15	1	15	0.0	0	0.6603640603918983	0.9586602893413694	0.5281405378137477	0.6900084169693953	0.667937048674216	0.9327273859735178	0.8411595409568684	0.8994453743035472	0	0	0.0	-0.00015595933512899102	6
3618	0.024184622643807243	0.005695845067555837	0.005609531006248223	0.9451145303905623	-1	0	0	0.16666666666666666	1	1.0	6	1.0	1.0	7	6	0	0	0	0.125	8	1	8	0.0	0	0.5305507305910179	0.8258878808648912	0.7453750790946762	0.9158189605930644	0.3811189365857457	0.9187336048706947	0.9222427337025292	0.8931145735512056	0	0	0.0	0.005609531006248223	8
3995	0.03510286152088602	0.012541063727745726	0.012473975144659921	0.9012185727525773	-1	0	0	0.16666666666666666	1	1.0	7	1.0	1.0	8	7	0	0	0	0.1111111111111111	9	1	9	0.0	0	0.5379548502325013	0.8122214681600218	0.6410976669696113	0.9356143949436498	0.39419089212382	0.9484278502271478	0.9229901189546693	0.9130043362173745	0	0	0.0	0.012473975144659921	9
4006	0.028010912529313405	0.00814098364216948	0.008103409384123121	0.8225290841153099	-1	0	0	0.16666666666666666	1	1.0	6	1.0	1.0	7	6	0	0	0	0.125	8	1	8	0.0	0	0.5305507305910179	0.8258878808648912	0.7453750790946762	0.9158189605930644	0.3811189365857457	0.9187336048706947	0.9222427337025292	0.8931145735512056	0	0	0.0	0.008103409384123121	112
4025	0.027743725563443067	0.007582230677422155	0.0075421789546334835	0.8233852825543508	-1	0	0	0.16666666666666666	1	1.0	6	1.0	1.0	7	6	0	0	0	0.125	8	1	8	0.0	0	0.5305507305910179	0.8258878808648912	0.7453750790946762	0.9158189605930644	0.3811189365857457	0.9187336048706947	0.9222427337025292	0.8931145735512056	0	0	0.0	0.0075421789546334835	49
1187	0.02840930626059138	0.007825641477199259	0.007651709949092526	0.8268046948984514	-1	0	0	0.16666666666666666	1	1.0	6	1.0	1.0	7	6	0	0	0	0.125	8	1	8	0.0	0	0.5305507305910179	0.8258878808648912	0.7453750790946762	0.9158189605930644	0.3811189365857457	0.9187336048706947	0.9222427337025292	0.8931145735512056	0	0	0.0	0.007651709949092526	24
4236	0.024510236049600852	0.00579140662389281	0.005659191005799081	0.9424036226209308	-1	0	0	0.16666666666666666	1	1.0	6	1.0	1.0	7	6	0	0	0	0.125	8	1	8	0.0	0	0.5305507305910179	0.8258878808648912	0.7453750790946762	0.9158189605930644	0.3811189365857457	0.9187336048706947	0.9222427337025292	0.8931145735512056	0	0	0.0	0.005659191005799081	10
3645	0.023715886541294293	0.0062872556601817	0.0062322732884736425	0.9441855593796433	-1	0	0	0.16666666666666666	1	1.0	6	1.0	1.0	7	6	0	0	0	0.125	8	1	8	0.0	0	0.5305507305910179	0.8258878808648912	0.7453750790946762	0.9158189605930644	0.3811189365857457	0.9187336048706947	0.9222427337025292	0.8931145735512056	0	0	0.0	0.0062322732884736425	18
2985	0.027442757214288797	0.007976457525236298	0.007918135619650187	0.8270337113145787	-1	0	0	0.16666666666666666	1	1.0	6	1.0	1.0	7	6	0	0	0	0.125	8	1	8	0.0	0	0.5305507305910179	0.8258878808648912	0.7453750790946762	0.9158189605930644	0.3811189365857457	0.9187336048706947	0.9222427337025292	0.8931145735512056	0	0	0.0	0.007918135619650187	20
4792	0.027842618922335412	0.007323419609103371	0.00729346648834776	0.8314994442658138	-1	0	0	0.16666666666666666	1	1.0	6	1.0	1.0	7	6	0	0	0	0.125	8	1	8	0.0	0	0.5305507305910179	0.8258878808648912	0.7453750790946762	0.9158189605930644	0.40726284766189436	0.8905819593346705	0.8576271370217208	0.8822005670769583	0	0	0.0	0.00729346648834776	29
4023	0.023566601196924494	0.00611531527667454	0.006024886293503667	0.9462955271291741	-1	0	0	0.16666666666666666	1	1.0	6	1.0	1.0	7	6	0	0	0	0.125	8	1	8	0.0	0	0.5305507305910179	0.8258878808648912	0.7453750790946762	0.9158189605930644	0.3811189365857457	0.9187336048706947	0.9222427337025292	0.8931145735512056	0	0	0.0	0.006024886293503667	19
1493	0.023765109402284167	0.005839835603197617	0.00576470888857057	0.9473511035680151	-1	0	0	0.16666666666666666	1	1.0	6	1.0	1.0	7	6	0	0	0	0.125	8	1	8	0.0	0	0.5305507305910179	0.8258878808648912	0.7453750790946762	0.9158189605930644	0.3811189365857457	0.9187336048706947	0.9222427337025292	0.8931145735512056	0	0	0.0	0.00576470888857057	6
28	0.041159732130744184	0.0006132084860574747	-0.0006015931933736909	0.8282715169425103	-1	0.25	1	0.4	4	0.6923076923076923	9	0.375	0.6153846153846154	10	8	4	2	0	0.4	10	4	15	0.2	0.4	0.38344290291351874	0.9648984728436465	0.8518909685546203	0.9320603877630886	0.39692252391245364	0.9398161170516176	0.9290436898686273	0.9475297544085266	0.55	0.1	0.0	-6.0159319337369086e-05	7
2780	0.024492868700136422	0.006267237677241002	0.006175319815101524	0.9439469395353466	-1	0	0	0.16666666666666666	1	1.0	6	1.0	1.0	7	6	0	0	0	0.125	8	1	8	0.0	0	0.5305507305910179	0.8258878808648912	0.7453750790946762	0.9158189605930644	0.3811189365857457	0.9187336048706947	0.9222427337025292	0.8931145735512056	0	0	0.0	0.006175319815101524	28
3835	0.02440335844718133	0.00561535491742399	0.005569278878550393	0.945420528743962	-1	0	0	0.16666666666666666	1	1.0	6	1.0	1.0	7	6	0	0	0	0.125	8	1	8	0.0	0	0.5305507305910179	0.8258878808648912	0.7453750790946762	0.9158189605930644	0.3811189365857457	0.9187336048706947	0.9222427337025292	0.8931145735512056	0	0	0.0	0.005569278878550393	4
636	6.806031641177059e-09	6.799489307867096e-09	4.8079649983428276e-09	0.9999996703637025	-1	0	0	0	0	0	0	1.0	0	0	0	0	2	0	1.0	1	1	1	0.5	0	0	0	0	0	0	0	0	0	0	0	0	-0.1	1
2102	0.0279605735353518	0.00720719681450424	0.00714019116477887	0.8281260662207948	-1	0	0	0.16666666666666666	1	1.0	6	1.0	1.0	7	6	0	0	0	0.125	8	1	8	0.0	0	0.5305507305910179	0.8258878808648912	0.7453750790946762	0.9158189605930644	0.3811189365857457	0.9187336048706947	0.9222427337025292	0.8931145735512056	0	0	0.0	0.00714019116477887	46
2895	0.0268308762946842	0.005661630235421115	0.004940782317364666	0.9268391152774451	-1	0	0	0.16666666666666666	1	1.0	6	1.0	1.0	7	6	0	0	0	0.125	8	1	8	0.0	0	0.5305507305910179	0.8258878808648912	0.7453750790946762	0.9158189605930644	0.40726284766189436	0.8887931286469082	0.9011563795775256	0.8815676989066871	0	0	0.0	0.004940782317364666	6
1139	0.028395716019690716	0.0069949892066281	0.006906575535666928	0.8282213039012536	-1	0	0	0.16666666666666666	1	1.0	6	1.0	1.0	7	6	0	0	0	0.125	8	1	8	0.0	0	0.5305507305910179	0.8258878808648912	0.7453750790946762	0.9158189605930644	0.3811189365857457	0.9187336048706947	0.9222427337025292	0.8931145735512056	0	0	0.0	0.006906575535666928	48
302	0.0010045754431933002	0.0001743077390054496	-2.152777827587406e-06	0.9961424782219913	-1	0	0	1.0	1	0	0	1.0	0	1	0	0	1	0	0.5	2	1	2	0.3333333333333333	0	0	0	0	0	0	0	0	0	0	0	0	-2.152777827587406e-07	23
1076	0.027873007415227434	0.0073832920880985906	0.00736241322469	0.8270641772304421	-1	0	0	0.16666666666666666	1	1.0	6	1.0	1.0	7	6	0	0	0	0.125	8	1	8	0.0	0	0.5305507305910179	0.8258878808648912	0.7453750790946762	0.9158189605930644	0.3811189365857457	0.9187336048706947	0.9222427337025292	0.8931145735512056	0	0	0.0	0.00736241322469	78
2005	0.027719641938171124	0.007518147282094002	0.006226418245076188	0.7816967105284336	-1	0	0	0.16666666666666666	1	1.0	6	1.0	1.0	7	6	0	0	0	0.125	8	1	8	0.0	0	0.5305507305910179	0.8258878808648912	0.7453750790946762	0.9153072794994742	0.3811189365857457	0.9187336048706947	0.9191652144965531	0.8929037781197183	0	0	0.0	0.006226418245076188	19
4388	0.019202617137274596	0.006481349216610544	0.005999214003221845	0.9481478025903114	-1	0	0	0.2	1	1.0	5	1.0	1.0	6	5	0	0	0	0.14285714285714285	7	1	7	0.0	0	0.6262165857925499	0.8400944645176147	0.7453750790946762	0.8215297558603517	0.39419089212382	0.6059478879888137	0.8494272991126166	0.7694714970958487	0	0	0.0	0.005999214003221845	10
2347	0.02434326149988251	0.006136223915190233	0.006089524784555642	0.9431165018881256	-1	0	0	0.16666666666666666	1	1.0	6	1.0	1.0	7	6	0	0	0	0.125	8	1	8	0.0	0	0.5305507305910179	0.8258878808648912	0.7453750790946762	0.9158189605930644	0.3811189365857457	0.9187336048706947	0.9222427337025292	0.8931145735512056	0	0	0.0	0.006089524784555642	6
3001	0.024402868535536203	0.006403426576887849	0.0063274147933896985	0.941405683254199	-1	0	0	0.16666666666666666	1	1.0	6	1.0	1.0	7	6	0	0	0	0.125	8	1	8	0.0	0	0.5305507305910179	0.8258878808648912	0.7453750790946762	0.9158189605930644	0.3811189365857457	0.9187336048706947	0.9222427337025292	0.8931145735512056	0	0	0.0	0.0063274147933896985	18
1565	0.023846233695941105	0.006177007423758591	0.006102437613075204	0.9411775714000028	-1	0	0	0.16666666666666666	1	1.0	6	1.0	1.0	7	6	0	0	0	0.125	8	1	8	0.0	0	0.5305507305910179	0.8258878808648912	0.7453750790946762	0.9158189605930644	0.3811189365857457	0.9187336048706947	0.9222427337025292	0.8931145735512056	0	0	0.0	0.006102437613075204	18
833	0.019696332508966595	0.004040896837499658	0.004013475161109112	0.9822169098552758	-1	0	0	0.3333333333333333	2	0.7142857142857143	5	0.5625	0.5714285714285714	6	4	2	2	0	0.25	8	2	9	0.3333333333333333	0	0.6920245305318005	0.7945974398987379	0.6004601492284413	0.9053817616892272	0.42409113612885074	0.8948021888727092	0.8545331989305376	0.8718456302029174	0.5833333333333333	0.16666666666666666	0.0	0.004013475161109112	16
2718	0.024314057494026424	0.005845774267175586	0.0058436853034790626	0.9487584420998227	-1	0	0	0.16666666666666666	1	1.0	6	1.0	1.0	7	6	0	0	0	0.125	8	1	8	0.0	0	0.5305507305910179	0.8258878808648912	0.7453750790946762	0.9158189605930644	0.3811189365857457	0.9187336048706947	0.9222427337025292	0.8931145735512056	0	0	0.0	0.0058436853034790626	15
90	0.023500629978696855	0.003242986621681506	0.003238653532512334	0.9740525529447838	-1	0	0	0.4	4	0.6153846153846154	8	0.3125	0.38461538461538464	8	5	6	3	0	0.75	6	8	15	0.23076923076923078	0.14285714285714285	0.27262043838647443	0.8973980053055408	0.9096084598534777	0.6738350879593138	0.7470898921727063	0.9353269683526604	0.9162873957124716	0.8647433592565403	0.125	0.25	0.0	0.003238653532512334	7
4126	0.017950073629250177	0.0008856335276817809	0.0005903884864829524	0.8661523849639831	-1	0	0	0.3333333333333333	2	0.8333333333333334	5	0.5714285714285714	0.8333333333333334	7	5	0	0	0	0.2857142857142857	2	7	8	0.0	0	0.5305507305910179	0.8258878808648912	0.7453750790946762	0.9158189605930644	0.3811189365857457	0.9187336048706947	0.9222427337025292	0.8931145735512056	0	0	0.0	0.0005903884864829524	1
1906	0.02817227394278622	0.00774535152789145	0.007728582887330196	0.8289077456796705	-1	0	0	0.16666666666666666	1	1.0	6	1.0	1.0	7	6	0	0	0	0.125	8	1	8	0.0	0	0.5305507305910179	0.8258878808648912	0.7453750790946762	0.9158189605930644	0.3811189365857457	0.9187336048706947	0.9222427337025292	0.8931145735512056	0	0	0.0	0.007728582887330196	90
3752	0.02421168460796765	0.011403694948349847	0.0008063127620028051	0.8145300956757509	-1	0	0	0.2	1	1.0	5	1.0	1.0	6	5	0	0	0	0.14285714285714285	1	7	7	0.0	0	0.5305507305910179	0.8218234975835498	0.6410976669696113	0.8897037577122644	0.39419089212382	0.9311699488999646	0.8942084473823512	0.8883262123761818	0	0	0.0	0.0008063127620028051	1
4451	0.02762789202616034	0.008220122097534878	0.00817386870542395	0.8261282653435734	-1	0	0	0.16666666666666666	1	1.0	6	1.0	1.0	7	6	0	0	0	0.125	8	1	8	0.0	0	0.5305507305910179	0.8258878808648912	0.7453750790946762	0.9158189605930644	0.40726284766189436	0.8905819593346705	0.8576271370217208	0.8822005670769583	0	0	0.0	0.00817386870542395	42
4235	0.024074310948902895	0.0061376108709070955	0.006134991193826963	0.9445776083767594	-1	0	0	0.16666666666666666	1	1.0	6	1.0	1.0	7	6	0	0	0	0.125	8	1	8	0.0	0	0.5305507305910179	0.8258878808648912	0.7453750790946762	0.9158189605930644	0.40726284766189436	0.9046660674234773	0.8576271370217208	0.8874141972670602	0	0	0.0	0.006134991193826963	13
485	2.3523585977344476e-06	3.275618993638735e-08	-3.227390754912968e-08	0.9999990613998802	-1	0	0	1.0	1	0	0	1.0	0	1	0	0	0	0	0.5	2	1	2	0.0	0	0	0	0	0	0	0	0	0	0	0	0	-3.2273907549129683e-09	9
1945	0.027886422154075406	0.007209028337410349	0.00719596608729434	0.8310012734414848	-1	0	0	0.16666666666666666	1	1.0	6	1.0	1.0	7	6	0	0	0	0.125	8	1	8	0.0	0	0.5305507305910179	0.8258878808648912	0.7453750790946762	0.9158189605930644	0.3811189365857457	0.9187336048706947	0.9222427337025292	0.8931145735512056	0	0	0.0	0.00719596608729434	15
4441	0.028153001645110542	0.007633807994734021	0.0075781690529380195	0.8277644166037852	-1	0	0	0.16666666666666666	1	1.0	6	1.0	1.0	7	6	0	0	0	0.125	8	1	8	0.0	0	0.5305507305910179	0.8258878808648912	0.7453750790946762	0.9158189605930644	0.3811189365857457	0.9187336048706947	0.9222427337025292	0.8931145735512056	0	0	0.0	0.0075781690529380195	39
4419	0.023715886541294293	0.0062872556601817	0.0062322732884736425	0.9441855593796433	-1	0	0	0.16666666666666666	1	1.0	6	1.0	1.0	7	6	0	0	0	0.125	8	1	8	0.0	0	0.5305507305910179	0.8258878808648912	0.7453750790946762	0.9158189605930644	0.3811189365857457	0.9187336048706947	0.9222427337025292	0.8931145735512056	0	0	0.0	0.0062322732884736425	13
1079	0.01946158364551507	0.005803775529554844	0.005248291304959019	0.9477187472448008	-1	0	0	0.2	1	1.0	5	1.0	1.0	6	5	0	0	0	0.14285714285714285	7	1	7	0.0	0	0.6262165857925499	0.8400944645176147	0.7453750790946762	0.8215297558603517	0.36796556044511913	0.7119341817693432	0.8942084473823512	0.7963265369724375	0	0	0.0	0.005248291304959019	7
687	0.05927415032864404	0.014046984482439864	0.013938352334947937	0.7161948301196703	-1	0	0	0.3	3	0.8461538461538461	11	0.5357142857142857	0.6923076923076923	11	9	3	3	0	0.14285714285714285	2	14	15	0.375	0.15384615384615385	0.5752072489179743	0.7394457054638907	0.6061331172593728	0.9266030202495963	0.4885020383698113	0.921613123837916	0.8548885823320029	0.8823007509254551	0.45454545454545453	0.36363636363636365	0.0	0.013938352334947937	15
2523	0.027947716874989485	0.007336452909098261	0.007287070050595488	0.8268196903335537	-1	0	0	0.16666666666666666	1	1.0	6	1.0	1.0	7	6	0	0	0	0.125	8	1	8	0.0	0	0.5305507305910179	0.8258878808648912	0.7453750790946762	0.9158189605930644	0.3811189365857457	0.9187336048706947	0.9222427337025292	0.8931145735512056	0	0	0.0	0.007287070050595488	50
3959	0.03994992124673817	0.01190233728001087	-0.008192495438888623	0.6435149131076051	-1	0	0	0.16666666666666666	1	1.0	7	1.0	1.0	8	7	0	0	0	0.1111111111111111	9	1	9	0.0	0	0.7640001315228506	0.8438194021376444	0.7453750790946762	0.9611536896233257	0.36796556044511913	0.9106797738896417	0.9272176529488231	0.9172687691944754	0	0	0.0	-0.0008192495438888623	2
2063	0.028013300624547714	0.007590940074312714	0.007516804017734266	0.8262610122172157	-1	0	0	0.16666666666666666	1	1.0	6	1.0	1.0	7	6	0	0	0	0.125	8	1	8	0.0	0	0.5305507305910179	0.8258878808648912	0.7453750790946762	0.9158189605930644	0.3811189365857457	0.9187336048706947	0.9222427337025292	0.8931145735512056	0	0	0.0	0.007516804017734266	67
1869	0.024243959519908657	0.005873828636134802	0.005784728668134736	0.9429731269346361	-1	0	0	0.16666666666666666	1	1.0	6	1.0	1.0	7	6	0	0	0	0.125	8	1	8	0.0	0	0.5305507305910179	0.8258878808648912	0.7453750790946762	0.9158189605930644	0.3811189365857457	0.9187336048706947	0.9222427337025292	0.8931145735512056	0	0	0.0	0.005784728668134736	8
2589	0.027969169035830795	0.007135867801506878	0.006969255430985868	0.8273879386763047	-1	0	0	0.16666666666666666	1	1.0	6	1.0	1.0	7	6	0	0	0	0.125	8	1	8	0.0	0	0.5305507305910179	0.8258878808648912	0.7453750790946762	0.9158189605930644	0.3811189365857457	0.9187336048706947	0.9222427337025292	0.8931145735512056	0	0	0.0	0.006969255430985868	10
2535	0.027459663235649346	0.007488057812206577	0.007447656845454328	0.8271459486178342	-1	0	0	0.16666666666666666	1	1.0	6	1.0	1.0	7	6	0	0	0	0.125	8	1	8	0.0	0	0.5305507305910179	0.8258878808648912	0.7453750790946762	0.9158189605930644	0.3811189365857457	0.9187336048706947	0.9222427337025292	0.8931145735512056	0	0	0.0	0.007447656845454328	58
2739	0.023736757138466107	0.011220528691868873	0.000909873159377076	0.8147197597972831	-1	0	0	0.2	1	1.0	5	1.0	1.0	6	5	0	0	0	0.14285714285714285	1	7	7	0.0	0	0.5305507305910179	0.8218234975835498	0.6410976669696113	0.8897037577122644	0.39419089212382	0.9311699488999646	0.8942084473823512	0.8883262123761818	0	0	0.0	0.000909873159377076	2
358	0.0025046149790125777	9.059359787874168e-05	-7.075172904090622e-05	0.9918665497463319	-1	0	0	0.25	1	1.0	3	1.0	0.6666666666666666	3	2	1	0	0	0.2	1	5	5	0.0	0	0.22615222036913582	0.9339044948259403	0.6641184300558783	0.8586186279562631	0.4618458990534199	0.6680847078863662	0.7844901089553674	0.847770944252675	0	0	0.0	-7.075172904090622e-06	13
4022	0.0275649647975345	0.007585015039764268	0.007526982246430649	0.8257695935703664	-1	0	0	0.16666666666666666	1	1.0	6	1.0	1.0	7	6	0	0	0	0.125	8	1	8	0.0	0	0.5305507305910179	0.8258878808648912	0.7453750790946762	0.9158189605930644	0.3811189365857457	0.9187336048706947	0.9222427337025292	0.8931145735512056	0	0	0.0	0.007526982246430649	34
1795	0.028367908831243172	0.0072389002906897365	0.007238712863304107	0.8306457805142975	-1	0	0	0.16666666666666666	1	1.0	6	1.0	1.0	7	6	0	0	0	0.125	8	1	8	0.0	0	0.5305507305910179	0.8258878808648912	0.7453750790946762	0.9158189605930644	0.3811189365857457	0.9187336048706947	0.9222427337025292	0.8931145735512056	0	0	0.0	0.007238712863304107	47
591	0.01804402353736238	0.004684024184143049	0.004507216267860015	0.9477675863881097	-1	0	0	0.14285714285714285	1	1.0	8	1.0	1.0	9	8	0	3	0	0.1	10	1	10	1.0	0	0.5752072489179743	0.7187326452320345	0.776183022328118	0.9102877902209899	0.5651378935768957	0.9102163244470843	0.8051177257860677	0.8649709066099899	0.1111111111111111	0.2222222222222222	0.0	0.004507216267860015	103
2025	0.02788891829422605	0.007055603295527624	0.006998974630120394	0.827802253786436	-1	0	0	0.16666666666666666	1	1.0	6	1.0	1.0	7	6	0	0	0	0.125	8	1	8	0.0	0	0.5305507305910179	0.8258878808648912	0.7453750790946762	0.9158189605930644	0.3811189365857457	0.9187336048706947	0.9222427337025292	0.8931145735512056	0	0	0.0	0.006998974630120394	40
2461	0.029239368512114162	0.007438505972911728	0.007312428452301792	0.8249986201746077	-1	0	0	0.16666666666666666	1	1.0	6	1.0	1.0	7	6	0	0	0	0.125	8	1	8	0.0	0	0.5305507305910179	0.8258878808648912	0.7453750790946762	0.9158189605930644	0.3811189365857457	0.9187336048706947	0.9222427337025292	0.8931145735512056	0	0	0.0	0.007312428452301792	11
2095	0.02401380715141635	0.006046444694667789	0.005979487628641429	0.9447505527475356	-1	0	0	0.16666666666666666	1	1.0	6	1.0	1.0	7	6	0	0	0	0.125	8	1	8	0.0	0	0.5305507305910179	0.8258878808648912	0.7453750790946762	0.9158189605930644	0.3811189365857457	0.9187336048706947	0.9222427337025292	0.8931145735512056	0	0	0.0	0.005979487628641429	12
4005	0.024359148397613054	0.006692379705871354	0.006534679464083956	0.9435049636005831	-1	0	0	0.16666666666666666	1	1.0	6	1.0	1.0	7	6	0	0	0	0.125	8	1	8	0.0	0	0.5305507305910179	0.8258878808648912	0.7453750790946762	0.9158189605930644	0.6695061374925014	0.9386579406584842	0.9222427337025292	0.9023721886461014	0	0	0.0	0.006534679464083956	14
2890	0.024180783055117866	0.005851461369325356	0.005776747558550325	0.9473571626186894	-1	0	0	0.16666666666666666	1	1.0	6	1.0	1.0	7	6	0	0	0	0.125	8	1	8	0.0	0	0.5305507305910179	0.8258878808648912	0.7453750790946762	0.9158189605930644	0.3811189365857457	0.9187336048706947	0.9222427337025292	0.8931145735512056	0	0	0.0	0.005776747558550325	7
364	0.0040112234068282165	0.0022673992728235795	0.0008353749622246013	0.9912807581809808	-1	0	0	0.4	2	0.8	4	0.7777777777777778	0.4	2	2	4	4	0	1.0	3	3	7	0.3333333333333333	0.8	0.184825346022541	0.5014115209174236	0.4916689371428994	0.8477136120654347	0.7523695131912124	0.6751398550720867	0.9170869731582426	0.6938081731544611	0.5	0.5	0.3168281924107806	0.0008353749622246013	50
1003	0.02367965334767463	0.0058699922535378245	0.0058142543914902305	0.9423377724042492	-1	0	0	0.16666666666666666	1	1.0	6	1.0	1.0	7	6	0	0	0	0.125	8	1	8	0.0	0	0.5305507305910179	0.8258878808648912	0.7453750790946762	0.9158189605930644	0.3811189365857457	0.9187336048706947	0.9222427337025292	0.8931145735512056	0	0	0.0	0.0058142543914902305	17
1777	0.019401152930346752	0.0063742528286773485	0.0057916669259305345	0.9506585510143386	-1	0	0	0.2	1	1.0	5	1.0	1.0	6	5	0	0	0	0.14285714285714285	7	1	7	0.0	0	0.6262165857925499	0.8400944645176147	0.7453750790946762	0.8215297558603517	0.36796556044511913	0.7119341817693432	0.8942084473823512	0.7963265369724375	0	0	0.0	0.0057916669259305345	11
5040	0.027160508857928457	0.008056917724385515	0.007945166818619107	0.8266698571662776	-1	0	0	0.16666666666666666	1	1.0	6	1.0	1.0	7	6	0	0	0	0.125	8	1	8	0.0	0	0.5305507305910179	0.8258878808648912	0.7453750790946762	0.9158189605930644	0.40726284766189436	0.8905819593346705	0.8576271370217208	0.8822005670769583	0	0	0.0	0.007945166818619107	7
1431	0.027657683062356272	0.007106947743882056	0.007038549822341476	0.8298938730503663	-1	0	0	0.16666666666666666	1	1.0	6	1.0	1.0	7	6	0	0	0	0.125	8	1	8	0.0	0	0.5305507305910179	0.8258878808648912	0.7453750790946762	0.9158189605930644	0.3811189365857457	0.9187336048706947	0.9222427337025292	0.8931145735512056	0	0	0.0	0.007038549822341476	44
830	0.041239920565270746	0.01551879152716465	-0.012682872602121677	0.870807507140855	-1	0	0	0.125	1	1.0	10	0.5454545454545454	0.6	7	6	4	2	0	0.18181818181818182	11	2	12	0.18181818181818182	0	0.6026780345729763	0.9120899091850367	0.6061331172593728	0.8880866301725355	0.42409113612885074	0.9024380369152744	0.8714533192599476	0.9013035837080844	0.5714285714285714	0.2857142857142857	0.0	-0.0012682872602121677	1
1084	0.024364842121020983	0.005093923963587717	0.005078675582182047	0.9470669888839796	-1	0	0	0.16666666666666666	1	1.0	6	1.0	1.0	7	6	0	0	0	0.125	8	1	8	0.0	0	0.5305507305910179	0.8258878808648912	0.7453750790946762	0.9158189605930644	0.3811189365857457	0.9187336048706947	0.9222427337025292	0.8931145735512056	0	0	0.0	0.005078675582182047	6
4472	0.028900093309076603	0.0019167447467713613	0.0010985234100601236	0.7865842047329719	-1	0	0	0.16666666666666666	1	1.0	6	1.0	1.0	7	6	0	0	0	0.125	8	1	8	0.0	0	0.5850613795482611	0.8457340219956964	0.7453750790946762	0.9158189605930644	0.40726284766189436	0.8905819593346705	0.8576271370217208	0.8871236770423373	0	0	0.0	0.0010985234100601236	0
744	0.03240512791380496	0.0037307936549966568	-0.0036328072147025848	0.5181334654854313	-1	0	0	0.3	3	0.8461538461538461	11	0.38461538461538464	0.8461538461538461	13	11	1	1	0	0.23076923076923078	3	13	15	0.25	0.16666666666666666	0.47565498405951673	0.7649274246360085	0.776183022328118	0.8808916338430567	0.4885020383698113	0.8935738706496038	0.8051177257860677	0.8543981938569225	1.0	0.3076923076923077	0.0	-0.0003632807214702585	3
3419	0.011617117537106404	0.0007174184604024113	0.00021087269353565124	0.9966177119491514	-1	0	0	0.25	1	1.0	4	1.0	1.0	5	4	0	0	0	0.16666666666666666	6	1	6	0.0	0	0.5305507305910179	0.8062713706580892	0.5368202548445465	0.9377701939860927	0.3548121843044926	0.9439585483807127	0.9222427337025292	0.910591163130551	0	0	0.0	0.00021087269353565124	3
3092	0.028668825688359482	0.00705211093987021	0.006945674092565656	0.827359911589317	-1	0	0	0.16666666666666666	1	1.0	6	1.0	1.0	7	6	0	0	0	0.125	8	1	8	0.0	0	0.5305507305910179	0.8258878808648912	0.7453750790946762	0.9158189605930644	0.3811189365857457	0.9187336048706947	0.9222427337025292	0.8931145735512056	0	0	0.0	0.006945674092565656	38
3951	0.028354289440276077	0.00795108704512821	0.007681055034067309	0.7654481148051484	-1	0	0	0.16666666666666666	1	1.0	6	1.0	1.0	7	6	0	0	0	0.125	8	1	8	0.0	0	0.5453589698739849	0.7463255329692137	0.5368202548445465	0.9408127186265489	0.40726284766189436	0.9468201347349691	0.9237309145976451	0.9039170389375935	0	0	0.0	0.007681055034067309	7
2019	0.03454735071022293	0.007474362659265865	0.0038689637523799604	0.7825536199061918	-1	0	0	0.16666666666666666	1	1.0	6	1.0	1.0	7	6	0	0	0	0.125	8	1	8	0.0	0	0.6202993968936941	0.7367560550239074	0.7361576391295817	0.9142690458474173	0.40726284766189436	0.9043812674128265	0.8576271370217208	0.8677247566674939	0	0	0.0	0.0038689637523799604	8
879	0.019394662659716493	0.00641597962249035	0.0058863138886715485	0.9505165484565112	-1	0	0	0.2	1	1.0	5	1.0	1.0	6	5	0	0	0	0.14285714285714285	7	1	7	0.0	0	0.6262165857925499	0.8400944645176147	0.7453750790946762	0.8215297558603517	0.36796556044511913	0.7119341817693432	0.8942084473823512	0.7963265369724375	0	0	0.0	0.0058863138886715485	32
1213	0.027148518242737032	0.006649338229217476	0.006210453665614151	0.9224829293969218	-1	0	0	0.16666666666666666	1	1.0	6	1.0	1.0	7	6	0	0	0	0.125	8	1	8	0.0	0	0.5305507305910179	0.8258878808648912	0.7453750790946762	0.9158189605930644	0.3811189365857457	0.9187336048706947	0.9222427337025292	0.8931145735512056	0	0	0.0	0.006210453665614151	24
787	0.029719581932910126	0.007087524642462122	0.006215448431087609	0.8981513262626908	-1	0	0	0.16666666666666666	1	1.0	6	1.0	1.0	7	6	0	0	0	0.125	8	1	8	0.0	0	0.7218824409940819	0.8086019956816277	0.7453750790946762	0.8169853287818654	0.40726284766189436	0.9007447852555265	0.8335627236260023	0.8473774090145628	0	0	0.0	0.006215448431087609	11
1109	0.02841200663363792	0.0008221491486700099	-0.0007926488322539043	0.942323119512597	-1	0	0	0.4	4	0.6923076923076923	9	0.4166666666666667	0.6153846153846154	10	8	4	1	0	1.0	6	6	15	0.1	0.4444444444444444	0.5301656330167599	0.9039682699049695	0.4143610291890615	0.9473191858322692	0.8560804220399512	0.9632378319928774	0.9222427337025292	0.9426277370709102	1.0	0.5	0.0	-7.926488322539043e-05	1
2906	0.007195471961217061	0.002242912792227978	0.00223012863225326	0.9607414080410082	-1	0	0	0.4	2	0.8	4	0.5833333333333334	0.8	6	4	0	0	0	0.3333333333333333	2	6	7	0.0	0	0.640886403055568	0.8501476364872189	0.7453750790946762	0.9267171525542613	0.36796556044511913	0.9320851373321187	0.9265080293120773	0.9086628772036499	0	0	0.0	0.00223012863225326	0
2658	0.028009768574172516	0.006838738038655298	0.006746738155831728	0.8304209217621199	-1	0	0	0.16666666666666666	1	1.0	6	1.0	1.0	7	6	0	0	0	0.125	8	1	8	0.0	0	0.5305507305910179	0.8258878808648912	0.7453750790946762	0.9158189605930644	0.3811189365857457	0.9187336048706947	0.9222427337025292	0.8931145735512056	0	0	0.0	0.006746738155831728	34
813	0.047753393496939335	0.016195423713181424	0.016005984430637155	0.6619364530359828	-1	0	0	0.3	3	0.8461538461538461	11	0.5357142857142857	0.6923076923076923	11	9	3	3	0	0.14285714285714285	2	14	15	0.375	0.15384615384615385	0.5752072489179743	0.7434861393569033	0.6061331172593728	0.9446945153018923	0.4885020383698113	0.9120386205145555	0.8548885823320029	0.8889750098485559	0.45454545454545453	0.36363636363636365	0.0	0.016005984430637155	20
806	0.03347781582218095	0.005186765485136541	0.0010266684258559854	0.7210361415164479	-1	0	0	0.5	4	0.6	6	0.4	0.6	7	6	4	1	0	0.3	3	10	12	0.09090909090909091	0.2	0.5857210674040065	0.7386425638717364	0.7453750790946762	0.914724914158347	0.3811189365857457	0.8864268015587133	0.840842840599351	0.8608226009047325	1.0	0.14285714285714285	0.0	0.0010266684258559854	3
764	0.027640253032993334	0.007952984129352076	0.007894606400046671	0.8259828884272259	-1	0	0	0.16666666666666666	1	1.0	6	1.0	1.0	7	6	0	0	0	0.125	8	1	8	0.0	0	0.5305507305910179	0.8258878808648912	0.7453750790946762	0.9158189605930644	0.3811189365857457	0.9187336048706947	0.9222427337025292	0.8931145735512056	0	0	0.0	0.007894606400046671	127
3543	0.020013742218657357	0.00560613358121964	0.004321170040886284	0.94964795271933	-1	0	0	0.2	1	1.0	5	1.0	1.0	6	5	0	0	0	0.14285714285714285	7	1	7	0.0	0	0.6336207054340335	0.7474688121384813	0.6410976669696113	0.9201732478027423	0.39419089212382	0.9173504853727055	0.8951946700200382	0.8785653376124706	0	0	0.0	0.004321170040886284	8
1786	0.028347046222595613	0.0072683091493706145	0.00712002772428224	0.8266682709375024	-1	0	0	0.16666666666666666	1	1.0	6	1.0	1.0	7	6	0	0	0	0.125	8	1	8	0.0	0	0.5305507305910179	0.8258878808648912	0.7453750790946762	0.9158189605930644	0.3811189365857457	0.9187336048706947	0.9222427337025292	0.8931145735512056	0	0	0.0	0.00712002772428224	10
2137	0.027414914484543397	0.00729943869350617	0.00722800101838136	0.8271958170188795	-1	0	0	0.16666666666666666	1	1.0	6	1.0	1.0	7	6	0	0	0	0.125	8	1	8	0.0	0	0.5305507305910179	0.8258878808648912	0.7453750790946762	0.9158189605930644	0.3811189365857457	0.9187336048706947	0.9222427337025292	0.8931145735512056	0	0	0.0	0.00722800101838136	30
1304	0.02392183883191036	0.0064085948411133275	0.006297448672625847	0.9423749686154139	-1	0	0	0.16666666666666666	1	1.0	6	1.0	1.0	7	6	0	0	0	0.125	8	1	8	0.0	0	0.5305507305910179	0.8258878808648912	0.7453750790946762	0.9158189605930644	0.3811189365857457	0.9187336048706947	0.9222427337025292	0.8931145735512056	0	0	0.0	0.006297448672625847	13
298	0.03500819650378645	0.004693489697925573	0.0019642078241625593	0.891830990345912	-1	0	0	0.3	3	0.8461538461538461	11	0.23809523809523808	0.7692307692307693	12	10	2	2	0	0.7777777777777778	9	7	15	0.3333333333333333	0.16666666666666666	0.7122648192435587	0.8227398954979243	0.7212098773390528	0.8851690801083472	0.8098100094973129	0.9609392974019764	0.890262181112505	0.9055134572119076	0.5416666666666666	0.4166666666666667	0.0	0.0019642078241625593	15
4181	0.03207937014380154	0.011096725584164458	0.010796091804369315	0.8917270133472248	-1	0	0	0.16666666666666666	1	1.0	6	1.0	1.0	7	6	0	0	0	0.125	8	1	8	0.0	0	0.5712532797015569	0.7379463186821072	0.663535531804186	0.9061623242638442	0.40726284766189436	0.9133267959401615	0.8576271370217208	0.8682958338717995	0	0	0.0	0.010796091804369315	7
762	0.025524800373194607	0.004136716306183729	-0.0040877752694732945	0.94689038737934	-1	0	0	0.16666666666666666	1	1.0	7	0.42857142857142855	0.5714285714285714	4	4	4	3	0	0.42857142857142855	7	3	9	0.25	0	0.42570494413320814	0.9340127677693241	0.6491253440161586	0.9459412657176537	0.4701397004383433	0.9623141401908825	0.8635899289311347	0.9486998144057104	0.5	0.75	0.22964325795058518	-0.00040877752694732945	3
2917	0.019517056826948605	0.006241992657783076	0.005754765591902749	0.9474828457925558	-1	0	0	0.2	1	1.0	5	1.0	1.0	6	5	0	0	0	0.14285714285714285	7	1	7	0.0	0	0.6262165857925499	0.8400944645176147	0.7453750790946762	0.8215297558603517	0.36796556044511913	0.7119341817693432	0.8942084473823512	0.7963265369724375	0	0	0.0	0.005754765591902749	4
517	0.02982835933852604	0.00469128189946464	0.004659272759612469	0.9255125067338602	-1	0	0	0.3	3	0.7692307692307693	10	0.26785714285714285	0.6153846153846154	10	8	4	4	0	0.875	7	8	15	0.4	0	0.580143078131368	0.8161049746638491	0.6061331172593728	0.9217932326790303	0.4885020383698113	0.9525080660921331	0.860428158890426	0.910402586586573	0.44999999999999996	0.4	0.0	0.004659272759612469	8
1641	0.023636150899771266	0.006370981698470018	0.006223882380619123	0.9426304082399024	-1	0	0	0.16666666666666666	1	1.0	6	1.0	1.0	7	6	0	0	0	0.125	8	1	8	0.0	0	0.5305507305910179	0.8258878808648912	0.7453750790946762	0.9158189605930644	0.3811189365857457	0.9187336048706947	0.9222427337025292	0.8931145735512056	0	0	0.0	0.006223882380619123	19
2236	0.028909869510217814	0.00785109363462654	0.007736051340223795	0.8253040488289598	-1	0	0	0.16666666666666666	1	1.0	6	1.0	1.0	7	6	0	0	0	0.125	8	1	8	0.0	0	0.5305507305910179	0.8258878808648912	0.7453750790946762	0.9158189605930644	0.3811189365857457	0.9187336048706947	0.9222427337025292	0.8931145735512056	0	0	0.0	0.007736051340223795	57
4804	0.0241722994798343	0.005444784206282526	0.005348315113294888	0.9423218696673196	-1	0	0	0.16666666666666666	1	1.0	6	1.0	1.0	7	6	0	0	0	0.125	8	1	8	0.0	0	0.5305507305910179	0.8258878808648912	0.7453750790946762	0.9158189605930644	0.40726284766189436	0.8905819593346705	0.8576271370217208	0.8822005670769583	0	0	0.0	0.005348315113294888	8
4046	0.023701948006788525	0.0064969467526237385	0.006477403714106563	0.9438366549733211	-1	0	0	0.16666666666666666	1	1.0	6	1.0	1.0	7	6	0	0	0	0.125	8	1	8	0.0	0	0.5305507305910179	0.8258878808648912	0.7453750790946762	0.9158189605930644	0.40726284766189436	0.9046660674234773	0.8576271370217208	0.8874141972670602	0	0	0.0	0.006477403714106563	36
4369	0.06729447186267858	0.001116251597905881	-0.0010946844570336159	0.7633913592321471	-1	0	0	0.1	1	1.0	13	1.0	0.8461538461538461	12	11	2	2	0	0.06666666666666667	15	1	15	0.2857142857142857	0	0.7218824409940819	0.8990181755388266	0.5397147651185967	0.8404526798362633	0.40726284766189436	0.9254769158669526	0.8459701356761901	0.8930601765110626	0.5416666666666667	0.08333333333333333	0.0	-0.00010946844570336159	2
3270	0.006596146629181273	0.0023632684490914706	-0.00037867871873625126	0.9984708123602021	-1	0	0	0.25	1	1.0	3	1.0	1.0	4	3	0	0	0	0.2	5	1	5	0.0	0	0.5654027234982519	0.7064484925286071	0.5368202548445465	0.94280888844552	0.38103751598319346	0.9447369164032894	0.8819487154564205	0.8978127443770544	0	0	0.0	-3.7867871873625124e-05	3
2534	0.027550203188086812	0.0067859017902947814	0.0067852866459084124	0.8307219519464336	-1	0	0	0.16666666666666666	1	1.0	6	1.0	1.0	7	6	0	0	0	0.125	8	1	8	0.0	0	0.5305507305910179	0.8258878808648912	0.7453750790946762	0.9158189605930644	0.3811189365857457	0.9187336048706947	0.9222427337025292	0.8931145735512056	0	0	0.0	0.0067852866459084124	13
3756	0.024237309882992962	0.006398831979410977	0.00624683235788671	0.9425186906370543	-1	0	0	0.16666666666666666	1	1.0	6	1.0	1.0	7	6	0	0	0	0.125	8	1	8	0.0	0	0.5305507305910179	0.8258878808648912	0.7453750790946762	0.9158189605930644	0.3811189365857457	0.9187336048706947	0.9222427337025292	0.8931145735512056	0	0	0.0	0.00624683235788671	18
2282	0.028158965940495596	0.007567572609153411	0.00756218371397062	0.83190066543534	-1	0	0	0.16666666666666666	1	1.0	6	1.0	1.0	7	6	0	0	0	0.125	8	1	8	0.0	0	0.5305507305910179	0.8258878808648912	0.7453750790946762	0.9158189605930644	0.3811189365857457	0.9187336048706947	0.9222427337025292	0.8931145735512056	0	0	0.0	0.00756218371397062	40
4223	0.009557424284775028	0.002086066300462217	-0.0016297286415093383	0.9966566209461946	-1	0	0	0.25	1	1.0	4	1.0	1.0	5	4	0	0	0	0.16666666666666666	6	1	6	0.0	0	0.5305507305910179	0.8063176750283249	0.5368202548445465	0.9377701939860927	0.3191685283310265	0.9451189052370745	0.901489865922672	0.9111984856740931	0	0	0.0	-0.00016297286415093383	1
4928	0.027794135849500457	0.008203084316356348	0.00812403275757608	0.8266837704177412	-1	0	0	0.16666666666666666	1	1.0	6	1.0	1.0	7	6	0	0	0	0.125	8	1	8	0.0	0	0.5305507305910179	0.8258878808648912	0.7453750790946762	0.9158189605930644	0.40726284766189436	0.8905819593346705	0.8576271370217208	0.8822005670769583	0	0	0.0	0.00812403275757608	96
2992	0.02782248063733578	0.007674989165518844	0.00762103336317137	0.82735808819672	-1	0	0	0.16666666666666666	1	1.0	6	1.0	1.0	7	6	0	0	0	0.125	8	1	8	0.0	0	0.5305507305910179	0.8258878808648912	0.7453750790946762	0.9158189605930644	0.3811189365857457	0.9187336048706947	0.9222427337025292	0.8931145735512056	0	0	0.0	0.00762103336317137	26
4989	0.0270359834677779	0.0071330732676173	0.0070101635285991695	0.8264407786148056	-1	0	0	0.16666666666666666	1	1.0	6	1.0	1.0	7	6	0	0	0	0.125	8	1	8	0.0	0	0.5305507305910179	0.8258878808648912	0.7453750790946762	0.9158189605930644	0.40726284766189436	0.8905819593346705	0.8576271370217208	0.8822005670769583	0	0	0.0	0.0070101635285991695	20
980	0.027716081454941074	0.007879393497719954	0.007848757482554935	0.8267184701717425	-1	0	0	0.16666666666666666	1	1.0	6	1.0	1.0	7	6	0	0	0	0.125	8	1	8	0.0	0	0.5305507305910179	0.8258878808648912	0.7453750790946762	0.9158189605930644	0.3811189365857457	0.9187336048706947	0.9222427337025292	0.8931145735512056	0	0	0.0	0.007848757482554935	45
3514	0.02799262144625767	0.0072209304219677615	0.0071147588796236245	0.8265808519004941	-1	0	0	0.16666666666666666	1	1.0	6	1.0	1.0	7	6	0	0	0	0.125	8	1	8	0.0	0	0.5305507305910179	0.8258878808648912	0.7453750790946762	0.9158189605930644	0.3811189365857457	0.9187336048706947	0.9222427337025292	0.8931145735512056	0	0	0.0	0.0071147588796236245	24
4450	0.02816888429226222	0.007992024883270865	0.00791835103802634	0.8278811984773101	-1	0	0	0.16666666666666666	1	1.0	6	1.0	1.0	7	6	0	0	0	0.125	8	1	8	0.0	0	0.5305507305910179	0.8258878808648912	0.7453750790946762	0.9158189605930644	0.3811189365857457	0.9187336048706947	0.9222427337025292	0.8931145735512056	0	0	0.0	0.00791835103802634	24
2327	0.026518335968044343	0.005973108872742584	0.004970331227779251	0.9229146425920486	-1	0	0	0.16666666666666666	1	1.0	6	1.0	1.0	7	6	0	0	0	0.125	8	1	8	0.0	0	0.5305507305910179	0.8258878808648912	0.7453750790946762	0.9158189605930644	0.3811189365857457	0.9187336048706947	0.9222427337025292	0.8931145735512056	0	0	0.0	0.004970331227779251	7
3032	0.023445921638942952	0.006545046818028292	0.006485402364017575	0.9423061522662938	-1	0	0	0.16666666666666666	1	1.0	6	1.0	1.0	7	6	0	0	0	0.125	8	1	8	0.0	0	0.5305507305910179	0.8258878808648912	0.7453750790946762	0.9158189605930644	0.3811189365857457	0.9176475699192074	0.9206615304816359	0.8926536374664042	0	0	0.0	0.006485402364017575	10
3164	0.023934190134793216	0.006534816607809839	0.006420563362004617	0.9434051195482102	-1	0	0	0.16666666666666666	1	1.0	6	1.0	1.0	7	6	0	0	0	0.125	8	1	8	0.0	0	0.5305507305910179	0.8258878808648912	0.7453750790946762	0.9158189605930644	0.3811189365857457	0.9187336048706947	0.9222427337025292	0.8931145735512056	0	0	0.0	0.006420563362004617	9
1080	0.021262001087008403	0.006502711029739658	0.006382753954007651	0.7999335333460125	-1	0	0	0.2	1	1.0	5	1.0	1.0	6	5	0	0	0	0.14285714285714285	7	1	7	0.0	0	0.6262165857925499	0.8408666975614608	0.6873132619100584	0.823714036441741	0.3970901580693712	0.7236665423958947	0.8280504469671509	0.8005459029897015	0	0	0.0	0.006382753954007651	9
1475	0.023882500150829728	0.005995398775613991	0.005893429021863768	0.9457588147846521	-1	0	0	0.16666666666666666	1	1.0	6	1.0	1.0	7	6	0	0	0	0.125	8	1	8	0.0	0	0.5305507305910179	0.8258878808648912	0.7453750790946762	0.9158189605930644	0.3811189365857457	0.9187336048706947	0.9222427337025292	0.8931145735512056	0	0	0.0	0.005893429021863768	9
576	0.004049540843383038	0.002286143202371862	0.0002912989909360784	0.9908647500290737	-1	0	0	0.4	2	0.8	4	0.7777777777777778	0.4	2	2	4	3	0	1.0	3	3	7	0.25	0.8	0.184825346022541	0.5014115209174236	0.4916689371428994	0.8477136120654347	0.7182187614061737	0.7451732071522429	0.9045756240052332	0.7174442896007263	0.5	0.5	0.2114768284541698	0.0002912989909360784	23
4492	0.024415391373007963	0.0062780096712270516	0.006159561225141914	0.9425214490321524	-1	0	0	0.16666666666666666	1	1.0	6	1.0	1.0	7	6	0	0	0	0.125	8	1	8	0.0	0	0.5305507305910179	0.8258878808648912	0.7453750790946762	0.9158189605930644	0.3811189365857457	0.9187336048706947	0.9222427337025292	0.8931145735512056	0	0	0.0	0.006159561225141914	12
1285	0.024016112816810545	0.0062629164060511704	0.0061250760758550715	0.9424274202537338	-1	0	0	0.16666666666666666	1	1.0	6	1.0	1.0	7	6	0	0	0	0.125	8	1	8	0.0	0	0.5305507305910179	0.8258878808648912	0.7453750790946762	0.9158189605930644	0.3811189365857457	0.9187336048706947	0.9222427337025292	0.8931145735512056	0	0	0.0	0.0061250760758550715	10
1261	0.02383312558560443	0.0062065937380854945	0.0061525083687813805	0.9441392471285737	-1	0	0	0.16666666666666666	1	1.0	6	1.0	1.0	7	6	0	0	0	0.125	8	1	8	0.0	0	0.5305507305910179	0.8258878808648912	0.7453750790946762	0.9158189605930644	0.3811189365857457	0.9187336048706947	0.9222427337025292	0.8931145735512056	0	0	0.0	0.0061525083687813805	8
1379	0.027921319891370235	0.007175326831081649	0.007173157802229879	0.8307189309191246	-1	0	0	0.16666666666666666	1	1.0	6	1.0	1.0	7	6	0	0	0	0.125	8	1	8	0.0	0	0.5305507305910179	0.8258878808648912	0.7453750790946762	0.9158189605930644	0.3811189365857457	0.9187336048706947	0.9222427337025292	0.8931145735512056	0	0	0.0	0.007173157802229879	44
2355	0.027377179581959777	0.006874942305538961	0.006779737261125631	0.8282939754592814	-1	0	0	0.16666666666666666	1	1.0	6	1.0	1.0	7	6	0	0	0	0.125	8	1	8	0.0	0	0.5305507305910179	0.8258878808648912	0.7453750790946762	0.9158189605930644	0.3811189365857457	0.9187336048706947	0.9222427337025292	0.8931145735512056	0	0	0.0	0.006779737261125631	21
3117	0.02817424870906234	0.007768911538822553	0.007673270866870386	0.827892047295319	-1	0	0	0.16666666666666666	1	1.0	6	1.0	1.0	7	6	0	0	0	0.125	8	1	8	0.0	0	0.5305507305910179	0.8258878808648912	0.7453750790946762	0.9158189605930644	0.3811189365857457	0.9187336048706947	0.9222427337025292	0.8931145735512056	0	0	0.0	0.007673270866870386	11
943	0.01991248441717556	0.006294158775818136	0.00510210029535381	0.9504530628168991	-1	0	0	0.2	1	1.0	5	1.0	1.0	6	5	0	0	0	0.14285714285714285	7	1	7	0.0	0	0.6336207054340335	0.7474688121384813	0.6410976669696113	0.9201732478027423	0.39419089212382	0.9173504853727055	0.8951946700200382	0.8785653376124706	0	0	0.0	0.00510210029535381	18
4672	0.027133225501665574	0.008535328485453585	0.008419389653289346	0.8263037145482026	-1	0	0	0.16666666666666666	1	1.0	6	1.0	1.0	7	6	0	0	0	0.125	8	1	8	0.0	0	0.5305507305910179	0.8258878808648912	0.7453750790946762	0.9158189605930644	0.40726284766189436	0.8905819593346705	0.8576271370217208	0.8822005670769583	0	0	0.0	0.008419389653289346	31
4599	0.009378128301759174	0.0024950751250514065	-0.0020479063329978337	0.9965647418282242	-1	0	0	0.25	1	1.0	4	1.0	1.0	5	4	0	0	0	0.16666666666666666	6	1	6	0.0	0	0.5305507305910179	0.8063176750283249	0.5368202548445465	0.9377701939860927	0.40726284766189436	0.9310846797338804	0.901489865922672	0.9044318210538992	0	0	0.0	-0.00020479063329978338	0
1293	0.02635363975662616	0.005796894338441447	0.005006026510816103	0.926020431025961	-1	0	0	0.16666666666666666	1	1.0	6	1.0	1.0	7	6	0	0	0	0.125	8	1	8	0.0	0	0.5305507305910179	0.8258878808648912	0.7453750790946762	0.9158189605930644	0.40726284766189436	0.8887931286469082	0.9011563795775256	0.8815676989066871	0	0	0.0	0.005006026510816103	4
953	0.028215553899360778	0.007743531258888243	0.007628692482831939	0.8259606166620618	-1	0	0	0.16666666666666666	1	1.0	6	1.0	1.0	7	6	0	0	0	0.125	8	1	8	0.0	0	0.5305507305910179	0.8258878808648912	0.7453750790946762	0.9158189605930644	0.3811189365857457	0.9187336048706947	0.9222427337025292	0.8931145735512056	0	0	0.0	0.007628692482831939	102
1656	0.02496405440516608	0.01136214424298095	0.0012139006658487197	0.8139472605972292	-1	0	0	0.2	1	1.0	5	1.0	1.0	6	5	0	0	0	0.14285714285714285	1	7	7	0.0	0	0.5305507305910179	0.8218234975835498	0.6410976669696113	0.8897037577122644	0.39419089212382	0.9311699488999646	0.8942084473823512	0.8883262123761818	0	0	0.0	0.0012139006658487197	0
3510	0.02756762055851542	0.00744187080533339	0.007394614659254731	0.827297077001147	-1	0	0	0.16666666666666666	1	1.0	6	1.0	1.0	7	6	0	0	0	0.125	8	1	8	0.0	0	0.5305507305910179	0.8258878808648912	0.7453750790946762	0.9158189605930644	0.3811189365857457	0.9187336048706947	0.9222427337025292	0.8931145735512056	0	0	0.0	0.007394614659254731	22
4573	0.02762578190112578	0.00716197459354398	0.0070849998799189075	0.8291397858981872	-1	0	0	0.16666666666666666	1	1.0	6	1.0	1.0	7	6	0	0	0	0.125	8	1	8	0.0	0	0.5305507305910179	0.8258878808648912	0.7453750790946762	0.9158189605930644	0.3811189365857457	0.9187336048706947	0.9222427337025292	0.8931145735512056	0	0	0.0	0.0070849998799189075	27
468	0.004112515536928456	0.00043299168214899417	0.0003326141430805042	0.9943340522315405	-1	0	0	0.5	2	0.6666666666666666	2	0.625	0.6666666666666666	4	2	0	0	0	0.5	4	2	5	0.0	0	0.242941118160156	0.8417734473986126	0.6292514447254407	0.7940006899866374	0.6809657152400025	0.8473978266356151	0.8750192396200248	0.8289697870277892	0	0	0.0	0.0003326141430805042	14
667	0.011474588889671627	0.0016731296253013656	-0.001663345830964045	0.975451950574237	-1	0	0	0.2	1	1.0	5	0.4375	0.8	5	4	1	2	0	1.0	4	4	7	0.4	0	0.7122648192435587	0.9450876020154525	0.7385212929633719	0.7812254838505988	0.7842006190188613	0.9321779523887193	0.7483461809222185	0.904333702837428	0.6	0.8	0.0	-0.00016633458309640452	5
4849	0.02666380364302441	0.008496921653294739	0.008409057248807068	0.8261581815895145	-1	0	0	0.16666666666666666	1	1.0	6	1.0	1.0	7	6	0	0	0	0.125	8	1	8	0.0	0	0.5305507305910179	0.8258878808648912	0.7453750790946762	0.9158189605930644	0.40726284766189436	0.8905819593346705	0.8576271370217208	0.8822005670769583	0	0	0.0	0.008409057248807068	10
4208	0.027844222540600753	0.007886605580150004	0.007820689718257574	0.8265599315919275	-1	0	0	0.16666666666666666	1	1.0	6	1.0	1.0	7	6	0	0	0	0.125	8	1	8	0.0	0	0.5305507305910179	0.8258878808648912	0.7453750790946762	0.9158189605930644	0.3811189365857457	0.9187336048706947	0.9222427337025292	0.8931145735512056	0	0	0.0	0.007820689718257574	16
933	0.0240466335094272	0.006160959149384067	0.006070413523625257	0.9428940276812242	-1	0	0	0.16666666666666666	1	1.0	6	1.0	1.0	7	6	0	0	0	0.125	8	1	8	0.0	0	0.5305507305910179	0.8258878808648912	0.7453750790946762	0.9158189605930644	0.3811189365857457	0.9187336048706947	0.9222427337025292	0.8931145735512056	0	0	0.0	0.006070413523625257	13
1717	0.023994349988984972	0.006394534333030417	0.00637830893622268	0.9448757871326405	-1	0	0	0.16666666666666666	1	1.0	6	1.0	1.0	7	6	0	0	0	0.125	8	1	8	0.0	0	0.5305507305910179	0.8258878808648912	0.7453750790946762	0.9158189605930644	0.3811189365857457	0.9187336048706947	0.9222427337025292	0.8931145735512056	0	0	0.0	0.00637830893622268	22
519	0.023349554761578337	0.002709783695106235	0.0007461525068533341	0.9316998646114305	-1	0	0	0.5	4	0.6	6	0.2857142857142857	0.6	9	6	2	2	0	0.8571428571428571	7	6	12	0.4	0.2222222222222222	0.6975866897143982	0.764237709338038	0.36860087182375445	0.9510148851739524	0.6718103746127255	0.9479615184636632	0.8714533192599476	0.9127857007524436	0.5555555555555556	0.4444444444444444	0.0	0.0007461525068533341	6
3073	0.02749943554664938	0.007651392500213156	0.007611274677998885	0.8257155759183035	-1	0	0	0.16666666666666666	1	1.0	6	1.0	1.0	7	6	0	0	0	0.125	8	1	8	0.0	0	0.5305507305910179	0.8258878808648912	0.7453750790946762	0.9158189605930644	0.3811189365857457	0.9187336048706947	0.9222427337025292	0.8931145735512056	0	0	0.0	0.007611274677998885	11
234	7.504683434263904e-09	7.511626047259458e-09	3.0227269633983777e-09	0.9999992031135368	-1	0	0	1.0	1	0	0	1.0	0	0	0	1	2	0	0.5	2	1	2	0.3333333333333333	0	0	0	0	0	0	0	0	0	0	0	0	-0.1	2
1676	0.02759515414650391	0.0074403417193028894	0.007379198032189145	0.8274258579586453	-1	0	0	0.16666666666666666	1	1.0	6	1.0	1.0	7	6	0	0	0	0.125	8	1	8	0.0	0	0.5305507305910179	0.8258878808648912	0.7453750790946762	0.9158189605930644	0.3811189365857457	0.9187336048706947	0.9222427337025292	0.8931145735512056	0	0	0.0	0.007379198032189145	12
1931	0.027862766655757678	0.007177397055298454	0.0069775281815451775	0.8290760629289409	-1	0	0	0.16666666666666666	1	1.0	6	1.0	1.0	7	6	0	0	0	0.125	8	1	8	0.0	0	0.5305507305910179	0.8258878808648912	0.7453750790946762	0.9158189605930644	0.3811189365857457	0.9187336048706947	0.9222427337025292	0.8931145735512056	0	0	0.0	0.0069775281815451775	46
2832	0.028490994207888923	0.007113512855504534	0.007013304873487988	0.8263607433333457	-1	0	0	0.16666666666666666	1	1.0	6	1.0	1.0	7	6	0	0	0	0.125	8	1	8	0.0	0	0.5305507305910179	0.8258878808648912	0.7453750790946762	0.9158189605930644	0.3811189365857457	0.9187336048706947	0.9222427337025292	0.8931145735512056	0	0	0.0	0.007013304873487988	45
3899	0.027698076730387364	0.007629654524175018	0.007561194501348342	0.8269311027699016	-1	0	0	0.16666666666666666	1	1.0	6	1.0	1.0	7	6	0	0	0	0.125	8	1	8	0.0	0	0.5305507305910179	0.8258878808648912	0.7453750790946762	0.9158189605930644	0.3811189365857457	0.9187336048706947	0.9222427337025292	0.8931145735512056	0	0	0.0	0.007561194501348342	33
2690	0.027702627665463248	0.0077514667023867775	0.007690802265124459	0.8250813016821629	-1	0	0	0.16666666666666666	1	1.0	6	1.0	1.0	7	6	0	0	0	0.125	8	1	8	0.0	0	0.5305507305910179	0.8258878808648912	0.7453750790946762	0.9158189605930644	0.3811189365857457	0.9187336048706947	0.9222427337025292	0.8931145735512056	0	0	0.0	0.007690802265124459	54
4118	0.028050674125772425	0.007093448495669989	0.006989151358969599	0.8265808519004941	-1	0	0	0.16666666666666666	1	1.0	6	1.0	1.0	7	6	0	0	0	0.125	8	1	8	0.0	0	0.5305507305910179	0.8258878808648912	0.7453750790946762	0.9158189605930644	0.3811189365857457	0.9187336048706947	0.9222427337025292	0.8931145735512056	0	0	0.0	0.006989151358969599	12
4996	0.027048745576611622	0.007706272381383506	0.007645811438462553	0.8279236458732772	-1	0	0	0.16666666666666666	1	1.0	6	1.0	1.0	7	6	0	0	0	0.125	8	1	8	0.0	0	0.5305507305910179	0.8258878808648912	0.7453750790946762	0.9158189605930644	0.3811189365857457	0.9187336048706947	0.9222427337025292	0.8931145735512056	0	0	0.0	0.007645811438462553	11
3056	0.024570952746022456	0.0063862525118419744	0.006270373423395822	0.9425242696857822	-1	0	0	0.16666666666666666	1	1.0	6	1.0	1.0	7	6	0	0	0	0.125	8	1	8	0.0	0	0.5305507305910179	0.8258878808648912	0.7453750790946762	0.9158189605930644	0.3811189365857457	0.9187336048706947	0.9222427337025292	0.8931145735512056	0	0	0.0	0.006270373423395822	18
2752	0.0309930910285991	0.015879686267029028	0.013229593250649187	0.8815482638156223	-1	0	0	0.16666666666666666	1	1.0	6	1.0	1.0	7	6	0	0	0	0.125	8	1	8	0.0	0	0.5301656330167599	0.8249013174349348	0.7453750790946762	0.9158189605930644	0.3811189365857457	0.9187336048706947	0.9222427337025292	0.8928965513828043	0	0	0.0	0.013229593250649187	12
1252	0.028326553791247922	0.007377845608603653	0.007343965552397308	0.8253433225963275	-1	0	0	0.16666666666666666	1	1.0	6	1.0	1.0	7	6	0	0	0	0.125	8	1	8	0.0	0	0.5305507305910179	0.8258878808648912	0.7453750790946762	0.9158189605930644	0.3811189365857457	0.9187336048706947	0.9222427337025292	0.8931145735512056	0	0	0.0	0.007343965552397308	30
776	0.02865664362403455	0.007887195856880958	0.007795606785354286	0.825308475516175	-1	0	0	0.16666666666666666	1	1.0	6	1.0	1.0	7	6	0	0	0	0.125	8	1	8	0.0	0	0.5305507305910179	0.8258878808648912	0.7453750790946762	0.9158189605930644	0.3811189365857457	0.9187336048706947	0.9222427337025292	0.8931145735512056	0	0	0.0	0.007795606785354286	65
3286	0.031376412800976	0.011742103395378387	0.010386843203117632	0.9023768375986878	-1	0	0	0.16666666666666666	1	1.0	6	1.0	1.0	7	6	0	0	0	0.125	8	1	8	0.0	0	0.5453589698739849	0.7565011231427223	0.5368202548445465	0.9449701614661702	0.3811189365857457	0.9209562631125171	0.8576271370217208	0.8951155517025807	0	0	0.0	0.010386843203117632	49
4340	0.02805870382445432	0.008397580955261772	0.008271290035007713	0.8255203842425285	-1	0	0	0.16666666666666666	1	1.0	6	1.0	1.0	7	6	0	0	0	0.125	8	1	8	0.0	0	0.5305507305910179	0.8258878808648912	0.7453750790946762	0.9158189605930644	0.40726284766189436	0.8905819593346705	0.8576271370217208	0.8822005670769583	0	0	0.0	0.008271290035007713	25
4317	0.0272415926686884	0.0075268944689081685	0.007265895848730937	0.8261894946133309	-1	0	0	0.16666666666666666	1	1.0	6	1.0	1.0	7	6	0	0	0	0.125	8	1	8	0.0	0	0.5305507305910179	0.8258878808648912	0.7453750790946762	0.9158189605930644	0.40726284766189436	0.8905819593346705	0.8576271370217208	0.8822005670769583	0	0	0.0	0.007265895848730937	29
1973	0.02386829111825144	0.006527336408591344	0.0063624104247261976	0.942345729459158	-1	0	0	0.16666666666666666	1	1.0	6	1.0	1.0	7	6	0	0	0	0.125	8	1	8	0.0	0	0.5305507305910179	0.8258878808648912	0.7453750790946762	0.9158189605930644	0.3811189365857457	0.9187336048706947	0.9222427337025292	0.8931145735512056	0	0	0.0	0.0063624104247261976	26
5029	0.02187536684205551	0.00688587784241054	0.005957248930222425	0.5821975465656357	-1	0	0	0.16666666666666666	1	1.0	6	1.0	1.0	7	6	0	0	0	0.125	8	1	8	0.0	0	0.5305507305910179	0.8258878808648912	0.7453750790946762	0.9158189605930644	0.40726284766189436	0.9114709218189454	0.8576271370217208	0.8901015758663019	0	0	0.0	0.005957248930222425	4
3219	0.044617909750029626	0.009811387384135648	-0.0073967244671068015	0.7057341484712791	-1	0	0	0.14285714285714285	1	1.0	8	1.0	1.0	9	8	0	0	0	0.1	10	1	10	0.0	0	0.7512220755201182	0.9001279246091486	0.7453750790946762	0.9292967034818606	0.3811189365857457	0.902966361098627	0.9305569738313221	0.9117401785054513	0	0	0.0	-0.0007396724467106802	1
4576	0.028052673546282183	0.007942706198514882	0.007791314703131996	0.8276844454990138	-1	0	0	0.16666666666666666	1	1.0	6	1.0	1.0	7	6	0	0	0	0.125	8	1	8	0.0	0	0.5305507305910179	0.8258878808648912	0.7453750790946762	0.9158189605930644	0.40726284766189436	0.8905819593346705	0.8576271370217208	0.8822005670769583	0	0	0.0	0.007791314703131996	79
3175	0.027642770749540153	0.007711316962891079	0.007660575615845557	0.8277582808448256	-1	0	0	0.16666666666666666	1	1.0	6	1.0	1.0	7	6	0	0	0	0.125	8	1	8	0.0	0	0.5305507305910179	0.8258878808648912	0.7453750790946762	0.9158189605930644	0.3811189365857457	0.9187336048706947	0.9222427337025292	0.8931145735512056	0	0	0.0	0.007660575615845557	21
2862	0.024164560643914465	0.006267237677241002	0.006175319815101524	0.9439469395353466	-1	0	0	0.16666666666666666	1	1.0	6	1.0	1.0	7	6	0	0	0	0.125	8	1	8	0.0	0	0.5305507305910179	0.8258878808648912	0.7453750790946762	0.9158189605930644	0.3811189365857457	0.9187336048706947	0.9222427337025292	0.8931145735512056	0	0	0.0	0.006175319815101524	23
4572	0.021528459742717044	0.006258016896615998	0.006215232224432417	0.5895408987743074	-1	0	0	0.16666666666666666	1	1.0	6	1.0	1.0	7	6	0	0	0	0.125	8	1	8	0.0	0	0.5453589698739849	0.7463255329692137	0.5368202548445465	0.9408127186265489	0.40726284766189436	0.9329399089199546	0.8576271370217208	0.8965346086767081	0	0	0.0	0.006215232224432417	26
533	0.03319563523926099	0.008385947647781267	-0.0031705834287616835	0.6279415109467549	-1	0	0	0.25	2	0.8	8	0.3333333333333333	0.5	7	5	4	2	0	0.4444444444444444	9	4	12	0.2	0.6666666666666666	0.6864623713492027	0.8135521833661119	0.5979677514991506	0.8931437503575865	0.42409113612885074	0.831943287917076	0.7816350093691318	0.8496674046895187	0.5714285714285714	0.14285714285714285	0.0	-0.0003170583428761684	7
4974	0.0277931085053955	0.008174180863777008	0.008048610577208456	0.8264013052437857	-1	0	0	0.16666666666666666	1	1.0	6	1.0	1.0	7	6	0	0	0	0.125	8	1	8	0.0	0	0.5305507305910179	0.8258878808648912	0.7453750790946762	0.9158189605930644	0.40726284766189436	0.8905819593346705	0.8576271370217208	0.8822005670769583	0	0	0.0	0.008048610577208456	10
4513	0.028087634892332573	0.007001457861937068	0.006841779220485489	0.8267723439895405	-1	0	0	0.16666666666666666	1	1.0	6	1.0	1.0	7	6	0	0	0	0.125	8	1	8	0.0	0	0.5305507305910179	0.8258878808648912	0.7453750790946762	0.9158189605930644	0.3811189365857457	0.9187336048706947	0.9222427337025292	0.8931145735512056	0	0	0.0	0.006841779220485489	11
1126	0.02808285794947551	0.00783004416818023	0.007693338735233556	0.8253745856227319	-1	0	0	0.16666666666666666	1	1.0	6	1.0	1.0	7	6	0	0	0	0.125	8	1	8	0.0	0	0.5305507305910179	0.8258878808648912	0.7453750790946762	0.9158189605930644	0.3811189365857457	0.9187336048706947	0.9222427337025292	0.8931145735512056	0	0	0.0	0.007693338735233556	26
2990	0.019424968418264375	0.005799607557013209	0.005230470391310614	0.947786981350527	-1	0	0	0.2	1	1.0	5	1.0	1.0	6	5	0	0	0	0.14285714285714285	7	1	7	0.0	0	0.6262165857925499	0.8400944645176147	0.7453750790946762	0.8215297558603517	0.36796556044511913	0.7119341817693432	0.8942084473823512	0.7963265369724375	0	0	0.0	0.005230470391310614	2
2286	0.025161442898834114	0.011796217077234505	0.0007866320912050879	0.814568486632356	-1	0	0	0.2	1	1.0	5	1.0	1.0	6	5	0	0	0	0.14285714285714285	1	7	7	0.0	0	0.5305507305910179	0.8218234975835498	0.6410976669696113	0.8897037577122644	0.39419089212382	0.9311699488999646	0.8942084473823512	0.8883262123761818	0	0	0.0	0.0007866320912050879	1
1073	0.022627966690678923	0.005574165511276788	0.005559362533410726	0.9453393116050143	-1	0	0	0.16666666666666666	1	1.0	6	1.0	1.0	7	6	0	0	0	0.125	8	1	8	0.0	0	0.5305507305910179	0.8258878808648912	0.7453750790946762	0.9158189605930644	0.3811189365857457	0.9187336048706947	0.9222427337025292	0.8931145735512056	0	0	0.0	0.005559362533410726	7
1287	0.028363063279280686	0.0127453916385475	0.012596809966639812	0.8951973625409421	-1	0	0	0.16666666666666666	1	1.0	6	1.0	1.0	7	6	0	0	0	0.125	8	1	8	0.0	0	0.5453589698739849	0.8247646166337733	0.7453750790946762	0.910293505740044	0.3811189365857457	0.9173609669110179	0.9222427337025292	0.8900322195846545	0	0	0.0	0.012596809966639812	9
4290	0.031910583415834706	0.015411915128477997	0.012772606992647107	0.8836018435274184	-1	0	0	0.16666666666666666	1	1.0	6	1.0	1.0	7	6	0	0	0	0.125	8	1	8	0.0	0	0.5301656330167599	0.8249013174349348	0.7453750790946762	0.9158189605930644	0.3811189365857457	0.9187336048706947	0.9222427337025292	0.8928965513828043	0	0	0.0	0.012772606992647107	9
2124	0.023951658901047754	0.005495263143508253	0.005490346222610838	0.9484150357108229	-1	0	0	0.16666666666666666	1	1.0	6	1.0	1.0	7	6	0	0	0	0.125	8	1	8	0.0	0	0.5305507305910179	0.8258878808648912	0.7453750790946762	0.9158189605930644	0.3811189365857457	0.9187336048706947	0.9222427337025292	0.8931145735512056	0	0	0.0	0.005490346222610838	7
1950	0.028149678411534762	0.00742537597724271	0.007371436106682647	0.8304279368715014	-1	0	0	0.16666666666666666	1	1.0	6	1.0	1.0	7	6	0	0	0	0.125	8	1	8	0.0	0	0.5305507305910179	0.8258878808648912	0.7453750790946762	0.9158189605930644	0.3811189365857457	0.9187336048706947	0.9222427337025292	0.8931145735512056	0	0	0.0	0.007371436106682647	7
3724	0.02794633195567858	0.01270204956048088	0.012196495038885185	0.8951152630912915	-1	0	0	0.16666666666666666	1	1.0	6	1.0	1.0	7	6	0	0	0	0.125	8	1	8	0.0	0	0.5453589698739849	0.8247646166337733	0.7453750790946762	0.910293505740044	0.3811189365857457	0.9173609669110179	0.9222427337025292	0.8900322195846545	0	0	0.0	0.012196495038885185	10
2841	0.024361766814785996	0.005732042833559941	0.005642022215717291	0.9468550249068511	-1	0	0	0.16666666666666666	1	1.0	6	1.0	1.0	7	6	0	0	0	0.125	8	1	8	0.0	0	0.5305507305910179	0.8258878808648912	0.7453750790946762	0.9158189605930644	0.3811189365857457	0.9187336048706947	0.9222427337025292	0.8931145735512056	0	0	0.0	0.005642022215717291	8
3105	0.007332065328203074	0.0020001797910886225	-0.0017462090951882753	0.9882327692331443	-1	0	0	0.3333333333333333	2	0.8333333333333334	5	0.4	0.6666666666666666	5	4	2	0	0	0.8	5	4	8	0.0	0	0.5305507305910179	0.8648566330501665	0.7453750790946762	0.9396908832645225	0.3548121843044926	0.9459846036867117	0.9305569738313221	0.9233258423650121	0	0	0.0	-0.00017462090951882753	0
2852	0.019461333545973476	0.006359405335871523	0.005816255518648072	0.9508803952546497	-1	0	0	0.2	1	1.0	5	1.0	1.0	6	5	0	0	0	0.14285714285714285	7	1	7	0.0	0	0.6262165857925499	0.8400944645176147	0.7453750790946762	0.8215297558603517	0.36796556044511913	0.7119341817693432	0.8942084473823512	0.7963265369724375	0	0	0.0	0.005816255518648072	12
4254	0.024065428738838504	0.005442461094321337	0.0052426592254472245	0.943403273904058	-1	0	0	0.16666666666666666	1	1.0	6	1.0	1.0	7	6	0	0	0	0.125	8	1	8	0.0	0	0.5305507305910179	0.8258878808648912	0.7453750790946762	0.9158189605930644	0.3811189365857457	0.9187336048706947	0.9222427337025292	0.8931145735512056	0	0	0.0	0.0052426592254472245	8
54	0.029695106484633436	0.0034236712647973708	-0.002274727093489117	0.9282019090821494	-1	0	0	0.3	3	0.6923076923076923	9	0.625	0.5384615384615384	7	7	7	5	0	0.16666666666666666	12	2	15	0.2777777777777778	0	0.5180748226258236	0.858364623205252	0.6120050265775976	0.8167889683689418	0.5593041396415751	0.9197732947558229	0.766635324045658	0.8712356634310715	0.14285714285714285	0.14285714285714285	0.0	-0.0002274727093489117	21
2682	0.02792774036390015	0.0075225173941343045	0.007439492941640864	0.8281510065523042	-1	0	0	0.16666666666666666	1	1.0	6	1.0	1.0	7	6	0	0	0	0.125	8	1	8	0.0	0	0.5305507305910179	0.8258878808648912	0.7453750790946762	0.9158189605930644	0.3811189365857457	0.9187336048706947	0.9222427337025292	0.8931145735512056	0	0	0.0	0.007439492941640864	42
1960	0.02626061474659371	0.01090755936437803	0.009680886918763804	0.6713996744338186	-1	0	0	0.16666666666666666	1	1.0	6	1.0	1.0	7	6	0	0	0	0.125	8	1	8	0.0	0	0.5305507305910179	0.79931931167757	0.7453750790946762	0.9203093200459396	0.40726284766189436	0.9382465696263876	0.9095799100827578	0.8987266204942234	0	0	0.0	0.009680886918763804	12
4761	0.01149229456617093	0.0029409396684600127	0.001151984010008353	0.9654523111978972	-1	0	0	0.2	1	1.0	5	1.0	1.0	6	5	0	0	0	0.14285714285714285	1	7	7	0.0	0	0.6262165857925499	0.8520985815690209	0.7453750790946762	0.9267171525542613	0.39419089212382	0.9044022490846316	0.8792382682045845	0.8983052579373847	0	0	0.0	0.001151984010008353	3
4034	0.03045712969298154	0.00788578455323738	0.006779888214180575	0.8085050257969124	-1	0	0	0.16666666666666666	1	1.0	6	1.0	1.0	7	6	0	0	0	0.125	8	1	8	0.0	0	0.5305507305910179	0.8258878808648912	0.7453750790946762	0.9158189605930644	0.40726284766189436	0.8887931286469082	0.9011563795775256	0.8815676989066871	0	0	0.0	0.006779888214180575	15
4123	0.0248815967977375	0.005883790345559661	0.0057161766519883885	0.9417557232475621	-1	0	0	0.16666666666666666	1	1.0	6	1.0	1.0	7	6	0	0	0	0.125	8	1	8	0.0	0	0.5305507305910179	0.8258878808648912	0.7453750790946762	0.9158189605930644	0.3811189365857457	0.9096280039424914	0.897959295744105	0.8893615942650381	0	0	0.0	0.0057161766519883885	7
3351	0.023886866034002054	0.005823974037102718	0.005681782960109134	0.9412805941190396	-1	0	0	0.16666666666666666	1	1.0	6	1.0	1.0	7	6	0	0	0	0.125	8	1	8	0.0	0	0.5305507305910179	0.8258878808648912	0.7453750790946762	0.9158189605930644	0.3811189365857457	0.9187336048706947	0.9222427337025292	0.8931145735512056	0	0	0.0	0.005681782960109134	11
2403	0.023295687783906355	0.005373404930466621	0.005195209993899375	0.9424834236525252	-1	0	0	0.16666666666666666	1	1.0	6	1.0	1.0	7	6	0	0	0	0.125	8	1	8	0.0	0	0.5305507305910179	0.8258878808648912	0.7453750790946762	0.9158189605930644	0.3811189365857457	0.9187336048706947	0.9222427337025292	0.8931145735512056	0	0	0.0	0.005195209993899375	7
1755	0.027582131966244577	0.007586250057318312	0.007529122888357141	0.8271938348855182	-1	0	0	0.16666666666666666	1	1.0	6	1.0	1.0	7	6	0	0	0	0.125	8	1	8	0.0	0	0.5305507305910179	0.8258878808648912	0.7453750790946762	0.9158189605930644	0.3811189365857457	0.9187336048706947	0.9222427337025292	0.8931145735512056	0	0	0.0	0.007529122888357141	14
4158	0.0285432417063818	0.007647957629966066	0.00757698655455312	0.8269701389530214	-1	0	0	0.16666666666666666	1	1.0	6	1.0	1.0	7	6	0	0	0	0.125	8	1	8	0.0	0	0.5305507305910179	0.8258878808648912	0.7453750790946762	0.9158189605930644	0.3811189365857457	0.9187336048706947	0.9222427337025292	0.8931145735512056	0	0	0.0	0.00757698655455312	16
269	0.007315261289499847	0.00045957292472133276	-2.9355120591309266e-05	0.9825286191899324	-1	0	0	0.3333333333333333	2	0.8333333333333334	5	0.4	0.6666666666666666	5	4	2	0	0	0.8	4	5	8	0.0	0	0.3241063842387182	0.8295950835850722	0.1165279604634987	0.9232905157928207	0.7069441807546292	0.9513339195214637	0.9176236704672204	0.9127634924596576	0	0	0.0	-2.9355120591309266e-06	8
2986	0.02367552837910974	0.005869595262983436	0.005859587444270322	0.9444748052328592	-1	0	0	0.16666666666666666	1	1.0	6	1.0	1.0	7	6	0	0	0	0.125	8	1	8	0.0	0	0.5305507305910179	0.8258878808648912	0.7453750790946762	0.9158189605930644	0.40726284766189436	0.9046660674234773	0.8576271370217208	0.8874141972670602	0	0	0.0	0.005859587444270322	8
1852	0.028101881974569167	0.007194773438070021	0.007083708890656835	0.8286242113346445	-1	0	0	0.16666666666666666	1	1.0	6	1.0	1.0	7	6	0	0	0	0.125	8	1	8	0.0	0	0.5305507305910179	0.8258878808648912	0.7453750790946762	0.9158189605930644	0.3811189365857457	0.9187336048706947	0.9222427337025292	0.8931145735512056	0	0	0.0	0.007083708890656835	9
2350	0.02750712028545649	0.007195688467389611	0.007191446200025288	0.8322288042135881	-1	0	0	0.16666666666666666	1	1.0	6	1.0	1.0	7	6	0	0	0	0.125	8	1	8	0.0	0	0.5305507305910179	0.8258878808648912	0.7453750790946762	0.9158189605930644	0.3811189365857457	0.9187336048706947	0.9222427337025292	0.8931145735512056	0	0	0.0	0.007191446200025288	17
313	0.00842227823130418	0.0007605010765261211	0.000493164954602582	0.9736426691788101	-1	0	0	0.4	2	0.8	4	0.7	0.6	4	3	2	0	0	0.4	5	2	7	0.0	0	0.6863111503394913	0.9698354623350892	0.8303186549910313	0.6475469462944922	0.5056704981260818	0.9532506986472669	0.7952631813392645	0.9140880507183993	0	0	0.0	0.000493164954602582	20
3996	0.0	0.0	0.0	1.0	-1	0	0	0	0	0	0	1.0	0	0	0	0	0	0	1.0	1	1	1	0.0	0	0	0	0	0	0	0	0	0	0	0	0	-0.1	0
3554	0.028191059271780918	0.007451308380494783	0.007373868316775692	0.8272929973393311	-1	0	0	0.16666666666666666	1	1.0	6	1.0	1.0	7	6	0	0	0	0.125	8	1	8	0.0	0	0.5305507305910179	0.8258878808648912	0.7453750790946762	0.9158189605930644	0.3811189365857457	0.9187336048706947	0.9222427337025292	0.8931145735512056	0	0	0.0	0.007373868316775692	30
433	0.0013040101511633416	0.00013009632250895095	0.00012956348485693189	0.9967953267068222	-1	0	0	0.5	2	0.6666666666666666	2	0.625	0.6666666666666666	3	2	1	0	0	0.5	4	2	5	0.0	0	0.5126564255544798	0.8660402838029959	0.6107102321726653	0.8312973115415832	0.9183274818712277	0.8805792129512543	0.6322390767981896	0.8605328651830941	0	0	0.0	0.00012956348485693189	17
3162	0.02781653839437252	0.007629404139763324	0.007598263848704518	0.827234925776476	-1	0	0	0.16666666666666666	1	1.0	6	1.0	1.0	7	6	0	0	0	0.125	8	1	8	0.0	0	0.5305507305910179	0.8258878808648912	0.7453750790946762	0.9158189605930644	0.3811189365857457	0.9187336048706947	0.9222427337025292	0.8931145735512056	0	0	0.0	0.007598263848704518	45
439	0.002750634893671102	0.00027485544220978144	0.0002459386331121353	0.9988704286996446	-1	0	0	0.75	3	0.3333333333333333	1	0.625	0.3333333333333333	4	1	0	1	0	0.5	2	4	5	1.0	0.6666666666666666	0.28164781727517935	0.7653368977399816	0.4992201648801945	0.94435836041479	0.6392524270656452	0.8404250387430111	0.8867047478040843	0.8689504984515379	1.0	0	0.0	0.0002459386331121353	21
4932	0.02394712943403897	0.005832841507182317	0.005783473132077942	0.9441992503740565	-1	0	0	0.16666666666666666	1	1.0	6	1.0	1.0	7	6	0	0	0	0.125	8	1	8	0.0	0	0.5305507305910179	0.8258878808648912	0.7453750790946762	0.9158189605930644	0.40726284766189436	0.8905819593346705	0.8576271370217208	0.8822005670769583	0	0	0.0	0.005783473132077942	7
2614	0.024032872106198346	0.006027737610916604	0.005847078587749776	0.9429040115809895	-1	0	0	0.16666666666666666	1	1.0	6	1.0	1.0	7	6	0	0	0	0.125	8	1	8	0.0	0	0.5305507305910179	0.8258878808648912	0.7453750790946762	0.9158189605930644	0.3811189365857457	0.9187336048706947	0.9222427337025292	0.8931145735512056	0	0	0.0	0.005847078587749776	7
3575	0.028985444586251786	0.012433694498373598	0.012405015050189587	0.8923665372391423	-1	0	0	0.16666666666666666	1	1.0	6	1.0	1.0	7	6	0	0	0	0.125	8	1	8	0.0	0	0.5453589698739849	0.7463255329692137	0.5368202548445465	0.9408127186265489	0.40726284766189436	0.9468201347349691	0.9237309145976451	0.9039170389375935	0	0	0.0	0.012405015050189587	5
4338	0.024367140327352252	0.0061837765546087576	0.006101068338010901	0.9436277925533363	-1	0	0	0.16666666666666666	1	1.0	6	1.0	1.0	7	6	0	0	0	0.125	8	1	8	0.0	0	0.5305507305910179	0.8258878808648912	0.7453750790946762	0.9158189605930644	0.3811189365857457	0.9187336048706947	0.9222427337025292	0.8931145735512056	0	0	0.0	0.006101068338010901	10
3844	0.027790369108586357	0.007402398398877605	0.007331188521559499	0.8281147171559358	-1	0	0	0.16666666666666666	1	1.0	6	1.0	1.0	7	6	0	0	0	0.125	8	1	8	0.0	0	0.5305507305910179	0.8258878808648912	0.7453750790946762	0.9158189605930644	0.3811189365857457	0.9187336048706947	0.9222427337025292	0.8931145735512056	0	0	0.0	0.007331188521559499	41
1049	0.009101390473132541	0.002718728857870433	-0.0020403670068244355	0.9965924604844641	-1	0	0	0.25	1	1.0	4	1.0	1.0	5	4	0	0	0	0.16666666666666666	6	1	6	0.0	0	0.5305507305910179	0.8063176750283249	0.5368202548445465	0.9377701939860927	0.3548121843044926	0.9439585483807127	0.9222427337025292	0.9105992085996796	0	0	0.0	-0.00020403670068244354	3
57	0.028697421248872246	0.0014832661252906015	0.0008756400665845094	0.932289558991598	-1	0	0	0.5	5	0.46153846153846156	6	0.30612244897959184	0.46153846153846156	10	6	4	4	0	1.0	7	7	15	0.5	0.2222222222222222	0.7163260945882847	0.9348603092572965	0.8011942268353526	0.7608479781406859	0.3889670501905883	0.9604351473256681	0.9144848565064093	0.9118857817564058	0.2	0.3	0.0	0.0008756400665845094	12
1879	0.02409096015122933	0.006114847949182774	0.006102451408614149	0.9444503594016286	-1	0	0	0.16666666666666666	1	1.0	6	1.0	1.0	7	6	0	0	0	0.125	8	1	8	0.0	0	0.5305507305910179	0.8258878808648912	0.7453750790946762	0.9158189605930644	0.3811189365857457	0.9187336048706947	0.9222427337025292	0.8931145735512056	0	0	0.0	0.006102451408614149	10
2526	0.009265015965590099	0.0022424446681251252	-0.0022424374362632507	0.9965445986812639	-1	0	0	0.25	1	1.0	4	1.0	1.0	5	4	0	0	0	0.16666666666666666	6	1	6	0.0	0	0.5305507305910179	0.8063176750283249	0.5368202548445465	0.9377701939860927	0.3548121843044926	0.9439585483807127	0.9222427337025292	0.9105992085996796	0	0	0.0	-0.00022424374362632507	2
3531	0.024013027220660073	0.0060477154122864545	0.005976618394573383	0.9442378794045634	-1	0	0	0.16666666666666666	1	1.0	6	1.0	1.0	7	6	0	0	0	0.125	8	1	8	0.0	0	0.5305507305910179	0.8258878808648912	0.7453750790946762	0.9158189605930644	0.3811189365857457	0.9187336048706947	0.9222427337025292	0.8931145735512056	0	0	0.0	0.005976618394573383	11
770	0.0057773180386231195	0.001031056722545639	-0.0009032271416756347	0.9908065878986481	-1	0	0	0.3333333333333333	1	1.0	2	1.0	1.0	3	2	0	0	0	0.25	4	1	4	0.0	0	0.5752072489179743	0.7656913601038694	0.776183022328118	0.8788620964173977	0.5195423588424448	0.8708086847827275	0.8548885823320029	0.8443979489061163	0	0	0.0	-9.032271416756347e-05	6
339	1.1686622965425362e-05	1.361362159845816e-07	-1.3612389813430314e-07	0.9999974099304616	-1	0	0	0.5	1	1.0	1	1.0	1.0	1	1	1	1	0	0.3333333333333333	3	1	3	0.16666666666666666	0	0.7512220755201182	0.5	0.9834124594657274	0.5	0.44290650363536044	0.5	0.901489865922672	0.5	1.0	0	0.0	-1.3612389813430314e-08	22
4664	0.025052675089271958	0.005531007865433368	0.003065553343202596	0.5672416017861235	-1	0	0	0.3333333333333333	2	0.7142857142857143	5	0.42857142857142855	0.7142857142857143	7	5	1	0	0	0.42857142857142855	7	3	9	0.0	1.0	0.5453589698739849	0.7463255329692137	0.5368202548445465	0.9408127186265489	0.44290650363536044	0.9235098669797501	0.840842840599351	0.8920694222961528	0	0	0.0	0.003065553343202596	5
2720	0.02394064665461134	0.005883772111472224	0.005768846442486735	0.9427054130525618	-1	0	0	0.16666666666666666	1	1.0	6	1.0	1.0	7	6	0	0	0	0.125	8	1	8	0.0	0	0.5305507305910179	0.8258878808648912	0.7453750790946762	0.9158189605930644	0.3811189365857457	0.9187336048706947	0.9222427337025292	0.8931145735512056	0	0	0.0	0.005768846442486735	20
2782	0.02447100934077087	0.005439302285203612	0.005408952233470079	0.9475071017295476	-1	0	0	0.16666666666666666	1	1.0	6	1.0	1.0	7	6	0	0	0	0.125	8	1	8	0.0	0	0.5305507305910179	0.8258878808648912	0.7453750790946762	0.9158189605930644	0.3811189365857457	0.9187336048706947	0.9222427337025292	0.8931145735512056	0	0	0.0	0.005408952233470079	13
700	0.02095548692595162	0.0070357773133245425	0.006897985573708018	0.9489709927796645	-1	0	0	0.2	1	1.0	5	1.0	1.0	6	5	0	0	0	0.14285714285714285	7	1	7	0.0	0	0.5916282704248725	0.7599891551313172	0.6873132619100584	0.823714036441741	0.3858773306639905	0.7235003725284952	0.7723851925969182	0.7718421828739239	0	0	0.0	0.006897985573708018	46
4134	0.0241822072211641	0.006585586862041834	0.00654549304343817	0.9443832907532239	-1	0	0	0.16666666666666666	1	1.0	6	1.0	1.0	7	6	0	0	0	0.125	8	1	8	0.0	0	0.5305507305910179	0.8258878808648912	0.7453750790946762	0.9158189605930644	0.3811189365857457	0.9187336048706947	0.9222427337025292	0.8931145735512056	0	0	0.0	0.00654549304343817	27
213	0.046288328467295	0.021929336873383828	0.01507731743331294	0.8116522935541627	-1	0	0	0.125	1	1.0	9	1.0	1.0	10	9	0	0	0	0.09090909090909091	1	11	11	0.0	0	0.5303581818038889	0.8041982660540443	0.6360354720628415	0.9439933668419668	0.39419089212382	0.9262698869011968	0.8556561201754913	0.9051710223297612	0	0	0.0	0.01507731743331294	38
3455	0.023285651801135607	0.006397496350871173	0.0062065763648328125	0.9422286412629538	-1	0	0	0.16666666666666666	1	1.0	6	1.0	1.0	7	6	0	0	0	0.125	8	1	8	0.0	0	0.5305507305910179	0.8258878808648912	0.7453750790946762	0.9158189605930644	0.3811189365857457	0.9187336048706947	0.9222427337025292	0.8931145735512056	0	0	0.0	0.0062065763648328125	18
1542	0.02435486958513798	0.006156466257521334	0.006110799877988977	0.9440374316769284	-1	0	0	0.16666666666666666	1	1.0	6	1.0	1.0	7	6	0	0	0	0.125	8	1	8	0.0	0	0.5305507305910179	0.8258878808648912	0.7453750790946762	0.9158189605930644	0.3811189365857457	0.9187336048706947	0.9222427337025292	0.8931145735512056	0	0	0.0	0.006110799877988977	18
3176	0.02713394788876992	0.008110673098065239	0.00800604322863726	0.828074263616282	-1	0	0	0.16666666666666666	1	1.0	6	1.0	1.0	7	6	0	0	0	0.125	8	1	8	0.0	0	0.5305507305910179	0.8258878808648912	0.7453750790946762	0.9158189605930644	0.3811189365857457	0.9187336048706947	0.9222427337025292	0.8931145735512056	0	0	0.0	0.00800604322863726	4
1615	0.029264156019143377	0.005972230291956116	0.0019233694063212187	0.7754053084361497	-1	0	0	0.16666666666666666	1	1.0	6	1.0	1.0	7	6	0	0	0	0.125	8	1	8	0.0	0	0.5301656330167599	0.8610793168237838	0.7453750790946762	0.9158189605930644	0.3811189365857457	0.9187336048706947	0.9222427337025292	0.9013336931859767	0	0	0.0	0.0019233694063212187	1
732	0.02268799158827598	0.0017359825023763322	0.0016768814251964474	0.962853546688802	-1	0	0	0.5	5	0.5	6	0.3888888888888889	0.4166666666666667	8	5	5	4	0	1.0	6	6	14	0.36363636363636365	0.75	0.5301656330167599	0.8145365831496275	0.24477913861630718	0.951577003985675	0.6367929303180875	0.9641916765165192	0.9519230065341094	0.9298033424861412	0.25	0.25	0.0	0.0016768814251964474	9
4941	0.027859770331939166	0.0078080549657370026	0.007792889686680639	0.8296407990793728	-1	0	0	0.16666666666666666	1	1.0	6	1.0	1.0	7	6	0	0	0	0.125	8	1	8	0.0	0	0.5305507305910179	0.8258878808648912	0.7453750790946762	0.9158189605930644	0.40726284766189436	0.8905819593346705	0.8576271370217208	0.8822005670769583	0	0	0.0	0.007792889686680639	35
3362	0.019327322994732343	0.00609050476946439	0.005669449013275176	0.9477810153291941	-1	0	0	0.2	1	1.0	5	1.0	1.0	6	5	0	0	0	0.14285714285714285	7	1	7	0.0	0	0.6262165857925499	0.8400944645176147	0.7453750790946762	0.8215297558603517	0.36796556044511913	0.7119341817693432	0.8942084473823512	0.7963265369724375	0	0	0.0	0.005669449013275176	6
2339	0.02835901684137098	0.004946942574266073	0.004824107103544572	0.9265244293426274	-1	0	0	0.16666666666666666	1	1.0	6	1.0	1.0	7	6	0	0	0	0.125	8	1	8	0.0	0	0.5305507305910179	0.8258878808648912	0.7453750790946762	0.9158189605930644	0.3811189365857457	0.9187336048706947	0.9222427337025292	0.8931145735512056	0	0	0.0	0.004824107103544572	6
1030	0.027975864418595005	0.007896177854209199	0.007870414754299773	0.8215166117132516	-1	0	0	0.16666666666666666	1	1.0	6	1.0	1.0	7	6	0	0	0	0.125	8	1	8	0.0	0	0.5305507305910179	0.8258878808648912	0.7453750790946762	0.9158189605930644	0.3811189365857457	0.9187336048706947	0.9222427337025292	0.8931145735512056	0	0	0.0	0.007870414754299773	39
3777	0.0278514753755064	0.007988366114422562	0.007843184678584246	0.8254823301975086	-1	0	0	0.16666666666666666	1	1.0	6	1.0	1.0	7	6	0	0	0	0.125	8	1	8	0.0	0	0.5305507305910179	0.8258878808648912	0.7453750790946762	0.9158189605930644	0.3811189365857457	0.9187336048706947	0.9222427337025292	0.8931145735512056	0	0	0.0	0.007843184678584246	9
894	0.029318402276218795	0.006125547636964986	0.0057636385780094794	0.8974286270018549	-1	0	0	0.16666666666666666	1	1.0	6	1.0	1.0	7	6	0	0	0	0.125	8	1	8	0.0	0	0.7218824409940819	0.8086019956816277	0.7453750790946762	0.8169853287818654	0.40726284766189436	0.9007447852555265	0.8335627236260023	0.8473774090145628	0	0	0.0	0.0057636385780094794	39
4945	0.02729972509636516	0.00821090631410646	0.008162933987576759	0.8261091994321371	-1	0	0	0.16666666666666666	1	1.0	6	1.0	1.0	7	6	0	0	0	0.125	8	1	8	0.0	0	0.5305507305910179	0.8258878808648912	0.7453750790946762	0.9158189605930644	0.40726284766189436	0.8905819593346705	0.8576271370217208	0.8822005670769583	0	0	0.0	0.008162933987576759	36
30	0.04476288669051177	0.0020690416123523084	-0.0020480379912554397	0.9038259126924718	-1	0	0	0.2	2	0.8461538461538461	11	0.3125	0.6923076923076923	11	9	3	2	0	0.3333333333333333	4	12	15	0.25	0.18181818181818182	0.4395738333728393	0.8997479823175897	0.8273549404278736	0.8606938998664306	0.31706484274585967	0.9578203875450182	0.8789661485423925	0.9152433169169388	0.5909090909090908	0.18181818181818182	0.0	-0.00020480379912554396	20
1831	0.027927636528535468	0.008156987993835997	0.008078143709010348	0.8233440646484369	-1	0	0	0.16666666666666666	1	1.0	6	1.0	1.0	7	6	0	0	0	0.125	8	1	8	0.0	0	0.5305507305910179	0.8258878808648912	0.7453750790946762	0.9158189605930644	0.3811189365857457	0.9187336048706947	0.9222427337025292	0.8931145735512056	0	0	0.0	0.008078143709010348	29
2416	0.024228414375819456	0.005972830290067598	0.005889681787108623	0.9466758051930868	-1	0	0	0.16666666666666666	1	1.0	6	1.0	1.0	7	6	0	0	0	0.125	8	1	8	0.0	0	0.5305507305910179	0.8258878808648912	0.7453750790946762	0.9158189605930644	0.3811189365857457	0.9187336048706947	0.9222427337025292	0.8931145735512056	0	0	0.0	0.005889681787108623	15
1842	0.027851938299467704	0.0071926813256583426	0.007132081605487321	0.8287890362758138	-1	0	0	0.16666666666666666	1	1.0	6	1.0	1.0	7	6	0	0	0	0.125	8	1	8	0.0	0	0.5305507305910179	0.8258878808648912	0.7453750790946762	0.9158189605930644	0.3811189365857457	0.9187336048706947	0.9222427337025292	0.8931145735512056	0	0	0.0	0.007132081605487321	8
150	0.00081070135960683	3.445763205199165e-05	-1.4430988588435166e-05	0.9982243410121795	-1	0	0	0.5	2	0.6666666666666666	2	0.625	0.3333333333333333	2	1	2	1	0	0.5	4	2	5	0.14285714285714285	0.5	0.8616665026118507	0.7036189123400334	0.6400676093357118	0.8915673747925489	0.1	0.5	0.9687238516981954	0.7291829053617683	1.0	0.5	0.0	-1.4430988588435166e-06	36
2784	0.028484662391526146	0.012560891554896201	0.01177406276808984	0.8180865320604664	-1	0	0	0.16666666666666666	1	1.0	6	1.0	1.0	7	6	0	0	0	0.125	8	1	8	0.0	0	0.5301656330167599	0.8249013174349348	0.7453750790946762	0.9158189605930644	0.3811189365857457	0.9187336048706947	0.9222427337025292	0.8928965513828043	0	0	0.0	0.01177406276808984	12
5019	0.027535015012530972	0.007966388917694434	0.007881711476335249	0.8273221825176529	-1	0	0	0.16666666666666666	1	1.0	6	1.0	1.0	7	6	0	0	0	0.125	8	1	8	0.0	0	0.5305507305910179	0.8258878808648912	0.7453750790946762	0.9158189605930644	0.40726284766189436	0.8905819593346705	0.8576271370217208	0.8822005670769583	0	0	0.0	0.007881711476335249	28
140	0.001512289208985905	7.882545554429813e-05	7.591104327770106e-05	0.9958915586262373	-1	0	0	1.0	4	0.0	0	0.75	0	4	0	1	1	0	0.5	4	2	6	0.5	0.5	0	0	0	0	0	0	0	0	0	0	0	7.591104327770106e-05	41
4289	0.011671724093147836	0.0023639305432806125	0.0023459395028655487	0.9800246214070784	-1	0	0	0.4	2	0.8	4	1.0	0.8	6	4	0	0	0	0.14285714285714285	7	1	7	0.0	0.3333333333333333	0.6262165857925499	0.8520985815690209	0.7453750790946762	0.9267171525542613	0.36796556044511913	0.9320851373321187	0.9229901189546693	0.9090879356734357	0	0	0.0	0.0023459395028655487	5
3513	0.02350579216041423	0.0061619068550342665	0.006137997893596155	0.9439849929217656	-1	0	0	0.16666666666666666	1	1.0	6	1.0	1.0	7	6	0	0	0	0.125	8	1	8	0.0	0	0.5305507305910179	0.8258878808648912	0.7453750790946762	0.9158189605930644	0.40726284766189436	0.9046660674234773	0.8576271370217208	0.8874141972670602	0	0	0.0	0.006137997893596155	25
4773	0.02738391096012757	0.00733680674469819	0.007182176309072967	0.8287652015198315	-1	0	0	0.16666666666666666	1	1.0	6	1.0	1.0	7	6	0	0	0	0.125	8	1	8	0.0	0	0.5305507305910179	0.8258878808648912	0.7453750790946762	0.9158189605930644	0.40726284766189436	0.8905819593346705	0.8576271370217208	0.8822005670769583	0	0	0.0	0.007182176309072967	26
3788	0.02397475939108106	0.00617047935107011	0.006154542652078879	0.9441527480848751	-1	0	0	0.16666666666666666	1	1.0	6	1.0	1.0	7	6	0	0	0	0.125	8	1	8	0.0	0	0.5305507305910179	0.8258878808648912	0.7453750790946762	0.9158189605930644	0.3811189365857457	0.9187336048706947	0.9222427337025292	0.8931145735512056	0	0	0.0	0.006154542652078879	14
1132	0.02778461918116439	0.008411237539456566	0.008370706802700412	0.8220425682421832	-1	0	0	0.16666666666666666	1	1.0	6	1.0	1.0	7	6	0	0	0	0.125	8	1	8	0.0	0	0.5305507305910179	0.8258878808648912	0.7453750790946762	0.9158189605930644	0.3811189365857457	0.9187336048706947	0.9222427337025292	0.8931145735512056	0	0	0.0	0.008370706802700412	120
856	0.01399650468149362	0.001754896747224815	0.0016171678605536163	0.9825772149738992	-1	0	0	0.25	1	1.0	4	1.0	1.0	5	4	0	0	0	0.16666666666666666	6	1	6	0.0	0	0.6527058102587271	0.7168909253725874	0.7453750790946762	0.8397993142411593	0.3811189365857457	0.6805198213385173	0.8242931619905961	0.7528733887247634	0	0	0.0	0.0016171678605536163	11
134	0.022316203693101888	0.0001246801364937346	0.0001204110118321213	0.9708892811457865	-1	0.3333333333333333	1	0.375	3	0.7	7	0.3	0.6	6	6	5	5	0	0.625	5	8	12	0.35714285714285715	0.2857142857142857	0.3647271675255852	0.921883567410005	0.7028819173010821	0.899549394741852	0.3818553415958227	0.9274204351750237	0.9254548396581148	0.9170347342478132	0.16666666666666666	0.16666666666666666	0.0	0.0001204110118321213	14
3178	0.02797142568392694	0.007577169522962272	0.007469545810403428	0.8274087759261006	-1	0	0	0.16666666666666666	1	1.0	6	1.0	1.0	7	6	0	0	0	0.125	8	1	8	0.0	0	0.5305507305910179	0.8258878808648912	0.7453750790946762	0.9158189605930644	0.3811189365857457	0.9187336048706947	0.9222427337025292	0.8931145735512056	0	0	0.0	0.007469545810403428	57
2109	0.028487850659589125	0.007456578139959014	0.007406395274884177	0.8257274820460112	-1	0	0	0.16666666666666666	1	1.0	6	1.0	1.0	7	6	0	0	0	0.125	8	1	8	0.0	0	0.5305507305910179	0.8258878808648912	0.7453750790946762	0.9158189605930644	0.3811189365857457	0.9187336048706947	0.9222427337025292	0.8931145735512056	0	0	0.0	0.007406395274884177	54
1021	0.024164116761992815	0.005649171501156632	0.005610808292807501	0.9468594487317902	-1	0	0	0.16666666666666666	1	1.0	6	1.0	1.0	7	6	0	0	0	0.125	8	1	8	0.0	0	0.5305507305910179	0.8258878808648912	0.7453750790946762	0.9158189605930644	0.3811189365857457	0.9187336048706947	0.9222427337025292	0.8931145735512056	0	0	0.0	0.005610808292807501	17
[truncated: 3,902 more rows]
