# Supplementary material for: Environmental influences on evolvable robots
Source: PLoS One. 2020 May 29;15(5):e0233848. doi: 10.1371/journal.pone.0233848 (PMC7259730; doi:10.1371/journal.pone.0233848)
Supplement: S1 Dataset — (ZIP) [file pone.0233848.s003.zip › data_plosone/all_measures_seasonal_plane_17.tsv]

robot_id	velocity	displacement_velocity	displacement_velocity_hill	head_balance	contacts	branching	branching_modules_count	limbs	extremities	length_of_limbs	extensiveness	coverage	joints	hinge_count	active_hinges_count	brick_count	touch_sensor_count	brick_sensor_count	proportion	width	height	absolute_size	sensors	symmetry	avg_period	dev_period	avg_phase_offset	dev_phase_offset	avg_amplitude	dev_amplitude	avg_intra_dev_params	avg_inter_dev_params	sensors_reach	recurrence	synaptic_reception	fitness	cons_fitness
3233	0.04317147455408406	0.015326895775672447	0.014190202884602866	0.8965743849565851	-1	0	0	0.2	2	0.8461538461538461	11	0.30612244897959184	0.6923076923076923	11	9	3	2	0	1.0	7	7	15	0.25	0.2222222222222222	0.5774124883596191	0.7134480368830878	0.4867997304658355	0.8633703290259559	0.5614606295967521	0.9638753367086029	0.8412248508617114	0.8821810808372347	0.5909090909090909	0.18181818181818182	0.0	0.014190202884602866	26
766	0.035436426120888036	0.008838916534096627	0.00820801679346674	0.8534754948907683	-1	0	0	0.14285714285714285	1	1.0	8	1.0	1.0	9	8	0	1	0	0.1	10	1	10	0.3333333333333333	0	0.6789746929846815	0.8812093284131529	0.6805072154220003	0.747058256841482	0.569271001695309	0.9077580764936356	0.6191929035619054	0.8570694153632278	1.0	0.2222222222222222	0.0	0.00820801679346674	87
2016	0.0465810520203085	0.012447880884040426	0.01229181793897142	0.8817035086961611	-1	0.25	1	0.3	3	0.7692307692307693	10	0.26785714285714285	0.6923076923076923	10	9	4	1	0	0.875	7	8	15	0.09090909090909091	0.25	0.5712990406176985	0.8082302078223089	0.3748944078529362	0.85172085007015	0.6821341556658416	0.9522231538786424	0.8412248508617114	0.8869197988130418	1.0	0.3	0.0	0.01229181793897142	18
3343	0.04330579770018139	0.015043479950950686	0.013584208039896423	0.8931793691685681	-1	0	0	0.2	2	0.8461538461538461	11	0.30612244897959184	0.6923076923076923	11	9	3	3	0	1.0	7	7	15	0.375	0.2222222222222222	0.5774124883596191	0.7134480368830878	0.4867997304658355	0.8633703290259559	0.5339036182871693	0.9641377795820657	0.8412248508617114	0.8824428788180857	0.45454545454545453	0.2727272727272727	0.0	0.013584208039896423	37
184	0.0018462700811085484	0.00043871260294049377	-0.00015741770923758815	0.9875438288969016	-1	0	0	0.6	3	0.6	3	0.5833333333333334	0.4	3	2	3	1	0	0.75	3	4	7	0.1111111111111111	0.5	0.7396843904588631	0.7518052610477675	0.2548310348722008	0.9373175673822312	0.8479912746520781	0.9660736478440218	0.885506193354223	0.9158627810840213	1.0	0	0.0	-1.5741770923758815e-05	29
3339	0.0449555966187225	0.014667623345221197	0.013441401841506261	0.8928937693065384	-1	0	0	0.2	2	0.8461538461538461	11	0.30612244897959184	0.6923076923076923	11	9	3	3	0	1.0	7	7	15	0.375	0.2222222222222222	0.5774124883596191	0.7134480368830878	0.4867997304658355	0.8633703290259559	0.5339036182871693	0.9641377795820657	0.8412248508617114	0.8824428788180857	0.45454545454545453	0.18181818181818182	0.0	0.013441401841506261	76
3489	0.046241093201169634	0.016405553916025408	0.014576084213377374	0.9049725750700904	-1	0	0	0.2	2	0.8461538461538461	11	0.30612244897959184	0.6923076923076923	11	9	3	3	0	1.0	7	7	15	0.375	0.2222222222222222	0.5774124883596191	0.7616926605865648	0.4867997304658355	0.8619468467340268	0.2759063735840142	0.9670230739317459	0.8412248508617114	0.8932125040428399	0.45454545454545453	0.2727272727272727	0.0	0.014576084213377374	16
545	0.0008308523389085745	0.00018725832026905446	0.00018695352359043477	0.9969080730475414	-1	0	0	0.5	1	1.0	1	0.75	0	1	0	1	1	0	1.0	2	2	3	0.2	0	0	0	0	0	0	0	0	0	0	0	0	0.00018695352359043477	24
4860	0.04472810225238728	0.016872113573140085	0.014245148575881125	0.8961889535156836	-1	0	0	0.2	2	0.8461538461538461	11	0.30612244897959184	0.6923076923076923	11	9	3	3	0	1.0	7	7	15	0.375	0.2222222222222222	0.5774124883596191	0.7387152323353472	0.4867997304658355	0.8542861243730276	0.6630097006191593	0.9647511637966332	0.866151957376853	0.8848436492994671	0.45454545454545453	0.2727272727272727	0.0	0.014245148575881125	43
231	9.389017908945907e-05	6.582690447677566e-06	-3.280282701209371e-06	0.9999915035293646	-1	0.3333333333333333	1	0.5555555555555556	5	0.45454545454545453	5	0.4642857142857143	0.45454545454545453	9	5	3	0	0	0.5714285714285714	7	4	13	0.0	0.36363636363636365	0.2804743514224974	0.9566227037493168	0.2661435102300836	0.9341678557149531	0.5899881104337478	0.8370369260669438	0.8390457925335053	0.9213468181960788	0	0	0.0	-3.2802827012093707e-07	5
1511	0.04623828578210301	0.012673635424052844	0.012519707855133268	0.8811208443093984	-1	0.25	1	0.3	3	0.7692307692307693	10	0.26785714285714285	0.6923076923076923	10	9	4	1	0	0.875	7	8	15	0.09090909090909091	0.25	0.5712990406176985	0.8082302078223089	0.3748944078529362	0.85172085007015	0.6821341556658416	0.9522231538786424	0.8412248508617114	0.8869197988130418	1.0	0.3	0.0	0.012519707855133268	34
523	0.03288250542846355	0.0036011601524633947	-0.002083779740539918	0.6824775570237869	-1	0	0	0.16666666666666666	1	1.0	7	1.0	1.0	8	7	0	1	0	0.1111111111111111	9	1	9	0.3333333333333333	0	0.5481886166467316	0.8739061400139501	0.6391878475578647	0.7981967161963291	0.6611284295747513	0.9104891812174236	0.6677416361265052	0.8672519866312884	1.0	0.25	0.0	-0.0002083779740539918	2
4227	0.044484745520190626	0.01769112170586707	0.015085331999175408	0.8942896671062105	-1	0	0	0.2	2	0.8461538461538461	11	0.30612244897959184	0.6923076923076923	11	9	3	3	0	1.0	7	7	15	0.375	0.2222222222222222	0.5774124883596191	0.7387152323353472	0.4867997304658355	0.8542861243730276	0.6630097006191593	0.9647511637966332	0.866151957376853	0.8848436492994671	0.45454545454545453	0.18181818181818182	0.0	0.015085331999175408	17
2368	0.04554324376458362	0.013062487440123186	0.012935503996043493	0.8805998270164	-1	0.25	1	0.3	3	0.7692307692307693	10	0.26785714285714285	0.6923076923076923	10	9	4	1	0	0.875	7	8	15	0.09090909090909091	0.25	0.5712990406176985	0.8082302078223089	0.3748944078529362	0.85172085007015	0.6821341556658416	0.9522231538786424	0.8412248508617114	0.8869197988130418	1.0	0.3	0.0	0.012935503996043493	18
2689	0.044120334901157875	0.014506256060919832	0.01330710693100354	0.8930329089285984	-1	0	0	0.2	2	0.8461538461538461	11	0.30612244897959184	0.6923076923076923	11	9	3	3	0	1.0	7	7	15	0.375	0.2222222222222222	0.5774124883596191	0.7134480368830878	0.4867997304658355	0.8633703290259559	0.5339036182871693	0.9641377795820657	0.8412248508617114	0.8824428788180857	0.45454545454545453	0.2727272727272727	0.0	0.01330710693100354	82
4170	0.043330278451208	0.016828470076133126	0.013989318311540365	0.8958787995517472	-1	0	0	0.2	2	0.8461538461538461	11	0.30612244897959184	0.6923076923076923	11	9	3	3	0	1.0	7	7	15	0.375	0.2222222222222222	0.5774124883596191	0.7387152323353472	0.4867997304658355	0.8542861243730276	0.6630097006191593	0.9647511637966332	0.866151957376853	0.8848436492994671	0.45454545454545453	0.2727272727272727	0.0	0.013989318311540365	40
14	0.032672515619346136	0.001335595701930739	0.0001333106518180898	0.8895307981036022	-1	0	0	0.2	2	0.8461538461538461	11	0.375	0.6153846153846154	10	8	4	1	0	0.625	5	8	15	0.1	0.46153846153846156	0.688194000736234	0.8800652574044208	0.7276108405390188	0.8801089263342821	0.3270006516244587	0.9453005494714651	0.8856348163799358	0.9070992259932458	1.0	0.1	0.0	0.0001333106518180898	76
3157	0.04780278982563815	0.003158742426006968	0.003105869538650949	0.8859916872412935	-1	0	0	0.2	2	0.8461538461538461	11	0.30612244897959184	0.6923076923076923	11	9	3	3	0	1.0	7	7	15	0.375	0.2222222222222222	0.5774124883596191	0.7268228727246159	0.4867997304658355	0.8240288259561838	0.8583023089579209	0.9532370598733199	0.8456189273142729	0.8636261668756517	0.45454545454545453	0.2727272727272727	0.0	0.003105869538650949	7
1097	0.02575343305995909	0.00396491213016038	0.002699231854048426	0.921136679438032	-1	0	0	0.3	3	0.6923076923076923	9	0.30612244897959184	0.5384615384615384	9	7	5	3	0	1.0	7	7	15	0.25	0.2222222222222222	0.6156694222223051	0.8844519415339448	0.4867997304658355	0.951418783459925	0.5339036182871693	0.9632457282442298	0.866151957376853	0.9404019405218931	0.4444444444444444	0.3333333333333333	0.0	0.002699231854048426	30
4994	0.0443411510329299	0.01751821448148869	0.015082594802840825	0.89393027257077	-1	0	0	0.2	2	0.8461538461538461	11	0.30612244897959184	0.6923076923076923	11	9	3	3	0	1.0	7	7	15	0.375	0.2222222222222222	0.5774124883596191	0.7387152323353472	0.4867997304658355	0.8542861243730276	0.6630097006191593	0.9647511637966332	0.866151957376853	0.8848436492994671	0.45454545454545453	0.18181818181818182	0.0	0.015082594802840825	45
1251	0.05377781991816602	0.014925259337936984	-0.014655964734682041	0.877434998600461	-1	0.25	1	0.3	3	0.7692307692307693	10	0.234375	0.7692307692307693	11	10	3	1	0	1.0	8	8	15	0.1111111111111111	0.2857142857142857	0.5774124883596191	0.7896476379773508	0.26298908524003684	0.9097002937491419	0.7035429426430717	0.9510211690663034	0.8891154940023265	0.9002175346693311	1.0	0.2727272727272727	0.0	-0.001465596473468204	1
2998	0.044202068083625784	0.014615380431600133	0.013299937997654398	0.8926876204412942	-1	0	0	0.2	2	0.8461538461538461	11	0.30612244897959184	0.6923076923076923	11	9	3	3	0	1.0	7	7	15	0.375	0.2222222222222222	0.5774124883596191	0.7134480368830878	0.4867997304658355	0.8633703290259559	0.5339036182871693	0.9641377795820657	0.8412248508617114	0.8824428788180857	0.45454545454545453	0.2727272727272727	0.0	0.013299937997654398	26
749	0.0016295575875570757	0.0002253090122548017	0.00015264430331223778	0.9963843647032838	-1	0	0	1.0	2	0.0	0	0.75	0	2	0	0	0	0	1.0	2	2	3	0.0	0	0	0	0	0	0	0	0	0	0	0	0	0.00015264430331223778	24
3135	0.04858453330848636	0.0039143017516995	0.003907160895952739	0.655793009068113	-1	0	0	0.3	3	0.6923076923076923	9	0.625	0.6923076923076923	11	9	3	3	0	0.16666666666666666	12	2	15	0.375	0	0.63436490579355	0.8374522271045636	0.26298908524003684	0.8675156254875263	0.7035429426430717	0.94710842499745	0.8412248508617114	0.8942187233720346	0.36363636363636365	0.18181818181818182	0.0	0.003907160895952739	1
3895	0.04358081750836389	0.017099724443754113	0.014031525411484553	0.8960120301915225	-1	0	0	0.2	2	0.8461538461538461	11	0.30612244897959184	0.6923076923076923	11	9	3	3	0	1.0	7	7	15	0.375	0.2222222222222222	0.5774124883596191	0.7387152323353472	0.4867997304658355	0.8542861243730276	0.6630097006191593	0.9647511637966332	0.866151957376853	0.8848436492994671	0.45454545454545453	0.18181818181818182	0.0	0.014031525411484553	36
4542	0.045515405270736074	0.016314768708305755	0.013878300080840372	0.8950619092503138	-1	0	0	0.2	2	0.8461538461538461	11	0.30612244897959184	0.6923076923076923	11	9	3	3	0	1.0	7	7	15	0.375	0.2222222222222222	0.5774124883596191	0.7387152323353472	0.4867997304658355	0.8542861243730276	0.6630097006191593	0.9647511637966332	0.866151957376853	0.8848436492994671	0.45454545454545453	0.18181818181818182	0.0	0.013878300080840372	17
3848	0.04641709413061604	0.00869475033117046	0.008446367351368592	0.8949405056986047	-1	0	0	0.2	2	0.8461538461538461	11	0.30612244897959184	0.6923076923076923	11	9	3	3	0	1.0	7	7	15	0.375	0.2222222222222222	0.5774124883596191	0.7365076071945833	0.4867997304658355	0.8633703290259559	0.5339036182871693	0.9641377795820657	0.8412248508617114	0.886385232062046	0.45454545454545453	0.2727272727272727	0.0	0.008446367351368592	16
632	0.05511180938557596	0.0022161052678406966	-0.00017179853945665174	0.8728441537547739	-1	0.25	1	0.3	3	0.7692307692307693	10	0.234375	0.7692307692307693	11	10	3	1	0	1.0	8	8	15	0.1111111111111111	0.2857142857142857	0.5774124883596191	0.7997949671007031	0.26298908524003684	0.9141647049842315	0.6607253686886115	0.9455764107838659	0.8891154940023265	0.9004167405161271	1.0	0.2727272727272727	0.0	-1.7179853945665173e-05	21
2224	0.04621552601004472	0.013291816786696291	0.013215436755996538	0.8821899999697105	-1	0.25	1	0.3	3	0.7692307692307693	10	0.26785714285714285	0.6923076923076923	10	9	4	1	0	0.875	7	8	15	0.09090909090909091	0.25	0.5712990406176985	0.8082302078223089	0.3748944078529362	0.85172085007015	0.6821341556658416	0.9522231538786424	0.8412248508617114	0.8869197988130418	1.0	0.2	0.0	0.013215436755996538	35
3439	0.04407070743962765	0.014362290289681728	0.013118233191454583	0.8922269686134855	-1	0	0	0.2	2	0.8461538461538461	11	0.30612244897959184	0.6923076923076923	11	9	3	3	0	1.0	7	7	15	0.375	0.2222222222222222	0.5774124883596191	0.7134480368830878	0.4867997304658355	0.8633703290259559	0.5339036182871693	0.9641377795820657	0.8412248508617114	0.8824428788180857	0.45454545454545453	0.2727272727272727	0.0	0.013118233191454583	25
1784	0.04692995262943549	0.012748957050361194	0.012629054835544707	0.8818057228232996	-1	0.25	1	0.3	3	0.7692307692307693	10	0.26785714285714285	0.6923076923076923	10	9	4	1	0	0.875	7	8	15	0.09090909090909091	0.25	0.5712990406176985	0.8082302078223089	0.3748944078529362	0.85172085007015	0.6821341556658416	0.9522231538786424	0.8412248508617114	0.8869197988130418	1.0	0.3	0.0	0.012629054835544707	40
3755	0.035975035073323613	0.0064566850460352826	0.0017023002481120048	0.9062823981453315	-1	0	0	0.3	3	0.6923076923076923	9	0.375	0.5384615384615384	10	7	4	3	0	0.625	8	5	15	0.3333333333333333	0	0.5774124883596191	0.8049780667691837	0.4867997304658355	0.8516212114487305	0.6821341556658416	0.9542342349091676	0.8541293752996173	0.8877023041761889	0.5	0.2	0.0	0.0017023002481120048	5
3699	0.049963945160184264	0.010473003258246825	0.010072107965072232	0.8777159982190783	-1	0	0	0.2	2	0.8461538461538461	11	0.30612244897959184	0.6923076923076923	11	9	3	3	0	1.0	7	7	15	0.375	0.2222222222222222	0.5774124883596191	0.7134480368830878	0.41399025478960194	0.8612143830180868	0.5339036182871693	0.9641377795820657	0.866151957376853	0.8818135866497097	0.45454545454545453	0.18181818181818182	0.0	0.010072107965072232	11
1156	0.03206840018396829	0.0030172798974553426	0.0028305373971877308	0.9385095498432229	-1	0	0	0.1111111111111111	1	1.0	11	0.5416666666666666	0.7272727272727273	9	8	3	4	0	0.6666666666666666	6	4	13	0.4444444444444444	0	0.6227886425994892	0.9013743662026401	0.6805072154220003	0.6997000058755531	0.24622611298551017	0.9056165562627722	0.866151957376853	0.8548597001579343	0.4444444444444444	0	0.0	0.0028305373971877308	24
4015	0.04345647138476416	0.015172807242204734	0.014068583897652524	0.8939799159004537	-1	0	0	0.2	2	0.8461538461538461	11	0.30612244897959184	0.6923076923076923	11	9	3	3	0	1.0	7	7	15	0.375	0.2222222222222222	0.5774124883596191	0.7134480368830878	0.4867997304658355	0.8633703290259559	0.5339036182871693	0.9641377795820657	0.8412248508617114	0.8824428788180857	0.45454545454545453	0.09090909090909091	0.0	0.014068583897652524	31
3934	0.04396898394705076	0.014420787697932846	0.01293591493299332	0.8923470981820206	-1	0	0	0.2	2	0.8461538461538461	11	0.30612244897959184	0.6923076923076923	11	9	3	3	0	1.0	7	7	15	0.375	0.2222222222222222	0.5774124883596191	0.7134480368830878	0.4867997304658355	0.8633703290259559	0.5339036182871693	0.9641377795820657	0.8412248508617114	0.8824428788180857	0.45454545454545453	0.2727272727272727	0.0	0.01293591493299332	11
1605	0.04658834698167387	0.013292349547357757	0.013180862833194036	0.8820254118042529	-1	0.25	1	0.3	3	0.7692307692307693	10	0.26785714285714285	0.6923076923076923	10	9	4	1	0	0.875	7	8	15	0.09090909090909091	0.25	0.5712990406176985	0.8082302078223089	0.3748944078529362	0.85172085007015	0.6821341556658416	0.9522231538786424	0.8412248508617114	0.8869197988130418	1.0	0.3	0.0	0.013180862833194036	49
1667	0.043582140612898036	0.011902753602442424	0.00945813245050162	0.8942663417604095	-1	0.25	1	0.4	4	0.6153846153846154	8	0.3	0.6153846153846154	10	8	4	1	0	0.5	10	5	15	0.1	0.25	0.5712990406176985	0.8082302078223089	0.3748944078529362	0.85172085007015	0.6821341556658416	0.9522231538786424	0.8412248508617114	0.8869197988130418	1.0	0.3	0.0	0.00945813245050162	15
1025	0.03430452801233994	0.005411864841370831	0.005396329153009065	0.8578528072053895	-1	0	0	0.3	3	0.6923076923076923	9	0.30612244897959184	0.5384615384615384	9	7	5	4	0	1.0	7	7	15	0.3333333333333333	0.2222222222222222	0.6156694222223051	0.8766022692265989	0.4867997304658355	0.9402183321059735	0.5339036182871693	0.9543303909158187	0.866151957376853	0.9299036460107898	0.3333333333333333	0.3333333333333333	0.0	0.005396329153009065	46
4507	0.04546643247242617	0.01714435164478216	0.014689483475569354	0.8943665464901212	-1	0	0	0.2	2	0.8461538461538461	11	0.30612244897959184	0.6923076923076923	11	9	3	3	0	1.0	7	7	15	0.375	0.2222222222222222	0.5774124883596191	0.7387152323353472	0.4867997304658355	0.8542861243730276	0.6630097006191593	0.9647511637966332	0.866151957376853	0.8848436492994671	0.45454545454545453	0.18181818181818182	0.0	0.014689483475569354	88
4793	0.0444314513082505	0.017290423848905046	0.014443233289762346	0.896014173431363	-1	0	0	0.2	2	0.8461538461538461	11	0.30612244897959184	0.6923076923076923	11	9	3	3	0	1.0	7	7	15	0.375	0.2222222222222222	0.5774124883596191	0.7387152323353472	0.4867997304658355	0.8542861243730276	0.6630097006191593	0.9647511637966332	0.866151957376853	0.8848436492994671	0.45454545454545453	0.18181818181818182	0.0	0.014443233289762346	69
4053	0.043173406555023636	0.00658643085059734	0.0020354391995936042	0.715846067632192	-1	0	0	0.3	3	0.6923076923076923	9	0.25	0.6923076923076923	11	9	3	2	0	0.6	10	6	15	0.25	0.2222222222222222	0.5774124883596191	0.8329692082257656	0.26298908524003684	0.8391646869876287	0.7035429426430717	0.9455548200176869	0.8412248508617114	0.8847098107799095	0.5454545454545454	0.18181818181818182	0.0	0.0020354391995936042	8
400	0.010019979636527796	0.000645973389552223	0.0006124286720969188	0.9882214547877003	-1	0	0	0.5	3	0.5714285714285714	4	0.375	0.42857142857142855	6	3	2	2	0	0.6666666666666666	6	4	9	0.4	0.25	0.7044411569426318	0.9246709724404445	0.7747876817795627	0.9224658111533265	0.6810162397298063	0.8771637859398711	0.8108298509823334	0.9102410627899123	0.5833333333333334	0	0.0	0.0006124286720969188	13
3167	0.043825219807648606	0.01447555478131702	0.013167044064651849	0.8922049203108323	-1	0	0	0.2	2	0.8461538461538461	11	0.30612244897959184	0.6923076923076923	11	9	3	3	0	1.0	7	7	15	0.375	0.2222222222222222	0.5774124883596191	0.7134480368830878	0.4867997304658355	0.8633703290259559	0.5339036182871693	0.9641377795820657	0.8412248508617114	0.8824428788180857	0.45454545454545453	0.18181818181818182	0.0	0.013167044064651849	27
5050	0.044765252767718595	0.016342376181293982	0.013785452460110205	0.8955703909837724	-1	0	0	0.2	2	0.8461538461538461	11	0.30612244897959184	0.6923076923076923	11	9	3	3	0	1.0	7	7	15	0.375	0.2222222222222222	0.5774124883596191	0.7387152323353472	0.4867997304658355	0.8542861243730276	0.6630097006191593	0.9647511637966332	0.866151957376853	0.8848436492994671	0.45454545454545453	0.18181818181818182	0.0	0.013785452460110205	21
4405	0.042818868735390175	0.019272903170771908	0.016795172619889834	0.8945874704691291	-1	0	0	0.2	2	0.8461538461538461	11	0.30612244897959184	0.6923076923076923	11	9	3	3	0	1.0	7	7	15	0.375	0.2222222222222222	0.5774124883596191	0.7387152323353472	0.4867997304658355	0.8542861243730276	0.6630097006191593	0.9647511637966332	0.866151957376853	0.8848436492994671	0.45454545454545453	0.2727272727272727	0.0	0.016795172619889834	102
2609	0.046414032619183934	0.013527369598858096	0.0134719631063242	0.8825335530528345	-1	0.25	1	0.3	3	0.7692307692307693	10	0.26785714285714285	0.6923076923076923	9	9	5	1	0	0.875	7	8	15	0.07142857142857142	0.25	0.565185592875778	0.8198863580048423	0.26298908524003684	0.8583432216467002	0.6607253686886115	0.95045678642874	0.8412248508617114	0.8899689562947508	1.0	0.2222222222222222	0.0	0.0134719631063242	23
2460	0.0461984500414259	0.012930482145579411	0.012694620521809467	0.8808120648439315	-1	0.25	1	0.3	3	0.7692307692307693	10	0.26785714285714285	0.6923076923076923	10	9	4	1	0	0.875	7	8	15	0.09090909090909091	0.25	0.5712990406176985	0.8082302078223089	0.3748944078529362	0.85172085007015	0.6683556500110501	0.9518048922270106	0.8412248508617114	0.8866133517617307	1.0	0.3	0.0	0.012694620521809467	31
3675	0.04382343868300653	0.01689625423409974	0.013490474131329323	0.8963656926358743	-1	0	0	0.2	2	0.8461538461538461	11	0.30612244897959184	0.6923076923076923	11	9	3	2	0	1.0	7	7	15	0.25	0.2222222222222222	0.5774124883596191	0.7387152323353472	0.4867997304658355	0.8542861243730276	0.6630097006191593	0.9647511637966332	0.866151957376853	0.8848436492994671	0.5454545454545454	0.18181818181818182	0.0	0.013490474131329323	78
3519	0.04910794369034554	0.010957690224103409	0.010530544780547841	0.8767316183092764	-1	0	0	0.2	2	0.8461538461538461	11	0.30612244897959184	0.6923076923076923	11	9	3	3	0	1.0	7	7	15	0.375	0.2222222222222222	0.5774124883596191	0.7134480368830878	0.41399025478960194	0.8612143830180868	0.5339036182871693	0.9641377795820657	0.866151957376853	0.8818135866497097	0.45454545454545453	0.2727272727272727	0.0	0.010530544780547841	7
1129	0.00844259959697328	0.00020549166337521674	-0.00020549094233860676	0.9718621758496138	-1	0.5	2	0.8	8	0.23076923076923078	3	0.4166666666666667	0.23076923076923078	7	3	7	2	0	1.0	6	6	15	0.14285714285714285	0.4444444444444444	0.5363305325526475	0.9539082709286354	0.5760204338589314	0.9498386666001312	0.6124643418610891	0.7377168196300192	0.840315653348055	0.9117376760796163	0.5714285714285714	0.2857142857142857	0.0	-2.0549094233860677e-05	5
4481	0.04504653899026563	0.01729465313734781	0.01432879424836215	0.8960242290019942	-1	0	0	0.2	2	0.8461538461538461	11	0.30612244897959184	0.6923076923076923	11	9	3	3	0	1.0	7	7	15	0.375	0.2222222222222222	0.5774124883596191	0.7387152323353472	0.4867997304658355	0.8542861243730276	0.6630097006191593	0.9647511637966332	0.866151957376853	0.8848436492994671	0.45454545454545453	0.18181818181818182	0.0	0.01432879424836215	36
3840	0.04338747244335336	0.014633719554658925	0.013176706897051721	0.8927116785407048	-1	0	0	0.2	2	0.8461538461538461	11	0.30612244897959184	0.6923076923076923	11	9	3	3	0	1.0	7	7	15	0.375	0.2222222222222222	0.5774124883596191	0.7134480368830878	0.4867997304658355	0.8633703290259559	0.5339036182871693	0.9641377795820657	0.8412248508617114	0.8824428788180857	0.45454545454545453	0.18181818181818182	0.0	0.013176706897051721	29
3089	0.04334597721404156	0.014282477865164758	0.012902971520942575	0.8923366336942017	-1	0	0	0.2	2	0.8461538461538461	11	0.30612244897959184	0.6923076923076923	11	9	3	3	0	1.0	7	7	15	0.375	0.2222222222222222	0.5774124883596191	0.7134480368830878	0.4867997304658355	0.8633703290259559	0.5339036182871693	0.9641377795820657	0.8412248508617114	0.8824428788180857	0.45454545454545453	0.18181818181818182	0.0	0.012902971520942575	21
2811	0.043952872766100444	0.015390051746692304	0.01432141727688866	0.894109126209376	-1	0	0	0.2	2	0.8461538461538461	11	0.30612244897959184	0.6923076923076923	11	9	3	3	0	1.0	7	7	15	0.375	0.2222222222222222	0.5774124883596191	0.7134480368830878	0.4867997304658355	0.8633703290259559	0.5339036182871693	0.9641377795820657	0.8412248508617114	0.8824428788180857	0.45454545454545453	0.2727272727272727	0.0	0.01432141727688866	55
2174	0.04649173937881651	0.01365540359913919	0.009433980254412909	0.8872869410343965	-1	0	0	0.2	2	0.8461538461538461	11	0.30612244897959184	0.6923076923076923	11	9	3	3	0	1.0	7	7	15	0.375	0.2222222222222222	0.5774124883596191	0.7261898166058905	0.4867997304658355	0.8633703290259559	0.5339036182871693	0.9641377795820657	0.8412248508617114	0.8846102794792021	0.45454545454545453	0.2727272727272727	0.0	0.009433980254412909	15
3153	0.05007859574640575	0.008374399757308441	0.002233711935491353	0.87904370280835	-1	0	0	0.2	2	0.8461538461538461	11	0.25	0.8461538461538461	12	11	2	2	0	0.6	6	10	15	0.2857142857142857	0.2222222222222222	0.5774124883596191	0.634004158659041	0.4867997304658355	0.8972270727178511	0.76065600478854	0.9652974253416531	0.871779305876591	0.882253731169021	0.5833333333333334	0.16666666666666666	0.0	0.002233711935491353	0
2116	None	None	None	None	None	0	0	0.4444444444444444	4	0.5454545454545454	6	0.52	0.36363636363636365	8	4	4	2	0	1.0	5	5	13	0.25	0.16666666666666666	0.5965409552909622	0.8721015248417864	0.5439551671986146	0.9159881130303321	0.41762187694592257	0.9313468524717194	0.866151957376853	0.9093254477129129	0.5625	0.375	0.0	None	0
5026	0.0435136817530771	0.015746433545838805	0.013325954343140912	0.8953621521772775	-1	0	0	0.2	2	0.8461538461538461	11	0.30612244897959184	0.6923076923076923	11	9	3	3	0	1.0	7	7	15	0.375	0.2222222222222222	0.5774124883596191	0.7387152323353472	0.4867997304658355	0.8542861243730276	0.6630097006191593	0.9647511637966332	0.866151957376853	0.8848436492994671	0.45454545454545453	0.2727272727272727	0.0	0.013325954343140912	20
4468	0.04410999124272351	0.016910658142121202	0.014703173741811931	0.8944953133557054	-1	0	0	0.2	2	0.8461538461538461	11	0.30612244897959184	0.6923076923076923	11	9	3	3	0	1.0	7	7	15	0.375	0.2222222222222222	0.5774124883596191	0.7387152323353472	0.4867997304658355	0.8542861243730276	0.6630097006191593	0.9647511637966332	0.866151957376853	0.8848436492994671	0.45454545454545453	0.18181818181818182	0.0	0.014703173741811931	24
2326	None	None	None	None	None	0	0	0.2	2	0.9230769230769231	12	0.625	0.6923076923076923	11	9	3	3	0	0.375	8	3	15	0.375	0.14285714285714285	0.6156694222223051	0.825970212590159	0.4867997304658355	0.9114547849626208	0.5339036182871693	0.9487863154697361	0.866151957376853	0.9063062602883973	0.36363636363636365	0.18181818181818182	0.0	None	0
4742	0.04433599733346848	0.01657235300329357	0.014356386585246067	0.8946080738449278	-1	0	0	0.2	2	0.8461538461538461	11	0.30612244897959184	0.6923076923076923	11	9	3	3	0	1.0	7	7	15	0.375	0.2222222222222222	0.5774124883596191	0.7387152323353472	0.4867997304658355	0.8542861243730276	0.6630097006191593	0.9647511637966332	0.866151957376853	0.8848436492994671	0.45454545454545453	0.2727272727272727	0.0	0.014356386585246067	52
4463	0.045029044894616406	0.016600093379171177	0.013878640681896344	0.8959717690344209	-1	0	0	0.2	2	0.8461538461538461	11	0.30612244897959184	0.6923076923076923	11	9	3	3	0	1.0	7	7	15	0.375	0.2222222222222222	0.5774124883596191	0.7387152323353472	0.4867997304658355	0.8542861243730276	0.6630097006191593	0.9647511637966332	0.866151957376853	0.8848436492994671	0.45454545454545453	0.18181818181818182	0.0	0.013878640681896344	30
43	0.012337920784854616	0.0016458421433509184	-0.001645825410058095	0.980821914163947	-1	0.25	1	0.6	6	0.46153846153846156	6	0.42857142857142855	0.38461538461538464	11	5	3	1	0	0.7142857142857143	5	7	15	0.25	0.5454545454545454	0.41722158753161376	0.9164804492975506	0.5270736736273081	0.910647989179002	0.34432120861826904	0.9245426562358732	0.7640360391065855	0.9174041079838638	1.0	0.09090909090909091	0.0	-0.0001645825410058095	15
3414	0.049923689890843566	0.013455762504151429	0.011819435526610106	0.8898693321775587	-1	0	0	0.2	2	0.8461538461538461	11	0.26785714285714285	0.6923076923076923	11	9	3	3	0	0.875	7	8	15	0.375	0.2222222222222222	0.5774124883596191	0.7950371909439681	0.4867997304658355	0.858271423053195	0.6607253686886115	0.9574352340675333	0.8412248508617114	0.8899208363758532	0.5454545454545454	0.18181818181818182	0.0	0.011819435526610106	7
4172	0.05064471032917683	0.008047424732424735	-0.005828802216244113	0.8815167848551384	-1	0	0	0.3	3	0.6923076923076923	9	0.26785714285714285	0.6153846153846154	11	8	3	4	0	0.875	7	8	15	0.5714285714285714	0.2222222222222222	0.5774124883596191	0.740358836982425	0.4867997304658355	0.8485619201600046	0.7035429426430717	0.9615221322415095	0.8412248508617114	0.8804338493427528	0.36363636363636365	0.18181818181818182	0.0	-0.0005828802216244113	2
2318	0.04769270972024074	0.01251155639362229	0.01238036111401018	0.8815874914321533	-1	0.25	1	0.3	3	0.7692307692307693	10	0.26785714285714285	0.6923076923076923	10	9	4	1	0	0.875	7	8	15	0.09090909090909091	0.25	0.5712990406176985	0.8082302078223089	0.3748944078529362	0.85172085007015	0.6821341556658416	0.9522231538786424	0.8412248508617114	0.8869197988130418	1.0	0.2	0.0	0.01238036111401018	21
3054	0.039479930660902114	0.015846560352675267	0.007665424921646679	0.8999664481154366	-1	0	0	0.2	2	0.8461538461538461	11	0.30612244897959184	0.6923076923076923	11	9	3	3	0	1.0	7	7	15	0.375	0.2222222222222222	0.565185592875778	0.7701845020383282	0.4867997304658355	0.8716427713082884	0.5339036182871693	0.9634880962293046	0.8412248508617114	0.8940327679225765	0.45454545454545453	0.36363636363636365	0.0	0.007665424921646679	19
3269	0.035496565285406775	0.006751308782849218	0.0024652275618432698	0.8954528598440893	-1	0	0	0.2	2	0.8461538461538461	11	0.3125	0.6923076923076923	11	9	3	3	0	0.75	6	8	15	0.375	0.2	0.565185592875778	0.7240703881803313	0.4867997304658355	0.9239167048980979	0.5339036182871693	0.9653554935672611	0.866151957376853	0.9057629675801682	0.36363636363636365	0.18181818181818182	0.0	0.0024652275618432698	10
3160	0.04964923830645886	0.013146289005282901	0.01165989907426397	0.8893717064243982	-1	0	0	0.2	2	0.8461538461538461	11	0.26785714285714285	0.6923076923076923	11	9	3	3	0	0.875	7	8	15	0.375	0.2222222222222222	0.5774124883596191	0.7950371909439681	0.4867997304658355	0.858271423053195	0.6607253686886115	0.9574352340675333	0.8412248508617114	0.8899208363758532	0.5454545454545454	0.2727272727272727	0.0	0.01165989907426397	18
429	1.7395656789662308e-05	1.4149054022660496e-07	1.4123580600225884e-07	0.9999980386661166	-1	0	0	0.5	1	1.0	1	1.0	1.0	1	1	1	0	0	0.3333333333333333	3	1	3	0.0	0	0.32950034175802495	0.5	0.77129560270461	0.5	0.4404082446006667	0.5	0.8672281446063017	0.5	0	0	0.0	1.4123580600225884e-07	19
3498	0.042666379378055105	0.014837675518547654	0.01369248246230058	0.8944039160251832	-1	0	0	0.2	2	0.8461538461538461	11	0.30612244897959184	0.6923076923076923	11	9	3	3	0	1.0	7	7	15	0.375	0.2222222222222222	0.5774124883596191	0.7134480368830878	0.4867997304658355	0.8633703290259559	0.5339036182871693	0.9641377795820657	0.8412248508617114	0.8824428788180857	0.45454545454545453	0.2727272727272727	0.0	0.01369248246230058	50
4079	0.049465390792467735	0.00890511841007235	0.008900266919955385	0.8784489312154351	-1	0.25	1	0.3	3	0.7692307692307693	10	0.30612244897959184	0.6153846153846154	10	8	4	2	0	1.0	7	7	15	0.2	0.25	0.5774124883596191	0.7547914538386388	0.4867997304658355	0.8539096297592467	0.6832763216311155	0.9627651930342204	0.8541293752996173	0.8856946948126344	0.55	0.2	0.0	0.008900266919955385	11
1013	0.033326951435130814	0.002803417362817704	0.002658322298226097	0.8806544881936147	-1	0	0	0.2	2	0.8461538461538461	11	0.35714285714285715	0.6923076923076923	11	9	3	3	0	0.8571428571428571	6	7	15	0.375	0.2	0.6156694222223051	0.855484853031956	0.4867997304658355	0.9331622214987638	0.5339036182871693	0.9562662307005557	0.866151957376853	0.9241303795136618	0.36363636363636365	0.2727272727272727	0.0	0.002658322298226097	24
4301	0.034903001633115986	0.004366368866545822	0.0039615005188878925	0.9019549641032274	-1	0	0	0.2	2	0.8461538461538461	11	0.35714285714285715	0.6923076923076923	11	9	3	3	0	0.8571428571428571	6	7	15	0.375	0.2	0.565185592875778	0.7561235780638733	0.4867997304658355	0.8850403496605256	0.6630097006191593	0.9649228179181041	0.866151957376853	0.8968185225980652	0.36363636363636365	0.18181818181818182	0.0	0.0039615005188878925	11
4626	0.03726526084937063	0.0020999010547146056	-0.00024358907142903866	0.8883180529427878	-1	0	0	0.2	2	0.8461538461538461	11	0.30612244897959184	0.6923076923076923	11	9	3	3	0	1.0	7	7	15	0.375	0.2222222222222222	0.565185592875778	0.9023039878073719	0.3944131479533718	0.9108733482456687	0.6630097006191593	0.9655085933438765	0.866151957376853	0.9325452282065277	0.45454545454545453	0.7272727272727273	0.0	-2.4358907142903864e-05	7
154	0.005703906127008066	0.00021307020813115195	0.00011921100917674441	0.9893800529875368	-1	0	0	0.5	2	0.6666666666666666	2	0.625	0.6666666666666666	3	2	1	5	0	0.5	4	2	5	1.0	0	0.710723661081856	0.868385247589839	0.6672342922109822	0.9552740025718068	0.46631140984804065	0.9294879483164736	0.8141005381240283	0.9247715052230406	0.3333333333333333	1.0	0.0	0.00011921100917674441	45
595	0.008394053832524903	0.0007221371033470009	0.0005739360283454167	0.9766820535092204	-1	0	0	0.5	2	0.75	3	0.6	0.75	5	3	0	0	0	0.4	5	2	6	0.0	0	0.7764801805247131	0.906952964097336	0.7827924764670081	0.8013203645009347	0.722874375268731	0.9541335103913976	0.9366247195698122	0.9033959686051873	0	0	0.0	0.0005739360283454167	27
740	0.010785987312520753	0.003089804997669805	0.0028551098288127287	0.9511957686651873	-1	0	0	0.5714285714285714	4	0.375	3	0.5	0.375	6	3	3	3	0	0.8	5	4	10	0.42857142857142855	0.4	0.6866696473038585	0.7516313312736993	0.4384518793737547	0.9336837633299603	0.35933658040131516	0.945480372641369	0.8541293752996173	0.9004040743962667	0.3333333333333333	0.16666666666666666	0.0	0.0028551098288127287	81
877	0.05222174611626995	0.01065209515902171	-0.0017304775966009236	0.8336607862472496	-1	0.25	1	0.3	3	0.7692307692307693	10	0.234375	0.7692307692307693	11	10	3	1	0	1.0	8	8	15	0.1111111111111111	0.2857142857142857	0.5774124883596191	0.8855666271215354	0.4867997304658355	0.9085500116212659	0.6607253686886115	0.9590324597812279	0.873189200078606	0.9240351350479848	1.0	0.2727272727272727	0.0	-0.00017304775966009236	2
4784	None	None	None	None	None	0	0	0.2	2	0.8461538461538461	11	0.4166666666666667	0.6923076923076923	10	9	4	4	0	1.0	6	6	15	0.36363636363636365	0.2222222222222222	0.565185592875778	0.7782117636201835	0.3351268726343448	0.8860791942662789	0.2514098847251939	0.9733426924472283	0.8541293752996173	0.9089943361297883	0.25	0.1	0.0	None	0
4196	0.04495532756740218	0.016013594876987225	0.013709687328532711	0.8946751836525383	-1	0	0	0.2	2	0.8461538461538461	11	0.30612244897959184	0.6923076923076923	11	9	3	3	0	1.0	7	7	15	0.375	0.2222222222222222	0.5774124883596191	0.7387152323353472	0.4867997304658355	0.8542861243730276	0.6630097006191593	0.9647511637966332	0.866151957376853	0.8848436492994671	0.45454545454545453	0.2727272727272727	0.0	0.013709687328532711	28
4136	0.044020801679801706	0.01751278999329488	0.014653699547617466	0.8950414302222229	-1	0	0	0.2	2	0.8461538461538461	11	0.30612244897959184	0.6923076923076923	11	9	3	3	0	1.0	7	7	15	0.375	0.2222222222222222	0.5774124883596191	0.7387152323353472	0.4867997304658355	0.8542861243730276	0.6630097006191593	0.9647511637966332	0.866151957376853	0.8848436492994671	0.45454545454545453	0.18181818181818182	0.0	0.014653699547617466	59
4085	0.0442295040616357	0.01708623984869068	0.014193848279476876	0.8960227776080671	-1	0	0	0.2	2	0.8461538461538461	11	0.30612244897959184	0.6923076923076923	11	9	3	3	0	1.0	7	7	15	0.375	0.2222222222222222	0.5774124883596191	0.7387152323353472	0.4867997304658355	0.8542861243730276	0.6630097006191593	0.9647511637966332	0.866151957376853	0.8848436492994671	0.45454545454545453	0.18181818181818182	0.0	0.014193848279476876	37
450	0.0021230361495030692	0.00028955372642984337	0.0002885885046609339	0.9885985101588518	-1	0	0	0.5	2	0.6666666666666666	2	0.5555555555555556	0.3333333333333333	2	1	2	0	0	1.0	3	3	5	0.0	0	0.71255202994219	0.8852897129167194	0.5544900097815167	0.5653065812254229	0.5146768704324101	0.8593083473729364	0.8317443065917073	0.7976917754890975	0	0	0.0	0.0002885885046609339	21
1240	0.048299070275130834	0.009431391482287858	0.002966632748462247	0.8829428999707282	-1	0.25	1	0.3	3	0.7692307692307693	10	0.26785714285714285	0.6923076923076923	10	9	4	1	0	0.875	7	8	15	0.09090909090909091	0.25	0.5712990406176985	0.8082302078223089	0.3748944078529362	0.9091277456229887	0.5973144934878903	0.9505426519927747	0.8669843291398005	0.9031304275514311	1.0	0.3	0.0	0.002966632748462247	24
498	0.03892936420612907	0.0008503243084557103	0.0007183956371926768	0.8926356133734422	-1	0	0	0.1111111111111111	1	1.0	11	0.4642857142857143	0.8181818181818182	10	9	2	3	0	0.5714285714285714	7	4	13	0.42857142857142855	0	0.5713979810715458	0.8542006355198876	0.32433193299412005	0.9344452227428244	0.8583023089579209	0.9209182403246702	0.9341380074404384	0.9083203640045713	0.3	0.5	0.0	0.0007183956371926768	15
1107	0.06172679798393098	0.007676870656582068	-0.005383216383795989	0.7753406830032112	-1	0	0	0.2	2	0.8461538461538461	11	0.5357142857142857	0.7692307692307693	11	10	3	3	0	0.14285714285714285	14	2	15	0.3333333333333333	0	0.6227886425994892	0.7787975584424208	0.4867997304658355	0.9409145707772195	0.2514098847251939	0.96760729172856	0.8772036066624095	0.9223331476383376	0.45454545454545453	0.2727272727272727	0.0	-0.0005383216383795989	0
3778	0.04464312836299971	0.014885373517524395	0.013318828085126506	0.8927910983375741	-1	0	0	0.2	2	0.8461538461538461	11	0.30612244897959184	0.6923076923076923	11	9	3	3	0	1.0	7	7	15	0.375	0.2222222222222222	0.5774124883596191	0.7134480368830878	0.4867997304658355	0.8633703290259559	0.5339036182871693	0.9641377795820657	0.8412248508617114	0.8824428788180857	0.45454545454545453	0.2727272727272727	0.0	0.013318828085126506	33
4394	0.04377701852005833	0.01753018537203273	0.015002578376869854	0.8941106261834089	-1	0	0	0.2	2	0.8461538461538461	11	0.30612244897959184	0.6923076923076923	11	9	3	3	0	1.0	7	7	15	0.375	0.2222222222222222	0.5774124883596191	0.7387152323353472	0.4867997304658355	0.8542861243730276	0.6630097006191593	0.9647511637966332	0.866151957376853	0.8848436492994671	0.45454545454545453	0.2727272727272727	0.0	0.015002578376869854	85
4069	0.04468500239964147	0.01700543570492412	0.014401546261808566	0.8942591580984486	-1	0	0	0.2	2	0.8461538461538461	11	0.30612244897959184	0.6923076923076923	11	9	3	3	0	1.0	7	7	15	0.375	0.2222222222222222	0.5774124883596191	0.7387152323353472	0.4867997304658355	0.8542861243730276	0.6630097006191593	0.9647511637966332	0.866151957376853	0.8848436492994671	0.45454545454545453	0.18181818181818182	0.0	0.014401546261808566	71
1478	0.04667527637778266	0.012443349313884976	0.012345566176959475	0.8812746798430356	-1	0.25	1	0.3	3	0.7692307692307693	10	0.26785714285714285	0.6923076923076923	10	9	4	1	0	0.875	7	8	15	0.09090909090909091	0.25	0.5712990406176985	0.8082302078223089	0.3748944078529362	0.85172085007015	0.6821341556658416	0.9522231538786424	0.8412248508617114	0.8869197988130418	1.0	0.3	0.0	0.012345566176959475	32
2989	0.03318767160440599	0.004784569170098828	0.0015018770169403864	0.9143977527428795	-1	0	0	0.3	3	0.6923076923076923	9	0.3333333333333333	0.6153846153846154	11	8	3	2	0	0.5555555555555556	9	5	15	0.2857142857142857	0.2222222222222222	0.5774124883596191	0.809896827456972	0.3544434822797024	0.8906321071527535	0.6607253686886115	0.9557560652572986	0.866151957376853	0.900826885096829	0.5909090909090909	0.2727272727272727	0.0	0.0015018770169403864	3
952	0.043929910908344715	0.005846302091477539	-0.0035468458050287002	0.840246445761403	-1	0	0	0.3	3	0.6923076923076923	9	0.26785714285714285	0.6153846153846154	9	8	5	3	0	0.875	8	7	15	0.23076923076923078	0.2857142857142857	0.5774124883596191	0.8709538164946933	0.4867997304658355	0.9233237819538211	0.6515880409664203	0.9588535899364938	0.8412248508617114	0.9252192031429834	0.5555555555555556	0.3333333333333333	0.0	-0.00035468458050287	5
594	0.002718154218139893	0.0007086156251992897	0.0007018582322645537	0.9983442452198992	-1	0	0	0.6666666666666666	2	0.5	1	1.0	0.5	3	1	0	2	0	0.25	1	4	4	1.0	0.6666666666666666	0.5082668489307163	0.8212680717517233	0.21011339994855316	0.9729199436200329	0.42210089932111217	0.9286799494114819	0.9330316305652335	0.9280880715536608	0.6666666666666666	0.3333333333333333	0.0	0.0007018582322645537	25
1045	0.050587119784083756	0.003569352817309559	9.519248009335703e-05	0.8641652184573534	-1	0.25	1	0.3	3	0.7692307692307693	10	0.26785714285714285	0.6923076923076923	10	9	4	1	0	0.875	8	7	15	0.09090909090909091	0.2857142857142857	0.5774124883596191	0.7674644582774356	0.3748944078529362	0.9274363718570799	0.6821341556658416	0.9539266265969947	0.8891154940023265	0.9052915376198479	1.0	0.2	0.0	9.519248009335703e-05	12
3192	0.04311425546712239	0.014133276371409646	0.012777307068318951	0.8923211806073975	-1	0	0	0.2	2	0.8461538461538461	11	0.30612244897959184	0.6923076923076923	11	9	3	3	0	1.0	7	7	15	0.375	0.2222222222222222	0.5774124883596191	0.7134480368830878	0.4867997304658355	0.8633703290259559	0.5339036182871693	0.9641377795820657	0.8412248508617114	0.8824428788180857	0.45454545454545453	0.2727272727272727	0.0	0.012777307068318951	23
2366	0.046894944957311176	0.01255239091004441	0.012332242905290492	0.880837046882785	-1	0.25	1	0.3	3	0.7692307692307693	10	0.26785714285714285	0.6923076923076923	10	9	4	1	0	0.875	7	8	15	0.09090909090909091	0.25	0.5712990406176985	0.8082302078223089	0.3748944078529362	0.85172085007015	0.6821341556658416	0.9522231538786424	0.8412248508617114	0.8869197988130418	1.0	0.2	0.0	0.012332242905290492	19
2173	0.028526220036114987	0.0014734086395284155	-0.0005312779859150356	0.9065821340178667	-1	0.25	1	0.4	4	0.6923076923076923	9	0.2777777777777778	0.6153846153846154	10	8	4	1	0	0.6666666666666666	9	6	15	0.1	0.15384615384615385	0.5712990406176985	0.8082302078223089	0.3748944078529362	0.9181908251475074	0.5973144934878903	0.9493332086138612	0.8669843291398005	0.9057106886846638	1.0	0.3	0.0	-5.312779859150356e-05	4
1698	0.043970936163311505	0.008235520590294159	0.004676652365605448	0.8950921151352018	-1	0.25	1	0.3	3	0.7692307692307693	10	0.26785714285714285	0.6923076923076923	10	9	4	1	0	0.875	7	8	15	0.09090909090909091	0.25	0.565185592875778	0.8160069142386658	0.3748944078529362	0.85172085007015	0.6821341556658416	0.9522231538786424	0.8669843291398005	0.8886127205082107	1.0	0.3	0.0	0.004676652365605448	10
3914	0.04454074535334426	0.017252292427626853	0.014855150009263927	0.8950920823359417	-1	0	0	0.2	2	0.8461538461538461	11	0.30612244897959184	0.6923076923076923	11	9	3	3	0	1.0	7	7	15	0.375	0.2222222222222222	0.5774124883596191	0.7387152323353472	0.4867997304658355	0.8542861243730276	0.6630097006191593	0.9647511637966332	0.866151957376853	0.8848436492994671	0.45454545454545453	0.2727272727272727	0.0	0.014855150009263927	82
550	0.003347311462614042	0.0005128307366652457	0.00033243074415791686	0.9850875239268874	-1	0	0	0.3333333333333333	1	1.0	2	1.0	1.0	3	2	0	0	0	0.25	1	4	4	0.0	0	0.5237689122327774	0.8627117898367123	0.6864782614289069	0.8380228628923073	0.4586372795126775	0.766026693589761	0.7285971013253457	0.8257593696397987	0	0	0.0	0.00033243074415791686	17
1447	0.04688119705979237	0.013463512105038591	0.013191679344954141	0.8804882599198288	-1	0.25	1	0.3	3	0.7692307692307693	10	0.26785714285714285	0.6923076923076923	10	9	4	1	0	0.875	7	8	15	0.09090909090909091	0.25	0.5712990406176985	0.8082302078223089	0.3748944078529362	0.85172085007015	0.6821341556658416	0.9522231538786424	0.8412248508617114	0.8869197988130418	1.0	0.3	0.0	0.013191679344954141	50
460	0.01170585509551413	0.00013530211643209372	8.294481881164839e-05	0.9492292712715442	-1	0.25	1	0.6	6	0.38461538461538464	5	0.625	0.23076923076923078	6	3	8	3	0	0.375	8	3	15	0.17647058823529413	0.3333333333333333	0.63436490579355	0.8370849318327677	0.3343408317831828	0.9528411556366939	0.6332031594452202	0.9501132691642432	0.8626107407131802	0.9262058083743461	0.5	0.3333333333333333	0.0	8.294481881164839e-05	4
651	0.0016468720615381801	0.0002169542770782564	2.3498916284611866e-05	0.9957455820863501	-1	0	0	1.0	2	0.0	0	0.75	0	2	0	0	0	0	1.0	2	2	3	0.0	0	0	0	0	0	0	0	0	0	0	0	0	2.3498916284611866e-05	18
2438	0.04774961113942453	0.012531317344883997	0.012394695886552965	0.882564503144469	-1	0.25	1	0.3	3	0.7692307692307693	10	0.26785714285714285	0.6923076923076923	10	9	4	1	0	0.875	7	8	15	0.09090909090909091	0.25	0.5712990406176985	0.8082302078223089	0.3748944078529362	0.85172085007015	0.6821341556658416	0.9522231538786424	0.8412248508617114	0.8869197988130418	1.0	0.2	0.0	0.012394695886552965	30
125	0.018443244343243598	0.0015821719566281559	0.00036945030092922735	0.9646077303766039	-1	0.25	1	0.5	5	0.5384615384615384	7	0.42857142857142855	0.3076923076923077	7	4	7	1	0	0.7142857142857143	5	7	15	0.06666666666666667	0.3333333333333333	0.30996711466445	0.8864915155184159	0.723810047289307	0.9248644748364676	0.4804039467048346	0.9770664565456719	0.8512323283348855	0.9411752817609005	1.0	0.2857142857142857	0.0	0.00036945030092922735	41
209	0.017308937647262764	0.0019808650318927	0.0019463376570799426	0.9500901891933532	-1	0	0	0.16666666666666666	1	1.0	7	1.0	1.0	8	7	0	1	0	0.1111111111111111	9	1	9	0.3333333333333333	0	0.5795595875760684	0.7853995142843666	0.6391878475578647	0.6946621610588329	0.569271001695309	0.9104859314177222	0.7441888501096184	0.8145224222777645	1.0	0	0.0	0.0019463376570799426	83
657	0.015006465160486164	0.0007012551607139163	-0.0005732234817496853	0.9478964984160484	-1	0	0	0.16666666666666666	1	1.0	6	0.5333333333333333	0.6666666666666666	5	4	2	2	0	0.6	5	3	8	0.2857142857142857	0	0.6156694222223051	0.700647237584117	0.6139146735074725	0.9231447351661785	0.273783124295093	0.9234258776726221	0.866151957376853	0.8745744513699193	0.6000000000000001	0.4	0.0	-5.732234817496853e-05	7
4486	0.044905247274536195	0.017590009738197916	0.014550490052976305	0.8954310583689917	-1	0	0	0.2	2	0.8461538461538461	11	0.30612244897959184	0.6923076923076923	11	9	3	2	0	1.0	7	7	15	0.25	0.2222222222222222	0.5774124883596191	0.7387152323353472	0.4867997304658355	0.8542861243730276	0.7035429426430717	0.9626900298600954	0.866151957376853	0.8828256347831185	0.5909090909090909	0.18181818181818182	0.0	0.014550490052976305	75
841	0.011018981408894346	0.00207308115574334	-0.0001272703132316843	0.9631388111260207	-1	0	0	0.5	3	0.5714285714285714	4	0.45	0.42857142857142855	5	3	3	4	0	0.8	5	4	9	0.5	0	0.6156694222223051	0.7907176994698905	0.26298908524003684	0.8356006032203553	0.2766825641042289	0.9523714089342808	0.866151957376853	0.8790584035754124	0.30000000000000004	0.2	0.0	-1.272703132316843e-05	8
3349	None	None	None	None	None	0	0	0.125	1	1.0	9	0.55	0.6666666666666666	7	6	3	4	0	0.8	5	4	11	0.4444444444444444	0	0.6156694222223051	0.6311735447408527	0.4867997304658355	0.6998539211722687	0.9134163315770865	0.961415451707024	0.8772036066624095	0.8224648658446658	0.3571428571428571	0.14285714285714285	0.0	None	0
2944	0.04376189652570738	0.00469375560626013	0.003928354694722627	0.8230459325259568	-1	0	0	0.2	2	0.8461538461538461	11	0.3	0.6923076923076923	10	9	4	3	0	0.5	10	5	15	0.2727272727272727	0	0.5712990406176985	0.8054061461613449	0.3748944078529362	0.85172085007015	0.6821341556658416	0.9522231538786424	0.8412248508617114	0.8863126390297812	0.6	0.3	0.0	0.003928354694722627	13
1582	None	None	None	None	None	0	0	0.125	1	1.0	10	0.6	0.7	8	7	3	4	0	0.8	4	5	12	0.4444444444444444	0	0.6156694222223051	0.6462655852148947	0.6139146735074725	0.9202085586142087	0.4687039663964202	0.9656488698869482	0.866151957376853	0.8935954231400111	0.25	0.375	0.0	None	0
2395	0.04614645393128244	0.013192129963845682	0.013051220309032332	0.88089723435133	-1	0.25	1	0.3	3	0.7692307692307693	10	0.26785714285714285	0.6923076923076923	10	9	4	1	0	0.875	7	8	15	0.09090909090909091	0.25	0.5712990406176985	0.8082302078223089	0.3748944078529362	0.85172085007015	0.6821341556658416	0.9522231538786424	0.8412248508617114	0.8869197988130418	1.0	0.2	0.0	0.013051220309032332	37
923	0.03379119052604714	0.004522106875813769	0.004497681694867306	0.8716120968655714	-1	0	0	0.3	3	0.6923076923076923	9	0.30612244897959184	0.5384615384615384	9	7	5	4	0	1.0	7	7	15	0.3333333333333333	0.2222222222222222	0.6156694222223051	0.8766022692265989	0.4867997304658355	0.9402183321059735	0.5339036182871693	0.9552924451180091	0.866151957376853	0.930386586379107	0.2777777777777778	0.3333333333333333	0.0	0.004497681694867306	68
2320	0.046271579019855465	0.012337146879696639	0.012071343008808064	0.8817686724760146	-1	0.25	1	0.3	3	0.7692307692307693	10	0.26785714285714285	0.6923076923076923	10	9	4	1	0	0.875	7	8	15	0.09090909090909091	0.25	0.5712990406176985	0.8082302078223089	0.3748944078529362	0.85172085007015	0.6821341556658416	0.9522231538786424	0.8412248508617114	0.8869197988130418	1.0	0.3	0.0	0.012071343008808064	17
4350	0.04517221171139089	0.016327548816949485	0.01380621813878887	0.8957175498284627	-1	0	0	0.2	2	0.8461538461538461	11	0.30612244897959184	0.6923076923076923	11	9	3	3	0	1.0	7	7	15	0.375	0.2222222222222222	0.5774124883596191	0.7387152323353472	0.4867997304658355	0.8542861243730276	0.6630097006191593	0.9647511637966332	0.866151957376853	0.8848436492994671	0.45454545454545453	0.18181818181818182	0.0	0.01380621813878887	25
4695	0.044749386245689506	0.015964498037786466	0.013770304752503808	0.8946012185360692	-1	0	0	0.2	2	0.8461538461538461	11	0.30612244897959184	0.6923076923076923	11	9	3	3	0	1.0	7	7	15	0.375	0.2222222222222222	0.5774124883596191	0.7387152323353472	0.4867997304658355	0.8542861243730276	0.6630097006191593	0.9647511637966332	0.866151957376853	0.8848436492994671	0.45454545454545453	0.18181818181818182	0.0	0.013770304752503808	26
4721	0.04501440386624524	0.00723465367971588	0.007234641806510329	0.8828263865191806	-1	0.25	1	0.3	3	0.7692307692307693	10	0.30612244897959184	0.6153846153846154	10	8	4	2	0	1.0	7	7	15	0.2	0.25	0.5774124883596191	0.7635207530333217	0.4867997304658355	0.8539096297592467	0.6832763216311155	0.9627651930342204	0.8541293752996173	0.8872961401988739	0.55	0.2	0.0	0.007234641806510329	9
5006	0.045190843169901504	0.017418304965569904	0.015104119479453889	0.8941869583593539	-1	0	0	0.2	2	0.8461538461538461	11	0.30612244897959184	0.6923076923076923	11	9	3	3	0	1.0	7	7	15	0.375	0.2222222222222222	0.5774124883596191	0.7387152323353472	0.4867997304658355	0.8542861243730276	0.6630097006191593	0.9647511637966332	0.866151957376853	0.8848436492994671	0.45454545454545453	0.18181818181818182	0.0	0.015104119479453889	65
2414	0.05092241668729226	0.011760605655493254	0.010508820389641392	0.8805587204196601	-1	0.25	1	0.3	3	0.7692307692307693	10	0.26785714285714285	0.6923076923076923	10	9	4	1	0	0.875	7	8	15	0.09090909090909091	0.25	0.5712990406176985	0.8722628102864204	0.3748944078529362	0.85172085007015	0.6821341556658416	0.9522231538786424	0.8489461845399787	0.9020764407466605	1.0	0.2	0.0	0.010508820389641392	11
4575	0.043446303911952415	0.017092021494741722	0.014190357975541261	0.8962268816236469	-1	0	0	0.2	2	0.8461538461538461	11	0.30612244897959184	0.6923076923076923	11	9	3	3	0	1.0	7	7	15	0.375	0.2222222222222222	0.5774124883596191	0.7387152323353472	0.4867997304658355	0.8542861243730276	0.6630097006191593	0.9647511637966332	0.866151957376853	0.8848436492994671	0.45454545454545453	0.18181818181818182	0.0	0.014190357975541261	47
391	0.002094972948901828	0.0004932997170966851	0.00048596996857860176	0.9899491258400455	-1	0	0	0.3333333333333333	1	1.0	2	0.6666666666666666	0.5	2	1	1	0	0	0.6666666666666666	2	3	4	0.0	0	0.45862277550588965	0.6008192646109242	0.578196372431209	0.5064155431212145	0.8229874791560328	0.781349656387437	0.8204048093204529	0.6386164365445228	0	0	0.0	0.00048596996857860176	25
4378	0.045350064098876305	0.017525390520198907	0.015075324538694307	0.8943171199585719	-1	0	0	0.2	2	0.8461538461538461	11	0.30612244897959184	0.6923076923076923	11	9	3	3	0	1.0	7	7	15	0.375	0.2222222222222222	0.5774124883596191	0.7387152323353472	0.4867997304658355	0.8542861243730276	0.6630097006191593	0.9647511637966332	0.866151957376853	0.8848436492994671	0.45454545454545453	0.2727272727272727	0.0	0.015075324538694307	34
1474	0.04681393000349755	0.012243670090621323	0.012181641847593901	0.8819799955428869	-1	0.25	1	0.3	3	0.7692307692307693	10	0.26785714285714285	0.6923076923076923	10	9	4	1	0	0.875	7	8	15	0.09090909090909091	0.25	0.5712990406176985	0.8082302078223089	0.3748944078529362	0.85172085007015	0.6821341556658416	0.952209073610563	0.8412248508617114	0.8869094530879796	1.0	0.3	0.0	0.012181641847593901	39
3546	0.04497776361328655	0.01432000133172525	0.012923908192983544	0.8924300565688118	-1	0	0	0.2	2	0.8461538461538461	11	0.30612244897959184	0.6923076923076923	11	9	3	3	0	1.0	7	7	15	0.375	0.2222222222222222	0.5774124883596191	0.7134480368830878	0.4867997304658355	0.8633703290259559	0.5339036182871693	0.9641377795820657	0.8412248508617114	0.8824428788180857	0.45454545454545453	0.18181818181818182	0.0	0.012923908192983544	20
757	0.03156725726823554	0.0035013557531731214	0.002934359398673474	0.877774164207187	-1	0	0	0.3	3	0.6923076923076923	9	0.30612244897959184	0.5384615384615384	9	7	5	4	0	1.0	7	7	15	0.3333333333333333	0.2222222222222222	0.6156694222223051	0.8533661223563849	0.4867997304658355	0.9384719946235923	0.5339036182871693	0.9552924451180091	0.866151957376853	0.9252532536670355	0.2777777777777778	0.3333333333333333	0.0	0.002934359398673474	49
4081	None	None	None	None	None	0	0	0.125	1	1.0	9	0.55	0.6666666666666666	7	6	3	3	0	0.8	5	4	11	0.3333333333333333	0	0.6156694222223051	0.6311735447408527	0.4867997304658355	0.6998539211722687	0.9111319996465387	0.9613210332641501	0.8769923831947536	0.8223410939941812	0.42857142857142855	0.2857142857142857	0.0	None	0
4457	0.051445365934991216	0.010546071187763937	0.008863999172086115	0.8706468010887692	-1	0	0	0.2	2	0.8461538461538461	11	0.30612244897959184	0.6923076923076923	11	9	3	3	0	1.0	7	7	15	0.375	0.2222222222222222	0.6156694222223051	0.7995231200408399	0.4867997304658355	0.8542861243730276	0.6630097006191593	0.9647511637966332	0.866151957376853	0.8960225765922565	0.45454545454545453	0.18181818181818182	0.0	0.008863999172086115	9
3725	0.05017159806243289	0.011391122474065794	0.009229267801075355	0.8824845312998031	-1	0	0	0.2	2	0.8461538461538461	11	0.26785714285714285	0.6923076923076923	11	9	3	3	0	0.875	8	7	15	0.375	0.25	0.565185592875778	0.7255199065775987	0.4867997304658355	0.8519110233201094	0.5339036182871693	0.9595599896766327	0.8412248508617114	0.8768332727378139	0.5454545454545454	0.36363636363636365	0.0	0.009229267801075355	13
2032	0.046495005252648665	0.013044757184817447	0.012913185491154784	0.882570676971234	-1	0.25	1	0.3	3	0.7692307692307693	10	0.26785714285714285	0.6923076923076923	10	9	4	1	0	0.875	7	8	15	0.09090909090909091	0.25	0.5712990406176985	0.8082302078223089	0.3748944078529362	0.85172085007015	0.6821341556658416	0.9522231538786424	0.8412248508617114	0.8869197988130418	1.0	0.3	0.0	0.012913185491154784	19
2136	0.04700386321274872	0.01348348165625114	0.013291564746545147	0.8806246866051044	-1	0.25	1	0.3	3	0.7692307692307693	10	0.26785714285714285	0.6923076923076923	10	9	4	1	0	0.875	7	8	15	0.09090909090909091	0.25	0.5712990406176985	0.8082302078223089	0.3748944078529362	0.85172085007015	0.6821341556658416	0.9522231538786424	0.8412248508617114	0.8869197988130418	1.0	0.2	0.0	0.013291564746545147	17
1141	0.034391467450696586	0.004414936374527074	0.004403148389397387	0.870922701677175	-1	0	0	0.3	3	0.6923076923076923	9	0.30612244897959184	0.5384615384615384	9	7	5	4	0	1.0	7	7	15	0.3333333333333333	0.2222222222222222	0.6156694222223051	0.8766022692265989	0.4867997304658355	0.9402183321059735	0.5339036182871693	0.9551554775749579	0.866151957376853	0.9303174189307936	0.3333333333333333	0.3333333333333333	0.0	0.004403148389397387	39
3308	0.0449518998878113	0.014799727702475602	0.013237570842741348	0.8927056795309172	-1	0	0	0.2	2	0.8461538461538461	11	0.30612244897959184	0.6923076923076923	11	9	3	3	0	1.0	7	7	15	0.375	0.2222222222222222	0.5774124883596191	0.7134480368830878	0.4867997304658355	0.8633703290259559	0.5339036182871693	0.9641377795820657	0.8412248508617114	0.8824428788180857	0.45454545454545453	0.2727272727272727	0.0	0.013237570842741348	28
1168	None	None	None	None	None	0	0	0.2857142857142857	2	0.75	6	0.8333333333333334	0.625	5	5	4	3	0	0.3333333333333333	6	2	10	0.25	0	0.6156694222223051	0.946245043378476	0.7074444965722664	0.7702582381552117	0.569271001695309	0.9130874126035762	0.9038319518289231	0.8950367779993652	0.6	0	0.0	None	0
2455	0.047640577384094746	0.012589331240930748	0.012414733660841235	0.8818446574137604	-1	0.25	1	0.3	3	0.7692307692307693	10	0.26785714285714285	0.6923076923076923	10	9	4	1	0	0.875	7	8	15	0.09090909090909091	0.25	0.5712990406176985	0.8082302078223089	0.3748944078529362	0.85172085007015	0.6821341556658416	0.9522231538786424	0.8412248508617114	0.8869197988130418	1.0	0.2	0.0	0.012414733660841235	30
3664	0.0309258819522873	0.002492011302196705	-0.0006215141841613736	0.9055379902863789	-1	0	0	0.2	2	0.8461538461538461	11	0.30612244897959184	0.6923076923076923	11	9	3	3	0	1.0	7	7	15	0.375	0.2222222222222222	0.6156694222223051	0.9070731933450515	0.5454143175029369	0.9356286844157	0.5339036182871693	0.9491037490306404	0.8412248508617114	0.9325726793767646	0.45454545454545453	0.45454545454545453	0.0	-6.215141841613736e-05	4
2045	0.047187889447542104	0.013715470478897129	0.013491841670612858	0.8818315091608941	-1	0.25	1	0.3	3	0.7692307692307693	10	0.26785714285714285	0.6923076923076923	10	9	4	1	0	0.875	7	8	15	0.09090909090909091	0.25	0.5712990406176985	0.8082302078223089	0.3748944078529362	0.85172085007015	0.6821341556658416	0.9522231538786424	0.8412248508617114	0.8869197988130418	1.0	0.3	0.0	0.013491841670612858	68
899	0.010143115904601058	0.002004514192730889	0.0011106035060520845	0.9790979827905427	-1	0	0	0.25	1	1.0	4	1.0	1.0	5	4	0	1	0	0.16666666666666666	6	1	6	0.3333333333333333	0	0.8131176046395089	0.9288576612411216	0.597868479693729	0.9086939676223833	0.4971001320108339	0.9047193474019352	0.8937375045340626	0.9147155338675454	1.0	0.2	0.0	0.0011106035060520845	39
2892	0.04439914145816178	0.014447380552359843	0.013096128431690371	0.8918689712382268	-1	0	0	0.2	2	0.8461538461538461	11	0.30612244897959184	0.6923076923076923	11	9	3	3	0	1.0	7	7	15	0.375	0.2222222222222222	0.5774124883596191	0.7134480368830878	0.4867997304658355	0.8633703290259559	0.5339036182871693	0.9641377795820657	0.8412248508617114	0.8824428788180857	0.45454545454545453	0.2727272727272727	0.0	0.013096128431690371	33
1265	0.046680586964716865	0.014127326778609575	0.01408912852090377	0.8831938728010568	-1	0.25	1	0.3	3	0.7692307692307693	10	0.26785714285714285	0.6923076923076923	9	9	5	1	0	0.875	7	8	15	0.07142857142857142	0.25	0.565185592875778	0.8198863580048423	0.26298908524003684	0.8583432216467002	0.6607253686886115	0.95045678642874	0.8412248508617114	0.8899689562947508	1.0	0.3333333333333333	0.0	0.01408912852090377	27
3222	0.04542809144835915	0.010509970163203564	0.004730087365232078	0.8885854845360956	-1	0	0	0.2	2	0.8461538461538461	11	0.30612244897959184	0.6923076923076923	11	9	3	3	0	1.0	7	7	15	0.375	0.2222222222222222	0.5774124883596191	0.8571354435317106	0.4867997304658355	0.8633703290259559	0.5339036182871693	0.9641377795820657	0.8455888208057694	0.9096146987381852	0.36363636363636365	0.18181818181818182	0.0	0.004730087365232078	11
1263	0.05102159661463201	0.006853318822207431	0.0005583684341230065	0.8279434695881199	-1	0.25	1	0.3	3	0.7692307692307693	10	0.234375	0.7692307692307693	11	10	3	1	0	1.0	8	8	15	0.1111111111111111	0.2857142857142857	0.5774124883596191	0.8855666271215354	0.4867997304658355	0.9085500116212659	0.6607253686886115	0.9590324597812279	0.873189200078606	0.9240351350479848	1.0	0.2727272727272727	0.0	0.0005583684341230065	10
1143	0.04397581064822874	0.008958671908306539	0.0045780505412088175	0.9113308932907798	-1	0.25	1	0.3	3	0.7692307692307693	10	0.234375	0.7692307692307693	10	10	4	1	0	1.0	8	8	15	0.08333333333333333	0.2857142857142857	0.5712990406176985	0.9168819304156703	0.31663654025667975	0.8467372856871129	0.7498273930667334	0.9555848038982018	0.8616374227304654	0.916284169959531	1.0	0.4	0.0	0.0045780505412088175	25
4977	0.04384553404728075	0.01744027404733871	0.014896867919940496	0.8943021951107321	-1	0	0	0.2	2	0.8461538461538461	11	0.30612244897959184	0.6923076923076923	11	9	3	3	0	1.0	7	7	15	0.375	0.2222222222222222	0.5774124883596191	0.7387152323353472	0.4867997304658355	0.8542861243730276	0.6630097006191593	0.9647511637966332	0.866151957376853	0.8848436492994671	0.45454545454545453	0.18181818181818182	0.0	0.014896867919940496	68
4380	0.04518406176238875	0.01678811163922256	0.014501187752572375	0.8942370272009348	-1	0	0	0.2	2	0.8461538461538461	11	0.30612244897959184	0.6923076923076923	11	9	3	3	0	1.0	7	7	15	0.375	0.2222222222222222	0.5774124883596191	0.7387152323353472	0.4867997304658355	0.8542861243730276	0.6630097006191593	0.9647511637966332	0.866151957376853	0.8848436492994671	0.45454545454545453	0.2727272727272727	0.0	0.014501187752572375	40
2620	0.04703641839167305	0.013390356524619349	0.012935631048522687	0.8809311965882081	-1	0.25	1	0.3	3	0.7692307692307693	10	0.26785714285714285	0.6923076923076923	10	9	4	1	0	0.875	7	8	15	0.09090909090909091	0.25	0.5712990406176985	0.8082302078223089	0.3748944078529362	0.85172085007015	0.6821341556658416	0.9522231538786424	0.8412248508617114	0.8869197988130418	1.0	0.3	0.0	0.012935631048522687	20
4517	0.047531143150169035	0.006254208631920064	0.0058732174851193	0.8704230864894813	-1	0	0	0.2	2	0.8461538461538461	11	0.30612244897959184	0.6923076923076923	11	9	3	3	0	1.0	7	7	15	0.375	0.2222222222222222	0.6156694222223051	0.7932650913586281	0.4867997304658355	0.8542861243730276	0.6630097006191593	0.9647511637966332	0.866151957376853	0.8948178292583568	0.45454545454545453	0.18181818181818182	0.0	0.0058732174851193	17
3048	0.03510972372215682	0.0026490811180228755	0.0026341602874159933	0.9011543935682794	-1	0	0	0.2	2	0.8461538461538461	11	0.35714285714285715	0.6923076923076923	11	9	3	3	0	0.8571428571428571	6	7	15	0.375	0.2	0.565185592875778	0.7211758548187327	0.4867997304658355	0.8899577165777074	0.5339036182871693	0.9643254097509818	0.8412248508617114	0.8921154334526228	0.36363636363636365	0.2727272727272727	0.0	0.0026341602874159933	5
466	0.007816553226644714	0.0001558208360639184	-5.060225798060921e-05	0.97233617306793	-1	0	0	0.25	1	1.0	4	1.0	1.0	4	4	1	1	0	0.16666666666666666	6	1	6	0.16666666666666666	0	0.6180388707713147	0.6112479275192151	0.5732100680844805	0.9162880644696325	0.2772273120297525	0.9569185075528039	0.8723725486124676	0.878898985277286	1.0	0	0.0	-5.06022579806092e-06	12
341	0.0022452007741925253	0.0005403129084225625	0.0005134374938293487	0.9853396616916265	-1	0	0	0.5	2	0.6666666666666666	2	0.5555555555555556	0.6666666666666666	4	2	0	0	0	1.0	3	3	5	0.0	0	0.705964846743176	0.9049704594738518	0.7497148680523098	0.9479088000838518	0.587968439752414	0.9162023887898685	0.8959486928674599	0.925228448072289	0	0	0.0	0.0005134374938293487	30
3438	0.04408068085953751	0.014843682035503764	0.013388911248490466	0.8932159233609297	-1	0	0	0.2	2	0.8461538461538461	11	0.30612244897959184	0.6923076923076923	11	9	3	3	0	1.0	7	7	15	0.375	0.2222222222222222	0.5774124883596191	0.7134480368830878	0.4867997304658355	0.8633703290259559	0.5339036182871693	0.9641377795820657	0.8412248508617114	0.8824428788180857	0.45454545454545453	0.2727272727272727	0.0	0.013388911248490466	45
3408	0.03412877632586567	0.009599944605072859	-0.009312443436748578	0.7768855503408334	-1	0	0	0.3	3	0.7692307692307693	10	0.3125	0.5384615384615384	10	7	4	3	0	0.75	8	6	15	0.3333333333333333	0.15384615384615385	0.5712990406176985	0.7130704795903096	0.4867997304658355	0.9196544831439901	0.43140038260071395	0.9567227738944799	0.8541293752996173	0.8954783833220716	0.5	0.2	0.0	-0.0009312443436748578	0
3443	0.044412880332427525	0.0156869598255164	0.014536875197985126	0.8937536423660697	-1	0	0	0.2	2	0.8461538461538461	11	0.30612244897959184	0.6923076923076923	11	9	3	3	0	1.0	7	7	15	0.375	0.2222222222222222	0.5774124883596191	0.7134480368830878	0.4867997304658355	0.8633703290259559	0.5339036182871693	0.9641377795820657	0.8412248508617114	0.8824428788180857	0.45454545454545453	0.2727272727272727	0.0	0.014536875197985126	23
1856	0.0466021059630836	0.013356116925839361	0.013227117070292184	0.8801413153109583	-1	0.25	1	0.3	3	0.7692307692307693	10	0.26785714285714285	0.6923076923076923	10	9	4	1	0	0.875	7	8	15	0.09090909090909091	0.25	0.5712990406176985	0.8082302078223089	0.3748944078529362	0.85172085007015	0.6821341556658416	0.9522231538786424	0.8412248508617114	0.8869197988130418	1.0	0.3	0.0	0.013227117070292184	26
1978	0.04762012188420779	0.013581319441392788	0.013429882061132993	0.880770711414114	-1	0.25	1	0.3	3	0.7692307692307693	10	0.26785714285714285	0.6923076923076923	10	9	4	1	0	0.875	7	8	15	0.09090909090909091	0.25	0.5712990406176985	0.8082302078223089	0.3748944078529362	0.85172085007015	0.6821341556658416	0.9522231538786424	0.8412248508617114	0.8869197988130418	1.0	0.3	0.0	0.013429882061132993	19
541	0.005268944385931247	0.00014722606797336942	-6.547103954251462e-05	0.9513369602207075	-1	0	0	0.5	3	0.5	3	0.5333333333333333	0.16666666666666666	4	1	3	4	0	0.6	5	3	8	0.5714285714285714	0	0.7106303960676961	0.8425576948367882	0.802189874094239	0.9411898937729706	0.48156023207350296	0.9140063732950785	0.9167211369511371	0.9064686306026386	0.375	0.75	0.0	-6.547103954251462e-06	7
2504	0.046018305532393014	0.012193218191900123	0.01207950414753597	0.8826334299492924	-1	0.25	1	0.3	3	0.7692307692307693	10	0.26785714285714285	0.6923076923076923	10	9	4	1	0	0.875	7	8	15	0.09090909090909091	0.25	0.5712990406176985	0.8082302078223089	0.3748944078529362	0.85172085007015	0.6821341556658416	0.9522231538786424	0.8412248508617114	0.8869197988130418	1.0	0.3	0.0	0.01207950414753597	21
2233	0.045058594220425484	0.013768991971383501	0.013556484938055505	0.8813329438669013	-1	0.25	1	0.3	3	0.7692307692307693	10	0.26785714285714285	0.6923076923076923	10	9	4	1	0	0.875	7	8	15	0.09090909090909091	0.25	0.5712990406176985	0.8082302078223089	0.3748944078529362	0.85172085007015	0.6821341556658416	0.952209073610563	0.8412248508617114	0.8869094530879796	1.0	0.2	0.0	0.013556484938055505	24
3116	0.04637860053894386	0.015163770903062087	0.01266545242289364	0.9035791217945666	-1	0	0	0.2	2	0.8461538461538461	11	0.30612244897959184	0.6923076923076923	11	9	3	3	0	1.0	7	7	15	0.375	0.2222222222222222	0.5774124883596191	0.7616926605865648	0.4867997304658355	0.8619468467340268	0.2759063735840142	0.9670230739317459	0.8412248508617114	0.8932125040428399	0.45454545454545453	0.2727272727272727	0.0	0.01266545242289364	19
598	0.022023347801437262	0.006428004049215271	-0.005961056096086086	0.9483279396683995	-1	0.75	3	0.7	7	0.3076923076923077	4	0.5555555555555556	0.3076923076923077	9	4	5	3	0	0.3333333333333333	9	3	15	0.3333333333333333	1.0	0.565185592875778	0.6872387433946864	0.4867997304658355	0.9400603077412518	0.6675783644802549	0.967040982755776	0.843322299790078	0.9093953368606805	0.1111111111111111	0.2222222222222222	0.0	-0.0005961056096086086	5
1859	0.039648051123870404	0.010970094435400597	0.00960116240905176	0.8875839140483592	-1	0.25	1	0.3	3	0.7692307692307693	10	0.26785714285714285	0.6923076923076923	10	9	4	1	0	0.875	7	8	15	0.09090909090909091	0.25	0.5774124883596191	0.8072244780095459	0.3748944078529362	0.8457634474225085	0.6809919897005677	0.9522205142766628	0.8412248508617114	0.8851377084825085	1.0	0.2	0.0	0.00960116240905176	7
3139	0.03561172005510477	0.002494152108001156	0.002463424189373707	0.9009299801644337	-1	0	0	0.2	2	0.8461538461538461	11	0.35714285714285715	0.6923076923076923	11	9	3	3	0	0.8571428571428571	6	7	15	0.375	0.2	0.565185592875778	0.7211758548187327	0.4867997304658355	0.8899577165777074	0.5339036182871693	0.9643254097509818	0.8412248508617114	0.8921154334526228	0.36363636363636365	0.2727272727272727	0.0	0.002463424189373707	5
4959	0.0441621797449543	0.01753603731816924	0.014674123779139818	0.8957622397800115	-1	0	0	0.2	2	0.8461538461538461	11	0.30612244897959184	0.6923076923076923	11	9	3	3	0	1.0	7	7	15	0.375	0.2222222222222222	0.5774124883596191	0.7387152323353472	0.4867997304658355	0.8542861243730276	0.6630097006191593	0.9647511637966332	0.866151957376853	0.8848436492994671	0.45454545454545453	0.18181818181818182	0.0	0.014674123779139818	70
1441	0.046547266592804504	0.012295625414038341	0.0122215414913317	0.8821871303497284	-1	0.25	1	0.3	3	0.7692307692307693	10	0.26785714285714285	0.6923076923076923	10	9	4	1	0	0.875	7	8	15	0.09090909090909091	0.25	0.5712990406176985	0.8082302078223089	0.3748944078529362	0.85172085007015	0.6821341556658416	0.9522231538786424	0.8412248508617114	0.8869197988130418	1.0	0.3	0.0	0.0122215414913317	43
2330	0.04728676614820951	0.013501143170596685	0.01339244237777342	0.8814072384520037	-1	0.25	1	0.3	3	0.7692307692307693	10	0.26785714285714285	0.6923076923076923	10	9	4	1	0	0.875	7	8	15	0.09090909090909091	0.25	0.5712990406176985	0.8082302078223089	0.3748944078529362	0.85172085007015	0.6855606535616634	0.9522353545691103	0.8412248508617114	0.8869287651594747	1.0	0.2	0.0	0.01339244237777342	77
2613	0.04566600043315592	0.013132549916625534	0.013007720104852603	0.882514437888954	-1	0.25	1	0.3	3	0.7692307692307693	10	0.26785714285714285	0.6923076923076923	10	9	4	1	0	0.875	7	8	15	0.09090909090909091	0.25	0.5712990406176985	0.8082302078223089	0.3748944078529362	0.85172085007015	0.6821341556658416	0.9522231538786424	0.8412248508617114	0.8869197988130418	1.0	0.2	0.0	0.013007720104852603	20
939	0.0027777661330595214	0.0005017634006550054	0.0005017229236145286	0.9962670825677657	-1	0	0	0.5	1	1.0	1	1.0	1.0	2	1	0	0	0	0.3333333333333333	3	1	3	0.0	0	0.9308919831238036	0.6391234092336134	0.5930367435989579	0.5028086445510821	0.5192005820066947	0.9709970733976895	0.9112472830997026	0.7965021370321097	0	0	0.0	0.0005017229236145286	18
1688	0.045893625874567155	0.013265593701497802	0.013080630537913236	0.8817375033903967	-1	0.25	1	0.3	3	0.7692307692307693	10	0.26785714285714285	0.6923076923076923	10	9	4	1	0	0.875	7	8	15	0.09090909090909091	0.25	0.5712990406176985	0.8082302078223089	0.3748944078529362	0.85172085007015	0.6821341556658416	0.9522231538786424	0.8412248508617114	0.8869197988130418	1.0	0.2	0.0	0.013080630537913236	66
2595	0.050930890369178694	0.010627939833418273	0.010170555662558466	0.8775179148775984	-1	0	0	0.2	2	0.8461538461538461	11	0.30612244897959184	0.6923076923076923	11	9	3	3	0	1.0	7	7	15	0.375	0.2222222222222222	0.5774124883596191	0.7134480368830878	0.41399025478960194	0.8612143830180868	0.5339036182871693	0.9641377795820657	0.866151957376853	0.8818135866497097	0.45454545454545453	0.2727272727272727	0.0	0.010170555662558466	8
1450	0.04209682852999981	0.005603694505075236	0.005004276074910254	0.9027756826199087	-1	0.25	1	0.3	3	0.7692307692307693	10	0.26785714285714285	0.6923076923076923	10	9	4	1	0	0.875	7	8	15	0.09090909090909091	0.25	0.5712990406176985	0.8387947840040798	0.2889335813781129	0.8402586173345162	0.6187232804651204	0.9607163181614041	0.8412248508617114	0.8974098251213487	1.0	0.3	0.0	0.005004276074910254	12
3717	0.04504291217749944	0.014383354554685363	0.013021753755137824	0.8923592119924973	-1	0	0	0.2	2	0.8461538461538461	11	0.30612244897959184	0.6923076923076923	11	9	3	3	0	1.0	7	7	15	0.375	0.2222222222222222	0.5774124883596191	0.7134480368830878	0.4867997304658355	0.8633703290259559	0.5339036182871693	0.9641377795820657	0.8412248508617114	0.8824428788180857	0.45454545454545453	0.18181818181818182	0.0	0.013021753755137824	22
1799	0.04610154209192994	0.012414298403931207	0.012260110939315623	0.8822860640041501	-1	0.25	1	0.3	3	0.7692307692307693	10	0.26785714285714285	0.6923076923076923	10	9	4	1	0	0.875	7	8	15	0.09090909090909091	0.25	0.5712990406176985	0.8082302078223089	0.3748944078529362	0.85172085007015	0.6821341556658416	0.9522231538786424	0.8412248508617114	0.8869197988130418	1.0	0.3	0.0	0.012260110939315623	23
4302	0.04487943403418321	0.015846301072824667	0.013480126351973836	0.894843233317851	-1	0	0	0.2	2	0.8461538461538461	11	0.30612244897959184	0.6923076923076923	11	9	3	3	0	1.0	7	7	15	0.375	0.2222222222222222	0.5774124883596191	0.7387152323353472	0.4867997304658355	0.8542861243730276	0.6630097006191593	0.9647511637966332	0.866151957376853	0.8848436492994671	0.45454545454545453	0.18181818181818182	0.0	0.013480126351973836	30
1373	0.05119749689990008	0.0037444907708803292	0.003232251351560663	0.8654848780835128	-1	0.25	1	0.3	3	0.7692307692307693	10	0.234375	0.7692307692307693	11	10	3	1	0	1.0	8	8	15	0.1111111111111111	0.2857142857142857	0.5774124883596191	0.8089620517332701	0.26298908524003684	0.9141647049842315	0.6607253686886115	0.9478489115384248	0.8891154940023265	0.9034625360614481	1.0	0.2727272727272727	0.0	0.003232251351560663	20
2520	0.04579019934785289	0.012286452240314376	0.012056215012584323	0.8820088252759013	-1	0.25	1	0.3	3	0.7692307692307693	10	0.26785714285714285	0.6923076923076923	10	9	4	1	0	0.875	7	8	15	0.09090909090909091	0.25	0.5712990406176985	0.8082302078223089	0.3748944078529362	0.85172085007015	0.6821341556658416	0.9522231538786424	0.8412248508617114	0.8869197988130418	1.0	0.3	0.0	0.012056215012584323	20
2864	0.04332282881034186	0.01457647567044626	0.013147015176091247	0.8925287724303128	-1	0	0	0.2	2	0.8461538461538461	11	0.30612244897959184	0.6923076923076923	11	9	3	3	0	1.0	7	7	15	0.375	0.2222222222222222	0.5774124883596191	0.7134480368830878	0.4867997304658355	0.8633703290259559	0.5339036182871693	0.9641377795820657	0.8412248508617114	0.8824428788180857	0.45454545454545453	0.2727272727272727	0.0	0.013147015176091247	26
4087	0.04469027778400698	0.00578915480090944	0.003705339138808211	0.8934811868993334	-1	0	0	0.2	2	0.8461538461538461	11	0.30612244897959184	0.6923076923076923	11	9	3	3	0	1.0	7	7	15	0.375	0.2222222222222222	0.5774124883596191	0.7544634595379641	0.4867997304658355	0.8542861243730276	0.6630097006191593	0.9647511637966332	0.866151957376853	0.8876415039639093	0.45454545454545453	0.18181818181818182	0.0	0.003705339138808211	9
3368	0.03975462142336406	0.00640997815333513	-0.006403571355373626	0.8812204048847353	-1	0	0	0.2	2	0.8461538461538461	11	0.2777777777777778	0.6923076923076923	10	9	4	3	0	0.6666666666666666	9	6	15	0.2727272727272727	0	0.5774124883596191	0.7369244616788868	0.4867997304658355	0.9257776563665711	0.6099508331774078	0.9641795597643175	0.8412248508617114	0.9073856930021671	0.5	0.3	0.0	-0.0006403571355373626	6
2815	0.047927724646274816	0.013726016319089722	0.01228810052631549	0.8913327049847515	-1	0	0	0.2	2	0.8461538461538461	11	0.26785714285714285	0.6923076923076923	10	9	4	3	0	0.875	7	8	15	0.2727272727272727	0.2222222222222222	0.5712990406176985	0.8054061461613449	0.3748944078529362	0.85172085007015	0.6821341556658416	0.9522231538786424	0.8412248508617114	0.8863126390297812	0.5	0.2	0.0	0.01228810052631549	10
1523	0.04624078503033171	0.012773502215104229	0.012653110042069052	0.8806595776994525	-1	0.25	1	0.3	3	0.7692307692307693	10	0.26785714285714285	0.6923076923076923	10	9	4	1	0	0.875	7	8	15	0.09090909090909091	0.25	0.5712990406176985	0.8082302078223089	0.3748944078529362	0.85172085007015	0.6821341556658416	0.9522231538786424	0.8412248508617114	0.8869197988130418	1.0	0.3	0.0	0.012653110042069052	55
2568	0.0462441305565364	0.012670270260700405	0.012262467129013839	0.88182511660573	-1	0.25	1	0.3	3	0.7692307692307693	10	0.26785714285714285	0.6923076923076923	10	9	4	1	0	0.875	7	8	15	0.09090909090909091	0.25	0.5712990406176985	0.8082302078223089	0.3748944078529362	0.85172085007015	0.6821341556658416	0.9522231538786424	0.8412248508617114	0.8869197988130418	1.0	0.3	0.0	0.012262467129013839	22
3040	None	None	None	None	None	0	0	0.2	2	0.9230769230769231	12	0.625	0.6923076923076923	11	9	3	3	0	0.375	8	3	15	0.375	0.14285714285714285	0.6156694222223051	0.7941745540790817	0.4867997304658355	0.9168995709484861	0.5339036182871693	0.9477918242724885	0.866151957376853	0.9017397362060618	0.36363636363636365	0.2727272727272727	0.0	None	0
2551	0.04661829801842451	0.012204342673129285	0.012119754293944084	0.8810189111779178	-1	0.25	1	0.3	3	0.7692307692307693	10	0.26785714285714285	0.6923076923076923	10	9	4	1	0	0.875	7	8	15	0.09090909090909091	0.25	0.5712990406176985	0.8082302078223089	0.3748944078529362	0.85172085007015	0.6821341556658416	0.9522231538786424	0.8412248508617114	0.8869197988130418	1.0	0.3	0.0	0.012119754293944084	17
4686	0.044885638384377625	0.016450844495626962	0.014154647333632066	0.8939629381000413	-1	0	0	0.2	2	0.8461538461538461	11	0.30612244897959184	0.6923076923076923	11	9	3	3	0	1.0	7	7	15	0.375	0.2222222222222222	0.5774124883596191	0.7387152323353472	0.4867997304658355	0.8542861243730276	0.6630097006191593	0.9647511637966332	0.866151957376853	0.8848436492994671	0.45454545454545453	0.18181818181818182	0.0	0.014154647333632066	25
40	0.027843470189623035	0.0016191720533735793	0.0007074542669600268	0.9718810989122426	-1	0.25	1	0.4	4	0.6923076923076923	9	0.3409090909090909	0.6153846153846154	11	8	3	1	0	0.36363636363636365	4	11	15	0.14285714285714285	0.18181818181818182	0.3475333997410984	0.9553388224939622	0.9375811369696747	0.9423577464771362	0.9215486755215606	0.7154756871266396	0.9400220368616161	0.9054873675483326	1.0	0.18181818181818182	0.0	0.0007074542669600268	21
3695	0.045300330607224645	0.001064655656753998	6.473349444207981e-05	0.8754101550010325	-1	0	0	0.2	2	0.8461538461538461	11	0.30612244897959184	0.6923076923076923	10	9	4	3	0	1.0	7	7	15	0.2727272727272727	0	0.5712990406176985	0.8385702586966913	0.3748944078529362	0.8659841777813024	0.5973144934878903	0.9546446760937545	0.8541293752996173	0.8990563181672392	0.5	0.3	0.0	6.473349444207981e-05	5
4250	0.04809677194214413	0.008653859375062278	0.008254853958908482	0.882088477335059	-1	0	0	0.2	2	0.8461538461538461	11	0.30612244897959184	0.6923076923076923	11	9	3	3	0	1.0	7	7	15	0.375	0.2222222222222222	0.5774124883596191	0.7387152323353472	0.4867997304658355	0.8727718779724183	0.6630097006191593	0.9647511637966332	0.866151957376853	0.8900720511055449	0.45454545454545453	0.18181818181818182	0.0	0.008254853958908482	14
2023	0.04652754082974574	0.012664093797677	0.012591983309827377	0.8807347191372622	-1	0.25	1	0.3	3	0.7692307692307693	10	0.26785714285714285	0.6923076923076923	10	9	4	1	0	0.875	7	8	15	0.09090909090909091	0.25	0.5712990406176985	0.8082302078223089	0.3748944078529362	0.85172085007015	0.6821341556658416	0.9522231538786424	0.8412248508617114	0.8869197988130418	1.0	0.3	0.0	0.012591983309827377	24
4091	0.04463004819840432	0.007799577284021965	-0.006737179876859165	0.8837837979080978	-1	0	0	0.2	2	0.8461538461538461	11	0.30612244897959184	0.6923076923076923	11	9	3	3	0	1.0	7	7	15	0.375	0.2222222222222222	0.5774124883596191	0.7419016149852932	0.4867997304658355	0.8542861243730276	0.6607253686886115	0.9648162817055361	0.866151957376853	0.885470201464755	0.45454545454545453	0.2727272727272727	0.0	-0.0006737179876859166	2
440	0.031162416079663528	0.0008431803166411541	0.0007129645659249323	0.9213571144045135	-1	0	0	0.125	1	1.0	10	0.6	0.7	8	7	3	3	0	0.8	5	4	12	0.3333333333333333	0	0.6156694222223051	0.8318955890843247	0.6472109444647364	0.8038884815377704	0.22794795356036116	0.8639155250412888	0.866151957376853	0.8347076705206532	0.5	0	0.0	0.0007129645659249323	13
792	0.0488915127717629	0.0053339523097557535	0.004148364133003764	0.8546501999622311	-1	0.25	1	0.3	3	0.7692307692307693	10	0.234375	0.7692307692307693	11	10	3	1	0	1.0	8	8	15	0.1111111111111111	0.2857142857142857	0.5774124883596191	0.8089620517332701	0.26298908524003684	0.9141647049842315	0.6607253686886115	0.9478489115384248	0.8891154940023265	0.9034625360614481	1.0	0.2727272727272727	0.0	0.004148364133003764	86
4581	0.0449950417102836	0.016790435912092578	0.013879122630045176	0.8960785386307656	-1	0	0	0.2	2	0.8461538461538461	11	0.30612244897959184	0.6923076923076923	11	9	3	3	0	1.0	7	7	15	0.375	0.2222222222222222	0.5774124883596191	0.7387152323353472	0.4867997304658355	0.8542861243730276	0.6630097006191593	0.9647511637966332	0.866151957376853	0.8848436492994671	0.45454545454545453	0.18181818181818182	0.0	0.013879122630045176	21
4013	0.044830893664336555	0.017603823934871428	0.015412160337199285	0.8953119328217354	-1	0	0	0.2	2	0.8461538461538461	11	0.30612244897959184	0.6923076923076923	11	9	3	3	0	1.0	7	7	15	0.375	0.2222222222222222	0.5774124883596191	0.7387152323353472	0.4867997304658355	0.8542861243730276	0.6630097006191593	0.9647511637966332	0.866151957376853	0.8848436492994671	0.45454545454545453	0.2727272727272727	0.0	0.015412160337199285	106
3559	0.04460994947374085	0.01485089081429459	0.013368824114700506	0.8925683328198638	-1	0	0	0.2	2	0.8461538461538461	11	0.30612244897959184	0.6923076923076923	11	9	3	3	0	1.0	7	7	15	0.375	0.2222222222222222	0.5774124883596191	0.7134480368830878	0.4867997304658355	0.8633703290259559	0.5339036182871693	0.9641377795820657	0.8412248508617114	0.8824428788180857	0.45454545454545453	0.2727272727272727	0.0	0.013368824114700506	28
1638	0.038831995575269465	0.00721743385415141	-0.003866079795989261	0.8955200730136176	-1	0.25	1	0.4	4	0.6153846153846154	8	0.3125	0.5384615384615384	10	7	4	1	0	0.75	8	6	15	0.1111111111111111	0.2857142857142857	0.5712990406176985	0.8082302078223089	0.3748944078529362	0.85172085007015	0.6821341556658416	0.9522231538786424	0.8412248508617114	0.8869197988130418	1.0	0.2	0.0	-0.00038660797959892614	4
2976	0.04466903584786248	0.014384393241679507	0.01310021932349271	0.8930329708992146	-1	0	0	0.2	2	0.8461538461538461	11	0.30612244897959184	0.6923076923076923	11	9	3	3	0	1.0	7	7	15	0.375	0.2222222222222222	0.5774124883596191	0.7134480368830878	0.4867997304658355	0.8633703290259559	0.5339036182871693	0.9641377795820657	0.8412248508617114	0.8824428788180857	0.45454545454545453	0.18181818181818182	0.0	0.01310021932349271	34
1851	0.04592515817557711	0.013363338072887204	0.01325290701972441	0.8813868949893884	-1	0.25	1	0.3	3	0.7692307692307693	10	0.26785714285714285	0.6923076923076923	10	9	4	1	0	0.875	7	8	15	0.09090909090909091	0.25	0.5712990406176985	0.8082302078223089	0.3748944078529362	0.85172085007015	0.6821341556658416	0.9522231538786424	0.8412248508617114	0.8869197988130418	1.0	0.3	0.0	0.01325290701972441	25
4454	0.04459825643202913	0.008942651789378005	-0.008805127793393454	0.8926766395581859	-1	0	0	0.2	2	0.8461538461538461	11	0.30612244897959184	0.6923076923076923	11	9	3	3	0	1.0	7	7	15	0.375	0.2222222222222222	0.5774124883596191	0.7387152323353472	0.4867997304658355	0.8653424813261192	0.6630097006191593	0.9647511637966332	0.866151957376853	0.8879241062446993	0.45454545454545453	0.18181818181818182	0.0	-0.0008805127793393454	2
66	0.00100617076145148	0.00012302099452504828	0.00012298411153098828	0.9971907874640136	-1	0	0	0.5	2	0.3333333333333333	1	0.625	0.3333333333333333	3	1	1	3	0	0.5	2	4	5	0.75	0	0.5616629631199646	0.9487495563214204	0.8157893234497923	0.702789726723037	0.29759656272521706	0.6536387218349189	0.892414306806096	0.8132655727162914	0.3333333333333333	0	0.0	0.00012298411153098828	25
3069	0.04361270635589977	0.014822739049075086	0.013667869316531737	0.8941862186001782	-1	0	0	0.2	2	0.8461538461538461	11	0.30612244897959184	0.6923076923076923	11	9	3	3	0	1.0	7	7	15	0.375	0.2222222222222222	0.5774124883596191	0.7134480368830878	0.4867997304658355	0.8633703290259559	0.5339036182871693	0.9641377795820657	0.8412248508617114	0.8824428788180857	0.45454545454545453	0.2727272727272727	0.0	0.013667869316531737	22
4909	0.03482582836380499	0.0033223452748581913	0.0004053194915600329	0.906484612444603	-1	0.25	1	0.3	3	0.7692307692307693	10	0.35714285714285715	0.6153846153846154	10	8	4	2	0	0.8571428571428571	6	7	15	0.2	0.2222222222222222	0.5774124883596191	0.8942776029570684	0.4867997304658355	0.8640212768645479	0.45720979267217665	0.9619711783995071	0.866151957376853	0.9172062306588049	0.55	0.4	0.0	0.0004053194915600329	6
3875	0.04475200460252282	0.017927644939072108	0.015451900485905489	0.8942071361130425	-1	0	0	0.2	2	0.8461538461538461	11	0.30612244897959184	0.6923076923076923	11	9	3	3	0	1.0	7	7	15	0.375	0.2222222222222222	0.5774124883596191	0.7387152323353472	0.4867997304658355	0.8542861243730276	0.6630097006191593	0.9647511637966332	0.866151957376853	0.8848436492994671	0.45454545454545453	0.2727272727272727	0.0	0.015451900485905489	30
1938	0.04707797046408919	0.010792873778538669	0.010511980509700815	0.8827914620006736	-1	0.25	1	0.3	3	0.7692307692307693	10	0.26785714285714285	0.6923076923076923	10	9	4	1	0	0.875	7	8	15	0.09090909090909091	0.25	0.5712990406176985	0.8082302078223089	0.3748944078529362	0.85172085007015	0.6821341556658416	0.9522231538786424	0.8412248508617114	0.8869197988130418	1.0	0.2	0.0	0.010511980509700815	10
3779	0.04394947433629354	0.01431975249117901	0.013024256342276039	0.8923860914268761	-1	0	0	0.2	2	0.8461538461538461	11	0.30612244897959184	0.6923076923076923	11	9	3	3	0	1.0	7	7	15	0.375	0.2222222222222222	0.5774124883596191	0.7134480368830878	0.4867997304658355	0.8633703290259559	0.5339036182871693	0.9641377795820657	0.8412248508617114	0.8824428788180857	0.45454545454545453	0.2727272727272727	0.0	0.013024256342276039	29
1595	0.043666507259399884	0.014833992721139045	0.013625035249756078	0.8941181132168863	-1	0	0	0.2	2	0.8461538461538461	11	0.30612244897959184	0.6923076923076923	11	9	3	3	0	1.0	7	7	15	0.375	0.2222222222222222	0.5774124883596191	0.7134480368830878	0.4867997304658355	0.8633703290259559	0.5339036182871693	0.9641377795820657	0.8412248508617114	0.8824428788180857	0.45454545454545453	0.2727272727272727	0.0	0.013625035249756078	137
3051	0.04275174936634475	0.014673660295317288	0.013096300407460614	0.8924063340760647	-1	0	0	0.2	2	0.8461538461538461	11	0.30612244897959184	0.6923076923076923	11	9	3	3	0	1.0	7	7	15	0.375	0.2222222222222222	0.5774124883596191	0.7134480368830878	0.4867997304658355	0.8633703290259559	0.5339036182871693	0.9641377795820657	0.8412248508617114	0.8824428788180857	0.45454545454545453	0.2727272727272727	0.0	0.013096300407460614	47
1968	0.043059317610562704	0.008598960027238877	0.001907590147588814	0.8786229143757935	-1	0.25	1	0.3	3	0.7692307692307693	10	0.26785714285714285	0.6923076923076923	10	9	4	1	0	0.875	7	8	15	0.09090909090909091	0.25	0.5774124883596191	0.8053842833054597	0.3748944078529362	0.85172085007015	0.6821341556658416	0.9522231538786424	0.8412248508617114	0.8863079538095897	1.0	0.3	0.0	0.001907590147588814	5
4805	0.04592686931086977	0.016468868777448097	0.014294684051919056	0.8941801948629317	-1	0	0	0.2	2	0.8461538461538461	11	0.30612244897959184	0.6923076923076923	11	9	3	3	0	1.0	7	7	15	0.375	0.2222222222222222	0.5774124883596191	0.7387152323353472	0.4867997304658355	0.8542861243730276	0.6630097006191593	0.9647511637966332	0.866151957376853	0.8848436492994671	0.45454545454545453	0.18181818181818182	0.0	0.014294684051919056	28
2799	0.04311773193275424	0.014231050941987082	0.01279192903713229	0.8926651962631725	-1	0	0	0.2	2	0.8461538461538461	11	0.30612244897959184	0.6923076923076923	11	9	3	3	0	1.0	7	7	15	0.375	0.2222222222222222	0.5774124883596191	0.7134480368830878	0.4867997304658355	0.8633703290259559	0.5339036182871693	0.9641377795820657	0.8412248508617114	0.8824428788180857	0.45454545454545453	0.18181818181818182	0.0	0.01279192903713229	14
3584	0.03559989652767728	0.008447020823803837	-0.006785865590561769	0.9098740383538492	-1	0	0	0.3	3	0.6923076923076923	9	0.3333333333333333	0.6153846153846154	10	8	4	3	0	0.5555555555555556	9	5	15	0.3	0	0.5712990406176985	0.8054061461613449	0.3748944078529362	0.85172085007015	0.6821341556658416	0.9522231538786424	0.8412248508617114	0.8863126390297812	0.6	0.2	0.0	-0.0006785865590561769	3
423	0.002726791964430325	0.0005107714631368803	0.0005107282001377735	0.9962379010460287	-1	0	0	0.5	1	1.0	1	1.0	1.0	2	1	0	0	0	0.3333333333333333	3	1	3	0.0	0	0.9308919831238036	0.6391234092336134	0.5930367435989579	0.5028086445510821	0.5192005820066947	0.9709970733976895	0.9112472830997026	0.7965021370321097	0	0	0.0	0.0005107282001377735	92
637	0.025148021439792313	0.002846514803870799	0.0025937488875714208	0.9075861722451408	-1	0	0	0.6	6	0.38461538461538464	5	0.3125	0.3076923076923077	6	4	8	2	0	0.75	8	6	15	0.1111111111111111	0.2	0.63436490579355	0.8266080363912723	0.4867997304658355	0.9450656666039373	0.5805961583110669	0.9492589101792365	0.8515885844767729	0.9202155353572559	0.6666666666666666	0.3333333333333333	0.0	0.0025937488875714208	24
4631	0.04627361662780595	0.017664462013526686	0.015348201373002933	0.8944358540671945	-1	0	0	0.2	2	0.8461538461538461	11	0.30612244897959184	0.6923076923076923	11	9	3	3	0	1.0	7	7	15	0.375	0.2222222222222222	0.5774124883596191	0.7387152323353472	0.4867997304658355	0.8542861243730276	0.6630097006191593	0.9647511637966332	0.866151957376853	0.8848436492994671	0.45454545454545453	0.18181818181818182	0.0	0.015348201373002933	112
1408	0.04725498376719914	0.012906524530075285	0.012709972772006636	0.8822955910814286	-1	0.25	1	0.3	3	0.7692307692307693	10	0.26785714285714285	0.6923076923076923	9	9	5	1	0	0.875	7	8	15	0.07142857142857142	0.25	0.565185592875778	0.8198863580048423	0.26298908524003684	0.8583432216467002	0.6607253686886115	0.95045678642874	0.8412248508617114	0.8899689562947508	1.0	0.3333333333333333	0.0	0.012709972772006636	25
1553	0.04629912891099677	0.012464418724141838	0.012374697203284737	0.8811893800771862	-1	0.25	1	0.3	3	0.7692307692307693	10	0.26785714285714285	0.6923076923076923	10	9	4	1	0	0.875	7	8	15	0.09090909090909091	0.25	0.5712990406176985	0.8082302078223089	0.3748944078529362	0.85172085007015	0.6821341556658416	0.9522231538786424	0.8412248508617114	0.8869197988130418	1.0	0.3	0.0	0.012374697203284737	41
4927	0.04459785848507126	0.016635263000375686	0.014534868196607195	0.8953423359051974	-1	0	0	0.2	2	0.8461538461538461	11	0.30612244897959184	0.6923076923076923	11	9	3	3	0	1.0	7	7	15	0.375	0.2222222222222222	0.5774124883596191	0.7387152323353472	0.4867997304658355	0.8542861243730276	0.6630097006191593	0.9647511637966332	0.866151957376853	0.8848436492994671	0.45454545454545453	0.18181818181818182	0.0	0.014534868196607195	24
675	0.014220754778723903	0.001748676972619045	0.00045738370881476617	0.8135795391175631	-1	0	0	0.2	1	1.0	5	1.0	1.0	5	5	1	5	0	0.14285714285714285	7	1	7	0.8333333333333334	0	0.63436490579355	0.839487653746594	0.26298908524003684	0.7962608064400998	0.6078956779999936	0.9109391580230877	0.8412248508617114	0.8558064536103183	0.2	0.4	0.0	0.00045738370881476617	10
3906	0.04456350052903806	0.016381019275896268	0.013841076254451506	0.8956394619268566	-1	0	0	0.2	2	0.8461538461538461	11	0.30612244897959184	0.6923076923076923	11	9	3	3	0	1.0	7	7	15	0.375	0.2222222222222222	0.5774124883596191	0.7387152323353472	0.4867997304658355	0.8542861243730276	0.6630097006191593	0.9647511637966332	0.866151957376853	0.8848436492994671	0.45454545454545453	0.18181818181818182	0.0	0.013841076254451506	80
2950	0.032360327574126435	0.001598444109076012	0.0011982711046659043	0.7719052587176427	-1	0	0	0.4	4	0.6923076923076923	9	0.26785714285714285	0.5384615384615384	10	7	4	2	0	0.875	8	7	15	0.2222222222222222	0.16666666666666666	0.5712990406176985	0.7146883734410704	0.4503949926277187	0.8981725248645006	0.44966701079578764	0.9553591933153709	0.8541293752996173	0.8862432033708857	0.6	0.2	0.0	0.0011982711046659043	5
1183	0.029674579080170346	0.0033387916461105334	0.0033120877499743205	0.8888260569816381	-1	0	0	0.2	2	0.8461538461538461	11	0.35714285714285715	0.6923076923076923	11	9	3	3	0	0.8571428571428571	6	7	15	0.375	0.2	0.6156694222223051	0.855484853031956	0.4867997304658355	0.9331622214987638	0.45675450897349557	0.965758611006974	0.8772036066624095	0.9298698058056267	0.36363636363636365	0.2727272727272727	0.0	0.0033120877499743205	26
1325	0.05574500375506446	0.009735608831769892	-0.0041632776497473895	0.8810366288144439	-1	0.25	1	0.3	3	0.7692307692307693	10	0.234375	0.7692307692307693	11	10	3	1	0	1.0	8	8	15	0.1111111111111111	0.2857142857142857	0.5774124883596191	0.8387139507860258	0.26298908524003684	0.9105852036338759	0.5339036182871693	0.954751257970074	0.8891154940023265	0.9121031535146529	1.0	0.2727272727272727	0.0	-0.00041632776497473896	10
1527	0.04671668973052892	0.013256989379772445	0.0013929407329918374	0.8941308313663009	-1	0.25	1	0.3	3	0.7692307692307693	10	0.26785714285714285	0.6923076923076923	10	9	4	1	0	0.875	7	8	15	0.09090909090909091	0.25	0.5712990406176985	0.8387947840040798	0.3748944078529362	0.85172085007015	0.6821341556658416	0.9522231538786424	0.8412248508617114	0.8937757792466913	1.0	0.3	0.0	0.0013929407329918374	7
1085	0.0535135000856916	0.014816721465296277	-0.01459954151424307	0.8774776458527318	-1	0.25	1	0.3	3	0.7692307692307693	10	0.234375	0.7692307692307693	11	10	3	1	0	1.0	8	8	15	0.1111111111111111	0.2857142857142857	0.5774124883596191	0.7896476379773508	0.26298908524003684	0.9097002937491419	0.6056113460694458	0.9529219014385627	0.8891154940023265	0.9014555431142988	1.0	0.2727272727272727	0.0	-0.001459954151424307	3
3006	0.044381574284683846	0.014634091467808858	0.013159833144958999	0.8926060292088687	-1	0	0	0.2	2	0.8461538461538461	11	0.30612244897959184	0.6923076923076923	11	9	3	3	0	1.0	7	7	15	0.375	0.2222222222222222	0.5774124883596191	0.7134480368830878	0.4867997304658355	0.8633703290259559	0.5339036182871693	0.9641377795820657	0.8412248508617114	0.8824428788180857	0.45454545454545453	0.2727272727272727	0.0	0.013159833144958999	40
1584	0.047716393515062586	0.013309792764921011	0.013159597497515597	0.8821675838133122	-1	0.25	1	0.3	3	0.7692307692307693	10	0.26785714285714285	0.6923076923076923	10	9	4	1	0	0.875	7	8	15	0.09090909090909091	0.25	0.5712990406176985	0.8082302078223089	0.3748944078529362	0.85172085007015	0.6821341556658416	0.9522231538786424	0.8412248508617114	0.8869197988130418	1.0	0.3	0.0	0.013159597497515597	43
3853	0.053895855006677075	0.005540350385964888	0.0029390400564453614	0.8773001415617607	-1	0	0	0.2	2	0.8461538461538461	11	0.23809523809523808	0.7692307692307693	11	10	3	1	0	0.7777777777777778	9	7	15	0.1111111111111111	0.2857142857142857	0.5774124883596191	0.8137617164001723	0.41399025478960194	0.8912893449615752	0.6354526893095764	0.9561897549479806	0.8891154940023265	0.9020815153729257	1.0	0.2727272727272727	0.0	0.0029390400564453614	9
1705	0.046273063101156905	0.012656610220541566	0.012396228202547535	0.881132285914261	-1	0.25	1	0.3	3	0.7692307692307693	10	0.26785714285714285	0.6923076923076923	10	9	4	1	0	0.875	7	8	15	0.09090909090909091	0.25	0.5712990406176985	0.8082302078223089	0.3748944078529362	0.85172085007015	0.6821341556658416	0.9522231538786424	0.8412248508617114	0.8869197988130418	1.0	0.3	0.0	0.012396228202547535	29
2155	0.046442593467355166	0.013427827692125967	0.01330326988952058	0.8808949110809559	-1	0.25	1	0.3	3	0.7692307692307693	10	0.26785714285714285	0.6923076923076923	10	9	4	1	0	0.875	7	8	15	0.09090909090909091	0.25	0.5712990406176985	0.8082302078223089	0.3748944078529362	0.85172085007015	0.6821341556658416	0.9522231538786424	0.8412248508617114	0.8869197988130418	1.0	0.3	0.0	0.01330326988952058	32
4950	0.044592844822516735	0.016334008707274632	0.014137875809016738	0.894290528237858	-1	0	0	0.2	2	0.8461538461538461	11	0.30612244897959184	0.6923076923076923	11	9	3	3	0	1.0	7	7	15	0.375	0.2222222222222222	0.5774124883596191	0.7387152323353472	0.4867997304658355	0.8542861243730276	0.6630097006191593	0.9647511637966332	0.866151957376853	0.8848436492994671	0.45454545454545453	0.2727272727272727	0.0	0.014137875809016738	42
2647	0.04601484981768533	0.01047108513769602	0.007661420402110121	0.8873471461071792	-1	0.25	1	0.3	3	0.7692307692307693	10	0.26785714285714285	0.6923076923076923	10	9	4	1	0	0.875	7	8	15	0.09090909090909091	0.25	0.5712990406176985	0.8274141338039591	0.3748944078529362	0.85172085007015	0.6821341556658416	0.9522231538786424	0.8412248508617114	0.8911566279248062	1.0	0.3	0.0	0.007661420402110121	16
1650	0.046549115707254965	0.006993441745454529	0.0033001796644439403	0.9004679047942189	-1	0.25	1	0.3	3	0.7692307692307693	10	0.26785714285714285	0.6923076923076923	10	9	4	1	0	0.875	7	8	15	0.09090909090909091	0.25	0.5712990406176985	0.9023729510254462	0.3748944078529362	0.8487631889897926	0.6821341556658416	0.9522231538786424	0.879040403719475	0.9100043714064131	1.0	0.3	0.0	0.0033001796644439403	8
3278	0.044319920748710266	0.014664193592577887	0.013232645630900498	0.892343835045384	-1	0	0	0.2	2	0.8461538461538461	11	0.30612244897959184	0.6923076923076923	11	9	3	3	0	1.0	7	7	15	0.375	0.2222222222222222	0.5774124883596191	0.7134480368830878	0.4867997304658355	0.8633703290259559	0.5339036182871693	0.9641377795820657	0.8412248508617114	0.8824428788180857	0.45454545454545453	0.18181818181818182	0.0	0.013232645630900498	44
3052	None	None	None	None	None	0	0	0.125	1	1.0	9	0.55	0.6666666666666666	7	6	3	4	0	0.8	5	4	11	0.4444444444444444	0	0.6156694222223051	0.6311735447408527	0.4867997304658355	0.6998539211722687	0.9134163315770865	0.961415451707024	0.8772036066624095	0.8224648658446658	0.3571428571428571	0.2857142857142857	0.0	None	0
4943	0.04544989614762771	0.011617634076886449	0.00988848284634481	0.8867547353007652	-1	0	0	0.2	2	0.8461538461538461	11	0.30612244897959184	0.6923076923076923	11	9	3	3	0	1.0	7	7	15	0.375	0.2222222222222222	0.5774124883596191	0.8947032418365255	0.4867997304658355	0.8542861243730276	0.6630097006191593	0.9647511637966332	0.866151957376853	0.9172778326953249	0.45454545454545453	0.2727272727272727	0.0	0.00988848284634481	5
3865	0.04963816440833143	0.011642478898831802	0.006856195332213266	0.8842494663882996	-1	0	0	0.2	2	0.8461538461538461	11	0.30612244897959184	0.6923076923076923	11	9	3	3	0	1.0	7	7	15	0.375	0.2222222222222222	0.5774124883596191	0.7387152323353472	0.4867997304658355	0.8585888407262514	0.6905667119287422	0.9583161940274078	0.8503630371157729	0.8800244511204932	0.45454545454545453	0.18181818181818182	0.0	0.006856195332213266	14
554	0.006482000358853114	0.0022073651990859315	-0.0012457837503971859	0.9882398250542705	-1	0	0	0.25	1	1.0	3	0.625	0.6666666666666666	3	2	1	0	0	0.5	2	4	5	0.0	0	0.7078241433837309	0.698175333359552	0.7558847351227348	0.7434203955244186	0.44026108529022456	0.8332730502622445	0.8061106356520853	0.7632324088515429	0	0	0.0	-0.0001245783750397186	6
44	0.06320786732973283	0.0076061552312018865	0.0012045034219020892	0.9201676216825967	-1	0	0	0.1	1	1.0	13	0.25	0.9230769230769231	13	12	1	2	0	0.6	6	10	15	0.4	0	0.13426225705262712	0.927320402523264	0.6581861647039188	0.9225068166458535	0.7038782183081096	0.9600646283826542	0.9089106095510978	0.9390201694817031	0.5384615384615384	0.23076923076923078	0.0	0.0012045034219020892	13
4224	0.045028344964407115	0.017033895203982963	0.014241963951168616	0.8963065218535828	-1	0	0	0.2	2	0.8461538461538461	11	0.30612244897959184	0.6923076923076923	11	9	3	3	0	1.0	7	7	15	0.375	0.2222222222222222	0.5774124883596191	0.7387152323353472	0.4867997304658355	0.8542861243730276	0.6630097006191593	0.9647511637966332	0.866151957376853	0.8848436492994671	0.45454545454545453	0.18181818181818182	0.0	0.014241963951168616	54
1414	0.045438233006637775	0.01250287858135993	0.012335741881451352	0.8813808350710327	-1	0.25	1	0.3	3	0.7692307692307693	10	0.26785714285714285	0.6923076923076923	10	9	4	1	0	0.875	7	8	15	0.09090909090909091	0.25	0.5712990406176985	0.8082302078223089	0.3748944078529362	0.85172085007015	0.6821341556658416	0.9522231538786424	0.8412248508617114	0.8869197988130418	1.0	0.3	0.0	0.012335741881451352	33
4780	0.04376746631993025	0.01693278468984224	0.014238952021768293	0.8959719554131796	-1	0	0	0.2	2	0.8461538461538461	11	0.30612244897959184	0.6923076923076923	11	9	3	3	0	1.0	7	7	15	0.375	0.2222222222222222	0.5774124883596191	0.7387152323353472	0.4867997304658355	0.8542861243730276	0.6630097006191593	0.9647511637966332	0.866151957376853	0.8848436492994671	0.45454545454545453	0.18181818181818182	0.0	0.014238952021768293	53
1519	0.04667222302824945	0.012556496967420689	0.01246356799973144	0.8808030373529478	-1	0.25	1	0.3	3	0.7692307692307693	10	0.26785714285714285	0.6923076923076923	10	9	4	1	0	0.875	7	8	15	0.09090909090909091	0.25	0.5712990406176985	0.8082302078223089	0.3748944078529362	0.85172085007015	0.6821341556658416	0.9522231538786424	0.8412248508617114	0.8869197988130418	1.0	0.3	0.0	0.01246356799973144	57
4138	0.04316204529251708	0.01727251345271642	0.014672247569207727	0.8956381433955021	-1	0	0	0.2	2	0.8461538461538461	11	0.30612244897959184	0.6923076923076923	11	9	3	3	0	1.0	7	7	15	0.375	0.2222222222222222	0.5774124883596191	0.7387152323353472	0.4867997304658355	0.8542861243730276	0.6630097006191593	0.9647511637966332	0.866151957376853	0.8848436492994671	0.45454545454545453	0.18181818181818182	0.0	0.014672247569207727	45
3826	0.04412311000666879	0.0153541022467353	0.014247862575537262	0.8944253617075694	-1	0	0	0.2	2	0.8461538461538461	11	0.30612244897959184	0.6923076923076923	11	9	3	3	0	1.0	7	7	15	0.375	0.2222222222222222	0.5774124883596191	0.7134480368830878	0.4867997304658355	0.8633703290259559	0.5339036182871693	0.9641377795820657	0.8412248508617114	0.8824428788180857	0.45454545454545453	0.2727272727272727	0.0	0.014247862575537262	24
2348	0.04732052031245339	0.012225581433737665	0.01213820329402952	0.8814571470309696	-1	0.25	1	0.3	3	0.7692307692307693	10	0.26785714285714285	0.6923076923076923	10	9	4	1	0	0.875	7	8	15	0.09090909090909091	0.25	0.5712990406176985	0.8082302078223089	0.3748944078529362	0.85172085007015	0.6821341556658416	0.9522231538786424	0.8412248508617114	0.8869197988130418	1.0	0.3	0.0	0.01213820329402952	22
2292	0.046509196583667124	0.013507341188701989	0.013392423626557548	0.8818962492494515	-1	0.25	1	0.3	3	0.7692307692307693	10	0.26785714285714285	0.6923076923076923	10	9	4	1	0	0.875	7	8	15	0.09090909090909091	0.25	0.5712990406176985	0.8082302078223089	0.3748944078529362	0.85172085007015	0.6821341556658416	0.9522231538786424	0.8412248508617114	0.8869197988130418	1.0	0.2	0.0	0.013392423626557548	33
444	3.076028195690705e-06	2.8088036164296448e-08	5.272271632105943e-09	0.9999984838551654	-1	0	0	1.0	2	0.0	0	0.75	0	2	0	0	0	0	1.0	2	2	3	0.0	0	0	0	0	0	0	0	0	0	0	0	0	5.272271632105943e-09	20
255	0.0011256369097954856	8.347033074061331e-07	-6.660615299796795e-07	0.9966891978686171	-1	0	0	1.0	3	0.0	0	0.6666666666666666	0	2	0	1	3	0	0.6666666666666666	2	3	4	0.75	1.0	0	0	0	0	0	0	0	0	0	0	0	-6.660615299796795e-08	15
284	0.0011810639019711171	9.032874728165057e-05	-6.872019000909958e-08	0.997122495616078	-1	0	0	0.75	3	0.3333333333333333	1	0.625	0	3	0	1	2	0	0.5	4	2	5	0.6666666666666666	0.6666666666666666	0	0	0	0	0	0	0	0	0	0	0	-6.872019000909958e-09	24
2133	0.04598621700598139	0.0125619566335642	0.01241931857085959	0.8827406354549888	-1	0.25	1	0.3	3	0.7692307692307693	10	0.26785714285714285	0.6923076923076923	10	9	4	1	0	0.875	7	8	15	0.09090909090909091	0.25	0.5712990406176985	0.8082302078223089	0.3748944078529362	0.85172085007015	0.6821341556658416	0.9522231538786424	0.8412248508617114	0.8869197988130418	1.0	0.3	0.0	0.01241931857085959	33
221	0.00043115055270879024	0.0001500796138778505	-7.74666782780811e-05	0.9978189085024972	-1	0.3333333333333333	1	0.625	5	0.4	4	0.5	0.3	6	3	5	0	0	0.6666666666666666	6	4	12	0.0	0.25	1.0	0.7547521781727129	0.5809276496431389	0.8200051655790126	0.2774099886190508	0.8986436195636359	0.9469596906495277	0.8330754284501977	0	0	0.0	-7.74666782780811e-06	11
4917	0.049317469773678846	0.015323798784021824	0.011223491945915012	0.9097875240698393	-1	0	0	0.2	2	0.8461538461538461	11	0.30612244897959184	0.6923076923076923	11	9	3	3	0	1.0	7	7	15	0.375	0.2222222222222222	0.5774124883596191	0.7922907950117279	0.4867997304658355	0.8545518791297946	0.278190705514562	0.9679955249209651	0.866151957376853	0.8977954723650393	0.45454545454545453	0.18181818181818182	0.0	0.011223491945915012	17
4788	0.0442186143327614	0.016627463888275656	0.014231607780324408	0.8945313344167727	-1	0	0	0.2	2	0.8461538461538461	11	0.30612244897959184	0.6923076923076923	11	9	3	3	0	1.0	7	7	15	0.375	0.2222222222222222	0.5774124883596191	0.7387152323353472	0.4867997304658355	0.8542861243730276	0.6630097006191593	0.9647511637966332	0.866151957376853	0.8848436492994671	0.45454545454545453	0.2727272727272727	0.0	0.014231607780324408	46
3027	0.044058946556540614	0.01441913347084397	0.012900574062432066	0.8926201995061271	-1	0	0	0.2	2	0.8461538461538461	11	0.30612244897959184	0.6923076923076923	11	9	3	3	0	1.0	7	7	15	0.375	0.2222222222222222	0.5774124883596191	0.7134480368830878	0.4867997304658355	0.8633703290259559	0.5339036182871693	0.9641377795820657	0.8412248508617114	0.8824428788180857	0.45454545454545453	0.2727272727272727	0.0	0.012900574062432066	23
1327	0.0460626913901368	0.012069520353640876	0.011959328783024137	0.8821717172641597	-1	0.25	1	0.3	3	0.7692307692307693	10	0.26785714285714285	0.6923076923076923	10	9	4	1	0	0.875	7	8	15	0.09090909090909091	0.25	0.5712990406176985	0.8082302078223089	0.3748944078529362	0.85172085007015	0.6821341556658416	0.9522231538786424	0.8412248508617114	0.8869197988130418	1.0	0.3	0.0	0.011959328783024137	18
89	0.0018463295820886631	0.00046029907569937104	-0.00017494536401792558	0.9877742757890219	-1	0	0	0.6	3	0.6	3	0.5833333333333334	0.4	3	2	3	1	0	0.75	3	4	7	0.1111111111111111	0.5	0.7396843904588631	0.7518052610477675	0.2548310348722008	0.9373175673822312	0.8479912746520781	0.9660736478440218	0.885506193354223	0.9158627810840213	1.0	0	0.0	-1.7494536401792557e-05	10
3435	0.04146518107472551	0.0013549592933374877	-0.00013056599846953908	0.764508640705335	-1	0	0	0.2	2	0.8461538461538461	11	0.5	0.46153846153846156	8	6	6	4	0	0.3	10	3	15	0.2857142857142857	0.3333333333333333	0.5965409552909622	0.845859906003571	0.5161070239843862	0.7458750785266498	0.8114189353523285	0.9575662656400195	0.866151957376853	0.8770973159730132	0.3125	0.375	0.0	-1.305659984695391e-05	1
5024	0.041987281854610196	0.01419597701446353	0.010789768688444687	0.9022121149938134	-1	0	0	0.2	2	0.8461538461538461	11	0.30612244897959184	0.6923076923076923	11	9	3	3	0	1.0	7	7	15	0.375	0.2222222222222222	0.5774124883596191	0.8122521334154622	0.4867997304658355	0.8542861243730276	0.6630097006191593	0.9647511637966332	0.866151957376853	0.8985232858547963	0.45454545454545453	0.18181818181818182	0.0	0.010789768688444687	16
563	0.04797000938031866	0.003316278294623417	-0.0012894743604291532	0.8522104124725629	-1	0.25	1	0.3	3	0.7692307692307693	10	0.23809523809523808	0.7692307692307693	12	10	2	1	0	0.7777777777777778	9	7	15	0.16666666666666666	0.3333333333333333	0.5774124883596191	0.9052103669476294	0.31663654025667975	0.9014093209633455	0.7498273930667334	0.9472197978088357	0.8891154940023265	0.9207291190202731	1.0	0.3333333333333333	0.0	-0.00012894743604291531	7
1467	0.047341052396974094	0.01217732205581651	0.012091931107137383	0.8814177809621938	-1	0.25	1	0.3	3	0.7692307692307693	10	0.26785714285714285	0.6923076923076923	10	9	4	1	0	0.875	7	8	15	0.09090909090909091	0.25	0.5712990406176985	0.8082302078223089	0.3748944078529362	0.85172085007015	0.6821341556658416	0.9522231538786424	0.8412248508617114	0.8869197988130418	1.0	0.3	0.0	0.012091931107137383	43
857	0.009227219767478732	0.00221235721527549	-3.3948069229563866e-06	0.9503687843654557	-1	0	0	0.5	3	0.5714285714285714	4	0.5	0.42857142857142855	3	3	5	3	0	0.5	6	3	9	0.21428571428571427	0	0.63436490579355	0.6028330040912967	0.4867997304658355	0.8338464290380755	0.26797036657333867	0.9655594621637239	0.8415782419974398	0.8566775381962778	0.3333333333333333	0.3333333333333333	0.0	-3.394806922956387e-07	8
814	0.03579304081018261	0.004388228227425048	0.004272630230280692	0.8643593547095992	-1	0	0	0.3	3	0.6923076923076923	9	0.30612244897959184	0.5384615384615384	9	7	5	4	0	1.0	7	7	15	0.3333333333333333	0.2222222222222222	0.6156694222223051	0.8766022692265989	0.4867997304658355	0.9402183321059735	0.5339036182871693	0.9543303909158187	0.866151957376853	0.9299036460107898	0.2777777777777778	0.3333333333333333	0.0	0.004272630230280692	53
4271	0.044184876597626065	0.016720878600997306	0.014430240316519164	0.8953733658746895	-1	0	0	0.2	2	0.8461538461538461	11	0.30612244897959184	0.6923076923076923	11	9	3	3	0	1.0	7	7	15	0.375	0.2222222222222222	0.5774124883596191	0.7387152323353472	0.4867997304658355	0.8542861243730276	0.6630097006191593	0.9647511637966332	0.866151957376853	0.8848436492994671	0.45454545454545453	0.18181818181818182	0.0	0.014430240316519164	52
1665	0.04523595337743882	0.013590875637082223	0.013434183918198494	0.8816274989328808	-1	0.25	1	0.3	3	0.7692307692307693	10	0.26785714285714285	0.6923076923076923	10	9	4	1	0	0.875	7	8	15	0.09090909090909091	0.25	0.5712990406176985	0.8082302078223089	0.3748944078529362	0.85172085007015	0.6821341556658416	0.9522231538786424	0.8412248508617114	0.8869197988130418	1.0	0.3	0.0	0.013434183918198494	78
4935	0.04488852544208657	0.01617357593292866	0.013907656838843934	0.8948861164002256	-1	0	0	0.2	2	0.8461538461538461	11	0.30612244897959184	0.6923076923076923	11	9	3	3	0	1.0	7	7	15	0.375	0.2222222222222222	0.5774124883596191	0.7387152323353472	0.4867997304658355	0.8542861243730276	0.6630097006191593	0.9647511637966332	0.866151957376853	0.8848436492994671	0.45454545454545453	0.2727272727272727	0.0	0.013907656838843934	22
3488	0.04441729393214328	0.014236839767252351	0.0128981777677445	0.8922056166960081	-1	0	0	0.2	2	0.8461538461538461	11	0.30612244897959184	0.6923076923076923	11	9	3	3	0	1.0	7	7	15	0.375	0.2222222222222222	0.5774124883596191	0.7134480368830878	0.4867997304658355	0.8633703290259559	0.5339036182871693	0.9641377795820657	0.8412248508617114	0.8824428788180857	0.45454545454545453	0.2727272727272727	0.0	0.0128981777677445	21
344	0.032259801747089964	0.0009969534702344675	0.0004063009000490792	0.9421911748184082	-1	0	0	0.1111111111111111	1	1.0	11	0.5416666666666666	0.7272727272727273	9	8	3	4	0	0.6666666666666666	6	4	13	0.4444444444444444	0	0.6227886425994892	0.919193832410394	0.6805072154220003	0.6997000058755531	0.24622611298551017	0.9056165562627722	0.866151957376853	0.8636788996601843	0.4444444444444444	0	0.0	0.0004063009000490792	10
3666	0.04489818580891894	0.015767922853229015	0.014703575842143237	0.894745951817843	-1	0	0	0.2	2	0.8461538461538461	11	0.30612244897959184	0.6923076923076923	11	9	3	3	0	1.0	7	7	15	0.375	0.2222222222222222	0.5774124883596191	0.7134480368830878	0.4867997304658355	0.8633703290259559	0.5339036182871693	0.9641377795820657	0.8412248508617114	0.8824428788180857	0.45454545454545453	0.18181818181818182	0.0	0.014703575842143237	49
4673	0.0442698855845235	0.004922535527536268	-5.589653391511401e-05	0.6885193583260417	-1	0	0	0.2	2	0.8461538461538461	11	0.2777777777777778	0.6923076923076923	10	9	4	3	0	0.6666666666666666	9	6	15	0.2727272727272727	0	0.5965409552909622	0.7433990519477273	0.4867997304658355	0.920521433243053	0.697054827285907	0.9642261650920467	0.8541293752996173	0.9062846082703896	0.5	0.2	0.0	-5.589653391511401e-06	4
4373	0.039609159162856684	0.009297693836482022	0.008040255841268374	0.8874394422325441	-1	0	0	0.2	2	0.8461538461538461	11	0.30612244897959184	0.6923076923076923	11	9	3	3	0	1.0	7	7	15	0.375	0.2222222222222222	0.6156694222223051	0.7756935932020738	0.4867997304658355	0.8542861243730276	0.6354526893095764	0.9637445846246276	0.8735223262958843	0.8905658895781037	0.45454545454545453	0.45454545454545453	0.0	0.008040255841268374	5
2104	0.04743590881864048	0.012345306342804074	0.012223034627196648	0.8806842658758975	-1	0.25	1	0.3	3	0.7692307692307693	10	0.26785714285714285	0.6923076923076923	10	9	4	1	0	0.875	7	8	15	0.09090909090909091	0.25	0.5712990406176985	0.8082302078223089	0.3748944078529362	0.85172085007015	0.6821341556658416	0.9522231538786424	0.8412248508617114	0.8869197988130418	1.0	0.2	0.0	0.012223034627196648	22
3599	0.0448439188801004	0.014196679054103347	0.012788218074830314	0.8923812111397686	-1	0	0	0.2	2	0.8461538461538461	11	0.30612244897959184	0.6923076923076923	11	9	3	3	0	1.0	7	7	15	0.375	0.2222222222222222	0.5774124883596191	0.7134480368830878	0.4867997304658355	0.8633703290259559	0.5339036182871693	0.9641377795820657	0.8412248508617114	0.8824428788180857	0.45454545454545453	0.2727272727272727	0.0	0.012788218074830314	14
4864	0.04762964042191997	0.014101170918040622	0.013081168977103333	0.8868036416679348	-1	0	0	0.2	2	0.8461538461538461	11	0.30612244897959184	0.6923076923076923	11	9	3	3	0	1.0	7	7	15	0.375	0.2222222222222222	0.5774124883596191	0.7387152323353472	0.4867997304658355	0.8477873296888776	0.6354526893095764	0.9638191837060532	0.8412248508617114	0.8821562021413107	0.45454545454545453	0.45454545454545453	0.0	0.013081168977103333	11
4477	0.0498144589828478	0.01144347317080263	0.005368196081977975	0.883072163302203	-1	0	0	0.2	2	0.8461538461538461	11	0.30612244897959184	0.6923076923076923	11	9	3	3	0	1.0	7	7	15	0.375	0.2222222222222222	0.5774124883596191	0.7387152323353472	0.4867997304658355	0.8585888407262514	0.6630097006191593	0.96283366001998	0.866151957376853	0.8841638554473811	0.45454545454545453	0.18181818181818182	0.0	0.005368196081977975	7
3539	0.043823079108131345	0.008215924381082774	0.00818152223105044	0.805072488120927	-1	0	0	0.2	2	0.8461538461538461	11	0.375	0.6153846153846154	10	8	4	3	0	0.4	10	4	15	0.3	0.2222222222222222	0.5712990406176985	0.720030518557736	0.4867997304658355	0.8623464242548055	0.5973144934878903	0.9627180934778995	0.8412248508617114	0.8818701925095669	0.5	0.3	0.0	0.00818152223105044	11
4667	0.04501417607796329	0.016371148585254222	0.014049640956942102	0.8948305592282065	-1	0	0	0.2	2	0.8461538461538461	11	0.30612244897959184	0.6923076923076923	11	9	3	3	0	1.0	7	7	15	0.375	0.2222222222222222	0.5774124883596191	0.7387152323353472	0.4867997304658355	0.8542861243730276	0.6630097006191593	0.9647511637966332	0.866151957376853	0.8848436492994671	0.45454545454545453	0.18181818181818182	0.0	0.014049640956942102	36
3728	0.043260250202781105	0.014669013788521826	0.013103486655884719	0.8925125339837059	-1	0	0	0.2	2	0.8461538461538461	11	0.30612244897959184	0.6923076923076923	11	9	3	3	0	1.0	7	7	15	0.375	0.2222222222222222	0.5774124883596191	0.7134480368830878	0.4867997304658355	0.8633703290259559	0.5339036182871693	0.9641377795820657	0.8412248508617114	0.8824428788180857	0.45454545454545453	0.2727272727272727	0.0	0.013103486655884719	33
808	0.04082858531861115	0.0014477478450389755	-0.00022026562304581037	0.9030535311200583	-1	0.25	1	0.4	4	0.6153846153846154	8	0.3	0.6153846153846154	11	8	3	2	0	0.5	10	5	15	0.2857142857142857	0.2857142857142857	0.5774124883596191	0.8938259739276934	0.26298908524003684	0.9097002937491419	0.6124643418610891	0.9529321796343055	0.8891154940023265	0.9229264172031731	0.5454545454545454	0.2727272727272727	0.0	-2.2026562304581036e-05	13
3659	0.043767979205362004	0.014545160328731654	0.013147032049608112	0.8925864524179937	-1	0	0	0.2	2	0.8461538461538461	11	0.30612244897959184	0.6923076923076923	11	9	3	3	0	1.0	7	7	15	0.375	0.2222222222222222	0.5774124883596191	0.7134480368830878	0.4867997304658355	0.8633703290259559	0.5339036182871693	0.9641377795820657	0.8412248508617114	0.8824428788180857	0.45454545454545453	0.2727272727272727	0.0	0.013147032049608112	18
4816	0.044433685516954015	0.017131668593622206	0.013986795692348437	0.8962816024702667	-1	0	0	0.2	2	0.8461538461538461	11	0.30612244897959184	0.6923076923076923	11	9	3	3	0	1.0	7	7	15	0.375	0.2222222222222222	0.5774124883596191	0.7387152323353472	0.4867997304658355	0.8542861243730276	0.6078956779999936	0.9607324828917061	0.866151957376853	0.8809796884279276	0.45454545454545453	0.2727272727272727	0.0	0.013986795692348437	25
2795	0.04366022217598008	0.0145051316849503	0.013295711995586898	0.8927607656529273	-1	0	0	0.2	2	0.8461538461538461	11	0.30612244897959184	0.6923076923076923	11	9	3	3	0	1.0	7	7	15	0.375	0.2222222222222222	0.5774124883596191	0.7134480368830878	0.4867997304658355	0.8633703290259559	0.5339036182871693	0.9641377795820657	0.8412248508617114	0.8824428788180857	0.45454545454545453	0.2727272727272727	0.0	0.013295711995586898	49
4916	0.042201976596535885	0.00843939972624276	0.005456448479436044	0.9028762723205632	-1	0	0	0.2	2	0.8461538461538461	11	0.30612244897959184	0.6923076923076923	11	9	3	3	0	1.0	7	7	15	0.375	0.2222222222222222	0.5774124883596191	0.8248121984112977	0.4867997304658355	0.8542861243730276	0.6630097006191593	0.9647511637966332	0.866151957376853	0.9010653897366618	0.45454545454545453	0.18181818181818182	0.0	0.005456448479436044	10
768	0.03412080266446282	0.005411156564654362	-0.003081266908388987	0.9187347756273616	-1	0	0	0.125	1	1.0	9	0.3142857142857143	0.8888888888888888	9	8	1	2	0	0.7142857142857143	7	5	11	0.4	0	0.6582039318033595	0.8693878307517938	0.6568068903598503	0.8979390822003928	0.24622611298551017	0.9376685586777943	0.9146513453313937	0.905538713895332	0.5555555555555556	0.2222222222222222	0.0	-0.0003081266908388987	1
2178	0.04777009437761985	0.012551385586858867	0.012269411094797697	0.8809418704432119	-1	0.25	1	0.3	3	0.7692307692307693	10	0.26785714285714285	0.6923076923076923	10	9	4	1	0	0.875	7	8	15	0.09090909090909091	0.25	0.5712990406176985	0.8082302078223089	0.3748944078529362	0.85172085007015	0.6821341556658416	0.9522231538786424	0.8412248508617114	0.8869197988130418	1.0	0.2	0.0	0.012269411094797697	26
446	None	None	None	None	None	0	0	0.25	2	0.8	8	0.6	0.6	8	6	3	2	0	0.8	4	5	12	0.25	0	0.6369366770128323	0.8036442343005965	0.550357201986654	0.9280642300510267	0.27147764705014704	0.9526690989315593	0.8858271044377207	0.9107548507763294	0.5625	0.25	0.0	None	0
4320	0.044479151583847375	0.017902151683508633	0.015463839481039892	0.8944627084791968	-1	0	0	0.2	2	0.8461538461538461	11	0.30612244897959184	0.6923076923076923	11	9	3	3	0	1.0	7	7	15	0.375	0.2222222222222222	0.5774124883596191	0.7387152323353472	0.4867997304658355	0.8542861243730276	0.6630097006191593	0.9647511637966332	0.866151957376853	0.8848436492994671	0.45454545454545453	0.18181818181818182	0.0	0.015463839481039892	81
175	1.78413149529876e-05	1.9449144003113322e-07	1.935796040840334e-07	0.9999974317586428	-1	0	0	0.6666666666666666	2	0.5	1	0.6666666666666666	0.5	2	1	1	2	0	0.6666666666666666	3	2	4	0.4	0	0.333950020130325	0.6890658176981647	0.5162259264845376	0.9617452407320399	0.69267123253912	0.6418506411275329	0.8989560242326422	0.8226707023875841	0.75	0.5	0.0	1.935796040840334e-07	8
1014	0.03005792956079238	0.005781304751547902	0.0015230076693298767	0.9712839839951942	-1	0	0	0.25	2	0.7777777777777778	7	0.3142857142857143	0.7777777777777778	8	7	2	2	0	0.7142857142857143	5	7	11	0.2857142857142857	0.3333333333333333	0.565185592875778	0.81818630246332	0.4867997304658355	0.9043379825020988	0.5131740885171079	0.9711571002449496	0.8596656539365952	0.9185173932180982	0.5625	0.25	0.0	0.0015230076693298767	7
1598	0.04651198675732343	0.01347110418994048	0.013396438969364174	0.8820837614117343	-1	0.25	1	0.3	3	0.7692307692307693	10	0.26785714285714285	0.6923076923076923	9	9	5	1	0	0.875	7	8	15	0.07142857142857142	0.25	0.565185592875778	0.8198863580048423	0.26298908524003684	0.8583432216467002	0.6607253686886115	0.95045678642874	0.8412248508617114	0.8899689562947508	1.0	0.3333333333333333	0.0	0.013396438969364174	26
1068	0.031652738664363335	0.0015139266589900826	0.00029135942257769586	0.9459259651055194	-1	0	0	0.1111111111111111	1	1.0	11	0.5416666666666666	0.7272727272727273	9	8	3	4	0	0.6666666666666666	6	4	13	0.4444444444444444	0	0.6227886425994892	0.919193832410394	0.6805072154220003	0.6997000058755531	0.21866910167592732	0.8974766934277889	0.866151957376853	0.8600377429536032	0.4444444444444444	0	0.0	0.00029135942257769586	8
3687	0.04402934425123258	0.014428669575111932	0.013049891639329042	0.892631205740931	-1	0	0	0.2	2	0.8461538461538461	11	0.30612244897959184	0.6923076923076923	11	9	3	3	0	1.0	7	7	15	0.375	0.2222222222222222	0.5774124883596191	0.7134480368830878	0.4867997304658355	0.8633703290259559	0.5339036182871693	0.9641377795820657	0.8412248508617114	0.8824428788180857	0.45454545454545453	0.18181818181818182	0.0	0.013049891639329042	21
2635	0.043354754221161695	0.014711722057738045	0.013567649875677866	0.8928662415263645	-1	0	0	0.2	2	0.8461538461538461	11	0.30612244897959184	0.6923076923076923	11	9	3	3	0	1.0	7	7	15	0.375	0.2222222222222222	0.5774124883596191	0.7134480368830878	0.4867997304658355	0.8633703290259559	0.5339036182871693	0.9641377795820657	0.8412248508617114	0.8824428788180857	0.45454545454545453	0.2727272727272727	0.0	0.013567649875677866	115
2349	0.04618195138921637	0.013158217048958374	0.01302269758351361	0.8827039227912379	-1	0.25	1	0.3	3	0.7692307692307693	10	0.26785714285714285	0.6923076923076923	10	9	4	1	0	0.875	7	8	15	0.09090909090909091	0.25	0.5712990406176985	0.8082302078223089	0.3748944078529362	0.85172085007015	0.6821341556658416	0.9522231538786424	0.8412248508617114	0.8869197988130418	1.0	0.3	0.0	0.01302269758351361	23
2159	0.04615413385488069	0.013620666979900041	0.013248025173417426	0.882045240674421	-1	0.25	1	0.3	3	0.7692307692307693	10	0.26785714285714285	0.6923076923076923	10	9	4	1	0	0.875	7	8	15	0.09090909090909091	0.25	0.5712990406176985	0.8082302078223089	0.3748944078529362	0.85172085007015	0.6821341556658416	0.9522231538786424	0.8412248508617114	0.8869197988130418	1.0	0.3	0.0	0.013248025173417426	48
1370	0.04375689356195036	0.010549502413120778	0.008604852057436602	0.8929223994180456	-1	0.25	1	0.4	4	0.6153846153846154	8	0.3	0.6153846153846154	10	8	4	1	0	0.5	10	5	15	0.1	0.25	0.5712990406176985	0.8082302078223089	0.3748944078529362	0.85172085007015	0.6821341556658416	0.9522231538786424	0.8412248508617114	0.8869197988130418	1.0	0.3	0.0	0.008604852057436602	21
858	0.033983287397793153	0.002687863916639037	0.0018899938951962916	0.8789201627227198	-1	0	0	0.2	2	0.8461538461538461	11	0.35714285714285715	0.6923076923076923	11	9	3	3	0	0.8571428571428571	6	7	15	0.375	0.2	0.6156694222223051	0.855484853031956	0.4867997304658355	0.9331622214987638	0.5339036182871693	0.9562662307005557	0.866151957376853	0.9241303795136618	0.36363636363636365	0.2727272727272727	0.0	0.0018899938951962916	21
4854	0.04497469979833505	0.01674031035650214	0.014658520308733687	0.8951967002315929	-1	0	0	0.2	2	0.8461538461538461	11	0.30612244897959184	0.6923076923076923	11	9	3	3	0	1.0	7	7	15	0.375	0.2222222222222222	0.5774124883596191	0.7387152323353472	0.4867997304658355	0.8542861243730276	0.6988164368397538	0.9662698644914708	0.866151957376853	0.8863838853071517	0.45454545454545453	0.18181818181818182	0.0	0.014658520308733687	70
4073	0.04428729892716734	0.01732912560366543	0.014898919933696457	0.895221479366887	-1	0	0	0.2	2	0.8461538461538461	11	0.30612244897959184	0.6923076923076923	11	9	3	3	0	1.0	7	7	15	0.375	0.2222222222222222	0.5774124883596191	0.7387152323353472	0.4867997304658355	0.8542861243730276	0.6630097006191593	0.9647511637966332	0.866151957376853	0.8848436492994671	0.45454545454545453	0.2727272727272727	0.0	0.014898919933696457	68
1972	0.04343868416474305	0.009367417567125494	0.0048288972049901615	0.9025272677086815	-1	0.25	1	0.3	3	0.7692307692307693	10	0.26785714285714285	0.6923076923076923	10	9	4	1	0	0.875	7	8	15	0.09090909090909091	0.25	0.5774124883596191	0.8884950058989165	0.3748944078529362	0.85172085007015	0.6821341556658416	0.9522231538786424	0.8450553180015676	0.9065280039642383	1.0	0.2	0.0	0.0048288972049901615	7
3583	0.041976264870478	0.014165609751456825	0.012634860286492942	0.8949638632133441	-1	0	0	0.2	2	0.8461538461538461	11	0.30612244897959184	0.6923076923076923	11	9	3	2	0	1.0	7	7	15	0.25	0.2222222222222222	0.5774124883596191	0.7134480368830878	0.4867997304658355	0.8633703290259559	0.5339036182871693	0.9641377795820657	0.8412248508617114	0.8824428788180857	0.5909090909090909	0.2727272727272727	0.0	0.012634860286492942	14
1323	0.04787833901075784	0.00956042986905568	-0.00520448522086427	0.8641015919587456	-1	0.25	1	0.3	3	0.7692307692307693	10	0.26785714285714285	0.6923076923076923	10	9	4	1	0	0.875	7	8	15	0.09090909090909091	0.25	0.5712990406176985	0.8558192828612655	0.3748944078529362	0.85172085007015	0.6821341556658416	0.9522231538786424	0.8601709478026631	0.8978723190815927	1.0	0.3	0.0	-0.000520448522086427	5
3962	0.04331885201255459	0.014312810614563078	0.013019524456766464	0.8922959193720847	-1	0	0	0.2	2	0.8461538461538461	11	0.30612244897959184	0.6923076923076923	11	9	3	3	0	1.0	7	7	15	0.375	0.2222222222222222	0.5774124883596191	0.7134480368830878	0.4867997304658355	0.8633703290259559	0.5339036182871693	0.9641377795820657	0.8412248508617114	0.8824428788180857	0.45454545454545453	0.2727272727272727	0.0	0.013019524456766464	21
3472	0.04433245698203184	0.015733355219009485	0.01469160000037234	0.8933584745271624	-1	0	0	0.2	2	0.8461538461538461	11	0.30612244897959184	0.6923076923076923	11	9	3	3	0	1.0	7	7	15	0.375	0.2222222222222222	0.5774124883596191	0.7134480368830878	0.4867997304658355	0.8633703290259559	0.5339036182871693	0.9641377795820657	0.8412248508617114	0.8824428788180857	0.45454545454545453	0.2727272727272727	0.0	0.01469160000037234	114
1387	0.027926247793462856	0.0030449981654803874	0.00149190755928387	0.7184176124026447	-1	0	0	0.4	4	0.6923076923076923	9	0.4166666666666667	0.6153846153846154	11	8	3	3	0	0.25	12	3	15	0.42857142857142855	0.15384615384615385	0.6790904277436397	0.8601206165054792	0.26298908524003684	0.9447874036534701	0.5339036182871693	0.94137131334437	0.920292873973249	0.9225416030450693	0.45454545454545453	0.2727272727272727	0.0	0.00149190755928387	6
1997	0.04606361640972275	0.012543841252173156	0.012458060390434313	0.8809857176651507	-1	0.25	1	0.3	3	0.7692307692307693	10	0.26785714285714285	0.6923076923076923	10	9	4	1	0	0.875	7	8	15	0.09090909090909091	0.25	0.5712990406176985	0.8082302078223089	0.3748944078529362	0.85172085007015	0.6821341556658416	0.9522231538786424	0.8412248508617114	0.8869197988130418	1.0	0.2	0.0	0.012458060390434313	42
4800	0.044086463935070354	0.016817767257685003	0.01393973612946412	0.8958630190951056	-1	0	0	0.2	2	0.8461538461538461	11	0.30612244897959184	0.6923076923076923	11	9	3	3	0	1.0	7	7	15	0.375	0.2222222222222222	0.5774124883596191	0.7387152323353472	0.4867997304658355	0.8542861243730276	0.6630097006191593	0.9647511637966332	0.866151957376853	0.8848436492994671	0.45454545454545453	0.2727272727272727	0.0	0.01393973612946412	30
198	1.4501586429438739e-05	3.712956103017813e-07	-1.7213832835141137e-07	0.9999985780544288	-1	0	0	0.6666666666666666	2	0.5	1	1.0	0.5	2	1	1	3	0	0.25	1	4	4	0.6	0.6666666666666666	0.7824888690805476	0.8501923304483762	0.7720788036890817	0.5746785133664457	0.7383897260890828	0.8076938190579512	0.7882993237426515	0.7608581430803221	0.5	0.5	0.0	-1.7213832835141138e-08	14
2319	0.04319985197588275	0.01458549097119898	0.012956120885099174	0.8929307434271867	-1	0	0	0.2	2	0.8461538461538461	11	0.30612244897959184	0.6923076923076923	11	9	3	3	0	1.0	7	7	15	0.375	0.2222222222222222	0.5774124883596191	0.7134480368830878	0.4867997304658355	0.8633703290259559	0.5339036182871693	0.9641377795820657	0.8412248508617114	0.8824428788180857	0.45454545454545453	0.2727272727272727	0.0	0.012956120885099174	50
1331	0.04774682691664091	0.00662678914719906	-0.004379285649225421	0.8477201532671383	-1	0	0	0.1	1	1.0	13	0.2727272727272727	0.9230769230769231	12	12	2	2	0	0.45454545454545453	11	5	15	0.25	0	0.6156694222223051	0.8980164988834863	0.6353607819336615	0.87465316320489	0.617282517122508	0.8984648243298	0.8208434277256039	0.8908514114457149	0.5416666666666666	0.08333333333333333	0.0	-0.0004379285649225421	6
3954	0.04400988590860399	0.014307303686471321	0.01282964243251649	0.892567360134563	-1	0	0	0.2	2	0.8461538461538461	11	0.30612244897959184	0.6923076923076923	11	9	3	3	0	1.0	7	7	15	0.375	0.2222222222222222	0.5774124883596191	0.7134480368830878	0.4867997304658355	0.8633703290259559	0.5339036182871693	0.9641377795820657	0.8412248508617114	0.8824428788180857	0.45454545454545453	0.18181818181818182	0.0	0.01282964243251649	11
449	0.06851736862720385	0.00875780345366745	0.008738775758032094	0.6416485576887713	-1	0	0	0.2	2	0.9166666666666666	11	1.0	0.9166666666666666	13	11	0	2	0	0.07142857142857142	1	14	14	1.0	0.15384615384615385	0.7674714532146529	0.873796169863998	0.6854393590452487	0.8678526671236783	0.569271001695309	0.831539599496423	0.6191929035619054	0.8587011552935374	0.5769230769230769	0.15384615384615385	0.0	0.008738775758032094	6
2492	0.046189965740436774	0.01232046747521002	0.012198479829242319	0.8821009122424699	-1	0.25	1	0.3	3	0.7692307692307693	10	0.26785714285714285	0.6923076923076923	10	9	4	1	0	0.875	7	8	15	0.09090909090909091	0.25	0.5712990406176985	0.8082302078223089	0.3748944078529362	0.85172085007015	0.6821341556658416	0.9522231538786424	0.8412248508617114	0.8869197988130418	1.0	0.2	0.0	0.012198479829242319	28
819	6.43933248372802e-06	7.436417747831161e-08	7.137525667012533e-08	0.9999900476260907	-1	0.5	1	0.8333333333333334	5	0.14285714285714285	1	0.75	0	4	0	4	0	0	0.75	3	4	9	0.0	0.4	0	0	0	0	0	0	0	0	0	0	0	7.137525667012533e-08	12
26	0.018578614815760754	0.00029950093863327805	-0.00021537192766422138	0.9489219120192706	-1	0.25	1	0.5	5	0.6153846153846154	8	0.375	0.5384615384615384	12	7	2	1	0	0.4	4	10	15	0.3333333333333333	0.6666666666666666	0.7167506393843618	0.8865863798234697	0.663522413416962	0.9203095411260317	0.5159472555911409	0.9601403683516296	0.9197484747429836	0.9283448049827201	1.0	0.16666666666666666	0.0	-2.153719276642214e-05	9
24	None	None	None	None	None	0	0	0.14285714285714285	1	1.0	8	0.8333333333333334	0.625	6	5	3	5	0	0.75	3	4	10	0.5555555555555556	0	0.8071232025190721	0.9066505886713313	0.8514015554450399	0.8408819154197281	0.8243289847756896	0.6210121837730171	0.6510216349588346	0.814172427024443	0.16666666666666666	0.3333333333333333	0.0	None	0
2539	0.04404282978043664	0.014130514010479303	0.01284751575188281	0.8921857723787883	-1	0	0	0.2	2	0.8461538461538461	11	0.30612244897959184	0.6923076923076923	11	9	3	3	0	1.0	7	7	15	0.375	0.2222222222222222	0.5774124883596191	0.7134480368830878	0.4867997304658355	0.8633703290259559	0.5339036182871693	0.9641377795820657	0.8412248508617114	0.8824428788180857	0.45454545454545453	0.2727272727272727	0.0	0.01284751575188281	48
1575	None	None	None	None	None	0	0	0.2	2	0.8461538461538461	11	0.42857142857142855	0.6923076923076923	10	9	4	2	0	0.7142857142857143	5	7	15	0.18181818181818182	0.18181818181818182	0.6156694222223051	0.7414604839488992	0.4882588807701579	0.8574721256852571	0.5961723275226165	0.9598791471401292	0.8412248508617114	0.8815974398831803	0.6	0.3	0.0	None	0
3041	0.04939560835595333	0.01550403668829591	0.015434275056389134	0.9014498024662175	-1	0	0	0.2	2	0.8461538461538461	11	0.26785714285714285	0.6923076923076923	11	9	3	3	0	0.875	7	8	15	0.375	0.2222222222222222	0.5774124883596191	0.8272916748505886	0.31487807751618896	0.8520697900099866	0.5339036182871693	0.9627697102404063	0.8412248508617114	0.8993531123746031	0.5454545454545454	0.2727272727272727	0.0	0.015434275056389134	9
3978	0.04450864555789234	0.017422923098463258	0.014995051129509027	0.8945992122424664	-1	0	0	0.2	2	0.8461538461538461	11	0.30612244897959184	0.6923076923076923	11	9	3	3	0	1.0	7	7	15	0.375	0.2222222222222222	0.5774124883596191	0.7387152323353472	0.4867997304658355	0.8542861243730276	0.6630097006191593	0.9647511637966332	0.866151957376853	0.8848436492994671	0.45454545454545453	0.2727272727272727	0.0	0.014995051129509027	84
531	0.03565702981927789	0.012303075191624803	-0.010175187181451011	0.6514872312920479	-1	0	0	0.14285714285714285	1	1.0	8	1.0	1.0	9	8	0	1	0	0.1	10	1	10	0.3333333333333333	0	0.6616874734532348	0.927473925659529	0.6805072154220003	0.747058256841482	0.569271001695309	0.9077580764936356	0.6316176701028957	0.8778995982517442	1.0	0.2222222222222222	0.0	-0.0010175187181451011	0
3319	0.04376406565150727	0.008990263607904869	0.006028204370944581	0.8939074572277377	-1	0	0	0.2	2	0.8461538461538461	11	0.30612244897959184	0.6923076923076923	11	9	3	3	0	1.0	7	7	15	0.375	0.2222222222222222	0.5774124883596191	0.7616926605865648	0.4867997304658355	0.8633703290259559	0.5339036182871693	0.9641377795820657	0.8412248508617114	0.8908092327063966	0.45454545454545453	0.18181818181818182	0.0	0.006028204370944581	15
2269	0.044330808715061065	0.014569185000726417	0.013095855530871217	0.8926969165318297	-1	0	0	0.2	2	0.8461538461538461	11	0.30612244897959184	0.6923076923076923	11	9	3	3	0	1.0	7	7	15	0.375	0.2222222222222222	0.5774124883596191	0.7134480368830878	0.4867997304658355	0.8633703290259559	0.5339036182871693	0.9641377795820657	0.8412248508617114	0.8824428788180857	0.45454545454545453	0.2727272727272727	0.0	0.013095855530871217	24
2512	None	None	None	None	None	0	0	0.2	2	0.8461538461538461	11	0.42857142857142855	0.6923076923076923	11	9	3	2	0	0.7142857142857143	7	5	15	0.25	0	0.5774124883596191	0.8390685587797432	0.4867997304658355	0.8522816567710159	0.6630097006191593	0.9535695988095221	0.866151957376853	0.8949245305561961	0.5454545454545454	0.2727272727272727	0.0	None	0
203	2.040825645520947e-05	2.0901220717338556e-07	2.083905811375607e-07	0.9999980865112018	-1	0	0	0.5	1	1.0	1	1.0	1.0	2	1	0	0	0	0.3333333333333333	3	1	3	0.0	0	0.3749586613032775	0.705412869204049	0.49241604802349465	0.8418480928396729	0.35801226982535034	0.6340602559878774	0.7581617376869051	0.7372341934012357	0	0	0.0	2.083905811375607e-07	33
1746	0.04678345015025239	0.013595900240327852	0.013336998382708782	0.8814087010129087	-1	0.25	1	0.3	3	0.7692307692307693	10	0.26785714285714285	0.6923076923076923	10	9	4	1	0	0.875	7	8	15	0.09090909090909091	0.25	0.5712990406176985	0.8082302078223089	0.3748944078529362	0.85172085007015	0.6683556500110501	0.9518048922270106	0.8412248508617114	0.8866133517617307	1.0	0.2	0.0	0.013336998382708782	38
2999	0.04492810070690724	0.014306215340003392	0.01305089503861852	0.8923290525015599	-1	0	0	0.2	2	0.8461538461538461	11	0.30612244897959184	0.6923076923076923	11	9	3	3	0	1.0	7	7	15	0.375	0.2222222222222222	0.5774124883596191	0.7134480368830878	0.4867997304658355	0.8633703290259559	0.5339036182871693	0.9641377795820657	0.8412248508617114	0.8824428788180857	0.45454545454545453	0.18181818181818182	0.0	0.01305089503861852	23
3386	0.04389226064284288	0.0148764959586926	0.01339201749273991	0.892431352921698	-1	0	0	0.2	2	0.8461538461538461	11	0.30612244897959184	0.6923076923076923	11	9	3	3	0	1.0	7	7	15	0.375	0.2222222222222222	0.5774124883596191	0.7134480368830878	0.4867997304658355	0.8633703290259559	0.5339036182871693	0.9641377795820657	0.8412248508617114	0.8824428788180857	0.45454545454545453	0.2727272727272727	0.0	0.01339201749273991	29
3815	0.0486053861803404	0.015514231020635127	0.012521847739869502	0.9061819636100378	-1	0	0	0.2	2	0.8461538461538461	11	0.30612244897959184	0.6923076923076923	11	9	3	3	0	1.0	7	7	15	0.375	0.2222222222222222	0.5774124883596191	0.7616926605865648	0.4867997304658355	0.8619468467340268	0.2759063735840142	0.9670230739317459	0.8412248508617114	0.8932125040428399	0.45454545454545453	0.2727272727272727	0.0	0.012521847739869502	19
4638	0.04413232008518878	0.017444010849916602	0.015035067009482723	0.8946392082986016	-1	0	0	0.2	2	0.8461538461538461	11	0.30612244897959184	0.6923076923076923	11	9	3	3	0	1.0	7	7	15	0.375	0.2222222222222222	0.5774124883596191	0.7387152323353472	0.4867997304658355	0.8542861243730276	0.6630097006191593	0.9647511637966332	0.866151957376853	0.8848436492994671	0.45454545454545453	0.18181818181818182	0.0	0.015035067009482723	48
2203	0.049928180569779206	0.012639328045068156	0.011354047765606251	0.8897748222044783	-1	0	0	0.2	2	0.8461538461538461	11	0.26785714285714285	0.6923076923076923	11	9	3	3	0	0.875	7	8	15	0.375	0.2222222222222222	0.5774124883596191	0.7950371909439681	0.4867997304658355	0.858271423053195	0.6607253686886115	0.9574352340675333	0.8412248508617114	0.8899208363758532	0.5454545454545454	0.2727272727272727	0.0	0.011354047765606251	14
1321	0.045751853501604024	0.012196000803411641	0.012099926573714646	0.8823107983867937	-1	0.25	1	0.3	3	0.7692307692307693	10	0.26785714285714285	0.6923076923076923	10	9	4	1	0	0.875	7	8	15	0.09090909090909091	0.25	0.5712990406176985	0.8082302078223089	0.3748944078529362	0.85172085007015	0.6821341556658416	0.9522231538786424	0.8412248508617114	0.8869197988130418	1.0	0.3	0.0	0.012099926573714646	61
141	0.01986397846425921	0.0008156048727567069	0.0007257382502335495	0.9408718453894798	-1	0.25	1	0.4	4	0.6153846153846154	8	0.3125	0.5384615384615384	10	7	4	0	0	0.75	6	8	15	0.0	0.3076923076923077	0.3365085503464596	0.7185121647924505	0.24206835655040035	0.8791170995182281	0.9562076376562836	0.9580251596086332	0.9058911707384215	0.8825010878562236	0	0	0.0	0.0007257382502335495	9
3608	0.05220403304528054	0.004455087573790912	-0.0006689232997653652	0.8880866248791961	-1	0	0	0.2	2	0.8461538461538461	11	0.2777777777777778	0.7692307692307693	11	10	3	2	0	0.6666666666666666	6	9	15	0.2222222222222222	0.2222222222222222	0.5774124883596191	0.7792081141122443	0.4867997304658355	0.9239495902080371	0.6859980480676466	0.9615839123099886	0.8412248508617114	0.9110190418999048	0.5909090909090909	0.18181818181818182	0.0	-6.689232997653652e-05	4
3448	0.043901441082329594	0.01489367743429362	0.013348013243164692	0.8925359754081943	-1	0	0	0.2	2	0.8461538461538461	11	0.30612244897959184	0.6923076923076923	11	9	3	3	0	1.0	7	7	15	0.375	0.2222222222222222	0.5774124883596191	0.7134480368830878	0.4867997304658355	0.8633703290259559	0.5339036182871693	0.9641377795820657	0.8412248508617114	0.8824428788180857	0.45454545454545453	0.2727272727272727	0.0	0.013348013243164692	51
3340	0.04355091027898849	0.013860174979606142	0.012375275508569752	0.892311308197915	-1	0	0	0.2	2	0.8461538461538461	11	0.30612244897959184	0.6923076923076923	11	9	3	3	0	1.0	7	7	15	0.375	0.2222222222222222	0.5774124883596191	0.7134480368830878	0.4867997304658355	0.8633703290259559	0.5339036182871693	0.9710395164246618	0.866151957376853	0.889868448311199	0.45454545454545453	0.18181818181818182	0.0	0.012375275508569752	20
1205	0.04566483786574605	0.012491163586680603	0.012280714740277603	0.8818746460655321	-1	0.25	1	0.3	3	0.7692307692307693	10	0.26785714285714285	0.6923076923076923	10	9	4	1	0	0.875	7	8	15	0.09090909090909091	0.25	0.5712990406176985	0.8082302078223089	0.3748944078529362	0.85172085007015	0.6545771443562588	0.9475130231241342	0.8412248508617114	0.883568224024293	1.0	0.3	0.0	0.012280714740277603	119
3330	0.04401739430151564	0.014426933159133477	0.013000064372362447	0.8926302279868082	-1	0	0	0.2	2	0.8461538461538461	11	0.30612244897959184	0.6923076923076923	11	9	3	3	0	1.0	7	7	15	0.375	0.2222222222222222	0.5774124883596191	0.7134480368830878	0.4867997304658355	0.8633703290259559	0.5339036182871693	0.9641377795820657	0.8412248508617114	0.8824428788180857	0.45454545454545453	0.2727272727272727	0.0	0.013000064372362447	27
1868	0.044944348814920945	0.01360022051061429	0.013427654270460953	0.8825805099304267	-1	0.25	1	0.3	3	0.7692307692307693	10	0.26785714285714285	0.6923076923076923	10	9	4	1	0	0.875	7	8	15	0.09090909090909091	0.25	0.5712990406176985	0.8082302078223089	0.3748944078529362	0.85172085007015	0.6821341556658416	0.9522231538786424	0.8412248508617114	0.8869197988130418	1.0	0.3	0.0	0.013427654270460953	112
3582	0.04423555534720038	0.014600849135207442	0.013280132219368945	0.892642856314267	-1	0	0	0.2	2	0.8461538461538461	11	0.30612244897959184	0.6923076923076923	11	9	3	3	0	1.0	7	7	15	0.375	0.2222222222222222	0.5774124883596191	0.7134480368830878	0.4867997304658355	0.8633703290259559	0.5339036182871693	0.9641377795820657	0.8412248508617114	0.8824428788180857	0.45454545454545453	0.2727272727272727	0.0	0.013280132219368945	41
1028	0.025881645142119908	0.0036560169643933137	0.002646285853307952	0.9209763990918183	-1	0	0	0.3	3	0.6923076923076923	9	0.30612244897959184	0.5384615384615384	9	7	5	4	0	1.0	7	7	15	0.3333333333333333	0.2222222222222222	0.6156694222223051	0.8844519415339448	0.4867997304658355	0.951418783459925	0.5339036182871693	0.9508281153395391	0.866151957376853	0.9344617508243982	0.2777777777777778	0.3333333333333333	0.0	0.002646285853307952	34
447	0.0	0.0	0.0	1.0	-1	0	0	0	0	0	0	1.0	0	0	0	0	2	0	1.0	1	1	1	0.5	0	0	0	0	0	0	0	0	0	0	0	0	-0.1	3
3658	0.043873101143388604	0.014044693505910994	0.012832415632975753	0.8928076934603713	-1	0	0	0.2	2	0.8461538461538461	11	0.30612244897959184	0.6923076923076923	11	9	3	3	0	1.0	7	7	15	0.375	0.2222222222222222	0.5774124883596191	0.7134480368830878	0.4867997304658355	0.8633703290259559	0.5339036182871693	0.9640710530035134	0.8412248508617114	0.8823761897079436	0.45454545454545453	0.18181818181818182	0.0	0.012832415632975753	20
4735	0.04239980904874421	0.013488625691497166	0.011516804419175826	0.8916666351521048	-1	0	0	0.2	2	0.8461538461538461	11	0.30612244897959184	0.6923076923076923	11	9	3	3	0	1.0	7	7	15	0.375	0.2222222222222222	0.5774124883596191	0.7419016149852932	0.4867997304658355	0.8612720963604865	0.6607253686886115	0.9648162817055361	0.866151957376853	0.8873921288463235	0.45454545454545453	0.18181818181818182	0.0	0.011516804419175826	11
138	1.798153744171852e-05	1.3889618288687793e-07	-1.3889507714547072e-07	0.9999953789954765	-1	0	0	0.3333333333333333	1	1.0	2	1.0	0.5	1	1	2	1	0	0.25	4	1	4	0.125	0	0.2586004900224133	0.5	0.2347381356914496	0.5	0.796111843490395	0.5	0.9303402884928038	0.5	1.0	0	0.0	-1.3889507714547072e-08	14
2243	0.046866751204621936	0.012666263328610549	0.012487340235303897	0.8808717428698355	-1	0.25	1	0.3	3	0.7692307692307693	10	0.26785714285714285	0.6923076923076923	10	9	4	1	0	0.875	7	8	15	0.09090909090909091	0.25	0.5712990406176985	0.8082302078223089	0.3748944078529362	0.85172085007015	0.6821341556658416	0.9522231538786424	0.8412248508617114	0.8869197988130418	1.0	0.2	0.0	0.012487340235303897	20
4476	0.044582590245913156	0.0171992890462877	0.014962879074626241	0.8943245130228379	-1	0	0	0.2	2	0.8461538461538461	11	0.30612244897959184	0.6923076923076923	11	9	3	3	0	1.0	7	7	15	0.375	0.2222222222222222	0.5774124883596191	0.7387152323353472	0.4867997304658355	0.8542861243730276	0.6630097006191593	0.9647511637966332	0.866151957376853	0.8848436492994671	0.45454545454545453	0.18181818181818182	0.0	0.014962879074626241	39
626	0.0008352471115520364	0.0007679235617759836	0.0007678316173661589	0.9924387142095844	-1	0	0	0.5	1	1.0	1	1.0	1.0	1	1	1	0	0	0.3333333333333333	1	3	3	0.0	0	0.41773478754208637	0.5	0.5756300143375668	0.5	0.575609852813164	0.5	0.6779305668258139	0.5	0	0	0.0	0.0007678316173661589	60
4802	0.04340551222110216	0.017198455790517903	0.014696707981705201	0.8952335827536536	-1	0	0	0.2	2	0.8461538461538461	11	0.30612244897959184	0.6923076923076923	11	9	3	3	0	1.0	7	7	15	0.375	0.2222222222222222	0.5774124883596191	0.7387152323353472	0.4867997304658355	0.8542861243730276	0.6630097006191593	0.9647511637966332	0.866151957376853	0.8848436492994671	0.45454545454545453	0.18181818181818182	0.0	0.014696707981705201	66
3249	None	None	None	None	None	0	0	0.2	2	0.9230769230769231	12	0.7142857142857143	0.6923076923076923	11	9	3	4	0	0.42857142857142855	7	3	15	0.5	0.25	0.6156694222223051	0.8022736151025833	0.4867997304658355	0.8675487689966728	0.6607253686886115	0.9533521539210142	0.866151957376853	0.890818277986996	0.2727272727272727	0.2727272727272727	0.0	None	0
3859	0.043084492689926396	0.01420274519884841	0.01293468749062785	0.8925802806054456	-1	0	0	0.2	2	0.8461538461538461	11	0.30612244897959184	0.6923076923076923	11	9	3	3	0	1.0	7	7	15	0.375	0.2222222222222222	0.5774124883596191	0.7134480368830878	0.4867997304658355	0.8633703290259559	0.5339036182871693	0.9641377795820657	0.8412248508617114	0.8824428788180857	0.45454545454545453	0.18181818181818182	0.0	0.01293468749062785	11
414	1.6841749920134537e-08	1.4298566160900394e-08	-5.264837803006378e-09	0.9999962269330803	-1	0	0	0.3333333333333333	1	1.0	2	0.6666666666666666	0	0	0	3	1	0	0.6666666666666666	3	2	4	0.1	0	0	0	0	0	0	0	0	0	0	0	0	-0.1	3
277	0.0025856363905726785	0.00013323020010454952	-5.263206597952132e-05	0.9994545811079957	-1	0	0	0.6	3	0.6	3	0.7777777777777778	0.2	3	1	3	2	0	1.0	3	3	7	0.25	0.5	0.3890297031197605	0.6793629873129546	0.7871585407599009	0.9159375562369833	0.6494146262450458	0.9116715459265682	0.9124187047153093	0.8611032887170019	0.6666666666666666	0.3333333333333333	0.0	-5.263206597952132e-06	3
2797	0.04886976698659013	0.006927529549407077	0.006680689710179286	0.8805031713429791	-1	0	0	0.2	2	0.8461538461538461	11	0.30612244897959184	0.6923076923076923	11	9	3	3	0	1.0	7	7	15	0.375	0.2222222222222222	0.5774124883596191	0.7134480368830878	0.4867997304658355	0.8574710336511817	0.5339036182871693	0.9642053501096727	0.8412248508617114	0.8808018975757999	0.45454545454545453	0.2727272727272727	0.0	0.006680689710179286	13
2590	0.04664644842883259	0.013452343887095741	0.009497801282880762	0.8872035716928115	-1	0	0	0.2	2	0.8461538461538461	11	0.30612244897959184	0.6923076923076923	11	9	3	3	0	1.0	7	7	15	0.375	0.2222222222222222	0.5774124883596191	0.7261898166058905	0.4867997304658355	0.8633703290259559	0.5339036182871693	0.9641377795820657	0.8412248508617114	0.8846102794792021	0.45454545454545453	0.2727272727272727	0.0	0.009497801282880762	23
4505	0.04501802687717705	0.01729068967331598	0.01447106724705867	0.8950277022371504	-1	0	0	0.2	2	0.8461538461538461	11	0.30612244897959184	0.6923076923076923	11	9	3	3	0	1.0	7	7	15	0.375	0.2222222222222222	0.5774124883596191	0.7387152323353472	0.4867997304658355	0.8542861243730276	0.6630097006191593	0.9647511637966332	0.866151957376853	0.8848436492994671	0.45454545454545453	0.18181818181818182	0.0	0.01447106724705867	49
1480	0.04734109882795292	0.01271440565807265	0.012537155535737426	0.8808917548284386	-1	0.25	1	0.3	3	0.7692307692307693	10	0.26785714285714285	0.6923076923076923	10	9	4	1	0	0.875	7	8	15	0.09090909090909091	0.25	0.5712990406176985	0.8082302078223089	0.3748944078529362	0.85172085007015	0.6821341556658416	0.9522231538786424	0.8412248508617114	0.8869197988130418	1.0	0.3	0.0	0.012537155535737426	57
4493	0.04464180539161153	0.01777025743029812	0.015266476753201395	0.8942822731537777	-1	0	0	0.2	2	0.8461538461538461	11	0.30612244897959184	0.6923076923076923	11	9	3	3	0	1.0	7	7	15	0.375	0.2222222222222222	0.5774124883596191	0.7387152323353472	0.4867997304658355	0.8542861243730276	0.6630097006191593	0.9647511637966332	0.866151957376853	0.8848436492994671	0.45454545454545453	0.2727272727272727	0.0	0.015266476753201395	47
3155	0.04558061430136604	0.008658750470604425	0.004997021289865568	0.889146133731517	-1	0	0	0.2	2	0.8461538461538461	11	0.30612244897959184	0.6923076923076923	11	9	3	3	0	1.0	7	7	15	0.375	0.2222222222222222	0.5774124883596191	0.8602003310971732	0.4867997304658355	0.8633703290259559	0.5339036182871693	0.9641377795820657	0.8455888208057694	0.9103044612380906	0.45454545454545453	0.2727272727272727	0.0	0.004997021289865568	12
2694	0.04343424022692483	0.014856517270059556	0.013283404583108595	0.8926109575871767	-1	0	0	0.2	2	0.8461538461538461	11	0.30612244897959184	0.6923076923076923	11	9	3	3	0	1.0	7	7	15	0.375	0.2222222222222222	0.5774124883596191	0.7134480368830878	0.4867997304658355	0.8633703290259559	0.5339036182871693	0.9641377795820657	0.8412248508617114	0.8824428788180857	0.45454545454545453	0.2727272727272727	0.0	0.013283404583108595	62
4449	0.04458348695888403	0.01633127047226327	0.01397892178692737	0.8945949701054312	-1	0	0	0.2	2	0.8461538461538461	11	0.30612244897959184	0.6923076923076923	11	9	3	3	0	1.0	7	7	15	0.375	0.2222222222222222	0.5774124883596191	0.7387152323353472	0.4867997304658355	0.8542861243730276	0.6630097006191593	0.9647511637966332	0.866151957376853	0.8848436492994671	0.45454545454545453	0.18181818181818182	0.0	0.01397892178692737	21
2851	0.043553097938980975	0.01408323112058928	0.012867419119825215	0.8923537893415754	-1	0	0	0.2	2	0.8461538461538461	11	0.30612244897959184	0.6923076923076923	11	9	3	3	0	1.0	7	7	15	0.375	0.2222222222222222	0.5774124883596191	0.7134480368830878	0.4867997304658355	0.8633703290259559	0.5339036182871693	0.9641377795820657	0.8412248508617114	0.8824428788180857	0.45454545454545453	0.2727272727272727	0.0	0.012867419119825215	18
1669	0.04692302762164727	0.013276371986802166	0.013078026906122541	0.8808057068862253	-1	0.25	1	0.3	3	0.7692307692307693	10	0.26785714285714285	0.6923076923076923	10	9	4	1	0	0.875	7	8	15	0.09090909090909091	0.25	0.5712990406176985	0.8082302078223089	0.3748944078529362	0.85172085007015	0.6821341556658416	0.9522231538786424	0.8412248508617114	0.8869197988130418	1.0	0.3	0.0	0.013078026906122541	24
4699	0.04410773621063722	0.01704965537184182	0.014287989565103746	0.8959232836387067	-1	0	0	0.2	2	0.8461538461538461	11	0.30612244897959184	0.6923076923076923	11	9	3	3	0	1.0	7	7	15	0.375	0.2222222222222222	0.5774124883596191	0.7387152323353472	0.4867997304658355	0.8542861243730276	0.6630097006191593	0.9647511637966332	0.866151957376853	0.8848436492994671	0.45454545454545453	0.2727272727272727	0.0	0.014287989565103746	24
1998	0.04741373121577022	0.012331300119021693	0.01216537939802701	0.8815913348225319	-1	0.25	1	0.3	3	0.7692307692307693	10	0.26785714285714285	0.6923076923076923	10	9	4	1	0	0.875	7	8	15	0.09090909090909091	0.25	0.5712990406176985	0.8082302078223089	0.3748944078529362	0.85172085007015	0.6821341556658416	0.9522231538786424	0.8412248508617114	0.8869197988130418	1.0	0.2	0.0	0.01216537939802701	16
781	0.04360579948824468	0.00988377426671455	0.007951014671303052	0.9075804465052791	-1	0.25	1	0.3	3	0.7692307692307693	10	0.234375	0.7692307692307693	11	10	3	1	0	1.0	8	8	15	0.1111111111111111	0.2857142857142857	0.5774124883596191	0.9083835841728964	0.3702839952733227	0.8411629591485524	0.796111843490395	0.9581364420326075	0.8798006734357204	0.9140284912510629	1.0	0.36363636363636365	0.0	0.007951014671303052	51
1245	0.045155957593546917	0.012347664305018002	0.012181379862014547	0.8818002675722026	-1	0.25	1	0.3	3	0.7692307692307693	10	0.26785714285714285	0.6923076923076923	10	9	4	1	0	0.875	7	8	15	0.09090909090909091	0.25	0.5712990406176985	0.8082302078223089	0.3748944078529362	0.85172085007015	0.6821341556658416	0.9522231538786424	0.8412248508617114	0.8869197988130418	1.0	0.3	0.0	0.012181379862014547	111
767	0.026186409593432176	0.003581762556063158	0.0020371726129759684	0.8996224418265196	-1	0	0	0.5	5	0.46153846153846156	6	0.3333333333333333	0.46153846153846156	9	6	5	2	0	0.5555555555555556	9	5	15	0.18181818181818182	0.18181818181818182	0.5774124883596191	0.9224464890263432	0.26298908524003684	0.9344335959681112	0.5339036182871693	0.9253345677867185	0.8615853525689553	0.9275752272224366	0.6111111111111112	0.2222222222222222	0.0	0.0020371726129759684	29
798	0.05379260306028975	0.008671924701225922	-0.0015217185312481948	0.8244394351444825	-1	0.25	1	0.3	3	0.7692307692307693	10	0.234375	0.7692307692307693	11	10	3	1	0	1.0	8	8	15	0.1111111111111111	0.2857142857142857	0.5774124883596191	0.8855666271215354	0.4867997304658355	0.9085500116212659	0.6607253686886115	0.9590324597812279	0.873189200078606	0.9240351350479848	1.0	0.2727272727272727	0.0	-0.00015217185312481948	6
448	0.01897060472273968	0.0014752509283422017	-0.0013140662852405825	0.8905068311740244	-1	0.25	1	0.5	5	0.46153846153846156	6	0.375	0.38461538461538464	9	5	5	1	0	0.625	8	5	15	0.1	0.2857142857142857	0.756557165060312	0.7206551583037177	0.7858683109859832	0.941264137651971	0.6027982765029047	0.93507582327913	0.8614497582296825	0.893762683920527	1.0	0.2222222222222222	0.0	-0.00013140662852405825	5
1353	0.045043913218914454	0.01194550843264252	0.007157236108946672	0.890704835686216	-1	0.25	1	0.4	4	0.6153846153846154	8	0.3	0.6153846153846154	10	8	4	1	0	0.5	10	5	15	0.1	0.25	0.5712990406176985	0.8082302078223089	0.3748944078529362	0.85172085007015	0.6821341556658416	0.9522231538786424	0.8412248508617114	0.8869197988130418	1.0	0.3	0.0	0.007157236108946672	41
1492	0.07261371505069866	0.014080503391515316	-0.01098337645548811	0.7480376472758117	-1	0	0	0.1	1	1.0	13	0.3125	0.9230769230769231	13	12	1	2	0	0.3333333333333333	12	4	15	0.4	0	0.5774124883596191	0.8393228066429238	0.4867997304658355	0.8717400741597475	0.6652940325497071	0.9584564415488092	0.866151957376853	0.9034422313935121	0.5384615384615385	0.23076923076923078	0.0	-0.001098337645548811	3
274	0.0010965344506698631	0.0010947975886410484	-3.155991254625395e-06	0.9872366877591257	-1	0	0	0.3333333333333333	1	1.0	2	1.0	0.5	1	1	2	1	0	0.25	4	1	4	0.125	0	0.49791512187925235	0.5	0.4204362311590101	0.5	1.0	0.5	0.928840753362235	0.5	1.0	1.0	0.0	-3.155991254625395e-07	14
3663	0.043808458097548145	0.014682812740227555	0.01337810555253124	0.8932493330121796	-1	0	0	0.2	2	0.8461538461538461	11	0.30612244897959184	0.6923076923076923	11	9	3	3	0	1.0	7	7	15	0.375	0.2222222222222222	0.5774124883596191	0.7134480368830878	0.4867997304658355	0.8633703290259559	0.5339036182871693	0.9641377795820657	0.8412248508617114	0.8824428788180857	0.45454545454545453	0.2727272727272727	0.0	0.01337810555253124	40
1089	0.05243872248077033	0.004305478081751582	0.003958410910862204	0.857895655295501	-1	0.25	1	0.3	3	0.7692307692307693	10	0.234375	0.7692307692307693	11	10	3	1	0	1.0	8	8	15	0.1111111111111111	0.2857142857142857	0.5774124883596191	0.8089620517332701	0.26298908524003684	0.9141647049842315	0.5339036182871693	0.9544652330667496	0.8891154940023265	0.907530234917457	1.0	0.2727272727272727	0.0	0.003958410910862204	14
4143	0.04512087799688939	0.016440892407754176	0.014307716489469243	0.8945753294491708	-1	0	0	0.2	2	0.8461538461538461	11	0.30612244897959184	0.6923076923076923	11	9	3	3	0	1.0	7	7	15	0.375	0.2222222222222222	0.5774124883596191	0.7387152323353472	0.4867997304658355	0.8542861243730276	0.6630097006191593	0.9647511637966332	0.866151957376853	0.8848436492994671	0.45454545454545453	0.2727272727272727	0.0	0.014307716489469243	27
2803	0.04356258344760576	0.014675774977289368	0.013189718913660966	0.8924115106196134	-1	0	0	0.2	2	0.8461538461538461	11	0.30612244897959184	0.6923076923076923	11	9	3	3	0	1.0	7	7	15	0.375	0.2222222222222222	0.5774124883596191	0.7134480368830878	0.4867997304658355	0.8633703290259559	0.5339036182871693	0.9641377795820657	0.8412248508617114	0.8824428788180857	0.45454545454545453	0.18181818181818182	0.0	0.013189718913660966	30
3046	0.04364765095971145	0.0102300097543809	0.004688597400666017	0.8872478149364862	-1	0	0	0.3	3	0.6923076923076923	9	0.25	0.6923076923076923	11	9	3	3	0	0.6	10	6	15	0.375	0.2222222222222222	0.565185592875778	0.8014701510961636	0.26298908524003684	0.8637491010129871	0.6630097006191593	0.9464318439910446	0.8412248508617114	0.884730707442402	0.5454545454545454	0.2727272727272727	0.0	0.004688597400666017	9
2926	0.045205899336293064	0.014484944948739238	0.0132573687582931	0.8927156563133858	-1	0	0	0.2	2	0.8461538461538461	11	0.30612244897959184	0.6923076923076923	11	9	3	3	0	1.0	7	7	15	0.375	0.2222222222222222	0.5774124883596191	0.7134480368830878	0.4867997304658355	0.8633703290259559	0.5339036182871693	0.9641377795820657	0.8412248508617114	0.8824428788180857	0.45454545454545453	0.2727272727272727	0.0	0.0132573687582931	44
238	0.0014669444105521686	0.00044537439396605694	0.00044037175706535203	0.9972621416881521	-1	0	0	0.5	1	1.0	1	1.0	1.0	2	1	0	3	0	0.3333333333333333	1	3	3	1.0	0	0.5322868718677043	0.8559520248859471	0.5378693025880923	0.9862644588800077	0.7110504496605561	0.9473247125611272	0.9615696333617421	0.9517466558823162	0.5	0.5	0.25	0.00044037175706535203	36
836	0.0207488135264481	0.0007858718918837007	-0.0007526582429025816	0.9259928033497815	-1	0.25	1	0.5	5	0.46153846153846156	6	0.4166666666666667	0.3076923076923077	8	4	6	2	0	1.0	6	6	15	0.16666666666666666	0.4444444444444444	0.7101463359533018	0.7419136255959086	0.6139146735074725	0.9242338567303537	0.4791257215838908	0.8962252678310693	0.8595860659546879	0.8703895133698482	0.6875	0.375	0.0	-7.526582429025817e-05	2
4734	0.045141562448273054	0.017114847253359985	0.01449718067864274	0.8961168372700559	-1	0	0	0.2	2	0.8461538461538461	11	0.30612244897959184	0.6923076923076923	11	9	3	3	0	1.0	7	7	15	0.375	0.2222222222222222	0.5774124883596191	0.7387152323353472	0.4867997304658355	0.8542861243730276	0.6630097006191593	0.9647511637966332	0.866151957376853	0.8848436492994671	0.45454545454545453	0.18181818181818182	0.0	0.01449718067864274	33
4082	0.044355143822522064	0.018056716426241952	0.015767533120647347	0.8946255626724331	-1	0	0	0.2	2	0.8461538461538461	11	0.30612244897959184	0.6923076923076923	11	9	3	3	0	1.0	7	7	15	0.375	0.2222222222222222	0.5774124883596191	0.7387152323353472	0.4867997304658355	0.8542861243730276	0.6630097006191593	0.9647511637966332	0.866151957376853	0.8848436492994671	0.45454545454545453	0.18181818181818182	0.0	0.015767533120647347	34
95	0.03059313563286283	0.0021214340864559506	0.001855181924270986	0.9856787683714087	-1	0	0	0.5	5	0.5384615384615384	7	0.3	0.5384615384615384	11	7	3	2	0	0.5	5	10	15	0.3333333333333333	0.15384615384615385	0.3164379701660643	0.9143582197066741	0.4566642446115118	0.9050335536026198	0.5183314471288434	0.9119836881917762	0.8161366440708411	0.9105361660982689	0.5454545454545454	0.09090909090909091	0.0	0.001855181924270986	15
2549	0.04434935190713946	0.014445219173288415	0.013078630223090488	0.8926472996924386	-1	0	0	0.2	2	0.8461538461538461	11	0.30612244897959184	0.6923076923076923	11	9	3	3	0	1.0	7	7	15	0.375	0.2222222222222222	0.5774124883596191	0.7134480368830878	0.4867997304658355	0.8633703290259559	0.5339036182871693	0.9641377795820657	0.8412248508617114	0.8824428788180857	0.45454545454545453	0.2727272727272727	0.0	0.013078630223090488	25
2905	0.051154656124588076	0.01249489799626623	0.011269349182329922	0.8897777651898429	-1	0	0	0.2	2	0.8461538461538461	11	0.26785714285714285	0.6923076923076923	11	9	3	3	0	0.875	7	8	15	0.375	0.2222222222222222	0.5774124883596191	0.7950371909439681	0.4867997304658355	0.858271423053195	0.6607253686886115	0.9574352340675333	0.8412248508617114	0.8899208363758532	0.5454545454545454	0.2727272727272727	0.0	0.011269349182329922	20
3375	0.04619738345764239	0.010514637283604768	-0.008888466494882041	0.8794707311378427	-1	0	0	0.3	3	0.6923076923076923	9	0.26785714285714285	0.6153846153846154	11	8	3	4	0	0.875	7	8	15	0.5714285714285714	0.2222222222222222	0.565185592875778	0.7054162703538491	0.4867997304658355	0.8538367762238371	0.6607253686886115	0.962096187980989	0.8412248508617114	0.8762550429860176	0.36363636363636365	0.2727272727272727	0.0	-0.0008888466494882041	4
1722	0.04679618754607758	0.013631636151261624	0.01349855984352993	0.8820393844919329	-1	0.25	1	0.3	3	0.7692307692307693	10	0.26785714285714285	0.6923076923076923	10	9	4	1	0	0.875	7	8	15	0.09090909090909091	0.25	0.5712990406176985	0.8082302078223089	0.3748944078529362	0.85172085007015	0.6821341556658416	0.9522231538786424	0.8412248508617114	0.8869197988130418	1.0	0.3	0.0	0.01349855984352993	49
1763	0.0453859506922115	0.012127420429542339	0.012029166300591337	0.8829046536946994	-1	0.25	1	0.3	3	0.7692307692307693	10	0.26785714285714285	0.6923076923076923	10	9	4	1	0	0.875	7	8	15	0.09090909090909091	0.25	0.5712990406176985	0.8082302078223089	0.3748944078529362	0.85172085007015	0.6821341556658416	0.9522231538786424	0.8412248508617114	0.8869197988130418	1.0	0.3	0.0	0.012029166300591337	18
4444	0.045942402226655646	0.005331680643905944	0.0030967984209350216	0.8931535871563209	-1	0	0	0.2	2	0.8461538461538461	11	0.30612244897959184	0.6923076923076923	11	9	3	3	0	1.0	7	7	15	0.375	0.2222222222222222	0.5774124883596191	0.7544634595379641	0.4867997304658355	0.8542861243730276	0.6630097006191593	0.9647511637966332	0.866151957376853	0.8876415039639093	0.45454545454545453	0.2727272727272727	0.0	0.0030967984209350216	4
3736	0.0436984411582666	0.01416319123201555	0.012889868143826066	0.8928737646679255	-1	0	0	0.2	2	0.8461538461538461	11	0.30612244897959184	0.6923076923076923	11	9	3	3	0	1.0	7	7	15	0.375	0.2222222222222222	0.5774124883596191	0.7134480368830878	0.4867997304658355	0.8633703290259559	0.5339036182871693	0.9641377795820657	0.8412248508617114	0.8824428788180857	0.45454545454545453	0.2727272727272727	0.0	0.012889868143826066	24
534	0.002155465464367958	0.0008412638735673924	0.0008400410515059867	0.988724481038432	-1	0	0	0.75	3	0.3333333333333333	1	0.5555555555555556	0.3333333333333333	4	1	0	0	0	1.0	3	3	5	0.0	1.0	0.6847558084184828	0.7281156320765174	0.6496743245335932	0.7228683013372688	0.38947039791526056	0.9272338322820665	0.8669546743692677	0.8170156014006205	0	0	0.0	0.0008400410515059867	54
1922	0.04634655426621957	0.013062353188491064	0.012935312034571624	0.8805985321126572	-1	0.25	1	0.3	3	0.7692307692307693	10	0.26785714285714285	0.6923076923076923	10	9	4	1	0	0.875	7	8	15	0.09090909090909091	0.25	0.5712990406176985	0.8082302078223089	0.3748944078529362	0.85172085007015	0.6821341556658416	0.9522231538786424	0.8412248508617114	0.8869197988130418	1.0	0.2	0.0	0.012935312034571624	19
507	0.0016557271044094378	0.00028328378832697743	-0.0002585720132170918	0.997764199943424	-1	0	0	1.0	2	0.0	0	0.75	0	2	0	0	2	0	1.0	2	2	3	1.0	0	0	0	0	0	0	0	0	0	0	0	0	-2.585720132170918e-05	6
3215	0.028915812083834282	0.0027234663627925372	-0.0004977002305856315	0.9402540686748404	-1	0	0	0.4444444444444444	4	0.5454545454545454	6	0.43333333333333335	0.45454545454545453	9	5	3	4	0	0.8333333333333334	5	6	13	0.6666666666666666	0	0.6156694222223051	0.847973195146344	0.31487807751618896	0.8224301883649076	0.7035429426430717	0.9477767539515222	0.866151957376853	0.8859571569141065	0.38888888888888884	0.2222222222222222	0.0	-4.9770023058563156e-05	3
1212	0.026307037446290076	0.002140112851743968	0.002106676126011722	0.9133548684236249	-1	0.25	1	0.7	7	0.3076923076923077	4	0.375	0.3076923076923077	9	4	5	2	0	0.625	8	5	15	0.2222222222222222	0.18181818181818182	0.5774124883596191	0.9091429596459889	0.6028063213970469	0.9311753512289005	0.49068462932765106	0.9587864322352364	0.8771965808900734	0.9361357356017925	0.6111111111111112	0.3333333333333333	0.0	0.002106676126011722	2
130	0.008217355966581871	0.0009176994393315922	0.0008983991687179496	0.9665404447793805	-1	0	0	0.4	4	0.6153846153846154	8	0.75	0.38461538461538464	8	5	6	5	0	0.8	4	5	15	0.38461538461538464	0	0.7387779569109713	0.9614996570556243	0.372482443276948	0.9065678628338251	0.7303762187088817	0.9397285562468999	0.9500974425101038	0.9396679676564672	0.25	0.375	0.0	0.0008983991687179496	32
216	0.015202375423749255	0.0011109606615088505	9.3867334163206e-05	0.93585851921284	-1	0	0	0.375	3	0.7	7	0.5	0.5	8	5	3	1	0	0.375	3	8	12	0.14285714285714285	0	0.5069255122496015	0.8947956275246238	0.5288837475623949	0.9491782167973021	0.3861535299937202	0.9362759223870186	0.844010028878599	0.9298966745179816	1.0	0.375	0.0	9.3867334163206e-05	12
785	0.03698589957512572	0.008386258577808418	0.00829690137042387	0.8476586222716658	-1	0	0	0.14285714285714285	1	1.0	8	1.0	1.0	9	8	0	1	0	0.1	10	1	10	0.3333333333333333	0	0.6789746929846815	0.8812093284131529	0.6805072154220003	0.747058256841482	0.569271001695309	0.9077580764936356	0.6191929035619054	0.8570694153632278	1.0	0.2222222222222222	0.0	0.00829690137042387	121
2623	0.04667527637778266	0.012443349313884976	0.012345566176959475	0.8812746798430356	-1	0.25	1	0.3	3	0.7692307692307693	10	0.26785714285714285	0.6923076923076923	10	9	4	1	0	0.875	7	8	15	0.09090909090909091	0.25	0.5712990406176985	0.8082302078223089	0.3748944078529362	0.85172085007015	0.6821341556658416	0.9522231538786424	0.8412248508617114	0.8869197988130418	1.0	0.2	0.0	0.012345566176959475	24
4165	0.0438920507597124	0.014243554340576642	0.012935767300830736	0.8928606405625705	-1	0	0	0.2	2	0.8461538461538461	11	0.30612244897959184	0.6923076923076923	11	9	3	3	0	1.0	7	7	15	0.375	0.2222222222222222	0.5774124883596191	0.7134480368830878	0.4867997304658355	0.8633703290259559	0.5339036182871693	0.9641377795820657	0.8412248508617114	0.8824428788180857	0.45454545454545453	0.18181818181818182	0.0	0.012935767300830736	24
3641	0.04451227712033536	0.010336671166981554	0.0033247579866182556	0.8850110958585298	-1	0	0	0.2	2	0.8461538461538461	11	0.26785714285714285	0.6923076923076923	11	9	3	3	0	0.875	8	7	15	0.375	0.25	0.5774124883596191	0.7133590556824582	0.4867997304658355	0.9174558357660607	0.5339036182871693	0.95650719376674	0.866151957376853	0.8944388450123179	0.5454545454545454	0.2727272727272727	0.0	0.0033247579866182556	10
2396	0.04719632932540031	0.013459074192812734	0.013143998260528578	0.8811773951288525	-1	0.25	1	0.3	3	0.7692307692307693	10	0.26785714285714285	0.6923076923076923	10	9	4	1	0	0.875	7	8	15	0.09090909090909091	0.25	0.5712990406176985	0.8082302078223089	0.3748944078529362	0.85172085007015	0.6855606535616634	0.9522353545691103	0.8412248508617114	0.8869287651594747	1.0	0.2	0.0	0.013143998260528578	23
3545	4.046793116667198e-06	1.7803463191426186e-08	1.0263142649560903e-08	0.999999381211386	-1	0	0	1.0	1	0	0	1.0	0	1	0	0	3	0	0.5	1	2	2	1.0	0	0	0	0	0	0	0	0	0	0	0	0	1.0263142649560903e-08	4
2843	None	None	None	None	None	0	0	0.2	2	0.8461538461538461	11	0.42857142857142855	0.6923076923076923	10	9	4	3	0	0.7142857142857143	5	7	15	0.2727272727272727	0.18181818181818182	0.6156694222223051	0.7317137383088198	0.4867997304658355	0.8639413907049002	0.5961723275226165	0.960116477511707	0.8541293752996173	0.8819418108755812	0.3	0.2	0.0	None	0
721	0.009771062077300925	0.0007854588421516191	0.0002813860452498299	0.9929486399236337	-1	0	0	0.25	1	1.0	3	1.0	1.0	3	3	1	0	0	0.2	1	5	5	0.0	0	0.565185592875778	0.8732425365283415	0.4867997304658355	0.9125262539061142	0.4372736420909309	0.95392323565333	0.8815217963370221	0.9194598177015775	0	0	0.0	0.0002813860452498299	16
4571	0.04446031276882952	0.01651397829003733	0.01441445999759845	0.8950321464941423	-1	0	0	0.2	2	0.8461538461538461	11	0.30612244897959184	0.6923076923076923	11	9	3	3	0	1.0	7	7	15	0.375	0.2222222222222222	0.5774124883596191	0.7387152323353472	0.4867997304658355	0.8542861243730276	0.6630097006191593	0.9647511637966332	0.866151957376853	0.8848436492994671	0.45454545454545453	0.18181818181818182	0.0	0.01441445999759845	35
2325	0.046509861221642405	0.01365753413130982	0.01352050432233815	0.880142848680699	-1	0.25	1	0.3	3	0.7692307692307693	10	0.26785714285714285	0.6923076923076923	10	9	4	1	0	0.875	7	8	15	0.09090909090909091	0.25	0.5712990406176985	0.8082302078223089	0.3748944078529362	0.85172085007015	0.6821341556658416	0.9522231538786424	0.8412248508617114	0.8869197988130418	1.0	0.3	0.0	0.01352050432233815	30
3364	None	None	None	None	None	0	0	0.3	3	0.6923076923076923	9	0.5	0.5384615384615384	10	7	4	3	0	0.8333333333333334	6	5	15	0.3333333333333333	0.4	0.5904275075490416	0.732528898287425	0.372744698258075	0.8808069767851416	0.39265675150618157	0.9549857889672294	0.8412248508617114	0.8829603905097595	0.4	0.2	0.0	None	0
1357	0.04990008730189603	0.004559518446015942	-0.002325856479518187	0.701129400330128	-1	0	0	0.1	1	1.0	13	0.3125	0.9230769230769231	13	12	1	2	0	0.3333333333333333	12	4	15	0.4	0	0.6227886425994892	0.8759704366447657	0.6568068903598503	0.8948804205453038	0.5968280130048919	0.9147646211153412	0.7643700183350814	0.8962793933299317	0.5384615384615385	0.07692307692307693	0.0	-0.00023258564795181872	5
2284	0.04533816790345888	0.012305138441819241	0.012241836193260544	0.8812889686364365	-1	0.25	1	0.3	3	0.7692307692307693	10	0.26785714285714285	0.6923076923076923	10	9	4	1	0	0.875	7	8	15	0.09090909090909091	0.25	0.5712990406176985	0.8082302078223089	0.3748944078529362	0.85172085007015	0.6821341556658416	0.9522231538786424	0.8412248508617114	0.8869197988130418	1.0	0.2	0.0	0.012241836193260544	24
2634	0.04712495081397631	0.012343031128035118	0.01223366011478977	0.8814918580498949	-1	0.25	1	0.3	3	0.7692307692307693	10	0.26785714285714285	0.6923076923076923	10	9	4	1	0	0.875	7	8	15	0.09090909090909091	0.25	0.5712990406176985	0.8082302078223089	0.3748944078529362	0.85172085007015	0.6821341556658416	0.9522231538786424	0.8412248508617114	0.8869197988130418	1.0	0.3	0.0	0.01223366011478977	22
3468	0.03526368478461997	0.0030715618443377477	0.00288928025952384	0.9035990410145308	-1	0	0	0.2	2	0.8461538461538461	11	0.35714285714285715	0.6923076923076923	11	9	3	3	0	0.8571428571428571	6	7	15	0.375	0.2	0.565185592875778	0.7211758548187327	0.4867997304658355	0.8899577165777074	0.5339036182871693	0.9643254097509818	0.8412248508617114	0.8921154334526228	0.36363636363636365	0.2727272727272727	0.0	0.00288928025952384	9
4000	0.04490241249649246	0.017615485095327	0.01502223301659966	0.893837730687428	-1	0	0	0.2	2	0.8461538461538461	11	0.30612244897959184	0.6923076923076923	11	9	3	3	0	1.0	7	7	15	0.375	0.2222222222222222	0.5774124883596191	0.7387152323353472	0.4867997304658355	0.8542861243730276	0.6630097006191593	0.9647511637966332	0.866151957376853	0.8848436492994671	0.45454545454545453	0.18181818181818182	0.0	0.01502223301659966	90
2861	0.04385750067586482	0.014529883605246268	0.01314965960192261	0.8922210231856608	-1	0	0	0.2	2	0.8461538461538461	11	0.30612244897959184	0.6923076923076923	11	9	3	3	0	1.0	7	7	15	0.375	0.2222222222222222	0.5774124883596191	0.7134480368830878	0.4867997304658355	0.8633703290259559	0.5339036182871693	0.9641377795820657	0.8412248508617114	0.8824428788180857	0.45454545454545453	0.2727272727272727	0.0	0.01314965960192261	17
3430	0.04498614245266525	0.015001782158895664	0.013954466680603125	0.8924771271524695	-1	0	0	0.2	2	0.8461538461538461	11	0.30612244897959184	0.6923076923076923	11	9	3	3	0	1.0	7	7	15	0.375	0.2222222222222222	0.5774124883596191	0.7134480368830878	0.4867997304658355	0.8633703290259559	0.5339036182871693	0.9641377795820657	0.8412248508617114	0.8824428788180857	0.45454545454545453	0.18181818181818182	0.0	0.013954466680603125	31
3999	None	None	None	None	None	0	0	0.1	1	1.0	13	0.8333333333333334	0.6153846153846154	8	8	6	5	0	0.2222222222222222	9	2	15	0.3125	0.7692307692307693	0.5965409552909622	0.838930912778246	0.288933581378113	0.9325428268722664	0.4774764136841328	0.9595404918203456	0.8541293752996173	0.922795980939584	0.125	0.25	0.0	None	0
4379	0.044727016671252756	0.01692750748362919	0.014233802135866433	0.8960264180257236	-1	0	0	0.2	2	0.8461538461538461	11	0.30612244897959184	0.6923076923076923	11	9	3	3	0	1.0	7	7	15	0.375	0.2222222222222222	0.5774124883596191	0.7387152323353472	0.4867997304658355	0.8542861243730276	0.6630097006191593	0.9647511637966332	0.866151957376853	0.8848436492994671	0.45454545454545453	0.2727272727272727	0.0	0.014233802135866433	37
961	0.020778341429417483	0.001517133248961371	-0.0006779282717873334	0.9016830252886084	-1	0	0	0.2222222222222222	2	0.9090909090909091	10	0.28888888888888886	0.9090909090909091	12	10	0	0	0	0.5555555555555556	5	9	13	0.0	0	0.6422380580263619	0.8750938251765535	0.6805072154220003	0.7805045800593702	0.590867671778199	0.830659642502431	0.7677773732688452	0.8322831636290602	0	0	0.0	-6.779282717873334e-05	5
4862	0.045149818667025735	0.01632590689300061	0.014087950198149155	0.8943152541481969	-1	0	0	0.2	2	0.8461538461538461	11	0.30612244897959184	0.6923076923076923	11	9	3	3	0	1.0	7	7	15	0.375	0.2222222222222222	0.5774124883596191	0.7387152323353472	0.4867997304658355	0.8542861243730276	0.6630097006191593	0.9647511637966332	0.866151957376853	0.8848436492994671	0.45454545454545453	0.18181818181818182	0.0	0.014087950198149155	20
842	0.030149151379586285	0.0017976515622609573	0.0017950789566471628	0.9157305917472229	-1	0.25	1	0.4	4	0.6153846153846154	8	0.3125	0.5384615384615384	9	7	5	2	0	0.75	6	8	15	0.16666666666666666	0.4	0.5363305325526475	0.9106691128594872	0.5760204338589314	0.9028111880831198	0.7035429426430717	0.8851922071162817	0.7441888501096184	0.9000468458822816	0.611111111111111	0.1111111111111111	0.0	0.0017950789566471628	10
2657	None	None	None	None	None	0	0	0.3333333333333333	3	0.6363636363636364	7	0.4642857142857143	0.45454545454545453	8	5	4	4	0	0.5714285714285714	7	4	13	0.4444444444444444	0	0.5774124883596191	0.8316712205362705	0.4867997304658355	0.8070403325400303	0.8351120542601063	0.9287975795479374	0.8780986242080104	0.8659473555731692	0.25	0.375	0.0	None	0
2180	0.047412587594181294	0.012915687907044957	0.012631269067445468	0.8802616794861722	-1	0.25	1	0.3	3	0.7692307692307693	10	0.26785714285714285	0.6923076923076923	10	9	4	1	0	0.875	7	8	15	0.09090909090909091	0.25	0.5712990406176985	0.8082302078223089	0.3748944078529362	0.85172085007015	0.6821341556658416	0.9522231538786424	0.8412248508617114	0.8869197988130418	1.0	0.3	0.0	0.012631269067445468	33
1095	0.037115860992571595	0.004323111786232337	0.004272081639590419	0.8667102792425668	-1	0	0	0.3	3	0.6923076923076923	9	0.30612244897959184	0.5384615384615384	9	7	5	3	0	1.0	7	7	15	0.25	0.2222222222222222	0.6156694222223051	0.8766022692265989	0.4867997304658355	0.9402183321059735	0.5339036182871693	0.9543303909158187	0.866151957376853	0.9299036460107898	0.4444444444444444	0.3333333333333333	0.0	0.004272081639590419	43
1269	0.021118693936770995	0.0035114946954163135	0.003080591063831508	0.928822006723614	-1	0	0	0.4	4	0.5384615384615384	7	0.30612244897959184	0.46153846153846156	8	6	6	5	0	1.0	7	7	15	0.35714285714285715	0.2	0.6058886970765845	0.9094829383717141	0.3748944078529362	0.9275583345894055	0.67870765777002	0.9436055368388954	0.8412248508617114	0.9281191162031385	0.125	0.375	0.0	0.003080591063831508	21
851	0.05356469629434598	0.0025939425817541463	0.0012930398224099584	0.8727451412186851	-1	0.25	1	0.3	3	0.7692307692307693	10	0.234375	0.7692307692307693	11	10	3	1	0	1.0	8	8	15	0.1111111111111111	0.2857142857142857	0.5774124883596191	0.7997949671007031	0.26298908524003684	0.9141647049842315	0.6607253686886115	0.9478489115384248	0.8891154940023265	0.9017552484496966	1.0	0.2727272727272727	0.0	0.0012930398224099584	34
3591	0.04796908804011851	0.01286103887335137	0.012201029173306902	0.9009029833662393	-1	0	0	0.2	2	0.8461538461538461	11	0.30612244897959184	0.6923076923076923	11	9	3	3	0	1.0	7	7	15	0.375	0.2222222222222222	0.5774124883596191	0.7827397682134121	0.4867997304658355	0.8633703290259559	0.5339036182871693	0.9641377795820657	0.8455888208057694	0.8946308502106379	0.45454545454545453	0.18181818181818182	0.0	0.012201029173306902	16
1999	0.046751986668738955	0.013643558105122999	0.013293803913172145	0.8811801216576531	-1	0.25	1	0.3	3	0.7692307692307693	10	0.26785714285714285	0.6923076923076923	10	9	4	1	0	0.875	7	8	15	0.09090909090909091	0.25	0.5712990406176985	0.8082302078223089	0.3748944078529362	0.85172085007015	0.6821341556658416	0.9522231538786424	0.8412248508617114	0.8869197988130418	1.0	0.3	0.0	0.013293803913172145	87
3821	0.050307761102159884	0.010258681369177054	3.139939698948356e-05	0.8744489341281435	-1	0	0	0.2	2	0.8461538461538461	11	0.30612244897959184	0.6923076923076923	11	9	3	3	0	1.0	7	7	15	0.375	0.2222222222222222	0.5774124883596191	0.7163028090499012	0.4867997304658355	0.8633703290259559	0.5339036182871693	0.9641377795820657	0.8412248508617114	0.8829263248084013	0.18181818181818182	0.45454545454545453	0.0	3.139939698948356e-05	11
1047	0.03445202161059624	0.005186330422234692	0.005143334333500992	0.8595558407602232	-1	0	0	0.3	3	0.6923076923076923	9	0.30612244897959184	0.5384615384615384	9	7	5	3	0	1.0	7	7	15	0.25	0.2222222222222222	0.6156694222223051	0.8766022692265989	0.4867997304658355	0.9402183321059735	0.5339036182871693	0.9551554775749579	0.866151957376853	0.9303174189307936	0.4444444444444444	0.3333333333333333	0.0	0.005143334333500992	30
2653	0.04764416466048462	0.013569913338670291	0.013412162020322353	0.8807979489063124	-1	0.25	1	0.3	3	0.7692307692307693	10	0.26785714285714285	0.6923076923076923	10	9	4	1	0	0.875	7	8	15	0.09090909090909091	0.25	0.5712990406176985	0.8082302078223089	0.3748944078529362	0.85172085007015	0.6821341556658416	0.9522231538786424	0.8412248508617114	0.8869197988130418	1.0	0.2	0.0	0.013412162020322353	36
4349	0.044595840676280134	0.01744807013155739	0.015072902875387208	0.8948052782942355	-1	0	0	0.2	2	0.8461538461538461	11	0.30612244897959184	0.6923076923076923	11	9	3	3	0	1.0	7	7	15	0.375	0.2222222222222222	0.5774124883596191	0.7387152323353472	0.4867997304658355	0.8542861243730276	0.6630097006191593	0.9647511637966332	0.866151957376853	0.8848436492994671	0.45454545454545453	0.18181818181818182	0.0	0.015072902875387208	46
2295	0.04572259529378552	0.013238309591178722	0.013115128415892427	0.8810705277279488	-1	0.25	1	0.3	3	0.7692307692307693	10	0.26785714285714285	0.6923076923076923	10	9	4	1	0	0.875	7	8	15	0.09090909090909091	0.25	0.5712990406176985	0.8082302078223089	0.3748944078529362	0.85172085007015	0.6821341556658416	0.9522231538786424	0.8412248508617114	0.8869197988130418	1.0	0.3	0.0	0.013115128415892427	52
2230	0.046213630016414764	0.013523827780028554	0.013397869499193209	0.8822495488958857	-1	0.25	1	0.3	3	0.7692307692307693	10	0.26785714285714285	0.6923076923076923	10	9	4	1	0	0.875	7	8	15	0.09090909090909091	0.25	0.5712990406176985	0.8082302078223089	0.3748944078529362	0.85172085007015	0.6821341556658416	0.9522231538786424	0.8412248508617114	0.8869197988130418	1.0	0.3	0.0	0.013397869499193209	39
3004	0.04500168673308341	0.014596060056806824	0.013231174853433385	0.8931076474952985	-1	0	0	0.2	2	0.8461538461538461	11	0.30612244897959184	0.6923076923076923	11	9	3	4	0	1.0	7	7	15	0.5	0.2222222222222222	0.5774124883596191	0.7134480368830878	0.4867997304658355	0.8633703290259559	0.5339036182871693	0.9641377795820657	0.8412248508617114	0.8824428788180857	0.2727272727272727	0.18181818181818182	0.0	0.013231174853433385	20
2542	0.03255838756378809	0.0021884501488028236	0.002169716599717526	0.9094653444403699	-1	0.25	1	0.3	3	0.7692307692307693	10	0.2777777777777778	0.6923076923076923	11	9	3	1	0	0.6666666666666666	9	6	15	0.125	0.2222222222222222	0.5774124883596191	0.7990110539646786	0.4867997304658355	0.9097926597844985	0.6331683573790287	0.9560110263122978	0.866151957376853	0.9052257900547304	1.0	0.18181818181818182	0.0	0.002169716599717526	4
3365	0.07323704681694711	0.0187404464733684	0.009569708371019421	0.7728428902726522	-1	0	0	0.1	1	1.0	13	0.3125	0.9230769230769231	13	12	1	2	0	0.3333333333333333	12	4	15	0.4	0	0.5774124883596191	0.7817220061671817	0.4867997304658355	0.8613947596312851	0.6607253686886115	0.9584289852078152	0.866151957376853	0.8889619677466578	0.5384615384615385	0.23076923076923078	0.0	0.009569708371019421	5
3226	0.044856224541871985	0.014910701771510725	0.013552480207983778	0.8921003320504853	-1	0	0	0.2	2	0.8461538461538461	11	0.30612244897959184	0.6923076923076923	11	9	3	3	0	1.0	7	7	15	0.375	0.2222222222222222	0.5774124883596191	0.7134480368830878	0.4867997304658355	0.8633703290259559	0.5339036182871693	0.9641377795820657	0.8412248508617114	0.8824428788180857	0.45454545454545453	0.18181818181818182	0.0	0.013552480207983778	60
3107	0.043498835071646404	0.014507159690027329	0.013236577241494435	0.8922008847371665	-1	0	0	0.2	2	0.8461538461538461	11	0.30612244897959184	0.6923076923076923	11	9	3	3	0	1.0	7	7	15	0.375	0.2222222222222222	0.5774124883596191	0.7134480368830878	0.4867997304658355	0.8633703290259559	0.5339036182871693	0.9641377795820657	0.8412248508617114	0.8824428788180857	0.45454545454545453	0.2727272727272727	0.0	0.013236577241494435	46
2499	0.041732077831625025	0.0078083867297197495	-0.0024016575121471474	0.8987297535275581	-1	0.25	1	0.3	3	0.7692307692307693	10	0.26785714285714285	0.6923076923076923	10	9	4	1	0	0.875	7	8	15	0.09090909090909091	0.25	0.5774124883596191	0.7971900195623421	0.3748944078529362	0.85172085007015	0.6821341556658416	0.9522231538786424	0.8412248508617114	0.8845676841038395	1.0	0.3	0.0	-0.00024016575121471473	3
2399	0.04742029082950174	0.012232503443171297	0.012135503108015819	0.8814770077272959	-1	0.25	1	0.3	3	0.7692307692307693	10	0.26785714285714285	0.6923076923076923	10	9	4	1	0	0.875	7	8	15	0.09090909090909091	0.25	0.5712990406176985	0.8082302078223089	0.3748944078529362	0.85172085007015	0.6821341556658416	0.9522231538786424	0.8412248508617114	0.8869197988130418	1.0	0.3	0.0	0.012135503108015819	14
4037	0.04415839289246164	0.01655634532795224	0.014249509940104836	0.8941801844919817	-1	0	0	0.2	2	0.8461538461538461	11	0.30612244897959184	0.6923076923076923	11	9	3	3	0	1.0	7	7	15	0.375	0.2222222222222222	0.5774124883596191	0.7387152323353472	0.4867997304658355	0.8542861243730276	0.6630097006191593	0.9647511637966332	0.866151957376853	0.8848436492994671	0.45454545454545453	0.18181818181818182	0.0	0.014249509940104836	61
539	0.03129069555526093	0.0030851594925748555	-0.0009218846041150804	0.6945834407599529	-1	0.5	2	0.6	6	0.38461538461538464	5	0.46875	0.38461538461538464	10	5	4	2	0	0.5	8	4	15	0.2857142857142857	0.8571428571428571	0.5774124883596191	0.8211072265647771	0.4867997304658355	0.8748072707431475	0.7818164654388646	0.9664011164077813	0.8412248508617114	0.9068444976155144	0.6000000000000001	0.2	0.0	-9.218846041150804e-05	1
3374	0.04389763284103063	0.014822598592021997	0.013661957964613619	0.8942651231604638	-1	0	0	0.2	2	0.8461538461538461	11	0.30612244897959184	0.6923076923076923	11	9	3	3	0	1.0	7	7	15	0.375	0.2222222222222222	0.5774124883596191	0.7134480368830878	0.4867997304658355	0.8633703290259559	0.5339036182871693	0.9640710530035134	0.8412248508617114	0.8823761897079436	0.45454545454545453	0.18181818181818182	0.0	0.013661957964613619	27
681	0.039794628753070375	0.002541961630291219	-0.0025338920692258376	0.9413376048594917	-1	0.25	1	0.5	5	0.46153846153846156	6	0.5	0.23076923076923078	6	3	8	1	0	0.3	10	3	15	0.058823529411764705	0.4	0.6699384283354505	0.7417501043288646	0.4867997304658355	0.9564958295387868	0.5131740885171079	0.9703537964338638	0.8618275141935959	0.9272105962714874	1.0	0.3333333333333333	0.0	-0.00025338920692258375	3
20	0.010662021114946178	0.000916409020049467	-9.258298183080661e-05	0.9640567172394487	-1	0	0	0.3333333333333333	2	0.8571428571428571	6	0.375	0.5714285714285714	5	4	3	1	0	0.6666666666666666	6	4	9	0.1111111111111111	0.25	0.8851688102873077	0.832896993292469	0.67234422395051	0.892210897206594	0.7839736117921008	0.9669926136951863	0.7881247658086828	0.9141789221425016	1.0	0.2	0.0	-9.258298183080661e-06	43
1180	0.04591165718374948	0.008949377241853282	0.008532912265687469	0.8816165233645417	-1	0.25	1	0.3	3	0.7692307692307693	10	0.26785714285714285	0.6923076923076923	10	9	4	1	0	0.875	7	8	15	0.09090909090909091	0.25	0.5712990406176985	0.8179385213768651	0.3748944078529362	0.85172085007015	0.6821341556658416	0.9522231538786424	0.8412248508617114	0.8890382197721932	1.0	0.3	0.0	0.008532912265687469	21
435	0.0	0.0	0.0	0.9999999999999998	-1	0	0	0	0	0	0	1.0	0	0	0	0	4	0	1.0	1	1	1	1.0	0	0	0	0	0	0	0	0	0	0	0	0	-0.1	0
1484	0.04204272271910031	0.006539091693337845	0.00600859763285154	0.903100304637426	-1	0.25	1	0.3	3	0.7692307692307693	10	0.26785714285714285	0.6923076923076923	10	9	4	1	0	0.875	7	8	15	0.09090909090909091	0.25	0.5712990406176985	0.8387947840040798	0.2889335813781129	0.8402586173345162	0.6187232804651204	0.9607163181614041	0.8412248508617114	0.8974098251213487	1.0	0.3	0.0	0.00600859763285154	7
3224	0.05218273766918507	0.0059809745471023894	0.005620794386595262	0.8756360251304502	-1	0	0	0.3	3	0.6923076923076923	9	0.26785714285714285	0.6153846153846154	11	8	3	3	0	0.875	8	7	15	0.42857142857142855	0.2222222222222222	0.5774124883596191	0.8021850957269744	0.4867997304658355	0.8485882790341422	0.6584410367580638	0.9574224572235934	0.8412248508617114	0.8888286978844373	0.5454545454545454	0.2727272727272727	0.0	0.005620794386595262	10
3812	0.043802902811260425	0.014224187636183307	0.01292056089716293	0.8923543591409442	-1	0	0	0.2	2	0.8461538461538461	11	0.30612244897959184	0.6923076923076923	11	9	3	3	0	1.0	7	7	15	0.375	0.2222222222222222	0.5774124883596191	0.7134480368830878	0.4867997304658355	0.8633703290259559	0.5339036182871693	0.9641377795820657	0.8412248508617114	0.8824428788180857	0.45454545454545453	0.2727272727272727	0.0	0.01292056089716293	28
2513	0.04349150349447477	0.014745900873426003	0.013591276085516335	0.8935794142555161	-1	0	0	0.2	2	0.8461538461538461	11	0.30612244897959184	0.6923076923076923	11	9	3	3	0	1.0	7	7	15	0.375	0.2222222222222222	0.5774124883596191	0.7134480368830878	0.4867997304658355	0.8633703290259559	0.5339036182871693	0.9641377795820657	0.8412248508617114	0.8824428788180857	0.45454545454545453	0.2727272727272727	0.0	0.013591276085516335	107
1955	0.04619356084973395	0.012837391287598594	0.012761505933051835	0.8805417310707114	-1	0.25	1	0.3	3	0.7692307692307693	10	0.26785714285714285	0.6923076923076923	10	9	4	1	0	0.875	7	8	15	0.09090909090909091	0.25	0.5712990406176985	0.8082302078223089	0.3748944078529362	0.85172085007015	0.6821341556658416	0.952209073610563	0.8412248508617114	0.8869094530879796	1.0	0.3	0.0	0.012761505933051835	22
1942	0.05776085853870463	0.010661409044883378	0.0063936517769541635	0.7394942742079035	-1	0	0	0.2	2	0.8461538461538461	11	0.3	0.6923076923076923	10	9	4	2	0	0.5	10	5	15	0.18181818181818182	0	0.5712990406176985	0.8082302078223089	0.3748944078529362	0.85172085007015	0.6821341556658416	0.9522231538786424	0.8412248508617114	0.8869197988130418	0.55	0.6	0.0	0.0063936517769541635	4
293	0.036107624072443216	0.0036180195325828234	0.002886325744016811	0.9322975973999414	-1	0	0	0.4	4	0.6153846153846154	8	0.375	0.6153846153846154	8	8	6	3	0	0.625	8	5	15	0.1875	0	0.6595647083553187	0.8518073421012087	0.6710154450740408	0.8841581501067293	0.34218863718310377	0.9124500446151913	0.8502280848676093	0.885109006866436	0.375	0.5	0.0	0.002886325744016811	16
3291	0.04383994509818718	0.014549567276113609	0.012978971097287467	0.8927074911533164	-1	0	0	0.2	2	0.8461538461538461	11	0.30612244897959184	0.6923076923076923	11	9	3	3	0	1.0	7	7	15	0.375	0.2222222222222222	0.5774124883596191	0.7134480368830878	0.4867997304658355	0.8633703290259559	0.5339036182871693	0.9641377795820657	0.8412248508617114	0.8824428788180857	0.45454545454545453	0.2727272727272727	0.0	0.012978971097287467	24
4555	0.03248934600472273	0.011393048773615674	-0.006358523251857191	0.9463260949579463	-1	0.25	1	0.5	5	0.6153846153846154	8	0.3333333333333333	0.46153846153846156	10	6	4	3	0	0.5555555555555556	9	5	15	0.375	0.3333333333333333	0.5774124883596191	0.6898414131552226	0.3748944078529362	0.9251264781299762	0.6694978159763241	0.9603897302441092	0.8737786138796925	0.8972700305686871	0.2	0.1	0.0	-0.0006358523251857191	2
2018	0.04585195477527066	0.012922743759888135	0.01260029617931668	0.8831149301128861	-1	0.25	1	0.3	3	0.7692307692307693	10	0.26785714285714285	0.6923076923076923	10	9	4	1	0	0.875	7	8	15	0.09090909090909091	0.25	0.5712990406176985	0.8082302078223089	0.3748944078529362	0.85172085007015	0.6821341556658416	0.9522231538786424	0.8412248508617114	0.8869197988130418	1.0	0.3	0.0	0.01260029617931668	35
1358	0.04775303806942923	0.012441371505872094	0.012317357770872471	0.881990961335055	-1	0.25	1	0.3	3	0.7692307692307693	10	0.26785714285714285	0.6923076923076923	10	9	4	1	0	0.875	7	8	15	0.09090909090909091	0.25	0.5712990406176985	0.8082302078223089	0.3748944078529362	0.85172085007015	0.6821341556658416	0.9522231538786424	0.8412248508617114	0.8869197988130418	1.0	0.3	0.0	0.012317357770872471	31
4447	0.044917429871011015	0.016388636207767343	0.01388952457225777	0.8955673390116363	-1	0	0	0.2	2	0.8461538461538461	11	0.30612244897959184	0.6923076923076923	11	9	3	3	0	1.0	7	7	15	0.375	0.2222222222222222	0.5774124883596191	0.7387152323353472	0.4867997304658355	0.8542861243730276	0.6630097006191593	0.9647511637966332	0.866151957376853	0.8848436492994671	0.45454545454545453	0.18181818181818182	0.0	0.01388952457225777	16
4040	0.04498108667249187	0.015161088659286871	0.013880102298410519	0.8939802087034721	-1	0	0	0.2	2	0.8461538461538461	11	0.30612244897959184	0.6923076923076923	11	9	3	3	0	1.0	7	7	15	0.375	0.2222222222222222	0.5774124883596191	0.7134480368830878	0.4867997304658355	0.8633703290259559	0.5339036182871693	0.9641377795820657	0.8412248508617114	0.8824428788180857	0.45454545454545453	0.2727272727272727	0.0	0.013880102298410519	19
21	2.4644294705135625e-06	2.748187114455837e-09	6.581005171244096e-11	0.999999128545801	-1	0	0	1.0	1	0	0	1.0	0	1	0	0	0	0	0.5	2	1	2	0.0	0	0	0	0	0	0	0	0	0	0	0	0	6.581005171244096e-11	20
4353	0.04482297988135843	0.017722773766056434	0.015857601955642335	0.8949609022710749	-1	0	0	0.2	2	0.8461538461538461	11	0.30612244897959184	0.6923076923076923	11	9	3	3	0	1.0	7	7	15	0.375	0.2222222222222222	0.5774124883596191	0.7387152323353472	0.4867997304658355	0.8542861243730276	0.6630097006191593	0.9647511637966332	0.866151957376853	0.8848436492994671	0.45454545454545453	0.18181818181818182	0.0	0.015857601955642335	107
4423	0.044220632080770726	0.01723386620403258	0.01445896479258279	0.8963017790322293	-1	0	0	0.2	2	0.8461538461538461	11	0.30612244897959184	0.6923076923076923	11	9	3	3	0	1.0	7	7	15	0.375	0.2222222222222222	0.5774124883596191	0.7387152323353472	0.4867997304658355	0.8542861243730276	0.6630097006191593	0.9647511637966332	0.866151957376853	0.8848436492994671	0.45454545454545453	0.18181818181818182	0.0	0.01445896479258279	35
1239	0.03378359755027308	0.00469269978265619	0.0046921943905449915	0.8724783687966227	-1	0	0	0.3	3	0.6923076923076923	9	0.30612244897959184	0.5384615384615384	9	7	5	3	0	1.0	7	7	15	0.25	0.2222222222222222	0.6156694222223051	0.8766022692265989	0.4867997304658355	0.9402183321059735	0.5339036182871693	0.9551554775749579	0.866151957376853	0.9303174189307936	0.4444444444444444	0.3333333333333333	0.0	0.0046921943905449915	33
1986	0.04812286367714566	0.007809320247299865	-0.007409807946940694	0.8798281851931474	-1	0.25	1	0.3	3	0.7692307692307693	10	0.23809523809523808	0.7692307692307693	11	10	3	1	0	0.7777777777777778	7	9	15	0.1111111111111111	0.25	0.565185592875778	0.7911914571074814	0.3596625650614039	0.8542934280081341	0.6630097006191593	0.9513295415739451	0.8412248508617114	0.8833486227994344	1.0	0.2727272727272727	0.0	-0.0007409807946940695	0
2881	0.04355642183511603	0.014586797615769375	0.01312343347786396	0.8926323483209615	-1	0	0	0.2	2	0.8461538461538461	11	0.30612244897959184	0.6923076923076923	11	9	3	3	0	1.0	7	7	15	0.375	0.2222222222222222	0.5774124883596191	0.7134480368830878	0.4867997304658355	0.8633703290259559	0.5339036182871693	0.9641377795820657	0.8412248508617114	0.8824428788180857	0.45454545454545453	0.18181818181818182	0.0	0.01312343347786396	19
1993	0.04957253399916185	0.007017697080919761	0.0013977052008404677	0.8673949154765126	-1	0.25	1	0.3	3	0.7692307692307693	10	0.234375	0.7692307692307693	11	10	3	1	0	1.0	8	8	15	0.1111111111111111	0.2857142857142857	0.5774124883596191	0.8045173690772327	0.4867997304658355	0.9077042822957283	0.7035429426430717	0.951941291498866	0.8412248508617114	0.9028169913479958	1.0	0.2727272727272727	0.0	0.0013977052008404677	5
1664	0.042533576958303336	0.003665739919723985	-0.0031704470391546434	0.9223819970570077	-1	0.25	1	0.3	3	0.7692307692307693	10	0.26785714285714285	0.6923076923076923	10	9	4	1	0	0.875	7	8	15	0.09090909090909091	0.25	0.5712990406176985	0.7944392409193658	0.2889335813781129	0.8402586173345162	0.6187232804651204	0.9607163181614041	0.8412248508617114	0.8879170855768691	1.0	0.3	0.0	-0.0003170447039154643	2
1769	0.04447706199843416	0.00943746855129138	0.008720058552691128	0.8955106169877902	-1	0.25	1	0.3	3	0.7692307692307693	10	0.26785714285714285	0.6923076923076923	10	9	4	1	0	0.875	7	8	15	0.09090909090909091	0.25	0.5774124883596191	0.8009891439454259	0.3744283151165371	0.860248323003403	0.7096911669754246	0.9500431485194969	0.8466501968438486	0.8861223002155698	1.0	0.3	0.0	0.008720058552691128	6
3573	0.0440412531231551	0.014352812283816518	0.013076082655280373	0.8927010518913383	-1	0	0	0.2	2	0.8461538461538461	11	0.30612244897959184	0.6923076923076923	11	9	3	3	0	1.0	7	7	15	0.375	0.2222222222222222	0.5774124883596191	0.7134480368830878	0.4867997304658355	0.8633703290259559	0.5339036182871693	0.9641377795820657	0.8412248508617114	0.8824428788180857	0.45454545454545453	0.2727272727272727	0.0	0.013076082655280373	15
4198	0.04479305605053241	0.016919893593936936	0.014455095826903946	0.8943823949274861	-1	0	0	0.2	2	0.8461538461538461	11	0.30612244897959184	0.6923076923076923	11	9	3	3	0	1.0	7	7	15	0.375	0.2222222222222222	0.5774124883596191	0.7387152323353472	0.4867997304658355	0.8542861243730276	0.6630097006191593	0.9647511637966332	0.866151957376853	0.8848436492994671	0.45454545454545453	0.18181818181818182	0.0	0.014455095826903946	69
350	0.0010739560944594	0.00025617012199147867	1.3594790224652796e-06	0.9973306968086345	-1	0	0	1.0	1	0	0	1.0	0	1	0	0	1	0	0.5	2	1	2	0.3333333333333333	0	0	0	0	0	0	0	0	0	0	0	0	1.3594790224652796e-06	57
2583	0.03287373663044806	0.005402632820460785	0.005377970566083033	0.9013645511978569	-1	0.25	1	0.3	3	0.7692307692307693	10	0.3125	0.6153846153846154	10	8	4	2	0	0.75	6	8	15	0.2	0.2222222222222222	0.5712990406176985	0.8083661731274063	0.3748944078529362	0.8916674523769098	0.5973144934878903	0.9564117094596112	0.8412248508617114	0.9013135393586996	0.55	0.2	0.0	0.005377970566083033	4
2585	0.046280959684911506	0.0116773788834269	0.011634163330733985	0.8824568323803985	-1	0.25	1	0.3	3	0.7692307692307693	10	0.26785714285714285	0.6923076923076923	10	9	4	1	0	0.875	7	8	15	0.09090909090909091	0.25	0.5712990406176985	0.8082302078223089	0.3748944078529362	0.85172085007015	0.6821341556658416	0.9522231538786424	0.8412248508617114	0.8869197988130418	1.0	0.3	0.0	0.011634163330733985	13
3698	0.043046450372066815	0.014395055518122073	0.012941293216928686	0.8924736528311148	-1	0	0	0.2	2	0.8461538461538461	11	0.30612244897959184	0.6923076923076923	11	9	3	3	0	1.0	7	7	15	0.375	0.2222222222222222	0.5774124883596191	0.7134480368830878	0.4867997304658355	0.8633703290259559	0.5339036182871693	0.9641377795820657	0.8412248508617114	0.8824428788180857	0.45454545454545453	0.2727272727272727	0.0	0.012941293216928686	24
3596	0.043714050793639325	0.0152756545023767	0.014149994236375448	0.893741256808484	-1	0	0	0.2	2	0.8461538461538461	11	0.30612244897959184	0.6923076923076923	11	9	3	3	0	1.0	7	7	15	0.375	0.2222222222222222	0.5774124883596191	0.7134480368830878	0.4867997304658355	0.8633703290259559	0.5339036182871693	0.9641377795820657	0.8412248508617114	0.8824428788180857	0.45454545454545453	0.2727272727272727	0.0	0.014149994236375448	30
4732	0.045330239768149455	0.016450736896942486	0.013963521092998685	0.8959171096236667	-1	0	0	0.2	2	0.8461538461538461	11	0.30612244897959184	0.6923076923076923	11	9	3	3	0	1.0	7	7	15	0.375	0.2222222222222222	0.5774124883596191	0.7387152323353472	0.4867997304658355	0.8542861243730276	0.6630097006191593	0.9647511637966332	0.866151957376853	0.8848436492994671	0.45454545454545453	0.2727272727272727	0.0	0.013963521092998685	26
3685	0.031173872181491192	0.005323790762999825	0.0034106034845853258	0.9147600731478984	-1	0	0	0.3	3	0.7692307692307693	10	0.5	0.5384615384615384	10	7	4	3	0	0.8333333333333334	5	6	15	0.3333333333333333	0.46153846153846156	0.5774124883596191	0.8386682933547298	0.4867997304658355	0.9117219998884607	0.41762187694592257	0.9465049758060227	0.866151957376853	0.907665788066685	0.2	0.3	0.0	0.0034106034845853258	5
2684	0.04413754720644626	0.014142833320572352	0.012771345901399474	0.8924575414946494	-1	0	0	0.2	2	0.8461538461538461	11	0.30612244897959184	0.6923076923076923	11	9	3	3	0	1.0	7	7	15	0.375	0.2222222222222222	0.5774124883596191	0.7134480368830878	0.4867997304658355	0.8633703290259559	0.5339036182871693	0.9640710530035134	0.8412248508617114	0.8823761897079436	0.45454545454545453	0.2727272727272727	0.0	0.012771345901399474	28
4193	0.04506698538261041	0.016222960693000537	0.013591033525500625	0.8957285286940802	-1	0	0	0.2	2	0.8461538461538461	11	0.30612244897959184	0.6923076923076923	11	9	3	3	0	1.0	7	7	15	0.375	0.2222222222222222	0.5774124883596191	0.7387152323353472	0.4867997304658355	0.8542861243730276	0.6630097006191593	0.9647511637966332	0.866151957376853	0.8848436492994671	0.45454545454545453	0.18181818181818182	0.0	0.013591033525500625	28
4020	0.04465686476956901	0.01654598016229924	0.014254712076063328	0.8944362384390532	-1	0	0	0.2	2	0.8461538461538461	11	0.30612244897959184	0.6923076923076923	11	9	3	3	0	1.0	7	7	15	0.375	0.2222222222222222	0.5774124883596191	0.7387152323353472	0.4867997304658355	0.8542861243730276	0.6630097006191593	0.9647511637966332	0.866151957376853	0.8848436492994671	0.45454545454545453	0.18181818181818182	0.0	0.014254712076063328	92
1395	0.046143310993240844	0.012596110186963161	0.0124800033160265	0.8806835457833333	-1	0.25	1	0.3	3	0.7692307692307693	10	0.26785714285714285	0.6923076923076923	10	9	4	1	0	0.875	7	8	15	0.09090909090909091	0.25	0.5712990406176985	0.8082302078223089	0.3748944078529362	0.85172085007015	0.6821341556658416	0.9522231538786424	0.8412248508617114	0.8869197988130418	1.0	0.3	0.0	0.0124800033160265	68
3492	0.04396514314460059	0.014296464900109825	0.01295883936885104	0.8926664209514714	-1	0	0	0.2	2	0.8461538461538461	11	0.30612244897959184	0.6923076923076923	11	9	3	3	0	1.0	7	7	15	0.375	0.2222222222222222	0.5774124883596191	0.7134480368830878	0.4867997304658355	0.8633703290259559	0.5339036182871693	0.9641377795820657	0.8412248508617114	0.8824428788180857	0.45454545454545453	0.18181818181818182	0.0	0.01295883936885104	26
2928	0.034755637040987726	0.007715405910717602	-0.007233084188175672	0.8073673417103572	-1	0	0	0.3	3	0.7692307692307693	10	0.3125	0.5384615384615384	10	7	4	3	0	0.75	8	6	15	0.3333333333333333	0.15384615384615385	0.5712990406176985	0.7130704795903096	0.4867997304658355	0.9196544831439901	0.43140038260071395	0.9567227738944799	0.8541293752996173	0.8954783833220716	0.5	0.3	0.0	-0.0007233084188175672	5
4592	0.044761125166792266	0.01663019937157216	0.013605000795784946	0.8961612218355901	-1	0	0	0.2	2	0.8461538461538461	11	0.30612244897959184	0.6923076923076923	11	9	3	3	0	1.0	7	7	15	0.375	0.2222222222222222	0.5774124883596191	0.7387152323353472	0.4867997304658355	0.8542861243730276	0.6630097006191593	0.9647511637966332	0.866151957376853	0.8848436492994671	0.45454545454545453	0.2727272727272727	0.0	0.013605000795784946	17
2774	0.042761545936626455	0.014234247058324911	0.012847874573951451	0.8923535995402929	-1	0	0	0.2	2	0.8461538461538461	11	0.30612244897959184	0.6923076923076923	11	9	3	3	0	1.0	7	7	15	0.375	0.2222222222222222	0.5774124883596191	0.7134480368830878	0.4867997304658355	0.8633703290259559	0.5339036182871693	0.9641377795820657	0.8412248508617114	0.8824428788180857	0.45454545454545453	0.2727272727272727	0.0	0.012847874573951451	19
1135	0.04543687074602301	0.013075625421989681	0.012741798059597721	0.8821961084986414	-1	0.25	1	0.3	3	0.7692307692307693	10	0.26785714285714285	0.6923076923076923	10	9	4	1	0	0.875	7	8	15	0.09090909090909091	0.25	0.5712990406176985	0.8082302078223089	0.3748944078529362	0.85172085007015	0.6821341556658416	0.9522231538786424	0.8412248508617114	0.8869197988130418	1.0	0.3	0.0	0.012741798059597721	125
2962	0.043804374388901994	0.01519006338188713	0.014072355934910158	0.8942797680447538	-1	0	0	0.2	2	0.8461538461538461	11	0.30612244897959184	0.6923076923076923	11	9	3	3	0	1.0	7	7	15	0.375	0.2222222222222222	0.5774124883596191	0.7134480368830878	0.4867997304658355	0.8633703290259559	0.5339036182871693	0.9641377795820657	0.8412248508617114	0.8824428788180857	0.45454545454545453	0.2727272727272727	0.0	0.014072355934910158	99
3206	0.04463783034609898	0.015550055131029514	0.01446969123328429	0.8936599271240153	-1	0	0	0.2	2	0.8461538461538461	11	0.30612244897959184	0.6923076923076923	11	9	3	3	0	1.0	7	7	15	0.375	0.2222222222222222	0.5774124883596191	0.7134480368830878	0.4867997304658355	0.8633703290259559	0.5339036182871693	0.9641377795820657	0.8412248508617114	0.8824428788180857	0.45454545454545453	0.2727272727272727	0.0	0.01446969123328429	56
1954	0.04503923790451609	0.01296740023626971	0.012837312533149244	0.8831387192927047	-1	0.25	1	0.3	3	0.7692307692307693	10	0.26785714285714285	0.6923076923076923	10	9	4	1	0	0.875	7	8	15	0.09090909090909091	0.25	0.5712990406176985	0.8082302078223089	0.3748944078529362	0.85172085007015	0.6821341556658416	0.9522231538786424	0.8412248508617114	0.8869197988130418	1.0	0.3	0.0	0.012837312533149244	43
119	0.02481601153179916	0.0006006470965000965	-0.00046205628387736744	0.9613176895104003	-1	0	0	0.4	4	0.6153846153846154	8	0.3333333333333333	0.5384615384615384	11	7	3	1	0	0.5555555555555556	9	5	15	0.16666666666666666	0.2	0.6699475634534026	0.9329183717938886	0.8582540846629405	0.9593684546488063	0.4082996681559865	0.9640128851726495	0.9418058301278863	0.9537949916405062	1.0	0.18181818181818182	0.0	-4.6205628387736745e-05	32
3043	0.04566356614087907	0.009412523677238242	0.004786975855549247	0.8893044844891544	-1	0	0	0.2	2	0.8461538461538461	11	0.30612244897959184	0.6923076923076923	11	9	3	3	0	1.0	7	7	15	0.375	0.2222222222222222	0.5774124883596191	0.8602003310971732	0.4867997304658355	0.8633703290259559	0.5339036182871693	0.9641377795820657	0.8455888208057694	0.9103044612380906	0.45454545454545453	0.18181818181818182	0.0	0.004786975855549247	10
4035	0.04593994181320517	0.014087020201560572	0.011862848004814961	0.8934668436850817	-1	0	0	0.2	2	0.8461538461538461	11	0.30612244897959184	0.6923076923076923	11	9	3	3	0	1.0	7	7	15	0.375	0.2222222222222222	0.5774124883596191	0.739451196522256	0.4867997304658355	0.8542861243730276	0.6630097006191593	0.9647511637966332	0.866151957376853	0.8849732126270358	0.45454545454545453	0.2727272727272727	0.0	0.011862848004814961	14
4847	None	None	None	None	None	0	0	0.4	4	0.5384615384615384	7	0.5	0.38461538461538464	9	5	5	4	0	0.8333333333333334	5	6	15	0.4	0.2	0.6156694222223051	0.7676822708761167	0.4340217446460235	0.8699772614651736	0.2514098847251939	0.9554175884361907	0.8412248508617114	0.8863121095373387	0.3333333333333333	0.3333333333333333	0.0	None	0
918	0.05028394929178554	0.004220939558448802	0.004042363650556256	0.8683756528312119	-1	0.25	1	0.3	3	0.7692307692307693	10	0.234375	0.7692307692307693	11	10	3	1	0	1.0	8	8	15	0.1111111111111111	0.2857142857142857	0.5774124883596191	0.8089620517332701	0.26298908524003684	0.9141647049842315	0.6607253686886115	0.9478489115384248	0.8891154940023265	0.9034625360614481	1.0	0.2727272727272727	0.0	0.004042363650556256	29
2456	0.046689741221080924	0.013821167849102997	0.009381807415224316	0.8870449913280761	-1	0	0	0.2	2	0.8461538461538461	11	0.30612244897959184	0.6923076923076923	11	9	3	3	0	1.0	7	7	15	0.375	0.2222222222222222	0.5774124883596191	0.7261898166058905	0.4867997304658355	0.8633703290259559	0.5339036182871693	0.9641377795820657	0.8412248508617114	0.8846102794792021	0.45454545454545453	0.2727272727272727	0.0	0.009381807415224316	16
1832	0.046647994707862524	0.013727783550637994	0.013556363038071074	0.8807943017479486	-1	0.25	1	0.3	3	0.7692307692307693	10	0.26785714285714285	0.6923076923076923	10	9	4	1	0	0.875	7	8	15	0.09090909090909091	0.25	0.5712990406176985	0.8082302078223089	0.3748944078529362	0.85172085007015	0.6821341556658416	0.9522231538786424	0.8412248508617114	0.8869197988130418	1.0	0.2	0.0	0.013556363038071074	39
217	3.818500903004698e-06	5.25679870548091e-09	2.674506472158581e-09	0.9999990493310619	-1	0	0	1.0	1	0	0	1.0	0	1	0	0	0	0	0.5	2	1	2	0.0	0	0	0	0	0	0	0	0	0	0	0	0	2.674506472158581e-09	35
845	0.004163250127226623	0.00040591179899626705	0.00020186830344442425	0.9790387046762706	-1	0	0	0.6	3	0.6	3	0.4666666666666667	0.6	5	3	1	1	0	0.6	3	5	7	0.25	0.5	0.6616874734532348	0.8997909895311702	0.6816440821819854	0.7018877165418239	0.569271001695309	0.7395835770146199	0.7753790850401777	0.7965718264823822	1.0	0.6	0.0	0.00020186830344442425	10
1743	0.07302620333852053	0.014375320724803083	-0.010018952852804606	0.7577572387167428	-1	0	0	0.1	1	1.0	13	0.3125	0.9230769230769231	13	12	1	2	0	0.3333333333333333	12	4	15	0.4	0	0.5774124883596191	0.8393228066429238	0.4867997304658355	0.8717400741597475	0.6652940325497071	0.9584564415488092	0.866151957376853	0.9034422313935121	0.5384615384615385	0.23076923076923078	0.0	-0.0010018952852804605	0
4283	0.04492020233129526	0.017027997817828988	0.014120814966507344	0.8954684247610458	-1	0	0	0.2	2	0.8461538461538461	11	0.30612244897959184	0.6923076923076923	11	9	3	3	0	1.0	7	7	15	0.375	0.2222222222222222	0.5774124883596191	0.7387152323353472	0.4867997304658355	0.8542861243730276	0.6630097006191593	0.9647511637966332	0.866151957376853	0.8848436492994671	0.45454545454545453	0.18181818181818182	0.0	0.014120814966507344	25
3653	0.05062177115439638	0.0007477821726115195	0.0007420140920183102	0.8819086782146048	-1	0	0	0.3	3	0.6923076923076923	9	0.26785714285714285	0.6923076923076923	11	9	3	2	0	0.875	7	8	15	0.25	0.2222222222222222	0.5774124883596191	0.7950371909439681	0.4867997304658355	0.8950799063340987	0.6607253686886115	0.9574352340675333	0.8412248508617114	0.9006232211830265	0.5909090909090908	0.2727272727272727	0.0	0.0007420140920183102	9
846	0.011302918277471293	0.0003155697327461779	-0.00029053077952124416	0.9669231213239814	-1	0.5	1	0.5714285714285714	4	0.5	4	0.5555555555555556	0.375	6	3	3	3	0	0.5	6	3	10	0.42857142857142855	0.5	0.6488456968012706	0.7619427374909242	0.5187605146436691	0.9255687690034632	0.35933658040131516	0.9355903918370254	0.8385677506451034	0.89282580304382	0.5	0.16666666666666666	0.0	-2.9053077952124415e-05	4
4218	0.04631040602005134	0.0038260457144817747	0.0017771290909689471	0.5077224086439233	-1	0	0	0.1	1	1.0	13	0.35714285714285715	0.7692307692307693	11	10	3	3	0	0.8571428571428571	7	6	15	0.3333333333333333	0	0.6156694222223051	0.8634958397508309	0.4867997304658355	0.8662526641069564	0.6630097006191593	0.9611585440165539	0.866151957376853	0.9094691002528561	0.45454545454545453	0.36363636363636365	0.0	0.0017771290909689471	4
4188	0.044810972627402794	0.016592933987930474	0.013593196312314655	0.8959675592635756	-1	0	0	0.2	2	0.8461538461538461	11	0.30612244897959184	0.6923076923076923	11	9	3	3	0	1.0	7	7	15	0.375	0.2222222222222222	0.5774124883596191	0.7387152323353472	0.4867997304658355	0.8542861243730276	0.6630097006191593	0.9647511637966332	0.866151957376853	0.8848436492994671	0.45454545454545453	0.18181818181818182	0.0	0.013593196312314655	16
3044	0.04424562755517199	0.01461684635405959	0.013224005309850684	0.8921558083976838	-1	0	0	0.2	2	0.8461538461538461	11	0.30612244897959184	0.6923076923076923	11	9	3	3	0	1.0	7	7	15	0.375	0.2222222222222222	0.5774124883596191	0.7134480368830878	0.4867997304658355	0.8633703290259559	0.5339036182871693	0.9641377795820657	0.8412248508617114	0.8824428788180857	0.45454545454545453	0.2727272727272727	0.0	0.013224005309850684	21
2481	0.04621572796170627	0.01264603178160833	0.012559100079240293	0.8819228144989621	-1	0.25	1	0.3	3	0.7692307692307693	10	0.26785714285714285	0.6923076923076923	10	9	4	1	0	0.875	7	8	15	0.09090909090909091	0.25	0.5712990406176985	0.8082302078223089	0.3748944078529362	0.85172085007015	0.6821341556658416	0.952209073610563	0.8412248508617114	0.8869094530879796	1.0	0.2	0.0	0.012559100079240293	25
4997	0.04653649646963223	0.007239296282204232	-0.006737236258809389	0.8864952253568317	-1	0	0	0.2	2	0.8461538461538461	11	0.23809523809523808	0.7692307692307693	12	10	2	3	0	0.7777777777777778	9	7	15	0.5	0.2222222222222222	0.5774124883596191	0.7431018291102074	0.44060643920960363	0.8474216151907168	0.7809226258004963	0.9582024443769319	0.8599111699256812	0.8775715235873848	0.4166666666666667	0.16666666666666666	0.0	-0.0006737236258809389	1
3481	0.048599366518392584	0.012838769068751149	0.010968779454336405	0.89025411545039	-1	0	0	0.2	2	0.8461538461538461	11	0.26785714285714285	0.6923076923076923	11	9	3	3	0	0.875	7	8	15	0.375	0.2222222222222222	0.5774124883596191	0.7950371909439681	0.4867997304658355	0.858271423053195	0.6630097006191593	0.9574242136330752	0.8412248508617114	0.8899120068811793	0.5454545454545454	0.2727272727272727	0.0	0.010968779454336405	12
4924	0.04458064807807956	0.016779914432660074	0.013942273631136254	0.8963634515561278	-1	0	0	0.2	2	0.8461538461538461	11	0.30612244897959184	0.6923076923076923	11	9	3	3	0	1.0	7	7	15	0.375	0.2222222222222222	0.5774124883596191	0.7387152323353472	0.4867997304658355	0.8542861243730276	0.6630097006191593	0.9647511637966332	0.866151957376853	0.8848436492994671	0.45454545454545453	0.2727272727272727	0.0	0.013942273631136254	30
1974	0.04899679097899609	0.003318108631139345	0.0024378852534273983	0.8882734694504297	-1	0.25	1	0.3	3	0.7692307692307693	10	0.30612244897959184	0.6153846153846154	10	8	4	2	0	1.0	7	7	15	0.2	0.25	0.5712990406176985	0.7413681910388944	0.4867997304658355	0.866691263226069	0.5973144934878903	0.9604350914500168	0.8412248508617114	0.8847481810008696	0.55	0.3	0.0	0.0024378852534273983	5
4210	0.04398991927204407	0.016716555836595568	0.013854418871703869	0.8960062251273443	-1	0	0	0.2	2	0.8461538461538461	11	0.30612244897959184	0.6923076923076923	11	9	3	3	0	1.0	7	7	15	0.375	0.2222222222222222	0.5774124883596191	0.7387152323353472	0.4867997304658355	0.8542861243730276	0.6630097006191593	0.9647511637966332	0.866151957376853	0.8848436492994671	0.45454545454545453	0.18181818181818182	0.0	0.013854418871703869	40
2204	0.04662485610816574	0.013205427332072046	0.013015355432621546	0.8822406088220074	-1	0.25	1	0.3	3	0.7692307692307693	10	0.26785714285714285	0.6923076923076923	10	9	4	1	0	0.875	7	8	15	0.09090909090909091	0.25	0.5712990406176985	0.8082302078223089	0.3748944078529362	0.85172085007015	0.6821341556658416	0.9522231538786424	0.8412248508617114	0.8869197988130418	1.0	0.3	0.0	0.013015355432621546	36
4642	0.035260629542306555	0.005825424143868002	-0.004437496016382431	0.9238783443846007	-1	0	0	0.2	2	0.8461538461538461	11	0.5	0.6923076923076923	10	9	4	2	0	0.8333333333333334	6	5	15	0.18181818181818182	0	0.5712990406176985	0.8054061461613449	0.3748944078529362	0.85172085007015	0.6832763216311155	0.9521168902648195	0.8412248508617114	0.8862342458237408	0.6	0.2	0.0	-0.0004437496016382431	3
4632	0.04497095429192205	0.016958278952312722	0.014026869858613414	0.8959847993666832	-1	0	0	0.2	2	0.8461538461538461	11	0.30612244897959184	0.6923076923076923	11	9	3	3	0	1.0	7	7	15	0.375	0.2222222222222222	0.5774124883596191	0.7387152323353472	0.4867997304658355	0.8542861243730276	0.6630097006191593	0.9647511637966332	0.866151957376853	0.8848436492994671	0.45454545454545453	0.18181818181818182	0.0	0.014026869858613414	31
1695	0.03975349786714455	0.0033037698352538242	-0.0024769404665886414	0.8288004634148576	-1	0.5	2	0.6	6	0.38461538461538464	5	0.5555555555555556	0.3076923076923077	10	4	4	4	0	0.3333333333333333	9	3	15	0.6666666666666666	0.6666666666666666	0.5774124883596191	0.7394275890353718	0.3748944078529362	0.8805264838215952	0.6821341556658416	0.9614144285435979	0.8412248508617114	0.8894677582265651	0.15000000000000002	0.2	0.0	-0.0002476940466588641	2
3741	0.044787590502248134	0.015787593652132198	0.014747808832818022	0.8938882379339972	-1	0	0	0.2	2	0.8461538461538461	11	0.30612244897959184	0.6923076923076923	11	9	3	3	0	1.0	7	7	15	0.375	0.2222222222222222	0.5774124883596191	0.7134480368830878	0.4867997304658355	0.8633703290259559	0.5339036182871693	0.9641377795820657	0.8412248508617114	0.8824428788180857	0.45454545454545453	0.2727272727272727	0.0	0.014747808832818022	47
1883	0.045700955106945704	0.008382798071537611	0.008011604377791193	0.8738516443310677	-1	0.25	1	0.3	3	0.7692307692307693	10	0.26785714285714285	0.6923076923076923	9	9	5	1	0	0.875	7	8	15	0.07142857142857142	0.25	0.5675216089870114	0.8173966428246483	0.26298908524003684	0.8583432216467002	0.6331683573790287	0.9485468715286588	0.8412248508617114	0.8881075794866822	1.0	0.6666666666666666	0.0	0.008011604377791193	7
518	0.0061552011181397375	0.0004975298379961975	9.276289293208459e-05	0.979171829673598	-1	0	0	0.2	1	1.0	5	0.5833333333333334	0.6	4	3	2	3	0	0.75	3	4	7	0.42857142857142855	0	0.6156694222223051	0.9000508199101998	0.6939758559971334	0.6176792790816606	0.4077485573404095	0.9192904228405016	0.879843458490786	0.8459801725359185	0.5	0	0.0	9.276289293208459e-05	7
2688	0.04642182668328008	0.014147166103041125	0.014138080775255172	0.883030936714077	-1	0.25	1	0.3	3	0.7692307692307693	10	0.26785714285714285	0.6923076923076923	9	9	5	1	0	0.875	7	8	15	0.07142857142857142	0.25	0.565185592875778	0.8198863580048423	0.26298908524003684	0.8583432216467002	0.6630097006191593	0.9504403837976307	0.8412248508617114	0.8899575874239588	1.0	0.3333333333333333	0.0	0.014138080775255172	20
3793	0.0436315647513326	0.014769612858435442	0.01334645951132396	0.8929064015507976	-1	0	0	0.2	2	0.8461538461538461	11	0.30612244897959184	0.6923076923076923	11	9	3	3	0	1.0	7	7	15	0.375	0.2222222222222222	0.5774124883596191	0.7134480368830878	0.4867997304658355	0.8633703290259559	0.5339036182871693	0.9641377795820657	0.8412248508617114	0.8824428788180857	0.45454545454545453	0.18181818181818182	0.0	0.01334645951132396	19
3950	0.04504657315183829	0.01465012212644891	0.013477556248696045	0.8920750128348232	-1	0	0	0.2	2	0.8461538461538461	11	0.30612244897959184	0.6923076923076923	11	9	3	3	0	1.0	7	7	15	0.375	0.2222222222222222	0.5774124883596191	0.7134480368830878	0.4867997304658355	0.8633703290259559	0.5339036182871693	0.9641377795820657	0.8412248508617114	0.8824428788180857	0.45454545454545453	0.18181818181818182	0.0	0.013477556248696045	45
3819	0.044237822102743976	0.014184736917565052	0.012891994192757357	0.8922372461412658	-1	0	0	0.2	2	0.8461538461538461	11	0.30612244897959184	0.6923076923076923	11	9	3	3	0	1.0	7	7	15	0.375	0.2222222222222222	0.5774124883596191	0.7134480368830878	0.4867997304658355	0.8633703290259559	0.5339036182871693	0.9641377795820657	0.8412248508617114	0.8824428788180857	0.45454545454545453	0.2727272727272727	0.0	0.012891994192757357	21
265	0.0011166824402972161	0.00021179555015733115	0.00021179166909386136	0.9968229525426718	-1	0	0	1.0	2	0.0	0	0.75	0	1	0	1	0	0	1.0	2	2	3	0.0	0	0	0	0	0	0	0	0	0	0	0	0	0.00021179166909386136	79
5016	0.04677040418234978	0.003211708282790214	0.0029872290514451204	0.8963358350480914	-1	0	0	0.2	2	0.8461538461538461	11	0.30612244897959184	0.6923076923076923	11	9	3	3	0	1.0	7	7	15	0.375	0.2222222222222222	0.5774124883596191	0.8655723058807973	0.4867997304658355	0.8542861243730276	0.6988164368397538	0.9662698644914708	0.866151957376853	0.9112245380367472	0.45454545454545453	0.18181818181818182	0.0	0.0029872290514451204	9
1308	0.046202821743332366	0.014250325198474686	0.014176602125254014	0.8828660746982424	-1	0.25	1	0.3	3	0.7692307692307693	10	0.26785714285714285	0.6923076923076923	9	9	5	1	0	0.875	7	8	15	0.07142857142857142	0.25	0.565185592875778	0.8198863580048423	0.26298908524003684	0.8583432216467002	0.6607253686886115	0.95045678642874	0.8412248508617114	0.8899689562947508	1.0	0.3333333333333333	0.0	0.014176602125254014	27
3969	0.04447399514240284	0.01696243445087019	0.01421745491790764	0.8959157067167867	-1	0	0	0.2	2	0.8461538461538461	11	0.30612244897959184	0.6923076923076923	11	9	3	3	0	1.0	7	7	15	0.375	0.2222222222222222	0.5774124883596191	0.7387152323353472	0.4867997304658355	0.8542861243730276	0.6630097006191593	0.9647511637966332	0.866151957376853	0.8848436492994671	0.45454545454545453	0.18181818181818182	0.0	0.01421745491790764	88
874	0.04614870149229877	0.004531567979964962	-0.003689528562984955	0.8957413475418294	-1	0	0	0.1	1	1.0	13	0.38461538461538464	0.9230769230769231	13	12	1	2	0	0.23076923076923078	13	3	15	0.4	0	0.6156694222223051	0.8707913618772295	0.6139146735074725	0.8967207688839386	0.569271001695309	0.8937580050623025	0.7643700183350814	0.8875875620701457	0.5384615384615385	0.15384615384615385	0.0	-0.0003689528562984955	4
2952	0.04409455676453634	0.0140314874491704	0.012829921280732424	0.892577314546152	-1	0	0	0.2	2	0.8461538461538461	11	0.30612244897959184	0.6923076923076923	11	9	3	3	0	1.0	7	7	15	0.375	0.2222222222222222	0.5774124883596191	0.7134480368830878	0.4867997304658355	0.8633703290259559	0.5339036182871693	0.9641377795820657	0.8412248508617114	0.8824428788180857	0.45454545454545453	0.2727272727272727	0.0	0.012829921280732424	23
3600	0.04492938994014697	0.01451265224059654	0.013193363191314391	0.8926546898079101	-1	0	0	0.2	2	0.8461538461538461	11	0.30612244897959184	0.6923076923076923	11	9	3	3	0	1.0	7	7	15	0.375	0.2222222222222222	0.5774124883596191	0.7134480368830878	0.4867997304658355	0.8633703290259559	0.5339036182871693	0.9641377795820657	0.8412248508617114	0.8824428788180857	0.45454545454545453	0.18181818181818182	0.0	0.013193363191314391	33
4237	0.044350654113664886	0.015895695530585154	0.013578051450900413	0.8941630025863901	-1	0	0	0.2	2	0.8461538461538461	11	0.30612244897959184	0.6923076923076923	11	9	3	3	0	1.0	7	7	15	0.375	0.2222222222222222	0.5774124883596191	0.7387152323353472	0.4867997304658355	0.8542861243730276	0.6630097006191593	0.9647511637966332	0.866151957376853	0.8848436492994671	0.45454545454545453	0.18181818181818182	0.0	0.013578051450900413	25
3216	0.04449931747126713	0.014689777533503763	0.013125249024511189	0.8927298117230436	-1	0	0	0.2	2	0.8461538461538461	11	0.30612244897959184	0.6923076923076923	11	9	3	3	0	1.0	7	7	15	0.375	0.2222222222222222	0.5774124883596191	0.7134480368830878	0.4867997304658355	0.8633703290259559	0.5339036182871693	0.9641377795820657	0.8412248508617114	0.8824428788180857	0.45454545454545453	0.18181818181818182	0.0	0.013125249024511189	25
4433	0.04551482762680454	0.017804064235254345	0.015370097187944591	0.894477725361584	-1	0	0	0.2	2	0.8461538461538461	11	0.30612244897959184	0.6923076923076923	11	9	3	3	0	1.0	7	7	15	0.375	0.2222222222222222	0.5774124883596191	0.7387152323353472	0.4867997304658355	0.8542861243730276	0.6630097006191593	0.9647511637966332	0.866151957376853	0.8848436492994671	0.45454545454545453	0.18181818181818182	0.0	0.015370097187944591	68
4059	0.04325654065992643	0.0142914353123027	0.013082264343682844	0.892875122258568	-1	0	0	0.2	2	0.8461538461538461	11	0.30612244897959184	0.6923076923076923	11	9	3	3	0	1.0	7	7	15	0.375	0.2222222222222222	0.5774124883596191	0.7134480368830878	0.4867997304658355	0.8633703290259559	0.5339036182871693	0.9641377795820657	0.8412248508617114	0.8824428788180857	0.45454545454545453	0.18181818181818182	0.0	0.013082264343682844	16
2017	0.046847372988163015	0.014009360334320027	0.013740147479147542	0.8827353992335616	-1	0.25	1	0.3	3	0.7692307692307693	10	0.26785714285714285	0.6923076923076923	10	9	4	1	0	0.875	7	8	15	0.09090909090909091	0.25	0.5712990406176985	0.8082302078223089	0.3748944078529362	0.85172085007015	0.6683556500110501	0.9518048922270106	0.8412248508617114	0.8866133517617307	1.0	0.3	0.0	0.013740147479147542	28
4483	0.04505982628099866	0.0164600395699951	0.01414732140048876	0.8951373311751648	-1	0	0	0.2	2	0.8461538461538461	11	0.30612244897959184	0.6923076923076923	11	9	3	3	0	1.0	7	7	15	0.375	0.2222222222222222	0.5774124883596191	0.7387152323353472	0.4867997304658355	0.8542861243730276	0.6630097006191593	0.9647511637966332	0.866151957376853	0.8848436492994671	0.45454545454545453	0.2727272727272727	0.0	0.01414732140048876	36
2649	0.04573610284347579	0.01327860336038266	0.013166156404560743	0.8819378657103548	-1	0.25	1	0.3	3	0.7692307692307693	10	0.26785714285714285	0.6923076923076923	10	9	4	1	0	0.875	7	8	15	0.09090909090909091	0.25	0.5712990406176985	0.8082302078223089	0.3748944078529362	0.85172085007015	0.6821341556658416	0.9522231538786424	0.8412248508617114	0.8869197988130418	1.0	0.2	0.0	0.013166156404560743	23
167	None	None	None	None	None	0	0	0.125	1	1.0	10	0.5	0.7	8	7	3	2	0	0.6666666666666666	6	4	12	0.2222222222222222	0.4444444444444444	0.6554038539951637	0.9311684026582018	0.9306458611346334	0.7573000214949411	0.8708761132212851	0.9264333744527233	0.7465933331105867	0.8901186671055203	0.5625	0.25	0.0	None	0
1483	0.04600617762407531	0.012230198128807023	0.012090605888050353	0.881860203276347	-1	0.25	1	0.3	3	0.7692307692307693	10	0.26785714285714285	0.6923076923076923	10	9	4	1	0	0.875	7	8	15	0.09090909090909091	0.25	0.5712990406176985	0.8082302078223089	0.3748944078529362	0.85172085007015	0.6821341556658416	0.9522231538786424	0.8412248508617114	0.8869197988130418	1.0	0.3	0.0	0.012090605888050353	13
1502	0.04629333311075169	0.013587136896175075	0.013489143794952868	0.8791742568652372	-1	0.25	1	0.3	3	0.7692307692307693	10	0.26785714285714285	0.6923076923076923	10	9	4	1	0	0.875	7	8	15	0.09090909090909091	0.25	0.5712990406176985	0.8082302078223089	0.3748944078529362	0.85172085007015	0.6821341556658416	0.9522231538786424	0.8412248508617114	0.8869197988130418	1.0	0.3	0.0	0.013489143794952868	32
72	0.017826073172058067	0.0024116104528260737	0.0022250625521613695	0.9393159237161073	-1	0	0	0.4	4	0.6153846153846154	8	0.2777777777777778	0.46153846153846156	9	6	5	1	0	0.6666666666666666	6	9	15	0.09090909090909091	0	0.43476703537286693	0.9200786584797559	0.37022048721480477	0.7265825691803601	0.7097872629987301	0.8720946228017513	0.8821102464417002	0.8557123362922018	1.0	0.1111111111111111	0.0	0.0022250625521613695	36
1289	0.02324604267965086	0.002696864733417224	0.002505115041621996	0.9655648762172603	-1	0	0	0.16666666666666666	1	1.0	7	0.36	0.8571428571428571	7	6	1	1	0	1.0	5	5	9	0.2	0	0.6379335999734198	0.8823494785443526	0.597868479693729	0.8988897656051537	0.7800788365711295	0.9146008770188262	0.9025141437764209	0.8993771911020975	1.0	0	0.0	0.002505115041621996	12
4151	0.04203145265172955	0.005516849378721531	0.00546469189330576	0.894238731550662	-1	0	0	0.2	2	0.8461538461538461	11	0.30612244897959184	0.6923076923076923	11	9	3	3	0	1.0	7	7	15	0.375	0.2222222222222222	0.5774124883596191	0.7419016149852932	0.4867997304658355	0.9069406674645083	0.7035429426430717	0.9627095433433785	0.866151957376853	0.8997614312281255	0.5454545454545454	0.2727272727272727	0.0	0.00546469189330576	7
1505	0.04576336349226692	0.013793426605561402	0.013671133124299982	0.8816354677316206	-1	0.25	1	0.3	3	0.7692307692307693	10	0.26785714285714285	0.6923076923076923	10	9	4	1	0	0.875	7	8	15	0.09090909090909091	0.25	0.5712990406176985	0.8082302078223089	0.3748944078529362	0.85172085007015	0.6821341556658416	0.9522231538786424	0.8412248508617114	0.8869197988130418	1.0	0.3	0.0	0.013671133124299982	74
3630	0.04765357921061996	0.0028060069371197427	0.002804266061806633	0.885829227923386	-1	0	0	0.2	2	0.8461538461538461	11	0.30612244897959184	0.6923076923076923	11	9	3	3	0	1.0	7	7	15	0.375	0.2222222222222222	0.5774124883596191	0.7268228727246159	0.4867997304658355	0.8240288259561838	0.8583023089579209	0.9532370598733199	0.8456189273142729	0.8636261668756517	0.5454545454545454	0.2727272727272727	0.0	0.002804266061806633	9
2297	0.046382762921382076	0.013508976595729633	0.013254355936605046	0.8815605246497822	-1	0.25	1	0.3	3	0.7692307692307693	10	0.26785714285714285	0.6923076923076923	10	9	4	1	0	0.875	7	8	15	0.09090909090909091	0.25	0.5712990406176985	0.8082302078223089	0.3748944078529362	0.85172085007015	0.6821341556658416	0.9522231538786424	0.8412248508617114	0.8869197988130418	1.0	0.2	0.0	0.013254355936605046	38
1871	0.04742442578477358	0.011643388250964821	0.011595759766942215	0.8822559596892517	-1	0.25	1	0.3	3	0.7692307692307693	10	0.26785714285714285	0.6923076923076923	10	9	4	1	0	0.875	7	8	15	0.09090909090909091	0.25	0.5712990406176985	0.8082302078223089	0.3748944078529362	0.85172085007015	0.6821341556658416	0.9522231538786424	0.8412248508617114	0.8869197988130418	1.0	0.3	0.0	0.011595759766942215	11
273	0.019380516496473713	0.00033981685305796937	0.00022665663239150957	0.9894396433572267	-1	0	0	0.42857142857142855	3	0.625	5	0.35714285714285715	0.5	7	4	2	2	0	0.5714285714285714	7	4	10	0.4	0.2222222222222222	0.5021265399755808	0.916129796730291	0.7526836542662718	0.9374879516403535	0.5510179169699064	0.9377327836678322	0.8960921172365238	0.9310921022451162	0.5714285714285714	0	0.0	0.00022665663239150957	7
4478	0.04455762695792806	0.016599795435037278	0.01356616603648631	0.8959863406520525	-1	0	0	0.2	2	0.8461538461538461	11	0.30612244897959184	0.6923076923076923	11	9	3	3	0	1.0	7	7	15	0.375	0.2222222222222222	0.5774124883596191	0.7387152323353472	0.4867997304658355	0.8542861243730276	0.6630097006191593	0.9647511637966332	0.866151957376853	0.8848436492994671	0.45454545454545453	0.18181818181818182	0.0	0.01356616603648631	17
4139	0.042851563415294704	0.017112185705224804	0.014223423102857171	0.894650686891154	-1	0	0	0.2	2	0.8461538461538461	11	0.30612244897959184	0.6923076923076923	11	9	3	3	0	1.0	7	7	15	0.375	0.2222222222222222	0.5774124883596191	0.7387152323353472	0.4867997304658355	0.8542861243730276	0.6630097006191593	0.9647511637966332	0.866151957376853	0.8848436492994671	0.45454545454545453	0.18181818181818182	0.0	0.014223423102857171	55
1995	0.046548341154180925	0.013466225802749265	0.013319295244214753	0.8808583023490173	-1	0.25	1	0.3	3	0.7692307692307693	10	0.26785714285714285	0.6923076923076923	10	9	4	1	0	0.875	7	8	15	0.09090909090909091	0.25	0.5712990406176985	0.8082302078223089	0.3748944078529362	0.85172085007015	0.6683556500110501	0.9518048922270106	0.8412248508617114	0.8866133517617307	1.0	0.3	0.0	0.013319295244214753	75
1730	0.045870609946849154	0.01242397491862473	0.012204222257920939	0.8822018556794922	-1	0.25	1	0.3	3	0.7692307692307693	10	0.26785714285714285	0.6923076923076923	10	9	4	1	0	0.875	7	8	15	0.09090909090909091	0.25	0.5712990406176985	0.8082302078223089	0.3748944078529362	0.85172085007015	0.6821341556658416	0.9522231538786424	0.8412248508617114	0.8869197988130418	1.0	0.3	0.0	0.012204222257920939	17
2260	0.04668609162880915	0.013843236757895163	0.013459056236897646	0.8823835338884991	-1	0.25	1	0.3	3	0.7692307692307693	10	0.26785714285714285	0.6923076923076923	10	9	4	1	0	0.875	7	8	15	0.09090909090909091	0.25	0.5712990406176985	0.8082302078223089	0.3748944078529362	0.85172085007015	0.6821341556658416	0.9522231538786424	0.8412248508617114	0.8869197988130418	1.0	0.2	0.0	0.013459056236897646	23
4534	0.04426776787574119	0.016840467228754794	0.014106818015890754	0.8960844169364953	-1	0	0	0.2	2	0.8461538461538461	11	0.30612244897959184	0.6923076923076923	11	9	3	3	0	1.0	7	7	15	0.375	0.2222222222222222	0.5774124883596191	0.7387152323353472	0.4867997304658355	0.8542861243730276	0.6630097006191593	0.9647511637966332	0.866151957376853	0.8848436492994671	0.45454545454545453	0.18181818181818182	0.0	0.014106818015890754	35
3901	0.04223107953665838	0.017009645710011078	0.014120331831865045	0.8960053735589583	-1	0	0	0.2	2	0.8461538461538461	11	0.30612244897959184	0.6923076923076923	11	9	3	3	0	1.0	7	7	15	0.375	0.2222222222222222	0.5774124883596191	0.7387152323353472	0.4867997304658355	0.8542861243730276	0.6630097006191593	0.9647511637966332	0.866151957376853	0.8848436492994671	0.45454545454545453	0.2727272727272727	0.0	0.014120331831865045	97
509	1.8072075786727608e-06	4.4008482418092625e-08	-4.376438690485832e-08	0.9999988464421702	-1	0	0	1.0	1	0	0	1.0	0	1	0	0	1	0	0.5	2	1	2	0.3333333333333333	0	0	0	0	0	0	0	0	0	0	0	0	-4.376438690485832e-09	16
2599	0.050031142581418796	0.012490151613068424	0.012456794970811756	0.8943485801195196	-1	0.25	1	0.3	3	0.7692307692307693	10	0.26785714285714285	0.6923076923076923	10	9	4	1	0	0.875	7	8	15	0.09090909090909091	0.25	0.5712990406176985	0.8953616053868343	0.3748944078529362	0.85172085007015	0.6821341556658416	0.9522231538786424	0.8434192161622023	0.9085213294822136	1.0	0.2	0.0	0.012456794970811756	18
330	0.0018839148199820614	0.00040599693103334156	4.9340637906633866e-05	0.9899121560762987	-1	0	0	0.3333333333333333	1	1.0	2	0.6666666666666666	0.5	2	1	1	0	0	0.6666666666666666	3	2	4	0.0	0	0.4118146438824276	0.7321372908361458	0.40786687778236164	0.9018001231422798	0.6124089777373689	0.9796857694214572	0.7859518656012878	0.9142183153565392	0	0	0.0	4.9340637906633866e-05	22
4021	0.04142736950452213	0.004536250242785206	0.0045327785768982404	0.8932367075181962	-1	0	0	0.2	2	0.8461538461538461	11	0.30612244897959184	0.6923076923076923	11	9	3	3	0	1.0	7	7	15	0.375	0.2222222222222222	0.5774124883596191	0.7419016149852932	0.4867997304658355	0.9069406674645083	0.7035429426430717	0.9627095433433785	0.866151957376853	0.8997614312281255	0.45454545454545453	0.18181818181818182	0.0	0.0045327785768982404	5
3762	0.04501409022662894	0.014530361512843384	0.013034737179077886	0.8925381867773653	-1	0	0	0.2	2	0.8461538461538461	11	0.30612244897959184	0.6923076923076923	11	9	3	3	0	1.0	7	7	15	0.375	0.2222222222222222	0.5774124883596191	0.7134480368830878	0.4867997304658355	0.8633703290259559	0.5339036182871693	0.9641377795820657	0.8412248508617114	0.8824428788180857	0.45454545454545453	0.2727272727272727	0.0	0.013034737179077886	22
1222	0.051210752755511076	0.00406883560134796	0.00359722511993871	0.8657077656103042	-1	0.25	1	0.3	3	0.7692307692307693	10	0.234375	0.7692307692307693	11	10	3	1	0	1.0	8	8	15	0.1111111111111111	0.2857142857142857	0.5774124883596191	0.8089620517332701	0.26298908524003684	0.9141647049842315	0.6675783644802549	0.9479031860015213	0.8891154940023265	0.9034944681490273	1.0	0.2727272727272727	0.0	0.00359722511993871	35
4812	0.0442901228899603	0.017163810254679182	0.0141429957445893	0.895656227600807	-1	0	0	0.2	2	0.8461538461538461	11	0.30612244897959184	0.6923076923076923	11	9	3	3	0	1.0	7	7	15	0.375	0.2222222222222222	0.5774124883596191	0.7387152323353472	0.4867997304658355	0.8542861243730276	0.6630097006191593	0.9647511637966332	0.866151957376853	0.8848436492994671	0.45454545454545453	0.18181818181818182	0.0	0.0141429957445893	32
4434	0.04344770317394816	0.012440530583423518	0.009963224562997329	0.8979284359311765	-1	0	0	0.2	2	0.8461538461538461	11	0.30612244897959184	0.6923076923076923	11	9	3	3	0	1.0	7	7	15	0.375	0.2222222222222222	0.5774124883596191	0.7922907950117279	0.4867997304658355	0.8542861243730276	0.6630097006191593	0.9647511637966332	0.866151957376853	0.8946316211245252	0.45454545454545453	0.2727272727272727	0.0	0.009963224562997329	10
4591	None	None	None	None	None	0	0	0.2	2	0.8333333333333334	10	0.3333333333333333	0.6666666666666666	9	8	4	6	0	0.8571428571428571	6	7	14	0.5454545454545454	0.2222222222222222	0.5774124883596191	0.7580179307265779	0.4867997304658355	0.8906157268464779	0.6630097006191593	0.9627429063273071	0.8493401699966295	0.8969338526750731	0.16666666666666666	0.2222222222222222	0.0	None	0
1715	0.046051114086443114	0.012302271188350509	0.01215081615679579	0.8812724280560603	-1	0.25	1	0.3	3	0.7692307692307693	10	0.26785714285714285	0.6923076923076923	10	9	4	1	0	0.875	7	8	15	0.09090909090909091	0.25	0.5712990406176985	0.8082302078223089	0.3748944078529362	0.85172085007015	0.6821341556658416	0.9522231538786424	0.8412248508617114	0.8869197988130418	1.0	0.3	0.0	0.01215081615679579	13
2914	None	None	None	None	None	0	0	0.2	2	0.8461538461538461	11	0.35714285714285715	0.6923076923076923	11	9	3	3	0	0.8571428571428571	7	6	15	0.375	0.2222222222222222	0.5774124883596191	0.62268945930422	0.4867997304658355	0.8793805841863672	0.6607253686886115	0.9674238868175089	0.866151957376853	0.8764829570205774	0.36363636363636365	0.18181818181818182	0.0	None	0
622	0.01448800813408469	0.0012142392671931135	0.0009568293757322104	0.9732187767747787	-1	0.5	1	0.5	3	0.5714285714285714	4	0.5	0.42857142857142855	5	3	3	2	0	0.5	6	3	9	0.25	0.6666666666666666	0.6616874734532348	0.9274461569447835	0.8177448565382672	0.7681307695990599	0.569271001695309	0.906113748807383	0.7665908839391713	0.8812503625045899	0.6000000000000001	0.4	0.0	0.0009568293757322104	23
88	0.0015664137397782712	0.00036823933331342197	0.0002727791645431212	0.9974769730560931	-1	0	0	0.25	1	1.0	4	1.0	1.0	5	4	0	1	0	0.16666666666666666	6	1	6	0.3333333333333333	0	0.18619892101688462	0.9777659448822666	0.12253852746750464	0.6774663191704063	0.6427709493164878	0.8067323914289193	0.9154146543916359	0.8792030202944665	1.0	0	0.0	0.0002727791645431212	44
3314	0.044947989084209605	0.013909601917757293	0.012742478973810069	0.8924139574695269	-1	0	0	0.2	2	0.8461538461538461	11	0.30612244897959184	0.6923076923076923	11	9	3	3	0	1.0	7	7	15	0.375	0.2222222222222222	0.5774124883596191	0.7134480368830878	0.4867997304658355	0.8633703290259559	0.5339036182871693	0.9597328099995321	0.8412248508617114	0.8782140907574436	0.45454545454545453	0.2727272727272727	0.0	0.012742478973810069	11
4879	0.04922374066994056	0.013842811824803713	0.01271928184863465	0.8862540475511299	-1	0	0	0.2	2	0.8461538461538461	11	0.30612244897959184	0.6923076923076923	11	9	3	3	0	1.0	7	7	15	0.375	0.2222222222222222	0.5774124883596191	0.7387152323353472	0.4867997304658355	0.8477873296888776	0.6354526893095764	0.9638191837060532	0.8412248508617114	0.8821562021413107	0.45454545454545453	0.45454545454545453	0.0	0.01271928184863465	17
3507	0.04459458532225967	0.015692613335244264	0.014633290008506383	0.8943206638373127	-1	0	0	0.2	2	0.8461538461538461	11	0.30612244897959184	0.6923076923076923	11	9	3	3	0	1.0	7	7	15	0.375	0.2222222222222222	0.5774124883596191	0.7134480368830878	0.4867997304658355	0.8633703290259559	0.5339036182871693	0.9641377795820657	0.8412248508617114	0.8824428788180857	0.45454545454545453	0.18181818181818182	0.0	0.014633290008506383	59
4108	0.053055217810423175	0.014409311735420958	-0.014404030085616864	0.8803047316997441	-1	0	0	0.2	2	0.8461538461538461	11	0.30612244897959184	0.6923076923076923	11	9	3	3	0	1.0	7	7	15	0.375	0.2222222222222222	0.5774124883596191	0.7332342640000296	0.4867997304658355	0.8542861243730276	0.6630097006191593	0.9647511637966332	0.866151957376853	0.8838821140339994	0.45454545454545453	0.18181818181818182	0.0	-0.0014404030085616863	1
3990	0.044599043453159314	0.017171961593432556	0.014754733069752583	0.8944520065510282	-1	0	0	0.2	2	0.8461538461538461	11	0.30612244897959184	0.6923076923076923	11	9	3	3	0	1.0	7	7	15	0.375	0.2222222222222222	0.5774124883596191	0.7387152323353472	0.4867997304658355	0.8542861243730276	0.6630097006191593	0.9647511637966332	0.866151957376853	0.8848436492994671	0.45454545454545453	0.18181818181818182	0.0	0.014754733069752583	97
2818	0.04425941306087489	0.014499313449719982	0.013212584598722661	0.8923476330474505	-1	0	0	0.2	2	0.8461538461538461	11	0.30612244897959184	0.6923076923076923	11	9	3	3	0	1.0	7	7	15	0.375	0.2222222222222222	0.5774124883596191	0.7134480368830878	0.4867997304658355	0.8633703290259559	0.5339036182871693	0.9641377795820657	0.8412248508617114	0.8824428788180857	0.45454545454545453	0.18181818181818182	0.0	0.013212584598722661	50
2088	0.04466702112666884	0.013349641777363374	0.013134310026728798	0.8818657973801668	-1	0.25	1	0.3	3	0.7692307692307693	10	0.26785714285714285	0.6923076923076923	10	9	4	1	0	0.875	7	8	15	0.09090909090909091	0.25	0.5712990406176985	0.8082302078223089	0.3748944078529362	0.85172085007015	0.6821341556658416	0.9522231538786424	0.8412248508617114	0.8869197988130418	1.0	0.3	0.0	0.013134310026728798	20
582	0.03459430611723337	0.004248816126969452	0.003934793425236027	0.8679223337809008	-1	0	0	0.3	3	0.6923076923076923	9	0.30612244897959184	0.5384615384615384	9	7	5	4	0	1.0	7	7	15	0.3333333333333333	0.2222222222222222	0.6156694222223051	0.8766022692265989	0.4867997304658355	0.9402183321059735	0.5339036182871693	0.9543303909158187	0.866151957376853	0.9299036460107898	0.2777777777777778	0.3333333333333333	0.0	0.003934793425236027	58
2820	0.04254874079565659	0.014506037390243724	0.012947229019759034	0.8932305458135799	-1	0	0	0.2	2	0.8461538461538461	11	0.30612244897959184	0.6923076923076923	11	9	3	3	0	1.0	7	7	15	0.375	0.2222222222222222	0.5774124883596191	0.7134480368830878	0.4867997304658355	0.8633703290259559	0.5339036182871693	0.9641377795820657	0.8412248508617114	0.8824428788180857	0.45454545454545453	0.2727272727272727	0.0	0.012947229019759034	26
2372	0.04676345205002784	0.013235646800923876	0.013119258919649674	0.8811401590973977	-1	0.25	1	0.3	3	0.7692307692307693	10	0.26785714285714285	0.6923076923076923	10	9	4	1	0	0.875	7	8	15	0.09090909090909091	0.25	0.5712990406176985	0.8082302078223089	0.3748944078529362	0.85172085007015	0.6821341556658416	0.9522231538786424	0.8412248508617114	0.8869197988130418	1.0	0.2	0.0	0.013119258919649674	17
1429	0.025539324768556176	0.0007227893369083894	-0.0005746197741123895	0.9499481724078058	-1	0	0	0.125	1	1.0	9	0.55	0.7777777777777778	8	7	2	3	0	0.8	5	4	11	0.42857142857142855	0	0.5759999773874764	0.9162803329346181	0.6805072154220003	0.6331598173164789	0.569271001695309	0.9142417953496916	0.8126931285732512	0.8542589287036105	0.375	0	0.0	-5.746197741123895e-05	5
3171	0.05246581092075453	0.010482275128456498	0.010457923369600568	0.8917889462575809	-1	0	0	0.2	2	0.8461538461538461	11	0.234375	0.7692307692307693	12	10	2	2	0	1.0	8	8	15	0.3333333333333333	0.2222222222222222	0.565185592875778	0.8441702568093377	0.43804129841915707	0.827490197201727	0.5973144934878903	0.9557725200031478	0.8541293752996173	0.8918940579885376	0.5833333333333333	0.25	0.0	0.010457923369600568	8
4786	0.04426893050258201	0.016828219452008613	0.013907321021716886	0.8958903802992827	-1	0	0	0.2	2	0.8461538461538461	11	0.30612244897959184	0.6923076923076923	11	9	3	3	0	1.0	7	7	15	0.375	0.2222222222222222	0.5774124883596191	0.7387152323353472	0.4867997304658355	0.8542861243730276	0.6630097006191593	0.9647511637966332	0.866151957376853	0.8848436492994671	0.45454545454545453	0.18181818181818182	0.0	0.013907321021716886	22
4078	0.03814165391176531	0.01126879897158292	-0.005604122603254418	0.9055140028525516	-1	0	0	0.1	1	1.0	13	0.35714285714285715	0.7692307692307693	11	10	3	3	0	0.8571428571428571	7	6	15	0.3333333333333333	0	0.6156694222223051	0.738572258569968	0.4867997304658355	0.8662526641069564	0.6630097006191593	0.9611585440165539	0.866151957376853	0.8847782797343586	0.45454545454545453	0.18181818181818182	0.0	-0.0005604122603254418	2
75	None	None	None	None	None	0.5	2	0.6	6	0.46153846153846156	6	0.5357142857142857	0.38461538461538464	10	5	4	2	0	0.5714285714285714	4	7	15	0.2857142857142857	0.25	0.5155131488969757	0.9160560677608423	0.6178843797332682	0.9150362580235412	0.5544400870556725	0.8500413896269251	0.7452176566055994	0.8972649417909575	0.55	0.1	0.0	None	0
2536	0.046141318129035935	0.013083632020774534	0.008885795164994246	0.8870268209590854	-1	0	0	0.2	2	0.8461538461538461	11	0.30612244897959184	0.6923076923076923	11	9	3	3	0	1.0	7	7	15	0.375	0.2222222222222222	0.5774124883596191	0.7261898166058905	0.4867997304658355	0.8633703290259559	0.5339036182871693	0.9641377795820657	0.8412248508617114	0.8846102794792021	0.45454545454545453	0.18181818181818182	0.0	0.008885795164994246	20
1813	0.042200229181241986	0.006228388153372281	0.0057955519777563025	0.8752229009695831	-1	0	0	0.2	2	0.8461538461538461	11	0.30612244897959184	0.6923076923076923	11	9	3	3	0	1.0	7	7	15	0.375	0.2222222222222222	0.5774124883596191	0.7704693392055093	0.4867997304658355	0.8633703290259559	0.5339036182871693	0.9641377795820657	0.866151957376853	0.8923872349154144	0.45454545454545453	0.18181818181818182	0.0	0.0057955519777563025	4
1065	0.04696972161049311	0.003710678637269988	-0.00018105758290211084	0.8482028073427701	-1	0.25	1	0.3	3	0.7692307692307693	10	0.23809523809523808	0.7692307692307693	12	10	2	1	0	0.7777777777777778	9	7	15	0.16666666666666666	0.3333333333333333	0.5774124883596191	0.9052103669476294	0.31663654025667975	0.9014093209633455	0.7498273930667334	0.9472197978088357	0.8891154940023265	0.9207291190202731	1.0	0.3333333333333333	0.0	-1.8105758290211083e-05	7
4129	0.03314210509301159	0.006749971638808768	-0.004971013638344172	0.8928872636727898	-1	0	0	0.3	3	0.7692307692307693	10	0.3125	0.5384615384615384	10	7	4	3	0	0.75	8	6	15	0.3333333333333333	0.15384615384615385	0.5774124883596191	0.7472009031961907	0.4867997304658355	0.914385202173419	0.4948112578014351	0.9583840398849832	0.871779305876591	0.8999166857913363	0.5	0.3	0.0	-0.0004971013638344171	1
1834	0.04723825563990123	0.013729652166607544	0.01359718886509824	0.8806809587047474	-1	0.25	1	0.3	3	0.7692307692307693	10	0.26785714285714285	0.6923076923076923	10	9	4	1	0	0.875	7	8	15	0.09090909090909091	0.25	0.5712990406176985	0.8082302078223089	0.3748944078529362	0.85172085007015	0.6821341556658416	0.9522231538786424	0.8412248508617114	0.8869197988130418	1.0	0.3	0.0	0.01359718886509824	14
774	0.035741244719502734	0.0044492271322902665	0.004311700413203249	0.8701296119917128	-1	0	0	0.3	3	0.6923076923076923	9	0.30612244897959184	0.5384615384615384	9	7	5	4	0	1.0	7	7	15	0.3333333333333333	0.2222222222222222	0.6156694222223051	0.8766022692265989	0.4867997304658355	0.9402183321059735	0.5339036182871693	0.9546698483024328	0.866151957376853	0.9300732853801771	0.2777777777777778	0.3333333333333333	0.0	0.004311700413203249	33
4443	0.04466212734325183	0.015992315874903563	0.013511370409101251	0.8951969235217824	-1	0	0	0.2	2	0.8461538461538461	11	0.30612244897959184	0.6923076923076923	11	9	3	3	0	1.0	7	7	15	0.375	0.2222222222222222	0.5774124883596191	0.7387152323353472	0.4867997304658355	0.8542861243730276	0.6630097006191593	0.9647511637966332	0.866151957376853	0.8848436492994671	0.45454545454545453	0.2727272727272727	0.0	0.013511370409101251	25
3966	0.0442448866993226	0.015359842860256141	0.014260233030223345	0.8945922940414989	-1	0	0	0.2	2	0.8461538461538461	11	0.30612244897959184	0.6923076923076923	11	9	3	3	0	1.0	7	7	15	0.375	0.2222222222222222	0.5774124883596191	0.7134480368830878	0.4867997304658355	0.8633703290259559	0.5339036182871693	0.9641377795820657	0.8412248508617114	0.8824428788180857	0.45454545454545453	0.18181818181818182	0.0	0.014260233030223345	29
3445	0.04446694873222467	0.014394397926655223	0.012936569553590228	0.8926801548908004	-1	0	0	0.2	2	0.8461538461538461	11	0.30612244897959184	0.6923076923076923	11	9	3	3	0	1.0	7	7	15	0.375	0.2222222222222222	0.5774124883596191	0.7134480368830878	0.4867997304658355	0.8633703290259559	0.5339036182871693	0.9641377795820657	0.8412248508617114	0.8824428788180857	0.45454545454545453	0.18181818181818182	0.0	0.012936569553590228	19
4133	0.04554816170131328	0.014858500558429992	0.01340936073014524	0.8923610983163665	-1	0	0	0.2	2	0.8461538461538461	11	0.30612244897959184	0.6923076923076923	11	9	3	3	0	1.0	7	7	15	0.375	0.2222222222222222	0.5774124883596191	0.7134480368830878	0.4867997304658355	0.8633703290259559	0.5339036182871693	0.9641377795820657	0.8412248508617114	0.8824428788180857	0.45454545454545453	0.2727272727272727	0.0	0.01340936073014524	24
3239	0.04606388775743064	0.008723224069503347	0.004146270327806796	0.889188789957829	-1	0	0	0.2	2	0.8461538461538461	11	0.30612244897959184	0.6923076923076923	11	9	3	3	0	1.0	7	7	15	0.375	0.2222222222222222	0.5774124883596191	0.8602003310971732	0.4867997304658355	0.8633703290259559	0.5339036182871693	0.9641377795820657	0.8455888208057694	0.9103044612380906	0.45454545454545453	0.18181818181818182	0.0	0.004146270327806796	16
2837	0.043476785674864606	0.005428139889903891	-0.001392726562376417	0.8908860528476341	-1	0.25	1	0.4	4	0.6153846153846154	8	0.3125	0.6153846153846154	10	8	4	2	0	0.75	8	6	15	0.2	0.25	0.5712990406176985	0.8101676356135243	0.30871628375986965	0.8618850475701862	0.6683556500110501	0.9486188899907637	0.8412248508617114	0.8875501119915102	0.6	0.2	0.0	-0.00013927265623764172	3
2175	0.0459866097581804	0.012717909288739669	0.00856665979294121	0.8879657583721359	-1	0	0	0.2	2	0.8461538461538461	11	0.30612244897959184	0.6923076923076923	11	9	3	3	0	1.0	7	7	15	0.375	0.2222222222222222	0.5774124883596191	0.7261898166058905	0.4867997304658355	0.8633703290259559	0.5339036182871693	0.9641377795820657	0.8412248508617114	0.8846102794792021	0.45454545454545453	0.2727272727272727	0.0	0.00856665979294121	15
1209	0.037377125900915305	0.011020354187688177	-0.0029383237353662823	0.8176469381485633	-1	0	0	0.14285714285714285	1	1.0	8	1.0	1.0	9	8	0	1	0	0.1	10	1	10	0.3333333333333333	0	0.6789746929846815	0.8812093284131529	0.6805072154220003	0.747058256841482	0.569271001695309	0.9077580764936356	0.6191929035619054	0.8570694153632278	1.0	0.2222222222222222	0.0	-0.0002938323735366282	12
1588	0.04237905791975792	0.006759587168248405	0.005914977397400744	0.8998556752927449	-1	0.25	1	0.3	3	0.7692307692307693	10	0.26785714285714285	0.6923076923076923	10	9	4	1	0	0.875	7	8	15	0.09090909090909091	0.25	0.5712990406176985	0.8317558697826289	0.3748944078529362	0.85172085007015	0.6821341556658416	0.9522231538786424	0.8412248508617114	0.8921456585022833	1.0	0.3	0.0	0.005914977397400744	12
29	0.011539399105691824	0.0005583367110988531	-3.8526336957224125e-06	0.9885074226918971	-1	0	0	0.3333333333333333	2	0.7142857142857143	5	0.36	0.5714285714285714	6	4	2	3	0	1.0	5	5	9	0.5	0.2857142857142857	0.2772519803379129	0.9498824939295758	0.3672147970346293	0.9562611171377573	0.6836064690354037	0.9064433186868762	0.8979179459376398	0.9408054834902264	0.5	0.16666666666666666	0.0	-3.8526336957224126e-07	40
2046	0.04610181166771364	0.013488813675422182	0.013285602657300673	0.8821696327489793	-1	0.25	1	0.3	3	0.7692307692307693	10	0.26785714285714285	0.6923076923076923	10	9	4	1	0	0.875	7	8	15	0.09090909090909091	0.25	0.5712990406176985	0.8082302078223089	0.3748944078529362	0.85172085007015	0.6821341556658416	0.9522231538786424	0.8412248508617114	0.8869197988130418	1.0	0.3	0.0	0.013285602657300673	71
510	0.00864651056111641	0.0020763157184747927	0.0016431522787334605	0.9812877047717221	-1	0	0	0.25	1	1.0	4	1.0	1.0	5	4	0	1	0	0.16666666666666666	6	1	6	0.3333333333333333	0	0.8131176046395089	0.8253777814317055	0.597868479693729	0.9086939676223833	0.4971001320108339	0.9047193474019352	0.8937375045340626	0.8843142759093264	1.0	0.2	0.0	0.0016431522787334605	41
3416	0.04262202553140201	0.014232713733111423	0.012934575134333841	0.8927965419065216	-1	0	0	0.2	2	0.8461538461538461	11	0.30612244897959184	0.6923076923076923	11	9	3	3	0	1.0	7	7	15	0.375	0.2222222222222222	0.5774124883596191	0.7134480368830878	0.4867997304658355	0.8633703290259559	0.5339036182871693	0.9641377795820657	0.8412248508617114	0.8824428788180857	0.45454545454545453	0.2727272727272727	0.0	0.012934575134333841	22
2067	0.046774060657209564	0.012555374573209134	0.012387275365005616	0.8823180429594271	-1	0.25	1	0.3	3	0.7692307692307693	10	0.26785714285714285	0.6923076923076923	10	9	4	1	0	0.875	7	8	15	0.09090909090909091	0.25	0.5712990406176985	0.8082302078223089	0.3748944078529362	0.85172085007015	0.6821341556658416	0.952209073610563	0.8412248508617114	0.8869094530879796	1.0	0.3	0.0	0.012387275365005616	32
4490	0.04379264323707125	0.018159068643276936	0.01592644344112033	0.8946875127075966	-1	0	0	0.2	2	0.8461538461538461	11	0.30612244897959184	0.6923076923076923	11	9	3	3	0	1.0	7	7	15	0.375	0.2222222222222222	0.5774124883596191	0.7387152323353472	0.4867997304658355	0.8542861243730276	0.6630097006191593	0.9647511637966332	0.866151957376853	0.8848436492994671	0.45454545454545453	0.18181818181818182	0.0	0.01592644344112033	18
1098	0.034813809432755125	0.004556644512156395	0.004529102378934474	0.8712531071316008	-1	0	0	0.3	3	0.6923076923076923	9	0.30612244897959184	0.5384615384615384	9	7	5	4	0	1.0	7	7	15	0.3333333333333333	0.2222222222222222	0.6156694222223051	0.8766022692265989	0.4867997304658355	0.9402183321059735	0.5339036182871693	0.9551554775749579	0.866151957376853	0.9303174189307936	0.3333333333333333	0.3333333333333333	0.0	0.004529102378934474	27
1754	0.04291128127861617	0.010446717575527188	0.008396174568688203	0.8946311925972519	-1	0.25	1	0.4	4	0.6153846153846154	8	0.3	0.6153846153846154	10	8	4	1	0	0.5	10	5	15	0.1	0.25	0.5712990406176985	0.8082302078223089	0.3748944078529362	0.85172085007015	0.6821341556658416	0.9522231538786424	0.8412248508617114	0.8869197988130418	1.0	0.3	0.0	0.008396174568688203	14
1221	0.04693404637963494	0.012182505675253637	0.012031324587080592	0.8812560379749115	-1	0.25	1	0.3	3	0.7692307692307693	10	0.26785714285714285	0.6923076923076923	10	9	4	1	0	0.875	7	8	15	0.09090909090909091	0.25	0.5712990406176985	0.8082302078223089	0.3748944078529362	0.85172085007015	0.6821341556658416	0.9522231538786424	0.8412248508617114	0.8869197988130418	1.0	0.3	0.0	0.012031324587080592	27
2827	0.04431480213182688	0.01612804549057367	0.015016151909605263	0.8942391925238702	-1	0	0	0.2	2	0.8461538461538461	11	0.30612244897959184	0.6923076923076923	11	9	3	3	0	1.0	7	7	15	0.375	0.2222222222222222	0.5774124883596191	0.7134480368830878	0.4867997304658355	0.8633703290259559	0.5339036182871693	0.9641377795820657	0.8412248508617114	0.8824428788180857	0.45454545454545453	0.2727272727272727	0.0	0.015016151909605263	114
2425	0.043432409497907935	0.015194688163849597	0.0141111077891625	0.8947379893802921	-1	0	0	0.2	2	0.8461538461538461	11	0.30612244897959184	0.6923076923076923	11	9	3	3	0	1.0	7	7	15	0.375	0.2222222222222222	0.5774124883596191	0.7134480368830878	0.4867997304658355	0.8633703290259559	0.5339036182871693	0.9641377795820657	0.8412248508617114	0.8824428788180857	0.45454545454545453	0.18181818181818182	0.0	0.0141111077891625	43
2206	0.04534858316605242	0.012387205277166934	0.0008311074922744245	0.8930993801996264	-1	0.25	1	0.3	3	0.7692307692307693	10	0.26785714285714285	0.6923076923076923	10	9	4	1	0	0.875	7	8	15	0.09090909090909091	0.25	0.5712990406176985	0.8387947840040798	0.3748944078529362	0.85172085007015	0.6821341556658416	0.9522231538786424	0.8412248508617114	0.8937757792466913	1.0	0.3	0.0	0.0008311074922744245	6
2048	0.04546525574130041	0.013464574559466858	0.013088508193655275	0.8831156588989825	-1	0.25	1	0.3	3	0.7692307692307693	10	0.26785714285714285	0.6923076923076923	10	9	4	1	0	0.875	7	8	15	0.09090909090909091	0.25	0.5712990406176985	0.8082302078223089	0.3748944078529362	0.85172085007015	0.6821341556658416	0.9522231538786424	0.8412248508617114	0.8869197988130418	1.0	0.3	0.0	0.013088508193655275	50
1537	0.04694365693861905	0.013515165987459849	0.013361684819180151	0.8810162991408781	-1	0.25	1	0.3	3	0.7692307692307693	10	0.26785714285714285	0.6923076923076923	10	9	4	1	0	0.875	7	8	15	0.09090909090909091	0.25	0.5712990406176985	0.8082302078223089	0.3748944078529362	0.85172085007015	0.6821341556658416	0.9522231538786424	0.8412248508617114	0.8869197988130418	1.0	0.3	0.0	0.013361684819180151	113
4698	0.04367057581629994	0.016322713059988374	0.014185372077292247	0.8945855021860716	-1	0	0	0.2	2	0.8461538461538461	11	0.30612244897959184	0.6923076923076923	11	9	3	3	0	1.0	7	7	15	0.375	0.2222222222222222	0.5774124883596191	0.7387152323353472	0.4867997304658355	0.8542861243730276	0.6630097006191593	0.9647511637966332	0.866151957376853	0.8848436492994671	0.45454545454545453	0.18181818181818182	0.0	0.014185372077292247	30
4535	0.04363676940593819	0.01599793639810979	0.013771775997885687	0.8943025341017233	-1	0	0	0.2	2	0.8461538461538461	11	0.30612244897959184	0.6923076923076923	11	9	3	3	0	1.0	7	7	15	0.375	0.2222222222222222	0.5774124883596191	0.7387152323353472	0.4867997304658355	0.8542861243730276	0.6630097006191593	0.9647511637966332	0.866151957376853	0.8848436492994671	0.45454545454545453	0.18181818181818182	0.0	0.013771775997885687	17
4852	0.044928894890419846	0.016175075548394063	0.013830865181224795	0.8954442732790817	-1	0	0	0.2	2	0.8461538461538461	11	0.30612244897959184	0.6923076923076923	11	9	3	3	0	1.0	7	7	15	0.375	0.2222222222222222	0.5774124883596191	0.7387152323353472	0.4867997304658355	0.8542861243730276	0.6630097006191593	0.9647511637966332	0.866151957376853	0.8848436492994671	0.45454545454545453	0.18181818181818182	0.0	0.013830865181224795	27
3172	0.04429346136264284	0.014081246170779441	0.012958705623563336	0.8925445714959434	-1	0	0	0.2	2	0.8461538461538461	11	0.30612244897959184	0.6923076923076923	11	9	3	3	0	1.0	7	7	15	0.375	0.2222222222222222	0.5774124883596191	0.7134480368830878	0.4867997304658355	0.8633703290259559	0.5339036182871693	0.9641377795820657	0.8412248508617114	0.8824428788180857	0.45454545454545453	0.2727272727272727	0.0	0.012958705623563336	26
3059	0.04283269918738371	0.01427371515561539	0.012842384310114568	0.892891935860981	-1	0	0	0.2	2	0.8461538461538461	11	0.30612244897959184	0.6923076923076923	11	9	3	3	0	1.0	7	7	15	0.375	0.2222222222222222	0.5774124883596191	0.7134480368830878	0.4867997304658355	0.8633703290259559	0.5339036182871693	0.9641377795820657	0.8412248508617114	0.8824428788180857	0.45454545454545453	0.2727272727272727	0.0	0.012842384310114568	18
4324	0.044713853154692555	0.017981156504264854	0.015479081742301073	0.894384837934474	-1	0	0	0.2	2	0.8461538461538461	11	0.30612244897959184	0.6923076923076923	11	9	3	3	0	1.0	7	7	15	0.375	0.2222222222222222	0.5774124883596191	0.7387152323353472	0.4867997304658355	0.8542861243730276	0.6630097006191593	0.9647511637966332	0.866151957376853	0.8848436492994671	0.45454545454545453	0.18181818181818182	0.0	0.015479081742301073	75
1740	0.045749337671930373	0.012191347532401121	0.012022212072899427	0.8821442886222842	-1	0.25	1	0.3	3	0.7692307692307693	10	0.26785714285714285	0.6923076923076923	10	9	4	1	0	0.875	7	8	15	0.09090909090909091	0.25	0.5712990406176985	0.8082302078223089	0.3748944078529362	0.85172085007015	0.6187232804651204	0.9474880149075832	0.8412248508617114	0.8835509828622099	1.0	0.3	0.0	0.012022212072899427	11
3563	0.05176364383402841	0.012424400459413098	0.012265088873862748	0.909102534850042	-1	0	0	0.2	2	0.8461538461538461	11	0.30612244897959184	0.6923076923076923	11	9	3	3	0	1.0	7	7	15	0.375	0.2222222222222222	0.5774124883596191	0.7105800306850704	0.4867997304658355	0.8633703290259559	0.5339036182871693	0.9641377795820657	0.866151957376853	0.8819583590478945	0.45454545454545453	0.2727272727272727	0.0	0.012265088873862748	7
4261	0.04426810384792599	0.015362945328262332	-7.097310260153496e-05	0.679623721864776	-1	0	0	0.3	3	0.6923076923076923	9	0.3333333333333333	0.6923076923076923	11	9	3	2	0	0.5555555555555556	9	5	15	0.25	0	0.5774124883596191	0.8398727067463025	0.3783254582175668	0.8769183330518436	0.7035429426430717	0.9469856722174907	0.8412248508617114	0.8973256270185578	0.5909090909090908	0.18181818181818182	0.0	-7.097310260153496e-06	5
914	0.04426980566484342	0.008749765399442125	0.006775711199704294	0.9102787654605802	-1	0.25	1	0.3	3	0.7692307692307693	10	0.234375	0.7692307692307693	11	10	3	1	0	1.0	8	8	15	0.1111111111111111	0.2857142857142857	0.5774124883596191	0.9083835841728964	0.3702839952733227	0.8411629591485524	0.796111843490395	0.9581364420326075	0.8798006734357204	0.9140284912510629	1.0	0.36363636363636365	0.0	0.006775711199704294	25
1572	0.0426326387010429	0.006928533585425844	-0.0030474123952821345	0.896212885109023	-1	0.25	1	0.3	3	0.7692307692307693	10	0.2777777777777778	0.6923076923076923	11	9	3	3	0	0.6666666666666666	9	6	15	0.375	0.25	0.5774124883596191	0.8190134152122883	0.26298908524003684	0.8912882704095852	0.7035429426430717	0.9446575465900935	0.8891154940023265	0.8956976774308044	0.45454545454545453	0.2727272727272727	0.0	-0.00030474123952821343	5
4121	0.041578447954725505	0.0049087987366540145	0.004906417361967663	0.890721367367217	-1	0	0	0.2	2	0.8461538461538461	11	0.30612244897959184	0.6923076923076923	11	9	3	3	0	1.0	7	7	15	0.375	0.2222222222222222	0.5774124883596191	0.7419016149852932	0.4867997304658355	0.9069406674645083	0.7035429426430717	0.9627095433433785	0.866151957376853	0.8997614312281255	0.45454545454545453	0.18181818181818182	0.0	0.004906417361967663	7
4636	None	None	None	None	None	0	0	0.125	1	1.0	9	0.55	0.6666666666666666	7	6	3	3	0	0.8	5	4	11	0.3333333333333333	0	0.6156694222223051	0.6311735447408527	0.6139146735074725	0.7004521773771553	0.9662460222657042	0.963372321497947	0.866151957376853	0.8252188693260228	0.42857142857142855	0.2857142857142857	0.0	None	0
3684	0.04562350065866121	0.014316823250768712	0.01317332986184753	0.8840783093496701	-1	0	0	0.2	2	0.8461538461538461	11	0.30612244897959184	0.6923076923076923	11	9	3	3	0	1.0	7	7	15	0.375	0.2222222222222222	0.5774124883596191	0.7134480368830878	0.4867997304658355	0.862587559724342	0.5339036182871693	0.9641377795820657	0.8412248508617114	0.8822137772450175	0.45454545454545453	0.18181818181818182	0.0	0.01317332986184753	23
1436	0.046364202198955526	0.013388471793870888	0.01328587144902738	0.8821523808271001	-1	0.25	1	0.3	3	0.7692307692307693	10	0.26785714285714285	0.6923076923076923	10	9	4	1	0	0.875	7	8	15	0.09090909090909091	0.25	0.5712990406176985	0.8082302078223089	0.3748944078529362	0.85172085007015	0.6821341556658416	0.9522231538786424	0.8412248508617114	0.8869197988130418	1.0	0.3	0.0	0.01328587144902738	29
1016	0.03462545017901401	0.004307576313634588	0.004205378601758973	0.8678862111832457	-1	0	0	0.3	3	0.6923076923076923	9	0.30612244897959184	0.5384615384615384	9	7	5	4	0	1.0	7	7	15	0.3333333333333333	0.2222222222222222	0.6156694222223051	0.8766022692265989	0.4867997304658355	0.9402183321059735	0.5339036182871693	0.9551554775749579	0.866151957376853	0.9303174189307936	0.2777777777777778	0.2222222222222222	0.0	0.004205378601758973	44
2160	0.04656290975883537	0.01229050086038654	0.012051566693822808	0.881469159848944	-1	0.25	1	0.3	3	0.7692307692307693	10	0.26785714285714285	0.6923076923076923	10	9	4	1	0	0.875	7	8	15	0.09090909090909091	0.25	0.5712990406176985	0.8082302078223089	0.3748944078529362	0.85172085007015	0.6821341556658416	0.9522231538786424	0.8412248508617114	0.8869197988130418	1.0	0.3	0.0	0.012051566693822808	17
4743	0.045046549279908144	0.017359322734196974	0.015031907382814997	0.8944523635833503	-1	0	0	0.2	2	0.8461538461538461	11	0.30612244897959184	0.6923076923076923	11	9	3	3	0	1.0	7	7	15	0.375	0.2222222222222222	0.5774124883596191	0.7387152323353472	0.4867997304658355	0.8542861243730276	0.6630097006191593	0.9647511637966332	0.866151957376853	0.8848436492994671	0.45454545454545453	0.18181818181818182	0.0	0.015031907382814997	67
2587	0.04707450098789086	0.013310519162675696	0.013126206423682306	0.8808442307244326	-1	0.25	1	0.3	3	0.7692307692307693	10	0.26785714285714285	0.6923076923076923	10	9	4	1	0	0.875	7	8	15	0.09090909090909091	0.25	0.5712990406176985	0.8082302078223089	0.3748944078529362	0.85172085007015	0.6821341556658416	0.9522231538786424	0.8412248508617114	0.8869197988130418	1.0	0.3	0.0	0.013126206423682306	48
540	0.02594433576412354	0.004257634831784231	0.002458019883272756	0.923038638006494	-1	0	0	0.3	3	0.6923076923076923	9	0.30612244897959184	0.5384615384615384	9	7	5	4	0	1.0	7	7	15	0.3333333333333333	0.2222222222222222	0.6156694222223051	0.8844519415339448	0.4867997304658355	0.951418783459925	0.5339036182871693	0.9508281153395391	0.866151957376853	0.9344617508243982	0.2777777777777778	0.3333333333333333	0.0	0.002458019883272756	117
1317	0.07516563709036238	0.013324839899249822	-0.01174592288657596	0.7460673690771246	-1	0	0	0.1	1	1.0	13	0.3125	0.9230769230769231	13	12	1	2	0	0.3333333333333333	12	4	15	0.4	0	0.5774124883596191	0.8393228066429238	0.4867997304658355	0.8717400741597475	0.6652940325497071	0.9584564415488092	0.866151957376853	0.9034422313935121	0.5384615384615385	0.23076923076923078	0.0	-0.001174592288657596	2
436	0.02798582361731744	0.007028807814015363	0.0026247040084884355	0.9412973963710248	-1	0	0	0.2	2	0.8461538461538461	11	0.46875	0.6153846153846154	9	8	5	1	0	0.5	4	8	15	0.07692307692307693	0.2857142857142857	0.565185592875778	0.8599554631042743	0.7526836542662718	0.8755644697238746	0.2514098847251939	0.9629725675731199	0.8891154940023265	0.9122526782536158	1.0	0.2222222222222222	0.0	0.0026247040084884355	17
1765	0.03006637025338554	0.0020694979411143466	-0.0017457161046451018	0.9053908415167655	-1	0.25	1	0.4	4	0.6923076923076923	9	0.2777777777777778	0.6153846153846154	10	8	4	1	0	0.6666666666666666	9	6	15	0.1	0.15384615384615385	0.5712990406176985	0.8082302078223089	0.3748944078529362	0.9181908251475074	0.5973144934878903	0.9493332086138612	0.8669843291398005	0.9057106886846638	1.0	0.3	0.0	-0.00017457161046451018	1
731	0.034695046603320116	0.0043964929863909	0.004235936478021577	0.8669916583846793	-1	0	0	0.3	3	0.6923076923076923	9	0.30612244897959184	0.5384615384615384	9	7	5	4	0	1.0	7	7	15	0.3333333333333333	0.2222222222222222	0.6156694222223051	0.8766022692265989	0.4867997304658355	0.9402183321059735	0.5339036182871693	0.9542760850978675	0.866151957376853	0.9298765837415881	0.2777777777777778	0.3333333333333333	0.0	0.004235936478021577	47
1153	0.03098876322007077	0.012088722197486128	0.003673054156702628	0.797909912627813	-1	0	0	0.14285714285714285	1	1.0	8	1.0	1.0	9	8	0	1	0	0.1	10	1	10	0.3333333333333333	0	0.6789746929846815	0.8812093284131529	0.6805072154220003	0.747058256841482	0.569271001695309	0.9077580764936356	0.6191929035619054	0.8570694153632278	1.0	0.2222222222222222	0.0	0.003673054156702628	9
597	0.0010044715065310773	0.00010727350236371279	5.059784959774558e-07	0.9959017009195236	-1	0	0	1.0	1	0	0	1.0	0	1	0	0	0	0	0.5	2	1	2	0.0	0	0	0	0	0	0	0	0	0	0	0	0	5.059784959774558e-07	29
930	0.025320417029903917	0.0006221860042806821	1.4142110681996899e-05	0.9209911107083926	-1	0	0	0.2	2	0.8461538461538461	11	0.30612244897959184	0.6153846153846154	9	8	5	5	0	1.0	7	7	15	0.38461538461538464	0	0.6156694222223051	0.8830480950433364	0.4867997304658355	0.9526475163621773	0.32889714691425864	0.9394832471289409	0.866151957376853	0.9301210824285765	0.3333333333333333	0.3333333333333333	0.0	1.4142110681996899e-05	16
4343	0.044982835223961806	0.0031843664156099897	0.0023216039142824555	0.845137521988609	-1	0	0	0.2	2	0.8461538461538461	11	0.2777777777777778	0.6923076923076923	10	9	4	3	0	0.6666666666666666	9	6	15	0.2727272727272727	0	0.5965409552909622	0.75147585879521	0.4867997304658355	0.920521433243053	0.697054827285907	0.9642261650920467	0.8627315694599436	0.9074889846404567	0.5	0.2	0.0	0.0023216039142824555	6
1742	0.04665647546761542	0.01257577428469657	0.012495537097124325	0.881581826051863	-1	0.25	1	0.3	3	0.7692307692307693	10	0.26785714285714285	0.6923076923076923	10	9	4	1	0	0.875	7	8	15	0.09090909090909091	0.25	0.5712990406176985	0.8082302078223089	0.3748944078529362	0.85172085007015	0.6821341556658416	0.9522231538786424	0.8412248508617114	0.8869197988130418	1.0	0.3	0.0	0.012495537097124325	28
3935	0.04255806682976514	0.015175330295539162	0.014027140668066967	0.8948105824225464	-1	0	0	0.2	2	0.8461538461538461	11	0.30612244897959184	0.6923076923076923	11	9	3	3	0	1.0	7	7	15	0.375	0.2222222222222222	0.5774124883596191	0.7134480368830878	0.4867997304658355	0.8633703290259559	0.5339036182871693	0.9641377795820657	0.8412248508617114	0.8824428788180857	0.45454545454545453	0.2727272727272727	0.0	0.014027140668066967	34
4039	0.04553798074929447	0.014790466566062364	0.014640717917044282	0.8989092145764811	-1	0	0	0.2	2	0.8461538461538461	11	0.30612244897959184	0.6923076923076923	11	9	3	3	0	1.0	7	7	15	0.375	0.2222222222222222	0.5774124883596191	0.7387152323353472	0.4867997304658355	0.8639683930070422	0.6630097006191593	0.9647511637966332	0.866151957376853	0.8875340204492583	0.45454545454545453	0.2727272727272727	0.0	0.014640717917044282	55
3413	0.04402649193569915	0.014351892581481245	0.013092564399789142	0.8923469759333459	-1	0	0	0.2	2	0.8461538461538461	11	0.30612244897959184	0.6923076923076923	11	9	3	3	0	1.0	7	7	15	0.375	0.2222222222222222	0.5774124883596191	0.7134480368830878	0.4867997304658355	0.8633703290259559	0.5339036182871693	0.9641377795820657	0.8412248508617114	0.8824428788180857	0.45454545454545453	0.2727272727272727	0.0	0.013092564399789142	34
384	0.0036677745576553155	0.001613869892087231	0.001601609804432626	0.994735685716708	-1	0	0	0.3333333333333333	1	1.0	2	1.0	1.0	3	2	0	0	0	0.25	1	4	4	0.0	0	0.5368788943085763	0.7934374161319817	0.7558847351227348	0.7605467559946545	0.4372736420909309	0.742832077063309	0.7880574891067873	0.7662752198582652	0	0	0.0	0.001601609804432626	76
2218	0.04613926304327447	0.012365749494247371	0.012299968188567448	0.8819395014430654	-1	0.25	1	0.3	3	0.7692307692307693	10	0.26785714285714285	0.6923076923076923	10	9	4	1	0	0.875	7	8	15	0.09090909090909091	0.25	0.5712990406176985	0.8082302078223089	0.3748944078529362	0.85172085007015	0.6821341556658416	0.9522231538786424	0.8412248508617114	0.8869197988130418	1.0	0.3	0.0	0.012299968188567448	17
259	0.024965134478510783	0.0016229320643266515	-0.00010323435691727325	0.9647085302650421	-1	0	0	0.25	2	0.8	8	0.4	0.6	7	6	4	0	0	0.8333333333333334	5	6	12	0.0	0.2	0.5188095143638689	0.8101684776998537	0.7902509876165851	0.9555314723265526	0.29759656272521706	0.8470424261026108	0.8894337615390864	0.8886205183475756	0	0	0.0	-1.0323435691727324e-05	12
4247	0.04244143827805704	0.006765589810226949	0.006669642806600664	0.8911848203553313	-1	0	0	0.2	2	0.8461538461538461	11	0.30612244897959184	0.6923076923076923	11	9	3	3	0	1.0	7	7	15	0.375	0.2222222222222222	0.5774124883596191	0.7387152323353472	0.4867997304658355	0.8754573826854497	0.6630097006191593	0.9647511637966332	0.866151957376853	0.8908655208357148	0.45454545454545453	0.18181818181818182	0.0	0.006669642806600664	13
5049	0.047411700178785	0.00422147873840207	0.004199175498591353	0.8951396947132423	-1	0	0	0.2	2	0.8461538461538461	11	0.30612244897959184	0.6923076923076923	11	9	3	3	0	1.0	7	7	15	0.375	0.2222222222222222	0.5774124883596191	0.8655723058807973	0.4867997304658355	0.8542861243730276	0.6630097006191593	0.9647511637966332	0.866151957376853	0.9099868566469926	0.45454545454545453	0.18181818181818182	0.0	0.004199175498591353	8
2168	None	None	None	None	None	0	0	0.1	1	1.0	13	0.4166666666666667	0.7692307692307693	10	10	4	3	0	1.0	6	6	15	0.25	0.2222222222222222	0.565185592875778	0.8307829172328628	0.24085454280834098	0.8882162313987357	0.2514098847251939	0.9394419752926869	0.8412248508617114	0.8942751004478513	0.4	0.3	0.0	None	0
2415	0.04672037973639162	0.013318854544222058	0.013188766294453994	0.8807287979228842	-1	0.25	1	0.3	3	0.7692307692307693	10	0.26785714285714285	0.6923076923076923	10	9	4	1	0	0.875	7	8	15	0.09090909090909091	0.25	0.5712990406176985	0.8082302078223089	0.3748944078529362	0.85172085007015	0.6821341556658416	0.9522231538786424	0.8412248508617114	0.8869197988130418	1.0	0.4	0.0	0.013188766294453994	29
3333	0.04416005553785804	0.014581165102586878	0.013156094152323728	0.8932981534111968	-1	0	0	0.2	2	0.8461538461538461	11	0.30612244897959184	0.6923076923076923	11	9	3	3	0	1.0	7	7	15	0.375	0.2222222222222222	0.5774124883596191	0.7134480368830878	0.4867997304658355	0.8633703290259559	0.5339036182871693	0.9641377795820657	0.8412248508617114	0.8824428788180857	0.36363636363636365	0.18181818181818182	0.0	0.013156094152323728	49
2197	None	None	None	None	None	0	0	0.3	3	0.6923076923076923	9	0.46875	0.5384615384615384	10	7	4	3	0	0.5	8	4	15	0.3333333333333333	0	0.5712990406176985	0.8953718448799395	0.3748944078529362	0.8774458473975281	0.39265675150618157	0.948551540524232	0.8434192161622023	0.9123933870188782	0.2	0.5	0.0	None	0
2090	0.04693038536658067	0.012970352181013873	0.012858205519211357	0.8811389515800565	-1	0.25	1	0.3	3	0.7692307692307693	10	0.26785714285714285	0.6923076923076923	10	9	4	1	0	0.875	7	8	15	0.09090909090909091	0.25	0.5712990406176985	0.8082302078223089	0.3748944078529362	0.85172085007015	0.6821341556658416	0.9522231538786424	0.8412248508617114	0.8869197988130418	1.0	0.3	0.0	0.012858205519211357	49
772	0.08955353381692117	0.006591069246833421	-0.0057498556877545815	0.683283022806907	-1	0	0	0.1	1	1.0	13	1.0	1.0	14	13	0	3	0	0.06666666666666667	15	1	15	1.0	0	0.6059238859484943	0.9450028908869182	0.9029726199622697	0.9511719832236093	0.8071163850631544	0.944448779788714	0.9415268562588552	0.9469593712097267	0.07142857142857142	0.14285714285714285	0.0	-0.0005749855687754581	0
1920	0.05183019646740963	0.00873650455579159	0.006845529240405441	0.8411150245084391	-1	0.25	1	0.3	3	0.7692307692307693	10	0.26785714285714285	0.6923076923076923	10	9	4	1	0	0.875	7	8	15	0.09090909090909091	0.25	0.5774124883596191	0.8009891439454259	0.3748944078529362	0.9017840307341213	0.6821341556658416	0.9522231538786424	0.8412248508617114	0.9003079417377798	1.0	0.2	0.0	0.006845529240405441	6
3800	0.04433609218112715	0.014468046657205729	0.013097728640921602	0.8922888562986396	-1	0	0	0.2	2	0.8461538461538461	11	0.30612244897959184	0.6923076923076923	11	9	3	3	0	1.0	7	7	15	0.375	0.2222222222222222	0.5774124883596191	0.7134480368830878	0.4867997304658355	0.8633703290259559	0.5339036182871693	0.9641377795820657	0.8412248508617114	0.8824428788180857	0.45454545454545453	0.18181818181818182	0.0	0.013097728640921602	26
73	0.0010783604000950695	0.00027256353518571435	-1.4748905685554301e-06	0.9970701258106403	-1	0	0	1.0	2	0.0	0	1.0	0	2	0	0	0	0	0.3333333333333333	3	1	3	0.0	1.0	0	0	0	0	0	0	0	0	0	0	0	-1.47489056855543e-07	45
634	0.01150030148772021	0.00022841502677534362	9.190055380199303e-05	0.9497424995310003	-1	0	0	0.16666666666666666	1	1.0	6	0.5333333333333333	0.6666666666666666	5	4	2	3	0	0.6	5	3	8	0.42857142857142855	0	0.6156694222223051	0.7149811679790055	0.6139146735074725	0.92107595580225	0.21866910167592732	0.932769642079517	0.8824540871657469	0.8810345401009165	0.4	0.4	0.0	9.190055380199303e-05	14
3227	0.05026320025924973	0.009095300471964125	0.007794079350839529	0.8807544760477835	-1	0	0	0.2	2	0.8461538461538461	11	0.30612244897959184	0.6923076923076923	11	9	3	3	0	1.0	7	7	15	0.375	0.2222222222222222	0.5774124883596191	0.7134480368830878	0.4867997304658355	0.9365505673646978	0.5339036182871693	0.9619784888656882	0.8772036066624095	0.9070663662062444	0.45454545454545453	0.18181818181818182	0.0	0.007794079350839529	5
2541	0.043787048630397375	0.014165719665849362	0.012760479065932607	0.8925319858208219	-1	0	0	0.2	2	0.8461538461538461	11	0.30612244897959184	0.6923076923076923	11	9	3	3	0	1.0	7	7	15	0.375	0.2222222222222222	0.5774124883596191	0.7134480368830878	0.4867997304658355	0.8633703290259559	0.5339036182871693	0.9640710530035134	0.8412248508617114	0.8823761897079436	0.45454545454545453	0.2727272727272727	0.0	0.012760479065932607	27
1678	None	None	None	None	None	0	0	0.2	2	0.9230769230769231	12	0.625	0.6923076923076923	11	9	3	3	0	0.375	8	3	15	0.375	0.14285714285714285	0.5774124883596191	0.8390572399155852	0.4867997304658355	0.9114547849626208	0.5339036182871693	0.9487863154697361	0.866151957376853	0.9089304614128518	0.36363636363636365	0.2727272727272727	0.0	None	0
2420	0.04636702748970611	0.01376658970538232	0.013595984670162117	0.8818784361376655	-1	0.25	1	0.3	3	0.7692307692307693	10	0.26785714285714285	0.6923076923076923	10	9	4	1	0	0.875	7	8	15	0.09090909090909091	0.25	0.5712990406176985	0.8082302078223089	0.3748944078529362	0.85172085007015	0.6821341556658416	0.9522231538786424	0.8412248508617114	0.8869197988130418	1.0	0.3	0.0	0.013595984670162117	23
1481	0.02083606897393179	0.0021341199463571748	0.0019643423010190938	0.8939802625016386	-1	0.25	1	0.5	5	0.46153846153846156	6	0.35714285714285715	0.38461538461538464	8	5	6	1	0	0.8571428571428571	7	6	15	0.07692307692307693	0.25	0.5712990406176985	0.8506731157536597	0.2608393756451756	0.8507611502056773	0.5950301615573426	0.9450200100137159	0.8412248508617114	0.8917011769478603	1.0	0.375	0.0	0.0019643423010190938	9
3106	0.04393256761289168	0.014216753417980257	0.012989588554955666	0.8926649288440117	-1	0	0	0.2	2	0.8461538461538461	11	0.30612244897959184	0.6923076923076923	11	9	3	3	0	1.0	7	7	15	0.375	0.2222222222222222	0.5774124883596191	0.7134480368830878	0.4867997304658355	0.8633703290259559	0.5339036182871693	0.9641377795820657	0.8412248508617114	0.8824428788180857	0.45454545454545453	0.2727272727272727	0.0	0.012989588554955666	32
1562	0.04568684838934806	0.013177562517561782	0.012836296588671189	0.8805752675527525	-1	0.25	1	0.3	3	0.7692307692307693	10	0.26785714285714285	0.6923076923076923	10	9	4	1	0	0.875	7	8	15	0.09090909090909091	0.25	0.5712990406176985	0.8082302078223089	0.3748944078529362	0.85172085007015	0.6821341556658416	0.9522231538786424	0.8412248508617114	0.8869197988130418	1.0	0.3	0.0	0.012836296588671189	53
1383	0.04674848055289105	0.013486790705392146	0.013237842638587037	0.8806884656766464	-1	0.25	1	0.3	3	0.7692307692307693	10	0.26785714285714285	0.6923076923076923	10	9	4	1	0	0.875	7	8	15	0.09090909090909091	0.25	0.5712990406176985	0.8082302078223089	0.3748944078529362	0.85172085007015	0.6821341556658416	0.9522231538786424	0.8412248508617114	0.8869197988130418	1.0	0.3	0.0	0.013237842638587037	109
701	0.006208521967057413	0.001707980081430012	-0.0017019323968885253	0.9970244013294008	-1	0	0	0.5	2	0.3333333333333333	1	0.625	0.3333333333333333	3	1	1	4	0	0.5	4	2	5	1.0	0	0.7417494934115559	0.827004137993781	0.22976464617411274	0.8316810413091728	0.20966979413521214	0.9673502747633241	0.9310538599317476	0.8987687408831462	0.3333333333333333	0.6666666666666666	0.08783427360180562	-0.00017019323968885252	4
4056	0.04457646354593376	0.016144894156108414	0.013846653537173495	0.8947293468978146	-1	0	0	0.2	2	0.8461538461538461	11	0.30612244897959184	0.6923076923076923	11	9	3	3	0	1.0	7	7	15	0.375	0.2222222222222222	0.5774124883596191	0.7387152323353472	0.4867997304658355	0.8542861243730276	0.6630097006191593	0.9647511637966332	0.866151957376853	0.8848436492994671	0.45454545454545453	0.18181818181818182	0.0	0.013846653537173495	24
1133	0.047484319031757254	0.012011813350180946	0.011957461382295328	0.8823775722715544	-1	0.25	1	0.3	3	0.7692307692307693	10	0.26785714285714285	0.6923076923076923	10	9	4	1	0	0.875	7	8	15	0.09090909090909091	0.25	0.5712990406176985	0.8082302078223089	0.3748944078529362	0.85172085007015	0.6821341556658416	0.9522231538786424	0.8412248508617114	0.8869197988130418	1.0	0.3	0.0	0.011957461382295328	41
529	0.004052880479746177	0.0007132170729386906	0.000709508329335508	0.9970680206544215	-1	0	0	0.5	1	1.0	1	1.0	1.0	2	1	0	0	0	0.3333333333333333	1	3	3	0.0	0	0.4524636536248831	0.9293552206872142	0.791354052242334	0.5877551961646023	0.4648765208305779	0.5685723605775685	0.8631416957773476	0.7444415001398056	0	0	0.0	0.000709508329335508	37
4719	0.043076083315218845	0.016832926118241717	0.013908292328199715	0.8957843752261876	-1	0	0	0.2	2	0.8461538461538461	11	0.30612244897959184	0.6923076923076923	11	9	3	3	0	1.0	7	7	15	0.375	0.2222222222222222	0.5774124883596191	0.7387152323353472	0.4867997304658355	0.8542861243730276	0.6630097006191593	0.9647511637966332	0.866151957376853	0.8848436492994671	0.45454545454545453	0.18181818181818182	0.0	0.013908292328199715	27
4748	0.04363036656415139	0.017805133021749447	0.015283952499088711	0.8944989726127457	-1	0	0	0.2	2	0.8461538461538461	11	0.30612244897959184	0.6923076923076923	11	9	3	3	0	1.0	7	7	15	0.375	0.2222222222222222	0.5774124883596191	0.7387152323353472	0.4867997304658355	0.8542861243730276	0.6630097006191593	0.9647511637966332	0.866151957376853	0.8848436492994671	0.45454545454545453	0.2727272727272727	0.0	0.015283952499088711	116
4515	0.04497294997880943	0.016116369500411464	0.013890034200736987	0.8949065985174922	-1	0	0	0.2	2	0.8461538461538461	11	0.30612244897959184	0.6923076923076923	11	9	3	3	0	1.0	7	7	15	0.375	0.2222222222222222	0.5774124883596191	0.7387152323353472	0.4867997304658355	0.8542861243730276	0.6630097006191593	0.9647511637966332	0.866151957376853	0.8848436492994671	0.45454545454545453	0.2727272727272727	0.0	0.013890034200736987	26
3621	0.05047952770731905	0.01299606204769912	0.011365858120409623	0.88988244836698	-1	0	0	0.2	2	0.8461538461538461	11	0.26785714285714285	0.6923076923076923	11	9	3	3	0	0.875	7	8	15	0.375	0.2222222222222222	0.5774124883596191	0.7950371909439681	0.4867997304658355	0.858271423053195	0.6607253686886115	0.9574352340675333	0.8412248508617114	0.8899208363758532	0.5454545454545454	0.2727272727272727	0.0	0.011365858120409623	15
1924	0.04495277386014329	0.012426331312620621	0.012305390024181156	0.8843300697659339	-1	0.25	1	0.3	3	0.7692307692307693	10	0.26785714285714285	0.6923076923076923	10	9	4	1	0	0.875	7	8	15	0.09090909090909091	0.25	0.5712990406176985	0.8082302078223089	0.3748944078529362	0.85172085007015	0.5973144934878903	0.959368235152717	0.8669843291398005	0.8924626177049314	1.0	0.3	0.0	0.012305390024181156	15
1185	0.046880220713212094	0.01305766820250329	0.01288731975793812	0.882484465930366	-1	0.25	1	0.3	3	0.7692307692307693	10	0.26785714285714285	0.6923076923076923	10	9	4	1	0	0.875	7	8	15	0.09090909090909091	0.25	0.5712990406176985	0.8082302078223089	0.3748944078529362	0.85172085007015	0.6821341556658416	0.9522231538786424	0.8412248508617114	0.8869197988130418	1.0	0.3	0.0	0.01288731975793812	53
2074	0.04475634567194725	0.013525163648013037	0.013389708481842608	0.8809658495624652	-1	0.25	1	0.3	3	0.7692307692307693	10	0.26785714285714285	0.6923076923076923	10	9	4	1	0	0.875	7	8	15	0.09090909090909091	0.25	0.5712990406176985	0.8082302078223089	0.3748944078529362	0.85172085007015	0.6683556500110501	0.9518048922270106	0.8412248508617114	0.8866133517617307	1.0	0.3	0.0	0.013389708481842608	40
1100	0.020113485097249726	0.0027393909648090963	-0.0027088309059132534	0.9360288783624677	-1	0	0	0.5	5	0.46153846153846156	6	0.30612244897959184	0.38461538461538464	8	5	6	3	0	1.0	7	7	15	0.23076923076923078	0.2222222222222222	0.6178082100814893	0.8882011197087109	0.372744698258075	0.9465542420552752	0.5663309842824857	0.953085554159827	0.8665179043011774	0.9341759111598928	0.5	0.375	0.0	-0.0002708830905913253	3
3332	0.043111739313444974	0.013817592738124839	0.012571893483326074	0.8946417604105483	-1	0	0	0.2	2	0.8461538461538461	11	0.30612244897959184	0.6923076923076923	11	9	3	2	0	1.0	7	7	15	0.25	0.2222222222222222	0.5774124883596191	0.7134480368830878	0.4867997304658355	0.8633703290259559	0.5614606295967521	0.9638753367086029	0.8412248508617114	0.8821810808372347	0.5909090909090909	0.18181818181818182	0.0	0.012571893483326074	21
1497	0.04722177096557903	0.012219770555738398	0.012148640440973234	0.8814389817208104	-1	0.25	1	0.3	3	0.7692307692307693	10	0.26785714285714285	0.6923076923076923	10	9	4	1	0	0.875	7	8	15	0.09090909090909091	0.25	0.5712990406176985	0.8082302078223089	0.3748944078529362	0.85172085007015	0.6821341556658416	0.9522231538786424	0.8412248508617114	0.8869197988130418	1.0	0.3	0.0	0.012148640440973234	27
1793	0.0460461124619635	0.013527554451283777	0.01338490749051732	0.8818591310266893	-1	0.25	1	0.3	3	0.7692307692307693	10	0.26785714285714285	0.6923076923076923	10	9	4	1	0	0.875	7	8	15	0.09090909090909091	0.25	0.5712990406176985	0.8082302078223089	0.3748944078529362	0.85172085007015	0.6821341556658416	0.9522231538786424	0.8412248508617114	0.8869197988130418	1.0	0.3	0.0	0.01338490749051732	35
2788	0.04339770596401657	0.01462833553910943	0.013511175434658719	0.8918470910056572	-1	0	0	0.2	2	0.8461538461538461	11	0.30612244897959184	0.6923076923076923	11	9	3	3	0	1.0	7	7	15	0.375	0.2222222222222222	0.5774124883596191	0.7134480368830878	0.4867997304658355	0.8633703290259559	0.5339036182871693	0.9641377795820657	0.8412248508617114	0.8824428788180857	0.45454545454545453	0.2727272727272727	0.0	0.013511175434658719	84
2273	0.04674300556367659	0.013476467491195377	0.01324912349096983	0.8825992335761703	-1	0.25	1	0.3	3	0.7692307692307693	10	0.26785714285714285	0.6923076923076923	10	9	4	1	0	0.875	7	8	15	0.09090909090909091	0.25	0.5712990406176985	0.8082302078223089	0.3748944078529362	0.85172085007015	0.6821341556658416	0.9522231538786424	0.8412248508617114	0.8869197988130418	1.0	0.3	0.0	0.01324912349096983	44
4851	0.04571982516733225	0.016771000132653393	0.014578346183551971	0.8953871560591911	-1	0	0	0.2	2	0.8461538461538461	11	0.30612244897959184	0.6923076923076923	11	9	3	3	0	1.0	7	7	15	0.375	0.2222222222222222	0.5774124883596191	0.7387152323353472	0.4867997304658355	0.8542861243730276	0.6630097006191593	0.9647511637966332	0.866151957376853	0.8848436492994671	0.45454545454545453	0.18181818181818182	0.0	0.014578346183551971	69
2808	0.044267318083980316	0.014195964360380738	0.012948273987372796	0.8930321400322155	-1	0	0	0.2	2	0.8461538461538461	11	0.30612244897959184	0.6923076923076923	11	9	3	3	0	1.0	7	7	15	0.375	0.2222222222222222	0.5774124883596191	0.7134480368830878	0.4867997304658355	0.8633703290259559	0.5339036182871693	0.9641377795820657	0.8412248508617114	0.8824428788180857	0.45454545454545453	0.2727272727272727	0.0	0.012948273987372796	30
2300	0.046968639219897884	0.012728908389640444	0.012523479903354569	0.880555731022539	-1	0.25	1	0.3	3	0.7692307692307693	10	0.26785714285714285	0.6923076923076923	10	9	4	1	0	0.875	7	8	15	0.09090909090909091	0.25	0.5712990406176985	0.8082302078223089	0.3748944078529362	0.85172085007015	0.6821341556658416	0.9522231538786424	0.8412248508617114	0.8869197988130418	1.0	0.3	0.0	0.012523479903354569	34
4765	0.04523372948928511	0.01765181299535796	0.01525326523700039	0.8948123360313225	-1	0	0	0.2	2	0.8461538461538461	11	0.30612244897959184	0.6923076923076923	11	9	3	3	0	1.0	7	7	15	0.375	0.2222222222222222	0.5774124883596191	0.7387152323353472	0.4867997304658355	0.8542861243730276	0.6630097006191593	0.9647511637966332	0.866151957376853	0.8848436492994671	0.45454545454545453	0.18181818181818182	0.0	0.01525326523700039	43
4938	0.044388476878766986	0.01735868196471927	0.015188707028850362	0.8945389341089829	-1	0	0	0.2	2	0.8461538461538461	11	0.30612244897959184	0.6923076923076923	11	9	3	3	0	1.0	7	7	15	0.375	0.2222222222222222	0.5774124883596191	0.7387152323353472	0.4867997304658355	0.8542861243730276	0.6630097006191593	0.9647511637966332	0.866151957376853	0.8848436492994671	0.45454545454545453	0.18181818181818182	0.0	0.015188707028850362	94
3592	0.04121043772939888	0.005724692908718935	0.005176181238482537	0.9012736405555519	-1	0	0	0.2	2	0.8461538461538461	11	0.30612244897959184	0.6923076923076923	11	9	3	3	0	1.0	7	7	15	0.375	0.2222222222222222	0.5774124883596191	0.8587773976654773	0.4867997304658355	0.8633703290259559	0.5339036182871693	0.9641377795820657	0.8488099832793633	0.9099832631840375	0.45454545454545453	0.18181818181818182	0.0	0.005176181238482537	16
4117	0.045086244098509476	0.0148004162770543	0.013366644926305194	0.8927686634176494	-1	0	0	0.2	2	0.8461538461538461	11	0.30612244897959184	0.6923076923076923	11	9	3	3	0	1.0	7	7	15	0.375	0.2222222222222222	0.5774124883596191	0.7134480368830878	0.4867997304658355	0.8633703290259559	0.5339036182871693	0.9641377795820657	0.8412248508617114	0.8824428788180857	0.45454545454545453	0.2727272727272727	0.0	0.013366644926305194	24
4205	0.047882202394991566	0.011230128462769884	0.010420584613094983	0.8969830952303589	-1	0	0	0.2	2	0.8461538461538461	11	0.30612244897959184	0.6923076923076923	11	9	3	3	0	1.0	7	7	15	0.375	0.2222222222222222	0.5774124883596191	0.7370066045617463	0.4867997304658355	0.8542861243730276	0.6675783644802549	0.9648672015175729	0.866151957376853	0.8846595651696504	0.45454545454545453	0.2727272727272727	0.0	0.010420584613094983	15
1264	0.051066636417020805	0.0022387283568428462	-0.000748836250143933	0.9140902063328225	-1	0	0	0.1111111111111111	1	1.0	11	0.5416666666666666	0.8181818181818182	10	9	2	3	0	0.6666666666666666	6	4	13	0.42857142857142855	0.18181818181818182	0.5363305325526475	0.8856688996060299	0.6805072154220003	0.6355578152170492	0.569271001695309	0.908162583531084	0.7441888501096184	0.8363879434057917	0.3	0	0.0	-7.48836250143933e-05	4
1819	0.046735403697843104	0.013312346504390463	0.013073839009927276	0.8808638503344952	-1	0.25	1	0.3	3	0.7692307692307693	10	0.26785714285714285	0.6923076923076923	10	9	4	1	0	0.875	7	8	15	0.09090909090909091	0.25	0.5712990406176985	0.8082302078223089	0.3748944078529362	0.85172085007015	0.6821341556658416	0.9522231538786424	0.8412248508617114	0.8869197988130418	1.0	0.2	0.0	0.013073839009927276	31
266	0.002538550001640695	4.583706197620801e-05	2.6753388514471957e-05	0.9897141288528125	-1	0	0	0.6666666666666666	2	0.5	1	0.6666666666666666	0.5	3	1	0	2	0	0.6666666666666666	3	2	4	1.0	0	0.6059238859484943	0.8933662261228311	0.474059914075004	0.9650405585727714	0.1465770874544816	0.9619184103603556	0.8380880309773838	0.9473960254943378	0.6666666666666666	0.6666666666666666	0.0	2.6753388514471957e-05	10
1235	0.04686255591086857	0.012996845355994664	0.012797562409599337	0.8823964857827503	-1	0.25	1	0.3	3	0.7692307692307693	10	0.26785714285714285	0.6923076923076923	10	9	4	1	0	0.875	7	8	15	0.09090909090909091	0.25	0.5712990406176985	0.8082302078223089	0.3748944078529362	0.85172085007015	0.6821341556658416	0.9522231538786424	0.8412248508617114	0.8869197988130418	1.0	0.3	0.0	0.012797562409599337	60
3095	0.044937447699237805	0.014673462348394705	0.013459629935978594	0.8926413937893999	-1	0	0	0.2	2	0.8461538461538461	11	0.30612244897959184	0.6923076923076923	11	9	3	4	0	1.0	7	7	15	0.5	0.2222222222222222	0.5774124883596191	0.7134480368830878	0.4867997304658355	0.8633703290259559	0.5339036182871693	0.9641377795820657	0.8412248508617114	0.8824428788180857	0.2727272727272727	0.2727272727272727	0.0	0.013459629935978594	33
3733	0.044977713130169426	0.014671941155848455	0.013163618877506458	0.8924816489897427	-1	0	0	0.2	2	0.8461538461538461	11	0.30612244897959184	0.6923076923076923	11	9	3	3	0	1.0	7	7	15	0.375	0.2222222222222222	0.5774124883596191	0.7134480368830878	0.4867997304658355	0.8633703290259559	0.5339036182871693	0.9641377795820657	0.8412248508617114	0.8824428788180857	0.45454545454545453	0.2727272727272727	0.0	0.013163618877506458	41
4986	0.044237760769356836	0.016014681677314114	0.013383761479508663	0.8958250892758041	-1	0	0	0.2	2	0.8461538461538461	11	0.30612244897959184	0.6923076923076923	11	9	3	3	0	1.0	7	7	15	0.375	0.2222222222222222	0.5774124883596191	0.7387152323353472	0.4867997304658355	0.8542861243730276	0.6630097006191593	0.9647511637966332	0.866151957376853	0.8848436492994671	0.45454545454545453	0.2727272727272727	0.0	0.013383761479508663	21
535	0.0503393068564356	0.0042814290638354905	0.00415320912653334	0.8665089897269502	-1	0.25	1	0.3	3	0.7692307692307693	10	0.234375	0.7692307692307693	11	10	3	1	0	1.0	8	8	15	0.1111111111111111	0.2857142857142857	0.5774124883596191	0.8089620517332701	0.26298908524003684	0.9141647049842315	0.6607253686886115	0.9478489115384248	0.8891154940023265	0.9034625360614481	1.0	0.2727272727272727	0.0	0.00415320912653334	48
1146	0.050502698928459135	0.004354024404397297	0.004270526762921351	0.866556626110181	-1	0.25	1	0.3	3	0.7692307692307693	10	0.234375	0.7692307692307693	11	10	3	1	0	1.0	8	8	15	0.1111111111111111	0.2857142857142857	0.5774124883596191	0.8089620517332701	0.26298908524003684	0.9141647049842315	0.6607253686886115	0.9478489115384248	0.8891154940023265	0.9034625360614481	1.0	0.2727272727272727	0.0	0.004270526762921351	57
2022	0.04527118080936574	0.013929151297642519	0.013649006479263372	0.882476206927342	-1	0.25	1	0.3	3	0.7692307692307693	10	0.26785714285714285	0.6923076923076923	10	9	4	1	0	0.875	7	8	15	0.09090909090909091	0.25	0.5712990406176985	0.8082302078223089	0.3748944078529362	0.85172085007015	0.6837016264754204	0.9527807128494085	0.8412248508617114	0.8873311502948767	1.0	0.2	0.0	0.013649006479263372	22
4720	0.044105730821943315	0.016348022555115704	0.014062846803026833	0.895273353502096	-1	0	0	0.2	2	0.8461538461538461	11	0.30612244897959184	0.6923076923076923	11	9	3	3	0	1.0	7	7	15	0.375	0.2222222222222222	0.5774124883596191	0.7387152323353472	0.4867997304658355	0.8542861243730276	0.6630097006191593	0.9647511637966332	0.866151957376853	0.8848436492994671	0.45454545454545453	0.2727272727272727	0.0	0.014062846803026833	39
1628	0.04660028877521088	0.013557712656517689	0.013445786227731196	0.8808416808111251	-1	0.25	1	0.3	3	0.7692307692307693	10	0.26785714285714285	0.6923076923076923	10	9	4	1	0	0.875	7	8	15	0.09090909090909091	0.25	0.5712990406176985	0.8082302078223089	0.3748944078529362	0.85172085007015	0.6821341556658416	0.9522231538786424	0.8412248508617114	0.8869197988130418	1.0	0.3	0.0	0.013445786227731196	47
2753	0.043657436348868574	0.015535169023978916	0.014361800619755116	0.8924509459786532	-1	0	0	0.2	2	0.8461538461538461	11	0.30612244897959184	0.6923076923076923	11	9	3	3	0	1.0	7	7	15	0.375	0.2222222222222222	0.5774124883596191	0.7134480368830878	0.4867997304658355	0.8633703290259559	0.5339036182871693	0.9641377795820657	0.8412248508617114	0.8824428788180857	0.45454545454545453	0.18181818181818182	0.0	0.014361800619755116	121
176	0.001019066062416229	0.0002547120230718388	-1.208667455509113e-06	0.9962066565854625	-1	0	0	1.0	2	0.0	0	0.75	0	2	0	0	2	0	1.0	2	2	3	1.0	0	0	0	0	0	0	0	0	0	0	0	0	-1.2086674555091128e-07	17
2097	0.04436591679371396	0.010274091218018437	0.006791816507976426	0.8940672029225634	-1	0.25	1	0.4	4	0.6153846153846154	8	0.3	0.6153846153846154	10	8	4	1	0	0.5	10	5	15	0.1	0.25	0.5712990406176985	0.8082302078223089	0.3748944078529362	0.85172085007015	0.6821341556658416	0.9522231538786424	0.8412248508617114	0.8869197988130418	1.0	0.2	0.0	0.006791816507976426	14
4243	0.045034889216499376	0.016925784122947974	0.014075822793845524	0.896162745718386	-1	0	0	0.2	2	0.8461538461538461	11	0.30612244897959184	0.6923076923076923	11	9	3	3	0	1.0	7	7	15	0.375	0.2222222222222222	0.5774124883596191	0.7387152323353472	0.4867997304658355	0.8542861243730276	0.6630097006191593	0.9647511637966332	0.866151957376853	0.8848436492994671	0.45454545454545453	0.18181818181818182	0.0	0.014075822793845524	33
1202	2.487483015345694e-06	2.5814724562627713e-08	-2.212074102149211e-09	0.999999201860825	-1	0	0	1.0	1	0	0	1.0	0	1	0	0	3	0	0.5	1	2	2	1.0	0	0	0	0	0	0	0	0	0	0	0	0	-2.212074102149211e-10	9
1349	0.045220470673855206	0.012253476516834201	0.012128633951325548	0.8825963529987826	-1	0.25	1	0.3	3	0.7692307692307693	10	0.26785714285714285	0.6923076923076923	10	9	4	1	0	0.875	7	8	15	0.09090909090909091	0.25	0.5712990406176985	0.8082302078223089	0.3748944078529362	0.85172085007015	0.6821341556658416	0.9522231538786424	0.8412248508617114	0.8869197988130418	1.0	0.3	0.0	0.012128633951325548	13
1296	0.029022609244943143	0.0036571245456654866	0.0032419194849249385	0.9576542088283698	-1	0	0	0.3333333333333333	3	0.6363636363636364	7	0.52	0.6363636363636364	9	7	3	3	0	1.0	5	5	13	0.375	0.25	0.565185592875778	0.8458455217482374	0.4867997304658355	0.8575274112722319	0.2514098847251939	0.9704771321149194	0.866151957376853	0.9113288520942698	0.4444444444444444	0.2222222222222222	0.0	0.0032419194849249385	18
1850	0.047599007987178116	0.012345612478376454	0.012259972200536201	0.8821125943065748	-1	0.25	1	0.3	3	0.7692307692307693	10	0.26785714285714285	0.6923076923076923	10	9	4	1	0	0.875	7	8	15	0.09090909090909091	0.25	0.5712990406176985	0.8082302078223089	0.3748944078529362	0.85172085007015	0.6821341556658416	0.9522231538786424	0.8412248508617114	0.8869197988130418	1.0	0.3	0.0	0.012259972200536201	24
2427	0.04634469277809603	0.013649956172655348	0.013307755357197897	0.8822007902768277	-1	0.25	1	0.3	3	0.7692307692307693	10	0.26785714285714285	0.6923076923076923	10	9	4	1	0	0.875	7	8	15	0.09090909090909091	0.25	0.5712990406176985	0.8082302078223089	0.3748944078529362	0.85172085007015	0.6832763216311155	0.9521168902648195	0.8412248508617114	0.8868417708219396	1.0	0.3	0.0	0.013307755357197897	40
2400	0.039100783225911706	0.007717858994633133	-0.003814274608677244	0.8960847211727034	-1	0.25	1	0.4	4	0.6153846153846154	8	0.3125	0.5384615384615384	10	7	4	1	0	0.75	8	6	15	0.1111111111111111	0.2857142857142857	0.5712990406176985	0.8082302078223089	0.3748944078529362	0.85172085007015	0.6821341556658416	0.9522231538786424	0.8412248508617114	0.8869197988130418	1.0	0.3	0.0	-0.0003814274608677244	1
1297	0.049610074023007864	0.005688549506233719	-0.0033164076976771777	0.8755647192688025	-1	0.25	1	0.3	3	0.7692307692307693	10	0.26785714285714285	0.6923076923076923	10	9	4	1	0	0.875	7	8	15	0.09090909090909091	0.25	0.5774124883596191	0.802848578345677	0.3748944078529362	0.85172085007015	0.6821341556658416	0.9522231538786424	0.8412248508617114	0.8857661021854668	1.0	0.3	0.0	-0.0003316407697677178	4
96	0.007069937377836674	0.00019549058498572242	-0.00010487173947474593	0.971341579523882	-1	0	0	0.3333333333333333	2	0.6666666666666666	4	0.5714285714285714	0.6666666666666666	5	4	2	3	0	0.2857142857142857	2	7	8	0.42857142857142855	0	0.5084610631317442	0.9701686535550899	0.6071210176719956	0.8929221099410073	0.6482029292758053	0.865479838634317	0.8777225950587175	0.9233062676343993	0.4	0.2	0.0	-1.0487173947474593e-05	21
3083	None	None	None	None	None	0	0	0.25	2	0.8	8	0.8571428571428571	0.7	8	7	3	6	0	0.2857142857142857	7	2	12	0.6666666666666666	0	0.5965409552909622	0.7687921349130508	0.4867997304658355	0.9414104615569417	0.6809919897005677	0.9613019997464632	0.8541293752996173	0.9165938500912857	0.25	0.25	0.0	None	0
2674	0.0431528033435248	0.015318291101882927	0.01417899334943042	0.8945546885009317	-1	0	0	0.2	2	0.8461538461538461	11	0.30612244897959184	0.6923076923076923	11	9	3	3	0	1.0	7	7	15	0.375	0.2222222222222222	0.5774124883596191	0.7134480368830878	0.4867997304658355	0.8633703290259559	0.5339036182871693	0.9641377795820657	0.8412248508617114	0.8824428788180857	0.36363636363636365	0.36363636363636365	0.0	0.01417899334943042	78
2655	0.04364018435316257	0.014598738104170434	0.013354704833695493	0.8923076855316028	-1	0	0	0.2	2	0.8461538461538461	11	0.30612244897959184	0.6923076923076923	11	9	3	3	0	1.0	7	7	15	0.375	0.2222222222222222	0.5774124883596191	0.7134480368830878	0.4867997304658355	0.8633703290259559	0.5339036182871693	0.9684851181552474	0.8541926120760625	0.8869886750488333	0.45454545454545453	0.2727272727272727	0.0	0.013354704833695493	57
1469	0.03502647250302569	0.0056619252706867984	0.0056559339457183866	0.9344917731429359	-1	0	0	0.3	3	0.6923076923076923	9	0.3	0.6153846153846154	10	8	4	2	0	0.5	10	5	15	0.2	0.2222222222222222	0.5774124883596191	0.7954517605170164	0.3748944078529362	0.85172085007015	0.6821341556658416	0.9522231538786424	0.8412248508617114	0.8842024125487317	0.55	0.3	0.0	0.0056559339457183866	11
4442	0.03563335629321863	0.005626524792777777	0.0015168208366863462	0.9053631099624233	-1	0	0	0.3	3	0.6923076923076923	9	0.375	0.5384615384615384	10	7	4	3	0	0.625	8	5	15	0.3333333333333333	0	0.5774124883596191	0.8049780667691837	0.4867997304658355	0.8516212114487305	0.6832763216311155	0.9541337466647525	0.8541293752996173	0.8876259008987402	0.5	0.2	0.0	0.0015168208366863462	2
4655	0.04471568707209367	0.01721890310268844	0.01447243573805392	0.8961442446978388	-1	0	0	0.2	2	0.8461538461538461	11	0.30612244897959184	0.6923076923076923	11	9	3	3	0	1.0	7	7	15	0.375	0.2222222222222222	0.5774124883596191	0.7387152323353472	0.4867997304658355	0.8542861243730276	0.6630097006191593	0.9647511637966332	0.866151957376853	0.8848436492994671	0.45454545454545453	0.2727272727272727	0.0	0.01447243573805392	45
2875	0.04566072702522554	0.009084871558243168	-0.008579518132262261	0.8787372429275212	-1	0	0	0.3	3	0.6923076923076923	9	0.26785714285714285	0.6153846153846154	11	8	3	4	0	0.875	7	8	15	0.5714285714285714	0.2222222222222222	0.565185592875778	0.7054162703538491	0.4867997304658355	0.8538367762238371	0.6607253686886115	0.962096187980989	0.8412248508617114	0.8762550429860176	0.40909090909090906	0.2727272727272727	0.0	-0.0008579518132262262	2
4400	0.041018311224527974	0.006941478744409765	0.006926518836010133	0.903982869659456	-1	0	0	0.2	2	0.8461538461538461	11	0.30612244897959184	0.6923076923076923	11	9	3	3	0	1.0	7	7	15	0.375	0.2222222222222222	0.6156694222223051	0.8395133381219005	0.4867997304658355	0.8542861243730276	0.6630097006191593	0.9647511637966332	0.866151957376853	0.9041510988366255	0.45454545454545453	0.18181818181818182	0.0	0.006926518836010133	8
2477	0.04742029082950174	0.012232503443171297	0.012135503108015819	0.8814770077272959	-1	0.25	1	0.3	3	0.7692307692307693	10	0.26785714285714285	0.6923076923076923	10	9	4	1	0	0.875	7	8	15	0.09090909090909091	0.25	0.5712990406176985	0.8082302078223089	0.3748944078529362	0.85172085007015	0.6821341556658416	0.9522231538786424	0.8412248508617114	0.8869197988130418	1.0	0.2	0.0	0.012135503108015819	17
3096	None	None	None	None	None	0	0	0.1	1	1.0	13	0.4166666666666667	0.7692307692307693	10	10	4	3	0	1.0	6	6	15	0.25	0.2222222222222222	0.565185592875778	0.8307829172328628	0.24085454280834098	0.8882162313987357	0.2514098847251939	0.9394419752926869	0.8412248508617114	0.8942751004478513	0.4	0.3	0.0	None	0
2922	0.04431204406857773	0.014651231966316857	0.013306393937734019	0.8925682631926432	-1	0	0	0.2	2	0.8461538461538461	11	0.30612244897959184	0.6923076923076923	11	9	3	3	0	1.0	7	7	15	0.375	0.2222222222222222	0.5774124883596191	0.7134480368830878	0.4867997304658355	0.8633703290259559	0.5339036182871693	0.9641377795820657	0.8412248508617114	0.8824428788180857	0.45454545454545453	0.18181818181818182	0.0	0.013306393937734019	35
4710	0.04477194903843845	0.016391431966404676	0.014213950282392232	0.8954779993629908	-1	0	0	0.2	2	0.8461538461538461	11	0.30612244897959184	0.6923076923076923	11	9	3	3	0	1.0	7	7	15	0.375	0.2222222222222222	0.5774124883596191	0.7387152323353472	0.4867997304658355	0.8542861243730276	0.6630097006191593	0.9647511637966332	0.866151957376853	0.8848436492994671	0.45454545454545453	0.18181818181818182	0.0	0.014213950282392232	54
4995	0.044392513622830095	0.01615381328997891	0.013636741489322826	0.8957301156938725	-1	0	0	0.2	2	0.8461538461538461	11	0.30612244897959184	0.6923076923076923	11	9	3	3	0	1.0	7	7	15	0.375	0.2222222222222222	0.5774124883596191	0.7387152323353472	0.4867997304658355	0.8542861243730276	0.6630097006191593	0.9647511637966332	0.866151957376853	0.8848436492994671	0.45454545454545453	0.2727272727272727	0.0	0.013636741489322826	17
1873	0.0464404721168748	0.012583022887410752	0.01248430710798131	0.8810316707474574	-1	0.25	1	0.3	3	0.7692307692307693	10	0.26785714285714285	0.6923076923076923	10	9	4	1	0	0.875	7	8	15	0.09090909090909091	0.25	0.5712990406176985	0.8082302078223089	0.3748944078529362	0.85172085007015	0.6821341556658416	0.9522231538786424	0.8412248508617114	0.8869197988130418	1.0	0.3	0.0	0.01248430710798131	19
1900	0.051093707885412315	0.016001605108621333	-0.01596819553563327	0.8798495784521716	-1	0	0	0.2	2	0.8461538461538461	11	0.30612244897959184	0.6923076923076923	11	9	3	3	0	1.0	7	7	15	0.375	0.2222222222222222	0.5774124883596191	0.7068050319389114	0.4867997304658355	0.8633703290259559	0.5339036182871693	0.9641377795820657	0.8538728521634991	0.8813223183126895	0.45454545454545453	0.2727272727272727	0.0	-0.001596819553563327	2
4715	0.04436834287149375	0.01692007743108108	0.014013279468569432	0.8960142278188628	-1	0	0	0.2	2	0.8461538461538461	11	0.30612244897959184	0.6923076923076923	11	9	3	3	0	1.0	7	7	15	0.375	0.2222222222222222	0.5774124883596191	0.7387152323353472	0.4867997304658355	0.8542861243730276	0.6630097006191593	0.9647511637966332	0.866151957376853	0.8848436492994671	0.45454545454545453	0.18181818181818182	0.0	0.014013279468569432	34
1169	0.04668562294385679	0.012527314157927263	0.012416521592719654	0.8807194661762066	-1	0.25	1	0.3	3	0.7692307692307693	10	0.26785714285714285	0.6923076923076923	10	9	4	1	0	0.875	7	8	15	0.09090909090909091	0.25	0.5712990406176985	0.8082302078223089	0.3748944078529362	0.85172085007015	0.6821341556658416	0.9522231538786424	0.8412248508617114	0.8869197988130418	1.0	0.3	0.0	0.012416521592719654	124
4281	0.045071722870227836	0.016439768787551334	0.01333024179298332	0.8954545013594353	-1	0	0	0.2	2	0.8461538461538461	11	0.30612244897959184	0.6923076923076923	11	9	3	3	0	1.0	7	7	15	0.375	0.2222222222222222	0.5774124883596191	0.7387152323353472	0.4867997304658355	0.8542861243730276	0.6630097006191593	0.9647511637966332	0.866151957376853	0.8848436492994671	0.45454545454545453	0.18181818181818182	0.0	0.01333024179298332	21
1430	0.04588705621041874	0.01280491821802306	0.012661213850794387	0.880831192388767	-1	0.25	1	0.3	3	0.7692307692307693	10	0.26785714285714285	0.6923076923076923	10	9	4	1	0	0.875	7	8	15	0.09090909090909091	0.25	0.5712990406176985	0.8082302078223089	0.3748944078529362	0.85172085007015	0.6821341556658416	0.9522231538786424	0.8412248508617114	0.8869197988130418	1.0	0.3	0.0	0.012661213850794387	48
3133	0.04340478794738085	0.009730621061183371	0.007006464950503379	0.8952549879440417	-1	0	0	0.2	2	0.8461538461538461	11	0.30612244897959184	0.6923076923076923	11	9	3	3	0	1.0	7	7	15	0.375	0.2222222222222222	0.5774124883596191	0.7616926605865648	0.4867997304658355	0.8633703290259559	0.5339036182871693	0.9641377795820657	0.8412248508617114	0.8908092327063966	0.45454545454545453	0.2727272727272727	0.0	0.007006464950503379	12
4225	0.04472337365448955	0.016944107552783114	0.014711636740004592	0.8944596646769023	-1	0	0	0.2	2	0.8461538461538461	11	0.30612244897959184	0.6923076923076923	11	9	3	3	0	1.0	7	7	15	0.375	0.2222222222222222	0.5774124883596191	0.7387152323353472	0.4867997304658355	0.8542861243730276	0.6630097006191593	0.9647511637966332	0.866151957376853	0.8848436492994671	0.45454545454545453	0.18181818181818182	0.0	0.014711636740004592	102
4609	None	None	None	None	None	0.25	1	0.3	3	0.7692307692307693	10	0.4166666666666667	0.6153846153846154	10	8	4	2	0	1.0	6	6	15	0.2	0.2222222222222222	0.5965409552909622	0.7516850912200804	0.44060643920960363	0.8750374138602548	0.45720979267217665	0.9570281816701306	0.8541293752996173	0.8861885671107038	0.55	0.2	0.0	None	0
477	0.003689525201796976	0.0010556787371920984	0.0003294590172214461	0.9968506490654117	-1	0	0	0.5	1	1.0	1	1.0	1.0	2	1	0	0	0	0.3333333333333333	3	1	3	0.0	0	0.4050731679766509	0.9548141047109197	0.7432218875325295	0.6976252274223629	0.39776206945226794	0.7205463509028738	0.8640493919420072	0.8335927115967596	0	0	0.0	0.0003294590172214461	38
4509	0.04453951461420034	0.016892225375854518	0.01408627844082117	0.8959297072758786	-1	0	0	0.2	2	0.8461538461538461	11	0.30612244897959184	0.6923076923076923	11	9	3	3	0	1.0	7	7	15	0.375	0.2222222222222222	0.5774124883596191	0.7387152323353472	0.4867997304658355	0.8542861243730276	0.6630097006191593	0.9647511637966332	0.866151957376853	0.8848436492994671	0.45454545454545453	0.2727272727272727	0.0	0.01408627844082117	34
1531	0.04315462234619451	0.011274823417863912	0.00892395259651049	0.8907472454656642	-1	0.25	1	0.4	4	0.6153846153846154	8	0.3	0.6153846153846154	10	8	4	1	0	0.5	10	5	15	0.1	0.25	0.5712990406176985	0.8082302078223089	0.3748944078529362	0.85172085007015	0.6821341556658416	0.9522231538786424	0.8412248508617114	0.8869197988130418	1.0	0.3	0.0	0.00892395259651049	25
993	0.023514742536304475	0.002817726246642142	-0.0012378615825117721	0.9037582088290335	-1	0	0	0.16666666666666666	1	1.0	7	1.0	1.0	8	7	0	1	0	0.1111111111111111	9	1	9	0.3333333333333333	0	0.7247467122974445	0.8225760988518532	0.7610169517217924	0.7582655127950209	0.6721046470021654	0.887027221896839	0.6979684046413497	0.8291016568098492	1.0	0.25	0.0	-0.00012378615825117721	4
1956	0.04558954149164669	0.008012260173097571	0.006999383883740712	0.8895996562669319	-1	0.25	1	0.3	3	0.7692307692307693	10	0.26785714285714285	0.6923076923076923	10	9	4	1	0	0.875	7	8	15	0.09090909090909091	0.25	0.5712990406176985	0.8314430192980184	0.4811314902098934	0.8489167017955908	0.6391656003760234	0.9515782020820174	0.8412248508617114	0.890909348584325	1.0	0.3	0.0	0.006999383883740712	16
2125	None	None	None	None	None	0	0	0.3333333333333333	3	0.6363636363636364	7	0.4642857142857143	0.45454545454545453	8	5	4	4	0	0.5714285714285714	7	4	13	0.4444444444444444	0	0.5965409552909622	0.8184317906086969	0.4867997304658355	0.7654302286565303	0.808479637110079	0.9251987858582836	0.8842773474871721	0.8499921369741142	0.25	0.375	0.0	None	0
329	0.01703240373916059	0.0010968938819859214	0.0010924892192545608	0.9755932244175939	-1	0	0	0.16666666666666666	1	1.0	6	0.5714285714285714	0.8333333333333334	6	5	1	0	0	0.2857142857142857	2	7	8	0.0	0	0.6006911374398624	0.8237013385054839	0.5017628944742156	0.9390870986012169	0.5115993854936294	0.9433416310949955	0.890932968865252	0.9139746000039543	0	0	0.0	0.0010924892192545608	4
4923	0.04419581319031702	0.01750068428295842	0.014991190081081367	0.8945470792355318	-1	0	0	0.2	2	0.8461538461538461	11	0.30612244897959184	0.6923076923076923	11	9	3	3	0	1.0	7	7	15	0.375	0.2222222222222222	0.5774124883596191	0.7387152323353472	0.4867997304658355	0.8542861243730276	0.6988164368397538	0.9662698644914708	0.866151957376853	0.8863838853071517	0.45454545454545453	0.18181818181818182	0.0	0.014991190081081367	28
4100	0.04494674864864587	0.01747681148125418	0.0149825015999539	0.8948210671948165	-1	0	0	0.2	2	0.8461538461538461	11	0.30612244897959184	0.6923076923076923	11	9	3	3	0	1.0	7	7	15	0.375	0.2222222222222222	0.5774124883596191	0.7387152323353472	0.4867997304658355	0.8542861243730276	0.6630097006191593	0.9647511637966332	0.866151957376853	0.8848436492994671	0.45454545454545453	0.18181818181818182	0.0	0.0149825015999539	118
3651	0.043645730882268315	0.014568091751120714	0.013302774285312662	0.892785875519176	-1	0	0	0.2	2	0.8461538461538461	11	0.30612244897959184	0.6923076923076923	11	9	3	3	0	1.0	7	7	15	0.375	0.2222222222222222	0.5774124883596191	0.7134480368830878	0.4867997304658355	0.8633703290259559	0.5339036182871693	0.9641377795820657	0.8412248508617114	0.8824428788180857	0.45454545454545453	0.2727272727272727	0.0	0.013302774285312662	41
3017	0.044328678705389125	0.014317337637438131	0.012928644606606414	0.8923295835691822	-1	0	0	0.2	2	0.8461538461538461	11	0.30612244897959184	0.6923076923076923	11	9	3	3	0	1.0	7	7	15	0.375	0.2222222222222222	0.5774124883596191	0.7134480368830878	0.4867997304658355	0.8633703290259559	0.5339036182871693	0.9641377795820657	0.8412248508617114	0.8824428788180857	0.45454545454545453	0.18181818181818182	0.0	0.012928644606606414	28
3318	0.044425905501066176	0.014724402573833091	0.013293269554173454	0.892511794861395	-1	0	0	0.2	2	0.8461538461538461	11	0.30612244897959184	0.6923076923076923	11	9	3	3	0	1.0	7	7	15	0.375	0.2222222222222222	0.5774124883596191	0.7134480368830878	0.4867997304658355	0.8633703290259559	0.5339036182871693	0.9641377795820657	0.8412248508617114	0.8824428788180857	0.45454545454545453	0.2727272727272727	0.0	0.013293269554173454	56
166	7.843056189959355e-09	7.793995430653296e-09	6.745941504937559e-09	0.9999992112181316	-1	0	0	1.0	1	0	0	1.0	0	0	0	1	1	0	0.5	1	2	2	0.16666666666666666	0	0	0	0	0	0	0	0	0	0	0	0	-0.1	2
668	0.0036120158295134997	0.0002269422116147937	-3.1613980777071256e-05	0.9968641863270872	-1	0	0	0.5	1	1.0	1	1.0	1.0	2	1	0	1	0	0.3333333333333333	3	1	3	0.3333333333333333	0	0.4977820175319481	0.8931800220216098	0.7228324015035598	0.7388325781300844	0.33029365518533427	0.8350511347424359	0.8385440221366937	0.831337583575519	1.0	0	0.0	-3.1613980777071256e-06	15
4556	0.03477177846893379	0.004843298263308196	0.001458216080269853	0.9211155102551344	-1	0	0	0.3	3	0.7692307692307693	10	0.5	0.5384615384615384	10	7	4	3	0	0.8333333333333334	5	6	15	0.3333333333333333	0.46153846153846156	0.5965409552909622	0.8030296060992823	0.4867997304658355	0.9177176602280892	0.43025821663544006	0.9456279941464694	0.866151957376853	0.9024155615608819	0.4	0.3	0.0	0.001458216080269853	3
3250	0.04412311000666879	0.0153541022467353	0.014247862575537262	0.8944253617075694	-1	0	0	0.2	2	0.8461538461538461	11	0.30612244897959184	0.6923076923076923	11	9	3	3	0	1.0	7	7	15	0.375	0.2222222222222222	0.5774124883596191	0.7134480368830878	0.4867997304658355	0.8633703290259559	0.5339036182871693	0.9641377795820657	0.8412248508617114	0.8824428788180857	0.45454545454545453	0.2727272727272727	0.0	0.014247862575537262	45
394	0.0027484435451200855	0.000593276722736061	0.0005922194017649954	0.9962680745003591	-1	0	0	0.5	1	1.0	1	1.0	1.0	2	1	0	0	0	0.3333333333333333	3	1	3	0.0	0	0.9308919831238036	0.6391234092336134	0.5930367435989579	0.5028086445510821	0.5192005820066947	0.9709970733976895	0.9112472830997026	0.7965021370321097	0	0	0.0	0.0005922194017649954	73
4182	0.044891600714970385	0.01609634782408052	0.013847110988669607	0.8943339308460095	-1	0	0	0.2	2	0.8461538461538461	11	0.30612244897959184	0.6923076923076923	11	9	3	3	0	1.0	7	7	15	0.375	0.2222222222222222	0.5774124883596191	0.7387152323353472	0.4867997304658355	0.8542861243730276	0.6630097006191593	0.9647511637966332	0.866151957376853	0.8848436492994671	0.45454545454545453	0.18181818181818182	0.0	0.013847110988669607	42
3029	0.04349082955724869	0.0149476594326556	0.013607394982530647	0.8931333123408354	-1	0	0	0.2	2	0.8461538461538461	11	0.30612244897959184	0.6923076923076923	11	9	3	3	0	1.0	7	7	15	0.375	0.2222222222222222	0.5774124883596191	0.7134480368830878	0.4867997304658355	0.8633703290259559	0.5339036182871693	0.9641377795820657	0.8412248508617114	0.8824428788180857	0.45454545454545453	0.2727272727272727	0.0	0.013607394982530647	37
532	0.0009021385092065572	0.00029407311141502944	4.294794853411843e-06	0.9865944832868502	-1	0	0	0.5	1	1.0	1	1.0	1.0	1	1	1	0	0	0.3333333333333333	3	1	3	0.0	0	0.7918054710649411	0.5	0.8561903626006206	0.5	0.1813173641367688	0.5	0.9543926482870058	0.5	0	0	0.0	4.294794853411843e-06	24
4249	0.04447906412436788	0.01734435896152633	0.014861690892055699	0.8945719899196772	-1	0	0	0.2	2	0.8461538461538461	11	0.30612244897959184	0.6923076923076923	11	9	3	3	0	1.0	7	7	15	0.375	0.2222222222222222	0.5774124883596191	0.7387152323353472	0.4867997304658355	0.8542861243730276	0.6630097006191593	0.9647511637966332	0.866151957376853	0.8848436492994671	0.45454545454545453	0.2727272727272727	0.0	0.014861690892055699	99
229	0.0057812417885114665	0.0003228399536237652	0.000322782028411047	0.9703475161272811	-1	0	0	0.5	3	0.5	3	0.8	0.16666666666666666	4	1	3	0	0	0.4	2	5	8	0.0	0	0.7028819836902208	0.8680394737475002	0.3259530597567348	0.8317975699835278	0.5474488229052834	0.7121580278213441	0.8456709624389577	0.8119424088052457	0	0	0.0	0.000322782028411047	24
3794	0.04276099599442873	0.010714302974953436	0.009654846829170758	0.8365812275807948	-1	0.25	1	0.3	3	0.7692307692307693	10	0.375	0.6153846153846154	9	8	5	1	0	0.4	10	4	15	0.07692307692307693	0.25	0.565185592875778	0.7045631550909439	0.4867997304658355	0.8580216839878629	0.6607253686886115	0.9588666688550354	0.8412248508617114	0.8742426514395654	1.0	0.2222222222222222	0.0	0.009654846829170758	15
742	0.007698356138405072	0.0004908961630037921	0.00048724492823301114	0.9883826311654209	-1	0	0	0.25	1	1.0	3	0.625	0.6666666666666666	3	2	1	1	0	0.5	4	2	5	0.2	0	0.6156694222223051	0.6722209070158846	0.6596204057031256	0.8314207194872413	0.30304473933431103	0.7605056416858292	0.866151957376853	0.7606919540649651	1.0	0	0.0	0.00048724492823301114	13
386	0.001092561916862327	0.00021643341970989656	-1.1943927854656472e-06	0.996875064220697	-1	0	0	1.0	1	0	0	1.0	0	1	0	0	1	0	0.5	2	1	2	0.3333333333333333	0	0	0	0	0	0	0	0	0	0	0	0	-1.1943927854656473e-07	16
3891	0.04471092024700818	0.015960531813681976	0.014786995285592212	0.8930353608254473	-1	0	0	0.2	2	0.8461538461538461	11	0.30612244897959184	0.6923076923076923	11	9	3	3	0	1.0	7	7	15	0.375	0.2222222222222222	0.5774124883596191	0.7134480368830878	0.4867997304658355	0.8633703290259559	0.5339036182871693	0.9641377795820657	0.8412248508617114	0.8824428788180857	0.45454545454545453	0.2727272727272727	0.0	0.014786995285592212	29
4628	0.04501944405889796	0.017340004405729595	0.014777558421927513	0.8961963798834173	-1	0	0	0.2	2	0.8461538461538461	11	0.30612244897959184	0.6923076923076923	11	9	3	3	0	1.0	7	7	15	0.375	0.2222222222222222	0.5774124883596191	0.7387152323353472	0.4867997304658355	0.8542861243730276	0.6630097006191593	0.9647511637966332	0.866151957376853	0.8848436492994671	0.45454545454545453	0.18181818181818182	0.0	0.014777558421927513	23
2241	0.04680751078398412	0.012254683404650739	0.012103393572813764	0.8819955401596148	-1	0.25	1	0.3	3	0.7692307692307693	10	0.26785714285714285	0.6923076923076923	10	9	4	1	0	0.875	7	8	15	0.09090909090909091	0.25	0.5712990406176985	0.8082302078223089	0.3748944078529362	0.85172085007015	0.6821341556658416	0.9522231538786424	0.8412248508617114	0.8869197988130418	1.0	0.3	0.0	0.012103393572813764	21
1841	0.04747425946263073	0.01234917416817917	0.012245713091015539	0.8816906275809078	-1	0.25	1	0.3	3	0.7692307692307693	10	0.26785714285714285	0.6923076923076923	10	9	4	1	0	0.875	7	8	15	0.09090909090909091	0.25	0.5712990406176985	0.8082302078223089	0.3748944078529362	0.85172085007015	0.6821341556658416	0.9522231538786424	0.8412248508617114	0.8869197988130418	1.0	0.3	0.0	0.012245713091015539	10
4315	0.04493085725360042	0.016777572193195374	0.01385364621585286	0.8959617447484749	-1	0	0	0.2	2	0.8461538461538461	11	0.30612244897959184	0.6923076923076923	11	9	3	3	0	1.0	7	7	15	0.375	0.2222222222222222	0.5774124883596191	0.7387152323353472	0.4867997304658355	0.8542861243730276	0.6630097006191593	0.9647511637966332	0.866151957376853	0.8848436492994671	0.45454545454545453	0.18181818181818182	0.0	0.01385364621585286	31
1603	0.045754381798887175	0.008272382215018373	-0.008214223067789782	0.8940428874636658	-1	0	0	0.2	2	0.8461538461538461	11	0.30612244897959184	0.6923076923076923	10	9	4	3	0	1.0	7	7	15	0.2727272727272727	0	0.5774124883596191	0.895263878207224	0.3748944078529362	0.8659841777813024	0.5835359878330989	0.9559337358832877	0.8541293752996173	0.9139509249504624	0.6	0.3	0.0	-0.0008214223067789782	4
41	0.005762639173391187	0.0012267278386495762	0.0011195973473713773	0.9961271909933255	-1	0.25	1	0.5	5	0.6153846153846154	8	0.2777777777777778	0.5384615384615384	10	7	4	1	0	0.6666666666666666	6	9	15	0.1111111111111111	0.18181818181818182	0.2804743514224974	0.9191624651272454	0.44164557023094575	0.9082510819711899	0.5415093051314411	0.8465701679091246	0.8385660144864467	0.895089127075785	1.0	0.4	0.0	0.0011195973473713773	29
3266	0.043315812839056736	0.01531237124327295	0.014275482466952396	0.8942748787590665	-1	0	0	0.2	2	0.8461538461538461	11	0.30612244897959184	0.6923076923076923	11	9	3	3	0	1.0	7	7	15	0.375	0.2222222222222222	0.5774124883596191	0.7134480368830878	0.4867997304658355	0.8633703290259559	0.5339036182871693	0.9641377795820657	0.8412248508617114	0.8824428788180857	0.45454545454545453	0.2727272727272727	0.0	0.014275482466952396	90
4306	0.04497570663783587	0.017704401604769476	0.015301740931086999	0.8947938493343734	-1	0	0	0.2	2	0.8461538461538461	11	0.30612244897959184	0.6923076923076923	11	9	3	3	0	1.0	7	7	15	0.375	0.2222222222222222	0.5774124883596191	0.7387152323353472	0.4867997304658355	0.8542861243730276	0.6630097006191593	0.9647511637966332	0.866151957376853	0.8848436492994671	0.45454545454545453	0.18181818181818182	0.0	0.015301740931086999	29
2913	0.04579604904892162	0.0070320446813533785	0.007031282927213338	0.8936523084314163	-1	0	0	0.2	2	0.8461538461538461	11	0.30612244897959184	0.6923076923076923	11	9	3	3	0	1.0	7	7	15	0.375	0.2222222222222222	0.5774124883596191	0.7134480368830878	0.4867997304658355	0.8598856251092009	0.5339036182871693	0.960146337695437	0.8412248508617114	0.8775538684085986	0.45454545454545453	0.2727272727272727	0.0	0.007031282927213338	13
4334	0.04554139904809633	0.003998292189645934	-0.003978935916942908	0.8786692392147198	-1	0	0	0.2	2	0.8461538461538461	11	0.30612244897959184	0.6923076923076923	11	9	3	3	0	1.0	7	7	15	0.375	0.2222222222222222	0.5774124883596191	0.7375420323312065	0.4867997304658355	0.8542861243730276	0.6630097006191593	0.9647511637966332	0.866151957376853	0.8846373376027804	0.36363636363636365	0.2727272727272727	0.0	-0.0003978935916942908	3
2727	0.043535633253572736	0.015336697511410174	0.014322972045001273	0.8942481779585589	-1	0	0	0.2	2	0.8461538461538461	11	0.30612244897959184	0.6923076923076923	11	9	3	3	0	1.0	7	7	15	0.375	0.2222222222222222	0.5774124883596191	0.7134480368830878	0.4867997304658355	0.8633703290259559	0.5339036182871693	0.9641377795820657	0.8412248508617114	0.8824428788180857	0.45454545454545453	0.2727272727272727	0.0	0.014322972045001273	42
4041	0.044751560068258	0.01762993895991365	0.015275247471442594	0.8948825826558348	-1	0	0	0.2	2	0.8461538461538461	11	0.30612244897959184	0.6923076923076923	11	9	3	3	0	1.0	7	7	15	0.375	0.2222222222222222	0.5774124883596191	0.7387152323353472	0.4867997304658355	0.8542861243730276	0.6630097006191593	0.9647511637966332	0.866151957376853	0.8848436492994671	0.45454545454545453	0.18181818181818182	0.0	0.015275247471442594	39
2643	None	None	None	None	None	0	0	0.2	2	0.8461538461538461	11	0.35714285714285715	0.6923076923076923	11	9	3	3	0	0.8571428571428571	7	6	15	0.375	0.2222222222222222	0.5774124883596191	0.62268945930422	0.4867997304658355	0.8793805841863672	0.6607253686886115	0.9674238868175089	0.866151957376853	0.8764829570205774	0.36363636363636365	0.18181818181818182	0.0	None	0
4960	None	None	None	None	None	0	0	0.125	1	1.0	9	0.55	0.6666666666666666	7	6	3	3	0	0.8	5	4	11	0.3333333333333333	0	0.6156694222223051	0.6311735447408526	0.6139146735074725	0.7004521773771553	0.9662460222657042	0.963372321497947	0.866151957376853	0.8252188693260228	0.42857142857142855	0.2857142857142857	0.0	None	0
2984	0.0437997428327372	0.01440006382643495	0.01307257171719258	0.8928050522767956	-1	0	0	0.2	2	0.8461538461538461	11	0.30612244897959184	0.6923076923076923	11	9	3	3	0	1.0	7	7	15	0.375	0.2222222222222222	0.5774124883596191	0.7134480368830878	0.4867997304658355	0.8633703290259559	0.5339036182871693	0.9641377795820657	0.8412248508617114	0.8824428788180857	0.45454545454545453	0.2727272727272727	0.0	0.01307257171719258	39
1128	0.03629904737641529	0.004417492381053243	0.004407865523880741	0.8709393666615606	-1	0	0	0.3	3	0.6923076923076923	9	0.30612244897959184	0.5384615384615384	9	7	5	4	0	1.0	7	7	15	0.3333333333333333	0.2222222222222222	0.6156694222223051	0.8766022692265989	0.4867997304658355	0.9402183321059735	0.5339036182871693	0.9552924451180091	0.866151957376853	0.930386586379107	0.2777777777777778	0.3333333333333333	0.0	0.004407865523880741	33
2141	0.046194003322116504	0.008517537773371305	0.008035375901840143	0.8946662833497371	-1	0.25	1	0.3	3	0.7692307692307693	10	0.26785714285714285	0.6923076923076923	10	9	4	1	0	0.875	7	8	15	0.09090909090909091	0.25	0.5774124883596191	0.8009891439454259	0.3744283151165371	0.860248323003403	0.695912661320633	0.9493514418741354	0.8466501968438486	0.885634353640716	1.0	0.3	0.0	0.008035375901840143	6
3247	0.047058128708766724	0.011306329447411046	-0.007675134754907037	0.7934251503593736	-1	0	0	0.2	2	0.8461538461538461	11	0.30612244897959184	0.6923076923076923	11	9	3	3	0	1.0	7	7	15	0.375	0.2222222222222222	0.5149813403413439	0.7849785950725252	0.6139146735074725	0.9095180976247794	0.5339036182871693	0.9444264542749526	0.8891154940023265	0.895217957638933	0.45454545454545453	0.18181818181818182	0.0	-0.0007675134754907037	2
779	0.06460077311615195	0.0034770471102630505	-0.001730299903440715	0.7650462371551366	-1	0	0	0.1	1	1.0	13	1.0	0.8461538461538461	12	11	2	3	0	0.06666666666666667	15	1	15	0.42857142857142855	0	0.6544934332401753	0.8096722659808566	0.4867997304658355	0.9364297863895561	0.6187232804651204	0.9598116793608076	0.8773218481781819	0.9196048895598963	0.4166666666666667	0.25	0.0	-0.0001730299903440715	3
3768	0.045445973434324556	0.016440508995501302	0.014375455303509935	0.8948552274867316	-1	0	0	0.2	2	0.8461538461538461	11	0.30612244897959184	0.6923076923076923	11	9	3	3	0	1.0	7	7	15	0.375	0.2222222222222222	0.5774124883596191	0.7387152323353472	0.4867997304658355	0.8542861243730276	0.6630097006191593	0.9647511637966332	0.866151957376853	0.8848436492994671	0.45454545454545453	0.18181818181818182	0.0	0.014375455303509935	78
996	0.04654781821268522	0.013761193816295184	0.013638967738982894	0.8817359380174036	-1	0.25	1	0.3	3	0.7692307692307693	10	0.26785714285714285	0.6923076923076923	10	9	4	1	0	0.875	7	8	15	0.09090909090909091	0.25	0.5712990406176985	0.8082302078223089	0.3748944078529362	0.85172085007015	0.6821341556658416	0.9522231538786424	0.8412248508617114	0.8869197988130418	1.0	0.3	0.0	0.013638967738982894	90
2850	0.043339689628554834	0.01453612541761074	0.013174866934852583	0.8926288159583814	-1	0	0	0.2	2	0.8461538461538461	11	0.30612244897959184	0.6923076923076923	11	9	3	3	0	1.0	7	7	15	0.375	0.2222222222222222	0.5774124883596191	0.7134480368830878	0.4867997304658355	0.8633703290259559	0.5339036182871693	0.9641377795820657	0.8412248508617114	0.8824428788180857	0.45454545454545453	0.18181818181818182	0.0	0.013174866934852583	25
2182	0.04702824837008481	0.01187796843585258	0.011838805362044267	0.8813109024086857	-1	0.25	1	0.3	3	0.7692307692307693	10	0.26785714285714285	0.6923076923076923	10	9	4	1	0	0.875	7	8	15	0.09090909090909091	0.25	0.5712990406176985	0.8082302078223089	0.3748944078529362	0.85172085007015	0.6683556500110501	0.9518048922270106	0.8412248508617114	0.8866133517617307	1.0	0.2	0.0	0.011838805362044267	18
4622	0.04472007736909357	0.01587212165721335	0.013428822401601722	0.895326101123123	-1	0	0	0.2	2	0.8461538461538461	11	0.30612244897959184	0.6923076923076923	11	9	3	3	0	1.0	7	7	15	0.375	0.2222222222222222	0.5774124883596191	0.7387152323353472	0.4867997304658355	0.8542861243730276	0.6630097006191593	0.9647511637966332	0.866151957376853	0.8848436492994671	0.45454545454545453	0.2727272727272727	0.0	0.013428822401601722	18
627	0.048750778888567256	0.004329007234899856	-0.0008038678509021078	0.8967274981772893	-1	0.25	1	0.3	3	0.7692307692307693	10	0.234375	0.7692307692307693	11	10	3	1	0	1.0	8	8	15	0.1111111111111111	0.2857142857142857	0.5774124883596191	0.7998270339592605	0.26298908524003684	0.9097002937491419	0.7035429426430717	0.9510211690663034	0.8891154940023265	0.9020707435017818	1.0	0.2727272727272727	0.0	-8.038678509021078e-05	11
3440	0.04804209616254167	0.01544424890781327	0.01352886861262046	0.9068441134931503	-1	0	0	0.2	2	0.8461538461538461	11	0.30612244897959184	0.6923076923076923	11	9	3	3	0	1.0	7	7	15	0.375	0.2222222222222222	0.5774124883596191	0.7616926605865648	0.4867997304658355	0.8619468467340268	0.2759063735840142	0.9670230739317459	0.8412248508617114	0.8932125040428399	0.45454545454545453	0.2727272727272727	0.0	0.01352886861262046	23
4597	0.043977325967173124	0.016780166682538348	0.013758741623404222	0.8960888325872433	-1	0	0	0.2	2	0.8461538461538461	11	0.30612244897959184	0.6923076923076923	11	9	3	3	0	1.0	7	7	15	0.375	0.2222222222222222	0.5774124883596191	0.7387152323353472	0.4867997304658355	0.8542861243730276	0.6630097006191593	0.9647511637966332	0.866151957376853	0.8848436492994671	0.45454545454545453	0.18181818181818182	0.0	0.013758741623404222	22
3783	0.03793021135770873	0.005787756529226797	-0.005670901416170189	0.8848521368811302	-1	0	0	0.2	2	0.8461538461538461	11	0.2777777777777778	0.6923076923076923	10	9	4	3	0	0.6666666666666666	9	6	15	0.2727272727272727	0	0.5774124883596191	0.7369244616788868	0.4867997304658355	0.9257776563665711	0.6099508331774078	0.9641795597643175	0.8412248508617114	0.9073856930021671	0.5	0.3	0.0	-0.0005670901416170189	4
360	4.3775620822512974e-06	1.1077140046179084e-08	9.873730803980967e-09	0.9999980524011001	-1	0	0	0.5	1	1.0	1	0.75	0	1	0	1	1	0	1.0	2	2	3	0.2	0	0	0	0	0	0	0	0	0	0	0	0	9.873730803980967e-09	29
520	0.0470001948779741	0.0020926426824877903	0.0012275103514239457	0.9177009922105026	-1	0.25	1	0.3	3	0.7692307692307693	10	0.23809523809523808	0.7692307692307693	12	10	2	1	0	0.7777777777777778	9	7	15	0.16666666666666666	0.3333333333333333	0.5774124883596191	0.9000914816821731	0.304213220689595	0.8983951279189343	0.7498273930667334	0.9451772239327965	0.8891154940023265	0.9174612316236351	1.0	0.3333333333333333	0.0	0.0012275103514239457	23
3326	0.03759443028402505	0.005930097379644253	-0.00585771136379484	0.8911992006078988	-1	0	0	0.2	2	0.8461538461538461	11	0.30612244897959184	0.6923076923076923	11	9	3	3	0	1.0	7	7	15	0.375	0.2222222222222222	0.5774124883596191	0.8323509986413217	0.4867997304658355	0.8633703290259559	0.5339036182871693	0.9641377795820657	0.866151957376853	0.9042905527170438	0.45454545454545453	0.18181818181818182	0.0	-0.000585771136379484	5
1404	0.03315519186968592	0.003179722126428901	0.0018013076524938706	0.9243999098499405	-1	0	0	0.2	2	0.8461538461538461	11	0.5	0.6923076923076923	10	9	4	2	0	0.8333333333333334	6	5	15	0.18181818181818182	0	0.5712990406176985	0.8082302078223089	0.3748944078529362	0.85172085007015	0.6821341556658416	0.9522231538786424	0.8412248508617114	0.8869197988130418	0.55	0.3	0.0	0.0018013076524938706	4
928	0.04963167935594142	0.0024294769529188817	0.002116070745647235	0.8586208977527927	-1	0	0	0.1	1	1.0	13	0.2727272727272727	0.7692307692307693	10	10	4	4	0	0.45454545454545453	11	5	15	0.3333333333333333	0	0.6192290324108971	0.7798300561444946	0.550357201986654	0.9298326579644849	0.2514098847251939	0.955495467262524	0.8815480204031874	0.9093023029474379	0.35	0.2	0.0	0.002116070745647235	8
3781	None	None	None	None	None	0	0	0.125	1	1.0	9	0.55	0.6666666666666666	7	6	3	4	0	0.8	5	4	11	0.4444444444444444	0	0.6156694222223051	0.6311735447408527	0.6139146735074725	0.7004521773771553	0.966681165877141	0.9634797180385604	0.866151957376853	0.8253653562725148	0.2857142857142857	0.2857142857142857	0.0	None	0
3403	0.045292062041055965	0.015241309019637713	0.014270078773026076	0.8951138645310068	-1	0	0	0.2	2	0.8461538461538461	11	0.30612244897959184	0.6923076923076923	11	9	3	4	0	1.0	7	7	15	0.5	0.2222222222222222	0.5774124883596191	0.7134480368830878	0.4867997304658355	0.8633703290259559	0.5339036182871693	0.9641377795820657	0.8412248508617114	0.8824428788180857	0.2727272727272727	0.18181818181818182	0.0	0.014270078773026076	47
1557	0.046536599690054116	0.012870981411108743	0.012659904161787895	0.880972468601634	-1	0.25	1	0.3	3	0.7692307692307693	10	0.26785714285714285	0.6923076923076923	10	9	4	1	0	0.875	7	8	15	0.09090909090909091	0.25	0.5712990406176985	0.8082302078223089	0.3748944078529362	0.85172085007015	0.6683556500110501	0.9518048922270106	0.8412248508617114	0.8866133517617307	1.0	0.3	0.0	0.012659904161787895	41
3509	0.0438683284988543	0.014796532739483479	0.013704383860474144	0.8938144375828502	-1	0	0	0.2	2	0.8461538461538461	11	0.30612244897959184	0.6923076923076923	11	9	3	3	0	1.0	7	7	15	0.375	0.2222222222222222	0.5774124883596191	0.7134480368830878	0.4867997304658355	0.8633703290259559	0.5339036182871693	0.9641377795820657	0.8412248508617114	0.8824428788180857	0.45454545454545453	0.2727272727272727	0.0	0.013704383860474144	29
4754	0.04427958805637932	0.017622682079061185	0.015276642605683373	0.8945649468276832	-1	0	0	0.2	2	0.8461538461538461	11	0.30612244897959184	0.6923076923076923	11	9	3	3	0	1.0	7	7	15	0.375	0.2222222222222222	0.5774124883596191	0.7387152323353472	0.4867997304658355	0.8542861243730276	0.6630097006191593	0.9647511637966332	0.866151957376853	0.8848436492994671	0.45454545454545453	0.2727272727272727	0.0	0.015276642605683373	34
4605	0.04983903229475916	0.008957126540408433	0.0085478721611614	0.8951637061310286	-1	0	0	0.2	2	0.8461538461538461	11	0.26785714285714285	0.6923076923076923	11	9	3	3	0	0.875	8	7	15	0.375	0.25	0.5774124883596191	0.8235421912697166	0.4867997304658355	0.8456164348741305	0.7035429426430717	0.9590095779038416	0.866151957376853	0.8939027090302659	0.5454545454545454	0.2727272727272727	0.0	0.0085478721611614	13
4430	0.048422389216436774	0.010153581306610869	0.003305997133786648	0.6017150623377485	-1	0	0	0.3	3	0.6923076923076923	9	0.30612244897959184	0.6923076923076923	11	9	3	3	0	1.0	7	7	15	0.375	0.3076923076923077	0.6156694222223051	0.6513473692775745	0.4867997304658355	0.8851774372854087	0.6882823799981944	0.9628359184280036	0.866151957376853	0.878036797718768	0.2727272727272727	0.18181818181818182	0.0	0.003305997133786648	1
2809	0.04934639002664624	0.003372730670803839	0.0025165573330436296	0.8840407475185728	-1	0	0	0.2	2	0.8461538461538461	11	0.3	0.6923076923076923	10	9	4	3	0	0.5	10	5	15	0.2727272727272727	0	0.5712990406176985	0.8054061461613449	0.3748944078529362	0.85172085007015	0.6821341556658416	0.9522231538786424	0.8412248508617114	0.8863126390297812	0.6	0.3	0.0	0.0025165573330436296	3
832	0.03684664960618066	0.003671585934376519	0.003593993886203198	0.7155030885308288	-1	0	0	0.125	1	1.0	9	1.0	1.0	10	9	0	1	0	0.09090909090909091	11	1	11	0.3333333333333333	0	0.7546564273177804	0.8763681505083241	0.6805072154220003	0.7562535545342476	0.6721046470021654	0.9050308502184587	0.6650546162301345	0.8559084299548366	1.0	0.2	0.0	0.003593993886203198	2
1258	0.017644007754338758	0.0009390253065311004	0.0006902459640626948	0.9239645193611339	-1	0	0	0.6	6	0.38461538461538464	5	0.3125	0.3076923076923077	8	4	6	5	0	0.75	6	8	15	0.4166666666666667	0.2	0.7311708176742794	0.925578500250744	0.26298908524003684	0.9411868332171353	0.5339036182871693	0.9187913265596807	0.9051445312822843	0.9291142521509737	0.125	0.25	0.0	0.0006902459640626948	4
2662	0.04721071902109083	0.013508777098429372	0.013260965918934916	0.882300099023964	-1	0.25	1	0.3	3	0.7692307692307693	10	0.26785714285714285	0.6923076923076923	10	9	4	1	0	0.875	7	8	15	0.09090909090909091	0.25	0.5712990406176985	0.8082302078223089	0.3748944078529362	0.85172085007015	0.6821341556658416	0.952209073610563	0.8412248508617114	0.8869094530879796	1.0	0.3	0.0	0.013260965918934916	27
3947	0.045004929969789706	0.014619197116971041	0.01345371098199726	0.8921991134128072	-1	0	0	0.2	2	0.8461538461538461	11	0.30612244897959184	0.6923076923076923	11	9	3	3	0	1.0	7	7	15	0.375	0.2222222222222222	0.5774124883596191	0.7134480368830878	0.4867997304658355	0.8633703290259559	0.5339036182871693	0.9641377795820657	0.8412248508617114	0.8824428788180857	0.45454545454545453	0.18181818181818182	0.0	0.01345371098199726	20
308	0.005442706035824674	0.0010411819897173614	-0.0009442508555915303	0.9843155272947915	-1	0	0	0.25	1	1.0	3	1.0	1.0	4	3	0	0	0	0.2	1	5	5	0.0	0	0.3665997622936146	0.8585207028231535	0.842882548214639	0.820769629190825	0.5744286471682253	0.930120728430459	0.8956889021964586	0.8777246800936243	0	0	0.0	-9.442508555915303e-05	2
970	0.0329008161478305	0.011831453732571214	0.003741596656529789	0.799078485410422	-1	0	0	0.14285714285714285	1	1.0	8	1.0	1.0	9	8	0	1	0	0.1	10	1	10	0.3333333333333333	0	0.6789746929846815	0.8812093284131529	0.6805072154220003	0.747058256841482	0.569271001695309	0.9077580764936356	0.6191929035619054	0.8570694153632278	1.0	0.2222222222222222	0.0	0.003741596656529789	37
2010	0.045945939384762914	0.013414375837759033	0.013208828995621653	0.8819492941723757	-1	0.25	1	0.3	3	0.7692307692307693	10	0.26785714285714285	0.6923076923076923	10	9	4	1	0	0.875	7	8	15	0.09090909090909091	0.25	0.5712990406176985	0.8082302078223089	0.3748944078529362	0.85172085007015	0.6832763216311155	0.9521168902648195	0.8412248508617114	0.8868417708219396	1.0	0.3	0.0	0.013208828995621653	34
579	0.0015167655335748948	0.0008626162011570396	0.0008594310620913955	0.9852754361234691	-1	0	0	0.5	2	0.3333333333333333	1	0.625	0.3333333333333333	2	1	2	1	0	0.5	2	4	5	0.14285714285714285	0	0.7459811651491778	0.8478581511268536	0.3914614065745735	0.7832526991816229	0.8258004901200298	0.7725164675401577	0.9100745255375197	0.8035133923127885	1.0	0	0.0	0.0008594310620913955	20
1087	0.048125193394664145	0.004315347917383416	0.00018811499399680158	0.8928983003626255	-1	0.25	1	0.3	3	0.7692307692307693	10	0.234375	0.7692307692307693	10	10	4	1	0	1.0	8	8	15	0.08333333333333333	0.2857142857142857	0.5774124883596191	0.8096965673762602	0.2608393756451756	0.917195417104592	0.6187232804651204	0.9468931340032009	0.8669843291398005	0.9041824791948719	1.0	0.3	0.0	0.00018811499399680158	12
3142	0.03455776304185365	0.005677145392955859	0.0018724739865931628	0.9059941084273151	-1	0	0	0.3	3	0.6923076923076923	9	0.375	0.5384615384615384	10	7	4	3	0	0.625	8	5	15	0.3333333333333333	0	0.5774124883596191	0.8049780667691837	0.4867997304658355	0.8516212114487305	0.6821341556658416	0.9542342349091676	0.8541293752996173	0.8877023041761889	0.5	0.3	0.0	0.0018724739865931628	2
2724	0.05369982524119451	0.010630839068030334	-0.005650243115267984	0.8750697020835373	-1	0	0	0.2	2	0.8461538461538461	11	0.2727272727272727	0.7692307692307693	12	10	2	4	0	0.45454545454545453	11	5	15	0.6666666666666666	0.2222222222222222	0.5774124883596191	0.7168994289254914	0.4206216063727689	0.8703252970168068	0.7595138388232663	0.9553133175213617	0.8601805921144718	0.8770850957691075	0.25	0.25	0.0	-0.0005650243115267984	3
3405	0.045220248656840815	0.01603879649176167	0.013795427097805046	0.8949521800805993	-1	0	0	0.2	2	0.8461538461538461	11	0.30612244897959184	0.6923076923076923	11	9	3	3	0	1.0	7	7	15	0.375	0.2222222222222222	0.5774124883596191	0.7387152323353472	0.4867997304658355	0.8542861243730276	0.6630097006191593	0.9647511637966332	0.866151957376853	0.8848436492994671	0.45454545454545453	0.18181818181818182	0.0	0.013795427097805046	48
2605	0.0339924638481591	0.0008731287206759699	-0.0008727177342420563	0.895461107826944	-1	0	0	0.3	3	0.7692307692307693	10	0.26785714285714285	0.5384615384615384	10	7	4	4	0	0.875	7	8	15	0.4444444444444444	0	0.5774124883596191	0.8112371987685714	0.4867997304658355	0.8772712199955499	0.4477707741253473	0.9610654835944942	0.8740373823290604	0.9011756949341692	0.25	0.2	0.0	-8.727177342420563e-05	5
3823	0.04443247655830023	0.014086457284871234	0.012848154896055002	0.892319185415986	-1	0	0	0.2	2	0.8461538461538461	11	0.30612244897959184	0.6923076923076923	11	9	3	3	0	1.0	7	7	15	0.375	0.2222222222222222	0.5774124883596191	0.7134480368830878	0.4867997304658355	0.8633703290259559	0.5339036182871693	0.9641377795820657	0.8412248508617114	0.8824428788180857	0.45454545454545453	0.18181818181818182	0.0	0.012848154896055002	21
2915	None	None	None	None	None	0	0	0.125	1	1.0	9	0.55	0.6666666666666666	7	6	3	4	0	0.8	5	4	11	0.4444444444444444	0	0.6156694222223051	0.8835857820479802	0.6139146735074725	0.8868216994566166	0.2514098847251939	0.9631020610630927	0.866151957376853	0.9205009014107788	0.2857142857142857	0.42857142857142855	0.0	None	0
630	0.027278663964994742	0.00419777996950983	-0.003458894242809713	0.9799329089055754	-1	0	0	0.4	4	0.6153846153846154	8	0.375	0.5384615384615384	10	7	4	1	0	0.4	10	4	15	0.1111111111111111	0.3333333333333333	0.5449700133361028	0.8793754678418995	0.2642538066019278	0.8950337448911274	0.5503128607441775	0.9634633025963973	0.9356644213183809	0.9218190551387928	1.0	0.2	0.0	-0.0003458894242809713	8
3650	0.045880542071363356	0.014593093864802537	0.013172426223312246	0.8830898294364784	-1	0	0	0.2	2	0.8461538461538461	11	0.30612244897959184	0.6923076923076923	11	9	3	3	0	1.0	7	7	15	0.375	0.2222222222222222	0.5774124883596191	0.7134480368830878	0.4867997304658355	0.862587559724342	0.5339036182871693	0.9641377795820657	0.8412248508617114	0.8822137772450175	0.45454545454545453	0.18181818181818182	0.0	0.013172426223312246	16
2957	0.04863702070400425	0.0067065393255538305	0.0045570099378743085	0.8904261871530295	-1	0	0	0.2	2	0.8461538461538461	11	0.30612244897959184	0.6923076923076923	11	9	3	3	0	1.0	7	7	15	0.375	0.2222222222222222	0.565185592875778	0.7145733377751531	0.4867997304658355	0.8633703290259559	0.5339036182871693	0.9641377795820657	0.866151957376853	0.8826333037226277	0.45454545454545453	0.18181818181818182	0.0	0.0045570099378743085	12
4774	0.045237750677864993	0.01698589535545479	0.014088325027568465	0.8958222709675335	-1	0	0	0.2	2	0.8461538461538461	11	0.30612244897959184	0.6923076923076923	11	9	3	3	0	1.0	7	7	15	0.375	0.2222222222222222	0.5774124883596191	0.7387152323353472	0.4867997304658355	0.8542861243730276	0.6630097006191593	0.9647511637966332	0.866151957376853	0.8848436492994671	0.45454545454545453	0.2727272727272727	0.0	0.014088325027568465	37
2579	0.046623854870580766	0.012633037287335117	0.012374331097645035	0.8818772575243204	-1	0.25	1	0.3	3	0.7692307692307693	10	0.26785714285714285	0.6923076923076923	10	9	4	1	0	0.875	7	8	15	0.09090909090909091	0.25	0.5712990406176985	0.8082302078223089	0.3748944078529362	0.85172085007015	0.6821341556658416	0.9522231538786424	0.8412248508617114	0.8869197988130418	1.0	0.2	0.0	0.012374331097645035	23
4654	0.044709817271370654	0.017233902282144106	0.014507353062134016	0.8957753463158985	-1	0	0	0.2	2	0.8461538461538461	11	0.30612244897959184	0.6923076923076923	11	9	3	3	0	1.0	7	7	15	0.375	0.2222222222222222	0.5774124883596191	0.7387152323353472	0.4867997304658355	0.8542861243730276	0.6630097006191593	0.9647511637966332	0.866151957376853	0.8848436492994671	0.45454545454545453	0.18181818181818182	0.0	0.014507353062134016	67
1144	0.033469400568198464	0.012061808596290084	0.003623730946706233	0.7999052160099099	-1	0	0	0.14285714285714285	1	1.0	8	1.0	1.0	9	8	0	1	0	0.1	10	1	10	0.3333333333333333	0	0.6789746929846815	0.8812093284131529	0.6805072154220003	0.747058256841482	0.569271001695309	0.9077580764936356	0.6191929035619054	0.8570694153632278	1.0	0.2222222222222222	0.0	0.003623730946706233	33
4503	0.04395035676154933	0.016720509094881042	0.01373405450488231	0.8963204846928031	-1	0	0	0.2	2	0.8461538461538461	11	0.30612244897959184	0.6923076923076923	11	9	3	3	0	1.0	7	7	15	0.375	0.2222222222222222	0.5774124883596191	0.7387152323353472	0.4867997304658355	0.8542861243730276	0.6630097006191593	0.9647511637966332	0.866151957376853	0.8848436492994671	0.45454545454545453	0.2727272727272727	0.0	0.01373405450488231	25
1629	0.04681151472749755	0.013076420587568131	0.01268115343812626	0.8787511656969648	-1	0.25	1	0.3	3	0.7692307692307693	10	0.26785714285714285	0.6923076923076923	10	9	4	1	0	0.875	7	8	15	0.09090909090909091	0.25	0.5712990406176985	0.8082302078223089	0.373441343858374	0.8512620773769302	0.6821341556658416	0.9522231538786424	0.8412248508617114	0.8867984546154168	1.0	0.3	0.0	0.01268115343812626	24
1318	0.04628830580188426	0.01253906607383043	0.01245628632812372	0.8805973333168912	-1	0.25	1	0.3	3	0.7692307692307693	10	0.26785714285714285	0.6923076923076923	10	9	4	1	0	0.875	7	8	15	0.09090909090909091	0.25	0.5712990406176985	0.8082302078223089	0.3748944078529362	0.85172085007015	0.6821341556658416	0.9522231538786424	0.8412248508617114	0.8869197988130418	1.0	0.3	0.0	0.01245628632812372	40
4345	0.035159448268174964	0.0039648413895063935	0.0034605560083439913	0.9011129126789748	-1	0	0	0.2	2	0.8461538461538461	11	0.35714285714285715	0.6923076923076923	11	9	3	3	0	0.8571428571428571	6	7	15	0.375	0.2	0.565185592875778	0.7561235780638733	0.4867997304658355	0.8850403496605256	0.6630097006191593	0.9649228179181041	0.866151957376853	0.8968185225980652	0.36363636363636365	0.2727272727272727	0.0	0.0034605560083439913	10
4084	0.044688169423748	0.014816311432863142	0.013765035881730184	0.8940934202964983	-1	0	0	0.2	2	0.8461538461538461	11	0.30612244897959184	0.6923076923076923	11	9	3	3	0	1.0	7	7	15	0.375	0.2222222222222222	0.5774124883596191	0.7134480368830878	0.4867997304658355	0.8633703290259559	0.5339036182871693	0.9641377795820657	0.8412248508617114	0.8824428788180857	0.45454545454545453	0.18181818181818182	0.0	0.013765035881730184	30
3708	0.039978171547469445	0.0054802389818949535	0.005134696983574163	0.8999778633032947	-1	0	0	0.2	2	0.8461538461538461	11	0.30612244897959184	0.6923076923076923	11	9	3	3	0	1.0	7	7	15	0.375	0.2222222222222222	0.5774124883596191	0.8587773976654773	0.4867997304658355	0.8633703290259559	0.5339036182871693	0.9641377795820657	0.8488099832793633	0.9099832631840375	0.45454545454545453	0.2727272727272727	0.0	0.005134696983574163	12
264	0.03453350135953993	0.004722918128934972	0.004679417238124579	0.8597406960130345	-1	0	0	0.3	3	0.6923076923076923	9	0.30612244897959184	0.5384615384615384	9	7	5	4	0	1.0	7	7	15	0.3333333333333333	0.2222222222222222	0.6156694222223051	0.8766022692265989	0.4867997304658355	0.9402183321059735	0.5339036182871693	0.9543303909158187	0.866151957376853	0.9299036460107898	0.2777777777777778	0.3333333333333333	0.0	0.004679417238124579	56
2057	0.04625979074219621	0.013937562203587937	0.013371313668289782	0.8822772054221174	-1	0.25	1	0.3	3	0.7692307692307693	10	0.26785714285714285	0.6923076923076923	10	9	4	1	0	0.875	7	8	15	0.09090909090909091	0.25	0.5712990406176985	0.8082302078223089	0.3748944078529362	0.85172085007015	0.6821341556658416	0.9522231538786424	0.8412248508617114	0.8869197988130418	1.0	0.3	0.0	0.013371313668289782	94
3476	0.039763820693887494	0.006314475330852988	0.005300869755307161	0.9028867685422773	-1	0	0	0.2	2	0.8461538461538461	11	0.30612244897959184	0.6923076923076923	11	9	3	3	0	1.0	7	7	15	0.375	0.2222222222222222	0.5774124883596191	0.8587773976654773	0.4867997304658355	0.8633703290259559	0.5339036182871693	0.9641377795820657	0.8488099832793633	0.9099832631840375	0.45454545454545453	0.2727272727272727	0.0	0.005300869755307161	11
4617	0.04473818007339342	0.017258553728720778	0.014830835327993418	0.8950994172925828	-1	0	0	0.2	2	0.8461538461538461	11	0.30612244897959184	0.6923076923076923	11	9	3	3	0	1.0	7	7	15	0.375	0.2222222222222222	0.5774124883596191	0.7387152323353472	0.4867997304658355	0.8542861243730276	0.6630097006191593	0.9647511637966332	0.866151957376853	0.8848436492994671	0.45454545454545453	0.2727272727272727	0.0	0.014830835327993418	91
1282	0.045925028412263834	0.012797814771116266	0.0076920239010269216	0.8940061408489789	-1	0.25	1	0.3	3	0.7692307692307693	10	0.26785714285714285	0.6923076923076923	10	9	4	1	0	0.875	7	8	15	0.09090909090909091	0.25	0.5712990406176985	0.8953616053868343	0.3748944078529362	0.85172085007015	0.6855606535616634	0.9522353545691103	0.8449589703314858	0.9085287596517911	1.0	0.3	0.0	0.0076920239010269216	21
2226	0.03765948486889187	0.00788657333730382	-0.0038210814103022185	0.8938099923586955	-1	0.25	1	0.4	4	0.6153846153846154	8	0.3125	0.5384615384615384	10	7	4	1	0	0.75	8	6	15	0.1111111111111111	0.2857142857142857	0.5712990406176985	0.8082302078223089	0.3748944078529362	0.85172085007015	0.6821341556658416	0.9522231538786424	0.8412248508617114	0.8869197988130418	1.0	0.3	0.0	-0.0003821081410302218	2
4002	0.04166178454712096	0.014643194857534821	0.012316962473642138	0.8982137316965769	-1	0	0	0.2	2	0.8461538461538461	11	0.30612244897959184	0.6923076923076923	11	9	3	3	0	1.0	7	7	15	0.375	0.2222222222222222	0.5774124883596191	0.7922907950117279	0.4867997304658355	0.8542861243730276	0.6630097006191593	0.9647511637966332	0.866151957376853	0.8946316211245252	0.45454545454545453	0.2727272727272727	0.0	0.012316962473642138	17
4115	0.04615361839023835	0.016432080084888036	0.014281144642802201	0.8943065688981118	-1	0	0	0.2	2	0.8461538461538461	11	0.30612244897959184	0.6923076923076923	11	9	3	3	0	1.0	7	7	15	0.375	0.2222222222222222	0.5774124883596191	0.7387152323353472	0.4867997304658355	0.8542861243730276	0.6630097006191593	0.9647511637966332	0.866151957376853	0.8848436492994671	0.45454545454545453	0.18181818181818182	0.0	0.014281144642802201	59
2709	0.03780083398256551	0.005862831130858153	-0.003452755043758656	0.8950961404199332	-1	0.25	1	0.4	4	0.6153846153846154	8	0.3125	0.5384615384615384	10	7	4	2	0	0.75	8	6	15	0.2222222222222222	0.2857142857142857	0.5712990406176985	0.8082302078223089	0.3748944078529362	0.85172085007015	0.6821341556658416	0.9522231538786424	0.8412248508617114	0.8869197988130418	0.55	0.3	0.0	-0.0003452755043758656	4
2933	0.04435530598706769	0.014818621649718066	0.013638838282932138	0.8933593543120264	-1	0	0	0.2	2	0.8461538461538461	11	0.30612244897959184	0.6923076923076923	11	9	3	3	0	1.0	7	7	15	0.375	0.2222222222222222	0.5774124883596191	0.7134480368830878	0.4867997304658355	0.8633703290259559	0.5339036182871693	0.9641377795820657	0.8412248508617114	0.8824428788180857	0.45454545454545453	0.18181818181818182	0.0	0.013638838282932138	35
1086	None	None	None	None	None	0	0	0.3	3	0.6923076923076923	9	0.625	0.5384615384615384	9	7	5	5	0	0.375	8	3	15	0.4166666666666667	0.3076923076923077	0.6582039318033595	0.8309139826150037	0.4867997304658355	0.9373802992776017	0.7035429426430717	0.9533161112244164	0.8815217963370221	0.9196960995227346	0.2222222222222222	0.2222222222222222	0.0	None	0
1288	0.05070578613297702	0.008201880441322635	0.00790652496927584	0.8496477935862192	-1	0.25	1	0.3	3	0.7692307692307693	10	0.234375	0.7692307692307693	11	10	3	1	0	1.0	8	8	15	0.1111111111111111	0.2857142857142857	0.5774124883596191	0.8089620517332701	0.26298908524003684	0.9141647049842315	0.6607253686886115	0.9478489115384248	0.8891154940023265	0.9034625360614481	1.0	0.2727272727272727	0.0	0.00790652496927584	36
289	2.656890798052235e-05	1.8178978160513184e-07	-3.029221274880302e-08	0.999996873300902	-1	0	0	0.6666666666666666	2	0.5	1	0.6666666666666666	0.5	3	1	0	0	0	0.6666666666666666	2	3	4	0.0	0	0.2641001952642061	0.5735105112047445	0.3702839952733227	0.8072712162244244	0.796111843490395	0.8646347594225482	0.9101884087654565	0.7675089279849053	0	0	0.0	-3.029221274880302e-09	25
2470	0.04609156365405947	0.01241238493435089	0.012321947995584288	0.8850110630047884	-1	0.25	1	0.3	3	0.7692307692307693	10	0.26785714285714285	0.6923076923076923	10	9	4	1	0	0.875	7	8	15	0.09090909090909091	0.25	0.5712990406176985	0.8295277636234822	0.3748944078529362	0.85172085007015	0.6832763216311155	0.9521168902648195	0.8412248508617114	0.8915614233043281	1.0	0.3	0.0	0.012321947995584288	13
557	0.0008830724639070024	0.0006671433444732531	-7.625808828996094e-06	0.9786881285696161	-1	0	0	0.6	3	0.4	2	0.5833333333333334	0.4	3	2	3	2	0	0.75	4	3	7	0.2222222222222222	0	0.7986499872325332	0.836380596247472	0.42893158694823386	0.6425359640837762	0.8111915343125622	0.8023952452502539	0.8383481759224051	0.7696649698014899	0.6666666666666666	0.3333333333333333	0.0	-7.625808828996094e-07	10
124	5.2239844491583224e-06	3.736377284498121e-08	-3.923085862154286e-09	0.9999975678824077	-1	0	0	0.6666666666666666	2	0.0	0	0.6666666666666666	0	1	0	2	0	0	0.6666666666666666	2	3	4	0.0	1.0	0	0	0	0	0	0	0	0	0	0	0	-3.9230858621542855e-10	23
4933	0.04550306168434455	0.01713794113749589	0.014612664528684607	0.8963672011561996	-1	0	0	0.2	2	0.8461538461538461	11	0.30612244897959184	0.6923076923076923	11	9	3	3	0	1.0	7	7	15	0.375	0.2222222222222222	0.5774124883596191	0.7387152323353472	0.4867997304658355	0.8542861243730276	0.6630097006191593	0.9647511637966332	0.866151957376853	0.8848436492994671	0.45454545454545453	0.2727272727272727	0.0	0.014612664528684607	53
4570	0.043982014808244936	0.015846253127086245	0.013478805851690085	0.8943582670799342	-1	0	0	0.2	2	0.8461538461538461	11	0.30612244897959184	0.6923076923076923	11	9	3	3	0	1.0	7	7	15	0.375	0.2222222222222222	0.5774124883596191	0.7387152323353472	0.4867997304658355	0.8542861243730276	0.6630097006191593	0.9647511637966332	0.866151957376853	0.8848436492994671	0.45454545454545453	0.18181818181818182	0.0	0.013478805851690085	15
1843	0.04569373437091442	0.013143729137651501	0.01294715699325266	0.879636144555201	-1	0.25	1	0.3	3	0.7692307692307693	10	0.26785714285714285	0.6923076923076923	10	9	4	1	0	0.875	7	8	15	0.09090909090909091	0.25	0.5712990406176985	0.8082302078223089	0.3748944078529362	0.85172085007015	0.6821341556658416	0.9522231538786424	0.8412248508617114	0.8869197988130418	1.0	0.3	0.0	0.01294715699325266	27
1462	0.047384473483082036	0.012572875385966367	0.012406988902308713	0.8810611545537534	-1	0.25	1	0.3	3	0.7692307692307693	10	0.26785714285714285	0.6923076923076923	10	9	4	1	0	0.875	7	8	15	0.09090909090909091	0.25	0.5712990406176985	0.8082302078223089	0.3748944078529362	0.85172085007015	0.6821341556658416	0.9522231538786424	0.8412248508617114	0.8869197988130418	1.0	0.3	0.0	0.012406988902308713	30
2028	0.04610593136726348	0.012089386188128097	0.011997823847674324	0.882162255599672	-1	0.25	1	0.3	3	0.7692307692307693	10	0.26785714285714285	0.6923076923076923	10	9	4	1	0	0.875	7	8	15	0.09090909090909091	0.25	0.5712990406176985	0.8082302078223089	0.3748944078529362	0.85172085007015	0.6821341556658416	0.9522231538786424	0.8412248508617114	0.8869197988130418	1.0	0.3	0.0	0.011997823847674324	15
610	0.04053901521874481	0.0036556804837475842	-0.003636436912262109	0.8966630870123726	-1	0.25	1	0.4	4	0.6153846153846154	8	0.3	0.6153846153846154	12	8	2	1	0	0.5	10	5	15	0.25	0.4	0.5774124883596191	0.9000914816821731	0.31663654025667975	0.9059846288452102	0.7498273930667334	0.9451772239327965	0.8891154940023265	0.9196073531350417	1.0	0.3333333333333333	0.0	-0.0003636436912262109	7
4980	0.03351132842625931	0.006029842592697212	0.005710952451961371	0.9126116558461381	-1	0	0	0.2	2	0.8461538461538461	11	0.30612244897959184	0.6923076923076923	11	9	3	3	0	1.0	7	7	15	0.375	0.2222222222222222	0.5774124883596191	0.8801808818674112	0.4867997304658355	0.8767748529990499	0.6675783644802549	0.964624593344367	0.8701673692558831	0.9183923088796256	0.45454545454545453	0.2727272727272727	0.0	0.005710952451961371	7
4291	0.04502672267849399	0.0163592139839589	0.014042669894445444	0.8956238837611855	-1	0	0	0.2	2	0.8461538461538461	11	0.30612244897959184	0.6923076923076923	11	9	3	3	0	1.0	7	7	15	0.375	0.2222222222222222	0.5774124883596191	0.7387152323353472	0.4867997304658355	0.8542861243730276	0.6630097006191593	0.9647511637966332	0.866151957376853	0.8848436492994671	0.45454545454545453	0.18181818181818182	0.0	0.014042669894445444	39
1646	0.042915186022826776	0.013638913952564056	-0.004733355995517296	0.8822717046304482	-1	0.25	1	0.3	3	0.7692307692307693	10	0.26785714285714285	0.6923076923076923	10	9	4	1	0	0.875	7	8	15	0.09090909090909091	0.25	0.5767539016703986	0.8049695254986697	0.3748944078529362	0.85172085007015	0.6821341556658416	0.9522231538786424	0.8412248508617114	0.886219114681127	1.0	0.3	0.0	-0.00047333559955172963	5
3974	0.04836937422415837	0.004346166882455242	0.00430356542804216	0.8942850933090024	-1	0	0	0.2	2	0.8461538461538461	11	0.30612244897959184	0.6923076923076923	11	9	3	3	0	1.0	7	7	15	0.375	0.2222222222222222	0.5774124883596191	0.8655723058807973	0.4867997304658355	0.8542861243730276	0.6630097006191593	0.9647511637966332	0.866151957376853	0.9099868566469926	0.45454545454545453	0.18181818181818182	0.0	0.00430356542804216	3
2086	0.04608389698273398	0.013354963744192662	0.01327125186604376	0.8823198708440438	-1	0.25	1	0.3	3	0.7692307692307693	10	0.26785714285714285	0.6923076923076923	10	9	4	1	0	0.875	7	8	15	0.09090909090909091	0.25	0.5712990406176985	0.8082302078223089	0.3748944078529362	0.85172085007015	0.6821341556658416	0.9522231538786424	0.8412248508617114	0.8869197988130418	1.0	0.3	0.0	0.01327125186604376	27
4440	0.0201851815406845	0.0029477062498627178	-0.0020666479257287836	0.6032313232123511	-1	0.3333333333333333	1	0.5	4	0.5555555555555556	5	0.5238095238095238	0.4444444444444444	7	4	3	5	0	0.42857142857142855	7	3	11	0.7142857142857143	0.5	0.5774124883596191	0.6965579012903719	0.4867997304658355	0.9246609960745301	0.8583023089579209	0.953989862536199	0.8816087579885056	0.8931562006111681	0.14285714285714285	0.14285714285714285	0.0	-0.00020666479257287835	1
4561	0.037229685622621835	0.002548080454962889	0.001490497838311396	0.8952504080478766	-1	0	0	0.3	3	0.7692307692307693	10	0.30612244897959184	0.6153846153846154	10	8	4	4	0	1.0	7	7	15	0.4	0.2222222222222222	0.5965409552909622	0.6628442985998267	0.4867997304658355	0.9062294303511307	0.7372481782850073	0.9609045468089371	0.8541293752996173	0.885823127885712	0.25	0.2	0.0	0.001490497838311396	5
677	0.0324272456648739	0.0037486084538580736	0.0030288858656210027	0.9211286403489842	-1	0.25	1	0.4	4	0.6153846153846154	8	0.30612244897959184	0.5384615384615384	9	7	5	1	0	1.0	7	7	15	0.08333333333333333	0.25	0.565185592875778	0.9153854119005355	0.26298908524003684	0.8922442736930974	0.5339036182871693	0.9502583458489735	0.9269641676842615	0.9228466153381454	1.0	0.2222222222222222	0.0	0.0030288858656210027	99
967	0.012517365325461065	0.00042864243868367404	0.00035192600387433316	0.9497710809646012	-1	0.5	2	0.6	6	0.38461538461538464	5	0.375	0.38461538461538464	9	5	5	1	0	0.625	8	5	15	0.1	0.5714285714285714	0.5774124883596191	0.900543021818459	0.26298908524003684	0.9531015297148554	0.6538723728969681	0.9385306609800346	0.8891154940023265	0.9338214415699506	1.0	0.3333333333333333	0.0	0.00035192600387433316	16
750	0.05609048977644356	0.0028579277071121988	0.0012046887638367328	0.8753644921842815	-1	0.25	1	0.3	3	0.7692307692307693	10	0.234375	0.7692307692307693	11	10	3	1	0	1.0	8	8	15	0.1111111111111111	0.2857142857142857	0.5774124883596191	0.7997949671007031	0.26298908524003684	0.9141647049842315	0.6607253686886115	0.9478489115384248	0.8891154940023265	0.9017552484496966	1.0	0.2727272727272727	0.0	0.0012046887638367328	49
1346	0.04718296164280245	0.012570397497704316	0.012341173099422417	0.8809867444101185	-1	0.25	1	0.3	3	0.7692307692307693	10	0.26785714285714285	0.6923076923076923	10	9	4	1	0	0.875	7	8	15	0.09090909090909091	0.25	0.5712990406176985	0.8082302078223089	0.3748944078529362	0.85172085007015	0.6821341556658416	0.9522231538786424	0.8412248508617114	0.8869197988130418	1.0	0.3	0.0	0.012341173099422417	26
251	0.002611634941660786	0.00017180973501908982	0.00016560142948549863	0.9973529193678767	-1	0	0	0.5	1	1.0	1	1.0	1.0	2	1	0	3	0	0.3333333333333333	1	3	3	1.0	0	0.4877897865263529	0.7920121504590677	0.5378693025880923	0.9862644588800077	0.7110504496605561	0.9473247125611272	0.9604529854901129	0.9444600145071755	0.5	0.5	0.32742451153164404	0.00016560142948549863	33
2459	0.04598805800013885	0.012389630600111138	0.012180114921161247	0.8810500320151207	-1	0.25	1	0.3	3	0.7692307692307693	10	0.26785714285714285	0.6923076923076923	10	9	4	1	0	0.875	7	8	15	0.09090909090909091	0.25	0.5712990406176985	0.8082302078223089	0.3748944078529362	0.85172085007015	0.6821341556658416	0.9522231538786424	0.8412248508617114	0.8869197988130418	1.0	0.2	0.0	0.012180114921161247	17
3461	0.05044021909606881	0.013124500505652848	0.012014487103194168	0.8911602776236734	-1	0	0	0.2	2	0.8461538461538461	11	0.26785714285714285	0.6923076923076923	11	9	3	3	0	0.875	7	8	15	0.375	0.2222222222222222	0.5774124883596191	0.7950371909439681	0.4867997304658355	0.858271423053195	0.6607253686886115	0.9574352340675333	0.8412248508617114	0.8899208363758532	0.5454545454545454	0.18181818181818182	0.0	0.012014487103194168	12
2993	0.04346029282060203	0.013943758162517335	0.012673940388204035	0.8924881633088988	-1	0	0	0.2	2	0.8461538461538461	11	0.30612244897959184	0.6923076923076923	11	9	3	3	0	1.0	7	7	15	0.375	0.2222222222222222	0.5774124883596191	0.7134480368830878	0.4867997304658355	0.8633703290259559	0.5339036182871693	0.9641377795820657	0.8412248508617114	0.8824428788180857	0.45454545454545453	0.2727272727272727	0.0	0.012673940388204035	17
1827	0.045747583048093204	0.013508335691314243	0.013305089768959446	0.881991195776274	-1	0.25	1	0.3	3	0.7692307692307693	10	0.26785714285714285	0.6923076923076923	10	9	4	1	0	0.875	7	8	15	0.09090909090909091	0.25	0.5712990406176985	0.8082302078223089	0.3748944078529362	0.85172085007015	0.6821341556658416	0.9522231538786424	0.8412248508617114	0.8869197988130418	1.0	0.3	0.0	0.013305089768959446	14
5001	None	None	None	None	None	0	0	0.2222222222222222	2	0.8181818181818182	9	0.43333333333333335	0.6363636363636364	9	7	3	3	0	0.8333333333333334	6	5	13	0.375	0	0.5774124883596191	0.7533057893460992	0.4867997304658355	0.8505709635979085	0.7310999539526546	0.9581472008824374	0.8412248508617114	0.8803150401884063	0.4444444444444444	0.2222222222222222	0.0	None	0
3636	0.04387520314139622	0.014132814443240866	0.012902632723785562	0.8924566785979057	-1	0	0	0.2	2	0.8461538461538461	11	0.30612244897959184	0.6923076923076923	11	9	3	3	0	1.0	7	7	15	0.375	0.2222222222222222	0.5774124883596191	0.7134480368830878	0.4867997304658355	0.8633703290259559	0.5339036182871693	0.9641377795820657	0.8412248508617114	0.8824428788180857	0.45454545454545453	0.18181818181818182	0.0	0.012902632723785562	23
2503	0.04760900720135996	0.013586361875157889	0.01342402489631108	0.8816555191964885	-1	0.25	1	0.3	3	0.7692307692307693	10	0.26785714285714285	0.6923076923076923	10	9	4	1	0	0.875	7	8	15	0.09090909090909091	0.25	0.5712990406176985	0.8082302078223089	0.3748944078529362	0.85172085007015	0.6821341556658416	0.9522231538786424	0.8412248508617114	0.8869197988130418	1.0	0.2	0.0	0.01342402489631108	69
573	None	None	None	None	None	0	0	0.4444444444444444	4	0.45454545454545453	5	0.4642857142857143	0.36363636363636365	6	4	6	3	0	0.5714285714285714	4	7	13	0.21428571428571427	0	0.917771169673577	0.8367802543956577	0.26298908524003684	0.9178984751312315	0.7035429426430717	0.9244094047480081	0.9385346087978436	0.8988161318832242	0.5	0.3333333333333333	0.0	None	0
4467	0.04475354247111524	0.016344783744546263	0.014204686710534363	0.8946398619494149	-1	0	0	0.2	2	0.8461538461538461	11	0.30612244897959184	0.6923076923076923	11	9	3	3	0	1.0	7	7	15	0.375	0.2222222222222222	0.5774124883596191	0.7387152323353472	0.4867997304658355	0.8542861243730276	0.6630097006191593	0.9647511637966332	0.866151957376853	0.8848436492994671	0.45454545454545453	0.18181818181818182	0.0	0.014204686710534363	29
3814	0.03481466048035085	0.008048299767367822	-0.007463570018805059	0.7934212656684343	-1	0	0	0.3	3	0.7692307692307693	10	0.3125	0.5384615384615384	10	7	4	3	0	0.75	8	6	15	0.3333333333333333	0.15384615384615385	0.5712990406176985	0.7130704795903096	0.4867997304658355	0.9196544831439901	0.43140038260071395	0.9567227738944799	0.8541293752996173	0.8954783833220716	0.5	0.3	0.0	-0.000746357001880506	4
3248	0.05032231332880599	0.0021606050915017024	0.002135676280910576	0.8781083436813681	-1	0	0	0.2	2	0.8461538461538461	11	0.26785714285714285	0.6923076923076923	10	9	4	3	0	0.875	7	8	15	0.2727272727272727	0.2222222222222222	0.5712990406176985	0.8074950557394883	0.3748944078529362	0.9017840307341213	0.6821341556658416	0.9522231538786424	0.8601805921144718	0.9015375588520939	0.6	0.2	0.0	0.002135676280910576	10
1247	0.03396573109245801	0.006059582938505609	0.006059411946008518	0.859744007571666	-1	0	0	0.3	3	0.6923076923076923	9	0.30612244897959184	0.5384615384615384	9	7	5	4	0	1.0	7	7	15	0.3333333333333333	0.2222222222222222	0.6156694222223051	0.8766022692265989	0.4867997304658355	0.9402183321059735	0.5339036182871693	0.9551554775749579	0.866151957376853	0.9303174189307936	0.3333333333333333	0.3333333333333333	0.0	0.006059411946008518	32
839	0.03469521264126894	0.00471669631060858	0.004467360058062675	0.8652970969068172	-1	0	0	0.3	3	0.6923076923076923	9	0.30612244897959184	0.5384615384615384	9	7	5	4	0	1.0	7	7	15	0.3333333333333333	0.2222222222222222	0.6156694222223051	0.8844519415339448	0.4867997304658355	0.9384719946235923	0.5339036182871693	0.9508281153395391	0.866151957376853	0.9291705766670202	0.2777777777777778	0.3333333333333333	0.0	0.004467360058062675	57
2464	0.048880911032511305	0.007422231965483408	0.007126282205418176	0.8826193089283476	-1	0	0	0.2	2	0.8461538461538461	11	0.30612244897959184	0.6923076923076923	11	9	3	3	0	1.0	7	7	15	0.375	0.2222222222222222	0.5774124883596191	0.7134480368830878	0.4867997304658355	0.8574710336511817	0.5339036182871693	0.9642053501096727	0.8412248508617114	0.8808018975757999	0.45454545454545453	0.18181818181818182	0.0	0.007126282205418176	11
4192	0.044910415335741576	0.01730362991158343	0.014609750883134234	0.8960826591852152	-1	0	0	0.2	2	0.8461538461538461	11	0.30612244897959184	0.6923076923076923	11	9	3	3	0	1.0	7	7	15	0.375	0.2222222222222222	0.5774124883596191	0.7387152323353472	0.4867997304658355	0.8542861243730276	0.6630097006191593	0.9647511637966332	0.866151957376853	0.8848436492994671	0.45454545454545453	0.18181818181818182	0.0	0.014609750883134234	20
4827	0.04932904487949545	0.01389669198904929	0.00806338424295821	0.8862188605081576	-1	0	0	0.2	2	0.8461538461538461	11	0.30612244897959184	0.6923076923076923	11	9	3	3	0	1.0	7	7	15	0.375	0.2222222222222222	0.5774124883596191	0.7387152323353472	0.4867997304658355	0.8585888407262514	0.6630097006191593	0.96283366001998	0.866151957376853	0.8841638554473811	0.45454545454545453	0.18181818181818182	0.0	0.00806338424295821	13
680	0.005273156126329278	0.0009634325644000853	-0.00020170131304242834	0.9969230030001605	-1	0	0	0.3333333333333333	1	1.0	2	1.0	1.0	2	2	1	0	0	0.25	1	4	4	0.0	0	0.421158186215966	0.8945560713385691	0.8445552527537185	0.7082097689420597	0.3520994753991298	0.7009323691834932	0.9090287165961672	0.7845190530504557	0	0	0.0	-2.0170131304242834e-05	8
653	0.02251013299493288	0.0024062151320063565	4.284823933915552e-05	0.9370479630032337	-1	0	0	0.14285714285714285	1	1.0	8	1.0	1.0	9	8	0	1	0	0.1	10	1	10	0.3333333333333333	0	0.673642606834612	0.9103685129144623	0.5941602132361201	0.7588630106744332	0.7800788365711295	0.931724882019568	0.787495294990448	0.8835031224741148	1.0	0.1111111111111111	0.0	4.284823933915552e-05	12
1835	0.04652000650918693	0.012453694390551367	0.012293663504959557	0.8820230815712679	-1	0.25	1	0.3	3	0.7692307692307693	10	0.26785714285714285	0.6923076923076923	10	9	4	1	0	0.875	7	8	15	0.09090909090909091	0.25	0.5712990406176985	0.8082302078223089	0.3748944078529362	0.85172085007015	0.6821341556658416	0.9522231538786424	0.8412248508617114	0.8869197988130418	1.0	0.3	0.0	0.012293663504959557	11
98	1.730402239053113e-05	3.783824169378944e-07	3.7351321115617166e-07	0.9999978603224624	-1	0	0	0.75	3	0.3333333333333333	1	0.625	0.3333333333333333	4	1	0	1	0	0.5	4	2	5	1.0	0.6666666666666666	0.4227059367172802	0.8850345750870007	0.6683649543294011	0.8184345416794893	0.7690489736967444	0.9163135923926522	0.817741844274017	0.8786831003475377	1.0	0.25	0.0	3.7351321115617166e-07	17
590	None	None	None	None	None	0	0	0.4	4	0.5384615384615384	7	0.42857142857142855	0.46153846153846156	10	6	4	7	0	0.7142857142857143	5	7	15	0.875	0.25	0.5774124883596191	0.8381718239523068	0.22243550917028349	0.8643719311050985	0.6187232804651204	0.9464636425372228	0.8599111699256812	0.8931232971343135	0.1	0.3	0.0	None	0
1456	0.04704468312010131	0.013827067446958887	0.013659295103740277	0.8833497566086373	-1	0.25	1	0.3	3	0.7692307692307693	10	0.26785714285714285	0.6923076923076923	9	9	5	1	0	0.875	7	8	15	0.07142857142857142	0.25	0.565185592875778	0.8198863580048423	0.26298908524003684	0.8583432216467002	0.6331683573790287	0.9485468715286588	0.8412248508617114	0.8886618558165433	1.0	0.6666666666666666	0.0	0.013659295103740277	44
570	1.1724468594943777e-05	2.345452552906886e-06	5.583004814533289e-09	0.9997180141049967	-1	0	0	1.0	1	0	0	1.0	0	1	0	0	1	0	0.5	2	1	2	0.3333333333333333	0	0	0	0	0	0	0	0	0	0	0	0	5.583004814533289e-09	15
2941	0.04416113715777352	0.014563199303794983	0.01317330130636986	0.8935550029359584	-1	0	0	0.2	2	0.8461538461538461	11	0.30612244897959184	0.6923076923076923	11	9	3	3	0	1.0	7	7	15	0.375	0.2222222222222222	0.5774124883596191	0.7134480368830878	0.4867997304658355	0.8633703290259559	0.5339036182871693	0.9641377795820657	0.8412248508617114	0.8824428788180857	0.45454545454545453	0.2727272727272727	0.0	0.01317330130636986	33
4968	0.04038302501850219	0.004610411860245538	0.003996826490711674	0.9049398949320999	-1	0	0	0.2	2	0.8461538461538461	11	0.30612244897959184	0.6923076923076923	11	9	3	3	0	1.0	7	7	15	0.375	0.2222222222222222	0.5774124883596191	0.8033334676867517	0.4867997304658355	0.8542861243730276	0.6630097006191593	0.9647511637966332	0.866151957376853	0.8967638139840021	0.45454545454545453	0.18181818181818182	0.0	0.003996826490711674	6
1559	0.04513368855739081	0.01222324903455052	0.012131300924734197	0.8810057962527736	-1	0.25	1	0.3	3	0.7692307692307693	10	0.26785714285714285	0.6923076923076923	10	9	4	1	0	0.875	7	8	15	0.09090909090909091	0.25	0.5712990406176985	0.8082302078223089	0.3748944078529362	0.85172085007015	0.6821341556658416	0.9522231538786424	0.8412248508617114	0.8869197988130418	1.0	0.3	0.0	0.012131300924734197	19
1351	0.04780074619306931	0.01350137933445664	0.013315572652939891	0.8801160603944248	-1	0.25	1	0.3	3	0.7692307692307693	10	0.26785714285714285	0.6923076923076923	10	9	4	1	0	0.875	7	8	15	0.09090909090909091	0.25	0.5712990406176985	0.8082302078223089	0.3748944078529362	0.85172085007015	0.6821341556658416	0.9522231538786424	0.8412248508617114	0.8869197988130418	1.0	0.3	0.0	0.013315572652939891	102
2594	0.042404220365843265	0.014885422520326649	0.013328501820403089	0.8932136240261812	-1	0	0	0.2	2	0.8461538461538461	11	0.30612244897959184	0.6923076923076923	11	9	3	3	0	1.0	7	7	15	0.375	0.2222222222222222	0.5774124883596191	0.7134480368830878	0.4867997304658355	0.8633703290259559	0.5339036182871693	0.9641377795820657	0.8412248508617114	0.8824428788180857	0.45454545454545453	0.2727272727272727	0.0	0.013328501820403089	60
4269	0.045139536953000096	0.017198590383721582	0.014477738443344684	0.895787713298237	-1	0	0	0.2	2	0.8461538461538461	11	0.30612244897959184	0.6923076923076923	11	9	3	3	0	1.0	7	7	15	0.375	0.2222222222222222	0.5774124883596191	0.7387152323353472	0.4867997304658355	0.8542861243730276	0.6630097006191593	0.9647511637966332	0.866151957376853	0.8848436492994671	0.45454545454545453	0.18181818181818182	0.0	0.014477738443344684	56
707	None	None	None	None	None	0.25	1	0.4	4	0.6153846153846154	8	0.7142857142857143	0.46153846153846156	9	6	5	4	0	0.42857142857142855	7	3	15	0.36363636363636365	0.4444444444444444	0.6582039318033595	0.7890851286160238	0.4867997304658355	0.9547786998743361	0.6124643418610891	0.9541202975965328	0.8815217963370221	0.9218701825867283	0.3333333333333333	0.4444444444444444	0.0	None	0
1627	0.046203718707302985	0.01306351485292988	0.012964236467883318	0.8801739759013149	-1	0.25	1	0.3	3	0.7692307692307693	10	0.26785714285714285	0.6923076923076923	10	9	4	1	0	0.875	7	8	15	0.09090909090909091	0.25	0.5712990406176985	0.8082302078223089	0.3748944078529362	0.85172085007015	0.6821341556658416	0.9522231538786424	0.8412248508617114	0.8869197988130418	1.0	0.3	0.0	0.012964236467883318	24
4452	0.0449023941403014	0.016309738059344853	0.014120180801694216	0.8951047495128208	-1	0	0	0.2	2	0.8461538461538461	11	0.30612244897959184	0.6923076923076923	11	9	3	3	0	1.0	7	7	15	0.375	0.2222222222222222	0.5774124883596191	0.7387152323353472	0.4867997304658355	0.8542861243730276	0.6630097006191593	0.9647511637966332	0.866151957376853	0.8848436492994671	0.45454545454545453	0.18181818181818182	0.0	0.014120180801694216	38
3208	0.04298754483577478	0.014686111365597432	0.013141098865788799	0.8929650790613449	-1	0	0	0.2	2	0.8461538461538461	11	0.30612244897959184	0.6923076923076923	11	9	3	3	0	1.0	7	7	15	0.375	0.2222222222222222	0.5774124883596191	0.7134480368830878	0.4867997304658355	0.8633703290259559	0.5339036182871693	0.9641377795820657	0.8412248508617114	0.8824428788180857	0.45454545454545453	0.2727272727272727	0.0	0.013141098865788799	39
2192	0.046244256670579256	0.011940494445982166	0.011859406525867316	0.8819039513189343	-1	0.25	1	0.3	3	0.7692307692307693	10	0.26785714285714285	0.6923076923076923	10	9	4	1	0	0.875	7	8	15	0.09090909090909091	0.25	0.5712990406176985	0.8082302078223089	0.3748944078529362	0.85172085007015	0.6821341556658416	0.9522231538786424	0.8412248508617114	0.8869197988130418	1.0	0.3	0.0	0.011859406525867316	19
2142	0.04713058892749015	0.013099914672949055	0.012673245063364393	0.8808021314968104	-1	0.25	1	0.3	3	0.7692307692307693	10	0.26785714285714285	0.6923076923076923	10	9	4	1	0	0.875	7	8	15	0.09090909090909091	0.25	0.5712990406176985	0.8082302078223089	0.3748944078529362	0.85172085007015	0.6821341556658416	0.9522231538786424	0.8412248508617114	0.8869197988130418	1.0	0.3	0.0	0.012673245063364393	22
2245	0.04895691531358054	0.013439845642154181	0.013433358272589322	0.8813128650868592	-1	0	0	0.2	2	0.8461538461538461	11	0.30612244897959184	0.6923076923076923	11	9	3	2	0	1.0	7	7	15	0.25	0.2222222222222222	0.5774124883596191	0.7134480368830878	0.4867997304658355	0.8574710336511817	0.5614606295967521	0.9639435397195765	0.8412248508617114	0.8805370977566299	0.5909090909090909	0.2727272727272727	0.0	0.013433358272589322	15
931	0.04129554859017191	0.009718736938766804	-0.005451660614058334	0.8730156358997299	-1	0.25	1	0.3	3	0.7692307692307693	10	0.234375	0.7692307692307693	11	10	3	1	0	1.0	8	8	15	0.1111111111111111	0.2857142857142857	0.5774124883596191	0.7898185291508636	0.26298908524003684	0.9097002937491419	0.6056113460694458	0.9529219014385627	0.8891154940023265	0.9014860125087614	1.0	0.2727272727272727	0.0	-0.0005451660614058335	2
1550	None	None	None	None	None	0	0	0.3333333333333333	3	0.6363636363636364	7	0.4642857142857143	0.45454545454545453	7	5	5	4	0	0.5714285714285714	7	4	13	0.3333333333333333	0	0.565185592875778	0.847036022039227	0.26298908524003684	0.8830548322973534	0.5339036182871693	0.9336755349800467	0.8412248508617114	0.8933981063735313	0.2857142857142857	0.42857142857142855	0.0	None	0
120	0.004765046885051314	0.0005657936466904107	0.0005496582471245734	0.9733579491556333	-1	0	0	0.5	3	0.5	3	0.4444444444444444	0.3333333333333333	4	2	3	3	0	0.5	6	3	8	0.375	0.4	0.7182075514466705	0.7449074721443603	0.2494948354952727	0.9436793490145778	0.2598488179422816	0.9252521470996056	0.9155177027235047	0.894299856889046	0.5	0.5	0.0	0.0005496582471245734	12
1186	0.03198912458506978	0.011965181046217866	0.0034265378373061115	0.8006145791941995	-1	0	0	0.14285714285714285	1	1.0	8	1.0	1.0	9	8	0	1	0	0.1	10	1	10	0.3333333333333333	0	0.6789746929846815	0.8812093284131529	0.6805072154220003	0.747058256841482	0.569271001695309	0.9077580764936356	0.6191929035619054	0.8570694153632278	1.0	0.2222222222222222	0.0	0.0034265378373061115	35
83	0.024820489995838968	0.0010131149616689006	-0.00011410034140824732	0.9387798443998336	-1	0.25	1	0.5	5	0.46153846153846156	6	0.375	0.46153846153846156	9	6	5	2	0	0.625	8	5	15	0.18181818181818182	0	0.19851394244369638	0.9516787901676801	0.6828979269384512	0.9103782180347798	0.37597356302298446	0.9567822315896276	0.9478397143034846	0.9426026995821821	0.611111111111111	0.3333333333333333	0.0	-1.1410034140824732e-05	28
4835	0.04414841169771555	0.018080026466721015	0.015854501021717298	0.8948963255277231	-1	0	0	0.2	2	0.8461538461538461	11	0.30612244897959184	0.6923076923076923	11	9	3	3	0	1.0	7	7	15	0.375	0.2222222222222222	0.5774124883596191	0.7387152323353472	0.4867997304658355	0.8542861243730276	0.6630097006191593	0.9647511637966332	0.866151957376853	0.8848436492994671	0.45454545454545453	0.2727272727272727	0.0	0.015854501021717298	55
4455	0.047466925970954824	0.0036091459015115636	0.0035684325522362076	0.8948509569375828	-1	0	0	0.2	2	0.8461538461538461	11	0.30612244897959184	0.6923076923076923	11	9	3	3	0	1.0	7	7	15	0.375	0.2222222222222222	0.5774124883596191	0.8655723058807973	0.4867997304658355	0.8542861243730276	0.6630097006191593	0.9647511637966332	0.866151957376853	0.9099868566469926	0.45454545454545453	0.18181818181818182	0.0	0.0035684325522362076	5
22	0.05119962650003551	0.0007335319229058965	-0.0002685492253881722	0.8622498692055894	-1	0	0	0.2	2	0.8461538461538461	11	0.30612244897959184	0.6923076923076923	11	9	3	0	0	1.0	7	7	15	0.0	0.15384615384615385	0.3310456133589782	0.9396985114608215	0.7220601511723149	0.8981129725147539	0.7179367220930769	0.9469633583425536	0.8680799972443599	0.9309668580894598	0	0	0.0	-2.685492253881722e-05	9
3618	0.04399058638044046	0.014593278910898547	0.013452869655804849	0.8923109358451895	-1	0	0	0.2	2	0.8461538461538461	11	0.30612244897959184	0.6923076923076923	11	9	3	3	0	1.0	7	7	15	0.375	0.2222222222222222	0.5774124883596191	0.7134480368830878	0.4867997304658355	0.8633703290259559	0.5339036182871693	0.9641377795820657	0.8412248508617114	0.8824428788180857	0.45454545454545453	0.2727272727272727	0.0	0.013452869655804849	35
3995	0.04407530994388559	0.01596178152158217	0.014893342672648576	0.8924034080150374	-1	0	0	0.2	2	0.8461538461538461	11	0.30612244897959184	0.6923076923076923	11	9	3	3	0	1.0	7	7	15	0.375	0.2222222222222222	0.5774124883596191	0.7134480368830878	0.4867997304658355	0.8633703290259559	0.5339036182871693	0.9641377795820657	0.8412248508617114	0.8824428788180857	0.45454545454545453	0.2727272727272727	0.0	0.014893342672648576	30
4006	0.04576469679600033	0.002286708405400938	0.0020040223922310227	0.8878679234660116	-1	0	0	0.2	2	0.8461538461538461	11	0.30612244897959184	0.6923076923076923	11	9	3	3	0	1.0	7	7	15	0.375	0.2222222222222222	0.5774124883596191	0.7808230870577267	0.4867997304658355	0.87148496311425	0.5339036182871693	0.9631148978693551	0.8416445980590511	0.8955748901841353	0.2727272727272727	0.5454545454545454	0.0	0.0020040223922310227	4
4025	0.04531504421719603	0.017433304102024327	0.015098945257844222	0.8944448968406297	-1	0	0	0.2	2	0.8461538461538461	11	0.30612244897959184	0.6923076923076923	11	9	3	3	0	1.0	7	7	15	0.375	0.2222222222222222	0.5774124883596191	0.7387152323353472	0.4867997304658355	0.8542861243730276	0.6630097006191593	0.9647511637966332	0.866151957376853	0.8848436492994671	0.45454545454545453	0.18181818181818182	0.0	0.015098945257844222	114
1187	0.04579184208470279	0.013489807584856722	0.01338367467678755	0.8821487650141234	-1	0.25	1	0.3	3	0.7692307692307693	10	0.26785714285714285	0.6923076923076923	10	9	4	1	0	0.875	7	8	15	0.09090909090909091	0.25	0.5712990406176985	0.8082302078223089	0.3748944078529362	0.85172085007015	0.6821341556658416	0.9522231538786424	0.8412248508617114	0.8869197988130418	1.0	0.3	0.0	0.01338367467678755	82
4236	0.04540408999273854	0.016943939108723174	0.014046530916161318	0.8960503692489745	-1	0	0	0.2	2	0.8461538461538461	11	0.30612244897959184	0.6923076923076923	11	9	3	3	0	1.0	7	7	15	0.375	0.2222222222222222	0.5774124883596191	0.7387152323353472	0.4867997304658355	0.8542861243730276	0.6630097006191593	0.9647511637966332	0.866151957376853	0.8848436492994671	0.45454545454545453	0.18181818181818182	0.0	0.014046530916161318	34
3645	0.04394107634794941	0.014524348922111832	0.013386023753262064	0.8923849052279984	-1	0	0	0.2	2	0.8461538461538461	11	0.30612244897959184	0.6923076923076923	11	9	3	3	0	1.0	7	7	15	0.375	0.2222222222222222	0.5774124883596191	0.7134480368830878	0.4867997304658355	0.8633703290259559	0.5339036182871693	0.9641377795820657	0.8412248508617114	0.8824428788180857	0.45454545454545453	0.2727272727272727	0.0	0.013386023753262064	49
2985	0.04425512061006156	0.014360045284330143	0.012993771715677217	0.8926279404685655	-1	0	0	0.2	2	0.8461538461538461	11	0.30612244897959184	0.6923076923076923	11	9	3	3	0	1.0	7	7	15	0.375	0.2222222222222222	0.5774124883596191	0.7134480368830878	0.4867997304658355	0.8633703290259559	0.5339036182871693	0.9641377795820657	0.8412248508617114	0.8824428788180857	0.45454545454545453	0.2727272727272727	0.0	0.012993771715677217	26
4792	None	None	None	None	None	0	0	0.125	1	1.0	9	0.55	0.6666666666666666	7	6	3	3	0	0.8	5	4	11	0.3333333333333333	0	0.6156694222223051	0.8827645731136325	0.6139146735074725	0.7004521773771553	0.9662460222657042	0.963372321497947	0.8754382140930324	0.885541540001119	0.42857142857142855	0.14285714285714285	0.0	None	0
4023	None	None	None	None	None	0	0	0.125	1	1.0	9	0.55	0.6666666666666666	7	6	3	4	0	0.8	5	4	11	0.4444444444444444	0	0.6156694222223051	0.6311735447408527	0.4867997304658355	0.6998539211722687	0.9134163315770865	0.961415451707024	0.8772036066624095	0.8224648658446658	0.2857142857142857	0.2857142857142857	0.0	None	0
1493	0.046645956242971964	0.012196963935096493	0.012115647174375209	0.8821519802482134	-1	0.25	1	0.3	3	0.7692307692307693	10	0.26785714285714285	0.6923076923076923	10	9	4	1	0	0.875	7	8	15	0.09090909090909091	0.25	0.5712990406176985	0.8082302078223089	0.3748944078529362	0.85172085007015	0.6821341556658416	0.9522231538786424	0.8412248508617114	0.8869197988130418	1.0	0.3	0.0	0.012115647174375209	15
28	0.021311566372800638	0.0007729160282211612	2.0785234700381832e-05	0.97085718957289	-1	0	0	0.2857142857142857	2	0.875	7	0.47619047619047616	0.5	5	4	4	2	0	0.42857142857142855	7	3	10	0.18181818181818182	0.2222222222222222	0.33825903832596127	0.9284974069474077	0.5594505755777733	0.8849202461672274	0.5862824294614132	0.937832672333505	0.9183800757511666	0.9197643318108542	0.6	0	0.0	2.0785234700381832e-05	32
2780	0.046323074524268135	0.007487259772835891	0.006843147987886307	0.884054468655504	-1	0.25	1	0.3	3	0.7692307692307693	10	0.26785714285714285	0.6923076923076923	10	9	4	1	0	0.875	7	8	15	0.09090909090909091	0.25	0.5712990406176985	0.8082302078223089	0.22243550917028349	0.918190275456539	0.7372481782850073	0.948756724126344	0.8724294682533656	0.9053705813985241	1.0	0.2	0.0	0.006843147987886307	7
3835	0.042470182883886	0.008448404255384604	0.007448994532036065	0.8833391214723116	-1	0	0	0.2	2	0.8461538461538461	11	0.30612244897959184	0.6923076923076923	11	9	3	3	0	1.0	7	7	15	0.375	0.2222222222222222	0.5774124883596191	0.7493721140906501	0.4867997304658355	0.8633703290259559	0.5339036182871693	0.9641377795820657	0.8412248508617114	0.8886272582740093	0.45454545454545453	0.2727272727272727	0.0	0.007448994532036065	21
636	0.012050198434816526	0.0018680990162116206	-0.0008996788552405641	0.9704022766381518	-1	0	0	0.5	3	0.5714285714285714	4	0.5	0.5714285714285714	5	4	3	3	0	0.5	6	3	9	0.3333333333333333	0	0.5536205479136995	0.7471601981557002	0.24783785456435153	0.8330971694819207	0.8789996003141634	0.9606626988334722	0.8815217963370221	0.8767748853916368	0.6	0.2	0.0	-8.996788552405641e-05	10
2102	0.04627095159668375	0.01221440167601696	0.012117503955183328	0.8812896544821148	-1	0.25	1	0.3	3	0.7692307692307693	10	0.26785714285714285	0.6923076923076923	10	9	4	1	0	0.875	7	8	15	0.09090909090909091	0.25	0.5712990406176985	0.8082302078223089	0.3748944078529362	0.85172085007015	0.6821341556658416	0.9522231538786424	0.8412248508617114	0.8869197988130418	1.0	0.3	0.0	0.012117503955183328	29
2895	0.04649635000981718	0.013849351161461977	0.013679068083568537	0.8816392049675406	-1	0.25	1	0.3	3	0.7692307692307693	10	0.26785714285714285	0.6923076923076923	10	9	4	1	0	0.875	7	8	15	0.09090909090909091	0.25	0.5712990406176985	0.8082302078223089	0.3748944078529362	0.85172085007015	0.6821341556658416	0.9522231538786424	0.8412248508617114	0.8869197988130418	1.0	0.2	0.0	0.013679068083568537	19
1139	0.03890146227894133	0.0018073730260346277	-0.0015507585334491286	0.9388816720516244	-1	0.25	1	0.5	5	0.46153846153846156	6	0.5	0.23076923076923078	6	3	8	1	0	0.3	10	3	15	0.058823529411764705	0.4	0.5712990406176985	0.8982741502652019	0.4867997304658355	0.9564958295387868	0.5131740885171079	0.9703537964338638	0.8618275141935959	0.94877675286168	1.0	0.3333333333333333	0.0	-0.00015507585334491287	1
302	2.2710775992196825e-05	1.1043338484948893e-07	-1.0038821003640519e-07	0.99999767607342	-1	0	0	0.5	1	1.0	1	1.0	1.0	1	1	1	1	0	0.3333333333333333	3	1	3	0.16666666666666666	0	0.22447934609128964	0.5	0.8327501943222542	0.5	0.8692884878390951	0.5	0.9506074812367936	0.5	1.0	0	0.0	-1.0038821003640518e-08	9
1076	0.0675527125948159	0.009623754056831415	0.007159824357686623	0.6665780178731915	-1	0	0	0.3	3	0.8333333333333334	10	0.5384615384615384	0.8333333333333334	12	10	1	1	0	0.15384615384615385	2	13	14	0.25	0.16666666666666666	0.6616874734532348	0.867900982933974	0.6810756488019928	0.7103474852403225	0.569271001695309	0.8227811147100901	0.6191929035619054	0.8081914005170535	1.0	0.25	0.0	0.007159824357686623	20
2005	0.04583548852384311	0.013460519955968288	0.013316026097979397	0.8820587287551469	-1	0.25	1	0.3	3	0.7692307692307693	10	0.26785714285714285	0.6923076923076923	10	9	4	1	0	0.875	7	8	15	0.09090909090909091	0.25	0.5712990406176985	0.8082302078223089	0.3748944078529362	0.85172085007015	0.6821341556658416	0.9522231538786424	0.8412248508617114	0.8869197988130418	1.0	0.2	0.0	0.013316026097979397	27
4388	0.04956415346652412	0.015863978134765873	0.011578547871258086	0.9104092204697478	-1	0	0	0.2	2	0.8461538461538461	11	0.30612244897959184	0.6923076923076923	11	9	3	3	0	1.0	7	7	15	0.375	0.2222222222222222	0.5774124883596191	0.7922907950117279	0.4867997304658355	0.8545518791297946	0.278190705514562	0.9679955249209651	0.866151957376853	0.8977954723650393	0.45454545454545453	0.18181818181818182	0.0	0.011578547871258086	13
2347	0.04629322291594841	0.0135836596739276	0.013269718194708891	0.8819655142291379	-1	0.25	1	0.3	3	0.7692307692307693	10	0.26785714285714285	0.6923076923076923	10	9	4	1	0	0.875	7	8	15	0.09090909090909091	0.25	0.5712990406176985	0.8082302078223089	0.3748944078529362	0.85172085007015	0.6821341556658416	0.9522231538786424	0.8412248508617114	0.8869197988130418	1.0	0.2	0.0	0.013269718194708891	19
3001	0.042899579140374955	0.014214498434671709	0.012851418845163444	0.8923427299280416	-1	0	0	0.2	2	0.8461538461538461	11	0.30612244897959184	0.6923076923076923	11	9	3	3	0	1.0	7	7	15	0.375	0.2222222222222222	0.5774124883596191	0.7134480368830878	0.4867997304658355	0.8633703290259559	0.5339036182871693	0.9641377795820657	0.8412248508617114	0.8824428788180857	0.45454545454545453	0.2727272727272727	0.0	0.012851418845163444	17
1565	0.04162806347809441	0.006917058844846701	0.005907462655039563	0.9030373961810807	-1	0.25	1	0.3	3	0.7692307692307693	10	0.26785714285714285	0.6923076923076923	10	9	4	1	0	0.875	7	8	15	0.09090909090909091	0.25	0.5712990406176985	0.8387947840040798	0.2889335813781129	0.8402586173345162	0.6187232804651204	0.9607163181614041	0.8412248508617114	0.8974098251213487	1.0	0.3	0.0	0.005907462655039563	13
833	0.006835062364747294	0.001783812375961635	0.0015695860052902704	0.9667435510168598	-1	0	0	0.4	2	0.8	4	0.7	0.6	4	3	2	2	0	0.4	5	2	7	0.2857142857142857	0	0.6866696473038585	0.6354439680948437	0.45520304312285076	0.9137135687623821	0.35933658040131516	0.9489096439866476	0.8538684483810581	0.8749808880344928	0.625	0.5	0.0	0.0015695860052902704	19
2718	0.04251804597421265	0.004787323259249242	-0.0034696522339764434	0.8775605666583777	-1	0	0	0.2	2	0.8461538461538461	11	0.30612244897959184	0.6923076923076923	11	9	3	3	0	1.0	7	7	15	0.375	0.2222222222222222	0.5774124883596191	0.7172840970936731	0.4867997304658355	0.8633703290259559	0.5339036182871693	0.9641377795820657	0.866151957376853	0.8830927787202767	0.45454545454545453	0.2727272727272727	0.0	-0.0003469652233976443	6
90	0.02198216020405111	0.0030714407817803335	-0.0007409516202264992	0.94878067806813	-1	0	0	0.3333333333333333	2	0.7142857142857143	5	0.36	0.7142857142857143	7	5	1	0	0	1.0	5	5	9	0.0	0	0.6040641117349551	0.8418819113104684	0.8801942796493443	0.8989092152701499	0.7736577663119905	0.927031222965689	0.8735886619636183	0.8940826135589128	0	0	0.0	-7.409516202264992e-05	11
4126	0.04476091368924977	0.017747827710759785	0.015314673652147311	0.8945338988273243	-1	0	0	0.2	2	0.8461538461538461	11	0.30612244897959184	0.6923076923076923	11	9	3	3	0	1.0	7	7	15	0.375	0.2222222222222222	0.5774124883596191	0.7387152323353472	0.4867997304658355	0.8542861243730276	0.6630097006191593	0.9647511637966332	0.866151957376853	0.8848436492994671	0.45454545454545453	0.18181818181818182	0.0	0.015314673652147311	77
1906	0.0396354756543373	0.002378422421683453	0.0006766636891918423	0.7845634018850626	-1	0.25	1	0.4	4	0.6153846153846154	8	0.375	0.46153846153846156	10	6	4	4	0	0.4	10	4	15	0.5	0.2857142857142857	0.5965409552909622	0.7329923074049434	0.3748944078529362	0.8849273452432519	0.6821341556658416	0.959071799819236	0.8541293752996173	0.8877520349675089	0.25	0.2	0.0	0.0006766636891918423	2
3752	None	None	None	None	None	0	0	0.2	2	0.8461538461538461	11	0.35714285714285715	0.6923076923076923	11	9	3	3	0	0.8571428571428571	7	6	15	0.375	0.2222222222222222	0.5774124883596191	0.62268945930422	0.4867997304658355	0.8793805841863672	0.6607253686886115	0.9674238868175089	0.866151957376853	0.8764829570205774	0.36363636363636365	0.18181818181818182	0.0	None	0
4451	0.044804617405817156	0.01787555243365647	0.015496129476109533	0.8950090883193682	-1	0	0	0.2	2	0.8461538461538461	11	0.30612244897959184	0.6923076923076923	11	9	3	3	0	1.0	7	7	15	0.375	0.2222222222222222	0.5774124883596191	0.7387152323353472	0.4867997304658355	0.8542861243730276	0.6630097006191593	0.9647511637966332	0.866151957376853	0.8848436492994671	0.45454545454545453	0.18181818181818182	0.0	0.015496129476109533	35
4235	0.04498533076530187	0.015895695530585154	0.013578051450900413	0.8941630025863901	-1	0	0	0.2	2	0.8461538461538461	11	0.30612244897959184	0.6923076923076923	11	9	3	3	0	1.0	7	7	15	0.375	0.2222222222222222	0.5774124883596191	0.7387152323353472	0.4867997304658355	0.8542861243730276	0.6630097006191593	0.9647511637966332	0.866151957376853	0.8848436492994671	0.45454545454545453	0.18181818181818182	0.0	0.013578051450900413	31
485	0.002073926343177833	0.0004412305861099909	0.000422237396596993	0.9894053735071018	-1	0	0	0.3333333333333333	1	1.0	2	0.6666666666666666	0.5	2	1	1	0	0	0.6666666666666666	2	3	4	0.0	0	0.45862277550588965	0.6008192646109242	0.578196372431209	0.5064155431212145	0.8229874791560328	0.781349656387437	0.8204048093204529	0.6386164365445228	0	0	0.0	0.000422237396596993	13
1945	0.04598251986949296	0.012646212843744519	0.012529148236340432	0.8807649692263466	-1	0.25	1	0.3	3	0.7692307692307693	10	0.26785714285714285	0.6923076923076923	10	9	4	1	0	0.875	7	8	15	0.09090909090909091	0.25	0.5712990406176985	0.8082302078223089	0.3748944078529362	0.85172085007015	0.6683556500110501	0.9518048922270106	0.8412248508617114	0.8866133517617307	1.0	0.2	0.0	0.012529148236340432	30
4441	0.044487574712584854	0.016647111751546012	0.01428970919662869	0.8940271857507591	-1	0	0	0.2	2	0.8461538461538461	11	0.30612244897959184	0.6923076923076923	11	9	3	3	0	1.0	7	7	15	0.375	0.2222222222222222	0.5774124883596191	0.7387152323353472	0.4867997304658355	0.8542861243730276	0.6630097006191593	0.9647511637966332	0.866151957376853	0.8848436492994671	0.45454545454545453	0.2727272727272727	0.0	0.01428970919662869	24
4419	0.04340854763198218	0.013486219667360435	0.010623791003524969	0.8983201803729625	-1	0	0	0.2	2	0.8461538461538461	11	0.30612244897959184	0.6923076923076923	11	9	3	3	0	1.0	7	7	15	0.375	0.2222222222222222	0.5774124883596191	0.7922907950117279	0.4867997304658355	0.8542861243730276	0.6630097006191593	0.9647511637966332	0.866151957376853	0.8946316211245252	0.45454545454545453	0.18181818181818182	0.0	0.010623791003524969	12
1079	0.034983266439239345	0.0047437358566996555	0.004743733542288057	0.8647847575268014	-1	0	0	0.3	3	0.6923076923076923	9	0.30612244897959184	0.5384615384615384	9	7	5	4	0	1.0	7	7	15	0.3333333333333333	0.2222222222222222	0.6156694222223051	0.8766022692265989	0.4867997304658355	0.9402183321059735	0.5339036182871693	0.9543303909158187	0.866151957376853	0.9299036460107898	0.2777777777777778	0.3333333333333333	0.0	0.004743733542288057	45
687	0.002766425809343661	0.0008154767062487139	0.0007016033681819227	0.9962026067329427	-1	0	0	0.5	1	1.0	1	1.0	1.0	2	1	0	0	0	0.3333333333333333	3	1	3	0.0	0	0.9308919831238036	0.6391234092336134	0.5930367435989579	0.5028086445510821	0.5192005820066947	0.9709970733976895	0.9112472830997026	0.7965021370321097	0	0	0.0	0.0007016033681819227	45
2523	0.04927179815037312	0.010896603117768883	0.010303232168665112	0.8959160730800485	-1	0.25	1	0.3	3	0.7692307692307693	10	0.26785714285714285	0.6923076923076923	10	9	4	1	0	0.875	7	8	15	0.09090909090909091	0.25	0.5712990406176985	0.8953616053868343	0.3748944078529362	0.85172085007015	0.6683556500110501	0.9518048922270106	0.8412248508617114	0.9082673678190173	1.0	0.2	0.0	0.010303232168665112	10
3959	0.05329304447671967	0.017866551324296345	0.013270091260108913	0.8830678889061041	-1	0	0	0.2	2	0.8461538461538461	11	0.26785714285714285	0.6923076923076923	11	9	3	3	0	0.875	8	7	15	0.375	0.25	0.5774124883596191	0.7946736605617705	0.4867997304658355	0.846343342898506	0.6630097006191593	0.9604304788265703	0.8412248508617114	0.8892351894514366	0.5454545454545454	0.2727272727272727	0.0	0.013270091260108913	6
2063	0.045618822535377836	0.011911338395055503	0.011808023427126434	0.8823064596298512	-1	0.25	1	0.3	3	0.7692307692307693	10	0.26785714285714285	0.6923076923076923	10	9	4	1	0	0.875	7	8	15	0.09090909090909091	0.25	0.5712990406176985	0.8082302078223089	0.3748944078529362	0.85172085007015	0.6821341556658416	0.9522231538786424	0.8412248508617114	0.8869197988130418	1.0	0.6	0.0	0.011808023427126434	16
1869	0.047471661534292546	0.013681048552011455	0.013558672718971215	0.8810922468550577	-1	0.25	1	0.3	3	0.7692307692307693	10	0.26785714285714285	0.6923076923076923	10	9	4	1	0	0.875	7	8	15	0.09090909090909091	0.25	0.5712990406176985	0.8082302078223089	0.3748944078529362	0.85172085007015	0.6821341556658416	0.9522231538786424	0.8412248508617114	0.8869197988130418	1.0	0.3	0.0	0.013558672718971215	50
2589	0.04355853451248777	0.015020419683445897	0.013829131150593667	0.8937217790307921	-1	0	0	0.2	2	0.8461538461538461	11	0.30612244897959184	0.6923076923076923	11	9	3	3	0	1.0	7	7	15	0.375	0.2222222222222222	0.5774124883596191	0.7134480368830878	0.4867997304658355	0.8633703290259559	0.5339036182871693	0.9641377795820657	0.8412248508617114	0.8824428788180857	0.45454545454545453	0.2727272727272727	0.0	0.013829131150593667	64
2535	0.04642305035415167	0.012592494207375004	0.01248833068521692	0.8822758007341864	-1	0.25	1	0.3	3	0.7692307692307693	10	0.26785714285714285	0.6923076923076923	10	9	4	1	0	0.875	7	8	15	0.09090909090909091	0.25	0.5712990406176985	0.8082302078223089	0.3748944078529362	0.85172085007015	0.6821341556658416	0.9522231538786424	0.8412248508617114	0.8869197988130418	1.0	0.3	0.0	0.01248833068521692	32
2739	0.043808860370157174	0.01436539472680136	0.013109546435340902	0.8933386363396973	-1	0	0	0.2	2	0.8461538461538461	11	0.30612244897959184	0.6923076923076923	11	9	3	3	0	1.0	7	7	15	0.375	0.2222222222222222	0.5774124883596191	0.7134480368830878	0.4867997304658355	0.8633703290259559	0.5339036182871693	0.9641377795820657	0.8412248508617114	0.8824428788180857	0.45454545454545453	0.18181818181818182	0.0	0.013109546435340902	38
358	0.02034459198717412	0.002150263325710716	-0.0021401308232665258	0.9593464523883011	-1	0	0	0.25	2	0.7777777777777778	7	0.6111111111111112	0.4444444444444444	6	4	4	1	0	0.2222222222222222	9	2	11	0.1	0	0.688194000736234	0.8448244231156926	0.5224587296169718	0.91996414651761	0.7330486804806695	0.9200348745831425	0.7615856883595825	0.8996267471172611	1.0	0.16666666666666666	0.0	-0.0002140130823266526	6
4022	0.046696027151735806	0.003256643650796623	0.0031499347404402188	0.897393563338422	-1	0	0	0.2	2	0.8461538461538461	11	0.30612244897959184	0.6923076923076923	11	9	3	3	0	1.0	7	7	15	0.375	0.2222222222222222	0.5774124883596191	0.8655723058807973	0.4867997304658355	0.8542861243730276	0.6630097006191593	0.9647511637966332	0.866151957376853	0.9099868566469926	0.45454545454545453	0.18181818181818182	0.0	0.0031499347404402188	7
1795	0.045469754708637566	0.012578120581646523	0.012333025843835445	0.8819123469951522	-1	0.25	1	0.3	3	0.7692307692307693	10	0.26785714285714285	0.6923076923076923	10	9	4	1	0	0.875	7	8	15	0.09090909090909091	0.25	0.5712990406176985	0.8082302078223089	0.3748944078529362	0.85172085007015	0.6821341556658416	0.9522231538786424	0.8412248508617114	0.8869197988130418	1.0	0.3	0.0	0.012333025843835445	20
591	0.0036729838595582565	0.0016686109445157246	0.0016646114222369653	0.9948495975397957	-1	0	0	0.3333333333333333	1	1.0	2	1.0	1.0	3	2	0	0	0	0.25	1	4	4	0.0	0	0.5368788943085763	0.7934374161319817	0.7558847351227348	0.7605467559946545	0.4372736420909309	0.742832077063309	0.7880574891067873	0.7662752198582652	0	0	0.0	0.0016646114222369653	35
2025	0.046417585675294186	0.012256769087402208	0.012172656252693476	0.8811250522423247	-1	0.25	1	0.3	3	0.7692307692307693	10	0.26785714285714285	0.6923076923076923	10	9	4	1	0	0.875	7	8	15	0.09090909090909091	0.25	0.5712990406176985	0.8082302078223089	0.3748944078529362	0.85172085007015	0.6821341556658416	0.9522231538786424	0.8412248508617114	0.8869197988130418	1.0	0.3	0.0	0.012172656252693476	21
2461	0.05362608309577794	0.010535217115358618	0.008456063803585502	0.8621051477465949	-1	0	0	0.2	2	0.8461538461538461	11	0.30612244897959184	0.6923076923076923	11	9	3	3	0	1.0	7	7	15	0.375	0.2222222222222222	0.5774124883596191	0.7545179960657317	0.4867997304658355	0.8633703290259559	0.5339036182871693	0.9641377795820657	0.8412248508617114	0.8895341653893911	0.45454545454545453	0.2727272727272727	0.0	0.008456063803585502	11
2095	0.047326885451528224	0.013602429393605604	0.013392906058449448	0.8811196460816144	-1	0.25	1	0.3	3	0.7692307692307693	10	0.26785714285714285	0.6923076923076923	10	9	4	1	0	0.875	7	8	15	0.09090909090909091	0.25	0.5712990406176985	0.8082302078223089	0.3748944078529362	0.85172085007015	0.6821341556658416	0.9522231538786424	0.8412248508617114	0.8869197988130418	1.0	0.3	0.0	0.013392906058449448	20
4005	0.048640249606730225	0.012149836053849944	0.011922327696520124	0.8830093606745423	-1	0	0	0.2	2	0.8461538461538461	11	0.30612244897959184	0.6923076923076923	11	9	3	3	0	1.0	7	7	15	0.375	0.2222222222222222	0.5774124883596191	0.7449972121361118	0.4867997304658355	0.8542861243730276	0.6630097006191593	0.9647511637966332	0.866151957376853	0.8859531735853953	0.2727272727272727	0.2727272727272727	0.0	0.011922327696520124	15
2890	0.04506084241732082	0.015514430691216188	0.014363348325026929	0.894105128539479	-1	0	0	0.2	2	0.8461538461538461	11	0.30612244897959184	0.6923076923076923	11	9	3	4	0	1.0	7	7	15	0.5	0.2222222222222222	0.5774124883596191	0.7134480368830878	0.4867997304658355	0.8633703290259559	0.5339036182871693	0.9641377795820657	0.8412248508617114	0.8824428788180857	0.2727272727272727	0.18181818181818182	0.0	0.014363348325026929	29
364	0.00495528433103076	0.001281110793567504	-0.0011322856986766736	0.9938442725087949	-1	0	0	0.5714285714285714	4	0.5	4	0.625	0.25	6	2	3	4	0	1.0	4	4	10	0.6666666666666666	0.5714285714285714	0.46017308357838244	0.8472482576058649	0.4855387201614727	0.963139242758818	0.7188864789046592	0.8903573763896815	0.9114279136140274	0.9134791920964481	0.3333333333333333	0.3333333333333333	0.0	-0.00011322856986766736	4
1003	0.030543243972898294	0.003788073548080201	0.0033525083677341666	0.8718534703200636	-1	0	0	0.3	3	0.6923076923076923	9	0.35714285714285715	0.5384615384615384	9	7	5	4	0	0.8571428571428571	6	7	15	0.3333333333333333	0.2	0.6156694222223051	0.8850858102442405	0.5615953212779157	0.9138188296019222	0.5339036182871693	0.9615090436160426	0.8412248508617114	0.9269159945601355	0.2222222222222222	0.3333333333333333	0.0	0.0033525083677341666	37
1777	0.04625379726986064	0.01273943199097134	0.012605034134646552	0.8801361419123832	-1	0.25	1	0.3	3	0.7692307692307693	10	0.26785714285714285	0.6923076923076923	10	9	4	1	0	0.875	7	8	15	0.09090909090909091	0.25	0.5712990406176985	0.8082302078223089	0.3748944078529362	0.85172085007015	0.6821341556658416	0.9522231538786424	0.8412248508617114	0.8869197988130418	1.0	0.3	0.0	0.012605034134646552	29
5040	0.03739379208526877	0.0019761008303487335	-0.00024188342593111002	0.48818358428288955	-1	0	0	0.2	2	0.8461538461538461	11	0.2727272727272727	0.7692307692307693	12	10	2	2	0	0.45454545454545453	11	5	15	0.3333333333333333	0.2222222222222222	0.5898452112411265	0.7303831611820086	0.4867997304658355	0.8579828922329825	0.6832763216311155	0.96312869315408	0.866151957376853	0.8828105896364026	0.5833333333333334	0.08333333333333333	0.0	-2.4188342593111e-05	6
1431	0.04734616989959892	0.008168788986199637	0.00479348359113366	0.8757756254733673	-1	0.25	1	0.3	3	0.7692307692307693	10	0.26785714285714285	0.6923076923076923	10	9	4	1	0	0.875	7	8	15	0.09090909090909091	0.25	0.5712990406176985	0.8082302078223089	0.3748944078529362	0.9287644867205995	0.6821341556658416	0.9522231538786424	0.8412248508617114	0.9115646781627407	1.0	0.3	0.0	0.00479348359113366	11
830	0.004253049030318868	0.0004421347150388431	-0.00032162188496463143	0.9936086834404348	-1	0	0	0.3333333333333333	1	1.0	2	1.0	1.0	3	2	0	0	0	0.25	4	1	4	0.0	0	0.6582039318033595	0.7929471979975699	0.6139146735074725	0.9033072859888807	0.21866910167592732	0.9556770565264906	0.9341380074404384	0.9016837957338182	0	0	0.0	-3.216218849646314e-05	5
1084	0.04717974913941554	0.00927792765361573	0.008824736993895469	0.7506303699530615	-1	0	0	0.125	1	1.0	10	1.0	1.0	11	10	0	1	0	0.08333333333333333	12	1	12	0.3333333333333333	0	0.6616874734532348	0.7395871638555542	0.6805072154220003	0.7604092925860779	0.774938292309022	0.9014771065668032	0.7441888501096184	0.8131837317667598	1.0	0.18181818181818182	0.0	0.008824736993895469	25
4472	0.043663118440193556	0.016336741296462613	0.014279507542527783	0.8948887672809283	-1	0	0	0.2	2	0.8461538461538461	11	0.30612244897959184	0.6923076923076923	11	9	3	3	0	1.0	7	7	15	0.375	0.2222222222222222	0.5774124883596191	0.7387152323353472	0.4867997304658355	0.8542861243730276	0.6630097006191593	0.9647511637966332	0.866151957376853	0.8848436492994671	0.45454545454545453	0.2727272727272727	0.0	0.014279507542527783	25
744	0.016185792626131703	0.00017638966073734677	4.861844848022318e-05	0.9667296790537088	-1	0	0	0.5	4	0.5555555555555556	5	0.36666666666666664	0.4444444444444444	5	4	5	3	0	0.8333333333333334	6	5	11	0.23076923076923078	0.2222222222222222	0.6616874734532348	0.9370253338062974	0.8146978943625092	0.7825952659079534	0.569271001695309	0.6998298663999902	0.8387720432282035	0.8332873468641246	0.6	0.6	0.0	4.861844848022318e-05	8
3419	0.04373985012997476	0.014271465244484352	0.012926982966138026	0.8925960276122253	-1	0	0	0.2	2	0.8461538461538461	11	0.30612244897959184	0.6923076923076923	11	9	3	3	0	1.0	7	7	15	0.375	0.2222222222222222	0.5774124883596191	0.7134480368830878	0.4867997304658355	0.8633703290259559	0.5339036182871693	0.9641377795820657	0.8412248508617114	0.8824428788180857	0.45454545454545453	0.18181818181818182	0.0	0.012926982966138026	18
3092	0.043423994158450226	0.01418219996177143	0.012935003138006178	0.8921884279199641	-1	0	0	0.2	2	0.8461538461538461	11	0.30612244897959184	0.6923076923076923	11	9	3	3	0	1.0	7	7	15	0.375	0.2222222222222222	0.5774124883596191	0.7134480368830878	0.4867997304658355	0.8633703290259559	0.5339036182871693	0.9641377795820657	0.8412248508617114	0.8824428788180857	0.45454545454545453	0.2727272727272727	0.0	0.012935003138006178	24
3951	0.04370978235255429	0.014462530798621837	0.013138375537859258	0.8932100488422478	-1	0	0	0.2	2	0.8461538461538461	11	0.30612244897959184	0.6923076923076923	11	9	3	3	0	1.0	7	7	15	0.375	0.2222222222222222	0.5774124883596191	0.7134480368830878	0.4867997304658355	0.8633703290259559	0.5339036182871693	0.9641377795820657	0.8412248508617114	0.8824428788180857	0.45454545454545453	0.2727272727272727	0.0	0.013138375537859258	18
2019	0.04637062515912331	0.013618944862253833	0.01334870371067039	0.8820718193580332	-1	0.25	1	0.3	3	0.7692307692307693	10	0.26785714285714285	0.6923076923076923	10	9	4	1	0	0.875	7	8	15	0.09090909090909091	0.25	0.5712990406176985	0.8082302078223089	0.3748944078529362	0.85172085007015	0.6683556500110501	0.9518048922270106	0.8412248508617114	0.8866133517617307	1.0	0.3	0.0	0.01334870371067039	31
879	0.011252222094051982	0.000793805117638069	-2.8811652068938544e-05	0.9445278743743776	-1	0	0	0.42857142857142855	3	0.625	5	0.4166666666666667	0.375	4	3	5	3	0	0.6666666666666666	6	4	10	0.23076923076923078	0	0.7278801258259776	0.8041977921836291	0.3748944078529362	0.7983744791572421	0.4901127533736503	0.9527724383776784	0.8930499940713479	0.8733712824671218	0.5	0.25	0.0	-2.8811652068938542e-06	9
1213	0.06251477493360919	0.011844401446659986	0.007560175943335176	0.6739648183707574	-1	0	0	0.3	3	0.8333333333333334	10	0.5384615384615384	0.8333333333333334	12	10	1	1	0	0.15384615384615385	2	13	14	0.25	0.16666666666666666	0.6616874734532348	0.867900982933974	0.6810756488019928	0.7103474852403225	0.569271001695309	0.8227811147100901	0.6191929035619054	0.8081914005170535	1.0	0.25	0.0	0.007560175943335176	12
787	0.03222028022206835	0.0006372024501257523	0.00028886456023029814	0.95053836168839	-1	0.25	1	0.5	5	0.46153846153846156	6	0.5	0.23076923076923078	6	3	8	1	0	0.3	10	3	15	0.058823529411764705	0.4	0.6724419707871361	0.833695737155329	0.4867997304658355	0.9440617072235279	0.5131740885171079	0.9703537964338638	0.8618275141935959	0.9335227888032845	1.0	0.3333333333333333	0.0	0.00028886456023029814	7
1109	0.06131004931099673	0.014019886376264253	0.012186300026907067	0.6831941473369431	-1	0	0	0.3	3	0.8461538461538461	11	0.5357142857142857	0.8461538461538461	13	11	1	1	0	0.14285714285714285	2	14	15	0.25	0.15384615384615385	0.6616874734532348	0.8814963592593383	0.6805072154220003	0.8706773929260617	0.569271001695309	0.8159168857053954	0.6191929035619054	0.8582529301967098	1.0	0.23076923076923078	0.0	0.012186300026907067	6
2906	0.04791537401478712	0.014884583826208012	0.012586697028626552	0.9072008102804856	-1	0	0	0.2	2	0.8461538461538461	11	0.30612244897959184	0.6923076923076923	11	9	3	3	0	1.0	7	7	15	0.375	0.2222222222222222	0.5774124883596191	0.7616926605865648	0.4867997304658355	0.8619468467340268	0.2759063735840142	0.9670230739317459	0.8412248508617114	0.8932125040428399	0.45454545454545453	0.2727272727272727	0.0	0.012586697028626552	24
2658	0.04184258701000472	0.009224298448011708	-0.005921322003537137	0.8926938901721829	-1	0	0	0.1	1	1.0	13	0.35714285714285715	0.7692307692307693	11	10	3	3	0	0.8571428571428571	7	6	15	0.3333333333333333	0	0.5774124883596191	0.721917387561479	0.4867997304658355	0.8725849123207211	0.5339036182871693	0.9602823574608604	0.866151957376853	0.8829993236942378	0.45454545454545453	0.2727272727272727	0.0	-0.0005921322003537138	4
[truncated: 4,064 more rows]
