# Supplementary material for: Environmental influences on evolvable robots
Source: PLoS One. 2020 May 29;15(5):e0233848. doi: 10.1371/journal.pone.0233848 (PMC7259730; doi:10.1371/journal.pone.0233848)
Supplement: S1 Dataset — (ZIP) [file pone.0233848.s003.zip › data_plosone/snapshots_ids_flat_1.tsv]

generation	robot_id
72	3488
72	3381
72	3680
72	3368
72	3678
72	3483
72	3532
72	3624
72	3306
72	3618
72	3282
72	3360
72	3430
72	3611
72	3551
72	3670
72	3685
72	3274
72	3309
72	3657
72	3391
72	3692
72	3676
72	3649
72	3440
72	3362
72	3563
72	3661
72	3681
72	3575
72	3408
72	3596
72	3396
72	3356
72	3621
72	3471
72	3303
72	3679
72	3689
72	3226
72	3524
72	3590
72	3537
72	3612
72	3458
72	3554
72	3684
72	3327
72	3642
72	3271
72	3606
72	3331
72	3687
72	3315
72	3251
72	3502
72	3623
72	3420
72	3339
72	3620
72	3597
72	3640
72	3027
72	3602
72	3370
72	3433
72	3435
72	3663
72	3682
72	3688
72	3656
72	3647
72	3616
72	3697
72	3591
72	3673
72	3351
72	3481
72	3699
72	3476
72	3557
72	3659
72	3683
72	3540
72	3698
72	3694
72	3492
72	3441
72	3562
72	3515
72	3686
72	3628
72	3546
72	3672
72	3636
72	3552
72	3585
72	3289
72	3512
72	3416
50	2326
50	2414
50	2554
50	2501
50	2164
50	2558
50	2559
50	2568
50	2592
50	2566
50	2540
50	2405
50	2468
50	2217
50	2577
50	2354
50	1957
50	2469
50	2504
50	2453
50	2256
50	2600
50	2367
50	2488
50	2073
50	2581
50	2239
50	2441
50	2482
50	2534
50	2252
50	2596
50	2190
50	2516
50	2518
50	2276
50	1470
50	2526
50	2483
50	2385
50	2104
50	1878
50	1954
50	2247
50	1523
50	2503
50	2548
50	2398
50	2399
50	2589
50	2510
50	2582
50	2481
50	2546
50	1664
50	2192
50	2401
50	2550
50	2545
50	2532
50	2228
50	1796
50	2575
50	2564
50	2386
50	2499
50	2509
50	2230
50	2555
50	1419
50	2588
50	2475
50	2322
50	2525
50	2522
50	2379
50	2599
50	2145
50	2028
50	2551
50	2574
50	2425
50	2257
50	1877
50	2466
50	2527
50	1895
50	2535
50	2586
50	2539
50	2591
50	2573
50	2383
50	2446
50	2543
50	2452
50	2387
50	2562
50	2572
50	2489
74	3488
74	3757
74	3709
74	3368
74	3678
74	3762
74	3717
74	3798
74	3730
74	3306
74	3618
74	3761
74	3360
74	3781
74	3430
74	3611
74	3551
74	3670
74	3766
74	3767
74	3309
74	3657
74	3391
74	3692
74	3676
74	3362
74	3799
74	3563
74	3773
74	3681
74	3596
74	3356
74	3471
74	3751
74	3739
74	3226
74	3590
74	3754
74	3721
74	3790
74	3554
74	3684
74	3327
74	3735
74	3752
74	3642
74	3708
74	3763
74	3758
74	3768
74	3606
74	3331
74	3315
74	3251
74	3502
74	3792
74	3733
74	3420
74	3339
74	3796
74	3640
74	3027
74	3602
74	3370
74	3770
74	3795
74	3793
74	3705
74	3433
74	3435
74	3776
74	3682
74	3656
74	3647
74	3716
74	3673
74	3778
74	3351
74	3481
74	3745
74	3699
74	3476
74	3557
74	3659
74	3707
74	3683
74	3711
74	3791
74	3759
74	3742
74	3562
74	3515
74	3686
74	3797
74	3628
74	3701
74	3800
74	3636
74	3552
74	3416
60	3097
60	3067
60	2800
60	3094
60	2955
60	2986
60	2813
60	2701
60	2951
60	3069
60	3080
60	2863
60	3008
60	3029
60	2958
60	2628
60	2890
60	2996
60	3053
60	2906
60	3074
60	3086
60	2893
60	3064
60	2690
60	2953
60	3007
60	3087
60	3078
60	2830
60	2814
60	2946
60	2851
60	2997
60	3048
60	2697
60	2984
60	2781
60	2952
60	3041
60	3092
60	3089
60	2766
60	3072
60	3050
60	2732
60	2993
60	3009
60	3096
60	2998
60	3076
60	3088
60	3014
60	2611
60	3056
60	2900
60	3091
60	2772
60	3019
60	2973
60	3021
60	3059
60	2510
60	3003
60	2754
60	3027
60	2859
60	3095
60	2575
60	2985
60	2616
60	3038
60	3042
60	2832
60	2750
60	2721
60	3002
60	2926
60	2793
60	2916
60	2028
60	2829
60	2819
60	3090
60	3066
60	3001
60	3085
60	3051
60	1895
60	3052
60	3020
60	3030
60	3084
60	2925
60	2956
60	3073
60	3075
60	2848
60	2821
60	2928
76	3877
76	3757
76	3870
76	3709
76	3368
76	3678
76	3717
76	3798
76	3730
76	3899
76	3618
76	3823
76	3761
76	3781
76	3843
76	3430
76	3611
76	3551
76	3670
76	3854
76	3888
76	3889
76	3850
76	3309
76	3657
76	3852
76	3692
76	3362
76	3773
76	3681
76	3856
76	3596
76	3356
76	3822
76	3831
76	3867
76	3868
76	3226
76	3754
76	3818
76	3721
76	3684
76	3327
76	3708
76	3826
76	3768
76	3331
76	3871
76	3315
76	3251
76	3792
76	3882
76	3896
76	3807
76	3733
76	3849
76	3420
76	3873
76	3861
76	3640
76	3835
76	3370
76	3795
76	3810
76	3705
76	3884
76	3435
76	3832
76	3841
76	3859
76	3682
76	3880
76	3647
76	3879
76	3897
76	3872
76	3804
76	3481
76	3745
76	3699
76	3476
76	3659
76	3813
76	3812
76	3809
76	3707
76	3891
76	3834
76	3819
76	3887
76	3860
76	3562
76	3686
76	3830
76	3863
76	3797
76	3800
76	3853
76	3636
76	3900
30	1212
30	1373
30	1564
30	1517
30	1600
30	1407
30	1562
30	1577
30	1463
30	1510
30	1495
30	1575
30	1448
30	1435
30	1131
30	1278
30	1502
30	1570
30	1556
30	1498
30	1544
30	1277
30	1468
30	1578
30	1261
30	1244
30	1015
30	752
30	1142
30	1470
30	1026
30	1005
30	1139
30	1367
30	1140
30	1523
30	1284
30	1320
30	1538
30	1484
30	1504
30	1425
30	1552
30	1403
30	1309
30	1138
30	1170
30	1249
30	1402
30	1464
30	1567
30	1480
30	1017
30	1572
30	1380
30	1460
30	908
30	1422
30	1114
30	1506
30	1412
30	1419
30	889
30	1591
30	1430
30	1558
30	964
30	1514
30	1456
30	1490
30	1443
30	1228
30	1560
30	1143
30	1304
30	1440
30	1088
30	1438
30	1500
30	1473
30	1508
30	1446
30	1596
30	1595
30	1594
30	1561
30	1188
30	1516
30	1323
30	1322
30	1555
30	1565
30	1269
30	911
30	1573
30	1189
30	1128
30	1592
30	1316
30	1179
71	3488
71	3381
71	3368
71	3483
71	3532
71	3624
71	3306
71	3618
71	3282
71	3360
71	3105
71	3629
71	3430
71	3611
71	3551
71	3274
71	3519
71	3309
71	3644
71	3391
71	3601
71	3649
71	3440
71	3362
71	3563
71	3575
71	3408
71	3596
71	3396
71	3356
71	3621
71	3526
71	3494
71	3471
71	3645
71	3639
71	3303
71	3635
71	3226
71	3524
71	3590
71	3537
71	3612
71	3458
71	3554
71	3327
71	3642
71	3271
71	3606
71	3331
71	3648
71	3315
71	3251
71	3502
71	3623
71	3420
71	3339
71	3646
71	3620
71	3614
71	3597
71	3640
71	3027
71	3602
71	3370
71	3604
71	3433
71	3435
71	3647
71	3616
71	3593
71	3600
71	3591
71	3351
71	3481
71	3476
71	3557
71	3568
71	3540
71	3555
71	3592
71	3492
71	3256
71	3441
71	3598
71	3451
71	3562
71	3515
71	3543
71	3030
71	3628
71	3546
71	3627
71	3548
71	3636
71	3552
71	3585
71	3289
71	3512
71	3416
54	2800
54	2776
54	2723
54	2672
54	2771
54	2559
54	2701
54	2707
54	2592
54	2703
54	2540
54	2217
54	2577
54	2748
54	2628
54	1957
54	2504
54	2600
54	2367
54	2690
54	2581
54	2641
54	2596
54	2190
54	2697
54	2767
54	2518
54	2276
54	2714
54	2781
54	1470
54	2606
54	2752
54	2526
54	2483
54	2766
54	2765
54	2778
54	2636
54	2732
54	2686
54	2751
54	2786
54	2611
54	2661
54	2589
54	2772
54	2799
54	2749
54	2614
54	2510
54	2582
54	2481
54	2783
54	2754
54	2780
54	2756
54	2770
54	2726
54	2745
54	1796
54	2575
54	2386
54	2700
54	2616
54	2509
54	2230
54	2774
54	2750
54	2678
54	2721
54	2588
54	2322
54	2688
54	2793
54	2145
54	2657
54	2028
54	2763
54	2784
54	1877
54	2527
54	1895
54	2735
54	2753
54	2659
54	2773
54	2789
54	2761
54	2638
54	2383
54	2787
54	2446
54	2543
54	2757
54	2668
54	2731
54	2760
54	2387
54	2489
34	1743
34	1212
34	1373
34	1733
34	1625
34	1517
34	1760
34	1562
34	1772
34	1747
34	1790
34	1577
34	1767
34	1726
34	1775
34	1681
34	1741
34	1688
34	1755
34	1765
34	1131
34	1717
34	1261
34	1672
34	1687
34	752
34	1693
34	1470
34	1773
34	1720
34	1026
34	1613
34	1651
34	1648
34	1367
34	1716
34	1722
34	1140
34	1523
34	1689
34	1738
34	1692
34	1484
34	1791
34	1504
34	1736
34	1682
34	1425
34	1748
34	1552
34	1764
34	1685
34	1664
34	1769
34	1464
34	1789
34	1480
34	1797
34	1017
34	1781
34	1766
34	1796
34	1380
34	1422
34	1647
34	1618
34	1782
34	1419
34	1705
34	889
34	1591
34	1430
34	1558
34	1786
34	1794
34	1739
34	1514
34	1798
34	1443
34	1621
34	1699
34	1703
34	1730
34	1780
34	1508
34	1695
34	1446
34	1644
34	1595
34	1768
34	1614
34	1188
34	1657
34	1516
34	1323
34	1658
34	1555
34	1721
34	1573
34	1316
0	67
0	78
0	27
0	40
0	44
0	66
0	95
0	21
0	37
0	58
0	52
0	15
0	92
0	84
0	53
0	12
0	41
0	91
0	77
0	38
0	64
0	19
0	85
0	49
0	45
0	86
0	35
0	88
0	70
0	80
0	17
0	23
0	57
0	39
0	62
0	22
0	29
0	4
0	76
0	25
0	61
0	60
0	81
0	73
0	72
0	89
0	51
0	3
0	11
0	24
0	10
0	33
0	56
0	75
0	59
0	43
0	47
0	32
0	74
0	90
0	99
0	7
0	1
0	5
0	26
0	13
0	71
0	31
0	63
0	54
0	100
0	6
0	96
0	82
0	48
0	83
0	79
0	69
0	87
0	46
0	18
0	20
0	94
0	16
0	36
0	14
0	34
0	9
0	28
0	68
0	98
0	93
0	30
0	97
0	55
0	65
0	50
0	8
0	42
0	2
87	4425
87	4059
87	4373
87	4235
87	4411
87	4150
87	4134
87	3618
87	4450
87	4384
87	4355
87	3843
87	4327
87	4294
87	4324
87	4276
87	3956
87	4339
87	4341
87	4267
87	4215
87	4219
87	3985
87	4098
87	4209
87	4363
87	4429
87	4168
87	4055
87	4403
87	4412
87	4353
87	4287
87	4347
87	4442
87	4396
87	4208
87	3913
87	4436
87	4430
87	4271
87	4362
87	4335
87	4444
87	4288
87	4076
87	3905
87	4440
87	4054
87	4375
87	3849
87	4323
87	4366
87	4274
87	4290
87	4409
87	4051
87	4332
87	4435
87	4439
87	4405
87	4423
87	4071
87	4066
87	3954
87	4351
87	4176
87	4156
87	4386
87	4249
87	4247
87	3983
87	4422
87	4280
87	4414
87	4447
87	4406
87	4443
87	4401
87	4119
87	4390
87	4165
87	4316
87	4299
87	4402
87	4141
87	4354
87	4095
87	4404
87	3989
87	4028
87	4087
87	4229
87	4410
87	4302
87	4169
87	4278
87	4307
87	4418
87	4227
51	2326
51	2601
51	2629
51	2554
51	2558
51	2559
51	2568
51	2592
51	2540
51	2405
51	2468
51	2217
51	2577
51	2631
51	2628
51	1957
51	2469
51	2504
51	2453
51	2256
51	2600
51	2367
51	2488
51	2073
51	2581
51	2239
51	2641
51	2482
51	2534
51	2252
51	2608
51	2596
51	2190
51	2518
51	2276
51	1470
51	2606
51	2526
51	2483
51	2385
51	2104
51	1954
51	2636
51	2247
51	1523
51	2503
51	2548
51	2398
51	2611
51	2399
51	2589
51	2614
51	2510
51	2582
51	2481
51	2612
51	2603
51	2546
51	1664
51	2192
51	2401
51	2633
51	2627
51	2545
51	2532
51	2228
51	1796
51	2575
51	2386
51	2616
51	2509
51	2230
51	2588
51	2475
51	2322
51	2379
51	2599
51	2145
51	2028
51	2648
51	2626
51	2551
51	2425
51	2257
51	1877
51	2466
51	2527
51	1895
51	2586
51	2634
51	2638
51	2591
51	2383
51	2446
51	2543
51	2618
51	2387
51	2572
51	2489
51	2650
79	4045
79	4019
79	3368
79	3678
79	3978
79	3717
79	3798
79	3730
79	3618
79	3761
79	4005
79	3952
79	4040
79	3915
79	3843
79	4039
79	3902
79	3960
79	3956
79	4003
79	3955
79	3657
79	4026
79	3362
79	4020
79	3967
79	3985
79	3773
79	3596
79	3935
79	3993
79	3919
79	3868
79	4050
79	4022
79	4030
79	3976
79	3927
79	3754
79	3818
79	3721
79	3968
79	4021
79	3913
79	3327
79	4002
79	3826
79	3999
79	3984
79	3768
79	4049
79	4018
79	3905
79	3882
79	3938
79	3849
79	3953
79	3903
79	4041
79	4007
79	3370
79	3795
79	3959
79	3705
79	3884
79	4031
79	3909
79	3914
79	3957
79	3972
79	4000
79	4032
79	4035
79	3880
79	3954
79	3872
79	3804
79	4048
79	4011
79	3983
79	3745
79	3476
79	4017
79	3887
79	4024
79	4036
79	3989
79	3860
79	4028
79	3940
79	3686
79	4013
79	3797
79	3800
79	3853
79	3995
79	3947
79	3971
79	4001
79	3933
35	1743
35	1212
35	1733
35	1625
35	1517
35	1814
35	1760
35	1841
35	1562
35	1772
35	1747
35	1790
35	1577
35	1836
35	1832
35	1681
35	1847
35	1741
35	1821
35	1688
35	1755
35	1837
35	1765
35	1834
35	1131
35	1846
35	1823
35	1672
35	1687
35	752
35	1693
35	1820
35	1470
35	1773
35	1720
35	1026
35	1613
35	1651
35	1648
35	1810
35	1367
35	1722
35	1140
35	1523
35	1689
35	1738
35	1692
35	1791
35	1504
35	1736
35	1425
35	1748
35	1552
35	1764
35	1685
35	1664
35	1769
35	1464
35	1017
35	1781
35	1843
35	1766
35	1796
35	1380
35	1422
35	1647
35	1618
35	1782
35	1419
35	1705
35	889
35	1591
35	1430
35	1558
35	1739
35	1514
35	1844
35	1838
35	1443
35	1812
35	1621
35	1828
35	1703
35	1829
35	1780
35	1508
35	1816
35	1695
35	1446
35	1644
35	1595
35	1188
35	1657
35	1516
35	1817
35	1658
35	1721
35	1573
35	1835
35	1316
82	4019
82	4059
82	4179
82	3678
82	3978
82	4114
82	4150
82	4134
82	4184
82	3618
82	3761
82	4005
82	4101
82	4158
82	3843
82	4188
82	4151
82	3956
82	3657
82	4154
82	4159
82	4186
82	4177
82	3985
82	4098
82	4147
82	4180
82	3993
82	3919
82	4050
82	4168
82	4030
82	3976
82	4055
82	3927
82	4078
82	4073
82	3818
82	3721
82	3968
82	4130
82	3913
82	4002
82	3826
82	3984
82	4106
82	4146
82	4076
82	3905
82	3882
82	3938
82	4054
82	3849
82	3953
82	3903
82	4051
82	4129
82	4193
82	4172
82	4122
82	3909
82	4167
82	4117
82	4171
82	4157
82	4032
82	4071
82	4066
82	3880
82	3954
82	4080
82	4176
82	4156
82	3804
82	3983
82	4104
82	3476
82	4119
82	4165
82	3887
82	4141
82	4095
82	4181
82	3989
82	4138
82	4028
82	3686
82	4087
82	4139
82	4153
82	4094
82	4160
82	4192
82	4169
82	4170
82	4083
82	3947
82	4195
82	3971
82	4097
38	1212
38	1625
38	1956
38	1951
38	1884
38	1919
38	1942
38	1562
38	1747
38	1891
38	1965
38	1577
38	1836
38	1999
38	1957
38	1821
38	1935
38	1688
38	1131
38	1852
38	1902
38	1823
38	1672
38	752
38	1820
38	1470
38	1613
38	1860
38	1878
38	1954
38	1651
38	1648
38	1140
38	2000
38	1523
38	1689
38	1997
38	1981
38	1887
38	1791
38	1890
38	1552
38	1991
38	1685
38	1664
38	1769
38	1973
38	1017
38	1943
38	1766
38	1796
38	1906
38	1873
38	1939
38	1422
38	1647
38	1618
38	1782
38	1972
38	1419
38	1984
38	1868
38	1705
38	889
38	1558
38	1944
38	1739
38	1838
38	1960
38	1989
38	1994
38	1621
38	1998
38	1703
38	1877
38	1895
38	1961
38	1508
38	1886
38	1911
38	1946
38	1695
38	1976
38	1644
38	1953
38	1595
38	1910
38	1905
38	1992
38	1967
38	1188
38	1657
38	1817
38	1964
38	1941
38	1970
38	1990
38	1573
38	1947
38	1881
20	945
20	1059
20	869
20	573
20	974
20	938
20	930
20	1007
20	1055
20	969
20	1084
20	660
20	873
20	473
20	1061
20	1070
20	933
20	1054
20	595
20	775
20	1081
20	1085
20	1057
20	1012
20	909
20	618
20	1015
20	752
20	1026
20	349
20	1005
20	1028
20	946
20	1060
20	770
20	1080
20	646
20	927
20	1095
20	602
20	839
20	867
20	961
20	1063
20	1001
20	1058
20	1025
20	1089
20	1075
20	728
20	1082
20	558
20	940
20	439
20	990
20	706
20	1019
20	847
20	877
20	1017
20	979
20	1097
20	956
20	1076
20	1090
20	451
20	814
20	908
20	1092
20	856
20	894
20	998
20	1038
20	906
20	889
20	1030
20	1079
20	970
20	964
20	1053
20	1042
20	1036
20	1021
20	466
20	580
20	852
20	1024
20	1099
20	1088
20	787
20	994
20	950
20	1027
20	1064
20	559
20	981
20	911
20	1022
20	592
20	1029
64	3232
64	3253
64	3147
64	3299
64	2955
64	3179
64	3107
64	3203
64	2986
64	3117
64	3282
64	3209
64	3105
64	3277
64	2951
64	2863
64	3166
64	3161
64	3274
64	3148
64	2996
64	3266
64	3074
64	3064
64	2953
64	3007
64	3104
64	3296
64	3155
64	3118
64	3237
64	3222
64	2984
64	3101
64	2781
64	2952
64	3226
64	3041
64	3254
64	3120
64	3244
64	3050
64	3257
64	3240
64	3271
64	3076
64	3153
64	3251
64	3242
64	3281
64	3059
64	3246
64	3192
64	3270
64	3114
64	3003
64	3300
64	3027
64	3211
64	3219
64	3279
64	3285
64	3241
64	3160
64	3167
64	3248
64	3038
64	3124
64	3186
64	3174
64	2793
64	3298
64	3202
64	3267
64	3269
64	3238
64	3204
64	2829
64	3283
64	3263
64	3149
64	3168
64	3231
64	3256
64	3171
64	3198
64	3258
64	3158
64	3265
64	3185
64	3217
64	3208
64	3030
64	3170
64	3143
64	3075
64	3297
64	3289
64	2821
64	2928
84	4059
84	4235
84	4150
84	4134
84	3618
84	4245
84	4005
84	4279
84	3843
84	4283
84	4294
84	4276
84	4216
84	3956
84	4267
84	4215
84	4219
84	4159
84	4201
84	3985
84	4261
84	4098
84	4277
84	4285
84	4209
84	4291
84	4296
84	3919
84	4168
84	4300
84	4055
84	3927
84	4078
84	4287
84	4208
84	3913
84	4260
84	4257
84	4255
84	4271
84	3826
84	4266
84	4146
84	4288
84	4076
84	3905
84	3938
84	4054
84	4258
84	3849
84	3953
84	4274
84	4290
84	4051
84	4129
84	4193
84	4259
84	4122
84	4265
84	4297
84	4210
84	3909
84	4293
84	4157
84	4071
84	4066
84	3954
84	4080
84	4176
84	4156
84	3804
84	4238
84	4249
84	4247
84	3983
84	4104
84	4280
84	4119
84	4165
84	3887
84	4299
84	4141
84	4095
84	4262
84	4181
84	3989
84	4028
84	4087
84	4139
84	4229
84	4094
84	4160
84	4228
84	4169
84	4223
84	4170
84	4278
84	4227
84	3971
84	4234
77	3757
77	3709
77	3368
77	3678
77	3717
77	3798
77	3730
77	3618
77	3823
77	3761
77	3915
77	3843
77	3918
77	3611
77	3551
77	3670
77	3854
77	3902
77	3309
77	3657
77	3852
77	3923
77	3692
77	3362
77	3773
77	3681
77	3856
77	3596
77	3831
77	3935
77	3910
77	3919
77	3868
77	3927
77	3226
77	3754
77	3818
77	3721
77	3913
77	3327
77	3939
77	3826
77	3768
77	3331
77	3871
77	3315
77	3792
77	3905
77	3882
77	3896
77	3938
77	3849
77	3420
77	3903
77	3925
77	3640
77	3370
77	3922
77	3795
77	3810
77	3705
77	3884
77	3909
77	3914
77	3435
77	3832
77	3841
77	3859
77	3682
77	3880
77	3647
77	3879
77	3897
77	3872
77	3804
77	3481
77	3745
77	3699
77	3476
77	3659
77	3936
77	3812
77	3707
77	3834
77	3819
77	3887
77	3860
77	3940
77	3686
77	3950
77	3937
77	3830
77	3797
77	3908
77	3800
77	3853
77	3636
77	3947
77	3934
[truncated: 8,001 more rows]
