# Supplementary material for: Environmental influences on evolvable robots
Source: PLoS One. 2020 May 29;15(5):e0233848. doi: 10.1371/journal.pone.0233848 (PMC7259730; doi:10.1371/journal.pone.0233848)
Supplement: S1 Dataset — (ZIP) [file pone.0233848.s003.zip › data_plosone/all_measures_seasonal_plane_16.tsv]

robot_id	velocity	displacement_velocity	displacement_velocity_hill	head_balance	contacts	branching	branching_modules_count	limbs	extremities	length_of_limbs	extensiveness	coverage	joints	hinge_count	active_hinges_count	brick_count	touch_sensor_count	brick_sensor_count	proportion	width	height	absolute_size	sensors	symmetry	avg_period	dev_period	avg_phase_offset	dev_phase_offset	avg_amplitude	dev_amplitude	avg_intra_dev_params	avg_inter_dev_params	sensors_reach	recurrence	synaptic_reception	fitness	cons_fitness
3233	0.041453909707068866	0.01643538174021861	0.015067998036538096	0.653488354068795	-1	0	0	0.125	1	1.0	9	1.0	1.0	10	9	0	1	0	0.09090909090909091	1	11	11	0.3333333333333333	0	0.9411373592546838	0.6495776288329483	0.8038003268598594	0.918438130188495	0.5176472582421503	0.7895928389606416	0.8788608285712376	0.8105604953503007	1.0	0.3	0.0	0.015067998036538096	46
766	0.0004628968025323971	0.00012111950031991544	0.00012111605118728572	0.9979831199263228	-1	0	0	1.0	1	0	0	1.0	0	1	0	0	0	0	0.5	1	2	2	0.0	0	0	0	0	0	0	0	0	0	0	0	0	0.00012111605118728572	18
2016	0.03991762642580485	0.017302919741129862	0.015197530474452011	0.6464971756608907	-1	0	0	0.125	1	1.0	9	1.0	1.0	10	9	0	1	0	0.09090909090909091	1	11	11	0.3333333333333333	0	0.9411373592546838	0.6495776288329483	0.8038003268598594	0.918438130188495	0.5176472582421503	0.7895928389606416	0.8788608285712376	0.8105604953503007	1.0	0.3	0.0	0.015197530474452011	72
3343	0.04373283870004599	0.008665088913615497	0.007228755021341484	0.5473615007594506	-1	0	0	0.125	1	1.0	9	1.0	1.0	10	9	0	1	0	0.09090909090909091	1	11	11	0.3333333333333333	0	0.9313646527593429	0.6429939002059846	0.8038003268598594	0.918438130188495	0.5462274087199354	0.8305118780173747	0.8690615518233546	0.8224426076449091	1.0	0.2	0.0	0.007228755021341484	6
184	0.0020258061764404107	0.00023516944417934914	9.415147135822402e-05	0.9921754805565614	-1	0	0	0.6666666666666666	2	0.5	1	0.6666666666666666	0.5	3	1	0	0	0	0.6666666666666666	3	2	4	0.0	0	0.5994009920333994	0.8386856833154055	0.8214854019344724	0.7943912097423008	0.39304467560814066	0.7498973874583231	0.8295546803830723	0.7967410665735695	0	0	0.0	9.415147135822402e-05	64
3339	0.039272872573899886	0.017230814628558938	0.01569745853261879	0.636928229263908	-1	0	0	0.125	1	1.0	9	1.0	1.0	10	9	0	1	0	0.09090909090909091	1	11	11	0.3333333333333333	0	0.9411373592546838	0.6495776288329483	0.8038003268598594	0.918438130188495	0.45430998171732034	0.8068615672776995	0.8854053123288655	0.8159902375220841	1.0	0.3	0.0	0.01569745853261879	38
3489	0.040016231014395234	0.017619845079692036	0.016451339358810633	0.6346186863719182	-1	0	0	0.125	1	1.0	9	1.0	1.0	10	9	0	1	0	0.09090909090909091	1	11	11	0.3333333333333333	0	0.9411373592546838	0.6495776288329483	0.8038003268598594	0.918438130188495	0.6343128776537134	0.8061475228132652	0.844066294082501	0.815761118092802	1.0	0.3	0.0	0.016451339358810633	24
545	0.00045963543998110386	0.00014794232049167048	0.00014793916658037426	0.9977293315380086	-1	0	0	1.0	1	0	0	1.0	0	1	0	0	0	0	0.5	1	2	2	0.0	0	0	0	0	0	0	0	0	0	0	0	0	0.00014793916658037426	45
4860	0.009797169182184512	0.005179895903208402	-0.0019278545436102535	0.9630280550638413	-1	0	0	0.2	1	1.0	5	1.0	1.0	6	5	0	1	0	0.14285714285714285	1	7	7	0.3333333333333333	0	0.9705686796273418	0.6146768592862863	0.778836649591619	0.7457300781230068	0.6343128776537134	0.9446124589083327	0.8281206208457531	0.8115021741253776	1.0	0.5	0.0	-0.00019278545436102534	3
231	0.0024897410358653326	0.0004114804315750886	-3.0669225162210966e-05	0.9869960509488757	-1	0	0	0.6666666666666666	2	0.5	1	1.0	0.5	3	1	0	0	0	0.25	4	1	4	0.0	0.6666666666666666	0.7761680507030541	0.9646548037877205	0.34123473442479335	0.9455570567255884	0.803937429917088	0.9610148369377783	0.9435367207054475	0.9577916624772194	0	0	0.0	-3.0669225162210965e-06	9
1511	0.02703575871839545	0.006249711361438273	0.0027586475737783377	0.9465291081367833	-1	0	0	0.4	4	0.6923076923076923	9	0.3333333333333333	0.6153846153846154	12	8	2	0	0	0.5555555555555556	9	5	15	0.0	0.15384615384615385	0.8026100861652509	0.8346010026960171	0.915540777995519	0.7769800190669524	0.6343128776537134	0.8947234729891821	0.8228691542433968	0.8414277971807615	0	0	0.0	0.0027586475737783377	26
523	0.0007438128608027876	3.2324415385541675e-05	3.232402263347197e-05	0.9966480203050876	-1	0	0	1.0	3	0.0	0	0.6666666666666666	0	3	0	0	1	0	0.6666666666666666	2	3	4	1.0	1.0	0	0	0	0	0	0	0	0	0	0	0	3.232402263347197e-05	14
4227	0.039930883837094686	0.018037399705490748	0.01621455613849399	0.6443019366282621	-1	0	0	0.125	1	1.0	9	1.0	1.0	10	9	0	1	0	0.09090909090909091	1	11	11	0.3333333333333333	0	0.9411373592546838	0.6495776288329483	0.8038003268598594	0.918438130188495	0.5176472582421503	0.7895928389606416	0.8788608285712376	0.8105604953503007	1.0	0.3	0.0	0.01621455613849399	7
2368	0.0431882608953212	0.0018826689910820674	-0.001476534203396739	0.725864397884006	-1	0	0	0.4	4	0.6923076923076923	9	0.625	0.6153846153846154	12	8	2	1	0	0.16666666666666666	12	2	15	0.25	0.15384615384615385	0.8026100861652509	0.8374393032542043	0.9001610488800476	0.7830937572645122	0.6871294766621299	0.9078765298407555	0.8042748545812721	0.8503082906952384	1.0	0.08333333333333333	0.0	-0.0001476534203396739	7
2689	0.0688504203110122	0.014784811656970896	0.013753507687746644	0.795933999762535	-1	0	0	0.1	1	1.0	13	0.3125	0.7692307692307693	11	10	3	3	0	0.3333333333333333	4	12	15	0.3333333333333333	0	0.9513427591436752	0.9072571852531228	0.6475076958718693	0.9179724036686097	0.6880223931147789	0.7765735999324601	0.7714070183146089	0.8787350455829921	0.2727272727272727	0.5454545454545454	0.0	0.013753507687746644	56
4170	0.03954134663435307	0.014505083522386691	0.012662080654839326	0.6711471128242446	-1	0	0	0.125	1	1.0	9	1.0	1.0	10	9	0	1	0	0.09090909090909091	1	11	11	0.3333333333333333	0	0.9411373592546838	0.6495776288329483	0.8038003268598594	0.918438130188495	0.5176472582421503	0.7895928389606416	0.8788608285712376	0.8105604953503007	1.0	0.3	0.0	0.012662080654839326	11
14	None	None	None	None	None	0.25	1	0.4	4	0.6666666666666666	8	0.7	0.3333333333333333	6	4	7	4	0	0.8	5	4	14	0.25	0.4	0.48536912143911365	0.9008520115745808	0.8228677794908066	0.8929499400956348	0.6991470408189369	0.8046872354604357	0.8385263260412139	0.8715355322609792	0.16666666666666666	0.16666666666666666	0.0	None	0
3157	0.04015064445770896	0.01759684234705747	0.015136085368255213	0.6428116999234064	-1	0	0	0.125	1	1.0	9	1.0	1.0	10	9	0	1	0	0.09090909090909091	1	11	11	0.3333333333333333	0	0.9411373592546838	0.6495776288329483	0.8038003268598594	0.918438130188495	0.5176472582421503	0.7895928389606416	0.8788608285712376	0.8105604953503007	1.0	0.3	0.0	0.015136085368255213	89
1097	0.06973448430161429	0.0025202669187247115	0.000764987343067275	0.6832344285206182	-1	0	0	0.1	1	1.0	13	1.0	1.0	14	13	0	0	0	0.06666666666666667	15	1	15	0.0	0	0.7135564255929076	0.8697877499162425	0.6475076958718693	0.9453137010932492	0.6880223931147789	0.7965107095030957	0.836727001101867	0.8847163437679978	0	0	0.0	0.000764987343067275	23
4994	0.04328346163102772	0.0012842870542477379	0.001280119712861987	0.7491999224323957	-1	0	0	0.125	1	1.0	9	1.0	1.0	10	9	0	1	0	0.09090909090909091	1	11	11	0.3333333333333333	0	0.9411373592546838	0.8063694048962765	0.728512695101013	0.9036059003150604	0.40831390087209823	0.8245446448861015	0.8372455762307911	0.8503473853915646	1.0	0.3	0.0	0.001280119712861987	6
1251	0.019354656413157444	0.0038747756693377536	-0.003835455197369923	0.5726741230393533	-1	0	0	0.42857142857142855	3	0.75	6	0.5555555555555556	0.75	9	6	0	0	0	0.2222222222222222	9	2	10	0.0	0.25	0.8275915731273435	0.8452065816801537	0.9165334745210659	0.7533346311285334	0.6343128776537134	0.9293047236956118	0.7746192178610658	0.8577436808934642	0	0	0.0	-0.0003835455197369923	0
2998	0.037920734180647835	0.007318841900672459	0.005171779519878767	0.7987063778725438	-1	0	0	0.125	1	1.0	9	1.0	1.0	10	9	0	1	0	0.09090909090909091	1	11	11	0.3333333333333333	0	0.9313646527593429	0.6618913251816322	0.8416424427163453	0.8850210990252875	0.45814193978615736	0.8513425630629817	0.8854053123288655	0.8154654415774699	1.0	0.3	0.0	0.005171779519878767	11
749	0.06763108892232204	0.005757739273754561	0.0011798966144409616	0.7621645086979858	-1	0	0	0.1	1	1.0	13	1.0	1.0	14	13	0	0	0	0.06666666666666667	1	15	15	0.0	0	0.7135564255929076	0.9082207712349001	0.6475076958718693	0.9439320478235985	0.642141036793114	0.7894599317581067	0.7888798020951417	0.895271411351728	0	0	0.0	0.0011798966144409616	1
3135	0.04011292752535942	0.01745934904557165	0.015343225233468462	0.6414304935597979	-1	0	0	0.125	1	1.0	9	1.0	1.0	10	9	0	1	0	0.09090909090909091	1	11	11	0.3333333333333333	0	0.9411373592546838	0.6495776288329483	0.8038003268598594	0.918438130188495	0.45430998171732034	0.8068615672776995	0.8854053123288655	0.8159902375220841	1.0	0.3	0.0	0.015343225233468462	44
3895	0.03983678373430377	0.015559544308971093	0.01436688399965633	0.6615022459725202	-1	0	0	0.125	1	1.0	9	1.0	1.0	10	9	0	1	0	0.09090909090909091	1	11	11	0.3333333333333333	0	0.9411373592546838	0.6495776288329483	0.8038003268598594	0.918438130188495	0.5176472582421503	0.7895928389606416	0.8788608285712376	0.8105604953503007	1.0	0.3	0.0	0.01436688399965633	22
4542	0.04040544836565072	0.01717169011964537	0.015027360009239531	0.6433463346059389	-1	0	0	0.125	1	1.0	9	1.0	1.0	10	9	0	1	0	0.09090909090909091	1	11	11	0.3333333333333333	0	0.9411373592546838	0.6495776288329483	0.8038003268598594	0.918438130188495	0.6343128776537134	0.8061475228132652	0.844066294082501	0.815761118092802	1.0	0.3	0.0	0.015027360009239531	25
3848	0.04517035626037363	0.01531600265971212	0.015056197392564476	0.6451316390976118	-1	0	0	0.125	1	1.0	9	1.0	1.0	10	9	0	1	0	0.09090909090909091	1	11	11	0.3333333333333333	0	0.9411373592546838	0.6495776288329483	0.778836649591619	0.9172655864367009	0.5176472582421503	0.7895928389606416	0.8804936836842742	0.809763237197557	1.0	0.3	0.0	0.015056197392564476	2
632	0.0010221194735615421	5.5438703083637995e-05	5.543648789317901e-05	0.995691122090714	-1	0	0	1.0	2	0.0	0	0.75	0	2	0	0	0	0	1.0	2	2	3	0.0	0	0	0	0	0	0	0	0	0	0	0	0	5.543648789317901e-05	19
2224	0.07157638394447012	0.005943500064318762	0.0010537966101236043	0.7195633679752582	-1	0	0	0.1	1	1.0	13	1.0	0.8461538461538461	11	11	3	1	0	0.06666666666666667	1	15	15	0.1	0	0.7135564255929076	0.8716245210653077	0.6475076958718693	0.9325012449463991	0.6880223931147789	0.8907028370927185	0.7714070183146089	0.9014138505217454	1.0	0.36363636363636365	0.0	0.0010537966101236043	6
3439	0.03981738250267636	0.017093265004876478	0.014339343731276318	0.6377312827882968	-1	0	0	0.125	1	1.0	9	1.0	1.0	10	9	0	1	0	0.09090909090909091	1	11	11	0.3333333333333333	0	0.9411373592546838	0.6495776288329483	0.8038003268598594	0.918438130188495	0.5176472582421503	0.7895928389606416	0.8788608285712376	0.8105604953503007	1.0	0.3	0.0	0.014339343731276318	26
1784	0.03510769933928148	0.0030921049542474233	-0.003084098916183479	0.9545583004794209	-1	0	0	0.2222222222222222	2	0.9090909090909091	10	0.325	0.8181818181818182	10	9	2	1	0	0.625	8	5	13	0.14285714285714285	0	0.8026100861652509	0.8257018565939314	0.9014031184464919	0.7531642626645895	0.9645321928824157	0.9289047910649629	0.8236434161283115	0.8515745632564099	1.0	0.1	0.0	-0.0003084098916183479	1
3755	0.04227243789300778	0.015666790210603028	0.015179544499893723	0.6643764773117917	-1	0	0	0.125	1	1.0	9	1.0	1.0	10	9	0	1	0	0.09090909090909091	1	11	11	0.3333333333333333	0	0.9411373592546838	0.6495776288329483	0.8038003268598594	0.918438130188495	0.5462274087199354	0.8096012504766681	0.8605913035492296	0.8168732943906982	1.0	0.3	0.0	0.015179544499893723	52
3699	0.040536044308602796	0.01698139561422517	0.015402210478625725	0.6474869197206348	-1	0	0	0.125	1	1.0	9	1.0	1.0	10	9	0	1	0	0.09090909090909091	1	11	11	0.3333333333333333	0	0.9411373592546838	0.6495776288329483	0.8038003268598594	0.918438130188495	0.5176472582421503	0.7895928389606416	0.8788608285712376	0.8105604953503007	1.0	0.3	0.0	0.015402210478625725	17
1156	0.05128819420897473	0.005506691632092011	-0.004545984767951074	0.7475142809924264	-1	0	0	0.4	4	0.6923076923076923	9	0.5769230769230769	0.6923076923076923	12	9	2	0	0	0.15384615384615385	13	2	15	0.0	0.15384615384615385	0.8026100861652509	0.810348595363419	0.8905771007272787	0.7851539631210789	0.6343128776537134	0.882437626575558	0.7980673589585117	0.8303323750047218	0	0	0.0	-0.00045459847679510737	4
4015	0.043482916663273016	0.015075328228790551	0.015039597194417392	0.641411896592564	-1	0	0	0.125	1	1.0	9	1.0	1.0	10	9	0	1	0	0.09090909090909091	1	11	11	0.3333333333333333	0	0.9411373592546838	0.6495776288329483	0.8038003268598594	0.918438130188495	0.4121458589409352	0.8406039615629262	0.9179933561387	0.827366204719782	1.0	0.3	0.0	0.015039597194417392	10
3934	0.04067725114991315	0.017322069764649596	0.015017220784985293	0.6290997589229671	-1	0	0	0.125	1	1.0	9	1.0	1.0	10	9	0	1	0	0.09090909090909091	1	11	11	0.3333333333333333	0	0.9411373592546838	0.6495776288329483	0.8038003268598594	0.918438130188495	0.45430998171732034	0.8306175638810738	0.8854053123288655	0.8238765311184686	1.0	0.3	0.0	0.015017220784985293	49
1605	0.019679752066445795	0.007990085961109217	0.007974427015212233	0.990238782204429	-1	0.3333333333333333	1	0.5	4	0.6666666666666666	6	0.4074074074074074	0.6666666666666666	9	6	1	0	0	0.3333333333333333	9	3	11	0.0	1.0	0.9883088733099303	0.873459478926883	0.695342835898956	0.8621067442852673	0.45509591508185654	0.9424901019479237	0.956403886680195	0.8990871085193666	0	0	0.0	0.007974427015212233	23
1667	0.04673601111172326	0.003199809652713784	0.0023542158083781632	0.945026088465301	-1	0	0	0.2	2	0.9230769230769231	12	0.2727272727272727	0.7692307692307693	11	10	3	2	0	0.45454545454545453	5	11	15	0.2222222222222222	0.14285714285714285	0.8720020629191222	0.7778388016134563	0.7160308564668929	0.9358519776868888	0.3661497780957131	0.9293078399820649	0.9371069090978805	0.8975071917955295	0.5454545454545454	0	0.0	0.0023542158083781632	8
1025	0.021678208796988813	0.0014970041339278791	0.0009241571758534907	0.8591234126566819	-1	0	0	0.2	1	1.0	5	1.0	1.0	5	5	1	3	0	0.14285714285714285	7	1	7	0.5	0	0.46019196533985635	0.8276704682505944	0.39844845727512734	0.8183828674398435	0.9011663588469215	0.8091388261386135	0.8341651530279992	0.8185201529618684	0.2	0.2	0.0	0.0009241571758534907	28
4507	0.04153102264664947	0.017246733959858155	0.01641718136011132	0.6525897129394695	-1	0	0	0.125	1	1.0	9	1.0	1.0	10	9	0	1	0	0.09090909090909091	1	11	11	0.3333333333333333	0	0.9411373592546838	0.6495776288329483	0.8038003268598594	0.918438130188495	0.5462274087199354	0.8096012504766681	0.8605913035492296	0.8168732943906982	1.0	0.3	0.0	0.01641718136011132	125
4793	0.04279342545788244	0.016790164653186578	0.01669556691103201	0.6430395117745766	-1	0	0	0.125	1	1.0	9	1.0	1.0	10	9	0	1	0	0.09090909090909091	1	11	11	0.3333333333333333	0	0.9411373592546838	0.6495776288329483	0.8038003268598594	0.918438130188495	0.6343128776537134	0.854432206456407	0.8402636830268275	0.8324042945336583	1.0	0.3	0.0	0.01669556691103201	40
4053	0.040290620839622045	0.017214932642838906	0.014683671402518288	0.6390510549748529	-1	0	0	0.125	1	1.0	9	1.0	1.0	10	9	0	1	0	0.09090909090909091	1	11	11	0.3333333333333333	0	0.9411373592546838	0.6495776288329483	0.8038003268598594	0.918438130188495	0.5176472582421503	0.7895928389606416	0.8788608285712376	0.8105604953503007	1.0	0.3	0.0	0.014683671402518288	48
400	0.019615923720152573	0.008166337307577043	0.00812618427380878	0.9896871481234985	-1	0.3333333333333333	1	0.5	4	0.6666666666666666	6	0.4074074074074074	0.6666666666666666	9	6	1	0	0	0.3333333333333333	9	3	11	0.0	1.0	0.9883088733099303	0.873459478926883	0.695342835898956	0.8621067442852673	0.45509591508185654	0.9382616623115692	0.9270132344739296	0.896782417141496	0	0	0.0	0.00812618427380878	140
3167	0.03271293539782691	0.006950888422880082	-0.0017326464084263039	0.5623065569034642	-1	0	0	0.125	1	1.0	9	1.0	1.0	10	9	0	1	0	0.09090909090909091	1	11	11	0.3333333333333333	0	0.9411373592546838	0.6573349909140154	0.8038003268598594	0.918438130188495	0.6343128776537134	0.8061475228132652	0.844066294082501	0.8174711662519757	1.0	0.3	0.0	-0.00017326464084263039	3
5050	0.04488717034903028	0.014960691250831541	0.01495436280295649	0.6565219271682353	-1	0	0	0.125	1	1.0	9	1.0	1.0	10	9	0	1	0	0.09090909090909091	1	11	11	0.3333333333333333	0	0.9411373592546838	0.6495776288329483	0.8038003268598594	0.918438130188495	0.4146064652446174	0.8126133231088187	0.902321532808052	0.817851572113228	1.0	0.3	0.0	0.01495436280295649	15
4405	0.007839619828446557	0.002725091144377998	-0.0021438166739020798	0.9645654768747278	-1	0	0	0.2	1	1.0	5	1.0	1.0	6	5	0	1	0	0.14285714285714285	1	7	7	0.3333333333333333	0	0.9411373592546838	0.6645201519599329	0.8416424427163453	0.9125698025764487	0.59357906001299	0.8574211081047327	0.8168708367809363	0.8330853675720173	1.0	0.3333333333333333	0.0	-0.00021438166739020796	2
2609	0.06876604656865225	0.015058238193000763	0.01447617400516793	0.7947030088126087	-1	0	0	0.1	1	1.0	13	0.3125	0.7692307692307693	11	10	3	3	0	0.3333333333333333	4	12	15	0.3333333333333333	0	0.9513427591436752	0.9072571852531228	0.6475076958718693	0.9179724036686097	0.6880223931147789	0.7831366676220622	0.7714070183146089	0.8800864494195149	0.2727272727272727	0.5454545454545454	0.0	0.01447617400516793	61
2460	0.05783033725866159	0.006283236742064195	0.002947104834330499	0.6535254881250134	-1	0	0	0.2	2	0.8461538461538461	11	0.5357142857142857	0.7692307692307693	12	10	2	1	0	0.14285714285714285	2	14	15	0.16666666666666666	0	0.585763657293639	0.877157345158248	0.5572605895347131	0.9299958924439115	0.6827434080225208	0.9240084794757659	0.8048140855302605	0.9129476813098433	1.0	0.3333333333333333	0.0	0.002947104834330499	23
3675	0.040084457489228224	0.016449326111628578	0.014456811480977234	0.6533246068264174	-1	0	0	0.125	1	1.0	9	1.0	1.0	10	9	0	1	0	0.09090909090909091	1	11	11	0.3333333333333333	0	0.9411373592546838	0.6495776288329483	0.8038003268598594	0.918438130188495	0.5176472582421503	0.7895928389606416	0.8788608285712376	0.8105604953503007	1.0	0.3	0.0	0.014456811480977234	19
3519	0.03955195101889936	0.016935164164378888	0.015267891712051396	0.6371471041370316	-1	0	0	0.125	1	1.0	9	1.0	1.0	10	9	0	1	0	0.09090909090909091	1	11	11	0.3333333333333333	0	0.9411373592546838	0.6495776288329483	0.8038003268598594	0.918438130188495	0.5176472582421503	0.7895928389606416	0.8788608285712376	0.8105604953503007	1.0	0.3	0.0	0.015267891712051396	14
1129	0.044361085226005945	0.002640778812373986	0.0013279562352116546	0.8548116852741726	-1	0	0	0.375	3	0.7	7	0.6666666666666666	0.6	8	6	3	1	0	0.2222222222222222	2	9	12	0.125	0.4	0.460118412374543	0.9124602146096303	0.7231985984960353	0.7136279656805887	0.48294732353337927	0.9664706418973776	0.8558432828822262	0.9007974641329691	1.0	0.125	0.0	0.0013279562352116546	29
4481	0.03858104993074096	0.008151747375931643	0.006313667308329727	0.837903911587502	-1	0	0	0.1111111111111111	1	1.0	11	1.0	1.0	12	11	0	1	0	0.07692307692307693	1	13	13	0.3333333333333333	0	0.907041807327578	0.8584572760881272	0.7160308564668929	0.9033239444843018	0.5462274087199354	0.8326234998407062	0.801434067151911	0.8676718603755877	1.0	0.25	0.0	0.006313667308329727	6
3840	0.020493041934611524	0.003791462432237191	-0.0021349824054580557	0.8048445674556464	-1	0	0	0.2857142857142857	2	0.875	7	0.5555555555555556	0.875	9	7	0	0	0	0.2222222222222222	2	9	10	0.0	0	0.9411373592546838	0.8483204371388697	0.7409945337351331	0.923919051150834	0.41517154781884147	0.8604779106995369	0.8192095006079764	0.8821060318667258	0	0	0.0	-0.00021349824054580556	1
3089	0.03991070513045561	0.017471972400024426	0.015959424001360852	0.6319943825792199	-1	0	0	0.125	1	1.0	9	1.0	1.0	10	9	0	1	0	0.09090909090909091	1	11	11	0.3333333333333333	0	0.9411373592546838	0.6495776288329483	0.8038003268598594	0.918438130188495	0.5176472582421503	0.7895928389606416	0.8788608285712376	0.8105604953503007	1.0	0.3	0.0	0.015959424001360852	118
2811	0.05449008419971473	0.006431822679884101	0.005213792188367702	0.6891132996326933	-1	0	0	0.2	2	0.8461538461538461	11	0.5357142857142857	0.7692307692307693	12	10	2	1	0	0.14285714285714285	2	14	15	0.16666666666666666	0	0.585763657293639	0.877157345158248	0.5572605895347131	0.9299958924439115	0.7475469377584082	0.9175352698259363	0.8048140855302605	0.9105668762323371	1.0	0.3333333333333333	0.0	0.005213792188367702	29
2174	0.045554548473575665	0.010598262965671656	0.010504970623601072	0.7910048702206947	-1	0	0	0.4	4	0.6923076923076923	9	0.4166666666666667	0.6153846153846154	12	8	2	1	0	0.25	12	3	15	0.25	0.15384615384615385	0.8151008296462973	0.8304873311896429	0.9001610488800476	0.7787537668913758	0.6343128776537134	0.8954220421774303	0.7980673589585117	0.8409020774440356	1.0	0.08333333333333333	0.0	0.010504970623601072	44
3153	0.038577929803952034	0.002548793950399281	-0.00015795846187921658	0.9152428221215351	-1	0	0	0.125	1	1.0	9	1.0	1.0	10	9	0	1	0	0.09090909090909091	1	11	11	0.3333333333333333	0	1.0	0.6444514043842928	0.8038003268598594	0.918438130188495	0.6343128776537134	0.8061475228132652	0.844066294082501	0.8146339706667314	1.0	0.3	0.0	-1.5795846187921657e-05	1
2116	0.046575175912743565	0.010969243885884947	0.010659867951178176	0.7454219034268994	-1	0	0	0.4	4	0.6923076923076923	9	0.4166666666666667	0.6153846153846154	12	8	2	1	0	0.25	12	3	15	0.25	0.15384615384615385	0.8151008296462973	0.8304873311896429	0.9001610488800476	0.7787537668913758	0.6343128776537134	0.8954220421774303	0.7980673589585117	0.8409020774440356	1.0	0.08333333333333333	0.0	0.010659867951178176	63
5026	0.04120758057286544	0.017340507256860285	0.01680502328583936	0.6524458709277167	-1	0	0	0.125	1	1.0	9	1.0	1.0	10	9	0	1	0	0.09090909090909091	1	11	11	0.3333333333333333	0	0.9411373592546838	0.6495776288329483	0.8038003268598594	0.918438130188495	0.6343128776537134	0.854432206456407	0.8402636830268275	0.8324042945336583	1.0	0.3	0.0	0.01680502328583936	19
4468	0.04011553397932653	0.017523206853947725	0.014504093713043295	0.6436277332182003	-1	0	0	0.125	1	1.0	9	1.0	1.0	10	9	0	1	0	0.09090909090909091	1	11	11	0.3333333333333333	0	0.9411373592546838	0.6495776288329483	0.8038003268598594	0.918438130188495	0.5176472582421503	0.7895928389606416	0.8788608285712376	0.8105604953503007	1.0	0.3	0.0	0.014504093713043295	19
2326	0.05111413506156851	0.0072262863457813395	-0.0066298406882211855	0.7022676808716573	-1	0	0	0.4	4	0.6923076923076923	9	0.5769230769230769	0.6923076923076923	13	9	1	0	0	0.15384615384615385	13	2	15	0.0	0.15384615384615385	0.8026100861652509	0.8330250603531482	0.8755336183500007	0.7584812132182204	0.6466563226849259	0.8930871256941985	0.7980673589585117	0.8354496596624282	0	0	0.0	-0.0006629840688221185	2
4742	0.0398991915721996	0.015009604464756118	0.01339877770693799	0.6658105434838782	-1	0	0	0.125	1	1.0	9	1.0	1.0	10	9	0	1	0	0.09090909090909091	1	11	11	0.3333333333333333	0	0.9411373592546838	0.6495776288329483	0.8038003268598594	0.918438130188495	0.6343128776537134	0.8061475228132652	0.844066294082501	0.815761118092802	1.0	0.3	0.0	0.01339877770693799	9
4463	0.04116892424981046	0.015579156066993102	0.014264984994289395	0.6687490717877294	-1	0	0	0.125	1	1.0	9	1.0	1.0	10	9	0	1	0	0.09090909090909091	1	11	11	0.3333333333333333	0	0.9411373592546838	0.6495776288329483	0.8038003268598594	0.918438130188495	0.5462274087199354	0.8096012504766681	0.8605913035492296	0.8168732943906982	1.0	0.3	0.0	0.014264984994289395	30
43	0.00249875049236306	0.0003830554645550949	9.109030848498769e-05	0.9859509570356179	-1	0	0	0.6666666666666666	2	0.5	1	1.0	0.5	3	1	0	0	0	0.25	4	1	4	0.0	0.6666666666666666	0.7761680507030541	0.9646548037877205	0.34123473442479335	0.9455570567255884	0.803937429917088	0.9610148369377783	0.9435367207054475	0.9577916624772194	0	0	0.0	9.109030848498769e-05	16
3414	0.0403757837794152	0.015289038903337037	0.01376792204875459	0.6673252989425392	-1	0	0	0.125	1	1.0	9	1.0	1.0	10	9	0	1	0	0.09090909090909091	1	11	11	0.3333333333333333	0	0.9411373592546838	0.6495776288329483	0.8038003268598594	0.918438130188495	0.5176472582421503	0.7895928389606416	0.8788608285712376	0.8105604953503007	1.0	0.3	0.0	0.01376792204875459	9
4172	0.03993990453177813	0.01611699382089417	0.012953932036116122	0.6467109397538731	-1	0	0	0.125	1	1.0	9	1.0	1.0	10	9	0	1	0	0.09090909090909091	1	11	11	0.3333333333333333	0	0.9411373592546838	0.6495776288329483	0.8038003268598594	0.918438130188495	0.5462274087199354	0.8825156766999067	0.8605913035492296	0.8435640478685018	1.0	0.3	0.0	0.012953932036116122	13
2318	0.06946941547789567	0.0052654320604013085	0.0007516992987191691	0.6715014644436864	-1	0	0	0.1	1	1.0	13	1.0	1.0	14	13	0	0	0	0.06666666666666667	1	15	15	0.0	0	0.7135564255929076	0.8998850140154299	0.6475076958718693	0.9508790198112499	0.5947893855000592	0.8593031366658643	0.8378571199059655	0.9107522013796837	0	0	0.0	0.0007516992987191691	7
3054	0.0400518367198171	0.01551595514490971	0.014346561716271381	0.6643732809740578	-1	0	0	0.125	1	1.0	9	1.0	1.0	10	9	0	1	0	0.09090909090909091	1	11	11	0.3333333333333333	0	0.9411373592546838	0.6495776288329483	0.8038003268598594	0.918438130188495	0.5176472582421503	0.7895928389606416	0.8788608285712376	0.8105604953503007	1.0	0.5	0.0	0.014346561716271381	36
3269	0.03998557289919794	0.014855752380107544	0.013442068354588057	0.6695387485333439	-1	0	0	0.125	1	1.0	9	1.0	1.0	10	9	0	1	0	0.09090909090909091	1	11	11	0.3333333333333333	0	0.9411373592546838	0.6495776288329483	0.8038003268598594	0.918438130188495	0.5217703523445522	0.7890850889965308	0.877853640940766	0.8104041538384776	1.0	0.3	0.0	0.013442068354588057	20
3160	0.040328966413040145	0.0172449044212222	0.01509465872316161	0.6454889088984459	-1	0	0	0.125	1	1.0	9	1.0	1.0	10	9	0	1	0	0.09090909090909091	1	11	11	0.3333333333333333	0	0.9411373592546838	0.6495776288329483	0.8038003268598594	0.918438130188495	0.47041242605193767	0.7602207402889236	0.8854053123288655	0.8017808326137166	1.0	0.3	0.0	0.01509465872316161	31
429	2.91317053660235e-06	2.0822214253260222e-08	3.9439000713349845e-10	0.9999990960648342	-1	0	0	1.0	1	0	0	1.0	0	1	0	0	1	0	0.5	1	2	2	0.3333333333333333	0	0	0	0	0	0	0	0	0	0	0	0	3.9439000713349845e-10	13
3498	0.039357259912457025	0.017457976044238613	0.015324041262124055	0.6416056027221162	-1	0	0	0.125	1	1.0	9	1.0	1.0	10	9	0	1	0	0.09090909090909091	1	11	11	0.3333333333333333	0	0.9411373592546838	0.6495776288329483	0.8038003268598594	0.918438130188495	0.6343128776537134	0.8061475228132652	0.844066294082501	0.815761118092802	1.0	0.3	0.0	0.015324041262124055	19
4079	0.040646907863530535	0.017274050098657994	0.015203197266557927	0.641163718187318	-1	0	0	0.125	1	1.0	9	1.0	1.0	10	9	0	1	0	0.09090909090909091	1	11	11	0.3333333333333333	0	0.9411373592546838	0.6495776288329483	0.8038003268598594	0.918438130188495	0.6343128776537134	0.8061475228132652	0.844066294082501	0.815761118092802	1.0	0.3	0.0	0.015203197266557927	65
1013	0.014272809957595712	0.006320368211148958	0.006311034446977077	0.9962156262280435	-1	0.5	1	0.5714285714285714	4	0.625	5	0.4166666666666667	0.625	9	5	0	0	0	0.375	8	3	10	0.0	1.0	0.9883088733099303	0.9073311287011515	0.6609636287411448	0.9025154704938625	0.5674452371800038	0.9308282694400448	0.8397822072272625	0.9144182889810677	0	0	0.0	0.006311034446977077	29
4301	0.04123716636069266	0.017882481742705878	0.016236106222720165	0.6488985077718457	-1	0	0	0.125	1	1.0	9	1.0	1.0	10	9	0	1	0	0.09090909090909091	1	11	11	0.3333333333333333	0	0.9411373592546838	0.6495776288329483	0.8038003268598594	0.918438130188495	0.5490132843034295	0.8170650409493139	0.8359495023136083	0.8193122129965367	1.0	0.3	0.0	0.016236106222720165	72
4626	0.040309419621427894	0.016909682713636184	0.015565724969288038	0.6518045545596296	-1	0	0	0.125	1	1.0	9	1.0	1.0	10	9	0	1	0	0.09090909090909091	1	11	11	0.3333333333333333	0	0.9411373592546838	0.6495776288329483	0.8038003268598594	0.918438130188495	0.6343128776537134	0.8061475228132652	0.844066294082501	0.815761118092802	1.0	0.4	0.0	0.015565724969288038	19
154	0.009445722797772138	0.0006277724555222604	-0.00012779914405058724	0.9730944164171623	-1	0	0	0.5	5	0.5384615384615384	7	0.625	0.38461538461538464	9	5	5	0	0	0.375	8	3	15	0.0	0.3076923076923077	0.6916380483213725	0.934676927326298	0.8682868915826166	0.8601331843939158	0.1	0.8577000178853916	0.972149445700087	0.8900439154354626	0	0	0.0	-1.2779914405058724e-05	9
595	0.0006494794003782551	0.0004097008843990623	0.00040964731875899627	0.9868362223794361	-1	0	0	0.6666666666666666	2	0.5	1	0.6666666666666666	0.5	1	1	2	0	0	0.6666666666666666	2	3	4	0.0	0	0.9299850581238724	0.5	0.6506609730913165	0.5	0.3885774297912459	0.5	0.9012027871672815	0.5	0	0	0.0	0.00040964731875899627	37
740	0.00046926921556856145	0.0001258944492262643	0.00012589123260207632	0.9980949575169351	-1	0	0	1.0	1	0	0	1.0	0	1	0	0	0	0	0.5	1	2	2	0.0	0	0	0	0	0	0	0	0	0	0	0	0	0.00012589123260207632	40
877	0.0007592615619189471	0.00012477550270196386	0.00012467770744376054	0.9989594776144125	-1	0	0	1.0	1	0	0	1.0	0	1	0	0	1	0	0.5	1	2	2	0.3333333333333333	0	0	0	0	0	0	0	0	0	0	0	0	0.00012467770744376054	17
4784	0.03971318124422127	0.014816867111481469	0.013489195712965392	0.6730615293228316	-1	0	0	0.125	1	1.0	9	1.0	1.0	10	9	0	1	0	0.09090909090909091	1	11	11	0.3333333333333333	0	0.9411373592546838	0.6495776288329483	0.8038003268598594	0.918438130188495	0.6343128776537134	0.8061475228132652	0.844066294082501	0.815761118092802	1.0	0.3	0.0	0.013489195712965392	10
4196	0.03941811240047427	0.016760310475364495	0.013828242480513354	0.6316189631434734	-1	0	0	0.125	1	1.0	9	1.0	1.0	10	9	0	1	0	0.09090909090909091	1	11	11	0.3333333333333333	0	0.9411373592546838	0.6495776288329483	0.8038003268598594	0.918438130188495	0.5462274087199354	0.9073042555782103	0.8605913035492296	0.8548572846101469	1.0	0.3	0.0	0.013828242480513354	26
4136	0.041213730923172445	0.017719461459206932	0.015540663314852533	0.6505442223213179	-1	0	0	0.125	1	1.0	9	1.0	1.0	10	9	0	1	0	0.09090909090909091	1	11	11	0.3333333333333333	0	0.9411373592546838	0.6495776288329483	0.8038003268598594	0.918438130188495	0.5176472582421503	0.7895928389606416	0.8788608285712376	0.8105604953503007	1.0	0.3	0.0	0.015540663314852533	54
4085	0.04065885774276666	0.016923597156475508	0.016041377607110278	0.6521991351608409	-1	0	0	0.125	1	1.0	9	1.0	1.0	10	9	0	1	0	0.09090909090909091	1	11	11	0.3333333333333333	0	0.9411373592546838	0.6495776288329483	0.8038003268598594	0.918438130188495	0.6343128776537134	0.8061475228132652	0.844066294082501	0.815761118092802	1.0	0.3	0.0	0.016041377607110278	69
450	0.0049690456240390965	0.00018609778592804606	-0.0001756047035305888	0.997735328943501	-1	1.0	1	1.0	4	0.25	1	0.5	0.25	4	1	1	0	0	0.75	4	3	6	0.0	1.0	0.43803437002535495	0.8875317499069451	0.8761747379337331	0.9257163893898742	0.6238538431736711	0.9369982494891007	0.8089339036574649	0.9190361923920424	0	0	0.0	-1.7560470353058877e-05	5
1240	0.04430356629504629	0.0020657318322007587	0.0006266178512845615	0.8745361851141555	-1	0	0	0.375	3	0.7	7	0.6666666666666666	0.6	8	6	3	1	0	0.2222222222222222	2	9	12	0.125	0.4	0.460118412374543	0.9124602146096303	0.7231985984960353	0.7136279656805887	0.48294732353337927	0.9664706418973776	0.8558432828822262	0.9007974641329691	1.0	0.125	0.0	0.0006266178512845615	36
498	0.0009385767114588416	0.0006269295924608403	0.0005899981998988052	0.9860499118021469	-1	0	0	0.5	2	0.3333333333333333	1	0.5555555555555556	0.3333333333333333	2	1	2	0	0	1.0	3	3	5	0.0	0	0.8870096304319812	0.5253015158323111	0.6487342249605685	0.9218942529399263	0.5625663804037829	0.9872797040823689	0.8650906288397401	0.9094664830718374	0	0	0.0	0.0005899981998988052	28
1107	1.847643313037765e-05	1.218955908316443e-07	-5.4761551140634194e-08	0.9999962569614891	-1	0.5	1	0.8333333333333334	5	0.16666666666666666	1	0.5	0.16666666666666666	4	1	3	1	0	1.0	4	4	8	0.14285714285714285	0.5	0.5889434629008578	0.8927186405069164	0.3901594596049048	0.7376766594209933	0.6000725889790954	0.9142025081499511	0.8200578384454594	0.8629016540852791	1.0	0.5	0.0	-5.476155114063419e-09	8
3778	0.05474434285351238	0.022439981209760554	0.013421912077914405	0.783599842471401	-1	0	0	0.1	1	1.0	13	1.0	1.0	14	13	0	1	0	0.06666666666666667	1	15	15	0.3333333333333333	0	0.9411373592546838	0.6696785276620139	0.8162821654939794	0.925253601725016	0.5015523361250074	0.8310979310080748	0.8876003874386238	0.8327683611940659	1.0	0.21428571428571427	0.0	0.013421912077914405	2
4394	0.04060118461543092	0.015151651265636302	0.014261201706784847	0.6684628240324391	-1	0	0	0.125	1	1.0	9	1.0	1.0	10	9	0	1	0	0.09090909090909091	1	11	11	0.3333333333333333	0	0.9411373592546838	0.6495776288329483	0.8038003268598594	0.918438130188495	0.6343128776537134	0.8061475228132652	0.844066294082501	0.815761118092802	1.0	0.3	0.0	0.014261201706784847	16
4069	0.0314968604469671	0.0026483280244705165	0.0017039121589882062	0.7655745591150664	-1	0	0	0.2	2	0.9166666666666666	11	0.3888888888888889	0.9166666666666666	13	11	0	0	0	0.25	3	12	14	0.0	0	0.872322001856632	0.8864272958167722	0.7160308564668929	0.9389354869983831	0.48318724565241367	0.8642652398070937	0.8192095006079764	0.9014034148525913	0	0	0.0	0.0017039121589882062	2
1478	0.011215386003326454	0.0015126976899348047	-0.0010302112074550413	0.9970596592622628	-1	0	0	0.3333333333333333	2	0.8571428571428571	6	1.0	0.8571428571428571	8	6	0	0	0	0.1111111111111111	9	1	9	0.0	0.25	0.8668560405528666	0.7042863879969704	1.0	0.762143479575732	0.7408803678367806	0.9000535776472157	0.7479052988911803	0.8037701936279389	0	0	0.0	-0.00010302112074550413	4
2989	0.01850979277985256	0.0026307040166180396	0.0009525976398447317	0.955895928251296	-1	0.25	1	0.4	4	0.5833333333333334	7	0.4	0.5833333333333334	11	7	2	1	0	0.7142857142857143	5	7	14	0.25	0.2	0.9255305151707711	0.8214547505535754	0.8416424427163453	0.8997312084235106	0.4076782186680843	0.9186884683587863	0.8828432641992416	0.885783675324997	1.0	0.2727272727272727	0.0	0.0009525976398447317	2
952	0.013892134939600563	0.006311632985149603	0.006299515672318833	0.9962749430619149	-1	0.5	1	0.5714285714285714	4	0.625	5	0.4166666666666667	0.625	8	5	1	0	0	0.375	8	3	10	0.0	1.0	0.9941544366549652	0.8825871079202461	0.7008898641450392	0.8746229301913777	0.5501693440831469	0.9402056810264292	0.9156084550873679	0.9036340863539447	0	0	0.0	0.006299515672318833	34
594	0.009548505748644066	0.0006804010422286148	0.0005858792268110015	0.9943192879297473	-1	0	0	0.2857142857142857	2	0.75	6	0.6666666666666666	0.125	2	1	7	4	0	0.6	5	3	10	0.23529411764705882	0	0.7081386653428922	0.7493599852097972	0.331174122933808	0.8061848232440872	0.37771420929621286	0.6654347805852701	0.8447941549370415	0.7444839749062229	0.5	0	0.3696200292755984	0.0005858792268110015	8
1045	0.0010661049892535495	0.00014664461624827835	0.00014615812055255778	0.9972205713819405	-1	0	0	0.6	3	0.6	3	0.5833333333333334	0.4	4	2	2	0	0	0.3333333333333333	6	2	7	0.0	0.4	0.5486278098030735	0.9527042587357755	0.4834373903499742	0.7736397226317162	0.5720264206742093	0.828661444335793	0.807963707777204	0.8739132520044577	0	0	0.0	0.00014615812055255778	9
3192	0.03212361898060714	0.005510678127484849	0.005345180460289495	0.5461981519420895	-1	0	0	0.125	1	1.0	9	1.0	1.0	10	9	0	1	0	0.09090909090909091	1	11	11	0.3333333333333333	0	0.9411373592546838	0.6584398959213056	0.778836649591619	0.9107769295670278	0.6057327271759283	0.8743315231284243	0.8876003874386238	0.8375041041509329	1.0	0.3	0.0	0.005345180460289495	12
2366	0.05068136020707621	0.011012615715756426	0.010145642746363403	0.7227074893295162	-1	0	0	0.4	4	0.6923076923076923	9	0.4166666666666667	0.6153846153846154	12	8	2	1	0	0.25	12	3	15	0.25	0.15384615384615385	0.8151008296462973	0.8304873311896429	0.9001610488800476	0.7787537668913758	0.6343128776537134	0.8954220421774303	0.7980673589585117	0.8409020774440356	1.0	0.08333333333333333	0.0	0.010145642746363403	25
2173	0.05008649442944631	0.011096599433202839	0.009778893468791345	0.7173423959003171	-1	0	0	0.4	4	0.6923076923076923	9	0.4166666666666667	0.6153846153846154	12	8	2	1	0	0.25	12	3	15	0.25	0.15384615384615385	0.8151008296462973	0.8304873311896429	0.9001610488800476	0.7787537668913758	0.6343128776537134	0.8954220421774303	0.7980673589585117	0.8409020774440356	1.0	0.08333333333333333	0.0	0.009778893468791345	31
1698	0.04437533312366136	0.0023129252516101884	0.002056807247765567	0.9471015670797954	-1	0	0	0.2	2	0.9230769230769231	12	0.2727272727272727	0.7692307692307693	11	10	3	2	0	0.45454545454545453	5	11	15	0.2222222222222222	0.14285714285714285	0.8720020629191222	0.7778388016134563	0.7160308564668929	0.9358519776868888	0.3661497780957131	0.940054026496902	0.9371069090978805	0.9027907201592488	0.5454545454545454	0	0.0	0.002056807247765567	9
3914	0.029694964936483985	0.0023608261144273104	0.0018570087888556738	0.8687044148008205	-1	0	0	0.14285714285714285	1	1.0	8	1.0	1.0	9	8	0	1	0	0.1	1	10	10	0.3333333333333333	0	0.9411373592546838	0.6627862119994025	0.8416424427163453	0.8869420249581947	0.45814193978615736	0.9048483005445465	0.893729812380963	0.8405915864566059	1.0	0.3333333333333333	0.0	0.0018570087888556738	10
550	2.1807412244504845e-06	2.4587661658488905e-08	2.441993963206957e-08	0.9999991206402745	-1	0	0	1.0	1	0	0	1.0	0	1	0	0	0	0	0.5	2	1	2	0.0	0	0	0	0	0	0	0	0	0	0	0	0	2.441993963206957e-08	9
1447	0.026775609486947953	0.00224008713051119	0.0007959236421540409	0.9880529245091574	-1	0	0	0.5	4	0.6	6	0.6	0.6	9	6	2	2	0	0.2	10	2	12	0.4	0.2	0.8026100861652509	0.814910373934037	0.9695741188542361	0.8026383868622708	0.7399460756705464	0.9199107623061439	0.8103368783412043	0.8551295721698554	0.5555555555555556	0.1111111111111111	0.0	0.0007959236421540409	7
460	0.0016167959816664021	0.00018935559364660978	0.00018620055336461216	0.9967594720168189	-1	0	0	1.0	2	0.0	0	0.75	0	2	0	0	0	0	1.0	2	2	3	0.0	0	0	0	0	0	0	0	0	0	0	0	0	0.00018620055336461216	51
651	0.0002861239984818581	0.00024093598819807847	0.0002406868411654846	0.9975734398877563	-1	0	0	0.5	1	1.0	1	1.0	1.0	1	1	1	1	0	0.3333333333333333	1	3	3	0.16666666666666666	0	0.1	0.5	0.7519414217953205	0.5	0.688755547938941	0.5	0.9495835398291397	0.5	1.0	0	0.0	0.0002406868411654846	53
2438	0.026598551381263883	0.009068883906443805	0.0034118681981535584	0.8990225803309131	-1	0	0	0.2	2	0.8333333333333334	10	0.4375	0.6666666666666666	10	8	3	3	0	0.5	4	8	14	0.375	0	0.9462400591991795	0.8288176004433527	0.8186617951292785	0.8746011465923655	0.6572074725713848	0.9114585496652887	0.7796634530452595	0.8754871346822085	0.4	0.3	0.0	0.0034118681981535584	25
125	0.011748341539932055	4.145816471912921e-05	-3.8305892228310447e-05	0.9480530724733448	-1	0	0	0.5	3	0.6666666666666666	4	0.5714285714285714	0.6666666666666666	7	4	0	0	0	0.2857142857142857	7	2	8	0.0	0.3333333333333333	0.7063533336214154	0.9644924550107554	0.6274859686745646	0.8669002066296883	0.5516186753328192	0.7998244720692148	0.8281273759322899	0.8990723624128196	0	0	0.0	-3.830589222831045e-06	31
209	0.0022034729669615292	8.961473175830442e-05	2.48176948632705e-05	0.9944403697309998	-1	0	0	1.0	4	0.0	0	0.5	0	4	0	1	1	0	0.75	4	3	6	0.5	0.5	0	0	0	0	0	0	0	0	0	0	0	2.48176948632705e-05	32
657	0.000619097596943938	0.00010508044889340657	1.044317490488901e-06	0.9981525098907923	-1	0	0	1.0	2	0.0	0	0.75	0	2	0	0	0	0	1.0	2	2	3	0.0	0	0	0	0	0	0	0	0	0	0	0	0	1.044317490488901e-06	12
4486	0.04185337123512735	0.006540157330872819	-0.0034414151152479394	0.795246671169247	-1	0	0	0.125	1	1.0	9	1.0	1.0	10	9	0	1	0	0.09090909090909091	1	11	11	0.3333333333333333	0	0.9067296805556578	0.8787535450139291	0.778836649591619	0.8108937177934623	0.5462274087199354	0.9093992355808916	0.7890923092140159	0.8714987924587142	1.0	0.4	0.0	-0.00034414151152479394	0
841	0.0009662938804612122	0.00015164535279432078	0.00015164191437224992	0.9956401991423534	-1	0	0	1.0	1	0	0	1.0	0	1	0	0	0	0	0.5	1	2	2	0.0	0	0	0	0	0	0	0	0	0	0	0	0	0.00015164191437224992	52
3349	0.03998462674327132	0.0163443118161688	0.014646075901101578	0.6540012241420382	-1	0	0	0.125	1	1.0	9	1.0	1.0	10	9	0	1	0	0.09090909090909091	1	11	11	0.3333333333333333	0	0.9411373592546838	0.6495776288329483	0.8038003268598594	0.918438130188495	0.45430998171732034	0.8068615672776995	0.8854053123288655	0.8159902375220841	1.0	0.3	0.0	0.014646075901101578	40
2944	0.05981010466421834	0.008338930347838192	0.0065371744154561285	0.7311367886328403	-1	0	0	0.1	1	1.0	13	0.25	0.7692307692307693	11	10	3	3	0	0.6	6	10	15	0.3333333333333333	0	0.9255305151707711	0.900386638229194	0.6724713731401095	0.930836634615614	0.7005543154663568	0.8915269688528765	0.7714070183146089	0.9090859297752343	0.2727272727272727	0.5454545454545454	0.0	0.0065371744154561285	16
1582	0.048253205709293666	0.011999755003905271	0.009878658293904285	0.7089950105706433	-1	0	0	0.4	4	0.6923076923076923	9	0.4166666666666667	0.6153846153846154	12	8	2	1	0	0.25	12	3	15	0.25	0.15384615384615385	0.8151008296462973	0.8304873311896429	0.9001610488800476	0.7787537668913758	0.6343128776537134	0.8954220421774303	0.7980673589585117	0.8409020774440356	1.0	0.08333333333333333	0.0	0.009878658293904285	55
2395	0.06306402273753671	0.014183241045036082	0.013085583701864207	0.7131618756337185	-1	0	0	0.2	2	0.8461538461538461	11	0.5357142857142857	0.7692307692307693	12	10	2	1	0	0.14285714285714285	2	14	15	0.16666666666666666	0	0.6445861513493305	0.8764044363356749	0.6475076958718693	0.925670278767641	0.6880223931147789	0.9173202338501772	0.7714070183146089	0.9085258829021412	1.0	0.3333333333333333	0.0	0.013085583701864207	79
923	0.00047464259599974446	0.00013234267464421785	0.00013233944583913908	0.9979177939616178	-1	0	0	1.0	1	0	0	1.0	0	1	0	0	0	0	0.5	1	2	2	0.0	0	0	0	0	0	0	0	0	0	0	0	0	0.00013233944583913908	22
2320	0.06173453094251917	0.013186472613757182	0.010120662882162247	0.6856883917152937	-1	0	0	0.2	2	0.8461538461538461	11	0.5357142857142857	0.7692307692307693	12	10	2	1	0	0.14285714285714285	2	14	15	0.16666666666666666	0	0.6445861513493305	0.8764044363356749	0.6475076958718693	0.925670278767641	0.6880223931147789	0.9173202338501772	0.7714070183146089	0.9085258829021412	1.0	0.3333333333333333	0.0	0.010120662882162247	57
4350	0.014017908705201582	0.0010196262948099272	-0.0006341113490684323	0.5991030268483218	-1	0	0	0.16666666666666666	1	1.0	6	1.0	1.0	7	6	0	1	0	0.125	1	8	8	0.3333333333333333	0	0.9897830501182134	0.6734740078934632	0.8416424427163453	0.9454279610414108	0.5771525766981433	0.8413077141374123	0.881164438690529	0.8517023179165846	1.0	0.42857142857142855	0.0	-6.341113490684323e-05	5
4695	0.04069115765384689	0.017445849599118456	0.01599487686998266	0.635449381669258	-1	0	0	0.125	1	1.0	9	1.0	1.0	10	9	0	1	0	0.09090909090909091	1	11	11	0.3333333333333333	0	0.9411373592546838	0.6495776288329483	0.8038003268598594	0.918438130188495	0.6343128776537134	0.8061475228132652	0.844066294082501	0.815761118092802	1.0	0.3	0.0	0.01599487686998266	35
4721	0.040679002189357126	0.017261273986377515	0.01614288119676197	0.6401110270351076	-1	0	0	0.125	1	1.0	9	1.0	1.0	10	9	0	1	0	0.09090909090909091	1	11	11	0.3333333333333333	0	0.9411373592546838	0.6495776288329483	0.8038003268598594	0.918438130188495	0.6343128776537134	0.8061475228132652	0.844066294082501	0.815761118092802	1.0	0.3	0.0	0.01614288119676197	64
5006	0.040331485247098044	0.01732680160796887	0.01582097771633843	0.6508359951168848	-1	0	0	0.125	1	1.0	9	1.0	1.0	10	9	0	1	0	0.09090909090909091	1	11	11	0.3333333333333333	0	0.9411373592546838	0.6495776288329483	0.8038003268598594	0.918438130188495	0.5462274087199354	0.8096012504766681	0.8605913035492296	0.8168732943906982	1.0	0.3	0.0	0.01582097771633843	31
2414	0.08280526833819399	0.018604598219708054	0.018421422995334037	0.7238176948189751	-1	0	0	0.1	1	1.0	13	1.0	1.0	14	13	0	1	0	0.06666666666666667	1	15	15	0.3333333333333333	0	0.6547339315372162	0.8591918491771131	0.6475076958718693	0.9275595664028851	0.6880223931147789	0.8732447717063311	0.7714070183146089	0.8905249810494714	1.0	0.42857142857142855	0.0	0.018421422995334037	4
4575	0.03987826083772084	0.017739158572338373	0.01617502402551328	0.6487409316265508	-1	0	0	0.125	1	1.0	9	1.0	1.0	10	9	0	1	0	0.09090909090909091	1	11	11	0.3333333333333333	0	0.9411373592546838	0.6495776288329483	0.8038003268598594	0.918438130188495	0.6343128776537134	0.8061475228132652	0.844066294082501	0.815761118092802	1.0	0.3	0.0	0.01617502402551328	15
391	0.020677888966055973	0.002241824601132349	0.0008075168664023308	0.9648730561221104	-1	0.25	1	0.5	5	0.6153846153846154	8	0.375	0.6153846153846154	13	8	1	1	0	0.4	4	10	15	1.0	0.7272727272727273	0.5856043409021645	0.828664776960231	0.39686192239715823	0.8676951375454615	0.5422488198124779	0.8449477709031743	0.7714070183146089	0.8478038776985433	1.0	0.38461538461538464	0.0	0.0008075168664023308	119
4378	0.04028931263287803	0.015300676921333531	0.013922135570255904	0.6679374707421813	-1	0	0	0.125	1	1.0	9	1.0	1.0	10	9	0	1	0	0.09090909090909091	1	11	11	0.3333333333333333	0	0.9411373592546838	0.6495776288329483	0.8038003268598594	0.918438130188495	0.5462274087199354	0.8096012504766681	0.8605913035492296	0.8168732943906982	1.0	0.3	0.0	0.013922135570255904	25
1474	0.07456238748304407	0.011195946009884047	0.005719367541398024	0.6347467123286442	-1	0	0	0.1	1	1.0	13	1.0	1.0	14	13	0	1	0	0.06666666666666667	1	15	15	0.3333333333333333	0	0.7135564255929076	0.8663332618407057	0.6226683308707205	0.930108591098773	0.5422488198124779	0.838258723105688	0.7714070183146089	0.8843416069546045	1.0	0.42857142857142855	0.0	0.005719367541398024	41
3546	0.04051330509460773	0.017311135850461675	0.015087211000596852	0.6456758517664181	-1	0	0	0.125	1	1.0	9	1.0	1.0	10	9	0	1	0	0.09090909090909091	1	11	11	0.3333333333333333	0	0.9411373592546838	0.6495776288329483	0.8038003268598594	0.918438130188495	0.45430998171732034	0.8068615672776995	0.8854053123288655	0.8159902375220841	1.0	0.2	0.0	0.015087211000596852	32
757	0.00046098687137222165	0.00015968057797010964	0.00015967790101105756	0.9977247892389234	-1	0	0	1.0	1	0	0	1.0	0	1	0	0	0	0	0.5	1	2	2	0.0	0	0	0	0	0	0	0	0	0	0	0	0	0.00015967790101105756	31
4081	0.007729243171884507	0.0021221539472948297	-0.0016045196844623566	0.9616065207431637	-1	0	0	0.2	1	1.0	5	1.0	1.0	6	5	0	1	0	0.14285714285714285	1	7	7	0.3333333333333333	0	0.9411373592546838	0.6645201519599329	0.8416424427163453	0.9125698025764487	0.5462274087199354	0.8788934787180182	0.8460272100591534	0.841616719873157	1.0	0.3333333333333333	0.0	-0.00016045196844623565	1
4457	0.03950284483432463	0.005190703165829186	0.005028797902256554	0.6356215797140352	-1	0	0	0.125	1	1.0	9	1.0	1.0	10	9	0	1	0	0.09090909090909091	1	11	11	0.3333333333333333	0	0.9313646527593429	0.6429939002059846	0.8038003268598594	0.918438130188495	0.6343128776537134	0.8473147042436446	0.8367531082799361	0.828418880889407	1.0	0.3	0.0	0.005028797902256554	5
3725	0.038294958515590005	0.003875484171831067	-0.0026714620711170045	0.7663276924774489	-1	0	0	0.125	1	1.0	9	1.0	1.0	10	9	0	1	0	0.09090909090909091	1	11	11	0.3333333333333333	0	0.9411373592546838	0.636221750623085	0.7913184882257391	0.920177824962175	0.5923889247996598	0.8164857452374843	0.8568876691956552	0.8173996805290247	1.0	0.5	0.0	-0.00026714620711170046	2
2032	0.06360629374447056	0.01339301467880725	0.012737422828728086	0.7095843162384303	-1	0	0	0.2	2	0.8461538461538461	11	0.5357142857142857	0.7692307692307693	12	10	2	1	0	0.14285714285714285	2	14	15	0.16666666666666666	0	0.6445861513493305	0.8764044363356749	0.6475076958718693	0.925670278767641	0.6880223931147789	0.9173202338501772	0.7714070183146089	0.9085258829021412	1.0	0.3333333333333333	0.0	0.012737422828728086	93
2136	0.050532535777135346	0.01123774293719814	0.009887789468088643	0.7146232048270713	-1	0	0	0.4	4	0.6923076923076923	9	0.4166666666666667	0.6153846153846154	12	8	2	1	0	0.25	12	3	15	0.25	0.15384615384615385	0.8151008296462973	0.8304873311896429	0.9001610488800476	0.7787537668913758	0.6343128776537134	0.8954220421774303	0.7980673589585117	0.8409020774440356	1.0	0.08333333333333333	0.0	0.009887789468088643	31
1141	0.0009323682202398192	0.0003386009461617192	0.0003385801773776396	0.993421412466315	-1	0	0	0.5	1	1.0	1	1.0	1.0	2	1	0	0	0	0.3333333333333333	1	3	3	0.0	0	0.6442758188079327	0.9722733194636299	0.7339861391311067	0.5447679974690111	0.427889722570651	0.931416735655029	0.9401755353230923	0.8923670742737876	0	0	0.0	0.0003385801773776396	16
3308	0.04009785212523084	0.01700135889259807	0.0137065681771095	0.6377868019377739	-1	0	0	0.125	1	1.0	9	1.0	1.0	10	9	0	1	0	0.09090909090909091	1	11	11	0.3333333333333333	0	0.9411373592546838	0.6495776288329483	0.8038003268598594	0.918438130188495	0.5217703523445522	0.7890850889965308	0.877853640940766	0.8104041538384776	1.0	0.3	0.0	0.0137065681771095	21
1168	0.06657829214294676	0.006426717007339245	-0.0006764962131173534	0.7043211647403118	-1	0	0	0.3	3	0.6923076923076923	9	0.5769230769230769	0.6923076923076923	12	9	2	2	0	0.15384615384615385	13	2	15	0.4	0	0.5841207960588721	0.9226355970487529	0.6446937914158518	0.925043810133898	0.6344252032239707	0.9311421061912222	0.8775008479787852	0.9263551836837902	0.5833333333333334	0.16666666666666666	0.0	-6.764962131173534e-05	0
2455	0.06287626319706216	0.017244984526864765	0.017241275547819217	0.701274822846558	-1	0	0	0.2	2	0.8461538461538461	11	0.5357142857142857	0.7692307692307693	12	10	2	1	0	0.14285714285714285	2	14	15	0.16666666666666666	0	0.6445861513493305	0.8764044363356749	0.6475076958718693	0.925670278767641	0.6880223931147789	0.9159016894238632	0.7714070183146089	0.9080104520553435	1.0	0.3333333333333333	0.0	0.017241275547819217	62
3664	0.03997084494704683	0.01721999518836077	0.014969275170791737	0.6376637479327163	-1	0	0	0.125	1	1.0	9	1.0	1.0	10	9	0	1	0	0.09090909090909091	1	11	11	0.3333333333333333	0	0.9411373592546838	0.6495776288329483	0.8038003268598594	0.918438130188495	0.5176472582421503	0.7895928389606416	0.8788608285712376	0.8105604953503007	1.0	0.3	0.0	0.014969275170791737	19
2045	0.037616883713289674	0.007433123298014322	0.006526979346363399	0.7426126154010542	-1	0	0	0.125	1	1.0	9	1.0	1.0	10	9	0	1	0	0.09090909090909091	1	11	11	0.3333333333333333	0	0.9411373592546838	0.6736869433423353	0.8416424427163453	0.8851910955513485	0.5462274087199354	0.8775172284324358	0.8605913035492296	0.8290424869482791	1.0	0.3	0.0	0.006526979346363399	29
899	0.0	0.0	0.0	1.0	-1	0	0	0	0	0	0	1.0	0	0	0	0	0	0	1.0	1	1	1	0.0	0	0	0	0	0	0	0	0	0	0	0	0	-0.1	1
2892	0.06574734302215361	0.005305182668443766	0.004806848881206723	0.5899976644367273	-1	0	0	0.1	1	1.0	13	1.0	0.9230769230769231	13	12	1	1	0	0.06666666666666667	1	15	15	0.2	0	0.5959114374815246	0.8772865733893636	0.6475076958718693	0.914755369932145	0.5422488198124779	0.9064676577138384	0.7767925071998479	0.9005890860811118	1.0	0.5384615384615384	0.0	0.004806848881206723	6
1265	0.0012316203547237702	9.579990773715353e-05	-8.257438560098922e-05	0.9976713238930467	-1	0	0	0.4	2	0.8	4	1.0	0.4	2	2	4	2	0	0.14285714285714285	7	1	7	0.16666666666666666	0.3333333333333333	1.0	0.5	0.8420612600070303	0.7506217639495816	0.5894033975609421	0.6595812281131765	0.8594119431167785	0.6428571208026572	0.75	0.5	0.0	-8.257438560098922e-06	5
3222	0.04238889755708832	0.013657428750756973	0.006473745876651682	0.6494741792507743	-1	0	0	0.125	1	1.0	9	1.0	1.0	10	9	0	1	0	0.09090909090909091	1	11	11	0.3333333333333333	0	0.9411373592546838	0.6495776288329483	0.8038003268598594	0.918438130188495	0.5176472582421503	0.7895928389606416	0.8788608285712376	0.8105604953503007	1.0	0.3	0.0	0.006473745876651682	6
1263	0.07393977362967892	0.012535868302127667	0.010457839807802674	0.6973199916519357	-1	0	0	0.2	2	0.8461538461538461	11	0.5357142857142857	0.7692307692307693	12	10	2	1	0	0.14285714285714285	2	14	15	0.16666666666666666	0	0.6066259069743224	0.8694517549917721	0.6475076958718693	0.925670278767641	0.6880223931147789	0.9173202338501772	0.7741111288464452	0.9067742578600871	1.0	0.3333333333333333	0.0	0.010457839807802674	33
1143	0.08849181398654463	0.008662371039712647	-0.003340858548802251	0.6595047664785904	-1	0	0	0.1	1	1.0	13	1.0	1.0	14	13	0	1	0	0.06666666666666667	1	15	15	0.3333333333333333	0	0.5310422072030991	0.8646245642838644	0.36863739337319534	0.8668386762713879	0.6151356064636284	0.8042643871549806	0.7714070183146089	0.8472982482000404	1.0	0.5	0.0	-0.0003340858548802251	2
4977	0.04018862424038688	0.017505808058881057	0.01659996834936365	0.6550584793820968	-1	0	0	0.125	1	1.0	9	1.0	1.0	10	9	0	1	0	0.09090909090909091	1	11	11	0.3333333333333333	0	0.9411373592546838	0.6495776288329483	0.8038003268598594	0.918438130188495	0.6343128776537134	0.854432206456407	0.8402636830268275	0.8324042945336583	1.0	0.3	0.0	0.01659996834936365	39
4380	0.04072837127706068	0.017435511388682785	0.015401690583860768	0.6482116694273365	-1	0	0	0.125	1	1.0	9	1.0	1.0	10	9	0	1	0	0.09090909090909091	1	11	11	0.3333333333333333	0	0.9411373592546838	0.6495776288329483	0.8038003268598594	0.918438130188495	0.49668803117832666	0.7835062388375464	0.8927005140907291	0.8086978177975747	1.0	0.3	0.0	0.015401690583860768	19
2620	0.06475474421336373	0.013424571479334228	0.013201549418847554	0.7046478308431612	-1	0	0	0.2	2	0.8461538461538461	11	0.5357142857142857	0.7692307692307693	12	10	2	1	0	0.14285714285714285	2	14	15	0.16666666666666666	0	0.6445861513493305	0.8764044363356749	0.6475076958718693	0.9277936236847354	0.6880223931147789	0.9143331887901398	0.7714070183146089	0.9083185033329355	1.0	0.4166666666666667	0.0	0.013201549418847554	64
4517	0.039977525541137024	0.01763807257893179	0.01645169858733894	0.6497811573979727	-1	0	0	0.125	1	1.0	9	1.0	1.0	10	9	0	1	0	0.09090909090909091	1	11	11	0.3333333333333333	0	0.9411373592546838	0.6495776288329483	0.8038003268598594	0.918438130188495	0.6343128776537134	0.854432206456407	0.8402636830268275	0.8324042945336583	1.0	0.3	0.0	0.01645169858733894	32
3048	0.04091255867419036	0.01736154841726973	0.015449942373723534	0.6474230225411761	-1	0	0	0.125	1	1.0	9	1.0	1.0	10	9	0	1	0	0.09090909090909091	1	11	11	0.3333333333333333	0	0.9411373592546838	0.6495776288329483	0.8038003268598594	0.918438130188495	0.5176472582421503	0.7895928389606416	0.8788608285712376	0.8105604953503007	1.0	0.3	0.0	0.015449942373723534	19
466	0.0026143448017473068	0.0005310502320700271	0.00039133355384104714	0.996122103568191	-1	0	0	0.25	1	1.0	4	0.75	0.5	2	2	3	6	0	0.5	4	2	6	0.6	0	1.0	0.5	0.8586897400482598	0.8042548438628854	0.4088350088303988	0.8468522424173003	0.9284628624544375	0.7390574159105086	0.5	0.5	0.41133004870416034	0.00039133355384104714	3
341	0.003749443731430057	0.00029879250998415835	0.00013992956561584998	0.9927842691328054	-1	1.0	1	0.8	4	0.4	2	0.4666666666666667	0.4	6	2	0	0	0	0.6	5	3	7	0.0	1.0	0.46822686932295055	0.8644462605084375	0.5457653700643632	0.8760294685328147	0.4644053528598082	0.8200363154554198	0.8060373770520726	0.8550647520665594	0	0	0.0	0.00013992956561584998	18
3438	0.03599344795262815	0.011913535560496813	0.00930352551090374	0.5193579017588732	-1	0	0	0.14285714285714285	1	1.0	8	1.0	1.0	9	8	0	1	0	0.1	1	10	10	0.3333333333333333	0	0.9411373592546838	0.6568315081565259	0.7659582110033734	0.9239448117954638	0.45814193978615736	0.7881542840492088	0.881164438690529	0.8155891964101499	1.0	0.3333333333333333	0.0	0.00930352551090374	4
3408	0.039778643068575203	0.017901403414140878	0.015988076770930768	0.6447819323567792	-1	0	0	0.125	1	1.0	9	1.0	1.0	10	9	0	1	0	0.09090909090909091	1	11	11	0.3333333333333333	0	0.9411373592546838	0.6495776288329483	0.8038003268598594	0.918438130188495	0.6343128776537134	0.8061475228132652	0.844066294082501	0.815761118092802	1.0	0.3	0.0	0.015988076770930768	63
3443	0.03987980502093554	0.015129538229838112	0.013665125018902654	0.6708400467089137	-1	0	0	0.125	1	1.0	9	1.0	1.0	10	9	0	1	0	0.09090909090909091	1	11	11	0.3333333333333333	0	0.9411373592546838	0.6495776288329483	0.8038003268598594	0.918438130188495	0.6343128776537134	0.8061475228132652	0.844066294082501	0.815761118092802	1.0	0.3	0.0	0.013665125018902654	23
1856	0.04850029896360478	0.011377207277084047	0.010538265715795756	0.7265936588647182	-1	0	0	0.4	4	0.6923076923076923	9	0.4166666666666667	0.6153846153846154	12	8	2	1	0	0.25	12	3	15	0.25	0.15384615384615385	0.8151008296462973	0.8304873311896429	0.9001610488800476	0.7787537668913758	0.6343128776537134	0.8954220421774303	0.7980673589585117	0.8409020774440356	1.0	0.08333333333333333	0.0	0.010538265715795756	45
1978	0.03459356705627813	0.005134723758126953	-0.002616047695108672	0.7048443665968067	-1	0	0	0.2857142857142857	2	0.875	7	0.5555555555555556	0.875	9	7	0	0	0	0.2222222222222222	9	2	10	0.0	0	0.8729462554004723	0.9166187592609195	0.8222943529648404	0.8913036942674996	0.6343128776537134	0.904239840961819	0.8192095006079764	0.9045539862247249	0	0	0.0	-0.00026160476951086716	3
541	0.0008883746841241713	0.0002482238227990532	0.00024816161643180745	0.9972412174178958	-1	0	0	1.0	2	0.0	0	0.75	0	2	0	0	0	0	1.0	2	2	3	0.0	0	0	0	0	0	0	0	0	0	0	0	0	0.00024816161643180745	37
2504	0.06547241589056635	0.013898194346603084	0.01273204928303678	0.7087515595065736	-1	0	0	0.2	2	0.8461538461538461	11	0.5357142857142857	0.7692307692307693	12	10	2	1	0	0.14285714285714285	2	14	15	0.16666666666666666	0	0.6445861513493305	0.8764044363356749	0.6475076958718693	0.925670278767641	0.6880223931147789	0.9173202338501772	0.7714070183146089	0.9085258829021412	1.0	0.3333333333333333	0.0	0.01273204928303678	53
2233	0.051800995112819576	0.018760985815305508	-0.006380194067681482	0.6337549465626423	-1	0	0	0.4	4	0.6923076923076923	9	0.5769230769230769	0.6923076923076923	12	9	2	0	0	0.15384615384615385	13	2	15	0.0	0.15384615384615385	0.8026100861652509	0.8080251085476068	0.920988009900762	0.7840181338724249	0.6343128776537134	0.89841938915047	0.7980673589585117	0.8369103422255928	0	0	0.0	-0.0006380194067681481	2
3116	0.03991379364257061	0.017695115494268936	0.01515267114933186	0.6397132850400069	-1	0	0	0.125	1	1.0	9	1.0	1.0	10	9	0	1	0	0.09090909090909091	1	11	11	0.3333333333333333	0	0.9411373592546838	0.6495776288329483	0.8038003268598594	0.918438130188495	0.5176472582421503	0.7895928389606416	0.8788608285712376	0.8105604953503007	1.0	0.3	0.0	0.01515267114933186	63
598	0.0038833218127262105	0.000513062780965345	0.0005062953970913453	0.9975992330000635	-1	0	0	0.6666666666666666	2	0.5	1	0.6666666666666666	0.5	3	1	0	0	0	0.6666666666666666	2	3	4	0.0	0	0.2111329775170369	0.9009446753480843	0.7557509331483516	0.9503041117873757	0.345239065884187	0.966156973716127	0.7288132810682595	0.9446291697467508	0	0	0.0	0.0005062953970913453	30
1859	0.04316164313643281	0.007893214728204803	-0.005812569040037207	0.6924897525354461	-1	0	0	0.3	3	0.7692307692307693	10	0.4166666666666667	0.6923076923076923	12	9	2	1	0	0.25	12	3	15	0.2	0	0.8026100861652509	0.8137251848487018	0.9001610488800476	0.7514657097043587	0.6871294766621299	0.8256403821958419	0.7925633445662171	0.7987705466461411	1.0	0.08333333333333333	0.0	-0.0005812569040037207	0
3139	0.04050352608514532	0.01498651255476573	0.013783886806191192	0.671215004619091	-1	0	0	0.125	1	1.0	9	1.0	1.0	10	9	0	1	0	0.09090909090909091	1	11	11	0.3333333333333333	0	0.9411373592546838	0.6495776288329483	0.8038003268598594	0.918438130188495	0.5176472582421503	0.7895928389606416	0.8788608285712376	0.8105604953503007	1.0	0.3	0.0	0.013783886806191192	33
4959	0.03964688338637444	0.01735774890330278	0.01640880579518231	0.6386095207633651	-1	0	0	0.125	1	1.0	9	1.0	1.0	10	9	0	1	0	0.09090909090909091	1	11	11	0.3333333333333333	0	0.9411373592546838	0.6495776288329483	0.8038003268598594	0.918438130188495	0.5462274087199354	0.8096012504766681	0.8605913035492296	0.8168732943906982	1.0	0.3	0.0	0.01640880579518231	47
1441	0.02919316873567802	0.0035560180573420224	-0.0035060148066021614	0.964497729456417	-1	0	0	0.4	4	0.6153846153846154	8	0.30612244897959184	0.6153846153846154	11	8	3	0	0	1.0	7	7	15	0.0	0.14285714285714285	0.8607831380562798	0.9324052694095863	0.7368619916714705	0.9333026249308031	0.8399049454681699	0.8805788716743348	0.8089476184890204	0.918357860643669	0	0	0.0	-0.00035060148066021614	5
2330	0.028486953165656474	0.001786825681623982	0.0008380587765486622	0.9876718293613681	-1	0	0	0.4444444444444444	4	0.6363636363636364	7	0.65	0.5454545454545454	10	6	2	1	0	0.2	10	2	13	0.25	0.18181818181818182	0.7626326151480854	0.8181342172061448	0.9516450483148727	0.7955973698178448	0.7881227222444676	0.9214433923042515	0.8196224285516556	0.8550734456735993	1.0	0.1	0.0	0.0008380587765486622	9
2613	0.06602341903545113	0.014988671721339712	0.014392108273664337	0.7100576785882575	-1	0	0	0.2	2	0.8461538461538461	11	0.5357142857142857	0.7692307692307693	12	10	2	1	0	0.14285714285714285	2	14	15	0.16666666666666666	0	0.6445861513493305	0.8764044363356749	0.6475076958718693	0.925670278767641	0.6880223931147789	0.9147517139028242	0.7714070183146089	0.9075964937635069	1.0	0.3333333333333333	0.0	0.014392108273664337	51
939	0.0009648574773623576	0.00017129354212545348	0.0001712907405202374	0.9960465815518208	-1	0	0	1.0	1	0	0	1.0	0	1	0	0	0	0	0.5	1	2	2	0.0	0	0	0	0	0	0	0	0	0	0	0	0	0.0001712907405202374	37
1688	0.06621622213055184	0.010287318630996356	-0.009834622249442575	0.7430763942471246	-1	0	0	0.3	3	0.8461538461538461	11	0.5357142857142857	0.8461538461538461	14	11	0	0	0	0.14285714285714285	14	2	15	0.0	0.15384615384615385	0.7626326151480854	0.9023497608728586	0.7441805426433161	0.9044458261851407	0.646286362136039	0.9219468786120518	0.7721348660801803	0.909984501640456	0	0	0.0	-0.0009834622249442575	3
2595	0.06187679372614225	0.011327330446923354	0.010464667783772101	0.7067830768486089	-1	0	0	0.2	2	0.8461538461538461	11	0.5357142857142857	0.7692307692307693	12	10	2	1	0	0.14285714285714285	2	14	15	0.16666666666666666	0	0.6445861513493305	0.8764044363356749	0.6475076958718693	0.925670278767641	0.6880223931147789	0.9173202338501772	0.7714070183146089	0.9085258829021412	1.0	0.16666666666666666	0.0	0.010464667783772101	51
1450	0.07317321930430801	0.00650604788642344	0.006288614597854035	0.7062156972565674	-1	0	0	0.2	2	0.8461538461538461	11	0.5357142857142857	0.7692307692307693	12	10	2	1	0	0.14285714285714285	2	14	15	0.16666666666666666	0	0.6066259069743224	0.8694517549917721	0.6475076958718693	0.925670278767641	0.6880223931147789	0.9173202338501772	0.7741111288464452	0.9067742578600871	1.0	0.3333333333333333	0.0	0.006288614597854035	43
3717	0.039819251359687266	0.014509413916683282	0.01282678593157976	0.6702190382491713	-1	0	0	0.125	1	1.0	9	1.0	1.0	10	9	0	1	0	0.09090909090909091	1	11	11	0.3333333333333333	0	0.9411373592546838	0.6495776288329483	0.8038003268598594	0.918438130188495	0.5176472582421503	0.7895928389606416	0.8788608285712376	0.8105604953503007	1.0	0.3	0.0	0.01282678593157976	20
1799	0.04126075413572142	0.0067938569875788815	-0.006328221992306054	0.69100259593483	-1	0	0	0.4	4	0.6923076923076923	9	0.4166666666666667	0.6153846153846154	12	8	2	1	0	0.25	12	3	15	0.25	0.15384615384615385	0.8151008296462973	0.8304873311896429	0.8751973716118073	0.7890025780894325	0.6404846001693196	0.8695773737274226	0.7883066436775672	0.8322621711827065	1.0	0.08333333333333333	0.0	-0.0006328221992306054	0
4302	0.040080151737558224	0.017348352747600722	0.014231557134286858	0.6419201611247836	-1	0	0	0.125	1	1.0	9	1.0	1.0	10	9	0	1	0	0.09090909090909091	1	11	11	0.3333333333333333	0	0.9411373592546838	0.6495776288329483	0.8038003268598594	0.918438130188495	0.49668803117832666	0.7835062388375464	0.8927005140907291	0.8086978177975747	1.0	0.3	0.0	0.014231557134286858	25
1373	0.04988649741356444	0.007652962820111207	0.00212204749259851	0.7102352139361083	-1	0	0	0.2	2	0.9230769230769231	12	1.0	0.9230769230769231	14	12	0	0	0	0.06666666666666667	15	1	15	0.0	0.14285714285714285	0.8729462554004723	0.7083959465623686	0.9190141940225999	0.7772300386175153	0.5934697631276225	0.9212152195272488	0.8493422534675726	0.8223073623127453	0	0	0.0	0.00212204749259851	2
2520	0.06725292904064611	0.010089428476074415	-0.000778784472352719	0.6258228864218983	-1	0	0	0.2	2	0.8461538461538461	11	0.5357142857142857	0.7692307692307693	12	10	2	1	0	0.14285714285714285	2	14	15	0.16666666666666666	0	0.6445861513493305	0.8764044363356749	0.6475076958718693	0.9260156648265885	0.6880223931147789	0.9147517139028242	0.7714070183146089	0.9077370270017641	1.0	0.3333333333333333	0.0	-7.78784472352719e-05	0
2864	0.03955981247040605	0.0053984166407322854	0.0046588275182492	0.7554121720049786	-1	0	0	0.125	1	1.0	9	1.0	1.0	10	9	0	1	0	0.09090909090909091	1	11	11	0.3333333333333333	0	0.9411373592546838	0.6493798947399669	0.8038003268598594	0.918438130188495	0.6301897835513116	0.8253283365505093	0.8431749851455312	0.8220307247123866	1.0	0.3	0.0	0.0046588275182492	1
4087	0.04000225999636607	0.017293190927217282	0.015821543060674455	0.6312256150234496	-1	0	0	0.125	1	1.0	9	1.0	1.0	10	9	0	1	0	0.09090909090909091	1	11	11	0.3333333333333333	0	0.9411373592546838	0.6495776288329483	0.8038003268598594	0.918438130188495	0.5462274087199354	0.8359259021067219	0.8647813595056053	0.8257171246230632	1.0	0.3	0.0	0.015821543060674455	33
3368	0.04062994964235069	0.017321927144277778	0.015759906879293635	0.6378179300214448	-1	0	0	0.125	1	1.0	9	1.0	1.0	10	9	0	1	0	0.09090909090909091	1	11	11	0.3333333333333333	0	0.9411373592546838	0.6495776288329483	0.8038003268598594	0.918438130188495	0.5176472582421503	0.7895928389606416	0.8788608285712376	0.8105604953503007	1.0	0.3	0.0	0.015759906879293635	17
2815	0.040663160299743595	0.004292420119237039	0.0020364178610169617	0.550224625912196	-1	0	0	0.125	1	1.0	10	1.0	1.0	11	10	0	1	0	0.08333333333333333	1	12	12	0.3333333333333333	0	0.9411373592546838	0.8672906306906719	0.7160308564668929	0.8949931916298786	0.3964594361420961	0.8587460648434603	0.788356684512808	0.8745321142501115	1.0	0.36363636363636365	0.0	0.0020364178610169617	17
1523	0.014644920127299975	0.006291752216549186	0.006281912550904952	0.9962994280447015	-1	0.5	1	0.5714285714285714	4	0.625	5	0.4166666666666667	0.625	9	5	0	0	0	0.375	8	3	10	0.0	1.0	0.9883088733099303	0.9073311287011515	0.6609636287411448	0.9025154704938625	0.5674452371800038	0.9308282694400448	0.8397822072272625	0.9144182889810677	0	0	0.0	0.006281912550904952	33
2568	0.06370543929889372	0.010914666230226706	0.010507607677134356	0.705160048172909	-1	0	0	0.2	2	0.8461538461538461	11	0.5357142857142857	0.7692307692307693	12	10	2	1	0	0.14285714285714285	2	14	15	0.16666666666666666	0	0.6445861513493305	0.8764044363356749	0.6475076958718693	0.925670278767641	0.6880223931147789	0.9173202338501772	0.7714070183146089	0.9085258829021412	1.0	0.3333333333333333	0.0	0.010507607677134356	27
3040	0.040186997807522766	0.01460199688605938	0.01341627915798566	0.6690095519367314	-1	0	0	0.125	1	1.0	9	1.0	1.0	10	9	0	1	0	0.09090909090909091	1	11	11	0.3333333333333333	0	0.9411373592546838	0.6495776288329483	0.8038003268598594	0.918438130188495	0.5176472582421503	0.7895928389606416	0.8788608285712376	0.8105604953503007	1.0	0.3	0.0	0.01341627915798566	12
2551	0.04669759497963051	0.0028775289212365695	-0.001643402352458843	0.6949188334788461	-1	0	0	0.4	4	0.6923076923076923	9	0.5769230769230769	0.6923076923076923	13	9	1	0	0	0.15384615384615385	13	2	15	0.0	0.15384615384615385	0.7226551441309199	0.832991865844702	0.8363454078354376	0.922130144606082	0.5606835724771189	0.8919581179743041	0.7557151422630181	0.8872722599059392	0	0	0.0	-0.00016434023524588428	7
4686	0.03860366624517393	0.00822317355247738	-0.006566539178204312	0.6438982605633565	-1	0	0	0.14285714285714285	1	1.0	8	1.0	1.0	9	8	0	1	0	0.1	1	10	10	0.3333333333333333	0	0.9411373592546838	0.65701592057827	0.7909218882716136	0.9233509605502794	0.6343128776537134	0.8109041209948303	0.8660642877532805	0.8222350400434235	1.0	0.3333333333333333	0.0	-0.0006566539178204312	0
40	0.05395419399448676	0.008095456038572804	0.008095292157483764	0.8509002953864522	-1	0	0	0.2	2	0.8461538461538461	11	0.3409090909090909	0.7692307692307693	12	10	2	1	0	0.36363636363636365	11	4	15	0.16666666666666666	0	0.616773687162208	0.8597624021450105	0.6149416121285888	0.90933176283997	0.7556301946736713	0.9121986126485643	0.7911489818505757	0.8959674670520367	1.0	0.4166666666666667	0.0	0.008095292157483764	5
3695	0.040421696019300235	0.017570553080244196	0.014327766156375132	0.6420071296066856	-1	0	0	0.125	1	1.0	9	1.0	1.0	10	9	0	1	0	0.09090909090909091	1	11	11	0.3333333333333333	0	0.9411373592546838	0.6495776288329483	0.8038003268598594	0.918438130188495	0.5462274087199354	0.874018226091295	0.8760845538341291	0.8400347426718767	1.0	0.3	0.0	0.014327766156375132	29
4250	0.03896541137914743	0.017131437896279248	0.01575169032882739	0.6443928298982429	-1	0	0	0.125	1	1.0	9	1.0	1.0	10	9	0	1	0	0.09090909090909091	1	11	11	0.3333333333333333	0	0.9411373592546838	0.6495776288329483	0.8038003268598594	0.918438130188495	0.6343128776537134	0.854432206456407	0.8402636830268275	0.8324042945336583	1.0	0.3	0.0	0.01575169032882739	26
2023	0.04567732513415723	0.004446035276538527	0.002873244297778341	0.7025161848916279	-1	0	0	0.4	4	0.6923076923076923	9	0.4166666666666667	0.6153846153846154	12	8	2	1	0	0.25	12	3	15	0.25	0.15384615384615385	0.8026100861652509	0.8846264703551789	0.8873498978756926	0.7947599954159751	0.6343128776537134	0.8915055066549843	0.7980673589585117	0.8620419506830654	1.0	0.08333333333333333	0.0	0.002873244297778341	1
4091	0.041040098221758824	0.015193496250328523	0.014036424398170226	0.6737567842285075	-1	0	0	0.125	1	1.0	9	1.0	1.0	10	9	0	1	0	0.09090909090909091	1	11	11	0.3333333333333333	0	0.9411373592546838	0.6495776288329483	0.8038003268598594	0.918438130188495	0.5462274087199354	0.8096012504766681	0.8605913035492296	0.8168732943906982	1.0	0.3	0.0	0.014036424398170226	25
440	0.005297889704807117	0.0027352588517155366	0.0020169416921947754	0.9985909617423401	-1	0	0	0.5	2	0.75	3	0.6	0.5	4	2	1	0	0	0.4	5	2	6	0.0	0	0.5012402775874655	0.9114414630151145	0.8815571128015577	0.883136757420645	0.40795194649574584	0.605857837242473	0.9156637202622223	0.8312610440150666	0	0	0.0	0.0020169416921947754	33
792	None	None	None	None	None	0	0	0.3333333333333333	2	0.7142857142857143	5	0.75	0.42857142857142855	3	3	5	1	0	0.75	4	3	9	0.07142857142857142	0	0.7234854639390683	0.9325895600467565	0.6599481108083542	0.9474560863300769	0.2378227048223604	0.6563518954426788	0.9385593277623185	0.8864980087610247	1.0	0.3333333333333333	0.0	None	0
4581	0.04419763161797628	0.011304539941225383	-0.0009582287103096045	0.617591310223756	-1	0	0	0.125	1	1.0	9	1.0	1.0	10	9	0	1	0	0.09090909090909091	1	11	11	0.3333333333333333	0	0.9411373592546838	0.6495776288329483	0.8162821654939794	0.9178507462517949	0.6343128776537134	0.8061475228132652	0.843166954138624	0.8153692456035787	1.0	0.3	0.0	-9.582287103096046e-05	1
4013	0.04165815128901012	0.01756045123764036	0.01621894744572985	0.6433336750377565	-1	0	0	0.125	1	1.0	9	1.0	1.0	10	9	0	1	0	0.09090909090909091	1	11	11	0.3333333333333333	0	0.9411373592546838	0.6495776288329483	0.8038003268598594	0.918438130188495	0.5176472582421503	0.7895928389606416	0.8788608285712376	0.8105604953503007	1.0	0.3	0.0	0.01621894744572985	17
3559	0.03959013410378225	0.017461216069950353	0.015043544827904645	0.6437115238043	-1	0	0	0.125	1	1.0	9	1.0	1.0	10	9	0	1	0	0.09090909090909091	1	11	11	0.3333333333333333	0	0.9411373592546838	0.6495776288329483	0.8038003268598594	0.918438130188495	0.5176472582421503	0.7895928389606416	0.8788608285712376	0.8105604953503007	1.0	0.3	0.0	0.015043544827904645	62
1638	0.007266888028303659	0.002436935262038989	-7.308754571423167e-05	0.9897231403084537	-1	0.5	1	0.6666666666666666	4	0.5	3	0.4444444444444444	0.5	6	3	1	0	0	0.5	6	3	8	0.0	1.0	1.0	0.9071966223937228	0.7008898641450392	0.8865283264893479	0.4227000824387286	0.9402484097864985	0.9284496480380321	0.9140297206197541	0	0	0.0	-7.308754571423167e-06	8
2976	0.039089597337673254	0.014743046107301871	0.012435864955705969	0.6674570894808801	-1	0	0	0.125	1	1.0	9	1.0	1.0	10	9	0	1	0	0.09090909090909091	1	11	11	0.3333333333333333	0	0.9411373592546838	0.6495776288329483	0.8038003268598594	0.918438130188495	0.5176472582421503	0.7895928389606416	0.8788608285712376	0.8105604953503007	1.0	0.3	0.0	0.012435864955705969	21
1851	0.04828181494851841	0.012361185777427517	0.009919564582738292	0.7103396627248331	-1	0	0	0.4	4	0.6923076923076923	9	0.4166666666666667	0.6153846153846154	12	8	2	1	0	0.25	12	3	15	0.25	0.15384615384615385	0.8151008296462973	0.8304873311896429	0.9001610488800476	0.7787537668913758	0.6343128776537134	0.8954220421774303	0.7980673589585117	0.8409020774440356	1.0	0.08333333333333333	0.0	0.009919564582738292	50
4454	0.04027001572959733	0.017118606019686507	0.014540048872238016	0.625656340165027	-1	0	0	0.125	1	1.0	9	1.0	1.0	10	9	0	1	0	0.09090909090909091	1	11	11	0.3333333333333333	0	0.9411373592546838	0.6495776288329483	0.8038003268598594	0.918438130188495	0.5217703523445522	0.7890850889965308	0.877853640940766	0.8104041538384776	1.0	0.3	0.0	0.014540048872238016	17
66	None	None	None	None	None	0	0	0.25	2	0.7777777777777778	7	0.6111111111111112	0.5555555555555556	6	5	4	2	0	0.5	6	3	11	0.18181818181818182	0.6666666666666666	0.6503045147489861	0.9016702463076116	0.7503777515858141	0.9710321791014191	0.5236055040922188	0.8402078844819387	0.7968863270474354	0.921479729058051	0.6666666666666667	0	0.0	None	0
3069	0.05152026211362598	0.004054558826038271	-0.002180029242157099	0.7046633957305586	-1	0	0	0.1	1	1.0	12	1.0	1.0	13	12	0	1	0	0.07142857142857142	1	14	14	0.3333333333333333	0	0.872322001856632	0.8583481766069363	0.7160308564668929	0.8973858268067398	0.45814193978615736	0.853426859805811	0.8116337608847025	0.8710896407058969	1.0	0.3076923076923077	0.0	-0.0002180029242157099	0
4909	0.03998671859917405	0.015949230578714117	0.014761638196911401	0.6659184143423014	-1	0	0	0.125	1	1.0	9	1.0	1.0	10	9	0	1	0	0.09090909090909091	1	11	11	0.3333333333333333	0	0.9411373592546838	0.6495776288329483	0.8038003268598594	0.918438130188495	0.5462274087199354	0.8096012504766681	0.8605913035492296	0.8168732943906982	1.0	0.3	0.0	0.014761638196911401	20
3875	0.02306727696764272	0.006294641381804371	-0.005912952975088552	0.8002370811805284	-1	0	0	0.16666666666666666	1	1.0	7	1.0	1.0	8	7	0	1	0	0.1111111111111111	1	9	9	0.3333333333333333	0	0.9411373592546838	0.6579670705203812	0.8162821654939794	0.8912718036967625	0.5176472582421503	0.7888190512505175	0.8876003874386238	0.7955357407328677	1.0	0.375	0.0	-0.0005912952975088553	0
1938	0.039044817640550185	0.006640835599858547	-0.0032483049798458404	0.7330202247107457	-1	0.25	1	0.5	5	0.6153846153846154	8	0.4166666666666667	0.6153846153846154	12	8	2	0	0	0.25	12	3	15	0.0	0.6666666666666666	0.8026100861652509	0.8185288606877259	0.8695040104659368	0.7700253741736924	0.6343128776537134	0.8723296985748226	0.8042748545812721	0.8242668389686301	0	0	0.0	-0.00032483049798458404	3
3779	0.03957530392107396	0.017565058654828263	0.01570855840627115	0.6360185035373437	-1	0	0	0.125	1	1.0	9	1.0	1.0	10	9	0	1	0	0.09090909090909091	1	11	11	0.3333333333333333	0	0.9411373592546838	0.6495776288329483	0.8038003268598594	0.918438130188495	0.5176472582421503	0.7895928389606416	0.8788608285712376	0.8105604953503007	1.0	0.3	0.0	0.01570855840627115	44
1595	1.2577901277350037e-05	1.0181100098504784e-07	-7.66458110759144e-08	0.9999986491191036	-1	1.0	1	1.0	4	0.25	1	0.5	0.25	4	1	1	0	0	0.75	4	3	6	0.0	1.0	0.9941544366549652	0.8851146288203993	0.6920112468377232	0.7646881796871475	0.5501693440831469	0.8550078782394119	0.8744218552695489	0.8408978038802047	0	0	0.0	-7.66458110759144e-09	12
3051	0.04079927807341961	0.015159313426636865	0.01383625663501488	0.6695548892672154	-1	0	0	0.125	1	1.0	9	1.0	1.0	10	9	0	1	0	0.09090909090909091	1	11	11	0.3333333333333333	0	0.9411373592546838	0.6495776288329483	0.8038003268598594	0.918438130188495	0.5176472582421503	0.7895928389606416	0.8788608285712376	0.8105604953503007	1.0	0.3	0.0	0.01383625663501488	21
1968	0.03997671057288133	0.005951762319007563	0.005460688718366366	0.6201284182633123	-1	0	0	0.4	4	0.6923076923076923	9	0.4166666666666667	0.6153846153846154	12	8	2	1	0	0.25	12	3	15	0.25	0.15384615384615385	0.8151008296462973	0.8204811394761794	0.9001610488800476	0.7787537668913758	0.6343128776537134	0.8954220421774303	0.7898936545032457	0.8377793370779045	1.0	0.08333333333333333	0.0	0.005460688718366366	23
4805	0.041656519699595336	0.012882020846976289	0.010745853259736602	0.6731134663700125	-1	0	0	0.125	1	1.0	9	1.0	1.0	10	9	0	1	0	0.09090909090909091	1	11	11	0.3333333333333333	0	0.9411373592546838	0.6540143444210387	0.8038003268598594	0.918438130188495	0.5176472582421503	0.7895928389606416	0.8771006768322799	0.8115590589964237	1.0	0.3	0.0	0.010745853259736602	13
2799	0.04233941373853768	0.01694085849161148	0.016563296260247155	0.6689999405068515	-1	0	0	0.125	1	1.0	9	1.0	1.0	10	9	0	1	0	0.09090909090909091	1	11	11	0.3333333333333333	0	0.9411373592546838	0.6495776288329483	0.7771657008534684	0.9177926617641107	0.5217703523445522	0.7890850889965308	0.8804109967889723	0.8099640324782391	1.0	0.3	0.0	0.016563296260247155	21
3584	0.0386543207899243	0.017115537113245323	0.014729936483256097	0.6393207594366268	-1	0	0	0.125	1	1.0	9	1.0	1.0	10	9	0	1	0	0.09090909090909091	1	11	11	0.3333333333333333	0	0.9411373592546838	0.6495776288329483	0.8038003268598594	0.918438130188495	0.5217703523445522	0.7890850889965308	0.877853640940766	0.8104041538384776	1.0	0.3	0.0	0.014729936483256097	24
423	0.02890738842570478	0.0008491338921623872	-0.0006222139384426455	0.9520645371464042	-1	0	0	0.3333333333333333	2	0.7142857142857143	5	0.42857142857142855	0.7142857142857143	7	5	1	1	0	0.42857142857142855	7	3	9	0.25	1.0	0.32517649178579255	0.8393785965439333	0.39844845727512734	0.8708478476862777	0.6344252032239707	0.8517878299189844	0.8341651530279992	0.8544900231200758	1.0	0.42857142857142855	0.0	-6.222139384426455e-05	8
637	1.5254742952005184e-06	3.464237648963861e-08	-1.0572620308857946e-08	0.9999987771209168	-1	0	0	1.0	1	0	0	1.0	0	1	0	0	1	0	0.5	1	2	2	0.3333333333333333	0	0	0	0	0	0	0	0	0	0	0	0	-1.0572620308857945e-09	9
4631	0.03984769559272869	0.017784022328216676	0.016121267113581444	0.6472619906459347	-1	0	0	0.125	1	1.0	9	1.0	1.0	10	9	0	1	0	0.09090909090909091	1	11	11	0.3333333333333333	0	0.9411373592546838	0.6495776288329483	0.8038003268598594	0.918438130188495	0.6343128776537134	0.8061475228132652	0.844066294082501	0.815761118092802	1.0	0.4	0.0	0.016121267113581444	31
1408	0.019376536469987368	0.007797873979908808	0.007780453853332263	0.9903311051607069	-1	0.3333333333333333	1	0.5	4	0.6666666666666666	6	0.4074074074074074	0.6666666666666666	9	6	1	0	0	0.3333333333333333	9	3	11	0.0	1.0	0.9883088733099303	0.873459478926883	0.695342835898956	0.8621067442852673	0.45509591508185654	0.9424901019479237	0.956403886680195	0.8990871085193666	0	0	0.0	0.007780453853332263	37
1553	0.010415243112870403	0.0016996702041960547	-0.0010856550382064743	0.9819480530662315	-1	0	0	0.5714285714285714	4	0.5	4	0.35714285714285715	0.5	7	4	2	1	0	0.5714285714285714	7	4	10	0.2	0.4	0.44171589916578924	0.9507745243044048	0.695342835898956	0.9065234253041026	0.20647066122717828	0.8934770977399419	0.8918487435061453	0.9207935013730565	1.0	0	0.0	-0.00010856550382064742	4
4927	0.04106723726596264	0.017442519233354273	0.016234546645918054	0.6211692410539333	-1	0	0	0.125	1	1.0	9	1.0	1.0	10	9	0	1	0	0.09090909090909091	1	11	11	0.3333333333333333	0	0.9411373592546838	0.6495776288329483	0.8038003268598594	0.918438130188495	0.6343128776537134	0.8061475228132652	0.844066294082501	0.815761118092802	1.0	0.4	0.0	0.016234546645918054	51
675	0.017661444457898166	0.005531769641291978	0.0017800233627440082	0.9346398380637702	-1	0.25	1	0.5	5	0.6153846153846154	8	0.3333333333333333	0.6153846153846154	10	8	4	0	0	0.5555555555555556	5	9	15	0.0	0.3333333333333333	0.712629521464029	0.8816892814776477	0.8258840060393828	0.909003866696601	0.26138282258577594	0.8153524917271796	0.943611346248612	0.8734422382274821	0	0	0.0	0.0017800233627440082	9
3906	0.03971909236100253	0.015015448252663805	0.01350359920896415	0.6722431976011278	-1	0	0	0.125	1	1.0	9	1.0	1.0	10	9	0	1	0	0.09090909090909091	1	11	11	0.3333333333333333	0	0.9411373592546838	0.6495776288329483	0.8038003268598594	0.918438130188495	0.6343128776537134	0.8061475228132652	0.844066294082501	0.815761118092802	1.0	0.3	0.0	0.01350359920896415	15
2950	0.040115522018421175	0.017166850908304495	0.015351733045432275	0.6503853637793244	-1	0	0	0.125	1	1.0	9	1.0	1.0	10	9	0	1	0	0.09090909090909091	1	11	11	0.3333333333333333	0	0.9411373592546838	0.6495776288329483	0.8038003268598594	0.918438130188495	0.5176472582421503	0.7895928389606416	0.8788608285712376	0.8105604953503007	1.0	0.3	0.0	0.015351733045432275	18
1183	0.01408751503052697	0.006311569862915666	0.00629946146358691	0.9962326909892351	-1	0.5	1	0.5714285714285714	4	0.625	5	0.4166666666666667	0.625	8	5	1	0	0	0.375	8	3	10	0.0	1.0	0.9941544366549652	0.8825871079202461	0.7008898641450392	0.8746229301913777	0.5501693440831469	0.9402056810264292	0.9156084550873679	0.9036340863539447	0	0	0.0	0.00629946146358691	32
1325	0.014580847850382701	0.006311895143369035	0.006299762301941753	0.9962563126782092	-1	0.5	1	0.5714285714285714	4	0.625	5	0.4166666666666667	0.625	8	5	1	0	0	0.375	8	3	10	0.0	1.0	0.9941544366549652	0.8825871079202461	0.7008898641450392	0.8746229301913777	0.5501693440831469	0.9402056810264292	0.9156084550873679	0.9036340863539447	0	0	0.0	0.006299762301941753	37
1527	0.019928858962266198	0.008135609365544146	0.008119706746438981	0.9902324176322554	-1	0.3333333333333333	1	0.5	4	0.6666666666666666	6	0.4074074074074074	0.6666666666666666	9	6	1	0	0	0.3333333333333333	9	3	11	0.0	1.0	0.9883088733099303	0.873459478926883	0.695342835898956	0.8621067442852673	0.45509591508185654	0.9424901019479237	0.956403886680195	0.8990871085193666	0	0	0.0	0.008119706746438981	70
1085	0.07431062180367154	0.011505312594446194	0.006210492211542174	0.6310618567038717	-1	0	0	0.1	1	1.0	13	1.0	1.0	14	13	0	1	0	0.06666666666666667	1	15	15	0.3333333333333333	0	0.7135564255929076	0.8663332618407057	0.6226683308707205	0.930108591098773	0.5422488198124779	0.838258723105688	0.7714070183146089	0.8843416069546045	1.0	0.42857142857142855	0.0	0.006210492211542174	46
3006	0.01425868623726631	0.0020957338480308303	-0.0009650549569534307	0.568933792317541	-1	0	0	0.16666666666666666	1	1.0	6	1.0	1.0	7	6	0	1	0	0.125	1	8	8	0.3333333333333333	0	0.9897830501182134	0.6734740078934632	0.8416424427163453	0.9454279610414108	0.5771525766981433	0.8413077141374123	0.881164438690529	0.8517023179165846	1.0	0.42857142857142855	0.0	-9.650549569534307e-05	1
1584	0.0025744450343693774	8.197230804122058e-05	8.193552552658607e-05	0.9956053132775012	-1	0.5	1	0.5714285714285714	4	0.625	5	0.4166666666666667	0.5	6	4	3	2	0	0.6666666666666666	6	4	10	0.25	0.6666666666666666	0.38702650203785816	0.8558679685084394	0.7790089980621447	0.8821936752644975	0.567076831919042	0.9322342450900971	0.7955232619647006	0.894613859697438	0.6666666666666666	0.16666666666666666	0.0	8.193552552658607e-05	10
3853	0.03981176696115375	0.014776770516707002	0.013333526067465087	0.6663110362606307	-1	0	0	0.125	1	1.0	9	1.0	1.0	10	9	0	1	0	0.09090909090909091	1	11	11	0.3333333333333333	0	0.9411373592546838	0.6495776288329483	0.8038003268598594	0.918438130188495	0.5176472582421503	0.7895928389606416	0.8788608285712376	0.8105604953503007	1.0	0.3	0.0	0.013333526067465087	24
1705	0.026799813683056	0.006511348616773833	0.003345643492219795	0.9456586903163716	-1	0	0	0.4	4	0.6923076923076923	9	0.3333333333333333	0.6153846153846154	12	8	2	0	0	0.5555555555555556	9	5	15	0.0	0.15384615384615385	0.8026100861652509	0.8346010026960171	0.915540777995519	0.7769800190669524	0.6343128776537134	0.8947234729891821	0.8228691542433968	0.8414277971807615	0	0	0.0	0.003345643492219795	14
2155	0.03267949204595846	0.0011737406143210575	0.0010200529547735495	0.9480542550548523	-1	0	0	0.3	3	0.6923076923076923	9	0.375	0.6153846153846154	11	8	3	2	0	0.625	8	5	15	0.2857142857142857	0	0.6452166452331146	0.8578172095984297	0.7968253484922958	0.887091056331874	0.6718558792842526	0.9413191023845506	0.8149767527697953	0.9012570479693012	0.5454545454545454	0.2727272727272727	0.0	0.0010200529547735495	13
4950	0.03477526701670676	0.008446883114403975	-0.007484285586523127	0.6586635038588657	-1	0	0	0.2	2	0.9166666666666666	11	0.3888888888888889	0.9166666666666666	13	11	0	1	0	0.25	12	3	14	0.5	0	0.9255305151707711	0.6279573334756021	0.8416424427163453	0.9279752761573832	0.6343128776537134	0.9237151075435581	0.893729812380963	0.86503985117598	1.0	0.23076923076923078	0.0	-0.0007484285586523128	2
2647	0.0399277701794	0.014308905164056706	0.01160064517278059	0.6652384665350302	-1	0	0	0.125	1	1.0	9	1.0	1.0	10	9	0	1	0	0.09090909090909091	1	11	11	0.3333333333333333	0	0.9411373592546838	0.6495776288329483	0.8038003268598594	0.918438130188495	0.5462274087199354	0.874018226091295	0.8760845538341291	0.8400347426718767	1.0	0.3	0.0	0.01160064517278059	34
1650	0.050963348488623154	0.011594401969116331	0.009718562892455053	0.7094666371028739	-1	0	0	0.4	4	0.6923076923076923	9	0.4166666666666667	0.6153846153846154	12	8	2	1	0	0.25	12	3	15	0.25	0.15384615384615385	0.8151008296462973	0.8304873311896429	0.9001610488800476	0.7787537668913758	0.6343128776537134	0.8954220421774303	0.7980673589585117	0.8409020774440356	1.0	0.08333333333333333	0.0	0.009718562892455053	93
3278	0.04323085292466549	0.008113043516625148	4.959502806129635e-05	0.7866097501132466	-1	0	0	0.25	2	0.9	9	0.5454545454545454	0.9	11	9	0	0	0	0.18181818181818182	2	11	12	0.0	0	0.8729462554004723	0.8443827767049461	0.7160308564668929	0.9402708626737244	0.48318724565241367	0.8856920531729616	0.823499383646477	0.8970630320725517	0	0	0.0	4.959502806129635e-05	5
3052	0.039864400569901925	0.017383592146833927	0.015252959631001727	0.630036603765795	-1	0	0	0.125	1	1.0	9	1.0	1.0	10	9	0	1	0	0.09090909090909091	1	11	11	0.3333333333333333	0	0.9411373592546838	0.6495776288329483	0.8038003268598594	0.918438130188495	0.5176472582421503	0.7895928389606416	0.8788608285712376	0.8105604953503007	1.0	0.3	0.0	0.015252959631001727	79
4943	0.0405413262862385	0.017471896434623272	0.016406034727233884	0.6398952135334275	-1	0	0	0.125	1	1.0	9	1.0	1.0	10	9	0	1	0	0.09090909090909091	1	11	11	0.3333333333333333	0	0.9411373592546838	0.6495776288329483	0.8038003268598594	0.918438130188495	0.5462274087199354	0.8096012504766681	0.8605913035492296	0.8168732943906982	1.0	0.3	0.0	0.016406034727233884	22
3865	0.04144123298146624	0.016091040343451227	0.014984888464577023	0.6644580932108197	-1	0	0	0.125	1	1.0	9	1.0	1.0	10	9	0	1	0	0.09090909090909091	1	11	11	0.3333333333333333	0	0.9411373592546838	0.6495776288329483	0.8038003268598594	0.918438130188495	0.5462274087199354	0.8096012504766681	0.8605913035492296	0.8168732943906982	1.0	0.3	0.0	0.014984888464577023	26
554	0.01424781238883791	0.0063113348103759764	0.006299167903596955	0.9961969768346479	-1	0.5	1	0.5714285714285714	4	0.625	5	0.4166666666666667	0.625	8	5	1	0	0	0.375	8	3	10	0.0	1.0	0.9941544366549652	0.8825871079202461	0.7008898641450392	0.8746229301913777	0.5501693440831469	0.9402056810264292	0.9156084550873679	0.9036340863539447	0	0	0.0	0.006299167903596955	26
44	0.017477411158409503	0.0026000784398776656	0.001780706961374904	0.9607753466305061	-1	0	0	0.16666666666666666	1	1.0	7	1.0	0.8571428571428571	6	6	2	2	0	0.1111111111111111	9	1	9	0.25	0	0.30310552711530014	0.9509057178386073	0.17419106318197247	0.9749190568627085	0.8443160064689913	0.9439744593818641	0.8427652082927961	0.9588852038769285	0.5833333333333334	0.5	0.0	0.001780706961374904	129
4224	0.039509366331783424	0.017247011087165184	0.015565451792353994	0.6379949246267962	-1	0	0	0.125	1	1.0	9	1.0	1.0	10	9	0	1	0	0.09090909090909091	1	11	11	0.3333333333333333	0	0.9411373592546838	0.6495776288329483	0.8038003268598594	0.918438130188495	0.5176472582421503	0.7895928389606416	0.8788608285712376	0.8105604953503007	1.0	0.3	0.0	0.015565451792353994	33
1414	0.05775047766605262	0.011909849944514755	-0.011817815107881732	0.7149121356435235	-1	0	0	0.2	2	0.9230769230769231	12	1.0	0.9230769230769231	14	12	0	0	0	0.06666666666666667	15	1	15	0.0	0.14285714285714285	0.8026100861652509	0.7871528598190273	0.702185962904256	0.911102381252033	0.8121454935655489	0.8528583524614893	0.7765999626331834	0.8578327898084882	0	0	0.0	-0.0011817815107881733	2
4780	0.039810158329221954	0.017341271859445357	0.014633019408534504	0.6438392409980935	-1	0	0	0.125	1	1.0	9	1.0	1.0	10	9	0	1	0	0.09090909090909091	1	11	11	0.3333333333333333	0	0.9411373592546838	0.6495776288329483	0.8038003268598594	0.918438130188495	0.5176472582421503	0.7895928389606416	0.8788608285712376	0.8105604953503007	1.0	0.3	0.0	0.014633019408534504	15
1519	0.014654420207444618	0.006372814364194345	0.006341254078249096	0.9960951928660058	-1	0.5	1	0.5714285714285714	4	0.625	5	0.4166666666666667	0.625	8	5	1	0	0	0.375	8	3	10	0.0	1.0	0.9836613961439944	0.8805669352297104	0.7008898641450392	0.8746229301913777	0.5501693440831469	0.9421164104454879	0.9156084550873679	0.9040731160828354	0	0	0.0	0.006341254078249096	38
4138	0.0400017842014071	0.017712925452377026	0.015345491799025803	0.6438865592154581	-1	0	0	0.125	1	1.0	9	1.0	1.0	10	9	0	1	0	0.09090909090909091	1	11	11	0.3333333333333333	0	0.9411373592546838	0.6495776288329483	0.8038003268598594	0.918438130188495	0.5462274087199354	0.8359259021067219	0.8647813595056053	0.8257171246230632	1.0	0.3	0.0	0.015345491799025803	16
3826	0.040598488878626146	0.0156902726934429	0.005212625928665299	0.6700424034626407	-1	0	0	0.125	1	1.0	9	1.0	1.0	10	9	0	1	0	0.09090909090909091	1	11	11	0.3333333333333333	0	0.9411373592546838	0.6495776288329483	0.8416424427163453	0.925503355202572	0.5462274087199354	0.8096012504766681	0.8605913035492296	0.8217226875431327	1.0	0.3	0.0	0.005212625928665299	8
2348	0.02838205785870731	0.0060801113037398736	-0.005374792333436664	0.9022261718283824	-1	0	0	0.375	3	0.6	6	0.34285714285714286	0.5	8	5	3	3	0	0.7142857142857143	7	5	12	0.42857142857142855	0	0.8640703006680109	0.8744872545155729	0.8192338956043205	0.9047692079983961	0.653084378468983	0.9579818299589304	0.8124916485242302	0.9198107058299113	0.125	0.25	0.0	-0.0005374792333436664	1
2292	0.07117349444998605	0.01565835698669556	0.015005019529953808	0.7961617352504872	-1	0	0	0.1	1	1.0	13	0.3125	0.7692307692307693	11	10	3	3	0	0.3333333333333333	4	12	15	0.3333333333333333	0	0.9513427591436752	0.9072571852531228	0.6475076958718693	0.9179724036686097	0.6880223931147789	0.7765735999324601	0.7714070183146089	0.8787350455829921	0.2727272727272727	0.5454545454545454	0.0	0.015005019529953808	29
444	0.003213770021804941	0.0005136076016442353	4.8847111452681457e-05	0.9866685145672699	-1	0	0	0.6	3	0.4	2	0.875	0.2	2	1	4	0	0	0.5	4	2	7	0.0	0	0.5706884174411917	0.892453461962907	0.7585397697697529	0.8489822967424884	0.4644053528598082	0.671197634313287	0.8632152011791264	0.8203567322736676	0	0	0.0	4.8847111452681457e-05	9
255	0.017339140504554155	0.006057386479020904	0.005604918830017413	0.9540330976808076	-1	0	0	0.2	1	1.0	5	1.0	1.0	5	5	1	3	0	0.14285714285714285	7	1	7	0.5	0	0.46019196533985635	0.8276704682505944	0.4143225557115578	0.8024617367791802	0.9011663588469215	0.8091388261386135	0.8341651530279992	0.8133299431066309	0.2	0.2	0.0	0.005604918830017413	116
284	0.0038709500755404907	0.00033455325068471926	0.00018315617225933027	0.9928218426421532	-1	1.0	1	0.8	4	0.4	2	0.4666666666666667	0.4	6	2	0	0	0	0.6	5	3	7	0.0	1.0	0.46822686932295055	0.8644462605084375	0.5457653700643632	0.8760294685328147	0.4644053528598082	0.8200363154554198	0.8060373770520726	0.8550647520665594	0	0	0.0	0.00018315617225933027	12
2133	0.04928206236003799	0.011414831311156682	0.010811434021537142	0.7290132565842598	-1	0	0	0.4	4	0.6923076923076923	9	0.4166666666666667	0.6153846153846154	12	8	2	1	0	0.25	12	3	15	0.25	0.15384615384615385	0.8151008296462973	0.8304873311896429	0.9001610488800476	0.7787537668913758	0.6343128776537134	0.8954220421774303	0.7980673589585117	0.8409020774440356	1.0	0.08333333333333333	0.0	0.010811434021537142	37
221	0.0018727930018522044	0.0002646226099124791	-1.903740412767286e-05	0.982534245359849	-1	0	0	0.5	2	0.6666666666666666	2	0.8333333333333334	0.3333333333333333	3	1	1	1	0	0.6666666666666666	3	2	5	0.25	0	0.9411373592546838	0.9517221068165844	0.8416424427163453	0.7052778263788173	0.6343128776537134	0.8900266398526608	0.8171814573678654	0.8788541482274289	1.0	0.6666666666666666	0.0	-1.9037404127672858e-06	19
4917	0.040743579499998954	0.017209472862488556	0.015397036346885077	0.6491780783949004	-1	0	0	0.125	1	1.0	9	1.0	1.0	10	9	0	1	0	0.09090909090909091	1	11	11	0.3333333333333333	0	0.9411373592546838	0.6495776288329483	0.8038003268598594	0.918438130188495	0.5176472582421503	0.7895928389606416	0.8788608285712376	0.8105604953503007	1.0	0.3	0.0	0.015397036346885077	15
4788	0.040851903034539935	0.018105114586698026	0.01670826029745232	0.647780719556099	-1	0	0	0.125	1	1.0	9	1.0	1.0	10	9	0	1	0	0.09090909090909091	1	11	11	0.3333333333333333	0	0.9411373592546838	0.6495776288329483	0.8038003268598594	0.918438130188495	0.5462274087199354	0.8096012504766681	0.8605913035492296	0.8168732943906982	1.0	0.3	0.0	0.01670826029745232	62
3027	0.016931587938378553	0.0075460411224596785	0.0008963987878941138	0.8717395421348818	-1	0	0	0.2	1	1.0	5	1.0	1.0	6	5	0	1	0	0.14285714285714285	1	7	7	0.3333333333333333	0	0.936001031459561	0.6878855497728933	0.6444480725341123	0.9360829590530391	0.40831390087209823	0.727171090094038	0.9229429156341429	0.8153109294272555	1.0	0.5	0.0	0.0008963987878941138	0
1327	0.05437661568338626	0.007560012005906419	0.004275796226854849	0.7811775501513146	-1	0	0	0.3	3	0.6923076923076923	9	0.3409090909090909	0.6153846153846154	11	8	3	4	0	0.36363636363636365	4	11	15	0.5714285714285714	0	0.5756158771057535	0.9035031306141131	0.7968253484922958	0.8806888634302522	0.8441376989232412	0.95080465539209	0.8212062768205076	0.9167573349101683	0.13636363636363635	0.2727272727272727	0.0	0.004275796226854849	15
89	0.0009881718249828719	0.00012776133094730176	1.4436410028656878e-05	0.9948122968772217	-1	0	0	0.75	3	0.0	0	0.75	0	2	0	3	1	0	0.5	2	4	6	0.125	0	0	0	0	0	0	0	0	0	0	0	0	1.4436410028656878e-05	71
3435	0.04110352612335553	0.01562823269972438	0.01394811965441381	0.664069177308364	-1	0	0	0.125	1	1.0	9	1.0	1.0	10	9	0	1	0	0.09090909090909091	1	11	11	0.3333333333333333	0	0.9411373592546838	0.6495776288329483	0.8038003268598594	0.918438130188495	0.5176472582421503	0.7895928389606416	0.8788608285712376	0.8105604953503007	1.0	0.3	0.0	0.01394811965441381	14
5024	0.04683381486272115	0.010206215722078622	0.01008161179308182	0.5796917014650991	-1	0	0	0.125	1	1.0	9	1.0	1.0	10	9	0	1	0	0.09090909090909091	1	11	11	0.3333333333333333	0	0.9267102613560365	0.646342563317534	0.8038003268598594	0.918438130188495	0.6301897835513116	0.8480207059898961	0.8364502938324181	0.829368472166428	1.0	0.2	0.0	0.01008161179308182	11
563	0.00047591480408158536	0.00012326876597488557	0.0001232652559783367	0.9979896585424799	-1	0	0	1.0	1	0	0	1.0	0	1	0	0	0	0	0.5	1	2	2	0.0	0	0	0	0	0	0	0	0	0	0	0	0	0.0001232652559783367	33
1467	0.014697852604488453	0.006390797174050693	0.006390619092736676	0.9961861412638126	-1	0.5	1	0.5714285714285714	4	0.625	5	0.4166666666666667	0.625	8	5	1	0	0	0.375	8	3	10	0.0	1.0	0.9941544366549652	0.8825871079202461	0.7008898641450392	0.8746229301913777	0.5501693440831469	0.9308902479024053	0.8908204482312386	0.8990479879469623	0	0	0.0	0.006390619092736676	22
857	0.0004588848354128643	0.00012590564570293453	0.00012590242924267418	0.9980878274707055	-1	0	0	1.0	1	0	0	1.0	0	1	0	0	0	0	0.5	1	2	2	0.0	0	0	0	0	0	0	0	0	0	0	0	0	0.00012590242924267418	20
814	1.2823183641841379e-05	5.3910599933404176e-08	-1.7699325575781012e-08	0.9999987066834747	-1	1.0	1	1.0	4	0.25	1	0.5	0.25	4	1	1	0	0	0.75	4	3	6	0.0	1.0	0.9941544366549652	0.8851146288203993	0.6009735470082578	0.8682723516242291	0.5501693440831469	0.8550078782394119	0.9050063615898248	0.8699663002720793	0	0	0.0	-1.7699325575781011e-09	12
4271	0.04015661451228722	0.014392793247437979	0.012773828522271557	0.6689834306326919	-1	0	0	0.125	1	1.0	9	1.0	1.0	10	9	0	1	0	0.09090909090909091	1	11	11	0.3333333333333333	0	0.9411373592546838	0.6495776288329483	0.8038003268598594	0.918438130188495	0.5176472582421503	0.7895928389606416	0.8788608285712376	0.8105604953503007	1.0	0.3	0.0	0.012773828522271557	9
1665	1.3799098746080761e-05	2.0980955517977774e-07	-2.0841881507482935e-07	0.9999988948720442	-1	1.0	1	1.0	4	0.25	1	0.5	0.25	4	1	1	0	0	0.75	4	3	6	0.0	1.0	0.9941544366549652	0.8851146288203993	0.6009735470082578	0.9049811704398338	0.5809800923694246	0.8467461604242057	0.8908204482312386	0.8809693937842751	0	0	0.0	-2.0841881507482936e-08	11
4935	0.029624486047205863	0.004581711550593045	0.0017648132270875615	0.7457896335941447	-1	0	0	0.16666666666666666	1	1.0	7	1.0	1.0	8	7	0	1	0	0.1111111111111111	1	9	9	0.3333333333333333	0	0.9411373592546838	0.6578774679113686	0.8416424427163453	0.9389164598474375	0.5475829791677679	0.876295170159697	0.8456244663431497	0.8558671215841203	1.0	0.375	0.0	0.0017648132270875615	5
3488	0.040185163615093736	0.016633003069985403	0.014863630355826956	0.6519613243788394	-1	0	0	0.125	1	1.0	9	1.0	1.0	10	9	0	1	0	0.09090909090909091	1	11	11	0.3333333333333333	0	0.9411373592546838	0.6495776288329483	0.8038003268598594	0.918438130188495	0.45430998171732034	0.8068615672776995	0.8854053123288655	0.8159902375220841	1.0	0.3	0.0	0.014863630355826956	25
344	0.005387217419451444	0.0006625324038675549	-0.00011288788637421792	0.9887066315827144	-1	0	0	0.5	2	0.6666666666666666	2	0.625	0.6666666666666666	4	2	0	0	0	0.5	4	2	5	0.0	0	0.8846151083946378	0.6589741168259595	0.5960187232354575	0.8735072504045786	0.6705562261931949	0.9500067923443455	0.8027505722209496	0.8635640859431741	0	0	0.0	-1.1288788637421793e-05	7
3666	0.03981440771503958	0.017323613761817364	0.014671107088787659	0.637977090800408	-1	0	0	0.125	1	1.0	9	1.0	1.0	10	9	0	1	0	0.09090909090909091	1	11	11	0.3333333333333333	0	0.9411373592546838	0.6495776288329483	0.8038003268598594	0.918438130188495	0.5176472582421503	0.7895928389606416	0.8788608285712376	0.8105604953503007	1.0	0.3	0.0	0.014671107088787659	39
4673	0.0416049849573826	0.01548871134648593	0.015460248601655003	0.6619221858019207	-1	0	0	0.125	1	1.0	9	1.0	1.0	10	9	0	1	0	0.09090909090909091	1	11	11	0.3333333333333333	0	0.9411373592546838	0.6495776288329483	0.8038003268598594	0.918438130188495	0.6343128776537134	0.854432206456407	0.8402636830268275	0.8324042945336583	1.0	0.3	0.0	0.015460248601655003	18
4373	0.039774076368878794	0.01714627267879661	0.015577903703211743	0.6371366871937544	-1	0	0	0.125	1	1.0	9	1.0	1.0	10	9	0	1	0	0.09090909090909091	1	11	11	0.3333333333333333	0	0.9411373592546838	0.6495776288329483	0.8038003268598594	0.918438130188495	0.5176472582421503	0.7895928389606416	0.8788608285712376	0.8105604953503007	1.0	0.3	0.0	0.015577903703211743	12
2104	0.07400288260355056	0.007737187535540325	0.0031036032905323503	0.6962944814166299	-1	0	0	0.2	2	0.8461538461538461	11	0.5357142857142857	0.8461538461538461	13	11	1	0	0	0.14285714285714285	2	14	15	0.0	0	0.7135564255929076	0.8797015874309371	0.6475076958718693	0.9530998458902519	0.6473299511876407	0.8091144741098327	0.7764018163960128	0.8955307860519071	0	0	0.0	0.0031036032905323503	6
3599	0.040475499833784116	0.016707404792883282	0.015122193579332595	0.6535728139664517	-1	0	0	0.125	1	1.0	9	1.0	1.0	10	9	0	1	0	0.09090909090909091	1	11	11	0.3333333333333333	0	0.9411373592546838	0.6495776288329483	0.8038003268598594	0.918438130188495	0.5176472582421503	0.7895928389606416	0.8788608285712376	0.8105604953503007	1.0	0.3	0.0	0.015122193579332595	14
4864	0.04223060426749964	0.015972126743969924	0.015959708056661595	0.6686460196759395	-1	0	0	0.125	1	1.0	9	1.0	1.0	10	9	0	1	0	0.09090909090909091	1	11	11	0.3333333333333333	0	0.9411373592546838	0.6495776288329483	0.8038003268598594	0.918438130188495	0.6343128776537134	0.854432206456407	0.8402636830268275	0.8324042945336583	1.0	0.3	0.0	0.015959708056661595	18
4477	0.039922203486469084	0.01683155542645557	0.01589436343184356	0.642519334697177	-1	0	0	0.125	1	1.0	9	1.0	1.0	10	9	0	1	0	0.09090909090909091	1	11	11	0.3333333333333333	0	0.9411373592546838	0.6495776288329483	0.8038003268598594	0.918438130188495	0.6343128776537134	0.8061475228132652	0.844066294082501	0.815761118092802	1.0	0.3	0.0	0.01589436343184356	42
3539	0.039817968273028984	0.014779248821236473	0.012842774510671893	0.6725040896153749	-1	0	0	0.125	1	1.0	9	1.0	1.0	10	9	0	1	0	0.09090909090909091	1	11	11	0.3333333333333333	0	0.9411373592546838	0.6495776288329483	0.8038003268598594	0.918438130188495	0.45430998171732034	0.8068615672776995	0.8854053123288655	0.8159902375220841	1.0	0.3	0.0	0.012842774510671893	13
4667	0.040549037334998476	0.01739115136747234	0.0161029453663958	0.6522115499223946	-1	0	0	0.125	1	1.0	9	1.0	1.0	10	9	0	1	0	0.09090909090909091	1	11	11	0.3333333333333333	0	0.9411373592546838	0.6495776288329483	0.8038003268598594	0.918438130188495	0.6343128776537134	0.8061475228132652	0.844066294082501	0.815761118092802	1.0	0.3	0.0	0.0161029453663958	13
3728	0.040312667008912055	0.014525331571883042	0.012664408841419455	0.6704496112092173	-1	0	0	0.125	1	1.0	9	1.0	1.0	10	9	0	1	0	0.09090909090909091	1	11	11	0.3333333333333333	0	0.9411373592546838	0.6495776288329483	0.8038003268598594	0.918438130188495	0.5176472582421503	0.7895928389606416	0.8788608285712376	0.8105604953503007	1.0	0.3	0.0	0.012664408841419455	19
808	0.016103692494846777	0.0017497074589911577	-0.0010333831121876072	0.9773525434632768	-1	0	0	0.3333333333333333	2	0.8571428571428571	6	0.42857142857142855	0.8571428571428571	7	6	1	0	0	0.42857142857142855	7	3	9	0.0	0	0.6452166452331146	0.909632035483751	0.5163791449282096	0.9168418605717132	0.6326999407781869	0.8954938313909826	0.8545499526261287	0.9076961214916721	0	0	0.0	-0.00010333831121876072	2
3659	0.03956279866110533	0.014385974586572682	0.01229687621573305	0.6686157705195177	-1	0	0	0.125	1	1.0	9	1.0	1.0	10	9	0	1	0	0.09090909090909091	1	11	11	0.3333333333333333	0	0.9411373592546838	0.6495776288329483	0.8038003268598594	0.918438130188495	0.5176472582421503	0.7895928389606416	0.8788608285712376	0.8105604953503007	1.0	0.3	0.0	0.01229687621573305	13
4816	0.040662714139160575	0.017497863166347667	0.015751625625457857	0.6243115867067199	-1	0	0	0.125	1	1.0	9	1.0	1.0	10	9	0	1	0	0.09090909090909091	1	11	11	0.3333333333333333	0	0.9411373592546838	0.6495776288329483	0.8038003268598594	0.918438130188495	0.6343128776537134	0.8061475228132652	0.844066294082501	0.815761118092802	1.0	0.3	0.0	0.015751625625457857	26
2795	0.04739717629060307	0.021362669728411353	0.0002659534634667841	0.6682674932630751	-1	0	0	0.25	2	0.9	9	0.5454545454545454	0.9	11	9	0	0	0	0.18181818181818182	2	11	12	0.0	0	0.8729462554004723	0.8443827767049461	0.7160308564668929	0.9413408515574532	0.41517154781884147	0.8950751000185616	0.8630524042247198	0.9005613166549118	0	0	0.0	0.0002659534634667841	9
4916	0.0440820801955553	0.01531565896474053	0.015278892933746	0.6429944258538294	-1	0	0	0.125	1	1.0	9	1.0	1.0	10	9	0	1	0	0.09090909090909091	1	11	11	0.3333333333333333	0	0.9411373592546838	0.6495776288329483	0.8038003268598594	0.918438130188495	0.5462274087199354	0.854032942521001	0.8741221046491451	0.8322551339997188	1.0	0.3	0.0	0.015278892933746	13
768	0.012929206773985985	0.0008287540795767435	5.378488039631345e-05	0.9965389338791152	-1	0.5	1	0.5714285714285714	4	0.625	5	0.4166666666666667	0.625	8	5	1	0	0	0.375	8	3	10	0.0	1.0	0.8373285067911705	0.8698321474416212	0.7180794677239447	0.8747305202984682	0.5501693440831469	0.9384006267036332	0.8615341629266762	0.8992407191825318	0	0	0.0	5.378488039631345e-05	11
2178	0.05112639681718439	0.002510659859054245	0.0015905235206432342	0.762203236345459	-1	0	0	0.3	3	0.8461538461538461	11	0.5357142857142857	0.8461538461538461	14	11	0	0	0	0.14285714285714285	14	2	15	0.0	0.15384615384615385	0.8720020629191222	0.7001558308664975	0.8514757639100115	0.934954798820229	0.5934697631276225	0.8848300959163923	0.8192095006079764	0.8642226849680678	0	0	0.0	0.0015905235206432342	11
446	3.8572220085076915e-06	5.393222524376652e-08	1.5050179342572483e-08	0.9999988597374011	-1	0	0	1.0	1	0	0	1.0	0	1	0	0	1	0	0.5	1	2	2	0.3333333333333333	0	0	0	0	0	0	0	0	0	0	0	0	1.5050179342572483e-08	36
4320	0.040285889830766024	0.01503493974338689	0.013951047026785167	0.6733518789357362	-1	0	0	0.125	1	1.0	9	1.0	1.0	10	9	0	1	0	0.09090909090909091	1	11	11	0.3333333333333333	0	0.9411373592546838	0.6495776288329483	0.8038003268598594	0.918438130188495	0.5462274087199354	0.8096012504766681	0.8605913035492296	0.8168732943906982	1.0	0.3	0.0	0.013951047026785167	19
175	0.014196532867848905	0.0061628100445659285	0.006149351209155937	0.9963256812364272	-1	0.5	1	0.5714285714285714	4	0.625	5	0.4166666666666667	0.625	8	5	1	0	0	0.375	8	3	10	0.0	1.0	0.9941544366549652	0.8825871079202461	0.7008898641450392	0.8746229301913777	0.5501693440831469	0.9402056810264292	0.9156084550873679	0.9036340863539447	0	0	0.0	0.006149351209155937	106
1014	0.014589961089812835	0.0061498185189948875	0.006147285957063218	0.9961852111762571	-1	0.5	1	0.5714285714285714	4	0.625	5	0.4166666666666667	0.625	8	5	1	0	0	0.375	8	3	10	0.0	1.0	0.9941544366549652	0.8825871079202461	0.7008898641450392	0.8746229301913777	0.5501693440831469	0.9308902479024053	0.8908204482312386	0.8990479879469623	0	0	0.0	0.006147285957063218	45
1598	0.050708675890075126	0.011086437212825486	0.009829118801882326	0.7269516384362686	-1	0	0	0.4	4	0.6923076923076923	9	0.4166666666666667	0.6153846153846154	12	8	2	1	0	0.25	12	3	15	0.25	0.15384615384615385	0.8151008296462973	0.8304873311896429	0.9001610488800476	0.7787537668913758	0.6343128776537134	0.8954220421774303	0.7980673589585117	0.8409020774440356	1.0	0.08333333333333333	0.0	0.009829118801882326	60
1068	0.042520755680617625	0.0015861648365393878	-0.0011843109668532128	0.6114706879769729	-1	0	0	0.4	4	0.5384615384615384	7	0.625	0.5384615384615384	11	7	3	1	0	0.16666666666666666	2	12	15	0.16666666666666666	0	0.8026100861652509	0.88815955845391	0.7968253484922958	0.883148567727393	0.6343128776537134	0.9591747156443365	0.8099809485010969	0.9181255107987649	1.0	0.18181818181818182	0.0	-0.00011843109668532128	6
3687	0.04072438536927083	0.006339182832412976	-0.006192621063512016	0.7993069041708257	-1	0	0	0.125	1	1.0	9	1.0	1.0	10	9	0	1	0	0.09090909090909091	1	11	11	0.3333333333333333	0	0.9411373592546838	0.6493917583121701	0.8038003268598594	0.918438130188495	0.6343128776537134	0.8061475228132652	0.7978912056367359	0.8157202113432707	1.0	0.3	0.0	-0.0006192621063512016	1
2635	0.034545950577745205	0.00644175018967	-0.00020922591253860848	0.954450127438835	-1	0	0	0.3	3	0.6666666666666666	8	0.3111111111111111	0.5833333333333334	10	7	3	2	0	0.5555555555555556	9	5	14	0.2857142857142857	0	0.8640703006680109	0.8723587157551491	0.8192338956043205	0.883705226505351	0.653084378468983	0.956122910595259	0.8124916485242302	0.9124419248825779	0.55	0.2	0.0	-2.0922591253860847e-05	1
2349	0.06280290571712355	0.01523177218127044	0.014997789583703377	0.7097418158284619	-1	0	0	0.2	2	0.8461538461538461	11	0.5357142857142857	0.7692307692307693	12	10	2	1	0	0.14285714285714285	2	14	15	0.16666666666666666	0	0.6445861513493305	0.8764044363356749	0.6475076958718693	0.925670278767641	0.6880223931147789	0.9173202338501772	0.7714070183146089	0.9085258829021412	1.0	0.3333333333333333	0.0	0.014997789583703377	124
2159	0.04851649213696592	0.010644054969111617	0.009312285690962522	0.7229557390898658	-1	0	0	0.4	4	0.6923076923076923	9	0.4166666666666667	0.6153846153846154	12	8	2	1	0	0.25	12	3	15	0.25	0.15384615384615385	0.8151008296462973	0.8304873311896429	0.9001610488800476	0.7787537668913758	0.6343128776537134	0.8954220421774303	0.7980673589585117	0.8409020774440356	1.0	0.08333333333333333	0.0	0.009312285690962522	30
1370	0.01448811753152202	0.006565078240857573	0.006528971191892599	0.9961305571742445	-1	0.5	1	0.5714285714285714	4	0.625	5	0.4166666666666667	0.625	9	5	0	0	0	0.375	8	3	10	0.0	1.0	0.9883088733099303	0.9073311287011515	0.6609636287411448	0.9025154704938625	0.5674452371800038	0.9308282694400448	0.8397822072272625	0.9144182889810677	0	0	0.0	0.006528971191892599	41
858	0.0005955672572464815	0.00011912045660026585	7.950971422027088e-07	0.9980205983237063	-1	0	0	1.0	1	0	0	1.0	0	1	0	0	0	0	0.5	2	1	2	0.0	0	0	0	0	0	0	0	0	0	0	0	0	7.950971422027088e-07	18
4854	0.020161637436563302	0.002390351503054549	-0.0016378692404460538	0.9216696319819495	-1	0	0	0.16666666666666666	1	1.0	7	1.0	1.0	8	7	0	1	0	0.1111111111111111	1	9	9	0.3333333333333333	0	0.9411373592546838	0.6479754603857323	0.8416424427163453	0.895357281763723	0.6057327271759283	0.7590874004149047	0.8346573068270806	0.7860876374702215	1.0	0.375	0.0	-0.0001637869240446054	3
4073	0.040152203110417714	0.017033467848213198	0.015133503106787046	0.6228311139416973	-1	0	0	0.125	1	1.0	9	1.0	1.0	10	9	0	1	0	0.09090909090909091	1	11	11	0.3333333333333333	0	0.9411373592546838	0.6495776288329483	0.8038003268598594	0.918438130188495	0.6343128776537134	0.8061475228132652	0.844066294082501	0.815761118092802	1.0	0.3	0.0	0.015133503106787046	47
1972	0.05108513433312706	0.011767901378764406	0.009441046787558848	0.7080866596394052	-1	0	0	0.4	4	0.6923076923076923	9	0.4166666666666667	0.6153846153846154	12	8	2	1	0	0.25	12	3	15	0.25	0.15384615384615385	0.8151008296462973	0.8304873311896429	0.9001610488800476	0.7787537668913758	0.6343128776537134	0.8954220421774303	0.7980673589585117	0.8409020774440356	1.0	0	0.0	0.009441046787558848	34
3583	0.04058072696228641	0.017299301699093706	0.015710181541345517	0.6358975434140297	-1	0	0	0.125	1	1.0	9	1.0	1.0	10	9	0	1	0	0.09090909090909091	1	11	11	0.3333333333333333	0	0.9411373592546838	0.6495776288329483	0.8038003268598594	0.918438130188495	0.5176472582421503	0.7895928389606416	0.8788608285712376	0.8105604953503007	1.0	0.3	0.0	0.015710181541345517	33
1323	0.008324746251129183	0.002055561474260457	0.0020227431288100204	0.9957192469920776	-1	0.5	1	0.7142857142857143	5	0.375	3	0.5555555555555556	0.375	7	3	2	0	0	0.5	6	3	10	0.0	1.0	1.0	0.8884158384089482	0.6609636287411448	0.8711830522450494	0.6452427730844371	0.9401689231655905	0.8397822072272625	0.9043814995819603	0	0	0.0	0.0020227431288100204	28
3962	0.03980512497005429	0.01629545401031463	0.014525618102904566	0.6557212913489889	-1	0	0	0.125	1	1.0	9	1.0	1.0	10	9	0	1	0	0.09090909090909091	1	11	11	0.3333333333333333	0	0.9411373592546838	0.6495776288329483	0.8038003268598594	0.918438130188495	0.6343128776537134	0.8061475228132652	0.844066294082501	0.815761118092802	1.0	0.3	0.0	0.014525618102904566	42
3472	0.040977050064696534	0.015831322070503816	0.014078954995099797	0.6589110209841166	-1	0	0	0.125	1	1.0	9	1.0	1.0	10	9	0	1	0	0.09090909090909091	1	11	11	0.3333333333333333	0	0.9411373592546838	0.6495776288329483	0.8038003268598594	0.918438130188495	0.5176472582421503	0.7895928389606416	0.8788608285712376	0.8105604953503007	1.0	0.2	0.0	0.014078954995099797	13
1387	0.06698382301415763	0.003558024787647606	0.001626538896064829	0.7213689470196547	-1	0	0	0.2222222222222222	2	0.9090909090909091	10	0.5416666666666666	0.9090909090909091	12	10	0	2	0	0.16666666666666666	2	12	13	1.0	0	0.5089025604981258	0.9161914228851908	0.38005005558513616	0.9182643605159801	0.5422488198124779	0.8280149061203769	0.7714070183146089	0.8935413693263355	0.5833333333333334	0.5	0.0	0.001626538896064829	4
1997	0.04915146703593003	0.011029869562415442	0.009671902175498487	0.7201966424462516	-1	0	0	0.4	4	0.6923076923076923	9	0.4166666666666667	0.6153846153846154	12	8	2	1	0	0.25	12	3	15	0.25	0.15384615384615385	0.8151008296462973	0.8304873311896429	0.9001610488800476	0.7787537668913758	0.6343128776537134	0.8954220421774303	0.7980673589585117	0.8409020774440356	1.0	0.08333333333333333	0.0	0.009671902175498487	36
4800	0.04295257519134808	0.015354807337606717	0.0051230861149029385	0.6473566826589376	-1	0	0	0.125	1	1.0	9	1.0	1.0	10	9	0	1	0	0.09090909090909091	1	11	11	0.3333333333333333	0	0.9411373592546838	0.6540143444210387	0.8038003268598594	0.918438130188495	0.6343128776537134	0.8061475228132652	0.844066294082501	0.816738466414	1.0	0.3	0.0	0.0051230861149029385	9
198	0.016216066719133313	0.003568389904378567	0.002789769446968407	0.9784255028610273	-1	0	0	0.5	3	0.7142857142857143	5	0.5625	0.7142857142857143	7	5	1	0	0	0.25	8	2	9	0.0	0.2857142857142857	0.5576273742110883	0.9008198742884774	0.4592759069762682	0.89870817228652	0.6162358681201014	0.9313481678567825	0.8877003360406082	0.9115171683208418	0	0	0.0	0.002789769446968407	9
2319	0.06445190402559497	0.013307271887750665	0.011464217832779355	0.7074650197019205	-1	0	0	0.2	2	0.8461538461538461	11	0.5357142857142857	0.7692307692307693	12	10	2	1	0	0.14285714285714285	2	14	15	0.16666666666666666	0	0.6445861513493305	0.8764044363356749	0.6475076958718693	0.925670278767641	0.6800559553023577	0.9143699373638597	0.7741111288464452	0.9074598189285682	1.0	0.3333333333333333	0.0	0.011464217832779355	85
1331	0.026697408693892085	0.0023791704954593505	-0.0023748330203982493	0.8595508296365473	-1	0	0	0.16666666666666666	1	1.0	6	1.0	1.0	7	6	0	0	0	0.125	8	1	8	0.0	0	0.8026100861652509	0.8986444273622017	0.8416424427163453	0.8923000636289815	0.8341187540632337	0.8066146178115258	0.7891877830142738	0.870826806318826	0	0	0.0	-0.00023748330203982493	4
3954	0.04044770513351394	0.017411739061984864	0.015360837800617606	0.6347270807676415	-1	0	0	0.125	1	1.0	9	1.0	1.0	10	9	0	1	0	0.09090909090909091	1	11	11	0.3333333333333333	0	0.9411373592546838	0.6495776288329483	0.8038003268598594	0.918438130188495	0.5176472582421503	0.7895928389606416	0.8788608285712376	0.8105604953503007	1.0	0.3	0.0	0.015360837800617606	17
449	2.1701143107072846e-06	1.4507425268138945e-08	1.2784573795946093e-08	0.9999989138048861	-1	0	0	1.0	1	0	0	1.0	0	1	0	0	1	0	0.5	1	2	2	0.3333333333333333	0	0	0	0	0	0	0	0	0	0	0	0	1.2784573795946093e-08	16
2492	0.06518165715714191	0.010681958730551595	0.010153272004242217	0.7052238048941858	-1	0	0	0.2	2	0.8461538461538461	11	0.5357142857142857	0.7692307692307693	12	10	2	1	0	0.14285714285714285	2	14	15	0.16666666666666666	0	0.6445861513493305	0.8764044363356749	0.6475076958718693	0.925670278767641	0.6880223931147789	0.9173202338501772	0.7714070183146089	0.9085258829021412	1.0	0.3333333333333333	0.0	0.010153272004242217	31
819	0.025518982158181876	0.002042690998392917	0.0013953441420922492	0.9945002867210934	-1	0	0	0.2	2	0.8461538461538461	11	0.4166666666666667	0.15384615384615385	3	2	11	5	0	1.0	6	6	15	0.2	0	0.8176588436939003	0.9710796763998318	0.709024246831007	0.9616746540996313	0.2378227048223604	0.6563518954426788	0.9385593277623185	0.9213744048976521	0.3333333333333333	0.3333333333333333	0.8432968393398707	0.0013953441420922492	26
26	0.013996596742082423	0.006310379048514632	0.0062982382044786105	0.9961820450007672	-1	0.5	1	0.5714285714285714	4	0.625	5	0.4166666666666667	0.625	8	5	1	0	0	0.375	8	3	10	0.0	1.0	0.9941544366549652	0.8825871079202461	0.7008898641450392	0.8746229301913777	0.5501693440831469	0.9402056810264292	0.9156084550873679	0.9036340863539447	0	0	0.0	0.0062982382044786105	42
24	0.03107940748472019	0.001477257864122607	-0.0009058564484121711	0.9419746701445586	-1	0	0	0.2	2	0.8461538461538461	11	0.45454545454545453	0.6153846153846154	9	8	5	2	0	0.2727272727272727	3	11	15	0.15384615384615385	0	0.486972641082542	0.9067028580521517	0.6341235519056239	0.9336414351713246	0.4241073188581904	0.9672179450500776	0.9396730955982043	0.9408957312601168	0.6111111111111112	0.3333333333333333	0.0	-9.058564484121711e-05	5
2539	0.007674928007087441	0.0027477939703277766	-0.0022379762950485082	0.9647654570032566	-1	0	0	0.2	1	1.0	5	1.0	1.0	6	5	0	1	0	0.14285714285714285	1	7	7	0.3333333333333333	0	0.9411373592546838	0.6645201519599329	0.8416424427163453	0.9125698025764487	0.5462274087199354	0.862560798247138	0.8460272100591534	0.8350547535098451	1.0	0.3333333333333333	0.0	-0.00022379762950485083	3
1575	0.04168087631022638	0.0054736686550257525	0.004863534958916394	0.7574720455128784	-1	0	0	0.3333333333333333	3	0.8181818181818182	9	0.5416666666666666	0.8181818181818182	12	9	0	0	0	0.16666666666666666	12	2	13	0.0	0.18181818181818182	0.8026100861652509	0.7532846290609095	0.8695040104659368	0.7087154548579393	0.6871294766621299	0.8975184917597714	0.7869493583762365	0.8008748054875052	0	0	0.0	0.004863534958916394	35
3041	0.040653805685702205	0.01603839584500155	0.013497295230489845	0.6547598891402364	-1	0	0	0.125	1	1.0	9	1.0	1.0	10	9	0	1	0	0.09090909090909091	1	11	11	0.3333333333333333	0	0.9411373592546838	0.6495776288329483	0.8038003268598594	0.918438130188495	0.5217703523445522	0.7890850889965308	0.877853640940766	0.8104041538384776	1.0	0.3	0.0	0.013497295230489845	15
3978	0.03968878494529191	0.014887294819356675	0.013727694293462144	0.6738309257153399	-1	0	0	0.125	1	1.0	9	1.0	1.0	10	9	0	1	0	0.09090909090909091	1	11	11	0.3333333333333333	0	0.9411373592546838	0.6495776288329483	0.8038003268598594	0.918438130188495	0.6343128776537134	0.8061475228132652	0.844066294082501	0.815761118092802	1.0	0.3	0.0	0.013727694293462144	11
531	2.767353272890294e-06	2.7855332842337993e-08	-2.7462940842070026e-08	0.9999999911318265	-1	0	0	1.0	2	0.0	0	1.0	0	2	0	0	0	0	0.3333333333333333	3	1	3	0.0	1.0	0	0	0	0	0	0	0	0	0	0	0	-2.7462940842070026e-09	13
3319	0.03977659090301232	0.016378234017575835	0.014407892205972307	0.6522434646263662	-1	0	0	0.125	1	1.0	9	1.0	1.0	10	9	0	1	0	0.09090909090909091	1	11	11	0.3333333333333333	0	0.9411373592546838	0.6495776288329483	0.8038003268598594	0.918438130188495	0.5176472582421503	0.7895928389606416	0.8788608285712376	0.8105604953503007	1.0	0.3	0.0	0.014407892205972307	39
2269	0.0624489790763403	0.01207460340464757	0.008569263760854621	0.7045726802393281	-1	0	0	0.2	2	0.8461538461538461	11	0.5357142857142857	0.7692307692307693	12	10	2	1	0	0.14285714285714285	2	14	15	0.16666666666666666	0	0.6445861513493305	0.8764044363356749	0.6475076958718693	0.925670278767641	0.6800559553023577	0.9143699373638597	0.7741111288464452	0.9074598189285682	1.0	0.3333333333333333	0.0	0.008569263760854621	26
2512	0.06560901973344689	0.012458963229787635	0.01203029404443125	0.7041085299008722	-1	0	0	0.2	2	0.8461538461538461	11	0.5357142857142857	0.7692307692307693	12	10	2	1	0	0.14285714285714285	2	14	15	0.16666666666666666	0	0.6445861513493305	0.8764044363356749	0.6475076958718693	0.925670278767641	0.6880223931147789	0.9173202338501772	0.7714070183146089	0.9085258829021412	1.0	0.3333333333333333	0.0	0.01203029404443125	54
203	0.048841935649400516	0.014041655843949888	0.013362993631514285	0.6196428855642087	-1	0	0	0.4	4	0.6153846153846154	8	0.45454545454545453	0.6153846153846154	12	8	2	0	0	0.2727272727272727	11	3	15	0.0	0	0.6916380483213725	0.9184659341997248	0.8525497275305197	0.9284484688020479	0.25432928420840223	0.9163927456890097	0.9443557902572984	0.9212677995544379	0	0	0.0	0.013362993631514285	29
1746	0.014701596223146174	0.006595585679508457	0.0065948692975649	0.9960537217780392	-1	0.5	1	0.5714285714285714	4	0.625	5	0.4166666666666667	0.625	8	5	1	0	0	0.375	8	3	10	0.0	1.0	0.9941544366549652	0.8825871079202461	0.7008898641450392	0.8746229301913777	0.5501693440831469	0.9308902479024053	0.8908204482312386	0.8990479879469623	0	0	0.0	0.0065948692975649	24
2999	0.04050712098375086	0.016869873651650477	0.015988859560816963	0.6459396512959796	-1	0	0	0.125	1	1.0	9	1.0	1.0	10	9	0	1	0	0.09090909090909091	1	11	11	0.3333333333333333	0	0.9411373592546838	0.6495776288329483	0.8038003268598594	0.918438130188495	0.5176472582421503	0.7895928389606416	0.8788608285712376	0.8105604953503007	1.0	0.3	0.0	0.015988859560816963	36
3386	0.039657736761269095	0.0068429706130178295	-0.0036353648105911093	0.6850516861222841	-1	0	0	0.125	1	1.0	9	1.0	1.0	10	9	0	1	0	0.09090909090909091	1	11	11	0.3333333333333333	0	0.8972691008322371	0.6730168551465184	0.8038003268598594	0.9181110134030344	0.5462274087199354	0.87910263687613	0.8151578916070463	0.8465236627696345	1.0	0.2	0.0	-0.0003635364810591109	1
3815	0.040310706660697734	0.017098901084474143	0.014868269024276345	0.6263997413785931	-1	0	0	0.125	1	1.0	9	1.0	1.0	10	9	0	1	0	0.09090909090909091	1	11	11	0.3333333333333333	0	0.9411373592546838	0.6495776288329483	0.8038003268598594	0.918438130188495	0.5176472582421503	0.7895928389606416	0.8788608285712376	0.8105604953503007	1.0	0.3	0.0	0.014868269024276345	20
4638	0.04310048699834152	0.007829606579740031	0.0001682219046757654	0.7897397831193314	-1	0	0	0.25	2	0.9	9	0.5454545454545454	0.9	11	9	0	0	0	0.18181818181818182	2	11	12	0.0	0	0.8729462554004723	0.8443827767049461	0.7160308564668929	0.9402708626737244	0.48318724565241367	0.8856920531729616	0.823499383646477	0.8970630320725517	0	0	0.0	0.0001682219046757654	0
2203	0.06481830350162196	0.013605443949009453	0.012370146043913429	0.7080329379589099	-1	0	0	0.2	2	0.8461538461538461	11	0.5357142857142857	0.7692307692307693	12	10	2	1	0	0.14285714285714285	2	14	15	0.16666666666666666	0	0.6445861513493305	0.8764044363356749	0.6475076958718693	0.925670278767641	0.6880223931147789	0.9173202338501772	0.7714070183146089	0.9085258829021412	1.0	0.3333333333333333	0.0	0.012370146043913429	120
1321	0.01956666881558295	0.008136827361429998	0.008120900640955112	0.9903171417125499	-1	0.3333333333333333	1	0.5	4	0.6666666666666666	6	0.4074074074074074	0.6666666666666666	9	6	1	0	0	0.3333333333333333	9	3	11	0.0	1.0	0.9883088733099303	0.873459478926883	0.695342835898956	0.8621067442852673	0.45509591508185654	0.9424901019479237	0.956403886680195	0.8990871085193666	0	0	0.0	0.008120900640955112	72
141	5.2061718767673345e-05	2.2468848032769013e-07	2.0619620374410552e-07	0.999995298439727	-1	0	0	0.5	2	0.75	3	1.0	0.75	4	3	1	2	0	0.16666666666666666	1	6	6	0.4	0.4	0.5793833159789445	0.8725777132565244	0.9534294183017998	0.569773521617427	0.846307481327155	0.8012855867150922	0.8824204910633489	0.768478585867734	0.625	0.25	0.0	2.0619620374410552e-07	23
3608	0.0760605305204322	0.007825958208715171	-0.006008253151166062	0.5742806752718921	-1	0	0	0.1	1	1.0	13	1.0	1.0	14	13	0	1	0	0.06666666666666667	1	15	15	0.3333333333333333	0	0.7580832558790792	0.8618086393311547	0.6475076958718693	0.9282087037299144	0.5422488198124779	0.8292986430862704	0.7714070183146089	0.8797626013171659	1.0	0.5	0.0	-0.0006008253151166062	0
3448	0.03659259987180108	0.012442648513034414	0.004963662201584277	0.8123113336502854	-1	0	0	0.14285714285714285	1	1.0	8	1.0	1.0	9	8	0	1	0	0.1	1	10	10	0.3333333333333333	0	0.9411373592546838	0.6620658879742795	0.7659582110033734	0.9239448117954638	0.45814193978615736	0.7881542840492088	0.893729812380963	0.8167548752684403	1.0	0.3333333333333333	0.0	0.004963662201584277	4
3340	0.04082405181676637	0.017634350189693095	0.015288976717924552	0.646545410168429	-1	0	0	0.125	1	1.0	9	1.0	1.0	10	9	0	1	0	0.09090909090909091	1	11	11	0.3333333333333333	0	0.9411373592546838	0.6495776288329483	0.8038003268598594	0.918438130188495	0.5176472582421503	0.7895928389606416	0.8788608285712376	0.8105604953503007	1.0	0.3	0.0	0.015288976717924552	74
1205	0.011553256931244512	0.004080109788449958	0.002208139003395277	0.9708703085984576	-1	0	0	0.25	1	1.0	4	1.0	1.0	4	4	1	3	0	0.16666666666666666	6	1	6	0.5	0	0.5658560397531688	0.7702006508364816	0.4063855064933426	0.7447367379520508	0.7683616568929339	0.8171961843080413	0.8252675178702087	0.7788909772811056	0.25	0.25	0.0	0.002208139003395277	37
3330	0.03178752680278298	0.003336035456009526	0.0017075526375565525	0.7507490929191295	-1	0	0	0.2	2	0.9166666666666666	11	0.3888888888888889	0.9166666666666666	13	11	0	0	0	0.25	3	12	14	0.0	0	0.872322001856632	0.8864272958167722	0.7160308564668929	0.9389354869983831	0.41517154781884147	0.8331190752432545	0.8192095006079764	0.8939579108865944	0	0	0.0	0.0017075526375565525	1
1868	0.04977784224325614	0.01111654134364733	0.009566047541667785	0.7168417656560151	-1	0	0	0.4	4	0.6923076923076923	9	0.4166666666666667	0.6153846153846154	12	8	2	1	0	0.25	12	3	15	0.25	0.15384615384615385	0.8151008296462973	0.8304873311896429	0.9001610488800476	0.7787537668913758	0.6343128776537134	0.8954220421774303	0.7980673589585117	0.8409020774440356	1.0	0.08333333333333333	0.0	0.009566047541667785	22
3582	0.0405908949452731	0.014961141956087859	0.013316664870522368	0.6682824552136257	-1	0	0	0.125	1	1.0	9	1.0	1.0	10	9	0	1	0	0.09090909090909091	1	11	11	0.3333333333333333	0	0.9411373592546838	0.6495776288329483	0.8038003268598594	0.918438130188495	0.5176472582421503	0.7895928389606416	0.8788608285712376	0.8105604953503007	1.0	0.3	0.0	0.013316664870522368	17
1028	1.255024314751876e-05	1.285522647870811e-07	-4.851799913279508e-08	0.9999986496567101	-1	1.0	1	1.0	4	0.25	1	0.5	0.25	4	1	1	0	0	0.75	4	3	6	0.0	1.0	0.9941544366549652	0.8851146288203993	0.6009735470082578	0.8682723516242291	0.5501693440831469	0.8550078782394119	0.9050063615898248	0.8699663002720793	0	0	0.0	-4.851799913279508e-09	11
447	0.0580270494410435	0.0062165992531182926	0.006114969723669193	0.6660524643154241	-1	0	0	0.1	1	1.0	13	0.5357142857142857	0.7692307692307693	11	10	3	3	0	0.14285714285714285	2	14	15	0.3333333333333333	0	0.32837063369169356	0.9538388247908073	0.3299429288098551	0.8122063994659399	0.7327084945942659	0.8654166761358116	0.8487453108254932	0.8926338390889751	0.36363636363636365	0.09090909090909091	0.0	0.006114969723669193	8
3658	0.041419682040587984	0.01739425370911577	0.01569424960811672	0.6468402094754351	-1	0	0	0.125	1	1.0	9	1.0	1.0	10	9	0	1	0	0.09090909090909091	1	11	11	0.3333333333333333	0	0.9411373592546838	0.6495776288329483	0.8038003268598594	0.918438130188495	0.5176472582421503	0.7895928389606416	0.8788608285712376	0.8105604953503007	1.0	0.3	0.0	0.01569424960811672	32
4735	0.046079619896069075	0.02147497573887457	0.02081545621927033	0.6411184135857807	-1	0	0	0.14285714285714285	1	1.0	8	1.0	1.0	9	8	0	1	0	0.1	1	10	10	0.3333333333333333	0	0.9411373592546838	0.6847239192884763	0.7659582110033734	0.9239448117954638	0.6343128776537134	0.8114417572905286	0.8660642877532805	0.8288343618845231	1.0	0.3333333333333333	0.0	0.02081545621927033	120
138	2.8373709085905655e-05	2.0623053381395318e-07	-1.954659408277408e-07	0.9999930767329426	-1	0	0	0.25	1	1.0	3	1.0	0.6666666666666666	2	2	2	0	0	0.2	5	1	5	0.0	0	0.4563935362530957	0.5000730193829266	0.5884258540036243	0.9652020482074516	0.615895819010898	0.9789801021091447	0.8458095002214592	0.9159105508510658	0	0	0.0	-1.954659408277408e-08	44
2243	0.04904354121459289	0.012564880782859663	0.0058564612049566015	0.7052703383533897	-1	0	0	0.4	4	0.6923076923076923	9	0.5769230769230769	0.6923076923076923	12	9	2	0	0	0.15384615384615385	13	2	15	0.0	0.15384615384615385	0.8026100861652509	0.8325328709212795	0.9180901194194107	0.813747261388521	0.6343128776537134	0.8892061022644465	0.7980673589585117	0.848166969019155	0	0	0.0	0.0058564612049566015	3
4476	0.04089458844274919	0.014838425676195791	0.013201356763509456	0.6648691823241643	-1	0	0	0.125	1	1.0	9	1.0	1.0	10	9	0	1	0	0.09090909090909091	1	11	11	0.3333333333333333	0	0.9411373592546838	0.6495776288329483	0.8038003268598594	0.918438130188495	0.5490132843034295	0.8170650409493139	0.8359495023136083	0.8193122129965367	1.0	0.3	0.0	0.013201356763509456	16
626	0.02540366147750462	0.0023844493530054494	0.0011105184763291296	0.9404926299708815	-1	0	0	0.3333333333333333	3	0.7272727272727273	8	0.28888888888888886	0.6363636363636364	10	7	2	0	0	0.5555555555555556	5	9	13	0.0	0	0.5285465113800226	0.8690491813373552	0.8815571128015577	0.724308680603449	0.36942880409349377	0.7699473782632927	0.9162263844691031	0.795028867533424	0	0	0.0	0.0011105184763291296	8
4802	0.04360160555202778	0.015861191619662658	0.004417792279521118	0.6442330174139436	-1	0	0	0.125	1	1.0	9	1.0	1.0	10	9	0	1	0	0.09090909090909091	1	11	11	0.3333333333333333	0	0.9411373592546838	0.6540143444210387	0.8038003268598594	0.918438130188495	0.6343128776537134	0.8061475228132652	0.844066294082501	0.816738466414	1.0	0.3	0.0	0.004417792279521118	8
3249	0.04018455230720703	0.017431833892262612	0.015623305907588059	0.6472776390521624	-1	0	0	0.125	1	1.0	9	1.0	1.0	10	9	0	1	0	0.09090909090909091	1	11	11	0.3333333333333333	0	0.9411373592546838	0.6495776288329483	0.8038003268598594	0.918438130188495	0.5176472582421503	0.7895928389606416	0.8788608285712376	0.8105604953503007	1.0	0.3	0.0	0.015623305907588059	32
3859	0.03974357175949897	0.015247447675661349	0.013969063072050564	0.6670269331313872	-1	0	0	0.125	1	1.0	9	1.0	1.0	10	9	0	1	0	0.09090909090909091	1	11	11	0.3333333333333333	0	0.9411373592546838	0.6495776288329483	0.8038003268598594	0.918438130188495	0.6343128776537134	0.8061475228132652	0.844066294082501	0.815761118092802	1.0	0.4	0.0	0.013969063072050564	23
414	0.021762371302341585	0.001528241120550206	0.00039029179401428674	0.6422015337087748	-1	0	0	0.2857142857142857	2	0.875	7	0.5555555555555556	0.875	9	7	0	0	0	0.2222222222222222	9	2	10	0.0	0	0.6640215076288257	0.8631562669775806	0.48252081931234736	0.923134647858565	0.6452427730844371	0.8573321386086376	0.7714070183146089	0.8849598120319401	0	0	0.0	0.00039029179401428674	8
277	0.0006727247792374859	0.00012474663278592337	-3.7596534253232324e-08	0.9978279606813327	-1	0	0	0.75	3	0.5	2	0.5	0	1	0	4	1	0	0.75	4	3	6	0.09090909090909091	0.5	0	0	0	0	0	0	0	0	0	0	0	-3.759653425323233e-09	12
2797	0.039298535006380204	0.015976668172204608	0.013962658794115054	0.6543052852804504	-1	0	0	0.125	1	1.0	9	1.0	1.0	10	9	0	1	0	0.09090909090909091	1	11	11	0.3333333333333333	0	0.9411373592546838	0.6495776288329483	0.8038003268598594	0.918438130188495	0.5217703523445522	0.7890850889965308	0.877853640940766	0.8104041538384776	1.0	0.3	0.0	0.013962658794115054	30
2590	0.06401660388741653	0.013707673741459755	0.013704335460358968	0.6895011693412243	-1	0	0	0.2	2	0.8461538461538461	11	0.5357142857142857	0.7692307692307693	12	10	2	1	0	0.14285714285714285	2	14	15	0.16666666666666666	0	0.6445861513493305	0.8764044363356749	0.6475076958718693	0.925670278767641	0.6880223931147789	0.9173202338501772	0.7714070183146089	0.9085258829021412	1.0	0.3333333333333333	0.0	0.013704335460358968	88
4505	0.03996062140134893	0.017728159065663683	0.016059412822144577	0.6439387630510078	-1	0	0	0.125	1	1.0	9	1.0	1.0	10	9	0	1	0	0.09090909090909091	1	11	11	0.3333333333333333	0	0.9411373592546838	0.6495776288329483	0.8038003268598594	0.918438130188495	0.5176472582421503	0.7895928389606416	0.8788608285712376	0.8105604953503007	1.0	0.3	0.0	0.016059412822144577	19
1480	0.05568327094201744	0.004476854042639216	0.002786568901656884	0.7274008453840436	-1	0	0	0.2	2	0.9230769230769231	12	1.0	0.9230769230769231	14	12	0	0	0	0.06666666666666667	15	1	15	0.0	0.14285714285714285	0.8026100861652509	0.817000819212725	0.7409945337351331	0.9036288975916591	0.647220654302273	0.9056049450174304	0.8493422534675726	0.8806389817419418	0	0	0.0	0.002786568901656884	0
4493	0.04091917151732818	0.015241283836884563	0.014288153545253523	0.668564019632842	-1	0	0	0.125	1	1.0	9	1.0	1.0	10	9	0	1	0	0.09090909090909091	1	11	11	0.3333333333333333	0	0.9411373592546838	0.6495776288329483	0.8038003268598594	0.918438130188495	0.6343128776537134	0.8061475228132652	0.844066294082501	0.815761118092802	1.0	0.3	0.0	0.014288153545253523	25
3155	0.03170874585742796	0.004535636762155316	0.004319564612265928	0.6728532703816659	-1	0	0	0.125	1	1.0	10	1.0	1.0	11	10	0	1	0	0.08333333333333333	1	12	12	0.3333333333333333	0	0.9411373592546838	0.8677477226489433	0.7160308564668929	0.8726192325511758	0.45814193978615736	0.9133289078254104	0.8192095006079764	0.8863002570538782	1.0	0.2727272727272727	0.0	0.004319564612265928	9
2694	0.06114830351670167	0.01249985259970973	0.012249227847388142	0.7103598898325465	-1	0	0	0.2	2	0.8461538461538461	11	0.5357142857142857	0.7692307692307693	12	10	2	1	0	0.14285714285714285	2	14	15	0.16666666666666666	0	0.6445861513493305	0.8764044363356749	0.6475076958718693	0.925670278767641	0.6880223931147789	0.9173202338501772	0.7714070183146089	0.9085258829021412	1.0	0.3333333333333333	0.0	0.012249227847388142	23
4449	0.03920273863606358	0.01512405360445228	0.01394609801261476	0.6680875788577476	-1	0	0	0.125	1	1.0	9	1.0	1.0	10	9	0	1	0	0.09090909090909091	1	11	11	0.3333333333333333	0	0.9411373592546838	0.6495776288329483	0.8038003268598594	0.918438130188495	0.6343128776537134	0.8061475228132652	0.844066294082501	0.815761118092802	1.0	0.4	0.0	0.01394609801261476	16
2851	0.032668646853475126	0.003274527095485787	0.002540298236428684	0.9041261865796639	-1	0	0	0.4	4	0.5	6	0.35	0.5	10	6	3	1	0	0.625	8	5	14	0.16666666666666666	0	0.7201230115040712	0.8887173459868831	0.7968253484922958	0.8908599167445149	0.6572074725713848	0.9617343180242991	0.8095389559937921	0.9218064798637403	1.0	0.2	0.0	0.002540298236428684	7
1669	0.036102431047624624	0.005288515246320401	0.002675182909520475	0.759847190843526	-1	0	0	0.125	1	1.0	9	1.0	1.0	10	9	0	1	0	0.09090909090909091	1	11	11	0.3333333333333333	0	0.9411373592546838	0.6495776288329483	0.8162821654939794	0.9190960858540532	0.6057327271759283	0.7973997645586102	0.8528651905389557	0.8134336870990867	1.0	0.3	0.0	0.002675182909520475	9
4699	0.040527114738849526	0.01682121491381111	0.015414359921458539	0.6563420265194588	-1	0	0	0.125	1	1.0	9	1.0	1.0	10	9	0	1	0	0.09090909090909091	1	11	11	0.3333333333333333	0	0.9411373592546838	0.6495776288329483	0.8038003268598594	0.918438130188495	0.5462274087199354	0.8096012504766681	0.8605913035492296	0.8168732943906982	1.0	0.3	0.0	0.015414359921458539	12
1998	0.04961016104733909	0.01144323534855505	0.010490106873497471	0.7300930366312893	-1	0	0	0.4	4	0.6923076923076923	9	0.4166666666666667	0.6153846153846154	12	8	2	1	0	0.25	12	3	15	0.25	0.15384615384615385	0.8151008296462973	0.8304873311896429	0.9001610488800476	0.7787537668913758	0.6343128776537134	0.8954220421774303	0.7980673589585117	0.8409020774440356	1.0	0.08333333333333333	0.0	0.010490106873497471	45
781	0.0004675605838989766	0.00011934377467318725	0.00011934011396385995	0.9979401537187014	-1	0	0	1.0	1	0	0	1.0	0	1	0	0	0	0	0.5	1	2	2	0.0	0	0	0	0	0	0	0	0	0	0	0	0	0.00011934011396385995	22
1245	0.010118724864297358	0.004645893340891947	-0.0027595641610240213	0.9698773081624494	-1	0	0	0.5714285714285714	4	0.5	4	0.4	0.5	6	4	3	2	0	1.0	5	5	10	0.25	0.4	0.8072133345683838	0.9633968007294629	0.5536273670979661	0.8360090379825149	0.8102944459536184	0.9361967087028001	0.8878124576498965	0.9261084515686252	0.5833333333333334	0	0.0	-0.00027595641610240215	1
767	0.0005028878426295363	0.0001405091377763675	0.0001405009050854504	0.9985062085598785	-1	0	0	1.0	1	0	0	1.0	0	1	0	0	0	0	0.5	1	2	2	0.0	0	0	0	0	0	0	0	0	0	0	0	0	0.0001405009050854504	18
798	1.3574357827857667e-05	5.044576688520334e-08	-4.111609555298957e-08	0.9999986276714956	-1	1.0	1	1.0	4	0.25	1	0.5	0.25	4	1	1	0	0	0.75	4	3	6	0.0	1.0	0.9941544366549652	0.8851146288203993	0.6009735470082578	0.8682723516242291	0.611495746822837	0.8387567884444505	0.8908204482312386	0.8651631664355959	0	0	0.0	-4.111609555298957e-09	8
448	3.509783573916461e-06	2.5140976353167706e-08	-1.7217348884615273e-08	0.9999981630384887	-1	0	0	1.0	2	0.0	0	0.75	0	2	0	0	0	0	1.0	2	2	3	0.0	0	0	0	0	0	0	0	0	0	0	0	0	-1.7217348884615273e-09	17
1353	0.049631898429481354	0.010652940871811727	0.009415717694657806	0.7166497624497175	-1	0	0	0.4	4	0.6923076923076923	9	0.4166666666666667	0.6153846153846154	12	8	2	1	0	0.25	12	3	15	0.25	0.15384615384615385	0.8151008296462973	0.8304873311896429	0.9001610488800476	0.7787537668913758	0.6343128776537134	0.8954220421774303	0.7980673589585117	0.8409020774440356	1.0	0.08333333333333333	0.0	0.009415717694657806	101
1492	0.023272599070833507	0.002544232918913744	0.0011534391785646273	0.9881968611296704	-1	0	0	0.42857142857142855	3	0.75	6	0.5555555555555556	0.5	6	4	3	4	0	0.2222222222222222	9	2	10	0.5	0.25	0.9137957865636718	0.884149774927506	0.9181727039177188	0.8487630186833524	0.7881227222444676	0.9222280731579668	0.6401525477349385	0.8886235153758368	0.3333333333333333	0.3333333333333333	0.0	0.0011534391785646273	8
274	0.010691267721807847	0.0006225594508646484	-0.00014642867455184262	0.9770841905173709	-1	0	0	0.3333333333333333	2	0.8571428571428571	6	0.36	0.5714285714285714	5	4	3	3	0	1.0	5	5	9	0.3333333333333333	0	0.33524894246741443	0.8495816911286547	0.5457653700643632	0.8775391795070295	0.3924149027215525	0.9015075001591742	0.8013477030429003	0.8777808046046603	0.2	0.2	0.0	-1.4642867455184262e-05	13
3663	0.04036133047788351	0.015765948223107947	0.0140699413449898	0.6601291894185228	-1	0	0	0.125	1	1.0	9	1.0	1.0	10	9	0	1	0	0.09090909090909091	1	11	11	0.3333333333333333	0	0.9411373592546838	0.6495776288329483	0.8038003268598594	0.918438130188495	0.45430998171732034	0.8068615672776995	0.8854053123288655	0.8159902375220841	1.0	0.3	0.0	0.0140699413449898	26
1089	0.0551021253374873	0.011547717298556822	-0.007529153509491877	0.8626090407257374	-1	0	0	0.3	3	0.8461538461538461	11	0.5357142857142857	0.8461538461538461	14	11	0	0	0	0.14285714285714285	14	2	15	0.0	0.15384615384615385	0.8026100861652509	0.757543536107246	0.7214687828614041	0.9403798457441499	0.5474377342070046	0.8796037244940337	0.808178372748449	0.876757589935012	0	0	0.0	-0.0007529153509491877	3
4143	0.042814724134152375	0.01659092178679548	0.016283044477074883	0.6319679225118462	-1	0	0	0.125	1	1.0	9	1.0	1.0	10	9	0	1	0	0.09090909090909091	1	11	11	0.3333333333333333	0	0.9411373592546838	0.6495776288329483	0.8038003268598594	0.918438130188495	0.6343128776537134	0.8061475228132652	0.844066294082501	0.815761118092802	1.0	0.3	0.0	0.016283044477074883	19
2803	0.0551913858733305	0.011463488259690237	0.010823892270629673	0.6900863434997446	-1	0	0	0.2	2	0.8461538461538461	11	0.5357142857142857	0.7692307692307693	12	10	2	2	0	0.14285714285714285	2	14	15	0.3333333333333333	0	0.6376359368428914	0.8697925737025594	0.6599895345059894	0.925499762454843	0.6880223931147789	0.9227215216618274	0.7741111288464452	0.9088375411868008	0.5416666666666666	0.3333333333333333	0.0	0.010823892270629673	17
3046	0.040182745803266064	0.017427743770785493	0.015746986084560446	0.6477624264583766	-1	0	0	0.125	1	1.0	9	1.0	1.0	10	9	0	1	0	0.09090909090909091	1	11	11	0.3333333333333333	0	0.9411373592546838	0.6495776288329483	0.8038003268598594	0.918438130188495	0.6301897835513116	0.8063201172727799	0.8431749851455312	0.8158164608021258	1.0	0.3	0.0	0.015746986084560446	99
2926	0.03986108633710262	0.014757966105441637	0.012837685200307926	0.6679403250607149	-1	0	0	0.125	1	1.0	9	1.0	1.0	10	9	0	1	0	0.09090909090909091	1	11	11	0.3333333333333333	0	0.9411373592546838	0.6495776288329483	0.8038003268598594	0.918438130188495	0.45430998171732034	0.8068615672776995	0.8854053123288655	0.8159902375220841	1.0	0.3	0.0	0.012837685200307926	18
238	0.00532225492300692	0.0006076515606083052	0.00016934085411115127	0.9448380595528622	-1	0.5	1	0.5	3	0.5	3	0.5333333333333333	0.3333333333333333	5	2	2	1	0	0.6	5	3	8	0.2	0.5	0.6996559965800293	0.9498805995976511	0.6475076958718693	0.9203338530663941	0.6880223931147789	0.9451250086167104	0.7714070183146089	0.9396318473085693	1.0	0.2	0.0	0.00016934085411115127	27
836	0.00898456479962444	0.0008861446207449676	-0.000741087704191177	0.9591458909736447	-1	0	0	0.3333333333333333	2	0.8571428571428571	6	0.5	0.7142857142857143	6	5	2	0	0	0.5	3	6	9	0.0	0	0.9411373592546838	0.955047160612149	0.8295534582216316	0.7608178552895736	0.6343128776537134	0.8297832741601427	0.8456312371874891	0.8735224663950004	0	0	0.0	-7.41087704191177e-05	6
4734	0.04291904588740072	0.015159903154756186	0.01338382188595646	0.667575703208984	-1	0	0	0.125	1	1.0	9	1.0	1.0	10	9	0	1	0	0.09090909090909091	1	11	11	0.3333333333333333	0	0.9411373592546838	0.6495776288329483	0.8038003268598594	0.918438130188495	0.5490132843034295	0.8170650409493139	0.8359495023136083	0.8193122129965367	1.0	0.3	0.0	0.01338382188595646	10
4082	0.03526754363262724	0.007917367327849515	0.006614838084819066	0.7310727938208859	-1	0	0	0.125	1	1.0	10	1.0	1.0	11	10	0	1	0	0.08333333333333333	1	12	12	0.3333333333333333	0	0.9411373592546838	0.6565251788613212	0.7659582110033734	0.9096776503007308	0.3661497780957131	0.8204841604122014	0.9304014569562906	0.8164374153487474	1.0	0.36363636363636365	0.0	0.006614838084819066	2
95	0.0021658786005565164	0.00045556506816690404	-0.00031187631752432817	0.9954353680744022	-1	0	0	0.3333333333333333	1	1.0	2	0.6666666666666666	0.5	2	1	1	1	0	0.6666666666666666	3	2	4	0.2	0	0.28839620720222764	0.7241186832474494	0.8284963626392609	0.6924937015862583	0.38282824972832286	0.8031662939354404	0.9292860742196734	0.742881005577096	1.0	0.5	0.0	-3.1187631752432815e-05	50
2549	0.069129889482447	0.015721676154371072	0.015041549490485884	0.7948429829445887	-1	0	0	0.1	1	1.0	13	0.3125	0.7692307692307693	11	10	3	3	0	0.3333333333333333	4	12	15	0.3333333333333333	0	0.9513427591436752	0.9072571852531228	0.6475076958718693	0.9179724036686097	0.6880223931147789	0.7831366676220622	0.7714070183146089	0.8800864494195149	0.2727272727272727	0.5454545454545454	0.0	0.015041549490485884	26
2905	0.03874998847654857	0.01669743450958085	0.013035294796482013	0.6404074725594668	-1	0	0	0.125	1	1.0	9	1.0	1.0	10	9	0	1	0	0.09090909090909091	1	11	11	0.3333333333333333	0	0.9411373592546838	0.6495776288329483	0.8038003268598594	0.918438130188495	0.5217703523445522	0.7890850889965308	0.877853640940766	0.8104041538384776	1.0	0.3	0.0	0.013035294796482013	36
3375	0.03985940945460659	0.01699766102353033	0.015300987046127265	0.6352773070390514	-1	0	0	0.125	1	1.0	9	1.0	1.0	10	9	0	1	0	0.09090909090909091	1	11	11	0.3333333333333333	0	0.9411373592546838	0.6495776288329483	0.8038003268598594	0.918438130188495	0.5176472582421503	0.7895928389606416	0.8788608285712376	0.8105604953503007	1.0	0.3	0.0	0.015300987046127265	22
1722	0.014574076517107976	0.00659858031732655	0.0065954565307203665	0.9960563895856571	-1	0.5	1	0.5714285714285714	4	0.625	5	0.4166666666666667	0.625	8	5	1	0	0	0.375	8	3	10	0.0	1.0	0.9941544366549652	0.8825871079202461	0.7008898641450392	0.8746229301913777	0.5501693440831469	0.9308902479024053	0.8908204482312386	0.8990479879469623	0	0	0.0	0.0065954565307203665	22
1763	0.02706089922299725	0.002887331561234523	0.0015296333762753525	0.9880612671719989	-1	0	0	0.5	4	0.6	6	0.6	0.6	9	6	2	2	0	0.2	10	2	12	0.4	0.2	0.8026100861652509	0.814910373934037	0.9695741188542361	0.8039169897959827	0.7399460756705464	0.9199107623061439	0.8103368783412043	0.8554633765211371	0.5555555555555556	0.1111111111111111	0.0	0.0015296333762753525	13
4444	0.04007185584603041	0.015170483613232222	0.013782968560878602	0.6682889761125816	-1	0	0	0.125	1	1.0	9	1.0	1.0	10	9	0	1	0	0.09090909090909091	1	11	11	0.3333333333333333	0	0.9411373592546838	0.6495776288329483	0.8038003268598594	0.918438130188495	0.6343128776537134	0.8061475228132652	0.844066294082501	0.815761118092802	1.0	0.3	0.0	0.013782968560878602	16
3736	0.03902018010418929	0.017288409335272408	0.0147840372670313	0.6328911480579885	-1	0	0	0.125	1	1.0	9	1.0	1.0	10	9	0	1	0	0.09090909090909091	1	11	11	0.3333333333333333	0	0.9411373592546838	0.6495776288329483	0.8038003268598594	0.918438130188495	0.5176472582421503	0.7895928389606416	0.8788608285712376	0.8105604953503007	1.0	0.3	0.0	0.0147840372670313	37
534	0.00046055756573747466	0.00012120891533818198	0.00012120546875840724	0.9979651753068234	-1	0	0	1.0	1	0	0	1.0	0	1	0	0	0	0	0.5	1	2	2	0.0	0	0	0	0	0	0	0	0	0	0	0	0	0.00012120546875840724	29
1922	0.04981103918632841	0.010767568052214085	0.009407478471744411	0.7161158639094567	-1	0	0	0.4	4	0.6923076923076923	9	0.4166666666666667	0.6153846153846154	12	8	2	1	0	0.25	12	3	15	0.25	0.15384615384615385	0.8151008296462973	0.8304873311896429	0.9001610488800476	0.7787537668913758	0.6343128776537134	0.8954220421774303	0.7980673589585117	0.8409020774440356	1.0	0.08333333333333333	0.0	0.009407478471744411	29
507	4.907186814571218e-06	1.2109932462012475e-08	-9.713471279967081e-10	0.9999990767328237	-1	0	0	1.0	1	0	0	1.0	0	1	0	0	0	0	0.5	1	2	2	0.0	0	0	0	0	0	0	0	0	0	0	0	0	-9.713471279967082e-11	12
3215	0.040497342641298395	0.015959631288908035	0.01427525239980104	0.6594443573198161	-1	0	0	0.125	1	1.0	9	1.0	1.0	10	9	0	1	0	0.09090909090909091	1	11	11	0.3333333333333333	0	0.9411373592546838	0.6495776288329483	0.8038003268598594	0.918438130188495	0.6343128776537134	0.8061475228132652	0.844066294082501	0.815761118092802	1.0	0.3	0.0	0.01427525239980104	18
1212	0.08401795610651178	0.006674143582077909	0.006284302571950397	0.6403447870838221	-1	0	0	0.1	1	1.0	13	1.0	1.0	14	13	0	1	0	0.06666666666666667	1	15	15	0.3333333333333333	0	0.7135564255929076	0.8974983517324175	0.6318016127995266	0.9382864653069529	0.5958782262733547	0.83262322890799	0.7718537649592468	0.8970812037898883	1.0	0.5	0.0	0.006284302571950397	10
130	0.003885038653884303	0.00033333080432027863	0.0001619982057040559	0.9929395274040926	-1	1.0	1	0.8	4	0.4	2	0.4666666666666667	0.4	6	2	0	0	0	0.6	5	3	7	0.0	1.0	0.46822686932295055	0.8644462605084375	0.5457653700643632	0.8760294685328147	0.4644053528598082	0.8200363154554198	0.8060373770520726	0.8550647520665594	0	0	0.0	0.0001619982057040559	15
216	4.792870143891474e-06	2.6516133354688744e-08	-6.419967689264647e-09	0.9999968329230383	-1	0	0	0.6666666666666666	2	0.5	1	0.6666666666666666	0.5	1	1	2	0	0	0.6666666666666666	2	3	4	0.0	0	0.84077363698133	0.5	0.9058766119368175	0.5	0.12063617888056806	0.5	0.9722977945778576	0.5	0	0	0.0	-6.419967689264647e-10	23
785	0.07444034831280712	0.013903787511201422	0.012442771067951261	0.6801646181300707	-1	0	0	0.2	2	0.8461538461538461	11	0.5357142857142857	0.7692307692307693	12	10	2	1	0	0.14285714285714285	2	14	15	0.16666666666666666	0	0.6066259069743224	0.8694517549917721	0.6475076958718693	0.925670278767641	0.6880223931147789	0.9173202338501772	0.7741111288464452	0.9067742578600871	1.0	0.3333333333333333	0.0	0.012442771067951261	31
2623	0.03387486729674246	0.007010340398018689	0.001033212573663965	0.9478102238185617	-1	0	0	0.3	3	0.6666666666666666	8	0.3111111111111111	0.5833333333333334	10	7	3	2	0	0.5555555555555556	9	5	14	0.2857142857142857	0	0.8640703006680109	0.8723587157551491	0.8192338956043205	0.883705226505351	0.6572074725713848	0.9561195057133928	0.8095389559937921	0.9124397635606267	0.55	0.2	0.0	0.001033212573663965	11
4165	0.04035891388268819	0.017545957678844724	0.014839514090897964	0.6401657878218293	-1	0	0	0.125	1	1.0	9	1.0	1.0	10	9	0	1	0	0.09090909090909091	1	11	11	0.3333333333333333	0	0.9411373592546838	0.6495776288329483	0.8038003268598594	0.918438130188495	0.5176472582421503	0.7895928389606416	0.8788608285712376	0.8105604953503007	1.0	0.3	0.0	0.014839514090897964	49
3641	0.037483891283188096	0.003908619166026789	0.0038846476883542653	0.518852736538777	-1	0	0	0.125	1	1.0	9	1.0	1.0	10	9	0	1	0	0.09090909090909091	1	11	11	0.3333333333333333	0	0.9411373592546838	0.6547494880131048	0.778836649591619	0.9161852681322404	0.45430998171732034	0.8068615672776995	0.8739694692896964	0.8156444615868785	1.0	0.2	0.0	0.0038846476883542653	6
2396	0.059653227103110586	0.0038284695103124582	-0.001590946875739817	0.7033226895604019	-1	0	0	0.2	2	0.8461538461538461	11	0.5357142857142857	0.7692307692307693	12	10	2	1	0	0.14285714285714285	2	14	15	0.16666666666666666	0	0.585763657293639	0.8691807431876902	0.6974350504083497	0.9292922828099538	0.6800559553023577	0.9161755424329173	0.7911489818505757	0.9077970514608722	1.0	0.3333333333333333	0.0	-0.0001590946875739817	2
3545	0.031233094605968337	0.010246209621455567	0.003695355714516435	0.6905445404053199	-1	0	0	0.14285714285714285	1	1.0	8	1.0	1.0	9	8	0	1	0	0.1	1	10	10	0.3333333333333333	0	0.9411373592546838	0.6464392879057508	0.8416424427163453	0.8846712558018687	0.6343128776537134	0.8334772625647159	0.8517067569210032	0.8048848535667124	1.0	0.4444444444444444	0.0	0.003695355714516435	7
2843	0.04095265907228493	0.015132778825468656	0.01341340543945304	0.6658645538135209	-1	0	0	0.125	1	1.0	9	1.0	1.0	10	9	0	1	0	0.09090909090909091	1	11	11	0.3333333333333333	0	0.9411373592546838	0.6495776288329483	0.8038003268598594	0.918438130188495	0.5176472582421503	0.7895928389606416	0.8788608285712376	0.8105604953503007	1.0	0.3	0.0	0.01341340543945304	28
721	0.00028050061086881076	0.00024824502889113506	0.0002479911715475587	0.9979521271801417	-1	0	0	0.5	1	1.0	1	1.0	1.0	1	1	1	1	0	0.3333333333333333	1	3	3	0.16666666666666666	0	0.1	0.5	0.7519414217953205	0.5	0.688755547938941	0.5	0.9495835398291397	0.5	1.0	0	0.0	0.0002479911715475587	23
4571	0.013968837498183189	0.0021255524756635794	-0.000812851286360151	0.5595063654757766	-1	0	0	0.16666666666666666	1	1.0	6	1.0	1.0	7	6	0	1	0	0.125	1	8	8	0.3333333333333333	0	0.9897830501182134	0.6734740078934632	0.8416424427163453	0.9454279610414108	0.6343128776537134	0.8723531744457386	0.8660642877532805	0.8620784218484601	1.0	0.42857142857142855	0.0	-8.128512863601511e-05	2
2325	0.04676847876794139	0.0030240848905728765	-0.002031463255407825	0.742675180876994	-1	0	0	0.3	3	0.7692307692307693	10	0.3409090909090909	0.6923076923076923	11	9	3	2	0	0.36363636363636365	11	4	15	0.25	0	0.8026100861652509	0.841334725544613	0.8666061199845855	0.7790822913145145	0.6343128776537134	0.8862761651184491	0.7980673589585117	0.8403174021209721	0.5454545454545454	0.09090909090909091	0.0	-0.0002031463255407825	6
3364	0.04036355344906158	0.01669611402987651	0.01586484364211594	0.6567861873845169	-1	0	0	0.125	1	1.0	9	1.0	1.0	10	9	0	1	0	0.09090909090909091	1	11	11	0.3333333333333333	0	0.9411373592546838	0.6495776288329483	0.8038003268598594	0.918438130188495	0.6343128776537134	0.8061475228132652	0.844066294082501	0.815761118092802	1.0	0.2	0.0	0.01586484364211594	48
1357	0.019579832422375962	0.008138762498854587	0.008122813099865999	0.9901136348121308	-1	0.3333333333333333	1	0.5	4	0.6666666666666666	6	0.4074074074074074	0.6666666666666666	9	6	1	0	0	0.3333333333333333	9	3	11	0.0	1.0	0.9883088733099303	0.873459478926883	0.695342835898956	0.8621067442852673	0.45509591508185654	0.9424901019479237	0.956403886680195	0.8990871085193666	0	0	0.0	0.008122813099865999	45
2284	0.032104391946494226	0.004826406886490432	-0.0001509759604574689	0.9548820856726714	-1	0	0	0.2222222222222222	2	0.8181818181818182	9	0.325	0.6363636363636364	9	7	3	2	0	0.625	8	5	13	0.25	0	0.8026100861652509	0.8765313657864312	0.8416424427163453	0.7767494138027121	0.6801020674890562	0.9282620023796573	0.8039797827263692	0.8724021803372474	0.5555555555555556	0.2222222222222222	0.0	-1.5097596045746889e-05	6
2634	0.07994484507190477	0.003504078299038022	-0.0017450639344192755	0.6679512643941194	-1	0	0	0.1	1	1.0	13	1.0	1.0	14	13	0	1	0	0.06666666666666667	1	15	15	0.3333333333333333	0	0.7135564255929076	0.8638021002941569	0.5899509855450852	0.8729900729682579	0.5422488198124779	0.8333832521480588	0.7714070183146089	0.8575266152948472	1.0	0.5	0.0	-0.00017450639344192756	4
3468	0.040111791354274215	0.014956622428032368	0.013480647040431563	0.6681037276819177	-1	0	0	0.125	1	1.0	9	1.0	1.0	10	9	0	1	0	0.09090909090909091	1	11	11	0.3333333333333333	0	0.9411373592546838	0.6495776288329483	0.8038003268598594	0.918438130188495	0.45430998171732034	0.8068615672776995	0.8854053123288655	0.8159902375220841	1.0	0.3	0.0	0.013480647040431563	9
4000	0.04011510884653136	0.017319148738442727	0.014611258163566036	0.6397382317827052	-1	0	0	0.125	1	1.0	9	1.0	1.0	10	9	0	1	0	0.09090909090909091	1	11	11	0.3333333333333333	0	0.9411373592546838	0.6495776288329483	0.8038003268598594	0.918438130188495	0.5176472582421503	0.7895928389606416	0.8788608285712376	0.8105604953503007	1.0	0.3	0.0	0.014611258163566036	44
2861	0.06452436429132163	0.015037174222900521	0.01372434885889979	0.7116297798873209	-1	0	0	0.2	2	0.8461538461538461	11	0.5357142857142857	0.7692307692307693	12	10	2	1	0	0.14285714285714285	2	14	15	0.16666666666666666	0	0.6445861513493305	0.8764044363356749	0.6475076958718693	0.925670278767641	0.6880223931147789	0.9173202338501772	0.7714070183146089	0.9085258829021412	1.0	0.3333333333333333	0.0	0.01372434885889979	35
3430	0.03958752832291803	0.014207309328880235	0.012555105868722018	0.6692293271960122	-1	0	0	0.125	1	1.0	9	1.0	1.0	10	9	0	1	0	0.09090909090909091	1	11	11	0.3333333333333333	0	0.9411373592546838	0.6495776288329483	0.8038003268598594	0.918438130188495	0.5176472582421503	0.7895928389606416	0.8788608285712376	0.8105604953503007	1.0	0.3	0.0	0.012555105868722018	9
3999	0.03959837723578548	0.017423336148567108	0.015899568612098593	0.6516350903956454	-1	0	0	0.125	1	1.0	9	1.0	1.0	10	9	0	1	0	0.09090909090909091	1	11	11	0.3333333333333333	0	0.9411373592546838	0.6495776288329483	0.8038003268598594	0.918438130188495	0.6343128776537134	0.8061475228132652	0.844066294082501	0.815761118092802	1.0	0.3	0.0	0.015899568612098593	80
4379	0.04037348387722131	0.01750938581042564	0.01662347234747901	0.64517248390452	-1	0	0	0.125	1	1.0	9	1.0	1.0	10	9	0	1	0	0.09090909090909091	1	11	11	0.3333333333333333	0	0.9411373592546838	0.6495776288329483	0.8038003268598594	0.918438130188495	0.6343128776537134	0.8061475228132652	0.844066294082501	0.815761118092802	1.0	0.3	0.0	0.01662347234747901	34
961	0.0015818768171517001	0.000271289975636034	0.00023927756762090436	0.9964092424413421	-1	0	0	1.0	2	0.0	0	0.75	0	2	0	0	0	0	1.0	2	2	3	0.0	0	0	0	0	0	0	0	0	0	0	0	0	0.00023927756762090436	23
4862	0.042749758878308494	0.016507450911240916	0.016398187897112834	0.6257816494014109	-1	0	0	0.125	1	1.0	9	1.0	1.0	10	9	0	1	0	0.09090909090909091	1	11	11	0.3333333333333333	0	0.9411373592546838	0.6540143444210387	0.8038003268598594	0.918438130188495	0.5462274087199354	0.8096012504766681	0.8605913035492296	0.8178460602506094	1.0	0.3	0.0	0.016398187897112834	88
842	0.03637577659390055	0.0027266446978193555	0.0021141376442919313	0.8100431542810845	-1	0	0	0.3	3	0.6923076923076923	9	0.2777777777777778	0.6153846153846154	10	8	4	1	0	0.6666666666666666	6	9	15	0.1	0.6666666666666666	0.6345412638879508	0.8853286345131461	0.4717944025351121	0.933762819695118	0.6151356064636284	0.9487642313610933	0.7913217089056769	0.9266407384492433	1.0	0.3	0.0	0.0021141376442919313	13
2657	0.04022799332528945	0.01729405501779559	0.015158867432884415	0.634665362582316	-1	0	0	0.125	1	1.0	9	1.0	1.0	10	9	0	1	0	0.09090909090909091	1	11	11	0.3333333333333333	0	0.9411373592546838	0.6495776288329483	0.8038003268598594	0.918438130188495	0.5217703523445522	0.7890850889965308	0.877853640940766	0.8104041538384776	1.0	0.3	0.0	0.015158867432884415	23
2180	0.06382694806890957	0.010444378044159028	0.009883770803820656	0.7060565494986211	-1	0	0	0.2	2	0.8461538461538461	11	0.5357142857142857	0.7692307692307693	12	10	2	1	0	0.14285714285714285	2	14	15	0.16666666666666666	0	0.6445861513493305	0.8764044363356749	0.6475076958718693	0.925670278767641	0.6880223931147789	0.9173202338501772	0.7714070183146089	0.9085258829021412	1.0	0.3333333333333333	0.0	0.009883770803820656	38
1095	0.0011501066789245118	9.418892141580927e-05	9.418492471353622e-05	0.9960400549884675	-1	0	0	0.75	3	0.5	2	0.6	0.5	4	2	1	1	0	0.4	5	2	6	0.25	0.5	0.4586197072323577	0.9582322999779407	0.47440990644643666	0.7772883046903203	0.5720264206742093	0.828661444335793	0.8180518401001066	0.8793571705434536	1.0	0	0.0	9.418492471353622e-05	13
1269	0.017464280014087858	0.00635953462045984	0.005803742781090642	0.9535330528640954	-1	0	0	0.2	1	1.0	5	1.0	1.0	5	5	1	3	0	0.14285714285714285	7	1	7	0.5	0	0.46019196533985635	0.8276704682505944	0.4143225557115578	0.8024617367791802	0.9011663588469215	0.8091388261386135	0.8341651530279992	0.8133299431066309	0.2	0.2	0.0	0.005803742781090642	38
851	0.019820623836671127	0.002197353960879473	0.0012898343683640165	0.995774294077742	-1	0	0	0.2	2	0.8461538461538461	11	0.7142857142857143	0.15384615384615385	3	2	11	5	0	0.42857142857142855	7	3	15	0.2	0	0.8176588436939003	0.9710796763998318	0.709024246831007	0.9616746540996313	0.2378227048223604	0.6563518954426788	0.9385593277623185	0.9213744048976521	0.3333333333333333	0.3333333333333333	0.8432968393398707	0.0012898343683640165	6
3591	0.04025233150771094	0.01538928968401885	0.014236394102548271	0.6701365867225364	-1	0	0	0.125	1	1.0	9	1.0	1.0	10	9	0	1	0	0.09090909090909091	1	11	11	0.3333333333333333	0	0.9411373592546838	0.6495776288329483	0.8038003268598594	0.918438130188495	0.6343128776537134	0.8061475228132652	0.844066294082501	0.815761118092802	1.0	0.3	0.0	0.014236394102548271	33
1999	0.049470282280698254	0.012157454113768725	0.011514523886871405	0.7266815507285735	-1	0	0	0.4	4	0.6923076923076923	9	0.4166666666666667	0.6153846153846154	12	8	2	1	0	0.25	12	3	15	0.25	0.15384615384615385	0.8151008296462973	0.8304873311896429	0.9001610488800476	0.7787537668913758	0.6343128776537134	0.8954220421774303	0.7980673589585117	0.8409020774440356	1.0	0.08333333333333333	0.0	0.011514523886871405	24
3821	0.03979126520937635	0.015126248775715922	0.013706460545134186	0.6694525870247738	-1	0	0	0.125	1	1.0	9	1.0	1.0	10	9	0	1	0	0.09090909090909091	1	11	11	0.3333333333333333	0	0.9411373592546838	0.6495776288329483	0.8038003268598594	0.918438130188495	0.6343128776537134	0.8061475228132652	0.844066294082501	0.815761118092802	1.0	0.3	0.0	0.013706460545134186	27
1047	0.0011392358693286912	0.000386418308604302	0.0003858367107942622	0.9901350588801326	-1	0	0	0.75	3	0.25	1	0.75	0.25	4	1	1	1	0	0.5	2	4	6	0.3333333333333333	0.5	0.3816765534914831	0.7820345483848636	0.695342835898956	0.6470436875681008	0.20647066122717828	0.9591099379980491	0.8918487435061453	0.8428493731205182	1.0	0	0.0	0.0003858367107942622	18
2653	0.06179386671643331	0.008632244856794966	0.00745621838879082	0.6776917137373686	-1	0	0	0.2	2	0.8461538461538461	11	0.5357142857142857	0.7692307692307693	12	10	2	1	0	0.14285714285714285	2	14	15	0.16666666666666666	0	0.6445861513493305	0.8764044363356749	0.6475076958718693	0.925670278767641	0.6880223931147789	0.9173202338501772	0.7714070183146089	0.9085258829021412	1.0	0.3333333333333333	0.0	0.00745621838879082	25
4349	0.04019221929669624	0.01686984790172124	0.01558975203224361	0.6571215572178861	-1	0	0	0.125	1	1.0	9	1.0	1.0	10	9	0	1	0	0.09090909090909091	1	11	11	0.3333333333333333	0	0.9411373592546838	0.6495776288329483	0.8038003268598594	0.918438130188495	0.6343128776537134	0.8061475228132652	0.844066294082501	0.815761118092802	1.0	0.3	0.0	0.01558975203224361	22
2295	0.049632772017707015	0.01097502920464642	0.009816879427595116	0.7185081585776731	-1	0	0	0.4	4	0.6923076923076923	9	0.4166666666666667	0.6153846153846154	12	8	2	1	0	0.25	12	3	15	0.25	0.15384615384615385	0.8151008296462973	0.8304873311896429	0.9001610488800476	0.7787537668913758	0.6404846001693196	0.8695773737274226	0.7925633445662171	0.8294277354296422	1.0	0.08333333333333333	0.0	0.009816879427595116	32
2230	0.049662210935443075	0.011335531867054965	0.010696012848386416	0.7324306257179722	-1	0	0	0.4	4	0.6923076923076923	9	0.4166666666666667	0.6153846153846154	12	8	2	1	0	0.25	12	3	15	0.25	0.15384615384615385	0.8151008296462973	0.8304873311896429	0.9001610488800476	0.7787537668913758	0.6343128776537134	0.8954220421774303	0.7980673589585117	0.8409020774440356	1.0	0.08333333333333333	0.0	0.010696012848386416	40
3004	0.03920267524890547	0.017485353725407805	0.014286681702755811	0.6281568324087967	-1	0	0	0.125	1	1.0	9	1.0	1.0	10	9	0	1	0	0.09090909090909091	1	11	11	0.3333333333333333	0	0.9411373592546838	0.6495776288329483	0.8038003268598594	0.918438130188495	0.5217703523445522	0.7890850889965308	0.877853640940766	0.8104041538384776	1.0	0.3	0.0	0.014286681702755811	39
2542	0.06480067765134412	0.01572078051218214	0.015009077396909386	0.7099868356279542	-1	0	0	0.2	2	0.8461538461538461	11	0.5357142857142857	0.7692307692307693	12	10	2	1	0	0.14285714285714285	2	14	15	0.16666666666666666	0	0.6445861513493305	0.8764044363356749	0.6475076958718693	0.925670278767641	0.6880223931147789	0.9173202338501772	0.7714070183146089	0.9085258829021412	1.0	0.16666666666666666	0.0	0.015009077396909386	81
3365	0.03920251271033434	0.015906348894097175	0.012728088544207716	0.6479745802421688	-1	0	0	0.125	1	1.0	9	1.0	1.0	10	9	0	1	0	0.09090909090909091	1	11	11	0.3333333333333333	0	0.9411373592546838	0.6495776288329483	0.8038003268598594	0.918438130188495	0.5421043146175336	0.8308457972445761	0.8684274749706419	0.8239550229989715	1.0	0.3	0.0	0.012728088544207716	6
3226	0.04101022303971769	0.015021470454030251	0.014902402134721073	0.636611151484918	-1	0	0	0.125	1	1.0	9	1.0	1.0	10	9	0	1	0	0.09090909090909091	1	11	11	0.3333333333333333	0	0.9411373592546838	0.644051358016	0.8038003268598594	0.918438130188495	0.5176472582421503	0.7895928389606416	0.8697141046281345	0.8093191931194627	1.0	0.3	0.0	0.014902402134721073	10
3107	0.04029277412910882	0.015706211703366925	0.013579614255746312	0.6576727613044915	-1	0	0	0.125	1	1.0	9	1.0	1.0	10	9	0	1	0	0.09090909090909091	1	11	11	0.3333333333333333	0	0.9411373592546838	0.6495776288329483	0.8038003268598594	0.918438130188495	0.45430998171732034	0.8068615672776995	0.8854053123288655	0.8159902375220841	1.0	0.3	0.0	0.013579614255746312	24
2499	0.07349573685913174	0.011356876807770457	0.01135390290065432	0.6468603961724506	-1	0	0	0.1	1	1.0	13	1.0	1.0	14	13	0	1	0	0.06666666666666667	1	15	15	0.3333333333333333	0	0.6755961812178995	0.874164705142381	0.7956811475422118	0.9260716282762399	0.7005543154663568	0.8675902314791644	0.7714070183146089	0.8923835631788142	1.0	0.42857142857142855	0.0	0.01135390290065432	25
2399	0.0630308661593544	0.01407223367543888	0.012544634342501016	0.7120125651419458	-1	0	0	0.2	2	0.8461538461538461	11	0.5357142857142857	0.7692307692307693	12	10	2	1	0	0.14285714285714285	2	14	15	0.16666666666666666	0	0.6445861513493305	0.8764044363356749	0.6475076958718693	0.925670278767641	0.6880223931147789	0.9173202338501772	0.7714070183146089	0.9085258829021412	1.0	0.4166666666666667	0.0	0.012544634342501016	93
4037	0.04050855963793388	0.017203954704680734	0.014916449619053194	0.6494489298590659	-1	0	0	0.125	1	1.0	9	1.0	1.0	10	9	0	1	0	0.09090909090909091	1	11	11	0.3333333333333333	0	0.9411373592546838	0.6495776288329483	0.8038003268598594	0.918438130188495	0.45430998171732034	0.8068615672776995	0.8854053123288655	0.8159902375220841	1.0	0.3	0.0	0.014916449619053194	46
539	0.01499447368764973	0.0023938110943089322	-0.0008550735061570743	0.9661370022607481	-1	0	0	0.42857142857142855	3	0.625	5	0.625	0.5	6	4	3	1	0	0.25	2	8	10	0.125	0.25	0.2574173569060425	0.8739891274258907	0.33428018399590603	0.8149707205374477	0.6212018321367516	0.7911698864325747	0.781690448421264	0.829738697734001	1.0	0.16666666666666666	0.0	-8.550735061570743e-05	6
3374	0.016215806444565946	0.002526260383444175	0.0024579070303914264	0.942445900515161	-1	0	0	0.16666666666666666	1	1.0	7	1.0	1.0	8	7	0	1	0	0.1111111111111111	1	9	9	0.3333333333333333	0	0.9654602046864487	0.6259965829390967	0.778836649591619	0.881746147690188	0.6057327271759283	0.9071257744327685	0.8528651905389557	0.8321667396506459	1.0	0.375	0.0	0.0024579070303914264	6
681	0.0011997288955657988	0.0005943284390985777	0.000594323525879215	0.9917277135243769	-1	0	0	0.5	1	1.0	1	1.0	1.0	2	1	0	0	0	0.3333333333333333	1	3	3	0.0	0	0.6548756143129426	0.8985035113452687	0.7339861391311067	0.5447679974690111	0.427889722570651	0.931416735655029	0.8996991110026156	0.8397414812313778	0	0	0.0	0.000594323525879215	87
20	0.030227517096733412	0.0007872527093471439	5.7890493768533944e-05	0.9570521483439464	-1	0	0	0.3	3	0.6923076923076923	9	0.42857142857142855	0.46153846153846156	9	6	5	7	0	0.7142857142857143	7	5	15	0.6363636363636364	0.2	0.5376259185792438	0.8614430893851286	0.8556891789427683	0.7227137596882054	0.6567876259993256	0.8834108788725319	0.8603969467031994	0.8325035132662593	0.3333333333333333	0.4444444444444444	0.0	5.7890493768533944e-05	15
1180	0.05110828367473535	0.008646152460059682	-0.008526462991490335	0.7857391014108926	-1	0	0	0.3	3	0.8461538461538461	11	0.5357142857142857	0.8461538461538461	14	11	0	0	0	0.14285714285714285	14	2	15	0.0	0.15384615384615385	0.8720020629191222	0.7047968835233254	0.8666061199845855	0.920044859103853	0.5934697631276225	0.893012302793607	0.8192095006079764	0.859566774681302	0	0	0.0	-0.0008526462991490334	1
435	1.4955623121679084e-06	3.308993431081331e-08	-1.2285657788163007e-08	0.9999988819340672	-1	0	0	1.0	1	0	0	1.0	0	1	0	0	1	0	0.5	1	2	2	0.3333333333333333	0	0	0	0	0	0	0	0	0	0	0	0	-1.2285657788163007e-09	10
1484	0.014528997311126252	0.0034567457342181552	0.0029795973891685	0.9619359383198761	-1	0	0	0.3333333333333333	2	0.8571428571428571	6	0.375	0.5714285714285714	5	4	3	0	0	0.6666666666666666	4	6	9	0.0	0	1.0	0.9293600191146699	0.4520239779504568	0.8681187939569007	0.8676285218301354	0.880834527057165	0.8971722439822172	0.8960321472009081	0	0	0.0	0.0029795973891685	40
3224	0.04028461472084354	0.017124950995154993	0.015280761244478034	0.6401223915935897	-1	0	0	0.125	1	1.0	9	1.0	1.0	10	9	0	1	0	0.09090909090909091	1	11	11	0.3333333333333333	0	0.9411373592546838	0.6495776288329483	0.8038003268598594	0.918438130188495	0.5176472582421503	0.7895928389606416	0.8788608285712376	0.8105604953503007	1.0	0.3	0.0	0.015280761244478034	109
3812	0.0403928404108134	0.017541800054334644	0.015354864535751368	0.63354191604993	-1	0	0	0.125	1	1.0	9	1.0	1.0	10	9	0	1	0	0.09090909090909091	1	11	11	0.3333333333333333	0	0.9411373592546838	0.6495776288329483	0.8038003268598594	0.918438130188495	0.5490132843034295	0.8522876302980821	0.8359495023136083	0.8316058156844527	1.0	0.3	0.0	0.015354864535751368	43
2513	0.0447189013638797	0.007080890182581186	-0.0021726711263795697	0.6594036376604893	-1	0	0	0.3333333333333333	3	0.8181818181818182	9	0.5416666666666666	0.8181818181818182	12	9	0	0	0	0.16666666666666666	12	2	13	0.0	0.18181818181818182	0.7181057848619138	0.827662351456723	0.6497616866615319	0.9228606517658182	0.6880223931147789	0.8493140830511576	0.711443029298639	0.8728891027326289	0	0	0.0	-0.00021726711263795698	4
1955	0.04933688356761588	0.011133224936077631	0.010355236486089206	0.7314025634099428	-1	0	0	0.4	4	0.6923076923076923	9	0.4166666666666667	0.6153846153846154	12	8	2	1	0	0.25	12	3	15	0.25	0.15384615384615385	0.8151008296462973	0.8304873311896429	0.9001610488800476	0.7787537668913758	0.6404846001693196	0.8695773737274226	0.7925633445662171	0.8294277354296422	1.0	0.08333333333333333	0.0	0.010355236486089206	44
1942	0.03658747279843221	0.009602916519376344	-0.00889487298117479	0.8421578694403071	-1	0	0	0.4	4	0.6923076923076923	9	0.4166666666666667	0.6153846153846154	12	8	2	1	0	0.25	12	3	15	0.25	0.15384615384615385	0.8151008296462973	0.8081295214500812	0.8666061199845855	0.7700005073226681	0.6343128776537134	0.8954220421774303	0.7589328952033652	0.831718995166265	1.0	0.08333333333333333	0.0	-0.0008894872981174791	0
293	0.04908709102604653	0.01188621756633388	-0.006067898186308354	0.9869771727584393	-1	0	0	0.3	3	0.7692307692307693	10	0.3125	0.6923076923076923	10	9	4	0	0	0.75	6	8	15	0.0	0	0.4209303324259889	0.8971717244782191	0.6489376137423505	0.8172780959689631	0.5892306765042079	0.9147811974490063	0.7655536795787203	0.8821089417319228	0	0	0.0	-0.0006067898186308354	1
3291	0.008190486550792858	0.0025240082250648963	-0.002257456611431594	0.9639763234278216	-1	0	0	0.2	1	1.0	5	1.0	1.0	6	5	0	1	0	0.14285714285714285	1	7	7	0.3333333333333333	0	0.9411373592546838	0.6645201519599329	0.8416424427163453	0.9125698025764487	0.5462274087199354	0.862560798247138	0.8460272100591534	0.8350547535098451	1.0	0.3333333333333333	0.0	-0.00022574566114315939	1
4555	0.04972986992011588	0.014132099333045777	0.01124111830898374	0.6885304474250704	-1	0	0	0.125	1	1.0	9	1.0	1.0	10	9	0	1	0	0.09090909090909091	1	11	11	0.3333333333333333	0	0.9313646527593429	0.6290698162589115	0.8038003268598594	0.918438130188495	0.5490132843034295	0.8170650409493139	0.8359495023136083	0.8148809696886834	1.0	0.3	0.0	0.01124111830898374	14
2018	0.04666103632136748	0.0012452636087906465	-0.0010555224998742571	0.7005740727010645	-1	0	0	0.4	4	0.6923076923076923	9	0.5769230769230769	0.6923076923076923	13	9	1	0	0	0.15384615384615385	13	2	15	0.0	0.15384615384615385	0.7226551441309199	0.832991865844702	0.8363454078354376	0.922130144606082	0.5606835724771189	0.8919581179743041	0.7557151422630181	0.8872722599059392	0	0	0.0	-0.00010555224998742572	6
1358	0.055998461132461555	0.005302345825266866	-0.0006920445917479351	0.7156929498129585	-1	0	0	0.125	1	1.0	10	1.0	1.0	11	10	0	0	0	0.08333333333333333	12	1	12	0.0	0	0.529548587268777	0.869968415989865	0.39844845727512734	0.8204520372397349	0.5995780383652216	0.7999322671233291	0.7450622882885691	0.8322960380465848	0	0	0.0	-6.920445917479351e-05	1
4447	0.03955888963551795	0.017137002584838152	0.014976766922512472	0.6349867272043466	-1	0	0	0.125	1	1.0	9	1.0	1.0	10	9	0	1	0	0.09090909090909091	1	11	11	0.3333333333333333	0	0.9411373592546838	0.6495776288329483	0.8038003268598594	0.918438130188495	0.5176472582421503	0.7895928389606416	0.8788608285712376	0.8105604953503007	1.0	0.3	0.0	0.014976766922512472	11
4040	0.021662174673769543	0.0023534827118454503	0.0011261777750433898	0.7995691201732146	-1	0	0	0.16666666666666666	1	1.0	7	1.0	1.0	8	7	0	1	0	0.1111111111111111	1	9	9	0.3333333333333333	0	0.9654602046864487	0.6525273361316956	0.8416424427163453	0.7642918355679175	0.6057327271759283	0.9209654192027128	0.8528651905389557	0.8054460043055354	1.0	0.25	0.0	0.0011261777750433898	4
21	2.5674741690404236e-06	1.05940184104659e-08	8.630803452733443e-10	0.9999988212907184	-1	0	0	1.0	1	0	0	1.0	0	1	0	0	1	0	0.5	1	2	2	0.3333333333333333	0	0	0	0	0	0	0	0	0	0	0	0	8.630803452733443e-10	24
4353	0.039746580599157436	0.015282221141314356	0.013791021605102457	0.6680865073383806	-1	0	0	0.125	1	1.0	9	1.0	1.0	10	9	0	1	0	0.09090909090909091	1	11	11	0.3333333333333333	0	0.9411373592546838	0.6495776288329483	0.8038003268598594	0.918438130188495	0.6343128776537134	0.8061475228132652	0.844066294082501	0.815761118092802	1.0	0.3	0.0	0.013791021605102457	19
4423	0.04141830055710891	0.016349339812556166	0.01439949559062663	0.6535800279646543	-1	0	0	0.125	1	1.0	9	1.0	1.0	10	9	0	1	0	0.09090909090909091	1	11	11	0.3333333333333333	0	0.9411373592546838	0.6495776288329483	0.8038003268598594	0.918438130188495	0.5176472582421503	0.7895928389606416	0.8788608285712376	0.8105604953503007	1.0	0.3	0.0	0.01439949559062663	23
1239	0.0012044286668959116	0.0006037937226000507	0.0006037835748815899	0.9913050942891021	-1	0	0	0.5	1	1.0	1	1.0	1.0	2	1	0	0	0	0.3333333333333333	1	3	3	0.0	0	0.6548756143129426	0.8985035113452687	0.7339861391311067	0.5447679974690111	0.427889722570651	0.931416735655029	0.8996991110026156	0.8397414812313778	0	0	0.0	0.0006037835748815899	23
1986	0.05000052758880341	0.012121691871512852	0.011445890205610081	0.7298940643294862	-1	0	0	0.4	4	0.6923076923076923	9	0.4166666666666667	0.6153846153846154	12	8	2	1	0	0.25	12	3	15	0.25	0.15384615384615385	0.8151008296462973	0.8304873311896429	0.9001610488800476	0.7787537668913758	0.6343128776537134	0.8954220421774303	0.7980673589585117	0.8409020774440356	1.0	0.08333333333333333	0.0	0.011445890205610081	45
2881	0.040760216878510565	0.016195289249149467	0.013901558721049439	0.6518330655957708	-1	0	0	0.125	1	1.0	9	1.0	1.0	10	9	0	1	0	0.09090909090909091	1	11	11	0.3333333333333333	0	0.9411373592546838	0.6495776288329483	0.8038003268598594	0.918438130188495	0.6301897835513116	0.8063201172727799	0.8431749851455312	0.8158164608021258	1.0	0.3	0.0	0.013901558721049439	34
1993	0.048748636409863995	0.011054988510206065	0.009509702202902237	0.7149094441126121	-1	0	0	0.4	4	0.6923076923076923	9	0.4166666666666667	0.6153846153846154	12	8	2	1	0	0.25	12	3	15	0.25	0.15384615384615385	0.8151008296462973	0.8304873311896429	0.9001610488800476	0.7787537668913758	0.6343128776537134	0.8954220421774303	0.7980673589585117	0.8409020774440356	1.0	0.08333333333333333	0.0	0.009509702202902237	24
1664	1.2726480851652893e-05	2.1238255326878473e-07	-2.1189066527172203e-07	0.9999988842076915	-1	1.0	1	1.0	4	0.25	1	0.5	0.25	4	1	1	0	0	0.75	4	3	6	0.0	1.0	0.9941544366549652	0.8851146288203993	0.6920112468377232	0.7646881796871475	0.5501693440831469	0.8550078782394119	0.8744218552695489	0.8408978038802047	0	0	0.0	-2.1189066527172203e-08	12
1769	0.042800279206041805	0.0012220034284957308	-0.0009256825214991756	0.7310063161543369	-1	0	0	0.4	4	0.6923076923076923	9	0.625	0.6153846153846154	12	8	2	1	0	0.16666666666666666	12	2	15	0.25	0.15384615384615385	0.8026100861652509	0.8374393032542043	0.9001610488800476	0.7830937572645122	0.6871294766621299	0.9078765298407555	0.8042748545812721	0.8503082906952384	1.0	0.08333333333333333	0.0	-9.256825214991756e-05	8
3573	0.0399463636167913	0.01773234816201512	0.016407137774436427	0.6452618449734278	-1	0	0	0.125	1	1.0	9	1.0	1.0	10	9	0	1	0	0.09090909090909091	1	11	11	0.3333333333333333	0	0.9411373592546838	0.6495776288329483	0.8038003268598594	0.918438130188495	0.5176472582421503	0.7895928389606416	0.8788608285712376	0.8105604953503007	1.0	0.3	0.0	0.016407137774436427	50
4198	0.021898946255872635	0.004865765709149147	0.0018279114988448122	0.5491322541777035	-1	0	0	0.16666666666666666	1	1.0	7	1.0	1.0	8	7	0	1	0	0.1111111111111111	1	9	9	0.3333333333333333	0	0.9654602046864487	0.6631212101537183	0.8416424427163453	0.9389164598474375	0.5638142730482809	0.8378367902885865	0.8592915696789454	0.8434307724307426	1.0	0.375	0.0	0.0018279114988448122	1
350	0.0051151174448426425	7.124604736260387e-05	1.6289105521752536e-05	0.996878079223801	-1	0	0	0.3333333333333333	2	0.8333333333333334	5	1.0	0.8333333333333334	7	5	0	0	0	0.125	8	1	8	0.0	0.2857142857142857	0.9131707239852348	0.9502728901759186	0.49171956941686296	0.8245615155507068	0.4552972934094776	0.7435521624974762	0.8810585002275853	0.8646068299459138	0	0	0.0	1.6289105521752536e-05	9
2583	0.06362813617404223	0.0122868648724833	0.01083029201716356	0.7090568860741051	-1	0	0	0.2	2	0.8461538461538461	11	0.5357142857142857	0.7692307692307693	12	10	2	1	0	0.14285714285714285	2	14	15	0.16666666666666666	0	0.6445861513493305	0.8764044363356749	0.6475076958718693	0.925670278767641	0.6880223931147789	0.9173202338501772	0.7714070183146089	0.9085258829021412	1.0	0.3333333333333333	0.0	0.01083029201716356	41
2585	0.06496004813150832	0.011619720614608689	0.011056921026250542	0.7049423881746111	-1	0	0	0.2	2	0.8461538461538461	11	0.5357142857142857	0.7692307692307693	12	10	2	1	0	0.14285714285714285	2	14	15	0.16666666666666666	0	0.6445861513493305	0.8764044363356749	0.6475076958718693	0.925670278767641	0.6880223931147789	0.9173202338501772	0.7714070183146089	0.9085258829021412	1.0	0.3333333333333333	0.0	0.011056921026250542	59
3698	0.04119855215883284	0.016835499683830597	0.016224197312478265	0.6407181388532254	-1	0	0	0.125	1	1.0	9	1.0	1.0	10	9	0	1	0	0.09090909090909091	1	11	11	0.3333333333333333	0	0.9411373592546838	0.6495776288329483	0.8038003268598594	0.918438130188495	0.6343128776537134	0.8061475228132652	0.844066294082501	0.815761118092802	1.0	0.3	0.0	0.016224197312478265	50
3596	0.03963579395175403	0.017746455988759655	0.01581063768825983	0.6189809701031357	-1	0	0	0.125	1	1.0	9	1.0	1.0	10	9	0	1	0	0.09090909090909091	1	11	11	0.3333333333333333	0	0.9411373592546838	0.6495776288329483	0.8038003268598594	0.918438130188495	0.5176472582421503	0.7895928389606416	0.8788608285712376	0.8105604953503007	1.0	0.3	0.0	0.01581063768825983	50
4732	0.039155538969432475	0.014227990504712608	0.011032091752091284	0.6635321300868928	-1	0	0	0.125	1	1.0	9	1.0	1.0	10	9	0	1	0	0.09090909090909091	1	11	11	0.3333333333333333	0	0.9411373592546838	0.6495776288329483	0.8038003268598594	0.918438130188495	0.49743666037957796	0.8165879790920638	0.8841032459757002	0.8191548194948727	1.0	0.3	0.0	0.011032091752091284	9
3685	0.040531574835824175	0.015141768815996097	0.013130432786610892	0.6635809038315418	-1	0	0	0.125	1	1.0	9	1.0	1.0	10	9	0	1	0	0.09090909090909091	1	11	11	0.3333333333333333	0	0.9411373592546838	0.6495776288329483	0.8038003268598594	0.918438130188495	0.5176472582421503	0.7895928389606416	0.8788608285712376	0.8105604953503007	1.0	0.3	0.0	0.013130432786610892	22
2684	0.04006978775746619	0.016950659682676155	0.014735766911416443	0.6339610818069501	-1	0	0	0.125	1	1.0	9	1.0	1.0	10	9	0	1	0	0.09090909090909091	1	11	11	0.3333333333333333	0	0.9411373592546838	0.6495776288329483	0.8038003268598594	0.918438130188495	0.5176472582421503	0.7895928389606416	0.8788608285712376	0.8105604953503007	1.0	0.3	0.0	0.014735766911416443	102
4193	0.04015641872443747	0.015972914212331216	0.013887141001572357	0.6559221970846427	-1	0	0	0.125	1	1.0	9	1.0	1.0	10	9	0	1	0	0.09090909090909091	1	11	11	0.3333333333333333	0	0.9411373592546838	0.6495776288329483	0.8038003268598594	0.918438130188495	0.5176472582421503	0.7895928389606416	0.8788608285712376	0.8105604953503007	1.0	0.3	0.0	0.013887141001572357	22
4020	0.040005781527222076	0.0092836221495349	0.00799710592647185	0.8372157611320612	-1	0	0	0.1111111111111111	1	1.0	11	1.0	1.0	12	11	0	1	0	0.07692307692307693	1	13	13	0.3333333333333333	0	0.907041807327578	0.8584572760881272	0.7160308564668929	0.9033239444843018	0.45430998171732034	0.812941559304582	0.8358011286086365	0.8624151924155689	1.0	0.5	0.0	0.00799710592647185	6
1395	0.04347022554304071	0.013218383614428978	0.012272103608316797	0.9199291775041804	-1	0	0	0.3	3	0.6923076923076923	9	0.5	0.6153846153846154	11	8	3	1	0	0.3	3	10	15	0.14285714285714285	0	0.4918345454425285	0.9519438567163674	0.7599195006538104	0.8754819595722446	0.8612624844564711	0.9415554703592924	0.893729812380963	0.9290357986485515	1.0	0.2727272727272727	0.0	0.012272103608316797	134
3492	0.008680974311925615	0.0013419695280563108	0.0011760333141327603	0.9739958104211494	-1	0	0	0.5	3	0.6666666666666666	4	0.5714285714285714	0.6666666666666666	7	4	0	0	0	0.2857142857142857	7	2	8	0.0	0.3333333333333333	0.8729462554004723	0.9258656783107765	0.7160308564668929	0.9362942543028829	0.5096412121992668	0.853293930311915	0.8192095006079764	0.9108771980377341	0	0	0.0	0.0011760333141327603	3
2928	0.053155871135096275	0.010826001840976446	0.008639201159955437	0.7874129000192167	-1	0	0	0.1	1	1.0	12	1.0	1.0	13	12	0	1	0	0.07142857142857142	1	14	14	0.3333333333333333	0	0.8729462554004723	0.7118850185468191	0.8416424427163453	0.8958869386186828	0.6343128776537134	0.9018408535427734	0.8192095006079764	0.8529899947357992	1.0	0.23076923076923078	0.0	0.008639201159955437	23
4592	0.04541846791861457	0.0072230095844955326	-0.001158894970843886	0.6354414808397179	-1	0	0	0.125	1	1.0	9	1.0	1.0	10	9	0	1	0	0.09090909090909091	1	11	11	0.3333333333333333	0	0.9411373592546838	0.6495776288329483	0.8416424427163453	0.9293004251501524	0.6343128776537134	0.8061475228132652	0.8204008849587959	0.8233845135721647	1.0	0.3	0.0	-0.00011588949708438859	2
2774	0.039575319879618376	0.017217489831557846	0.014620854085929192	0.6285492767957372	-1	0	0	0.125	1	1.0	9	1.0	1.0	10	9	0	1	0	0.09090909090909091	1	11	11	0.3333333333333333	0	0.9411373592546838	0.6495776288329483	0.8038003268598594	0.918438130188495	0.5217703523445522	0.7890850889965308	0.877853640940766	0.8104041538384776	1.0	0.3	0.0	0.014620854085929192	41
1135	0.01184768686409485	0.0022611553514154904	-0.0006152106043717385	0.9877116766367515	-1	0	0	0.4	2	0.8	4	0.4666666666666667	0.6	4	3	2	1	0	0.6	3	5	7	0.14285714285714285	0	0.8026100861652509	0.5311933234873758	0.9180901194194107	0.7690961244754463	0.6265098487226841	0.7427592893306301	0.7146177093896849	0.6891545948042364	1.0	0	0.0	-6.152106043717384e-05	5
2962	0.06469438249388546	0.018104981292368868	0.013918979922339274	0.6698825491629531	-1	0	0	0.1111111111111111	1	1.0	11	1.0	1.0	12	11	0	1	0	0.07692307692307693	1	13	13	0.3333333333333333	0	0.9411373592546838	0.6505744481566793	0.7534763723692532	0.9254505999198248	0.45430998171732034	0.8243506360452616	0.8876003874386238	0.826663566901826	1.0	0.25	0.0	0.013918979922339274	0
3206	0.040275365678125896	0.016513380235969398	0.015099600510483376	0.6525852394680012	-1	0	0	0.125	1	1.0	9	1.0	1.0	10	9	0	1	0	0.09090909090909091	1	11	11	0.3333333333333333	0	0.9411373592546838	0.6495776288329483	0.8038003268598594	0.918438130188495	0.45430998171732034	0.8068615672776995	0.8854053123288655	0.8159902375220841	1.0	0.3	0.0	0.015099600510483376	65
1954	0.048498695740687735	0.0044632756697171	0.004190093645556188	0.7374635605867805	-1	0	0	0.3333333333333333	3	0.8181818181818182	9	0.5416666666666666	0.8181818181818182	12	9	0	0	0	0.16666666666666666	12	2	13	0.0	0.18181818181818182	0.8026100861652509	0.7831018681732184	0.8905771007272787	0.7189371574436134	0.6933011991777361	0.8783231198013695	0.7980673589585117	0.8021667598796787	0	0	0.0	0.004190093645556188	17
119	0.042742690917431166	0.00285070274522017	-0.002693030307204461	0.7293798958183413	-1	0	0	0.2	2	0.8461538461538461	11	0.3409090909090909	0.5384615384615384	7	7	7	0	0	0.36363636363636365	11	4	15	0.0	0	0.5747763526755425	0.8658945129922475	0.6904783260448613	0.9283901743412862	0.6433893987607823	0.8350029839385689	0.7449845278645651	0.8824966376854837	0	0	0.0	-0.0002693030307204461	22
3043	0.04838750056068696	0.018695703630701836	0.00016767422656914407	0.6882843563590789	-1	0	0	0.1111111111111111	1	1.0	11	1.0	1.0	12	11	0	1	0	0.07692307692307693	1	13	13	0.3333333333333333	0	0.9313646527593429	0.6758477960631571	0.8416424427163453	0.920550750055154	0.45814193978615736	0.8296485286069448	0.893729812380963	0.8305104058924686	1.0	0.25	0.0	0.00016767422656914407	4
4035	0.04137012912643519	0.017737526306724444	0.01652391624392286	0.6509554333842673	-1	0	0	0.125	1	1.0	9	1.0	1.0	10	9	0	1	0	0.09090909090909091	1	11	11	0.3333333333333333	0	0.9411373592546838	0.6495776288329483	0.8038003268598594	0.918438130188495	0.6343128776537134	0.8061475228132652	0.844066294082501	0.815761118092802	1.0	0.3	0.0	0.01652391624392286	42
4847	0.040569597451200014	0.017284153092303037	0.01586219810919215	0.6407847032990819	-1	0	0	0.125	1	1.0	9	1.0	1.0	10	9	0	1	0	0.09090909090909091	1	11	11	0.3333333333333333	0	0.9411373592546838	0.6495776288329483	0.8038003268598594	0.918438130188495	0.6343128776537134	0.854432206456407	0.8402636830268275	0.8324042945336583	1.0	0.3	0.0	0.01586219810919215	35
918	0.029185331547654927	0.002577292684318242	-0.002577188419168203	0.48498543381765347	-1	0	0	0.16666666666666666	1	1.0	6	0.5714285714285714	0.8333333333333334	6	5	1	1	0	0.2857142857142857	7	2	8	0.2	0	0.30462408397584656	0.8564124819820741	0.45796921159487153	0.8479888304780032	0.7510413910587296	0.8198874556951391	0.8029955630713094	0.8420333048946967	1.0	0.3333333333333333	0.0	-0.0002577188419168203	4
2456	0.037261432074684034	0.004567539189882213	0.0030448273976785055	0.9496104478603038	-1	0	0	0.3	3	0.6923076923076923	9	0.375	0.6153846153846154	11	8	3	2	0	0.625	8	5	15	0.2857142857142857	0	0.6452166452331146	0.8552591051834448	0.7968253484922958	0.887091056331874	0.6343128776537134	0.9423207998450888	0.8162998872291939	0.9011817615464526	0.5454545454545454	0.2727272727272727	0.0	0.0030448273976785055	15
1832	0.04617125255896356	0.010082265061686099	0.009808352849283672	0.7748187517047259	-1	0	0	0.4	4	0.6923076923076923	9	0.4166666666666667	0.6153846153846154	12	8	2	1	0	0.25	12	3	15	0.25	0.15384615384615385	0.8151008296462973	0.8304873311896429	0.9001610488800476	0.7787537668913758	0.6343128776537134	0.8954220421774303	0.7980673589585117	0.8409020774440356	1.0	0.08333333333333333	0.0	0.009808352849283672	28
217	0.014545273916670499	0.0006190127591337325	-0.000521452791528897	0.9781305200056906	-1	0	0	0.2	1	1.0	5	0.4375	0.8	5	4	1	1	0	1.0	4	4	7	0.2	0	0.46239579787155327	0.9407366980257484	0.31764001020984345	0.9318865346867561	0.4752579091293276	0.9161941561816676	0.8543311202617182	0.9302678821862244	1.0	0	0.0	-5.2145279152889704e-05	9
845	0.00046787848884686877	0.0001506448139171858	0.00015064160309209937	0.9977177057585487	-1	0	0	1.0	1	0	0	1.0	0	1	0	0	0	0	0.5	1	2	2	0.0	0	0	0	0	0	0	0	0	0	0	0	0	0.00015064160309209937	34
1743	0.03323363511897597	0.004997063465718804	-0.0037608703505950265	0.5703024183072087	-1	0	0	0.375	3	0.7777777777777778	7	0.55	0.7777777777777778	10	7	0	0	0	0.2	10	2	11	0.0	0.2222222222222222	0.8151008296462973	0.7369549584235483	0.9314960326567201	0.735256868382903	0.7794090093738162	0.8515453800100804	0.7043752198951114	0.780082112502449	0	0	0.0	-0.00037608703505950266	1
4283	0.05936843247013565	0.011053585350911022	0.011044458119093211	0.7715864995338446	-1	0	0	0.125	1	1.0	10	1.0	1.0	11	10	0	1	0	0.08333333333333333	1	12	12	0.3333333333333333	0	0.8026100861652509	0.9700528509627604	0.5240691471910728	0.912593782983248	0.7398715771178248	0.8727508557018737	0.918332869238706	0.9297625784219972	1.0	0.36363636363636365	0.0	0.011044458119093211	0
3653	0.06407377169590889	0.016457581352990358	0.01645558919444201	0.6320672937142917	-1	0	0	0.2	2	0.8461538461538461	11	0.5357142857142857	0.7692307692307693	12	10	2	1	0	0.14285714285714285	2	14	15	0.16666666666666666	0	0.6445861513493305	0.8764044363356749	0.6475076958718693	0.925670278767641	0.6880223931147789	0.9173202338501772	0.7714070183146089	0.9085258829021412	1.0	0.3333333333333333	0.0	0.01645558919444201	95
846	5.5039769542722405e-05	1.8438432453934588e-06	-1.8091068363880184e-06	0.999993014523635	-1	0.5	1	0.5714285714285714	4	0.625	5	0.5555555555555556	0.5	8	4	1	0	0	0.5	6	3	10	0.0	0.5	0.9941544366549652	0.8735452899578527	0.5729493305199581	0.8685460201927222	0.5438979279300218	0.8838711616497819	0.9050398802901246	0.8754630171780727	0	0	0.0	-1.8091068363880185e-07	4
4218	0.040469543963678044	0.015165699296842866	0.013876555391191678	0.6737334382070261	-1	0	0	0.125	1	1.0	9	1.0	1.0	10	9	0	1	0	0.09090909090909091	1	11	11	0.3333333333333333	0	0.9411373592546838	0.6495776288329483	0.8038003268598594	0.918438130188495	0.6343128776537134	0.8061475228132652	0.844066294082501	0.815761118092802	1.0	0.3	0.0	0.013876555391191678	14
4188	0.04029307367942703	0.016385739203439338	0.014431701442403688	0.6563001573697438	-1	0	0	0.125	1	1.0	9	1.0	1.0	10	9	0	1	0	0.09090909090909091	1	11	11	0.3333333333333333	0	0.9411373592546838	0.6495776288329483	0.8038003268598594	0.918438130188495	0.45430998171732034	0.8068615672776995	0.8854053123288655	0.8159902375220841	1.0	0.3	0.0	0.014431701442403688	14
3044	0.04084495749250823	0.017256196046502956	0.015382489503508264	0.6489667284461754	-1	0	0	0.125	1	1.0	9	1.0	1.0	10	9	0	1	0	0.09090909090909091	1	11	11	0.3333333333333333	0	0.9411373592546838	0.6495776288329483	0.8038003268598594	0.918438130188495	0.5176472582421503	0.7895928389606416	0.8788608285712376	0.8105604953503007	1.0	0.3	0.0	0.015382489503508264	70
2481	0.028251940592337828	0.0029503475305996648	0.001843931901734471	0.935431636426472	-1	0	0	0.3333333333333333	3	0.6363636363636364	7	0.3611111111111111	0.6363636363636364	10	7	2	2	0	1.0	6	6	13	0.4	0.2222222222222222	0.6996992862373156	0.8397056694886037	0.8192338956043205	0.8873416466762225	0.6825406339457978	0.923298539555467	0.8147444114290142	0.8878846876361998	0.55	0.3	0.0	0.001843931901734471	14
4997	0.044265238500582116	0.015268186028376924	0.0056880323827346235	0.6453639597939946	-1	0	0	0.125	1	1.0	9	1.0	1.0	10	9	0	1	0	0.09090909090909091	1	11	11	0.3333333333333333	0	0.9411373592546838	0.6540143444210387	0.8038003268598594	0.918438130188495	0.6343128776537134	0.8061475228132652	0.844066294082501	0.816738466414	1.0	0.3	0.0	0.0056880323827346235	9
3481	0.04058675767506728	0.017939918689687157	0.015851411480857572	0.647375999693715	-1	0	0	0.125	1	1.0	9	1.0	1.0	10	9	0	1	0	0.09090909090909091	1	11	11	0.3333333333333333	0	0.9411373592546838	0.6495776288329483	0.8038003268598594	0.918438130188495	0.6343128776537134	0.8061475228132652	0.844066294082501	0.815761118092802	1.0	0.3	0.0	0.015851411480857572	99
4924	0.04347861281648339	0.01657937854265822	0.016206094124523385	0.6121873782984194	-1	0	0	0.125	1	1.0	9	1.0	1.0	10	9	0	1	0	0.09090909090909091	1	11	11	0.3333333333333333	0	0.9411373592546838	0.6540143444210387	0.8038003268598594	0.918438130188495	0.6343128776537134	0.8061475228132652	0.844066294082501	0.816738466414	1.0	0.3	0.0	0.016206094124523385	78
1974	0.030812265847341678	0.009490862951583374	0.009134671801848676	0.7983860644461019	-1	0.25	1	0.5	5	0.5384615384615384	7	0.3333333333333333	0.5384615384615384	12	7	2	1	0	0.5555555555555556	9	5	15	0.3333333333333333	0.3333333333333333	0.8026100861652509	0.8457354878026336	0.9001610488800476	0.789841417639161	0.6871294766621299	0.9154751052325695	0.7980673589585117	0.8584693797392297	1.0	0.08333333333333333	0.0	0.009134671801848676	26
4210	0.039875852771346344	0.016207017900908973	0.014623751457620437	0.6574091880783552	-1	0	0	0.125	1	1.0	9	1.0	1.0	10	9	0	1	0	0.09090909090909091	1	11	11	0.3333333333333333	0	0.9411373592546838	0.6495776288329483	0.8038003268598594	0.918438130188495	0.5176472582421503	0.7895928389606416	0.8788608285712376	0.8105604953503007	1.0	0.3	0.0	0.014623751457620437	16
2204	0.035684699223211436	0.005788187287141371	0.005318692285379405	0.7596344258040703	-1	0	0	0.125	1	1.0	9	1.0	1.0	10	9	0	1	0	0.09090909090909091	1	11	11	0.3333333333333333	0	0.9411373592546838	0.6495776288329483	0.8162821654939794	0.9190960858540532	0.6057327271759283	0.7973997645586102	0.8528651905389557	0.8134336870990867	1.0	0.3	0.0	0.005318692285379405	12
4642	0.042408750309680096	0.016637311712679424	0.016572001196432477	0.6391278684165962	-1	0	0	0.125	1	1.0	9	1.0	1.0	10	9	0	1	0	0.09090909090909091	1	11	11	0.3333333333333333	0	0.9411373592546838	0.6495776288329483	0.8038003268598594	0.918438130188495	0.6343128776537134	0.854432206456407	0.8402636830268275	0.8324042945336583	1.0	0.3	0.0	0.016572001196432477	76
4632	0.04108314237563478	0.017232259012672384	0.01671254474716468	0.652264017011401	-1	0	0	0.125	1	1.0	9	1.0	1.0	10	9	0	1	0	0.09090909090909091	1	11	11	0.3333333333333333	0	0.9411373592546838	0.6495776288329483	0.8038003268598594	0.918438130188495	0.6343128776537134	0.8061475228132652	0.844066294082501	0.815761118092802	1.0	0.3	0.0	0.01671254474716468	51
1695	0.043903257802036154	0.005615348158149597	0.004691961535456451	0.7150021009701	-1	0	0	0.4	4	0.6923076923076923	9	0.4166666666666667	0.6153846153846154	12	8	2	1	0	0.25	12	3	15	0.25	0.15384615384615385	0.8151008296462973	0.8304873311896429	0.9790894450846471	0.7922794985503013	0.6343128776537134	0.8954220421774303	0.8196224285516556	0.844450580360479	1.0	0.08333333333333333	0.0	0.004691961535456451	25
3741	0.0408985325602894	0.017279494987390197	0.014812694931533072	0.639209575383006	-1	0	0	0.125	1	1.0	9	1.0	1.0	10	9	0	1	0	0.09090909090909091	1	11	11	0.3333333333333333	0	0.9411373592546838	0.6495776288329483	0.8038003268598594	0.918438130188495	0.5176472582421503	0.7895928389606416	0.8788608285712376	0.8105604953503007	1.0	0.2	0.0	0.014812694931533072	40
1883	0.03548001578624933	0.003768958273637095	0.003748361454080037	0.9378885388032034	-1	0	0	0.2	2	0.8333333333333334	10	0.2916666666666667	0.6666666666666666	10	8	3	2	0	0.75	8	6	14	0.25	0	0.8640703006680109	0.8723587157551491	0.8192338956043205	0.8374261721246596	0.6572074725713848	0.9561195057133928	0.8095389559937921	0.9015171738942046	0.55	0.2	0.0	0.003748361454080037	11
518	8.582813584315037e-06	1.8086828759928458e-07	1.5340147385620103e-07	0.9999978845808486	-1	0	0	0.5	1	1.0	1	1.0	1.0	2	1	0	0	0	0.3333333333333333	3	1	3	0.0	0	0.8554820087204252	0.7905541043072687	0.8420612600070303	0.5752750299880293	0.40542418934187163	0.7815449881059024	0.89446764638963	0.7248780986647326	0	0	0.0	1.5340147385620103e-07	10
2688	0.07601548666836357	0.009552291237237763	0.0006398332625382322	0.6826491131269041	-1	0	0	0.1	1	1.0	13	1.0	1.0	14	13	0	1	0	0.06666666666666667	1	15	15	0.3333333333333333	0	0.8373060745421865	0.7697693390479271	0.6475076958718693	0.9081139366517077	0.5487946905326944	0.8622302724049741	0.8741728924239416	0.8553577246545281	1.0	0.5714285714285714	0.0	0.0006398332625382322	14
3793	0.04046284448284374	0.01758966928994199	0.016246337376314028	0.6483760922096476	-1	0	0	0.125	1	1.0	9	1.0	1.0	10	9	0	1	0	0.09090909090909091	1	11	11	0.3333333333333333	0	0.9411373592546838	0.6495776288329483	0.8038003268598594	0.918438130188495	0.5176472582421503	0.7895928389606416	0.8788608285712376	0.8105604953503007	1.0	0.3	0.0	0.016246337376314028	34
3950	0.04032130762994967	0.017530001969909448	0.015706977618338062	0.6405348246496583	-1	0	0	0.125	1	1.0	9	1.0	1.0	10	9	0	1	0	0.09090909090909091	1	11	11	0.3333333333333333	0	0.9411373592546838	0.6495776288329483	0.8038003268598594	0.918438130188495	0.5462274087199354	0.8096012504766681	0.8605913035492296	0.8168732943906982	1.0	0.3	0.0	0.015706977618338062	34
3819	0.04018270222087562	0.01508428519187512	0.01378784207863639	0.6752483391065881	-1	0	0	0.125	1	1.0	9	1.0	1.0	10	9	0	1	0	0.09090909090909091	1	11	11	0.3333333333333333	0	0.9411373592546838	0.6495776288329483	0.8038003268598594	0.918438130188495	0.6343128776537134	0.8062464852643808	0.8441147396720858	0.8157928475664328	1.0	0.3	0.0	0.01378784207863639	21
265	0.0049586976092023125	0.0009066710994855393	-0.0008689391247589264	0.9900918488228628	-1	0	0	0.6	3	0.6	3	0.5833333333333334	0.4	5	2	1	1	0	0.75	4	3	7	0.3333333333333333	0.4	0.5596104549049683	0.8889770040254031	0.6782783361217292	0.9014071775700241	0.7232469322177559	0.8009801499900504	0.7488948773370556	0.8693519982702891	1.0	0.2	0.0	-8.689391247589264e-05	7
5016	0.04164533359486446	0.01467834605662002	0.013418551629608092	0.6646182267970207	-1	0	0	0.125	1	1.0	9	1.0	1.0	10	9	0	1	0	0.09090909090909091	1	11	11	0.3333333333333333	0	0.9411373592546838	0.6540143444210387	0.8038003268598594	0.918438130188495	0.6343128776537134	0.8061475228132652	0.844066294082501	0.816738466414	1.0	0.3	0.0	0.013418551629608092	17
1308	4.882462081298867e-06	4.694481981365709e-08	3.503878657032997e-08	0.9999979367550459	-1	0	0	0.5	1	1.0	1	1.0	1.0	2	1	0	3	0	0.3333333333333333	3	1	3	1.0	0	0.7839154635211949	0.8966778950232117	0.8260078387255974	0.8506771085573424	0.40542418934187163	0.916688859888637	0.8963797166302226	0.8908692472277728	0.5	1.0	0.0	3.503878657032997e-08	18
3969	0.039950158419487805	0.01491557112574891	0.012951854389293827	0.660198706108495	-1	0	0	0.125	1	1.0	9	1.0	1.0	10	9	0	1	0	0.09090909090909091	1	11	11	0.3333333333333333	0	0.9411373592546838	0.6495776288329483	0.8038003268598594	0.918438130188495	0.5176472582421503	0.7895928389606416	0.8788608285712376	0.8105604953503007	1.0	0.3	0.0	0.012951854389293827	12
874	0.07291099225067783	0.01627449873208427	-0.0060706067243365535	0.9381123578561588	-1	0	0	0.2	2	0.8333333333333334	10	0.4375	0.75	10	9	3	3	0	0.5	8	4	14	0.3333333333333333	0	0.30462408397584656	0.8660909481882086	0.6588520530796991	0.9041387423088753	0.9011663588469215	0.8398708214994283	0.8421230823732416	0.8724420810507912	0.1	0.4	0.0	-0.0006070606724336554	2
2952	0.03588905549625458	0.017098687454291422	0.012612216588812498	0.7129439922499394	-1	0	0	0.125	1	1.0	9	1.0	1.0	10	9	0	1	0	0.09090909090909091	1	11	11	0.3333333333333333	0	0.8967970045915621	0.6569700555295799	0.778836649591619	0.9107769295670278	0.5462274087199354	0.8823084573368876	0.9043024115029861	0.8405712410592802	1.0	0.4	0.0	0.012612216588812498	18
3600	0.039197006052907775	0.016962580141940627	0.014557446995551438	0.6220812688438517	-1	0	0	0.125	1	1.0	9	1.0	1.0	10	9	0	1	0	0.09090909090909091	1	11	11	0.3333333333333333	0	0.9411373592546838	0.6495776288329483	0.8038003268598594	0.918438130188495	0.5176472582421503	0.7895928389606416	0.8788608285712376	0.8105604953503007	1.0	0.3	0.0	0.014557446995551438	31
4237	0.04007880318580623	0.016916453534613452	0.015575311033875964	0.6539207942475543	-1	0	0	0.125	1	1.0	9	1.0	1.0	10	9	0	1	0	0.09090909090909091	1	11	11	0.3333333333333333	0	0.9411373592546838	0.6495776288329483	0.8038003268598594	0.918438130188495	0.6343128776537134	0.8061475228132652	0.844066294082501	0.815761118092802	1.0	0.3	0.0	0.015575311033875964	51
3216	0.040436794732589654	0.016542431216227664	0.01490508345427185	0.6526493038720154	-1	0	0	0.125	1	1.0	9	1.0	1.0	10	9	0	1	0	0.09090909090909091	1	11	11	0.3333333333333333	0	0.9411373592546838	0.6495776288329483	0.8038003268598594	0.918438130188495	0.5176472582421503	0.7895928389606416	0.8788608285712376	0.8105604953503007	1.0	0.3	0.0	0.01490508345427185	68
4433	0.027455716986566885	0.005487262938288848	0.004973572229214576	0.6825925508178714	-1	0	0	0.16666666666666666	1	1.0	7	1.0	1.0	8	7	0	1	0	0.1111111111111111	1	9	9	0.3333333333333333	0	0.9411373592546838	0.7807378950803919	0.8162821654939794	0.8904665185546281	0.5462274087199354	0.8008653361924029	0.794039187978366	0.830014890686413	1.0	0.375	0.0	0.004973572229214576	2
4059	0.03813138999549637	0.0177581004323427	0.015366297567016421	0.6543717722687896	-1	0	0	0.125	1	1.0	9	1.0	1.0	10	9	0	1	0	0.09090909090909091	1	11	11	0.3333333333333333	0	0.9411373592546838	0.6495776288329483	0.778836649591619	0.9218575865856938	0.5490132843034295	0.8522876302980821	0.8478402360457459	0.833767339488832	1.0	0.3	0.0	0.015366297567016421	9
2017	0.06347886734669514	0.013923816652590047	0.013696055285559507	0.7054959956702023	-1	0	0	0.2	2	0.8461538461538461	11	0.5357142857142857	0.7692307692307693	12	10	2	1	0	0.14285714285714285	2	14	15	0.16666666666666666	0	0.6445861513493305	0.8764044363356749	0.6475076958718693	0.925670278767641	0.6800559553023577	0.9143699373638597	0.7741111288464452	0.9074598189285682	1.0	0.3333333333333333	0.0	0.013696055285559507	72
4483	0.040858450427811104	0.01758249941495363	0.016390356338203356	0.6507970237682315	-1	0	0	0.125	1	1.0	9	1.0	1.0	10	9	0	1	0	0.09090909090909091	1	11	11	0.3333333333333333	0	0.9411373592546838	0.6495776288329483	0.8038003268598594	0.918438130188495	0.6343128776537134	0.8061475228132652	0.844066294082501	0.815761118092802	1.0	0.3	0.0	0.016390356338203356	43
2649	0.04071887600834375	0.017128219352010664	0.015375745338649527	0.6413620830888495	-1	0	0	0.125	1	1.0	9	1.0	1.0	10	9	0	1	0	0.09090909090909091	1	11	11	0.3333333333333333	0	0.9411373592546838	0.6495776288329483	0.8038003268598594	0.918438130188495	0.45430998171732034	0.8068615672776995	0.8854053123288655	0.8159902375220841	1.0	0.3	0.0	0.015375745338649527	62
167	0.004456135391005524	0.0009792801816861194	1.347360980840327e-05	0.9822332327557435	-1	0	0	0.6	3	0.6	3	0.4666666666666667	0.6	5	3	1	2	0	0.6	5	3	7	0.5	1.0	0.4690108407236219	0.7660805803396858	0.15577074679093114	0.8671297395600305	0.7148226810769729	0.770990486908563	0.9078655050877011	0.8061751637917055	0.6	0.4	0.0	1.347360980840327e-05	41
1483	0.007778095575706966	0.0009600046851276454	-0.0008804146284053925	0.9828106865712705	-1	0	0	0.5	2	0.75	3	0.6	0.75	5	3	0	0	0	0.4	5	2	6	0.0	0	0.6705515682578544	0.9463025093621787	0.7043458031307279	0.7950750436678223	0.9011373017835684	0.6549435874607638	0.7505100623353165	0.8350629589636177	0	0	0.0	-8.804146284053926e-05	7
1502	0.019866957210172054	0.007973871896770011	0.007952640050188808	0.99020769147951	-1	0.3333333333333333	1	0.5	4	0.6666666666666666	6	0.4074074074074074	0.6666666666666666	9	6	1	0	0	0.3333333333333333	9	3	11	0.0	1.0	0.9883088733099303	0.873459478926883	0.695342835898956	0.8621067442852673	0.45509591508185654	0.9424901019479237	0.956403886680195	0.8990871085193666	0	0	0.0	0.007952640050188808	39
72	0.017181557316052448	0.0063602255419643915	0.005826222413248622	0.9535062871824322	-1	0	0	0.2	1	1.0	5	1.0	1.0	5	5	1	3	0	0.14285714285714285	7	1	7	0.5	0	0.46019196533985635	0.8276704682505944	0.4143225557115578	0.8024617367791802	0.9011663588469215	0.8091388261386135	0.8341651530279992	0.8133299431066309	0.2	0.2	0.0	0.005826222413248622	138
1289	0.06348725376081732	0.013122848221424795	0.005445075896948005	0.6916924433372966	-1	0	0	0.2	2	0.9230769230769231	12	0.38461538461538464	0.9230769230769231	14	12	0	2	0	0.23076923076923078	13	3	15	1.0	0	0.5089025604981258	0.9149553781394603	0.38005005558513616	0.9081592418168528	0.5422488198124779	0.8351706525477667	0.7775897890945894	0.8905718928597623	0.5714285714285714	0.5	0.0	0.005445075896948005	28
4151	0.040983028374392445	0.014992959953765348	0.013576865000016878	0.6681826287419895	-1	0	0	0.125	1	1.0	9	1.0	1.0	10	9	0	1	0	0.09090909090909091	1	11	11	0.3333333333333333	0	0.9411373592546838	0.6495776288329483	0.8038003268598594	0.918438130188495	0.6343128776537134	0.8061475228132652	0.844066294082501	0.815761118092802	1.0	0.3	0.0	0.013576865000016878	13
1505	0.004993549564854843	0.0019826059725961383	-0.0007146546907745585	0.9981815967040463	-1	1.0	1	0.8	4	0.4	2	0.4666666666666667	0.4	4	2	2	0	0	0.6	5	3	7	0.0	1.0	1.0	0.8415200159644791	0.7686109538280378	0.8001439179115614	0.3960341754193812	0.9570719383675677	0.940691493280205	0.886321904033092	0	0	0.0	-7.146546907745585e-05	6
3630	0.040664372576976374	0.017066845035107334	0.015626297565642103	0.6552442503613407	-1	0	0	0.125	1	1.0	9	1.0	1.0	10	9	0	1	0	0.09090909090909091	1	11	11	0.3333333333333333	0	0.9411373592546838	0.6495776288329483	0.8038003268598594	0.918438130188495	0.5462274087199354	0.8096012504766681	0.8605913035492296	0.8168732943906982	1.0	0.3	0.0	0.015626297565642103	45
2297	0.06869744377098651	0.00839715996600113	-0.001780656639592342	0.6859750427592402	-1	0	0	0.2	2	0.9230769230769231	12	0.5357142857142857	0.7692307692307693	12	10	2	2	0	0.14285714285714285	14	2	15	0.3333333333333333	0	0.7135564255929076	0.8947412754159695	0.5199663352147077	0.9107905516592536	0.6880223931147789	0.8907650278638282	0.7714070183146089	0.899106823023165	0.5416666666666666	0.5833333333333334	0.0	-0.0001780656639592342	0
1871	0.049081415203444424	0.01106836602040718	0.010113394115299726	0.7256079013381704	-1	0	0	0.4	4	0.6923076923076923	9	0.4166666666666667	0.6153846153846154	12	8	2	1	0	0.25	12	3	15	0.25	0.15384615384615385	0.8151008296462973	0.8304873311896429	0.9001610488800476	0.7787537668913758	0.6343128776537134	0.8954220421774303	0.7980673589585117	0.8409020774440356	1.0	0.08333333333333333	0.0	0.010113394115299726	36
273	0.0129243691123638	0.0017560979508063651	-0.00035380210232651614	0.9820921710904467	-1	0	0	0.5	5	0.5	6	0.4	0.5	9	6	4	3	0	0.7142857142857143	5	7	14	0.3333333333333333	0.8888888888888888	0.7871203101162768	0.9232781115114477	0.6570095208636817	0.8583067126851506	0.8280838287274618	0.9497019112177497	0.8918487435061453	0.9175166109990521	0.4444444444444444	0	0.0	-3.538021023265162e-05	2
4478	0.03949573131216408	0.014923808177995546	0.012874811275391399	0.6676317378840266	-1	0	0	0.125	1	1.0	9	1.0	1.0	10	9	0	1	0	0.09090909090909091	1	11	11	0.3333333333333333	0	0.9411373592546838	0.6495776288329483	0.8038003268598594	0.918438130188495	0.45430998171732034	0.8068615672776995	0.8854053123288655	0.8159902375220841	1.0	0.3	0.0	0.012874811275391399	16
4139	0.040603674421382005	0.016232252168196057	0.015251883483550104	0.6600302560666974	-1	0	0	0.125	1	1.0	9	1.0	1.0	10	9	0	1	0	0.09090909090909091	1	11	11	0.3333333333333333	0	0.9411373592546838	0.6495776288329483	0.8038003268598594	0.918438130188495	0.5462274087199354	0.8096012504766681	0.8605913035492296	0.8168732943906982	1.0	0.3	0.0	0.015251883483550104	43
1995	0.020823950952173174	0.005233799279535511	0.0011903879507277552	0.5336193617033472	-1	0	0	0.2857142857142857	2	0.875	7	0.5555555555555556	0.875	9	7	0	0	0	0.2222222222222222	2	9	10	0.0	0	0.8729462554004723	0.9162371609958797	0.7043458031307279	0.944297176187216	0.3661497780957131	0.9358762048656666	0.9371069090978805	0.9330463642868998	0	0	0.0	0.0011903879507277552	6
1730	0.0490419443366436	0.01109927123989831	0.00975573352053734	0.7157392290549189	-1	0	0	0.4	4	0.6923076923076923	9	0.4166666666666667	0.6153846153846154	12	8	2	1	0	0.25	12	3	15	0.25	0.15384615384615385	0.8151008296462973	0.8304873311896429	0.9001610488800476	0.7787537668913758	0.6343128776537134	0.8954220421774303	0.7980673589585117	0.8409020774440356	1.0	0.08333333333333333	0.0	0.00975573352053734	44
2260	0.06253372456177565	0.010361537727087457	0.007453610142835102	0.6725955274829749	-1	0	0	0.2	2	0.8461538461538461	11	0.5357142857142857	0.7692307692307693	12	10	2	1	0	0.14285714285714285	2	14	15	0.16666666666666666	0	0.6445861513493305	0.8764044363356749	0.6475076958718693	0.925670278767641	0.6800559553023577	0.9143699373638597	0.7741111288464452	0.9074598189285682	1.0	0.3333333333333333	0.0	0.007453610142835102	29
4534	0.041849599146927485	0.013399670122838648	0.006137584106824616	0.6524910372413302	-1	0	0	0.125	1	1.0	9	1.0	1.0	10	9	0	1	0	0.09090909090909091	1	11	11	0.3333333333333333	0	0.9411373592546838	0.6495776288329483	0.8038003268598594	0.918438130188495	0.5176472582421503	0.7895928389606416	0.8788608285712376	0.8105604953503007	1.0	0.2	0.0	0.006137584106824616	7
3901	0.04749319229598511	0.008616938410977314	0.00786269399895393	0.6416365316003452	-1	0	0	0.125	1	1.0	9	1.0	1.0	10	9	0	1	0	0.09090909090909091	1	11	11	0.3333333333333333	0	0.9411373592546838	0.6772316558723636	0.8038003268598594	0.918438130188495	0.6343128776537134	0.8061475228132652	0.844066294082501	0.821887307788121	1.0	0.3	0.0	0.00786269399895393	8
509	0.001027318755887906	0.0002622049225079393	1.077498596915902e-06	0.9960898003525018	-1	0	0	1.0	2	0.0	0	1.0	0	2	0	0	0	0	0.3333333333333333	3	1	3	0.0	1.0	0	0	0	0	0	0	0	0	0	0	0	1.077498596915902e-06	13
2599	0.06218769812034967	0.015205748964416515	0.012333891296042726	0.6935417857847179	-1	0	0	0.2	2	0.8461538461538461	11	0.5357142857142857	0.7692307692307693	12	10	2	1	0	0.14285714285714285	2	14	15	0.16666666666666666	0	0.6445861513493305	0.8764044363356749	0.6475076958718693	0.925670278767641	0.6880223931147789	0.9168093156555733	0.7714070183146089	0.9083396205235856	1.0	0.3333333333333333	0.0	0.012333891296042726	50
330	0.006812374382467488	0.0006647872630065677	0.0001443755708170811	0.9668387402297803	-1	0	0	0.4	2	0.8	4	0.5833333333333334	0.8	6	4	0	0	0	0.3333333333333333	6	2	7	0.0	0	0.9411373592546838	0.8968008280396897	0.8206224778296658	0.616991317864263	0.6343128776537134	0.7110942548919362	0.780056299531988	0.7649283098712271	0	0	0.0	0.0001443755708170811	11
4021	0.03980363440496629	0.01711912137710844	0.015180652098839004	0.6353739529359036	-1	0	0	0.125	1	1.0	9	1.0	1.0	10	9	0	1	0	0.09090909090909091	1	11	11	0.3333333333333333	0	0.9411373592546838	0.6495776288329483	0.8038003268598594	0.918438130188495	0.5176472582421503	0.7895928389606416	0.8788608285712376	0.8105604953503007	1.0	0.3	0.0	0.015180652098839004	17
3762	0.03988411963567553	0.01753886945627386	0.01509343087236454	0.6380801025637785	-1	0	0	0.125	1	1.0	9	1.0	1.0	10	9	0	1	0	0.09090909090909091	1	11	11	0.3333333333333333	0	0.9411373592546838	0.6495776288329483	0.8038003268598594	0.918438130188495	0.5176472582421503	0.7895928389606416	0.8788608285712376	0.8105604953503007	1.0	0.3	0.0	0.01509343087236454	43
1222	0.030115245533317448	0.0021468123358951824	0.0016987780613059258	0.9928102760736127	-1	0	0	0.25	2	0.8888888888888888	8	0.36666666666666664	0.6666666666666666	7	6	3	5	0	0.8333333333333334	5	6	11	0.5555555555555556	0	0.5756158771057535	0.8629598303461492	0.7968253484922958	0.8907249702801456	0.7005543154663568	0.8798454435845368	0.8497679096627845	0.8782979176428268	0.14285714285714285	0.5714285714285714	0.0	0.0016987780613059258	23
4812	0.04109632827129402	0.015368793557646025	0.01399383763149784	0.6707162273011448	-1	0	0	0.125	1	1.0	9	1.0	1.0	10	9	0	1	0	0.09090909090909091	1	11	11	0.3333333333333333	0	0.9411373592546838	0.6495776288329483	0.8038003268598594	0.918438130188495	0.5462274087199354	0.8096012504766681	0.8605913035492296	0.8168732943906982	1.0	0.3	0.0	0.01399383763149784	14
4434	0.044434049772896674	0.015558323708638412	0.01525067780707345	0.6499897577554372	-1	0	0	0.125	1	1.0	9	1.0	1.0	10	9	0	1	0	0.09090909090909091	1	11	11	0.3333333333333333	0	0.9411373592546838	0.6540143444210387	0.8038003268598594	0.918438130188495	0.6343128776537134	0.8061475228132652	0.844066294082501	0.816738466414	1.0	0.3	0.0	0.01525067780707345	43
4591	0.03949931797574959	0.017395367543704184	0.015518393728724513	0.6437323211123518	-1	0	0	0.125	1	1.0	9	1.0	1.0	10	9	0	1	0	0.09090909090909091	1	11	11	0.3333333333333333	0	0.9411373592546838	0.6495776288329483	0.8038003268598594	0.918438130188495	0.5176472582421503	0.7895928389606416	0.8788608285712376	0.8105604953503007	1.0	0.3	0.0	0.015518393728724513	44
1715	0.04332840775604433	0.01027583718727	0.010081549253583394	0.7939492973738309	-1	0	0	0.4	4	0.6923076923076923	9	0.4166666666666667	0.6153846153846154	12	8	2	1	0	0.25	12	3	15	0.25	0.15384615384615385	0.8151008296462973	0.8304873311896429	0.9001610488800476	0.7787537668913758	0.6343128776537134	0.8954220421774303	0.7980673589585117	0.8409020774440356	1.0	0.08333333333333333	0.0	0.010081549253583394	48
2914	0.07076797987828716	0.006838749952765886	-0.006567532811438703	0.6289994402043445	-1	0	0	0.1	1	1.0	13	1.0	1.0	14	13	0	1	0	0.06666666666666667	1	15	15	0.3333333333333333	0	0.7135564255929076	0.8665502796484167	0.6226683308707205	0.9126605775428457	0.6151356064636284	0.847854998802196	0.7714070183146089	0.8785116743667118	1.0	0.5714285714285714	0.0	-0.0006567532811438703	0
622	0.014251295632596594	0.006311330885917675	0.0062991638514285795	0.9962112160503825	-1	0.5	1	0.5714285714285714	4	0.625	5	0.4166666666666667	0.625	8	5	1	0	0	0.375	8	3	10	0.0	1.0	0.9941544366549652	0.8825871079202461	0.7008898641450392	0.8746229301913777	0.5501693440831469	0.9402056810264292	0.9156084550873679	0.9036340863539447	0	0	0.0	0.0062991638514285795	55
88	0.0322672472909011	0.00492880812952485	-0.0008091248535503651	0.9257739708902482	-1	0	0	0.3	3	0.6923076923076923	9	0.25	0.6153846153846154	10	8	4	2	0	0.6	10	6	15	0.2	0.3076923076923077	0.9108673130346847	0.8860681555698916	0.2916546547324797	0.8371782517916607	0.46055822235489147	0.9174326492357818	0.9534149117175641	0.8841345608378557	0.6000000000000001	0.2	0.0	-8.09124853550365e-05	23
3314	0.039420836392166536	0.016345715143347997	0.014596795213103616	0.6552148715583891	-1	0	0	0.125	1	1.0	9	1.0	1.0	10	9	0	1	0	0.09090909090909091	1	11	11	0.3333333333333333	0	0.9411373592546838	0.6495776288329483	0.8038003268598594	0.918438130188495	0.45430998171732034	0.8068615672776995	0.8854053123288655	0.8159902375220841	1.0	0.3	0.0	0.014596795213103616	46
4879	0.039960610019217295	0.01498724533370068	0.013990810861942527	0.6736947906533652	-1	0	0	0.125	1	1.0	9	1.0	1.0	10	9	0	1	0	0.09090909090909091	1	11	11	0.3333333333333333	0	0.9411373592546838	0.6495776288329483	0.8038003268598594	0.918438130188495	0.6343128776537134	0.8061475228132652	0.844066294082501	0.815761118092802	1.0	0.3	0.0	0.013990810861942527	13
3507	0.041319657308975716	0.017316260582762696	0.016278224810516714	0.6450253716196953	-1	0	0	0.125	1	1.0	9	1.0	1.0	10	9	0	1	0	0.09090909090909091	1	11	11	0.3333333333333333	0	0.9411373592546838	0.6495776288329483	0.8038003268598594	0.918438130188495	0.45430998171732034	0.8068615672776995	0.8854053123288655	0.8159902375220841	1.0	0.3	0.0	0.016278224810516714	52
4108	0.04019905166052014	0.015018498243729646	0.013758554643606815	0.6688280938335964	-1	0	0	0.125	1	1.0	9	1.0	1.0	10	9	0	1	0	0.09090909090909091	1	11	11	0.3333333333333333	0	0.9411373592546838	0.6495776288329483	0.8038003268598594	0.918438130188495	0.5462274087199354	0.8096012504766681	0.8605913035492296	0.8168732943906982	1.0	0.3	0.0	0.013758554643606815	15
3990	0.041411072749733234	0.016146740910410934	0.015042084004151737	0.6622956356721952	-1	0	0	0.125	1	1.0	9	1.0	1.0	10	9	0	1	0	0.09090909090909091	1	11	11	0.3333333333333333	0	0.9411373592546838	0.6495776288329483	0.8038003268598594	0.918438130188495	0.5462274087199354	0.8096012504766681	0.8605913035492296	0.8168732943906982	1.0	0.3	0.0	0.015042084004151737	37
2818	0.03968265882218602	0.014853035504218752	0.012765475594615721	0.6686721058627646	-1	0	0	0.125	1	1.0	9	1.0	1.0	10	9	0	1	0	0.09090909090909091	1	11	11	0.3333333333333333	0	0.9411373592546838	0.6495776288329483	0.8038003268598594	0.918438130188495	0.5176472582421503	0.7895928389606416	0.8788608285712376	0.8105604953503007	1.0	0.3	0.0	0.012765475594615721	49
2088	0.05161562588410133	0.006237498944767422	0.005058444366229821	0.6285988770071902	-1	0	0	0.3	3	0.8461538461538461	11	0.5769230769230769	0.7692307692307693	13	10	1	0	0	0.15384615384615385	13	2	15	0.0	0.15384615384615385	0.8026100861652509	0.8840323711492435	0.8666061199845855	0.8480992754075038	0.5526266486015314	0.8976200205150789	0.7980673589585117	0.8780404170010114	0	0	0.0	0.005058444366229821	8
582	0.0016269391410751557	0.00020531811646276103	0.00018778095237814078	0.9966262751804761	-1	0	0	1.0	2	0.0	0	0.75	0	2	0	0	0	0	1.0	2	2	3	0.0	0	0	0	0	0	0	0	0	0	0	0	0	0.00018778095237814078	20
2820	0.033729656924460026	0.005251323347325687	0.0010029272252070896	0.9570253215888521	-1	0	0	0.2	2	0.8333333333333334	10	0.2916666666666667	0.6666666666666666	10	8	3	2	0	0.75	8	6	14	0.25	0	0.8640703006680109	0.8723587157551491	0.8192338956043205	0.883705226505351	0.6572074725713848	0.9537395213901504	0.8095389559937921	0.9109555395657162	0.55	0.3	0.0	0.0010029272252070896	13
2372	0.038759199928503255	0.016880198845845632	0.015250836708810693	0.6506967573208673	-1	0	0	0.125	1	1.0	9	1.0	1.0	10	9	0	1	0	0.09090909090909091	1	11	11	0.3333333333333333	0	0.9411373592546838	0.6495776288329483	0.8038003268598594	0.918438130188495	0.5217703523445522	0.7890850889965308	0.877853640940766	0.8104041538384776	1.0	0.3	0.0	0.015250836708810693	101
1429	1.2966729795984206e-05	1.7106102031740261e-07	1.7084251948835562e-07	0.9999986798163811	-1	1.0	1	1.0	4	0.25	1	0.5	0.25	4	1	1	0	0	0.75	4	3	6	0.0	1.0	0.9941544366549652	0.8851146288203993	0.6920112468377232	0.7646881796871475	0.5501693440831469	0.8550078782394119	0.8744218552695489	0.8408978038802047	0	0	0.0	1.7084251948835562e-07	16
3171	0.03876283509051621	0.006706253005334886	-0.006413619448214266	0.7316336939611747	-1	0	0	0.125	1	1.0	10	1.0	1.0	11	10	0	1	0	0.08333333333333333	1	12	12	0.3333333333333333	0	0.9411373592546838	0.6431031127951922	0.8416424427163453	0.7214544925850663	0.45814193978615736	0.8690830398070082	0.8765188210125611	0.758500091020709	1.0	0.2727272727272727	0.0	-0.0006413619448214266	1
4786	0.042797372903323985	0.01580751342737339	0.015592361265373	0.6471767095720794	-1	0	0	0.125	1	1.0	9	1.0	1.0	10	9	0	1	0	0.09090909090909091	1	11	11	0.3333333333333333	0	0.9411373592546838	0.6540143444210387	0.8038003268598594	0.918438130188495	0.5462274087199354	0.8096012504766681	0.8605913035492296	0.8178460602506094	1.0	0.3	0.0	0.015592361265373	33
4078	0.03965766706596482	0.01482685700979116	0.013372413886596154	0.6720370028735478	-1	0	0	0.125	1	1.0	9	1.0	1.0	10	9	0	1	0	0.09090909090909091	1	11	11	0.3333333333333333	0	0.9411373592546838	0.6495776288329483	0.8038003268598594	0.918438130188495	0.6343128776537134	0.8061475228132652	0.844066294082501	0.815761118092802	1.0	0.3	0.0	0.013372413886596154	14
75	0.017375783048014026	0.0018169056775028667	0.0010004810705947173	0.9962170130194574	-1	0	0	0.4	4	0.6923076923076923	9	0.42857142857142855	0.46153846153846156	8	6	6	6	0	0.7142857142857143	7	5	15	0.42857142857142855	0.16666666666666666	0.7241815245705846	0.9629976287077977	0.6133049893043983	0.8357771010194627	0.5277858755757433	0.9642562771208769	0.8293972804567887	0.9386048021165156	0.125	0.25	0.0	0.0010004810705947173	27
2536	0.0649893438872494	0.012090641652744125	0.011870834055153143	0.7030495713839304	-1	0	0	0.2	2	0.8461538461538461	11	0.5357142857142857	0.7692307692307693	12	10	2	1	0	0.14285714285714285	2	14	15	0.16666666666666666	0	0.6445861513493305	0.8764044363356749	0.6475076958718693	0.925670278767641	0.6880223931147789	0.9173202338501772	0.7714070183146089	0.9085258829021412	1.0	0.3333333333333333	0.0	0.011870834055153143	62
1813	0.04796486290950171	0.010864091148424992	0.00971331693967047	0.720388254138755	-1	0	0	0.4	4	0.6923076923076923	9	0.4166666666666667	0.6153846153846154	12	8	2	1	0	0.25	12	3	15	0.25	0.15384615384615385	0.8151008296462973	0.8304873311896429	0.9001610488800476	0.7787537668913758	0.6343128776537134	0.8954220421774303	0.7980673589585117	0.8409020774440356	1.0	0.08333333333333333	0.0	0.00971331693967047	17
1065	0.0793889082689653	0.0032468560095052813	-0.0025918891621862557	0.6174168839412784	-1	0	0	0.1	1	1.0	13	1.0	1.0	14	13	0	1	0	0.06666666666666667	1	15	15	0.3333333333333333	0	0.7135564255929076	0.8631395585511517	0.6274234507627089	0.9228364112208969	0.5422488198124779	0.8646732608978741	0.7714070183146089	0.8868805702818132	1.0	0.42857142857142855	0.0	-0.0002591889162186256	1
4129	0.03986932149202386	0.017751825050404596	0.016466553929520622	0.6522003938641141	-1	0	0	0.125	1	1.0	9	1.0	1.0	10	9	0	1	0	0.09090909090909091	1	11	11	0.3333333333333333	0	0.9411373592546838	0.6495776288329483	0.8038003268598594	0.918438130188495	0.6343128776537134	0.854432206456407	0.8402636830268275	0.8324042945336583	1.0	0.3	0.0	0.016466553929520622	86
1834	0.04921357611050731	0.01152117254635436	0.01067732663679374	0.7286428489196577	-1	0	0	0.4	4	0.6923076923076923	9	0.4166666666666667	0.6153846153846154	12	8	2	1	0	0.25	12	3	15	0.25	0.15384615384615385	0.8151008296462973	0.8304873311896429	0.9001610488800476	0.7787537668913758	0.6343128776537134	0.8954220421774303	0.7980673589585117	0.8409020774440356	1.0	0.08333333333333333	0.0	0.01067732663679374	62
774	0.05219486418902872	0.004746303449599588	0.0036677521942291057	0.7636670739136563	-1	0	0	0.2	2	0.9230769230769231	12	0.4166666666666667	0.8461538461538461	12	11	2	2	0	0.25	3	12	15	0.2857142857142857	0	0.6521361090592867	0.9540116165923896	0.5335343362580284	0.941109803697758	0.37164994262857765	0.8276252608940147	0.9321234897248221	0.9211096825087127	0.5416666666666666	0.25	0.0	0.0036677521942291057	7
4443	0.04185238648159541	0.016453021082094045	0.007417176750639824	0.6269320838157655	-1	0	0	0.125	1	1.0	9	1.0	1.0	10	9	0	1	0	0.09090909090909091	1	11	11	0.3333333333333333	0	0.9411373592546838	0.6495776288329483	0.8038003268598594	0.918438130188495	0.5176472582421503	0.7895928389606416	0.8788608285712376	0.8105604953503007	1.0	0.3	0.0	0.007417176750639824	8
3966	0.03982264888095586	0.014601050373808325	0.013305661802447103	0.6698935029173804	-1	0	0	0.125	1	1.0	9	1.0	1.0	10	9	0	1	0	0.09090909090909091	1	11	11	0.3333333333333333	0	0.9411373592546838	0.6495776288329483	0.8038003268598594	0.918438130188495	0.5462274087199354	0.8359259021067219	0.8647813595056053	0.8257171246230632	1.0	0.3	0.0	0.013305661802447103	11
3445	0.04016444017367383	0.01743268066225511	0.015936242178789823	0.6462404203283107	-1	0	0	0.125	1	1.0	9	1.0	1.0	10	9	0	1	0	0.09090909090909091	1	11	11	0.3333333333333333	0	0.9411373592546838	0.6495776288329483	0.8038003268598594	0.918438130188495	0.5176472582421503	0.7895928389606416	0.8788608285712376	0.8105604953503007	1.0	0.3	0.0	0.015936242178789823	52
4133	0.040674169132610634	0.017613301261486195	0.014693588602328302	0.636290806545075	-1	0	0	0.125	1	1.0	9	1.0	1.0	10	9	0	1	0	0.09090909090909091	1	11	11	0.3333333333333333	0	0.9411373592546838	0.6495776288329483	0.8038003268598594	0.918438130188495	0.49668803117832666	0.7835062388375464	0.8927005140907291	0.8086978177975747	1.0	0.3	0.0	0.014693588602328302	15
3239	0.05273700274341837	0.014061511483042617	0.01348053480162672	0.6551429826660913	-1	0	0	0.1111111111111111	1	1.0	11	1.0	1.0	12	11	0	1	0	0.07692307692307693	1	13	13	0.3333333333333333	0	0.9411373592546838	0.6376487345222227	0.8416424427163453	0.9072107934592759	0.6343128776537134	0.7957545129615375	0.8042425643305016	0.8024580626018543	1.0	0.25	0.0	0.01348053480162672	7
2837	0.02206115147342771	0.0042051610678071035	0.002922538263268606	0.5737101887776882	-1	0	0	0.16666666666666666	1	1.0	7	1.0	1.0	8	7	0	1	0	0.1111111111111111	1	9	9	0.3333333333333333	0	0.9654602046864487	0.6631212101537183	0.8416424427163453	0.9389164598474375	0.6057327271759283	0.8279528555882352	0.8528651905389557	0.8402785545969278	1.0	0.375	0.0	0.002922538263268606	5
2175	0.03372290609103683	0.006220218316776249	-0.0003406096043681751	0.9549684912887682	-1	0	0	0.3	3	0.6666666666666666	8	0.3111111111111111	0.5833333333333334	10	7	3	2	0	0.5555555555555556	9	5	14	0.2857142857142857	0	0.8640703006680109	0.8723587157551491	0.8192338956043205	0.883705226505351	0.653084378468983	0.956122910595259	0.8124916485242302	0.9124419248825779	0.55	0.2	0.0	-3.406096043681751e-05	2
1209	0.07755496633466924	0.003979554989916618	0.003781982217799875	0.626907271542066	-1	0	0	0.1	1	1.0	13	1.0	1.0	14	13	0	1	0	0.06666666666666667	1	15	15	0.3333333333333333	0	0.5907578891918446	0.8386156356967219	0.5401748925909595	0.9056012050360683	0.5422488198124779	0.8731061531603216	0.7714070183146089	0.875000369903315	1.0	0.42857142857142855	0.0	0.003781982217799875	28
1588	0.09799570451034882	0.003904074791109103	9.227978844058128e-05	0.7214650184671152	-1	0	0	0.1	1	1.0	13	1.0	0.8461538461538461	12	11	2	2	0	0.06666666666666667	15	1	15	0.2857142857142857	0	0.4431888545789988	0.92959310700551	0.6709962529372044	0.9275564162506335	0.7677957810354461	0.9562136675302839	0.8546835282366332	0.9392294015910887	0.5416666666666666	0.16666666666666666	0.0	9.227978844058128e-05	0
29	0.03758109259310129	0.0005943617751090389	0.00026550278913847135	0.9711667105699131	-1	0	0	0.2	2	0.8461538461538461	11	0.5357142857142857	0.5384615384615384	9	7	5	0	0	0.14285714285714285	14	2	15	0.0	0.15384615384615385	0.12260966935652465	0.9354238684514301	0.961981223432962	0.8391512174969292	0.7503040126482288	0.9613006505375971	0.9759424383090032	0.9250145371801218	0	0	0.0	0.00026550278913847135	5
2046	0.0496875163539986	0.011483677046587364	0.009534590860568808	0.7113467393085562	-1	0	0	0.4	4	0.6923076923076923	9	0.4166666666666667	0.6153846153846154	12	8	2	1	0	0.25	12	3	15	0.25	0.15384615384615385	0.8026100861652509	0.8288270063906656	0.9001610488800476	0.7787537668913758	0.6656240460307414	0.8999382877197886	0.7980673589585117	0.8425641186222025	1.0	0.08333333333333333	0.0	0.009534590860568808	36
510	0.0005683510181364439	0.00010046878454931228	0.00010046070355116754	0.9983022355588226	-1	0	0	1.0	2	0.0	0	0.75	0	1	0	1	0	0	1.0	2	2	3	0.0	0	0	0	0	0	0	0	0	0	0	0	0	0.00010046070355116754	27
3416	0.06453494275411516	0.01348607060383444	0.013286641158116962	0.7037228497620007	-1	0	0	0.2	2	0.8461538461538461	11	0.5357142857142857	0.7692307692307693	12	10	2	1	0	0.14285714285714285	2	14	15	0.16666666666666666	0	0.6445861513493305	0.8764044363356749	0.6475076958718693	0.925670278767641	0.6880223931147789	0.9173202338501772	0.7714070183146089	0.9085258829021412	1.0	0.3333333333333333	0.0	0.013286641158116962	6
2067	0.04961466622836479	0.011325682804183121	0.010526228970564608	0.7282166322617443	-1	0	0	0.4	4	0.6923076923076923	9	0.4166666666666667	0.6153846153846154	12	8	2	1	0	0.25	12	3	15	0.25	0.15384615384615385	0.8151008296462973	0.8304873311896429	0.9001610488800476	0.7787537668913758	0.6404846001693196	0.8695773737274226	0.7925633445662171	0.8294277354296422	1.0	0.08333333333333333	0.0	0.010526228970564608	47
4490	0.027046107877224595	0.004956839543653034	0.004170429434390107	0.6530716212265205	-1	0	0	0.14285714285714285	1	1.0	8	1.0	1.0	9	8	0	1	0	0.1	1	10	10	0.3333333333333333	0	0.9411373592546838	0.8178829339363434	0.7160308564668929	0.903191369809042	0.49202471050025365	0.8105294696244705	0.8877889940035603	0.8493579231953059	1.0	0.3333333333333333	0.0	0.004170429434390107	1
1098	1.0292866360591673e-05	2.0627033839190466e-07	-1.8922633593225354e-07	0.9999976147586926	-1	0	0	0.5	1	1.0	1	1.0	1.0	2	1	0	0	0	0.3333333333333333	3	1	3	0.0	0	0.8186319345387412	0.5	0.559245822893303	0.6058626606858553	0.2384680273918079	0.5	0.9154082766352127	0.5357682893043466	0	0	0.0	-1.8922633593225353e-08	10
1754	0.04970334521263146	0.012201613963844773	0.010219124360858606	0.7077359185328989	-1	0	0	0.4	4	0.6923076923076923	9	0.4166666666666667	0.6153846153846154	12	8	2	1	0	0.25	12	3	15	0.25	0.15384615384615385	0.8151008296462973	0.8304873311896429	0.9001610488800476	0.7787537668913758	0.6343128776537134	0.8954220421774303	0.7980673589585117	0.8409020774440356	1.0	0.08333333333333333	0.0	0.010219124360858606	38
1221	0.026088495531907882	0.002191447373351482	-0.002164249069069964	0.8595435858030817	-1	0	0	0.16666666666666666	1	1.0	6	1.0	1.0	7	6	0	0	0	0.125	8	1	8	0.0	0	0.8026100861652509	0.8986444273622017	0.8416424427163453	0.8923000636289815	0.790210702872499	0.8256357131976856	0.8192095006079764	0.8755088900389758	0	0	0.0	-0.00021642490690699641	1
2827	0.039933208465316526	0.016343257157151857	0.01424097961007789	0.6561348529311721	-1	0	0	0.125	1	1.0	9	1.0	1.0	10	9	0	1	0	0.09090909090909091	1	11	11	0.3333333333333333	0	0.9411373592546838	0.6495776288329483	0.8038003268598594	0.918438130188495	0.5217703523445522	0.7890850889965308	0.877853640940766	0.8104041538384776	1.0	0.3	0.0	0.01424097961007789	81
2425	0.03593449021636915	0.005736091837569111	0.00532823125984135	0.7606455429135632	-1	0	0	0.125	1	1.0	9	1.0	1.0	10	9	0	1	0	0.09090909090909091	1	11	11	0.3333333333333333	0	0.9411373592546838	0.6495776288329483	0.8162821654939794	0.9190960858540532	0.6057327271759283	0.7973997645586102	0.8528651905389557	0.8134336870990867	1.0	0.3	0.0	0.00532823125984135	10
2206	0.050005584467931956	0.010922521415924041	0.01008446392628314	0.7317221199660949	-1	0	0	0.4	4	0.6923076923076923	9	0.4166666666666667	0.6153846153846154	12	8	2	1	0	0.25	12	3	15	0.25	0.15384615384615385	0.8151008296462973	0.8304873311896429	0.9001610488800476	0.7787537668913758	0.6404846001693196	0.8695773737274226	0.7925633445662171	0.8294277354296422	1.0	0.08333333333333333	0.0	0.01008446392628314	43
2048	0.034753292677141986	0.006393171989312986	0.0005697133967468324	0.9529454001379709	-1	0	0	0.3	3	0.6666666666666666	8	0.3111111111111111	0.5833333333333334	10	7	3	2	0	0.5555555555555556	9	5	14	0.2857142857142857	0	0.8640703006680109	0.8723587157551491	0.8192338956043205	0.883705226505351	0.653084378468983	0.956122910595259	0.8124916485242302	0.9124419248825779	0.55	0.2	0.0	0.0005697133967468324	3
1537	0.026875062338281228	0.003273018929069939	0.0028935987072081317	0.9671781671169595	-1	0	0	0.4	4	0.5384615384615384	7	0.5	0.5384615384615384	11	7	3	1	0	0.3	3	10	15	0.16666666666666666	0	0.5756158771057535	0.9154279949643607	0.7968253484922958	0.8802240354382992	0.8612624844564711	0.9635817158673138	0.893729812380963	0.9276166814702835	1.0	0.2727272727272727	0.0	0.0028935987072081317	6
4698	0.03989906667168848	0.01789475020912574	0.017025878441517477	0.6356651768060374	-1	0	0	0.125	1	1.0	9	1.0	1.0	10	9	0	1	0	0.09090909090909091	1	11	11	0.3333333333333333	0	0.9411373592546838	0.6495776288329483	0.8038003268598594	0.918438130188495	0.6343128776537134	0.8061475228132652	0.844066294082501	0.815761118092802	1.0	0.3	0.0	0.017025878441517477	32
4535	0.023256614190884956	0.011299209372469697	0.011126474567405936	0.573007655834519	-1	0	0	0.16666666666666666	1	1.0	6	1.0	1.0	7	6	0	1	0	0.125	1	8	8	0.3333333333333333	0	0.9411373592546838	0.6680201955925121	0.8416424427163453	0.9457488094668589	0.5771525766981433	0.8413077141374123	0.881164438690529	0.8509234535784311	1.0	0.2857142857142857	0.0	0.011126474567405936	12
4852	0.028180292687824925	0.012323952720130206	-0.002366010704523269	0.9309902455757822	-1	0	0	0.3333333333333333	3	0.6363636363636364	7	0.30952380952380953	0.5454545454545454	9	6	3	2	0	0.8571428571428571	6	7	13	0.2857142857142857	0.25	0.9411373592546838	0.758042366632835	0.7909218882716136	0.9017216088794452	0.6343128776537134	0.8212939960922451	0.8054577304930235	0.835877980168757	0.5555555555555556	0.4444444444444444	0.0	-0.0002366010704523269	0
3172	0.03960946782749386	0.014142334370816433	0.011624760129673107	0.6635498977426693	-1	0	0	0.125	1	1.0	9	1.0	1.0	10	9	0	1	0	0.09090909090909091	1	11	11	0.3333333333333333	0	0.9411373592546838	0.6495776288329483	0.8038003268598594	0.918438130188495	0.5217703523445522	0.7890850889965308	0.877853640940766	0.8104041538384776	1.0	0.3	0.0	0.011624760129673107	19
3059	0.040060213558591094	0.017438958852915805	0.01552295491212608	0.6464346126296754	-1	0	0	0.125	1	1.0	9	1.0	1.0	10	9	0	1	0	0.09090909090909091	1	11	11	0.3333333333333333	0	0.9411373592546838	0.6495776288329483	0.8038003268598594	0.918438130188495	0.45430998171732034	0.8068615672776995	0.8854053123288655	0.8159902375220841	1.0	0.3	0.0	0.01552295491212608	107
4324	0.03936742075545459	0.01736190328058014	0.015947544599406116	0.6406773112391201	-1	0	0	0.125	1	1.0	9	1.0	1.0	10	9	0	1	0	0.09090909090909091	1	11	11	0.3333333333333333	0	0.9411373592546838	0.6495776288329483	0.8038003268598594	0.918438130188495	0.6343128776537134	0.8061475228132652	0.844066294082501	0.815761118092802	1.0	0.3	0.0	0.015947544599406116	21
1740	0.019229732018217153	0.007993337691626572	0.00797769929713539	0.9903237412452792	-1	0.3333333333333333	1	0.5	4	0.6666666666666666	6	0.4074074074074074	0.6666666666666666	9	6	1	0	0	0.3333333333333333	9	3	11	0.0	1.0	0.9883088733099303	0.873459478926883	0.695342835898956	0.8621067442852673	0.45509591508185654	0.9424901019479237	0.956403886680195	0.8990871085193666	0	0	0.0	0.00797769929713539	25
3563	0.04069304854335693	0.01527351844616558	0.014251078634166033	0.6737543414940427	-1	0	0	0.125	1	1.0	9	1.0	1.0	10	9	0	1	0	0.09090909090909091	1	11	11	0.3333333333333333	0	0.9411373592546838	0.6495776288329483	0.8038003268598594	0.918438130188495	0.6343128776537134	0.8061475228132652	0.844066294082501	0.815761118092802	1.0	0.3	0.0	0.014251078634166033	28
4261	0.039545216362373965	0.0146530922804092	0.01328231236107644	0.6713809335138745	-1	0	0	0.125	1	1.0	9	1.0	1.0	10	9	0	1	0	0.09090909090909091	1	11	11	0.3333333333333333	0	0.9411373592546838	0.6495776288329483	0.8038003268598594	0.918438130188495	0.5176472582421503	0.7895928389606416	0.8788608285712376	0.8105604953503007	1.0	0.2	0.0	0.01328231236107644	9
914	0.00046680444126965783	0.00012105159970198145	0.00012104814952633089	0.9980107127297155	-1	0	0	1.0	1	0	0	1.0	0	1	0	0	0	0	0.5	1	2	2	0.0	0	0	0	0	0	0	0	0	0	0	0	0	0.00012104814952633089	17
1572	0.07553018490832325	0.018614438518532173	0.018366734818559362	0.7010819778627024	-1	0	0	0.2	2	0.8461538461538461	11	0.5357142857142857	0.7692307692307693	12	10	2	1	0	0.14285714285714285	2	14	15	0.16666666666666666	0	0.6066259069743224	0.8694517549917721	0.6475076958718693	0.925670278767641	0.6880223931147789	0.9173202338501772	0.7741111288464452	0.9067742578600871	1.0	0.3333333333333333	0.0	0.018366734818559362	35
4121	0.040340953987611686	0.016930217906526046	0.013455815977368031	0.6381534608413797	-1	0	0	0.125	1	1.0	9	1.0	1.0	10	9	0	1	0	0.09090909090909091	1	11	11	0.3333333333333333	0	0.9411373592546838	0.6495776288329483	0.8038003268598594	0.918438130188495	0.5490132843034295	0.8522876302980821	0.8359495023136083	0.8316058156844527	1.0	0.3	0.0	0.013455815977368031	16
4636	0.035825092180355844	0.004552499647934165	0.00043847884788788296	0.6131842176414235	-1	0	0	0.14285714285714285	1	1.0	8	1.0	1.0	9	8	0	1	0	0.1	1	10	10	0.3333333333333333	0	0.9411373592546838	0.65701592057827	0.7909218882716136	0.9233509605502794	0.6343128776537134	0.8109041209948303	0.8660642877532805	0.8222350400434235	1.0	0.3333333333333333	0.0	0.00043847884788788296	0
3684	0.04048775631251059	0.016814882271878124	0.01479802889689464	0.6539116626847283	-1	0	0	0.125	1	1.0	9	1.0	1.0	10	9	0	1	0	0.09090909090909091	1	11	11	0.3333333333333333	0	0.9411373592546838	0.6495776288329483	0.8038003268598594	0.918438130188495	0.45430998171732034	0.8068615672776995	0.8854053123288655	0.8159902375220841	1.0	0.3	0.0	0.01479802889689464	46
1436	0.0033453546959469073	0.0003084934921572492	0.00024294192482712988	0.9896872224334404	-1	0.3333333333333333	1	0.5	4	0.6666666666666666	6	0.4583333333333333	0.4444444444444444	7	4	3	2	0	0.6666666666666666	6	4	11	0.2857142857142857	0.5714285714285714	0.5856043409021645	0.6583938005242664	0.8307850152649532	0.6129099549928533	0.7739626318341072	0.9256018803093605	0.8127296575601962	0.7706949837608964	0.5714285714285714	0	0.0	0.00024294192482712988	11
1016	0.006090516130956936	0.000709889886837245	0.0005684168516918082	0.99652271445706	-1	0	0	0.5	2	0.75	3	1.0	0.75	5	3	0	0	0	0.16666666666666666	6	1	6	0.0	0.4	0.7226551441309199	0.9603782864994317	0.7163518263616993	0.6971810832720935	0.6452427730844371	0.7746808200604112	0.8855516641535677	0.8522381847890266	0	0	0.0	0.0005684168516918082	19
2160	0.048130630096367435	0.010911382120906987	0.009742962082042231	0.7197323754209426	-1	0	0	0.4	4	0.6923076923076923	9	0.4166666666666667	0.6153846153846154	12	8	2	1	0	0.25	12	3	15	0.25	0.15384615384615385	0.8151008296462973	0.8304873311896429	0.9001610488800476	0.7787537668913758	0.6343128776537134	0.8954220421774303	0.7980673589585117	0.8409020774440356	1.0	0.08333333333333333	0.0	0.009742962082042231	25
4743	0.040418101861745916	0.017587494564203915	0.016912647084285932	0.646165068434259	-1	0	0	0.125	1	1.0	9	1.0	1.0	10	9	0	1	0	0.09090909090909091	1	11	11	0.3333333333333333	0	0.9411373592546838	0.6495776288329483	0.8038003268598594	0.918438130188495	0.6343128776537134	0.8061475228132652	0.844066294082501	0.815761118092802	1.0	0.3	0.0	0.016912647084285932	47
2587	0.02157878857400499	0.0042199095736356685	0.0034746934766863953	0.5828175601003476	-1	0	0	0.16666666666666666	1	1.0	7	1.0	1.0	8	7	0	1	0	0.1111111111111111	1	9	9	0.3333333333333333	0	0.9654602046864487	0.6631212101537183	0.8416424427163453	0.9389164598474375	0.60985582127833	0.8248023921827028	0.851678343623952	0.8392937581489411	1.0	0.375	0.0	0.0034746934766863953	7
540	0.0004678390765243481	0.00011723818740257076	0.00011723459120102464	0.9979402809170812	-1	0	0	1.0	1	0	0	1.0	0	1	0	0	0	0	0.5	1	2	2	0.0	0	0	0	0	0	0	0	0	0	0	0	0	0.00011723459120102464	38
1317	0.039172038317345635	0.0051140254775614655	-0.005063015913879211	0.7342113721868069	-1	0	0	0.4	4	0.6923076923076923	9	0.625	0.6153846153846154	12	8	2	1	0	0.16666666666666666	12	2	15	0.25	0.15384615384615385	0.7727881351632148	0.8477264614305501	0.8666061199845855	0.7771260929787359	0.6736429062450036	0.8911001342602327	0.7980673589585117	0.84413225501614	1.0	0.08333333333333333	0.0	-0.0005063015913879211	2
436	0.004404618934588791	0.0011522348826398599	-0.0011356918972555833	0.9970340184247029	-1	0	0	0.6666666666666666	2	0.5	1	0.6666666666666666	0.5	3	1	0	0	0	0.6666666666666666	3	2	4	0.0	0	0.4488088719019322	0.908094409276651	0.7519414217953205	0.959442155995328	0.7020975004519986	0.8063036307848415	0.8545499526261287	0.9083338895967308	0	0	0.0	-0.00011356918972555833	7
1765	0.049529151620823136	0.010913697715377693	0.009814217248055005	0.7180035754160004	-1	0	0	0.4	4	0.6923076923076923	9	0.4166666666666667	0.6153846153846154	12	8	2	1	0	0.25	12	3	15	0.25	0.15384615384615385	0.8151008296462973	0.8304873311896429	0.9001610488800476	0.7787537668913758	0.6343128776537134	0.8954220421774303	0.7980673589585117	0.8409020774440356	1.0	0.08333333333333333	0.0	0.009814217248055005	55
731	0.009483009191143256	0.0013563817893047427	0.0013257289470830062	0.9557278872822144	-1	0	0	0.25	1	1.0	4	1.0	1.0	5	4	0	0	0	0.16666666666666666	1	6	6	0.0	0	0.45739982284410663	0.9056282147914604	0.6475076958718693	0.8568649233863894	0.6880223931147789	0.6583785419691652	0.7098017516565815	0.8276388645971159	0	0	0.0	0.0013257289470830062	7
1153	0.001064219934023173	0.00024928178828175846	0.00024927798845284253	0.9968519702292227	-1	0	0	1.0	1	0	0	1.0	0	1	0	0	0	0	0.5	1	2	2	0.0	0	0	0	0	0	0	0	0	0	0	0	0	0.00024927798845284253	18
597	0.028242996731678082	0.0020559577008808783	0.0009995044911462912	0.8942367209207399	-1	0	0	0.2	1	1.0	5	1.0	1.0	6	5	0	0	0	0.14285714285714285	7	1	7	0.0	0	0.5442546169618989	0.9420481721112027	0.5376372857101017	0.9074551966165549	0.6175584876769968	0.82175199644161	0.8179166853537252	0.9002392848290945	0	0	0.0	0.0009995044911462912	10
930	0.014286312384788714	0.006309884905513299	0.00629776673718671	0.9962754574664421	-1	0.5	1	0.5714285714285714	4	0.625	5	0.4166666666666667	0.625	8	5	1	0	0	0.375	8	3	10	0.0	1.0	0.9941544366549652	0.8825871079202461	0.7008898641450392	0.8746229301913777	0.5501693440831469	0.9402056810264292	0.9156084550873679	0.9036340863539447	0	0	0.0	0.00629776673718671	52
4343	0.04037617596063958	0.014822276047139486	0.01289177790041069	0.6661055281816528	-1	0	0	0.125	1	1.0	9	1.0	1.0	10	9	0	1	0	0.09090909090909091	1	11	11	0.3333333333333333	0	0.9411373592546838	0.6495776288329483	0.8038003268598594	0.918438130188495	0.5894814469899201	0.7933686280915302	0.8476750398124986	0.811728745969872	1.0	0.3	0.0	0.01289177790041069	14
1742	0.04518377395154539	0.005858912119306128	0.005396157908422093	0.7053430269739898	-1	0	0	0.4	4	0.6666666666666666	8	0.5833333333333334	0.6666666666666666	11	8	2	2	0	0.16666666666666666	12	2	14	0.4	0.16666666666666666	0.8026100861652509	0.8319225569467112	0.9337159777755095	0.7888482316849121	0.6343128776537134	0.9032108657085567	0.7980673589585117	0.847730508727958	0.5454545454545454	0.09090909090909091	0.0	0.005396157908422093	24
3935	0.017000778430079626	0.003986467150141954	-0.0007930728340965132	0.9189527355517498	-1	0	0	0.2	1	1.0	5	1.0	1.0	6	5	0	1	0	0.14285714285714285	1	7	7	0.3333333333333333	0	0.936001031459561	0.6878855497728933	0.6444480725341123	0.9360829590530391	0.4121458589409352	0.8125336685321868	0.9179933561387	0.8384819612029933	1.0	0.5	0.0	-7.930728340965133e-05	3
4039	0.03787012390174525	0.0182191706614222	0.002274150064847028	0.7754195161525166	-1	0	0	0.25	2	0.9	9	0.5454545454545454	0.9	11	9	0	0	0	0.18181818181818182	2	11	12	0.0	0	0.8729462554004723	0.8262820336976417	0.8416424427163453	0.9347510000130964	0.5174592174385068	0.9161676230036033	0.8192095006079764	0.9006365565149358	0	0	0.0	0.002274150064847028	3
3413	0.04054688870314228	0.01437151210901462	0.012219422861278832	0.6702251127927111	-1	0	0	0.125	1	1.0	9	1.0	1.0	10	9	0	1	0	0.09090909090909091	1	11	11	0.3333333333333333	0	0.9411373592546838	0.6495776288329483	0.8038003268598594	0.918438130188495	0.5176472582421503	0.7895928389606416	0.8788608285712376	0.8105604953503007	1.0	0.3	0.0	0.012219422861278832	7
384	0.0011017342293735653	0.00020705791838766815	0.00020561828628980677	0.9883792444599022	-1	0	0	0.3333333333333333	1	1.0	2	0.6666666666666666	0.5	2	1	1	2	0	0.6666666666666666	2	3	4	0.4	0	0.7707015349305	0.8115561687615638	0.29644407632775477	0.8770127418322561	0.5235040200505701	0.9339553327298662	0.8793057994648577	0.8833521021793751	0.75	0.5	0.0	0.00020561828628980677	24
2218	0.05293807249117467	0.0037105782701719442	-0.00215984948618362	0.6495454773573424	-1	0	0	0.3	3	0.7692307692307693	10	0.3409090909090909	0.6923076923076923	11	9	3	1	0	0.36363636363636365	11	4	15	0.125	0	0.7135564255929076	0.8990691300670566	0.6475076958718693	0.9296789854608456	0.6880223931147789	0.8947303154466809	0.7714070183146089	0.9091166457374257	1.0	0.36363636363636365	0.0	-0.000215984948618362	3
259	0.027297466398511668	0.0011249072505463246	0.0008275678428548433	0.9585529704297137	-1	0	0	0.3333333333333333	2	0.7142857142857143	5	0.375	0.7142857142857143	6	5	2	2	0	0.6666666666666666	6	4	9	0.2857142857142857	0.6666666666666666	0.5456486177630674	0.8803828560052281	0.4916533118412363	0.8914725880050123	0.7232140942658332	0.924246081386155	0.8240848925864278	0.900351860102705	0.5833333333333333	0.5	0.0	0.0008275678428548433	36
4247	0.04105226464283052	0.016220785881554144	-0.00933156876595919	0.6293045010128301	-1	0	0	0.14285714285714285	1	1.0	8	1.0	1.0	9	8	0	1	0	0.1	1	10	10	0.3333333333333333	0	0.9411373592546838	0.6889700152687973	0.7659582110033734	0.9239448117954638	0.6343128776537134	0.8109041209948303	0.8660642877532805	0.8296005677187795	1.0	0.3333333333333333	0.0	-0.000933156876595919	0
5049	0.04042576358954191	0.017724089210012794	0.01647971669521904	0.6454343004770765	-1	0	0	0.125	1	1.0	9	1.0	1.0	10	9	0	1	0	0.09090909090909091	1	11	11	0.3333333333333333	0	0.9411373592546838	0.6495776288329483	0.8038003268598594	0.918438130188495	0.5462274087199354	0.8096012504766681	0.8605913035492296	0.8168732943906982	1.0	0.3	0.0	0.01647971669521904	21
2168	0.048276137166194034	0.011126404752100963	0.010083805054411912	0.7172497657510751	-1	0	0	0.4	4	0.6923076923076923	9	0.4166666666666667	0.6153846153846154	12	8	2	1	0	0.25	12	3	15	0.25	0.15384615384615385	0.8151008296462973	0.8304873311896429	0.9001610488800476	0.7787537668913758	0.6343128776537134	0.8954220421774303	0.7980673589585117	0.8409020774440356	1.0	0.08333333333333333	0.0	0.010083805054411912	40
2415	0.06705044895159092	0.0050389659909605864	0.003540459310384795	0.6006371459522731	-1	0	0	0.2	2	0.8461538461538461	11	0.5357142857142857	0.7692307692307693	12	10	2	1	0	0.14285714285714285	2	14	15	0.16666666666666666	0	0.6445861513493305	0.8764044363356749	0.7708920865825339	0.9373560331583546	0.6880223931147789	0.9173202338501772	0.7714070183146089	0.9134861356036991	1.0	0.3333333333333333	0.0	0.003540459310384795	12
3333	0.040387514695289284	0.01727678382403312	0.01567191390091606	0.6388124086360312	-1	0	0	0.125	1	1.0	9	1.0	1.0	10	9	0	1	0	0.09090909090909091	1	11	11	0.3333333333333333	0	0.9411373592546838	0.6495776288329483	0.8038003268598594	0.918438130188495	0.5176472582421503	0.7895928389606416	0.8788608285712376	0.8105604953503007	1.0	0.3	0.0	0.01567191390091606	79
2197	0.049688473806864364	0.011168256588745294	0.010452612465156358	0.7328108745628643	-1	0	0	0.4	4	0.6923076923076923	9	0.4166666666666667	0.6153846153846154	12	8	2	1	0	0.25	12	3	15	0.25	0.15384615384615385	0.8151008296462973	0.8304873311896429	0.9001610488800476	0.7787537668913758	0.6343128776537134	0.8954220421774303	0.7980673589585117	0.8409020774440356	1.0	0.08333333333333333	0.0	0.010452612465156358	74
2090	0.04914409933341178	0.01134068481838398	0.010068343310514401	0.7168923540871392	-1	0	0	0.4	4	0.6923076923076923	9	0.4166666666666667	0.6153846153846154	12	8	2	1	0	0.25	12	3	15	0.25	0.15384615384615385	0.8151008296462973	0.8304873311896429	0.9001610488800476	0.7787537668913758	0.6343128776537134	0.8954220421774303	0.7980673589585117	0.8409020774440356	1.0	0.08333333333333333	0.0	0.010068343310514401	35
772	1.2533934979371242e-05	2.8227633491699736e-08	2.1663746064735e-08	0.9999987374520227	-1	1.0	1	1.0	4	0.25	1	0.5	0.25	4	1	1	0	0	0.75	4	3	6	0.0	1.0	0.9941544366549652	0.8851146288203993	0.6009735470082578	0.8682723516242291	0.49399468303407323	0.8754251937774451	0.9145162796876349	0.876437487254464	0	0	0.0	2.1663746064735e-08	8
1920	0.04359853265242027	0.0027327276015456556	-0.0022847226993549822	0.7169735725162021	-1	0	0	0.4	4	0.6923076923076923	9	0.625	0.6153846153846154	12	8	2	1	0	0.16666666666666666	12	2	15	0.25	0.15384615384615385	0.8026100861652509	0.8374393032542043	0.9001610488800476	0.7830937572645122	0.6871294766621299	0.9078765298407555	0.8042748545812721	0.8503082906952384	1.0	0.08333333333333333	0.0	-0.00022847226993549823	5
3800	0.03988534405868849	0.017037859998068932	0.01500863370100106	0.6327832332527784	-1	0	0	0.125	1	1.0	9	1.0	1.0	10	9	0	1	0	0.09090909090909091	1	11	11	0.3333333333333333	0	0.9411373592546838	0.6495776288329483	0.8038003268598594	0.918438130188495	0.5217703523445522	0.7890850889965308	0.877853640940766	0.8104041538384776	1.0	0.3	0.0	0.01500863370100106	19
73	0.019550798645943224	0.0007621226498374051	0.0005881071267088483	0.987665078690762	-1	0	0	0.16666666666666666	1	1.0	7	0.5	0.7142857142857143	6	5	2	2	0	0.5	6	3	9	0.2857142857142857	0.2857142857142857	0.26745236943189377	0.7242014717452072	0.19973203220753605	0.917266680753444	0.31382763044750206	0.9580733183032919	0.9038530001924908	0.8972214074241812	0.5833333333333333	0.3333333333333333	0.0	0.0005881071267088483	28
634	0.00046734117952658183	0.00014798333875713941	0.00014798018472082352	0.9977185777904084	-1	0	0	1.0	1	0	0	1.0	0	1	0	0	0	0	0.5	1	2	2	0.0	0	0	0	0	0	0	0	0	0	0	0	0	0.00014798018472082352	61
3227	0.04015251283582955	0.017742494149515835	0.015625501819964485	0.6333779122927248	-1	0	0	0.125	1	1.0	9	1.0	1.0	10	9	0	1	0	0.09090909090909091	1	11	11	0.3333333333333333	0	0.9411373592546838	0.6495776288329483	0.8038003268598594	0.918438130188495	0.45430998171732034	0.8068615672776995	0.8854053123288655	0.8159902375220841	1.0	0.3	0.0	0.015625501819964485	15
2541	0.06555139859993624	0.012811269445361595	0.012595707520876333	0.7060446559503224	-1	0	0	0.2	2	0.8461538461538461	11	0.5357142857142857	0.7692307692307693	12	10	2	1	0	0.14285714285714285	2	14	15	0.16666666666666666	0	0.6445861513493305	0.8764044363356749	0.6475076958718693	0.925670278767641	0.6880223931147789	0.914753564140984	0.7714070183146089	0.9075971570507196	1.0	0.4166666666666667	0.0	0.012595707520876333	57
1678	0.05558624133005918	0.005151271431693312	0.00026773306253224856	0.748021907579089	-1	0	0	0.1	1	1.0	13	0.234375	0.9230769230769231	13	12	1	1	0	1.0	8	8	15	0.2	0	0.7135564255929076	0.813190002083206	0.6475076958718693	0.9413299232573131	0.6880223931147789	0.8515095400135773	0.7714070183146089	0.8805422889792931	1.0	0.38461538461538464	0.0	0.00026773306253224856	14
2420	0.049090593250860876	0.011260449574098608	0.010038174629156358	0.7143740426760947	-1	0	0	0.4	4	0.6923076923076923	9	0.4166666666666667	0.6153846153846154	12	8	2	1	0	0.25	12	3	15	0.25	0.15384615384615385	0.8151008296462973	0.8304873311896429	0.9001610488800476	0.7787537668913758	0.6343128776537134	0.8954220421774303	0.7980673589585117	0.8409020774440356	1.0	0.08333333333333333	0.0	0.010038174629156358	32
1481	0.07252786294372911	0.007087232769039152	0.00292122479722768	0.8309870081804039	-1	0	0	0.2	2	0.8461538461538461	11	0.3409090909090909	0.7692307692307693	11	10	3	1	0	0.36363636363636365	11	4	15	0.1111111111111111	0	0.6376359368428914	0.8686441876268151	0.6475076958718693	0.9279853835677965	0.6880223931147789	0.920765705430993	0.7767925071998479	0.9088209020708402	1.0	0.36363636363636365	0.0	0.00292122479722768	3
3106	0.041084643137772735	0.00876135486932069	0.00011244636116098217	0.7940565821114033	-1	0	0	0.25	2	0.9	9	0.5454545454545454	0.9	11	9	0	0	0	0.18181818181818182	2	11	12	0.0	0	0.8729462554004723	0.8443827767049461	0.7160308564668929	0.9402708626737244	0.41517154781884147	0.8579782161775775	0.8630524042247198	0.8891463485426161	0	0	0.0	0.00011244636116098217	5
1562	0.01394148206484323	0.00630916467550608	0.006297015942767071	0.9962434314918522	-1	0.5	1	0.5714285714285714	4	0.625	5	0.4166666666666667	0.625	8	5	1	0	0	0.375	8	3	10	0.0	1.0	0.9941544366549652	0.8825871079202461	0.7008898641450392	0.8746229301913777	0.5501693440831469	0.9402056810264292	0.9156084550873679	0.9036340863539447	0	0	0.0	0.006297015942767071	29
1383	0.014726813210011586	0.006616520720552344	0.006615748789752283	0.9961445793978905	-1	0.5	1	0.5714285714285714	4	0.625	5	0.4166666666666667	0.625	8	5	1	0	0	0.375	8	3	10	0.0	1.0	0.9941544366549652	0.8825871079202461	0.7008898641450392	0.8746229301913777	0.5501693440831469	0.9308902479024053	0.8908204482312386	0.8990479879469623	0	0	0.0	0.006615748789752283	37
701	5.505339925310266e-05	3.0807840769956195e-07	-2.3088910703987526e-07	0.9999962403580006	-1	0	0	0.5	2	0.75	3	0.6	0.25	2	1	3	5	0	0.4	5	2	6	0.5555555555555556	0.4	0.3366810809367909	0.6941796077990926	0.48708914184240576	0.8876334693613348	0.32452623356575566	0.6087480542165297	0.7783437916796402	0.7520407506438833	0.5	0.5	0.0	-2.3088910703987526e-08	5
4056	0.04085937182284712	0.01588582338688468	0.014828396268887066	0.6589547837502373	-1	0	0	0.125	1	1.0	9	1.0	1.0	10	9	0	1	0	0.09090909090909091	1	11	11	0.3333333333333333	0	0.9411373592546838	0.6495776288329483	0.8038003268598594	0.918438130188495	0.5462274087199354	0.8359259021067219	0.8647813595056053	0.8257171246230632	1.0	0.3	0.0	0.014828396268887066	19
1133	0.08428511519460023	0.00950652878501302	-0.008209140820618839	0.689091000060297	-1	0	0	0.2	2	0.9230769230769231	12	0.5357142857142857	0.9230769230769231	14	12	0	2	0	0.14285714285714285	14	2	15	1.0	0	0.6541106556464064	0.8720690650008689	0.44048463829373735	0.8446812541773	0.595221306057136	0.7960033720398362	0.7714070183146089	0.8399853819406601	0.6071428571428571	0.6428571428571429	0.0	-0.0008209140820618838	0
529	3.7171257432419016e-09	3.720484954269053e-09	-3.4425750223057295e-10	0.9999998162512277	-1	0	0	0	0	0	0	1.0	0	0	0	0	1	0	1.0	1	1	1	0.25	0	0	0	0	0	0	0	0	0	0	0	0	-0.1	1
4719	0.039985631892940375	0.0182078578692633	0.017075276996063565	0.64786193752349	-1	0	0	0.125	1	1.0	9	1.0	1.0	10	9	0	1	0	0.09090909090909091	1	11	11	0.3333333333333333	0	0.9411373592546838	0.6495776288329483	0.8038003268598594	0.918438130188495	0.6343128776537134	0.854432206456407	0.8402636830268275	0.8324042945336583	1.0	0.3	0.0	0.017075276996063565	12
4748	0.04051411318247431	0.016059551663341377	0.014691060268042318	0.6597478044432992	-1	0	0	0.125	1	1.0	9	1.0	1.0	10	9	0	1	0	0.09090909090909091	1	11	11	0.3333333333333333	0	0.9411373592546838	0.6495776288329483	0.8038003268598594	0.918438130188495	0.5462274087199354	0.8096012504766681	0.8605913035492296	0.8168732943906982	1.0	0.3	0.0	0.014691060268042318	13
4515	0.03965788340155511	0.01703508693506397	0.014846186620659268	0.6494335310954167	-1	0	0	0.125	1	1.0	9	1.0	1.0	10	9	0	1	0	0.09090909090909091	1	11	11	0.3333333333333333	0	0.9411373592546838	0.6495776288329483	0.8038003268598594	0.918438130188495	0.5490132843034295	0.8522876302980821	0.8359495023136083	0.8316058156844527	1.0	0.3	0.0	0.014846186620659268	18
3621	0.039827811167788024	0.01730898370767322	0.015190996068877258	0.6384444839526053	-1	0	0	0.125	1	1.0	9	1.0	1.0	10	9	0	1	0	0.09090909090909091	1	11	11	0.3333333333333333	0	0.9411373592546838	0.6495776288329483	0.8038003268598594	0.918438130188495	0.5176472582421503	0.7895928389606416	0.8788608285712376	0.8105604953503007	1.0	0.3	0.0	0.015190996068877258	62
1924	0.051485245672779505	0.006898093049184376	-0.006889784992888341	0.6616066767184713	-1	0	0	0.3	3	0.7692307692307693	10	0.4166666666666667	0.6923076923076923	12	9	2	1	0	0.25	12	3	15	0.2	0	0.8026100861652509	0.8292086112019889	0.9516450483148727	0.7430923600008056	0.6343128776537134	0.8891499746008369	0.7980673589585117	0.8284583002775661	1.0	0.08333333333333333	0.0	-0.0006889784992888342	0
1185	0.014381210566083632	0.006600661368700751	0.006550652211227747	0.9961282923780059	-1	0.5	1	0.5714285714285714	4	0.625	5	0.4166666666666667	0.625	9	5	0	0	0	0.375	8	3	10	0.0	1.0	0.9883088733099303	0.9073311287011515	0.6609636287411448	0.9025154704938625	0.5674452371800038	0.9308282694400448	0.8397822072272625	0.9144182889810677	0	0	0.0	0.006550652211227747	45
2074	0.0629480328951367	0.01018507988405171	0.009029947718175177	0.707541493091744	-1	0	0	0.2	2	0.8461538461538461	11	0.5357142857142857	0.7692307692307693	12	10	2	1	0	0.14285714285714285	2	14	15	0.16666666666666666	0	0.6445861513493305	0.8764044363356749	0.6475076958718693	0.925670278767641	0.6880223931147789	0.9147517139028242	0.7714070183146089	0.9075964937635069	1.0	0.3333333333333333	0.0	0.009029947718175177	32
1100	0.00152742011820368	0.00040387866113713835	0.00015000385372159142	0.9958434059009967	-1	0	0	1.0	2	0.0	0	0.75	0	2	0	0	0	0	1.0	2	2	3	0.0	0	0	0	0	0	0	0	0	0	0	0	0	0.00015000385372159142	19
3332	0.03999329212440515	0.01722639348639163	0.015194632980478696	0.6371177875117308	-1	0	0	0.125	1	1.0	9	1.0	1.0	10	9	0	1	0	0.09090909090909091	1	11	11	0.3333333333333333	0	0.9411373592546838	0.6495776288329483	0.8038003268598594	0.918438130188495	0.6301897835513116	0.8063201172727799	0.8431749851455312	0.8158164608021258	1.0	0.3	0.0	0.015194632980478696	94
1497	0.05160971334115712	0.0037675949164303517	0.0035056278264670197	0.7622972025736641	-1	0	0	0.3	3	0.8461538461538461	11	0.5357142857142857	0.8461538461538461	14	11	0	0	0	0.14285714285714285	14	2	15	0.0	0.15384615384615385	0.8720020629191222	0.7001558308664975	0.8514757639100115	0.934954798820229	0.5934697631276225	0.8848300959163923	0.8192095006079764	0.8642226849680678	0	0	0.0	0.0035056278264670197	28
1793	0.019925010380368424	0.00799012474451111	0.007974460694500057	0.9902169284054712	-1	0.3333333333333333	1	0.5	4	0.6666666666666666	6	0.4074074074074074	0.6666666666666666	9	6	1	0	0	0.3333333333333333	9	3	11	0.0	1.0	0.9883088733099303	0.873459478926883	0.695342835898956	0.8621067442852673	0.45509591508185654	0.9424901019479237	0.956403886680195	0.8990871085193666	0	0	0.0	0.007974460694500057	15
2788	0.04088087388482109	0.016292714516709363	0.014080490005014445	0.6586410516582264	-1	0	0	0.125	1	1.0	9	1.0	1.0	10	9	0	1	0	0.09090909090909091	1	11	11	0.3333333333333333	0	0.9411373592546838	0.6495776288329483	0.8038003268598594	0.918438130188495	0.5176472582421503	0.7895928389606416	0.8788608285712376	0.8105604953503007	1.0	0.3	0.0	0.014080490005014445	65
2273	0.048776100282213346	0.011603979436936184	0.01084832296288415	0.7332402567706926	-1	0	0	0.4	4	0.6923076923076923	9	0.4166666666666667	0.6153846153846154	12	8	2	1	0	0.25	12	3	15	0.25	0.15384615384615385	0.8151008296462973	0.8304873311896429	0.9001610488800476	0.7787537668913758	0.6404846001693196	0.8695773737274226	0.7925633445662171	0.8294277354296422	1.0	0.08333333333333333	0.0	0.01084832296288415	63
4851	0.040197175287609924	0.01772395332954827	0.016305100932735038	0.643902820730067	-1	0	0	0.125	1	1.0	9	1.0	1.0	10	9	0	1	0	0.09090909090909091	1	11	11	0.3333333333333333	0	0.9411373592546838	0.6495776288329483	0.8038003268598594	0.918438130188495	0.6343128776537134	0.8061475228132652	0.844066294082501	0.815761118092802	1.0	0.3	0.0	0.016305100932735038	61
2808	0.04024837952839503	0.015613483331456063	0.013262995473293827	0.6588357076253306	-1	0	0	0.125	1	1.0	9	1.0	1.0	10	9	0	1	0	0.09090909090909091	1	11	11	0.3333333333333333	0	0.9411373592546838	0.6495776288329483	0.8038003268598594	0.918438130188495	0.45430998171732034	0.8068615672776995	0.8854053123288655	0.8159902375220841	1.0	0.3	0.0	0.013262995473293827	32
2300	0.04894444576266162	0.009381069611354053	-0.0033873315255363583	0.744051957422335	-1	0	0	0.3333333333333333	3	0.8181818181818182	9	0.5416666666666666	0.8181818181818182	12	9	0	0	0	0.16666666666666666	12	2	13	0.0	0.18181818181818182	0.8026100861652509	0.83404548028237	0.9231259690771603	0.7340247600050185	0.6871294766621299	0.9047649540529434	0.8423158492847583	0.8357601250555723	0	0	0.0	-0.0003387331525536358	2
4765	0.0214335289699833	0.004267092103878631	0.002128892748365643	0.5415363075178437	-1	0	0	0.16666666666666666	1	1.0	7	1.0	1.0	8	7	0	1	0	0.1111111111111111	1	9	9	0.3333333333333333	0	0.9654602046864487	0.6631212101537183	0.8416424427163453	0.9389164598474375	0.5475829791677679	0.876295170159697	0.8605913035492296	0.8568260312705573	1.0	0.375	0.0	0.002128892748365643	3
4938	0.042261904722655126	0.01487263824121528	0.012967887670528654	0.6636445581676255	-1	0	0	0.125	1	1.0	9	1.0	1.0	10	9	0	1	0	0.09090909090909091	1	11	11	0.3333333333333333	0	0.9411373592546838	0.6540143444210387	0.8038003268598594	0.918438130188495	0.5462274087199354	0.8096012504766681	0.8605913035492296	0.8178460602506094	1.0	0.3	0.0	0.012967887670528654	13
3592	0.040268982402025755	0.017587567571726335	0.014427022056591389	0.6206213681459154	-1	0	0	0.125	1	1.0	9	1.0	1.0	10	9	0	1	0	0.09090909090909091	1	11	11	0.3333333333333333	0	0.9411373592546838	0.6495776288329483	0.8038003268598594	0.918438130188495	0.5176472582421503	0.7895928389606416	0.8788608285712376	0.8105604953503007	1.0	0.3	0.0	0.014427022056591389	24
4117	0.039506342124966794	0.017207283264747138	0.014093938294445281	0.6370372194667968	-1	0	0	0.125	1	1.0	9	1.0	1.0	10	9	0	1	0	0.09090909090909091	1	11	11	0.3333333333333333	0	0.9411373592546838	0.6495776288329483	0.8038003268598594	0.918438130188495	0.5382723565486965	0.8242153531381631	0.8492560956259251	0.8216972894642085	1.0	0.3	0.0	0.014093938294445281	17
4205	0.04030838149345564	0.015433708632572842	0.01400553091343319	0.6599694152532083	-1	0	0	0.125	1	1.0	9	1.0	1.0	10	9	0	1	0	0.09090909090909091	1	11	11	0.3333333333333333	0	0.9411373592546838	0.6495776288329483	0.8038003268598594	0.918438130188495	0.5176472582421503	0.7895928389606416	0.8788608285712376	0.8105604953503007	1.0	0.3	0.0	0.01400553091343319	7
1264	0.014033901288469314	0.006320569782076072	0.006311240818861011	0.99621083575005	-1	0.5	1	0.5714285714285714	4	0.625	5	0.4166666666666667	0.625	9	5	0	0	0	0.375	8	3	10	0.0	1.0	0.9883088733099303	0.9073311287011515	0.6609636287411448	0.9025154704938625	0.5674452371800038	0.9308282694400448	0.8397822072272625	0.9144182889810677	0	0	0.0	0.006311240818861011	44
1819	0.04356220801317859	0.013131182711263385	-0.00202917591991284	0.7773378240520068	-1	0	0	0.4	4	0.6923076923076923	9	0.5769230769230769	0.6923076923076923	12	9	2	0	0	0.15384615384615385	13	2	15	0.0	0.15384615384615385	0.8026100861652509	0.810348595363419	0.920988009900762	0.7833481560288835	0.6343128776537134	0.8945532052182616	0.8017358888471102	0.8355147038691556	0	0	0.0	-0.000202917591991284	4
266	0.07388565781749303	0.006079944994825469	-0.005420881506586369	0.7385327613830492	-1	0	0	0.2	2	0.9230769230769231	12	0.5357142857142857	0.9230769230769231	14	12	0	0	0	0.14285714285714285	14	2	15	0.0	0	0.6746604460230963	0.9022678569832089	0.8452906222737285	0.9078625079293788	0.2678879906469692	0.9429800267723405	0.9288772855557235	0.9197320384511668	0	0	0.0	-0.0005420881506586369	2
1235	0.0709197769662318	0.004286284646762945	0.004238718413618635	0.542200992202276	-1	0	0	0.1	1	1.0	13	0.23809523809523808	0.9230769230769231	13	12	1	0	0	0.7777777777777778	7	9	15	0.0	0	0.4799533921741722	0.9205637847504339	0.39844845727512734	0.8624988416835865	0.5995780383652216	0.9384019723282908	0.8619646447193238	0.9118627298545336	0	0	0.0	0.004238718413618635	5
3095	0.046860771933589146	0.0128357257150405	0.01019417071580741	0.6815727387952568	-1	0	0	0.125	1	1.0	9	1.0	1.0	10	9	0	1	0	0.09090909090909091	1	11	11	0.3333333333333333	0	0.9411373592546838	0.6772316558723636	0.8038003268598594	0.918438130188495	0.45430998171732034	0.8068615672776995	0.8766833997747313	0.8221104700291183	1.0	0.3	0.0	0.01019417071580741	13
3733	0.04000788433554425	0.017313678038679985	0.015213781604542	0.6432005727790906	-1	0	0	0.125	1	1.0	9	1.0	1.0	10	9	0	1	0	0.09090909090909091	1	11	11	0.3333333333333333	0	0.9411373592546838	0.6495776288329483	0.8038003268598594	0.918438130188495	0.6343128776537134	0.8061475228132652	0.844066294082501	0.815761118092802	1.0	0.3	0.0	0.015213781604542	65
4986	0.0442231438149109	0.01199944938195939	0.0026340205221107413	0.6447962011031598	-1	0	0	0.125	1	1.0	9	1.0	1.0	10	9	0	1	0	0.09090909090909091	1	11	11	0.3333333333333333	0	0.9411373592546838	0.6540143444210387	0.8038003268598594	0.918438130188495	0.6343128776537134	0.8061475228132652	0.844066294082501	0.816738466414	1.0	0.3	0.0	0.0026340205221107413	8
535	0.001201328203303799	0.0005730899014459221	0.0005730813512161381	0.9917644632363346	-1	0	0	0.5	1	1.0	1	1.0	1.0	2	1	0	0	0	0.3333333333333333	1	3	3	0.0	0	0.6548756143129426	0.8985035113452687	0.7339861391311067	0.5447679974690111	0.427889722570651	0.931416735655029	0.8996991110026156	0.8397414812313778	0	0	0.0	0.0005730813512161381	69
1146	None	None	None	None	None	0.25	1	0.5	5	0.5	6	0.5	0.4166666666666667	10	5	3	1	0	0.5714285714285714	4	7	14	0.2	0.25	0.460118412374543	0.8479770600442157	0.7319454132619778	0.7805862883016282	0.3717962789481052	0.9525097570865899	0.8499401544223955	0.8803232513617937	1.0	0.1	0.0	None	0
2022	0.03755711872002726	0.002276032458890514	-0.0012893599634732013	0.7634008892161734	-1	0	0	0.3333333333333333	3	0.8181818181818182	9	0.5416666666666666	0.8181818181818182	12	9	0	0	0	0.16666666666666666	12	2	13	0.0	0.18181818181818182	0.8026100861652509	0.7831018681732184	0.9231259690771603	0.7340247600050185	0.6871294766621299	0.9047649540529434	0.8167882088564993	0.8200619463242151	0	0	0.0	-0.00012893599634732013	3
4720	0.04011599140776853	0.017610780488255724	0.015848824751722914	0.6396470659091174	-1	0	0	0.125	1	1.0	9	1.0	1.0	10	9	0	1	0	0.09090909090909091	1	11	11	0.3333333333333333	0	0.9411373592546838	0.6495776288329483	0.8038003268598594	0.918438130188495	0.5462274087199354	0.8096012504766681	0.8605913035492296	0.8168732943906982	1.0	0.3	0.0	0.015848824751722914	34
1628	0.020029646168292052	0.00785529864668383	0.007609326593908014	0.9868301455719645	-1	0.3333333333333333	1	0.5	4	0.6666666666666666	6	0.4074074074074074	0.6666666666666666	9	6	1	0	0	0.3333333333333333	9	3	11	0.0	1.0	0.9790139189780588	0.868287349537764	0.695342835898956	0.8621067442852673	0.45509591508185654	0.9382616623115692	0.9270132344739296	0.8953544749028703	0	0	0.0	0.007609326593908014	24
2753	0.06637037947432724	0.0023892711195047742	0.002384459489235258	0.6575798163496682	-1	0	0	0.1	1	1.0	13	1.0	1.0	14	13	0	1	0	0.06666666666666667	1	15	15	0.3333333333333333	0	0.7135564255929076	0.881010476116166	0.5401748925909595	0.916996589082606	0.5422488198124779	0.8270410241485396	0.7885931304199418	0.8797098426362818	1.0	0.5	0.0	0.002384459489235258	13
176	0.026109282025652516	0.0013222399877047507	0.0010737160552095801	0.9945207486819126	-1	0	0	0.2	2	0.8461538461538461	11	0.4166666666666667	0.15384615384615385	3	2	11	5	0	1.0	6	6	15	0.2	0	0.8176588436939003	0.9710796763998318	0.709024246831007	0.9616746540996313	0.2378227048223604	0.6563518954426788	0.9385593277623185	0.9213744048976521	0.3333333333333333	0.3333333333333333	0.8432968393398707	0.0010737160552095801	44
2097	0.03451600967180941	0.007848853611819882	-0.006096834506039532	0.860923362961057	-1	0	0	0.4	4	0.6923076923076923	9	0.5769230769230769	0.6923076923076923	12	9	2	0	0	0.15384615384615385	13	2	15	0.0	0.15384615384615385	0.8026100861652509	0.8176544987061485	0.8695040104659368	0.8331413911641748	0.5974982250654162	0.8668250793027362	0.82736878574661	0.840317050680105	0	0	0.0	-0.0006096834506039532	0
4243	0.04004987701576424	0.01621663399235492	0.008845713520580317	0.7058835909465524	-1	0	0	0.25	2	0.9	9	0.5454545454545454	0.9	11	9	0	0	0	0.18181818181818182	2	11	12	0.0	0	0.8729462554004723	0.8262820336976417	0.8416424427163453	0.9347510000130964	0.6260666894489099	0.893437459895853	0.788356684512808	0.8924459339306624	0	0	0.0	0.008845713520580317	1
1202	1.2705762505334124e-05	1.5406613149769795e-07	-1.5234508153886e-07	0.9999988763065384	-1	1.0	1	1.0	4	0.25	1	0.5	0.25	4	1	1	0	0	0.75	4	3	6	0.0	1.0	0.9941544366549652	0.8851146288203993	0.6920112468377232	0.7646881796871475	0.5501693440831469	0.8550078782394119	0.8744218552695489	0.8408978038802047	0	0	0.0	-1.5234508153886e-08	9
1349	0.06300826087344731	0.013950545369512582	0.012542102338194451	0.9137099243097792	-1	0	0	0.3	3	0.6923076923076923	9	0.45454545454545453	0.6923076923076923	12	9	2	1	0	0.2727272727272727	3	11	15	0.2	0	0.6472223158038897	0.955222836148657	0.7504570171944718	0.9073368161172181	0.546283571505064	0.9374107982418073	0.9058400057544777	0.9360024066273023	1.0	0.3333333333333333	0.0	0.012542102338194451	88
1296	0.019576736920544943	0.007993727058726134	0.007978056953598944	0.9902772150080948	-1	0.3333333333333333	1	0.5	4	0.6666666666666666	6	0.4074074074074074	0.6666666666666666	9	6	1	0	0	0.3333333333333333	9	3	11	0.0	1.0	0.9883088733099303	0.873459478926883	0.695342835898956	0.8621067442852673	0.45509591508185654	0.9424901019479237	0.956403886680195	0.8990871085193666	0	0	0.0	0.007978056953598944	60
1850	0.047723906332220054	0.01097142077816891	0.009814364301403122	0.7265090732255981	-1	0	0	0.4	4	0.6923076923076923	9	0.4166666666666667	0.6153846153846154	12	8	2	1	0	0.25	12	3	15	0.25	0.15384615384615385	0.8151008296462973	0.8304873311896429	0.9001610488800476	0.7787537668913758	0.6343128776537134	0.8954220421774303	0.7980673589585117	0.8409020774440356	1.0	0.08333333333333333	0.0	0.009814364301403122	27
2427	0.060728387206815275	0.008555101827213859	-0.003924691821266973	0.6719702426501124	-1	0	0	0.2	2	0.8461538461538461	11	0.5357142857142857	0.7692307692307693	12	10	2	1	0	0.14285714285714285	2	14	15	0.16666666666666666	0	0.6891129816355022	0.88729044252979	0.6475076958718693	0.925670278767641	0.6880223931147789	0.9173202338501772	0.7714070183146089	0.9113810763715655	1.0	0.3333333333333333	0.0	-0.0003924691821266973	1
2400	0.06409981952740554	0.012361686040185418	0.011938406917393169	0.7031386030496618	-1	0	0	0.2	2	0.8461538461538461	11	0.5357142857142857	0.7692307692307693	12	10	2	1	0	0.14285714285714285	2	14	15	0.16666666666666666	0	0.6445861513493305	0.8764044363356749	0.6475076958718693	0.925670278767641	0.6880223931147789	0.9173202338501772	0.7714070183146089	0.9085258829021412	1.0	0.3333333333333333	0.0	0.011938406917393169	83
1297	0.002199492169119208	0.0004920545094649684	0.00042958041062167717	0.9834287320218837	-1	0.5	1	0.7142857142857143	5	0.375	3	0.6666666666666666	0.125	6	1	3	0	0	0.6	3	5	10	0.0	0.4	0.9688714327517808	0.7495837804197105	0.5016777740441764	0.7727353463808443	0.1189416838804104	0.9487122633355838	0.9700080912959252	0.8514420498104935	0	0	0.0	0.00042958041062167717	13
96	0.03421897993938786	0.0042902250939208615	0.00410567250362443	0.9721528154820516	-1	0	0	0.3	3	0.7692307692307693	10	0.23809523809523808	0.5384615384615384	9	7	5	3	0	0.7777777777777778	9	7	15	0.25	0.14285714285714285	0.41865435612189117	0.948536450114723	0.4142538280071066	0.7610341916983872	0.6299182157754244	0.90740383930735	0.7911169122689454	0.8926641823161006	0.4444444444444444	0.1111111111111111	0.0	0.00410567250362443	13
3083	0.03872816111566735	0.002028735851333486	0.001128098563192057	0.6202721996516458	-1	0	0	0.125	1	1.0	9	1.0	1.0	10	9	0	1	0	0.09090909090909091	1	11	11	0.3333333333333333	0	0.9411373592546838	0.6738152604880794	0.8162821654939794	0.9256133941233572	0.45814193978615736	0.776637613917729	0.893729812380963	0.8172187996601271	1.0	0.3	0.0	0.001128098563192057	0
2674	0.049792119172092725	0.0018079237493167802	0.0015285629714693627	0.8212968216328791	-1	0	0	0.1	1	1.0	13	0.25	0.7692307692307693	11	10	3	2	0	0.6	6	10	15	0.2222222222222222	0	0.7135564255929076	0.8910262749219553	0.7192661576685221	0.9349029655348401	0.6880223931147789	0.899108158787532	0.7897454973758283	0.9103346914347769	0.5909090909090908	0.36363636363636365	0.0	0.0015285629714693627	19
2655	0.06335822779958239	0.014900458964497158	0.014342428104614679	0.7101705819682869	-1	0	0	0.2	2	0.8461538461538461	11	0.5357142857142857	0.7692307692307693	12	10	2	1	0	0.14285714285714285	2	14	15	0.16666666666666666	0	0.6445861513493305	0.8764044363356749	0.6475076958718693	0.925670278767641	0.6880223931147789	0.9173202338501772	0.7714070183146089	0.9085258829021412	1.0	0.3333333333333333	0.0	0.014342428104614679	37
1469	0.019886549254402867	0.008354483339442852	0.008349574285172131	0.9900977852838706	-1	0.3333333333333333	1	0.5	4	0.6666666666666666	6	0.4074074074074074	0.6666666666666666	9	6	1	0	0	0.3333333333333333	9	3	11	0.0	1.0	0.9883088733099303	0.873459478926883	0.695342835898956	0.8621067442852673	0.45509591508185654	0.9424901019479237	0.956403886680195	0.8990871085193666	0	0	0.0	0.008349574285172131	22
4442	0.04036216434508381	0.01415815961260876	0.013444042380614798	0.6714557736739284	-1	0	0	0.125	1	1.0	9	1.0	1.0	10	9	0	1	0	0.09090909090909091	1	11	11	0.3333333333333333	0	0.9411373592546838	0.6495776288329483	0.8038003268598594	0.918438130188495	0.5176472582421503	0.7895928389606416	0.8788608285712376	0.8105604953503007	1.0	0.3	0.0	0.013444042380614798	16
4655	0.03982045927892891	0.01713861049719141	0.014781433346306253	0.6326088315792509	-1	0	0	0.125	1	1.0	9	1.0	1.0	10	9	0	1	0	0.09090909090909091	1	11	11	0.3333333333333333	0	0.9411373592546838	0.6495776288329483	0.8038003268598594	0.918438130188495	0.5462274087199354	0.8359259021067219	0.8647813595056053	0.8257171246230632	1.0	0.3	0.0	0.014781433346306253	9
2875	0.04157496872961796	0.01578591484773978	0.013527190091646012	0.6601404683432386	-1	0	0	0.125	1	1.0	9	1.0	1.0	10	9	0	1	0	0.09090909090909091	1	11	11	0.3333333333333333	0	0.9411373592546838	0.6495776288329483	0.8038003268598594	0.918438130188495	0.5217703523445522	0.7890850889965308	0.877853640940766	0.8104041538384776	1.0	0.3	0.0	0.013527190091646012	59
4400	0.01415706930914511	0.005291945124104391	-0.004503352082283374	0.9555162042046341	-1	0	0	0.16666666666666666	1	1.0	6	1.0	1.0	7	6	0	1	0	0.125	1	8	8	0.3333333333333333	0	0.9411373592546838	0.6075364572823975	0.8416424427163453	0.7358551423314361	0.6343128776537134	0.933957247061331	0.8192095006079764	0.7974142159283979	1.0	0.42857142857142855	0.0	-0.0004503352082283374	1
2477	0.034935486412321415	0.005624888208416084	0.005192888019212497	0.7627424216455194	-1	0	0	0.125	1	1.0	9	1.0	1.0	10	9	0	1	0	0.09090909090909091	1	11	11	0.3333333333333333	0	0.9411373592546838	0.6495776288329483	0.8162821654939794	0.9190960858540532	0.6057327271759283	0.7973997645586102	0.8528651905389557	0.8134336870990867	1.0	0.2	0.0	0.005192888019212497	8
3096	0.040671227389641025	0.014800027711995751	0.013240752021691714	0.6704459381163212	-1	0	0	0.125	1	1.0	9	1.0	1.0	10	9	0	1	0	0.09090909090909091	1	11	11	0.3333333333333333	0	0.9411373592546838	0.6495776288329483	0.8038003268598594	0.918438130188495	0.5176472582421503	0.7895928389606416	0.8788608285712376	0.8105604953503007	1.0	0.3	0.0	0.013240752021691714	17
2922	0.035784894988629155	0.005219190773575431	0.0028910232112659734	0.7597179517200336	-1	0	0	0.125	1	1.0	9	1.0	1.0	10	9	0	1	0	0.09090909090909091	1	11	11	0.3333333333333333	0	0.9411373592546838	0.6495776288329483	0.8162821654939794	0.9190960858540532	0.6057327271759283	0.7973997645586102	0.8528651905389557	0.8134336870990867	1.0	0.3	0.0	0.0028910232112659734	8
4710	0.04048485007938426	0.01569927285735931	0.014326017493261754	0.6663804518236378	-1	0	0	0.125	1	1.0	9	1.0	1.0	10	9	0	1	0	0.09090909090909091	1	11	11	0.3333333333333333	0	0.9411373592546838	0.6495776288329483	0.8038003268598594	0.918438130188495	0.5462274087199354	0.8096012504766681	0.8605913035492296	0.8168732943906982	1.0	0.3	0.0	0.014326017493261754	17
4995	0.03978683170425654	0.01704260393705152	0.015772316194342054	0.6518381367666859	-1	0	0	0.125	1	1.0	9	1.0	1.0	10	9	0	1	0	0.09090909090909091	1	11	11	0.3333333333333333	0	0.9411373592546838	0.6495776288329483	0.8038003268598594	0.918438130188495	0.5462274087199354	0.8096012504766681	0.8605913035492296	0.8168732943906982	1.0	0.3	0.0	0.015772316194342054	27
1873	0.06376048733767511	0.010953046573107717	0.00971774992058302	0.6760706219215753	-1	0	0	0.2	2	0.8461538461538461	11	0.5357142857142857	0.7692307692307693	12	10	2	1	0	0.14285714285714285	2	14	15	0.16666666666666666	0	0.6445861513493305	0.8764044363356749	0.6475076958718693	0.925670278767641	0.6203245208581551	0.9291208188126504	0.7741111288464452	0.9130423267012245	1.0	0.4166666666666667	0.0	0.00971774992058302	15
1900	0.049511477475579706	0.011857119840264241	0.010971620494844583	0.7324831818271516	-1	0	0	0.4	4	0.6923076923076923	9	0.4166666666666667	0.6153846153846154	12	8	2	1	0	0.25	12	3	15	0.25	0.15384615384615385	0.8151008296462973	0.8304873311896429	0.9001610488800476	0.7787537668913758	0.6343128776537134	0.8954220421774303	0.7980673589585117	0.8409020774440356	1.0	0.08333333333333333	0.0	0.010971620494844583	119
4715	0.04477701879764948	0.0149857142424005	0.006048672671726072	0.6499157173019223	-1	0	0	0.125	1	1.0	9	1.0	1.0	10	9	0	1	0	0.09090909090909091	1	11	11	0.3333333333333333	0	0.9411373592546838	0.6540143444210387	0.8038003268598594	0.918438130188495	0.6343128776537134	0.8061475228132652	0.844066294082501	0.816738466414	1.0	0.3	0.0	0.006048672671726072	11
1169	0.008374568328848137	0.002055983898784674	0.0020230275135284335	0.9956097163527061	-1	0.5	1	0.7142857142857143	5	0.375	3	0.5555555555555556	0.375	7	3	2	0	0	0.5	6	3	10	0.0	1.0	1.0	0.8884158384089482	0.6609636287411448	0.8711830522450494	0.6452427730844371	0.9401689231655905	0.8397822072272625	0.9043814995819603	0	0	0.0	0.0020230275135284335	20
4281	0.037288100775132144	0.01820413042175911	0.01646206830361388	0.6866894686650602	-1	0	0	0.125	1	1.0	10	1.0	1.0	11	10	0	1	0	0.08333333333333333	1	12	12	0.3333333333333333	0	0.9411373592546838	0.6544323981665423	0.8416424427163453	0.9128243689822465	0.5771525766981433	0.7887315384924032	0.85733910323592	0.8076530303926888	1.0	0.18181818181818182	0.0	0.01646206830361388	5
1430	0.023274502642663973	0.0025059892438744247	0.001358557639925404	0.9818392460487669	-1	0	0	0.5	5	0.5	6	0.5185185185185185	0.4166666666666667	9	5	4	0	0	0.3333333333333333	9	3	14	0.0	0.16666666666666666	0.8026100861652509	0.7591912669480892	0.9297547022655337	0.7351869869713299	0.7399460756705464	0.9233947959412259	0.8048349947175724	0.825334279160749	0	0	0.0	0.001358557639925404	5
3133	0.01768449456269872	0.0061986035664980624	-0.000475412509341149	0.9148428331615158	-1	0	0	0.2	1	1.0	5	1.0	1.0	6	5	0	1	0	0.14285714285714285	1	7	7	0.3333333333333333	0	0.936001031459561	0.6878855497728933	0.6444480725341123	0.9360829590530391	0.40831390087209823	0.727171090094038	0.9229429156341429	0.8153109294272555	1.0	0.5	0.0	-4.75412509341149e-05	0
4225	0.043036261920161856	0.016215723546405207	0.016012899856345283	0.637013251261727	-1	0	0	0.125	1	1.0	9	1.0	1.0	10	9	0	1	0	0.09090909090909091	1	11	11	0.3333333333333333	0	0.9411373592546838	0.6495776288329483	0.8038003268598594	0.918438130188495	0.5462274087199354	0.8096012504766681	0.8605913035492296	0.8168732943906982	1.0	0.4	0.0	0.016012899856345283	10
4609	0.039816074150570806	0.017435766168067506	0.01578157446194052	0.6405327202177067	-1	0	0	0.125	1	1.0	9	1.0	1.0	10	9	0	1	0	0.09090909090909091	1	11	11	0.3333333333333333	0	0.9411373592546838	0.6495776288329483	0.8038003268598594	0.918438130188495	0.6343128776537134	0.8061475228132652	0.844066294082501	0.815761118092802	1.0	0.3	0.0	0.01578157446194052	22
477	1.5237733633268467e-06	9.794579084390438e-09	5.190455521280462e-09	0.9999989379064738	-1	0	0	1.0	1	0	0	1.0	0	1	0	0	1	0	0.5	1	2	2	0.3333333333333333	0	0	0	0	0	0	0	0	0	0	0	0	5.190455521280462e-09	12
4509	0.04178008233326513	0.01457001612936826	0.013168257955734914	0.6637085144764385	-1	0	0	0.125	1	1.0	9	1.0	1.0	10	9	0	1	0	0.09090909090909091	1	11	11	0.3333333333333333	0	0.9411373592546838	0.6540143444210387	0.8038003268598594	0.918438130188495	0.6343128776537134	0.8061475228132652	0.844066294082501	0.816738466414	1.0	0.3	0.0	0.013168257955734914	16
1531	1.3328195146571242e-05	2.1227145864785244e-07	-2.0883694443041568e-07	0.9999988758383456	-1	1.0	1	1.0	4	0.25	1	0.5	0.25	5	1	0	0	0	0.75	4	3	6	0.0	1.0	0.9883088733099303	0.9259914187159088	0.6520156774511946	0.8834407010594796	0.5674452371800038	0.8312403093032033	0.8397822072272625	0.8858314038334154	0	0	0.0	-2.0883694443041568e-08	12
993	0.01435069763433077	0.006319764893074846	0.00631040384504593	0.9961723184825799	-1	0.5	1	0.5714285714285714	4	0.625	5	0.4166666666666667	0.625	9	5	0	0	0	0.375	8	3	10	0.0	1.0	0.9883088733099303	0.9073311287011515	0.6609636287411448	0.9025154704938625	0.5674452371800038	0.9308282694400448	0.8397822072272625	0.9144182889810677	0	0	0.0	0.00631040384504593	72
1956	0.04992334281317949	0.012296614168662647	0.01076393700927601	0.7092146948588499	-1	0	0	0.4	4	0.6923076923076923	9	0.4166666666666667	0.6153846153846154	12	8	2	1	0	0.25	12	3	15	0.25	0.15384615384615385	0.8151008296462973	0.8304873311896429	0.9001610488800476	0.7787537668913758	0.6343128776537134	0.8954220421774303	0.7980673589585117	0.8409020774440356	1.0	0.08333333333333333	0.0	0.01076393700927601	70
2125	0.049832997002163586	0.012236205978357905	0.010695265863481112	0.7102990974262768	-1	0	0	0.4	4	0.6923076923076923	9	0.4166666666666667	0.6153846153846154	12	8	2	1	0	0.25	12	3	15	0.25	0.15384615384615385	0.8151008296462973	0.8304873311896429	0.9001610488800476	0.7787537668913758	0.6343128776537134	0.8954220421774303	0.7980673589585117	0.8409020774440356	1.0	0.08333333333333333	0.0	0.010695265863481112	66
329	7.441373390594407e-05	5.722538380505982e-06	5.70418350725384e-06	0.998388107629181	-1	0	0	0.6666666666666666	2	0.5	1	0.6666666666666666	0.5	2	1	1	0	0	0.6666666666666666	2	3	4	0.0	0	0.339809725631635	0.8720494850674982	0.844165807587882	0.8261153011283668	0.25429043402015583	0.7919207902843836	0.9479313995024404	0.832673649296246	0	0	0.0	5.70418350725384e-06	16
4923	0.041040324841980495	0.018118860718794975	0.016225235571084906	0.6318614749328864	-1	0	0	0.125	1	1.0	9	1.0	1.0	10	9	0	1	0	0.09090909090909091	1	11	11	0.3333333333333333	0	0.9411373592546838	0.6495776288329483	0.8038003268598594	0.918438130188495	0.5462274087199354	0.8096012504766681	0.8605913035492296	0.8168732943906982	1.0	0.3	0.0	0.016225235571084906	65
4100	0.04130436776954347	0.017907775610718556	0.017131890019836157	0.6511704271684975	-1	0	0	0.125	1	1.0	9	1.0	1.0	10	9	0	1	0	0.09090909090909091	1	11	11	0.3333333333333333	0	0.9411373592546838	0.6495776288329483	0.8038003268598594	0.918438130188495	0.6343128776537134	0.8061475228132652	0.844066294082501	0.815761118092802	1.0	0.3	0.0	0.017131890019836157	41
3651	0.04053381506959975	0.01575704193561937	0.01373719337796385	0.6592973610893779	-1	0	0	0.125	1	1.0	9	1.0	1.0	10	9	0	1	0	0.09090909090909091	1	11	11	0.3333333333333333	0	0.9411373592546838	0.6495776288329483	0.8038003268598594	0.918438130188495	0.5176472582421503	0.7895928389606416	0.8788608285712376	0.8105604953503007	1.0	0.3	0.0	0.01373719337796385	32
3017	0.0416374150998407	0.006159017719742999	0.004432503919940882	0.7459733614004849	-1	0	0	0.3	3	0.7692307692307693	10	0.5769230769230769	0.6923076923076923	12	9	2	0	0	0.15384615384615385	2	13	15	0.0	0	0.6857517012330289	0.8879166366476445	0.5977046536024803	0.9460213239131495	0.6717046340890036	0.9000351173365443	0.7885931304199418	0.9150546180061832	0	0	0.0	0.004432503919940882	5
3318	0.04020038743737574	0.01601264221891148	0.013923563888535394	0.6536425599303723	-1	0	0	0.125	1	1.0	9	1.0	1.0	10	9	0	1	0	0.09090909090909091	1	11	11	0.3333333333333333	0	0.9411373592546838	0.6495776288329483	0.8038003268598594	0.918438130188495	0.5176472582421503	0.7895928389606416	0.8788608285712376	0.8105604953503007	1.0	0.3	0.0	0.013923563888535394	30
166	0.032427613642534395	0.0034093345569564952	0.002651586164858757	0.9768172698212433	-1	0	0	0.2	2	0.9230769230769231	12	0.234375	0.6153846153846154	9	8	5	3	0	1.0	8	8	15	0.23076923076923078	0.14285714285714285	0.7871203101162768	0.9411879209549301	0.39630249958204394	0.7931814716683785	0.7327084945942659	0.9170894431159138	0.8655312493065067	0.8978428578584312	0.5555555555555556	0.1111111111111111	0.0	0.002651586164858757	25
668	0.00045857396205273873	0.00012110599635716633	0.000121102549071297	0.9979870746487315	-1	0	0	1.0	1	0	0	1.0	0	1	0	0	0	0	0.5	1	2	2	0.0	0	0	0	0	0	0	0	0	0	0	0	0	0.000121102549071297	21
4556	0.045347012723687914	0.013966988246203751	0.013860901051733805	0.7100072430038333	-1	0	0	0.125	1	1.0	10	1.0	1.0	11	10	0	1	0	0.08333333333333333	1	12	12	0.3333333333333333	0	0.9411373592546838	0.79977958546139	0.7409945337351331	0.9107520372453765	0.45814193978615736	0.8428246676935006	0.8192095006079764	0.85762739574312	1.0	0.2727272727272727	0.0	0.013860901051733805	12
3250	0.021250239532745484	0.004496220151558852	0.0018694101542285184	0.5508721091127917	-1	0	0	0.16666666666666666	1	1.0	7	1.0	1.0	8	7	0	1	0	0.1111111111111111	1	9	9	0.3333333333333333	0	0.9654602046864487	0.6631212101537183	0.8416424427163453	0.9389164598474375	0.60985582127833	0.8248023921827028	0.851678343623952	0.8392937581489411	1.0	0.375	0.0	0.0018694101542285184	2
394	6.05052949086042e-09	5.3737259833121715e-09	5.171097817219591e-10	0.9999993237331061	-1	0	0	1.0	1	0	0	1.0	0	0	0	1	1	0	0.5	2	1	2	0.16666666666666666	0	0	0	0	0	0	0	0	0	0	0	0	-0.1	0
4182	0.040273297365935434	0.016054669061733782	0.014797933194185407	0.6661363184257565	-1	0	0	0.125	1	1.0	9	1.0	1.0	10	9	0	1	0	0.09090909090909091	1	11	11	0.3333333333333333	0	0.9411373592546838	0.6495776288329483	0.8038003268598594	0.918438130188495	0.5462274087199354	0.8096012504766681	0.8605913035492296	0.8168732943906982	1.0	0.3	0.0	0.014797933194185407	35
3029	0.04047338891981472	0.014962746036930069	0.013402792852492178	0.6709985691520991	-1	0	0	0.125	1	1.0	9	1.0	1.0	10	9	0	1	0	0.09090909090909091	1	11	11	0.3333333333333333	0	0.9411373592546838	0.6495776288329483	0.8038003268598594	0.918438130188495	0.5176472582421503	0.7895928389606416	0.8788608285712376	0.8105604953503007	1.0	0.3	0.0	0.013402792852492178	28
532	0.048670962256485595	0.013801570526731022	0.013000958896895362	0.6186990325688018	-1	0	0	0.4	4	0.6153846153846154	8	0.45454545454545453	0.6153846153846154	12	8	2	0	0	0.2727272727272727	11	3	15	0.0	0	0.6916380483213725	0.9184659341997248	0.8525497275305197	0.9284484688020479	0.25432928420840223	0.9163927456890097	0.9443557902572984	0.9212677995544379	0	0	0.0	0.013000958896895362	22
4249	0.03984466174014307	0.017465480423326983	0.016288131517859367	0.6340744006742064	-1	0	0	0.125	1	1.0	9	1.0	1.0	10	9	0	1	0	0.09090909090909091	1	11	11	0.3333333333333333	0	0.9411373592546838	0.6495776288329483	0.8038003268598594	0.918438130188495	0.6343128776537134	0.8061475228132652	0.844066294082501	0.815761118092802	1.0	0.3	0.0	0.016288131517859367	26
229	2.0705006318243593e-06	7.1470878817665745e-09	2.8280086065780947e-09	0.9999990644782178	-1	0	0	1.0	1	0	0	1.0	0	1	0	0	1	0	0.5	1	2	2	0.3333333333333333	0	0	0	0	0	0	0	0	0	0	0	0	2.8280086065780947e-09	33
3794	0.039821207767013075	0.01734929734467104	0.014634498662814356	0.6439389255364079	-1	0	0	0.125	1	1.0	9	1.0	1.0	10	9	0	1	0	0.09090909090909091	1	11	11	0.3333333333333333	0	0.9411373592546838	0.6495776288329483	0.8038003268598594	0.918438130188495	0.5176472582421503	0.7895928389606416	0.8788608285712376	0.8105604953503007	1.0	0.3	0.0	0.014634498662814356	17
742	0.009257016491829447	6.499425741994413e-05	5.961398909916505e-05	0.9566960014844377	-1	0	0	0.5	3	0.7142857142857143	5	0.42857142857142855	0.7142857142857143	5	5	3	0	0	0.42857142857142855	3	7	9	0.0	1.0	0.9299850581238724	0.9372762547369682	0.5763727784002814	0.7430425462747866	0.3885774297912459	0.7719535390368584	0.9017171177085034	0.840481974988263	0	0	0.0	5.961398909916505e-05	2
386	0.0009674445193044791	6.748802988116724e-05	6.746273609003445e-05	0.99739265977169	-1	0	0	0.6666666666666666	2	0.5	1	0.6666666666666666	0.5	3	1	0	0	0	0.6666666666666666	3	2	4	0.0	0	0.34872444906149197	0.8145476927523605	0.6782783361217292	0.9170031825392233	0.7020975004519986	0.7234519895373044	0.8545499526261287	0.8340487642230666	0	0	0.0	6.746273609003445e-05	26
3891	0.04600055854765403	0.013212822172151532	-0.003609227911765423	0.6754939384191718	-1	0	0	0.125	1	1.0	9	1.0	1.0	10	9	0	1	0	0.09090909090909091	1	11	11	0.3333333333333333	0	0.9411373592546838	0.6495776288329483	0.7913184882257391	0.915170133649417	0.5462274087199354	0.8448273316034236	0.8460272100591534	0.8268425621052624	1.0	0.3	0.0	-0.0003609227911765423	1
4628	0.04007616687774666	0.017647117336189105	0.016404157504854227	0.6333991697992287	-1	0	0	0.125	1	1.0	9	1.0	1.0	10	9	0	1	0	0.09090909090909091	1	11	11	0.3333333333333333	0	0.9411373592546838	0.6495776288329483	0.8038003268598594	0.918438130188495	0.6343128776537134	0.8061475228132652	0.844066294082501	0.815761118092802	1.0	0.3	0.0	0.016404157504854227	43
2241	0.04983099721312001	0.011492813207109194	0.010686122202308693	0.730692279973781	-1	0	0	0.4	4	0.6923076923076923	9	0.4166666666666667	0.6153846153846154	12	8	2	1	0	0.25	12	3	15	0.25	0.15384615384615385	0.8151008296462973	0.8304873311896429	0.9001610488800476	0.7787537668913758	0.6343128776537134	0.8954220421774303	0.7980673589585117	0.8409020774440356	1.0	0.08333333333333333	0.0	0.010686122202308693	30
1841	0.022791376761596427	0.003438401869888283	0.0033324312712838737	0.9153574747222563	-1	0.25	1	0.5	5	0.46153846153846156	6	0.375	0.38461538461538464	9	5	5	1	0	0.625	8	5	15	0.1	0.2	0.6376359368428914	0.9181262048689792	0.7968253484922958	0.8835919686647947	0.8612624844564711	0.9608098498131205	0.8497679096627845	0.9274255957731298	1.0	0.3333333333333333	0.0	0.0033324312712838737	15
4315	0.04110272561561522	0.017896593027383202	0.016082330923612508	0.6479891434083729	-1	0	0	0.125	1	1.0	9	1.0	1.0	10	9	0	1	0	0.09090909090909091	1	11	11	0.3333333333333333	0	0.9411373592546838	0.6495776288329483	0.8038003268598594	0.918438130188495	0.5176472582421503	0.7895928389606416	0.8788608285712376	0.8105604953503007	1.0	0.3	0.0	0.016082330923612508	21
1603	0.05088111112787494	0.011789629470918068	0.010575478570211553	0.7115240692696518	-1	0	0	0.4	4	0.6923076923076923	9	0.4166666666666667	0.6153846153846154	12	8	2	1	0	0.25	12	3	15	0.25	0.15384615384615385	0.8151008296462973	0.8304873311896429	0.9001610488800476	0.7787537668913758	0.6343128776537134	0.8954220421774303	0.7980673589585117	0.8409020774440356	1.0	0.08333333333333333	0.0	0.010575478570211553	52
41	0.08360902814860015	0.008186068620396466	0.005811821993253076	0.6932553602333492	-1	0	0	0.1	1	1.0	13	1.0	1.0	14	13	0	1	0	0.06666666666666667	15	1	15	0.3333333333333333	0	0.4413556764643329	0.8507272531778163	0.34958916009379953	0.749397056935094	0.7869335908979836	0.8827838917068623	0.8565031259857324	0.8345548716368857	1.0	0.21428571428571427	0.0	0.005811821993253076	24
3266	0.03982136626463674	0.014409723575222112	0.0124074035380723	0.670795458801615	-1	0	0	0.125	1	1.0	9	1.0	1.0	10	9	0	1	0	0.09090909090909091	1	11	11	0.3333333333333333	0	0.9411373592546838	0.6495776288329483	0.8038003268598594	0.918438130188495	0.5176472582421503	0.7895928389606416	0.8788608285712376	0.8105604953503007	1.0	0.3	0.0	0.0124074035380723	15
4306	0.04065369374732169	0.014964514002954994	0.014086980325271546	0.6666331740759117	-1	0	0	0.125	1	1.0	9	1.0	1.0	10	9	0	1	0	0.09090909090909091	1	11	11	0.3333333333333333	0	0.9411373592546838	0.6495776288329483	0.8038003268598594	0.918438130188495	0.6343128776537134	0.8061475228132652	0.844066294082501	0.815761118092802	1.0	0.3	0.0	0.014086980325271546	31
2913	0.03475301925011868	0.010763060670230445	0.010120495713677768	0.782435541548804	-1	0	0	0.125	1	1.0	9	1.0	1.0	10	9	0	1	0	0.09090909090909091	1	11	11	0.3333333333333333	0	0.9411373592546838	0.6632428986650262	0.8416424427163453	0.8887028415677576	0.5526266486015314	0.7961026102974091	0.8592744458041237	0.7977810654950483	1.0	0.4	0.0	0.010120495713677768	3
4334	0.036730231160712896	0.00959564832238852	0.008418529718095723	0.6981792357714947	-1	0	0	0.125	1	1.0	9	1.0	1.0	10	9	0	1	0	0.09090909090909091	1	11	11	0.3333333333333333	0	0.9411373592546838	0.7957760932044052	0.7409945337351331	0.9108559797763094	0.6057327271759283	0.8897389556428105	0.8788608285712376	0.8725953042801021	1.0	0.3	0.0	0.008418529718095723	10
2727	0.06452006477512584	0.009480791060033435	0.008190978509199214	0.6786833749848109	-1	0	0	0.2	2	0.8461538461538461	11	0.5357142857142857	0.7692307692307693	12	10	2	1	0	0.14285714285714285	2	14	15	0.16666666666666666	0	0.6445861513493305	0.8764044363356749	0.6475076958718693	0.925670278767641	0.6880223931147789	0.9173202338501772	0.7714070183146089	0.9085258829021412	1.0	0.3333333333333333	0.0	0.008190978509199214	33
4041	0.04009825409203216	0.01532947073253276	0.013853077475697856	0.6648896419355337	-1	0	0	0.125	1	1.0	9	1.0	1.0	10	9	0	1	0	0.09090909090909091	1	11	11	0.3333333333333333	0	0.9411373592546838	0.6495776288329483	0.8038003268598594	0.918438130188495	0.5176472582421503	0.7895928389606416	0.8788608285712376	0.8105604953503007	1.0	0.3	0.0	0.013853077475697856	18
2643	0.0649965960275059	0.0032186822111904025	0.0032127831089390903	0.6685438920839171	-1	0	0	0.1	1	1.0	13	1.0	1.0	14	13	0	1	0	0.06666666666666667	1	15	15	0.3333333333333333	0	0.7135564255929076	0.881010476116166	0.5401748925909595	0.916996589082606	0.5422488198124779	0.8270410241485396	0.7885931304199418	0.8797098426362818	1.0	0.5	0.0	0.0032127831089390903	14
4960	0.04043722267899652	0.017125496990456814	0.016022936334395485	0.65197938372166	-1	0	0	0.125	1	1.0	9	1.0	1.0	10	9	0	1	0	0.09090909090909091	1	11	11	0.3333333333333333	0	0.9411373592546838	0.6495776288329483	0.8038003268598594	0.918438130188495	0.6343128776537134	0.8061475228132652	0.844066294082501	0.815761118092802	1.0	0.4	0.0	0.016022936334395485	45
2984	0.03536044881013032	0.005817250162605165	0.005479551356419751	0.7625454946422352	-1	0	0	0.125	1	1.0	9	1.0	1.0	10	9	0	1	0	0.09090909090909091	1	11	11	0.3333333333333333	0	0.9411373592546838	0.6495776288329483	0.8162821654939794	0.9190960858540532	0.6057327271759283	0.7973997645586102	0.8528651905389557	0.8134336870990867	1.0	0.2	0.0	0.005479551356419751	5
1128	0.01670507911586921	0.001448372216447808	0.00034367771750316417	0.9528148704423143	-1	0	0	0.2	1	1.0	5	1.0	1.0	5	5	1	2	0	0.14285714285714285	7	1	7	0.3333333333333333	0	0.7250527375387454	0.9171484791373935	0.5585688524145848	0.8399212872267184	0.9011663588469215	0.9333589158611267	0.8943069227086439	0.9032419379066082	0.7	0	0.0	0.00034367771750316417	6
2141	0.06998269470569903	0.009236785424153685	0.008830996950103266	0.7290641813852041	-1	0	0	0.1	1	1.0	13	1.0	1.0	14	13	0	1	0	0.06666666666666667	1	15	15	0.3333333333333333	0	0.7135564255929076	0.8883986901964724	0.5322969122664729	0.8825311341867554	0.5422488198124779	0.8715939576094662	0.7769391756821907	0.8810151097913225	1.0	0.5	0.0	0.008830996950103266	6
3247	0.03982335115421402	0.015040388945211154	0.013646123713268602	0.6697444788873246	-1	0	0	0.125	1	1.0	9	1.0	1.0	10	9	0	1	0	0.09090909090909091	1	11	11	0.3333333333333333	0	0.9411373592546838	0.6495776288329483	0.8038003268598594	0.918438130188495	0.5176472582421503	0.7895928389606416	0.8788608285712376	0.8105604953503007	1.0	0.3	0.0	0.013646123713268602	18
779	0.014252445534379193	0.006311760577339903	0.006299636257996324	0.9962926526637946	-1	0.5	1	0.5714285714285714	4	0.625	5	0.4166666666666667	0.625	8	5	1	0	0	0.375	8	3	10	0.0	1.0	0.9941544366549652	0.8825871079202461	0.7008898641450392	0.8746229301913777	0.5501693440831469	0.9402056810264292	0.9156084550873679	0.9036340863539447	0	0	0.0	0.006299636257996324	32
3768	0.040432983500747456	0.014984563789121228	0.01240563583979614	0.659691978892399	-1	0	0	0.125	1	1.0	9	1.0	1.0	10	9	0	1	0	0.09090909090909091	1	11	11	0.3333333333333333	0	0.9411373592546838	0.6495776288329483	0.8038003268598594	0.918438130188495	0.5217703523445522	0.7890850889965308	0.877853640940766	0.8104041538384776	1.0	0.3	0.0	0.01240563583979614	15
996	0.00935382533741192	0.0014944645808561456	0.00019595680665558616	0.9744593963059823	-1	0	0	0.4	2	0.8	4	0.5833333333333334	0.8	6	4	0	0	0	0.3333333333333333	6	2	7	0.0	0	0.7777820141957258	0.9442943815508537	0.699844319514842	0.7729216832933384	0.6864737143173306	0.9135265381500814	0.8440194720039887	0.8945016584529195	0	0	0.0	0.00019595680665558616	13
2850	0.03998537526077837	0.014865163674602036	0.01246686605712543	0.6672966338689155	-1	0	0	0.125	1	1.0	9	1.0	1.0	10	9	0	1	0	0.09090909090909091	1	11	11	0.3333333333333333	0	0.9411373592546838	0.6495776288329483	0.8038003268598594	0.918438130188495	0.5217703523445522	0.7890850889965308	0.877853640940766	0.8104041538384776	1.0	0.3	0.0	0.01246686605712543	40
2182	0.05017917385287853	0.01124413424515704	0.010293296305656813	0.7235478899608736	-1	0	0	0.4	4	0.6923076923076923	9	0.4166666666666667	0.6153846153846154	12	8	2	1	0	0.25	12	3	15	0.25	0.15384615384615385	0.8151008296462973	0.8304873311896429	0.9001610488800476	0.7787537668913758	0.6404846001693196	0.8695773737274226	0.7925633445662171	0.8294277354296422	1.0	0.08333333333333333	0.0	0.010293296305656813	35
4622	0.03902029638298731	0.01744169576567962	0.01481318519294475	0.6425930966875617	-1	0	0	0.125	1	1.0	9	1.0	1.0	10	9	0	1	0	0.09090909090909091	1	11	11	0.3333333333333333	0	0.9411373592546838	0.6495776288329483	0.8038003268598594	0.918438130188495	0.5176472582421503	0.7895928389606416	0.8788608285712376	0.8105604953503007	1.0	0.3	0.0	0.01481318519294475	19
627	0.003597138091423543	0.0006130295095374977	0.0006128172590563165	0.983602298894123	-1	0	0	0.5	2	0.6666666666666666	2	0.625	0.6666666666666666	3	2	1	1	0	0.5	2	4	5	0.2	0	0.5856043409021645	0.8175380735598567	0.729841212286177	0.9002317897658206	0.29705825377260686	0.8678537956178781	0.5967351771362274	0.8653619340758376	1.0	0	0.0	0.0006128172590563165	9
3440	0.04112204235348414	0.01506759462730258	0.01431304224001008	0.6667180986615328	-1	0	0	0.125	1	1.0	9	1.0	1.0	10	9	0	1	0	0.09090909090909091	1	11	11	0.3333333333333333	0	0.9411373592546838	0.6495776288329483	0.8038003268598594	0.918438130188495	0.6343128776537134	0.8061475228132652	0.844066294082501	0.815761118092802	1.0	0.3	0.0	0.01431304224001008	26
4597	0.03919034517850706	0.016575630147779793	0.01499353690430259	0.6549319587187858	-1	0	0	0.125	1	1.0	9	1.0	1.0	10	9	0	1	0	0.09090909090909091	1	11	11	0.3333333333333333	0	0.9411373592546838	0.6495776288329483	0.8038003268598594	0.918438130188495	0.6343128776537134	0.8061475228132652	0.844066294082501	0.815761118092802	1.0	0.3	0.0	0.01499353690430259	23
3783	0.03760439383757963	0.009226881353205815	0.009162144960985958	0.6479307819596309	-1	0	0	0.125	1	1.0	9	1.0	1.0	10	9	0	1	0	0.09090909090909091	1	11	11	0.3333333333333333	0	0.9411373592546838	0.6495776288329483	0.778836649591619	0.9172655864367009	0.6343128776537134	0.8061475228132652	0.8481500640462296	0.8149807508982866	1.0	0.3	0.0	0.009162144960985958	2
360	4.98468797146177e-06	9.323203040577066e-08	-3.4494631623418304e-08	0.9999915705547069	-1	0.5	1	0.7142857142857143	5	0.25	2	0.5	0	3	0	6	2	0	0.8	5	4	10	0.15384615384615385	0.25	0	0	0	0	0	0	0	0	0	0	0	-3.4494631623418304e-09	6
520	0.0018994988460126659	0.000728246763277907	3.7049240086371096e-05	0.9886427462314085	-1	0	0	0.5	2	0.6666666666666666	2	0.625	0.3333333333333333	2	1	2	0	0	0.5	4	2	5	0.0	0	0.5706884174411917	0.892453461962907	0.8198903297383339	0.7527132339398346	0.4644053528598082	0.671197634313287	0.8613929398473394	0.7882258660466254	0	0	0.0	3.7049240086371096e-05	12
3326	0.03977650006240857	0.017121114835162255	0.01530968436797197	0.635487069894743	-1	0	0	0.125	1	1.0	9	1.0	1.0	10	9	0	1	0	0.09090909090909091	1	11	11	0.3333333333333333	0	0.9411373592546838	0.6495776288329483	0.8038003268598594	0.918438130188495	0.5176472582421503	0.7895928389606416	0.8788608285712376	0.8105604953503007	1.0	0.3	0.0	0.01530968436797197	43
1404	0.10491878503590157	0.0009236226952698061	0.0004226868687416907	0.6844437230115871	-1	0	0	0.1	1	1.0	13	1.0	1.0	14	13	0	1	0	0.06666666666666667	1	15	15	0.3333333333333333	0	0.5856043409021645	0.859667413914579	0.5401748925909595	0.8900872523823298	0.5422488198124779	0.847872870950307	0.7714070183146089	0.866927246093034	1.0	0.5	0.0	0.0004226868687416907	2
928	0.0004717868519504428	0.00012335136294745833	0.00012334785358906748	0.9979750081769316	-1	0	0	1.0	1	0	0	1.0	0	1	0	0	0	0	0.5	1	2	2	0.0	0	0	0	0	0	0	0	0	0	0	0	0	0.00012334785358906748	18
3781	0.03996518860431924	0.016469460488285254	0.014983007593592688	0.6579265636213474	-1	0	0	0.125	1	1.0	9	1.0	1.0	10	9	0	1	0	0.09090909090909091	1	11	11	0.3333333333333333	0	0.9411373592546838	0.6495776288329483	0.8038003268598594	0.918438130188495	0.6343128776537134	0.8061475228132652	0.844066294082501	0.815761118092802	1.0	0.3	0.0	0.014983007593592688	18
3403	0.0404831641667512	0.014951581932832069	0.01360873616525471	0.6663451651853667	-1	0	0	0.125	1	1.0	9	1.0	1.0	10	9	0	1	0	0.09090909090909091	1	11	11	0.3333333333333333	0	0.9411373592546838	0.6495776288329483	0.8038003268598594	0.918438130188495	0.5176472582421503	0.7895928389606416	0.8788608285712376	0.8105604953503007	1.0	0.3	0.0	0.01360873616525471	8
1557	1.3313226387232434e-05	1.471845512196905e-07	-1.3664867352060133e-07	0.9999988297737045	-1	1.0	1	1.0	4	0.25	1	0.5	0.25	4	1	1	0	0	0.75	4	3	6	0.0	1.0	0.9941544366549652	0.8851146288203993	0.6920112468377232	0.7646881796871475	0.611495746822837	0.8387567884444505	0.8456106064306007	0.8352243170403937	0	0	0.0	-1.3664867352060133e-08	10
3509	0.0376559082133468	0.0026894797479446414	0.0025601370955179647	0.49877917798183546	-1	0	0	0.125	1	1.0	9	1.0	1.0	10	9	0	1	0	0.09090909090909091	1	11	11	0.3333333333333333	0	0.9411373592546838	0.6547494880131048	0.778836649591619	0.9161852681322404	0.45430998171732034	0.8306175638810738	0.8739694692896964	0.8235423697916359	1.0	0.2	0.0	0.0025601370955179647	8
4754	0.04073081640676084	0.01805619632698209	0.01634300933551964	0.6492287232654168	-1	0	0	0.125	1	1.0	9	1.0	1.0	10	9	0	1	0	0.09090909090909091	1	11	11	0.3333333333333333	0	0.9411373592546838	0.6495776288329483	0.8038003268598594	0.918438130188495	0.6343128776537134	0.8061475228132652	0.844066294082501	0.815761118092802	1.0	0.3	0.0	0.01634300933551964	51
4605	0.03058685780883298	0.00650295843507992	0.0033969897697476827	0.5841821119712435	-1	0	0	0.16666666666666666	1	1.0	7	1.0	1.0	8	7	0	1	0	0.1111111111111111	1	9	9	0.3333333333333333	0	0.9411373592546838	0.6748619642866759	0.8416424427163453	0.9389164598474375	0.6343128776537134	0.8583202108297316	0.844066294082501	0.8525467309740984	1.0	0.375	0.0	0.0033969897697476827	6
4430	0.040130490191512144	0.015002700458595931	0.013838552411463425	0.6706703225664967	-1	0	0	0.125	1	1.0	9	1.0	1.0	10	9	0	1	0	0.09090909090909091	1	11	11	0.3333333333333333	0	0.9411373592546838	0.6495776288329483	0.8038003268598594	0.918438130188495	0.6343128776537134	0.854432206456407	0.8402636830268275	0.8324042945336583	1.0	0.4	0.0	0.013838552411463425	21
2809	0.0693579007082925	0.016006840644431895	0.01423097696055128	0.6922561554514206	-1	0	0	0.2	2	0.8461538461538461	11	0.5357142857142857	0.7692307692307693	12	10	2	1	0	0.14285714285714285	2	14	15	0.16666666666666666	0	0.6066259069743224	0.8694517549917721	0.6475076958718693	0.9345061548825261	0.6880223931147789	0.9107054331500315	0.7741111288464452	0.9082251179514431	1.0	0.4166666666666667	0.0	0.01423097696055128	21
832	0.0005578729898367017	0.0001298077389126963	0.00012980438844868594	0.9986013922354524	-1	0	0	1.0	1	0	0	1.0	0	1	0	0	1	0	0.5	1	2	2	0.3333333333333333	0	0	0	0	0	0	0	0	0	0	0	0	0.00012980438844868594	22
1258	0.014161426763469421	0.006312700874652724	0.006300585880404823	0.9962452112091477	-1	0.5	1	0.5714285714285714	4	0.625	5	0.4166666666666667	0.625	8	5	1	0	0	0.375	8	3	10	0.0	1.0	0.9941544366549652	0.8825871079202461	0.7008898641450392	0.8746229301913777	0.5501693440831469	0.9402056810264292	0.9156084550873679	0.9036340863539447	0	0	0.0	0.006300585880404823	49
2662	0.040743401898839966	0.017485012395461384	0.01564262865330727	0.6470676857398174	-1	0	0	0.125	1	1.0	9	1.0	1.0	10	9	0	1	0	0.09090909090909091	1	11	11	0.3333333333333333	0	0.9411373592546838	0.6495776288329483	0.8038003268598594	0.918438130188495	0.5176472582421503	0.7895928389606416	0.8788608285712376	0.8105604953503007	1.0	0.3	0.0	0.01564262865330727	15
3947	0.03973879682957008	0.017199840956661692	0.015350459234794942	0.6337878331804694	-1	0	0	0.125	1	1.0	9	1.0	1.0	10	9	0	1	0	0.09090909090909091	1	11	11	0.3333333333333333	0	0.9411373592546838	0.6495776288329483	0.8038003268598594	0.918438130188495	0.5176472582421503	0.7895928389606416	0.8788608285712376	0.8105604953503007	1.0	0.3	0.0	0.015350459234794942	30
308	0.008385007415950102	0.0024899002394052146	0.000668963182396288	0.9765927900624344	-1	0	0	0.25	1	1.0	3	1.0	1.0	3	3	1	3	0	0.2	5	1	5	0.5	0	0.8000120229417126	0.8415405466151881	0.466927478754263	0.6576010986406019	0.7751310013712629	0.8689497330310273	0.8225487976125797	0.8029266357601601	0.3333333333333333	0.3333333333333333	0.0	0.000668963182396288	4
970	0.016687820672442417	0.0011683045422798874	-0.000741247305048225	0.9688624949155342	-1	0.5	1	0.5	3	0.5714285714285714	4	0.375	0.5714285714285714	7	4	1	0	0	0.6666666666666666	6	4	9	0.0	0.6666666666666666	0.8768803723022833	0.9244187314815236	0.5577846055055878	0.9432954551713483	0.6343128776537134	0.9457793512669533	0.8190618291886574	0.9384748358288898	0	0	0.0	-7.41247305048225e-05	8
2010	0.03573737604762285	0.005800219820237595	0.005346879412698354	0.7602362944883612	-1	0	0	0.125	1	1.0	9	1.0	1.0	10	9	0	1	0	0.09090909090909091	1	11	11	0.3333333333333333	0	0.9411373592546838	0.6495776288329483	0.8162821654939794	0.9190960858540532	0.6057327271759283	0.7973997645586102	0.8528651905389557	0.8134336870990867	1.0	0.3	0.0	0.005346879412698354	9
579	4.881285044429252e-06	2.563379510829276e-08	2.4941729998892653e-08	0.999997995615233	-1	0	0	0.5	1	1.0	1	1.0	1.0	2	1	0	3	0	0.3333333333333333	3	1	3	1.0	0	0.7839154635211949	0.8966778950232117	0.8260078387255974	0.8506771085573424	0.40542418934187163	0.916688859888637	0.8963797166302226	0.8908692472277728	0.5	1.0	0.0	2.4941729998892653e-08	8
1087	0.06463602972063884	0.015277407737277137	0.0068919779996859335	0.687358683382478	-1	0	0	0.2	2	0.9230769230769231	12	0.38461538461538464	0.9230769230769231	14	12	0	2	0	0.23076923076923078	13	3	15	1.0	0	0.5089025604981258	0.9149553781394603	0.38005005558513616	0.9081592418168528	0.5422488198124779	0.8351706525477667	0.7775897890945894	0.8905718928597623	0.5714285714285714	0.5	0.0	0.0068919779996859335	93
3142	0.039850000316615786	0.017338629332330623	0.014688584390056582	0.6207020635351423	-1	0	0	0.125	1	1.0	9	1.0	1.0	10	9	0	1	0	0.09090909090909091	1	11	11	0.3333333333333333	0	0.9411373592546838	0.6495776288329483	0.8038003268598594	0.918438130188495	0.5176472582421503	0.7895928389606416	0.8788608285712376	0.8105604953503007	1.0	0.3	0.0	0.014688584390056582	14
2724	0.06538923427787506	0.017449015327179896	0.017368424774529805	0.7038733837303259	-1	0	0	0.2	2	0.8461538461538461	11	0.5357142857142857	0.7692307692307693	12	10	2	1	0	0.14285714285714285	2	14	15	0.16666666666666666	0	0.6445861513493305	0.8764044363356749	0.6475076958718693	0.925670278767641	0.6880223931147789	0.9147480045971733	0.7714070183146089	0.907595164050315	1.0	0.3333333333333333	0.0	0.017368424774529805	44
3405	0.03998391979622383	0.01733514007687985	0.015348493912867777	0.6460641287851452	-1	0	0	0.125	1	1.0	9	1.0	1.0	10	9	0	1	0	0.09090909090909091	1	11	11	0.3333333333333333	0	0.9411373592546838	0.6495776288329483	0.8038003268598594	0.918438130188495	0.5176472582421503	0.7895928389606416	0.8788608285712376	0.8105604953503007	1.0	0.3	0.0	0.015348493912867777	49
2605	0.05019460277601147	0.01096769968910204	0.009458098939588055	0.7143186632407877	-1	0	0	0.4	4	0.6923076923076923	9	0.4166666666666667	0.6153846153846154	12	8	2	1	0	0.25	12	3	15	0.25	0.15384615384615385	0.8151008296462973	0.8304873311896429	0.9001610488800476	0.7787537668913758	0.6404846001693196	0.8695773737274226	0.7925633445662171	0.8294277354296422	1.0	0.08333333333333333	0.0	0.009458098939588055	26
3823	0.04009522196893867	0.01506397913226892	0.013391453634790962	0.6709924242554854	-1	0	0	0.125	1	1.0	9	1.0	1.0	10	9	0	1	0	0.09090909090909091	1	11	11	0.3333333333333333	0	0.9411373592546838	0.6495776288329483	0.8038003268598594	0.918438130188495	0.6343128776537134	0.8061475228132652	0.844066294082501	0.815761118092802	1.0	0.3	0.0	0.013391453634790962	25
2915	0.040304105479279734	0.01690849419255522	0.014606389835585352	0.6393197535616262	-1	0	0	0.125	1	1.0	9	1.0	1.0	10	9	0	1	0	0.09090909090909091	1	11	11	0.3333333333333333	0	0.9411373592546838	0.6495776288329483	0.8038003268598594	0.918438130188495	0.5176472582421503	0.7895928389606416	0.8788608285712376	0.8105604953503007	1.0	0.3	0.0	0.014606389835585352	46
630	1.2778983575108894e-05	1.753894772889754e-07	1.7520839964955921e-07	0.9999987823023926	-1	1.0	1	1.0	4	0.25	1	0.5	0.25	4	1	1	0	0	0.75	4	3	6	0.0	1.0	0.9941544366549652	0.8851146288203993	0.6009735470082578	0.8682723516242291	0.5501693440831469	0.8550078782394119	0.9050063615898248	0.8699663002720793	0	0	0.0	1.7520839964955921e-07	10
3650	0.03993431419522712	0.014821491982302018	0.013465217210998328	0.6680249821153998	-1	0	0	0.125	1	1.0	9	1.0	1.0	10	9	0	1	0	0.09090909090909091	1	11	11	0.3333333333333333	0	0.9411373592546838	0.6495776288329483	0.8038003268598594	0.918438130188495	0.5176472582421503	0.7895928389606416	0.8788608285712376	0.8105604953503007	1.0	0.3	0.0	0.013465217210998328	21
2957	0.041265249010666555	0.017528265024914506	0.015672153043459452	0.6428006131489687	-1	0	0	0.125	1	1.0	9	1.0	1.0	10	9	0	1	0	0.09090909090909091	1	11	11	0.3333333333333333	0	0.9411373592546838	0.6495776288329483	0.8038003268598594	0.918438130188495	0.5490132843034295	0.8170650409493139	0.8359495023136083	0.8193122129965367	1.0	0.3	0.0	0.015672153043459452	100
4774	0.04103473692514133	0.012994459015131785	0.010434712767996415	0.6665325707766157	-1	0	0	0.125	1	1.0	9	1.0	1.0	10	9	0	1	0	0.09090909090909091	1	11	11	0.3333333333333333	0	0.9411373592546838	0.6540143444210387	0.8038003268598594	0.918438130188495	0.6343128776537134	0.8061475228132652	0.844066294082501	0.816738466414	1.0	0.3	0.0	0.010434712767996415	9
2579	0.03638569717575802	0.005852365233101019	0.005032852356177704	0.7605316414755443	-1	0	0	0.125	1	1.0	9	1.0	1.0	10	9	0	1	0	0.09090909090909091	1	11	11	0.3333333333333333	0	0.9411373592546838	0.6495776288329483	0.8162821654939794	0.9190960858540532	0.6057327271759284	0.7969232323548295	0.851678343623952	0.8132845576048555	1.0	0.3	0.0	0.005032852356177704	9
4654	0.031211341769946017	0.009840238778224654	0.009671615212927875	0.9664978351376594	-1	0	0	0.125	1	1.0	9	1.0	1.0	10	9	0	1	0	0.09090909090909091	1	11	11	0.3333333333333333	0	0.9411373592546838	0.636221750623085	0.778836649591619	0.9190941833713017	0.6274776120444084	0.9040041161874807	0.8435546851774396	0.8511789811746865	1.0	0.3	0.0	0.009671615212927875	5
1144	0.028064186724153777	0.0064753065407534656	0.006070451952618261	0.9276252543914327	-1	0.25	1	0.5	5	0.46153846153846156	6	0.42857142857142855	0.46153846153846156	10	6	4	2	0	0.7142857142857143	7	5	15	0.25	0.2	0.6996941309298326	0.9084557180126972	0.8059412117908877	0.7549296189683532	0.615001903650676	0.9604209357616373	0.8162304469219432	0.9005207918922153	0.55	0.4	0.0	0.006070451952618261	31
4503	0.04015270383650846	0.017320419991555452	0.01619143110539203	0.627716927754823	-1	0	0	0.125	1	1.0	9	1.0	1.0	10	9	0	1	0	0.09090909090909091	1	11	11	0.3333333333333333	0	0.9411373592546838	0.6495776288329483	0.8038003268598594	0.918438130188495	0.6343128776537134	0.8061475228132652	0.844066294082501	0.815761118092802	1.0	0.3	0.0	0.01619143110539203	29
1629	0.06339586231225647	0.016538389506387544	0.015400696041089259	0.7108572261464722	-1	0	0	0.2	2	0.8461538461538461	11	0.5357142857142857	0.7692307692307693	12	10	2	1	0	0.14285714285714285	2	14	15	0.16666666666666666	0	0.6445861513493305	0.8764044363356749	0.6475076958718693	0.925670278767641	0.6880223931147789	0.9173202338501772	0.7714070183146089	0.9085258829021412	1.0	0.3333333333333333	0.0	0.015400696041089259	140
1318	0.04772091594226964	0.002738553832294927	-0.0012735528770616447	0.701459120803806	-1	0	0	0.4	4	0.6923076923076923	9	0.5769230769230769	0.6923076923076923	13	9	1	0	0	0.15384615384615385	13	2	15	0.0	0.15384615384615385	0.7226551441309199	0.832991865844702	0.8363454078354376	0.922130144606082	0.5606835724771189	0.8919581179743041	0.7557151422630181	0.8872722599059392	0	0	0.0	-0.00012735528770616448	5
4345	0.04329856451186614	0.0022868236195964717	0.0021920202106114938	0.7472149328660281	-1	0	0	0.125	1	1.0	9	1.0	1.0	10	9	0	1	0	0.09090909090909091	1	11	11	0.3333333333333333	0	0.9411373592546838	0.8063694048962765	0.728512695101013	0.9036059003150604	0.5138153001733133	0.8151641990752769	0.8372455762307911	0.847632688063678	1.0	0.3	0.0	0.0021920202106114938	6
4084	0.04003877085858051	0.017562958339811724	0.015464419668715862	0.6455127038586295	-1	0	0	0.125	1	1.0	9	1.0	1.0	10	9	0	1	0	0.09090909090909091	1	11	11	0.3333333333333333	0	0.9411373592546838	0.6495776288329483	0.8038003268598594	0.918438130188495	0.5176472582421503	0.7895928389606416	0.8788608285712376	0.8105604953503007	1.0	0.3	0.0	0.015464419668715862	41
3708	0.03951814959095313	0.002924379676552961	0.0027841496902925376	0.5237041462582654	-1	0	0	0.125	1	1.0	9	1.0	1.0	10	9	0	1	0	0.09090909090909091	1	11	11	0.3333333333333333	0	0.9411373592546838	0.6547494880131048	0.778836649591619	0.9161852681322404	0.6343128776537134	0.8061475228132652	0.834715815596604	0.8154150090081915	1.0	0.3	0.0	0.0027841496902925376	6
264	0.03153864858493771	0.002603794583430432	0.001994017972090104	0.9749346242255043	-1	0	0	0.2	2	0.9230769230769231	12	0.234375	0.6153846153846154	9	8	5	3	0	1.0	8	8	15	0.23076923076923078	0.14285714285714285	0.7871203101162768	0.9411879209549301	0.39630249958204394	0.7931814716683785	0.7327084945942659	0.9170894431159138	0.8655312493065067	0.8978428578584312	0.5555555555555556	0.1111111111111111	0.0	0.001994017972090104	14
2057	0.04961833059738276	0.011453363108243828	0.009758628523069	0.7167937447182531	-1	0	0	0.4	4	0.6923076923076923	9	0.4166666666666667	0.6153846153846154	12	8	2	1	0	0.25	12	3	15	0.25	0.15384615384615385	0.8151008296462973	0.8304873311896429	0.9001610488800476	0.7787537668913758	0.6343128776537134	0.8954220421774303	0.7980673589585117	0.8409020774440356	1.0	0.08333333333333333	0.0	0.009758628523069	32
3476	0.04093930582423574	0.017291090953039136	0.015800614249235526	0.6292900232062975	-1	0	0	0.125	1	1.0	9	1.0	1.0	10	9	0	1	0	0.09090909090909091	1	11	11	0.3333333333333333	0	0.9411373592546838	0.6495776288329483	0.8038003268598594	0.918438130188495	0.5462274087199354	0.8825156766999067	0.8605913035492296	0.8435640478685018	1.0	0.3	0.0	0.015800614249235526	14
4617	0.039320334828218347	0.017386865514789046	0.01570831208905088	0.6413845934606701	-1	0	0	0.125	1	1.0	9	1.0	1.0	10	9	0	1	0	0.09090909090909091	1	11	11	0.3333333333333333	0	0.9411373592546838	0.6495776288329483	0.8038003268598594	0.918438130188495	0.6343128776537134	0.8061475228132652	0.844066294082501	0.815761118092802	1.0	0.3	0.0	0.01570831208905088	41
1282	0.05477058041836316	0.013096433244041864	0.012409848040917033	0.7180892044090018	-1	0	0	0.2	2	0.9230769230769231	12	1.0	0.9230769230769231	14	12	0	0	0	0.06666666666666667	15	1	15	0.0	0.14285714285714285	0.8026100861652509	0.817000819212725	0.7409945337351331	0.9036288975916591	0.6675668752658421	0.9061801879257727	0.8592744458041237	0.8808752031208135	0	0	0.0	0.012409848040917033	1
2226	0.04988159965830577	0.011590891660619192	0.010599679220527465	0.7339887859268031	-1	0	0	0.4	4	0.6923076923076923	9	0.4166666666666667	0.6153846153846154	12	8	2	1	0	0.25	12	3	15	0.25	0.15384615384615385	0.8151008296462973	0.8304873311896429	0.9001610488800476	0.7787537668913758	0.6404846001693196	0.8695773737274226	0.7925633445662171	0.8294277354296422	1.0	0.08333333333333333	0.0	0.010599679220527465	46
4002	0.04074642724270039	0.015133120579396205	0.014312188756887275	0.6709221610875562	-1	0	0	0.125	1	1.0	9	1.0	1.0	10	9	0	1	0	0.09090909090909091	1	11	11	0.3333333333333333	0	0.9411373592546838	0.6495776288329483	0.8038003268598594	0.918438130188495	0.6343128776537134	0.8061475228132652	0.844066294082501	0.815761118092802	1.0	0.3	0.0	0.014312188756887275	24
4115	0.03990644486503671	0.017232807007855254	0.014994650748272765	0.6229988910454924	-1	0	0	0.125	1	1.0	9	1.0	1.0	10	9	0	1	0	0.09090909090909091	1	11	11	0.3333333333333333	0	0.9411373592546838	0.6495776288329483	0.8038003268598594	0.918438130188495	0.5176472582421503	0.7895928389606416	0.8788608285712376	0.8105604953503007	1.0	0.3	0.0	0.014994650748272765	15
2709	0.02057367228873106	0.0018790497335324555	-0.001878539770443773	0.9558800817163638	-1	0	0	0.42857142857142855	3	0.75	6	0.5555555555555556	0.75	9	6	0	0	0	0.2222222222222222	9	2	10	0.0	0.5	0.8729462554004723	0.928806194330628	0.7160308564668929	0.92117786236548	0.41517154781884147	0.8386338187377556	0.7821317245578909	0.9024736735929193	0	0	0.0	-0.0001878539770443773	6
2933	0.03942398143669092	0.014908871976376128	0.013232644412548655	0.6636558952098397	-1	0	0	0.125	1	1.0	9	1.0	1.0	10	9	0	1	0	0.09090909090909091	1	11	11	0.3333333333333333	0	0.9411373592546838	0.6495776288329483	0.8038003268598594	0.918438130188495	0.5176472582421503	0.7895928389606416	0.8788608285712376	0.8105604953503007	1.0	0.3	0.0	0.013232644412548655	42
1086	0.023279307897355304	0.0030051456372513995	-0.0029443005004639524	0.6266517952744501	-1	0	0	0.2	1	1.0	5	1.0	1.0	5	5	1	3	0	0.14285714285714285	7	1	7	0.5	0	0.38540866345731406	0.9201252284135158	0.4143225557115578	0.8024617367791802	0.9011663588469215	0.8091388261386135	0.8638624856516272	0.8536360484702262	0.2	0.4	0.0	-0.00029443005004639524	3
1288	0.07539888953080023	0.012651611742860959	0.010706133175949973	0.6904421974270911	-1	0	0	0.2	2	0.8461538461538461	11	0.5357142857142857	0.7692307692307693	12	10	2	1	0	0.14285714285714285	2	14	15	0.16666666666666666	0	0.6066259069743224	0.8694517549917721	0.6475076958718693	0.925670278767641	0.6880223931147789	0.9173202338501772	0.7741111288464452	0.9067742578600871	1.0	0.3333333333333333	0.0	0.010706133175949973	33
289	0.01453791016217791	0.005839243239496462	0.00583615168474143	0.9962841562549047	-1	0.5	1	0.5714285714285714	4	0.625	5	0.4166666666666667	0.625	8	5	1	0	0	0.375	8	3	10	0.0	1.0	0.9941544366549652	0.8825871079202461	0.7008898641450392	0.8746229301913777	0.5501693440831469	0.9402056810264292	0.9156084550873679	0.9036340863539447	0	0	0.0	0.00583615168474143	28
2470	0.06156540316909556	0.014960830910081586	0.010731931386961307	0.6986256982787628	-1	0	0	0.2	2	0.8461538461538461	11	0.5357142857142857	0.7692307692307693	12	10	2	1	0	0.14285714285714285	2	14	15	0.16666666666666666	0	0.6445861513493305	0.8764044363356749	0.6475076958718693	0.925670278767641	0.6880223931147789	0.9173202338501772	0.7714070183146089	0.9085258829021412	1.0	0.3333333333333333	0.0	0.010731931386961307	80
557	0.0009509003586392254	0.0001784000217948488	0.00017839636195422098	0.9957948378225217	-1	0	0	1.0	1	0	0	1.0	0	1	0	0	0	0	0.5	1	2	2	0.0	0	0	0	0	0	0	0	0	0	0	0	0	0.00017839636195422098	68
124	0.02240092286640835	0.0004110081492102893	-0.00040352777722193464	0.9362578943473413	-1	0	0	0.25	2	0.7777777777777778	7	0.55	0.5555555555555556	7	5	3	4	0	0.8	4	5	11	0.5	0.2222222222222222	0.33524894246741443	0.9579525638172598	0.7653258481244342	0.9061678753059139	0.7732858654082457	0.8636120630446412	0.8745414322181629	0.9178217480209945	0.14285714285714285	0.2857142857142857	0.0	-4.0352777722193465e-05	9
4933	0.043946318184609735	0.017427235234645334	0.016627981395768432	0.642690493735717	-1	0	0	0.125	1	1.0	9	1.0	1.0	10	9	0	1	0	0.09090909090909091	1	11	11	0.3333333333333333	0	0.9411373592546838	0.6540143444210387	0.8038003268598594	0.918438130188495	0.5462274087199354	0.854032942521001	0.8741221046491451	0.833162879743097	1.0	0.3	0.0	0.016627981395768432	89
4570	0.044339169412988495	0.019086325252337402	0.017306853454665646	0.5772408492448426	-1	0	0	0.125	1	1.0	9	1.0	1.0	10	9	0	1	0	0.09090909090909091	1	11	11	0.3333333333333333	0	0.9411373592546838	0.6495776288329483	0.8038003268598594	0.9162341529854349	0.6343128776537134	0.8061475228132652	0.8281979797547937	0.8143004994205157	1.0	0.3	0.0	0.017306853454665646	13
1843	0.050047488905959475	0.011915308019844027	0.011191221664666677	0.7347450233466042	-1	0	0	0.4	4	0.6923076923076923	9	0.4166666666666667	0.6153846153846154	12	8	2	1	0	0.25	12	3	15	0.25	0.15384615384615385	0.8151008296462973	0.8304873311896429	0.9001610488800476	0.7787537668913758	0.6343128776537134	0.8954220421774303	0.7980673589585117	0.8409020774440356	1.0	0.08333333333333333	0.0	0.011191221664666677	38
1462	6.381952340622222e-05	2.1828541999648585e-06	1.985529059961528e-06	0.999992882304049	-1	0.5	1	0.5714285714285714	4	0.625	5	0.3333333333333333	0.625	9	5	0	0	0	0.8333333333333334	6	5	10	0.0	0.5	0.9883088733099303	0.9028555755988081	0.5499314165653209	0.8779282125461518	0.5674452371800038	0.8738581110171362	0.8397822072272625	0.8855370727701481	0	0	0.0	1.985529059961528e-06	7
2028	0.029759303884556863	0.0034270720125741706	-0.00022423935001113536	0.7302544621327809	-1	0	0	0.4444444444444444	4	0.6363636363636364	7	0.43333333333333335	0.5454545454545454	10	6	2	2	0	0.3	10	3	13	0.5	0.18181818181818182	0.8461108595148662	0.8345276270605358	0.9769514859082488	0.8058551163992678	0.6871294766621299	0.887324044560098	0.7069775433826666	0.8457546800823273	0.55	0.1	0.0	-2.2423935001113536e-05	1
610	None	None	None	None	None	0	0	0.3	3	0.6923076923076923	9	0.4166666666666667	0.5384615384615384	9	7	5	4	0	0.4444444444444444	4	9	15	0.3333333333333333	0	0.7135564255929076	0.8697442732475892	0.6475076958718693	0.8745111832882824	0.5422488198124779	0.9036425787659474	0.7714070183146089	0.8835177522608589	0.1111111111111111	0.5555555555555556	0.0	None	0
4980	0.045082019449876894	0.0169621314047757	0.016887753307345685	0.6366339501599096	-1	0	0	0.125	1	1.0	9	1.0	1.0	10	9	0	1	0	0.09090909090909091	1	11	11	0.3333333333333333	0	0.9411373592546838	0.6540143444210387	0.8038003268598594	0.918438130188495	0.5462274087199354	0.8096012504766681	0.8605913035492296	0.8178460602506094	1.0	0.3	0.0	0.016887753307345685	103
4291	0.039731656791717467	0.016410979215443898	0.014993433541748032	0.6598538842086088	-1	0	0	0.125	1	1.0	9	1.0	1.0	10	9	0	1	0	0.09090909090909091	1	11	11	0.3333333333333333	0	0.9411373592546838	0.6495776288329483	0.8038003268598594	0.918438130188495	0.5462274087199354	0.8096012504766681	0.8605913035492296	0.8168732943906982	1.0	0.3	0.0	0.014993433541748032	32
1646	0.019734178859968046	0.007885785716994212	0.007873233085742714	0.990353046393014	-1	0.3333333333333333	1	0.5	4	0.6666666666666666	6	0.4074074074074074	0.6666666666666666	9	6	1	0	0	0.3333333333333333	9	3	11	0.0	1.0	0.9883088733099303	0.873459478926883	0.695342835898956	0.8621067442852673	0.45509591508185654	0.9424901019479237	0.956403886680195	0.8990871085193666	0	0	0.0	0.007873233085742714	16
3974	0.02202169417740008	0.004446010473520711	0.003532852043663909	0.5933294002869943	-1	0	0	0.16666666666666666	1	1.0	7	1.0	1.0	8	7	0	1	0	0.1111111111111111	1	9	9	0.3333333333333333	0	0.9654602046864487	0.6631212101537183	0.8416424427163453	0.9389164598474375	0.6057327271759283	0.8279528555882352	0.8528651905389557	0.8402785545969278	1.0	0.375	0.0	0.003532852043663909	3
2086	0.04734081822030587	0.002757641856034321	-0.001184091450255951	0.7013549009818141	-1	0	0	0.4	4	0.6923076923076923	9	0.5769230769230769	0.6923076923076923	13	9	1	0	0	0.15384615384615385	13	2	15	0.0	0.15384615384615385	0.7226551441309199	0.832991865844702	0.8363454078354376	0.922130144606082	0.6466563226849259	0.8710323841801108	0.7171777232290437	0.8804026714595615	0	0	0.0	-0.0001184091450255951	6
4440	0.007986258798959632	0.002844809117020277	-0.0024597402742453016	0.9637594840027787	-1	0	0	0.2	1	1.0	5	1.0	1.0	6	5	0	1	0	0.14285714285714285	1	7	7	0.3333333333333333	0	0.9411373592546838	0.6645201519599329	0.8416424427163453	0.9125698025764487	0.5462274087199354	0.8788934787180182	0.8460272100591534	0.841616719873157	1.0	0.3333333333333333	0.0	-0.00024597402742453014	2
4561	0.040488429083835833	0.017160202145016974	0.016295355002198628	0.6368077119625976	-1	0	0	0.125	1	1.0	9	1.0	1.0	10	9	0	1	0	0.09090909090909091	1	11	11	0.3333333333333333	0	0.9411373592546838	0.6495776288329483	0.8038003268598594	0.918438130188495	0.5462274087199354	0.8096012504766681	0.8605913035492296	0.8168732943906982	1.0	0.3	0.0	0.016295355002198628	44
677	0.00046636480378425544	0.00013285462056983793	0.00013285147570176213	0.9982631541829612	-1	0	0	1.0	1	0	0	1.0	0	1	0	0	0	0	0.5	1	2	2	0.0	0	0	0	0	0	0	0	0	0	0	0	0	0.00013285147570176213	24
967	0.0009703429975571887	0.0001300494967792064	0.00013004498710149294	0.9955721864467717	-1	0	0	1.0	1	0	0	1.0	0	1	0	0	0	0	0.5	1	2	2	0.0	0	0	0	0	0	0	0	0	0	0	0	0	0.00013004498710149294	30
750	0.0006581948931173983	0.00042502854904642756	0.0004249799402394897	0.986829972468254	-1	0	0	0.6666666666666666	2	0.5	1	0.6666666666666666	0.5	1	1	2	0	0	0.6666666666666666	2	3	4	0.0	0	0.9299850581238724	0.5	0.6506609730913165	0.5	0.3885774297912459	0.5	0.9012027871672815	0.5	0	0	0.0	0.0004249799402394897	34
1346	0.005870130138182153	0.002211127379307687	-0.0005967665703368409	0.9853823472018197	-1	0	0	0.4	2	0.8	4	0.4666666666666667	0.4	3	2	3	6	0	0.6	5	3	7	0.6666666666666666	0	1.0	0.9634712247587737	0.5051796824628826	0.852794570565496	0.8616105712906805	0.962853568710188	0.8986257005092312	0.9405533172425374	0.3333333333333333	0	0.0	-5.967665703368409e-05	10
251	0.0013560335840785082	0.0003824531148536538	-3.7425614083084633e-06	0.9815585753970146	-1	0	0	0.3333333333333333	1	1.0	2	1.0	1.0	3	2	0	0	0	0.25	4	1	4	0.0	0	0.9411373592546838	0.6567582733842129	0.8416424427163453	0.7981708554386038	0.6343128776537134	0.7391269225504834	0.7821317245578909	0.7353112557126444	0	0	0.0	-3.7425614083084635e-07	23
2459	0.06786571587371767	0.009197382840258117	0.00913320185052752	0.7513301769871401	-1	0	0	0.2	2	0.8461538461538461	11	0.5357142857142857	0.6923076923076923	11	9	3	1	0	0.14285714285714285	2	14	15	0.125	0	0.7135564255929076	0.8551538532840698	0.6475076958718693	0.8545565268266715	0.7667928200760459	0.950715764183538	0.8048140855302605	0.8974007366668876	1.0	0.45454545454545453	0.0	0.00913320185052752	11
3461	0.040076069760167844	0.015718487015512633	0.013708219435966952	0.6583450789422709	-1	0	0	0.125	1	1.0	9	1.0	1.0	10	9	0	1	0	0.09090909090909091	1	11	11	0.3333333333333333	0	0.9411373592546838	0.6495776288329483	0.8038003268598594	0.918438130188495	0.5176472582421503	0.7895928389606416	0.8788608285712376	0.8105604953503007	1.0	0.3	0.0	0.013708219435966952	30
2993	0.039810417368135384	0.017325318231795783	0.014726824891123595	0.6391792710434416	-1	0	0	0.125	1	1.0	9	1.0	1.0	10	9	0	1	0	0.09090909090909091	1	11	11	0.3333333333333333	0	0.9411373592546838	0.6495776288329483	0.8038003268598594	0.918438130188495	0.5217703523445522	0.7890850889965308	0.877853640940766	0.8104041538384776	1.0	0.3	0.0	0.014726824891123595	30
1827	0.038173444304325926	0.0023556307919372047	0.0008250053297968826	0.701498769552731	-1	0	0	0.1111111111111111	1	1.0	11	1.0	1.0	12	11	0	1	0	0.07692307692307693	1	13	13	0.3333333333333333	0	0.9411373592546838	0.6609779419313416	0.8416424427163453	0.8682703270786566	0.6057327271759283	0.7854238753281486	0.8276301048210825	0.7830713231151982	1.0	0.25	0.0	0.0008250053297968826	14
5001	0.040573606414951766	0.016607868213977306	0.015756898363614574	0.6579218771804504	-1	0	0	0.125	1	1.0	9	1.0	1.0	10	9	0	1	0	0.09090909090909091	1	11	11	0.3333333333333333	0	0.9411373592546838	0.6495776288329483	0.8038003268598594	0.918438130188495	0.6343128776537134	0.854432206456407	0.8402636830268275	0.8324042945336583	1.0	0.3	0.0	0.015756898363614574	19
3636	0.0395056411441624	0.01748774835925222	0.015310033792607551	0.6334127339710194	-1	0	0	0.125	1	1.0	9	1.0	1.0	10	9	0	1	0	0.09090909090909091	1	11	11	0.3333333333333333	0	0.9411373592546838	0.6495776288329483	0.8038003268598594	0.918438130188495	0.45430998171732034	0.8068615672776995	0.8854053123288655	0.8159902375220841	1.0	0.3	0.0	0.015310033792607551	46
2503	0.04263427083408312	0.008825344764772623	0.00419828765186806	0.6663492891483673	-1	0	0	0.125	1	1.0	9	1.0	1.0	10	9	0	1	0	0.09090909090909091	1	11	11	0.3333333333333333	0	0.9313646527593429	0.7580624379595613	0.8038003268598594	0.9181110134030344	0.457922966301233	0.7862940063863916	0.8501063212524164	0.834876456306254	1.0	0.3	0.0	0.00419828765186806	5
573	0.00046824098569880874	0.0001250743776037079	0.00012507105849103757	0.9979156392829097	-1	0	0	1.0	1	0	0	1.0	0	1	0	0	0	0	0.5	1	2	2	0.0	0	0	0	0	0	0	0	0	0	0	0	0	0.00012507105849103757	48
4467	0.039592491562204894	0.017437032386147112	0.016117513965435943	0.6346191381057265	-1	0	0	0.125	1	1.0	9	1.0	1.0	10	9	0	1	0	0.09090909090909091	1	11	11	0.3333333333333333	0	0.9411373592546838	0.6495776288329483	0.8038003268598594	0.918438130188495	0.6343128776537134	0.8061475228132652	0.844066294082501	0.815761118092802	1.0	0.3	0.0	0.016117513965435943	58
3814	0.04782441856277497	0.014681867692187012	0.011553022626080944	0.6918744969416082	-1	0	0	0.125	1	1.0	9	1.0	1.0	10	9	0	1	0	0.09090909090909091	1	11	11	0.3333333333333333	0	0.9411373592546838	0.6772316558723636	0.8038003268598594	0.918438130188495	0.45430998171732034	0.8068615672776995	0.8766833997747313	0.8221104700291183	1.0	0.3	0.0	0.011553022626080944	12
3248	0.0408189983788126	0.017066599041552465	0.014136684995808248	0.6405392455131454	-1	0	0	0.125	1	1.0	9	1.0	1.0	10	9	0	1	0	0.09090909090909091	1	11	11	0.3333333333333333	0	0.9411373592546838	0.6495776288329483	0.8038003268598594	0.918438130188495	0.5176472582421503	0.7895928389606416	0.8788608285712376	0.8105604953503007	1.0	0.3	0.0	0.014136684995808248	14
1247	0.05676452078720168	0.0018157621468205124	-0.0014012681224763858	0.7722768319718527	-1	0	0	0.3	3	0.8461538461538461	11	0.5357142857142857	0.8461538461538461	14	11	0	0	0	0.14285714285714285	14	2	15	0.0	0.15384615384615385	0.8026100861652509	0.9152093585332813	0.786603699753454	0.9180279706564051	0.7363272851324062	0.8811238859127039	0.7975667860879762	0.9060198758768541	0	0	0.0	-0.00014012681224763858	8
839	0.00045713252850782546	0.00012277394924386538	0.0001227705707453424	0.9978509394243559	-1	0	0	1.0	1	0	0	1.0	0	1	0	0	0	0	0.5	1	2	2	0.0	0	0	0	0	0	0	0	0	0	0	0	0	0.0001227705707453424	23
2464	0.017898728267565958	0.003459765982944325	0.0032243094350724926	0.9953900758786325	-1	0	0	0.4	4	0.6153846153846154	8	0.35714285714285715	0.46153846153846156	9	6	5	2	0	0.8571428571428571	7	6	15	0.18181818181818182	0.2	0.6314465909330103	0.8554376569968059	0.7968253484922958	0.9452590584551595	0.5335640220374471	0.9712268986077047	0.8497679096627845	0.9379228391507926	0.5555555555555556	0.1111111111111111	0.0	0.0032243094350724926	21
4192	0.039822094802837785	0.01714236583075261	0.01580645616511528	0.6373593681839731	-1	0	0	0.125	1	1.0	9	1.0	1.0	10	9	0	1	0	0.09090909090909091	1	11	11	0.3333333333333333	0	0.9411373592546838	0.6495776288329483	0.8038003268598594	0.918438130188495	0.5176472582421503	0.7895928389606416	0.8788608285712376	0.8105604953503007	1.0	0.3	0.0	0.01580645616511528	28
4827	0.04055836748589323	0.0175965766538648	0.01562795869819058	0.6435371394452137	-1	0	0	0.125	1	1.0	9	1.0	1.0	10	9	0	1	0	0.09090909090909091	1	11	11	0.3333333333333333	0	0.9411373592546838	0.6495776288329483	0.8038003268598594	0.918438130188495	0.5176472582421503	0.7895928389606416	0.8788608285712376	0.8105604953503007	1.0	0.3	0.0	0.01562795869819058	16
680	0.008567711108814033	0.0013262680433893692	-0.0001265533608372633	0.9779390644125703	-1	0	0	0.25	1	1.0	3	1.0	1.0	3	3	1	3	0	0.2	5	1	5	0.5	0	0.6715201141664813	0.7288535547805871	0.466927478754263	0.6576010986406019	0.7751310013712629	0.8689497330310273	0.8244137894032355	0.7645364152136647	0.6666666666666666	0.3333333333333333	0.0	-1.265533608372633e-05	4
653	0.001094426183027438	0.00019666615939158195	0.0001966460055875828	0.9969546515541939	-1	0	0	1.0	1	0	0	1.0	0	1	0	0	1	0	0.5	1	2	2	0.3333333333333333	0	0	0	0	0	0	0	0	0	0	0	0	0.0001966460055875828	26
1835	0.04921113165885859	0.011453311686216303	0.010631181043070361	0.7243105014223956	-1	0	0	0.4	4	0.6923076923076923	9	0.4166666666666667	0.6153846153846154	12	8	2	1	0	0.25	12	3	15	0.25	0.15384615384615385	0.8151008296462973	0.8304873311896429	0.9001610488800476	0.7787537668913758	0.6343128776537134	0.8954220421774303	0.7980673589585117	0.8409020774440356	1.0	0.08333333333333333	0.0	0.010631181043070361	54
98	7.575446829249733e-05	1.3927358413691456e-05	1.2862003366160959e-05	0.9980528621391602	-1	0	0	0.6666666666666666	2	0.5	1	0.6666666666666666	0.5	2	1	1	0	0	0.6666666666666666	2	3	4	0.0	0	0.339809725631635	0.8720494850674982	0.844165807587882	0.8261153011283668	0.25429043402015583	0.7919207902843836	0.9479313995024404	0.832673649296246	0	0	0.0	1.2862003366160959e-05	23
590	0.001604669682377996	0.0002356551413161574	0.00019856611629161545	0.9965320038482903	-1	0	0	1.0	2	0.0	0	0.75	0	2	0	0	0	0	1.0	2	2	3	0.0	0	0	0	0	0	0	0	0	0	0	0	0	0.00019856611629161545	30
1456	0.019948307890419983	0.008238576428967975	0.008232254749795635	0.990102742614961	-1	0.3333333333333333	1	0.5	4	0.6666666666666666	6	0.4074074074074074	0.6666666666666666	9	6	1	0	0	0.3333333333333333	9	3	11	0.0	1.0	0.9883088733099303	0.873459478926883	0.695342835898956	0.8621067442852673	0.45509591508185654	0.9424901019479237	0.956403886680195	0.8990871085193666	0	0	0.0	0.008232254749795635	23
570	0.0007735210864433372	0.0005543107765995911	0.0005542509831731185	0.9875833074167041	-1	0	0	0.75	3	0.3333333333333333	1	0.5555555555555556	0.3333333333333333	1	1	3	2	0	1.0	3	3	5	0.2	1.0	0.7336209946066855	0.5	0.6391914640166905	0.5	0.5956522832020674	0.5	0.6401200937107362	0.5	1.0	0	0.0	0.0005542509831731185	28
2941	0.019472947898731635	0.002357041157190518	0.0021414536580666565	0.6302912401185692	-1	0	0	0.16666666666666666	1	1.0	7	1.0	1.0	8	7	0	1	0	0.1111111111111111	1	9	9	0.3333333333333333	0	0.9654602046864487	0.6628448072991674	0.8416424427163453	0.7642918355679175	0.6343128776537134	0.9342510254334874	0.8495951039603991	0.817885185651666	1.0	0.375	0.0	0.0021414536580666565	8
4968	0.04349341152748901	0.015370027615580482	0.014880078027683524	0.6546938371868706	-1	0	0	0.125	1	1.0	9	1.0	1.0	10	9	0	1	0	0.09090909090909091	1	11	11	0.3333333333333333	0	0.9411373592546838	0.6540143444210387	0.8038003268598594	0.918438130188495	0.6343128776537134	0.8061475228132652	0.844066294082501	0.816738466414	1.0	0.3	0.0	0.014880078027683524	20
1559	0.0462663815169819	0.0021519497482060473	0.0018816389975593827	0.9463111853295396	-1	0	0	0.2	2	0.9230769230769231	12	0.2727272727272727	0.7692307692307693	11	10	3	2	0	0.45454545454545453	5	11	15	0.2222222222222222	0.14285714285714285	0.8720020629191222	0.7778388016134563	0.7160308564668929	0.9358519776868888	0.3661497780957131	0.940054026496902	0.9371069090978805	0.9027907201592488	0.5454545454545454	0	0.0	0.0018816389975593827	15
1351	0.05125788928761391	0.010964977980749658	0.009599988005569075	0.7142400425529752	-1	0	0	0.4	4	0.6923076923076923	9	0.4166666666666667	0.6153846153846154	12	8	2	1	0	0.25	12	3	15	0.25	0.15384615384615385	0.8151008296462973	0.8304873311896429	0.9001610488800476	0.7787537668913758	0.6343128776537134	0.8954220421774303	0.7980673589585117	0.8409020774440356	1.0	0.08333333333333333	0.0	0.009599988005569075	43
2594	0.024449425004017877	0.005442706422149508	-0.005441865015265117	0.942250132649053	-1	0	0	0.375	3	0.6	6	0.34285714285714286	0.5	8	5	3	2	0	0.7142857142857143	7	5	12	0.2857142857142857	0.25	0.7201230115040712	0.8696664904244934	0.7968253484922958	0.9033530868500894	0.7885414376954725	0.9694291074902478	0.8497679096627845	0.9262120071519796	0.5625	0.25	0.0	-0.0005441865015265117	0
4269	0.04027741834599286	0.015116767055673972	0.013761029875112244	0.6744348352912066	-1	0	0	0.125	1	1.0	9	1.0	1.0	10	9	0	1	0	0.09090909090909091	1	11	11	0.3333333333333333	0	0.9411373592546838	0.6495776288329483	0.8038003268598594	0.918438130188495	0.6343128776537134	0.8061475228132652	0.844066294082501	0.815761118092802	1.0	0.3	0.0	0.013761029875112244	15
707	0.0004710266553726168	0.00012107746496553583	0.000121074015374421	0.9980011089102797	-1	0	0	1.0	1	0	0	1.0	0	1	0	0	0	0	0.5	1	2	2	0.0	0	0	0	0	0	0	0	0	0	0	0	0	0.000121074015374421	27
1627	0.03463562940726	0.000562859143565538	0.0005627524789712832	0.9960825891912882	-1	0	0	0.3333333333333333	3	0.7272727272727273	8	0.28888888888888886	0.6363636363636364	9	7	3	4	0	0.5555555555555556	9	5	13	0.5	0.2857142857142857	0.5756158771057535	0.8387635353440563	0.7968253484922958	0.8206313289266797	0.9999302986928017	0.9422347954347067	0.8497679096627845	0.8794450186438586	0.1111111111111111	0.4444444444444444	0.0	0.0005627524789712832	8
4452	0.04035704055746653	0.016172534511767502	0.015379069469229772	0.658774373613195	-1	0	0	0.125	1	1.0	9	1.0	1.0	10	9	0	1	0	0.09090909090909091	1	11	11	0.3333333333333333	0	0.9411373592546838	0.6495776288329483	0.8038003268598594	0.918438130188495	0.6343128776537134	0.8061475228132652	0.844066294082501	0.815761118092802	1.0	0.4	0.0	0.015379069469229772	17
3208	0.043092514898890925	0.013750147667989107	0.007110175901950555	0.6542727460947406	-1	0	0	0.125	1	1.0	9	1.0	1.0	10	9	0	1	0	0.09090909090909091	1	11	11	0.3333333333333333	0	0.9411373592546838	0.6495776288329483	0.8038003268598594	0.918438130188495	0.5176472582421503	0.7895928389606416	0.8788608285712376	0.8105604953503007	1.0	0.3	0.0	0.007110175901950555	9
2192	0.04275092218207299	0.005203232652081714	-0.004939953513445598	0.7554566608301696	-1	0	0	0.4	4	0.6923076923076923	9	0.625	0.6153846153846154	12	8	2	1	0	0.16666666666666666	12	2	15	0.25	0.15384615384615385	0.8026100861652509	0.8374393032542043	0.9001610488800476	0.7830937572645122	0.6871294766621299	0.9078765298407555	0.8042748545812721	0.8503082906952384	1.0	0.08333333333333333	0.0	-0.0004939953513445598	1
2142	0.04982528797279984	0.011337962056691592	0.00988888109766878	0.7135159030493096	-1	0	0	0.4	4	0.6923076923076923	9	0.4166666666666667	0.6153846153846154	12	8	2	1	0	0.25	12	3	15	0.25	0.15384615384615385	0.8151008296462973	0.8304873311896429	0.9001610488800476	0.7787537668913758	0.6343128776537134	0.8954220421774303	0.7980673589585117	0.8409020774440356	1.0	0.08333333333333333	0.0	0.00988888109766878	27
2245	0.039634747167553275	0.01567156684340503	0.013806629495201655	0.6534765208761135	-1	0	0	0.125	1	1.0	9	1.0	1.0	10	9	0	1	0	0.09090909090909091	1	11	11	0.3333333333333333	0	0.9411373592546838	0.6495776288329483	0.8038003268598594	0.918438130188495	0.5176472582421503	0.7895928389606416	0.8788608285712376	0.8105604953503007	1.0	0.3	0.0	0.013806629495201655	62
931	0.005858186099976648	0.00035207064992818745	-6.26887740288079e-05	0.9894452903457074	-1	0	0	0.5714285714285714	4	0.5	4	0.5555555555555556	0.375	5	3	4	2	0	0.5	3	6	10	0.2	0.5714285714285714	0.6144266691367678	0.9284351321431353	0.695342835898956	0.8959085720077659	0.2873564313175552	0.9653656875666895	0.8918487435061453	0.9358986855139664	0.6	0.2	0.0	-6.268877402880791e-06	4
1550	0.01681844321769571	0.0027358405373185965	-0.0026909865769641117	0.9773342132581273	-1	0.3333333333333333	1	0.625	5	0.5	5	0.375	0.5	10	5	1	0	0	0.5	8	4	12	0.0	0.75	0.7979159265002914	0.9471269963806471	0.4222198113419438	0.8548794307986705	0.46679750763785843	0.9379654568390399	0.9083451111122366	0.9211676929079583	0	0	0.0	-0.00026909865769641117	0
120	0.029262958326520105	0.0018558508148628205	-0.0005574529462273903	0.8945739201582523	-1	0	0	0.3	3	0.7692307692307693	10	0.3333333333333333	0.6153846153846154	10	8	4	1	0	0.5555555555555556	5	9	15	0.1	0	0.866758326650914	0.8624607655490594	0.5650142575921083	0.9352590416304661	0.6942883542905679	0.9502901627432664	0.8448820326809078	0.9231279018253495	1.0	0.4	0.0	-5.5745294622739036e-05	25
1186	0.07440926653852015	0.013439565445587703	0.00613264600481129	0.651235708287625	-1	0	0	0.1	1	1.0	13	1.0	1.0	14	13	0	1	0	0.06666666666666667	1	15	15	0.3333333333333333	0	0.7135564255929076	0.8663332618407057	0.6226683308707205	0.930108591098773	0.5422488198124779	0.838258723105688	0.7714070183146089	0.8843416069546045	1.0	0.42857142857142855	0.0	0.00613264600481129	44
83	0.025829874130927907	0.0011030757220311272	0.0008700343261555357	0.9945041864959212	-1	0	0	0.2	2	0.8461538461538461	11	0.4166666666666667	0.15384615384615385	3	2	11	5	0	1.0	6	6	15	0.2	0	0.8176588436939003	0.9710796763998318	0.709024246831007	0.9616746540996313	0.2378227048223604	0.6563518954426788	0.9385593277623185	0.9213744048976521	0.3333333333333333	0.3333333333333333	0.8432968393398707	0.0008700343261555357	36
4835	0.018760148914729907	0.0017183859685445248	0.0017102817732688115	0.6140416609184915	-1	0	0	0.16666666666666666	1	1.0	7	1.0	1.0	8	7	0	1	0	0.1111111111111111	1	9	9	0.3333333333333333	0	0.9654602046864487	0.6630272597629252	0.8416424427163453	0.7642918355679175	0.6343128776537134	0.9336678045200948	0.7845503091787015	0.8174558570209156	1.0	0.375	0.0	0.0017102817732688115	6
4455	0.030816601400461826	0.010100699273285867	0.009864587661049412	0.9663733367630524	-1	0	0	0.125	1	1.0	9	1.0	1.0	10	9	0	1	0	0.09090909090909091	1	11	11	0.3333333333333333	0	0.9411373592546838	0.636221750623085	0.778836649591619	0.9190941833713017	0.6274776120444084	0.9040041161874807	0.8435546851774396	0.8511789811746865	1.0	0.3	0.0	0.009864587661049412	11
22	0.012524905118696705	0.0020576094428777086	0.002056263943221681	0.9779503697549344	-1	0	0	0.4	2	0.6	3	0.5833333333333334	0.6	4	3	2	1	0	0.3333333333333333	2	6	7	0.14285714285714285	0	0.6633820114352759	0.7688719730694001	0.3199397044408194	0.5224486399350059	0.216459854999071	0.9334720339883993	0.872065051265308	0.787685809841686	1.0	0.25	0.0	0.002056263943221681	4
3618	0.042363434361688844	0.015508717466741614	0.015418767827142604	0.6670429291121917	-1	0	0	0.125	1	1.0	9	1.0	1.0	10	9	0	1	0	0.09090909090909091	1	11	11	0.3333333333333333	0	0.9411373592546838	0.6495776288329483	0.8038003268598594	0.918438130188495	0.5462274087199354	0.8359259021067219	0.8647813595056053	0.8257171246230632	1.0	0.3	0.0	0.015418767827142604	39
3995	0.013772907525728944	0.005165435919503095	-0.004369294389975009	0.9563085953870724	-1	0	0	0.16666666666666666	1	1.0	6	1.0	1.0	7	6	0	1	0	0.125	1	8	8	0.3333333333333333	0	0.9411373592546838	0.6075364572823975	0.8416424427163453	0.7358551423314361	0.6343128776537134	0.933957247061331	0.8192095006079764	0.7974142159283979	1.0	0.42857142857142855	0.0	-0.0004369294389975009	0
4006	0.039869880280618275	0.017280997221402285	0.015048457230676887	0.6361695591524159	-1	0	0	0.125	1	1.0	9	1.0	1.0	10	9	0	1	0	0.09090909090909091	1	11	11	0.3333333333333333	0	0.9411373592546838	0.6495776288329483	0.8038003268598594	0.918438130188495	0.45430998171732034	0.8068615672776995	0.8854053123288655	0.8159902375220841	1.0	0.3	0.0	0.015048457230676887	28
4025	0.04020160249612208	0.014385383479898244	0.011995098987560864	0.6693551471275785	-1	0	0	0.125	1	1.0	9	1.0	1.0	10	9	0	1	0	0.09090909090909091	1	11	11	0.3333333333333333	0	0.9411373592546838	0.6495776288329483	0.8038003268598594	0.918438130188495	0.5176472582421503	0.7895928389606416	0.8788608285712376	0.8105604953503007	1.0	0.3	0.0	0.011995098987560864	11
1187	0.01427284208068207	0.006320139768862814	0.006310797706532762	0.9962127722286205	-1	0.5	1	0.5714285714285714	4	0.625	5	0.4166666666666667	0.625	9	5	0	0	0	0.375	8	3	10	0.0	1.0	0.9883088733099303	0.9073311287011515	0.6609636287411448	0.9025154704938625	0.5674452371800038	0.9308282694400448	0.8397822072272625	0.9144182889810677	0	0	0.0	0.006310797706532762	38
4236	0.04039770605459372	0.015236977986006874	0.013688246340111933	0.6651035089069357	-1	0	0	0.125	1	1.0	9	1.0	1.0	10	9	0	1	0	0.09090909090909091	1	11	11	0.3333333333333333	0	0.9411373592546838	0.6495776288329483	0.8038003268598594	0.918438130188495	0.5176472582421503	0.7895928389606416	0.8788608285712376	0.8105604953503007	1.0	0.3	0.0	0.013688246340111933	18
3645	0.03997795149355751	0.017497713308362955	0.015311513293677486	0.648246632410139	-1	0	0	0.125	1	1.0	9	1.0	1.0	10	9	0	1	0	0.09090909090909091	1	11	11	0.3333333333333333	0	0.9411373592546838	0.6495776288329483	0.8038003268598594	0.918438130188495	0.5176472582421503	0.7895928389606416	0.8788608285712376	0.8105604953503007	1.0	0.3	0.0	0.015311513293677486	22
2985	0.03985519751235866	0.016836015380136876	0.013255001139735595	0.63840899499621	-1	0	0	0.125	1	1.0	9	1.0	1.0	10	9	0	1	0	0.09090909090909091	1	11	11	0.3333333333333333	0	0.9411373592546838	0.6495776288329483	0.8038003268598594	0.918438130188495	0.5217703523445522	0.7890850889965308	0.877853640940766	0.8104041538384776	1.0	0.3	0.0	0.013255001139735595	23
4792	0.045620893774248564	0.01452254582050485	-0.004348987140930551	0.6355153719437958	-1	0	0	0.125	1	1.0	9	1.0	1.0	10	9	0	1	0	0.09090909090909091	1	11	11	0.3333333333333333	0	0.9411373592546838	0.6495776288329483	0.7913184882257391	0.915170133649417	0.6343128776537134	0.8061475228132652	0.8337731676646789	0.813604698351995	1.0	0.3	0.0	-0.00043489871409305516	1
4023	0.039829941324341395	0.01748712541699109	0.015999875588442257	0.6459741986114451	-1	0	0	0.125	1	1.0	9	1.0	1.0	10	9	0	1	0	0.09090909090909091	1	11	11	0.3333333333333333	0	0.9411373592546838	0.6495776288329483	0.8038003268598594	0.918438130188495	0.6343128776537134	0.8061475228132652	0.844066294082501	0.815761118092802	1.0	0.3	0.0	0.015999875588442257	40
1493	0.0038772302695844548	0.0005295415249123815	-0.00043918685339038873	0.9926440462303053	-1	0	0	0.5	2	0.5	2	0.5	0.5	4	2	1	1	0	0.75	4	3	6	0.25	0.6666666666666666	0.7275713534936579	0.9316494329382943	0.5790352851736772	0.9582655559211607	0.6074026446854066	0.9776895352769253	0.9195395634182248	0.9598984973827154	1.0	0.5	0.0	-4.391868533903887e-05	9
28	6.805964929705273e-09	6.7970860280021024e-09	4.806265622810681e-09	0.999999609925976	-1	0	0	0	0	0	0	1.0	0	0	0	0	2	0	1.0	1	1	1	0.5	0	0	0	0	0	0	0	0	0	0	0	0	-0.1	11
2780	0.06428823809696872	0.012966280714092077	0.011929557164310151	0.7074258687117716	-1	0	0	0.2	2	0.8461538461538461	11	0.5357142857142857	0.7692307692307693	12	10	2	1	0	0.14285714285714285	2	14	15	0.16666666666666666	0	0.6445861513493305	0.8764044363356749	0.6475076958718693	0.925670278767641	0.6880223931147789	0.9173202338501772	0.7714070183146089	0.9085258829021412	1.0	0.3333333333333333	0.0	0.011929557164310151	37
3835	0.03994400424798539	0.01763309731639798	0.015776466068062253	0.6457036809982721	-1	0	0	0.125	1	1.0	9	1.0	1.0	10	9	0	1	0	0.09090909090909091	1	11	11	0.3333333333333333	0	0.9411373592546838	0.6495776288329483	0.8038003268598594	0.918438130188495	0.6343128776537134	0.8061475228132652	0.844066294082501	0.815761118092802	1.0	0.3	0.0	0.015776466068062253	95
636	0.008592115259203585	0.0005064798740101145	-0.00032824935351940745	0.9593730782106838	-1	0	0	0.5	3	0.7142857142857143	5	0.42857142857142855	0.7142857142857143	6	5	2	0	0	0.42857142857142855	3	7	9	0.0	1.0	0.9411373592546838	0.930233143819802	0.7802532281803278	0.8532085656370572	0.6343128776537134	0.9026544524453504	0.8196341717080121	0.8995691735966781	0	0	0.0	-3.282493535194075e-05	2
2102	0.05358900057458435	0.016485546114275034	-0.0027802036499754213	0.7452219977928309	-1	0	0	0.2	2	0.9230769230769231	12	1.0	0.9230769230769231	14	12	0	0	0	0.06666666666666667	15	1	15	0.0	0.14285714285714285	0.8724741591597972	0.6976858083458748	0.8312447236296336	0.9349242235769958	0.5898563988295205	0.8931486320430267	0.8192095006079764	0.867017672409791	0	0	0.0	-0.00027802036499754214	1
2895	0.021616973027947482	0.004560762964129411	0.0015555745016851553	0.5609459418690239	-1	0	0	0.16666666666666666	1	1.0	7	1.0	1.0	8	7	0	1	0	0.1111111111111111	1	9	9	0.3333333333333333	0	0.9654602046864487	0.6631212101537183	0.8416424427163453	0.9389164598474375	0.60985582127833	0.8248023921827028	0.851678343623952	0.8392937581489411	1.0	0.375	0.0	0.0015555745016851553	6
1139	0.015982088133767877	9.686357911336293e-05	1.7456147915655913e-05	0.9960544121131905	-1	0.3333333333333333	1	0.5	4	0.6666666666666666	6	0.4074074074074074	0.6666666666666666	9	6	1	0	0	0.3333333333333333	9	3	11	0.0	1.0	0.4686456611848625	0.896639291356654	0.695342835898956	0.8621067442852673	0.45509591508185654	0.9424901019479237	0.8750449262398539	0.9057915032203805	0	0	0.0	1.7456147915655913e-05	5
302	0.004041962648450991	0.0004120560568233947	-0.00019868073927453996	0.992478383535775	-1	1.0	1	0.8	4	0.4	2	0.4666666666666667	0.4	6	2	0	0	0	0.6	5	3	7	0.0	1.0	0.46822686932295055	0.8644462605084375	0.5457653700643632	0.901684150637325	0.4644053528598082	0.8200363154554198	0.8121741590070068	0.8655063652991416	0	0	0.0	-1.9868073927453996e-05	6
1076	0.0002880573349200551	0.0002591543023007106	0.00025895291355971503	0.9970815656017602	-1	0	0	0.5	1	1.0	1	1.0	1.0	1	1	1	1	0	0.3333333333333333	1	3	3	0.16666666666666666	0	0.1	0.5	0.7519414217953205	0.5	1.0	0.5	0.9780233698488882	0.5	1.0	0	0.0	0.00025895291355971503	28
2005	0.0645875822759403	0.01020850978260776	0.006063879609822729	0.6063164279532003	-1	0	0	0.2	2	0.8461538461538461	11	0.5357142857142857	0.6923076923076923	11	9	3	1	0	0.14285714285714285	2	14	15	0.125	0	0.5959114374815246	0.8694232290960775	0.72239872767659	0.9173869623651829	0.766559181870362	0.9194935287637441	0.7872829688714953	0.9043255960091829	1.0	0.36363636363636365	0.0	0.006063879609822729	9
4388	0.040086967450732994	0.017232294954634145	0.014602656759133689	0.625503049059273	-1	0	0	0.125	1	1.0	9	1.0	1.0	10	9	0	1	0	0.09090909090909091	1	11	11	0.3333333333333333	0	0.9411373592546838	0.6495776288329483	0.8038003268598594	0.918438130188495	0.45430998171732034	0.8068615672776995	0.8854053123288655	0.8159902375220841	1.0	0.3	0.0	0.014602656759133689	37
2347	0.033922761705403336	0.006332755401283497	-0.00028652276466466714	0.954482185490544	-1	0	0	0.3	3	0.6666666666666666	8	0.3111111111111111	0.5833333333333334	10	7	3	2	0	0.5555555555555556	9	5	14	0.2857142857142857	0	0.8640703006680109	0.8723587157551491	0.8192338956043205	0.883705226505351	0.6572074725713848	0.9561195057133928	0.8095389559937921	0.9124397635606267	0.55	0.2	0.0	-2.8652276466466714e-05	7
3001	0.039484732291714925	0.015139178161414388	0.012812939770740087	0.6612997126933231	-1	0	0	0.125	1	1.0	9	1.0	1.0	10	9	0	1	0	0.09090909090909091	1	11	11	0.3333333333333333	0	0.9411373592546838	0.6495776288329483	0.8038003268598594	0.918438130188495	0.5217703523445522	0.7890850889965308	0.877853640940766	0.8104041538384776	1.0	0.3	0.0	0.012812939770740087	26
1565	0.047940616785348195	0.012380489183605002	0.01020721028389704	0.7087850002332248	-1	0	0	0.4	4	0.6923076923076923	9	0.4166666666666667	0.6153846153846154	12	8	2	1	0	0.25	12	3	15	0.25	0.15384615384615385	0.8151008296462973	0.8304873311896429	0.9001610488800476	0.7787537668913758	0.6404846001693196	0.8695773737274226	0.7925633445662171	0.8294277354296422	1.0	0.08333333333333333	0.0	0.01020721028389704	35
833	None	None	None	None	None	0	0	0.2	1	1.0	5	0.7777777777777778	0.2	2	1	4	3	0	1.0	3	3	7	0.2727272727272727	0.5	0.9688714327517808	0.5771990481402411	0.5592048641187976	0.6399785162657096	0.24383659687019926	0.7771178975209293	0.9512442172417475	0.6708065526276769	0.5	0	0.2538602025830186	None	0
2718	0.06226214486970544	0.013552673814186891	0.011631307255145943	0.703579609397583	-1	0	0	0.2	2	0.8461538461538461	11	0.5357142857142857	0.7692307692307693	12	10	2	1	0	0.14285714285714285	2	14	15	0.16666666666666666	0	0.6445861513493305	0.8764044363356749	0.6475076958718693	0.925670278767641	0.6880223931147789	0.9173202338501772	0.7714070183146089	0.9085258829021412	1.0	0.3333333333333333	0.0	0.011631307255145943	37
90	0.04330038435005307	0.0016160656894823881	0.00046558944989352	0.8834627314872117	-1	0	0	0.1	1	1.0	13	0.42857142857142855	0.6923076923076923	10	9	4	6	0	0.7142857142857143	7	5	15	0.5454545454545454	0	0.33524894246741443	0.9409770968246702	0.35199092372970664	0.8199389700901524	0.6211815299219007	0.9014721320984221	0.84543496035954	0.8971734542058986	0.15000000000000002	0.2	0.0	0.00046558944989352	21
4126	0.04026239633068711	0.01725534591380336	0.01480021014080446	0.647433282724682	-1	0	0	0.125	1	1.0	9	1.0	1.0	10	9	0	1	0	0.09090909090909091	1	11	11	0.3333333333333333	0	0.9411373592546838	0.6495776288329483	0.8038003268598594	0.918438130188495	0.45430998171732034	0.8068615672776995	0.8854053123288655	0.8159902375220841	1.0	0.3	0.0	0.01480021014080446	36
1906	0.04920734393417315	0.010849566591432637	0.009625640401625642	0.7242506447577212	-1	0	0	0.4	4	0.6923076923076923	9	0.4166666666666667	0.6153846153846154	12	8	2	1	0	0.25	12	3	15	0.25	0.15384615384615385	0.8151008296462973	0.8304873311896429	0.9001610488800476	0.7787537668913758	0.6343128776537134	0.8954220421774303	0.7980673589585117	0.8409020774440356	1.0	0.08333333333333333	0.0	0.009625640401625642	27
3752	0.04053675444876033	0.014725778769784646	0.012177037212925072	0.6670964954102638	-1	0	0	0.125	1	1.0	9	1.0	1.0	10	9	0	1	0	0.09090909090909091	1	11	11	0.3333333333333333	0	0.9411373592546838	0.6495776288329483	0.8038003268598594	0.918438130188495	0.45430998171732034	0.8068615672776995	0.8854053123288655	0.8159902375220841	1.0	0.3	0.0	0.012177037212925072	18
4451	0.0428103396067116	0.015577685912063398	0.01556285888615212	0.6506926283200151	-1	0	0	0.125	1	1.0	9	1.0	1.0	10	9	0	1	0	0.09090909090909091	1	11	11	0.3333333333333333	0	0.9411373592546838	0.6495776288329483	0.8038003268598594	0.918438130188495	0.5462274087199354	0.8368845564536164	0.8739996453293296	0.8260529482619193	1.0	0.3	0.0	0.01556285888615212	29
4235	0.040245544617630954	0.016834573767349644	0.0141007133841623	0.6279372409643937	-1	0	0	0.125	1	1.0	9	1.0	1.0	10	9	0	1	0	0.09090909090909091	1	11	11	0.3333333333333333	0	0.9411373592546838	0.6495776288329483	0.8038003268598594	0.918438130188495	0.5176472582421503	0.7895928389606416	0.8788608285712376	0.8105604953503007	1.0	0.3	0.0	0.0141007133841623	21
485	0.0010177025512660915	0.00017832640757112724	0.00017830665548902228	0.9957345790334623	-1	0	0	1.0	2	0.0	0	0.75	0	2	0	0	0	0	1.0	2	2	3	0.0	0	0	0	0	0	0	0	0	0	0	0	0	0.00017830665548902228	54
1945	0.048988818275310486	0.011930325429116224	0.010330659893032149	0.711040028312673	-1	0	0	0.4	4	0.6923076923076923	9	0.4166666666666667	0.6153846153846154	12	8	2	1	0	0.25	12	3	15	0.25	0.15384615384615385	0.8151008296462973	0.8304873311896429	0.9001610488800476	0.7787537668913758	0.6343128776537134	0.8954220421774303	0.7980673589585117	0.8409020774440356	1.0	0.08333333333333333	0.0	0.010330659893032149	36
4441	0.0403127002161453	0.017077991237206415	0.015028247551623658	0.6285899278206297	-1	0	0	0.125	1	1.0	9	1.0	1.0	10	9	0	1	0	0.09090909090909091	1	11	11	0.3333333333333333	0	0.9411373592546838	0.6495776288329483	0.8038003268598594	0.918438130188495	0.5176472582421503	0.7895928389606416	0.8788608285712376	0.8105604953503007	1.0	0.3	0.0	0.015028247551623658	11
4419	0.04021844666183731	0.014854860732665865	0.013304944598431918	0.6741194995335804	-1	0	0	0.125	1	1.0	9	1.0	1.0	10	9	0	1	0	0.09090909090909091	1	11	11	0.3333333333333333	0	0.9411373592546838	0.6495776288329483	0.8038003268598594	0.918438130188495	0.5462274087199354	0.8096012504766681	0.8605913035492296	0.8168732943906982	1.0	0.3	0.0	0.013304944598431918	10
1079	0.0804397024887335	0.01880207360178605	-0.012064866368075883	0.7649678169703048	-1	0	0	0.2	2	0.9230769230769231	12	0.5357142857142857	0.9230769230769231	14	12	0	2	0	0.14285714285714285	14	2	15	1.0	0	0.6541106556464064	0.8646377426582187	0.44048463829373735	0.8446812541773	0.595221306057136	0.7960033720398362	0.768977510327289	0.8370506692867385	0.6071428571428571	0.6428571428571429	0.0	-0.0012064866368075883	1
687	0.00047615983394407946	0.00012156010381163735	0.00012155648795727182	0.9979380477706868	-1	0	0	1.0	1	0	0	1.0	0	1	0	0	0	0	0.5	1	2	2	0.0	0	0	0	0	0	0	0	0	0	0	0	0	0.00012155648795727182	42
2523	0.06468395186603411	0.01339666029038465	0.012438299059019194	0.7081052683943387	-1	0	0	0.2	2	0.8461538461538461	11	0.5357142857142857	0.7692307692307693	12	10	2	1	0	0.14285714285714285	2	14	15	0.16666666666666666	0	0.6445861513493305	0.8764044363356749	0.6475076958718693	0.925670278767641	0.6880223931147789	0.9173202338501772	0.7714070183146089	0.9085258829021412	1.0	0.3333333333333333	0.0	0.012438299059019194	63
3959	0.0231504854679251	0.011395188299276764	0.011352297655971996	0.6029563720331789	-1	0	0	0.16666666666666666	1	1.0	6	1.0	1.0	7	6	0	1	0	0.125	1	8	8	0.3333333333333333	0	0.9411373592546838	0.6680201955925121	0.8416424427163453	0.9457488094668589	0.4608530806818224	0.8746936311521524	0.893729812380963	0.8621864005027822	1.0	0.42857142857142855	0.0	0.011352297655971996	9
2063	0.03133059228493852	0.009883775751537103	0.00939350553104023	0.7911501701512031	-1	0.25	1	0.5	5	0.5384615384615384	7	0.3333333333333333	0.5384615384615384	12	7	2	1	0	0.5555555555555556	9	5	15	0.3333333333333333	0.3333333333333333	0.8026100861652509	0.8457354878026336	0.9001610488800476	0.789841417639161	0.6871294766621299	0.9154751052325695	0.7980673589585117	0.8584693797392297	1.0	0.08333333333333333	0.0	0.00939350553104023	34
1869	0.0507561074206378	0.010936988511081203	0.007823772128027635	0.7084177121091877	-1	0	0	0.4	4	0.6923076923076923	9	0.4166666666666667	0.6153846153846154	12	8	2	1	0	0.25	12	3	15	0.25	0.15384615384615385	0.8151008296462973	0.8304873311896429	0.9001610488800476	0.7787537668913758	0.6343128776537134	0.8954220421774303	0.7980673589585117	0.8409020774440356	1.0	0.08333333333333333	0.0	0.007823772128027635	20
2589	0.036256095177280206	0.0031067218388882542	0.002914538118215627	0.9232458972201013	-1	0	0	0.2	2	0.8333333333333334	10	0.2916666666666667	0.6666666666666666	10	8	3	2	0	0.75	8	6	14	0.25	0	0.8640703006680109	0.8723587157551491	0.8192338956043205	0.8359673391963041	0.6572074725713848	0.9561195057133928	0.8084818475189377	0.9012007429609238	0.55	0.3	0.0	0.002914538118215627	13
2535	0.01667824634617078	0.0039200353434735765	-0.0008587643356223792	0.9205098649008515	-1	0	0	0.2	1	1.0	5	1.0	1.0	6	5	0	1	0	0.14285714285714285	1	7	7	0.3333333333333333	0	0.936001031459561	0.6878855497728933	0.6444480725341123	0.9360829590530391	0.40831390087209823	0.727171090094038	0.9229429156341429	0.8153109294272555	1.0	0.5	0.0	-8.587643356223793e-05	3
2739	0.04416010913658873	0.0163443499680705	0.016316485311449875	0.6633159320485023	-1	0	0	0.125	1	1.0	9	1.0	1.0	10	9	0	1	0	0.09090909090909091	1	11	11	0.3333333333333333	0	0.9411373592546838	0.6495776288329483	0.8007713543431118	0.9186467691544205	0.5176472582421503	0.7895928389606416	0.8797516911887961	0.8107031790669446	1.0	0.3	0.0	0.016316485311449875	12
358	2.1789898828637116e-06	2.3968445461424382e-09	2.38603300179017e-09	0.9999992354633637	-1	0	0	1.0	1	0	0	1.0	0	1	0	0	1	0	0.5	2	1	2	0.3333333333333333	0	0	0	0	0	0	0	0	0	0	0	0	2.38603300179017e-09	11
4022	0.040640555040135466	0.014989578801593139	0.01325339733247094	0.6673987374161491	-1	0	0	0.125	1	1.0	9	1.0	1.0	10	9	0	1	0	0.09090909090909091	1	11	11	0.3333333333333333	0	0.9411373592546838	0.6495776288329483	0.8038003268598594	0.918438130188495	0.5176472582421503	0.7895928389606416	0.8788608285712376	0.8105604953503007	1.0	0.3	0.0	0.01325339733247094	12
1795	0.04981488400545743	0.011425045679486804	0.010026560713134292	0.7126868474428194	-1	0	0	0.4	4	0.6923076923076923	9	0.4166666666666667	0.6153846153846154	12	8	2	1	0	0.25	12	3	15	0.25	0.15384615384615385	0.8151008296462973	0.8304873311896429	0.9001610488800476	0.7787537668913758	0.6343128776537134	0.8954220421774303	0.7980673589585117	0.8409020774440356	1.0	0.08333333333333333	0.0	0.010026560713134292	53
591	0.0009255425069873929	0.0001608591690397877	0.00016085239594502626	0.9960499403228856	-1	0	0	0.6666666666666666	2	0.5	1	0.6666666666666666	0	2	0	1	0	0	0.6666666666666666	2	3	4	0.0	0	0	0	0	0	0	0	0	0	0	0	0	0.00016085239594502626	19
2025	0.04254133347139155	0.004588888702456282	0.004390291178858906	0.796854160691444	-1	0	0	0.4	4	0.6923076923076923	9	0.4166666666666667	0.6153846153846154	12	8	2	1	0	0.25	12	3	15	0.25	0.15384615384615385	0.8151008296462973	0.8304873311896429	0.9001610488800476	0.7785530002216102	0.6343128776537134	0.8954220421774303	0.7980673589585117	0.8408501232346104	1.0	0.16666666666666666	0.0	0.004390291178858906	1
2461	0.04463163303486337	0.01739550615861095	-0.003977730831519881	0.6783183293607884	-1	0	0	0.125	1	1.0	9	1.0	1.0	10	9	0	1	0	0.09090909090909091	1	11	11	0.3333333333333333	0	0.9313646527593429	0.8233264368824953	0.8038003268598594	0.918438130188495	0.5217703523445522	0.7890850889965308	0.8501063212524164	0.8532005195305091	1.0	0.3	0.0	-0.00039777308315198814	6
2095	0.020391306432897095	0.0036648152187999826	-0.00328575411096221	0.9599273460883208	-1	0	0	0.375	3	0.5555555555555556	5	0.39285714285714285	0.5555555555555556	8	5	2	2	0	0.5714285714285714	7	4	11	0.4	0.2857142857142857	0.8640703006680109	0.8431586351309105	0.8192338956043205	0.8924690195349461	0.7948114416920442	0.9525533822934302	0.8330959887833321	0.9060125008112336	0.5625	0.25	0.0	-0.000328575411096221	3
4005	0.03791370337840718	0.007892158883699651	-0.006383016241793923	0.6521831221779122	-1	0	0	0.14285714285714285	1	1.0	8	1.0	1.0	9	8	0	1	0	0.1	1	10	10	0.3333333333333333	0	0.9411373592546838	0.65701592057827	0.7909218882716136	0.9233509605502794	0.6343128776537134	0.8109041209948303	0.8660642877532805	0.8222350400434235	1.0	0.3333333333333333	0.0	-0.0006383016241793923	0
2890	0.03688571365866493	0.0076784041355229815	-0.00718100851801415	0.6562327075216253	-1	0	0	0.14285714285714285	1	1.0	8	1.0	1.0	9	8	0	1	0	0.1	1	10	10	0.3333333333333333	0	0.9411373592546838	0.65701592057827	0.7909218882716136	0.9233509605502794	0.45814193978615736	0.8648994640315588	0.893729812380963	0.8409254702941833	1.0	0.3333333333333333	0.0	-0.0007181008518014149	0
364	0.00839078461385881	0.0020548730429544404	0.0020219187563863938	0.9956249275197969	-1	0.5	1	0.7142857142857143	5	0.375	3	0.5555555555555556	0.375	7	3	2	0	0	0.5	6	3	10	0.0	1.0	1.0	0.8884158384089482	0.6609636287411448	0.8711830522450494	0.6452427730844371	0.9401689231655905	0.8397822072272625	0.9043814995819603	0	0	0.0	0.0020219187563863938	23
1003	0.000929156778428148	0.00022387221023774671	0.00022386825939007046	0.9972878881600559	-1	0	0	1.0	1	0	0	1.0	0	1	0	0	2	0	0.5	1	2	2	0.6666666666666666	0	0	0	0	0	0	0	0	0	0	0	0	0.00022386825939007046	23
1777	0.04993314044910929	0.011256210416473653	0.010018134025994784	0.7155725766650949	-1	0	0	0.4	4	0.6923076923076923	9	0.4166666666666667	0.6153846153846154	12	8	2	1	0	0.25	12	3	15	0.25	0.15384615384615385	0.8151008296462973	0.8304873311896429	0.9001610488800476	0.7787537668913758	0.6343128776537134	0.8954220421774303	0.7980673589585117	0.8409020774440356	1.0	0.08333333333333333	0.0	0.010018134025994784	43
5040	0.024192849154312517	0.0030891700937245147	-0.0025608983771533717	0.677154019066166	-1	0	0	0.16666666666666666	1	1.0	6	1.0	1.0	7	6	0	1	0	0.125	1	8	8	0.3333333333333333	0	0.9411373592546838	0.6756741542727864	0.7160308564668929	0.9330628752875465	0.45814193978615736	0.8161442350216928	0.893729812380963	0.8347546997942108	1.0	0.42857142857142855	0.0	-0.0002560898377153372	2
1431	0.017641447164617057	0.002266395060986883	0.002183702378281611	0.9304959015027837	-1	0	0	0.3	3	0.8461538461538461	11	0.23809523809523808	0.6923076923076923	11	9	3	1	0	0.7777777777777778	7	9	15	0.125	0.25	0.7135564255929076	0.874723014358035	0.48252081931234736	0.9223757521933815	0.6880223931147789	0.9251661856255243	0.7714070183146089	0.9097882469756202	1.0	0.45454545454545453	0.0	0.002183702378281611	21
830	0.0011195608570052946	0.00022379497408555043	0.0002237833122327286	0.9969444421502414	-1	0	0	1.0	2	0.0	0	0.75	0	2	0	0	0	0	1.0	2	2	3	0.0	0	0	0	0	0	0	0	0	0	0	0	0	0.0002237833122327286	24
1084	None	None	None	None	None	0	0	0.5	3	0.5	3	0.8	0.16666666666666666	4	1	3	3	0	0.4	2	5	8	0.42857142857142855	0.3333333333333333	0.6144266691367678	0.8731665853602281	0.7710671099678228	0.6983946719260682	0.8347159712851194	0.9476026755491572	0.7771693935889779	0.8685271967432573	0.25	0.25	0.0	None	0
4472	0.04035982794630894	0.017426006270976624	0.01553709928642531	0.6458562356434074	-1	0	0	0.125	1	1.0	9	1.0	1.0	10	9	0	1	0	0.09090909090909091	1	11	11	0.3333333333333333	0	0.9411373592546838	0.6495776288329483	0.8038003268598594	0.918438130188495	0.6343128776537134	0.8061475228132652	0.844066294082501	0.815761118092802	1.0	0.3	0.0	0.01553709928642531	28
744	0.0010466526432067792	8.426454537398362e-05	8.423521182378563e-05	0.9971649058678239	-1	0	0	0.6	3	0.6	3	0.5833333333333334	0.4	4	2	2	0	0	0.3333333333333333	6	2	7	0.0	0.4	0.4501782965665349	0.9457961078007225	0.5131977675098464	0.771369055586909	0.5720264206742093	0.828661444335793	0.7869887029511794	0.8680509004201179	0	0	0.0	8.423521182378563e-05	11
3419	0.039546266207431215	0.016186212803333957	0.013652989363011916	0.6543738961100817	-1	0	0	0.125	1	1.0	9	1.0	1.0	10	9	0	1	0	0.09090909090909091	1	11	11	0.3333333333333333	0	0.9411373592546838	0.6495776288329483	0.8038003268598594	0.918438130188495	0.5176472582421503	0.7895928389606416	0.8788608285712376	0.8105604953503007	1.0	0.3	0.0	0.013652989363011916	22
3092	0.03978261728989052	0.014873368782617677	0.012623836594565103	0.6640384868199882	-1	0	0	0.125	1	1.0	9	1.0	1.0	10	9	0	1	0	0.09090909090909091	1	11	11	0.3333333333333333	0	0.9411373592546838	0.6495776288329483	0.8038003268598594	0.918438130188495	0.5176472582421503	0.7895928389606416	0.8788608285712376	0.8105604953503007	1.0	0.3	0.0	0.012623836594565103	12
3951	0.052257103622752814	0.006502980858124696	-0.0039879589611498244	0.7033968825751435	-1	0	0	0.1	1	1.0	12	1.0	1.0	13	12	0	1	0	0.07142857142857142	1	14	14	0.3333333333333333	0	0.872322001856632	0.8583481766069363	0.7160308564668929	0.8973858268067398	0.45814193978615736	0.8536469177145483	0.8123360798417302	0.8711555158149294	1.0	0.3076923076923077	0.0	-0.0003987958961149824	0
2019	0.04806031592129005	0.011359623270252008	0.010550287930133836	0.7209210653699143	-1	0	0	0.4	4	0.6923076923076923	9	0.4166666666666667	0.6153846153846154	12	8	2	1	0	0.25	12	3	15	0.25	0.15384615384615385	0.8151008296462973	0.8304873311896429	0.9001610488800476	0.7787537668913758	0.6404846001693196	0.8695773737274226	0.7925633445662171	0.8294277354296422	1.0	0.08333333333333333	0.0	0.010550287930133836	42
879	0.0016021141840123136	0.00024165241691926116	0.0002050362060011825	0.9964129590998744	-1	0	0	1.0	2	0.0	0	0.75	0	2	0	0	0	0	1.0	2	2	3	0.0	0	0	0	0	0	0	0	0	0	0	0	0	0.0002050362060011825	22
1213	0.00825981828507846	0.0008213385116840842	0.0008204302556134604	0.9930060238975562	-1	0.5	1	0.6666666666666666	4	0.5	3	0.4444444444444444	0.5	5	3	2	0	0	0.5	6	3	8	0.0	1.0	0.9508272235008807	0.8114330268262175	0.7408160995489335	0.7767615289114441	0.20647066122717828	0.9491067007228847	0.956403886680195	0.867305731255624	0	0	0.0	0.0008204302556134604	10
787	0.0011459230598092195	0.0005903811429893324	0.0005903713496488742	0.991472515686775	-1	0	0	0.5	1	1.0	1	1.0	1.0	2	1	0	0	0	0.3333333333333333	1	3	3	0.0	0	0.6548756143129426	0.8985035113452687	0.7339861391311067	0.5447679974690111	0.5835119486011806	0.9847059697163614	0.9349640167411614	0.8979861982947251	0	0	0.0	0.0005903713496488742	20
1109	0.05989846433500407	0.012700167574048682	-0.0008941812183460022	0.6902575821142485	-1	0.25	1	0.4	4	0.6153846153846154	8	0.4166666666666667	0.6153846153846154	12	8	2	0	0	0.25	12	3	15	0.0	0.6666666666666666	0.7757711544379986	0.8736052427290155	0.8541242813504653	0.8596867425130902	0.6343128776537134	0.9031896381731478	0.8356406424864853	0.8800632474038492	0	0	0.0	-8.941812183460022e-05	6
2906	0.06483297652603426	0.013148085357059714	0.012436864128105149	0.7097428457387915	-1	0	0	0.2	2	0.8461538461538461	11	0.5357142857142857	0.7692307692307693	12	10	2	1	0	0.14285714285714285	2	14	15	0.16666666666666666	0	0.6445861513493305	0.8764044363356749	0.6475076958718693	0.925670278767641	0.6880223931147789	0.9147517139028242	0.7714070183146089	0.9075964937635069	1.0	0.3333333333333333	0.0	0.012436864128105149	32
2658	0.0741427791785557	0.014908697246851342	0.012876588334595807	0.6716991990067098	-1	0	0	0.2	2	0.8461538461538461	11	0.5357142857142857	0.7692307692307693	12	10	2	1	0	0.14285714285714285	2	14	15	0.16666666666666666	0	0.6066259069743224	0.8694517549917721	0.6475076958718693	0.925670278767641	0.6880223931147789	0.9173202338501772	0.7741111288464452	0.9067742578600871	1.0	0.3333333333333333	0.0	0.012876588334595807	33
813	0.0011828560513861093	0.0005911493883290449	0.0005911413467820394	0.9917352834238129	-1	0	0	0.5	1	1.0	1	1.0	1.0	2	1	0	0	0	0.3333333333333333	1	3	3	0.0	0	0.6548756143129426	0.8985035113452687	0.7339861391311067	0.5447679974690111	0.427889722570651	0.931416735655029	0.8996991110026156	0.8397414812313778	0	0	0.0	0.0005911413467820394	35
806	0.0004668623000624603	0.00010998945078225418	0.00010998938850598917	0.9979095553780561	-1	0	0	1.0	2	0.0	0	0.75	0	2	0	0	0	0	1.0	2	2	3	0.0	0	0	0	0	0	0	0	0	0	0	0	0	0.00010998938850598917	19
764	0.0010674289354863007	0.00027602599215159336	0.00027602351024123644	0.9969439475637932	-1	0	0	1.0	1	0	0	1.0	0	1	0	0	0	0	0.5	1	2	2	0.0	0	0	0	0	0	0	0	0	0	0	0	0	0.00027602351024123644	68
3543	0.04047815483967183	0.014366186174873093	0.01228905338066748	0.6699110878781176	-1	0	0	0.125	1	1.0	9	1.0	1.0	10	9	0	1	0	0.09090909090909091	1	11	11	0.3333333333333333	0	0.9411373592546838	0.6495776288329483	0.8038003268598594	0.918438130188495	0.45430998171732034	0.8068615672776995	0.8854053123288655	0.8159902375220841	1.0	0.3	0.0	0.01228905338066748	19
1786	0.04974923109770571	0.012084917317513445	0.009970068394168037	0.7090165283813348	-1	0	0	0.4	4	0.6923076923076923	9	0.4166666666666667	0.6153846153846154	12	8	2	1	0	0.25	12	3	15	0.25	0.15384615384615385	0.8151008296462973	0.8304873311896429	0.9001610488800476	0.7787537668913758	0.6343128776537134	0.8954220421774303	0.7980673589585117	0.8409020774440356	1.0	0.08333333333333333	0.0	0.009970068394168037	35
2137	0.05201323331505468	0.01585322424607399	-0.0036610747031750298	0.7457486691594397	-1	0	0	0.2	2	0.9230769230769231	12	1.0	0.9230769230769231	14	12	0	0	0	0.06666666666666667	15	1	15	0.0	0.14285714285714285	0.8724741591597972	0.6976858083458748	0.8312447236296336	0.9349242235769958	0.5898563988295205	0.8931486320430267	0.8192095006079764	0.867017672409791	0	0	0.0	-0.000366107470317503	0
1304	0.041056940291152505	0.005960345090149679	0.005425426129653583	0.7505660571904966	-1	0	0	0.3333333333333333	3	0.8181818181818182	9	0.5416666666666666	0.8181818181818182	12	9	0	0	0	0.16666666666666666	12	2	13	0.0	0.18181818181818182	0.8026100861652509	0.7532846290609095	0.8695040104659368	0.7087154548579393	0.6871294766621299	0.8975184917597714	0.7869493583762365	0.8008748054875052	0	0	0.0	0.005425426129653583	36
298	0.036360394928042626	0.0003881490216339958	-0.00016987271344237075	0.9695827495180003	-1	0	0	0.3	3	0.8461538461538461	11	0.5357142857142857	0.6153846153846154	10	8	4	1	0	0.14285714285714285	2	14	15	0.1	0.15384615384615385	0.3171048031021092	0.937954777481815	0.6341235519056239	0.9481293537154588	0.4241073188581904	0.9580644870518756	0.952964082342898	0.948670020969896	1.0	0.4	0.0	-1.6987271344237076e-05	2
4181	0.04031057264794354	0.01729322907506125	0.014509505493391544	0.6400237796592991	-1	0	0	0.125	1	1.0	9	1.0	1.0	10	9	0	1	0	0.09090909090909091	1	11	11	0.3333333333333333	0	0.9411373592546838	0.6495776288329483	0.8038003268598594	0.918438130188495	0.5176472582421503	0.7895928389606416	0.8788608285712376	0.8105604953503007	1.0	0.3	0.0	0.014509505493391544	13
762	0.01478376626110743	0.006380890094169333	0.006380727816760574	0.9962193267621834	-1	0.5	1	0.5714285714285714	4	0.625	5	0.4166666666666667	0.625	8	5	1	0	0	0.375	8	3	10	0.0	1.0	0.9941544366549652	0.8825871079202461	0.7008898641450392	0.8746229301913777	0.5501693440831469	0.9308902479024053	0.8908204482312386	0.8990479879469623	0	0	0.0	0.006380727816760574	56
2917	0.044992354382410726	0.012280363130458924	0.00903506680689709	0.6780910810636323	-1	0	0	0.125	1	1.0	9	1.0	1.0	10	9	0	1	0	0.09090909090909091	1	11	11	0.3333333333333333	0	0.9411373592546838	0.6802321295670697	0.8541242813504653	0.9002255726307719	0.5176472582421503	0.8473998791245482	0.8698368538464641	0.8258229375002485	1.0	0.3	0.0	0.00903506680689709	16
517	0.0	0.0	0.0	1.0	-1	0	0	0	0	0	0	1.0	0	0	0	0	0	0	1.0	1	1	1	0.0	0	0	0	0	0	0	0	0	0	0	0	0	-0.1	0
1641	0.047527601272164724	0.0021729997978686398	-0.0007177589498472393	0.7017280537347557	-1	0	0	0.4	4	0.6923076923076923	9	0.5769230769230769	0.6923076923076923	13	9	1	0	0	0.15384615384615385	13	2	15	0.0	0.15384615384615385	0.7226551441309199	0.832991865844702	0.8363454078354376	0.922130144606082	0.5606835724771189	0.8919581179743041	0.7557151422630181	0.8872722599059392	0	0	0.0	-7.177589498472393e-05	6
2236	0.04950681888690654	0.01174490066983849	0.010126766781926127	0.7130237354952397	-1	0	0	0.4	4	0.6923076923076923	9	0.4166666666666667	0.6153846153846154	12	8	2	1	0	0.25	12	3	15	0.25	0.15384615384615385	0.8151008296462973	0.8304873311896429	0.9001610488800476	0.7787537668913758	0.6343128776537134	0.8954220421774303	0.7980673589585117	0.8409020774440356	1.0	0.08333333333333333	0.0	0.010126766781926127	51
4804	0.04650210306552871	0.008304964255803822	0.008228718934262937	0.6452968844475186	-1	0	0	0.125	1	1.0	9	1.0	1.0	10	9	0	1	0	0.09090909090909091	1	11	11	0.3333333333333333	0	0.9411373592546838	0.6772316558723636	0.8038003268598594	0.918438130188495	0.6343128776537134	0.8056052874337699	0.8352786839939825	0.8217181123310049	1.0	0.3	0.0	0.008228718934262937	15
4046	0.04075761590917838	0.016985398997340063	0.01640105113796224	0.6472352291343371	-1	0	0	0.125	1	1.0	9	1.0	1.0	10	9	0	1	0	0.09090909090909091	1	11	11	0.3333333333333333	0	0.9411373592546838	0.6495776288329483	0.8038003268598594	0.918438130188495	0.5462274087199354	0.8359259021067219	0.8647813595056053	0.8257171246230632	1.0	0.3	0.0	0.01640105113796224	34
4369	0.04321013494233493	0.014122311912901317	-0.0011914474292765017	0.6064922322396618	-1	0	0	0.125	1	1.0	9	1.0	1.0	10	9	0	1	0	0.09090909090909091	1	11	11	0.3333333333333333	0	0.9411373592546838	0.6495776288329483	0.8162821654939794	0.9178507462517949	0.5462274087199354	0.8096012504766681	0.8597714369674249	0.8164832553093528	1.0	0.4	0.0	-0.00011914474292765017	3
3270	0.04004008655944394	0.014792730875406038	0.013570955468544895	0.6731781306552134	-1	0	0	0.125	1	1.0	9	1.0	1.0	10	9	0	1	0	0.09090909090909091	1	11	11	0.3333333333333333	0	0.9411373592546838	0.6495776288329483	0.8038003268598594	0.918438130188495	0.6343128776537134	0.8061475228132652	0.844066294082501	0.815761118092802	1.0	0.3	0.0	0.013570955468544895	22
2534	0.05196777953512566	0.007414429967650835	0.006611738542304652	0.7473656739542982	-1	0	0	0.4	4	0.6923076923076923	9	0.4166666666666667	0.6153846153846154	12	8	2	1	0	0.25	12	3	15	0.25	0.15384615384615385	0.8151008296462973	0.831074927361076	0.9001610488800476	0.7787537668913758	0.6404846001693196	0.8695773737274226	0.7980673589585117	0.8296247554092235	1.0	0.08333333333333333	0.0	0.006611738542304652	23
3756	0.03985541472077253	0.014955079704189847	0.013193459003909584	0.663700500639541	-1	0	0	0.125	1	1.0	9	1.0	1.0	10	9	0	1	0	0.09090909090909091	1	11	11	0.3333333333333333	0	0.9411373592546838	0.6495776288329483	0.8038003268598594	0.918438130188495	0.45430998171732034	0.8068615672776995	0.8854053123288655	0.8159902375220841	1.0	0.3	0.0	0.013193459003909584	16
2282	0.05026617252016465	0.012069932323479136	0.009593247308573163	0.7060856004978475	-1	0	0	0.4	4	0.6923076923076923	9	0.4166666666666667	0.6153846153846154	12	8	2	1	0	0.25	12	3	15	0.25	0.15384615384615385	0.8151008296462973	0.8304873311896429	0.9001610488800476	0.7787537668913758	0.6343128776537134	0.8954220421774303	0.7980673589585117	0.8409020774440356	1.0	0.08333333333333333	0.0	0.009593247308573163	31
4223	0.03986077301392574	0.015690765278574593	0.014805999280655529	0.6602237194285899	-1	0	0	0.125	1	1.0	9	1.0	1.0	10	9	0	1	0	0.09090909090909091	1	11	11	0.3333333333333333	0	0.9411373592546838	0.6495776288329483	0.8038003268598594	0.918438130188495	0.45430998171732034	0.8068615672776995	0.8854053123288655	0.8159902375220841	1.0	0.3	0.0	0.014805999280655529	11
4928	0.04315604081787024	0.0097753104005976	0.004281190991042506	0.6440315047465336	-1	0	0	0.125	1	1.0	9	1.0	1.0	10	9	0	1	0	0.09090909090909091	1	11	11	0.3333333333333333	0	0.9313646527593429	0.7580624379595613	0.8038003268598594	0.9181110134030344	0.5462274087199354	0.7994041960419542	0.8013202969465543	0.8385129227678569	1.0	0.3	0.0	0.004281190991042506	2
2992	0.016905469131862968	0.006608179243019336	-0.000459128412679777	0.9075268245203091	-1	0	0	0.2	1	1.0	5	1.0	1.0	6	5	0	1	0	0.14285714285714285	1	7	7	0.3333333333333333	0	0.936001031459561	0.6878855497728933	0.6444480725341123	0.9360829590530391	0.4121458589409352	0.8125336685321868	0.9179933561387	0.8384819612029933	1.0	0.5	0.0	-4.59128412679777e-05	0
4989	0.04008565980057558	0.017467029177564302	0.015565744861676608	0.6452352375201872	-1	0	0	0.125	1	1.0	9	1.0	1.0	10	9	0	1	0	0.09090909090909091	1	11	11	0.3333333333333333	0	0.9411373592546838	0.6495776288329483	0.8038003268598594	0.918438130188495	0.6343128776537134	0.8061475228132652	0.844066294082501	0.815761118092802	1.0	0.3	0.0	0.015565744861676608	22
980	0.0004585354415321969	0.00012123255140920833	0.00012122910777714756	0.9979605545999662	-1	0	0	1.0	1	0	0	1.0	0	1	0	0	0	0	0.5	1	2	2	0.0	0	0	0	0	0	0	0	0	0	0	0	0	0.00012122910777714756	22
3514	0.040025417887097396	0.01775780412849003	0.01637097250391851	0.6442448368673963	-1	0	0	0.125	1	1.0	9	1.0	1.0	10	9	0	1	0	0.09090909090909091	1	11	11	0.3333333333333333	0	0.9411373592546838	0.6495776288329483	0.8038003268598594	0.918438130188495	0.6343128776537134	0.8061475228132652	0.844066294082501	0.815761118092802	1.0	0.3	0.0	0.01637097250391851	25
4450	0.014102500655734226	0.0013384545519660859	-0.0007988928280974476	0.5926102817734231	-1	0	0	0.16666666666666666	1	1.0	6	1.0	1.0	7	6	0	1	0	0.125	1	8	8	0.3333333333333333	0	0.9897830501182134	0.6734740078934632	0.8416424427163453	0.9454279610414108	0.6343128776537134	0.8981055149810289	0.8592871275562024	0.8718558778040073	1.0	0.42857142857142855	0.0	-7.988928280974476e-05	3
2327	0.0496114094036408	0.011473878747234547	0.010816603237668556	0.7318093630346817	-1	0	0	0.4	4	0.6923076923076923	9	0.4166666666666667	0.6153846153846154	12	8	2	1	0	0.25	12	3	15	0.25	0.15384615384615385	0.8151008296462973	0.8304873311896429	0.9001610488800476	0.7787537668913758	0.6343128776537134	0.8954220421774303	0.7980673589585117	0.8409020774440356	1.0	0.08333333333333333	0.0	0.010816603237668556	33
3032	0.028477259609543223	0.0014230498023711344	-0.0006671284619542563	0.5806318502111427	-1	0	0	0.125	1	1.0	9	1.0	1.0	10	9	0	1	0	0.09090909090909091	11	1	11	0.3333333333333333	0	0.8726341286285522	0.8356768968501557	0.8416424427163453	0.9404501533732561	0.5626134668706431	0.8841262292933966	0.8133866166057862	0.8946693971787361	1.0	0.3	0.0	-6.671284619542563e-05	1
3164	0.06735153870605108	0.004402842253324699	0.004302153600008436	0.721735350415488	-1	0	0	0.1	1	1.0	13	1.0	1.0	14	13	0	1	0	0.06666666666666667	1	15	15	0.3333333333333333	0	0.7135564255929076	0.8810542535531086	0.6475076958718693	0.9161176577566167	0.5422488198124779	0.8981570731674284	0.7714070183146089	0.8993507631705697	1.0	0.5	0.0	0.004302153600008436	3
1080	0.009835376325471388	0.000528114688411216	-0.00039534499947198185	0.9986469676140284	-1	0.5	1	0.5714285714285714	4	0.625	5	0.4166666666666667	0.625	9	5	0	0	0	0.375	8	3	10	0.0	1.0	0.4686456611848625	0.8855000433205029	0.6609636287411448	0.9025154704938625	0.5674452371800038	0.9308282694400448	0.7725027798407151	0.9080608333235823	0	0	0.0	-3.953449994719819e-05	3
1475	0.01771020138789811	0.003945674895478932	0.003932766592842758	0.9893916682819024	-1	0.3333333333333333	1	0.5	4	0.6666666666666666	6	0.4074074074074074	0.6666666666666666	9	6	1	0	0	0.3333333333333333	9	3	11	0.0	1.0	0.9508272235008807	0.8708026950177004	0.7318681482589835	0.8536549158758908	0.45509591508185654	0.9527115163483367	0.956403886680195	0.9024627641168563	0	0	0.0	0.003932766592842758	30
576	0.001365827043400328	0.00019201821685876545	-3.901603758978358e-06	0.9964568778645034	-1	0	0	0.6666666666666666	2	0.5	1	1.0	0	2	0	1	2	0	1.0	2	2	4	0.5	0	0	0	0	0	0	0	0	0	0	0	0	-3.901603758978358e-07	8
4492	0.03975294203923056	0.017265545313488333	0.014945273915447707	0.6335367739534774	-1	0	0	0.125	1	1.0	9	1.0	1.0	10	9	0	1	0	0.09090909090909091	1	11	11	0.3333333333333333	0	0.9411373592546838	0.6495776288329483	0.8038003268598594	0.918438130188495	0.49668803117832666	0.7835062388375464	0.8927005140907291	0.8086978177975747	1.0	0.3	0.0	0.014945273915447707	31
1285	0.027265821828380048	0.000593003348256495	0.0005629485894900898	0.9393627635267653	-1	0.25	1	0.4	4	0.7692307692307693	10	0.3125	0.7692307692307693	14	10	0	0	0	0.3333333333333333	4	12	15	0.0	0.6666666666666666	0.8720020629191222	0.8034611522960381	0.8312447236296336	0.9100183209488446	0.5934697631276225	0.8875374519992769	0.8192095006079764	0.8731666722150556	0	0	0.0	0.0005629485894900898	9
1261	0.012068007949874305	0.0034279997580297433	0.0010920350297328513	0.972181716441108	-1	0	0	0.16666666666666666	1	1.0	6	1.0	1.0	7	6	0	1	0	0.125	1	8	8	0.3333333333333333	0	0.9411373592546838	0.8613832759503327	0.8737362494861817	0.7323586806327375	0.6718558792842526	0.84249469533457	0.8379044949649462	0.8180888504073178	1.0	0.42857142857142855	0.0	0.0010920350297328513	14
1379	0.03409362743068436	0.003269710293361492	0.0025262385924936194	0.971492019311724	-1	0	0	0.2	2	0.9230769230769231	12	0.234375	0.6153846153846154	9	8	5	3	0	1.0	8	8	15	0.23076923076923078	0.14285714285714285	0.7871203101162768	0.9467940930594975	0.39630249958204394	0.7915467029111599	0.7327084945942659	0.9170894431159138	0.8702753298036093	0.9007461615684259	0.5555555555555556	0.1111111111111111	0.0	0.0025262385924936194	13
2355	0.05471614141076875	0.003554393111817946	-0.0024776749499162646	0.6732852109037625	-1	0	0	0.3	3	0.7692307692307693	10	0.5357142857142857	0.7692307692307693	12	10	2	0	0	0.14285714285714285	14	2	15	0.0	0.14285714285714285	0.7181057848619138	0.8375866052307516	0.7622087891992414	0.9297720608156984	0.6676761721512098	0.8932429966478388	0.736899851981522	0.8924446407353281	0	0	0.0	-0.00024776749499162644	2
3117	0.020438522714377457	0.003508377929615861	-0.0025932144917555425	0.9599984961099625	-1	0	0	0.375	3	0.5555555555555556	5	0.39285714285714285	0.5555555555555556	8	5	2	2	0	0.5714285714285714	7	4	11	0.4	0.2857142857142857	0.8640703006680109	0.8431586351309105	0.8192338956043205	0.8924690195349461	0.8699009379053132	0.9558988837047031	0.8330959887833321	0.9081650642777562	0.5625	0.25	0.0	-0.00025932144917555425	0
943	0.0005932742306698791	0.00011607856410882399	8.052390536340155e-07	0.9978417392385799	-1	0	0	1.0	1	0	0	1.0	0	1	0	0	0	0	0.5	2	1	2	0.0	0	0	0	0	0	0	0	0	0	0	0	0	8.052390536340155e-07	13
4672	0.040366602655732935	0.017440952319804495	0.016425788603639194	0.6429990449818761	-1	0	0	0.125	1	1.0	9	1.0	1.0	10	9	0	1	0	0.09090909090909091	1	11	11	0.3333333333333333	0	0.9411373592546838	0.6495776288329483	0.8038003268598594	0.918438130188495	0.6343128776537134	0.8061475228132652	0.844066294082501	0.815761118092802	1.0	0.3	0.0	0.016425788603639194	29
4599	0.017475597359476944	0.007764627510342763	0.00018465900016345624	0.8710548426034731	-1	0	0	0.2	1	1.0	5	1.0	1.0	6	5	0	1	0	0.14285714285714285	1	7	7	0.3333333333333333	0	0.936001031459561	0.6878855497728933	0.6444480725341123	0.9360829590530391	0.4121458589409352	0.8125336685321868	0.9179933561387	0.8384819612029933	1.0	0.5	0.0	0.00018465900016345624	1
1293	0.006039916363710681	0.0008942679071040698	-0.000596908684922244	0.9989314508239874	-1	0	0	0.42857142857142855	3	0.625	5	0.47619047619047616	0.375	6	3	3	4	0	0.42857142857142855	3	7	10	0.5714285714285714	0.4	0.3825976372069668	0.8999071796220628	0.7549303046929253	0.8986322806171407	0.3628351599362917	0.9604203447584226	0.84532852532292	0.9257011679139441	0.16666666666666666	0.16666666666666666	0.0	-5.96908684922244e-05	2
953	0.0007686506700606501	0.0007098270364811364	0.000709760354703462	0.9917336286140702	-1	0	0	0.5	2	0.6666666666666666	2	0.5555555555555556	0.6666666666666666	3	2	1	0	0	1.0	3	3	5	0.0	0	0.34872444906149197	0.9638818966343472	0.5016777740441764	0.9042193936594244	0.6344252032239707	0.9287515622953811	0.8928018623677769	0.9369647507072965	0	0	0.0	0.000709760354703462	27
1656	0.03791285555386767	0.015700891942623675	0.012087207596554073	0.7296290384748156	-1	0	0	0.125	1	1.0	10	1.0	0.9	10	9	1	2	0	0.08333333333333333	1	12	12	0.4	0	0.8720020629191222	0.8311971385069373	0.6541552703183902	0.914611316482483	0.3661497780957131	0.9352520326786118	0.9371069090978805	0.9013140885845844	0.55	0.2	0.0	0.012087207596554073	50
3510	0.04111906167695485	0.017269129356864466	0.014467034958111708	0.6372521728925202	-1	0	0	0.125	1	1.0	9	1.0	1.0	10	9	0	1	0	0.09090909090909091	1	11	11	0.3333333333333333	0	0.9411373592546838	0.6495776288329483	0.8038003268598594	0.918438130188495	0.45430998171732034	0.8038365383872318	0.8854053123288655	0.8150224440181889	1.0	0.3	0.0	0.014467034958111708	33
4573	0.04093122940068673	0.017350324814998312	0.01614444465180612	0.6459375704529757	-1	0	0	0.125	1	1.0	9	1.0	1.0	10	9	0	1	0	0.09090909090909091	1	11	11	0.3333333333333333	0	0.9411373592546838	0.6495776288329483	0.8038003268598594	0.918438130188495	0.6301897835513116	0.8559433587527802	0.8409843892671961	0.8329709687963143	1.0	0.3	0.0	0.01614444465180612	73
468	0.000994049071464674	7.574026271149442e-05	-7.574022637661613e-05	0.9952564445674845	-1	0	0	1.0	3	0.0	0	0.6666666666666666	0	3	0	0	1	0	0.6666666666666666	2	3	4	1.0	1.0	0	0	0	0	0	0	0	0	0	0	0	-7.574022637661613e-06	6
667	0.07395719882485291	0.013700906875772243	0.01108714308082801	0.7033143061704342	-1	0	0	0.2	2	0.8461538461538461	11	0.5357142857142857	0.7692307692307693	12	10	2	1	0	0.14285714285714285	2	14	15	0.16666666666666666	0	0.6066259069743224	0.8694517549917721	0.6475076958718693	0.925670278767641	0.6880223931147789	0.9173202338501772	0.7741111288464452	0.9067742578600871	1.0	0.3333333333333333	0.0	0.01108714308082801	43
4849	0.044379689041289874	0.016361556770168352	0.01469118983338546	0.6700123009771441	-1	0	0	0.125	1	1.0	9	1.0	1.0	10	9	0	1	0	0.09090909090909091	1	11	11	0.3333333333333333	0	0.9267102613560365	0.7581983450379481	0.8038003268598594	0.9181110134030344	0.457922966301233	0.7862940063863916	0.8480006258195409	0.8349105120920386	1.0	0.3	0.0	0.01469118983338546	3
4208	0.04213143954660677	0.026017825510760297	0.0035387366578010617	0.6579856243922286	-1	0	0	0.125	1	1.0	9	1.0	1.0	10	9	0	1	0	0.09090909090909091	1	11	11	0.3333333333333333	0	0.9411373592546838	0.6495776288329483	0.8170187678484921	0.9178889681248834	0.5462274087199354	0.8096012504766681	0.8605913035492296	0.8165085778211495	1.0	0.3	0.0	0.0035387366578010617	2
933	0.00046602309152743687	0.00012149325767565476	0.00012148972086639464	0.9978213634610089	-1	0	0	1.0	1	0	0	1.0	0	1	0	0	0	0	0.5	1	2	2	0.0	0	0	0	0	0	0	0	0	0	0	0	0	0.00012148972086639464	20
1717	0.049483932898954516	0.01106085931660012	0.009977357204719019	0.7169477503797762	-1	0	0	0.4	4	0.6923076923076923	9	0.4166666666666667	0.6153846153846154	12	8	2	1	0	0.25	12	3	15	0.25	0.15384615384615385	0.8151008296462973	0.8304873311896429	0.9001610488800476	0.7787537668913758	0.6343128776537134	0.8954220421774303	0.7980673589585117	0.8409020774440356	1.0	0.08333333333333333	0.0	0.009977357204719019	53
519	0.00046768662597526596	0.00012326851517437134	0.0001232650035680375	0.9979926702847495	-1	0	0	1.0	1	0	0	1.0	0	1	0	0	0	0	0.5	1	2	2	0.0	0	0	0	0	0	0	0	0	0	0	0	0	0.0001232650035680375	36
3073	0.04006298689633457	0.017175896474418677	0.014270784457334883	0.6456233583703418	-1	0	0	0.125	1	1.0	9	1.0	1.0	10	9	0	1	0	0.09090909090909091	1	11	11	0.3333333333333333	0	0.9411373592546838	0.6495776288329483	0.8038003268598594	0.918438130188495	0.5695299587740135	0.842591566374802	0.8526271776698086	0.8280749079654928	1.0	0.3	0.0	0.014270784457334883	31
234	0.012498141154497709	0.0010272116415040301	-3.766728223435897e-05	0.9838852022827321	-1	0.5	1	0.5	3	0.5	3	0.4	0.3333333333333333	4	2	3	1	0	0.8	5	4	8	0.125	0.5	0.6633820114352759	0.9173276083663647	0.3199397044408194	0.5224486399350059	0.216459854999071	0.9334720339883993	0.8710423821426821	0.8471698688416481	1.0	0	0.0	-3.766728223435897e-06	14
1676	0.04842830614703516	0.012231960836067417	0.009952697184423737	0.7054774253144339	-1	0	0	0.4	4	0.6923076923076923	9	0.4166666666666667	0.6153846153846154	12	8	2	1	0	0.25	12	3	15	0.25	0.15384615384615385	0.8151008296462973	0.8304873311896429	0.9001610488800476	0.7787537668913758	0.6343128776537134	0.8954220421774303	0.7980673589585117	0.8409020774440356	1.0	0.08333333333333333	0.0	0.009952697184423737	39
1931	0.04823913997653746	0.01111848576876101	0.009758816700063639	0.7186884734160885	-1	0	0	0.4	4	0.6923076923076923	9	0.4166666666666667	0.6153846153846154	12	8	2	1	0	0.25	12	3	15	0.25	0.15384615384615385	0.8151008296462973	0.8304873311896429	0.9001610488800476	0.7787537668913758	0.6343128776537134	0.8954220421774303	0.7980673589585117	0.8409020774440356	1.0	0.08333333333333333	0.0	0.009758816700063639	42
2832	0.04303708113884209	0.016447823398306208	0.016444813328361185	0.6701347604922934	-1	0	0	0.125	1	1.0	9	1.0	1.0	10	9	0	1	0	0.09090909090909091	1	11	11	0.3333333333333333	0	0.9411373592546838	0.6495776288329483	0.8007713543431118	0.9186467691544205	0.5176472582421503	0.7895928389606416	0.8797516911887961	0.8107031790669446	1.0	0.3	0.0	0.016444813328361185	48
3899	0.0403304259379446	0.016171614723653083	0.014223176990617379	0.6550573361960038	-1	0	0	0.125	1	1.0	9	1.0	1.0	10	9	0	1	0	0.09090909090909091	1	11	11	0.3333333333333333	0	0.9411373592546838	0.6495776288329483	0.8038003268598594	0.918438130188495	0.5462274087199354	0.8359259021067219	0.8647813595056053	0.8257171246230632	1.0	0.3	0.0	0.014223176990617379	24
2690	0.019937536499569017	0.0035225507857532283	-0.0025674134530197317	0.9602963625538921	-1	0	0	0.375	3	0.5555555555555556	5	0.39285714285714285	0.5555555555555556	8	5	2	2	0	0.5714285714285714	7	4	11	0.4	0.2857142857142857	0.8640703006680109	0.8431586351309105	0.8192338956043205	0.8924690195349461	0.7948114416920442	0.9525533822934302	0.8330959887833321	0.9060125008112336	0.5625	0.25	0.0	-0.00025674134530197316	5
4118	0.038271023504688494	0.008146253361160092	0.008018576967924296	0.731726136795714	-1	0	0	0.1111111111111111	1	1.0	11	1.0	1.0	12	11	0	1	0	0.07692307692307693	1	13	13	0.3333333333333333	0	0.9411373592546838	0.6550852879548297	0.7409945337351331	0.9261617369011426	0.4121458589409352	0.8367798669293471	0.9162271818932902	0.8322559104856793	1.0	0.25	0.0	0.008018576967924296	1
4996	0.039821397649093614	0.014793474628487666	0.013578704286140168	0.6737634329986767	-1	0	0	0.125	1	1.0	9	1.0	1.0	10	9	0	1	0	0.09090909090909091	1	11	11	0.3333333333333333	0	0.9411373592546838	0.6495776288329483	0.8038003268598594	0.918438130188495	0.6343128776537134	0.8061475228132652	0.844066294082501	0.815761118092802	1.0	0.3	0.0	0.013578704286140168	11
3056	0.039906005592767094	0.017016828397535537	0.015038688495525527	0.6455854999520146	-1	0	0	0.125	1	1.0	9	1.0	1.0	10	9	0	1	0	0.09090909090909091	1	11	11	0.3333333333333333	0	0.9411373592546838	0.6495776288329483	0.8038003268598594	0.918438130188495	0.5217703523445522	0.7890850889965308	0.877853640940766	0.8104041538384776	1.0	0.3	0.0	0.015038688495525527	30
2752	0.023440508417254206	0.002914629561025927	-0.0026213313681343778	0.927549802301933	-1	0	0	0.3333333333333333	3	0.6363636363636364	7	0.30952380952380953	0.5454545454545454	9	6	3	2	0	0.8571428571428571	7	6	13	0.2857142857142857	0.2222222222222222	0.8026100861652509	0.8748800730837243	0.7968253484922958	0.8836353122099554	0.6343128776537134	0.9611877145373532	0.8497679096627845	0.9163574464860809	0.5555555555555556	0.3333333333333333	0.0	-0.00026213313681343775	2
1252	0.03480001751358409	0.005979041298120528	-0.005300294216926942	0.7192054523906296	-1	0	0	0.375	3	0.8	8	0.5454545454545454	0.8	11	8	0	0	0	0.18181818181818182	11	2	12	0.0	0.2	0.8026100861652509	0.8138298561218875	0.8666061199845855	0.7186550915661213	0.6343128776537134	0.8960378142176754	0.7869493583762365	0.8208742652062826	0	0	0.0	-0.0005300294216926942	0
776	2.2270157143334354e-06	2.7878470250597034e-08	1.7389049149653202e-08	0.9999982152271719	-1	0	0	1.0	2	0.0	0	0.75	0	1	0	1	0	0	1.0	2	2	3	0.0	0	0	0	0	0	0	0	0	0	0	0	0	1.7389049149653202e-08	9
3286	0.04057445645490622	0.01680208634311596	0.015268824681519945	0.6524934148271357	-1	0	0	0.125	1	1.0	9	1.0	1.0	10	9	0	1	0	0.09090909090909091	1	11	11	0.3333333333333333	0	0.9411373592546838	0.6495776288329483	0.8038003268598594	0.918438130188495	0.6343128776537134	0.8061475228132652	0.844066294082501	0.815761118092802	1.0	0.3	0.0	0.015268824681519945	13
4340	0.016770162841977923	0.004004251550119044	-0.0010003310812477127	0.9198921018137187	-1	0	0	0.2	1	1.0	5	1.0	1.0	6	5	0	1	0	0.14285714285714285	1	7	7	0.3333333333333333	0	0.936001031459561	0.6878855497728933	0.6444480725341123	0.9360829590530391	0.40831390087209823	0.727171090094038	0.9229429156341429	0.8153109294272555	1.0	0.5	0.0	-0.00010003310812477127	1
4317	0.040139043413184534	0.017191735011037452	0.01460266528685354	0.6391179422582332	-1	0	0	0.125	1	1.0	9	1.0	1.0	10	9	0	1	0	0.09090909090909091	1	11	11	0.3333333333333333	0	0.9411373592546838	0.6495776288329483	0.8038003268598594	0.918438130188495	0.5176472582421503	0.7895928389606416	0.8788608285712376	0.8105604953503007	1.0	0.3	0.0	0.01460266528685354	13
1973	0.027157144737817537	0.006704649419829791	0.003604459756031467	0.9447827824049931	-1	0	0	0.4	4	0.6923076923076923	9	0.3333333333333333	0.6153846153846154	12	8	2	0	0	0.5555555555555556	9	5	15	0.0	0.15384615384615385	0.8026100861652509	0.8346010026960171	0.915540777995519	0.7769800190669524	0.6343128776537134	0.8947234729891821	0.8228691542433968	0.8414277971807615	0	0	0.0	0.003604459756031467	20
5029	0.04689053431285997	0.003525521947134793	0.0014739763005215208	0.6721063291179596	-1	0	0	0.1111111111111111	1	1.0	11	1.0	1.0	12	11	0	1	0	0.07692307692307693	1	13	13	0.3333333333333333	0	0.8726341286285522	0.8197610168009163	0.7160308564668929	0.9008564994489393	0.5462274087199354	0.908843075971279	0.8235198695974663	0.8815334480323952	1.0	0.3333333333333333	0.0	0.0014739763005215208	8
3219	0.03988969104244829	0.016310246961128445	0.014154581043283635	0.6531711672031528	-1	0	0	0.125	1	1.0	9	1.0	1.0	10	9	0	1	0	0.09090909090909091	1	11	11	0.3333333333333333	0	0.9411373592546838	0.6495776288329483	0.8038003268598594	0.918438130188495	0.5176472582421503	0.7895928389606416	0.8788608285712376	0.8105604953503007	1.0	0.3	0.0	0.014154581043283635	21
4576	0.03994387953279211	0.014813884765025409	0.013743806411560552	0.6716096051967873	-1	0	0	0.125	1	1.0	9	1.0	1.0	10	9	0	1	0	0.09090909090909091	1	11	11	0.3333333333333333	0	0.9411373592546838	0.6495776288329483	0.8038003268598594	0.918438130188495	0.6343128776537134	0.8061475228132652	0.844066294082501	0.815761118092802	1.0	0.3	0.0	0.013743806411560552	14
3175	0.03981679243979525	0.016749617787578896	0.01466356594321073	0.6524915720082329	-1	0	0	0.125	1	1.0	9	1.0	1.0	10	9	0	1	0	0.09090909090909091	1	11	11	0.3333333333333333	0	0.9411373592546838	0.6495776288329483	0.8038003268598594	0.918438130188495	0.5176472582421503	0.7895928389606416	0.8788608285712376	0.8105604953503007	1.0	0.3	0.0	0.01466356594321073	20
2862	0.0540209865926002	0.022593748803444908	0.013968102763280735	0.7825498619266444	-1	0	0	0.1	1	1.0	13	1.0	1.0	14	13	0	1	0	0.06666666666666667	1	15	15	0.3333333333333333	0	0.9411373592546838	0.6696785276620139	0.8162821654939794	0.925253601725016	0.5015523361250074	0.8310979310080748	0.8876003874386238	0.8327683611940659	1.0	0.21428571428571427	0.0	0.013968102763280735	3
4572	0.01973733882232766	0.00010549924246127621	-7.088163024197161e-05	0.6092500653691963	-1	0	0	0.16666666666666666	1	1.0	7	1.0	1.0	8	7	0	1	0	0.1111111111111111	1	9	9	0.3333333333333333	0	0.9411373592546838	0.6578774679113686	0.8416424427163453	0.7642918355679175	0.6343128776537134	0.9336678045200948	0.7845503091787015	0.8163108209016486	1.0	0.375	0.0	-7.088163024197161e-06	3
533	2.078417314325699e-06	3.364749702034443e-08	3.240296625741302e-08	0.9999992410030362	-1	0	0	1.0	1	0	0	1.0	0	1	0	0	0	0	0.5	2	1	2	0.0	0	0	0	0	0	0	0	0	0	0	0	0	3.240296625741302e-08	24
4974	0.0418616033328668	0.014649169095011825	0.011631014716804092	0.6629139679435756	-1	0	0	0.125	1	1.0	9	1.0	1.0	10	9	0	1	0	0.09090909090909091	1	11	11	0.3333333333333333	0	0.9411373592546838	0.6540143444210387	0.8038003268598594	0.918438130188495	0.5176472582421503	0.7895928389606416	0.8771006768322799	0.8115590589964237	1.0	0.3	0.0	0.011631014716804092	11
4513	0.039376367046309924	0.017616763476691184	0.016841979349836087	0.6488800838844688	-1	0	0	0.125	1	1.0	9	1.0	1.0	10	9	0	1	0	0.09090909090909091	1	11	11	0.3333333333333333	0	0.9411373592546838	0.6495776288329483	0.8038003268598594	0.918438130188495	0.6343128776537134	0.8061475228132652	0.844066294082501	0.815761118092802	1.0	0.3	0.0	0.016841979349836087	72
1126	0.023138701250761427	0.0015679922702859816	0.0015604933702867386	0.9962646093743959	-1	0.3333333333333333	1	0.625	5	0.4444444444444444	4	0.4583333333333333	0.4444444444444444	8	4	2	0	0	0.375	8	3	11	0.0	0.6666666666666666	0.43694899080262317	0.9670893755648517	0.5195988975377965	0.8248386822456676	0.4552972934094776	0.921009772997923	0.8905919568537344	0.9214375232666256	0	0	0.0	0.0015604933702867386	30
2990	0.04068617078972309	0.016646266281315124	0.014844100671452951	0.6515383268428686	-1	0	0	0.125	1	1.0	9	1.0	1.0	10	9	0	1	0	0.09090909090909091	1	11	11	0.3333333333333333	0	0.9411373592546838	0.6495776288329483	0.8038003268598594	0.918438130188495	0.5176472582421503	0.7895928389606416	0.8788608285712376	0.8105604953503007	1.0	0.3	0.0	0.014844100671452951	46
2286	0.04050427054023999	0.014595540806483889	0.01247019040716555	0.6721946495052473	-1	0	0	0.125	1	1.0	9	1.0	1.0	10	9	0	1	0	0.09090909090909091	1	11	11	0.3333333333333333	0	0.9411373592546838	0.6495776288329483	0.8038003268598594	0.918438130188495	0.5176472582421503	0.7895928389606416	0.8788608285712376	0.8105604953503007	1.0	0.3	0.0	0.01247019040716555	103
1073	0.05352167521487281	0.005568232731058695	0.0055305375645655925	0.6818072979765797	-1	0	0	0.2	2	0.9230769230769231	12	0.3409090909090909	0.8461538461538461	12	11	2	2	0	0.36363636363636365	4	11	15	0.2857142857142857	0	0.5310422072030991	0.8926419851559267	0.3169866003433801	0.9135775588100924	0.5422488198124779	0.8700204645486894	0.7714070183146089	0.893381723588061	0.5833333333333333	0.5833333333333334	0.0	0.0055305375645655925	2
1287	0.042249509451826844	0.003705783963950829	0.0024451658712162463	0.8654314807024234	-1	0	0	0.375	3	0.7	7	0.6666666666666666	0.6	8	6	3	1	0	0.2222222222222222	2	9	12	0.125	0.4	0.460118412374543	0.9124602146096303	0.7231985984960353	0.7136279656805887	0.48294732353337927	0.9664706418973776	0.8558432828822262	0.9007974641329691	1.0	0.125	0.0	0.0024451658712162463	49
4290	0.03989161802349818	0.017769020862272927	0.0167188094714709	0.6322841027307661	-1	0	0	0.125	1	1.0	9	1.0	1.0	10	9	0	1	0	0.09090909090909091	1	11	11	0.3333333333333333	0	0.9411373592546838	0.6495776288329483	0.8038003268598594	0.918438130188495	0.6343128776537134	0.854432206456407	0.8402636830268275	0.8324042945336583	1.0	0.3	0.0	0.0167188094714709	81
2124	0.03805200565653403	0.0009912141935063915	0.0009911303170266582	0.9397431478599345	-1	0	0	0.3	3	0.6666666666666666	8	0.3111111111111111	0.5833333333333334	10	7	3	2	0	0.5555555555555556	9	5	14	0.2857142857142857	0	0.8640703006680109	0.8723587157551491	0.8192338956043205	0.8746545569997274	0.6572074725713848	0.9561195057133928	0.8095389559937921	0.9101429664472536	0.55	0.2	0.0	0.0009911303170266582	14
1950	0.04082479195906272	0.010511561851400434	-0.0050468182744405725	0.769820131881098	-1	0	0	0.3333333333333333	3	0.8181818181818182	9	0.5416666666666666	0.8181818181818182	12	9	0	0	0	0.16666666666666666	12	2	13	0.0	0.18181818181818182	0.8026100861652509	0.7831018681732184	0.8905771007272787	0.7189371574436134	0.6871294766621299	0.9047649540529434	0.8042748545812721	0.8162962016629913	0	0	0.0	-0.0005046818274440573	1
3724	0.04254333395567373	0.016593187058333243	0.007458113942140036	0.6234165759452359	-1	0	0	0.125	1	1.0	9	1.0	1.0	10	9	0	1	0	0.09090909090909091	1	11	11	0.3333333333333333	0	0.9411373592546838	0.6495776288329483	0.8038003268598594	0.918438130188495	0.5176472582421503	0.7895928389606416	0.8788608285712376	0.8105604953503007	1.0	0.3	0.0	0.007458113942140036	17
2841	0.07666015306648903	0.013578877049670833	0.012219426061836016	0.6813488255339049	-1	0	0	0.2	2	0.8461538461538461	11	0.5357142857142857	0.7692307692307693	12	10	2	1	0	0.14285714285714285	2	14	15	0.16666666666666666	0	0.6066259069743224	0.8694517549917721	0.6475076958718693	0.925670278767641	0.6880223931147789	0.9173202338501772	0.7741111288464452	0.9067742578600871	1.0	0.3333333333333333	0.0	0.012219426061836016	30
3105	0.028452254231419873	0.0031365647677302844	0.003106281253407708	0.5869570474381134	-1	0	0	0.125	1	1.0	9	1.0	1.0	10	9	0	1	0	0.09090909090909091	11	1	11	0.3333333333333333	0	0.8967970045915621	0.7600876834534869	0.778836649591619	0.9190881232923589	0.45814193978615736	0.8778294137400753	0.893729812380963	0.8643310993782708	1.0	0.4	0.0	0.003106281253407708	5
2852	0.04074624071088115	0.015216504596883087	0.013515822352911672	0.6646568772071324	-1	0	0	0.125	1	1.0	9	1.0	1.0	10	9	0	1	0	0.09090909090909091	1	11	11	0.3333333333333333	0	0.9411373592546838	0.6495776288329483	0.8038003268598594	0.918438130188495	0.45430998171732034	0.8068615672776995	0.8854053123288655	0.8159902375220841	1.0	0.3	0.0	0.013515822352911672	43
4254	0.039740794214415495	0.015451794937460106	0.014293478329355548	0.6623562303479035	-1	0	0	0.125	1	1.0	9	1.0	1.0	10	9	0	1	0	0.09090909090909091	1	11	11	0.3333333333333333	0	0.9411373592546838	0.6495776288329483	0.8038003268598594	0.918438130188495	0.6343128776537134	0.854432206456407	0.8402636830268275	0.8324042945336583	1.0	0.3	0.0	0.014293478329355548	26
54	0.0020199653496816737	0.0001590245783547196	8.791301110161245e-05	0.9926121508033169	-1	0.5	1	0.8333333333333334	5	0.14285714285714285	1	0.6	0.14285714285714285	4	1	4	5	0	0.6	3	5	9	0.5555555555555556	0.5	0.5708773875230199	0.8664148414386612	0.26653902612278274	0.863757094296009	0.7480948190500677	0.9146953988847393	0.8795345938089246	0.8838713816979104	0.25	0.5	0.0	8.791301110161245e-05	21
2682	0.06215301699183204	0.011963586263871133	0.009680772655076535	0.6767943101692175	-1	0	0	0.2	2	0.8461538461538461	11	0.5357142857142857	0.7692307692307693	12	10	2	1	0	0.14285714285714285	2	14	15	0.16666666666666666	0	0.6445861513493305	0.8764044363356749	0.6475076958718693	0.925670278767641	0.6880223931147789	0.9173202338501772	0.7714070183146089	0.9085258829021412	1.0	0.3333333333333333	0.0	0.009680772655076535	36
1960	0.04533187266043925	0.014085263446072095	-0.0014953540158670917	0.7752049437143427	-1	0	0	0.4	4	0.6923076923076923	9	0.5769230769230769	0.6923076923076923	12	9	2	0	0	0.15384615384615385	13	2	15	0.0	0.15384615384615385	0.8026100861652509	0.810348595363419	0.920988009900762	0.7833481560288835	0.6343128776537134	0.8945532052182616	0.8017358888471102	0.8355147038691556	0	0	0.0	-0.00014953540158670916	6
4761	0.040592793415235966	0.014687137815974282	0.014300171897444725	0.6720857511673809	-1	0	0	0.125	1	1.0	9	1.0	1.0	10	9	0	1	0	0.09090909090909091	1	11	11	0.3333333333333333	0	0.9411373592546838	0.6495776288329483	0.8038003268598594	0.918438130188495	0.6343128776537134	0.8061475228132652	0.844066294082501	0.815761118092802	1.0	0.3	0.0	0.014300171897444725	17
4034	0.03975427245019868	0.017798562797753763	0.016465617467390024	0.643004394983222	-1	0	0	0.125	1	1.0	9	1.0	1.0	10	9	0	1	0	0.09090909090909091	1	11	11	0.3333333333333333	0	0.9411373592546838	0.6495776288329483	0.8038003268598594	0.918438130188495	0.5462274087199354	0.8096012504766681	0.8605913035492296	0.8168732943906982	1.0	0.3	0.0	0.016465617467390024	28
4123	0.01271058052879096	0.0047514865094599006	0.0005740444884248957	0.9490638852617983	-1	0	0	0.16666666666666666	1	1.0	6	1.0	1.0	7	6	0	1	0	0.125	1	8	8	0.3333333333333333	0	0.9897830501182134	0.6095487559843322	0.8416424427163453	0.7426370187778798	0.6343128776537134	0.9130391285941114	0.8192095006079764	0.7833820677908722	1.0	0.42857142857142855	0.0	0.0005740444884248957	2
3351	0.04079834207932276	0.015132302940027199	0.013821832976396635	0.6707259456704189	-1	0	0	0.125	1	1.0	9	1.0	1.0	10	9	0	1	0	0.09090909090909091	1	11	11	0.3333333333333333	0	0.9411373592546838	0.6495776288329483	0.8038003268598594	0.918438130188495	0.5176472582421503	0.7895928389606416	0.8788608285712376	0.8105604953503007	1.0	0.3	0.0	0.013821832976396635	16
2403	0.06315305229122202	0.009367929214453789	0.008831249623194024	0.6794883565813786	-1	0	0	0.2	2	0.8461538461538461	11	0.5357142857142857	0.7692307692307693	12	10	2	1	0	0.14285714285714285	2	14	15	0.16666666666666666	0	0.6445861513493305	0.8764044363356749	0.6475076958718693	0.925670278767641	0.6880223931147789	0.9173202338501772	0.7714070183146089	0.9085258829021412	1.0	0.3333333333333333	0.0	0.008831249623194024	26
[truncated: 3,962 more rows]
