# Supplementary material for: Environmental influences on evolvable robots
Source: PLoS One. 2020 May 29;15(5):e0233848. doi: 10.1371/journal.pone.0233848 (PMC7259730; doi:10.1371/journal.pone.0233848)
Supplement: S1 Dataset — (ZIP) [file pone.0233848.s003.zip › data_plosone/all_measures_seasonal_plane_7.tsv]

robot_id	velocity	displacement_velocity	displacement_velocity_hill	head_balance	contacts	branching	branching_modules_count	limbs	extremities	length_of_limbs	extensiveness	coverage	joints	hinge_count	active_hinges_count	brick_count	touch_sensor_count	brick_sensor_count	proportion	width	height	absolute_size	sensors	symmetry	avg_period	dev_period	avg_phase_offset	dev_phase_offset	avg_amplitude	dev_amplitude	avg_intra_dev_params	avg_inter_dev_params	sensors_reach	recurrence	synaptic_reception	fitness	cons_fitness
3233	0.0034625427271058142	0.0018083387350770418	0.0018081832250985742	0.9833519321974509	-1	0	0	0.6666666666666666	4	0.2857142857142857	2	0.75	0.14285714285714285	3	1	5	1	0	0.3333333333333333	2	6	9	0.08333333333333333	0	0.5980269027782472	0.5950822586145685	0.6867130422675513	0.5382090944255637	0.5153026842526104	0.8762898546307776	0.6681702424362072	0.696771051945842	1.0	0.3333333333333333	0.0	0.0018081832250985742	1
766	0.0008024139380557368	0.0007341878573615466	0.0007341065453483525	0.9916086970030006	-1	0	0	0.5	1	1.0	1	1.0	1.0	1	1	1	3	0	0.3333333333333333	1	3	3	0.5	0	0.4181964597708007	0.5	0.40619263722091076	0.5	0.5878378416856976	0.5	0.6962363750111311	0.5	1.0	1.0	0.35220358113196837	0.0007341065453483525	68
2016	0.011521455063029457	0.003270634701546001	0.0032264253759731513	0.9490051129604271	-1	0	0	0.5714285714285714	4	0.5	4	0.625	0.375	6	3	3	1	0	0.25	2	8	10	0.14285714285714285	0.25	0.5980269027782472	0.8883899162060593	0.5244022102377179	0.8639314949657226	0.5153026842526104	0.9388304044684758	0.8534961301272749	0.9018460186823171	1.0	0.16666666666666666	0.0	0.0032264253759731513	6
3343	0.010731547385345644	0.0073395195194550095	0.007339308510732443	0.9722732992231528	-1	0	0	0.4	4	0.6666666666666666	8	0.5833333333333334	0.4166666666666667	8	5	5	1	0	0.16666666666666666	2	12	14	0.09090909090909091	0.16666666666666666	0.5980269027782472	0.7190211684899752	0.6867130422675513	0.8326203758299259	0.5153026842526104	0.913843887163822	0.6681702424362072	0.8368727185723708	1.0	0.25	0.0	0.007339308510732443	16
184	0.0011341256981250581	0.0002391986028310801	0.00023918587753482665	0.9968440179012014	-1	0	0	1.0	2	0.0	0	0.75	0	1	0	1	0	0	1.0	2	2	3	0.0	0	0	0	0	0	0	0	0	0	0	0	0	0.00023918587753482665	62
3339	0.010700939257129387	0.007290598682186607	0.007290484875936076	0.9728609818863136	-1	0	0	0.4	4	0.6666666666666666	8	0.5833333333333334	0.4166666666666667	8	5	5	2	0	0.16666666666666666	2	12	14	0.18181818181818182	0.16666666666666666	0.5980269027782472	0.7190211684899752	0.6867130422675513	0.8326203758299259	0.5153026842526104	0.9328649438059847	0.6681702424362072	0.8487922375443923	0.625	0.25	0.0	0.007290484875936076	10
3489	0.009892369057042577	0.0029496967763280595	0.002947782926673708	0.9757952817834977	-1	0	0	0.4	4	0.6666666666666666	8	0.5833333333333334	0.4166666666666667	8	5	5	1	0	0.16666666666666666	2	12	14	0.09090909090909091	0.16666666666666666	0.5980269027782472	0.8653853205319421	0.6867130422675513	0.8375567024562584	0.5153026842526104	0.9193979717322939	0.7007236100391596	0.8785074246921691	1.0	0.25	0.0	0.002947782926673708	5
545	6.626698858207867e-09	5.320535213406632e-09	5.205615212818528e-09	0.9999990339852559	-1	0	0	1.0	1	0	0	1.0	0	0	0	1	0	0	0.5	1	2	2	0.0	0	0	0	0	0	0	0	0	0	0	0	0	-0.1	0
4860	0.014592684532219156	0.011552008831801353	0.011551994397811337	0.9726151795067778	-1	0	0	0.3	3	0.8333333333333334	10	0.5384615384615384	0.4166666666666667	7	5	6	4	0	0.15384615384615385	2	13	14	0.2857142857142857	0.16666666666666666	0.5980269027782472	0.6606559104343643	0.6867130422675513	0.733265344926107	0.5153026842526104	0.8494714998391484	0.6681702424362072	0.7569404155100453	0.14285714285714285	0.2857142857142857	0.0	0.011551994397811337	28
231	2.801883549295313e-06	3.5395720898404662e-09	2.9589642465086224e-09	0.999998501577914	-1	0	0	1.0	2	0.0	0	0.75	0	1	0	1	1	0	1.0	2	2	3	0.2	0	0	0	0	0	0	0	0	0	0	0	0	2.9589642465086224e-09	12
1511	0.006900120299222647	0.0033355564091245063	0.0033335543326094225	0.9669429780347942	-1	0	0	0.42857142857142855	3	0.75	6	0.5555555555555556	0.25	4	2	5	3	0	0.2222222222222222	2	9	10	0.25	0.25	0.5571898201884112	0.7107627361696774	0.6618174085432408	0.7627233402947292	0.5153026842526104	0.955813627470678	0.8175814564234073	0.8473072275827267	0.25	0.5	0.0	0.0033335543326094225	35
523	0.03661254620966222	0.011408488220971647	0.011388111233664136	0.9865771001930459	-1	0	0	0.2	2	0.9230769230769231	12	0.26785714285714285	0.7692307692307693	12	10	2	2	0	0.875	7	8	15	0.3333333333333333	0	0.4637390127779846	0.9087889091291198	0.45788638402778065	0.970756103769454	0.7991582973665488	0.9213778773340159	0.9144168943261589	0.9401493216458584	0.6666666666666666	0.5	0.0	0.011388111233664136	52
4227	0.010792138933609677	0.007314352325057704	0.0073143094184428496	0.968239222656487	-1	0	0	0.3333333333333333	3	0.8181818181818182	9	0.5416666666666666	0.36363636363636365	6	4	6	6	0	0.16666666666666666	2	12	13	0.42857142857142855	0.18181818181818182	0.5980269027782472	0.6703043633653712	0.6867130422675513	0.7485491769606558	0.5153026842526104	0.8658259832305366	0.6681702424362072	0.7723565892203718	0.16666666666666666	0.3333333333333333	0.0	0.0073143094184428496	9
2368	0.012986720451916086	0.006958607598758717	0.006958352407391982	0.9816454603269882	-1	0	0	0.3	3	0.8461538461538461	11	0.5357142857142857	0.5384615384615384	9	7	5	2	0	0.14285714285714285	2	14	15	0.16666666666666666	0.15384615384615385	0.5980269027782472	0.6697251915446735	0.6867130422675513	0.802598059775665	0.5153026842526104	0.8859464161597942	0.6681702424362072	0.8000351713076422	0.6111111111111112	0.4444444444444444	0.0	0.006958352407391982	9
2689	0.01141817122480013	0.007656082541243519	0.007654785484842589	0.9718424633386704	-1	0	0	0.3333333333333333	3	0.8181818181818182	9	0.5416666666666666	0.45454545454545453	7	5	5	4	0	0.16666666666666666	2	12	13	0.3333333333333333	0.18181818181818182	0.5980269027782472	0.684691352458236	0.6867130422675513	0.7258220346508677	0.5153026842526104	0.9108715780067446	0.6681702424362072	0.7953947066556859	0.14285714285714285	0.2857142857142857	0.0	0.007654785484842589	27
4170	0.012031125776299053	0.008343931119778365	0.008343691850622852	0.9678202876747675	-1	0	0	0.4444444444444444	4	0.6363636363636364	7	0.5909090909090909	0.36363636363636365	6	4	6	3	0	0.18181818181818182	2	11	13	0.21428571428571427	0.18181818181818182	0.5980269027782472	0.8172602286496807	0.6867130422675513	0.7351714439304153	0.5153026842526104	0.8658259832305366	0.6681702424362072	0.8117091055425046	0.16666666666666666	0.3333333333333333	0.0	0.008343691850622852	14
14	0.0012822125537676103	1.3251185241608339e-05	1.157948041178003e-05	0.9955618094082679	-1	0	0	0.6	3	0.4	2	0.5833333333333334	0.4	5	2	1	1	0	0.75	4	3	7	0.3333333333333333	0	0.7156893915312843	0.8796977604008267	0.6357153817598611	0.6133608735928711	0.3314875775549719	0.8635222693647354	0.8764433389810493	0.8072070976218813	1.0	0.4	0.0	1.157948041178003e-05	11
3157	0.0007193511801873929	4.281936656674105e-05	-5.8974036635761146e-08	0.9973589144974676	-1	0	0	1.0	2	0.0	0	0.75	0	2	0	0	2	0	1.0	2	2	3	1.0	0	0	0	0	0	0	0	0	0	0	0	0	-5.8974036635761145e-09	0
1097	0.001476646311308444	0.00017755905231827662	0.00017564076975760243	0.9841843122283525	-1	0	0	0.3333333333333333	1	1.0	2	1.0	1.0	2	2	1	1	0	0.25	1	4	4	0.16666666666666666	0	0.508111681274524	0.7107752514019751	0.5889334060744232	0.7266707476205675	0.48906234940085314	0.5652269960558769	0.6224867899927989	0.6710896047776678	1.0	0	0.0	0.00017564076975760243	8
4994	0.015035772023220933	0.012683740888644457	0.012683696586154345	0.9707496718808742	-1	0	0	0.3	3	0.8333333333333334	10	0.5384615384615384	0.4166666666666667	7	5	6	4	0	0.15384615384615385	2	13	14	0.2857142857142857	0.16666666666666666	0.5980269027782472	0.6606559104343643	0.6867130422675513	0.733265344926107	0.5153026842526104	0.8494714998391484	0.6681702424362072	0.7569404155100453	0.14285714285714285	0.2857142857142857	0.0	0.012683696586154345	51
1251	7.813726270809651e-06	2.028650721115392e-08	-1.438728551715186e-09	0.9999992958541508	-1	0	0	1.0	1	0	0	1.0	0	1	0	0	3	0	0.5	1	2	2	1.0	0	0	0	0	0	0	0	0	0	0	0	0	-1.438728551715186e-10	9
2998	0.011470743399368034	0.007468539753701149	0.007465162596500327	0.9732457907378312	-1	0	0	0.3333333333333333	3	0.8181818181818182	9	0.5416666666666666	0.45454545454545453	7	5	5	3	0	0.16666666666666666	2	12	13	0.25	0.18181818181818182	0.5980269027782472	0.684691352458236	0.6867130422675513	0.8714981578016892	0.5153026842526104	0.8434245857087466	0.6681702424362072	0.8112071600950521	0.14285714285714285	0.2857142857142857	0.0	0.007465162596500327	24
749	0.006950463299229156	0.002767405545894452	0.002767401950254861	0.9703202164004404	-1	0	0	0.42857142857142855	3	0.75	6	0.5555555555555556	0.25	4	2	5	3	0	0.2222222222222222	2	9	10	0.25	0.25	0.5571898201884112	0.7107627361696774	0.6618174085432408	0.7627233402947292	0.5153026842526104	0.955813627470678	0.8175814564234073	0.8473072275827267	0.25	0.5	0.0	0.002767401950254861	130
3135	0.011353086351851895	0.007575749909824756	0.007575108764828397	0.973399614151845	-1	0	0	0.3333333333333333	3	0.8181818181818182	9	0.5416666666666666	0.45454545454545453	7	5	5	3	0	0.16666666666666666	2	12	13	0.25	0.18181818181818182	0.5980269027782472	0.6914616768982217	0.6867130422675513	0.803367784192328	0.5153026842526104	0.8690720946382544	0.6681702424362072	0.7972303137922063	0.14285714285714285	0.2857142857142857	0.0	0.007575108764828397	43
3895	0.010870417021254677	0.007005331956723693	0.006996386359212444	0.9742574573418302	-1	0	0	0.4	4	0.6666666666666666	8	0.5833333333333334	0.4166666666666667	8	5	5	1	0	0.16666666666666666	2	12	14	0.09090909090909091	0.16666666666666666	0.5980269027782472	0.7190211684899752	0.6867130422675513	0.8326203758299259	0.5153026842526104	0.913843887163822	0.6681702424362072	0.8368727185723708	1.0	0.25	0.0	0.006996386359212444	12
4542	0.01225657383676561	0.009068877630282935	0.009068872405330134	0.9683926064294104	-1	0	0	0.4444444444444444	4	0.6363636363636364	7	0.5909090909090909	0.36363636363636365	6	4	6	3	0	0.18181818181818182	2	11	13	0.21428571428571427	0.18181818181818182	0.5980269027782472	0.6703043633653712	0.6867130422675513	0.7485491769606558	0.5153026842526104	0.8658259832305366	0.6681702424362072	0.7723565892203718	0.16666666666666666	0.3333333333333333	0.0	0.009068872405330134	11
3848	0.011330773498404929	0.006767400957600264	0.00676740066575522	0.9744388407406531	-1	0	0	0.3333333333333333	3	0.8181818181818182	9	0.5416666666666666	0.45454545454545453	7	5	5	3	0	0.16666666666666666	2	12	13	0.25	0.18181818181818182	0.5980269027782472	0.684691352458236	0.6867130422675513	0.7258220346508677	0.5153026842526104	0.8907760196538198	0.6681702424362072	0.7828827363262209	0.14285714285714285	0.2857142857142857	0.0	0.00676740066575522	13
632	0.002816219837867936	0.0002683266276600466	-0.00025014493510600743	0.9969063862162677	-1	0	0	0.5	1	1.0	1	1.0	1.0	2	1	0	0	0	0.3333333333333333	3	1	3	0.0	0	0.6990939264091249	0.8653338577025426	0.9092487194256119	0.6348638159950796	0.47585581086645645	0.9194018074841579	0.8662015198655906	0.8342290906140069	0	0	0.0	-2.5014493510600744e-05	4
2224	0.004748400403918742	0.00266275103733931	0.002662625690385337	0.9620900571120518	-1	0	0	0.2857142857142857	2	0.875	7	0.5555555555555556	0.375	5	3	4	1	0	0.2222222222222222	2	9	10	0.1	0	0.5980269027782472	0.5809554071048373	0.6867130422675513	0.549627329662552	0.5153026842526104	0.840400463150305	0.6681702424362072	0.6745910937805132	1.0	0.2	0.0	0.002662625690385337	2
3439	0.011085594653437142	0.007828898158476922	0.007828864182229361	0.9719548492902603	-1	0	0	0.3333333333333333	3	0.8181818181818182	9	0.5416666666666666	0.45454545454545453	7	5	5	3	0	0.16666666666666666	2	12	13	0.25	0.18181818181818182	0.5980269027782472	0.6914616768982217	0.6867130422675513	0.803367784192328	0.5153026842526104	0.8690720946382544	0.6681702424362072	0.7972303137922063	0.14285714285714285	0.2857142857142857	0.0	0.007828864182229361	18
1784	0.011235484651914266	0.005158321556989479	0.0051459797612228506	0.9601112745338994	-1	0	0	0.4444444444444444	4	0.6363636363636364	7	0.5909090909090909	0.36363636363636365	7	4	5	2	0	0.18181818181818182	2	11	13	0.18181818181818182	0.18181818181818182	0.5980269027782472	0.7232895754611796	0.6867130422675513	0.7926559782100536	0.5153026842526104	0.942796875793084	0.6681702424362072	0.8457127272500929	0.5714285714285714	0.2857142857142857	0.0	0.0051459797612228506	9
3755	0.011363368236450982	0.007936420492019432	0.007922705009748707	0.9732185090775107	-1	0	0	0.3333333333333333	3	0.8181818181818182	9	0.5416666666666666	0.45454545454545453	7	5	5	3	0	0.16666666666666666	2	12	13	0.25	0.18181818181818182	0.5980269027782472	0.6914616768982217	0.6867130422675513	0.803367784192328	0.5153026842526104	0.8690720946382544	0.6681702424362072	0.7972303137922063	0.14285714285714285	0.2857142857142857	0.0	0.007922705009748707	36
3699	0.011755066636554063	0.007571179885664285	0.007571178880290035	0.9732691878612376	-1	0	0	0.4	4	0.6666666666666666	8	0.5833333333333334	0.4166666666666667	8	5	5	1	0	0.16666666666666666	2	12	14	0.09090909090909091	0.16666666666666666	0.5980269027782472	0.717476127958492	0.6867130422675513	0.7845165719055518	0.5153026842526104	0.9230408844247646	0.6681702424362072	0.8277151473555013	1.0	0.25	0.0	0.007571178880290035	16
1156	0.0008192612232688024	0.0007401812696517703	0.0007401385527632781	0.9904519634180775	-1	0	0	0.5	1	1.0	1	1.0	1.0	1	1	1	1	0	0.3333333333333333	1	3	3	0.16666666666666666	0	0.4181964597708007	0.5	0.49115376988129517	0.5	0.49326813441484746	0.5	0.5863785582838892	0.5	1.0	1.0	0.0	0.0007401385527632781	35
4015	0.006954107206857206	0.001468790690191935	0.0014683772994082437	0.9726407664987334	-1	0	0	0.25	2	0.9	9	0.5454545454545454	0.5	6	5	5	2	0	0.18181818181818182	2	11	12	0.15384615384615385	0	0.5980269027782472	0.5755132946974468	0.6867130422675513	0.6278403480644364	0.4729066285502565	0.8132177791447766	0.673796095958989	0.6826838790740232	0.5833333333333334	0.3333333333333333	0.0	0.0014683772994082437	2
3934	0.011446492335987307	0.0071899437425566775	0.007189413565715672	0.9743841242460636	-1	0	0	0.4	4	0.6666666666666666	8	0.5833333333333334	0.4166666666666667	8	5	5	1	0	0.16666666666666666	2	12	14	0.09090909090909091	0.16666666666666666	0.5980269027782472	0.717476127958492	0.6867130422675513	0.7845165719055518	0.5153026842526104	0.9107746461371031	0.6681702424362072	0.8199137908503699	1.0	0.25	0.0	0.007189413565715672	17
1605	0.011904346333403292	0.0031726805635796025	0.0031069343620981076	0.9527577674371323	-1	0	0	0.375	3	0.7777777777777778	7	0.55	0.3333333333333333	5	3	5	3	0	0.2	2	10	11	0.25	0.2222222222222222	0.5980269027782472	0.7024336009239783	0.6867130422675513	0.7494861494664742	0.5153026842526104	0.9399059693554571	0.6681702424362072	0.8275295377601093	0.2	0.4	0.0	0.0031069343620981076	85
1667	0.011574470130692347	0.003394133685473484	0.003381971562992898	0.9540088103028802	-1	0	0	0.5	4	0.6	6	0.6	0.3	5	3	6	2	0	0.2	2	10	12	0.14285714285714285	0.2	0.5980269027782472	0.7578708231512438	0.6867130422675513	0.7634483326364871	0.5153026842526104	0.9399059693554571	0.6681702424362072	0.8438990416634647	0.6	0.2	0.0	0.003381971562992898	22
1025	0.0009509948205442718	0.0002291195617550135	0.00022911515475977472	0.9972468277691354	-1	0	0	1.0	1	0	0	1.0	0	1	0	0	0	0	0.5	1	2	2	0.0	0	0	0	0	0	0	0	0	0	0	0	0	0.00022911515475977472	9
4507	0.013161556899703884	0.008711429279733023	0.008711429211781653	0.9773033813505743	-1	0	0	0.4	4	0.6923076923076923	9	0.5769230769230769	0.38461538461538464	8	5	6	3	0	0.15384615384615385	2	13	15	0.23076923076923078	0.15384615384615385	0.5980269027782472	0.6523830721185752	0.6867130422675513	0.8403561102218475	0.5153026842526104	0.8914557785555851	0.6681702424362072	0.8123525828835134	0.125	0.5	0.0	0.008711429211781653	14
4793	0.014351213497389645	0.006522220780603804	0.006521973162167613	0.9669227980216314	-1	0	0	0.2222222222222222	2	0.9090909090909091	10	0.5416666666666666	0.45454545454545453	6	5	6	9	0	0.16666666666666666	2	12	13	0.6	0	0.5980269027782472	0.684751807836489	0.6867130422675513	0.545929295318178	0.5153026842526104	0.8200202542736871	0.6681702424362072	0.6953967618946826	0.16666666666666666	0.3333333333333333	0.0	0.006521973162167613	11
4053	0.011163623829271342	0.006965444324801379	0.00696511200886237	0.9759119409643932	-1	0	0	0.4	4	0.6923076923076923	9	0.5769230769230769	0.38461538461538464	7	5	7	1	0	0.15384615384615385	2	13	15	0.0625	0.15384615384615385	0.5980269027782472	0.684691352458236	0.6867130422675513	0.7258220346508677	0.5153026842526104	0.8907760196538198	0.6681702424362072	0.7828827363262209	1.0	0.2857142857142857	0.0	0.00696511200886237	12
400	0.0006270977147010309	3.087993633252314e-05	3.087924991427402e-05	0.9977169223486319	-1	0	0	1.0	2	0.0	0	0.75	0	1	0	1	0	0	1.0	2	2	3	0.0	0	0	0	0	0	0	0	0	0	0	0	0	3.087924991427402e-05	21
3167	0.011634872620065701	0.007834341599108367	0.007833013401048647	0.973565163052787	-1	0	0	0.3333333333333333	3	0.8181818181818182	9	0.5416666666666666	0.45454545454545453	7	5	5	3	0	0.16666666666666666	2	12	13	0.25	0.18181818181818182	0.5980269027782472	0.684691352458236	0.6867130422675513	0.803367784192328	0.5153026842526104	0.8690720946382544	0.6681702424362072	0.7955251796832289	0.14285714285714285	0.42857142857142855	0.0	0.007833013401048647	48
5050	0.015195838595951536	0.01213801156971298	0.01213801104277041	0.9738942691617642	-1	0	0	0.3	3	0.8333333333333334	10	0.5384615384615384	0.4166666666666667	7	5	6	6	0	0.15384615384615385	2	13	14	0.42857142857142855	0.16666666666666666	0.5980269027782472	0.6606559104343643	0.6867130422675513	0.733265344926107	0.5153026842526104	0.8494714998391484	0.6681702424362072	0.7569404155100453	0.14285714285714285	0.2857142857142857	0.0	0.01213801104277041	27
4405	0.011365722443009341	0.008073960875984472	0.008073946824805998	0.9694906382726536	-1	0	0	0.4	4	0.6666666666666666	8	0.5833333333333334	0.3333333333333333	6	4	7	4	0	0.16666666666666666	2	12	14	0.25	0.16666666666666666	0.5980269027782472	0.6703043633653712	0.6867130422675513	0.7485491769606558	0.5153026842526104	0.8658259832305366	0.6681702424362072	0.7723565892203718	0.16666666666666666	0.3333333333333333	0.0	0.008073946824805998	18
2609	0.011866956834272895	0.008080570985686585	0.008080361624161352	0.9707419530301232	-1	0	0	0.4	4	0.6666666666666666	8	0.5833333333333334	0.4166666666666667	8	5	5	1	0	0.16666666666666666	2	12	14	0.09090909090909091	0.16666666666666666	0.5980269027782472	0.717476127958492	0.6867130422675513	0.7845165719055518	0.5153026842526104	0.9230408844247646	0.6681702424362072	0.8277151473555013	1.0	0.25	0.0	0.008080361624161352	61
2460	0.011187763167167067	0.00794633599958894	0.007944596963781378	0.9730441716318853	-1	0	0	0.4	4	0.6666666666666666	8	0.5833333333333334	0.4166666666666667	8	5	5	2	0	0.16666666666666666	2	12	14	0.18181818181818182	0.16666666666666666	0.5980269027782472	0.717476127958492	0.6867130422675513	0.7845165719055518	0.5153026842526104	0.9328649438059847	0.6681702424362072	0.8345980232074803	0.5625	0.25	0.0	0.007944596963781378	56
3675	0.01184319047733444	0.007693761175102305	0.007693602139652056	0.9729564562354385	-1	0	0	0.3333333333333333	3	0.8181818181818182	9	0.5416666666666666	0.45454545454545453	7	5	5	3	0	0.16666666666666666	2	12	13	0.25	0.18181818181818182	0.5980269027782472	0.684691352458236	0.6867130422675513	0.8326064461205974	0.5153026842526104	0.8907760196538198	0.6681702424362072	0.8164942680944963	0.14285714285714285	0.14285714285714285	0.0	0.007693602139652056	57
3519	0.0006699475663096479	1.3574784468144372e-05	-8.245435523604755e-07	0.9973762865328462	-1	0	0	1.0	2	0.0	0	0.75	0	2	0	0	2	0	1.0	2	2	3	1.0	0	0	0	0	0	0	0	0	0	0	0	0	-8.245435523604755e-08	3
1129	0.0	0.0	0.0	0.9999999999999998	-1	0	0	0	0	0	0	1.0	0	0	0	0	4	0	1.0	1	1	1	1.0	0	0	0	0	0	0	0	0	0	0	0	0	-0.1	0
4481	0.010242634336683635	0.008381270127005163	0.008381254275276967	0.9701261522544141	-1	0	0	0.5	5	0.5384615384615384	7	0.625	0.3076923076923077	6	4	8	3	0	0.16666666666666666	2	12	15	0.16666666666666666	0.15384615384615385	0.5980269027782472	0.6703043633653712	0.6867130422675513	0.7485491769606558	0.5153026842526104	0.8658259832305366	0.6681702424362072	0.7723565892203718	0.16666666666666666	0.3333333333333333	0.0	0.008381254275276967	11
3840	0.011940436844940748	0.00734754036068109	0.007346493427900874	0.9734196893896383	-1	0	0	0.3333333333333333	3	0.8181818181818182	9	0.5416666666666666	0.45454545454545453	7	5	5	3	0	0.16666666666666666	2	12	13	0.25	0.18181818181818182	0.5980269027782472	0.684691352458236	0.6867130422675513	0.8326064461205974	0.5153026842526104	0.8907760196538198	0.6681702424362072	0.8164942680944963	0.14285714285714285	0.14285714285714285	0.0	0.007346493427900874	25
3089	0.0008223459615188342	5.199378945296856e-05	1.6539680141268357e-06	0.9972523676208237	-1	0	0	0.6	3	0.6	3	0.875	0	2	0	4	2	0	0.5	2	4	7	0.2	0.4	0	0	0	0	0	0	0	0	0	0	0	1.6539680141268357e-06	0
2811	0.01127097302599625	0.0071503775933939575	0.007150027786728233	0.9752570520234041	-1	0	0	0.4	4	0.6666666666666666	8	0.5833333333333334	0.4166666666666667	8	5	5	2	0	0.16666666666666666	2	12	14	0.18181818181818182	0.16666666666666666	0.5980269027782472	0.717476127958492	0.6867130422675513	0.7845165719055518	0.5153026842526104	0.9230408844247646	0.6681702424362072	0.8277151473555013	0.5625	0.5	0.0	0.007150027786728233	9
2174	0.011660718602598007	0.007382972921925479	0.007382972915537985	0.9730539025785341	-1	0	0	0.4	4	0.6666666666666666	8	0.5833333333333334	0.4166666666666667	8	5	5	2	0	0.16666666666666666	2	12	14	0.18181818181818182	0.16666666666666666	0.5980269027782472	0.717476127958492	0.6867130422675513	0.7845165719055518	0.5153026842526104	0.9328649438059847	0.6681702424362072	0.8345980232074803	0.5625	0.25	0.0	0.007382972915537985	33
3153	0.01119224889895638	0.007286830629284863	0.007286190093045017	0.9738622211576492	-1	0	0	0.3333333333333333	3	0.8181818181818182	9	0.5416666666666666	0.45454545454545453	7	5	5	3	0	0.16666666666666666	2	12	13	0.25	0.18181818181818182	0.5980269027782472	0.684691352458236	0.6867130422675513	0.803367784192328	0.5153026842526104	0.8690720946382544	0.6681702424362072	0.7955251796832289	0.14285714285714285	0.2857142857142857	0.0	0.007286190093045017	16
2116	0.010466243491428648	0.007380780913000215	0.007360347716057728	0.9742615623441668	-1	0	0	0.3333333333333333	3	0.8181818181818182	9	0.5416666666666666	0.45454545454545453	7	5	5	4	0	0.16666666666666666	2	12	13	0.3333333333333333	0.18181818181818182	0.5980269027782472	0.6651085937651496	0.6867130422675513	0.803367784192328	0.5153026842526104	0.9108715780067446	0.6681702424362072	0.8134595968809786	0.21428571428571427	0.2857142857142857	0.0	0.007360347716057728	51
5026	0.01569835535858935	0.012253522393296431	0.012253214741740816	0.97312797861349	-1	0	0	0.3	3	0.8461538461538461	11	0.5357142857142857	0.38461538461538464	7	5	7	4	0	0.14285714285714285	2	14	15	0.25	0.15384615384615385	0.5980269027782472	0.8032100244229403	0.6867130422675513	0.7267659821459822	0.5153026842526104	0.8494714998391484	0.6681702424362072	0.7976609716399454	0.14285714285714285	0.2857142857142857	0.0	0.012253214741740816	61
4468	0.015079006624690331	0.011998888583356194	0.011998873880567374	0.972220226215762	-1	0	0	0.3	3	0.8333333333333334	10	0.5384615384615384	0.4166666666666667	7	5	6	4	0	0.15384615384615385	2	13	14	0.2857142857142857	0.16666666666666666	0.5980269027782472	0.6606559104343643	0.6867130422675513	0.733265344926107	0.5153026842526104	0.8494714998391484	0.6681702424362072	0.7569404155100453	0.14285714285714285	0.2857142857142857	0.0	0.011998873880567374	102
2326	0.010984276970711034	0.00166685153121658	0.00166664821492057	0.9782409111040274	-1	0	0	0.3	3	0.8333333333333334	10	0.5384615384615384	0.4166666666666667	6	5	7	4	0	0.15384615384615385	2	13	14	0.23529411764705882	0.16666666666666666	0.5980269027782472	0.602306778019851	0.6867130422675513	0.8681394830065221	0.5153026842526104	0.6051811917263188	0.6681702424362072	0.7127814773895383	0.16666666666666666	0.3333333333333333	0.0	0.00166664821492057	2
4742	0.014044515191169499	0.011251651632108632	0.011251597458631536	0.9722397784987403	-1	0	0	0.3	3	0.8333333333333334	10	0.5384615384615384	0.4166666666666667	7	5	6	4	0	0.15384615384615385	2	13	14	0.2857142857142857	0.16666666666666666	0.5980269027782472	0.6606559104343643	0.6867130422675513	0.733265344926107	0.5153026842526104	0.8494714998391484	0.6681702424362072	0.7569404155100453	0.14285714285714285	0.2857142857142857	0.0	0.011251597458631536	28
4463	0.012278230678345929	0.008856822098361349	0.008856192940162249	0.9660870010521637	-1	0	0	0.4444444444444444	4	0.6363636363636364	7	0.5909090909090909	0.36363636363636365	6	4	6	3	0	0.18181818181818182	2	11	13	0.21428571428571427	0.18181818181818182	0.5980269027782472	0.8172602286496807	0.6867130422675513	0.7351714439304153	0.5153026842526104	0.8658259832305366	0.6681702424362072	0.8117091055425046	0.16666666666666666	0.3333333333333333	0.0	0.008856192940162249	25
43	0.000983159722993297	0.0001619838063918427	-1.5599580683321623e-06	0.9959589855073002	-1	0	0	1.0	2	0.0	0	0.75	0	1	0	1	0	0	1.0	2	2	3	0.0	0	0	0	0	0	0	0	0	0	0	0	0	-1.5599580683321623e-07	39
3414	0.010871446364320303	0.0076591782723049425	0.0076584405874193994	0.9720983663933347	-1	0	0	0.3333333333333333	3	0.8181818181818182	9	0.5416666666666666	0.45454545454545453	7	5	5	3	0	0.16666666666666666	2	12	13	0.25	0.18181818181818182	0.5980269027782472	0.8575119925346434	0.6867130422675513	0.803367784192328	0.5153026842526104	0.8690720946382544	0.6681702424362072	0.8453184214119932	0.14285714285714285	0.2857142857142857	0.0	0.0076584405874193994	21
4172	0.008975122325598238	0.006084227640196321	0.0060840749749586686	0.9683011415082661	-1	0	0	0.4444444444444444	4	0.6363636363636364	7	0.5909090909090909	0.36363636363636365	6	4	6	3	0	0.18181818181818182	2	11	13	0.21428571428571427	0.18181818181818182	0.5980269027782472	0.5817074479097194	0.6867130422675513	0.6224207711919738	0.5153026842526104	0.8874007996434388	0.6681702424362072	0.7240608121657756	0.16666666666666666	0.3333333333333333	0.0	0.0060840749749586686	7
2318	0.01157395246826288	0.00697242418207256	0.006972418821700393	0.97420049975191	-1	0	0	0.3333333333333333	3	0.8181818181818182	9	0.5416666666666666	0.45454545454545453	7	5	5	3	0	0.16666666666666666	2	12	13	0.25	0.18181818181818182	0.5980269027782472	0.684691352458236	0.6867130422675513	0.7258220346508677	0.5153026842526104	0.8907760196538198	0.6681702424362072	0.7828827363262209	0.14285714285714285	0.2857142857142857	0.0	0.006972418821700393	14
3054	0.010850410505359762	0.006822657370995345	0.006821535346552946	0.9751985167632375	-1	0	0	0.4	4	0.6666666666666666	8	0.5833333333333334	0.4166666666666667	8	5	5	2	0	0.16666666666666666	2	12	14	0.18181818181818182	0.16666666666666666	0.5980269027782472	0.717476127958492	0.6867130422675513	0.8326203758299259	0.5153026842526104	0.9328649438059847	0.6681702424362072	0.8484653190028991	0.625	0.25	0.0	0.006821535346552946	19
3269	0.01160248984300631	0.007008855167984144	0.007008662294897205	0.97393645345502	-1	0	0	0.3333333333333333	3	0.8181818181818182	9	0.5416666666666666	0.45454545454545453	7	5	5	3	0	0.16666666666666666	2	12	13	0.25	0.18181818181818182	0.5980269027782472	0.8471562977560982	0.6867130422675513	0.8259447520025422	0.5153026842526104	0.8907760196538198	0.6681702424362072	0.8568584767014152	0.14285714285714285	0.2857142857142857	0.0	0.007008662294897205	13
3160	0.01184400546334173	0.007366458609997073	0.007366171762599114	0.973631665952007	-1	0	0	0.4	4	0.6666666666666666	8	0.5833333333333334	0.4166666666666667	8	5	5	1	0	0.16666666666666666	2	12	14	0.09090909090909091	0.16666666666666666	0.5980269027782472	0.717476127958492	0.6867130422675513	0.7845165719055518	0.5153026842526104	0.9230408844247646	0.6681702424362072	0.8277151473555013	1.0	0.25	0.0	0.007366171762599114	15
429	0.0011513956680891866	0.0002527768212232014	0.0002527730770941734	0.9973453635571292	-1	0	0	1.0	1	0	0	1.0	0	1	0	0	0	0	0.5	1	2	2	0.0	0	0	0	0	0	0	0	0	0	0	0	0	0.0002527730770941734	83
3498	0.012224800601656536	0.0071236380061902695	0.007123637725591083	0.9696776695790165	-1	0	0	0.3333333333333333	3	0.8181818181818182	9	0.5416666666666666	0.6363636363636364	9	7	3	2	0	0.16666666666666666	2	12	13	0.25	0.18181818181818182	0.5980269027782472	0.9112579192597138	0.6867130422675513	0.8231500576241911	0.5153026842526104	0.9178830165879189	0.6681702424362072	0.8902813263481457	0.5555555555555556	0.4444444444444444	0.0	0.007123637725591083	5
4079	0.012104885274010596	0.00802958010547479	0.008010131228395565	0.9718788967010915	-1	0	0	0.3333333333333333	3	0.8181818181818182	9	0.5416666666666666	0.45454545454545453	7	5	5	3	0	0.16666666666666666	2	12	13	0.25	0.18181818181818182	0.5980269027782472	0.8331792911441002	0.6867130422675513	0.8251644733221264	0.5153026842526104	0.8300579708958747	0.6681702424362072	0.8294925037404053	0.14285714285714285	0.2857142857142857	0.0	0.008010131228395565	47
1013	0.0008075313559571992	0.0007805062099615765	0.0007804098541744738	0.9916980452694211	-1	0	0	0.5	1	1.0	1	1.0	1.0	1	1	1	0	0	0.3333333333333333	1	3	3	0.0	0	0.3620843532080108	0.5	0.7767817107515312	0.5	0.7703631302105417	0.5	0.8743466868722554	0.5	0	0	0.0	0.0007804098541744738	37
4301	0.015221174575665254	0.011121107248624165	0.01111880577566343	0.9754266771453486	-1	0	0	0.4	4	0.6923076923076923	9	0.5769230769230769	0.38461538461538464	8	5	6	3	0	0.15384615384615385	2	13	15	0.23076923076923078	0.15384615384615385	0.5980269027782472	0.6523830721185752	0.6867130422675513	0.8108233343176868	0.5153026842526104	0.8914557785555851	0.6681702424362072	0.8016860926886473	0.125	0.5	0.0	0.01111880577566343	112
4626	0.014334794837313336	0.010913780372562592	0.010913750358179479	0.9730670537138485	-1	0	0	0.3	3	0.8333333333333334	10	0.5384615384615384	0.4166666666666667	7	5	6	4	0	0.15384615384615385	2	13	14	0.2857142857142857	0.16666666666666666	0.5980269027782472	0.6606559104343643	0.6867130422675513	0.733265344926107	0.5153026842526104	0.8494714998391484	0.6681702424362072	0.7569404155100453	0.14285714285714285	0.2857142857142857	0.0	0.010913750358179479	53
154	0.0	0.0	0.0	1.0	-1	0	0	0	0	0	0	1.0	0	0	0	0	0	0	1.0	1	1	1	0.0	0	0	0	0	0	0	0	0	0	0	0	0	-0.1	0
595	0.0010794968257685949	0.00025838399752242897	0.00025838084601336885	0.9975980236705239	-1	0	0	1.0	1	0	0	1.0	0	1	0	0	0	0	0.5	1	2	2	0.0	0	0	0	0	0	0	0	0	0	0	0	0	0.00025838084601336885	31
740	0.0010642628122796624	0.00024973527703868887	0.0002497316712054762	0.997569279551661	-1	0	0	1.0	1	0	0	1.0	0	1	0	0	0	0	0.5	1	2	2	0.0	0	0	0	0	0	0	0	0	0	0	0	0	0.0002497316712054762	37
877	0.00203773076306689	4.4350420516383976e-05	4.392214111694063e-06	0.9920709385731625	-1	0	0	0.5	2	0.6666666666666666	2	0.8333333333333334	0.3333333333333333	3	1	1	0	0	0.6666666666666666	2	3	5	0.0	0	0.37797238943123185	0.7021185607848337	0.7715137186095586	0.8644330867905177	0.43051057284790256	0.96772832661316	0.938540604675296	0.8846198428962259	0	0	0.0	4.392214111694063e-06	4
4784	0.014390460327545691	0.011785110019727017	0.011785099216738513	0.9723164770489219	-1	0	0	0.3	3	0.8333333333333334	10	0.5384615384615384	0.4166666666666667	7	5	6	4	0	0.15384615384615385	2	13	14	0.2857142857142857	0.16666666666666666	0.5980269027782472	0.6606559104343643	0.6867130422675513	0.733265344926107	0.5153026842526104	0.8494714998391484	0.6681702424362072	0.7569404155100453	0.14285714285714285	0.2857142857142857	0.0	0.011785099216738513	40
4196	0.017465575344723244	0.009029112609157789	0.009029063534620052	0.9385252357802982	-1	0	0	0.375	3	0.8	8	0.5454545454545454	0.5	7	5	4	3	0	0.18181818181818182	2	11	12	0.3	0.2	0.5980269027782472	0.6606559104343643	0.6867130422675513	0.733265344926107	0.5153026842526104	0.8494714998391484	0.6681702424362072	0.7569404155100453	0.14285714285714285	0.2857142857142857	0.0	0.009029063534620052	26
4136	0.011434629462820738	0.008389696522703652	0.008376111227213922	0.972163306887443	-1	0	0	0.3333333333333333	3	0.8181818181818182	9	0.5416666666666666	0.45454545454545453	7	5	5	3	0	0.16666666666666666	2	12	13	0.25	0.18181818181818182	0.5980269027782472	0.6914616768982217	0.6867130422675513	0.803367784192328	0.5153026842526104	0.8690720946382544	0.6681702424362072	0.7972303137922063	0.14285714285714285	0.2857142857142857	0.0	0.008376111227213922	16
4085	0.013920232703712747	0.0035455005640540422	-6.598289505145234e-05	0.9428426353598102	-1	0	0	0.3333333333333333	3	0.7272727272727273	8	0.325	0.45454545454545453	6	5	6	4	0	0.4	10	4	13	0.26666666666666666	0	0.5980269027782472	0.5817074479097194	0.6867130422675513	0.7912608533338091	0.5153026842526104	0.8874007996434388	0.6681702424362072	0.7759577939876494	0.16666666666666666	0.16666666666666666	0.0	-6.598289505145234e-06	1
450	0.001297413509910687	0.0005610497824356271	0.0005610332455211652	0.9916655091868801	-1	0	0	0.5	2	0.6666666666666666	2	0.625	0.6666666666666666	4	2	0	0	0	0.5	2	4	5	0.0	0	0.3703765400216574	0.859684202667969	0.5401068259083279	0.774429775658121	0.7643576789705753	0.7978528161695924	0.8423170626855855	0.8135176496196153	0	0	0.0	0.0005610332455211652	14
1240	0.002669512498175013	0.0015872619712461369	0.0012699595946960554	0.996245351137215	-1	0	0	0.5	1	1.0	1	1.0	1.0	2	1	0	1	0	0.3333333333333333	3	1	3	0.3333333333333333	0	0.9952516395178567	0.5118686712719209	0.347061951257465	0.5540464144506891	0.37626031880883376	0.8703653245472724	0.9558189536654378	0.6732460244222273	1.0	0.5	0.0	0.0012699595946960554	44
498	0.0010364625551582912	4.001705073748412e-06	-1.0841387336253997e-06	0.9968712920216675	-1	0	0	1.0	1	0	0	1.0	0	1	0	0	1	0	0.5	1	2	2	0.3333333333333333	0	0	0	0	0	0	0	0	0	0	0	0	-1.0841387336253997e-07	14
1107	0.006531632920169523	4.5748971848736614e-05	-3.671425690495203e-06	0.9626118934903487	-1	0	0	0.25	1	1.0	4	1.0	0.5	2	2	3	1	0	0.16666666666666666	1	6	6	0.1	0	0.508111681274524	0.7107752514019751	0.6314139724046154	0.7266707476205675	0.40427023799614537	0.7521895963425504	0.717309630175496	0.7302236707177912	1.0	1.0	0.0	-3.671425690495203e-07	4
3778	0.011356502859707717	0.007984833796767878	0.007980780328696094	0.9716461751544525	-1	0	0	0.3333333333333333	3	0.8181818181818182	9	0.5416666666666666	0.45454545454545453	7	5	5	3	0	0.16666666666666666	2	12	13	0.25	0.18181818181818182	0.5980269027782472	0.684691352458236	0.6867130422675513	0.7792138980815799	0.5153026842526104	0.8907760196538198	0.6681702424362072	0.7987338974270994	0.14285714285714285	0.2857142857142857	0.0	0.007980780328696094	96
4394	0.013004595281689749	0.00795517166635628	0.007955132493391864	0.9615201315685908	-1	0	0	0.4444444444444444	4	0.6363636363636364	7	0.5909090909090909	0.36363636363636365	6	4	6	4	0	0.18181818181818182	2	11	13	0.2857142857142857	0.18181818181818182	0.5980269027782472	0.6703043633653712	0.6867130422675513	0.7485491769606558	0.5153026842526104	0.8658259832305366	0.6681702424362072	0.7723565892203718	0.16666666666666666	0.3333333333333333	0.0	0.007955132493391864	8
4069	0.015175972202839772	0.012855572112082074	0.012855552529666445	0.9706339790514694	-1	0	0	0.3	3	0.8333333333333334	10	0.5384615384615384	0.4166666666666667	7	5	6	4	0	0.15384615384615385	2	13	14	0.2857142857142857	0.16666666666666666	0.5980269027782472	0.6606559104343643	0.6867130422675513	0.733265344926107	0.5153026842526104	0.8494714998391484	0.6681702424362072	0.7569404155100453	0.14285714285714285	0.2857142857142857	0.0	0.012855552529666445	135
1478	0.008598466879157966	0.0008649071757502954	5.506224261110098e-05	0.947968604495563	-1	0	0	0.14285714285714285	1	1.0	8	1.0	0.5	4	4	5	2	0	0.1	10	1	10	0.14285714285714285	0	0.5980269027782472	0.5875047182184998	0.6867130422675513	0.5809663875535173	0.5153026842526104	0.7356918922954341	0.6878914922426886	0.638309036614766	0.625	0.5	0.0	5.506224261110098e-05	1
2989	0.011236997302148057	0.0074675480530433805	0.00746614820411633	0.9736128002785601	-1	0	0	0.3333333333333333	3	0.8181818181818182	9	0.5416666666666666	0.45454545454545453	7	5	5	4	0	0.16666666666666666	2	12	13	0.3333333333333333	0.18181818181818182	0.5980269027782472	0.8466312412147077	0.6867130422675513	0.6628443765777267	0.5153026842526104	0.8505283257621181	0.6681702424362072	0.7980883077122168	0.14285714285714285	0.5714285714285714	0.0	0.00746614820411633	18
952	0.0007482728155102618	0.000685633084270272	0.0006855223986532918	0.9913685442735398	-1	0	0	0.5	1	1.0	1	1.0	1.0	1	1	1	0	0	0.3333333333333333	1	3	3	0.0	0	0.3620843532080108	0.5	0.7767817107515312	0.5	0.4203214691560372	0.5	0.8621329017217714	0.5	0	0	0.0	0.0006855223986532918	28
594	3.721954638800494e-09	3.725981303848193e-09	3.7045235983711807e-09	0.9999998004331824	-1	0	0	0	0	0	0	1.0	0	0	0	0	1	0	1.0	1	1	1	0.25	0	0	0	0	0	0	0	0	0	0	0	0	-0.1	0
1045	0.0008489269792832213	0.0007825171302350557	0.0007824312008790027	0.991772100192734	-1	0	0	0.5	1	1.0	1	1.0	1.0	1	1	1	1	0	0.3333333333333333	1	3	3	0.16666666666666666	0	0.4181964597708007	0.5	0.40619263722091076	0.5	0.8185019789594585	0.5	0.8716893024986619	0.5	1.0	0	0.0	0.0007824312008790027	73
3192	0.012050219082350417	0.00745499678457763	0.007453508915663153	0.9738713611920204	-1	0	0	0.3333333333333333	3	0.8181818181818182	9	0.5416666666666666	0.45454545454545453	7	5	5	4	0	0.16666666666666666	2	12	13	0.3333333333333333	0.18181818181818182	0.5980269027782472	0.8471562977560982	0.6867130422675513	0.8259447520025422	0.5153026842526104	0.8848367945270258	0.6681702424362072	0.8544028363026939	0.14285714285714285	0.2857142857142857	0.0	0.007453508915663153	16
2366	0.0118498182380853	0.008082559851024827	0.008079675946309185	0.9727052729385115	-1	0	0	0.4	4	0.6666666666666666	8	0.5833333333333334	0.4166666666666667	8	5	5	2	0	0.16666666666666666	2	12	14	0.18181818181818182	0.16666666666666666	0.5980269027782472	0.8114497436975907	0.6867130422675513	0.7845165719055518	0.5153026842526104	0.9230408844247646	0.6681702424362072	0.8513649516079846	0.5625	0.25	0.0	0.008079675946309185	29
2173	0.01895493417837533	0.006668163256344271	0.00666486459041287	0.9476212596363325	-1	0	0	0.4444444444444444	4	0.6363636363636364	7	0.5909090909090909	0.45454545454545453	8	5	4	1	0	0.18181818181818182	2	11	13	0.1111111111111111	0.18181818181818182	0.5980269027782472	0.717476127958492	0.6867130422675513	0.7845165719055518	0.5153026842526104	0.9230408844247646	0.6681702424362072	0.8277151473555013	1.0	0.25	0.0	0.00666486459041287	20
1698	0.012372375640223181	0.00344959149219127	0.003448081347919903	0.9484951274766339	-1	0	0	0.375	3	0.7777777777777778	7	0.55	0.3333333333333333	5	3	5	3	0	0.2	2	10	11	0.25	0.2222222222222222	0.5980269027782472	0.7024336009239783	0.6867130422675513	0.7494861494664742	0.5153026842526104	0.9399059693554571	0.6681702424362072	0.8275295377601093	0.2	0.2	0.0	0.003448081347919903	30
3914	0.01143671000419758	0.00756677630632748	0.007566427037635583	0.9739534672051934	-1	0	0	0.3333333333333333	3	0.8181818181818182	9	0.5416666666666666	0.45454545454545453	7	5	5	3	0	0.16666666666666666	2	12	13	0.25	0.18181818181818182	0.5980269027782472	0.6914616768982217	0.6867130422675513	0.803367784192328	0.5153026842526104	0.8690720946382544	0.6681702424362072	0.7972303137922063	0.14285714285714285	0.2857142857142857	0.0	0.007566427037635583	42
550	3.641407182351278e-09	3.7103165812051845e-09	-1.8886896772079828e-10	0.9999998348380427	-1	0	0	0	0	0	0	1.0	0	0	0	0	1	0	1.0	1	1	1	0.25	0	0	0	0	0	0	0	0	0	0	0	0	-0.1	0
1447	0.008935490235448618	5.178820730017241e-05	-3.751721569545673e-05	0.9508840610017232	-1	0	0	0.3333333333333333	2	0.8333333333333334	5	0.4444444444444444	0.8333333333333334	7	5	0	0	0	0.5	3	6	8	0.0	0	0.694727225123909	0.9416201852401648	0.8246533163240036	0.8737251555004221	0.7540323546068975	0.8841462543128636	0.755856892421402	0.9045708816460881	0	0	0.0	-3.751721569545673e-06	2
460	0.0007476245354384281	0.0006976170383703146	0.0006975143862368597	0.9917602599610331	-1	0	0	0.5	1	1.0	1	1.0	1.0	1	1	1	0	0	0.3333333333333333	1	3	3	0.0	0	0.3620843532080108	0.5	0.7767817107515312	0.5	0.4203214691560372	0.5	0.8621329017217714	0.5	0	0	0.0	0.0006975143862368597	108
651	0.0011434801316773247	0.00014340743709911853	0.00014339345325772916	0.9906059083630293	-1	0	0	0.5	1	1.0	1	1.0	1.0	2	1	0	0	0	0.3333333333333333	1	3	3	0.0	0	0.37140816112113545	0.7300304804680867	0.5340660473821969	0.9188748295200565	0.5920815333520579	0.8830940395915331	0.8851391834846704	0.8599247651776525	0	0	0.0	0.00014339345325772916	12
2438	0.0018845659212749295	7.980488032491404e-05	6.63761341507852e-05	0.9974584063997491	-1	0	0	0.8	4	0.2	1	0.7	0	3	0	3	2	0	0.4	2	5	7	0.2857142857142857	0.4	0	0	0	0	0	0	0	0	0	0	0	6.63761341507852e-05	1
125	0.07279265230417238	0.0024680411948190917	0.0011105850697241502	0.5781898900590828	-1	0	0	0.1	1	1.0	13	0.3125	0.9230769230769231	13	12	1	2	0	0.3333333333333333	4	12	15	0.4	0	0.2751909214676344	0.8795610379021988	0.45188970763703773	0.8888277998484003	0.21494865733216356	0.9466715339120866	0.8682526789213696	0.910073141986121	0.5384615384615384	0.15384615384615385	0.0	0.0011105850697241502	20
209	6.320134602539274e-05	5.661542831198512e-07	-5.531783447378852e-07	0.9999962722389393	-1	0	0	0.3333333333333333	1	1.0	2	1.0	1.0	3	2	0	0	0	0.25	4	1	4	0.0	0	0.25050504566723414	0.6956505232457881	0.7904292134302228	0.7374712616277178	0.3103909510095392	0.9557449752266511	0.8867908530199762	0.838081176606313	0	0	0.0	-5.531783447378852e-08	13
657	8.03309627424497e-09	7.417750402830981e-09	-2.94463837474308e-09	0.9999988822182756	-1	0	0	1.0	1	0	0	1.0	0	0	0	1	1	0	0.5	2	1	2	0.16666666666666666	0	0	0	0	0	0	0	0	0	0	0	0	-0.1	0
4486	0.014912485006720022	0.012626324101344419	0.012626298142098263	0.9704541598702853	-1	0	0	0.3	3	0.8333333333333334	10	0.5384615384615384	0.4166666666666667	7	5	6	4	0	0.15384615384615385	2	13	14	0.2857142857142857	0.16666666666666666	0.5980269027782472	0.6606559104343643	0.6867130422675513	0.733265344926107	0.5153026842526104	0.8494714998391484	0.6681702424362072	0.7569404155100453	0.14285714285714285	0.2857142857142857	0.0	0.012626298142098263	87
841	0.03508609831430248	0.001457476694648725	-0.000657926541123556	0.7206594892955308	-1	0	0	0.3	3	0.6923076923076923	9	0.3333333333333333	0.5384615384615384	9	7	5	2	0	0.5555555555555556	9	5	15	0.16666666666666666	0	0.9030336259678104	0.9160567203423877	0.28545076585661433	0.940072041284075	0.7201441523190502	0.7559198881436431	0.9421118886899773	0.890031517498619	0.6111111111111112	0.5555555555555556	0.0	-6.57926541123556e-05	6
3349	0.011621905580158274	0.008270277449939968	0.00826779889490829	0.9731092550463328	-1	0	0	0.3333333333333333	3	0.8181818181818182	9	0.5416666666666666	0.45454545454545453	7	5	5	4	0	0.16666666666666666	2	12	13	0.3333333333333333	0.18181818181818182	0.5980269027782472	0.684691352458236	0.6867130422675513	0.803367784192328	0.5153026842526104	0.9108715780067446	0.6681702424362072	0.8179330172455375	0.21428571428571427	0.2857142857142857	0.0	0.00826779889490829	43
2944	0.011347073215142067	0.006932672209215683	0.006932557284076428	0.9738613187056088	-1	0	0	0.3333333333333333	3	0.8181818181818182	9	0.5416666666666666	0.45454545454545453	7	5	5	3	0	0.16666666666666666	2	12	13	0.25	0.18181818181818182	0.5980269027782472	0.684691352458236	0.6867130422675513	0.7258220346508677	0.5153026842526104	0.8907760196538198	0.6681702424362072	0.7828827363262209	0.2857142857142857	0.2857142857142857	0.0	0.006932557284076428	12
1582	0.011759822463674102	0.004541904430997588	0.004519122067368528	0.9596899970115258	-1	0	0	0.5555555555555556	5	0.45454545454545453	5	0.65	0.2727272727272727	5	3	7	2	0	0.2	2	10	13	0.125	0.18181818181818182	0.5980269027782472	0.7267131323429273	0.6867130422675513	0.7494861494664742	0.5153026842526104	0.9043529956000403	0.6681702424362072	0.8084772998225375	0.6	0.6	0.0	0.004519122067368528	65
2395	0.01141572304416136	0.008000886608230104	0.007996880585560232	0.9729632563862817	-1	0	0	0.4	4	0.6666666666666666	8	0.5833333333333334	0.4166666666666667	8	5	5	2	0	0.16666666666666666	2	12	14	0.18181818181818182	0.16666666666666666	0.5980269027782472	0.717476127958492	0.6867130422675513	0.7845165719055518	0.5153026842526104	0.9328649438059847	0.6681702424362072	0.8345980232074803	0.5625	0.25	0.0	0.007996880585560232	27
923	0.0008147777602308214	0.0007070368660957248	0.0007067022263508717	0.9891121742747354	-1	0	0	0.5	1	1.0	1	1.0	1.0	1	1	1	1	0	0.3333333333333333	1	3	3	0.16666666666666666	0	0.5980269027782472	0.5	0.7291936085977435	0.5	0.43051057284790256	0.5	0.7724811742777522	0.5	1.0	1.0	0.0	0.0007067022263508717	18
2320	0.011437988847028367	0.0073254941424430045	0.007325041873959478	0.9713029732409482	-1	0	0	0.3333333333333333	3	0.8181818181818182	9	0.5416666666666666	0.6363636363636364	9	7	3	2	0	0.16666666666666666	2	12	13	0.25	0.18181818181818182	0.5980269027782472	0.6850022209032689	0.6867130422675513	0.9210088980027691	0.5153026842526104	0.8645197067508196	0.6681702424362072	0.8449390585998314	0.6111111111111112	0.4444444444444444	0.0	0.007325041873959478	7
4350	0.01463736978715135	0.012597827200271585	0.01259780340488234	0.9717670793479618	-1	0	0	0.3	3	0.8333333333333334	10	0.5384615384615384	0.4166666666666667	7	5	6	4	0	0.15384615384615385	2	13	14	0.2857142857142857	0.16666666666666666	0.5980269027782472	0.6606559104343643	0.6867130422675513	0.733265344926107	0.5153026842526104	0.8494714998391484	0.6681702424362072	0.7569404155100453	0.14285714285714285	0.2857142857142857	0.0	0.01259780340488234	48
4695	0.014758914110503835	0.012251692337412693	0.012251620297172628	0.9713704225692128	-1	0	0	0.3	3	0.8333333333333334	10	0.5384615384615384	0.4166666666666667	7	5	6	4	0	0.15384615384615385	2	13	14	0.2857142857142857	0.16666666666666666	0.5980269027782472	0.6606559104343643	0.6867130422675513	0.733265344926107	0.5153026842526104	0.8494714998391484	0.6681702424362072	0.7569404155100453	0.14285714285714285	0.2857142857142857	0.0	0.012251620297172628	33
4721	0.01134541770710726	0.00754673700548394	0.007546655890422414	0.9668307814743022	-1	0	0	0.3333333333333333	3	0.8181818181818182	9	0.5416666666666666	0.36363636363636365	6	4	6	4	0	0.16666666666666666	2	12	13	0.2857142857142857	0.18181818181818182	0.5980269027782472	0.6703043633653712	0.6867130422675513	0.7485491769606558	0.5153026842526104	0.8658259832305366	0.6681702424362072	0.7723565892203718	0.16666666666666666	0.3333333333333333	0.0	0.007546655890422414	8
5006	0.01449934295314993	0.011388323104657209	0.011388283205754178	0.9724387698867728	-1	0	0	0.3	3	0.8333333333333334	10	0.5384615384615384	0.4166666666666667	7	5	6	4	0	0.15384615384615385	2	13	14	0.2857142857142857	0.16666666666666666	0.5980269027782472	0.6606559104343643	0.6867130422675513	0.733265344926107	0.5153026842526104	0.8494714998391484	0.6681702424362072	0.7569404155100453	0.14285714285714285	0.2857142857142857	0.0	0.011388283205754178	14
2414	0.011528687746386481	0.008121763743862264	0.008121666654135159	0.9721392879406592	-1	0	0	0.3333333333333333	3	0.8181818181818182	9	0.5416666666666666	0.45454545454545453	7	5	5	4	0	0.16666666666666666	2	12	13	0.3333333333333333	0.18181818181818182	0.5980269027782472	0.684691352458236	0.6867130422675513	0.803367784192328	0.5153026842526104	0.8690720946382544	0.6681702424362072	0.7955251796832289	0.21428571428571427	0.2857142857142857	0.0	0.008121666654135159	48
4575	0.02476911746791714	0.0027251470355921085	0.0014517511016883015	0.8911157019596289	-1	0	0	0.4	4	0.6923076923076923	9	0.5357142857142857	0.46153846153846156	10	6	4	1	0	0.5714285714285714	7	4	15	0.125	0.3333333333333333	0.5981416691143862	0.696783700255257	0.508820262724704	0.8290692044778029	0.46194765724128084	0.88008878567137	0.761331710745358	0.8127706904821927	1.0	0.6	0.0	0.0014517511016883015	2
391	0.0011639020086908715	0.00025051880194241913	0.00025051801396053816	0.9970235953370595	-1	0	0	1.0	2	0.0	0	0.75	0	1	0	1	0	0	1.0	2	2	3	0.0	0	0	0	0	0	0	0	0	0	0	0	0	0.00025051801396053816	26
4378	0.01213827530188411	0.008513969525405346	0.008513953648342863	0.9692458324125602	-1	0	0	0.4444444444444444	4	0.6363636363636364	7	0.5909090909090909	0.36363636363636365	6	4	6	3	0	0.18181818181818182	2	11	13	0.21428571428571427	0.18181818181818182	0.5980269027782472	0.6703043633653712	0.6867130422675513	0.7485491769606558	0.5153026842526104	0.8658259832305366	0.6681702424362072	0.7723565892203718	0.16666666666666666	0.3333333333333333	0.0	0.008513953648342863	19
1474	0.011267330091380067	0.0053840218698949956	0.00538221094429878	0.9609386891732496	-1	0	0	0.4444444444444444	4	0.6363636363636364	7	0.5909090909090909	0.36363636363636365	7	4	5	2	0	0.18181818181818182	2	11	13	0.18181818181818182	0.18181818181818182	0.5980269027782472	0.7232895754611796	0.6867130422675513	0.7926559782100536	0.5153026842526104	0.942796875793084	0.6681702424362072	0.8457127272500929	0.5714285714285714	0.2857142857142857	0.0	0.00538221094429878	108
3546	0.011704459521061882	0.006994398671203796	0.006993483817655898	0.9734793518199836	-1	0	0	0.4	4	0.6666666666666666	8	0.5833333333333334	0.4166666666666667	8	5	5	1	0	0.16666666666666666	2	12	14	0.09090909090909091	0.16666666666666666	0.5980269027782472	0.8577459399475132	0.6867130422675513	0.8431217106862461	0.5153026842526104	0.9193979717322939	0.6681702424362072	0.8777016539650828	1.0	0.25	0.0	0.006993483817655898	15
757	0.0010948230451792273	0.00020583297376144794	0.00020583296526757892	0.9972355641397993	-1	0	0	1.0	2	0.0	0	0.75	0	1	0	1	0	0	1.0	2	2	3	0.0	0	0	0	0	0	0	0	0	0	0	0	0	0.00020583296526757892	19
4081	0.011004350852655078	0.007071793574925575	0.007071587156293523	0.9732458290275982	-1	0	0	0.4	4	0.6666666666666666	8	0.5833333333333334	0.4166666666666667	8	5	5	1	0	0.16666666666666666	2	12	14	0.09090909090909091	0.16666666666666666	0.5980269027782472	0.7190211684899752	0.6867130422675513	0.8326203758299259	0.5153026842526104	0.913843887163822	0.6681702424362072	0.8368727185723708	1.0	0.25	0.0	0.007071587156293523	13
4457	0.012026506041481084	0.008677223065477385	0.008677217162336512	0.9691547153625553	-1	0	0	0.3	3	0.8333333333333334	10	0.5384615384615384	0.3333333333333333	6	4	7	3	0	0.15384615384615385	2	13	14	0.1875	0.16666666666666666	0.5980269027782472	0.6703043633653712	0.6867130422675513	0.7485491769606558	0.5153026842526104	0.8658259832305366	0.6681702424362072	0.7723565892203718	0.16666666666666666	0.3333333333333333	0.0	0.008677217162336512	14
3725	0.011491303430608984	0.007470805751485294	0.00746955798759506	0.9731034351885384	-1	0	0	0.3333333333333333	3	0.8181818181818182	9	0.5416666666666666	0.45454545454545453	7	5	5	3	0	0.16666666666666666	2	12	13	0.25	0.18181818181818182	0.5980269027782472	0.684691352458236	0.6867130422675513	0.8326064461205974	0.5153026842526104	0.8907760196538198	0.6681702424362072	0.8164942680944963	0.14285714285714285	0.14285714285714285	0.0	0.00746955798759506	14
2032	0.010505954236238006	0.005847783313923823	0.005847423962707821	0.9610667365016607	-1	0	0	0.4444444444444444	4	0.6363636363636364	7	0.5909090909090909	0.36363636363636365	7	4	5	2	0	0.18181818181818182	2	11	13	0.18181818181818182	0.18181818181818182	0.5980269027782472	0.7232895754611796	0.6867130422675513	0.7926559782100536	0.5153026842526104	0.942796875793084	0.6681702424362072	0.8457127272500929	0.5714285714285714	0.2857142857142857	0.0	0.005847423962707821	9
2136	0.011509069365130388	0.007243301924635615	0.007243236304851023	0.9745479579947852	-1	0	0	0.3333333333333333	3	0.8181818181818182	9	0.5416666666666666	0.45454545454545453	7	5	5	4	0	0.16666666666666666	2	12	13	0.3333333333333333	0.18181818181818182	0.5980269027782472	0.684691352458236	0.6867130422675513	0.7258220346508677	0.5153026842526104	0.9108715780067446	0.6681702424362072	0.7953947066556859	0.14285714285714285	0.2857142857142857	0.0	0.007243236304851023	36
1141	0.0009917611449937376	1.7861374286748754e-05	4.600373429784744e-06	0.99669105920279	-1	0	0	0.8	4	0.2	1	0.7	0	2	0	4	2	0	0.4	2	5	7	0.2	0.4	0	0	0	0	0	0	0	0	0	0	0	4.600373429784744e-06	3
3308	0.01161145922713759	0.00722045474748815	0.0072202246434989875	0.9738497657893812	-1	0	0	0.4	4	0.6666666666666666	8	0.5833333333333334	0.4166666666666667	8	5	5	1	0	0.16666666666666666	2	12	14	0.09090909090909091	0.16666666666666666	0.5980269027782472	0.717476127958492	0.6867130422675513	0.7845165719055518	0.5153026842526104	0.9230408844247646	0.6681702424362072	0.8277151473555013	1.0	0.25	0.0	0.0072202246434989875	10
1168	0.0008403780378935426	0.0007942893942835691	0.0007942038475486834	0.9913893333929821	-1	0	0	0.5	1	1.0	1	1.0	1.0	1	1	1	1	0	0.3333333333333333	1	3	3	0.16666666666666666	0	0.4181964597708007	0.5	0.40619263722091076	0.5	0.8185019789594585	0.5	0.8716893024986619	0.5	1.0	0	0.0	0.0007942038475486834	44
2455	0.01315473333726239	0.007226863793783578	0.0072233696827412545	0.9777554538788625	-1	0	0	0.4	4	0.6923076923076923	9	0.625	0.38461538461538464	8	5	6	2	0	0.16666666666666666	2	12	15	0.15384615384615385	0.15384615384615385	0.5980269027782472	0.717476127958492	0.6867130422675513	0.8326203758299259	0.5153026842526104	0.913843887163822	0.6681702424362072	0.836524992792294	0.625	0.25	0.0	0.0072233696827412545	16
3664	0.011484605527041487	0.007736138991065699	0.0077315905289877815	0.9721503720150545	-1	0	0	0.3333333333333333	3	0.8181818181818182	9	0.5416666666666666	0.45454545454545453	7	5	5	3	0	0.16666666666666666	2	12	13	0.25	0.18181818181818182	0.5980269027782472	0.6371422326524574	0.6867130422675513	0.803367784192328	0.5153026842526104	0.8690720946382544	0.6681702424362072	0.783765477156487	0.14285714285714285	0.2857142857142857	0.0	0.0077315905289877815	51
2045	0.010422152471620337	0.005296991104624946	0.005292508371617524	0.961208070339329	-1	0	0	0.4444444444444444	4	0.6363636363636364	7	0.5909090909090909	0.36363636363636365	7	4	5	2	0	0.18181818181818182	2	11	13	0.18181818181818182	0.18181818181818182	0.5980269027782472	0.7232895754611796	0.6867130422675513	0.7926559782100536	0.5153026842526104	0.942796875793084	0.6681702424362072	0.8457127272500929	0.5714285714285714	0.2857142857142857	0.0	0.005292508371617524	18
899	0.0011405168815432165	0.00018683388711614835	0.00018680712745471179	0.9966035313453451	-1	0	0	1.0	1	0	0	1.0	0	1	0	0	1	0	0.5	1	2	2	0.3333333333333333	0	0	0	0	0	0	0	0	0	0	0	0	0.00018680712745471179	15
2892	0.012011326113604325	0.007714394153652296	0.007713698144071772	0.9725738858353019	-1	0	0	0.4	4	0.6666666666666666	8	0.5833333333333334	0.4166666666666667	8	5	5	1	0	0.16666666666666666	2	12	14	0.09090909090909091	0.16666666666666666	0.5980269027782472	0.717476127958492	0.6867130422675513	0.7845165719055518	0.5153026842526104	0.9230408844247646	0.6681702424362072	0.8277151473555013	1.0	0.25	0.0	0.007713698144071772	19
1265	0.006247326427403605	0.0004121177057313576	-0.0003105735889361388	0.979627295891412	-1	0	0	0.25	1	1.0	3	1.0	1.0	4	3	0	1	0	0.2	5	1	5	0.3333333333333333	0	0.36040263291788843	0.9669128144745269	0.623052966799583	0.8628552733716841	0.5294162745554585	0.7592756425517115	0.923738289616475	0.8929239042027294	1.0	0.75	0.0	-3.105735889361388e-05	4
3222	0.00970646333103425	0.003819418485136978	0.003819325348665198	0.9794499402606754	-1	0	0	0.4	4	0.6666666666666666	8	0.5833333333333334	0.4166666666666667	8	5	5	1	0	0.16666666666666666	2	12	14	0.09090909090909091	0.16666666666666666	0.5980269027782472	0.717476127958492	0.6867130422675513	0.7907680239609537	0.5153026842526104	0.9256473608382008	0.7233515538670513	0.831234807785796	1.0	0.25	0.0	0.003819325348665198	3
1263	0.0012565691074865831	0.00027136400459791305	0.0002713427961587481	0.9926053484225787	-1	0	0	0.5	1	1.0	1	1.0	1.0	2	1	0	1	0	0.3333333333333333	1	3	3	0.3333333333333333	0	0.508111681274524	0.7107752514019751	0.546452839744231	0.8025964660276319	0.6516792716731586	0.7963710692803513	0.7749041194271712	0.772387199851045	1.0	0.5	0.0	0.0002713427961587481	17
1143	0.0	0.0	0.0	0.9999999999999998	-1	0	0	0	0	0	0	1.0	0	0	0	0	4	0	1.0	1	1	1	1.0	0	0	0	0	0	0	0	0	0	0	0	0	-0.1	0
4977	0.01450096084187318	0.012008334698259456	0.01200830064910182	0.9715427190190493	-1	0	0	0.3	3	0.8333333333333334	10	0.5384615384615384	0.4166666666666667	7	5	6	4	0	0.15384615384615385	2	13	14	0.2857142857142857	0.16666666666666666	0.5980269027782472	0.6606559104343643	0.6867130422675513	0.733265344926107	0.5153026842526104	0.8494714998391484	0.6681702424362072	0.7569404155100453	0.14285714285714285	0.2857142857142857	0.0	0.01200830064910182	30
4380	0.010863060604594901	0.008362508778224583	0.008362448568243705	0.9671747372559001	-1	0	0	0.4	4	0.6666666666666666	8	0.5833333333333334	0.3333333333333333	7	4	6	4	0	0.16666666666666666	2	12	14	0.3076923076923077	0.16666666666666666	0.5980269027782472	0.7423285620253935	0.6867130422675513	0.8929052386592362	0.5153026842526104	0.891725605417331	0.6681702424362072	0.8535167751885125	0.21428571428571427	0.42857142857142855	0.0	0.008362448568243705	16
2620	0.011081500318610127	0.005389336571505135	0.005340387160634727	0.9580946589220768	-1	0	0	0.375	3	0.8	8	0.5454545454545454	0.4	6	4	5	4	0	0.18181818181818182	2	11	12	0.3333333333333333	0.2	0.5980269027782472	0.6933212933714274	0.6867130422675513	0.7370187316277941	0.5153026842526104	0.9248704360604895	0.6681702424362072	0.8103400073261794	0.16666666666666666	0.3333333333333333	0.0	0.005340387160634727	11
4517	0.014508445387300966	0.01143455759903579	0.01143450100616113	0.9720325230052915	-1	0	0	0.3	3	0.8333333333333334	10	0.5384615384615384	0.4166666666666667	7	5	6	4	0	0.15384615384615385	2	13	14	0.2857142857142857	0.16666666666666666	0.5980269027782472	0.6606559104343643	0.6867130422675513	0.733265344926107	0.5153026842526104	0.8494714998391484	0.6681702424362072	0.7569404155100453	0.14285714285714285	0.2857142857142857	0.0	0.01143450100616113	63
3048	0.01143639542223001	0.007443917858229694	0.007443377412670835	0.972365812430069	-1	0	0	0.3333333333333333	3	0.8181818181818182	9	0.5416666666666666	0.45454545454545453	7	5	5	4	0	0.16666666666666666	2	12	13	0.3333333333333333	0.18181818181818182	0.5980269027782472	0.684691352458236	0.6867130422675513	0.7258220346508677	0.5153026842526104	0.9108715780067446	0.6681702424362072	0.7953947066556859	0.14285714285714285	0.2857142857142857	0.0	0.007443377412670835	19
466	0.0008494462271514894	0.0007515069036200477	0.0007514562215727287	0.9875943930070789	-1	0	0	0.5	1	1.0	1	1.0	1.0	1	1	1	1	0	0.3333333333333333	1	3	3	0.16666666666666666	0	0.5980269027782472	0.5	0.6867130422675513	0.5	0.5941700217559602	0.5	0.6052649054999985	0.5	1.0	1.0	0.0	0.0007514562215727287	111
341	0.0008115151524020682	0.00015062631856916056	9.9853851248501e-07	0.9956261571429217	-1	0	0	1.0	2	0.0	0	1.0	0	1	0	1	0	0	0.3333333333333333	3	1	3	0.0	1.0	0	0	0	0	0	0	0	0	0	0	0	9.9853851248501e-07	22
3438	0.013933216589630402	0.005237659813959905	0.004138606759216464	0.845755179477504	-1	0	0	0.42857142857142855	3	0.75	6	0.5555555555555556	0.375	5	3	4	2	0	0.2222222222222222	2	9	10	0.2	0.25	0.5980269027782472	0.8683177314112647	0.6867130422675513	0.8448264763660234	0.5153026842526104	0.9177751949398755	0.6681702424362072	0.8805605852891115	0.6	0.4	0.0	0.004138606759216464	7
3408	0.014628383511721875	0.004522056183131179	0.0045145695555864635	0.9539556106659849	-1	0	0	0.375	3	0.7777777777777778	7	0.55	0.5555555555555556	7	5	3	2	0	0.2	2	10	11	0.25	0.2222222222222222	0.5980269027782472	0.8471562977560982	0.6867130422675513	0.8259447520025422	0.5153026842526104	0.9108715780067446	0.6681702424362072	0.8658379508546332	0.5714285714285714	0.2857142857142857	0.0	0.0045145695555864635	7
3443	0.011897948198141842	0.0077837028524698395	0.0077828945254104515	0.9719648044287457	-1	0	0	0.3333333333333333	3	0.8181818181818182	9	0.5416666666666666	0.45454545454545453	7	5	5	4	0	0.16666666666666666	2	12	13	0.3333333333333333	0.18181818181818182	0.5980269027782472	0.8471562977560982	0.6867130422675513	0.8259447520025422	0.5153026842526104	0.9108715780067446	0.6681702424362072	0.8658379508546332	0.14285714285714285	0.2857142857142857	0.0	0.0077828945254104515	22
1856	0.01654710516100798	0.004304046940284622	0.0027670738165030467	0.8369548938229323	-1	0	0	0.375	3	0.7777777777777778	7	0.55	0.3333333333333333	5	3	5	3	0	0.2	2	10	11	0.25	0.2222222222222222	0.5980269027782472	0.7024336009239783	0.6867130422675513	0.7494861494664742	0.5153026842526104	0.9399059693554571	0.6681702424362072	0.8275295377601093	0.2	0.4	0.0	0.0027670738165030467	8
1978	0.010948055852772354	0.005116530347601782	0.005095040047264322	0.9608034442137654	-1	0	0	0.4444444444444444	4	0.6363636363636364	7	0.5909090909090909	0.36363636363636365	7	4	5	2	0	0.18181818181818182	2	11	13	0.18181818181818182	0.18181818181818182	0.5980269027782472	0.7232895754611796	0.6867130422675513	0.7926559782100536	0.5153026842526104	0.942796875793084	0.6681702424362072	0.8457127272500929	0.5714285714285714	0.2857142857142857	0.0	0.005095040047264322	11
541	0.0030258682090661335	0.0010843249828811111	0.0010823765810859564	0.9888581239568296	-1	0	0	0.3333333333333333	1	1.0	2	1.0	1.0	3	2	0	0	0	0.25	1	4	4	0.0	0	0.4637390127779846	0.8201411368089757	0.7767817107515312	0.9340106230186642	0.7991582973665488	0.9573255887235838	0.9101820755315634	0.9187846406381319	0	0	0.0	0.0010823765810859564	13
2504	0.010738241292700231	0.007972111717000026	0.007969440566990641	0.97249566719124	-1	0	0	0.3333333333333333	3	0.8181818181818182	9	0.5416666666666666	0.45454545454545453	7	5	5	3	0	0.16666666666666666	2	12	13	0.25	0.18181818181818182	0.5980269027782472	0.684691352458236	0.6867130422675513	0.803367784192328	0.5153026842526104	0.8690720946382544	0.6681702424362072	0.7955251796832289	0.14285714285714285	0.2857142857142857	0.0	0.007969440566990641	53
2233	0.007040178766508986	0.002502487666430419	0.0025022581667530955	0.9714908904168527	-1	0	0	0.3333333333333333	3	0.7272727272727273	8	0.5909090909090909	0.45454545454545453	7	5	5	1	0	0.18181818181818182	2	11	13	0.08333333333333333	0	0.5980269027782472	0.684691352458236	0.6867130422675513	0.761031529768238	0.5153026842526104	0.9108715780067446	0.6681702424362072	0.8052382207266284	1.0	0.2857142857142857	0.0	0.0025022581667530955	2
3116	0.011889105435057742	0.00761255167906152	0.007612550811789752	0.9732354733521482	-1	0	0	0.4	4	0.6666666666666666	8	0.5833333333333334	0.4166666666666667	8	5	5	1	0	0.16666666666666666	2	12	14	0.09090909090909091	0.16666666666666666	0.5980269027782472	0.717476127958492	0.6867130422675513	0.7845165719055518	0.5153026842526104	0.9230408844247646	0.6681702424362072	0.8277151473555013	1.0	0.25	0.0	0.007612550811789752	19
598	0.0014068280505894145	3.850262117082632e-05	-7.4679896593420185e-06	0.9978231166874816	-1	0	0	0.75	3	0.25	1	0.6666666666666666	0.25	4	1	1	0	0	1.0	3	3	6	0.0	0	0.6295817134603601	0.9774020295067406	0.6808650133895944	0.766945337922013	0.45893893566599003	0.8963879291934856	0.9124708007445723	0.9146644882398192	0	0	0.0	-7.467989659342019e-07	6
1859	0.012062894870648511	0.003823977155796783	0.003803476444790386	0.9495134392940493	-1	0	0	0.375	3	0.7777777777777778	7	0.55	0.3333333333333333	5	3	5	3	0	0.2	2	10	11	0.25	0.2222222222222222	0.5980269027782472	0.7024336009239783	0.6867130422675513	0.9233839508053553	0.5153026842526104	0.9399059693554571	0.6681702424362072	0.8841851600563921	0.4	0.4	0.0	0.003803476444790386	23
3139	0.01214637439976815	0.00819197818463478	0.00819194187511319	0.9709052232835997	-1	0	0	0.3333333333333333	3	0.8181818181818182	9	0.5416666666666666	0.45454545454545453	7	5	5	4	0	0.16666666666666666	2	12	13	0.3333333333333333	0.18181818181818182	0.5980269027782472	0.8471562977560982	0.6867130422675513	0.8259447520025422	0.5153026842526104	0.8848367945270258	0.6681702424362072	0.8544028363026939	0.14285714285714285	0.2857142857142857	0.0	0.00819194187511319	104
4959	0.015397474535524676	0.013066857756677501	0.013066828679295227	0.9714855158632844	-1	0	0	0.3	3	0.8333333333333334	10	0.5384615384615384	0.4166666666666667	7	5	6	4	0	0.15384615384615385	2	13	14	0.2857142857142857	0.16666666666666666	0.5980269027782472	0.6606559104343643	0.6867130422675513	0.733265344926107	0.5153026842526104	0.8494714998391484	0.6681702424362072	0.7569404155100453	0.14285714285714285	0.2857142857142857	0.0	0.013066828679295227	19
1441	0.0008599089594055358	0.0008458005564598154	0.0008457198096722174	0.9911964473124149	-1	0	0	0.5	1	1.0	1	1.0	1.0	1	1	1	0	0	0.3333333333333333	1	3	3	0.0	0	0.4181964597708007	0.5	0.40619263722091076	0.5	0.8185019789594585	0.5	0.8716893024986619	0.5	0	0	0.0	0.0008457198096722174	35
2330	0.011447212966453135	0.007785016971164981	0.00778473994809958	0.9721278749092926	-1	0	0	0.4	4	0.6666666666666666	8	0.5833333333333334	0.4166666666666667	8	5	5	2	0	0.16666666666666666	2	12	14	0.18181818181818182	0.16666666666666666	0.5980269027782472	0.717476127958492	0.6867130422675513	0.7845165719055518	0.5153026842526104	0.9328649438059847	0.6681702424362072	0.8345980232074803	0.5625	0.125	0.0	0.00778473994809958	20
2613	0.0117823990590707	0.007863706184503478	0.007863686441434958	0.9722591002523504	-1	0	0	0.4	4	0.6666666666666666	8	0.5833333333333334	0.4166666666666667	8	5	5	1	0	0.16666666666666666	2	12	14	0.09090909090909091	0.16666666666666666	0.5980269027782472	0.717476127958492	0.6867130422675513	0.7845165719055518	0.5153026842526104	0.9230408844247646	0.6681702424362072	0.8277151473555013	1.0	0.25	0.0	0.007863686441434958	27
939	0.0010770452384567422	0.00023308633032493705	0.00023308150514352952	0.9974316315483233	-1	0	0	1.0	1	0	0	1.0	0	1	0	0	1	0	0.5	1	2	2	0.3333333333333333	0	0	0	0	0	0	0	0	0	0	0	0	0.00023308150514352952	8
1688	0.012680770412136283	0.005287386703077435	0.005233453301084085	0.9568565883317033	-1	0	0	0.375	3	0.8	8	0.5454545454545454	0.4	6	4	5	3	0	0.18181818181818182	2	11	12	0.25	0.2	0.5980269027782472	0.6933212933714274	0.6867130422675513	0.9076926769162926	0.5153026842526104	0.9248704360604895	0.6681702424362072	0.8665321119963362	0.16666666666666666	0.5	0.0	0.005233453301084085	18
2595	0.011137933502563587	0.007281243214152996	0.007281159698843428	0.9732903728220381	-1	0	0	0.4	4	0.6666666666666666	8	0.5833333333333334	0.4166666666666667	8	5	5	2	0	0.16666666666666666	2	12	14	0.18181818181818182	0.16666666666666666	0.5980269027782472	0.717476127958492	0.6867130422675513	0.7845165719055518	0.5153026842526104	0.9230408844247646	0.6681702424362072	0.8277151473555013	0.5625	0.5	0.0	0.007281159698843428	20
1450	0.0008511495231016859	0.0008226836997113461	0.0008226002324327673	0.9913257079232825	-1	0	0	0.5	1	1.0	1	1.0	1.0	1	1	1	1	0	0.3333333333333333	1	3	3	0.16666666666666666	0	0.4181964597708007	0.5	0.40619263722091076	0.5	0.8185019789594585	0.5	0.8716893024986619	0.5	1.0	0	0.0	0.0008226002324327673	31
3717	0.01144053891822716	0.0079870056140689	0.007986936583126237	0.9717013923129845	-1	0	0	0.3333333333333333	3	0.8181818181818182	9	0.5416666666666666	0.45454545454545453	7	5	5	3	0	0.16666666666666666	2	12	13	0.25	0.18181818181818182	0.5980269027782472	0.6914616768982217	0.6867130422675513	0.803367784192328	0.5153026842526104	0.8690720946382544	0.6681702424362072	0.7972303137922063	0.14285714285714285	0.2857142857142857	0.0	0.007986936583126237	23
1799	0.010932441020115893	0.005242433437671909	0.005227740762834567	0.9611759275323458	-1	0	0	0.4444444444444444	4	0.6363636363636364	7	0.5909090909090909	0.36363636363636365	7	4	5	2	0	0.18181818181818182	2	11	13	0.18181818181818182	0.18181818181818182	0.5980269027782472	0.7232895754611796	0.6867130422675513	0.7926559782100536	0.5153026842526104	0.942796875793084	0.6681702424362072	0.8457127272500929	0.5714285714285714	0.2857142857142857	0.0	0.005227740762834567	113
4302	0.014730284417541359	0.012151862359360272	0.012151842651995424	0.9719774281028185	-1	0	0	0.3	3	0.8333333333333334	10	0.5384615384615384	0.4166666666666667	7	5	6	4	0	0.15384615384615385	2	13	14	0.2857142857142857	0.16666666666666666	0.5980269027782472	0.6606559104343643	0.6867130422675513	0.733265344926107	0.5153026842526104	0.8494714998391484	0.6681702424362072	0.7569404155100453	0.14285714285714285	0.2857142857142857	0.0	0.012151842651995424	61
1373	0.012749978523061242	0.0031569902777739893	0.00310394589994088	0.9534160766124806	-1	0	0	0.375	3	0.7777777777777778	7	0.55	0.3333333333333333	5	3	5	3	0	0.2	2	10	11	0.25	0.2222222222222222	0.5980269027782472	0.7024336009239783	0.6867130422675513	0.7494861494664742	0.5153026842526104	0.9399059693554571	0.6681702424362072	0.8275295377601093	0.2	0.4	0.0	0.00310394589994088	118
2520	0.009399238561482661	0.003488510623639967	0.00014823310686701646	0.9538976966367234	-1	0	0	0.625	5	0.4	4	0.42857142857142855	0.3	6	3	5	1	0	0.5714285714285714	7	4	12	0.09090909090909091	0.25	0.5980269027782472	0.6933212933714274	0.6867130422675513	0.7370187316277941	0.5153026842526104	0.9060778532670128	0.6681702424362072	0.7975353408378643	1.0	0.3333333333333333	0.0	0.00014823310686701646	1
2864	0.011447595035824178	0.007221518214510543	0.007221106554566108	0.9742680648407441	-1	0	0	0.4	4	0.6666666666666666	8	0.5833333333333334	0.4166666666666667	8	5	5	2	0	0.16666666666666666	2	12	14	0.18181818181818182	0.16666666666666666	0.5980269027782472	0.717476127958492	0.6867130422675513	0.7845165719055518	0.5153026842526104	0.9328649438059847	0.6681702424362072	0.8345980232074803	0.5625	0.25	0.0	0.007221106554566108	12
4087	0.011008339489331267	0.007935459959293515	0.00792235598797824	0.9730763625942529	-1	0	0	0.3333333333333333	3	0.8181818181818182	9	0.5416666666666666	0.45454545454545453	7	5	5	3	0	0.16666666666666666	2	12	13	0.25	0.18181818181818182	0.5980269027782472	0.6914616768982217	0.6867130422675513	0.803367784192328	0.5153026842526104	0.8690720946382544	0.6681702424362072	0.7972303137922063	0.14285714285714285	0.2857142857142857	0.0	0.00792235598797824	51
3368	0.01201602609348241	0.007368970773524036	0.007368672424250015	0.9737242246182558	-1	0	0	0.4	4	0.6666666666666666	8	0.5833333333333334	0.4166666666666667	8	5	5	1	0	0.16666666666666666	2	12	14	0.09090909090909091	0.16666666666666666	0.5980269027782472	0.717476127958492	0.6867130422675513	0.7845165719055518	0.5153026842526104	0.9230408844247646	0.6681702424362072	0.8277151473555013	1.0	0.25	0.0	0.007368672424250015	20
2815	0.011657383871969755	0.008056266850067854	0.008056263246910738	0.9729467136814506	-1	0	0	0.4	4	0.6666666666666666	8	0.5833333333333334	0.4166666666666667	8	5	5	1	0	0.16666666666666666	2	12	14	0.09090909090909091	0.16666666666666666	0.5980269027782472	0.717476127958492	0.6867130422675513	0.8326203758299259	0.5153026842526104	0.913843887163822	0.6681702424362072	0.836524992792294	1.0	0.25	0.0	0.008056263246910738	21
1523	0.004557949267412812	0.0033561588164943653	0.0033553690469188668	0.987056808455058	-1	0	0	0.42857142857142855	3	0.75	6	0.5555555555555556	0.375	5	3	4	3	0	0.2222222222222222	2	9	10	0.3	0.25	0.5980269027782472	0.7024336009239783	0.6867130422675513	0.7992777638550491	0.5153026842526104	0.9399059693554571	0.7069547170847877	0.8407103703804434	0.2	0.4	0.0	0.0033553690469188668	107
2568	0.01126759949501926	0.007313840383288048	0.007313806737582401	0.9744187370091332	-1	0	0	0.4	4	0.6666666666666666	8	0.5833333333333334	0.4166666666666667	8	5	5	2	0	0.16666666666666666	2	12	14	0.18181818181818182	0.16666666666666666	0.5980269027782472	0.717476127958492	0.6867130422675513	0.7850901384400583	0.5153026842526104	0.9328649438059847	0.6681702424362072	0.8347542372018165	0.5625	0.25	0.0	0.007313806737582401	20
3040	0.011683941468757179	0.008033472804321335	0.008032589253827337	0.9718966474161946	-1	0	0	0.4	4	0.6666666666666666	8	0.5833333333333334	0.4166666666666667	8	5	5	1	0	0.16666666666666666	2	12	14	0.09090909090909091	0.16666666666666666	0.5980269027782472	0.717476127958492	0.6867130422675513	0.7845165719055518	0.5153026842526104	0.9230408844247646	0.6681702424362072	0.8277151473555013	1.0	0.25	0.0	0.008032589253827337	22
2551	0.011533388753771717	0.00826656410472286	0.008264273583574304	0.9734747624551408	-1	0	0	0.3333333333333333	3	0.8181818181818182	9	0.5416666666666666	0.45454545454545453	7	5	5	4	0	0.16666666666666666	2	12	13	0.3333333333333333	0.18181818181818182	0.5980269027782472	0.684691352458236	0.6867130422675513	0.803367784192328	0.5153026842526104	0.9108715780067446	0.6681702424362072	0.8179330172455375	0.21428571428571427	0.2857142857142857	0.0	0.008264273583574304	24
4686	0.015015263679763184	0.011552822553080187	0.011552822471198874	0.9701606880529422	-1	0	0	0.3	3	0.8333333333333334	10	0.5384615384615384	0.4166666666666667	7	5	6	4	0	0.15384615384615385	2	13	14	0.2857142857142857	0.16666666666666666	0.5980269027782472	0.8032100244229403	0.6867130422675513	0.733265344926107	0.5153026842526104	0.8494714998391484	0.6681702424362072	0.7994293280653327	0.14285714285714285	0.2857142857142857	0.0	0.011552822471198874	26
40	0.047666617665635826	0.010409588629513066	-0.008159078987560596	0.9765808384066118	-1	0	0	0.3	3	0.7692307692307693	10	0.45454545454545453	0.6923076923076923	12	9	2	1	0	0.2727272727272727	3	11	15	0.2	0.3076923076923077	0.40521928434179016	0.7577380303179566	0.6549414034899534	0.8946690923045998	0.3049601723775284	0.9088078865993683	0.8134491791405174	0.8652514991374876	1.0	0.5833333333333334	0.0	-0.0008159078987560596	19
3695	0.0117400108990454	0.007471813371903511	0.0074718133461941375	0.9707221782882705	-1	0	0	0.3333333333333333	3	0.8181818181818182	9	0.5416666666666666	0.45454545454545453	7	5	5	3	0	0.16666666666666666	2	12	13	0.25	0.18181818181818182	0.5980269027782472	0.8471562977560982	0.6867130422675513	0.8259447520025422	0.5153026842526104	0.8848367945270258	0.6681702424362072	0.8544028363026939	0.14285714285714285	0.2857142857142857	0.0	0.0074718133461941375	30
4250	0.009666856624507133	0.0071850249567550085	0.007185013069084567	0.969063498073302	-1	0	0	0.4444444444444444	4	0.6363636363636364	7	0.5909090909090909	0.36363636363636365	6	4	6	3	0	0.18181818181818182	2	11	13	0.21428571428571427	0.18181818181818182	0.5980269027782472	0.6703043633653712	0.6867130422675513	0.7458868359739028	0.5153026842526104	0.8658259832305366	0.6681702424362072	0.771529446760397	0.16666666666666666	0.3333333333333333	0.0	0.007185013069084567	17
2023	0.011221025101586997	0.007003547716219779	0.006978658138293269	0.9753122240776377	-1	0	0	0.4	4	0.6666666666666666	8	0.5833333333333334	0.4166666666666667	8	5	5	2	0	0.16666666666666666	2	12	14	0.18181818181818182	0.16666666666666666	0.5980269027782472	0.8343087660809334	0.6867130422675513	0.7845165719055518	0.5153026842526104	0.9328649438059847	0.6681702424362072	0.8637437030132618	0.5625	0.25	0.0	0.006978658138293269	39
4091	0.010781728949124646	0.008175660455415618	0.008164034482325166	0.9722509135429809	-1	0	0	0.3333333333333333	3	0.8181818181818182	9	0.5416666666666666	0.45454545454545453	7	5	5	3	0	0.16666666666666666	2	12	13	0.25	0.18181818181818182	0.5980269027782472	0.6914616768982217	0.6867130422675513	0.795800927504639	0.5153026842526104	0.8690720946382544	0.6681702424362072	0.7946737606918526	0.14285714285714285	0.5714285714285714	0.0	0.008164034482325166	27
440	2.6913218061235784e-06	8.367518486079695e-09	8.365931483603728e-09	0.9999990407265552	-1	0	0	1.0	1	0	0	1.0	0	1	0	0	1	0	0.5	1	2	2	0.3333333333333333	0	0	0	0	0	0	0	0	0	0	0	0	8.365931483603728e-09	16
792	0.0012302701174891305	0.00041952104903355343	0.00041951207251290126	0.9917525953638826	-1	0	0	0.5	1	1.0	1	1.0	1.0	2	1	0	0	0	0.3333333333333333	1	3	3	0.0	0	0.508111681274524	0.7107752514019751	0.546452839744231	0.8025964660276319	0.6516792716731586	0.7963710692803513	0.7749041194271712	0.772387199851045	0	0	0.0	0.00041951207251290126	15
4581	0.014674882811310703	0.010014661890396414	0.010014349143419077	0.9753612533944387	-1	0	0	0.4	4	0.6923076923076923	9	0.5769230769230769	0.38461538461538464	8	5	6	3	0	0.15384615384615385	2	13	15	0.23076923076923078	0.15384615384615385	0.5980269027782472	0.6523830721185752	0.6867130422675513	0.8108233343176868	0.5153026842526104	0.8914557785555851	0.6681702424362072	0.8016860926886473	0.125	0.5	0.0	0.010014349143419077	15
4013	0.011268318685721253	0.008093110687020426	0.008077141797508531	0.9727312716509624	-1	0	0	0.3333333333333333	3	0.8181818181818182	9	0.5416666666666666	0.45454545454545453	7	5	5	3	0	0.16666666666666666	2	12	13	0.25	0.18181818181818182	0.5980269027782472	0.6914616768982217	0.6867130422675513	0.803367784192328	0.5153026842526104	0.8690720946382544	0.6681702424362072	0.7972303137922063	0.14285714285714285	0.2857142857142857	0.0	0.008077141797508531	8
3559	0.01103689910143337	0.007301426496424083	0.00729982480654796	0.9739928304582929	-1	0	0	0.3333333333333333	3	0.8181818181818182	9	0.5416666666666666	0.45454545454545453	7	5	5	3	0	0.16666666666666666	2	12	13	0.25	0.18181818181818182	0.5980269027782472	0.684691352458236	0.6867130422675513	0.803367784192328	0.5153026842526104	0.8690720946382544	0.6681702424362072	0.7955251796832289	0.14285714285714285	0.2857142857142857	0.0	0.00729982480654796	28
1638	0.012592066964066916	0.0031990729528900965	0.0031960846487200456	0.950772403198834	-1	0	0	0.375	3	0.7777777777777778	7	0.55	0.3333333333333333	5	3	5	3	0	0.2	2	10	11	0.25	0.2222222222222222	0.5980269027782472	0.7024336009239783	0.6867130422675513	0.7494861494664742	0.5153026842526104	0.9399059693554571	0.6681702424362072	0.8275295377601093	0.2	0.4	0.0	0.0031960846487200456	92
2976	0.01220012173495963	0.007883341865421141	0.00788075697530346	0.9730204969558713	-1	0	0	0.3333333333333333	3	0.8181818181818182	9	0.5416666666666666	0.45454545454545453	7	5	5	4	0	0.16666666666666666	2	12	13	0.3333333333333333	0.18181818181818182	0.5980269027782472	0.8471562977560982	0.6867130422675513	0.8259447520025422	0.5153026842526104	0.8848367945270258	0.6681702424362072	0.8544028363026939	0.14285714285714285	0.5714285714285714	0.0	0.00788075697530346	49
1851	0.011390849112334562	0.0075094732884729825	0.007508274596085697	0.9736457583935524	-1	0	0	0.4	4	0.6666666666666666	8	0.5833333333333334	0.4166666666666667	8	5	5	2	0	0.16666666666666666	2	12	14	0.18181818181818182	0.16666666666666666	0.5980269027782472	0.717476127958492	0.6867130422675513	0.7845165719055518	0.5153026842526104	0.9328649438059847	0.6681702424362072	0.8345980232074803	0.5625	0.25	0.0	0.007508274596085697	37
4454	0.01480571905802986	0.011589539457321434	0.011589496731913342	0.9722584271149786	-1	0	0	0.3	3	0.8333333333333334	10	0.5384615384615384	0.4166666666666667	7	5	6	4	0	0.15384615384615385	2	13	14	0.2857142857142857	0.16666666666666666	0.5980269027782472	0.6606559104343643	0.6867130422675513	0.733265344926107	0.5153026842526104	0.8494714998391484	0.6681702424362072	0.7569404155100453	0.14285714285714285	0.2857142857142857	0.0	0.011589496731913342	50
66	1.5344305789830324e-05	2.676201841928769e-07	2.3864468528901217e-07	0.9999977139901665	-1	0	0	0.5	1	1.0	1	1.0	1.0	1	1	1	0	0	0.3333333333333333	3	1	3	0.0	0	0.3972231225242342	0.5	0.4271311386460016	0.5	0.6898009581198921	0.5	0.788250938244259	0.5	0	0	0.0	2.3864468528901217e-07	61
3069	0.01153645693097257	0.007328400087152845	0.007320532895722359	0.973752890393594	-1	0	0	0.4	4	0.6666666666666666	8	0.5833333333333334	0.4166666666666667	8	5	5	1	0	0.16666666666666666	2	12	14	0.09090909090909091	0.16666666666666666	0.5980269027782472	0.717476127958492	0.6867130422675513	0.7705907029715535	0.5153026842526104	0.913843887163822	0.6681702424362072	0.8178291348481304	1.0	0.25	0.0	0.007320532895722359	20
4909	0.01531837438502591	0.01235983505196568	0.01235981542656416	0.9729994548984684	-1	0	0	0.3	3	0.8333333333333334	10	0.5384615384615384	0.4166666666666667	7	5	6	6	0	0.15384615384615385	2	13	14	0.42857142857142855	0.16666666666666666	0.5980269027782472	0.6606559104343643	0.6867130422675513	0.7521242857285	0.5153026842526104	0.8494714998391484	0.6681702424362072	0.7629433915760482	0.14285714285714285	0.2857142857142857	0.0	0.01235981542656416	52
3875	0.011004675853268982	0.006819046073415833	0.0068182656014436575	0.9745551275213838	-1	0	0	0.4	4	0.6666666666666666	8	0.5833333333333334	0.4166666666666667	8	5	5	1	0	0.16666666666666666	2	12	14	0.09090909090909091	0.16666666666666666	0.5980269027782472	0.7190211684899752	0.6867130422675513	0.8326203758299259	0.5153026842526104	0.913843887163822	0.6681702424362072	0.8368727185723708	1.0	0.25	0.0	0.0068182656014436575	16
1938	0.01124883271814617	0.005664563020586535	0.005659832763465877	0.9599633335686735	-1	0	0	0.4444444444444444	4	0.6363636363636364	7	0.5909090909090909	0.36363636363636365	7	4	5	2	0	0.18181818181818182	2	11	13	0.18181818181818182	0.18181818181818182	0.5980269027782472	0.7232895754611796	0.6867130422675513	0.7926559782100536	0.5153026842526104	0.942796875793084	0.6681702424362072	0.8457127272500929	0.5714285714285714	0.2857142857142857	0.0	0.005659832763465877	83
3779	0.00716931930504	0.0008630895614846071	-0.0006239355290285347	0.9661619250325971	-1	0	0	0.3333333333333333	3	0.7272727272727273	8	0.43333333333333335	0.5454545454545454	7	6	5	0	0	0.3	3	10	13	0.0	0	0.5980269027782472	0.7112265295871721	0.6867130422675513	0.772727826456565	0.43051057284790256	0.9128468028942915	0.7724811742777522	0.8162796961904791	0	0	0.0	-6.239355290285346e-05	1
1595	0.015735172707606302	0.004504138841721587	0.0029397867306620623	0.8052377438169234	-1	0	0	0.375	3	0.7777777777777778	7	0.55	0.3333333333333333	5	3	5	3	0	0.2	2	10	11	0.25	0.2222222222222222	0.5980269027782472	0.7024336009239783	0.6867130422675513	0.7494861494664742	0.5153026842526104	0.9399059693554571	0.6681702424362072	0.8275295377601093	0.2	0.8	0.0	0.0029397867306620623	9
3051	0.01125046480546786	0.006979780698134783	0.006978268140459957	0.9739199828113252	-1	0	0	0.3333333333333333	3	0.8181818181818182	9	0.5416666666666666	0.45454545454545453	7	5	5	4	0	0.16666666666666666	2	12	13	0.3333333333333333	0.18181818181818182	0.5980269027782472	0.684691352458236	0.6867130422675513	0.7258220346508677	0.5153026842526104	0.8907760196538198	0.6681702424362072	0.7828827363262209	0.14285714285714285	0.2857142857142857	0.0	0.006978268140459957	23
1968	0.0046881982543195	0.001963808694473142	-0.0019462047966480529	0.9871840645335014	-1	0	0	0.5	4	0.5555555555555556	5	0.6111111111111112	0.3333333333333333	5	3	5	2	0	0.2222222222222222	2	9	11	0.16666666666666666	0.2222222222222222	0.5980269027782472	0.7024336009239783	0.6867130422675513	0.7898193179034075	0.5153026842526104	0.9399059693554571	0.7069547170847877	0.8381065027966087	0.6000000000000001	0.4	0.0	-0.00019462047966480527	2
4805	0.0148204008009452	0.011699437666794607	0.011699382379005715	0.9727249505499087	-1	0	0	0.3	3	0.8333333333333334	10	0.5384615384615384	0.4166666666666667	7	5	6	4	0	0.15384615384615385	2	13	14	0.2857142857142857	0.16666666666666666	0.5980269027782472	0.6606559104343643	0.6867130422675513	0.733265344926107	0.5153026842526104	0.8494714998391484	0.6681702424362072	0.7569404155100453	0.14285714285714285	0.2857142857142857	0.0	0.011699382379005715	21
2799	0.007664563168991153	0.00032570893599202636	0.00029605488422864963	0.9752002767170944	-1	0	0	0.3333333333333333	3	0.7272727272727273	8	0.5909090909090909	0.45454545454545453	7	5	5	0	0	0.18181818181818182	2	11	13	0.0	0	0.5980269027782472	0.7112265295871721	0.6867130422675513	0.772727826456565	0.43051057284790256	0.9128468028942915	0.7724811742777522	0.8162796961904791	0	0	0.0	0.00029605488422864963	1
3584	0.01127429627234664	0.008038397378805271	0.008036928990691326	0.9719535987945159	-1	0	0	0.4	4	0.6666666666666666	8	0.5833333333333334	0.4166666666666667	8	5	5	1	0	0.16666666666666666	2	12	14	0.09090909090909091	0.16666666666666666	0.5980269027782472	0.717476127958492	0.6867130422675513	0.8076174164102049	0.5153026842526104	0.9230408844247646	0.6681702424362072	0.8343799769997458	1.0	0.25	0.0	0.008036928990691326	40
423	0.001133855892699387	0.00023350446857947112	0.00023349411580061793	0.9968549733922066	-1	0	0	1.0	2	0.0	0	0.75	0	1	0	1	0	0	1.0	2	2	3	0.0	0	0	0	0	0	0	0	0	0	0	0	0	0.00023349411580061793	32
637	0.0009646196936137473	0.0006074031337567668	0.0006073996323473518	0.9918386928766381	-1	0	0	0.3333333333333333	1	1.0	2	0.6666666666666666	0.5	1	1	2	0	0	0.6666666666666666	2	3	4	0.0	0	0.3620843532080108	0.5	0.7767817107515312	0.5	0.39196040256179004	0.5	0.868576016233133	0.5	0	0	0.0	0.0006073996323473518	53
4631	0.01210286402160085	0.009249459339348889	0.009249452914313361	0.9684006484677473	-1	0	0	0.3	3	0.8333333333333334	10	0.5384615384615384	0.3333333333333333	6	4	7	3	0	0.15384615384615385	2	13	14	0.1875	0.16666666666666666	0.5980269027782472	0.6703043633653712	0.6867130422675513	0.7485491769606558	0.5153026842526104	0.8658259832305366	0.6681702424362072	0.7723565892203718	0.16666666666666666	0.3333333333333333	0.0	0.009249452914313361	8
1408	0.0008048768016163581	0.0007253734487879367	0.0007252929582918173	0.9911332620093591	-1	0	0	0.5	1	1.0	1	1.0	1.0	1	1	1	1	0	0.3333333333333333	1	3	3	0.16666666666666666	0	0.4181964597708007	0.5	0.49115376988129517	0.5	0.49326813441484746	0.5	0.5863785582838892	0.5	1.0	0	0.0	0.0007252929582918173	23
1553	0.007026590960943483	0.0028277875944867593	0.0028277360801789568	0.9688082854644896	-1	0	0	0.42857142857142855	3	0.75	6	0.5555555555555556	0.25	4	2	5	3	0	0.2222222222222222	2	9	10	0.25	0.25	0.5571898201884112	0.7107627361696774	0.6867130422675513	0.9403747332343917	0.5153026842526104	0.955813627470678	0.8774848291639039	0.9041154581130061	0.5	0.5	0.0	0.0028277360801789568	12
4927	0.016640852476848968	0.012472150526173507	0.012472096277353392	0.970384605404796	-1	0	0	0.3	3	0.8333333333333334	10	0.5384615384615384	0.4166666666666667	7	5	6	5	0	0.15384615384615385	2	13	14	0.35714285714285715	0.16666666666666666	0.5980269027782472	0.6606559104343643	0.6867130422675513	0.733265344926107	0.5153026842526104	0.8494714998391484	0.6681702424362072	0.7569404155100453	0.14285714285714285	0.5714285714285714	0.0	0.012472096277353392	42
675	0.001712751581781736	0.0003597121843012507	0.00035965951489179887	0.98386911808137	-1	0	0	0.5	1	1.0	1	1.0	1.0	2	1	0	1	0	0.3333333333333333	1	3	3	0.3333333333333333	0	0.9873882258914837	0.5314877101988225	0.5645146924410154	0.9820222730940918	0.30177885421188977	0.5211799805821093	0.9674175806985138	0.8027845513646763	1.0	1.0	0.0	0.00035965951489179887	16
3906	0.012572159955539548	0.006910491786741428	0.006910481987105247	0.9635672175041391	-1	0	0	0.4444444444444444	4	0.6363636363636364	7	0.5909090909090909	0.36363636363636365	6	4	6	4	0	0.18181818181818182	2	11	13	0.2857142857142857	0.18181818181818182	0.5980269027782472	0.6703043633653712	0.6867130422675513	0.7485491769606558	0.5153026842526104	0.8658259832305366	0.6681702424362072	0.7723565892203718	0.16666666666666666	0.3333333333333333	0.0	0.006910481987105247	20
2950	0.011894959323316778	0.008176275686892586	0.00817412308380825	0.9720180936962852	-1	0	0	0.4	4	0.6666666666666666	8	0.5833333333333334	0.4166666666666667	8	5	5	1	0	0.16666666666666666	2	12	14	0.09090909090909091	0.16666666666666666	0.5980269027782472	0.717476127958492	0.6867130422675513	0.7845165719055518	0.5153026842526104	0.9230408844247646	0.6681702424362072	0.8277151473555013	1.0	0.25	0.0	0.00817412308380825	23
1183	0.0008417725929792062	0.0008111007971997344	0.0008110308178767671	0.9913582008719155	-1	0	0	0.5	1	1.0	1	1.0	1.0	1	1	1	1	0	0.3333333333333333	1	3	3	0.16666666666666666	0	0.4181964597708007	0.5	0.40619263722091076	0.5	0.8185019789594585	0.5	0.8716893024986619	0.5	1.0	0	0.0	0.0008110308178767671	66
1325	0.0009428742445196613	0.0009457811452192904	0.0009456649435351729	0.9872538265111765	-1	0	0	0.5	2	0.6666666666666666	2	0.625	0.3333333333333333	2	1	2	0	0	0.5	2	4	5	0.0	0	0.39808442460101634	0.7051715109391279	0.42662257404458986	0.554904286130296	0.7311712385591493	0.8624240698431381	0.8221447684644829	0.7263220694752135	0	0	0.0	0.0009456649435351729	24
1527	0.0017887106510238466	0.000312111031230944	0.0003087097709377626	0.9979627094287252	-1	0	0	0.75	3	0.5	2	0.6	0	3	0	2	3	0	0.4	2	5	6	0.6	0.5	0	0	0	0	0	0	0	0	0	0	0	0.0003087097709377626	8
1085	0.0012906413498533632	0.0002820420933429456	0.0002820224142422865	0.9921166928821386	-1	0	0	0.5	1	1.0	1	1.0	1.0	2	1	0	1	0	0.3333333333333333	1	3	3	0.3333333333333333	0	0.508111681274524	0.7107752514019751	0.546452839744231	0.8025964660276319	0.6516792716731586	0.7963710692803513	0.7749041194271712	0.772387199851045	1.0	0.5	0.0	0.0002820224142422865	11
3006	0.011586741462062369	0.007753256486924157	0.007750746833804406	0.9717986555596039	-1	0	0	0.3333333333333333	3	0.8181818181818182	9	0.5416666666666666	0.45454545454545453	7	5	5	3	0	0.16666666666666666	2	12	13	0.25	0.18181818181818182	0.5980269027782472	0.684691352458236	0.6867130422675513	0.7258220346508677	0.5153026842526104	0.8907760196538198	0.6681702424362072	0.7828827363262209	0.14285714285714285	0.2857142857142857	0.0	0.007750746833804406	41
1584	0.012848830618432162	0.0029541811461003525	0.002921738140489371	0.9476172286233073	-1	0	0	0.375	3	0.7777777777777778	7	0.55	0.3333333333333333	5	3	5	3	0	0.2	2	10	11	0.25	0.2222222222222222	0.5980269027782472	0.7024336009239783	0.6867130422675513	0.7494861494664742	0.5153026842526104	0.9399059693554571	0.6681702424362072	0.8275295377601093	0.2	0.4	0.0	0.002921738140489371	26
3853	0.011668245114300181	0.007745702298588441	0.007743816501060921	0.9717259246052383	-1	0	0	0.3333333333333333	3	0.8181818181818182	9	0.5416666666666666	0.45454545454545453	7	5	5	3	0	0.16666666666666666	2	12	13	0.25	0.18181818181818182	0.5980269027782472	0.8471562977560982	0.6867130422675513	0.8753135837745627	0.5153026842526104	0.8300579708958747	0.6681702424362072	0.8518387373373545	0.14285714285714285	0.2857142857142857	0.0	0.007743816501060921	45
1705	0.017014128155154348	0.004152076224109863	0.0024631402139308144	0.8329052118112371	-1	0	0	0.375	3	0.7777777777777778	7	0.55	0.3333333333333333	5	3	5	3	0	0.2	2	10	11	0.25	0.2222222222222222	0.5980269027782472	0.7024336009239783	0.6867130422675513	0.7494861494664742	0.5153026842526104	0.9399059693554571	0.6681702424362072	0.8275295377601093	0.2	0.4	0.0	0.0024631402139308144	10
2155	0.011242334920635332	0.007484046125040277	0.007484001605508663	0.9734558537754077	-1	0	0	0.4	4	0.6666666666666666	8	0.5833333333333334	0.4166666666666667	8	5	5	2	0	0.16666666666666666	2	12	14	0.18181818181818182	0.16666666666666666	0.5980269027782472	0.717476127958492	0.6867130422675513	0.7910727757891377	0.5153026842526104	0.9230408844247646	0.6681702424362072	0.8295714755673437	0.5625	0.25	0.0	0.007484001605508663	68
4950	0.014466993919275873	0.012135379718852878	0.012135353645294136	0.9715703161185569	-1	0	0	0.3	3	0.8333333333333334	10	0.5384615384615384	0.4166666666666667	7	5	6	4	0	0.15384615384615385	2	13	14	0.2857142857142857	0.16666666666666666	0.5980269027782472	0.6606559104343643	0.6867130422675513	0.733265344926107	0.5153026842526104	0.8494714998391484	0.6681702424362072	0.7569404155100453	0.14285714285714285	0.14285714285714285	0.0	0.012135353645294136	20
2647	0.01155422989200905	0.00739103499050315	0.007389869510146942	0.9713243477217005	-1	0	0	0.3333333333333333	3	0.8181818181818182	9	0.5416666666666666	0.45454545454545453	7	5	5	3	0	0.16666666666666666	2	12	13	0.25	0.18181818181818182	0.5980269027782472	0.684691352458236	0.6867130422675513	0.7258220346508677	0.5153026842526104	0.8907760196538198	0.6681702424362072	0.7828827363262209	0.14285714285714285	0.2857142857142857	0.0	0.007389869510146942	35
1650	0.016822351636331702	0.004612553449529685	0.002422663566621794	0.7796444101436653	-1	0	0	0.375	3	0.7777777777777778	7	0.55	0.3333333333333333	5	3	5	3	0	0.2	2	10	11	0.25	0.2222222222222222	0.5980269027782472	0.7024336009239783	0.6867130422675513	0.7494861494664742	0.5153026842526104	0.9399059693554571	0.6681702424362072	0.8275295377601093	0.2	0.4	0.0	0.002422663566621794	11
3278	0.011491470368941608	0.007647643812329307	0.007645636934251728	0.9708681562552196	-1	0	0	0.3333333333333333	3	0.8181818181818182	9	0.5416666666666666	0.45454545454545453	7	5	5	3	0	0.16666666666666666	2	12	13	0.25	0.18181818181818182	0.5980269027782472	0.684691352458236	0.6867130422675513	0.7258220346508677	0.5153026842526104	0.8907760196538198	0.6681702424362072	0.7828827363262209	0.14285714285714285	0.2857142857142857	0.0	0.007645636934251728	34
3052	0.015232250797406114	0.00319004753700534	0.003184558654203961	0.9534015668890723	-1	0	0	0.375	3	0.7777777777777778	7	0.55	0.5555555555555556	7	5	3	2	0	0.2	2	10	11	0.25	0.2222222222222222	0.5980269027782472	0.6816041084402558	0.6867130422675513	0.7258220346508677	0.5153026842526104	0.9108715780067446	0.6681702424362072	0.7946199061127025	0.5714285714285714	0.2857142857142857	0.0	0.003184558654203961	8
4943	0.015268878613603112	0.012698424977054165	0.012697943861075586	0.9700917287045369	-1	0	0	0.3	3	0.8333333333333334	10	0.5384615384615384	0.4166666666666667	7	5	6	4	0	0.15384615384615385	2	13	14	0.2857142857142857	0.16666666666666666	0.5980269027782472	0.8032100244229403	0.6867130422675513	0.7267659821459822	0.5153026842526104	0.8494714998391484	0.6681702424362072	0.7976609716399454	0.14285714285714285	0.2857142857142857	0.0	0.012697943861075586	27
3865	0.012372269626602704	0.00828288477525645	0.00828250673146018	0.9726690718073102	-1	0	0	0.4	4	0.6666666666666666	8	0.5833333333333334	0.4166666666666667	8	5	5	1	0	0.16666666666666666	2	12	14	0.09090909090909091	0.16666666666666666	0.5980269027782472	0.717476127958492	0.6867130422675513	0.7845165719055518	0.5153026842526104	0.9230408844247646	0.6681702424362072	0.8277151473555013	1.0	0.25	0.0	0.00828250673146018	23
554	0.0009734796108421264	0.00014267035515146782	0.00014266720192459314	0.9961974549039629	-1	0	0	1.0	1	0	0	1.0	0	1	0	0	1	0	0.5	1	2	2	0.3333333333333333	0	0	0	0	0	0	0	0	0	0	0	0	0.00014266720192459314	24
44	7.790750824695806e-09	7.3342755472120075e-09	3.911172612654487e-09	0.9999989845161732	-1	0	0	1.0	1	0	0	1.0	0	0	0	1	1	0	0.5	2	1	2	0.16666666666666666	0	0	0	0	0	0	0	0	0	0	0	0	-0.1	0
4224	0.010856685206569105	0.00691429802137222	0.006913973222159424	0.9701323448282146	-1	0	0	0.6	6	0.38461538461538464	5	0.6818181818181818	0.3076923076923077	9	4	5	1	0	0.18181818181818182	2	11	15	0.1111111111111111	0.15384615384615385	0.5980269027782472	0.643116708870081	0.6867130422675513	0.8626394332304778	0.5153026842526104	0.9149881855091686	0.8102751904046267	0.8321313663534597	1.0	0.5555555555555556	0.0	0.006913973222159424	11
1414	0.007034914894831116	0.0030433419533314465	0.0030345989873391075	0.967766376382052	-1	0	0	0.42857142857142855	3	0.75	6	0.5555555555555556	0.25	4	2	5	3	0	0.2222222222222222	2	9	10	0.25	0.25	0.5571898201884112	0.7107627361696774	0.6618174085432408	0.7627233402947292	0.5153026842526104	0.955813627470678	0.8175814564234073	0.8473072275827267	0.25	0.5	0.0	0.0030345989873391075	32
4780	0.01451384998176243	0.008920274749086013	0.00892015952327875	0.9686721545964302	-1	0	0	0.4	4	0.6666666666666666	8	0.5833333333333334	0.4166666666666667	8	5	5	1	0	0.16666666666666666	2	12	14	0.09090909090909091	0.16666666666666666	0.5980269027782472	0.6523830721185752	0.6867130422675513	0.7449984135030758	0.5153026842526104	0.8914557785555851	0.6681702424362072	0.7805910031050101	1.0	0.25	0.0	0.00892015952327875	9
1519	0.006877644752495924	0.0030187283622917288	0.00300498806650856	0.9676895677813457	-1	0	0	0.42857142857142855	3	0.75	6	0.5555555555555556	0.25	4	2	5	3	0	0.2222222222222222	2	9	10	0.25	0.25	0.5571898201884112	0.7107627361696774	0.6618174085432408	0.7627233402947292	0.5153026842526104	0.955813627470678	0.8175814564234073	0.8473072275827267	0.25	0.25	0.0	0.00300498806650856	17
4138	0.011439410344209514	0.00816007060838235	0.008160060744531546	0.9709966028005966	-1	0	0	0.3333333333333333	3	0.8181818181818182	9	0.5416666666666666	0.45454545454545453	7	5	5	3	0	0.16666666666666666	2	12	13	0.25	0.18181818181818182	0.5980269027782472	0.6914616768982217	0.6867130422675513	0.803367784192328	0.5153026842526104	0.8690720946382544	0.6681702424362072	0.7972303137922063	0.14285714285714285	0	0.0	0.008160060744531546	37
3826	0.011400825667824499	0.007050096424101146	0.007049871868252901	0.9730136033377766	-1	0	0	0.3333333333333333	3	0.8181818181818182	9	0.5416666666666666	0.45454545454545453	7	5	5	3	0	0.16666666666666666	2	12	13	0.25	0.18181818181818182	0.5980269027782472	0.6811934206931352	0.6867130422675513	0.7258220346508677	0.5153026842526104	0.8907760196538198	0.6681702424362072	0.7819660448156068	0.14285714285714285	0.2857142857142857	0.0	0.007049871868252901	12
2348	0.0006648931610781629	1.169496782093846e-05	-6.683950263044594e-08	0.9976570059290485	-1	0	0	0.75	3	0.5	2	0.75	0	2	0	3	2	0	0.5	2	4	6	0.25	0.5	0	0	0	0	0	0	0	0	0	0	0	-6.683950263044594e-09	0
2292	0.011382117825324032	0.00720439143548448	0.007204287684398208	0.9744909981018016	-1	0	0	0.3333333333333333	3	0.8181818181818182	9	0.5416666666666666	0.45454545454545453	7	5	5	4	0	0.16666666666666666	2	12	13	0.3333333333333333	0.18181818181818182	0.5980269027782472	0.684691352458236	0.6867130422675513	0.7258220346508677	0.5153026842526104	0.9108715780067446	0.6681702424362072	0.7953947066556859	0.14285714285714285	0.2857142857142857	0.0	0.007204287684398208	31
444	0.0011648062486461037	0.00022328034817809388	0.00022326810933623103	0.9968959283469542	-1	0	0	1.0	2	0.0	0	0.75	0	1	0	1	0	0	1.0	2	2	3	0.0	0	0	0	0	0	0	0	0	0	0	0	0	0.00022326810933623103	18
255	0.0010768855428915061	8.04639469372857e-05	8.046097922769073e-05	0.9966968499685324	-1	0	0	0.6666666666666666	2	0.5	1	0.6666666666666666	0	2	0	1	1	0	0.6666666666666666	2	3	4	0.25	0	0	0	0	0	0	0	0	0	0	0	0	8.046097922769073e-05	36
284	0.004427077823956094	0.0016368462473128672	0.0009549967833321117	0.9908422614415461	-1	0	0	0.5	2	0.75	3	0.6	0.75	4	3	1	0	0	0.4	5	2	6	0.0	0	0.5593032726432925	0.9564595132217657	0.7521267225171014	0.7721179002407248	0.6112427538783575	0.8559837429283839	0.8335602097399164	0.8839856661119286	0	0	0.0	0.0009549967833321117	27
2133	0.011641978002208071	0.007853893266491075	0.007850449874539213	0.9731845698235119	-1	0	0	0.4	4	0.6666666666666666	8	0.5833333333333334	0.4166666666666667	8	5	5	2	0	0.16666666666666666	2	12	14	0.18181818181818182	0.16666666666666666	0.5980269027782472	0.717476127958492	0.6867130422675513	0.7845165719055518	0.5153026842526104	0.9328649438059847	0.6681702424362072	0.8345980232074803	0.5625	0.25	0.0	0.007850449874539213	36
221	8.03309877482486e-09	7.643512657664538e-09	-2.992710397330278e-09	0.9999989225617401	-1	0	0	1.0	1	0	0	1.0	0	0	0	1	1	0	0.5	2	1	2	0.16666666666666666	0	0	0	0	0	0	0	0	0	0	0	0	-0.1	1
4917	0.014958310043699973	0.011900506453454501	0.011900494487955523	0.970983492173296	-1	0	0	0.3	3	0.8333333333333334	10	0.5384615384615384	0.4166666666666667	7	5	6	4	0	0.15384615384615385	2	13	14	0.2857142857142857	0.16666666666666666	0.5980269027782472	0.6537048962272297	0.6867130422675513	0.733265344926107	0.5153026842526104	0.8494714998391484	0.6681702424362072	0.7550432395752166	0.14285714285714285	0.2857142857142857	0.0	0.011900494487955523	36
4788	0.0015900190079199041	4.713510633569935e-05	8.156522163792495e-06	0.996111872807632	-1	0	0	0.5	3	0.6666666666666666	4	0.5714285714285714	0	2	0	5	3	0	0.2857142857142857	2	7	8	0.25	0.3333333333333333	0	0	0	0	0	0	0	0	0	0	0	8.156522163792495e-06	2
3027	0.0007273677105199036	6.637654079492056e-06	2.4780920813389864e-06	0.9972935340530513	-1	0	0	0.6666666666666666	4	0.3333333333333333	2	0.6666666666666666	0	3	0	4	2	0	0.3333333333333333	2	6	8	0.2222222222222222	0.3333333333333333	0	0	0	0	0	0	0	0	0	0	0	2.4780920813389864e-06	2
1327	0.0008477337958653005	0.0007850260715658224	0.0007849412734906787	0.990433791774767	-1	0	0	0.5	1	1.0	1	1.0	1.0	1	1	1	1	0	0.3333333333333333	1	3	3	0.16666666666666666	0	0.5047512200398875	0.5	0.40619263722091076	0.5	0.8185019789594585	0.5	0.8529596181151311	0.5	1.0	0	0.0	0.0007849412734906787	19
89	0.013397931381961152	0.0008281735955165073	0.000391482312381507	0.9657612996108197	-1	0	0	0.5	4	0.6	6	0.5	0.3	6	3	5	7	0	0.6666666666666666	4	6	12	0.6363636363636364	0.2222222222222222	0.5111773372832652	0.9212092192217514	0.7893076872337494	0.8207875882783954	0.5978296434149406	0.9109411744461939	0.8735767311830237	0.8910898138473811	0.16666666666666666	0.16666666666666666	0.0	0.000391482312381507	46
3435	0.01154393785825183	0.008275503916721778	0.008275454231409456	0.9709912251719102	-1	0	0	0.3333333333333333	3	0.8181818181818182	9	0.5416666666666666	0.45454545454545453	7	5	5	3	0	0.16666666666666666	2	12	13	0.25	0.18181818181818182	0.5980269027782472	0.6914616768982217	0.6867130422675513	0.803367784192328	0.5153026842526104	0.8690720946382544	0.6681702424362072	0.7972303137922063	0.14285714285714285	0.2857142857142857	0.0	0.008275454231409456	114
5024	0.014337686819413864	0.010870763234130257	0.010870714916196398	0.9725360961311407	-1	0	0	0.3	3	0.8333333333333334	10	0.5384615384615384	0.4166666666666667	7	5	6	4	0	0.15384615384615385	2	13	14	0.2857142857142857	0.16666666666666666	0.5980269027782472	0.6606559104343643	0.6867130422675513	0.733265344926107	0.5153026842526104	0.8494714998391484	0.6681702424362072	0.7569404155100453	0.14285714285714285	0.5714285714285714	0.0	0.010870714916196398	10
563	0.0011227366136463282	0.00021687732165264403	0.00021687244284203302	0.9968063059805043	-1	0	0	1.0	1	0	0	1.0	0	1	0	0	0	0	0.5	1	2	2	0.0	0	0	0	0	0	0	0	0	0	0	0	0	0.00021687244284203302	52
1467	0.004209743889240793	0.0006771840042366356	0.0006388680758048238	0.9836325826166878	-1	0	0	0.6666666666666666	4	0.42857142857142855	3	0.6428571428571429	0.14285714285714285	3	1	5	2	0	0.2857142857142857	2	7	9	0.16666666666666666	0.2857142857142857	0.5163527375985753	0.7126433697324671	0.6369217748189302	0.7737459933801938	0.5153026842526104	0.9720540621094466	0.9088913382408722	0.8693996090940619	0.6666666666666666	0.6666666666666666	0.0	0.0006388680758048238	6
857	0.0008685850794519193	0.0007897238767606806	0.0007896316542188596	0.9916106272550381	-1	0	0	0.5	1	1.0	1	1.0	1.0	1	1	1	1	0	0.3333333333333333	1	3	3	0.16666666666666666	0	0.4181964597708007	0.5	0.40619263722091076	0.5	0.8185019789594585	0.5	0.8716893024986619	0.5	1.0	0	0.0	0.0007896316542188596	80
814	0.05380425642644899	0.004629268551155544	0.0045133802020554505	0.9098746307574357	-1	0.25	1	0.4	4	0.6153846153846154	8	0.42857142857142855	0.5384615384615384	8	7	6	1	0	0.7142857142857143	7	5	15	0.06666666666666667	0.3333333333333333	0.9586973192767705	0.9419641316518483	0.48004772152289676	0.9271750042337411	0.7422485538320499	0.6501380130996183	0.8998965712925956	0.8790585527608531	1.0	0.5	0.0	0.0045133802020554505	5
4271	0.011451257776558114	0.007410733938528598	0.007410731090140231	0.9734697587999859	-1	0	0	0.3333333333333333	3	0.8181818181818182	9	0.5416666666666666	0.45454545454545453	7	5	5	3	0	0.16666666666666666	2	12	13	0.25	0.18181818181818182	0.5980269027782472	0.6914616768982217	0.6867130422675513	0.795800927504639	0.5153026842526104	0.8690720946382544	0.6681702424362072	0.7946737606918526	0.14285714285714285	0.2857142857142857	0.0	0.007410731090140231	13
1665	0.011244540343679388	0.0030759566365809823	0.002993570089669934	0.9502752963869093	-1	0	0	0.375	3	0.7777777777777778	7	0.55	0.3333333333333333	5	3	5	3	0	0.2	2	10	11	0.25	0.2222222222222222	0.5980269027782472	0.7024336009239783	0.6867130422675513	0.7494861494664742	0.5153026842526104	0.9043529956000403	0.6681702424362072	0.8022548906771854	0.2	1.0	0.0	0.002993570089669934	14
4935	0.015125489262922	0.012075365639791771	0.012073087573380225	0.9726691901531577	-1	0	0	0.3	3	0.8333333333333334	10	0.5384615384615384	0.4166666666666667	7	5	6	6	0	0.15384615384615385	2	13	14	0.42857142857142855	0.16666666666666666	0.5980269027782472	0.6606559104343643	0.6867130422675513	0.733265344926107	0.5153026842526104	0.7827733841995254	0.6681702424362072	0.7283877386127983	0.14285714285714285	0.2857142857142857	0.0	0.012073087573380225	17
3488	0.011892514637336163	0.007663079458863979	0.007663071091351752	0.9732649776785243	-1	0	0	0.3333333333333333	3	0.8181818181818182	9	0.5416666666666666	0.45454545454545453	7	5	5	4	0	0.16666666666666666	2	12	13	0.3333333333333333	0.18181818181818182	0.5980269027782472	0.8471562977560982	0.6867130422675513	0.8259447520025422	0.5153026842526104	0.8848367945270258	0.6681702424362072	0.8544028363026939	0.14285714285714285	0.5714285714285714	0.0	0.007663071091351752	40
344	1.2689520025238664e-06	9.496790426378475e-09	-9.362833968844433e-09	0.9999998958874502	-1	0	0	1.0	2	0.0	0	1.0	0	1	0	1	0	0	0.3333333333333333	3	1	3	0.0	1.0	0	0	0	0	0	0	0	0	0	0	0	-9.362833968844433e-10	8
3666	0.011564215295585734	0.0078049913329631074	0.007804982040534869	0.9722836242727497	-1	0	0	0.4	4	0.6666666666666666	8	0.5833333333333334	0.4166666666666667	8	5	5	2	0	0.16666666666666666	2	12	14	0.18181818181818182	0.16666666666666666	0.5980269027782472	0.717476127958492	0.6867130422675513	0.7845165719055518	0.5153026842526104	0.9328649438059847	0.6681702424362072	0.8345980232074803	0.5625	0.25	0.0	0.007804982040534869	22
4673	0.015091690496134314	0.012923940184829561	0.012923932445204709	0.9703157300011027	-1	0	0	0.3	3	0.8333333333333334	10	0.5384615384615384	0.4166666666666667	7	5	6	4	0	0.15384615384615385	2	13	14	0.2857142857142857	0.16666666666666666	0.5980269027782472	0.6606559104343643	0.6867130422675513	0.733265344926107	0.5153026842526104	0.8494714998391484	0.6681702424362072	0.7569404155100453	0.14285714285714285	0.2857142857142857	0.0	0.012923932445204709	18
4373	0.010741330535145453	0.008391126580012571	0.008391070644536869	0.9707986698596366	-1	0	0	0.5	5	0.5384615384615384	7	0.625	0.3076923076923077	6	4	8	2	0	0.16666666666666666	2	12	15	0.1111111111111111	0.15384615384615385	0.5980269027782472	0.6703043633653712	0.6867130422675513	0.7485491769606558	0.5153026842526104	0.8658259832305366	0.6681702424362072	0.7723565892203718	0.5833333333333334	0.3333333333333333	0.0	0.008391070644536869	18
2104	0.011661525691324925	0.007164844594317498	0.007164454138612668	0.9737662262743909	-1	0	0	0.3333333333333333	3	0.8181818181818182	9	0.5416666666666666	0.45454545454545453	7	5	5	4	0	0.16666666666666666	2	12	13	0.3333333333333333	0.18181818181818182	0.5980269027782472	0.8471562977560982	0.6867130422675513	0.8259447520025422	0.5153026842526104	0.9108715780067446	0.6681702424362072	0.8658379508546332	0.14285714285714285	0.2857142857142857	0.0	0.007164454138612668	53
3599	0.011699983068434627	0.007324827476682966	0.007323916751258793	0.9733523044214857	-1	0	0	0.3333333333333333	3	0.8181818181818182	9	0.5416666666666666	0.45454545454545453	7	5	5	3	0	0.16666666666666666	2	12	13	0.25	0.18181818181818182	0.5980269027782472	0.7320939678678822	0.6867130422675513	0.7258220346508677	0.5153026842526104	0.8907760196538198	0.6681702424362072	0.7956238144043803	0.14285714285714285	0.2857142857142857	0.0	0.007323916751258793	20
4864	0.015354861370214745	0.012162326127330788	0.012162281304566874	0.9720091706926449	-1	0	0	0.3	3	0.8333333333333334	10	0.5384615384615384	0.4166666666666667	7	5	6	4	0	0.15384615384615385	2	13	14	0.2857142857142857	0.16666666666666666	0.5980269027782472	0.6606559104343643	0.6867130422675513	0.733265344926107	0.5153026842526104	0.8494714998391484	0.6681702424362072	0.7569404155100453	0.14285714285714285	0.2857142857142857	0.0	0.012162281304566874	67
4477	0.0015045549961838585	2.677625556767381e-05	2.51249766252277e-05	0.9961267614240739	-1	0	0	0.5	3	0.7142857142857143	5	0.5625	0	2	0	6	3	0	0.25	2	8	9	0.21428571428571427	0.2857142857142857	0	0	0	0	0	0	0	0	0	0	0	2.51249766252277e-05	2
3539	0.011530977843165017	0.007641102247790059	0.0076407436813756315	0.9743577026186077	-1	0	0	0.3333333333333333	3	0.8181818181818182	9	0.5416666666666666	0.45454545454545453	7	5	5	4	0	0.16666666666666666	2	12	13	0.3333333333333333	0.18181818181818182	0.5980269027782472	0.684691352458236	0.6867130422675513	0.803367784192328	0.5153026842526104	0.9108715780067446	0.6681702424362072	0.8179330172455375	0.21428571428571427	0.2857142857142857	0.0	0.0076407436813756315	28
4667	0.01446001744547394	0.011767266297128386	0.01176721856506983	0.9717990381518045	-1	0	0	0.3	3	0.8333333333333334	10	0.5384615384615384	0.4166666666666667	7	5	6	4	0	0.15384615384615385	2	13	14	0.2857142857142857	0.16666666666666666	0.5980269027782472	0.6606559104343643	0.6867130422675513	0.733265344926107	0.5153026842526104	0.8494714998391484	0.6681702424362072	0.7569404155100453	0.14285714285714285	0.2857142857142857	0.0	0.01176721856506983	22
3728	0.011812335096451566	0.007721583209963498	0.007721190282934517	0.9723149989666434	-1	0	0	0.3333333333333333	3	0.8181818181818182	9	0.5416666666666666	0.45454545454545453	7	5	5	3	0	0.16666666666666666	2	12	13	0.25	0.18181818181818182	0.5980269027782472	0.684691352458236	0.6867130422675513	0.7258220346508677	0.5153026842526104	0.8907760196538198	0.6681702424362072	0.7828827363262209	0.14285714285714285	0.2857142857142857	0.0	0.007721190282934517	39
808	0.00109402182477182	0.0002628180420600868	0.0002628148813448368	0.9974328149379331	-1	0	0	1.0	1	0	0	1.0	0	1	0	0	0	0	0.5	1	2	2	0.0	0	0	0	0	0	0	0	0	0	0	0	0	0.0002628148813448368	28
3659	0.010988316449900155	0.006968972183010947	0.006964772192537052	0.9746934546973361	-1	0	0	0.3333333333333333	3	0.8181818181818182	9	0.5416666666666666	0.45454545454545453	7	5	5	4	0	0.16666666666666666	2	12	13	0.3333333333333333	0.18181818181818182	0.5980269027782472	0.684691352458236	0.6867130422675513	0.8714981578016892	0.5153026842526104	0.8434245857087466	0.6681702424362072	0.8112071600950521	0.21428571428571427	0.2857142857142857	0.0	0.006964772192537052	7
4816	0.014526757196745158	0.011993786101450205	0.01199372432915	0.9721329486648257	-1	0	0	0.3	3	0.8333333333333334	10	0.5384615384615384	0.4166666666666667	7	5	6	4	0	0.15384615384615385	2	13	14	0.2857142857142857	0.16666666666666666	0.5980269027782472	0.6606559104343643	0.6867130422675513	0.733265344926107	0.5153026842526104	0.8494714998391484	0.6681702424362072	0.7569404155100453	0.14285714285714285	0.2857142857142857	0.0	0.01199372432915	32
2795	0.011804185591505131	0.008289291839306616	0.008285356365431495	0.973006372912292	-1	0	0	0.4	4	0.6666666666666666	8	0.5833333333333334	0.4166666666666667	8	5	5	3	0	0.16666666666666666	2	12	14	0.2727272727272727	0.16666666666666666	0.5980269027782472	0.717476127958492	0.6867130422675513	0.7845165719055518	0.5153026842526104	0.9230408844247646	0.6681702424362072	0.8277151473555013	0.125	0.375	0.0	0.008285356365431495	9
4916	0.016569557737047397	0.01254567814307702	0.012545598453165507	0.9726396419525496	-1	0	0	0.3	3	0.8461538461538461	11	0.5357142857142857	0.38461538461538464	7	5	7	4	0	0.14285714285714285	2	14	15	0.25	0.15384615384615385	0.5980269027782472	0.6606559104343643	0.6867130422675513	0.733265344926107	0.5153026842526104	0.8494714998391484	0.6681702424362072	0.7569404155100453	0.14285714285714285	0.2857142857142857	0.0	0.012545598453165507	90
768	0.0010911137296437114	0.00028815961006206924	0.000288157107757124	0.997417930169267	-1	0	0	1.0	1	0	0	1.0	0	1	0	0	0	0	0.5	1	2	2	0.0	0	0	0	0	0	0	0	0	0	0	0	0	0.000288157107757124	39
2178	0.011424393865170747	0.007023341652835422	0.007022994643288231	0.9748402322593608	-1	0	0	0.4	4	0.6666666666666666	8	0.5833333333333334	0.4166666666666667	8	5	5	2	0	0.16666666666666666	2	12	14	0.18181818181818182	0.16666666666666666	0.5980269027782472	0.717476127958492	0.6867130422675513	0.7845165719055518	0.5153026842526104	0.9328649438059847	0.6681702424362072	0.8345980232074803	0.5625	0.25	0.0	0.007022994643288231	22
446	0.004410991559152698	0.0014026161798520388	0.0009708655556291394	0.9904712709816827	-1	0	0	0.5	2	0.75	3	0.6	0.75	4	3	1	0	0	0.4	5	2	6	0.0	0	0.5593032726432925	0.9564595132217657	0.7521267225171014	0.7721179002407248	0.6112427538783575	0.8559837429283839	0.8335602097399164	0.8839856661119286	0	0	0.0	0.0009708655556291394	23
4320	0.012770548416248851	0.009215641681791143	0.009215601846863618	0.9665613915789147	-1	0	0	0.3	3	0.8333333333333334	10	0.5384615384615384	0.3333333333333333	6	4	7	3	0	0.15384615384615385	2	13	14	0.1875	0.16666666666666666	0.5980269027782472	0.8172602286496807	0.6867130422675513	0.7351714439304153	0.5153026842526104	0.8658259832305366	0.6681702424362072	0.8117091055425046	0.16666666666666666	0.3333333333333333	0.0	0.009215601846863618	16
175	0.003088307691533004	0.00027066083598603754	1.9514578889246658e-05	0.9853724206596731	-1	0	0	0.5	2	0.75	3	0.6	0.75	5	3	0	0	0	0.4	2	5	6	0.0	0	0.8120384557977756	0.8260174852445827	0.5745702656878325	0.9047373383722462	0.4331079408802724	0.9250864281013466	0.8268464413658116	0.8916209848927207	0	0	0.0	1.9514578889246658e-05	27
1014	0.0008563632677414342	0.0008092186208888231	0.0008091468817115659	0.9915345231693934	-1	0	0	0.5	1	1.0	1	1.0	1.0	1	1	1	1	0	0.3333333333333333	1	3	3	0.16666666666666666	0	0.4181964597708007	0.5	0.40619263722091076	0.5	0.8185019789594585	0.5	0.8716893024986619	0.5	1.0	0	0.0	0.0008091468817115659	34
1598	0.013107438736539285	0.0033665715174579095	0.0033594740453033443	0.9479196232431107	-1	0	0	0.375	3	0.7777777777777778	7	0.55	0.3333333333333333	5	3	5	3	0	0.2	2	10	11	0.25	0.2222222222222222	0.5980269027782472	0.7024336009239783	0.6867130422675513	0.7494861494664742	0.5153026842526104	0.9399059693554571	0.6681702424362072	0.8275295377601093	0.2	0.4	0.0	0.0033594740453033443	103
1068	0.0	0.0	0.0	1.0	-1	0	0	0	0	0	0	1.0	0	0	0	0	0	0	1.0	1	1	1	0.0	0	0	0	0	0	0	0	0	0	0	0	0	-0.1	0
3687	0.011242275054168496	0.007741875022354296	0.007739628034305985	0.9719911406175008	-1	0	0	0.3333333333333333	3	0.8181818181818182	9	0.5416666666666666	0.45454545454545453	7	5	5	3	0	0.16666666666666666	2	12	13	0.25	0.18181818181818182	0.5980269027782472	0.684691352458236	0.6867130422675513	0.7258220346508677	0.5153026842526104	0.8907760196538198	0.6681702424362072	0.7828827363262209	0.14285714285714285	0.2857142857142857	0.0	0.007739628034305985	38
2635	0.011373789818364297	0.007019727361196682	0.007019395245623216	0.9748302416264714	-1	0	0	0.4	4	0.6666666666666666	8	0.5833333333333334	0.4166666666666667	8	5	5	2	0	0.16666666666666666	2	12	14	0.18181818181818182	0.16666666666666666	0.5980269027782472	0.717476127958492	0.6867130422675513	0.7845165719055518	0.5153026842526104	0.9328649438059847	0.6681702424362072	0.8345980232074803	0.5625	0.25	0.0	0.007019395245623216	17
2349	0.011672641895307145	0.006979207039070627	0.006978665965140933	0.9716225606352259	-1	0	0	0.3333333333333333	3	0.8181818181818182	9	0.5416666666666666	0.45454545454545453	7	5	5	2	0	0.16666666666666666	2	12	13	0.16666666666666666	0.18181818181818182	0.5980269027782472	0.684691352458236	0.6867130422675513	0.7258220346508677	0.5153026842526104	0.9108715780067446	0.6681702424362072	0.7953947066556859	0.5714285714285714	0.2857142857142857	0.0	0.006978665965140933	15
2159	0.011269230751587995	0.007392541074084651	0.0073923956127696045	0.9741564831977649	-1	0	0	0.4	4	0.6666666666666666	8	0.5833333333333334	0.4166666666666667	8	5	5	2	0	0.16666666666666666	2	12	14	0.18181818181818182	0.16666666666666666	0.5980269027782472	0.8577459399475132	0.6867130422675513	0.8431217106862461	0.5153026842526104	0.9328649438059847	0.6681702424362072	0.8845896153621322	0.625	0.125	0.0	0.0073923956127696045	27
1370	0.0008124049300957942	0.000735737795033984	0.0007356328717536863	0.9906899115239495	-1	0	0	0.5	1	1.0	1	1.0	1.0	1	1	1	1	0	0.3333333333333333	1	3	3	0.16666666666666666	0	0.4181964597708007	0.5	0.49115376988129517	0.5	0.49326813441484746	0.5	0.5863785582838892	0.5	1.0	0	0.0	0.0007356328717536863	34
858	0.0008645304319165122	0.0007826606132287264	0.0007825746794054571	0.9917474359351612	-1	0	0	0.5	1	1.0	1	1.0	1.0	1	1	1	1	0	0.3333333333333333	1	3	3	0.16666666666666666	0	0.4181964597708007	0.5	0.40619263722091076	0.5	0.8185019789594585	0.5	0.8716893024986619	0.5	1.0	0	0.0	0.0007825746794054571	94
4854	0.01581590436137419	0.012342565239782876	0.01234099776576331	0.9716553650051367	-1	0	0	0.3	3	0.8333333333333334	10	0.5384615384615384	0.4166666666666667	7	5	6	6	0	0.15384615384615385	2	13	14	0.42857142857142855	0.16666666666666666	0.5980269027782472	0.6606559104343643	0.6867130422675513	0.733265344926107	0.5153026842526104	0.7827733841995254	0.6681702424362072	0.7283877386127983	0.14285714285714285	0.2857142857142857	0.0	0.01234099776576331	16
4073	0.028629674863311416	0.003971829836312353	0.003970157710008382	0.8691748639503002	-1	0	0	0.2857142857142857	2	0.875	7	0.5555555555555556	0.625	6	5	3	3	0	0.2222222222222222	2	9	10	0.3333333333333333	0	0.5980269027782472	0.512602443942131	0.6867130422675513	0.5068109222969879	0.5153026842526104	0.8245873269822541	0.6681702424362072	0.6322316294303962	0.16666666666666666	0.16666666666666666	0.0	0.003970157710008382	5
1972	0.010600480035584309	0.007323529874233103	0.007319506524250364	0.9740354006439547	-1	0	0	0.4	4	0.6666666666666666	8	0.5833333333333334	0.4166666666666667	8	5	5	2	0	0.16666666666666666	2	12	14	0.18181818181818182	0.16666666666666666	0.5980269027782472	0.717476127958492	0.6867130422675513	0.8326203758299259	0.5153026842526104	0.9328649438059847	0.6681702424362072	0.8484653190028991	0.625	0.25	0.0	0.007319506524250364	106
3583	0.011067750096688025	0.00731532796203402	0.0073151423081367125	0.9732715160274049	-1	0	0	0.3333333333333333	3	0.8181818181818182	9	0.5416666666666666	0.45454545454545453	7	5	5	3	0	0.16666666666666666	2	12	13	0.25	0.18181818181818182	0.5980269027782472	0.6690417284462457	0.6867130422675513	0.803367784192328	0.5153026842526104	0.8690720946382544	0.6681702424362072	0.7916176092665118	0.14285714285714285	0.2857142857142857	0.0	0.0073151423081367125	21
1323	0.006814907136924056	0.002909393123349715	0.00290891093713494	0.9689420627658196	-1	0	0	0.42857142857142855	3	0.75	6	0.5555555555555556	0.25	4	2	5	3	0	0.2222222222222222	2	9	10	0.25	0.25	0.5571898201884112	0.7107627361696774	0.6867130422675513	0.9222548099890682	0.5153026842526104	0.955813627470678	0.868127775932858	0.8955635319945023	0.5	0	0.0	0.00290891093713494	113
3962	0.013810860029131898	0.0028520493920753676	0.002657688442822151	0.9617116855798961	-1	0	0	0.5	5	0.5384615384615384	7	0.3333333333333333	0.38461538461538464	9	5	5	2	0	0.5555555555555556	5	9	15	0.2	0.15384615384615385	0.5197410819453309	0.6388926644499392	0.7598712521203934	0.7434188782496665	0.57735284532976	0.8336679824130567	0.7356695022948091	0.7468864771368424	0.5555555555555556	0.6666666666666666	0.0	0.002657688442822151	2
3472	0.010814298477004972	0.007828946918803871	0.007810006507792305	0.9727295056843598	-1	0	0	0.4	4	0.6666666666666666	8	0.5833333333333334	0.4166666666666667	8	5	5	1	0	0.16666666666666666	2	12	14	0.09090909090909091	0.16666666666666666	0.5980269027782472	0.7190211684899752	0.6867130422675513	0.8326203758299259	0.5153026842526104	0.913843887163822	0.6681702424362072	0.8368727185723708	1.0	0.25	0.0	0.007810006507792305	33
1387	0.006871097752427189	0.0027156515170023918	0.0027093697969627706	0.9693601401601822	-1	0	0	0.42857142857142855	3	0.75	6	0.5555555555555556	0.25	4	2	5	3	0	0.2222222222222222	2	9	10	0.25	0.25	0.5571898201884112	0.7107627361696774	0.6448219484313762	0.8319719676175066	0.5153026842526104	0.955813627470678	0.8096389965694936	0.8650210799775745	0.5	0.25	0.0	0.0027093697969627706	99
1997	0.01120690839034422	0.005157430674639253	0.005153848723344319	0.9568858592258372	-1	0	0	0.375	3	0.8	8	0.5454545454545454	0.4	6	4	5	4	0	0.18181818181818182	2	11	12	0.3333333333333333	0.2	0.5980269027782472	0.6933212933714274	0.6867130422675513	0.7370187316277941	0.5153026842526104	0.9248704360604895	0.6681702424362072	0.8103400073261794	0.16666666666666666	0.3333333333333333	0.0	0.005153848723344319	16
4800	None	None	None	None	None	0	0	0.5	5	0.5384615384615384	7	0.5	0.38461538461538464	7	5	7	3	0	0.8333333333333334	6	5	15	0.1875	0.5	0.5980269027782472	0.6606559104343643	0.6867130422675513	0.733265344926107	0.5153026842526104	0.8494714998391484	0.6681702424362072	0.7569404155100453	0.14285714285714285	0.5714285714285714	0.0	None	0
198	0.003358700137618114	0.0018891553318588763	-0.001670839484222275	0.9958581938698982	-1	0	0	0.6666666666666666	2	0.5	1	1.0	0.5	3	1	0	2	0	0.25	1	4	4	1.0	0.6666666666666666	0.946476266506998	0.9770440161439197	0.6635706235629983	0.8228844437630487	0.5721429143831407	0.7162476413467077	0.8851597981615026	0.8880487887205832	0.6666666666666666	0.6666666666666666	0.0	-0.0001670839484222275	8
2319	0.011040644703746348	0.0071458072258459805	0.007139128792406434	0.9749852641753404	-1	0	0	0.3333333333333333	3	0.8181818181818182	9	0.5416666666666666	0.45454545454545453	7	5	5	4	0	0.16666666666666666	2	12	13	0.3333333333333333	0.18181818181818182	0.5980269027782472	0.6711668684089246	0.6867130422675513	0.7722945255694934	0.5153026842526104	0.8434245857087466	0.6681702424362072	0.7696325740583017	0.21428571428571427	0.2857142857142857	0.0	0.007139128792406434	14
1331	0.00148044629859089	9.617339596870088e-05	9.201928525021294e-05	0.9845393383528201	-1	0	0	0.3333333333333333	1	1.0	2	1.0	1.0	2	2	1	1	0	0.25	1	4	4	0.16666666666666666	0	0.508111681274524	0.7107752514019751	0.5889334060744232	0.7266707476205675	0.48906234940085314	0.5652269960558769	0.6224867899927989	0.6710896047776678	1.0	0.5	0.0	9.201928525021294e-05	5
3954	0.011738722714920423	0.007880459535211637	0.007880436616450527	0.9716611843719568	-1	0	0	0.4	4	0.6666666666666666	8	0.5833333333333334	0.4166666666666667	8	5	5	1	0	0.16666666666666666	2	12	14	0.09090909090909091	0.16666666666666666	0.5980269027782472	0.7190211684899752	0.6867130422675513	0.8326203758299259	0.5153026842526104	0.8451042422191715	0.6681702424362072	0.8043243481015087	1.0	0.25	0.0	0.007880436616450527	18
449	3.2620202955471456e-05	3.749146009279771e-07	3.620608621939661e-07	0.9999959704463286	-1	0	0	0.3333333333333333	1	1.0	2	1.0	1.0	3	2	0	0	0	0.25	4	1	4	0.0	0	0.26036970758325734	0.9500326947830787	0.7056285370882154	0.7119198790229075	0.3103909510095392	0.8729750977071475	0.7914541436011376	0.8727830044845437	0	0	0.0	3.620608621939661e-07	8
2492	0.011534471962170315	0.003928590321419443	0.0039206947261789865	0.9553236973967568	-1	0	0	0.375	3	0.8	8	0.5454545454545454	0.4	6	4	5	4	0	0.18181818181818182	2	11	12	0.3333333333333333	0.2	0.5980269027782472	0.787914338184662	0.6867130422675513	0.7401530741799612	0.5153026842526104	0.9060778532670128	0.6681702424362072	0.823746685706309	0.16666666666666666	0.3333333333333333	0.0	0.0039206947261789865	7
819	0.0008486395861977491	0.0007783809623783139	0.0007783466993786921	0.9916578759989418	-1	0	0	0.5	1	1.0	1	1.0	1.0	1	1	1	1	0	0.3333333333333333	1	3	3	0.16666666666666666	0	0.4181964597708007	0.5	0.40619263722091076	0.5	0.788055859093707	0.5	0.8547688883037873	0.5	1.0	0	0.0	0.0007783466993786921	105
26	0.013282805004738933	0.0005001211291905284	-0.0004986520127951523	0.9359570986204186	-1	0	0	0.6	6	0.3076923076923077	4	0.375	0.23076923076923078	7	3	7	0	0	0.4	10	4	15	0.0	0.14285714285714285	0.40568667768029876	0.9618833449467744	0.27192381823711925	0.9715938514249198	0.6806251916687623	0.9183436186345278	0.8973168218932721	0.9552212198433729	0	0	0.0	-4.9865201279515236e-05	9
24	3.520623371586934e-06	3.7680475671528806e-08	-5.312047247422735e-09	0.9999985447317877	-1	0	0	1.0	2	0.0	0	0.75	0	2	0	0	1	0	1.0	2	2	3	0.5	0	0	0	0	0	0	0	0	0	0	0	0	-5.312047247422735e-10	29
2539	0.01102697246667109	0.007462257127157368	0.007462230683933395	0.9734505336675892	-1	0	0	0.4	4	0.6666666666666666	8	0.5833333333333334	0.4166666666666667	8	5	5	1	0	0.16666666666666666	2	12	14	0.09090909090909091	0.16666666666666666	0.5980269027782472	0.717476127958492	0.6867130422675513	0.7845165719055518	0.5153026842526104	0.9230408844247646	0.6681702424362072	0.8277151473555013	1.0	0.25	0.0	0.007462230683933395	39
1575	0.0018124789403661816	0.0003014917862451862	0.00030147403268706934	0.997929045434204	-1	0	0	0.75	3	0.5	2	0.6	0	3	0	2	3	0	0.4	2	5	6	0.6	0.5	0	0	0	0	0	0	0	0	0	0	0	0.00030147403268706934	3
3041	0.011858798077214487	0.007360480106014567	0.007360076060348012	0.9742541844670916	-1	0	0	0.3333333333333333	3	0.8181818181818182	9	0.5416666666666666	0.45454545454545453	7	5	5	4	0	0.16666666666666666	2	12	13	0.3333333333333333	0.18181818181818182	0.5980269027782472	0.6830744479850093	0.6867130422675513	0.7258220346508677	0.5153026842526104	0.9108715780067446	0.6681702424362072	0.7949886810981558	0.14285714285714285	0.2857142857142857	0.0	0.007360076060348012	22
3978	0.010628771781186904	0.006612867064987976	0.006611847154401509	0.9749543973621089	-1	0	0	0.4	4	0.6666666666666666	8	0.5833333333333334	0.4166666666666667	8	5	5	1	0	0.16666666666666666	2	12	14	0.09090909090909091	0.16666666666666666	0.5980269027782472	0.7190211684899752	0.6867130422675513	0.8326203758299259	0.5153026842526104	0.913843887163822	0.6681702424362072	0.8368727185723708	1.0	0.25	0.0	0.006611847154401509	14
531	0.004141231617977988	0.0014718834174970849	0.0009787813783184698	0.9903267694024334	-1	0	0	0.5	2	0.75	3	0.6	0.75	4	3	1	0	0	0.4	5	2	6	0.0	0	0.5593032726432925	0.9564595132217657	0.7521267225171014	0.7721179002407248	0.6501551593121563	0.8511328448519112	0.8227641201212303	0.8826522963844029	0	0	0.0	0.0009787813783184698	26
3319	0.011429094269868274	0.00813831107137289	0.008138266276257059	0.9717155297311528	-1	0	0	0.4	4	0.6666666666666666	8	0.5833333333333334	0.4166666666666667	8	5	5	1	0	0.16666666666666666	2	12	14	0.09090909090909091	0.16666666666666666	0.5980269027782472	0.717476127958492	0.6867130422675513	0.8326203758299259	0.5153026842526104	0.913843887163822	0.6681702424362072	0.836524992792294	1.0	0.25	0.0	0.008138266276257059	14
2269	0.010760696179458764	0.0043668043358970005	0.004365682160368796	0.9548248132215214	-1	0	0	0.3	3	0.75	9	0.5833333333333334	0.5	8	6	5	1	0	0.16666666666666666	2	12	14	0.08333333333333333	0	0.5980269027782472	0.717476127958492	0.6867130422675513	0.7845165719055518	0.5153026842526104	0.9328649438059847	0.6681702424362072	0.8345980232074803	1.0	0.25	0.0	0.004365682160368796	8
2512	0.011871970058078178	0.007262914801471332	0.007253776368782961	0.9692741485924401	-1	0	0	0.3333333333333333	3	0.8181818181818182	9	0.5416666666666666	0.45454545454545453	7	5	5	2	0	0.16666666666666666	2	12	13	0.16666666666666666	0.18181818181818182	0.5980269027782472	0.8471562977560982	0.6867130422675513	0.8259447520025422	0.5153026842526104	0.9108715780067446	0.6681702424362072	0.8658379508546332	0.5714285714285714	0.2857142857142857	0.0	0.007253776368782961	25
203	0.0009230908472342978	0.0002334494720293855	8.779414128664389e-07	0.9957429048845459	-1	0	0	1.0	2	0.0	0	1.0	0	1	0	1	2	0	0.3333333333333333	3	1	3	0.4	1.0	0	0	0	0	0	0	0	0	0	0	0	8.779414128664389e-07	33
1746	0.0066085083559364955	0.0029672544287520698	0.0029671542310480206	0.9702020320502397	-1	0	0	0.5714285714285714	4	0.5	4	0.625	0.25	4	2	5	2	0	0.25	2	8	10	0.16666666666666666	0.25	0.5571898201884112	0.7107627361696774	0.6867130422675513	0.8558083266040041	0.5153026842526104	0.955813627470678	0.8432297256552269	0.8719204832715376	0.75	0.5	0.0	0.0029671542310480206	10
2999	0.008915201714945226	0.0033691457868698124	0.0001485716240655988	0.9537972461672656	-1	0	0	0.625	5	0.4	4	0.34285714285714286	0.3	6	3	5	1	0	0.7142857142857143	7	5	12	0.09090909090909091	0.2	0.5980269027782472	0.6933212933714274	0.6867130422675513	0.7370187316277941	0.5153026842526104	0.9060778532670128	0.6681702424362072	0.7975353408378643	1.0	0.3333333333333333	0.0	0.0001485716240655988	0
3386	0.005357766375458796	0.0021392251750084897	0.0021388508272527623	0.9723181638387391	-1	0	0	0.25	2	0.9	9	0.5454545454545454	0.5	6	5	5	2	0	0.18181818181818182	2	11	12	0.15384615384615385	0	0.5980269027782472	0.5755132946974468	0.6867130422675513	0.5663372572446093	0.5153026842526104	0.8245873269822541	0.6681702424362072	0.669593846054647	0.5833333333333334	0.3333333333333333	0.0	0.0021388508272527623	4
3815	0.011334948871024184	0.0073740327697596406	0.007373472036423181	0.9738829251668756	-1	0	0	0.3333333333333333	3	0.8181818181818182	9	0.5416666666666666	0.45454545454545453	7	5	5	3	0	0.16666666666666666	2	12	13	0.25	0.18181818181818182	0.5980269027782472	0.6914616768982217	0.6867130422675513	0.803367784192328	0.5153026842526104	0.8690720946382544	0.6681702424362072	0.7972303137922063	0.14285714285714285	0.2857142857142857	0.0	0.007373472036423181	16
4638	0.014290831627308468	0.011246133241753963	0.01124608957297021	0.9724492002786793	-1	0	0	0.3	3	0.8333333333333334	10	0.5384615384615384	0.4166666666666667	7	5	6	4	0	0.15384615384615385	2	13	14	0.2857142857142857	0.16666666666666666	0.5980269027782472	0.6606559104343643	0.6867130422675513	0.733265344926107	0.5153026842526104	0.8494714998391484	0.6681702424362072	0.7569404155100453	0.14285714285714285	0.2857142857142857	0.0	0.01124608957297021	26
2203	0.011737173939217468	0.007796796923507367	0.007794946536889267	0.9733750923287042	-1	0	0	0.4	4	0.6666666666666666	8	0.5833333333333334	0.4166666666666667	8	5	5	2	0	0.16666666666666666	2	12	14	0.18181818181818182	0.16666666666666666	0.5980269027782472	0.717476127958492	0.6867130422675513	0.7845165719055518	0.5153026842526104	0.9328649438059847	0.6681702424362072	0.8345980232074803	0.5625	0.25	0.0	0.007794946536889267	26
1321	0.005763060668692896	0.0007609914226104241	2.1842082921894606e-05	0.9539228989626954	-1	0	0	0.2	1	1.0	5	1.0	1.0	6	5	0	1	0	0.14285714285714285	7	1	7	0.3333333333333333	0	0.9685059154235208	0.8292270197969042	0.9200810631527798	0.915623077388495	0.11596188457961361	0.8413079281020902	0.9803492598371629	0.8673222427092472	1.0	0.8333333333333334	0.0	2.1842082921894606e-05	7
141	0.012119494884508666	0.0009103106796358056	0.0009093578850804174	0.973376847025331	-1	0	0	0.3	3	0.8461538461538461	11	0.45454545454545453	0.5384615384615384	10	7	4	2	0	0.2727272727272727	3	11	15	0.2222222222222222	0.2	0.46716609577885154	0.9123285926472133	0.3812394299069403	0.8923775482908652	0.7777990437383894	0.9626776999492911	0.9109120290981079	0.9288570772301152	0.55	0.1	0.0	0.0009093578850804174	7
3608	0.011354363483857982	0.007820857740446793	0.007819928591755957	0.9728570730659287	-1	0	0	0.3333333333333333	3	0.8181818181818182	9	0.5416666666666666	0.45454545454545453	7	5	5	3	0	0.16666666666666666	2	12	13	0.25	0.18181818181818182	0.5980269027782472	0.684691352458236	0.6867130422675513	0.803367784192328	0.5153026842526104	0.8690720946382544	0.6681702424362072	0.7955251796832289	0.14285714285714285	0.2857142857142857	0.0	0.007819928591755957	26
3448	0.012009519810638601	0.008374740376701616	0.008374612685676958	0.9702605618801549	-1	0	0	0.4	4	0.6666666666666666	8	0.5833333333333334	0.4166666666666667	8	5	5	1	0	0.16666666666666666	2	12	14	0.09090909090909091	0.16666666666666666	0.5980269027782472	0.717476127958492	0.6867130422675513	0.7845165719055518	0.5153026842526104	0.9230408844247646	0.6681702424362072	0.8277151473555013	1.0	0.25	0.0	0.008374612685676958	26
3340	0.0006700543807114525	5.055212830198041e-05	-8.646262764594909e-07	0.9973094246385433	-1	0	0	1.0	2	0.0	0	0.75	0	2	0	0	2	0	1.0	2	2	3	1.0	0	0	0	0	0	0	0	0	0	0	0	0	-8.64626276459491e-08	2
1205	0.001137440185014023	0.00023418892688749251	0.0002341765149941846	0.992180841010485	-1	0	0	0.5	1	1.0	1	1.0	1.0	2	1	0	0	0	0.3333333333333333	1	3	3	0.0	0	0.480055627993129	0.7648961511321859	0.7317473765095412	0.6107208635841922	0.6276098472987003	0.5109317342664462	0.7385839864772001	0.635973446813862	0	0	0.0	0.0002341765149941846	15
3330	0.011599282026785146	0.007882413113079564	0.007880488111110587	0.9730751953820673	-1	0	0	0.3333333333333333	3	0.8181818181818182	9	0.5416666666666666	0.45454545454545453	7	5	5	3	0	0.16666666666666666	2	12	13	0.25	0.18181818181818182	0.5980269027782472	0.684691352458236	0.6867130422675513	0.8326064461205974	0.5153026842526104	0.8907760196538198	0.6681702424362072	0.8164942680944963	0.14285714285714285	0.14285714285714285	0.0	0.007880488111110587	83
1868	0.010799891491025608	0.005051540516054761	0.0050303623257396115	0.9625972581643503	-1	0	0	0.4444444444444444	4	0.6363636363636364	7	0.5909090909090909	0.36363636363636365	7	4	5	2	0	0.18181818181818182	2	11	13	0.18181818181818182	0.18181818181818182	0.5980269027782472	0.7232895754611796	0.6867130422675513	0.7926559782100536	0.5153026842526104	0.942796875793084	0.6681702424362072	0.8457127272500929	0.5714285714285714	0.2857142857142857	0.0	0.0050303623257396115	60
3582	0.011615594096476183	0.007311107442420959	0.007310549515101492	0.9732383741293521	-1	0	0	0.3333333333333333	3	0.8181818181818182	9	0.5416666666666666	0.45454545454545453	7	5	5	3	0	0.16666666666666666	2	12	13	0.25	0.18181818181818182	0.5980269027782472	0.684691352458236	0.6867130422675513	0.8326064461205974	0.5153026842526104	0.8907760196538198	0.6681702424362072	0.8164942680944963	0.14285714285714285	0.14285714285714285	0.0	0.007310549515101492	25
1028	0.0014013705864946257	0.00020444558630050417	0.0002038956615710178	0.9858919483925846	-1	0	0	0.3333333333333333	1	1.0	2	1.0	1.0	2	2	1	1	0	0.25	1	4	4	0.16666666666666666	0	0.508111681274524	0.7107752514019751	0.5537681403816374	0.7907494814410897	0.48906234940085314	0.5652269960558769	0.61115954628335	0.6964257297242566	1.0	0.5	0.0	0.0002038956615710178	5
447	7.94133284085113e-09	7.434917612167129e-09	6.321400982424815e-09	0.9999990528156394	-1	0	0	1.0	1	0	0	1.0	0	0	0	1	1	0	0.5	1	2	2	0.16666666666666666	0	0	0	0	0	0	0	0	0	0	0	0	-0.1	0
3658	0.011825329895904192	0.008104714259386584	0.008104582598525357	0.9705127450210675	-1	0	0	0.4	4	0.6666666666666666	8	0.5833333333333334	0.4166666666666667	8	5	5	1	0	0.16666666666666666	2	12	14	0.09090909090909091	0.16666666666666666	0.5980269027782472	0.717476127958492	0.6867130422675513	0.7845165719055518	0.5153026842526104	0.9230408844247646	0.6681702424362072	0.8277151473555013	1.0	0.25	0.0	0.008104582598525357	56
4735	0.014328371986606112	0.01139115952212874	0.011391102750880427	0.9726101669977576	-1	0	0	0.3	3	0.8333333333333334	10	0.5384615384615384	0.4166666666666667	7	5	6	4	0	0.15384615384615385	2	13	14	0.2857142857142857	0.16666666666666666	0.5980269027782472	0.6606559104343643	0.6867130422675513	0.733265344926107	0.5153026842526104	0.8494714998391484	0.6681702424362072	0.7569404155100453	0.14285714285714285	0.2857142857142857	0.0	0.011391102750880427	36
138	0.02127676403768543	0.0008669585962062237	-0.0008171996834702033	0.9860876082337734	-1	0	0	0.4	4	0.6153846153846154	8	0.5769230769230769	0.6153846153846154	11	8	3	0	0	0.15384615384615385	13	2	15	0.0	0.14285714285714285	0.5263178086764398	0.9492388929212429	0.6509498225446683	0.9471875104452588	0.6084870377156076	0.9682634678838056	0.9245329029170327	0.955966481843196	0	0	0.0	-8.171996834702033e-05	22
2243	0.007272419961312941	0.002356854401138296	0.002356766159162812	0.9736441359546597	-1	0	0	0.3333333333333333	3	0.7272727272727273	8	0.5909090909090909	0.45454545454545453	7	5	5	1	0	0.18181818181818182	2	11	13	0.08333333333333333	0	0.5980269027782472	0.684691352458236	0.6867130422675513	0.761031529768238	0.5153026842526104	0.9108715780067446	0.6681702424362072	0.8052382207266284	1.0	0.2857142857142857	0.0	0.002356766159162812	2
4476	0.015002666144012853	0.012474752504807365	0.012474730794379628	0.9715645134417166	-1	0	0	0.3	3	0.8333333333333334	10	0.5384615384615384	0.4166666666666667	7	5	6	4	0	0.15384615384615385	2	13	14	0.2857142857142857	0.16666666666666666	0.5980269027782472	0.6606559104343643	0.6867130422675513	0.733265344926107	0.5153026842526104	0.8494714998391484	0.6681702424362072	0.7569404155100453	0.14285714285714285	0.2857142857142857	0.0	0.012474730794379628	135
626	0.0014738933295899426	0.0004997080750826538	0.0004997000475415259	0.9867677670436633	-1	0	0	0.5	2	0.6666666666666666	2	0.625	0.3333333333333333	3	1	1	0	0	0.5	2	4	5	0.0	0	0.4852891502911623	0.722819429770575	0.44867320355110296	0.8240006049818424	0.6879394736290377	0.8522453616341038	0.7137035745742653	0.805050971902248	0	0	0.0	0.0004997000475415259	12
4802	0.014594885364634939	0.01141990839217509	0.011419904034900705	0.972763738530334	-1	0	0	0.3	3	0.8333333333333334	10	0.5384615384615384	0.4166666666666667	7	5	6	4	0	0.15384615384615385	2	13	14	0.2857142857142857	0.16666666666666666	0.5980269027782472	0.6606559104343643	0.6867130422675513	0.733265344926107	0.5153026842526104	0.8494714998391484	0.6681702424362072	0.7569404155100453	0.14285714285714285	0.2857142857142857	0.0	0.011419904034900705	15
3249	0.011459565218574295	0.007328923678219624	0.007328691136191255	0.9744651750097512	-1	0	0	0.3333333333333333	3	0.8181818181818182	9	0.5416666666666666	0.45454545454545453	7	5	5	4	0	0.16666666666666666	2	12	13	0.3333333333333333	0.18181818181818182	0.5980269027782472	0.684691352458236	0.6867130422675513	0.7258220346508677	0.5153026842526104	0.9108715780067446	0.6681702424362072	0.7953947066556859	0.14285714285714285	0.2857142857142857	0.0	0.007328691136191255	24
3859	0.010427239055022892	0.005160721069186224	0.005158595494476828	0.968904441839144	-1	0	0	0.375	3	0.8	8	0.5454545454545454	0.4	6	4	5	4	0	0.18181818181818182	2	11	12	0.3333333333333333	0.2	0.5980269027782472	0.6989416864782322	0.6867130422675513	0.8184380857993117	0.5153026842526104	0.8852146369206398	0.6681702424362072	0.8120842211060221	0.25	0.3333333333333333	0.0	0.005158595494476828	10
414	0.001135865035500144	0.00023901935088976452	-1.378050244582554e-06	0.9964229138742371	-1	0	0	1.0	1	0	0	1.0	0	1	0	0	0	0	0.5	2	1	2	0.0	0	0	0	0	0	0	0	0	0	0	0	0	-1.378050244582554e-07	10
277	0.0007246980534313576	0.0005051604950341497	0.0005050160400317482	0.9915565103478277	-1	0	0	0.5	1	1.0	1	1.0	1.0	1	1	1	0	0	0.3333333333333333	1	3	3	0.0	0	0.3620843532080108	0.5	0.7767817107515312	0.5	0.2342257275550903	0.5	0.9101820755315634	0.5	0	0	0.0	0.0005050160400317482	116
2797	0.011404186319502055	0.007671497667682623	0.007671406987534097	0.9731747601785167	-1	0	0	0.4	4	0.6666666666666666	8	0.5833333333333334	0.4166666666666667	8	5	5	2	0	0.16666666666666666	2	12	14	0.18181818181818182	0.16666666666666666	0.5980269027782472	0.717476127958492	0.6867130422675513	0.7845165719055518	0.5153026842526104	0.9328649438059847	0.6681702424362072	0.8345980232074803	0.5625	0.25	0.0	0.007671406987534097	22
2590	0.011811960252592978	0.007588072482492576	0.007587258593997161	0.9723106454894564	-1	0	0	0.3333333333333333	3	0.8181818181818182	9	0.5416666666666666	0.45454545454545453	7	5	5	4	0	0.16666666666666666	2	12	13	0.3333333333333333	0.18181818181818182	0.5980269027782472	0.8471562977560982	0.6867130422675513	0.8259447520025422	0.5153026842526104	0.9108715780067446	0.6681702424362072	0.8658379508546332	0.14285714285714285	0.2857142857142857	0.0	0.007587258593997161	34
4505	0.014230663902196499	0.009783656049896273	0.0097836505554519	0.976574492336583	-1	0	0	0.4	4	0.6923076923076923	9	0.5769230769230769	0.38461538461538464	8	5	6	3	0	0.15384615384615385	2	13	15	0.23076923076923078	0.15384615384615385	0.5980269027782472	0.6523830721185752	0.6867130422675513	0.8108233343176868	0.5153026842526104	0.8914557785555851	0.6681702424362072	0.8016860926886473	0.125	0.25	0.0	0.0097836505554519	11
1480	0.007889667811780557	0.0018732190256798595	0.001871606417486728	0.9679991699824346	-1	0	0	0.5555555555555556	5	0.45454545454545453	5	0.43333333333333335	0.2727272727272727	7	3	5	3	0	0.3	3	10	13	0.3	0.18181818181818182	0.37797238943123185	0.8340824865859567	0.6867130422675513	0.7470343775805517	0.12976599742497658	0.954224029238495	0.9331636882797407	0.8712002264287368	0.2857142857142857	0.5714285714285714	0.0	0.001871606417486728	15
4493	0.013330680071274791	0.008810909998462353	0.00881072717087832	0.9768598019908712	-1	0	0	0.4	4	0.6923076923076923	9	0.5769230769230769	0.38461538461538464	8	5	6	3	0	0.15384615384615385	2	13	15	0.23076923076923078	0.15384615384615385	0.5980269027782472	0.7967978719617821	0.6867130422675513	0.7486389612735247	0.5153026842526104	0.8914557785555851	0.6681702424362072	0.8207084752645963	0.125	0.5	0.0	0.00881072717087832	29
3155	0.008874845541594553	0.0036054274732238976	0.00021111926926786943	0.9507678053397847	-1	0	0	0.6666666666666666	6	0.2727272727272727	3	0.4642857142857143	0.2727272727272727	7	3	5	1	0	0.5714285714285714	7	4	13	0.1	0.2222222222222222	0.5980269027782472	0.684691352458236	0.6867130422675513	0.7258220346508677	0.5153026842526104	0.8907760196538198	0.6681702424362072	0.7828827363262209	1.0	0.8571428571428571	0.0	0.00021111926926786943	0
2694	0.010271775537830012	0.004238926310790256	0.00423663363228428	0.9561047519022224	-1	0	0	0.5	4	0.6	6	0.6	0.3	6	3	5	1	0	0.2	2	10	12	0.09090909090909091	0.2	0.5571898201884112	0.7279800007952529	0.6618174085432408	0.8002972197516519	0.5153026842526104	0.9452448430662195	0.8175814564234073	0.8507346251205752	1.0	0.16666666666666666	0.0	0.00423663363228428	12
4449	0.014733841551323958	0.01237285291025098	0.012372851409148728	0.9708124440170696	-1	0	0	0.3	3	0.8333333333333334	10	0.5384615384615384	0.4166666666666667	7	5	6	5	0	0.15384615384615385	2	13	14	0.35714285714285715	0.16666666666666666	0.5980269027782472	0.6606559104343643	0.6867130422675513	0.733265344926107	0.5153026842526104	0.8494714998391484	0.6681702424362072	0.7569404155100453	0.14285714285714285	0.2857142857142857	0.0	0.012372851409148728	7
2851	0.011594583289426847	0.008075366879601396	0.008075172631162785	0.9726903939592334	-1	0	0	0.3333333333333333	3	0.8181818181818182	9	0.5416666666666666	0.45454545454545453	7	5	5	4	0	0.16666666666666666	2	12	13	0.3333333333333333	0.18181818181818182	0.5980269027782472	0.684691352458236	0.6867130422675513	0.803367784192328	0.5153026842526104	0.8690720946382544	0.6681702424362072	0.7955251796832289	0.14285714285714285	0.2857142857142857	0.0	0.008075172631162785	27
1669	0.012660900057106357	0.003135883538206875	0.0031352114113650997	0.9478126096700086	-1	0	0	0.375	3	0.7777777777777778	7	0.55	0.3333333333333333	5	3	5	3	0	0.2	2	10	11	0.25	0.2222222222222222	0.5980269027782472	0.7024336009239783	0.6867130422675513	0.7494861494664742	0.5153026842526104	0.8987778199418182	0.6681702424362072	0.7989109578011051	0.2	0.4	0.0	0.0031352114113650997	12
4699	0.013733791939150138	0.010724604832291984	0.010724543351832646	0.9724425862974565	-1	0	0	0.3	3	0.8333333333333334	10	0.5384615384615384	0.4166666666666667	7	5	6	4	0	0.15384615384615385	2	13	14	0.2857142857142857	0.16666666666666666	0.5980269027782472	0.6606559104343643	0.6867130422675513	0.733265344926107	0.5153026842526104	0.8494714998391484	0.6681702424362072	0.7569404155100453	0.14285714285714285	0.2857142857142857	0.0	0.010724543351832646	27
1998	0.011610436030294453	0.007866911437268352	0.007866382643001506	0.9721329925561519	-1	0	0	0.4	4	0.6666666666666666	8	0.5833333333333334	0.4166666666666667	8	5	5	2	0	0.16666666666666666	2	12	14	0.18181818181818182	0.16666666666666666	0.5980269027782472	0.717476127958492	0.6867130422675513	0.7845165719055518	0.5153026842526104	0.9328649438059847	0.6681702424362072	0.8345980232074803	0.5625	0.25	0.0	0.007866382643001506	41
781	0.0011626482260560296	0.00019883466474995457	0.00019880358284787104	0.9963685809201505	-1	0	0	1.0	1	0	0	1.0	0	1	0	0	1	0	0.5	1	2	2	0.3333333333333333	0	0	0	0	0	0	0	0	0	0	0	0	0.00019880358284787104	15
1245	3.6413198670370184e-09	3.7129157162101608e-09	-3.435571185347497e-10	0.9999998160252258	-1	0	0	0	0	0	0	1.0	0	0	0	0	1	0	1.0	1	1	1	0.25	0	0	0	0	0	0	0	0	0	0	0	0	-0.1	0
767	0.0011538279890923825	0.00026185039894194507	0.00026184589124395247	0.9974639274367734	-1	0	0	1.0	1	0	0	1.0	0	1	0	0	0	0	0.5	1	2	2	0.0	0	0	0	0	0	0	0	0	0	0	0	0	0.00026184589124395247	22
798	0.03674798510561052	0.011215126380305276	0.011208801030343258	0.9866182949336216	-1	0	0	0.2	2	0.9230769230769231	12	0.26785714285714285	0.7692307692307693	12	10	2	2	0	0.875	7	8	15	0.3333333333333333	0	0.4637390127779846	0.9087889091291198	0.45788638402778065	0.970756103769454	0.7991582973665488	0.9213778773340159	0.9144168943261589	0.9401493216458584	0.6666666666666666	0.5	0.0	0.011208801030343258	89
448	0.0009020321222440837	0.00012436263692693783	0.00012435854102482884	0.9955237968395354	-1	0	0	1.0	2	0.0	0	0.75	0	1	0	1	0	0	1.0	2	2	3	0.0	0	0	0	0	0	0	0	0	0	0	0	0	0.00012435854102482884	29
1353	0.016322785162437164	0.004203046855801218	0.0026690508777122432	0.8405662761626724	-1	0	0	0.375	3	0.7777777777777778	7	0.55	0.3333333333333333	5	3	5	3	0	0.2	2	10	11	0.25	0.2222222222222222	0.5980269027782472	0.7024336009239783	0.6867130422675513	0.7494861494664742	0.5153026842526104	0.9399059693554571	0.6681702424362072	0.8275295377601093	0.2	0.4	0.0	0.0026690508777122432	71
1492	0.011084544455039955	0.0043577540407548935	0.004357728529084121	0.9515140741128012	-1	0	0	0.42857142857142855	3	0.75	6	0.5555555555555556	0.375	5	3	4	3	0	0.2222222222222222	2	9	10	0.3	0.25	0.5980269027782472	0.7024336009239783	0.6867130422675513	0.7494861494664742	0.5153026842526104	0.9399059693554571	0.6681702424362072	0.8275295377601093	0.2	0.4	0.0	0.004357728529084121	76
274	0.013572026834630022	0.0019646108662322334	0.0003875277829065522	0.9736720194757023	-1	0.5	1	0.5714285714285714	4	0.625	5	0.35714285714285715	0.625	9	5	0	0	0	0.5714285714285714	4	7	10	0.0	0.6666666666666666	0.6957196367670798	0.9280991720391213	0.2814606245231004	0.7386063847821905	0.4148173254429503	0.7610910059415869	0.8455041909587468	0.8299236526841433	0	0	0.0	0.0003875277829065522	8
3663	0.011896713413285838	0.008480858965251328	0.008476403404562224	0.9716065564513021	-1	0	0	0.4	4	0.6666666666666666	8	0.5833333333333334	0.4166666666666667	8	5	5	1	0	0.16666666666666666	2	12	14	0.09090909090909091	0.16666666666666666	0.5980269027782472	0.717476127958492	0.6867130422675513	0.7845165719055518	0.5153026842526104	0.9230408844247646	0.6681702424362072	0.8277151473555013	1.0	0.25	0.0	0.008476403404562224	15
1089	0.0010651822757721898	0.00025454732934367656	0.0002545437358305285	0.9974294693793898	-1	0	0	1.0	1	0	0	1.0	0	1	0	0	0	0	0.5	1	2	2	0.0	0	0	0	0	0	0	0	0	0	0	0	0	0.0002545437358305285	13
4143	0.015024659850695225	0.007041591322932315	0.007021048292391876	0.9593259462095124	-1	0	0	0.3	3	0.75	9	0.5833333333333334	0.4166666666666667	7	5	6	4	0	0.16666666666666666	2	12	14	0.2857142857142857	0	0.5980269027782472	0.6241608734449754	0.6867130422675513	0.733265344926107	0.5153026842526104	0.8494714998391484	0.6681702424362072	0.7470589030777135	0.14285714285714285	0.2857142857142857	0.0	0.007021048292391876	18
2803	0.020993706260558676	0.005232228227724786	0.005050472477118594	0.9426873806655727	-1	0	0	0.4444444444444444	4	0.6363636363636364	7	0.5909090909090909	0.45454545454545453	8	5	4	1	0	0.18181818181818182	2	11	13	0.1111111111111111	0.18181818181818182	0.5980269027782472	0.717476127958492	0.6867130422675513	0.8326203758299259	0.5153026842526104	0.9328649438059847	0.6681702424362072	0.8484653190028991	1.0	0.25	0.0	0.005050472477118594	7
3046	0.011074145606947628	0.007159649146104449	0.007159395082578815	0.9742150671421034	-1	0	0	0.3333333333333333	3	0.8181818181818182	9	0.5416666666666666	0.45454545454545453	7	5	5	3	0	0.16666666666666666	2	12	13	0.25	0.18181818181818182	0.5980269027782472	0.684691352458236	0.6867130422675513	0.803367784192328	0.5153026842526104	0.8690720946382544	0.6681702424362072	0.7955251796832289	0.14285714285714285	0.2857142857142857	0.0	0.007159395082578815	18
2926	0.011488470647806719	0.00789683580241247	0.007885615799472598	0.9731151875166305	-1	0	0	0.4	4	0.6666666666666666	8	0.5833333333333334	0.4166666666666667	8	5	5	2	0	0.16666666666666666	2	12	14	0.18181818181818182	0.16666666666666666	0.5980269027782472	0.8577459399475132	0.6867130422675513	0.8375567024562584	0.5153026842526104	0.9193979717322939	0.6681702424362072	0.8762096724555327	0.5625	0.5	0.0	0.007885615799472598	25
238	0.00477047346088507	0.00043292985862495285	0.0004156022843179551	0.997004727268967	-1	0	0	0.3333333333333333	1	1.0	2	1.0	0.5	2	1	1	0	0	0.25	1	4	4	0.0	0	0.727894826890638	0.8266773835888759	0.776148216877453	0.6479476561933702	0.7021181742961885	0.5705385811637624	0.6918052222712264	0.6939772183816448	0	0	0.0	0.0004156022843179551	39
836	0.0010968636774102009	0.0002908851503227273	0.0002908827143682798	0.997410958506719	-1	0	0	1.0	1	0	0	1.0	0	1	0	0	0	0	0.5	1	2	2	0.0	0	0	0	0	0	0	0	0	0	0	0	0	0.0002908827143682798	52
4734	0.001486452327485643	0.00023183067565013765	-0.0002315220293350291	0.997715397803025	-1	0	0	1.0	2	0.0	0	0.75	0	2	0	0	2	0	1.0	2	2	3	1.0	0	0	0	0	0	0	0	0	0	0	0	0	-2.315220293350291e-05	2
4082	0.010979600139583275	0.007009290748934265	0.007008056040873723	0.9725944556866409	-1	0	0	0.5	5	0.5384615384615384	7	0.625	0.38461538461538464	9	5	5	1	0	0.16666666666666666	2	12	15	0.1	0.15384615384615385	0.5980269027782472	0.8051652122405573	0.6867130422675513	0.8271407892118696	0.5153026842526104	0.7937630997681537	0.6681702424362072	0.809081164820695	1.0	0.4444444444444444	0.0	0.007008056040873723	8
95	0.05215640330019334	0.0046988813074160685	-0.0042880930994468065	0.5458577613627213	-1	0	0	0.3	3	0.6923076923076923	9	0.45454545454545453	0.6153846153846154	10	8	4	1	0	0.2727272727272727	3	11	15	0.1	0.16666666666666666	0.5560706592815086	0.9062047615825979	0.5650347006464504	0.9549017961572688	0.5510772534954291	0.9641557032926518	0.9165809274431951	0.946393859640826	1.0	0.2	0.0	-0.00042880930994468065	8
2549	0.01533456844309971	0.001869502810106125	1.2923021900367606e-05	0.9347375139695238	-1	0.25	1	0.5	5	0.6153846153846154	8	0.4166666666666667	0.38461538461538464	9	5	5	0	0	0.25	12	3	15	0.0	0.6666666666666666	0.5980269027782472	0.8366626647467755	0.6867130422675513	0.8553356591849473	0.5153026842526104	0.9032629293551248	0.857434262427361	0.8677909031230885	0	0	0.0	1.2923021900367606e-05	0
2905	0.012304128139733927	0.007591749389984842	0.0075917493834518355	0.9630656203454842	-1	0	0	0.375	3	0.8	8	0.5454545454545454	0.5	7	5	4	3	0	0.18181818181818182	2	11	12	0.3	0.2	0.5980269027782472	0.684691352458236	0.6867130422675513	0.7258220346508677	0.5153026842526104	0.9108715780067446	0.6681702424362072	0.7953947066556859	0.14285714285714285	0.5714285714285714	0.0	0.0075917493834518355	9
3375	0.010922479911743251	0.007012242226619149	0.007009849306693686	0.9744123611240191	-1	0	0	0.4	4	0.6666666666666666	8	0.5833333333333334	0.4166666666666667	8	5	5	1	0	0.16666666666666666	2	12	14	0.09090909090909091	0.16666666666666666	0.5980269027782472	0.7190211684899752	0.6867130422675513	0.8326203758299259	0.5153026842526104	0.913843887163822	0.6681702424362072	0.8368727185723708	1.0	0.25	0.0	0.007009849306693686	12
1722	0.011207213497573034	0.005840538759435649	0.005833001286209114	0.9591010470750856	-1	0	0	0.4444444444444444	4	0.6363636363636364	7	0.5909090909090909	0.36363636363636365	7	4	5	2	0	0.18181818181818182	2	11	13	0.18181818181818182	0.18181818181818182	0.5980269027782472	0.7232895754611796	0.6867130422675513	0.7926559782100536	0.5153026842526104	0.9338845059595452	0.6681702424362072	0.8388819365465707	0.5714285714285714	0.2857142857142857	0.0	0.005833001286209114	105
1763	0.015335341682749111	0.004227752786057209	0.002818576800289843	0.8379612621300551	-1	0	0	0.375	3	0.7777777777777778	7	0.55	0.3333333333333333	5	3	5	3	0	0.2	2	10	11	0.25	0.2222222222222222	0.5980269027782472	0.7024336009239783	0.6867130422675513	0.7494861494664742	0.5153026842526104	0.9399059693554571	0.6681702424362072	0.8275295377601093	0.2	0.4	0.0	0.002818576800289843	15
4444	0.014951619173921253	0.011933453268675471	0.01193344462057517	0.9712823287657131	-1	0	0	0.3	3	0.8333333333333334	10	0.5384615384615384	0.4166666666666667	7	5	6	4	0	0.15384615384615385	2	13	14	0.2857142857142857	0.16666666666666666	0.5980269027782472	0.6606559104343643	0.6867130422675513	0.733265344926107	0.5153026842526104	0.8494714998391484	0.6681702424362072	0.7569404155100453	0.14285714285714285	0.2857142857142857	0.0	0.01193344462057517	45
3736	0.01162950012199303	0.008006730821729455	0.008006300750397133	0.9721116247608174	-1	0	0	0.3333333333333333	3	0.8181818181818182	9	0.5416666666666666	0.45454545454545453	7	5	5	3	0	0.16666666666666666	2	12	13	0.25	0.18181818181818182	0.5980269027782472	0.684691352458236	0.6867130422675513	0.8326064461205974	0.5153026842526104	0.8907760196538198	0.6681702424362072	0.8164942680944963	0.14285714285714285	0.14285714285714285	0.0	0.008006300750397133	8
534	0.0013673484617421593	0.0002721516136418014	0.0002721193529382611	0.9915914842419398	-1	0	0	0.6666666666666666	2	0.5	1	0.6666666666666666	0.5	2	1	1	0	0	0.6666666666666666	2	3	4	0.0	0	0.600494842066382	0.6599205911569832	0.6147965834859269	0.8858448395179491	0.8292583387424873	0.6376704684975495	0.8316534562973102	0.7488328319104475	0	0	0.0	0.0002721193529382611	19
1922	0.011744492409172785	0.0033239807255032432	0.003304794550389689	0.95075876211898	-1	0	0	0.375	3	0.7777777777777778	7	0.55	0.3333333333333333	5	3	5	3	0	0.2	2	10	11	0.25	0.2222222222222222	0.5980269027782472	0.7024336009239783	0.6867130422675513	0.9233839508053553	0.5153026842526104	0.9399059693554571	0.6681702424362072	0.8841851600563921	0.4	0.4	0.0	0.003304794550389689	9
507	0.0009745998471773852	0.00016940767603296317	0.0001694062647017538	0.9960770510267328	-1	0	0	1.0	1	0	0	1.0	0	1	0	0	1	0	0.5	1	2	2	0.3333333333333333	0	0	0	0	0	0	0	0	0	0	0	0	0.0001694062647017538	21
3215	0.011441104366551295	0.007399207767937919	0.007398223840456884	0.9741107224730251	-1	0	0	0.4	4	0.6666666666666666	8	0.5833333333333334	0.4166666666666667	8	5	5	1	0	0.16666666666666666	2	12	14	0.09090909090909091	0.16666666666666666	0.5980269027782472	0.717476127958492	0.6867130422675513	0.8326203758299259	0.5153026842526104	0.913843887163822	0.6681702424362072	0.836524992792294	1.0	0.25	0.0	0.007398223840456884	24
1212	0.001029686900761629	0.00025401225486703125	1.3264237331013493e-06	0.9965047752624924	-1	0	0	1.0	1	0	0	1.0	0	1	0	0	1	0	0.5	2	1	2	0.3333333333333333	0	0	0	0	0	0	0	0	0	0	0	0	1.3264237331013493e-06	6
130	0.06224706315540051	0.004635203885064088	-0.004630820751084622	0.7457458368997738	-1	0	0	0.2	2	0.9230769230769231	12	1.0	0.8461538461538461	13	11	1	0	0	0.06666666666666667	15	1	15	0.0	0.14285714285714285	0.4156930938073094	0.9165329028414396	0.5745702656878325	0.9353905768877842	0.6331448696520966	0.9347234515754433	0.8268464413658116	0.9293527425919579	0	0	0.0	-0.0004630820751084622	21
216	1.1825240776981111e-05	1.6720588397181457e-08	1.4025334572655937e-08	0.9999979631964372	-1	0	0	0.5	1	1.0	1	1.0	1.0	1	1	1	1	0	0.3333333333333333	1	3	3	0.16666666666666666	0	0.5633959772692311	0.5	0.2523231659665006	0.5	0.6982765502154912	0.5	0.866152677583366	0.5	1.0	1.0	0.0	1.4025334572655937e-08	12
785	0.007137687723467417	0.002878032829635528	0.0028760457601408823	0.9686316469432551	-1	0	0	0.42857142857142855	3	0.75	6	0.5555555555555556	0.25	4	2	5	3	0	0.2222222222222222	2	9	10	0.25	0.25	0.5571898201884112	0.7107627361696774	0.6618174085432408	0.7627233402947292	0.5153026842526104	0.955813627470678	0.8175814564234073	0.8473072275827267	0.25	0.5	0.0	0.0028760457601408823	122
2623	0.011451258817647447	0.00697765475674819	0.006977402640731281	0.9750513437564711	-1	0	0	0.3333333333333333	3	0.8181818181818182	9	0.5416666666666666	0.45454545454545453	7	5	5	4	0	0.16666666666666666	2	12	13	0.3333333333333333	0.18181818181818182	0.5980269027782472	0.684691352458236	0.6867130422675513	0.7258220346508677	0.5153026842526104	0.9108715780067446	0.6681702424362072	0.7953947066556859	0.14285714285714285	0.2857142857142857	0.0	0.006977402640731281	12
4165	0.011947547083060036	0.007434309272324392	0.007434175639907719	0.9724352221148125	-1	0	0	0.4	4	0.6666666666666666	8	0.5833333333333334	0.4166666666666667	8	5	5	1	0	0.16666666666666666	2	12	14	0.09090909090909091	0.16666666666666666	0.5980269027782472	0.717476127958492	0.6867130422675513	0.7845165719055518	0.5153026842526104	0.9230408844247646	0.6681702424362072	0.8277151473555013	1.0	0.25	0.0	0.007434175639907719	11
3641	0.011570877135689972	0.006837198747709914	0.006836207039824659	0.9721232533534125	-1	0	0	0.3333333333333333	3	0.8181818181818182	9	0.5416666666666666	0.45454545454545453	7	5	5	2	0	0.16666666666666666	2	12	13	0.16666666666666666	0.18181818181818182	0.5980269027782472	0.684691352458236	0.6867130422675513	0.7258220346508677	0.5153026842526104	0.9108715780067446	0.6681702424362072	0.7953947066556859	0.5714285714285714	0.2857142857142857	0.0	0.006836207039824659	11
2396	0.010399698093818258	0.006266025563059778	0.006265592345399658	0.9762918309485681	-1	0	0	0.5	5	0.5384615384615384	7	0.625	0.38461538461538464	9	5	5	2	0	0.16666666666666666	2	12	15	0.2	0.15384615384615385	0.5980269027782472	0.668513733545684	0.6867130422675513	0.8865794847550833	0.5153026842526104	0.8859523647726837	0.6681702424362072	0.8323808075683164	0.5555555555555556	0.2222222222222222	0.0	0.006265592345399658	9
3545	0.011241802194210655	0.006328146291194601	0.006325096939003376	0.9742307839238348	-1	0	0	0.5	5	0.5384615384615384	7	0.625	0.38461538461538464	9	5	5	1	0	0.16666666666666666	2	12	15	0.1	0.15384615384615385	0.5980269027782472	0.8193084131684232	0.6867130422675513	0.8371981993384969	0.5153026842526104	0.9359455969151089	0.6681702424362072	0.8747551742230119	1.0	0.2222222222222222	0.0	0.006325096939003376	12
2843	0.011726629850169023	0.006880054995283281	0.0068799573334574595	0.971819212013182	-1	0	0	0.3333333333333333	3	0.8181818181818182	9	0.5416666666666666	0.45454545454545453	7	5	5	2	0	0.16666666666666666	2	12	13	0.16666666666666666	0.18181818181818182	0.5980269027782472	0.684691352458236	0.6867130422675513	0.7258220346508677	0.5153026842526104	0.9108715780067446	0.6681702424362072	0.7953947066556859	0.5714285714285714	0.2857142857142857	0.0	0.0068799573334574595	14
721	0.003934592050297083	0.0002553667176742905	-8.37222073585753e-05	0.9827501558055847	-1	0	0	0.5	2	0.75	3	0.5	0.5	4	2	1	0	0	0.75	4	3	6	0.0	0	0.6393215174699611	0.9438832204480755	0.6364141316158628	0.8812363542246957	0.577800383175233	0.947867051650548	0.9240095710662084	0.9292828516463145	0	0	0.0	-8.37222073585753e-06	6
4571	0.01450645389267279	0.011905041934313623	0.011905010255331439	0.9709890566926093	-1	0	0	0.3	3	0.8333333333333334	10	0.5384615384615384	0.4166666666666667	7	5	6	4	0	0.15384615384615385	2	13	14	0.2857142857142857	0.16666666666666666	0.5980269027782472	0.6606559104343643	0.6867130422675513	0.733265344926107	0.5153026842526104	0.8494714998391484	0.6681702424362072	0.7569404155100453	0.14285714285714285	0.2857142857142857	0.0	0.011905010255331439	47
2325	0.01166359029978853	0.007348276303578677	0.007346478873154242	0.9738991307114961	-1	0	0	0.3333333333333333	3	0.8181818181818182	9	0.5416666666666666	0.45454545454545453	7	5	5	4	0	0.16666666666666666	2	12	13	0.3333333333333333	0.18181818181818182	0.5980269027782472	0.684691352458236	0.6867130422675513	0.7258220346508677	0.5153026842526104	0.9108715780067446	0.6681702424362072	0.7953947066556859	0.14285714285714285	0.2857142857142857	0.0	0.007346478873154242	40
3364	0.011555938995615016	0.00767390500537856	0.007673850537241166	0.9721644061272946	-1	0	0	0.4	4	0.6666666666666666	8	0.5833333333333334	0.4166666666666667	8	5	5	2	0	0.16666666666666666	2	12	14	0.18181818181818182	0.16666666666666666	0.5980269027782472	0.8577459399475132	0.6867130422675513	0.8375567024562584	0.5153026842526104	0.9328649438059847	0.6681702424362072	0.8831704786136276	0.5625	0.25	0.0	0.007673850537241166	21
1357	0.001079546510908054	0.00026711066517174866	0.00026710742251422574	0.9976603255337316	-1	0	0	1.0	1	0	0	1.0	0	1	0	0	0	0	0.5	1	2	2	0.0	0	0	0	0	0	0	0	0	0	0	0	0	0.00026710742251422574	20
2284	0.011939803000363028	0.008969862389370309	0.008968638250928031	0.972270225140649	-1	0	0	0.4	4	0.6666666666666666	8	0.5833333333333334	0.4166666666666667	8	5	5	2	0	0.16666666666666666	2	12	14	0.18181818181818182	0.16666666666666666	0.5980269027782472	0.8192970144570129	0.6867130422675513	0.5704926347143022	0.5153026842526104	0.9303108226050881	0.6681702424362072	0.8118855783084599	0.5625	0.25	0.0	0.008968638250928031	45
2634	0.012041923355779865	0.004163278035188855	0.0041632573664318944	0.9315739708938013	-1	0	0	0.3333333333333333	3	0.7272727272727273	8	0.5909090909090909	0.36363636363636365	7	4	5	2	0	0.18181818181818182	2	11	13	0.18181818181818182	0	0.5980269027782472	0.6651085937651496	0.6867130422675513	0.7408782633545941	0.5153026842526104	0.8910883778867602	0.6793723379766966	0.7823697171568567	0.5714285714285714	0.2857142857142857	0.0	0.0041632573664318944	6
3468	0.011448983865144619	0.006830978173460495	0.006830973267487041	0.9742821438326783	-1	0	0	0.3333333333333333	3	0.8181818181818182	9	0.5416666666666666	0.45454545454545453	7	5	5	3	0	0.16666666666666666	2	12	13	0.25	0.18181818181818182	0.5980269027782472	0.684691352458236	0.6867130422675513	0.7258220346508677	0.5153026842526104	0.8907760196538198	0.6681702424362072	0.7828827363262209	0.14285714285714285	0.2857142857142857	0.0	0.006830973267487041	12
4000	0.011405419820568337	0.008362528087401773	0.008344118170869348	0.9723610292935255	-1	0	0	0.3333333333333333	3	0.8181818181818182	9	0.5416666666666666	0.45454545454545453	7	5	5	3	0	0.16666666666666666	2	12	13	0.25	0.18181818181818182	0.5980269027782472	0.6914616768982217	0.6867130422675513	0.803367784192328	0.5153026842526104	0.8690720946382544	0.6681702424362072	0.7972303137922063	0.14285714285714285	0.2857142857142857	0.0	0.008344118170869348	29
2861	0.0072549028351346625	0.0030146559566940723	0.0030146064263339824	0.9621001837996254	-1	0	0	0.5714285714285714	4	0.5	4	0.625	0.25	6	2	3	1	0	0.25	2	8	10	0.16666666666666666	0.25	0.5571898201884112	0.7279800007952529	0.6513281903399847	0.799623089893814	0.5153026842526104	0.9530615492949045	0.8126512458115195	0.8573020573035978	1.0	0.3333333333333333	0.0	0.0030146064263339824	3
3430	0.01114149195736854	0.008022511532638214	0.008022509166924591	0.9713009303392248	-1	0	0	0.3333333333333333	3	0.8181818181818182	9	0.5416666666666666	0.45454545454545453	7	5	5	3	0	0.16666666666666666	2	12	13	0.25	0.18181818181818182	0.5980269027782472	0.6914616768982217	0.6867130422675513	0.803367784192328	0.5153026842526104	0.8690720946382544	0.6681702424362072	0.7972303137922063	0.14285714285714285	0.2857142857142857	0.0	0.008022509166924591	103
3999	0.011792435671889695	0.007780909138831286	0.007780878603630602	0.9713315307332765	-1	0	0	0.3333333333333333	3	0.8181818181818182	9	0.5416666666666666	0.45454545454545453	7	5	5	4	0	0.16666666666666666	2	12	13	0.3333333333333333	0.18181818181818182	0.5980269027782472	0.8331792911441002	0.6867130422675513	0.8251644733221264	0.5153026842526104	0.8300579708958747	0.6681702424362072	0.8294925037404053	0.14285714285714285	0.2857142857142857	0.0	0.007780878603630602	22
4379	0.012823587581739411	0.009640315299282413	0.009640202591123574	0.9709809409102226	-1	0	0	0.4	4	0.6923076923076923	9	0.5769230769230769	0.3076923076923077	7	4	7	3	0	0.15384615384615385	2	13	15	0.2	0.15384615384615385	0.5980269027782472	0.7423285620253935	0.6867130422675513	0.8929052386592362	0.5153026842526104	0.891725605417331	0.6681702424362072	0.8535167751885125	0.2857142857142857	0.42857142857142855	0.0	0.009640202591123574	12
961	0.0012551090580572553	0.00026037724991741224	0.0002603541538205797	0.9923928593248941	-1	0	0	0.5	1	1.0	1	1.0	1.0	2	1	0	1	0	0.3333333333333333	1	3	3	0.3333333333333333	0	0.508111681274524	0.7107752514019751	0.546452839744231	0.8025964660276319	0.6516792716731586	0.7963710692803513	0.7749041194271712	0.772387199851045	1.0	0.5	0.0	0.0002603541538205797	14
4862	0.014467717092878326	0.011952331290150827	0.011952255102484925	0.9711751497161646	-1	0	0	0.3	3	0.8333333333333334	10	0.5384615384615384	0.4166666666666667	7	5	6	4	0	0.15384615384615385	2	13	14	0.2857142857142857	0.16666666666666666	0.5980269027782472	0.6606559104343643	0.6867130422675513	0.733265344926107	0.5153026842526104	0.8494714998391484	0.6681702424362072	0.7569404155100453	0.14285714285714285	0.2857142857142857	0.0	0.011952255102484925	27
842	0.035697277541209105	0.0014978982453527731	0.0014565057264175534	0.8384549622826277	-1	0	0	0.2222222222222222	2	0.9090909090909091	10	0.325	0.8181818181818182	10	9	2	3	0	0.4	10	4	13	0.42857142857142855	0	0.6413401246798542	0.8440367484460681	0.9012328003398686	0.915623755031672	0.7893043735948944	0.6404664268546181	0.755856892421402	0.8249274230846992	0.2	0.1	0.0	0.0014565057264175534	5
2657	0.011618007185305373	0.007675931773638087	0.007675569625263557	0.9735550302862863	-1	0	0	0.4	4	0.6666666666666666	8	0.5833333333333334	0.4166666666666667	8	5	5	2	0	0.16666666666666666	2	12	14	0.18181818181818182	0.16666666666666666	0.5980269027782472	0.717476127958492	0.6867130422675513	0.7845165719055518	0.5153026842526104	0.9328649438059847	0.6681702424362072	0.8345980232074803	0.5625	0.25	0.0	0.007675569625263557	14
2180	0.010398548038332116	0.0065323885454790535	0.006531357571058959	0.9762469963960352	-1	0	0	0.5	5	0.5384615384615384	7	0.625	0.38461538461538464	7	5	7	2	0	0.16666666666666666	2	12	15	0.125	0.15384615384615385	0.5980269027782472	0.684691352458236	0.6867130422675513	0.7258220346508677	0.5153026842526104	0.9108715780067446	0.6681702424362072	0.7953947066556859	0.5714285714285714	0.2857142857142857	0.0	0.006531357571058959	19
1095	0.0008638721153144288	0.0008128139287209104	0.0008127378341782763	0.9914606714011247	-1	0	0	0.5	1	1.0	1	1.0	1.0	1	1	1	1	0	0.3333333333333333	1	3	3	0.16666666666666666	0	0.4181964597708007	0.5	0.40619263722091076	0.5	0.8185019789594585	0.5	0.8716893024986619	0.5	1.0	0	0.0	0.0008127378341782763	48
1269	0.012356540998964997	0.0032568260359210613	0.00319105974791824	0.950333129796289	-1	0	0	0.375	3	0.7777777777777778	7	0.55	0.3333333333333333	5	3	5	3	0	0.2	2	10	11	0.25	0.2222222222222222	0.5980269027782472	0.7024336009239783	0.6867130422675513	0.7494861494664742	0.5153026842526104	0.9399059693554571	0.6681702424362072	0.8275295377601093	0.2	0.4	0.0	0.00319105974791824	17
851	0.00106779228571527	0.0002534176994192453	0.0002534140738621075	0.9974069972134376	-1	0	0	1.0	1	0	0	1.0	0	1	0	0	0	0	0.5	1	2	2	0.0	0	0	0	0	0	0	0	0	0	0	0	0	0.0002534140738621075	16
3591	0.011533236583379118	0.007596395513460421	0.007596394346543755	0.9727362698711438	-1	0	0	0.3333333333333333	3	0.8181818181818182	9	0.5416666666666666	0.45454545454545453	7	5	5	3	0	0.16666666666666666	2	12	13	0.25	0.18181818181818182	0.5980269027782472	0.6914616768982217	0.6867130422675513	0.803367784192328	0.5153026842526104	0.8690720946382544	0.6681702424362072	0.7972303137922063	0.14285714285714285	0.2857142857142857	0.0	0.007596394346543755	25
1999	0.0116387927395782	0.005227946146227125	0.005220699047182964	0.9780214357275709	-1	0	0	0.3	3	0.8461538461538461	11	0.5357142857142857	0.38461538461538464	7	5	7	3	0	0.14285714285714285	2	14	15	0.1875	0.15384615384615385	0.5980269027782472	0.7110162357654483	0.6867130422675513	0.7258220346508677	0.5153026842526104	0.9108715780067446	0.6681702424362072	0.8020873825984273	0.14285714285714285	0.42857142857142855	0.0	0.005220699047182964	19
3821	0.011566164776669276	0.007971379963215688	0.007954723413459031	0.9727082530463329	-1	0	0	0.3333333333333333	3	0.8181818181818182	9	0.5416666666666666	0.45454545454545453	7	5	5	3	0	0.16666666666666666	2	12	13	0.25	0.18181818181818182	0.5980269027782472	0.6914616768982217	0.6867130422675513	0.803367784192328	0.5153026842526104	0.7387136206159803	0.6681702424362072	0.7473592555657519	0.14285714285714285	0.2857142857142857	0.0	0.007954723413459031	52
1047	0.0037758951163299713	0.0010804684854124706	0.001080289448294403	0.961749457919208	-1	0	0	0.25	1	1.0	3	1.0	1.0	4	3	0	3	0	0.2	1	5	5	1.0	0	0.7142974916372643	0.6367683226783227	0.6867130422675513	0.7711275592392624	0.5153026842526104	0.6063375764425417	0.7422663214709448	0.6761203399881925	0.25	0.75	0.0	0.001080289448294403	5
2653	0.01140194626202673	0.007318028392830384	0.0073180282199800635	0.9743110726950893	-1	0	0	0.4	4	0.6666666666666666	8	0.5833333333333334	0.4166666666666667	8	5	5	2	0	0.16666666666666666	2	12	14	0.18181818181818182	0.16666666666666666	0.5980269027782472	0.717476127958492	0.6867130422675513	0.7845165719055518	0.5153026842526104	0.9230408844247646	0.6681702424362072	0.8277151473555013	0.5625	0.5	0.0	0.0073180282199800635	20
4349	0.014885492737055219	0.011307999244427347	0.011307551809848583	0.9754489726489968	-1	0	0	0.4	4	0.6923076923076923	9	0.5769230769230769	0.38461538461538464	8	5	6	3	0	0.15384615384615385	2	13	15	0.23076923076923078	0.15384615384615385	0.5980269027782472	0.6523830721185752	0.6867130422675513	0.8108233343176868	0.5153026842526104	0.8914557785555851	0.6681702424362072	0.8016860926886473	0.125	0.25	0.0	0.011307551809848583	94
2295	0.010928017580539986	0.007355189076947915	0.007354790448585529	0.9741422633344009	-1	0	0	0.3333333333333333	3	0.8181818181818182	9	0.5416666666666666	0.45454545454545453	7	5	5	4	0	0.16666666666666666	2	12	13	0.3333333333333333	0.18181818181818182	0.5980269027782472	0.684691352458236	0.6867130422675513	0.803367784192328	0.5153026842526104	0.8690720946382544	0.6681702424362072	0.7955251796832289	0.21428571428571427	0.2857142857142857	0.0	0.007354790448585529	29
2230	0.0112859617574078	0.007271663219820666	0.0072716173412723335	0.97429339072551	-1	0	0	0.4	4	0.6666666666666666	8	0.5833333333333334	0.4166666666666667	8	5	5	2	0	0.16666666666666666	2	12	14	0.18181818181818182	0.16666666666666666	0.5980269027782472	0.717476127958492	0.6867130422675513	0.7845165719055518	0.5153026842526104	0.9328649438059847	0.6681702424362072	0.8345980232074803	0.5625	0.25	0.0	0.0072716173412723335	21
3004	0.012156706861740555	0.008508040562479405	0.008502959815973194	0.9719739278918004	-1	0	0	0.3333333333333333	3	0.8181818181818182	9	0.5416666666666666	0.45454545454545453	7	5	5	4	0	0.16666666666666666	2	12	13	0.3333333333333333	0.18181818181818182	0.5980269027782472	0.8471562977560982	0.6867130422675513	0.8259447520025422	0.5153026842526104	0.8848367945270258	0.6681702424362072	0.8544028363026939	0.14285714285714285	0.5714285714285714	0.0	0.008502959815973194	95
2542	0.007183416239103663	0.00257078639295213	0.002570782825239053	0.972259374755121	-1	0	0	0.3333333333333333	3	0.7272727272727273	8	0.5909090909090909	0.45454545454545453	7	5	5	1	0	0.18181818181818182	2	11	13	0.08333333333333333	0	0.5980269027782472	0.684691352458236	0.6867130422675513	0.761031529768238	0.5153026842526104	0.9108715780067446	0.6681702424362072	0.8052382207266284	1.0	0.2857142857142857	0.0	0.002570782825239053	7
3365	0.01761647427038445	0.006071381650589249	0.00604626305329392	0.9437905431741531	-1	0	0	0.3333333333333333	3	0.8181818181818182	9	0.3939393939393939	0.5454545454545454	7	6	5	3	0	0.2727272727272727	3	11	13	0.23076923076923078	0.2	0.5980269027782472	0.8471562977560982	0.6867130422675513	0.8259447520025422	0.5153026842526104	0.8848367945270258	0.6681702424362072	0.8544028363026939	0.14285714285714285	0.5714285714285714	0.0	0.00604626305329392	8
3226	0.01117412220563813	0.007156099330724009	0.007155572606509624	0.9742389214236281	-1	0	0	0.3333333333333333	3	0.8181818181818182	9	0.5416666666666666	0.45454545454545453	7	5	5	4	0	0.16666666666666666	2	12	13	0.3333333333333333	0.18181818181818182	0.5980269027782472	0.8471562977560982	0.6867130422675513	0.8259447520025422	0.5153026842526104	0.9108715780067446	0.6681702424362072	0.8658379508546332	0.14285714285714285	0.2857142857142857	0.0	0.007155572606509624	13
3107	0.011044104085463332	0.007106475334822136	0.0071059407877754445	0.974992986793385	-1	0	0	0.3333333333333333	3	0.8181818181818182	9	0.5416666666666666	0.45454545454545453	7	5	5	4	0	0.16666666666666666	2	12	13	0.3333333333333333	0.18181818181818182	0.5980269027782472	0.684691352458236	0.6867130422675513	0.803367784192328	0.5153026842526104	0.8690720946382544	0.6681702424362072	0.7955251796832289	0.14285714285714285	0.2857142857142857	0.0	0.0071059407877754445	13
2499	0.011491451928212087	0.007904672432328643	0.007903874577567142	0.9723147386035353	-1	0	0	0.4	4	0.6666666666666666	8	0.5833333333333334	0.4166666666666667	8	5	5	2	0	0.16666666666666666	2	12	14	0.18181818181818182	0.16666666666666666	0.5980269027782472	0.8577459399475132	0.6867130422675513	0.8431217106862461	0.5153026842526104	0.9193979717322939	0.6681702424362072	0.8777016539650828	0.625	0.125	0.0	0.007903874577567142	73
2399	0.01158081371869191	0.007791464776594008	0.0077914534817495225	0.9731798260968074	-1	0	0	0.3333333333333333	3	0.8181818181818182	9	0.5416666666666666	0.45454545454545453	7	5	5	4	0	0.16666666666666666	2	12	13	0.3333333333333333	0.18181818181818182	0.5980269027782472	0.684691352458236	0.6867130422675513	0.803367784192328	0.5153026842526104	0.9108715780067446	0.6681702424362072	0.8179330172455375	0.21428571428571427	0.2857142857142857	0.0	0.0077914534817495225	51
4037	0.011447160487768756	0.007805611467561209	0.007805607367977395	0.9713559725228121	-1	0	0	0.3333333333333333	3	0.8181818181818182	9	0.5416666666666666	0.45454545454545453	7	5	5	3	0	0.16666666666666666	2	12	13	0.25	0.18181818181818182	0.5980269027782472	0.6914616768982217	0.6867130422675513	0.803367784192328	0.5153026842526104	0.7387136206159803	0.6681702424362072	0.7473592555657519	0.14285714285714285	0.2857142857142857	0.0	0.007805607367977395	34
539	0.0015665039323578857	0.00028905465172211796	-5.636417201978985e-05	0.9926049383347127	-1	0	0	0.75	3	0.3333333333333333	1	0.625	0.3333333333333333	4	1	0	1	0	0.5	2	4	5	1.0	0.6666666666666666	0.567898002005303	0.9094454165684924	0.8204465957238647	0.9620893378902724	0.7667414022150687	0.7819598037441611	0.8789360952225278	0.9065845037477108	1.0	0.25	0.0	-5.6364172019789846e-06	4
3374	0.011404914796413477	0.007354582921962703	0.007353427635312953	0.9741354197678043	-1	0	0	0.4	4	0.6666666666666666	8	0.5833333333333334	0.4166666666666667	8	5	5	1	0	0.16666666666666666	2	12	14	0.09090909090909091	0.16666666666666666	0.5980269027782472	0.717476127958492	0.6867130422675513	0.8326203758299259	0.5153026842526104	0.913843887163822	0.6681702424362072	0.836524992792294	1.0	0.25	0.0	0.007353427635312953	9
681	3.7168238569722355e-09	3.706707999444288e-09	-1.8868527742987512e-10	0.9999997843007614	-1	0	0	0	0	0	0	1.0	0	0	0	0	1	0	1.0	1	1	1	0.25	0	0	0	0	0	0	0	0	0	0	0	0	-0.1	0
20	0.046226749630718655	0.007565757439157743	0.0013115960064293962	0.6220465448016883	-1	0	0	0.14285714285714285	1	1.0	8	1.0	1.0	9	8	0	0	0	0.1	1	10	10	0.0	0	0.7871010120536701	0.9601939940296299	0.6310945160485258	0.926740984548942	0.5830869070842988	0.906598354214862	0.9092272664577596	0.9349007267308227	0	0	0.0	0.0013115960064293962	19
1180	0.0008561101630712441	0.0008051660131247659	0.0008050842604820154	0.9916982291618855	-1	0	0	0.5	1	1.0	1	1.0	1.0	1	1	1	1	0	0.3333333333333333	1	3	3	0.16666666666666666	0	0.4181964597708007	0.5	0.40619263722091076	0.5	0.8185019789594585	0.5	0.8716893024986619	0.5	1.0	0	0.0	0.0008050842604820154	69
435	0.029928231687133263	0.0070986275565621355	-0.006646048229440303	0.9089476006851837	-1	0.3333333333333333	1	0.3333333333333333	3	0.7272727272727273	8	0.40625	0.5454545454545454	8	6	4	1	0	0.5	4	8	13	0.1	0	0.9322200071621921	0.8564981768768736	0.28545076585661433	0.9420776012562386	0.7201441523190502	0.6818985155234322	0.9421118886899773	0.855614457170723	1.0	0.25	0.0	-0.0006646048229440303	5
1484	0.0069544334217754794	0.002701378335339555	0.0026835068267058973	0.9698719685787446	-1	0	0	0.42857142857142855	3	0.75	6	0.5555555555555556	0.25	4	2	5	3	0	0.2222222222222222	2	9	10	0.25	0.25	0.5571898201884112	0.7107627361696774	0.6618174085432408	0.7627233402947292	0.5153026842526104	0.955813627470678	0.8175814564234073	0.8473072275827267	0.25	0.5	0.0	0.0026835068267058973	54
3224	0.011725540513054963	0.007295409427183686	0.007295193599051376	0.9735320414357495	-1	0	0	0.4	4	0.6666666666666666	8	0.5833333333333334	0.4166666666666667	8	5	5	1	0	0.16666666666666666	2	12	14	0.09090909090909091	0.16666666666666666	0.5980269027782472	0.717476127958492	0.6867130422675513	0.7845165719055518	0.5153026842526104	0.9230408844247646	0.6681702424362072	0.8277151473555013	1.0	0.25	0.0	0.007295193599051376	17
3812	0.010656637523765111	0.006251206071193852	0.006251023057251276	0.9765371795175583	-1	0	0	0.5	5	0.5384615384615384	7	0.625	0.38461538461538464	9	5	5	1	0	0.16666666666666666	2	12	15	0.1	0.15384615384615385	0.5980269027782472	0.8332622015857453	0.6867130422675513	0.811000141947842	0.5153026842526104	0.9006308761037635	0.6681702424362072	0.8527792159168877	1.0	0.4444444444444444	0.0	0.006251023057251276	8
2513	0.009520036133631699	0.005363197517507086	0.005363098984131774	0.9837948462414063	-1	0	0	0.2	2	0.9166666666666666	11	0.5384615384615384	0.5833333333333334	8	7	5	2	0	0.15384615384615385	2	13	14	0.15384615384615385	0	0.5980269027782472	0.5671203789932767	0.6867130422675513	0.5575493217435631	0.5153026842526104	0.7960850428857781	0.6681702424362072	0.6504714794445107	0.5625	0.5	0.0	0.005363098984131774	9
1955	None	None	None	None	None	0	0	0.375	3	0.7777777777777778	7	0.6875	0.3333333333333333	6	3	4	3	0	1.0	4	4	11	0.3333333333333333	0.5	0.5980269027782472	0.6933212933714274	0.6867130422675513	0.7370187316277941	0.5153026842526104	0.9248704360604895	0.6681702424362072	0.8103400073261794	0.16666666666666666	0.3333333333333333	0.0	None	0
1942	0.010729815870185691	0.005614934361471994	0.005614780541441626	0.9606122365510582	-1	0	0	0.4444444444444444	4	0.6363636363636364	7	0.5909090909090909	0.36363636363636365	7	4	5	2	0	0.18181818181818182	2	11	13	0.18181818181818182	0.18181818181818182	0.5980269027782472	0.7232895754611796	0.6867130422675513	0.7926559782100536	0.5153026842526104	0.942796875793084	0.6681702424362072	0.8457127272500929	0.5714285714285714	0.2857142857142857	0.0	0.005614780541441626	18
293	2.313644489412943e-06	4.467909558090563e-09	-2.3727645721195824e-09	0.9999993289047285	-1	0	0	1.0	1	0	0	1.0	0	1	0	0	3	0	0.5	1	2	2	1.0	0	0	0	0	0	0	0	0	0	0	0	0	-2.3727645721195826e-10	14
3291	0.01282388554763591	0.007189737949581823	0.007189343553120277	0.9786380821273104	-1	0	0	0.3	3	0.8333333333333334	10	0.5833333333333334	0.4166666666666667	7	5	6	4	0	0.16666666666666666	2	12	14	0.2857142857142857	0.16666666666666666	0.5980269027782472	0.684691352458236	0.6867130422675513	0.803367784192328	0.5153026842526104	0.812390985675855	0.6681702424362072	0.7713891542459816	0.14285714285714285	0.2857142857142857	0.0	0.007189343553120277	12
4555	0.006359901401103591	0.0015143314305661765	0.0015141278370477155	0.9741497544977448	-1	0	0	0.3	3	0.8333333333333334	10	0.5384615384615384	0.4166666666666667	7	5	6	4	0	0.15384615384615385	2	13	14	0.2857142857142857	0.16666666666666666	0.5980269027782472	0.6606559104343643	0.6867130422675513	0.764215901547905	0.5153026842526104	0.8494714998391484	0.6681702424362072	0.7668968824371545	0.14285714285714285	0.2857142857142857	0.0	0.0015141278370477155	5
2018	0.011515157260076021	0.007264730268872141	0.007264548651526478	0.97433052606977	-1	0	0	0.4	4	0.6666666666666666	8	0.5833333333333334	0.4166666666666667	8	5	5	2	0	0.16666666666666666	2	12	14	0.18181818181818182	0.16666666666666666	0.5980269027782472	0.717476127958492	0.6867130422675513	0.7845165719055518	0.5153026842526104	0.9328649438059847	0.6681702424362072	0.8345980232074803	0.5625	0.25	0.0	0.007264548651526478	22
1358	0.0028973026641236736	0.0008312075870895617	3.2431143864625137e-06	0.9713943078001991	-1	0	0	0.25	1	1.0	3	1.0	1.0	4	3	0	1	0	0.2	5	1	5	0.3333333333333333	0	0.9905032790357134	0.8643918272762466	0.36876530980799493	0.6047667052328203	0.5784345380742294	0.5788106488417244	0.9301287390738876	0.7037400983136767	1.0	0	0.0	3.2431143864625137e-06	6
4447	0.027833391378488177	0.001910463431604356	0.0011672348150552644	0.9945351708074274	-1	0	0	0.3	3	0.8333333333333334	10	0.5384615384615384	0.4166666666666667	7	5	6	4	0	0.15384615384615385	2	13	14	0.2857142857142857	0.16666666666666666	0.9438428172427791	0.8865295045936197	0.997282954869571	0.8679379707610014	0.5142009634784557	0.8493000835506386	0.8968167367583773	0.8686696921022459	0.14285714285714285	1.0	0.0	0.0011672348150552644	4
4040	0.0043120927587389415	0.0017482501457752855	0.0017480589783046123	0.961574188716861	-1	0	0	0.2857142857142857	2	0.875	7	0.5555555555555556	0.375	5	3	4	2	0	0.2222222222222222	2	9	10	0.2	0	0.5980269027782472	0.6327533875012005	0.6867130422675513	0.6298034101660065	0.5153026842526104	0.8334476510405132	0.6681702424362072	0.7099677262814102	0.6	0.6	0.0	0.0017480589783046123	1
21	0.015400949668999152	0.00035979658460076223	0.00024706713977771844	0.9387791484581733	-1	0	0	0.4	4	0.5384615384615384	7	0.46875	0.23076923076923078	4	3	10	6	0	0.5	4	8	15	0.2608695652173913	0	0.6599311459215551	0.9426818232716899	0.8878916236468399	0.9427617483156853	0.7966885436301214	0.8378837575447394	0.7532552305103533	0.9179456225915406	0.25	0.5	0.0	0.00024706713977771844	4
4353	0.01173944190428855	0.008960350096587211	0.00896033055119234	0.9688635063943865	-1	0	0	0.4444444444444444	4	0.6363636363636364	7	0.5909090909090909	0.36363636363636365	6	4	6	3	0	0.18181818181818182	2	11	13	0.21428571428571427	0.18181818181818182	0.5980269027782472	0.6703043633653712	0.6867130422675513	0.7485491769606558	0.5153026842526104	0.8658259832305366	0.6681702424362072	0.7723565892203718	0.16666666666666666	0.3333333333333333	0.0	0.00896033055119234	9
4423	0.01464609797517939	0.01055098720051539	0.010550976347687008	0.9725469457715729	-1	0	0	0.3	3	0.8333333333333334	10	0.5384615384615384	0.4166666666666667	7	5	6	5	0	0.15384615384615385	2	13	14	0.35714285714285715	0.16666666666666666	0.5980269027782472	0.8032100244229403	0.6867130422675513	0.7267659821459822	0.5153026842526104	0.8494714998391484	0.6681702424362072	0.7976609716399454	0.14285714285714285	0.2857142857142857	0.0	0.010550976347687008	20
1239	0.0008691082109105242	0.0008011768320554594	0.0008011415627570911	0.9916749523056269	-1	0	0	0.5	1	1.0	1	1.0	1.0	1	1	1	1	0	0.3333333333333333	1	3	3	0.16666666666666666	0	0.4181964597708007	0.5	0.40619263722091076	0.5	0.788055859093707	0.5	0.8547688883037873	0.5	1.0	0	0.0	0.0008011415627570911	52
1986	0.011239099649826475	0.006978014872583475	0.006977762644666352	0.9750721244216768	-1	0	0	0.3333333333333333	3	0.8181818181818182	9	0.5416666666666666	0.45454545454545453	7	5	5	4	0	0.16666666666666666	2	12	13	0.3333333333333333	0.18181818181818182	0.5980269027782472	0.684691352458236	0.6867130422675513	0.7258220346508677	0.5153026842526104	0.9108715780067446	0.6681702424362072	0.7953947066556859	0.14285714285714285	0.2857142857142857	0.0	0.006977762644666352	52
2881	0.011602117982998568	0.007713297607395348	0.007711469961220366	0.9736059565066673	-1	0	0	0.3333333333333333	3	0.8181818181818182	9	0.5416666666666666	0.45454545454545453	7	5	5	4	0	0.16666666666666666	2	12	13	0.3333333333333333	0.18181818181818182	0.5980269027782472	0.684691352458236	0.6867130422675513	0.7258220346508677	0.5153026842526104	0.9108715780067446	0.6681702424362072	0.7953947066556859	0.14285714285714285	0.2857142857142857	0.0	0.007711469961220366	22
1993	0.009309199092418534	0.004859463831930609	0.004847433866488202	0.9627119450732944	-1	0	0	0.4444444444444444	4	0.6363636363636364	7	0.5909090909090909	0.36363636363636365	7	4	5	2	0	0.18181818181818182	2	11	13	0.18181818181818182	0.18181818181818182	0.5980269027782472	0.7232895754611796	0.6867130422675513	0.7926559782100536	0.5153026842526104	0.942796875793084	0.6681702424362072	0.8457127272500929	0.5714285714285714	0.2857142857142857	0.0	0.004847433866488202	15
1664	0.012180949280812382	0.0032537767875565416	0.0032527603873426817	0.9495378571157161	-1	0	0	0.375	3	0.7777777777777778	7	0.55	0.3333333333333333	5	3	5	3	0	0.2	2	10	11	0.25	0.2222222222222222	0.5980269027782472	0.7024336009239783	0.6867130422675513	0.7494861494664742	0.5153026842526104	0.9399059693554571	0.6681702424362072	0.8275295377601093	0.2	0.8	0.0	0.0032527603873426817	12
1769	0.007866080903423932	0.0009712607595207803	0.000891367178332574	0.982283695544294	-1	0	0	0.4444444444444444	4	0.6363636363636364	7	0.5909090909090909	0.36363636363636365	7	4	5	2	0	0.18181818181818182	2	11	13	0.18181818181818182	0.18181818181818182	0.5980269027782472	0.7232895754611796	0.6867130422675513	0.8146700492584731	0.5153026842526104	0.942796875793084	0.7069547170847877	0.8516888241166323	0.5714285714285714	0.2857142857142857	0.0	0.000891367178332574	3
3573	0.011624487454840996	0.007783210609139425	0.0077831187573423844	0.9707754447231117	-1	0	0	0.3333333333333333	3	0.8181818181818182	9	0.5416666666666666	0.45454545454545453	7	5	5	3	0	0.16666666666666666	2	12	13	0.25	0.18181818181818182	0.5980269027782472	0.8331792911441002	0.6867130422675513	0.8259447520025422	0.5153026842526104	0.8848367945270258	0.6681702424362072	0.8500311959854365	0.14285714285714285	0.2857142857142857	0.0	0.0077831187573423844	33
4198	0.011629233575845157	0.0031737443126305786	0.003173553240751142	0.9530678007267601	-1	0	0	0.25	2	0.9	9	0.5454545454545454	0.5	6	5	5	2	0	0.18181818181818182	2	11	12	0.15384615384615385	0	0.5980269027782472	0.684751807836489	0.6867130422675513	0.6278403480644364	0.4729066285502565	0.8132177791447766	0.673796095958989	0.7157014641876919	0.5833333333333334	0.3333333333333333	0.0	0.003173553240751142	5
350	0.0011169950262912372	0.0001877280866174865	0.00018772684306801355	0.9969346569912327	-1	0	0	1.0	2	0.0	0	0.75	0	1	0	1	0	0	1.0	2	2	3	0.0	0	0	0	0	0	0	0	0	0	0	0	0	0.00018772684306801355	32
2583	0.011635435009905336	0.00658549390081449	0.006583398881476359	0.9704987112968934	-1	0	0	0.3333333333333333	3	0.8181818181818182	9	0.5416666666666666	0.45454545454545453	7	5	5	2	0	0.16666666666666666	2	12	13	0.16666666666666666	0.18181818181818182	0.5980269027782472	0.8471562977560982	0.6867130422675513	0.8259447520025422	0.5153026842526104	0.9108715780067446	0.6681702424362072	0.8658379508546332	0.5714285714285714	0.2857142857142857	0.0	0.006583398881476359	13
2585	0.011452118464162773	0.007778375543072118	0.007778130968553123	0.9735267755614021	-1	0	0	0.3333333333333333	3	0.8181818181818182	9	0.5416666666666666	0.45454545454545453	7	5	5	4	0	0.16666666666666666	2	12	13	0.3333333333333333	0.18181818181818182	0.5980269027782472	0.684691352458236	0.6867130422675513	0.7258220346508677	0.5153026842526104	0.9108715780067446	0.6681702424362072	0.7953947066556859	0.14285714285714285	0.2857142857142857	0.0	0.007778130968553123	20
3698	0.011404261867702879	0.008187768710332326	0.008187760906763238	0.9710217570603283	-1	0	0	0.3333333333333333	3	0.8181818181818182	9	0.5416666666666666	0.45454545454545453	7	5	5	3	0	0.16666666666666666	2	12	13	0.25	0.18181818181818182	0.5980269027782472	0.6914616768982217	0.6867130422675513	0.803367784192328	0.5153026842526104	0.8690720946382544	0.6681702424362072	0.7972303137922063	0.14285714285714285	0.2857142857142857	0.0	0.008187760906763238	41
3596	None	None	None	None	None	0	0	0.5	4	0.5555555555555556	5	0.55	0.2222222222222222	6	2	4	2	0	0.8	4	5	11	0.25	0.2857142857142857	0.5980269027782472	0.8883899162060593	0.545642493402814	0.8455677161569178	0.5153026842526104	0.942020142802743	0.8195444477301427	0.8991238831324344	0.5833333333333334	0.3333333333333333	0.0	None	0
4732	0.008400151673648628	0.0007081375297934616	-0.00016713562249062594	0.927117304311291	-1	0	0	0.375	3	0.6666666666666666	6	0.55	0.4444444444444444	6	4	4	2	0	0.2	10	2	11	0.2	0.2	0.5980269027782472	0.870247718659473	0.7079533254326474	0.8215731890870298	0.43051057284790256	0.8894989496090152	0.7724811742777522	0.862784098696905	0.5833333333333334	0.16666666666666666	0.0	-1.6713562249062596e-05	1
3685	0.011389317232496084	0.007282686258987756	0.007282510338921404	0.9736019656688496	-1	0	0	0.3333333333333333	3	0.8181818181818182	9	0.5416666666666666	0.45454545454545453	7	5	5	3	0	0.16666666666666666	2	12	13	0.25	0.18181818181818182	0.5980269027782472	0.7320939678678822	0.6867130422675513	0.7258220346508677	0.5153026842526104	0.8907760196538198	0.6681702424362072	0.7956238144043803	0.14285714285714285	0.2857142857142857	0.0	0.007282510338921404	21
2684	0.012387641808420512	0.005708049246627092	0.005707190149788309	0.9639404538193581	-1	0	0	0.4444444444444444	4	0.6363636363636364	7	0.5909090909090909	0.36363636363636365	7	4	5	1	0	0.18181818181818182	2	11	13	0.09090909090909091	0.18181818181818182	0.5980269027782472	0.7232895754611796	0.6867130422675513	0.8432643084669328	0.5153026842526104	0.9254826236121483	0.6681702424362072	0.8482507614612266	1.0	0.2857142857142857	0.0	0.005707190149788309	12
4193	0.013672824046002553	0.007304484691378438	0.007304270875904766	0.9614931623801906	-1	0	0	0.4444444444444444	4	0.6363636363636364	7	0.3939393939393939	0.36363636363636365	6	4	6	4	0	0.2727272727272727	3	11	13	0.2857142857142857	0.18181818181818182	0.5980269027782472	0.8172602286496807	0.6867130422675513	0.7351714439304153	0.5153026842526104	0.8658259832305366	0.6681702424362072	0.8117091055425046	0.16666666666666666	0.3333333333333333	0.0	0.007304270875904766	19
4020	0.011311683657938321	0.007440084530057468	0.007439635345884151	0.9739727927308839	-1	0	0	0.3333333333333333	3	0.8181818181818182	9	0.5416666666666666	0.45454545454545453	7	5	5	3	0	0.16666666666666666	2	12	13	0.25	0.18181818181818182	0.5980269027782472	0.6914616768982217	0.6867130422675513	0.803367784192328	0.5153026842526104	0.8690720946382544	0.6681702424362072	0.7972303137922063	0.14285714285714285	0.2857142857142857	0.0	0.007439635345884151	25
1395	0.0014527604762925625	0.0001916698637307156	0.00019000651422804323	0.9840165637714119	-1	0	0	0.3333333333333333	1	1.0	2	1.0	1.0	2	2	1	1	0	0.25	1	4	4	0.16666666666666666	0	0.508111681274524	0.7107752514019751	0.5889334060744232	0.7266707476205675	0.48906234940085314	0.5652269960558769	0.6224867899927989	0.6710896047776678	1.0	0.5	0.0	0.00019000651422804323	12
3492	0.012437966805442706	0.008555743826084023	0.008547373037957204	0.9714111130410958	-1	0	0	0.4	4	0.6666666666666666	8	0.5833333333333334	0.4166666666666667	8	5	5	1	0	0.16666666666666666	2	12	14	0.09090909090909091	0.16666666666666666	0.5980269027782472	0.8577459399475132	0.6867130422675513	0.8375567024562584	0.5153026842526104	0.9193979717322939	0.6681702424362072	0.8762096724555327	1.0	0.25	0.0	0.008547373037957204	58
2928	0.01144102921876993	0.008253813971059308	0.008249401840969473	0.9718090690964684	-1	0	0	0.4	4	0.6666666666666666	8	0.5833333333333334	0.4166666666666667	8	5	5	1	0	0.16666666666666666	2	12	14	0.09090909090909091	0.16666666666666666	0.5980269027782472	0.717476127958492	0.6867130422675513	0.7845165719055518	0.5153026842526104	0.9230408844247646	0.6681702424362072	0.8277151473555013	1.0	0.25	0.0	0.008249401840969473	26
4592	0.0164364334056452	0.013314995752776919	0.013314754266996694	0.9726624981171239	-1	0	0	0.3	3	0.8333333333333334	10	0.5384615384615384	0.4166666666666667	7	5	6	7	0	0.15384615384615385	2	13	14	0.5	0.16666666666666666	0.5980269027782472	0.8032100244229403	0.6867130422675513	0.7267659821459822	0.5153026842526104	0.8494714998391484	0.6681702424362072	0.7976609716399454	0.14285714285714285	0.2857142857142857	0.0	0.013314754266996694	31
2774	0.011424145811984789	0.007884364869264018	0.007879649781729762	0.9730907331933965	-1	0	0	0.4	4	0.6666666666666666	8	0.5833333333333334	0.4166666666666667	8	5	5	2	0	0.16666666666666666	2	12	14	0.18181818181818182	0.16666666666666666	0.5980269027782472	0.717476127958492	0.6867130422675513	0.7845165719055518	0.5153026842526104	0.9328649438059847	0.6681702424362072	0.8345980232074803	0.5625	0.25	0.0	0.007879649781729762	38
1135	0.003448504705110237	0.0016365119811475371	0.0009229334187304648	0.9957456287034976	-1	0	0	0.6666666666666666	2	0.5	1	0.6666666666666666	0.5	3	1	0	2	0	0.6666666666666666	3	2	4	1.0	0	0.9905032790357134	0.5329289970761781	0.36876530980799493	0.9374410374302881	0.18584104569425489	0.8787503903443383	0.9722144557792026	0.8329295679074993	0.6666666666666666	0.3333333333333333	0.0	0.0009229334187304648	94
2962	0.01175700044375194	0.008199540112655676	0.008197475057291783	0.9720691099127722	-1	0	0	0.4	4	0.6666666666666666	8	0.5833333333333334	0.4166666666666667	8	5	5	1	0	0.16666666666666666	2	12	14	0.09090909090909091	0.16666666666666666	0.5980269027782472	0.717476127958492	0.6867130422675513	0.7845165719055518	0.5153026842526104	0.9230408844247646	0.6681702424362072	0.8277151473555013	1.0	0.25	0.0	0.008197475057291783	29
3206	None	None	None	None	None	0	0	0.5	4	0.6	6	0.6	0.3	7	3	4	2	0	0.8	5	4	12	0.25	0.4444444444444444	0.5980269027782472	0.8722108311312524	0.6867130422675513	0.8427611475055089	0.5153026842526104	0.9304242513036552	0.6681702424362072	0.887380986680066	0.5714285714285714	0.42857142857142855	0.0	None	0
1954	0.015797261250124223	0.004592583790025139	0.0028668570996131133	0.7857333098822725	-1	0	0	0.375	3	0.7777777777777778	7	0.55	0.3333333333333333	5	3	5	3	0	0.2	2	10	11	0.25	0.2222222222222222	0.5980269027782472	0.7024336009239783	0.6867130422675513	0.7494861494664742	0.5153026842526104	0.9399059693554571	0.6681702424362072	0.8275295377601093	0.2	0.4	0.0	0.0028668570996131133	11
119	0.0008974160166571039	0.0001536993140136596	9.559551617075515e-07	0.9956191329327297	-1	0	0	1.0	2	0.0	0	1.0	0	1	0	1	2	0	0.3333333333333333	3	1	3	0.4	1.0	0	0	0	0	0	0	0	0	0	0	0	9.559551617075515e-07	49
3043	0.0008285726476527455	1.9113605129094072e-05	-1.7605062303607053e-08	0.9972996960983034	-1	0	0	0.75	3	0.5	2	0.75	0	2	0	3	2	0	0.5	2	4	6	0.25	0.5	0	0	0	0	0	0	0	0	0	0	0	-1.7605062303607052e-09	2
4035	0.012605746708387966	0.007918532943456917	0.0079184605624234	0.9677936070331573	-1	0	0	0.4444444444444444	4	0.6363636363636364	7	0.5909090909090909	0.36363636363636365	6	4	6	4	0	0.18181818181818182	2	11	13	0.2857142857142857	0.18181818181818182	0.5980269027782472	0.6703043633653712	0.6867130422675513	0.7485491769606558	0.5153026842526104	0.8658259832305366	0.6681702424362072	0.7723565892203718	0.16666666666666666	0.3333333333333333	0.0	0.0079184605624234	12
4847	0.016011518720282766	0.005618549784645811	1.8892391435220552e-05	0.9508827584358736	-1	0	0	0.1	1	1.0	12	1.0	0.5833333333333334	7	7	6	4	0	0.07142857142857142	14	1	14	0.25	0	0.5980269027782472	0.8537611239683677	0.6867130422675513	0.7536943114646817	0.5153026842526104	0.840280592592662	0.6681702424362072	0.8197094543251336	0.14285714285714285	0.2857142857142857	0.0	1.8892391435220552e-05	2
918	0.03316998411095833	0.001696791869131109	-9.941019802970053e-05	0.7338125638632339	-1	0	0	0.3	3	0.6923076923076923	9	0.3125	0.6153846153846154	10	8	4	2	0	0.75	8	6	15	0.2	0	0.9305237427022629	0.9082051384435696	0.43231910606475105	0.9373117690058735	0.6911099526456945	0.7452888846228433	0.8998965712925956	0.8832389280498665	0.6	0.5	0.0	-9.941019802970053e-06	3
2456	0.01193034177272494	0.00830233068046106	0.008301981816686248	0.9736713689130306	-1	0	0	0.4	4	0.6666666666666666	8	0.5833333333333334	0.4166666666666667	8	5	5	2	0	0.16666666666666666	2	12	14	0.18181818181818182	0.16666666666666666	0.5980269027782472	0.717476127958492	0.6867130422675513	0.8326203758299259	0.5153026842526104	0.9084394840685677	0.6681702424362072	0.8334584998529224	0.625	0.25	0.0	0.008301981816686248	68
1832	0.019624392468189197	0.0033895563742749844	0.002898668744800572	0.5427314415109009	-1	0	0	0.42857142857142855	3	0.75	6	0.5555555555555556	0.375	6	3	3	2	0	0.2222222222222222	2	9	10	0.2857142857142857	0.25	0.5980269027782472	0.6933212933714274	0.6867130422675513	0.7370187316277941	0.5153026842526104	0.9248704360604895	0.6681702424362072	0.8103400073261794	0.5833333333333334	0.3333333333333333	0.0	0.002898668744800572	11
217	1.1088895849768662e-05	9.07812368167018e-09	-7.592821462603702e-09	0.9999995660840101	-1	0	0	0.5	2	0.6666666666666666	2	0.625	0.3333333333333333	1	1	3	4	0	0.5	4	2	5	0.4	0.5	1.0	0.5	0.4068447147445721	0.5	0.2931308392548702	0.5	0.9568578387374896	0.5	1.0	1.0	0.22436073058779243	-7.592821462603702e-10	10
845	0.0010257920633771087	0.00018177438947254655	0.00018177032427552073	0.9975529910429606	-1	0	0	1.0	1	0	0	1.0	0	1	0	0	0	0	0.5	1	2	2	0.0	0	0	0	0	0	0	0	0	0	0	0	0	0.00018177032427552073	14
1743	0.0023452581592910264	3.559713345433168e-05	1.854464973183733e-05	0.9868335482724749	-1	0	0	0.5	3	0.6666666666666666	4	0.4	0.16666666666666666	3	1	4	3	0	0.8	4	5	8	0.3	0.3333333333333333	0.5163527375985753	0.7126433697324671	0.6369217748189302	0.7737459933801938	0.5153026842526104	0.9720540621094466	0.9088913382408722	0.8693996090940619	0.3333333333333333	0.6666666666666666	0.0	1.854464973183733e-05	3
4283	0.012157140349386543	0.00944825563560087	0.009448254411859069	0.9672967354267599	-1	0	0	0.4444444444444444	4	0.6363636363636364	7	0.5909090909090909	0.36363636363636365	6	4	6	3	0	0.18181818181818182	2	11	13	0.21428571428571427	0.18181818181818182	0.5980269027782472	0.6703043633653712	0.6867130422675513	0.7485491769606558	0.5153026842526104	0.8658259832305366	0.6681702424362072	0.7723565892203718	0.16666666666666666	0.3333333333333333	0.0	0.009448254411859069	14
3653	0.010616297178123076	0.003317621940929265	0.003309150430384662	0.9806534069645935	-1	0	0	0.3333333333333333	3	0.8181818181818182	9	0.5416666666666666	0.45454545454545453	7	5	5	3	0	0.16666666666666666	2	12	13	0.25	0.18181818181818182	0.5980269027782472	0.6906159922208097	0.6867130422675513	0.875496704912328	0.5153026842526104	0.8479247845954359	0.6681702424362072	0.816172142969831	0.14285714285714285	0.2857142857142857	0.0	0.003309150430384662	3
846	0.002537787193021346	0.0014836549084701405	0.001175852925961547	0.9962741914268699	-1	0	0	0.6666666666666666	2	0.5	1	0.6666666666666666	0.5	3	1	0	2	0	0.6666666666666666	3	2	4	1.0	0	0.9905032790357134	0.9798479150861539	0.36876530980799493	0.8853776901487161	0.5294162745554585	0.8473832443328173	0.9304410903276648	0.9274095260643864	0.6666666666666666	0.3333333333333333	0.0	0.001175852925961547	63
4218	0.010498264374485783	0.006040264565935896	0.006038901736772802	0.9688739692939815	-1	0	0	0.3	3	0.8333333333333334	10	0.5833333333333334	0.3333333333333333	6	4	7	4	0	0.16666666666666666	2	12	14	0.25	0.16666666666666666	0.5980269027782472	0.5817074479097194	0.6867130422675513	0.7912608533338091	0.5153026842526104	0.8874007996434388	0.6681702424362072	0.7759577939876494	0.16666666666666666	0.16666666666666666	0.0	0.006038901736772802	10
4188	0.01161634987963266	0.007274826695414986	0.00727462156672139	0.9737970057780196	-1	0	0	0.4	4	0.6666666666666666	8	0.5833333333333334	0.4166666666666667	8	5	5	1	0	0.16666666666666666	2	12	14	0.09090909090909091	0.16666666666666666	0.5980269027782472	0.717476127958492	0.6867130422675513	0.7845165719055518	0.5153026842526104	0.9230408844247646	0.6681702424362072	0.8277151473555013	1.0	0.25	0.0	0.00727462156672139	17
3044	0.0116478914656686	0.007941554409484112	0.00794150768683212	0.9738538749472846	-1	0	0	0.3333333333333333	3	0.8181818181818182	9	0.5416666666666666	0.45454545454545453	7	5	5	4	0	0.16666666666666666	2	12	13	0.3333333333333333	0.18181818181818182	0.5980269027782472	0.8471562977560982	0.6867130422675513	0.8251644733221264	0.5153026842526104	0.9108715780067446	0.6681702424362072	0.8656280196432203	0.21428571428571427	0.2857142857142857	0.0	0.00794150768683212	38
2481	0.0108967347187969	0.007207089944688921	0.0072054093303717814	0.9743383551199118	-1	0	0	0.4	4	0.6666666666666666	8	0.5833333333333334	0.4166666666666667	8	5	5	2	0	0.16666666666666666	2	12	14	0.18181818181818182	0.16666666666666666	0.5980269027782472	0.717476127958492	0.6867130422675513	0.8326203758299259	0.5153026842526104	0.9328649438059847	0.6681702424362072	0.8484653190028991	0.625	0.25	0.0	0.0072054093303717814	15
4997	0.014805261068001615	0.01091011387132878	0.01091003939522536	0.9719652150573919	-1	0	0	0.3	3	0.8333333333333334	10	0.5384615384615384	0.4166666666666667	7	5	6	4	0	0.15384615384615385	2	13	14	0.2857142857142857	0.16666666666666666	0.5980269027782472	0.5781667569262278	0.6867130422675513	0.733265344926107	0.5153026842526104	0.8494714998391484	0.6681702424362072	0.734775653554337	0.14285714285714285	0.2857142857142857	0.0	0.01091003939522536	19
3481	0.011165704814595797	0.007803537874258407	0.007803506721528887	0.9720178221185944	-1	0	0	0.3333333333333333	3	0.8181818181818182	9	0.5416666666666666	0.45454545454545453	7	5	5	3	0	0.16666666666666666	2	12	13	0.25	0.18181818181818182	0.5980269027782472	0.7411216381340721	0.6867130422675513	0.803367784192328	0.5153026842526104	0.8690720946382544	0.6681702424362072	0.810104258152988	0.14285714285714285	0.2857142857142857	0.0	0.007803506721528887	16
4924	0.014876198391902407	0.012306925898802185	0.012306865719396182	0.9708340960786458	-1	0	0	0.3	3	0.8333333333333334	10	0.5384615384615384	0.4166666666666667	7	5	6	4	0	0.15384615384615385	2	13	14	0.2857142857142857	0.16666666666666666	0.5980269027782472	0.6606559104343643	0.6867130422675513	0.733265344926107	0.5153026842526104	0.8494714998391484	0.6681702424362072	0.7569404155100453	0.14285714285714285	0.2857142857142857	0.0	0.012306865719396182	10
1974	0.011068062776910807	0.005124697624243987	0.005124442726616234	0.9656038517572147	-1	0	0	0.4444444444444444	4	0.6363636363636364	7	0.5909090909090909	0.36363636363636365	7	4	5	2	0	0.18181818181818182	2	11	13	0.18181818181818182	0.18181818181818182	0.5980269027782472	0.7232895754611796	0.6867130422675513	0.8432643084669328	0.5153026842526104	0.9364847227361626	0.7431331685193308	0.8554666457142593	0.5714285714285714	0.42857142857142855	0.0	0.005124442726616234	13
4210	0.011956086623575135	0.008521257903286313	0.008521242240126136	0.9692375055272721	-1	0	0	0.4444444444444444	4	0.6363636363636364	7	0.5909090909090909	0.36363636363636365	6	4	6	3	0	0.18181818181818182	2	11	13	0.21428571428571427	0.18181818181818182	0.5980269027782472	0.6703043633653712	0.6867130422675513	0.7485491769606558	0.5153026842526104	0.8658259832305366	0.6681702424362072	0.7723565892203718	0.16666666666666666	0.3333333333333333	0.0	0.008521242240126136	12
2204	0.011465245868971493	0.007114070852066032	0.00711339851237494	0.9744312663619866	-1	0	0	0.3333333333333333	3	0.8181818181818182	9	0.5416666666666666	0.45454545454545453	7	5	5	4	0	0.16666666666666666	2	12	13	0.3333333333333333	0.18181818181818182	0.5980269027782472	0.684691352458236	0.6867130422675513	0.8933150530228546	0.5153026842526104	0.8690720946382544	0.6681702424362072	0.8317038994667291	0.3571428571428571	0.2857142857142857	0.0	0.00711339851237494	33
4642	0.012208786512032922	0.008974524501591325	0.00897448975740341	0.9684927679333145	-1	0	0	0.3333333333333333	3	0.8181818181818182	9	0.5416666666666666	0.36363636363636365	6	4	6	4	0	0.16666666666666666	2	12	13	0.2857142857142857	0.18181818181818182	0.5980269027782472	0.6703043633653712	0.6867130422675513	0.7485491769606558	0.5153026842526104	0.8658259832305366	0.6681702424362072	0.7723565892203718	0.16666666666666666	0.3333333333333333	0.0	0.00897448975740341	19
4632	0.018120841869881738	0.007344716869427394	0.0073441700021868745	0.9432393035995165	-1	0	0	0.4444444444444444	4	0.6363636363636364	7	0.5909090909090909	0.45454545454545453	8	5	4	1	0	0.18181818181818182	2	11	13	0.1111111111111111	0.18181818181818182	0.5980269027782472	0.6523830721185752	0.6867130422675513	0.7449984135030758	0.5153026842526104	0.8914557785555851	0.6681702424362072	0.7805910031050101	1.0	0.5	0.0	0.0073441700021868745	6
1695	0.01018720125832093	0.0035588938969530488	0.0035506362517626214	0.9610782871432062	-1	0	0	0.5	4	0.6	6	0.6	0.3	6	3	5	2	0	0.2	2	10	12	0.18181818181818182	0.2	0.5571898201884112	0.7279800007952529	0.6618174085432408	0.8002972197516519	0.5153026842526104	0.9530615492949045	0.8175814564234073	0.8574737577552134	0.5833333333333334	0.3333333333333333	0.0	0.0035506362517626214	29
3741	0.010236059318341595	0.005894934485187882	0.005892801454730499	0.9765802282857082	-1	0	0	0.5	5	0.5384615384615384	7	0.625	0.38461538461538464	7	5	7	1	0	0.16666666666666666	2	12	15	0.0625	0.15384615384615385	0.5980269027782472	0.684691352458236	0.6867130422675513	0.7258220346508677	0.5153026842526104	0.8907760196538198	0.6681702424362072	0.7828827363262209	1.0	0.2857142857142857	0.0	0.005892801454730499	5
1883	0.011358498177956663	0.007766860456194579	0.007766543927387641	0.9719915382866171	-1	0	0	0.4	4	0.6666666666666666	8	0.5833333333333334	0.4166666666666667	8	5	5	2	0	0.16666666666666666	2	12	14	0.18181818181818182	0.16666666666666666	0.5980269027782472	0.717476127958492	0.6867130422675513	0.7845165719055518	0.5153026842526104	0.9328649438059847	0.6681702424362072	0.8345980232074803	0.5625	0.25	0.0	0.007766543927387641	113
518	0.0011377343544218105	0.0002187965939863705	0.00021879563594041806	0.9970854622969828	-1	0	0	1.0	2	0.0	0	0.75	0	1	0	1	0	0	1.0	2	2	3	0.0	0	0	0	0	0	0	0	0	0	0	0	0	0.00021879563594041806	30
2688	0.007402047719594672	0.00046940192290909316	0.00044661612560886895	0.9739995816276563	-1	0	0	0.3333333333333333	3	0.7272727272727273	8	0.5909090909090909	0.45454545454545453	7	5	5	0	0	0.18181818181818182	2	11	13	0.0	0	0.5980269027782472	0.7112265295871721	0.6867130422675513	0.772727826456565	0.43051057284790256	0.9128468028942915	0.7724811742777522	0.8162796961904791	0	0	0.0	0.00044661612560886895	0
3793	0.011431813661379294	0.007154697155552338	0.007128783698718319	0.9613720957847964	-1	0	0	0.375	3	0.8	8	0.5454545454545454	0.5	7	5	4	2	0	0.18181818181818182	2	11	12	0.2	0.2	0.5980269027782472	0.6914616768982217	0.6867130422675513	0.803367784192328	0.5153026842526104	0.8910883778867602	0.7431331685193308	0.8082659713334446	0.5714285714285714	0.5714285714285714	0.0	0.007128783698718319	8
3950	0.010691816426536833	0.007649719830112902	0.007628784273184775	0.9728635857584228	-1	0	0	0.3333333333333333	3	0.8181818181818182	9	0.5416666666666666	0.45454545454545453	7	5	5	3	0	0.16666666666666666	2	12	13	0.25	0.18181818181818182	0.5980269027782472	0.6914616768982217	0.6867130422675513	0.803367784192328	0.5153026842526104	0.8910883778867602	0.7431331685193308	0.8082659713334446	0.14285714285714285	0.2857142857142857	0.0	0.007628784273184775	12
3819	0.007127892656501504	0.001262454425493914	0.0012616429467332668	0.9725443125875505	-1	0	0	0.25	2	0.9	9	0.5454545454545454	0.5	6	5	5	2	0	0.18181818181818182	2	11	12	0.15384615384615385	0	0.5980269027782472	0.5755132946974468	0.6867130422675513	0.6278403480644364	0.4729066285502565	0.8132177791447766	0.673796095958989	0.6826838790740232	0.5833333333333334	0.3333333333333333	0.0	0.0012616429467332668	5
265	0.0006290717581254088	5.185061296408681e-05	5.185032924937471e-05	0.9978734401863442	-1	0	0	1.0	2	0.0	0	0.75	0	1	0	1	0	0	1.0	2	2	3	0.0	0	0	0	0	0	0	0	0	0	0	0	0	5.185032924937471e-05	22
5016	0.015040157785850909	0.011872689911168886	0.011872687099455846	0.972036110832148	-1	0	0	0.3	3	0.8333333333333334	10	0.5384615384615384	0.4166666666666667	7	5	6	4	0	0.15384615384615385	2	13	14	0.2857142857142857	0.16666666666666666	0.5980269027782472	0.6606559104343643	0.6867130422675513	0.733265344926107	0.5153026842526104	0.8494714998391484	0.6681702424362072	0.7569404155100453	0.14285714285714285	0.42857142857142855	0.0	0.011872687099455846	33
1308	0.02811502847609437	0.0067629724721985415	0.005422298049599372	0.6337108983875337	-1	0	0	0.4444444444444444	4	0.6363636363636364	7	0.5909090909090909	0.5454545454545454	8	6	4	2	0	0.18181818181818182	2	11	13	0.2	0.18181818181818182	0.5571898201884112	0.7931157269979411	0.40049244808350537	0.8777626405033268	0.3521669104084645	0.9217862155834204	0.8212355392360287	0.8729572377059512	0.5625	0.125	0.0	0.005422298049599372	2
3969	0.012137071606409287	0.0074620544730740765	0.007461891000646998	0.973465336796783	-1	0	0	0.4	4	0.6666666666666666	8	0.5833333333333334	0.4166666666666667	8	5	5	1	0	0.16666666666666666	2	12	14	0.09090909090909091	0.16666666666666666	0.5980269027782472	0.717476127958492	0.6867130422675513	0.7845165719055518	0.5153026842526104	0.9230408844247646	0.6681702424362072	0.8277151473555013	1.0	0.25	0.0	0.007461891000646998	22
874	0.0010462327517685884	0.0002547067873404977	0.0002547030855884082	0.9976755954936078	-1	0	0	1.0	1	0	0	1.0	0	1	0	0	0	0	0.5	1	2	2	0.0	0	0	0	0	0	0	0	0	0	0	0	0	0.0002547030855884082	15
2952	0.011139987139382499	0.00766339166282922	0.0076633215034026	0.9716698491837361	-1	0	0	0.4	4	0.6666666666666666	8	0.5833333333333334	0.4166666666666667	8	5	5	1	0	0.16666666666666666	2	12	14	0.09090909090909091	0.16666666666666666	0.5980269027782472	0.717476127958492	0.6867130422675513	0.7845165719055518	0.5153026842526104	0.9107746461371031	0.6681702424362072	0.8199137908503699	1.0	0.25	0.0	0.0076633215034026	20
3600	0.00175043477666615	0.00013576389556474422	0.00011055745591325087	0.989075656581095	-1	0	0	0.5	2	0.6666666666666666	2	0.8333333333333334	0.3333333333333333	2	1	2	1	0	0.6666666666666666	2	3	5	0.14285714285714285	0	0.5571898201884112	0.7214663939679232	0.6830576917083369	0.5450119567249488	0.18511618399186336	0.6809414419137533	0.8959762399898594	0.6525185859697905	1.0	0.5	0.0	0.00011055745591325087	3
4237	0.009328247274398436	0.003307252153400084	0.0032725769866274053	0.960476786506904	-1	0	0	0.375	3	0.7777777777777778	7	0.55	0.3333333333333333	5	3	5	3	0	0.2	2	10	11	0.25	0.2222222222222222	0.5980269027782472	0.7059204542976805	0.6867130422675513	0.8357726953691617	0.5153026842526104	0.9033641501457634	0.6681702424362072	0.8291069366999018	0.2	0.4	0.0	0.0032725769866274053	8
3216	0.01183653297877381	0.007310405976534947	0.007310247166139788	0.9735347142302304	-1	0	0	0.4	4	0.6666666666666666	8	0.5833333333333334	0.4166666666666667	8	5	5	1	0	0.16666666666666666	2	12	14	0.09090909090909091	0.16666666666666666	0.5980269027782472	0.717476127958492	0.6867130422675513	0.7845165719055518	0.5153026842526104	0.9230408844247646	0.6681702424362072	0.8277151473555013	1.0	0.125	0.0	0.007310247166139788	23
4433	0.012177154556855401	0.009445960751441483	0.009445958047313496	0.9678674618356091	-1	0	0	0.4444444444444444	4	0.6363636363636364	7	0.5909090909090909	0.36363636363636365	6	4	6	3	0	0.18181818181818182	2	11	13	0.21428571428571427	0.18181818181818182	0.5980269027782472	0.6703043633653712	0.6867130422675513	0.7485491769606558	0.5153026842526104	0.8658259832305366	0.6681702424362072	0.7723565892203718	0.16666666666666666	0.3333333333333333	0.0	0.009445958047313496	38
4059	0.011678558273820286	0.007583158388375292	0.007581797617107444	0.9723441077797094	-1	0	0	0.3333333333333333	3	0.8181818181818182	9	0.5416666666666666	0.45454545454545453	7	5	5	3	0	0.16666666666666666	2	12	13	0.25	0.18181818181818182	0.5980269027782472	0.684691352458236	0.6867130422675513	0.7258220346508677	0.5153026842526104	0.8907760196538198	0.6681702424362072	0.7828827363262209	0.14285714285714285	0.2857142857142857	0.0	0.007581797617107444	30
2017	0.010909858314376625	0.005516229075884301	0.005498949020741466	0.9621288964410634	-1	0	0	0.4444444444444444	4	0.6363636363636364	7	0.5909090909090909	0.36363636363636365	7	4	5	2	0	0.18181818181818182	2	11	13	0.18181818181818182	0.18181818181818182	0.5980269027782472	0.7232895754611796	0.6867130422675513	0.7926559782100536	0.5153026842526104	0.9338845059595452	0.6681702424362072	0.8388819365465707	0.5714285714285714	0.2857142857142857	0.0	0.005498949020741466	24
4483	0.014686403467282175	0.00990583789419061	0.009904310965666017	0.9765877922426895	-1	0	0	0.4	4	0.6923076923076923	9	0.5769230769230769	0.38461538461538464	8	5	6	3	0	0.15384615384615385	2	13	15	0.23076923076923078	0.15384615384615385	0.5980269027782472	0.6523830721185752	0.6867130422675513	0.8108233343176868	0.5153026842526104	0.8914557785555851	0.6681702424362072	0.8016860926886473	0.125	0.25	0.0	0.009904310965666017	31
2649	0.011303547484365864	0.007280213916133213	0.007280211074013212	0.9734538620494528	-1	0	0	0.4	4	0.6666666666666666	8	0.5833333333333334	0.4166666666666667	8	5	5	2	0	0.16666666666666666	2	12	14	0.18181818181818182	0.16666666666666666	0.5980269027782472	0.717476127958492	0.6867130422675513	0.7845165719055518	0.5153026842526104	0.9328649438059847	0.6681702424362072	0.8345980232074803	0.5625	0.25	0.0	0.007280211074013212	15
167	0.000714583182659651	0.0006543614855453939	3.150758146710767e-06	0.9860149319162607	-1	0	0	0.5	1	1.0	1	1.0	1.0	1	1	1	0	0	0.3333333333333333	3	1	3	0.0	0	0.8617962461410936	0.5	0.2680503202885946	0.5	0.9059409609034293	0.5	0.9482691442438614	0.5	0	0	0.0	3.150758146710767e-06	8
1483	0.012633319904371623	0.003901538436021804	0.00390150207595801	0.9501250866766378	-1	0	0	0.375	3	0.7777777777777778	7	0.55	0.3333333333333333	5	3	5	3	0	0.2	2	10	11	0.25	0.2222222222222222	0.5980269027782472	0.7024336009239783	0.6867130422675513	0.7494861494664742	0.5153026842526104	0.9399059693554571	0.6681702424362072	0.8275295377601093	0.2	0.2	0.0	0.00390150207595801	73
1502	0.004215341716661618	0.0005194537114802658	0.0005180652990107742	0.9837162900605964	-1	0	0	0.6666666666666666	4	0.42857142857142855	3	0.6428571428571429	0.14285714285714285	3	1	5	2	0	0.2857142857142857	2	7	9	0.16666666666666666	0.2857142857142857	0.5163527375985753	0.7126433697324671	0.6369217748189302	0.7737459933801938	0.5153026842526104	0.9720540621094466	0.9088913382408722	0.8693996090940619	0.6666666666666666	0.6666666666666666	0.0	0.0005180652990107742	3
72	0.045167613292376896	0.003171614698105944	0.002842147958254204	0.6671668187321314	-1	0	0	0.4	4	0.6153846153846154	8	0.5769230769230769	0.6153846153846154	10	8	4	0	0	0.15384615384615385	13	2	15	0.0	0.14285714285714285	0.5977181297642512	0.9660575662870928	0.5961802959057979	0.953782531408567	0.5622245511676859	0.9323303385177045	0.8568683408844103	0.9525543138624097	0	0	0.0	0.002842147958254204	27
1289	0.002607199628800731	0.0020450198502197842	-0.002041297598225514	0.9853381119828969	-1	0	0	0.3333333333333333	2	0.8571428571428571	6	0.5625	0.2857142857142857	3	2	5	2	0	0.25	2	8	9	0.15384615384615385	0	0.5980269027782472	0.5950822586145685	0.6867130422675513	0.5931715599182039	0.5153026842526104	0.8762898546307776	0.7069547170847877	0.7123082466987336	0.6666666666666666	0.6666666666666666	0.0	-0.0002041297598225514	1
4151	0.0005977732176541725	2.1755586677109902e-05	-2.018247941391046e-06	0.9976396106998673	-1	0	0	1.0	2	0.0	0	0.75	0	2	0	0	2	0	1.0	2	2	3	1.0	0	0	0	0	0	0	0	0	0	0	0	0	-2.018247941391046e-07	3
1505	0.004331700598160674	0.0007520624214336936	0.0007174102319243046	0.9871228409224607	-1	0	0	0.5	3	0.6666666666666666	4	0.5714285714285714	0.16666666666666666	3	1	4	3	0	0.2857142857142857	2	7	8	0.3	0.3333333333333333	0.5163527375985753	0.7126433697324671	0.6369217748189302	0.7737459933801938	0.5153026842526104	0.9720540621094466	0.9088913382408722	0.8693996090940619	0.3333333333333333	0.6666666666666666	0.0	0.0007174102319243046	1
3630	0.012007076670262351	0.007428608865651772	0.007427615098875073	0.973411160839414	-1	0	0	0.3333333333333333	3	0.8181818181818182	9	0.5416666666666666	0.45454545454545453	7	5	5	3	0	0.16666666666666666	2	12	13	0.25	0.18181818181818182	0.5980269027782472	0.684691352458236	0.6867130422675513	0.8326064461205974	0.5153026842526104	0.8907760196538198	0.6681702424362072	0.8164942680944963	0.14285714285714285	0.2857142857142857	0.0	0.007427615098875073	33
2297	0.0006574727503218118	1.3704148867567934e-05	-8.355249037820701e-07	0.9973350687967162	-1	0	0	1.0	2	0.0	0	0.75	0	2	0	0	2	0	1.0	2	2	3	1.0	0	0	0	0	0	0	0	0	0	0	0	0	-8.355249037820701e-08	2
1871	0.01051291340394022	0.005185322736734017	0.005185321475868905	0.9620093216685144	-1	0	0	0.4444444444444444	4	0.6363636363636364	7	0.5909090909090909	0.36363636363636365	7	4	5	2	0	0.18181818181818182	2	11	13	0.18181818181818182	0.18181818181818182	0.5980269027782472	0.7232895754611796	0.6867130422675513	0.8432643084669328	0.5153026842526104	0.9254826236121483	0.6681702424362072	0.8482507614612266	0.6428571428571428	0.2857142857142857	0.0	0.005185321475868905	39
273	0.001149687535282691	0.00025271984348933626	0.000252712174634128	0.9968779795290372	-1	0	0	1.0	2	0.0	0	0.75	0	1	0	1	0	0	1.0	2	2	3	0.0	0	0	0	0	0	0	0	0	0	0	0	0	0.000252712174634128	30
4478	0.01411878616507037	0.01011877412268577	0.01011877202558433	0.9765558958875129	-1	0	0	0.4	4	0.6923076923076923	9	0.5769230769230769	0.38461538461538464	8	5	6	3	0	0.15384615384615385	2	13	15	0.23076923076923078	0.15384615384615385	0.5980269027782472	0.6523830721185752	0.6867130422675513	0.8108233343176868	0.5153026842526104	0.852224897042631	0.6681702424362072	0.7822828342245357	0.125	0.5	0.0	0.01011877202558433	23
4139	0.011256449039519585	0.008483415405976837	0.00846460565048593	0.9721499721867566	-1	0	0	0.3333333333333333	3	0.8181818181818182	9	0.5416666666666666	0.45454545454545453	7	5	5	3	0	0.16666666666666666	2	12	13	0.25	0.18181818181818182	0.5980269027782472	0.6914616768982217	0.6867130422675513	0.803367784192328	0.5153026842526104	0.8690720946382544	0.6681702424362072	0.7972303137922063	0.14285714285714285	0.2857142857142857	0.0	0.00846460565048593	10
1995	0.011480533771681838	0.007372116089444782	0.007371886965016947	0.9742359754417642	-1	0	0	0.4	4	0.6666666666666666	8	0.5833333333333334	0.4166666666666667	8	5	5	2	0	0.16666666666666666	2	12	14	0.18181818181818182	0.16666666666666666	0.5980269027782472	0.717476127958492	0.6867130422675513	0.7845165719055518	0.5153026842526104	0.9328649438059847	0.6681702424362072	0.8345980232074803	0.5625	0.25	0.0	0.007371886965016947	32
1730	0.012112021032113326	0.0040457881546409275	0.003877572870955001	0.9533574114018656	-1	0	0	0.375	3	0.7777777777777778	7	0.55	0.3333333333333333	5	3	5	3	0	0.2	2	10	11	0.25	0.2222222222222222	0.5980269027782472	0.6780941241832281	0.6867130422675513	0.7494861494664742	0.5153026842526104	0.9399059693554571	0.6681702424362072	0.8220438579109954	0.2	0.8	0.0	0.003877572870955001	15
2260	0.010802356168193767	0.007160594408140037	0.007160412253586638	0.9742817886659351	-1	0	0	0.4	4	0.6666666666666666	8	0.5833333333333334	0.4166666666666667	8	5	5	2	0	0.16666666666666666	2	12	14	0.18181818181818182	0.16666666666666666	0.5980269027782472	0.717476127958492	0.6867130422675513	0.8326203758299259	0.5153026842526104	0.9328649438059847	0.6681702424362072	0.8484653190028991	0.625	0.25	0.0	0.007160412253586638	26
4534	0.015161645364364193	0.013280021287544448	0.013280003008063548	0.9704474609822269	-1	0	0	0.3	3	0.8333333333333334	10	0.5384615384615384	0.4166666666666667	7	5	6	4	0	0.15384615384615385	2	13	14	0.2857142857142857	0.16666666666666666	0.5980269027782472	0.6606559104343643	0.6867130422675513	0.733265344926107	0.5153026842526104	0.8494714998391484	0.6681702424362072	0.7569404155100453	0.14285714285714285	0.2857142857142857	0.0	0.013280003008063548	101
3901	0.012206911030029423	0.00741925153614779	0.007418436649562801	0.9729723467123392	-1	0	0	0.4	4	0.6666666666666666	8	0.5833333333333334	0.4166666666666667	8	5	5	1	0	0.16666666666666666	2	12	14	0.09090909090909091	0.16666666666666666	0.5980269027782472	0.8577459399475132	0.6867130422675513	0.8758666733778759	0.5153026842526104	0.8926956019865615	0.6681702424362072	0.8761401818093918	1.0	0.25	0.0	0.007418436649562801	25
509	0.0011610632472095306	0.00019810841330516183	0.00019807843193751654	0.9964004679367704	-1	0	0	1.0	1	0	0	1.0	0	1	0	0	1	0	0.5	1	2	2	0.3333333333333333	0	0	0	0	0	0	0	0	0	0	0	0	0.00019807843193751654	22
2599	0.013026335525587903	0.008969298695927304	0.008961085576231506	0.9717545487852115	-1	0	0	0.3333333333333333	3	0.8181818181818182	9	0.5416666666666666	0.45454545454545453	7	5	5	4	0	0.16666666666666666	2	12	13	0.3333333333333333	0.18181818181818182	0.5980269027782472	0.8471562977560982	0.6867130422675513	0.8259447520025422	0.5153026842526104	0.8848367945270258	0.6681702424362072	0.8544028363026939	0.14285714285714285	0.5714285714285714	0.0	0.008961085576231506	52
330	0.0009102229401973087	0.00018508771813887965	0.00018508456547543535	0.9971689777637079	-1	0	0	1.0	1	0	0	1.0	0	1	0	0	0	0	0.5	1	2	2	0.0	0	0	0	0	0	0	0	0	0	0	0	0	0.00018508456547543535	25
4021	0.011223951645475938	0.007486408599432191	0.007486282686172891	0.9710573069658488	-1	0	0	0.3333333333333333	3	0.8181818181818182	9	0.5416666666666666	0.45454545454545453	7	5	5	3	0	0.16666666666666666	2	12	13	0.25	0.18181818181818182	0.5980269027782472	0.8331792911441002	0.6867130422675513	0.8663791431602516	0.5153026842526104	0.8300579708958747	0.6681702424362072	0.8439470718738586	0.14285714285714285	0.2857142857142857	0.0	0.007486282686172891	22
3762	0.01173077202665517	0.007837344673977552	0.007826331065199707	0.9732582037199644	-1	0	0	0.3333333333333333	3	0.8181818181818182	9	0.5416666666666666	0.45454545454545453	7	5	5	3	0	0.16666666666666666	2	12	13	0.25	0.18181818181818182	0.5980269027782472	0.6914616768982217	0.6867130422675513	0.803367784192328	0.5153026842526104	0.8690720946382544	0.6681702424362072	0.7972303137922063	0.14285714285714285	0.2857142857142857	0.0	0.007826331065199707	12
1222	0.00076383744531135	0.0006979932312187434	0.0006978795367513018	0.9917523387890222	-1	0	0	0.5	1	1.0	1	1.0	1.0	1	1	1	0	0	0.3333333333333333	1	3	3	0.0	0	0.3620843532080108	0.5	0.7767817107515312	0.5	0.4203214691560372	0.5	0.8621329017217714	0.5	0	0	0.0	0.0006978795367513018	20
4812	0.015858054325543523	0.012733085796247262	0.012730933732012364	0.973396515083808	-1	0	0	0.3	3	0.8333333333333334	10	0.5384615384615384	0.4166666666666667	7	5	6	6	0	0.15384615384615385	2	13	14	0.42857142857142855	0.16666666666666666	0.5980269027782472	0.6606559104343643	0.6867130422675513	0.733265344926107	0.5153026842526104	0.7827733841995254	0.6681702424362072	0.7283877386127983	0.14285714285714285	0.2857142857142857	0.0	0.012730933732012364	47
4434	0.012050022041247523	0.008798262131598749	0.008798253164397467	0.9680004717789421	-1	0	0	0.3	3	0.8333333333333334	10	0.5384615384615384	0.3333333333333333	6	4	7	3	0	0.15384615384615385	2	13	14	0.1875	0.16666666666666666	0.5980269027782472	0.6703043633653712	0.6867130422675513	0.7485491769606558	0.5153026842526104	0.8658259832305366	0.6681702424362072	0.7723565892203718	0.16666666666666666	0.3333333333333333	0.0	0.008798253164397467	43
4591	0.015851817335562512	0.012362727721853314	0.012362667207927227	0.9714416949747532	-1	0	0	0.3	3	0.8461538461538461	11	0.5357142857142857	0.3076923076923077	7	4	7	3	0	0.14285714285714285	2	14	15	0.2	0.15384615384615385	0.5980269027782472	0.6606559104343643	0.6867130422675513	0.7917417675896609	0.5153026842526104	0.8494714998391484	0.6681702424362072	0.7762674342240968	0.14285714285714285	0.2857142857142857	0.0	0.012362667207927227	9
1715	0.01110424348287207	0.004393940674821036	0.004392289635475884	0.951386365509634	-1	0	0	0.42857142857142855	3	0.75	6	0.5555555555555556	0.375	5	3	4	3	0	0.2222222222222222	2	9	10	0.3	0.25	0.5980269027782472	0.7024336009239783	0.6867130422675513	0.7494861494664742	0.5153026842526104	0.9399059693554571	0.6681702424362072	0.8275295377601093	0.2	0.4	0.0	0.004392289635475884	77
2914	0.011720003313419214	0.007810042938079101	0.007806713160543597	0.9733409895558361	-1	0	0	0.3333333333333333	3	0.8181818181818182	9	0.5416666666666666	0.45454545454545453	7	5	5	4	0	0.16666666666666666	2	12	13	0.3333333333333333	0.18181818181818182	0.5980269027782472	0.684691352458236	0.6867130422675513	0.7258220346508677	0.5153026842526104	0.9108715780067446	0.6681702424362072	0.7953947066556859	0.14285714285714285	0.2857142857142857	0.0	0.007806713160543597	10
622	0.0007533341045632789	0.0006703251616827381	0.0006702071226363486	0.991619439416798	-1	0	0	0.5	1	1.0	1	1.0	1.0	1	1	1	0	0	0.3333333333333333	1	3	3	0.0	0	0.3620843532080108	0.5	0.7767817107515312	0.5	0.38987534929028567	0.5	0.8690746238346425	0.5	0	0	0.0	0.0006702071226363486	89
88	0.011063369231842831	6.655215348023385e-05	3.122197307354828e-05	0.9540629521626537	-1	0	0	0.3333333333333333	2	0.7142857142857143	5	0.375	0.7142857142857143	7	5	1	0	0	0.6666666666666666	4	6	9	0.0	0.4	0.25188042329697546	0.8244684465672742	0.5033803289564821	0.7941580232959983	0.6387392387128668	0.9289647353660402	0.8705576682116728	0.8608853226724066	0	0	0.0	3.122197307354828e-05	46
3314	0.018981839299694405	0.00358945438841538	0.0035894201734736554	0.9093775824156224	-1	0	0	0.2857142857142857	2	0.875	7	0.5555555555555556	0.625	6	5	3	3	0	0.2222222222222222	2	9	10	0.3333333333333333	0	0.5980269027782472	0.684751807836489	0.6867130422675513	0.5663372572446093	0.5153026842526104	0.8200202542736871	0.6681702424362072	0.7012033137483229	0.16666666666666666	0.3333333333333333	0.0	0.0035894201734736554	9
4879	0.0011610901891486926	0.00045316155185828633	0.0004531247058786254	0.9326363452330975	-1	0	0	0.3	3	0.8333333333333334	10	0.5384615384615384	0.4166666666666667	7	5	6	4	0	0.15384615384615385	2	13	14	0.2857142857142857	0.16666666666666666	0.5980269027782472	0.6606559104343643	0.6867130422675513	0.733265344926107	0.5153026842526104	0.8494714998391484	0.6681702424362072	0.7569404155100453	0.14285714285714285	0.5714285714285714	0.0	0.0004531247058786254	4
3507	0.011936614958000335	0.008477145243184792	0.008345508026067783	0.9668355006341084	-1	0	0	0.4	4	0.6666666666666666	8	0.5833333333333334	0.4166666666666667	8	5	5	2	0	0.16666666666666666	2	12	14	0.18181818181818182	0.16666666666666666	0.5980269027782472	0.717476127958492	0.6867130422675513	0.7845165719055518	0.5153026842526104	0.9328649438059847	0.6681702424362072	0.8345980232074803	0.5625	0.25	0.0	0.008345508026067783	30
4108	0.012191456688011275	0.009109851853447233	0.009109797789398433	0.9678627103577595	-1	0	0	0.4444444444444444	4	0.6363636363636364	7	0.5909090909090909	0.36363636363636365	6	4	6	3	0	0.18181818181818182	2	11	13	0.21428571428571427	0.18181818181818182	0.5980269027782472	0.6703043633653712	0.6867130422675513	0.7485491769606558	0.5153026842526104	0.8658259832305366	0.6681702424362072	0.7723565892203718	0.16666666666666666	0.3333333333333333	0.0	0.009109797789398433	34
3990	0.01212421345401183	0.007415352057373922	0.007408697869164965	0.9728571443849897	-1	0	0	0.3333333333333333	3	0.8181818181818182	9	0.5416666666666666	0.45454545454545453	7	5	5	3	0	0.16666666666666666	2	12	13	0.25	0.18181818181818182	0.5980269027782472	0.8331792911441002	0.6867130422675513	0.8251644733221264	0.5153026842526104	0.8300579708958747	0.6681702424362072	0.8294925037404053	0.14285714285714285	0.2857142857142857	0.0	0.007408697869164965	33
2818	0.011753808162706778	0.0072100432594572285	0.007209419028499645	0.9712318176849082	-1	0	0	0.3333333333333333	3	0.8181818181818182	9	0.5416666666666666	0.45454545454545453	7	5	5	2	0	0.16666666666666666	2	12	13	0.16666666666666666	0.18181818181818182	0.5980269027782472	0.684691352458236	0.6867130422675513	0.7258220346508677	0.5153026842526104	0.9108715780067446	0.6681702424362072	0.7953947066556859	0.5714285714285714	0.2857142857142857	0.0	0.007209419028499645	23
2088	0.011280703073707201	0.007400648686600394	0.007400523718976844	0.9739391849560518	-1	0	0	0.4	4	0.6666666666666666	8	0.5833333333333334	0.4166666666666667	8	5	5	2	0	0.16666666666666666	2	12	14	0.18181818181818182	0.16666666666666666	0.5980269027782472	0.717476127958492	0.6867130422675513	0.7845165719055518	0.5153026842526104	0.9328649438059847	0.6681702424362072	0.8345980232074803	0.5625	0.25	0.0	0.007400523718976844	61
582	0.0008507280857656477	0.0007482037146745963	0.000748070380940913	0.9904937439213227	-1	0	0	0.5	1	1.0	1	1.0	1.0	1	1	1	1	0	0.3333333333333333	1	3	3	0.16666666666666666	0	0.4347462962061394	0.5	0.49115376988129517	0.5	0.46282201454909594	0.5	0.5573177593082518	0.5	1.0	0	0.0	0.000748070380940913	25
2820	None	None	None	None	None	0	0	0.42857142857142855	3	0.75	6	0.625	0.25	5	2	4	4	0	1.0	4	4	10	0.4444444444444444	0.3333333333333333	0.5980269027782472	0.7024336009239783	0.6867130422675513	0.7494861494664742	0.5153026842526104	0.9399059693554571	0.6681702424362072	0.8275295377601093	0.2	1.0	0.0	None	0
2372	0.011131853947089484	0.008168419803374807	0.008167714762840146	0.9731157419604752	-1	0	0	0.4	4	0.6666666666666666	8	0.5833333333333334	0.4166666666666667	8	5	5	2	0	0.16666666666666666	2	12	14	0.18181818181818182	0.16666666666666666	0.5980269027782472	0.717476127958492	0.6867130422675513	0.8820172780741011	0.5153026842526104	0.9328649438059847	0.6681702424362072	0.8651105079427959	0.625	0.25	0.0	0.008167714762840146	52
1429	0.013167629181778846	0.003098902239289721	0.003086691755444895	0.94901449578836	-1	0	0	0.375	3	0.7777777777777778	7	0.55	0.3333333333333333	5	3	5	3	0	0.2	2	10	11	0.25	0.2222222222222222	0.5980269027782472	0.7024336009239783	0.6867130422675513	0.7494861494664742	0.5153026842526104	0.9399059693554571	0.6681702424362072	0.8275295377601093	0.2	0.4	0.0	0.003086691755444895	11
3171	0.011681921108687147	0.007073799159756095	0.007073676710872231	0.9701735092462642	-1	0	0	0.3333333333333333	3	0.8181818181818182	9	0.5416666666666666	0.45454545454545453	7	5	5	2	0	0.16666666666666666	2	12	13	0.16666666666666666	0.18181818181818182	0.5980269027782472	0.684691352458236	0.6867130422675513	0.7258220346508677	0.5153026842526104	0.9108715780067446	0.6681702424362072	0.7953947066556859	0.5714285714285714	0.2857142857142857	0.0	0.007073676710872231	11
4786	0.0014574884191648557	2.9559680980870224e-05	-2.9388313091988706e-05	0.996121775892308	-1	0	0	0.5	3	0.7142857142857143	5	0.5625	0	2	0	6	5	0	0.25	2	8	9	0.35714285714285715	0.2857142857142857	0	0	0	0	0	0	0	0	0	0	0	-2.9388313091988707e-06	4
4078	0.01235756698476104	0.007761167726109572	0.007750197015894042	0.9737004637946883	-1	0	0	0.3333333333333333	3	0.8181818181818182	9	0.5416666666666666	0.45454545454545453	7	5	5	3	0	0.16666666666666666	2	12	13	0.25	0.18181818181818182	0.5980269027782472	0.6914616768982217	0.6867130422675513	0.8284419638681348	0.5153026842526104	0.8672962649104591	0.6681702424362072	0.8052782304036935	0.14285714285714285	0.42857142857142855	0.0	0.007750197015894042	30
75	0.003362946950278214	0.0002175978192018442	-0.0002168851781143696	0.9985140820058981	-1	0	0	0.6	3	0.4	2	0.7777777777777778	0.2	4	1	2	1	0	1.0	3	3	7	0.2	0	0.49953760113586476	0.7862066604784832	0.30526838753364677	0.8966870768791079	0.4134349317104425	0.9247561465755908	0.7309794859274279	0.8798118935229604	1.0	0.25	0.0	-2.168851781143696e-05	16
2536	0.011699475933700442	0.007313432042431701	0.007311843479170222	0.9707175316879411	-1	0	0	0.3333333333333333	3	0.8181818181818182	9	0.5416666666666666	0.45454545454545453	7	5	5	2	0	0.16666666666666666	2	12	13	0.16666666666666666	0.18181818181818182	0.5980269027782472	0.684691352458236	0.6867130422675513	0.7258220346508677	0.5153026842526104	0.9108715780067446	0.6681702424362072	0.7953947066556859	0.5714285714285714	0.2857142857142857	0.0	0.007311843479170222	31
1813	0.01173202851001954	0.007501341090337167	0.007501113056966293	0.9741607176039724	-1	0	0	0.4	4	0.6666666666666666	8	0.5833333333333334	0.4166666666666667	8	5	5	2	0	0.16666666666666666	2	12	14	0.18181818181818182	0.16666666666666666	0.5980269027782472	0.717476127958492	0.6867130422675513	0.7845165719055518	0.5153026842526104	0.9328649438059847	0.6681702424362072	0.8345980232074803	0.5625	0.25	0.0	0.007501113056966293	41
1065	0.000747473363996206	0.0006860188084354659	0.0006859074675693725	0.9920859613151337	-1	0	0	0.5	1	1.0	1	1.0	1.0	1	1	1	0	0	0.3333333333333333	1	3	3	0.0	0	0.3620843532080108	0.5	0.7767817107515312	0.5	0.4203214691560372	0.5	0.8621329017217714	0.5	0	0	0.0	0.0006859074675693725	24
4129	0.008735010003618378	0.005820822415136267	0.005820688151144166	0.9685316098818559	-1	0	0	0.4444444444444444	4	0.6363636363636364	7	0.5909090909090909	0.36363636363636365	6	4	6	3	0	0.18181818181818182	2	11	13	0.21428571428571427	0.18181818181818182	0.5980269027782472	0.5817074479097194	0.6867130422675513	0.6224207711919738	0.5153026842526104	0.8874007996434388	0.6681702424362072	0.7240608121657756	0.16666666666666666	0.3333333333333333	0.0	0.005820688151144166	3
1834	0.0007207219608639496	4.300945061998818e-06	-6.63022074519911e-08	0.9972389240656453	-1	0	0	0.75	3	0.5	2	0.75	0	2	0	3	2	0	0.5	2	4	6	0.25	0.5	0	0	0	0	0	0	0	0	0	0	0	-6.6302207451991104e-09	2
774	0.0007685248576662806	0.0006906653785791766	0.0006905663857569243	0.9913912348299277	-1	0	0	0.5	1	1.0	1	1.0	1.0	1	1	1	0	0	0.3333333333333333	1	3	3	0.0	0	0.3620843532080108	0.5	0.7767817107515312	0.5	0.39196040256179004	0.5	0.868576016233133	0.5	0	0	0.0	0.0006905663857569243	103
4443	0.012114973162827482	0.009652104428980271	0.009652094621609987	0.9667690038305323	-1	0	0	0.4444444444444444	4	0.6363636363636364	7	0.5909090909090909	0.36363636363636365	6	4	6	3	0	0.18181818181818182	2	11	13	0.21428571428571427	0.18181818181818182	0.5980269027782472	0.6703043633653712	0.6867130422675513	0.7485491769606558	0.5153026842526104	0.8658259832305366	0.6681702424362072	0.7723565892203718	0.16666666666666666	0.3333333333333333	0.0	0.009652094621609987	16
3966	0.011118595164770989	0.008178103411040983	0.008162633941491039	0.9724620093756504	-1	0	0	0.3333333333333333	3	0.8181818181818182	9	0.5416666666666666	0.45454545454545453	7	5	5	3	0	0.16666666666666666	2	12	13	0.25	0.18181818181818182	0.5980269027782472	0.6914616768982217	0.6867130422675513	0.803367784192328	0.5153026842526104	0.8690720946382544	0.6681702424362072	0.7972303137922063	0.14285714285714285	0.2857142857142857	0.0	0.008162633941491039	51
3445	0.011064997947648082	0.007051909650429913	0.007051355204550601	0.9745243311833776	-1	0	0	0.3333333333333333	3	0.8181818181818182	9	0.5416666666666666	0.45454545454545453	7	5	5	3	0	0.16666666666666666	2	12	13	0.25	0.18181818181818182	0.5980269027782472	0.684691352458236	0.6867130422675513	0.803367784192328	0.5153026842526104	0.8690720946382544	0.6681702424362072	0.7955251796832289	0.14285714285714285	0.2857142857142857	0.0	0.007051355204550601	19
4133	0.011256499965519804	0.00741451386434615	0.007414113605959127	0.9741655489985264	-1	0	0	0.3333333333333333	3	0.8181818181818182	9	0.5416666666666666	0.45454545454545453	7	5	5	3	0	0.16666666666666666	2	12	13	0.25	0.18181818181818182	0.5980269027782472	0.6914616768982217	0.6867130422675513	0.803367784192328	0.5153026842526104	0.8690720946382544	0.6681702424362072	0.7972303137922063	0.14285714285714285	0.2857142857142857	0.0	0.007414113605959127	13
3239	0.011423351630546448	0.0077082995391681555	0.007707401741578894	0.9741549942929593	-1	0	0	0.3333333333333333	3	0.8181818181818182	9	0.5416666666666666	0.45454545454545453	7	5	5	4	0	0.16666666666666666	2	12	13	0.3333333333333333	0.18181818181818182	0.5980269027782472	0.684691352458236	0.6867130422675513	0.803367784192328	0.5153026842526104	0.9108715780067446	0.6681702424362072	0.8179330172455375	0.21428571428571427	0.2857142857142857	0.0	0.007707401741578894	10
2837	0.0111089643753853	0.006970244960582078	0.006970000771270164	0.97509301437835	-1	0	0	0.3333333333333333	3	0.8181818181818182	9	0.5416666666666666	0.45454545454545453	7	5	5	4	0	0.16666666666666666	2	12	13	0.3333333333333333	0.18181818181818182	0.5980269027782472	0.684691352458236	0.6867130422675513	0.7258220346508677	0.5153026842526104	0.9108715780067446	0.6681702424362072	0.7953947066556859	0.14285714285714285	0.2857142857142857	0.0	0.006970000771270164	10
2175	0.011629288980707683	0.007498345664446517	0.007498323372655362	0.9725956773149625	-1	0	0	0.4	4	0.6666666666666666	8	0.5833333333333334	0.4166666666666667	8	5	5	2	0	0.16666666666666666	2	12	14	0.18181818181818182	0.16666666666666666	0.5980269027782472	0.717476127958492	0.6867130422675513	0.7845165719055518	0.5153026842526104	0.9328649438059847	0.6681702424362072	0.8345980232074803	0.5625	0.125	0.0	0.007498323372655362	23
1209	0.0013465350626679883	0.00012781311885614908	0.00012391099433934876	0.993714693306845	-1	0	0	0.5	2	0.6666666666666666	2	0.8333333333333334	0.3333333333333333	2	1	2	0	0	0.6666666666666666	2	3	5	0.0	0	0.3700283713196213	0.5198496075635063	0.6543174489809038	0.8388164700834041	0.5320809836574387	0.978678216961542	0.9278255706790198	0.864336825213736	0	0	0.0	0.00012391099433934876	11
1588	0.015363192202876658	0.002529468563882826	0.002528909592355764	0.9492924646798235	-1	0	0	0.375	3	0.7777777777777778	7	0.55	0.5555555555555556	7	5	3	2	0	0.2	2	10	11	0.25	0.2222222222222222	0.5980269027782472	0.684691352458236	0.6867130422675513	0.7258220346508677	0.5153026842526104	0.9108715780067446	0.6681702424362072	0.7953947066556859	0.5714285714285714	0.2857142857142857	0.0	0.002528909592355764	12
29	0.01020744264552881	0.001331609648261085	-0.00018419027395736229	0.9728597584137969	-1	0.5	1	0.5714285714285714	4	0.625	5	0.3333333333333333	0.625	9	5	0	0	0	0.8333333333333334	6	5	10	0.0	0.8	0.3977058684393519	0.9569474770428797	0.7265493195569916	0.8496624673982803	0.564603562047653	0.9201028541642725	0.9217064944202994	0.9187644185717576	0	0	0.0	-1.8419027395736227e-05	32
2046	0.00931868114869529	0.005793138502413931	0.005792973807613381	0.9743617996272799	-1	0	0	0.3	3	0.8333333333333334	10	0.5384615384615384	0.4166666666666667	7	5	6	3	0	0.15384615384615385	2	13	14	0.21428571428571427	0.16666666666666666	0.5980269027782472	0.7110162357654483	0.6867130422675513	0.7258220346508677	0.5153026842526104	0.9108715780067446	0.6681702424362072	0.8020873825984273	0.14285714285714285	0.2857142857142857	0.0	0.005792973807613381	28
510	9.12326542952594e-09	8.055440592392947e-09	5.1204922916530034e-09	0.999998549217571	-1	0	0	0.6666666666666666	2	0.5	1	0.6666666666666666	0	0	0	3	0	0	0.6666666666666666	3	2	4	0.0	0.6666666666666666	0	0	0	0	0	0	0	0	0	0	0	-0.1	0
3416	0.011952751688879385	0.007453607078896202	0.007453571111351748	0.973490086543462	-1	0	0	0.4	4	0.6666666666666666	8	0.5833333333333334	0.4166666666666667	8	5	5	1	0	0.16666666666666666	2	12	14	0.09090909090909091	0.16666666666666666	0.5980269027782472	0.717476127958492	0.6867130422675513	0.7845165719055518	0.5153026842526104	0.9230408844247646	0.6681702424362072	0.8277151473555013	1.0	0.25	0.0	0.007453571111351748	25
2067	0.011019294394470799	0.00752349442723075	0.007523398464939503	0.9732857180945824	-1	0	0	0.4	4	0.6666666666666666	8	0.5833333333333334	0.4166666666666667	8	5	5	2	0	0.16666666666666666	2	12	14	0.18181818181818182	0.16666666666666666	0.5980269027782472	0.717476127958492	0.6867130422675513	0.7845165719055518	0.5153026842526104	0.9328649438059847	0.6681702424362072	0.8345980232074803	0.5625	0.25	0.0	0.007523398464939503	30
4490	0.010265159835870119	0.005857632374606006	0.0058568884310365825	0.9685279678625301	-1	0	0	0.6	6	0.38461538461538464	5	0.6818181818181818	0.23076923076923078	7	3	7	1	0	0.18181818181818182	2	11	15	0.07142857142857142	0.15384615384615385	0.5980269027782472	0.6565102241462308	0.6867130422675513	0.8323649319189255	0.5153026842526104	0.9281104715387477	0.8102751904046267	0.8324039024211766	1.0	0.42857142857142855	0.0	0.0058568884310365825	6
1098	0.0014756144308443145	0.00016196540679705654	0.00015985419636716105	0.9843134821537134	-1	0	0	0.3333333333333333	1	1.0	2	1.0	1.0	2	2	1	1	0	0.25	1	4	4	0.16666666666666666	0	0.508111681274524	0.7107752514019751	0.5889334060744232	0.7266707476205675	0.48906234940085314	0.5652269960558769	0.6224867899927989	0.6710896047776678	1.0	0.5	0.0	0.00015985419636716105	9
1754	0.012219840756624141	0.003371742185437182	0.0033713146033204204	0.9478815951784164	-1	0	0	0.375	3	0.7777777777777778	7	0.55	0.3333333333333333	5	3	5	3	0	0.2	2	10	11	0.25	0.2222222222222222	0.5980269027782472	0.7024336009239783	0.6867130422675513	0.7889663704667678	0.5153026842526104	0.9399059693554571	0.6681702424362072	0.8378743281037228	0.2	0.4	0.0	0.0033713146033204204	53
1221	0.006751755426251286	0.00291868316688067	0.002916293951931325	0.96905462330932	-1	0	0	0.42857142857142855	3	0.75	6	0.5555555555555556	0.25	4	2	5	3	0	0.2222222222222222	2	9	10	0.25	0.25	0.5571898201884112	0.7107627361696774	0.6867130422675513	0.8558083266040041	0.5153026842526104	0.955813627470678	0.8432297256552269	0.8719204832715376	0.5	0.5	0.0	0.002916293951931325	94
2827	0.011650318338319131	0.007095200295944987	0.0070913644754466935	0.9747352502543951	-1	0	0	0.3333333333333333	3	0.8181818181818182	9	0.5416666666666666	0.45454545454545453	7	5	5	4	0	0.16666666666666666	2	12	13	0.3333333333333333	0.18181818181818182	0.5980269027782472	0.684691352458236	0.6867130422675513	0.7258220346508677	0.5153026842526104	0.9108715780067446	0.6681702424362072	0.7953947066556859	0.14285714285714285	0.42857142857142855	0.0	0.0070913644754466935	10
2425	0.010978712462365526	0.0075825873689628785	0.007582553774133571	0.972641206367099	-1	0	0	0.4	4	0.6666666666666666	8	0.5833333333333334	0.4166666666666667	8	5	5	2	0	0.16666666666666666	2	12	14	0.18181818181818182	0.16666666666666666	0.5980269027782472	0.717476127958492	0.6867130422675513	0.7845165719055518	0.5153026842526104	0.9230408844247646	0.6681702424362072	0.8277151473555013	0.5625	0.5	0.0	0.007582553774133571	16
2206	0.007246164025518833	0.0026238301348273743	0.0026235595410692768	0.9714322362855113	-1	0	0	0.3333333333333333	3	0.7272727272727273	8	0.5909090909090909	0.45454545454545453	7	5	5	1	0	0.18181818181818182	2	11	13	0.08333333333333333	0	0.5980269027782472	0.684691352458236	0.6867130422675513	0.761031529768238	0.5153026842526104	0.9108715780067446	0.6681702424362072	0.8052382207266284	1.0	0.2857142857142857	0.0	0.0026235595410692768	3
2048	0.011224806391268886	0.007361548033606148	0.007361533195270941	0.9730896219222644	-1	0	0	0.4	4	0.6666666666666666	8	0.5833333333333334	0.4166666666666667	8	5	5	2	0	0.16666666666666666	2	12	14	0.18181818181818182	0.16666666666666666	0.5980269027782472	0.717476127958492	0.6867130422675513	0.7845165719055518	0.5153026842526104	0.9328649438059847	0.6681702424362072	0.8345980232074803	0.5625	0.25	0.0	0.007361533195270941	73
1537	0.012384520958577734	0.0028893200304881727	0.002889207477874353	0.951109701271556	-1	0	0	0.375	3	0.7777777777777778	7	0.55	0.3333333333333333	5	3	5	3	0	0.2	2	10	11	0.25	0.2222222222222222	0.5980269027782472	0.7024336009239783	0.6867130422675513	0.7494861494664742	0.5153026842526104	0.9399059693554571	0.6681702424362072	0.8275295377601093	0.2	0.4	0.0	0.002889207477874353	85
4698	0.014412375882992233	0.01053338712650411	0.01053299899935096	0.9760671067705728	-1	0	0	0.4	4	0.6923076923076923	9	0.5769230769230769	0.38461538461538464	8	5	6	3	0	0.15384615384615385	2	13	15	0.23076923076923078	0.15384615384615385	0.5980269027782472	0.6523830721185752	0.6867130422675513	0.8108233343176868	0.5153026842526104	0.8914557785555851	0.6681702424362072	0.8016860926886473	0.125	0.5	0.0	0.01053299899935096	19
4535	0.014345098046911444	0.011037730844519108	0.011037649782498288	0.9720415547879796	-1	0	0	0.3	3	0.8333333333333334	10	0.5384615384615384	0.4166666666666667	7	5	6	4	0	0.15384615384615385	2	13	14	0.2857142857142857	0.16666666666666666	0.5980269027782472	0.6606559104343643	0.6867130422675513	0.733265344926107	0.5153026842526104	0.8494714998391484	0.6681702424362072	0.7569404155100453	0.14285714285714285	0.2857142857142857	0.0	0.011037649782498288	53
4852	0.014257983766061336	0.01235545569030224	0.012355439322365823	0.9715244313438761	-1	0	0	0.3	3	0.8333333333333334	10	0.5384615384615384	0.4166666666666667	7	5	6	4	0	0.15384615384615385	2	13	14	0.2857142857142857	0.16666666666666666	0.5980269027782472	0.6606559104343643	0.6867130422675513	0.733265344926107	0.5153026842526104	0.8494714998391484	0.6681702424362072	0.7569404155100453	0.14285714285714285	0.2857142857142857	0.0	0.012355439322365823	28
3172	0.011732118121598842	0.007105032787777878	0.007104269120035736	0.9729064283745897	-1	0	0	0.4	4	0.6666666666666666	8	0.5833333333333334	0.4166666666666667	8	5	5	1	0	0.16666666666666666	2	12	14	0.09090909090909091	0.16666666666666666	0.5980269027782472	0.8577459399475132	0.6867130422675513	0.8375567024562584	0.5153026842526104	0.9193979717322939	0.6681702424362072	0.8762096724555327	1.0	0.25	0.0	0.007104269120035736	6
3059	0.01171317700277	0.007748129727081218	0.007738707003475305	0.9734001264493224	-1	0	0	0.3333333333333333	3	0.8181818181818182	9	0.5416666666666666	0.45454545454545453	7	5	5	3	0	0.16666666666666666	2	12	13	0.25	0.18181818181818182	0.5980269027782472	0.6914616768982217	0.6867130422675513	0.803367784192328	0.5153026842526104	0.8690720946382544	0.6681702424362072	0.7972303137922063	0.14285714285714285	0.2857142857142857	0.0	0.007738707003475305	52
4324	0.02217027527205297	0.005764629718965119	0.0057632389200301505	0.943501331660804	-1	0	0	0.4	4	0.6666666666666666	8	0.5833333333333334	0.6666666666666666	9	8	4	2	0	0.16666666666666666	2	12	14	0.18181818181818182	0.16666666666666666	0.5980269027782472	0.643116708870081	0.6867130422675513	0.6939077902531334	0.5153026842526104	0.925689083497479	0.7462662603440082	0.7874936683991992	0.5555555555555556	0.2222222222222222	0.0	0.0057632389200301505	2
1740	0.0006529555273530298	2.982228194357549e-05	-8.121175614086902e-07	0.9976552747034639	-1	0	0	1.0	2	0.0	0	0.75	0	1	0	1	2	0	1.0	2	2	3	0.4	0	0	0	0	0	0	0	0	0	0	0	0	-8.121175614086902e-08	2
3563	0.004292541834378995	0.0007505509324534213	0.0007060229114129092	0.9869012175203487	-1	0	0	0.6666666666666666	4	0.42857142857142855	3	0.6428571428571429	0.14285714285714285	3	1	5	1	0	0.2857142857142857	2	7	9	0.08333333333333333	0.2857142857142857	0.5163527375985753	0.7126433697324671	0.6369217748189302	0.7737459933801938	0.5153026842526104	0.9609725239384398	0.9088913382408722	0.8557595128957276	1.0	0.6666666666666666	0.0	0.0007060229114129092	2
4261	0.011496291035701248	0.007734825346650801	0.007725431743268	0.973403367571697	-1	0	0	0.3333333333333333	3	0.8181818181818182	9	0.5416666666666666	0.45454545454545453	7	5	5	3	0	0.16666666666666666	2	12	13	0.25	0.18181818181818182	0.5980269027782472	0.6914616768982217	0.6867130422675513	0.803367784192328	0.5153026842526104	0.8690720946382544	0.6681702424362072	0.7972303137922063	0.14285714285714285	0.2857142857142857	0.0	0.007725431743268	17
914	0.0007433205423646911	0.0006896247860525457	0.0006895285036045401	0.9911973968480726	-1	0	0	0.5	1	1.0	1	1.0	1.0	1	1	1	0	0	0.3333333333333333	1	3	3	0.0	0	0.3620843532080108	0.5	0.7767817107515312	0.5	0.4203214691560372	0.5	0.8621329017217714	0.5	0	0	0.0	0.0006895285036045401	61
1572	0.012245183180990243	0.0033160344990985115	0.003313426910855401	0.9493637772411085	-1	0	0	0.375	3	0.7777777777777778	7	0.55	0.3333333333333333	5	3	5	3	0	0.2	2	10	11	0.25	0.2222222222222222	0.5980269027782472	0.7024336009239783	0.6867130422675513	0.7494861494664742	0.5153026842526104	0.9399059693554571	0.6681702424362072	0.8275295377601093	0.2	0.4	0.0	0.003313426910855401	63
4121	0.011369198076724138	0.007688730531119419	0.007680530262140451	0.9734783645610597	-1	0	0	0.3333333333333333	3	0.8181818181818182	9	0.5416666666666666	0.45454545454545453	7	5	5	3	0	0.16666666666666666	2	12	13	0.25	0.18181818181818182	0.5980269027782472	0.6914616768982217	0.6867130422675513	0.803367784192328	0.5153026842526104	0.8690720946382544	0.6681702424362072	0.7972303137922063	0.14285714285714285	0.2857142857142857	0.0	0.007680530262140451	26
4636	0.014499297277231522	0.011483378631726106	0.011483327975148245	0.9721852020834406	-1	0	0	0.3	3	0.8333333333333334	10	0.5384615384615384	0.4166666666666667	7	5	6	4	0	0.15384615384615385	2	13	14	0.2857142857142857	0.16666666666666666	0.5980269027782472	0.6606559104343643	0.6867130422675513	0.733265344926107	0.5153026842526104	0.8494714998391484	0.6681702424362072	0.7569404155100453	0.14285714285714285	0.2857142857142857	0.0	0.011483327975148245	57
3684	0.011724011055448994	0.007876462820601386	0.007876430953466204	0.9728372014990349	-1	0	0	0.4	4	0.6666666666666666	8	0.5833333333333334	0.4166666666666667	8	5	5	1	0	0.16666666666666666	2	12	14	0.09090909090909091	0.16666666666666666	0.5980269027782472	0.717476127958492	0.6867130422675513	0.7845165719055518	0.5153026842526104	0.9230408844247646	0.6681702424362072	0.8277151473555013	1.0	0.25	0.0	0.007876430953466204	12
1436	0.016507954840271677	0.0047914539006849045	0.00242215679214089	0.7807610442208438	-1	0	0	0.375	3	0.7777777777777778	7	0.55	0.3333333333333333	5	3	5	3	0	0.2	2	10	11	0.25	0.2222222222222222	0.5980269027782472	0.7024336009239783	0.6867130422675513	0.7494861494664742	0.5153026842526104	0.9043529956000403	0.6681702424362072	0.8022548906771854	0.2	0.4	0.0	0.00242215679214089	10
1016	0.0008385576037434747	0.0008171551442929944	0.0008170782416512961	0.9912392383508484	-1	0	0	0.5	1	1.0	1	1.0	1.0	1	1	1	1	0	0.3333333333333333	1	3	3	0.16666666666666666	0	0.4181964597708007	0.5	0.40619263722091076	0.5	0.8185019789594585	0.5	0.8716893024986619	0.5	1.0	0	0.0	0.0008170782416512961	92
2160	0.011453369754545127	0.007422481736484227	0.007422457200271283	0.9739742063130891	-1	0	0	0.4	4	0.6666666666666666	8	0.5833333333333334	0.4166666666666667	8	5	5	2	0	0.16666666666666666	2	12	14	0.18181818181818182	0.16666666666666666	0.5980269027782472	0.717476127958492	0.6867130422675513	0.7845165719055518	0.5153026842526104	0.9328649438059847	0.6681702424362072	0.8345980232074803	0.5625	0.25	0.0	0.007422457200271283	48
4743	0.014765500905814534	0.011243200755782641	0.01124319573073322	0.9727924484156922	-1	0	0	0.3	3	0.8333333333333334	10	0.5384615384615384	0.4166666666666667	7	5	6	4	0	0.15384615384615385	2	13	14	0.2857142857142857	0.16666666666666666	0.5980269027782472	0.6606559104343643	0.6867130422675513	0.733265344926107	0.5153026842526104	0.8494714998391484	0.6681702424362072	0.7569404155100453	0.14285714285714285	0.2857142857142857	0.0	0.01124319573073322	25
2587	0.011079410696187184	0.007404827508776406	0.00739906050889508	0.9736315863659872	-1	0	0	0.4	4	0.6666666666666666	8	0.5833333333333334	0.4166666666666667	8	5	5	2	0	0.16666666666666666	2	12	14	0.18181818181818182	0.16666666666666666	0.5980269027782472	0.717476127958492	0.6867130422675513	0.8291328920672455	0.5153026842526104	0.9328649438059847	0.6681702424362072	0.8473985727092881	0.5625	0.25	0.0	0.00739906050889508	35
540	0.0009019513223375459	0.00020198800899268768	0.0002019861147071977	0.9975127039999682	-1	0	0	1.0	1	0	0	1.0	0	1	0	0	0	0	0.5	1	2	2	0.0	0	0	0	0	0	0	0	0	0	0	0	0	0.0002019861147071977	19
1317	0.007090605123857261	0.0027541005946561292	0.002749778020268847	0.96881030158852	-1	0	0	0.42857142857142855	3	0.75	6	0.5555555555555556	0.25	4	2	5	3	0	0.2222222222222222	2	9	10	0.25	0.25	0.5571898201884112	0.7107627361696774	0.6618174085432408	0.7627233402947292	0.5153026842526104	0.955813627470678	0.8175814564234073	0.8473072275827267	0.25	0.5	0.0	0.002749778020268847	17
436	0.0006874953582392058	0.0002279834301928672	0.00022796065704272297	0.9968676917231745	-1	0	0	0.6666666666666666	2	0.5	1	0.6666666666666666	0.5	3	1	0	0	0	0.6666666666666666	2	3	4	0.0	0	0.3884623463011744	0.9682112816497555	0.7231781715432966	0.7213655562219639	0.8387118611158766	0.9770758147406268	0.951080959556575	0.9374180235978952	0	0	0.0	0.00022796065704272297	11
1765	0.01277727159951975	0.0029878120478299052	0.0029779503685788463	0.9523658893712831	-1	0	0	0.375	3	0.7777777777777778	7	0.55	0.3333333333333333	5	3	5	3	0	0.2	2	10	11	0.25	0.2222222222222222	0.5980269027782472	0.7024336009239783	0.6867130422675513	0.7494861494664742	0.5153026842526104	0.9399059693554571	0.6681702424362072	0.8275295377601093	0.2	0.4	0.0	0.0029779503685788463	9
731	0.0010434343698371242	0.0002490134433872347	0.00024900988426494644	0.9973859270461658	-1	0	0	1.0	1	0	0	1.0	0	1	0	0	0	0	0.5	1	2	2	0.0	0	0	0	0	0	0	0	0	0	0	0	0	0.00024900988426494644	14
1153	0.0008583285182671695	0.0008054833503227713	0.0008054136620231825	0.9914401777389459	-1	0	0	0.5	1	1.0	1	1.0	1.0	1	1	1	1	0	0.3333333333333333	1	3	3	0.16666666666666666	0	0.4181964597708007	0.5	0.40619263722091076	0.5	0.8185019789594585	0.5	0.8716893024986619	0.5	1.0	0	0.0	0.0008054136620231825	34
597	0.0010449690610178832	0.0002837927710054754	0.0002837886565011003	0.9970524873729351	-1	0	0	1.0	1	0	0	1.0	0	1	0	0	0	0	0.5	1	2	2	0.0	0	0	0	0	0	0	0	0	0	0	0	0	0.0002837886565011003	51
930	0.0034599386081105303	0.001572039489524537	0.000962986397007943	0.9957663941331528	-1	0	0	0.6666666666666666	2	0.5	1	0.6666666666666666	0.5	3	1	0	2	0	0.6666666666666666	3	2	4	1.0	0	0.9905032790357134	0.5329289970761781	0.36876530980799493	0.9374410374302881	0.18584104569425489	0.8787503903443383	0.9722144557792026	0.8329295679074993	0.6666666666666666	0.3333333333333333	0.0	0.000962986397007943	98
4343	0.011650070398100877	0.0072998627012302595	0.007298524745768604	0.9733592392716741	-1	0	0	0.3333333333333333	3	0.8181818181818182	9	0.5416666666666666	0.45454545454545453	7	5	5	3	0	0.16666666666666666	2	12	13	0.25	0.18181818181818182	0.5980269027782472	0.684691352458236	0.6867130422675513	0.7792138980815799	0.5153026842526104	0.8907760196538198	0.6681702424362072	0.7987338974270994	0.14285714285714285	0.2857142857142857	0.0	0.007298524745768604	7
1742	0.012365920905950525	0.002858779099996095	0.0028572846341639573	0.9543297463691991	-1	0	0	0.375	3	0.7777777777777778	7	0.55	0.3333333333333333	5	3	5	3	0	0.2	2	10	11	0.25	0.2222222222222222	0.5980269027782472	0.7024336009239783	0.6867130422675513	0.7494861494664742	0.5153026842526104	0.9399059693554571	0.6681702424362072	0.8275295377601093	0.2	0.4	0.0	0.0028572846341639573	27
3935	0.010809044712731145	0.0075772375816993125	0.007576929815075324	0.9723946066744614	-1	0	0	0.3333333333333333	3	0.8181818181818182	9	0.5416666666666666	0.45454545454545453	6	5	6	3	0	0.16666666666666666	2	12	13	0.2	0.18181818181818182	0.5980269027782472	0.602306778019851	0.6867130422675513	0.8990352147578003	0.5153026842526104	0.7034342240647408	0.6681702424362072	0.7604437548859807	0.16666666666666666	0.3333333333333333	0.0	0.007576929815075324	2
4039	0.0116680388470647	0.007674522294883532	0.007674455617851751	0.9725082716504209	-1	0	0	0.3333333333333333	3	0.8181818181818182	9	0.5416666666666666	0.45454545454545453	7	5	5	3	0	0.16666666666666666	2	12	13	0.25	0.18181818181818182	0.5980269027782472	0.6914616768982217	0.6867130422675513	0.803367784192328	0.5153026842526104	0.8690720946382544	0.6681702424362072	0.7972303137922063	0.14285714285714285	0.2857142857142857	0.0	0.007674455617851751	39
3413	0.010751054148033679	0.006803403080762696	0.0068033762753069195	0.9743865887215629	-1	0	0	0.4	4	0.6666666666666666	8	0.5833333333333334	0.4166666666666667	8	5	5	2	0	0.16666666666666666	2	12	14	0.18181818181818182	0.16666666666666666	0.5980269027782472	0.717476127958492	0.6867130422675513	0.8326203758299259	0.5153026842526104	0.9328649438059847	0.6681702424362072	0.8484653190028991	0.625	0.25	0.0	0.0068033762753069195	11
384	0.0011314977230617836	0.00018926067437051338	0.00018924484117433058	0.996660853830414	-1	0	0	1.0	2	0.0	0	0.75	0	1	0	1	0	0	1.0	2	2	3	0.0	0	0	0	0	0	0	0	0	0	0	0	0	0.00018924484117433058	22
2218	0.01172866418540625	0.007819305402160534	0.007818103730493851	0.9734704737278026	-1	0	0	0.4	4	0.6666666666666666	8	0.5833333333333334	0.4166666666666667	8	5	5	2	0	0.16666666666666666	2	12	14	0.18181818181818182	0.16666666666666666	0.5980269027782472	0.717476127958492	0.6867130422675513	0.7845165719055518	0.5153026842526104	0.9328649438059847	0.6681702424362072	0.8345980232074803	0.5625	0.25	0.0	0.007818103730493851	34
259	3.8099963663861124e-06	7.545586669938695e-08	-5.8378037608819784e-08	0.9999987260183207	-1	0	0	1.0	2	0.0	0	0.75	0	2	0	0	2	0	1.0	2	2	3	1.0	0	0	0	0	0	0	0	0	0	0	0	0	-5.837803760881978e-09	6
4247	0.000595690569480301	2.5148150567090023e-05	-1.7424806632432775e-06	0.997577600533389	-1	0	0	1.0	2	0.0	0	0.75	0	2	0	0	2	0	1.0	2	2	3	1.0	0	0	0	0	0	0	0	0	0	0	0	0	-1.7424806632432774e-07	4
5049	0.01486312661877594	0.012706912503526874	0.012706907613994614	0.9707394272429238	-1	0	0	0.3	3	0.8333333333333334	10	0.5384615384615384	0.4166666666666667	7	5	6	4	0	0.15384615384615385	2	13	14	0.2857142857142857	0.16666666666666666	0.5980269027782472	0.6606559104343643	0.6867130422675513	0.733265344926107	0.5153026842526104	0.8494714998391484	0.6681702424362072	0.7569404155100453	0.14285714285714285	0.2857142857142857	0.0	0.012706907613994614	13
2168	0.011555874734401485	0.007501341090337167	0.007501113056966293	0.9741607176039724	-1	0	0	0.4	4	0.6666666666666666	8	0.5833333333333334	0.4166666666666667	8	5	5	2	0	0.16666666666666666	2	12	14	0.18181818181818182	0.16666666666666666	0.5980269027782472	0.717476127958492	0.6867130422675513	0.7845165719055518	0.5153026842526104	0.9328649438059847	0.6681702424362072	0.8345980232074803	0.5625	0.25	0.0	0.007501113056966293	85
2415	0.011734938706427403	0.008104838106434586	0.008094988305733042	0.972091637704666	-1	0	0	0.3333333333333333	3	0.8181818181818182	9	0.5416666666666666	0.45454545454545453	7	5	5	4	0	0.16666666666666666	2	12	13	0.3333333333333333	0.18181818181818182	0.5980269027782472	0.8471562977560982	0.6867130422675513	0.8259447520025422	0.5153026842526104	0.9108715780067446	0.6681702424362072	0.8658379508546332	0.14285714285714285	0.2857142857142857	0.0	0.008094988305733042	121
3333	0.011490304740398211	0.007099461752997226	0.007099310771699628	0.9736524804210938	-1	0	0	0.4	4	0.6666666666666666	8	0.5833333333333334	0.4166666666666667	8	5	5	2	0	0.16666666666666666	2	12	14	0.18181818181818182	0.16666666666666666	0.5980269027782472	0.8577459399475132	0.6867130422675513	0.8431217106862461	0.5153026842526104	0.9328649438059847	0.6681702424362072	0.8845896153621322	0.625	0.125	0.0	0.007099310771699628	9
2197	0.010851449147127833	0.006778946985172901	0.0067788070687898475	0.9753074239729809	-1	0	0	0.4	4	0.6666666666666666	8	0.5833333333333334	0.4166666666666667	8	5	5	2	0	0.16666666666666666	2	12	14	0.18181818181818182	0.16666666666666666	0.5980269027782472	0.717476127958492	0.6867130422675513	0.8578177535711652	0.5153026842526104	0.9328649438059847	0.6681702424362072	0.8565514033230519	0.5625	0.25	0.0	0.0067788070687898475	23
2090	0.01160052767965885	0.007307220655237642	0.007307213667604686	0.9748042372361158	-1	0	0	0.4	4	0.6666666666666666	8	0.5833333333333334	0.4166666666666667	8	5	5	2	0	0.16666666666666666	2	12	14	0.18181818181818182	0.16666666666666666	0.5980269027782472	0.717476127958492	0.6867130422675513	0.7845165719055518	0.5153026842526104	0.9230408844247646	0.6681702424362072	0.8277151473555013	0.5625	0.5	0.0	0.007307213667604686	23
772	0.0009635765493835731	0.0001803971569938547	0.00018039414570144194	0.997387910805887	-1	0	0	1.0	1	0	0	1.0	0	1	0	0	0	0	0.5	1	2	2	0.0	0	0	0	0	0	0	0	0	0	0	0	0	0.00018039414570144194	20
1920	0.011808814050229297	0.003147138273405517	0.0031470961562137783	0.9500625078013729	-1	0	0	0.5	3	0.7142857142857143	5	0.5625	0.42857142857142855	5	3	3	3	0	0.25	2	8	9	0.375	0.2857142857142857	0.5980269027782472	0.7024336009239783	0.6867130422675513	0.7494861494664742	0.5153026842526104	0.9399059693554571	0.6681702424362072	0.8275295377601093	0.2	0.4	0.0	0.0031470961562137783	6
3800	0.011535948891984803	0.00819007736916724	0.008190029208048327	0.9708121851085296	-1	0	0	0.3333333333333333	3	0.8181818181818182	9	0.5416666666666666	0.45454545454545453	7	5	5	3	0	0.16666666666666666	2	12	13	0.25	0.18181818181818182	0.5980269027782472	0.6914616768982217	0.6867130422675513	0.803367784192328	0.5153026842526104	0.8690720946382544	0.6681702424362072	0.7972303137922063	0.14285714285714285	0.2857142857142857	0.0	0.008190029208048327	31
73	0.0009958703788130402	0.0004045467446665479	-2.803211215079542e-06	0.9892782058096943	-1	0	0	0.5	1	1.0	1	1.0	1.0	2	1	0	1	0	0.3333333333333333	3	1	3	0.3333333333333333	0	0.7796149749252268	0.8686311316007292	0.9090742071430802	0.5274893925924593	0.39956696267860037	0.944593134697725	0.9307740982791198	0.8336439814608442	1.0	0.5	0.0	-2.803211215079542e-07	31
634	0.0008034837387329431	0.00044356338137912084	0.00044350586448326624	0.9876498159935561	-1	0	0	0.6666666666666666	2	0.5	1	0.6666666666666666	0.5	2	1	1	2	0	0.6666666666666666	2	3	4	0.4	0	0.8720412699785232	0.7675699259247268	0.43074119134683136	0.7415089165128906	0.260340056330607	0.6780860899195847	0.9315445898833791	0.7306295030071156	0.75	0.5	0.19691936127301365	0.00044350586448326624	21
3227	0.011160071692749395	0.007341668199695561	0.007341200875038396	0.9742820636785222	-1	0	0	0.3333333333333333	3	0.8181818181818182	9	0.5416666666666666	0.45454545454545453	7	5	5	4	0	0.16666666666666666	2	12	13	0.3333333333333333	0.18181818181818182	0.5980269027782472	0.684691352458236	0.6867130422675513	0.7258220346508677	0.5153026842526104	0.9108715780067446	0.6681702424362072	0.7953947066556859	0.14285714285714285	0.2857142857142857	0.0	0.007341200875038396	19
2541	0.011386102293819571	0.007110002750916339	0.007109928945534936	0.9746511163278613	-1	0	0	0.4	4	0.6666666666666666	8	0.5833333333333334	0.4166666666666667	8	5	5	2	0	0.16666666666666666	2	12	14	0.18181818181818182	0.16666666666666666	0.5980269027782472	0.717476127958492	0.6867130422675513	0.7845165719055518	0.5153026842526104	0.9328649438059847	0.6681702424362072	0.8345980232074803	0.5625	0.25	0.0	0.007109928945534936	17
1678	0.012570847427441688	0.003177222817709572	0.003167257807255904	0.9485679814354486	-1	0	0	0.375	3	0.7777777777777778	7	0.55	0.3333333333333333	5	3	5	3	0	0.2	2	10	11	0.25	0.2222222222222222	0.5980269027782472	0.7024336009239783	0.6867130422675513	0.7494861494664742	0.5153026842526104	0.9399059693554571	0.6681702424362072	0.8275295377601093	0.2	0.4	0.0	0.003167257807255904	9
2420	0.010697793360526096	0.007152570990205889	0.007152385206476367	0.9732310292359465	-1	0	0	0.4	4	0.6666666666666666	8	0.5833333333333334	0.4166666666666667	8	5	5	2	0	0.16666666666666666	2	12	14	0.18181818181818182	0.16666666666666666	0.5980269027782472	0.717476127958492	0.6867130422675513	0.8326203758299259	0.5153026842526104	0.9328649438059847	0.6681702424362072	0.8484653190028991	0.625	0.25	0.0	0.007152385206476367	23
1481	0.0010029892213756905	1.3557775534228563e-05	1.1030570787527559e-06	0.9970963886633444	-1	0	0	0.75	3	0.3333333333333333	1	0.625	0	2	0	2	2	0	0.5	2	4	5	0.3333333333333333	0.6666666666666666	0	0	0	0	0	0	0	0	0	0	0	1.1030570787527559e-06	2
3106	0.01222143034235039	0.007565609019811628	0.007563243353565235	0.9725122357173592	-1	0	0	0.4	4	0.6666666666666666	8	0.5833333333333334	0.4166666666666667	8	5	5	1	0	0.16666666666666666	2	12	14	0.09090909090909091	0.16666666666666666	0.5980269027782472	0.8577459399475132	0.6867130422675513	0.8375567024562584	0.5153026842526104	0.9193979717322939	0.6681702424362072	0.8762096724555327	1.0	0.25	0.0	0.007563243353565235	15
1562	0.014383112384529599	0.004904221622822107	0.002984319972968273	0.7837812212172534	-1	0	0	0.375	3	0.7777777777777778	7	0.55	0.3333333333333333	5	3	5	3	0	0.2	2	10	11	0.25	0.2222222222222222	0.5980269027782472	0.7024336009239783	0.6867130422675513	0.7494861494664742	0.5153026842526104	0.9399059693554571	0.6681702424362072	0.8275295377601093	0.2	0.4	0.0	0.002984319972968273	12
1383	0.0008365788573861484	0.0008511177318019304	6.001591891564974e-06	0.989400152976874	-1	0	0	0.5	1	1.0	1	1.0	1.0	1	1	1	1	0	0.3333333333333333	3	1	3	0.16666666666666666	0	0.5163527375985753	0.5	0.46699950949816155	0.5	0.7119739636880522	0.5	0.7422811634514574	0.5	1.0	1.0	0.0	6.001591891564974e-06	9
701	0.04115798634436128	0.0009575662954527763	0.00012649399933582626	0.9336117981636842	-1	0	0	0.3	3	0.7692307692307693	10	0.42857142857142855	0.6153846153846154	11	8	3	4	0	0.7142857142857143	5	7	15	0.5714285714285714	0.16666666666666666	0.44106877888669704	0.9523873252833368	0.6970535541873769	0.9411161050289136	0.7506139171746116	0.8456334421755579	0.8500652885463716	0.9233936659285916	0.3181818181818182	0.5454545454545454	0.0	0.00012649399933582626	11
4056	0.011446741891673709	0.007291410346909474	0.007291299439365195	0.972639761837389	-1	0	0	0.3333333333333333	3	0.8181818181818182	9	0.5416666666666666	0.45454545454545453	7	5	5	4	0	0.16666666666666666	2	12	13	0.3333333333333333	0.18181818181818182	0.5980269027782472	0.8331792911441002	0.6867130422675513	0.8251644733221264	0.5153026842526104	0.8300579708958747	0.6681702424362072	0.8294925037404053	0.14285714285714285	0.2857142857142857	0.0	0.007291299439365195	12
1133	0.0008292316022009518	0.0007821254009384028	0.0007820394946746193	0.9918159174393832	-1	0	0	0.5	1	1.0	1	1.0	1.0	1	1	1	1	0	0.3333333333333333	1	3	3	0.16666666666666666	0	0.4181964597708007	0.5	0.40619263722091076	0.5	0.8185019789594585	0.5	0.8716893024986619	0.5	1.0	0	0.0	0.0007820394946746193	56
529	6.551532053955703e-09	5.562700504333001e-09	5.463667096273398e-09	0.9999990994809637	-1	0	0	1.0	1	0	0	1.0	0	0	0	1	0	0	0.5	1	2	2	0.0	0	0	0	0	0	0	0	0	0	0	0	0	-0.1	0
4719	0.014032974098042963	0.01117615392003238	0.01117615257334384	0.9726374143413204	-1	0	0	0.3	3	0.8333333333333334	10	0.5384615384615384	0.4166666666666667	7	5	6	4	0	0.15384615384615385	2	13	14	0.2857142857142857	0.16666666666666666	0.5980269027782472	0.6606559104343643	0.6867130422675513	0.733265344926107	0.5153026842526104	0.8494714998391484	0.6681702424362072	0.7569404155100453	0.21428571428571427	0.2857142857142857	0.0	0.01117615257334384	26
4748	0.014404860345415339	0.012437347882760751	0.012437323612738223	0.9711263764600412	-1	0	0	0.3	3	0.8333333333333334	10	0.5384615384615384	0.4166666666666667	7	5	6	4	0	0.15384615384615385	2	13	14	0.2857142857142857	0.16666666666666666	0.5980269027782472	0.6606559104343643	0.6867130422675513	0.733265344926107	0.5153026842526104	0.8494714998391484	0.6681702424362072	0.7569404155100453	0.14285714285714285	0.2857142857142857	0.0	0.012437323612738223	33
4515	0.014612095707200958	0.011369902693506335	0.011369901475821004	0.970843475803261	-1	0	0	0.3	3	0.8333333333333334	10	0.5384615384615384	0.4166666666666667	7	5	6	4	0	0.15384615384615385	2	13	14	0.2857142857142857	0.16666666666666666	0.5980269027782472	0.8032100244229403	0.6867130422675513	0.733265344926107	0.5153026842526104	0.8494714998391484	0.6681702424362072	0.7994293280653327	0.14285714285714285	0.2857142857142857	0.0	0.011369901475821004	32
3621	0.012126566755650055	0.003274613525507234	0.003248386340041084	0.9550148313646325	-1	0	0	0.5	4	0.6	6	0.6	0.3	7	3	4	3	0	0.2	2	10	12	0.375	0.2	0.5980269027782472	0.7232895754611796	0.6867130422675513	0.7926559782100536	0.5153026842526104	0.942796875793084	0.6681702424362072	0.8457127272500929	0.2857142857142857	0.2857142857142857	0.0	0.003248386340041084	8
1924	0.011466554112445194	0.007393499178239702	0.007393163629676011	0.974104074705124	-1	0	0	0.4	4	0.6666666666666666	8	0.5833333333333334	0.4166666666666667	8	5	5	2	0	0.16666666666666666	2	12	14	0.18181818181818182	0.16666666666666666	0.5980269027782472	0.717476127958492	0.6867130422675513	0.7845165719055518	0.5153026842526104	0.9328649438059847	0.6681702424362072	0.8345980232074803	0.5625	0.25	0.0	0.007393163629676011	41
1185	0.0014744378826437251	0.0001229517623809834	0.00012171776269709728	0.9847577906430401	-1	0	0	0.3333333333333333	1	1.0	2	1.0	1.0	2	2	1	1	0	0.25	1	4	4	0.16666666666666666	0	0.48479353411250814	0.7562693155262885	0.5889334060744232	0.7266707476205675	0.48906234940085314	0.5652269960558769	0.6468215142068201	0.6880126249771562	1.0	1.0	0.0	0.00012171776269709728	10
2074	0.011387117049585942	0.007154207809163763	0.0071539204164814876	0.9746268889260113	-1	0	0	0.4	4	0.6666666666666666	8	0.5833333333333334	0.4166666666666667	8	5	5	2	0	0.16666666666666666	2	12	14	0.18181818181818182	0.16666666666666666	0.5980269027782472	0.717476127958492	0.6867130422675513	0.7845165719055518	0.5153026842526104	0.9328649438059847	0.6681702424362072	0.8345980232074803	0.5625	0.25	0.0	0.0071539204164814876	21
1100	0.0008485054969938443	0.0007983587799370639	0.0007982695858355498	0.9911668772576436	-1	0	0	0.5	1	1.0	1	1.0	1.0	1	1	1	1	0	0.3333333333333333	1	3	3	0.16666666666666666	0	0.4181964597708007	0.5	0.40619263722091076	0.5	0.8185019789594585	0.5	0.8716893024986619	0.5	1.0	0	0.0	0.0007982695858355498	48
3332	0.011829814385918722	0.007450684636852301	0.0074502800637438185	0.9736023534522592	-1	0	0	0.4	4	0.6666666666666666	8	0.5833333333333334	0.4166666666666667	8	5	5	1	0	0.16666666666666666	2	12	14	0.09090909090909091	0.16666666666666666	0.5980269027782472	0.717476127958492	0.6867130422675513	0.7845165719055518	0.5153026842526104	0.9230408844247646	0.6681702424362072	0.8277151473555013	1.0	0.25	0.0	0.0074502800637438185	26
1497	0.006932845505635315	0.0030582144130445643	0.0030439517207170026	0.9676951261824676	-1	0	0	0.42857142857142855	3	0.75	6	0.5555555555555556	0.25	4	2	5	3	0	0.2222222222222222	2	9	10	0.25	0.25	0.5571898201884112	0.7107627361696774	0.6618174085432408	0.7627233402947292	0.5153026842526104	0.955813627470678	0.8175814564234073	0.8473072275827267	0.25	0.5	0.0	0.0030439517207170026	14
1793	0.0046896596881018295	0.002611594334838954	0.0026114826819471633	0.9598370136953753	-1	0	0	0.2857142857142857	2	0.875	7	0.5555555555555556	0.375	5	3	4	1	0	0.2222222222222222	2	9	10	0.1	0	0.5980269027782472	0.5809554071048373	0.6867130422675513	0.549627329662552	0.5153026842526104	0.840400463150305	0.6681702424362072	0.6745910937805132	1.0	0.2	0.0	0.0026114826819471633	8
2788	0.01158494610054275	0.007813853127967894	0.007810126873484156	0.9720302236532183	-1	0	0	0.3333333333333333	3	0.8181818181818182	9	0.5416666666666666	0.45454545454545453	7	5	5	3	0	0.16666666666666666	2	12	13	0.25	0.18181818181818182	0.5980269027782472	0.684691352458236	0.6867130422675513	0.7258220346508677	0.5153026842526104	0.8907760196538198	0.6681702424362072	0.7828827363262209	0.14285714285714285	0.2857142857142857	0.0	0.007810126873484156	56
2273	0.011311470706427443	0.007117660583930122	0.007117580078973018	0.974668524671904	-1	0	0	0.4	4	0.6666666666666666	8	0.5833333333333334	0.4166666666666667	8	5	5	2	0	0.16666666666666666	2	12	14	0.18181818181818182	0.16666666666666666	0.5980269027782472	0.717476127958492	0.6867130422675513	0.7845165719055518	0.5153026842526104	0.9328649438059847	0.6681702424362072	0.8345980232074803	0.5625	0.25	0.0	0.007117580078973018	22
4851	0.014583242647366303	0.012024622663262523	0.012024615613056783	0.9717344801885941	-1	0	0	0.3	3	0.8333333333333334	10	0.5384615384615384	0.4166666666666667	7	5	6	4	0	0.15384615384615385	2	13	14	0.2857142857142857	0.16666666666666666	0.5980269027782472	0.6606559104343643	0.6867130422675513	0.733265344926107	0.5153026842526104	0.8494714998391484	0.6681702424362072	0.7569404155100453	0.14285714285714285	0.5714285714285714	0.0	0.012024615613056783	35
2808	0.011227885612819661	0.007907200376305702	0.007907181473882295	0.9723205150784723	-1	0	0	0.4	4	0.6666666666666666	8	0.5833333333333334	0.4166666666666667	8	5	5	2	0	0.16666666666666666	2	12	14	0.18181818181818182	0.16666666666666666	0.5980269027782472	0.717476127958492	0.6867130422675513	0.7850901384400583	0.5153026842526104	0.9328649438059847	0.6681702424362072	0.8347542372018165	0.5625	0.25	0.0	0.007907181473882295	57
2300	0.011081231755854494	0.007315993868854269	0.007315440564801639	0.9736072740155516	-1	0	0	0.3333333333333333	3	0.8181818181818182	9	0.5416666666666666	0.45454545454545453	7	5	5	3	0	0.16666666666666666	2	12	13	0.25	0.18181818181818182	0.5980269027782472	0.684691352458236	0.6867130422675513	0.803367784192328	0.5153026842526104	0.8690720946382544	0.6681702424362072	0.7955251796832289	0.14285714285714285	0.2857142857142857	0.0	0.007315440564801639	26
4765	0.014390298052420251	0.011294844760730716	0.011294801680831638	0.9721939316694641	-1	0	0	0.3	3	0.8333333333333334	10	0.5384615384615384	0.4166666666666667	7	5	6	4	0	0.15384615384615385	2	13	14	0.2857142857142857	0.16666666666666666	0.5980269027782472	0.6606559104343643	0.6867130422675513	0.733265344926107	0.5153026842526104	0.8494714998391484	0.6681702424362072	0.7569404155100453	0.14285714285714285	0.2857142857142857	0.0	0.011294801680831638	18
4938	0.014193238898509061	0.011947316342363143	0.011947280464192146	0.9708933306930019	-1	0	0	0.3	3	0.8333333333333334	10	0.5384615384615384	0.4166666666666667	7	5	6	4	0	0.15384615384615385	2	13	14	0.2857142857142857	0.16666666666666666	0.5980269027782472	0.6606559104343643	0.6867130422675513	0.733265344926107	0.5153026842526104	0.8494714998391484	0.6681702424362072	0.7569404155100453	0.14285714285714285	0.2857142857142857	0.0	0.011947280464192146	31
3592	0.011554392575337242	0.005477747544063514	0.005474186478586698	0.9524540757904946	-1	0	0	0.2222222222222222	2	0.9090909090909091	10	0.5416666666666666	0.5454545454545454	7	6	5	3	0	0.16666666666666666	2	12	13	0.23076923076923078	0	0.5980269027782472	0.8261063789081248	0.6867130422675513	0.7693325226951252	0.5153026842526104	0.8222979565798157	0.6681702424362072	0.8071515550685978	0.14285714285714285	0.14285714285714285	0.0	0.005474186478586698	11
4117	0.01134258244029984	0.00793091345666589	0.007920481077025037	0.9733353111961355	-1	0	0	0.3333333333333333	3	0.8181818181818182	9	0.5416666666666666	0.45454545454545453	7	5	5	3	0	0.16666666666666666	2	12	13	0.25	0.18181818181818182	0.5980269027782472	0.6914616768982217	0.6867130422675513	0.803367784192328	0.5153026842526104	0.8690720946382544	0.6681702424362072	0.7972303137922063	0.14285714285714285	0.2857142857142857	0.0	0.007920481077025037	12
4205	0.015283707906456926	0.011764543178486485	0.011764361463044895	0.9737854942543229	-1	0	0	0.3	3	0.8333333333333334	10	0.5384615384615384	0.4166666666666667	7	5	6	7	0	0.15384615384615385	2	13	14	0.5	0.16666666666666666	0.5980269027782472	0.8032100244229403	0.6867130422675513	0.7267659821459822	0.5153026842526104	0.8494714998391484	0.6681702424362072	0.7976609716399454	0.14285714285714285	0.2857142857142857	0.0	0.011764361463044895	42
1264	0.0066092271290167925	0.002996001759714713	0.0029959987762560184	0.9683540743120661	-1	0	0	0.42857142857142855	3	0.75	6	0.5555555555555556	0.25	4	2	5	3	0	0.2222222222222222	2	9	10	0.25	0.25	0.5571898201884112	0.7107627361696774	0.6618174085432408	0.7627233402947292	0.5153026842526104	0.955813627470678	0.8175814564234073	0.8473072275827267	0.25	0.5	0.0	0.0029959987762560184	26
1819	0.01090179042039371	0.0055211579409757735	0.005496344498992179	0.959187376282523	-1	0	0	0.4444444444444444	4	0.6363636363636364	7	0.5909090909090909	0.36363636363636365	7	4	5	2	0	0.18181818181818182	2	11	13	0.18181818181818182	0.18181818181818182	0.5980269027782472	0.7232895754611796	0.6867130422675513	0.7926559782100536	0.5153026842526104	0.942796875793084	0.6681702424362072	0.8457127272500929	0.5714285714285714	0.2857142857142857	0.0	0.005496344498992179	102
266	0.0009256281499727514	6.345036985169607e-05	6.344344123849796e-05	0.9975583264830149	-1	0	0	1.0	1	0	0	1.0	0	1	0	0	0	0	0.5	1	2	2	0.0	0	0	0	0	0	0	0	0	0	0	0	0	6.344344123849796e-05	45
1235	0.0008661499725717371	0.0008227791572654273	0.0008226957019281484	0.991317767528331	-1	0	0	0.5	1	1.0	1	1.0	1.0	1	1	1	1	0	0.3333333333333333	1	3	3	0.16666666666666666	0	0.4181964597708007	0.5	0.40619263722091076	0.5	0.8185019789594585	0.5	0.8716893024986619	0.5	1.0	0	0.0	0.0008226957019281484	34
3095	0.011427640292216651	0.007954080974753936	0.007954062754387982	0.9733426212575722	-1	0	0	0.3333333333333333	3	0.8181818181818182	9	0.5416666666666666	0.45454545454545453	7	5	5	3	0	0.16666666666666666	2	12	13	0.25	0.18181818181818182	0.5980269027782472	0.684691352458236	0.6867130422675513	0.803367784192328	0.5153026842526104	0.8690720946382544	0.6681702424362072	0.7955251796832289	0.14285714285714285	0.2857142857142857	0.0	0.007954062754387982	60
3733	0.01233899399271712	0.0025275639376957895	0.0024858999989069677	0.9483174026886663	-1	0	0	0.5	3	0.7142857142857143	5	0.5625	0.42857142857142855	5	3	3	2	0	0.25	2	8	9	0.25	0.2857142857142857	0.5980269027782472	0.8683177314112647	0.6867130422675513	0.8690250225665564	0.5153026842526104	0.870878363736981	0.6681702424362072	0.8694108427782761	0.6	0.4	0.0	0.0024858999989069677	4
4986	0.016097120101725274	0.012387648329991148	0.012387247384801882	0.9713882557351932	-1	0	0	0.3	3	0.8333333333333334	10	0.5384615384615384	0.4166666666666667	7	5	6	5	0	0.15384615384615385	2	13	14	0.35714285714285715	0.16666666666666666	0.5980269027782472	0.6606559104343643	0.6867130422675513	0.733265344926107	0.5153026842526104	0.8494714998391484	0.6681702424362072	0.7569404155100453	0.14285714285714285	0.5714285714285714	0.0	0.012387247384801882	57
535	0.000764597333472843	0.000677430527908414	0.0006773231993575242	0.9917983717131629	-1	0	0	0.5	1	1.0	1	1.0	1.0	1	1	1	0	0	0.3333333333333333	1	3	3	0.0	0	0.3620843532080108	0.5	0.7767817107515312	0.5	0.38987534929028567	0.5	0.8690746238346425	0.5	0	0	0.0	0.0006773231993575242	24
1146	0.0008451387012535396	0.0008088046268491277	0.0008087257040915043	0.9912705259364394	-1	0	0	0.5	1	1.0	1	1.0	1.0	1	1	1	1	0	0.3333333333333333	1	3	3	0.16666666666666666	0	0.4181964597708007	0.5	0.40619263722091076	0.5	0.8185019789594585	0.5	0.8716893024986619	0.5	1.0	0	0.0	0.0008087257040915043	44
2022	0.0007518245476926171	2.2323716063172156e-05	4.2381575481689593e-08	0.9950567253559865	-1	0	0	0.6666666666666666	6	0.2727272727272727	3	0.7222222222222222	0	2	0	10	2	0	0.2222222222222222	2	9	13	0.09090909090909091	0.18181818181818182	0	0	0	0	0	0	0	0	0	0	0	4.2381575481689593e-08	3
4720	0.014373321111750057	0.011799719833120897	0.0117996562783142	0.9712224696092204	-1	0	0	0.3	3	0.8333333333333334	10	0.5384615384615384	0.4166666666666667	7	5	6	4	0	0.15384615384615385	2	13	14	0.2857142857142857	0.16666666666666666	0.5980269027782472	0.6606559104343643	0.6867130422675513	0.733265344926107	0.5153026842526104	0.8494714998391484	0.6681702424362072	0.7569404155100453	0.14285714285714285	0.2857142857142857	0.0	0.0117996562783142	25
1628	0.011390591111415035	0.0033556274404240006	0.0033380262100558915	0.9546801063235933	-1	0	0	0.375	3	0.7777777777777778	7	0.55	0.3333333333333333	5	3	5	3	0	0.2	2	10	11	0.25	0.2222222222222222	0.5980269027782472	0.7024336009239783	0.6867130422675513	0.7673435159020514	0.5153026842526104	0.9399059693554571	0.6681702424362072	0.8321187272188132	0.2	0.4	0.0	0.0033380262100558915	32
2753	0.011680004023173644	0.005694789577251649	0.005671686008312558	0.9599915332840161	-1	0	0	0.375	3	0.8	8	0.5454545454545454	0.4	7	4	4	4	0	0.18181818181818182	2	11	12	0.4444444444444444	0.2	0.5980269027782472	0.684691352458236	0.6867130422675513	0.7258220346508677	0.5153026842526104	0.8907760196538198	0.6681702424362072	0.7828827363262209	0.14285714285714285	0.42857142857142855	0.0	0.005671686008312558	9
176	0.01444549472440236	0.0005233500221182749	0.0005169101878440277	0.9829925943495539	-1	0	0	0.16666666666666666	1	1.0	6	0.5333333333333333	0.6666666666666666	5	4	2	1	0	0.6	3	5	8	0.14285714285714285	0.3333333333333333	0.2267463535023107	0.7807178489628579	0.45788638402778065	0.9301433199280547	0.7991582973665488	0.9043930914890239	0.9456308181356945	0.8844492710212287	1.0	0.6	0.0	0.0005169101878440277	23
2097	0.011140647261098296	0.007415607971296998	0.007415555982023887	0.9737784049932128	-1	0	0	0.4	4	0.6666666666666666	8	0.5833333333333334	0.4166666666666667	8	5	5	2	0	0.16666666666666666	2	12	14	0.18181818181818182	0.16666666666666666	0.5980269027782472	0.717476127958492	0.6867130422675513	0.7845165719055518	0.5153026842526104	0.9230408844247646	0.6681702424362072	0.8277151473555013	0.5625	0.25	0.0	0.007415555982023887	37
4243	0.011700135227715085	0.007287895608641181	0.0072867713413658	0.9719569046105736	-1	0	0	0.3333333333333333	3	0.8181818181818182	9	0.5416666666666666	0.45454545454545453	7	5	5	3	0	0.16666666666666666	2	12	13	0.25	0.18181818181818182	0.5980269027782472	0.684691352458236	0.6867130422675513	0.7258220346508677	0.5153026842526104	0.8907760196538198	0.6681702424362072	0.7828827363262209	0.14285714285714285	0.2857142857142857	0.0	0.0072867713413658	16
1202	0.0014798156574891276	0.0002913196537149515	0.00018067150327231486	0.9976373536082701	-1	0	0	0.75	3	0.5	2	0.6	0	2	0	3	1	0	0.4	2	5	6	0.125	0.5	0	0	0	0	0	0	0	0	0	0	0	0.00018067150327231486	7
1349	0.006951408578168379	0.0003232093212253504	-2.5849561926271027e-05	0.9551964525966814	-1	0	0	0.25	1	1.0	4	1.0	1.0	5	4	0	1	0	0.16666666666666666	6	1	6	0.3333333333333333	0	0.9685059154235208	0.8840663397567063	0.9200810631527798	0.8604875877747445	0.11596188457961361	0.8273691431463573	0.9803492598371629	0.858875925087242	1.0	0.8	0.0	-2.5849561926271027e-06	0
1296	0.0017218654717010408	9.302899399790972e-05	9.29711424267693e-05	0.9875441342105231	-1	0	0	0.3333333333333333	1	1.0	2	1.0	1.0	3	2	0	1	0	0.25	1	4	4	0.3333333333333333	0	0.5980269027782472	0.8719763750650595	0.6867130422675513	0.7950080197021737	0.5153026842526104	0.7102159019471779	0.6681702424362072	0.8006114909408663	1.0	0.3333333333333333	0.0	9.29711424267693e-05	13
1850	0.011424247453169027	0.00722644271558383	0.007226393754689856	0.973939477260664	-1	0	0	0.4	4	0.6666666666666666	8	0.5833333333333334	0.4166666666666667	8	5	5	2	0	0.16666666666666666	2	12	14	0.18181818181818182	0.16666666666666666	0.5980269027782472	0.717476127958492	0.6867130422675513	0.7845165719055518	0.5153026842526104	0.9328649438059847	0.6681702424362072	0.8345980232074803	0.5625	0.25	0.0	0.007226393754689856	23
2427	0.011373686307482749	0.007648950391913286	0.0076421425879121185	0.9702243302734435	-1	0	0	0.3333333333333333	3	0.8181818181818182	9	0.5416666666666666	0.45454545454545453	7	5	5	2	0	0.16666666666666666	2	12	13	0.16666666666666666	0.18181818181818182	0.5980269027782472	0.684691352458236	0.6867130422675513	0.7258220346508677	0.5153026842526104	0.9108715780067446	0.6681702424362072	0.7953947066556859	0.5714285714285714	0.2857142857142857	0.0	0.0076421425879121185	59
2400	0.011405409515354051	0.0072159031921356295	0.007213987996970105	0.9739960910119668	-1	0	0	0.3333333333333333	3	0.8181818181818182	9	0.5416666666666666	0.45454545454545453	7	5	5	4	0	0.16666666666666666	2	12	13	0.3333333333333333	0.18181818181818182	0.5980269027782472	0.684691352458236	0.6867130422675513	0.7258220346508677	0.5153026842526104	0.9108715780067446	0.6681702424362072	0.7953947066556859	0.14285714285714285	0.2857142857142857	0.0	0.007213987996970105	25
1297	0.00274941306849792	0.0015729498068080164	0.0011699759014409605	0.9962399136060593	-1	0	0	0.5	1	1.0	1	1.0	1.0	2	1	0	2	0	0.3333333333333333	3	1	3	0.6666666666666666	0	0.9952516395178567	0.5118686712719209	0.347061951257465	0.5540464144506891	0.41517272424263263	0.8198111700188268	0.9509375586063026	0.6440979570552307	0.75	0	0.0	0.0011699759014409605	16
96	0.0026988566689692085	0.0011516827786726268	-0.00012721114119909987	0.9730197406335486	-1	0	0	0.5714285714285714	4	0.25	2	0.5	0.25	3	2	6	1	0	0.8	5	4	10	0.06666666666666667	0	0.792383358765645	0.7943566959400058	0.2639533716707071	0.5	0.33595372695509684	0.5	0.91212586872034	0.6107493475815641	1.0	0.3333333333333333	0.0	-1.2721114119909986e-05	18
3083	0.012286472860200941	0.008607674506965934	0.008607211984179889	0.9709534860264423	-1	0	0	0.4	4	0.6666666666666666	8	0.5833333333333334	0.4166666666666667	8	5	5	1	0	0.16666666666666666	2	12	14	0.09090909090909091	0.16666666666666666	0.5980269027782472	0.717476127958492	0.6867130422675513	0.7845165719055518	0.5153026842526104	0.9230408844247646	0.6681702424362072	0.8277151473555013	1.0	0.25	0.0	0.008607211984179889	59
2674	0.0115641072417748	0.007409573090924412	0.007409537741069655	0.9739974338247033	-1	0	0	0.3333333333333333	3	0.8181818181818182	9	0.5416666666666666	0.45454545454545453	7	5	5	4	0	0.16666666666666666	2	12	13	0.3333333333333333	0.18181818181818182	0.5980269027782472	0.684691352458236	0.6867130422675513	0.7258220346508677	0.5153026842526104	0.9108715780067446	0.6681702424362072	0.7953947066556859	0.14285714285714285	0.42857142857142855	0.0	0.007409537741069655	24
2655	0.010233573316019548	0.003353671098076843	0.0033533978898807703	0.9805186354682419	-1	0	0	0.4	4	0.6666666666666666	8	0.5833333333333334	0.4166666666666667	8	5	5	2	0	0.16666666666666666	2	12	14	0.18181818181818182	0.16666666666666666	0.5980269027782472	0.717476127958492	0.6867130422675513	0.8052330197992417	0.5153026842526104	0.9328649438059847	0.6878914922426886	0.8403658698134686	0.5625	0.25	0.0	0.0033533978898807703	4
1469	0.001436478095209925	0.00015296773381016357	-0.00015291518537656536	0.9976607654067233	-1	0	0	0.6666666666666666	2	0.5	1	0.6666666666666666	0.5	3	1	0	2	0	0.6666666666666666	3	2	4	1.0	0	0.694727225123909	0.9697320920391037	0.9541801491801779	0.9521605161894569	0.7540323546068975	0.9393663739766055	0.9666765595714947	0.9554706999728502	0.6666666666666666	0	0.0	-1.5291518537656535e-05	2
4442	0.014774582280307261	0.010034693727139651	0.010033146291471269	0.9763171645194465	-1	0	0	0.4	4	0.6923076923076923	9	0.5769230769230769	0.38461538461538464	8	5	6	3	0	0.15384615384615385	2	13	15	0.23076923076923078	0.15384615384615385	0.5980269027782472	0.6523830721185752	0.6867130422675513	0.8108233343176868	0.5153026842526104	0.8914557785555851	0.6681702424362072	0.8016860926886473	0.125	0.5	0.0	0.010033146291471269	17
4655	0.014434281388042378	0.012179494556576237	0.012179462362673255	0.9709852526508357	-1	0	0	0.3	3	0.8333333333333334	10	0.5384615384615384	0.4166666666666667	7	5	6	4	0	0.15384615384615385	2	13	14	0.2857142857142857	0.16666666666666666	0.5980269027782472	0.6606559104343643	0.6867130422675513	0.733265344926107	0.5153026842526104	0.8494714998391484	0.6681702424362072	0.7569404155100453	0.14285714285714285	0.2857142857142857	0.0	0.012179462362673255	52
2875	0.011528901173308693	0.007302650606256175	0.007302488587332737	0.9744383507858352	-1	0	0	0.3333333333333333	3	0.8181818181818182	9	0.5416666666666666	0.45454545454545453	7	5	5	4	0	0.16666666666666666	2	12	13	0.3333333333333333	0.18181818181818182	0.5980269027782472	0.684691352458236	0.6867130422675513	0.7258220346508677	0.5153026842526104	0.9108715780067446	0.6681702424362072	0.7953947066556859	0.14285714285714285	0.2857142857142857	0.0	0.007302488587332737	18
4400	0.011700036878020395	0.007652425177223654	0.007652283411815177	0.9665783244421288	-1	0	0	0.3333333333333333	3	0.8181818181818182	9	0.5416666666666666	0.36363636363636365	6	4	6	4	0	0.16666666666666666	2	12	13	0.2857142857142857	0.18181818181818182	0.5980269027782472	0.6703043633653712	0.6867130422675513	0.7485491769606558	0.5153026842526104	0.8658259832305366	0.6681702424362072	0.7723565892203718	0.16666666666666666	0.3333333333333333	0.0	0.007652283411815177	11
2477	0.011393633004081322	0.008117582433517623	0.008117160806040793	0.9716522355178213	-1	0	0	0.3333333333333333	3	0.8181818181818182	9	0.5416666666666666	0.45454545454545453	7	5	5	4	0	0.16666666666666666	2	12	13	0.3333333333333333	0.18181818181818182	0.5980269027782472	0.684691352458236	0.6867130422675513	0.803367784192328	0.5153026842526104	0.9108715780067446	0.6681702424362072	0.8179330172455375	0.21428571428571427	0.2857142857142857	0.0	0.008117160806040793	60
3096	0.019601001151273133	0.0031737499960813576	0.003047990357345826	0.9309394833934046	-1	0	0	0.5	4	0.6	6	0.6	0.4	8	4	3	1	0	0.2	2	10	12	0.16666666666666666	0.2	0.5980269027782472	0.717476127958492	0.6867130422675513	0.7845165719055518	0.5153026842526104	0.9230408844247646	0.6681702424362072	0.8277151473555013	1.0	0.25	0.0	0.003047990357345826	9
2922	0.011436688890926952	0.007729113146245477	0.007728861656503166	0.9722336641466359	-1	0	0	0.4	4	0.6666666666666666	8	0.5833333333333334	0.4166666666666667	8	5	5	2	0	0.16666666666666666	2	12	14	0.18181818181818182	0.16666666666666666	0.5980269027782472	0.717476127958492	0.6867130422675513	0.7845165719055518	0.5153026842526104	0.9328649438059847	0.6681702424362072	0.8345980232074803	0.5625	0.25	0.0	0.007728861656503166	31
4710	0.014899229574534704	0.012203188400085312	0.012203145906433208	0.9712878944438246	-1	0	0	0.3	3	0.8333333333333334	10	0.5384615384615384	0.4166666666666667	7	5	6	4	0	0.15384615384615385	2	13	14	0.2857142857142857	0.16666666666666666	0.5980269027782472	0.6606559104343643	0.6867130422675513	0.733265344926107	0.5153026842526104	0.8494714998391484	0.6681702424362072	0.7569404155100453	0.14285714285714285	0.2857142857142857	0.0	0.012203145906433208	35
4995	0.0076168936531360735	0.00022482913948760532	-0.00015898755480355585	0.976065170055267	-1	0	0	0.3	3	0.8333333333333334	10	0.5384615384615384	0.4166666666666667	7	5	6	4	0	0.15384615384615385	2	13	14	0.2857142857142857	0.16666666666666666	0.5980269027782472	0.6606559104343643	0.6867130422675513	0.7521081111303919	0.5153026842526104	0.873114488670459	0.7724811742777522	0.7746859413562492	0.14285714285714285	0.2857142857142857	0.0	-1.5898755480355584e-05	3
1873	0.01213927015395217	0.005668099828890994	0.005666312795144262	0.9762905178736381	-1	0	0	0.3	3	0.8461538461538461	11	0.5357142857142857	0.38461538461538464	7	5	7	3	0	0.14285714285714285	2	14	15	0.1875	0.15384615384615385	0.5980269027782472	0.7110162357654483	0.6867130422675513	0.7258220346508677	0.5153026842526104	0.9108715780067446	0.6681702424362072	0.8020873825984273	0.14285714285714285	0.2857142857142857	0.0	0.005666312795144262	15
1900	0.007476147323869491	0.002686560958436621	0.002686545537067024	0.9718741777890523	-1	0	0	0.3333333333333333	3	0.7272727272727273	8	0.5909090909090909	0.45454545454545453	7	5	5	1	0	0.18181818181818182	2	11	13	0.08333333333333333	0	0.5980269027782472	0.684691352458236	0.6867130422675513	0.7794329332890997	0.5153026842526104	0.9108715780067446	0.6681702424362072	0.8106186298679097	1.0	0.2857142857142857	0.0	0.002686545537067024	7
4715	0.014107747477088092	0.010828341847228874	0.010828336452301383	0.9722679496404536	-1	0	0	0.3	3	0.8333333333333334	10	0.5384615384615384	0.4166666666666667	7	5	6	4	0	0.15384615384615385	2	13	14	0.2857142857142857	0.16666666666666666	0.5980269027782472	0.6606559104343643	0.6867130422675513	0.70966184159332	0.5153026842526104	0.8494714998391484	0.6681702424362072	0.7496614659947213	0.14285714285714285	0.2857142857142857	0.0	0.010828336452301383	18
1169	0.006783694629456934	0.003160852579661129	0.003152487628704388	0.9679551832696356	-1	0	0	0.625	5	0.4	4	0.6666666666666666	0.2	4	2	7	2	0	0.2222222222222222	2	9	12	0.125	0.2	0.5105535258643795	0.7311171936928685	0.6618174085432408	0.7627233402947292	0.5153026842526104	0.955813627470678	0.8105338350854058	0.8516209111055064	0.625	0.75	0.0	0.003152487628704388	21
4281	0.011466552736934943	0.007459893227676495	0.007458085884680411	0.9737965630973152	-1	0	0	0.3333333333333333	3	0.8181818181818182	9	0.5416666666666666	0.45454545454545453	7	5	5	3	0	0.16666666666666666	2	12	13	0.25	0.18181818181818182	0.5980269027782472	0.6914616768982217	0.6867130422675513	0.803367784192328	0.5153026842526104	0.8690720946382544	0.6681702424362072	0.7972303137922063	0.14285714285714285	0.2857142857142857	0.0	0.007458085884680411	25
1430	0.001476637515474881	0.00017274465257891559	0.00017069711994687083	0.9842554941639148	-1	0	0	0.3333333333333333	1	1.0	2	1.0	1.0	2	2	1	1	0	0.25	1	4	4	0.16666666666666666	0	0.508111681274524	0.7107752514019751	0.5889334060744232	0.7266707476205675	0.48906234940085314	0.5652269960558769	0.6224867899927989	0.6710896047776678	1.0	0.5	0.0	0.00017069711994687083	5
3133	0.011334462471220918	0.0077932414821561945	0.007793230181817778	0.9731271421102248	-1	0	0	0.3333333333333333	3	0.8181818181818182	9	0.5416666666666666	0.45454545454545453	7	5	5	4	0	0.16666666666666666	2	12	13	0.3333333333333333	0.18181818181818182	0.5980269027782472	0.684691352458236	0.6867130422675513	0.803367784192328	0.5153026842526104	0.9108715780067446	0.6681702424362072	0.8179330172455375	0.21428571428571427	0.2857142857142857	0.0	0.007793230181817778	14
4225	0.010476038325343766	0.00873528431709642	0.008735246363755314	0.9695115981013562	-1	0	0	0.5	5	0.5384615384615384	7	0.625	0.3076923076923077	6	4	8	3	0	0.16666666666666666	2	12	15	0.16666666666666666	0.15384615384615385	0.5980269027782472	0.6703043633653712	0.6867130422675513	0.7485491769606558	0.5153026842526104	0.8658259832305366	0.6681702424362072	0.7723565892203718	0.16666666666666666	0.3333333333333333	0.0	0.008735246363755314	71
4609	0.009559794700840181	0.005536391531853391	0.005536391521970809	0.9741437795838347	-1	0	0	0.3	3	0.8333333333333334	10	0.5384615384615384	0.4166666666666667	7	5	6	4	0	0.15384615384615385	2	13	14	0.2857142857142857	0.16666666666666666	0.4909546256305964	0.6936680228971227	0.6867130422675513	0.733265344926107	0.5153026842526104	0.8494714998391484	0.704977620946278	0.766086990838418	0.14285714285714285	0.2857142857142857	0.0	0.005536391521970809	6
477	0.0012289882234238336	4.760701814686815e-05	4.6474214164076985e-05	0.991152826041431	-1	0	0	0.5	2	0.6666666666666666	2	0.625	0.3333333333333333	3	1	1	0	0	0.5	2	4	5	0.0	0	0.37797238943123185	0.745878609656295	0.6867130422675513	0.8493219999724392	0.43051057284790256	0.96772832661316	0.938540604675296	0.8878469782280982	0	0	0.0	4.6474214164076985e-05	14
4509	0.014977673154412374	0.012312305846802188	0.012311306853807047	0.9706400147124143	-1	0	0	0.3	3	0.8333333333333334	10	0.5384615384615384	0.4166666666666667	7	5	6	4	0	0.15384615384615385	2	13	14	0.2857142857142857	0.16666666666666666	0.5980269027782472	0.8032100244229403	0.6867130422675513	0.7267659821459822	0.5153026842526104	0.8494714998391484	0.6681702424362072	0.7976609716399454	0.14285714285714285	0.2857142857142857	0.0	0.012311306853807047	61
1531	0.016338521271201917	0.004745659598081418	0.0028398807300181656	0.7775785499603408	-1	0	0	0.375	3	0.7777777777777778	7	0.55	0.3333333333333333	5	3	5	3	0	0.2	2	10	11	0.25	0.2222222222222222	0.5980269027782472	0.7024336009239783	0.6867130422675513	0.7494861494664742	0.5153026842526104	0.9399059693554571	0.6681702424362072	0.8275295377601093	0.2	0.4	0.0	0.0028398807300181656	15
993	0.000858529212658395	0.0007940208883458966	0.0007939349038419294	0.9913891973268024	-1	0	0	0.5	1	1.0	1	1.0	1.0	1	1	1	1	0	0.3333333333333333	1	3	3	0.16666666666666666	0	0.4181964597708007	0.5	0.40619263722091076	0.5	0.8185019789594585	0.5	0.8716893024986619	0.5	1.0	0	0.0	0.0007939349038419294	84
1956	0.011204096672401341	0.006930641206697918	0.006929913944524651	0.9752306930638573	-1	0	0	0.4	4	0.6666666666666666	8	0.5833333333333334	0.4166666666666667	8	5	5	2	0	0.16666666666666666	2	12	14	0.18181818181818182	0.16666666666666666	0.5980269027782472	0.717476127958492	0.6867130422675513	0.7845165719055518	0.5153026842526104	0.9230408844247646	0.6681702424362072	0.8277151473555013	0.5625	0.25	0.0	0.006929913944524651	36
2125	0.012111779219734919	0.007840853084927801	0.007840778501695322	0.9730166926701602	-1	0	0	0.4	4	0.6666666666666666	8	0.5833333333333334	0.4166666666666667	8	5	5	1	0	0.16666666666666666	2	12	14	0.09090909090909091	0.16666666666666666	0.5980269027782472	0.717476127958492	0.6867130422675513	0.7845165719055518	0.5153026842526104	0.9230408844247646	0.6681702424362072	0.8277151473555013	1.0	0.25	0.0	0.007840778501695322	85
329	0.001052434993176613	3.339065933973032e-05	3.339034322308465e-05	0.9971375885163349	-1	0	0	1.0	2	0.0	0	0.75	0	2	0	0	0	0	1.0	2	2	3	0.0	0	0	0	0	0	0	0	0	0	0	0	0	3.339034322308465e-05	19
4923	0.015528048690922941	0.012690195556076119	0.012689978263232655	0.9705341839242789	-1	0	0	0.3	3	0.8333333333333334	10	0.5384615384615384	0.4166666666666667	7	5	6	4	0	0.15384615384615385	2	13	14	0.2857142857142857	0.16666666666666666	0.5980269027782472	0.6606559104343643	0.6867130422675513	0.7521242857285	0.5153026842526104	0.8494714998391484	0.6681702424362072	0.7629433915760482	0.14285714285714285	0.2857142857142857	0.0	0.012689978263232655	29
4100	0.011563503263599046	0.008474835234176139	0.008461849057797632	0.9720815857498976	-1	0	0	0.3333333333333333	3	0.8181818181818182	9	0.5416666666666666	0.45454545454545453	7	5	5	3	0	0.16666666666666666	2	12	13	0.25	0.18181818181818182	0.5980269027782472	0.6914616768982217	0.6867130422675513	0.803367784192328	0.5153026842526104	0.8690720946382544	0.6681702424362072	0.7972303137922063	0.14285714285714285	0.2857142857142857	0.0	0.008461849057797632	53
3651	0.011023228641542168	0.007904515009873887	0.007903637024035523	0.9722548725344139	-1	0	0	0.3333333333333333	3	0.8181818181818182	9	0.5416666666666666	0.45454545454545453	7	5	5	4	0	0.16666666666666666	2	12	13	0.3333333333333333	0.18181818181818182	0.5980269027782472	0.6914616768982217	0.6867130422675513	0.8024470685239257	0.5153026842526104	0.897936814295345	0.6681702424362072	0.8116921278431976	0.21428571428571427	0.14285714285714285	0.0	0.007903637024035523	85
3017	0.0022282279025984037	0.0006867023101688891	0.0006863702326789876	0.9923301020681534	-1	0	0	0.6666666666666666	4	0.3333333333333333	2	0.6666666666666666	0.16666666666666666	3	1	4	1	0	0.3333333333333333	2	6	8	0.1	0.3333333333333333	0.5163527375985753	0.7126433697324671	0.615943338412418	0.7716704968705803	0.5153026842526104	0.9609725239384398	0.9033260340912367	0.855272599958276	1.0	0.6666666666666666	0.0	0.0006863702326789876	4
3318	0.011480696674174376	0.00780331934056268	0.007801314346061901	0.9735603417583338	-1	0	0	0.4	4	0.6666666666666666	8	0.5833333333333334	0.4166666666666667	8	5	5	1	0	0.16666666666666666	2	12	14	0.09090909090909091	0.16666666666666666	0.5980269027782472	0.717476127958492	0.6867130422675513	0.8326203758299259	0.5153026842526104	0.913843887163822	0.6681702424362072	0.836524992792294	1.0	0.25	0.0	0.007801314346061901	11
166	2.8026822001794012e-06	2.634741369716101e-09	2.4704931906147108e-09	0.9999985904432075	-1	0	0	1.0	2	0.0	0	0.75	0	1	0	1	1	0	1.0	2	2	3	0.2	0	0	0	0	0	0	0	0	0	0	0	0	2.4704931906147108e-09	47
668	0.000785585776341698	0.000712379516532854	0.0007122643701278662	0.991251905851512	-1	0	0	0.5	1	1.0	1	1.0	1.0	1	1	1	0	0	0.3333333333333333	1	3	3	0.0	0	0.3620843532080108	0.5	0.7767817107515312	0.5	0.4203214691560372	0.5	0.8621329017217714	0.5	0	0	0.0	0.0007122643701278662	108
4556	0.01928676285169826	0.0003167407383703074	-0.00028810391410498084	0.8898842879461215	-1	0	0	0.6	6	0.3333333333333333	4	0.3888888888888889	0.25	6	3	7	2	0	1.0	6	6	14	0.13333333333333333	0.5454545454545454	0.5980269027782472	0.6677102383502853	0.6867130422675513	0.7720562601033912	0.5153026842526104	0.9188857934254115	0.7095061240104267	0.809747409726559	0.5833333333333334	0.8333333333333334	0.0	-2.8810391410498085e-05	0
3250	0.010994422439741608	0.007155390239143946	0.00715507436683581	0.9749177944736812	-1	0	0	0.3333333333333333	3	0.8181818181818182	9	0.5416666666666666	0.45454545454545453	7	5	5	4	0	0.16666666666666666	2	12	13	0.3333333333333333	0.18181818181818182	0.5980269027782472	0.6914616768982217	0.6867130422675513	0.803367784192328	0.5153026842526104	0.8690720946382544	0.6681702424362072	0.7972303137922063	0.14285714285714285	0.5714285714285714	0.0	0.00715507436683581	16
394	0.01024513059947369	0.0013885231034571452	-0.0008260152840728918	0.9477940495084513	-1	0	0	0.375	3	0.7777777777777778	7	0.4074074074074074	0.7777777777777778	10	7	0	0	0	0.3333333333333333	3	9	11	0.0	1.0	0.9723414251451287	0.828692747332904	0.6759033089193378	0.8958061013516804	0.5714140607469997	0.9279591542465688	0.8927916996755885	0.8903712181742292	0	0	0.0	-8.260152840728917e-05	4
4182	0.012818747990059479	0.007860536639275778	0.00786041691335475	0.9629327697631135	-1	0	0	0.4	4	0.6666666666666666	8	0.5833333333333334	0.3333333333333333	6	4	7	3	0	0.16666666666666666	2	12	14	0.1875	0.16666666666666666	0.5980269027782472	0.6703043633653712	0.7079533254326474	0.8055234838816516	0.5153026842526104	0.8658259832305366	0.7069547170847877	0.7911321206175884	0.16666666666666666	0.3333333333333333	0.0	0.00786041691335475	12
3029	0.015608559004720498	0.0026791151109356766	0.0026255638631254114	0.9556342907859494	-1	0	0	0.375	3	0.7777777777777778	7	0.55	0.5555555555555556	7	5	3	2	0	0.2	2	10	11	0.25	0.2222222222222222	0.5980269027782472	0.684691352458236	0.6867130422675513	0.7258220346508677	0.5153026842526104	0.9108715780067446	0.6681702424362072	0.7953947066556859	0.5714285714285714	0.2857142857142857	0.0	0.0026255638631254114	6
532	0.0010864130679736563	0.0002151102680817947	0.00021510588913023127	0.9972893145236679	-1	0	0	1.0	1	0	0	1.0	0	1	0	0	0	0	0.5	1	2	2	0.0	0	0	0	0	0	0	0	0	0	0	0	0	0.00021510588913023127	56
4249	0.012181437073972021	0.00856612044626055	0.00856610291807987	0.9694268499825155	-1	0	0	0.4444444444444444	4	0.6363636363636364	7	0.5909090909090909	0.36363636363636365	6	4	6	3	0	0.18181818181818182	2	11	13	0.21428571428571427	0.18181818181818182	0.5980269027782472	0.6703043633653712	0.6867130422675513	0.7485491769606558	0.5153026842526104	0.8658259832305366	0.6681702424362072	0.7723565892203718	0.16666666666666666	0.3333333333333333	0.0	0.00856610291807987	23
229	0.0008573684131893589	0.0007600490049064773	0.0007600127082814085	0.9882275155337662	-1	0	0	0.5	1	1.0	1	1.0	1.0	1	1	1	1	0	0.3333333333333333	1	3	3	0.16666666666666666	0	0.5980269027782472	0.5	0.6867130422675513	0.5	0.5941700217559602	0.5	0.6052649054999985	0.5	1.0	1.0	0.0	0.0007600127082814085	37
3794	0.011293727953664855	0.007739541907543121	0.007730036887718265	0.9733843232430772	-1	0	0	0.3333333333333333	3	0.8181818181818182	9	0.5416666666666666	0.45454545454545453	7	5	5	3	0	0.16666666666666666	2	12	13	0.25	0.18181818181818182	0.5980269027782472	0.6914616768982217	0.6867130422675513	0.803367784192328	0.5153026842526104	0.8690720946382544	0.6681702424362072	0.7972303137922063	0.14285714285714285	0.2857142857142857	0.0	0.007730036887718265	17
742	0.0031272467289594594	0.0001897958632558332	-0.0001041433562603311	0.9964240753882967	-1	0	0	0.5	1	1.0	1	1.0	1.0	2	1	0	0	0	0.3333333333333333	3	1	3	0.0	0	0.7415762495774187	0.8077558189066326	0.7703238747448762	0.6976449517138079	0.6172915988300159	0.7349510058446931	0.6703525294884128	0.7497282811750777	0	0	0.0	-1.041433562603311e-05	7
386	2.8585059560289133e-05	2.6783276999493703e-05	2.6783161080040166e-05	0.9989180804075537	-1	0	0	1.0	2	0.0	0	0.75	0	2	0	0	0	0	1.0	2	2	3	0.0	0	0	0	0	0	0	0	0	0	0	0	0	2.6783161080040166e-05	6
3891	0.011113852142235413	0.007548217493745115	0.00754783301930666	0.9727247340175552	-1	0	0	0.4	4	0.6666666666666666	8	0.5833333333333334	0.4166666666666667	8	5	5	1	0	0.16666666666666666	2	12	14	0.09090909090909091	0.16666666666666666	0.5980269027782472	0.717476127958492	0.6867130422675513	0.7845165719055518	0.5153026842526104	0.9230408844247646	0.6681702424362072	0.8277151473555013	1.0	0.25	0.0	0.00754783301930666	23
4628	0.014625325235021967	0.012489756318860741	0.012489726489187695	0.9708034459380664	-1	0	0	0.3	3	0.8333333333333334	10	0.5384615384615384	0.4166666666666667	7	5	6	4	0	0.15384615384615385	2	13	14	0.2857142857142857	0.16666666666666666	0.5980269027782472	0.6606559104343643	0.6867130422675513	0.733265344926107	0.5153026842526104	0.8494714998391484	0.6681702424362072	0.7569404155100453	0.14285714285714285	0.2857142857142857	0.0	0.012489726489187695	48
2241	0.011733156317200736	0.00749212921481732	0.007491909624737322	0.9741248921141454	-1	0	0	0.4	4	0.6666666666666666	8	0.5833333333333334	0.4166666666666667	8	5	5	2	0	0.16666666666666666	2	12	14	0.18181818181818182	0.16666666666666666	0.5980269027782472	0.717476127958492	0.6867130422675513	0.7845165719055518	0.5153026842526104	0.9328649438059847	0.6681702424362072	0.8345980232074803	0.5625	0.25	0.0	0.007491909624737322	13
1841	0.009975165443268303	0.004905976952731906	0.004905918363070049	0.9670782379691423	-1	0	0	0.375	3	0.8	8	0.5454545454545454	0.4	6	4	5	4	0	0.18181818181818182	2	11	12	0.3333333333333333	0.2	0.5980269027782472	0.671798880437661	0.6867130422675513	0.7370187316277941	0.5153026842526104	0.9248704360604895	0.6681702424362072	0.8051974135135722	0.16666666666666666	0.3333333333333333	0.0	0.004905918363070049	41
4315	0.009791954692278768	0.007397782654143088	0.00739777606658211	0.962844871796048	-1	0	0	0.4444444444444444	4	0.6363636363636364	7	0.5909090909090909	0.2727272727272727	5	3	7	3	0	0.18181818181818182	2	11	13	0.1875	0.18181818181818182	0.5980269027782472	0.6817070239067567	0.6867130422675513	0.7672550789359417	0.5153026842526104	0.8844726961144935	0.6681702424362072	0.790840010517041	0.2	0.4	0.0	0.00739777606658211	4
1603	0.010845057714314293	0.00435538528642191	0.00435398938148758	0.9519965670308024	-1	0	0	0.42857142857142855	3	0.75	6	0.5555555555555556	0.375	5	3	4	3	0	0.2222222222222222	2	9	10	0.3	0.25	0.5980269027782472	0.7024336009239783	0.6867130422675513	0.7494861494664742	0.5153026842526104	0.9399059693554571	0.6681702424362072	0.8275295377601093	0.2	0.4	0.0	0.00435398938148758	32
41	0.0008008871794028362	0.00024253222717551733	6.815752665247314e-07	0.9959967882661149	-1	0	0	1.0	2	0.0	0	1.0	0	2	0	0	0	0	0.3333333333333333	3	1	3	0.0	1.0	0	0	0	0	0	0	0	0	0	0	0	6.815752665247314e-07	10
3266	0.012218459765753031	0.007901792860657175	0.007901772072833173	0.9704645018489715	-1	0	0	0.3333333333333333	3	0.8181818181818182	9	0.5416666666666666	0.45454545454545453	7	5	5	3	0	0.16666666666666666	2	12	13	0.25	0.18181818181818182	0.5980269027782472	0.8471562977560982	0.6867130422675513	0.8259447520025422	0.5153026842526104	0.8848367945270258	0.6681702424362072	0.8544028363026939	0.14285714285714285	0.2857142857142857	0.0	0.007901772072833173	29
4306	0.012634459520080379	0.007640532396859088	0.007640531857745043	0.9675344938195978	-1	0	0	0.4	4	0.6666666666666666	8	0.6363636363636364	0.3333333333333333	6	4	7	3	0	0.18181818181818182	2	11	14	0.1875	0.16666666666666666	0.5980269027782472	0.6703043633653712	0.6867130422675513	0.7485491769606558	0.5153026842526104	0.8658259832305366	0.6681702424362072	0.7723565892203718	0.16666666666666666	0.3333333333333333	0.0	0.007640531857745043	12
2913	0.011290375383009218	0.00716349686857676	0.007161907188502123	0.9733759922985562	-1	0	0	0.3333333333333333	3	0.8181818181818182	9	0.5416666666666666	0.45454545454545453	7	5	5	4	0	0.16666666666666666	2	12	13	0.3333333333333333	0.18181818181818182	0.5980269027782472	0.6816041084402558	0.6867130422675513	0.7258220346508677	0.5153026842526104	0.9000706621392862	0.6681702424362072	0.7876632099682861	0.14285714285714285	0.2857142857142857	0.0	0.007161907188502123	15
4334	0.011561638409286862	0.00799579959034341	0.00799383448235497	0.9727802547149996	-1	0	0	0.3333333333333333	3	0.8181818181818182	9	0.5416666666666666	0.45454545454545453	7	5	5	3	0	0.16666666666666666	2	12	13	0.25	0.18181818181818182	0.5980269027782472	0.6914616768982217	0.6867130422675513	0.803367784192328	0.5153026842526104	0.8690720946382544	0.6681702424362072	0.7972303137922063	0.14285714285714285	0.2857142857142857	0.0	0.00799383448235497	23
2727	0.010715108776033025	0.006679275168825865	0.006678516264155002	0.9753094010898454	-1	0	0	0.4	4	0.6666666666666666	8	0.5833333333333334	0.4166666666666667	8	5	5	2	0	0.16666666666666666	2	12	14	0.18181818181818182	0.16666666666666666	0.5980269027782472	0.717476127958492	0.6867130422675513	0.8326203758299259	0.5153026842526104	0.9328649438059847	0.6681702424362072	0.8484653190028991	0.625	0.25	0.0	0.006678516264155002	12
4041	0.01244005013358275	0.009440337221743198	0.009440335510513145	0.9669892734834211	-1	0	0	0.4444444444444444	4	0.6363636363636364	7	0.5909090909090909	0.36363636363636365	6	4	6	3	0	0.18181818181818182	2	11	13	0.21428571428571427	0.18181818181818182	0.5980269027782472	0.6703043633653712	0.6867130422675513	0.7485491769606558	0.5153026842526104	0.8658259832305366	0.6681702424362072	0.7723565892203718	0.16666666666666666	0.3333333333333333	0.0	0.009440335510513145	35
2643	0.011637949378864056	0.007547336592452067	0.007547195149166776	0.9741658956411405	-1	0	0	0.3333333333333333	3	0.8181818181818182	9	0.5416666666666666	0.45454545454545453	7	5	5	4	0	0.16666666666666666	2	12	13	0.3333333333333333	0.18181818181818182	0.5980269027782472	0.684691352458236	0.6867130422675513	0.803367784192328	0.5153026842526104	0.9108715780067446	0.6681702424362072	0.8179330172455375	0.21428571428571427	0.2857142857142857	0.0	0.007547195149166776	20
4960	0.016897997929545078	0.012278319893882152	0.01227823153364827	0.9733718836692057	-1	0	0	0.3	3	0.8461538461538461	11	0.5357142857142857	0.38461538461538464	7	5	7	4	0	0.14285714285714285	2	14	15	0.25	0.15384615384615385	0.5980269027782472	0.6606559104343643	0.6867130422675513	0.733265344926107	0.5153026842526104	0.8494714998391484	0.6681702424362072	0.7569404155100453	0.14285714285714285	0.2857142857142857	0.0	0.01227823153364827	66
2984	0.011884250417533574	0.0077953241393772825	0.0077952679967205	0.9729178086685868	-1	0	0	0.4	4	0.6666666666666666	8	0.5833333333333334	0.4166666666666667	8	5	5	1	0	0.16666666666666666	2	12	14	0.09090909090909091	0.16666666666666666	0.5980269027782472	0.717476127958492	0.6867130422675513	0.7845165719055518	0.5153026842526104	0.9230408844247646	0.6681702424362072	0.8277151473555013	1.0	0.25	0.0	0.0077952679967205	43
1128	0.0008450696876832693	0.0007824086381005904	0.0007823227253396888	0.9917813264694968	-1	0	0	0.5	1	1.0	1	1.0	1.0	1	1	1	1	0	0.3333333333333333	1	3	3	0.16666666666666666	0	0.4181964597708007	0.5	0.40619263722091076	0.5	0.8185019789594585	0.5	0.8716893024986619	0.5	1.0	0	0.0	0.0007823227253396888	46
2141	0.004585804551829515	0.0029012068944104605	0.0029010401195682617	0.9602174350995017	-1	0	0	0.2857142857142857	2	0.875	7	0.5555555555555556	0.375	5	3	4	1	0	0.2222222222222222	2	9	10	0.1	0	0.5980269027782472	0.5809554071048373	0.6867130422675513	0.549627329662552	0.5153026842526104	0.840400463150305	0.6681702424362072	0.6745910937805132	1.0	0.2	0.0	0.0029010401195682617	7
3247	0.011750956684501062	0.007085412717763842	0.0070854052962986205	0.9746124746993936	-1	0	0	0.4	4	0.6666666666666666	8	0.5833333333333334	0.4166666666666667	8	5	5	2	0	0.16666666666666666	2	12	14	0.18181818181818182	0.16666666666666666	0.5980269027782472	0.717476127958492	0.6867130422675513	0.7845165719055518	0.5153026842526104	0.9328649438059847	0.6681702424362072	0.8345980232074803	0.5625	0.25	0.0	0.0070854052962986205	10
779	0.0010900402115378513	0.00023032202380877256	0.00023031761738072357	0.9972117797289285	-1	0	0	1.0	1	0	0	1.0	0	1	0	0	0	0	0.5	1	2	2	0.0	0	0	0	0	0	0	0	0	0	0	0	0	0.00023031761738072357	16
3768	0.011708650280127957	0.007861914861389731	0.007860907146509607	0.9733944252312663	-1	0	0	0.3333333333333333	3	0.8181818181818182	9	0.5416666666666666	0.45454545454545453	7	5	5	3	0	0.16666666666666666	2	12	13	0.25	0.18181818181818182	0.5980269027782472	0.684691352458236	0.6867130422675513	0.803367784192328	0.5153026842526104	0.8690720946382544	0.6681702424362072	0.7955251796832289	0.14285714285714285	0.2857142857142857	0.0	0.007860907146509607	37
996	7.81925425287177e-09	7.191817985087746e-09	6.07895905607558e-09	0.9999989736296945	-1	0	0	1.0	1	0	0	1.0	0	0	0	1	1	0	0.5	1	2	2	0.16666666666666666	0	0	0	0	0	0	0	0	0	0	0	0	-0.1	0
2850	0.01082442883182049	0.006381525047542909	0.006375588150202779	0.9762141169454602	-1	0	0	0.4	4	0.6923076923076923	9	0.5769230769230769	0.38461538461538464	7	5	7	3	0	0.15384615384615385	2	13	15	0.1875	0.15384615384615385	0.5980269027782472	0.684691352458236	0.6867130422675513	0.7277720401417005	0.5153026842526104	0.9108715780067446	0.6681702424362072	0.7959269336013586	0.14285714285714285	0.2857142857142857	0.0	0.006375588150202779	8
2182	0.007736573796505372	0.0008675940300320214	0.0008666806115216405	0.9596872316670411	-1	0	0	0.375	3	0.6666666666666666	6	0.6111111111111112	0.5555555555555556	7	5	3	1	0	0.2222222222222222	2	9	11	0.125	0	0.5980269027782472	0.684691352458236	0.6867130422675513	0.761031529768238	0.5153026842526104	0.9108715780067446	0.6681702424362072	0.8052382207266284	1.0	0.14285714285714285	0.0	0.0008666806115216405	4
4622	0.014889049354752102	0.012117843540485696	0.012117739744393409	0.9707186087292151	-1	0	0	0.3	3	0.8333333333333334	10	0.5384615384615384	0.4166666666666667	7	5	6	4	0	0.15384615384615385	2	13	14	0.2857142857142857	0.16666666666666666	0.5980269027782472	0.6606559104343643	0.6867130422675513	0.733265344926107	0.5153026842526104	0.8494714998391484	0.6681702424362072	0.7569404155100453	0.14285714285714285	0.2857142857142857	0.0	0.012117739744393409	27
627	0.0010608779679404008	0.00024991797578147016	0.000249914373911525	0.9975034636596825	-1	0	0	1.0	1	0	0	1.0	0	1	0	0	0	0	0.5	1	2	2	0.0	0	0	0	0	0	0	0	0	0	0	0	0	0.000249914373911525	32
3440	0.010639942575347592	0.008206175127148744	0.008188604428462741	0.97250596271916	-1	0	0	0.3333333333333333	3	0.8181818181818182	9	0.5416666666666666	0.45454545454545453	7	5	5	3	0	0.16666666666666666	2	12	13	0.25	0.18181818181818182	0.5980269027782472	0.6914616768982217	0.6867130422675513	0.803367784192328	0.5153026842526104	0.8690720946382544	0.6681702424362072	0.7972303137922063	0.14285714285714285	0.2857142857142857	0.0	0.008188604428462741	86
4597	0.014974802530567892	0.011942244234754184	0.011942221165117273	0.9723317276144174	-1	0	0	0.3	3	0.8333333333333334	10	0.5384615384615384	0.4166666666666667	7	5	6	4	0	0.15384615384615385	2	13	14	0.2857142857142857	0.16666666666666666	0.5980269027782472	0.6606559104343643	0.6867130422675513	0.733265344926107	0.5153026842526104	0.8494714998391484	0.6681702424362072	0.7569404155100453	0.14285714285714285	0.2857142857142857	0.0	0.011942221165117273	74
3783	0.011400424794197922	0.0072239830327022105	0.0072237063701031156	0.9741459116453304	-1	0	0	0.3333333333333333	3	0.8181818181818182	9	0.5416666666666666	0.45454545454545453	7	5	5	3	0	0.16666666666666666	2	12	13	0.25	0.18181818181818182	0.5980269027782472	0.6690417284462457	0.6867130422675513	0.803367784192328	0.5153026842526104	0.8690720946382544	0.6681702424362072	0.7916176092665118	0.14285714285714285	0.2857142857142857	0.0	0.0072237063701031156	14
360	0.03752495297325126	0.010705788569560037	0.010569564090224838	0.9866507964686765	-1	0	0	0.2	2	0.9230769230769231	12	0.26785714285714285	0.7692307692307693	12	10	2	2	0	0.875	7	8	15	0.3333333333333333	0	0.4637390127779846	0.9087889091291198	0.45788638402778065	0.970756103769454	0.7991582973665488	0.9211397291930801	0.9144168943261589	0.9400877164009311	0.6666666666666666	0.5	0.0	0.010569564090224838	48
520	0.0	0.0	0.0	1.0	-1	0	0	0	0	0	0	1.0	0	0	0	0	0	0	1.0	1	1	1	0.0	0	0	0	0	0	0	0	0	0	0	0	0	-0.1	0
3326	0.011938726479834533	0.008226378172812574	0.00822151148128224	0.9728705787337413	-1	0	0	0.3333333333333333	3	0.8181818181818182	9	0.5416666666666666	0.45454545454545453	7	5	5	4	0	0.16666666666666666	2	12	13	0.3333333333333333	0.18181818181818182	0.5980269027782472	0.8471562977560982	0.6867130422675513	0.8259447520025422	0.5153026842526104	0.9108715780067446	0.6681702424362072	0.8658379508546332	0.14285714285714285	0.2857142857142857	0.0	0.00822151148128224	124
1404	0.0012456286302648058	0.00034878187767416706	0.00034877368540673335	0.9921844942437341	-1	0	0	0.5	1	1.0	1	1.0	1.0	2	1	0	1	0	0.3333333333333333	1	3	3	0.3333333333333333	0	0.508111681274524	0.7107752514019751	0.546452839744231	0.8025964660276319	0.6516792716731586	0.7963710692803513	0.7749041194271712	0.772387199851045	1.0	0.5	0.0	0.00034877368540673335	10
928	0.000752911314080917	0.0006857929616999193	0.0006856822091706866	0.9916380759493788	-1	0	0	0.5	1	1.0	1	1.0	1.0	1	1	1	0	0	0.3333333333333333	1	3	3	0.0	0	0.3620843532080108	0.5	0.7767817107515312	0.5	0.4203214691560372	0.5	0.8621329017217714	0.5	0	0	0.0	0.0006856822091706866	56
3781	0.011254192739833593	0.008248293916291036	0.008234300038095936	0.9724172022555461	-1	0	0	0.3333333333333333	3	0.8181818181818182	9	0.5416666666666666	0.45454545454545453	7	5	5	3	0	0.16666666666666666	2	12	13	0.25	0.18181818181818182	0.5980269027782472	0.6914616768982217	0.6867130422675513	0.803367784192328	0.5153026842526104	0.8690720946382544	0.6681702424362072	0.7972303137922063	0.14285714285714285	0.2857142857142857	0.0	0.008234300038095936	35
3403	0.011476369026696933	0.007166071871335686	0.0071654053045768305	0.9735841813674461	-1	0	0	0.3333333333333333	3	0.8181818181818182	9	0.5416666666666666	0.45454545454545453	7	5	5	3	0	0.16666666666666666	2	12	13	0.25	0.18181818181818182	0.5980269027782472	0.684691352458236	0.6867130422675513	0.7258220346508677	0.5153026842526104	0.8907760196538198	0.6681702424362072	0.7828827363262209	0.14285714285714285	0.2857142857142857	0.0	0.0071654053045768305	14
1557	0.011227998254485335	0.004151319452566305	0.0041207011539937275	0.9519300012555968	-1	0	0	0.42857142857142855	3	0.75	6	0.5555555555555556	0.375	5	3	4	3	0	0.2222222222222222	2	9	10	0.3	0.25	0.5980269027782472	0.7024336009239783	0.6867130422675513	0.7494861494664742	0.5153026842526104	0.9399059693554571	0.6681702424362072	0.8275295377601093	0.2	0.4	0.0	0.0041207011539937275	102
3509	0.02054552503485751	0.00854294102346603	0.007901520391821293	0.5275455543004894	-1	0	0	0.3333333333333333	3	0.8181818181818182	9	0.5416666666666666	0.45454545454545453	7	5	5	3	0	0.16666666666666666	2	12	13	0.25	0.18181818181818182	0.5980269027782472	0.7320939678678822	0.6867130422675513	0.7258220346508677	0.5153026842526104	0.8907760196538198	0.6681702424362072	0.7956238144043803	0.14285714285714285	0.2857142857142857	0.0	0.007901520391821293	60
4754	0.014693121677828372	0.011837644932064158	0.01183761938838371	0.9716534907556958	-1	0	0	0.3	3	0.8333333333333334	10	0.5384615384615384	0.4166666666666667	7	5	6	4	0	0.15384615384615385	2	13	14	0.2857142857142857	0.16666666666666666	0.5980269027782472	0.6606559104343643	0.6867130422675513	0.6880650049597107	0.5153026842526104	0.8494714998391484	0.6681702424362072	0.7431851225245593	0.14285714285714285	0.2857142857142857	0.0	0.01183761938838371	32
4605	0.014688834459577643	0.01231343338163809	0.012313410493966842	0.9716245309964501	-1	0	0	0.3	3	0.8333333333333334	10	0.5384615384615384	0.4166666666666667	7	5	6	4	0	0.15384615384615385	2	13	14	0.2857142857142857	0.16666666666666666	0.5980269027782472	0.6606559104343643	0.6867130422675513	0.733265344926107	0.5153026842526104	0.8494714998391484	0.6681702424362072	0.7569404155100453	0.14285714285714285	0.14285714285714285	0.0	0.012313410493966842	45
4430	0.0099960015361454	0.006886620722049276	0.006886137373825863	0.9755772899200872	-1	0	0	0.4	4	0.6923076923076923	9	0.5769230769230769	0.3076923076923077	7	4	7	3	0	0.15384615384615385	2	13	15	0.2	0.15384615384615385	0.5980269027782472	0.7423285620253935	0.6867130422675513	0.8969475241051956	0.5153026842526104	0.891725605417331	0.6681702424362072	0.8552994438608973	0.2857142857142857	0.42857142857142855	0.0	0.006886137373825863	7
2809	0.01096049775579982	0.00780890102064701	0.00780551903445464	0.9733556873068248	-1	0	0	0.3333333333333333	3	0.8181818181818182	9	0.5416666666666666	0.45454545454545453	7	5	5	4	0	0.16666666666666666	2	12	13	0.3333333333333333	0.18181818181818182	0.5980269027782472	0.684691352458236	0.6867130422675513	0.7258220346508677	0.5153026842526104	0.9108715780067446	0.6681702424362072	0.7953947066556859	0.14285714285714285	0.2857142857142857	0.0	0.00780551903445464	53
832	0.0017059235919601786	0.000519985230584928	6.665125144650652e-06	0.9809305130272653	-1	0	0	0.5	2	0.75	3	0.6	0.5	2	2	3	1	0	0.4	5	2	6	0.1	0	0.5571898201884112	0.6006971692014238	0.5768562758828564	0.7499916327526869	0.5942648062620075	0.5002369612473775	0.6167750746640978	0.6230769046895984	1.0	0.5	0.0	6.665125144650652e-06	6
1258	0.0014305832648931446	0.0001913612363083688	0.00018965312105310422	0.9840800977947812	-1	0	0	0.3333333333333333	1	1.0	2	1.0	1.0	2	2	1	1	0	0.25	1	4	4	0.16666666666666666	0	0.508111681274524	0.7107752514019751	0.5889334060744232	0.7266707476205675	0.48906234940085314	0.5652269960558769	0.6224867899927989	0.6710896047776678	1.0	0.5	0.0	0.00018965312105310422	8
2662	0.01132739202514173	0.007123765229128601	0.007123495307589472	0.97460378971765	-1	0	0	0.4	4	0.6666666666666666	8	0.5833333333333334	0.4166666666666667	8	5	5	2	0	0.16666666666666666	2	12	14	0.18181818181818182	0.16666666666666666	0.5980269027782472	0.717476127958492	0.6867130422675513	0.7845165719055518	0.5153026842526104	0.9328649438059847	0.6681702424362072	0.8345980232074803	0.5625	0.25	0.0	0.007123495307589472	19
3947	0.012184755620431498	0.00723957701996756	0.007237190568434153	0.9727199963366819	-1	0	0	0.4	4	0.6666666666666666	8	0.5833333333333334	0.4166666666666667	8	5	5	1	0	0.16666666666666666	2	12	14	0.09090909090909091	0.16666666666666666	0.5980269027782472	0.8484856202819867	0.6867130422675513	0.836943626899624	0.5153026842526104	0.8926956019865615	0.6681702424362072	0.861245066052753	1.0	0.25	0.0	0.007237190568434153	16
308	5.237411980129554e-06	2.0869299341054685e-08	1.5338367488070958e-08	0.9999991154371182	-1	0	0	1.0	1	0	0	1.0	0	1	0	0	0	0	0.5	1	2	2	0.0	0	0	0	0	0	0	0	0	0	0	0	0	1.5338367488070958e-08	19
970	0.0034751826854561184	0.001583238760256093	0.0010845432830016036	0.9958201403912051	-1	0	0	0.6666666666666666	2	0.5	1	0.6666666666666666	0.5	3	1	0	2	0	0.6666666666666666	3	2	4	1.0	0	0.9905032790357134	0.5329289970761781	0.36876530980799493	0.9374410374302881	0.18584104569425489	0.8787503903443383	0.9722144557792026	0.8329295679074993	0.6666666666666666	0.3333333333333333	0.0	0.0010845432830016036	47
2010	0.010880955120806663	0.006807169104396204	0.006807166654797352	0.9752582883257827	-1	0	0	0.4	4	0.6666666666666666	8	0.5833333333333334	0.4166666666666667	8	5	5	2	0	0.16666666666666666	2	12	14	0.18181818181818182	0.16666666666666666	0.5980269027782472	0.7516385295778966	0.6867130422675513	0.7845165719055518	0.5153026842526104	0.9328649438059847	0.6681702424362072	0.8425116528640014	0.5625	0.25	0.0	0.006807166654797352	41
579	0.001164822176554343	0.00024364948306211654	0.00024363744515759563	0.996807074314764	-1	0	0	1.0	2	0.0	0	0.75	0	1	0	1	0	0	1.0	2	2	3	0.0	0	0	0	0	0	0	0	0	0	0	0	0	0.00024363744515759563	20
1087	4.798330017760507e-05	6.915582828796541e-07	-7.016974270064828e-09	0.9999957135192584	-1	0	0	0.5	2	0.6666666666666666	2	0.625	0.3333333333333333	3	1	1	1	0	0.5	2	4	5	0.25	0	0.26036970758325734	0.9703055434697981	0.5649674743170718	0.8678798127454587	0.3103909510095392	0.5536303214586377	0.8799087547930304	0.8654655398171106	1.0	0	0.0	-7.016974270064828e-10	3
3142	0.007971725477527952	0.0032402442753259775	0.0032390099776973885	0.9719831971991633	-1	0	0	0.2222222222222222	2	0.9090909090909091	10	0.5909090909090909	0.45454545454545453	6	5	6	2	0	0.18181818181818182	2	11	13	0.13333333333333333	0	0.5980269027782472	0.5755132946974468	0.6867130422675513	0.5663372572446093	0.5153026842526104	0.8200202542736871	0.6681702424362072	0.6672847085461987	0.5833333333333334	0.3333333333333333	0.0	0.0032390099776973885	3
2724	0.01136815019143157	0.007538385881141403	0.007538354548567758	0.9742747701612992	-1	0	0	0.4	4	0.6666666666666666	8	0.5833333333333334	0.4166666666666667	8	5	5	2	0	0.16666666666666666	2	12	14	0.18181818181818182	0.16666666666666666	0.5980269027782472	0.717476127958492	0.6867130422675513	0.7850901384400583	0.5153026842526104	0.9328649438059847	0.6681702424362072	0.8347542372018165	0.5625	0.25	0.0	0.007538354548567758	30
3405	0.011984386696593465	0.008183924998374666	0.008183358843358109	0.9734648599027229	-1	0	0	0.3333333333333333	3	0.8181818181818182	9	0.5416666666666666	0.45454545454545453	7	5	5	4	0	0.16666666666666666	2	12	13	0.3333333333333333	0.18181818181818182	0.5980269027782472	0.684691352458236	0.6867130422675513	0.803367784192328	0.5153026842526104	0.9108715780067446	0.6681702424362072	0.8179330172455375	0.21428571428571427	0.2857142857142857	0.0	0.008183358843358109	19
2605	0.0006685609022127872	1.3450570040563174e-05	-8.195800285046146e-07	0.9974293982983261	-1	0	0	1.0	2	0.0	0	0.75	0	2	0	0	2	0	1.0	2	2	3	1.0	0	0	0	0	0	0	0	0	0	0	0	0	-8.195800285046146e-08	0
3823	0.011395066271660521	0.007257951324248754	0.007255720957774326	0.9727200104601762	-1	0	0	0.4	4	0.6666666666666666	8	0.5833333333333334	0.4166666666666667	8	5	5	1	0	0.16666666666666666	2	12	14	0.09090909090909091	0.16666666666666666	0.5980269027782472	0.717476127958492	0.6867130422675513	0.8076174164102049	0.5153026842526104	0.9230408844247646	0.6681702424362072	0.8343799769997458	1.0	0.25	0.0	0.007255720957774326	17
2915	0.01255849738558496	0.008914768226942217	0.008911375886942944	0.9712854260980428	-1	0	0	0.4	4	0.6666666666666666	8	0.5833333333333334	0.4166666666666667	8	5	5	1	0	0.16666666666666666	2	12	14	0.09090909090909091	0.16666666666666666	0.5980269027782472	0.717476127958492	0.6867130422675513	0.7845165719055518	0.5153026842526104	0.9230408844247646	0.6681702424362072	0.8277151473555013	1.0	0.25	0.0	0.008911375886942944	16
630	0.0010487311991749077	0.0002438845946605668	0.00024388079073973864	0.9971972115024597	-1	0	0	1.0	1	0	0	1.0	0	1	0	0	0	0	0.5	1	2	2	0.0	0	0	0	0	0	0	0	0	0	0	0	0	0.00024388079073973864	24
3650	0.011369960929473202	0.007743183262825904	0.007733514545912048	0.973586679135307	-1	0	0	0.3333333333333333	3	0.8181818181818182	9	0.5416666666666666	0.45454545454545453	7	5	5	3	0	0.16666666666666666	2	12	13	0.25	0.18181818181818182	0.5980269027782472	0.6914616768982217	0.6867130422675513	0.803367784192328	0.5153026842526104	0.8690720946382544	0.6681702424362072	0.7972303137922063	0.14285714285714285	0.2857142857142857	0.0	0.007733514545912048	37
2957	0.011444378402271417	0.008158077837072534	0.00815691486103128	0.9733899302885003	-1	0	0	0.3333333333333333	3	0.8181818181818182	9	0.5416666666666666	0.45454545454545453	7	5	5	4	0	0.16666666666666666	2	12	13	0.3333333333333333	0.18181818181818182	0.5980269027782472	0.684691352458236	0.6867130422675513	0.803367784192328	0.5153026842526104	0.9108715780067446	0.6681702424362072	0.8179330172455375	0.21428571428571427	0.2857142857142857	0.0	0.00815691486103128	15
4774	0.014786082425494725	0.011272278483056156	0.011270711048794213	0.9732756238311304	-1	0	0	0.3	3	0.8333333333333334	10	0.5384615384615384	0.4166666666666667	7	5	6	6	0	0.15384615384615385	2	13	14	0.42857142857142855	0.16666666666666666	0.5980269027782472	0.6606559104343643	0.6867130422675513	0.733265344926107	0.5153026842526104	0.7827733841995254	0.6681702424362072	0.7283877386127983	0.14285714285714285	0.2857142857142857	0.0	0.011270711048794213	23
2579	0.0115820764848347	0.0073175934284008095	0.007317221078122735	0.9736312991611931	-1	0	0	0.4	4	0.6666666666666666	8	0.5833333333333334	0.4166666666666667	8	5	5	1	0	0.16666666666666666	2	12	14	0.09090909090909091	0.16666666666666666	0.5980269027782472	0.717476127958492	0.6867130422675513	0.7845165719055518	0.5153026842526104	0.9230408844247646	0.6681702424362072	0.8277151473555013	1.0	0.25	0.0	0.007317221078122735	21
4654	0.01478502786328856	0.013053507264455502	0.013053493172209654	0.970729507050057	-1	0	0	0.3	3	0.8333333333333334	10	0.5384615384615384	0.4166666666666667	7	5	6	4	0	0.15384615384615385	2	13	14	0.2857142857142857	0.16666666666666666	0.5980269027782472	0.6606559104343643	0.6867130422675513	0.733265344926107	0.5153026842526104	0.8494714998391484	0.6681702424362072	0.7569404155100453	0.14285714285714285	0.2857142857142857	0.0	0.013053493172209654	24
1144	0.0014741061900413208	0.0008437507057320526	0.0008418713677653285	0.9851213092919585	-1	0	0	0.5	2	0.3333333333333333	1	0.625	0.3333333333333333	3	1	1	1	0	0.5	2	4	5	0.25	0	0.4983884161898886	0.8801876669270344	0.38031128557557353	0.9478928181900541	0.5105177290644557	0.8045686976812796	0.8660327169907008	0.8912346428352447	1.0	0.3333333333333333	0.0	0.0008418713677653285	4
4503	0.012417950044082	0.008331286407966182	0.008331263915329127	0.9670074939170142	-1	0	0	0.4444444444444444	4	0.6363636363636364	7	0.5909090909090909	0.36363636363636365	6	4	6	5	0	0.18181818181818182	2	11	13	0.35714285714285715	0.18181818181818182	0.5980269027782472	0.6703043633653712	0.6867130422675513	0.7485491769606558	0.5153026842526104	0.8658259832305366	0.6681702424362072	0.7723565892203718	0.16666666666666666	0.3333333333333333	0.0	0.008331263915329127	7
1629	0.0039793924933610265	0.0007255881543962985	0.0006983444368860824	0.9836927308168782	-1	0	0	0.6666666666666666	4	0.42857142857142855	3	0.6428571428571429	0.14285714285714285	3	1	5	3	0	0.2857142857142857	2	7	9	0.25	0.2857142857142857	0.5163527375985753	0.7126433697324671	0.6369217748189302	0.7737459933801938	0.5153026842526104	0.9720540621094466	0.9088913382408722	0.8693996090940619	0.3333333333333333	0.6666666666666666	0.0	0.0006983444368860824	1
1318	0.00253514922545262	0.0015126362514354774	0.0011887815327696002	0.9962651968481939	-1	0	0	0.6666666666666666	2	0.5	1	0.6666666666666666	0.5	3	1	0	2	0	0.6666666666666666	3	2	4	1.0	0	0.9905032790357134	0.9798479150861539	0.36876530980799493	0.8853776901487161	0.5294162745554585	0.8473832443328173	0.9304410903276648	0.9274095260643864	0.6666666666666666	0.3333333333333333	0.0	0.0011887815327696002	8
4345	0.012260010497748842	0.00890689992626023	0.008906889925283951	0.9673170669155996	-1	0	0	0.4444444444444444	4	0.6363636363636364	7	0.5909090909090909	0.36363636363636365	6	4	6	3	0	0.18181818181818182	2	11	13	0.21428571428571427	0.18181818181818182	0.5980269027782472	0.6318716570958451	0.6867130422675513	0.7485491769606558	0.5153026842526104	0.8658259832305366	0.6681702424362072	0.7622817631922787	0.16666666666666666	0.3333333333333333	0.0	0.008906889925283951	10
4084	0.011893208266013637	0.0076708755799573146	0.007669485995346273	0.9730747182062014	-1	0	0	0.3333333333333333	3	0.8181818181818182	9	0.5416666666666666	0.45454545454545453	7	5	5	3	0	0.16666666666666666	2	12	13	0.25	0.18181818181818182	0.5980269027782472	0.684691352458236	0.6867130422675513	0.8326064461205974	0.5153026842526104	0.8907760196538198	0.6681702424362072	0.8164942680944963	0.14285714285714285	0.2857142857142857	0.0	0.007669485995346273	24
3708	0.011940065870522206	0.007690054850591481	0.007690039864243244	0.9712659738417669	-1	0	0	0.3333333333333333	3	0.8181818181818182	9	0.5416666666666666	0.45454545454545453	7	5	5	3	0	0.16666666666666666	2	12	13	0.25	0.18181818181818182	0.5980269027782472	0.8331792911441002	0.6867130422675513	0.8259447520025422	0.5153026842526104	0.8848367945270258	0.6681702424362072	0.8500311959854365	0.14285714285714285	0.2857142857142857	0.0	0.007690039864243244	25
264	0.002583191807059192	0.0007390328273115549	0.000739029362478816	0.99198071617544	-1	0	0	0.5	1	1.0	1	1.0	1.0	2	1	0	0	0	0.3333333333333333	1	3	3	0.0	0	0.5422956771916567	0.8584059837465623	0.6129894753884415	0.8372520334402883	0.5968381794534383	0.9740710595087059	0.9002819972025685	0.9133614401775052	0	0	0.0	0.000739029362478816	18
2057	0.01126148067958432	0.00496512708130419	0.004940516880682102	0.956310348756995	-1	0	0	0.375	3	0.8	8	0.5454545454545454	0.4	6	4	5	4	0	0.18181818181818182	2	11	12	0.3333333333333333	0.2	0.5980269027782472	0.6933212933714274	0.6867130422675513	0.7370187316277941	0.5153026842526104	0.9060778532670128	0.6681702424362072	0.7975353408378643	0.16666666666666666	0.3333333333333333	0.0	0.004940516880682102	11
3476	0.01136066174154303	0.007880189575706404	0.007880118310384942	0.9716759521293655	-1	0	0	0.3333333333333333	3	0.8181818181818182	9	0.5416666666666666	0.45454545454545453	7	5	5	3	0	0.16666666666666666	2	12	13	0.25	0.18181818181818182	0.5980269027782472	0.6914616768982217	0.6867130422675513	0.803367784192328	0.5153026842526104	0.8690720946382544	0.6681702424362072	0.7972303137922063	0.14285714285714285	0.2857142857142857	0.0	0.007880118310384942	52
4617	0.011157882270966578	0.005200013971077388	0.005199466407002853	0.9506835781679874	-1	0	0	0.5	4	0.5555555555555556	5	0.6111111111111112	0.3333333333333333	6	3	4	2	0	0.2222222222222222	2	9	11	0.2222222222222222	0.2222222222222222	0.5980269027782472	0.6677102383502853	0.6867130422675513	0.7965706959743535	0.5153026842526104	0.9275325699327877	0.7685276979108536	0.8230881411398422	0.5833333333333334	0.5	0.0	0.005199466407002853	5
1282	0.002814756921170775	0.0016142054600962472	0.0016141862290658922	0.9904828751497479	-1	0	0	0.75	3	0.3333333333333333	1	0.625	0.3333333333333333	4	1	0	1	0	0.5	2	4	5	1.0	0.6666666666666666	0.5980269027782472	0.5875047182184998	0.6867130422675513	0.721394130792843	0.5527460842388282	0.594336175114706	0.6463585844832097	0.6369897380368765	1.0	0.5	0.0	0.0016141862290658922	9
2226	0.011241338419654634	0.007349466312772193	0.0073494575826666434	0.973291646245207	-1	0	0	0.4	4	0.6666666666666666	8	0.5833333333333334	0.4166666666666667	8	5	5	2	0	0.16666666666666666	2	12	14	0.18181818181818182	0.16666666666666666	0.5980269027782472	0.717476127958492	0.6867130422675513	0.7845165719055518	0.5153026842526104	0.9328649438059847	0.6681702424362072	0.8345980232074803	0.5625	0.25	0.0	0.0073494575826666434	23
4002	0.011404200052376209	0.007179068682148329	0.007178952735839797	0.9734712360605234	-1	0	0	0.3333333333333333	3	0.8181818181818182	9	0.5416666666666666	0.45454545454545453	7	5	5	3	0	0.16666666666666666	2	12	13	0.25	0.18181818181818182	0.5980269027782472	0.684691352458236	0.6867130422675513	0.7258220346508677	0.5153026842526104	0.8907760196538198	0.6681702424362072	0.7828827363262209	0.14285714285714285	0.2857142857142857	0.0	0.007178952735839797	12
4115	0.017110089103343388	0.01110749131312452	0.01110720141081846	0.9670514595367872	-1	0	0	0.3	3	0.8461538461538461	11	0.5769230769230769	0.3076923076923077	6	4	8	3	0	0.15384615384615385	2	13	15	0.16666666666666666	0.15384615384615385	0.5980269027782472	0.8172602286496807	0.6867130422675513	0.7351714439304153	0.5153026842526104	0.8658259832305366	0.6681702424362072	0.8117091055425046	0.16666666666666666	0.3333333333333333	0.0	0.01110720141081846	142
2709	0.01132383525875405	0.008058755158878037	0.008057557994876239	0.972914783684885	-1	0	0	0.3333333333333333	3	0.8181818181818182	9	0.5416666666666666	0.45454545454545453	7	5	5	4	0	0.16666666666666666	2	12	13	0.3333333333333333	0.18181818181818182	0.5980269027782472	0.684691352458236	0.6867130422675513	0.8023075858847465	0.5153026842526104	0.9108715780067446	0.6681702424362072	0.8176003023979111	0.21428571428571427	0.2857142857142857	0.0	0.008057557994876239	79
2933	0.011819017972204285	0.008616601364028526	0.008615688454909256	0.9723538207270962	-1	0	0	0.4	4	0.6666666666666666	8	0.5833333333333334	0.4166666666666667	8	5	5	1	0	0.16666666666666666	2	12	14	0.09090909090909091	0.16666666666666666	0.5980269027782472	0.717476127958492	0.6867130422675513	0.8326203758299259	0.5153026842526104	0.913843887163822	0.6681702424362072	0.836524992792294	1.0	0.25	0.0	0.008615688454909256	36
1086	0.0007635324076553618	0.0006855437158161163	0.0006854329648304352	0.9916403826548352	-1	0	0	0.5	1	1.0	1	1.0	1.0	1	1	1	0	0	0.3333333333333333	1	3	3	0.0	0	0.3620843532080108	0.5	0.7767817107515312	0.5	0.4203214691560372	0.5	0.8621329017217714	0.5	0	0	0.0	0.0006854329648304352	23
1288	0.0015000404397596781	0.0003436998980240527	0.0003378094998258139	0.9907435063346095	-1	0	0	0.5	2	0.6666666666666666	2	0.8333333333333334	0.3333333333333333	2	1	2	1	0	0.6666666666666666	2	3	5	0.14285714285714285	0	0.39808442460101634	0.7051715109391279	0.3556343681952755	0.7171540673681509	0.7159481786262736	0.8433463653892946	0.8342555786268265	0.7616823902014878	1.0	0	0.0	0.0003378094998258139	16
289	4.798310067263834e-05	6.072062529683209e-07	5.55344897065583e-07	0.9999956005492262	-1	0	0	0.5	2	0.6666666666666666	2	0.625	0.6666666666666666	2	2	2	0	0	0.5	4	2	5	0.0	0	0.3751229103545597	0.9336270416373577	0.8624568617160016	0.7602127592827579	0.7963174613445068	0.7685424292446225	0.8965589342137433	0.8410298818901913	0	0	0.0	5.55344897065583e-07	5
2470	0.011426307337514974	0.00800809361522292	0.008004175671307455	0.9728465193372368	-1	0	0	0.4	4	0.6666666666666666	8	0.5833333333333334	0.4166666666666667	8	5	5	2	0	0.16666666666666666	2	12	14	0.18181818181818182	0.16666666666666666	0.5980269027782472	0.717476127958492	0.6867130422675513	0.7845165719055518	0.5153026842526104	0.9328649438059847	0.6681702424362072	0.8345980232074803	0.5625	0.25	0.0	0.008004175671307455	15
557	0.001167480267372373	0.00018030018658671393	0.0001802971672057207	0.9971803740199122	-1	0	0	1.0	2	0.0	0	0.75	0	1	0	1	0	0	1.0	2	2	3	0.0	0	0	0	0	0	0	0	0	0	0	0	0	0.0001802971672057207	25
124	0.002581350857333935	0.0007525106898671949	0.0007525072085030391	0.991918937947448	-1	0	0	0.5	1	1.0	1	1.0	1.0	2	1	0	0	0	0.3333333333333333	1	3	3	0.0	0	0.5422956771916567	0.8584059837465623	0.6129894753884415	0.8372520334402883	0.5968381794534383	0.9740710595087059	0.9002819972025685	0.9133614401775052	0	0	0.0	0.0007525072085030391	55
4933	0.012132256940207456	0.009089710148418839	0.009089666461126357	0.968097966838911	-1	0	0	0.4444444444444444	4	0.6363636363636364	7	0.5909090909090909	0.36363636363636365	6	4	6	3	0	0.18181818181818182	2	11	13	0.21428571428571427	0.18181818181818182	0.5980269027782472	0.6703043633653712	0.6867130422675513	0.7485491769606558	0.5153026842526104	0.8658259832305366	0.6681702424362072	0.7723565892203718	0.16666666666666666	0.3333333333333333	0.0	0.009089666461126357	12
4570	0.014769028881044506	0.011777753016838161	0.011777720836949057	0.9719515390674963	-1	0	0	0.3	3	0.8333333333333334	10	0.5384615384615384	0.4166666666666667	7	5	6	4	0	0.15384615384615385	2	13	14	0.2857142857142857	0.16666666666666666	0.5980269027782472	0.6606559104343643	0.6867130422675513	0.733265344926107	0.5153026842526104	0.8494714998391484	0.6681702424362072	0.7569404155100453	0.14285714285714285	0.2857142857142857	0.0	0.011777720836949057	87
1843	0.011381473471857398	0.007497322954603207	0.007497274042628923	0.9727000827899428	-1	0	0	0.4	4	0.6666666666666666	8	0.5833333333333334	0.4166666666666667	8	5	5	2	0	0.16666666666666666	2	12	14	0.18181818181818182	0.16666666666666666	0.5980269027782472	0.717476127958492	0.6867130422675513	0.7845165719055518	0.5153026842526104	0.9328649438059847	0.6681702424362072	0.8345980232074803	0.5625	0.25	0.0	0.007497274042628923	32
1462	0.002731581583196564	0.0006215609683456845	0.0006118671309729165	0.9920928054634189	-1	0	0	0.6666666666666666	4	0.3333333333333333	2	0.6666666666666666	0.16666666666666666	3	1	4	2	0	0.3333333333333333	2	6	8	0.2	0.3333333333333333	0.5163527375985753	0.7126433697324671	0.6369217748189302	0.7737459933801938	0.5153026842526104	0.946030835208146	0.8156874933143935	0.8412068137652154	0.6666666666666666	0.6666666666666666	0.0	0.0006118671309729165	5
2028	0.011464746891433937	0.007773784987778153	0.007773771649325344	0.9720396944376835	-1	0	0	0.4	4	0.6666666666666666	8	0.5833333333333334	0.4166666666666667	8	5	5	2	0	0.16666666666666666	2	12	14	0.18181818181818182	0.16666666666666666	0.5980269027782472	0.717476127958492	0.6867130422675513	0.7845165719055518	0.5153026842526104	0.9328649438059847	0.6681702424362072	0.8345980232074803	0.5625	0.875	0.0	0.007773771649325344	27
610	0.0009014112327168298	0.00018310659606240908	3.105674892487763e-06	0.9979726657465411	-1	0	0	1.0	2	0.0	0	0.75	0	1	0	1	0	0	1.0	2	2	3	0.0	0	0	0	0	0	0	0	0	0	0	0	0	3.105674892487763e-06	12
4980	0.014800623657931717	0.011819262930680106	0.01181923871834501	0.9718528031753371	-1	0	0	0.3	3	0.8333333333333334	10	0.5384615384615384	0.4166666666666667	7	5	6	4	0	0.15384615384615385	2	13	14	0.2857142857142857	0.16666666666666666	0.5980269027782472	0.6606559104343643	0.6867130422675513	0.733265344926107	0.5153026842526104	0.8494714998391484	0.6681702424362072	0.7569404155100453	0.14285714285714285	0.2857142857142857	0.0	0.01181923871834501	31
4291	0.003789031448167153	0.0001325515233475567	-2.462238555649952e-05	0.9673827331443726	-1	0	0	0.5	2	0.5	2	0.6	0.5	3	2	2	3	0	0.4	5	2	6	0.42857142857142855	0	0.4076774869670824	0.7737269877420768	0.622523466050329	0.9542363079052073	0.3457184614431948	0.9624204823794272	0.9383122855224981	0.9243725916250554	0.6666666666666666	1.0	0.0	-2.462238555649952e-06	0
1646	0.007082585040574122	0.002946604304455823	0.0029465802348750997	0.967855511025811	-1	0	0	0.42857142857142855	3	0.75	6	0.5555555555555556	0.25	4	2	5	3	0	0.2222222222222222	2	9	10	0.25	0.25	0.5571898201884112	0.7107627361696774	0.6618174085432408	0.7627233402947292	0.5153026842526104	0.955813627470678	0.8175814564234073	0.8473072275827267	0.25	0.5	0.0	0.0029465802348750997	37
3974	0.005657657610691694	0.0025691768504110695	0.002566073290549959	0.9738948623106174	-1	0	0	0.5714285714285714	4	0.5	4	0.625	0.25	4	2	5	1	0	0.25	2	8	10	0.08333333333333333	0.25	0.5571898201884112	0.7107627361696774	0.6867130422675513	0.8860954430259107	0.5153026842526104	0.941324944666435	0.8469606919552845	0.8708628645598695	1.0	0.25	0.0	0.002566073290549959	2
2086	0.012143237188178205	0.006312069529469126	0.006303864761240246	0.9764912778057765	-1	0	0	0.3	3	0.8461538461538461	11	0.5357142857142857	0.38461538461538464	7	5	7	3	0	0.14285714285714285	2	14	15	0.1875	0.15384615384615385	0.5980269027782472	0.7110162357654483	0.6867130422675513	0.7258220346508677	0.5153026842526104	0.9108715780067446	0.6681702424362072	0.8020873825984273	0.14285714285714285	0.2857142857142857	0.0	0.006303864761240246	35
4440	0.014327639922200461	0.009976346130842004	0.009975419214384438	0.976684819234543	-1	0	0	0.4	4	0.6923076923076923	9	0.5769230769230769	0.38461538461538464	8	5	6	3	0	0.15384615384615385	2	13	15	0.23076923076923078	0.15384615384615385	0.5980269027782472	0.6523830721185752	0.6867130422675513	0.8108233343176868	0.5153026842526104	0.8914557785555851	0.6681702424362072	0.8016860926886473	0.125	0.5	0.0	0.009975419214384438	17
4561	0.015056840064244223	0.012069658972657677	0.012069629592301494	0.9710696256109271	-1	0	0	0.3	3	0.8333333333333334	10	0.5384615384615384	0.4166666666666667	7	5	6	4	0	0.15384615384615385	2	13	14	0.2857142857142857	0.16666666666666666	0.5980269027782472	0.6606559104343643	0.6867130422675513	0.733265344926107	0.5153026842526104	0.8494714998391484	0.6681702424362072	0.7569404155100453	0.14285714285714285	0.2857142857142857	0.0	0.012069629592301494	85
677	0.0030947733499479954	0.000700846548580386	0.00014053449369157603	0.9852721967871828	-1	0	0	0.3333333333333333	1	1.0	2	1.0	1.0	3	2	0	1	0	0.25	4	1	4	0.3333333333333333	0	0.7225070011753026	0.7265851673185363	0.3791175175455129	0.6308546080697547	0.9594506313517863	0.8937834776300766	0.8894232653914067	0.7710785672133955	1.0	0.6666666666666666	0.0	0.00014053449369157603	10
967	0.0007463689644449078	0.000685322451037009	0.0006852117298326837	0.9914597086708143	-1	0	0	0.5	1	1.0	1	1.0	1.0	1	1	1	0	0	0.3333333333333333	1	3	3	0.0	0	0.3620843532080108	0.5	0.7767817107515312	0.5	0.4203214691560372	0.5	0.8621329017217714	0.5	0	0	0.0	0.0006852117298326837	25
750	0.0008559216651212039	0.0007693522783689899	0.0007693165873659238	0.9877548103541531	-1	0	0	0.5	1	1.0	1	1.0	1.0	1	1	1	1	0	0.3333333333333333	1	3	3	0.16666666666666666	0	0.5980269027782472	0.5	0.6867130422675513	0.5	0.5941700217559602	0.5	0.6052649054999985	0.5	1.0	1.0	0.0	0.0007693165873659238	24
1346	0.0010777731480307792	0.0002655306633743483	0.0002655275079248878	0.9972305128907772	-1	0	0	1.0	1	0	0	1.0	0	1	0	0	0	0	0.5	1	2	2	0.0	0	0	0	0	0	0	0	0	0	0	0	0	0.0002655275079248878	11
251	9.099068051085139e-09	8.055611020676249e-09	5.120705770295299e-09	0.9999985488557906	-1	0	0	0.6666666666666666	2	0.5	1	0.6666666666666666	0	0	0	3	0	0	0.6666666666666666	3	2	4	0.0	0.6666666666666666	0	0	0	0	0	0	0	0	0	0	0	-0.1	2
2459	0.012010300702743336	0.007693792282253773	0.007693687346274722	0.9717809981367381	-1	0	0	0.4	4	0.6666666666666666	8	0.5833333333333334	0.4166666666666667	8	5	5	1	0	0.16666666666666666	2	12	14	0.09090909090909091	0.16666666666666666	0.5980269027782472	0.717476127958492	0.6867130422675513	0.7845165719055518	0.5153026842526104	0.9230408844247646	0.6681702424362072	0.8277151473555013	1.0	0.5	0.0	0.007693687346274722	58
3461	0.011963016860432772	0.007957141783019928	0.007957039713461402	0.9707599318467723	-1	0	0	0.4	4	0.6666666666666666	8	0.5833333333333334	0.4166666666666667	8	5	5	1	0	0.16666666666666666	2	12	14	0.09090909090909091	0.16666666666666666	0.5980269027782472	0.8577459399475132	0.6867130422675513	0.8375567024562584	0.5153026842526104	0.9193979717322939	0.6681702424362072	0.8762096724555327	1.0	0.25	0.0	0.007957039713461402	62
2993	0.01159147629497438	0.006917692321917148	0.006917459601670846	0.9739651890525525	-1	0	0	0.3333333333333333	3	0.8181818181818182	9	0.5416666666666666	0.45454545454545453	7	5	5	3	0	0.16666666666666666	2	12	13	0.25	0.18181818181818182	0.5980269027782472	0.684691352458236	0.6867130422675513	0.757024431774618	0.5153026842526104	0.8907760196538198	0.6681702424362072	0.7919710727649432	0.14285714285714285	0.2857142857142857	0.0	0.006917459601670846	14
1827	0.011659713063822857	0.0037192572821067933	0.0036804873602320695	0.9497860703058434	-1	0	0	0.375	3	0.7777777777777778	7	0.55	0.3333333333333333	5	3	5	3	0	0.2	2	10	11	0.25	0.2222222222222222	0.5980269027782472	0.7024336009239783	0.6867130422675513	0.8357726953691617	0.5153026842526104	0.9399059693554571	0.6681702424362072	0.8513585081927253	0.4	0.4	0.0	0.0036804873602320695	12
5001	0.015078552890468298	0.012572558793534375	0.012572492452704408	0.9709168941433612	-1	0	0	0.3	3	0.8333333333333334	10	0.5384615384615384	0.4166666666666667	7	5	6	4	0	0.15384615384615385	2	13	14	0.2857142857142857	0.16666666666666666	0.5980269027782472	0.6606559104343643	0.6867130422675513	0.733265344926107	0.5153026842526104	0.8494714998391484	0.6681702424362072	0.7569404155100453	0.14285714285714285	0.14285714285714285	0.0	0.012572492452704408	77
3636	0.011711897803309572	0.008129075020885572	0.00811268177318245	0.9726715331524448	-1	0	0	0.3333333333333333	3	0.8181818181818182	9	0.5416666666666666	0.45454545454545453	7	5	5	3	0	0.16666666666666666	2	12	13	0.25	0.18181818181818182	0.5980269027782472	0.6914616768982217	0.6867130422675513	0.803367784192328	0.5153026842526104	0.8690720946382544	0.6681702424362072	0.7972303137922063	0.14285714285714285	0.2857142857142857	0.0	0.00811268177318245	117
2503	0.0007326445274613638	3.3849114818817545e-06	-6.152660040943869e-07	0.9974993916019951	-1	0	0	0.8333333333333334	5	0.0	0	0.8	0	3	0	4	1	0	0.4	2	5	8	0.1111111111111111	0.3333333333333333	0	0	0	0	0	0	0	0	0	0	0	-6.152660040943869e-08	1
573	0.004293079081957366	0.0005883534964282002	0.0005698458885430937	0.9885806432472641	-1	0	0	0.3333333333333333	1	1.0	2	1.0	1.0	2	2	1	0	0	0.25	1	4	4	0.0	0	0.28013806747911574	0.6941223077247531	0.7195266326943764	0.6393515458783369	0.3594297075925076	0.7776527606488337	0.8922437807780533	0.7071021334938233	0	0	0.0	0.0005698458885430937	12
4467	0.006541363842365179	0.0012358670528110195	-0.001235716295003099	0.9587222607019045	-1	0	0	0.5	3	0.7142857142857143	5	0.5625	0.42857142857142855	5	3	3	3	0	0.25	2	8	9	0.375	0.2857142857142857	0.5980269027782472	0.6817070239067567	0.6867130422675513	0.7622104514359487	0.5153026842526104	0.9054490953869162	0.6681702424362072	0.8014294287357514	0.2	0.4	0.0	-0.0001235716295003099	0
3814	0.011577854403213654	0.007602341638367237	0.007601910297537588	0.9722646162127984	-1	0	0	0.4	4	0.6666666666666666	8	0.5833333333333334	0.4166666666666667	8	5	5	1	0	0.16666666666666666	2	12	14	0.09090909090909091	0.16666666666666666	0.5980269027782472	0.717476127958492	0.6867130422675513	0.7845165719055518	0.5153026842526104	0.9230408844247646	0.6681702424362072	0.8277151473555013	1.0	0.25	0.0	0.007601910297537588	19
3248	0.011443952696020833	0.0072273755822940475	0.0072269594446385714	0.9734759401625218	-1	0	0	0.3333333333333333	3	0.8181818181818182	9	0.5416666666666666	0.45454545454545453	7	5	5	3	0	0.16666666666666666	2	12	13	0.25	0.18181818181818182	0.5980269027782472	0.684691352458236	0.6867130422675513	0.7258220346508677	0.5153026842526104	0.8907760196538198	0.6681702424362072	0.7828827363262209	0.14285714285714285	0.2857142857142857	0.0	0.0072269594446385714	19
1247	0.0011613625510363754	0.00026045645600701167	0.00026044157008834083	0.9919136237598917	-1	0	0	0.5	1	1.0	1	1.0	1.0	2	1	0	0	0	0.3333333333333333	1	3	3	0.0	0	0.480055627993129	0.7648961511321859	0.7317473765095412	0.6107208635841922	0.6276098472987003	0.5109317342664462	0.7385839864772001	0.635973446813862	0	0	0.0	0.00026044157008834083	18
839	0.0012836381551129471	0.00038917850818245375	0.00038917407269827914	0.9924038896493171	-1	0	0	0.5	1	1.0	1	1.0	1.0	2	1	0	1	0	0.3333333333333333	1	3	3	0.3333333333333333	0	0.508111681274524	0.7107752514019751	0.546452839744231	0.8025964660276319	0.5738544608055609	0.6423360534064291	0.7046588026288148	0.7236068681127947	1.0	0.5	0.0	0.00038917407269827914	11
2464	0.010894052340791782	0.006549339730425211	0.006548871965653786	0.9756539922408242	-1	0	0	0.4	4	0.6666666666666666	8	0.5833333333333334	0.4166666666666667	8	5	5	2	0	0.16666666666666666	2	12	14	0.18181818181818182	0.16666666666666666	0.5980269027782472	0.717476127958492	0.6867130422675513	0.8326203758299259	0.5153026842526104	0.9328649438059847	0.6681702424362072	0.8484653190028991	0.625	0.25	0.0	0.006548871965653786	10
4192	0.011223802793490128	0.008192612413881365	0.008175095024523404	0.9726141892000075	-1	0	0	0.3333333333333333	3	0.8181818181818182	9	0.5416666666666666	0.45454545454545453	7	5	5	3	0	0.16666666666666666	2	12	13	0.25	0.18181818181818182	0.5980269027782472	0.6914616768982217	0.6867130422675513	0.803367784192328	0.5153026842526104	0.8690720946382544	0.6681702424362072	0.7972303137922063	0.14285714285714285	0.2857142857142857	0.0	0.008175095024523404	61
4827	0.014582470403298695	0.011736048532809944	0.01173598239129951	0.9718294145951699	-1	0	0	0.3	3	0.8333333333333334	10	0.5384615384615384	0.4166666666666667	7	5	6	4	0	0.15384615384615385	2	13	14	0.2857142857142857	0.16666666666666666	0.5980269027782472	0.6606559104343643	0.6867130422675513	0.733265344926107	0.5153026842526104	0.8494714998391484	0.6681702424362072	0.7569404155100453	0.14285714285714285	0.2857142857142857	0.0	0.01173598239129951	23
680	0.043637003684427904	0.00470578115740553	-0.004105404590059471	0.7614222092726353	-1	0	0	0.3	3	0.8333333333333334	10	0.3888888888888889	0.8333333333333334	13	10	0	1	0	0.25	3	12	14	1.0	0.18181818181818182	0.694727225123909	0.856089513994084	0.9653143790951473	0.9047015726511131	0.7794504498232399	0.8815881600700608	0.755856892421402	0.882236022986939	1.0	0.3076923076923077	0.0	-0.0004105404590059471	2
653	0.0018749119525503144	0.0014881231269996888	0.0014881197021444983	0.9856653839981836	-1	0	0	0.6666666666666666	2	0.5	1	0.6666666666666666	0.5	3	1	0	1	0	0.6666666666666666	2	3	4	0.5	0	0.5980269027782472	0.8465133767303775	0.6867130422675513	0.8459836426694872	0.5153026842526104	0.8253605932665765	0.6681702424362072	0.8395230505367711	1.0	0.6666666666666666	0.0	0.0014881197021444983	22
1835	0.012775646569624982	0.0033587784414771645	0.003289833334980266	0.9470931340605094	-1	0	0	0.375	3	0.7777777777777778	7	0.55	0.3333333333333333	5	3	5	3	0	0.2	2	10	11	0.25	0.2222222222222222	0.5980269027782472	0.6780941241832281	0.6867130422675513	0.7494861494664742	0.5153026842526104	0.9399059693554571	0.6681702424362072	0.8220438579109954	0.2	0.8	0.0	0.003289833334980266	30
98	9.413570534565153e-06	1.0937949735536741e-07	-5.63829982356771e-08	0.9999979263862934	-1	0	0	0.5	1	1.0	1	1.0	1.0	1	1	1	0	0	0.3333333333333333	3	1	3	0.0	0	0.88512559637659	0.5	0.8539347072222011	0.5	0.7192805134074216	0.5	0.6725274985719439	0.5	0	0	0.0	-5.63829982356771e-09	16
590	0.06144087534299337	0.00989581299766321	0.009862948347600459	0.6735010520581054	-1	0	0	0.125	1	1.0	10	1.0	1.0	11	10	0	2	0	0.08333333333333333	12	1	12	0.6666666666666666	0	0.6045028606711382	0.9654813652019048	0.6682639397952828	0.9496464636900289	0.5666795919234127	0.7518184726742615	0.923738289616475	0.9212046057412211	0.5454545454545454	0.36363636363636365	0.0	0.009862948347600459	6
1456	0.005451044193583213	0.0013352814205564783	0.0003003493474691891	0.9377151599076325	-1	0	0	0.42857142857142855	3	0.75	6	0.5	0.375	5	3	4	3	0	0.8	5	4	10	0.3	0.2857142857142857	0.9905032790357134	0.9280959801319302	0.36876530980799493	0.7400161506192179	0.5666795919234127	0.9400691349978574	0.9304410903276648	0.8927239912102881	0.2	0	0.0	0.0003003493474691891	1
570	0.0007466192737750382	0.0006853242042041883	0.0006852124956963599	0.9918072215418989	-1	0	0	0.5	1	1.0	1	1.0	1.0	1	1	1	0	0	0.3333333333333333	1	3	3	0.0	0	0.3620843532080108	0.5	0.7767817107515312	0.5	0.4203214691560372	0.5	0.8621329017217714	0.5	0	0	0.0	0.0006852124956963599	110
2941	0.007419714779019603	0.0005852597514105159	0.0005849250375120948	0.9623226808298808	-1	0	0	0.2857142857142857	2	0.875	7	0.5555555555555556	0.625	6	5	3	3	0	0.2222222222222222	2	9	10	0.3333333333333333	0	0.5980269027782472	0.5755132946974468	0.6867130422675513	0.5663372572446093	0.5153026842526104	0.8245873269822541	0.6681702424362072	0.669593846054647	0.16666666666666666	0.3333333333333333	0.0	0.0005849250375120948	0
4968	0.01807078340861046	0.014166841959840516	0.014166836577487504	0.9758651661547695	-1	0	0	0.3	3	0.8461538461538461	11	0.5357142857142857	0.46153846153846156	8	6	6	3	0	0.14285714285714285	2	14	15	0.21428571428571427	0.15384615384615385	0.5980269027782472	0.652405654698314	0.6867130422675513	0.7385610006749562	0.5153026842526104	0.8350237210016692	0.6681702424362072	0.7496219781241268	0.125	0.375	0.0	0.014166836577487504	8
1559	0.007789751000342167	0.0028052699941326217	0.002801738876741568	0.9657449327471666	-1	0	0	0.6666666666666666	4	0.42857142857142855	3	0.6428571428571429	0.2857142857142857	4	2	4	1	0	0.2857142857142857	2	7	9	0.1	0.2857142857142857	0.5571898201884112	0.7107627361696774	0.6618174085432408	0.7627233402947292	0.5153026842526104	0.955813627470678	0.8175814564234073	0.8473072275827267	1.0	0.5	0.0	0.002801738876741568	9
1351	0.0037762497226824145	0.0005028898626865074	-0.0004797622169319712	0.9850930079665883	-1	0	0	0.2857142857142857	2	0.875	7	0.5555555555555556	0.375	4	3	5	2	0	0.2222222222222222	2	9	10	0.15384615384615385	0	0.5980269027782472	0.5875047182184998	0.6867130422675513	0.5809663875535173	0.5153026842526104	0.8579434991954111	0.6878914922426886	0.6955589334002832	0.625	0.5	0.0	-4.797622169319712e-05	0
2594	0.011674534946630887	0.007572684407380685	0.007572684404453876	0.9734288985571248	-1	0	0	0.4	4	0.6666666666666666	8	0.5833333333333334	0.4166666666666667	8	5	5	1	0	0.16666666666666666	2	12	14	0.09090909090909091	0.16666666666666666	0.5980269027782472	0.717476127958492	0.6867130422675513	0.7845165719055518	0.5153026842526104	0.9230408844247646	0.6681702424362072	0.8277151473555013	1.0	0.25	0.0	0.007572684404453876	59
4269	0.010647403892090146	0.008175469855286922	0.008175193951791357	0.9712578260013636	-1	0	0	0.5	5	0.5384615384615384	7	0.625	0.3076923076923077	6	4	8	2	0	0.16666666666666666	2	12	15	0.1111111111111111	0.15384615384615385	0.5980269027782472	0.6703043633653712	0.6867130422675513	0.7485491769606558	0.5153026842526104	0.8658259832305366	0.6681702424362072	0.7723565892203718	0.5833333333333334	0.3333333333333333	0.0	0.008175193951791357	58
707	0.0008354208117505567	0.0007826152683968348	0.0007825293379385776	0.9917543338512044	-1	0	0	0.5	1	1.0	1	1.0	1.0	1	1	1	1	0	0.3333333333333333	1	3	3	0.16666666666666666	0	0.4181964597708007	0.5	0.40619263722091076	0.5	0.8185019789594585	0.5	0.8716893024986619	0.5	1.0	0	0.0	0.0007825293379385776	25
1627	0.012959076351121984	0.0029713002245674103	0.0029674656622425927	0.9520233479864034	-1	0	0	0.375	3	0.7777777777777778	7	0.55	0.3333333333333333	5	3	5	3	0	0.2	2	10	11	0.25	0.2222222222222222	0.5980269027782472	0.7024336009239783	0.6867130422675513	0.7494861494664742	0.5153026842526104	0.9399059693554571	0.6681702424362072	0.8275295377601093	0.2	0.2	0.0	0.0029674656622425927	55
4452	0.014352672979621204	0.012235048612325165	0.012235038923079844	0.9719588032448525	-1	0	0	0.3	3	0.8333333333333334	10	0.5384615384615384	0.4166666666666667	7	5	6	4	0	0.15384615384615385	2	13	14	0.2857142857142857	0.16666666666666666	0.5980269027782472	0.6606559104343643	0.6867130422675513	0.733265344926107	0.5153026842526104	0.8494714998391484	0.6681702424362072	0.7569404155100453	0.14285714285714285	0.2857142857142857	0.0	0.012235038923079844	71
3208	0.011115869587355142	0.007805004958280253	0.007805003507085327	0.9723192997447877	-1	0	0	0.3333333333333333	3	0.8181818181818182	9	0.5416666666666666	0.45454545454545453	7	5	5	4	0	0.16666666666666666	2	12	13	0.3333333333333333	0.18181818181818182	0.5980269027782472	0.7411216381340721	0.6867130422675513	0.7258220346508677	0.5153026842526104	0.9108715780067446	0.6681702424362072	0.8099808658146395	0.14285714285714285	0.2857142857142857	0.0	0.007805003507085327	25
2192	0.0006801336177597813	4.490594652931025e-05	-5.653916160532472e-07	0.9969983945767815	-1	0	0	1.0	2	0.0	0	0.75	0	2	0	0	2	0	1.0	2	2	3	1.0	0	0	0	0	0	0	0	0	0	0	0	0	-5.6539161605324727e-08	1
2142	0.0018157441125168235	7.533740117679196e-05	4.551876768666883e-05	0.9976828043488885	-1	0	0	0.8	4	0.2	1	0.7	0	3	0	3	2	0	0.4	2	5	7	0.2857142857142857	0.4	0	0	0	0	0	0	0	0	0	0	0	4.551876768666883e-05	2
2245	0.011497470270913112	0.007372113489083422	0.00737188437475583	0.9742230372038255	-1	0	0	0.4	4	0.6666666666666666	8	0.5833333333333334	0.4166666666666667	8	5	5	2	0	0.16666666666666666	2	12	14	0.18181818181818182	0.16666666666666666	0.5980269027782472	0.717476127958492	0.6867130422675513	0.7845165719055518	0.5153026842526104	0.9328649438059847	0.6681702424362072	0.8345980232074803	0.5625	0.25	0.0	0.00737188437475583	22
931	1.2268328812635374e-06	4.328734940507189e-08	4.3191588391543887e-08	0.9999989887211803	-1	0	0	1.0	1	0	0	1.0	0	1	0	0	1	0	0.5	2	1	2	0.3333333333333333	0	0	0	0	0	0	0	0	0	0	0	0	4.3191588391543887e-08	4
1550	0.011014934399482366	0.005268703763491813	0.005252495314655006	0.9618707657634905	-1	0	0	0.4444444444444444	4	0.6363636363636364	7	0.5909090909090909	0.36363636363636365	7	4	5	2	0	0.18181818181818182	2	11	13	0.18181818181818182	0.18181818181818182	0.5980269027782472	0.7232895754611796	0.6867130422675513	0.7926559782100536	0.5153026842526104	0.942796875793084	0.6681702424362072	0.8457127272500929	0.5714285714285714	0.2857142857142857	0.0	0.005252495314655006	96
120	0.006665874337697431	0.0010242155483003211	0.0008580404977384293	0.9884923385611414	-1	0	0	0.25	1	1.0	3	0.625	0.6666666666666666	2	2	2	3	0	0.5	2	4	5	0.375	0	0.6745765963235085	0.5972133234840821	0.6405659492502023	0.9732560912367075	0.4956139480580326	0.8769301368183506	0.9187968678548573	0.879102771915132	0.5	0	0.30768093129389834	0.0008580404977384293	18
1186	0.003511493928177752	0.0014508222667974004	0.0011963737313343684	0.9952681322036842	-1	0	0	0.6666666666666666	2	0.5	1	0.6666666666666666	0.5	3	1	0	2	0	0.6666666666666666	3	2	4	1.0	0	0.9905032790357134	0.5329289970761781	0.36876530980799493	0.9374410374302881	0.18584104569425489	0.8787503903443383	0.9722144557792026	0.8329295679074993	0.6666666666666666	0.3333333333333333	0.0	0.0011963737313343684	52
83	0.016089148538128567	0.0020699600531437897	-0.0020309857022834704	0.9716109060788896	-1	0.3333333333333333	1	0.5	4	0.6666666666666666	6	0.4583333333333333	0.5555555555555556	7	5	3	0	0	0.375	8	3	11	0.0	0.75	0.776808867999817	0.8498841428748629	0.6684420853644535	0.7847277315414838	0.3054323364290563	0.9056557034045825	0.9031244596229758	0.8535780872289146	0	0	0.0	-0.00020309857022834704	11
4835	0.01694819345169167	0.012851934720923152	0.012851934307743703	0.9708794352219835	-1	0	0	0.3	3	0.8333333333333334	10	0.5384615384615384	0.4166666666666667	7	5	6	6	0	0.15384615384615385	2	13	14	0.42857142857142855	0.16666666666666666	0.5980269027782472	0.6606559104343643	0.6867130422675513	0.733265344926107	0.5153026842526104	0.8494714998391484	0.6681702424362072	0.7569404155100453	0.14285714285714285	0.2857142857142857	0.0	0.012851934307743703	130
4455	0.012483507535605412	0.009335261002025766	0.00933526035068301	0.9678848593832322	-1	0	0	0.3	3	0.8333333333333334	10	0.5384615384615384	0.3333333333333333	6	4	7	3	0	0.15384615384615385	2	13	14	0.1875	0.16666666666666666	0.5980269027782472	0.6703043633653712	0.6867130422675513	0.7485491769606558	0.5153026842526104	0.8658259832305366	0.6681702424362072	0.7723565892203718	0.16666666666666666	0.3333333333333333	0.0	0.00933526035068301	22
22	0.0011170139599269875	0.0002392590632094088	0.00023924634935407245	0.9968263799423224	-1	0	0	1.0	2	0.0	0	0.75	0	1	0	1	0	0	1.0	2	2	3	0.0	0	0	0	0	0	0	0	0	0	0	0	0	0.00023924634935407245	16
3618	0.011436810727339925	0.007731587325568101	0.007722039664486076	0.9725664773883455	-1	0	0	0.3333333333333333	3	0.8181818181818182	9	0.5416666666666666	0.45454545454545453	7	5	5	3	0	0.16666666666666666	2	12	13	0.25	0.18181818181818182	0.5980269027782472	0.7320939678678822	0.6867130422675513	0.7258220346508677	0.5153026842526104	0.8907760196538198	0.6681702424362072	0.7956238144043803	0.14285714285714285	0.2857142857142857	0.0	0.007722039664486076	58
3995	0.011403504993942317	0.0038368770832297627	0.003836803378727725	0.9547769132953912	-1	0	0	0.25	2	0.9	9	0.5454545454545454	0.5	6	5	5	2	0	0.18181818181818182	2	11	12	0.15384615384615385	0	0.5980269027782472	0.684751807836489	0.6867130422675513	0.6278403480644364	0.4729066285502565	0.8132177791447766	0.673796095958989	0.7157014641876919	0.5833333333333334	0.3333333333333333	0.0	0.003836803378727725	8
4006	0.000692651994474105	1.8606272213272974e-05	-1.2872607439823593e-06	0.9973117672351112	-1	0	0	0.75	3	0.5	2	0.75	0	2	0	3	2	0	0.5	2	4	6	0.25	0.5	0	0	0	0	0	0	0	0	0	0	0	-1.2872607439823594e-07	0
4025	0.011161123553633844	0.008018308165402086	0.008018307897865022	0.9712142830750621	-1	0	0	0.3333333333333333	3	0.8181818181818182	9	0.5416666666666666	0.45454545454545453	7	5	5	3	0	0.16666666666666666	2	12	13	0.25	0.18181818181818182	0.5980269027782472	0.6914616768982217	0.6867130422675513	0.803367784192328	0.5153026842526104	0.8690720946382544	0.6681702424362072	0.7972303137922063	0.14285714285714285	0.2857142857142857	0.0	0.008018307897865022	22
1187	0.0015939298422341258	0.0001708565469228033	0.00017076654631095948	0.9860809091168411	-1	0	0	0.3333333333333333	1	1.0	2	1.0	1.0	3	2	0	0	0	0.25	1	4	4	0.0	0	0.9685059154235208	0.9457665896688185	0.9200810631527798	0.6627379917792632	0.23264243826444844	0.6358741466395362	0.9664494312326324	0.7963938666938228	0	0	0.0	0.00017076654631095948	7
4236	0.0063489680665885185	0.0024349896288066207	0.0024349849556539885	0.9722095619593468	-1	0	0	0.25	2	0.9	9	0.5454545454545454	0.5	6	5	5	2	0	0.18181818181818182	2	11	12	0.15384615384615385	0	0.5980269027782472	0.5755132946974468	0.6867130422675513	0.5663372572446093	0.5153026842526104	0.8200202542736871	0.6681702424362072	0.6672847085461987	0.5833333333333334	0.16666666666666666	0.0	0.0024349849556539885	6
3645	0.011309295963225724	0.008061989924673675	0.008061945314246973	0.9709247643938321	-1	0	0	0.3333333333333333	3	0.8181818181818182	9	0.5416666666666666	0.45454545454545453	7	5	5	3	0	0.16666666666666666	2	12	13	0.25	0.18181818181818182	0.5980269027782472	0.6914616768982217	0.6867130422675513	0.803367784192328	0.5153026842526104	0.8690720946382544	0.6681702424362072	0.7972303137922063	0.14285714285714285	0.2857142857142857	0.0	0.008061945314246973	60
2985	0.0114812091233184	0.0063150305830458175	0.006310042798953458	0.9775239301942875	-1	0	0	0.4	4	0.6923076923076923	9	0.625	0.38461538461538464	9	5	5	1	0	0.16666666666666666	2	12	15	0.1	0.15384615384615385	0.5980269027782472	0.7311788617517276	0.6867130422675513	0.844720779273738	0.5153026842526104	0.9294218036167518	0.6681702424362072	0.8528851720360766	1.0	0.2222222222222222	0.0	0.006310042798953458	13
4792	0.014700003204706137	0.013050165363227761	0.013050151739653725	0.9706041682737534	-1	0	0	0.3	3	0.8333333333333334	10	0.5384615384615384	0.4166666666666667	7	5	6	4	0	0.15384615384615385	2	13	14	0.2857142857142857	0.16666666666666666	0.5980269027782472	0.6606559104343643	0.6867130422675513	0.733265344926107	0.5153026842526104	0.8494714998391484	0.6681702424362072	0.7569404155100453	0.14285714285714285	0.2857142857142857	0.0	0.013050151739653725	28
4023	0.01137016703991848	0.007709009211410354	0.007708379894386749	0.9721912073635979	-1	0	0	0.3333333333333333	3	0.8181818181818182	9	0.5416666666666666	0.45454545454545453	7	5	5	3	0	0.16666666666666666	2	12	13	0.25	0.18181818181818182	0.5980269027782472	0.684691352458236	0.6867130422675513	0.7258220346508677	0.5153026842526104	0.8907760196538198	0.6681702424362072	0.7828827363262209	0.14285714285714285	0.2857142857142857	0.0	0.007708379894386749	47
1493	0.007801912113910937	0.0037850910925488427	0.003770847403629315	0.966513926468593	-1	0	0	0.5	3	0.7142857142857143	5	0.5625	0.42857142857142855	5	3	3	2	0	0.25	2	8	9	0.25	0.2857142857142857	0.5980269027782472	0.7024336009239783	0.6867130422675513	0.7911422175796178	0.5153026842526104	0.9399059693554571	0.6681702424362072	0.8384674379582275	0.6	0.4	0.0	0.003770847403629315	20
28	None	None	None	None	None	0	0	0.4	4	0.6923076923076923	9	0.375	0.5384615384615384	10	7	4	5	0	0.625	5	8	15	0.5555555555555556	0.15384615384615385	0.8777888254823125	0.8645208528949393	0.8358124311145396	0.8733700612354343	0.46369986253330264	0.9177613408456551	0.9051069851154422	0.8875131145964037	0.4	0.1	0.0	None	0
2780	0.015893883881494375	0.0027768369952603945	0.002771886667932172	0.940505694779457	-1	0	0	0.5	3	0.7142857142857143	5	0.5625	0.5714285714285714	7	4	1	2	0	0.25	2	8	9	0.6666666666666666	0.2857142857142857	0.5980269027782472	0.684691352458236	0.6867130422675513	0.7258220346508677	0.5153026842526104	0.9108715780067446	0.6681702424362072	0.7953947066556859	0.5714285714285714	0.2857142857142857	0.0	0.002771886667932172	3
3835	0.0006819493579071963	5.0889367607456926e-05	6.972507726715149e-08	0.9975945652511303	-1	0	0	0.8	4	0.2	1	0.7	0	2	0	4	2	0	0.4	2	5	7	0.2	0.4	0	0	0	0	0	0	0	0	0	0	0	6.972507726715149e-08	1
636	0.00048439525117641055	0.00011990370517662438	0.00011990049670769597	0.9982531275849014	-1	0	0	1.0	1	0	0	1.0	0	1	0	0	0	0	0.5	1	2	2	0.0	0	0	0	0	0	0	0	0	0	0	0	0	0.00011990049670769597	15
2102	None	None	None	None	None	0	0	0.42857142857142855	3	0.75	6	0.625	0.25	5	2	4	3	0	1.0	4	4	10	0.3333333333333333	0.3333333333333333	0.5980269027782472	0.7024336009239783	0.6867130422675513	0.7494861494664742	0.5153026842526104	0.9399059693554571	0.6681702424362072	0.8275295377601093	0.2	0.4	0.0	None	0
2895	0.011277668251125087	0.0071720822686428065	0.007171988968109137	0.9741230060592174	-1	0	0	0.4	4	0.6666666666666666	8	0.5833333333333334	0.4166666666666667	8	5	5	2	0	0.16666666666666666	2	12	14	0.18181818181818182	0.16666666666666666	0.5980269027782472	0.8577459399475132	0.6867130422675513	0.8440843564644184	0.5153026842526104	0.9328649438059847	0.6681702424362072	0.8848376774774203	0.5625	0.25	0.0	0.007171988968109137	11
1139	0.0007619959902971698	0.0006074241330176437	0.0006071418349452067	0.9864687342771766	-1	0	0	0.6666666666666666	2	0.5	1	0.6666666666666666	0.5	2	1	1	2	0	0.6666666666666666	2	3	4	0.4	0	0.8591499894641428	0.8035292630835114	0.559063772212105	0.9118995174104527	0.4945035018989389	0.9095684013096895	0.8624103734467494	0.8826715731795519	0.75	1.0	0.0	0.0006071418349452067	20
302	0.00715332195285072	0.0003542059333539469	2.147364687312951e-05	0.9616430390521317	-1	0	0	0.3333333333333333	2	0.7142857142857143	5	0.5	0.42857142857142855	5	3	3	0	0	0.5	6	3	9	0.0	0	0.7225070011753026	0.61273650024077	0.4491972400253517	0.6243691352809493	0.950973564384533	0.9228547391017399	0.8855496988228183	0.7594345703865177	0	0	0.0	2.147364687312951e-05	5
1076	0.0008465685255611037	0.0007673054789526068	0.0007672263476620413	0.9917320703274493	-1	0	0	0.5	1	1.0	1	1.0	1.0	1	1	1	1	0	0.3333333333333333	1	3	3	0.16666666666666666	0	0.4181964597708007	0.5	0.40619263722091076	0.5	0.8185019789594585	0.5	0.8716893024986619	0.5	1.0	0	0.0	0.0007672263476620413	41
2005	0.011200269749890192	0.007225692713481948	0.007225194522599303	0.9741191402327684	-1	0	0	0.4	4	0.6666666666666666	8	0.5833333333333334	0.4166666666666667	8	5	5	2	0	0.16666666666666666	2	12	14	0.18181818181818182	0.16666666666666666	0.5980269027782472	0.717476127958492	0.6867130422675513	0.7845165719055518	0.5153026842526104	0.9328649438059847	0.6681702424362072	0.8345980232074803	0.5625	0.25	0.0	0.007225194522599303	30
4388	None	None	None	None	None	0	0	0.5	5	0.5384615384615384	7	0.5	0.38461538461538464	7	5	7	1	0	0.8333333333333334	6	5	15	0.0625	0.5	0.5980269027782472	0.6606559104343643	0.6867130422675513	0.733265344926107	0.5153026842526104	0.8494714998391484	0.6681702424362072	0.7569404155100453	1.0	0.2857142857142857	0.0	None	0
2347	0.011326839853981117	0.007908705099991595	0.007904050553995573	0.9732420585278831	-1	0	0	0.3333333333333333	3	0.8181818181818182	9	0.5416666666666666	0.45454545454545453	7	5	5	4	0	0.16666666666666666	2	12	13	0.3333333333333333	0.18181818181818182	0.5980269027782472	0.684691352458236	0.6867130422675513	0.7258220346508677	0.5153026842526104	0.9108715780067446	0.6681702424362072	0.7953947066556859	0.14285714285714285	0.2857142857142857	0.0	0.007904050553995573	23
3001	0.0121274079968358	0.008509184078006816	0.008506474685808734	0.9714966538883935	-1	0	0	0.4	4	0.6666666666666666	8	0.5833333333333334	0.4166666666666667	8	5	5	1	0	0.16666666666666666	2	12	14	0.09090909090909091	0.16666666666666666	0.5980269027782472	0.717476127958492	0.6867130422675513	0.7845165719055518	0.5153026842526104	0.9230408844247646	0.6681702424362072	0.8277151473555013	1.0	0.25	0.0	0.008506474685808734	35
1565	0.0069831392446669934	0.002902036802366403	0.00290010211746666	0.9685111452463191	-1	0	0	0.42857142857142855	3	0.75	6	0.5555555555555556	0.25	4	2	5	3	0	0.2222222222222222	2	9	10	0.25	0.25	0.5571898201884112	0.7107627361696774	0.6618174085432408	0.7627233402947292	0.5153026842526104	0.955813627470678	0.8175814564234073	0.8473072275827267	0.25	0.5	0.0	0.00290010211746666	29
833	0.0018849964843035646	0.00029917500933837225	0.00025870036945842566	0.996702285458691	-1	0	0	1.0	2	0.0	0	0.75	0	2	0	0	1	0	1.0	2	2	3	0.5	0	0	0	0	0	0	0	0	0	0	0	0	0.00025870036945842566	17
2718	0.012207956640768508	0.008232231501326799	0.008232228863442055	0.9711128667948046	-1	0	0	0.3333333333333333	3	0.8181818181818182	9	0.5416666666666666	0.45454545454545453	7	5	5	4	0	0.16666666666666666	2	12	13	0.3333333333333333	0.18181818181818182	0.5980269027782472	0.8471562977560982	0.6867130422675513	0.8259447520025422	0.5153026842526104	0.8848367945270258	0.6681702424362072	0.8544028363026939	0.14285714285714285	0.5714285714285714	0.0	0.008232228863442055	50
90	0.001721600143468719	0.00034593489859667537	0.00013259160003561879	0.9971852435872279	-1	0	0	1.0	2	0.0	0	0.75	0	2	0	0	0	0	1.0	2	2	3	0.0	0	0	0	0	0	0	0	0	0	0	0	0	0.00013259160003561879	15
4126	0.010525440759834307	0.007146887599895054	0.007146520832606915	0.9728593978229123	-1	0	0	0.4	4	0.6666666666666666	8	0.5833333333333334	0.4166666666666667	8	5	5	1	0	0.16666666666666666	2	12	14	0.09090909090909091	0.16666666666666666	0.5980269027782472	0.7190211684899752	0.6867130422675513	0.8326203758299259	0.5153026842526104	0.913843887163822	0.6681702424362072	0.8368727185723708	1.0	0.25	0.0	0.007146520832606915	15
1906	0.0032596725901241183	0.00021776417573964193	3.9299900359647004e-05	0.9845342660416846	-1	0	0	0.7142857142857143	5	0.25	2	0.4	0.125	5	1	4	2	0	1.0	5	5	10	0.25	0.3333333333333333	0.5980269027782472	0.7024336009239783	0.6867130422675513	0.7494861494664742	0.5153026842526104	0.9399059693554571	0.6681702424362072	0.8275295377601093	0.6	0.4	0.0	3.9299900359647004e-05	0
3752	0.010520395189606327	0.00749074659269828	0.007474382607769585	0.9729907107663193	-1	0	0	0.4	4	0.6666666666666666	8	0.5833333333333334	0.4166666666666667	8	5	5	1	0	0.16666666666666666	2	12	14	0.09090909090909091	0.16666666666666666	0.5980269027782472	0.7190211684899752	0.6867130422675513	0.8326203758299259	0.5153026842526104	0.913843887163822	0.6681702424362072	0.8368727185723708	1.0	0.25	0.0	0.007474382607769585	12
4451	0.013066143801440198	0.008326694185446184	0.008326514174111968	0.9780370396870379	-1	0	0	0.4	4	0.6923076923076923	9	0.5769230769230769	0.38461538461538464	8	5	6	4	0	0.15384615384615385	2	13	15	0.3076923076923077	0.15384615384615385	0.5980269027782472	0.6523830721185752	0.6867130422675513	0.8108233343176868	0.5153026842526104	0.8914557785555851	0.6681702424362072	0.8016860926886473	0.125	0.25	0.0	0.008326514174111968	11
4235	0.012210941465311119	0.009074732297144852	0.009074727153104506	0.9683840298615932	-1	0	0	0.4444444444444444	4	0.6363636363636364	7	0.5909090909090909	0.36363636363636365	6	4	6	3	0	0.18181818181818182	2	11	13	0.21428571428571427	0.18181818181818182	0.5980269027782472	0.6703043633653712	0.6867130422675513	0.7485491769606558	0.5153026842526104	0.8658259832305366	0.6681702424362072	0.7723565892203718	0.16666666666666666	0.3333333333333333	0.0	0.009074727153104506	29
485	0.0013453202769748713	0.0004504581956929469	0.00045042360199619755	0.9906516511722105	-1	0	0	0.6666666666666666	2	0.5	1	0.6666666666666666	0.5	2	1	1	0	0	0.6666666666666666	2	3	4	0.0	0	0.600494842066382	0.6599205911569832	0.6147965834859269	0.8858448395179491	0.8292583387424873	0.6376704684975495	0.8316534562973102	0.7488328319104475	0	0	0.0	0.00045042360199619755	16
1945	0.002320769657274288	0.00035896769010190506	-2.587327923201337e-05	0.9886349732416678	-1	0	0	0.6666666666666666	4	0.42857142857142855	3	0.45	0.14285714285714285	4	1	4	2	0	0.8	4	5	9	0.2222222222222222	0.4	0.5571898201884112	0.7107627361696774	0.6618174085432408	0.7627233402947292	0.5153026842526104	0.955813627470678	0.8175814564234073	0.8473072275827267	0.625	0.5	0.0	-2.587327923201337e-06	0
4441	0.01026238731031101	0.0070469622314984545	0.007046765891352236	0.9699725626498714	-1	0	0	0.3333333333333333	3	0.8181818181818182	9	0.5416666666666666	0.36363636363636365	6	4	6	4	0	0.16666666666666666	2	12	13	0.2857142857142857	0.18181818181818182	0.5980269027782472	0.6703043633653712	0.6867130422675513	0.8299556781574647	0.5153026842526104	0.799645835824469	0.6681702424362072	0.7731736901948031	0.16666666666666666	0.3333333333333333	0.0	0.007046765891352236	7
4419	0.01193352939303833	0.009467238932904281	0.009467224552853027	0.9671292875722327	-1	0	0	0.4444444444444444	4	0.6363636363636364	7	0.5909090909090909	0.36363636363636365	6	4	6	3	0	0.18181818181818182	2	11	13	0.21428571428571427	0.18181818181818182	0.5980269027782472	0.6703043633653712	0.6867130422675513	0.7485491769606558	0.5153026842526104	0.8658259832305366	0.6681702424362072	0.7723565892203718	0.16666666666666666	0.3333333333333333	0.0	0.009467224552853027	16
1079	0.0008358648061706105	0.00070517532136477	0.0007050642649099818	0.9902614557522934	-1	0	0	0.5	1	1.0	1	1.0	1.0	1	1	1	1	0	0.3333333333333333	1	3	3	0.16666666666666666	0	0.4347462962061394	0.5	0.49115376988129517	0.5	0.46282201454909594	0.5	0.5573177593082518	0.5	1.0	0	0.0	0.0007050642649099818	21
687	0.001070559823592089	0.0002892031178251988	0.0002891989213561246	0.9970239693636394	-1	0	0	1.0	1	0	0	1.0	0	1	0	0	0	0	0.5	1	2	2	0.0	0	0	0	0	0	0	0	0	0	0	0	0	0.0002891989213561246	39
2523	0.008227194767028498	0.0035281913597773593	0.0035179652898503985	0.9672539057263427	-1	0	0	0.42857142857142855	3	0.75	6	0.5555555555555556	0.375	5	3	4	2	0	0.2222222222222222	2	9	10	0.2	0.25	0.5980269027782472	0.7024336009239783	0.6867130422675513	0.7494861494664742	0.5153026842526104	0.9399059693554571	0.6681702424362072	0.8275295377601093	0.6	0.2	0.0	0.0035179652898503985	8
3959	0.016864158113782512	0.0016612901781940907	0.0016610683672213513	0.9544186797126996	-1	0	0	0.375	3	0.7777777777777778	7	0.55	0.5555555555555556	7	5	3	1	0	0.2	2	10	11	0.125	0.2222222222222222	0.5980269027782472	0.8331792911441002	0.6867130422675513	0.8251644733221264	0.5153026842526104	0.8300579708958747	0.6681702424362072	0.8294925037404053	1.0	0.2857142857142857	0.0	0.0016610683672213513	3
2063	0.013771468079651732	0.00498333899595869	0.004961826685545374	0.9555745024119835	-1	0	0	0.375	3	0.7777777777777778	7	0.55	0.5555555555555556	7	5	3	2	0	0.2	2	10	11	0.25	0.2222222222222222	0.5980269027782472	0.684691352458236	0.6867130422675513	0.7258220346508677	0.5153026842526104	0.8858290285053918	0.6681702424362072	0.7800441197695172	0.5714285714285714	0.2857142857142857	0.0	0.004961826685545374	7
1869	0.0017759508992110204	0.00021892058511667465	0.0002185969895602422	0.9977001293184605	-1	0	0	1.0	4	0.0	0	0.75	0	3	0	2	1	0	0.5	2	4	6	0.2	0.5	0	0	0	0	0	0	0	0	0	0	0	0.0002185969895602422	3
2589	0.011323468717636655	0.008065104139189481	0.008064994436106223	0.9716331233333191	-1	0	0	0.4	4	0.6666666666666666	8	0.5833333333333334	0.4166666666666667	8	5	5	1	0	0.16666666666666666	2	12	14	0.09090909090909091	0.16666666666666666	0.5980269027782472	0.717476127958492	0.6867130422675513	0.8326203758299259	0.5153026842526104	0.913843887163822	0.6681702424362072	0.836524992792294	1.0	0.25	0.0	0.008064994436106223	27
2535	0.011330012152874432	0.008236347713653521	0.00823628930320691	0.9725815431837118	-1	0	0	0.4	4	0.6666666666666666	8	0.5833333333333334	0.4166666666666667	8	5	5	1	0	0.16666666666666666	2	12	14	0.09090909090909091	0.16666666666666666	0.5980269027782472	0.717476127958492	0.6867130422675513	0.8326203758299259	0.5153026842526104	0.913843887163822	0.6681702424362072	0.836524992792294	1.0	0.25	0.0	0.00823628930320691	30
2739	0.011481626988457842	0.008306775072642839	0.00830673593630862	0.9717515308607317	-1	0	0	0.3333333333333333	3	0.8181818181818182	9	0.5416666666666666	0.45454545454545453	7	5	5	4	0	0.16666666666666666	2	12	13	0.3333333333333333	0.18181818181818182	0.5980269027782472	0.684691352458236	0.6867130422675513	0.803367784192328	0.5153026842526104	0.9108715780067446	0.6681702424362072	0.8179330172455375	0.21428571428571427	0.2857142857142857	0.0	0.00830673593630862	39
358	1.9522849440939156e-06	6.594713740509701e-07	6.592951340434765e-07	0.9999994292026102	-1	0	0	1.0	1	0	0	1.0	0	1	0	0	1	0	0.5	2	1	2	0.3333333333333333	0	0	0	0	0	0	0	0	0	0	0	0	6.592951340434765e-07	13
4022	0.014719971734447378	0.0053470096878855174	0.005343129897476484	0.9627362526825411	-1	0	0	0.5	5	0.5384615384615384	7	0.625	0.38461538461538464	9	5	5	1	0	0.16666666666666666	2	12	15	0.1	0.15384615384615385	0.5980269027782472	0.7319248241845238	0.6867130422675513	0.8119196987672556	0.5153026842526104	0.9347806846241852	0.6681702424362072	0.8468146251038039	1.0	0.2222222222222222	0.0	0.005343129897476484	7
1795	0.04330256107427206	0.011175368425735167	0.005528510494153412	0.7174385587751462	-1	0	0	0.375	3	0.8	8	0.5454545454545454	0.6	8	6	3	2	0	0.18181818181818182	2	11	12	0.25	0.2	0.5980269027782472	0.7675155896624651	0.6658180664037907	0.7097946871139342	0.5153026842526104	0.9219915572360236	0.6681702424362072	0.8204619802958385	0.5625	0.5	0.0	0.005528510494153412	4
591	0.03663490609269918	0.01074163191574089	0.010646471541516328	0.9866216541418724	-1	0	0	0.2	2	0.9230769230769231	12	0.26785714285714285	0.7692307692307693	12	10	2	2	0	0.875	7	8	15	0.3333333333333333	0	0.4637390127779846	0.9087889091291198	0.45788638402778065	0.970756103769454	0.7991582973665488	0.9213778773340159	0.9144168943261589	0.9401493216458584	0.6666666666666666	0.5	0.0	0.010646471541516328	88
2025	0.011255976204861221	0.007590237726731631	0.0075896247138582335	0.973615470401822	-1	0	0	0.4	4	0.6666666666666666	8	0.5833333333333334	0.4166666666666667	8	5	5	2	0	0.16666666666666666	2	12	14	0.18181818181818182	0.16666666666666666	0.5980269027782472	0.717476127958492	0.6867130422675513	0.7845165719055518	0.5153026842526104	0.9328649438059847	0.6681702424362072	0.8345980232074803	0.5625	0.25	0.0	0.0075896247138582335	34
2461	0.011366697094624694	0.007409495047305592	0.007409459559490625	0.9739797936503877	-1	0	0	0.3333333333333333	3	0.8181818181818182	9	0.5416666666666666	0.45454545454545453	7	5	5	4	0	0.16666666666666666	2	12	13	0.3333333333333333	0.18181818181818182	0.5980269027782472	0.684691352458236	0.6867130422675513	0.7258220346508677	0.5153026842526104	0.9108715780067446	0.6681702424362072	0.7953947066556859	0.14285714285714285	0.2857142857142857	0.0	0.007409459559490625	42
2095	0.011431989449547373	0.008042710217004156	0.008038134587194113	0.9728112442562467	-1	0	0	0.4	4	0.6666666666666666	8	0.5833333333333334	0.4166666666666667	8	5	5	2	0	0.16666666666666666	2	12	14	0.18181818181818182	0.16666666666666666	0.5980269027782472	0.717476127958492	0.6867130422675513	0.7845165719055518	0.5153026842526104	0.9328649438059847	0.6681702424362072	0.8345980232074803	0.5625	0.25	0.0	0.008038134587194113	100
4005	0.011803847079621515	0.0032122921636086508	0.003203683867213343	0.9470202165289379	-1	0	0	0.5714285714285714	4	0.5	4	0.625	0.375	6	3	3	1	0	0.25	2	8	10	0.14285714285714285	0.25	0.5571898201884112	0.7279800007952529	0.6193368422130485	0.7962806672720008	0.5153026842526104	0.9438718438414336	0.7947791398257029	0.8485559492331072	1.0	0.3333333333333333	0.0	0.003203683867213343	5
2890	0.011372763969178721	0.007957884572269605	0.007954952014614727	0.9733692970912899	-1	0	0	0.4	4	0.6666666666666666	8	0.5833333333333334	0.4166666666666667	8	5	5	2	0	0.16666666666666666	2	12	14	0.18181818181818182	0.16666666666666666	0.5980269027782472	0.717476127958492	0.6867130422675513	0.7850901384400583	0.5153026842526104	0.9328649438059847	0.6681702424362072	0.8347542372018165	0.5625	0.125	0.0	0.007954952014614727	11
364	0.0010852771405365602	0.00024894485980833734	0.0002489412982632109	0.9974086699777377	-1	0	0	1.0	1	0	0	1.0	0	1	0	0	0	0	0.5	1	2	2	0.0	0	0	0	0	0	0	0	0	0	0	0	0	0.0002489412982632109	60
1003	0.05728923041095091	0.004903531358197336	0.004868321214050581	0.850318681799839	-1	0	0	0.2	2	0.9166666666666666	11	0.3181818181818182	0.8333333333333334	11	10	2	3	0	0.36363636363636365	11	4	14	0.42857142857142855	0	0.4637390127779846	0.8008015027889092	0.7324951805687346	0.9675165985895912	0.7794504498232399	0.9207616852312968	0.8174093476014046	0.9177895214400683	0.18181818181818182	0.36363636363636365	0.0	0.004868321214050581	1
1777	0.010941165724797955	0.0053058712438591215	0.0053038158416713185	0.9607394749352718	-1	0	0	0.4444444444444444	4	0.6363636363636364	7	0.5909090909090909	0.36363636363636365	7	4	5	2	0	0.18181818181818182	2	11	13	0.18181818181818182	0.18181818181818182	0.5980269027782472	0.7232895754611796	0.6867130422675513	0.7926559782100536	0.5153026842526104	0.9452138898130434	0.7431331685193308	0.8476913486338045	0.5714285714285714	0.42857142857142855	0.0	0.0053038158416713185	14
5040	0.0142580811339602	0.011314549549392981	0.011314499800305456	0.9723265319946991	-1	0	0	0.3	3	0.8333333333333334	10	0.5384615384615384	0.4166666666666667	7	5	6	4	0	0.15384615384615385	2	13	14	0.2857142857142857	0.16666666666666666	0.5980269027782472	0.6606559104343643	0.6867130422675513	0.733265344926107	0.5153026842526104	0.8494714998391484	0.6681702424362072	0.7569404155100453	0.14285714285714285	0.2857142857142857	0.0	0.011314499800305456	15
1431	0.0070209661520965845	0.0027460053218480067	0.002721205936957176	0.969600684546293	-1	0	0	0.42857142857142855	3	0.75	6	0.5555555555555556	0.25	4	2	5	3	0	0.2222222222222222	2	9	10	0.25	0.25	0.5571898201884112	0.7107627361696774	0.6618174085432408	0.7627233402947292	0.5153026842526104	0.955813627470678	0.8175814564234073	0.8473072275827267	0.25	0.5	0.0	0.002721205936957176	51
830	0.001167271630869316	0.00017710596710849357	0.00017709824453562663	0.9968242356871914	-1	0	0	1.0	1	0	0	1.0	0	1	0	0	1	0	0.5	1	2	2	0.3333333333333333	0	0	0	0	0	0	0	0	0	0	0	0	0.00017709824453562663	14
1084	0.001189213463125756	5.49511043314428e-05	4.4653150566923657e-07	0.9966133580487425	-1	0	0	0.75	3	0.5	2	0.75	0	1	0	4	1	0	0.5	2	4	6	0.09090909090909091	0.5	0	0	0	0	0	0	0	0	0	0	0	4.4653150566923657e-07	4
4472	0.015017215427460161	0.011342454565591856	0.011342106415283706	0.9718322362666829	-1	0	0	0.3	3	0.8333333333333334	10	0.5384615384615384	0.4166666666666667	7	5	6	4	0	0.15384615384615385	2	13	14	0.2857142857142857	0.16666666666666666	0.5980269027782472	0.6606559104343643	0.6867130422675513	0.733265344926107	0.5153026842526104	0.8418101323444223	0.6681702424362072	0.7533222197582397	0.14285714285714285	0.2857142857142857	0.0	0.011342106415283706	95
744	0.0008736611943754788	0.0007527997337226919	0.0007527620872160044	0.9883341452851548	-1	0	0	0.5	1	1.0	1	1.0	1.0	1	1	1	1	0	0.3333333333333333	1	3	3	0.16666666666666666	0	0.5980269027782472	0.5	0.6867130422675513	0.5	0.5941700217559602	0.5	0.6052649054999985	0.5	1.0	1.0	0.0	0.0007527620872160044	72
3419	0.009681615650924126	0.002838544621128654	0.0028276980720813205	0.9797974904265876	-1	0	0	0.4	4	0.6666666666666666	8	0.5833333333333334	0.4166666666666667	8	5	5	2	0	0.16666666666666666	2	12	14	0.18181818181818182	0.16666666666666666	0.5980269027782472	0.8577459399475132	0.6867130422675513	0.8509523375931674	0.5153026842526104	0.9324123586669739	0.7233515538670513	0.8863892219514049	0.5625	0.5	0.0	0.0028276980720813205	6
3092	0.010529887744111411	0.0074366038099433355	0.0074360074659538915	0.9732435947916281	-1	0	0	0.4	4	0.6666666666666666	8	0.5833333333333334	0.4166666666666667	8	5	5	1	0	0.16666666666666666	2	12	14	0.09090909090909091	0.16666666666666666	0.5980269027782472	0.8577459399475132	0.6867130422675513	0.8375567024562584	0.5153026842526104	0.9193979717322939	0.6681702424362072	0.8762096724555327	1.0	0.25	0.0	0.0074360074659538915	33
3951	0.011401560517436292	0.00844999880989256	0.00843679206707802	0.9722370443186859	-1	0	0	0.3333333333333333	3	0.8181818181818182	9	0.5416666666666666	0.45454545454545453	7	5	5	3	0	0.16666666666666666	2	12	13	0.25	0.18181818181818182	0.5980269027782472	0.6914616768982217	0.6867130422675513	0.803367784192328	0.5153026842526104	0.8690720946382544	0.6681702424362072	0.7972303137922063	0.14285714285714285	0.2857142857142857	0.0	0.00843679206707802	29
2019	0.011447310453154867	0.006977973126895672	0.00697772087687434	0.9750497533853713	-1	0	0	0.3333333333333333	3	0.8181818181818182	9	0.5416666666666666	0.45454545454545453	7	5	5	4	0	0.16666666666666666	2	12	13	0.3333333333333333	0.18181818181818182	0.5980269027782472	0.684691352458236	0.6867130422675513	0.7258220346508677	0.5153026842526104	0.9108715780067446	0.6681702424362072	0.7953947066556859	0.14285714285714285	0.2857142857142857	0.0	0.00697772087687434	42
879	1.1741151294132336e-08	9.893304679104067e-09	8.316261814433255e-09	0.99999752715473	-1	0	0	0.5	1	1.0	1	0.75	0	0	0	2	1	0	1.0	2	2	3	0.125	0	0	0	0	0	0	0	0	0	0	0	0	-0.1	0
1213	0.002502375104949096	0.0015145214380618648	0.0014242297629808174	0.9959297975991771	-1	0	0	0.6666666666666666	2	0.5	1	0.6666666666666666	0.5	3	1	0	2	0	0.6666666666666666	3	2	4	1.0	0	0.9905032790357134	0.9798479150861539	0.36876530980799493	0.8853776901487161	0.5294162745554585	0.8473832443328173	0.9304410903276648	0.9274095260643864	0.6666666666666666	0.3333333333333333	0.0	0.0014242297629808174	31
787	0.0010585242729515612	0.00025329933651285877	0.00025329577682760366	0.9973863504770225	-1	0	0	1.0	1	0	0	1.0	0	1	0	0	0	0	0.5	1	2	2	0.0	0	0	0	0	0	0	0	0	0	0	0	0	0.00025329577682760366	14
1109	0.0008525040312216173	0.000786293351319015	0.0007862075555990517	0.9917880124884292	-1	0	0	0.5	1	1.0	1	1.0	1.0	1	1	1	1	0	0.3333333333333333	1	3	3	0.16666666666666666	0	0.4181964597708007	0.5	0.40619263722091076	0.5	0.8185019789594585	0.5	0.8716893024986619	0.5	1.0	0	0.0	0.0007862075555990517	53
2906	0.011624008433063032	0.007730527937357272	0.007730205972821381	0.9713444543127969	-1	0	0	0.4	4	0.6666666666666666	8	0.5833333333333334	0.4166666666666667	8	5	5	1	0	0.16666666666666666	2	12	14	0.09090909090909091	0.16666666666666666	0.5980269027782472	0.717476127958492	0.6867130422675513	0.8022752370659306	0.5153026842526104	0.9328649438059847	0.6681702424362072	0.8395255479423744	1.0	0.125	0.0	0.007730205972821381	37
2658	0.011495181517514138	0.007990922447469424	0.007988303641679734	0.9730358672561438	-1	0	0	0.4	4	0.6666666666666666	8	0.5833333333333334	0.4166666666666667	8	5	5	2	0	0.16666666666666666	2	12	14	0.18181818181818182	0.16666666666666666	0.5980269027782472	0.717476127958492	0.6867130422675513	0.7845165719055518	0.5153026842526104	0.9328649438059847	0.6681702424362072	0.8345980232074803	0.5625	0.25	0.0	0.007988303641679734	27
813	0.001057699072750261	0.00026406198016879276	0.0002640593470670303	0.9970263512675244	-1	0	0	1.0	1	0	0	1.0	0	1	0	0	0	0	0.5	1	2	2	0.0	0	0	0	0	0	0	0	0	0	0	0	0	0.0002640593470670303	26
806	0.0007589730683946208	0.0006862794539308009	0.0006861805389765533	0.9915390590743888	-1	0	0	0.5	1	1.0	1	1.0	1.0	1	1	1	0	0	0.3333333333333333	1	3	3	0.0	0	0.3620843532080108	0.5	0.7767817107515312	0.5	0.4203214691560372	0.5	0.8621329017217714	0.5	0	0	0.0	0.0006861805389765533	72
764	0.0011495149722491513	0.00020566862098123965	0.000205607064562395	0.9976935295259156	-1	0	0	1.0	2	0.0	0	0.75	0	1	0	1	0	0	1.0	2	2	3	0.0	0	0	0	0	0	0	0	0	0	0	0	0	0.000205607064562395	17
3543	0.011499154514443725	0.006985648497091842	0.006985433991452795	0.97374386896746	-1	0	0	0.3333333333333333	3	0.8181818181818182	9	0.5416666666666666	0.45454545454545453	7	5	5	3	0	0.16666666666666666	2	12	13	0.25	0.18181818181818182	0.5980269027782472	0.684691352458236	0.6867130422675513	0.7258220346508677	0.5153026842526104	0.8907760196538198	0.6681702424362072	0.7828827363262209	0.14285714285714285	0.2857142857142857	0.0	0.006985433991452795	16
1786	0.002174289272901154	0.0016764759448870557	-0.0016685394711171819	0.9915697417205532	-1	0	0	0.5	2	0.6666666666666666	2	0.625	0.6666666666666666	4	2	0	1	0	0.5	2	4	5	0.5	0	0.5980269027782472	0.5875047182184998	0.6867130422675513	0.5809663875535173	0.5153026842526104	0.8579434991954111	0.6878914922426886	0.6955589334002832	1.0	0.5	0.0	-0.0001668539471117182	0
2137	0.011435087928754091	0.007886208743109895	0.007881914786579281	0.9731361919379447	-1	0	0	0.4	4	0.6666666666666666	8	0.5833333333333334	0.4166666666666667	8	5	5	2	0	0.16666666666666666	2	12	14	0.18181818181818182	0.16666666666666666	0.5980269027782472	0.717476127958492	0.6867130422675513	0.7845165719055518	0.5153026842526104	0.9328649438059847	0.6681702424362072	0.8345980232074803	0.5625	0.25	0.0	0.007881914786579281	67
1304	0.0012632433197425838	0.00044706455265906006	0.0004470595466212429	0.992746489629789	-1	0	0	0.5	1	1.0	1	1.0	1.0	2	1	0	1	0	0.3333333333333333	1	3	3	0.3333333333333333	0	0.508111681274524	0.7107752514019751	0.546452839744231	0.8025964660276319	0.6516792716731586	0.7963710692803513	0.7749041194271712	0.772387199851045	1.0	0.5	0.0	0.0004470595466212429	11
298	0.003161161002363495	0.0007377318709187064	0.0004954349577889397	0.987258643867343	-1	0	0	0.5	2	0.6666666666666666	2	0.625	0.6666666666666666	3	2	1	0	0	0.5	2	4	5	0.0	0	0.7253364501803438	0.79267671774144	0.32095294086063886	0.9370583771615408	0.7727315850337455	0.8462970515170618	0.909049290194294	0.8716739194920295	0	0	0.0	0.0004954349577889397	5
4181	0.011362518312831327	0.008034476207566586	0.008022985473476825	0.9722588775416386	-1	0	0	0.3333333333333333	3	0.8181818181818182	9	0.5416666666666666	0.45454545454545453	7	5	5	3	0	0.16666666666666666	2	12	13	0.25	0.18181818181818182	0.5980269027782472	0.6914616768982217	0.6867130422675513	0.795800927504639	0.5153026842526104	0.8690720946382544	0.6681702424362072	0.7946737606918526	0.14285714285714285	0.2857142857142857	0.0	0.008022985473476825	33
762	0.0004639261889249562	0.0001250651241450001	0.00012506314341039054	0.9980988251327108	-1	0	0	1.0	1	0	0	1.0	0	1	0	0	1	0	0.5	1	2	2	0.3333333333333333	0	0	0	0	0	0	0	0	0	0	0	0	0.00012506314341039054	12
2917	0.011562605350971361	0.007240638072438317	0.00724042720222379	0.9738086260747703	-1	0	0	0.3333333333333333	3	0.8181818181818182	9	0.5416666666666666	0.45454545454545453	7	5	5	4	0	0.16666666666666666	2	12	13	0.3333333333333333	0.18181818181818182	0.5980269027782472	0.684691352458236	0.6867130422675513	0.7258220346508677	0.5153026842526104	0.8907760196538198	0.6681702424362072	0.7828827363262209	0.14285714285714285	0.5714285714285714	0.0	0.00724042720222379	16
517	0.0017524383560201455	0.0003460003189636626	0.00012104455116519163	0.9971946867887868	-1	0	0	1.0	2	0.0	0	0.75	0	2	0	0	0	0	1.0	2	2	3	0.0	0	0	0	0	0	0	0	0	0	0	0	0	0.00012104455116519163	22
1641	0.015646219532827636	0.004311362708656266	0.0029611072343991734	0.7415426898951532	-1	0	0	0.375	3	0.7777777777777778	7	0.55	0.3333333333333333	5	3	5	3	0	0.2	2	10	11	0.25	0.2222222222222222	0.5980269027782472	0.7024336009239783	0.6867130422675513	0.7494861494664742	0.5153026842526104	0.9399059693554571	0.6681702424362072	0.8275295377601093	0.2	0.4	0.0	0.0029611072343991734	62
2236	0.017479152671926446	0.006457084072021227	7.354013708276245e-05	0.9435257463949162	-1	0	0	0.2	2	0.8333333333333334	10	0.5384615384615384	0.5833333333333334	8	7	5	1	0	0.15384615384615385	13	2	14	0.07692307692307693	0	0.5980269027782472	0.84410451447708	0.6867130422675513	0.7924954049441297	0.5153026842526104	0.9025880785038167	0.6681702424362072	0.8521814292841057	1.0	0.25	0.0	7.354013708276245e-05	0
4804	0.01454920467524245	0.011710638305854714	0.01171060232652592	0.972334050080732	-1	0	0	0.3	3	0.8333333333333334	10	0.5384615384615384	0.4166666666666667	7	5	6	4	0	0.15384615384615385	2	13	14	0.2857142857142857	0.16666666666666666	0.5980269027782472	0.6606559104343643	0.6867130422675513	0.733265344926107	0.5153026842526104	0.8494714998391484	0.6681702424362072	0.7569404155100453	0.14285714285714285	0.2857142857142857	0.0	0.01171060232652592	21
4046	0.011952807784284175	0.007905975224242254	0.00790589563978989	0.9703579647653072	-1	0	0	0.3333333333333333	3	0.8181818181818182	9	0.5416666666666666	0.45454545454545453	7	5	5	3	0	0.16666666666666666	2	12	13	0.25	0.18181818181818182	0.5980269027782472	0.8331792911441002	0.6867130422675513	0.8251644733221264	0.5153026842526104	0.8300579708958747	0.6681702424362072	0.8294925037404053	0.14285714285714285	0.2857142857142857	0.0	0.00790589563978989	22
4369	0.014848091401664007	0.009938893035670183	0.009937046808798571	0.9763889175585408	-1	0	0	0.4	4	0.6923076923076923	9	0.5769230769230769	0.38461538461538464	8	5	6	3	0	0.15384615384615385	2	13	15	0.23076923076923078	0.15384615384615385	0.5980269027782472	0.6523830721185752	0.6867130422675513	0.8108233343176868	0.5153026842526104	0.8914557785555851	0.6681702424362072	0.8016860926886473	0.125	0.5	0.0	0.009937046808798571	61
3270	0.00954052537243216	0.003866810057709079	0.0038510996551163927	0.9566679668016035	-1	0	0	0.375	3	0.7777777777777778	7	0.55	0.3333333333333333	5	3	5	3	0	0.2	2	10	11	0.25	0.2222222222222222	0.5980269027782472	0.7059204542976805	0.6867130422675513	0.8357726953691617	0.5153026842526104	0.9033641501457634	0.6681702424362072	0.8291069366999018	0.2	0.4	0.0	0.0038510996551163927	7
2534	0.010288118272589401	0.007455000045803062	0.007454910889737628	0.9739416872509601	-1	0	0	0.3333333333333333	3	0.8181818181818182	9	0.5416666666666666	0.45454545454545453	7	5	5	4	0	0.16666666666666666	2	12	13	0.3333333333333333	0.18181818181818182	0.5980269027782472	0.684691352458236	0.6867130422675513	0.7258220346508677	0.5153026842526104	0.9108715780067446	0.6681702424362072	0.7953947066556859	0.14285714285714285	0.2857142857142857	0.0	0.007454910889737628	28
3756	None	None	None	None	None	0	0	0.3333333333333333	3	0.8181818181818182	9	0.65	0.45454545454545453	7	5	5	3	0	0.8	5	4	13	0.25	0.4	0.5980269027782472	0.6974211482032796	0.6825173549862489	0.8919897917673528	0.5153026842526104	0.8284667406494604	0.6643329544571314	0.8186199431587508	0.5714285714285714	0.14285714285714285	0.0	None	0
2282	0.0111042193896871	0.007088129216440759	0.007087633099340157	0.9747663469765386	-1	0	0	0.4	4	0.6666666666666666	8	0.5833333333333334	0.4166666666666667	8	5	5	2	0	0.16666666666666666	2	12	14	0.18181818181818182	0.16666666666666666	0.5980269027782472	0.717476127958492	0.6867130422675513	0.8326203758299259	0.5153026842526104	0.913843887163822	0.6681702424362072	0.836524992792294	0.625	0.25	0.0	0.007087633099340157	15
4223	None	None	None	None	None	0	0	0.5	5	0.5384615384615384	7	0.5	0.38461538461538464	7	5	7	1	0	0.8333333333333334	6	5	15	0.0625	0.5	0.5980269027782472	0.6606559104343643	0.6867130422675513	0.733265344926107	0.5153026842526104	0.8494714998391484	0.6681702424362072	0.7569404155100453	1.0	0.2857142857142857	0.0	None	0
4928	0.01514943576153714	0.012145000123802572	0.012144970185179464	0.9721846337060928	-1	0	0	0.3	3	0.8333333333333334	10	0.5384615384615384	0.4166666666666667	7	5	6	4	0	0.15384615384615385	2	13	14	0.2857142857142857	0.16666666666666666	0.5980269027782472	0.6606559104343643	0.6867130422675513	0.733265344926107	0.5153026842526104	0.8494714998391484	0.6681702424362072	0.7569404155100453	0.14285714285714285	0.2857142857142857	0.0	0.012144970185179464	56
2992	0.01109190590903706	0.007108371871486116	0.007108334620686677	0.9741470242480947	-1	0	0	0.3333333333333333	3	0.8181818181818182	9	0.5416666666666666	0.45454545454545453	7	5	5	4	0	0.16666666666666666	2	12	13	0.3333333333333333	0.18181818181818182	0.5980269027782472	0.684691352458236	0.6867130422675513	0.8933150530228546	0.5153026842526104	0.8690720946382544	0.6681702424362072	0.8317038994667291	0.3571428571428571	0.2857142857142857	0.0	0.007108334620686677	18
4989	0.00673480690873272	0.0013744045264752812	-0.001373736388860827	0.9562197508810067	-1	0	0	0.5	3	0.7142857142857143	5	0.5625	0.42857142857142855	5	3	3	3	0	0.25	2	8	9	0.375	0.2857142857142857	0.5980269027782472	0.8330866860314502	0.6867130422675513	0.7975701512385819	0.5153026842526104	0.8702502579060676	0.6681702424362072	0.8358045894646761	0.2	0.4	0.0	-0.0001373736388860827	0
980	0.0008493034713515283	0.0007040360319616782	0.000703985560328441	0.9882298064260496	-1	0	0	0.5	1	1.0	1	1.0	1.0	1	1	1	1	0	0.3333333333333333	1	3	3	0.16666666666666666	0	0.5980269027782472	0.5	0.6867130422675513	0.5	0.5941700217559602	0.5	0.6052649054999985	0.5	1.0	1.0	0.0	0.000703985560328441	23
3514	0.011237079476873437	0.007302663499125747	0.0073010865016961335	0.9739770870700865	-1	0	0	0.3333333333333333	3	0.8181818181818182	9	0.5416666666666666	0.45454545454545453	7	5	5	3	0	0.16666666666666666	2	12	13	0.25	0.18181818181818182	0.5980269027782472	0.684691352458236	0.6867130422675513	0.803367784192328	0.5153026842526104	0.8690720946382544	0.6681702424362072	0.7955251796832289	0.14285714285714285	0.2857142857142857	0.0	0.0073010865016961335	24
4450	0.012219650975316786	0.009223196954603883	0.009223171830425427	0.9680004545267579	-1	0	0	0.3333333333333333	3	0.8181818181818182	9	0.5416666666666666	0.36363636363636365	6	4	6	4	0	0.16666666666666666	2	12	13	0.2857142857142857	0.18181818181818182	0.5980269027782472	0.6703043633653712	0.6867130422675513	0.7485491769606558	0.5153026842526104	0.8658259832305366	0.6681702424362072	0.7723565892203718	0.16666666666666666	0.3333333333333333	0.0	0.009223171830425427	41
2327	0.011419663605361305	0.00817772850124973	0.008173395355825995	0.9728695385346782	-1	0	0	0.4	4	0.6666666666666666	8	0.5833333333333334	0.4166666666666667	8	5	5	2	0	0.16666666666666666	2	12	14	0.18181818181818182	0.16666666666666666	0.5980269027782472	0.717476127958492	0.6867130422675513	0.7845165719055518	0.5153026842526104	0.9328649438059847	0.6681702424362072	0.8345980232074803	0.5625	0.25	0.0	0.008173395355825995	44
3032	0.011443075907765266	0.007687305249418715	0.007687303019799994	0.9730719416987377	-1	0	0	0.3333333333333333	3	0.8181818181818182	9	0.5416666666666666	0.45454545454545453	7	5	5	3	0	0.16666666666666666	2	12	13	0.25	0.18181818181818182	0.5980269027782472	0.6914616768982217	0.6867130422675513	0.803367784192328	0.5153026842526104	0.8690720946382544	0.6681702424362072	0.7972303137922063	0.14285714285714285	0.2857142857142857	0.0	0.007687303019799994	53
3164	0.011609132739316567	0.007355177013307906	0.00735507341104013	0.9735169993538316	-1	0	0	0.4	4	0.6666666666666666	8	0.5833333333333334	0.4166666666666667	8	5	5	1	0	0.16666666666666666	2	12	14	0.09090909090909091	0.16666666666666666	0.5980269027782472	0.717476127958492	0.6867130422675513	0.7845165719055518	0.5153026842526104	0.9230408844247646	0.6681702424362072	0.8277151473555013	1.0	0.25	0.0	0.00735507341104013	18
[truncated: 4,033 more rows]
