# Supplementary material for: Environmental influences on evolvable robots
Source: PLoS One. 2020 May 29;15(5):e0233848. doi: 10.1371/journal.pone.0233848 (PMC7259730; doi:10.1371/journal.pone.0233848)
Supplement: S1 Dataset — (ZIP) [file pone.0233848.s003.zip › data_plosone/all_measures_flat_8.tsv]

robot_id	velocity	displacement_velocity	displacement_velocity_hill	head_balance	contacts	branching	branching_modules_count	limbs	extremities	length_of_limbs	extensiveness	coverage	joints	hinge_count	active_hinges_count	brick_count	touch_sensor_count	brick_sensor_count	proportion	width	height	absolute_size	sensors	symmetry	avg_period	dev_period	avg_phase_offset	dev_phase_offset	avg_amplitude	dev_amplitude	avg_intra_dev_params	avg_inter_dev_params	sensors_reach	recurrence	synaptic_reception	fitness	cons_fitness
3233	0.04765962685392521	0.02363510509825794	0.020645029762793646	0.9335145077743185	-1	0	0	0.2	2	0.9230769230769231	12	0.38461538461538464	0.5384615384615384	7	7	7	0	0	0.23076923076923078	3	13	15	0.0	0.14285714285714285	0.6802424562963132	0.799737582938804	0.4953520416501598	0.892751296107132	0.5242434611069423	0.672912123641946	0.7004709792634849	0.8035133802096595	0	0	0.0	0.020645029762793646	0.020645029762793646
766	0.009496933698530005	0.0020705302520818212	0.002067857904131739	0.947942737874617	-1	0	0	0.5	5	0.38461538461538464	5	0.45454545454545453	0.38461538461538464	10	5	4	2	0	0.2727272727272727	3	11	15	0.2857142857142857	0	0.5301331912702836	0.904733470341022	0.489101666491864	0.944190680606592	0.5352546491701391	0.9215444635305351	0.8878513056105969	0.9251375061572187	0.55	0.1	0.0	0.002067857904131739	0.002067857904131739
2016	0.04625713146328117	0.02033191822351643	0.02011027485636749	0.937871627130678	-1	0	0	0.3	3	0.7692307692307693	10	0.3125	0.5384615384615384	8	7	6	0	0	0.3333333333333333	4	12	15	0.0	0.14285714285714285	0.6802424562963132	0.8520126133538605	0.4168412833076144	0.8812874556208723	0.579760950063925	0.8249681311047363	0.713981365628722	0.8542722711789675	0	0	0.0	0.02011027485636749	0.02011027485636749
3343	0.046992186895691575	0.01952008532174854	0.018178177873521696	0.9331062850974735	-1	0	0	0.2	2	0.9230769230769231	12	0.38461538461538464	0.5384615384615384	7	7	7	0	0	0.23076923076923078	3	13	15	0.0	0.14285714285714285	0.6802424562963132	0.799737582938804	0.4953520416501598	0.892751296107132	0.5242434611069423	0.672912123641946	0.7004709792634849	0.8035133802096595	0	0	0.0	0.018178177873521696	0.018178177873521696
184	0.001454882414781485	0.00015854798150131906	0.00012050332925932824	0.9973543748583907	-1	0	0	0.75	3	0.0	0	0.8333333333333334	0	3	0	1	0	0	0.6666666666666666	2	3	5	0.0	0	0	0	0	0	0	0	0	0	0	0	0	0.00012050332925932824	0.00012050332925932824
3339	0.047298780483669665	0.024118635365937193	0.020928715563730313	0.9332524013878303	-1	0	0	0.2	2	0.9230769230769231	12	0.38461538461538464	0.5384615384615384	7	7	7	0	0	0.23076923076923078	3	13	15	0.0	0.14285714285714285	0.6802424562963132	0.8390795924316669	0.4953520416501598	0.892751296107132	0.5242434611069423	0.672912123641946	0.7004709792634849	0.8171733841582141	0	0	0.0	0.020928715563730313	0.020928715563730313
3489	0.04364001377522708	0.024028886175383526	0.02393924620514886	0.9291235304709915	-1	0	0	0.2	2	0.9230769230769231	12	0.38461538461538464	0.5384615384615384	8	7	6	0	0	0.23076923076923078	3	13	15	0.0	0.14285714285714285	0.6802424562963132	0.8416421243864063	0.4168412833076144	0.8812874556208723	0.579760950063925	0.7357338962993963	0.713981365628722	0.8272644687933721	0	0	0.0	0.02393924620514886	0.02393924620514886
545	0.005387380631123183	3.229458462715471e-05	2.781796407771876e-05	0.9960958062608698	-1	0	0	0.25	1	1.0	4	1.0	0.5	3	2	2	7	0	0.16666666666666666	1	6	6	1.0	0	0.3899001885962478	0.8294180034229092	0.7626006712883843	0.6780023656849429	0.1	0.8362320788323951	0.9325294049451567	0.7889914562315564	0.3333333333333333	0.3333333333333333	0.4482416129856569	2.781796407771876e-05	2.781796407771876e-05
4860	0.06600375465557226	0.03183686960720947	0.03158488231823521	0.7491463316423475	-1	0	0	0.2	2	0.8461538461538461	11	0.5357142857142857	0.8461538461538461	13	11	1	0	0	0.14285714285714285	14	2	15	0.0	0	0.6455276611719997	0.8891039089947038	0.5939376599257878	0.9039481231505617	0.6515914465027414	0.8526235419841133	0.827849602623009	0.8835285359829763	0	0	0.0	0.03158488231823521	0.03158488231823521
231	0.01777257243927443	0.001470698043225548	-0.0007675056550356851	0.9659403939144457	-1	0	0	0.5	5	0.5384615384615384	7	0.375	0.5384615384615384	12	7	2	2	0	0.4	10	4	15	0.6666666666666666	0.4	0.5416686565294992	0.9344834250520553	0.22782809800426201	0.7015175964133342	0.5733677562311499	0.8894643712392214	0.8599904009960604	0.8659757044346306	0.5416666666666666	0.08333333333333333	0.0	-7.675056550356851e-05	-7.675056550356851e-05
1511	0.03833376379110367	0.021742542414588995	0.02053266941827825	0.9326567389381635	-1	0	0	0.3	3	0.7692307692307693	10	0.3125	0.46153846153846156	7	6	7	0	0	0.3333333333333333	4	12	15	0.0	0.14285714285714285	0.6802424562963132	0.8390795924316669	0.4953520416501598	0.892751296107132	0.5242434611069423	0.672912123641946	0.7004709792634849	0.8171733841582141	0	0	0.0	0.02053266941827825	0.02053266941827825
523	0.006890832825941328	0.0003474347722948624	0.0001381128275620709	0.9460930578851976	-1	0	0	0.625	5	0.3	3	0.4	0.2	4	2	7	5	0	0.8333333333333334	5	6	12	0.3125	0	0.7045803758316654	0.9473662036035073	0.8277009209245231	0.9590069336116711	0.8435261932755429	0.9655299108379419	0.892825753696709	0.9579177516146834	0.25	0.5	0.20754285993657542	0.0001381128275620709	0.0001381128275620709
4227	0.061911033299354316	0.03222474701526393	0.025410122600890008	0.7485934131598521	-1	0	0	0.1	1	1.0	13	0.5357142857142857	0.6923076923076923	10	9	4	0	0	0.14285714285714285	2	14	15	0.0	0	0.6223392905092195	0.8597649832690003	0.6157171485930881	0.877932232033257	0.6421354805233171	0.8176903457568558	0.8132569982499694	0.8535062161820328	0	0	0.0	0.025410122600890008	0.025410122600890008
2368	0.04540102582700139	0.02230128691145352	0.022282659422062045	0.9311907941688216	-1	0	0	0.2	2	0.9230769230769231	12	0.38461538461538464	0.5384615384615384	8	7	6	0	0	0.23076923076923078	3	13	15	0.0	0.14285714285714285	0.6802424562963132	0.84318488074197	0.4168412833076144	0.8812874556208723	0.579760950063925	0.7357338962993963	0.713981365628722	0.827817322199515	0	0	0.0	0.022282659422062045	0.022282659422062045
2689	0.07093013066245851	0.004993968915780471	0.0029283581869796755	0.6418476125141488	-1	0	0	0.1	1	1.0	13	0.5769230769230769	0.5384615384615384	7	7	7	0	0	0.15384615384615385	2	13	15	0.0	0	0.6802424562963132	0.8245895132725837	0.4953520416501598	0.8768840205085504	0.5242434611069423	0.8398772481850335	0.7004709792634849	0.8484857045183853	0	0	0.0	0.0029283581869796755	0.0029283581869796755
4170	0.04627847702301266	0.02064191355568429	0.018794987131944857	0.9335174777632648	-1	0	0	0.2	2	0.9230769230769231	12	0.38461538461538464	0.5384615384615384	7	7	7	0	0	0.23076923076923078	3	13	15	0.0	0.14285714285714285	0.6802424562963132	0.8186440007238135	0.4953520416501598	0.892751296107132	0.5242434611069423	0.672912123641946	0.7004709792634849	0.8098819965108619	0	0	0.0	0.018794987131944857	0.018794987131944857
14	0.024128630422413366	0.0012863554347918686	-0.0012205155855367562	0.9534515590581473	-1	0.25	1	0.6	6	0.46153846153846156	6	0.3333333333333333	0.46153846153846156	11	6	3	1	0	0.5555555555555556	9	5	15	0.2	0.5714285714285714	0.4132505976751024	0.9362307459180167	0.6388659507405557	0.9070669392003511	0.36267445676861026	0.919990359491677	0.8409563044153918	0.9219432745387595	1.0	0.2727272727272727	0.0	-0.00012205155855367562	-0.00012205155855367562
3157	0.06295355604332917	0.030620408330944263	0.020898930527491897	0.7388665830825618	-1	0	0	0.2	2	0.8461538461538461	11	0.5357142857142857	0.7692307692307693	12	10	2	0	0	0.14285714285714285	14	2	15	0.0	0	0.6455276611719997	0.9006042558345632	0.5939376599257878	0.9095497336615807	0.6515914465027414	0.8517148114025466	0.8430383631022981	0.8896076983366702	0	0	0.0	0.020898930527491897	0.020898930527491897
1097	0.05677994577624687	0.014448131453300789	0.009046668439936312	0.6027257059793887	-1	0	0	0.3	3	0.7692307692307693	10	0.5357142857142857	0.6923076923076923	12	9	2	2	0	0.14285714285714285	2	14	15	0.4	0.14285714285714285	0.6628850587341565	0.885999241832729	0.4155375433965947	0.8737112951336564	0.6364222586093546	0.9300179039058833	0.8799784336510058	0.89939782680643	0.5416666666666666	0.25	0.0	0.009046668439936312	0.009046668439936312
4994	0.06864596526331158	0.012073896350830149	-0.0013562762824189166	0.7275940544263159	-1	0	0	0.2	2	0.8461538461538461	11	0.5357142857142857	0.8461538461538461	13	11	1	0	0	0.14285714285714285	14	2	15	0.0	0	0.6095487126068333	0.8703312279894072	0.5939376599257878	0.9097787736086121	0.6489925220257265	0.8504559569495629	0.8152832847747031	0.8791426585744718	0	0	0.0	-0.00013562762824189165	-0.00013562762824189165
1251	0.039940472737816875	0.019594186040850538	0.01871510163804994	0.9328688143750191	-1	0	0	0.3	3	0.7692307692307693	10	0.3125	0.46153846153846156	7	6	7	0	0	0.3333333333333333	4	12	15	0.0	0.14285714285714285	0.6802424562963132	0.8690058894489581	0.4953520416501598	0.8781386370706881	0.5242434611069423	0.8398772481850335	0.7004709792634849	0.8631233754968535	0	0	0.0	0.01871510163804994	0.01871510163804994
2998	0.06166754802952265	0.03673621738803707	0.033583644592987336	0.7343742228235197	-1	0	0	0.2	2	0.8461538461538461	11	0.5357142857142857	0.7692307692307693	12	10	2	0	0	0.14285714285714285	14	2	15	0.0	0	0.6455276611719997	0.9006042558345632	0.5939376599257878	0.9095497336615807	0.6515914465027414	0.8517148114025466	0.8430383631022981	0.8896076983366702	0	0	0.0	0.033583644592987336	0.033583644592987336
749	0.03792538821069414	0.004543700595810385	0.0034236356711611353	0.8865983944659142	-1	0	0	0.2	2	0.9230769230769231	12	0.38461538461538464	0.7692307692307693	11	10	3	1	0	0.23076923076923078	3	13	15	0.1111111111111111	0.14285714285714285	0.5866573743291241	0.9109142041556718	0.5689996230275034	0.8873112612967504	0.44232232776565095	0.9318955425068016	0.8152832847747031	0.9117236267970023	1.0	0.36363636363636365	0.0	0.0034236356711611353	0.0034236356711611353
3135	0.04190237256742478	0.022115280636739138	0.022098083105065544	0.9294902208183706	-1	0	0	0.2	2	0.9230769230769231	12	0.38461538461538464	0.5384615384615384	8	7	6	0	0	0.23076923076923078	3	13	15	0.0	0.14285714285714285	0.6802424562963132	0.8416421243864063	0.4168412833076144	0.8812874556208723	0.579760950063925	0.7357338962993963	0.713981365628722	0.8272644687933721	0	0	0.0	0.022098083105065544	0.022098083105065544
3895	0.05761719612904059	0.021711882056773366	0.019051983207030082	0.7920041980094996	-1	0.25	1	0.3	3	0.7692307692307693	10	0.38461538461538464	0.6153846153846154	10	8	4	0	0	0.23076923076923078	13	3	15	0.0	1.0	0.6223392905092195	0.8597649832690003	0.6157171485930881	0.877932232033257	0.6421354805233171	0.8176903457568558	0.8132569982499694	0.8535062161820328	0	0	0.0	0.019051983207030082	0.019051983207030082
4542	0.05416091916536532	0.0048132135849202305	0.001466677623654459	0.8314866536786245	-1	0	0	0.1	1	1.0	13	0.5357142857142857	0.6923076923076923	10	9	4	0	0	0.14285714285714285	2	14	15	0.0	0	0.6628850587341565	0.8556377943455196	0.44424537694351596	0.8911923615275873	0.650291984264234	0.8257540642311824	0.7897919346095312	0.8596971131923412	0	0	0.0	0.001466677623654459	0.001466677623654459
3848	0.049341519007633394	0.023281004147803607	0.023174472134735016	0.9330714948839477	-1	0	0	0.2	2	0.9230769230769231	12	0.38461538461538464	0.5384615384615384	7	7	7	0	0	0.23076923076923078	3	13	15	0.0	0.14285714285714285	0.6802424562963132	0.8390795924316669	0.4953520416501598	0.892751296107132	0.5242434611069423	0.672912123641946	0.7004709792634849	0.8171733841582141	0	0	0.0	0.023174472134735016	0.023174472134735016
632	0.00012842809117092688	1.2031570377676339e-06	1.424202711149811e-07	0.9999913005327655	-1	0	0	0.25	1	1.0	3	0.5555555555555556	0.3333333333333333	2	1	2	6	0	1.0	3	3	5	0.8571428571428571	0	0.2625540385669063	0.8355578000789974	0.7135776163971286	0.6201607422710855	0.2729359603202566	0.8493304881541096	0.8911788284298116	0.7827407461482032	0.5	0.5	0.0	1.424202711149811e-07	1.424202711149811e-07
2224	0.012572586584346037	0.0008849439216909178	0.00010930832287746567	0.9517376336034516	-1	0.25	1	0.6	6	0.38461538461538464	5	0.4166666666666667	0.23076923076923078	6	3	8	0	0	0.4444444444444444	4	9	15	0.0	0.15384615384615385	0.5663652406099462	0.8602651327628877	0.2849001169184433	0.8377603532266202	0.579760950063925	0.7389503317065274	0.7729368186615551	0.8175581378771991	0	0	0.0	0.00010930832287746567	0.00010930832287746567
3439	0.04873425170219025	0.01809943873211504	0.017735337059014797	0.9329675869731489	-1	0	0	0.2	2	0.9230769230769231	12	0.38461538461538464	0.5384615384615384	7	7	7	0	0	0.23076923076923078	3	13	15	0.0	0.14285714285714285	0.6802424562963132	0.799737582938804	0.4953520416501598	0.892751296107132	0.5242434611069423	0.672912123641946	0.7004709792634849	0.8035133802096595	0	0	0.0	0.017735337059014797	0.017735337059014797
1784	0.047090141156842485	0.022758940310896307	0.021238576433207382	0.9333772804488218	-1	0	0	0.2	2	0.9230769230769231	12	0.38461538461538464	0.5384615384615384	8	7	6	0	0	0.23076923076923078	3	13	15	0.0	0.14285714285714285	0.6802424562963132	0.8520126133538605	0.566424339455274	0.8763166556430061	0.579760950063925	0.7357338962993963	0.6800203706182363	0.8288449215687893	0	0	0.0	0.021238576433207382	0.021238576433207382
3755	0.04828534451819784	0.020773445733591578	0.01868235259359671	0.9331637041208134	-1	0	0	0.2	2	0.9230769230769231	12	0.38461538461538464	0.5384615384615384	7	7	7	0	0	0.23076923076923078	3	13	15	0.0	0.14285714285714285	0.6802424562963132	0.799737582938804	0.4953520416501598	0.892751296107132	0.5242434611069423	0.672912123641946	0.7004709792634849	0.8035133802096595	0	0	0.0	0.01868235259359671	0.01868235259359671
3699	0.048539013185941726	0.023070424669689903	0.021939916056487895	0.9332979614492372	-1	0	0	0.2	2	0.9230769230769231	12	0.38461538461538464	0.5384615384615384	7	7	7	0	0	0.23076923076923078	3	13	15	0.0	0.14285714285714285	0.6802424562963132	0.799737582938804	0.4953520416501598	0.892751296107132	0.5242434611069423	0.672912123641946	0.7004709792634849	0.8035133802096595	0	0	0.0	0.021939916056487895	0.021939916056487895
1156	0.042999796024491055	0.017917958340395748	-0.004169552531825157	0.8683219492251495	-1	0	0	0.3	3	0.7692307692307693	10	0.5769230769230769	0.5384615384615384	7	7	7	0	0	0.15384615384615385	13	2	15	0.0	0.14285714285714285	0.6455276611719997	0.8826812820275599	0.40108899875052584	0.8729833456464995	0.6352784390209077	0.86423199361942	0.8166677173801372	0.8734913190411956	0	0	0.0	-0.0004169552531825157	-0.0004169552531825157
4015	0.027151996043242057	0.0017088819477675433	-0.0016105298645511603	0.9510365358669108	-1	0	0	0.3	3	0.8461538461538461	11	0.45454545454545453	0.6923076923076923	11	9	3	0	0	0.2727272727272727	3	11	15	0.0	0.5	0.5037024149333943	0.8608699142572678	0.5939376599257878	0.8893809893685529	0.6352784390209077	0.9302255165925839	0.8152832847747031	0.8971276092525047	0	0	0.0	-0.00016105298645511604	-0.00016105298645511604
3934	0.058054920447858274	0.021699725174934365	0.020077307400738778	0.7866214954231363	-1	0	0	0.2	2	0.8461538461538461	11	0.5357142857142857	0.7692307692307693	12	10	2	0	0	0.14285714285714285	14	2	15	0.0	0	0.6628850587341565	0.8411740383774835	0.6157171485930881	0.9401774857913914	0.6421354805233171	0.8596386389549194	0.82165308144101	0.8887453803916678	0	0	0.0	0.020077307400738778	0.020077307400738778
1605	0.046750489908805065	0.02000405649426044	0.0197938038424988	0.9372431659595625	-1	0	0	0.3	3	0.7692307692307693	10	0.3125	0.5384615384615384	8	7	6	0	0	0.3333333333333333	4	12	15	0.0	0.14285714285714285	0.6802424562963132	0.8520126133538605	0.4168412833076144	0.8812874556208723	0.579760950063925	0.7357338962993963	0.713981365628722	0.8310408104828526	0	0	0.0	0.0197938038424988	0.0197938038424988
1667	0.04236642376943429	0.02010287740638212	0.018836432197339593	0.9296315320265176	-1	0	0	0.2	2	0.9230769230769231	12	0.38461538461538464	0.5384615384615384	8	7	6	0	0	0.23076923076923078	3	13	15	0.0	0.14285714285714285	0.6802424562963132	0.8416421243864063	0.4168412833076144	0.8812874556208723	0.579760950063925	0.7357338962993963	0.713981365628722	0.8272644687933721	0	0	0.0	0.018836432197339593	0.018836432197339593
1025	0.046579791465297025	0.011121302640804898	0.006871164308881476	0.7526866040803244	-1	0	0	0.3	3	0.7692307692307693	10	0.4166666666666667	0.6153846153846154	8	8	6	0	0	0.25	3	12	15	0.0	0.15384615384615385	0.6223392905092195	0.8615135765071359	0.5986429253155094	0.8756822105881595	0.605113764829833	0.8407703133381789	0.7780856910657545	0.8599270035186148	0	0	0.0	0.006871164308881476	0.006871164308881476
4507	0.06126598871135165	0.03532345838410069	0.031100951699689426	0.744847378845291	-1	0	0	0.2	2	0.8461538461538461	11	0.5357142857142857	0.7692307692307693	12	10	2	0	0	0.14285714285714285	14	2	15	0.0	0	0.6455276611719997	0.9006042558345632	0.5939376599257878	0.9095497336615807	0.6515914465027414	0.8517148114025466	0.8430383631022981	0.8896076983366702	0	0	0.0	0.031100951699689426	0.031100951699689426
4793	0.06612310370082329	0.028362984440118942	-0.014759629056756984	0.8059930272255367	-1	0	0	0.2	2	0.8461538461538461	11	0.5357142857142857	0.6923076923076923	11	9	3	0	0	0.14285714285714285	14	2	15	0.0	0	0.6455276611719997	0.8513037268351601	0.6374966372603883	0.902158766244702	0.6352784390209077	0.8153868243072743	0.8112136310154202	0.86023411977037	0	0	0.0	-0.0014759629056756984	-0.0014759629056756984
4053	0.06562955160652785	0.02842670011977845	0.02785479041050003	0.7793730188345518	-1	0	0	0.2	2	0.8461538461538461	11	0.5357142857142857	0.8461538461538461	13	11	1	0	0	0.14285714285714285	14	2	15	0.0	0	0.6455276611719997	0.8913079866534378	0.5939376599257878	0.9039481231505617	0.6515914465027414	0.8526235419841133	0.827849602623009	0.8842998605076887	0	0	0.0	0.02785479041050003	0.02785479041050003
400	0.02246471723168949	0.0047294865425574735	0.004406875736909894	0.9746882205210972	-1	0	0	0.4	4	0.6923076923076923	9	0.5	0.5384615384615384	9	7	5	4	0	0.8333333333333334	6	5	15	0.3333333333333333	0.5	0.7348990084869594	0.915713123601846	0.3983761769670206	0.8793697157566678	0.44211859422237565	0.9587311290561146	0.9145079166447342	0.9245486827584519	0.5	0.3333333333333333	0.0	0.004406875736909894	0.004406875736909894
3167	0.042355155588492115	0.017729340531093263	0.01748658499506531	0.9311257662648504	-1	0	0	0.2	2	0.9230769230769231	12	0.38461538461538464	0.5384615384615384	8	7	6	0	0	0.23076923076923078	3	13	15	0.0	0.14285714285714285	0.6802424562963132	0.8416421243864063	0.4168412833076144	0.8812874556208723	0.579760950063925	0.7357338962993963	0.713981365628722	0.8272644687933721	0	0	0.0	0.01748658499506531	0.01748658499506531
5050	0.06299066300480817	0.024854304414899175	0.009030846712403125	0.7248616942783745	-1	0	0	0.1	1	1.0	13	0.5357142857142857	0.6923076923076923	10	9	4	0	0	0.14285714285714285	2	14	15	0.0	0	0.6223392905092195	0.8597649832690003	0.6157171485930881	0.877932232033257	0.6421354805233171	0.8176903457568558	0.8132569982499694	0.8535062161820328	0	0	0.0	0.009030846712403125	0.009030846712403125
4405	0.06203829878716523	0.03394850270762597	0.02823237044177829	0.7512042021074165	-1	0	0	0.1	1	1.0	13	0.5357142857142857	0.6923076923076923	10	9	4	0	0	0.14285714285714285	2	14	15	0.0	0	0.6223392905092195	0.8572111911853819	0.6157171485930881	0.877932232033257	0.6421354805233171	0.8176903457568558	0.8132569982499694	0.8526279050189218	0	0	0.0	0.02823237044177829	0.02823237044177829
2609	0.04930102549080223	0.025883665570762462	0.018734107115595606	0.9320950776316013	-1	0	0	0.2	2	0.9230769230769231	12	0.38461538461538464	0.5384615384615384	7	7	7	0	0	0.23076923076923078	3	13	15	0.0	0.14285714285714285	0.6802424562963132	0.799737582938804	0.4953520416501598	0.892751296107132	0.5242434611069423	0.6646215868261364	0.7166719668803717	0.8015362379024161	0	0	0.0	0.018734107115595606	0.018734107115595606
2460	0.06952966476873046	0.009449965780309943	0.0071518724101271615	0.9915866405423441	-1	0	0	0.3	3	0.7692307692307693	10	0.3125	0.5384615384615384	8	7	6	0	0	0.3333333333333333	4	12	15	0.0	0.14285714285714285	0.6419556079254012	0.8280801977468809	0.2945530939612441	0.8777810728267378	0.579760950063925	0.8160101335257356	0.7601912844614415	0.842604652804208	0	0	0.0	0.0071518724101271615	0.0071518724101271615
3675	0.04932503803219707	0.026247057986091463	0.023541520224317023	0.9321892651876533	-1	0	0	0.2	2	0.9230769230769231	12	0.38461538461538464	0.5384615384615384	7	7	7	0	0	0.23076923076923078	3	13	15	0.0	0.14285714285714285	0.6802424562963132	0.8363564683373603	0.4953520416501598	0.892751296107132	0.5242434611069423	0.672912123641946	0.7004709792634849	0.816173707891866	0	0	0.0	0.023541520224317023	0.023541520224317023
3519	0.030133564471214545	0.0007873046303401358	-0.0007867122840086162	0.9964610776161913	-1	0	0	0.5	5	0.5384615384615384	7	0.375	0.38461538461538464	7	5	7	0	0	0.4	4	10	15	0.0	0.4	0.6802424562963132	0.9177344383412108	0.2945530939612441	0.8852397627632411	0.5242434611069423	0.763766153041176	0.7233220824029809	0.8671666852519462	0	0	0.0	-7.867122840086161e-05	-7.867122840086161e-05
1129	0.041558215542305654	0.019531835040351726	0.019484268170827643	0.9341464780443882	-1	0	0	0.3	3	0.7692307692307693	10	0.3125	0.46153846153846156	7	6	7	0	0	0.3333333333333333	4	12	15	0.0	0.14285714285714285	0.6802424562963132	0.8117540204276621	0.4953520416501598	0.8889359647420965	0.5242434611069423	0.8430776873915625	0.7004709792634849	0.8508002619793249	0	0	0.0	0.019484268170827643	0.019484268170827643
4481	0.056346266236267824	0.011465281801546197	0.0025678193010112466	0.74178512334819	-1	0	0	0.1	1	1.0	13	0.5357142857142857	0.6923076923076923	10	9	4	0	0	0.14285714285714285	2	14	15	0.0	0	0.6223392905092195	0.8597649832690003	0.6157171485930881	0.8779568740866748	0.6421354805233171	0.8176903457568558	0.8120568664085588	0.8535158001533206	0	0	0.0	0.0025678193010112466	0.0025678193010112466
3840	0.0613476175361091	0.03377045691974286	0.026849076570657392	0.7522452596911955	-1	0	0	0.1	1	1.0	13	0.5357142857142857	0.6923076923076923	10	9	4	0	0	0.14285714285714285	2	14	15	0.0	0	0.6223392905092195	0.8597649832690003	0.6157171485930881	0.877932232033257	0.6421354805233171	0.8176903457568558	0.8132569982499694	0.8535062161820328	0	0	0.0	0.026849076570657392	0.026849076570657392
3089	0.042358192988288405	0.02469855600574949	0.02422051173253414	0.9295407404685576	-1	0	0	0.2	2	0.9230769230769231	12	0.38461538461538464	0.5384615384615384	8	7	6	0	0	0.23076923076923078	3	13	15	0.0	0.14285714285714285	0.6802424562963132	0.8416421243864063	0.4168412833076144	0.8812874556208723	0.579760950063925	0.7357338962993963	0.713981365628722	0.8272644687933721	0	0	0.0	0.02422051173253414	0.02422051173253414
2811	0.04976521727256011	0.02222663847162105	0.022055468861163934	0.9312182148813561	-1	0	0	0.2	2	0.9230769230769231	12	0.38461538461538464	0.5384615384615384	7	7	7	0	0	0.23076923076923078	3	13	15	0.0	0.14285714285714285	0.6802424562963132	0.8245895132725837	0.4953520416501598	0.8768840205085504	0.5242434611069423	0.8398772481850335	0.7004709792634849	0.8484857045183853	0	0	0.0	0.022055468861163934	0.022055468861163934
2174	0.04914927508286628	0.024016045094480253	0.023444259082263188	0.9325712990323115	-1	0	0	0.2	2	0.9230769230769231	12	0.38461538461538464	0.5384615384615384	7	7	7	0	0	0.23076923076923078	3	13	15	0.0	0.14285714285714285	0.6802424562963132	0.799737582938804	0.4953520416501598	0.892751296107132	0.5242434611069423	0.672912123641946	0.7004709792634849	0.8035133802096595	0	0	0.0	0.023444259082263188	0.023444259082263188
3153	0.046908049728066364	0.022728715752401072	0.020560108858221227	0.9330762728828516	-1	0	0	0.2	2	0.9230769230769231	12	0.38461538461538464	0.5384615384615384	7	7	7	0	0	0.23076923076923078	3	13	15	0.0	0.14285714285714285	0.6802424562963132	0.820217566944816	0.4953520416501598	0.888780940679	0.5242434611069423	0.8398772481850335	0.7004709792634849	0.8520993157266837	0	0	0.0	0.020560108858221227	0.020560108858221227
2116	0.056799696749280856	0.019486207146865716	-0.014538303961563765	0.9369237984387039	-1	0	0	0.2	2	0.9230769230769231	12	0.38461538461538464	0.6153846153846154	9	8	5	0	0	0.23076923076923078	3	13	15	0.0	0.14285714285714285	0.6802424562963132	0.8283094977879982	0.44234898874086176	0.8575829997724411	0.6352784390209077	0.853874421064476	0.7271197589884697	0.8470251151688097	0	0	0.0	-0.0014538303961563765	-0.0014538303961563765
5026	0.05458764621670667	0.029917759138252224	0.028746183933906023	0.7346749754395592	-1	0	0	0.1	1	1.0	13	0.5357142857142857	0.6923076923076923	10	9	4	0	0	0.14285714285714285	2	14	15	0.0	0	0.6223392905092195	0.8597649832690003	0.6157171485930881	0.8823672452230353	0.6421354805233171	0.8176903457568558	0.8132569982499694	0.8552500061067526	0	0	0.0	0.028746183933906023	0.028746183933906023
4468	0.06711324497364216	0.011500215886062537	0.0018604407804219249	0.7811006357258868	-1	0	0	0.2	2	0.8461538461538461	11	0.5357142857142857	0.8461538461538461	13	11	1	0	0	0.14285714285714285	14	2	15	0.0	0	0.6455276611719997	0.9089140294856973	0.5939376599257878	0.9195561810463242	0.93150264945399	0.8427651904715057	0.9093963791561637	0.8945963775233764	0	0	0.0	0.0018604407804219249	0.0018604407804219249
2326	0.04919033752784534	0.022554589352583528	0.022321285637758773	0.932948135918356	-1	0	0	0.2	2	0.9230769230769231	12	0.38461538461538464	0.5384615384615384	8	7	6	0	0	0.23076923076923078	3	13	15	0.0	0.14285714285714285	0.6802424562963132	0.8520126133538605	0.4168412833076144	0.8812874556208723	0.579760950063925	0.7357338962993963	0.713981365628722	0.8310408104828526	0	0	0.0	0.022321285637758773	0.022321285637758773
4742	0.06222904833158591	0.03300962735336382	0.025893221052592435	0.7448754542738345	-1	0	0	0.2	2	0.8461538461538461	11	0.5357142857142857	0.7692307692307693	12	10	2	0	0	0.14285714285714285	14	2	15	0.0	0	0.6455276611719997	0.9006042558345632	0.5939376599257878	0.9095497336615807	0.6515914465027414	0.8517148114025466	0.8430383631022981	0.8896076983366702	0	0	0.0	0.025893221052592435	0.025893221052592435
4463	0.06122429048023989	0.029044936185722646	0.02423439691834029	0.7532022649572776	-1	0	0	0.2	2	0.8461538461538461	11	0.5357142857142857	0.7692307692307693	12	10	2	0	0	0.14285714285714285	14	2	15	0.0	0	0.6455276611719997	0.8899183739554094	0.5939376599257878	0.9095497336615807	0.6515914465027414	0.8517148114025466	0.8260291771680892	0.8858186054379457	0	0	0.0	0.02423439691834029	0.02423439691834029
43	0.017648340549648277	0.0010398431441673627	0.0010005500006600478	0.978190906293514	-1	0.25	1	0.5	5	0.5	6	0.4	0.3333333333333333	9	4	4	3	0	0.7142857142857143	5	7	14	0.42857142857142855	0.5	0.3346926721546234	0.9674501358138689	0.427397444171166	0.8893719726031293	0.4964092731407509	0.9483562047747942	0.9443414359596342	0.9424338476893435	0.3333333333333333	0.2222222222222222	0.0	0.0010005500006600478	0.0010005500006600478
3414	0.04346512781179033	0.021998511782081093	0.021194868196215647	0.9310546886796165	-1	0	0	0.2	2	0.9230769230769231	12	0.38461538461538464	0.5384615384615384	8	7	6	0	0	0.23076923076923078	3	13	15	0.0	0.14285714285714285	0.6802424562963132	0.8416421243864063	0.4168412833076144	0.8812874556208723	0.579760950063925	0.7357338962993963	0.713981365628722	0.8272644687933721	0	0	0.0	0.021194868196215647	0.021194868196215647
4172	0.061625486800256986	0.03277670996705382	0.026071287844726287	0.7485926285195915	-1	0	0	0.1	1	1.0	13	0.5357142857142857	0.6923076923076923	10	9	4	0	0	0.14285714285714285	2	14	15	0.0	0	0.6223392905092195	0.8597649832690003	0.6157171485930881	0.877932232033257	0.6421354805233171	0.8176903457568558	0.8132569982499694	0.8535062161820328	0	0	0.0	0.026071287844726287	0.026071287844726287
2318	0.048243075946076734	0.02601611279826043	0.024383077417315168	0.9316655118177264	-1	0	0	0.2	2	0.9230769230769231	12	0.38461538461538464	0.5384615384615384	7	7	7	0	0	0.23076923076923078	3	13	15	0.0	0.14285714285714285	0.6802424562963132	0.799737582938804	0.4953520416501598	0.892751296107132	0.5242434611069423	0.672912123641946	0.7004709792634849	0.8035133802096595	0	0	0.0	0.024383077417315168	0.024383077417315168
3054	0.04819707729589159	0.020296792731053875	0.01827771569176903	0.9327384621585109	-1	0	0	0.2	2	0.9230769230769231	12	0.38461538461538464	0.5384615384615384	7	7	7	0	0	0.23076923076923078	3	13	15	0.0	0.14285714285714285	0.6802424562963132	0.799737582938804	0.4953520416501598	0.892751296107132	0.5242434611069423	0.672912123641946	0.7004709792634849	0.8035133802096595	0	0	0.0	0.01827771569176903	0.01827771569176903
3269	0.04440318090070271	0.0013162032089791096	-0.00041121510519999166	0.6401620302174118	-1	0.25	1	0.3	3	0.7692307692307693	10	0.3125	0.5384615384615384	9	7	5	0	0	0.3333333333333333	12	4	15	0.0	0.6666666666666666	0.6455276611719997	0.8590503074125232	0.5877478036188072	0.8476926751288523	0.6375660781978014	0.8262639057089184	0.8074910387311821	0.8448114987256173	0	0	0.0	-4.112151051999917e-05	-4.112151051999917e-05
3160	0.04896639217253111	0.011747021961496532	-0.011595773649926665	0.9442863026435848	-1	0	0	0.3	3	0.7692307692307693	10	0.3125	0.6153846153846154	9	8	5	0	0	0.3333333333333333	4	12	15	0.0	0.14285714285714285	0.6802424562963132	0.871856314578231	0.2945530939612441	0.868276373311027	0.5242434611069423	0.7965592684725024	0.7271197589884697	0.8484807157318984	0	0	0.0	-0.0011595773649926665	-0.0011595773649926665
429	0.03740831757967128	0.005690379221218061	0.00532540344209582	0.9368972863007556	-1	0	0	0.3	3	0.7692307692307693	10	0.45454545454545453	0.5384615384615384	7	7	7	0	0	0.2727272727272727	3	11	15	0.0	0.16666666666666666	0.571891006329438	0.8210771160272765	0.6374966372603883	0.8136270540818555	0.5400354364981974	0.8197931689047753	0.6833139022917215	0.8181882204471007	0	0	0.0	0.00532540344209582	0.00532540344209582
3498	0.06237010588359429	0.025944738716379208	-0.00803899590524296	0.7515004301013478	-1	0	0	0.1	1	1.0	13	0.5357142857142857	0.6923076923076923	10	9	4	0	0	0.14285714285714285	2	14	15	0.0	0	0.6223392905092195	0.8597649832690003	0.6157171485930881	0.877932232033257	0.6421354805233171	0.8176903457568558	0.8132569982499694	0.8535062161820328	0	0	0.0	-0.0008038995905242961	-0.0008038995905242961
4079	0.04862800261430423	0.019568035834290596	0.017624352079182344	0.9336966276605306	-1	0	0	0.2	2	0.9230769230769231	12	0.38461538461538464	0.5384615384615384	7	7	7	0	0	0.23076923076923078	3	13	15	0.0	0.14285714285714285	0.6802424562963132	0.799737582938804	0.4953520416501598	0.892751296107132	0.5242434611069423	0.672912123641946	0.7004709792634849	0.8035133802096595	0	0	0.0	0.017624352079182344	0.017624352079182344
1013	0.040040588318104565	0.02227286442507389	0.02181370843542951	0.9331193712928849	-1	0	0	0.3	3	0.7692307692307693	10	0.3125	0.46153846153846156	7	6	7	0	0	0.3333333333333333	4	12	15	0.0	0.14285714285714285	0.6802424562963132	0.8690058894489581	0.4953520416501598	0.8781386370706881	0.5242434611069423	0.8398772481850335	0.7004709792634849	0.8631233754968535	0	0	0.0	0.02181370843542951	0.02181370843542951
4301	0.04121311015778451	0.020794405127411295	0.020761920516914667	0.9312262609346875	-1	0	0	0.2	2	0.9230769230769231	12	0.38461538461538464	0.5384615384615384	8	7	6	0	0	0.23076923076923078	3	13	15	0.0	0.14285714285714285	0.6802424562963132	0.8416421243864063	0.4168412833076144	0.8812874556208723	0.579760950063925	0.7357338962993963	0.713981365628722	0.8272644687933721	0	0	0.0	0.020761920516914667	0.020761920516914667
4626	0.06157680299142677	0.03088382460813978	0.022746604422912597	0.7494904635795598	-1	0	0	0.2	2	0.8461538461538461	11	0.5357142857142857	0.7692307692307693	12	10	2	0	0	0.14285714285714285	14	2	15	0.0	0	0.6455276611719997	0.9006042558345632	0.5939376599257878	0.9095497336615807	0.6515914465027414	0.8517148114025466	0.8430383631022981	0.8896076983366702	0	0	0.0	0.022746604422912597	0.022746604422912597
154	None	None	None	None	None	0	0	0.4	4	0.6153846153846154	8	0.42857142857142855	0.5384615384615384	9	7	5	2	0	0.7142857142857143	5	7	15	0.16666666666666666	0	0.8746006393118615	0.9622506946439862	0.5295454327925315	0.9318276719289827	0.48002196936724734	0.8854173615647916	0.9191862763748625	0.9329383417726261	0.5555555555555556	0.1111111111111111	0.0	None	None
595	0.047170025835168064	0.0023865420412836898	-0.001935933061831266	0.9970214682486185	-1	0	0	0.4	4	0.6153846153846154	8	0.5769230769230769	0.5384615384615384	8	7	6	1	0	0.15384615384615385	13	2	15	0.06666666666666667	0.14285714285714285	0.56270958933688	0.8480198781505941	0.5764295115676111	0.8039329138235765	0.5242434611069423	0.9103229026432748	0.7903486290524798	0.8600773332121644	1.0	0.25	0.0	-0.00019359330618312658	-0.00019359330618312658
740	0.054329757496517264	0.008802104626203676	0.008409628225417421	0.7350530844111695	-1	0	0	0.3	3	0.7692307692307693	10	0.5357142857142857	0.7692307692307693	11	10	3	1	0	0.14285714285714285	14	2	15	0.1111111111111111	0.14285714285714285	0.5866573743291241	0.8721418719608662	0.5689996230275034	0.9304936646701751	0.44232232776565095	0.7173142820813264	0.8240951373964258	0.8599854160107916	1.0	0.2727272727272727	0.0	0.008409628225417421	0.008409628225417421
877	0.04090040119501989	0.01747035887222348	0.012939956688189896	0.9338532375384171	-1	0	0	0.3	3	0.7692307692307693	10	0.3125	0.46153846153846156	7	6	7	0	0	0.3333333333333333	4	12	15	0.0	0.14285714285714285	0.6802424562963132	0.8690058894489581	0.4953520416501598	0.8691972212226264	0.5242434611069423	0.8398772481850335	0.7004709792634849	0.8599005214023678	0	0	0.0	0.012939956688189896	0.012939956688189896
4784	0.05879719003506256	0.03169480581134516	0.02763432394057968	0.7877048860507576	-1	0	0	0.2	2	0.8461538461538461	11	0.5357142857142857	0.7692307692307693	12	10	2	0	0	0.14285714285714285	14	2	15	0.0	0	0.6628850587341565	0.8411740383774835	0.6157171485930881	0.9394677574025662	0.6421354805233171	0.8596386389549194	0.8249912537542163	0.8883310964721358	0	0	0.0	0.02763432394057968	0.02763432394057968
4196	0.01525351335993455	0.0034686431660055665	-0.00045347814396956565	0.9512711369894163	-1	0.25	1	0.5	5	0.5384615384615384	7	0.4166666666666667	0.38461538461538464	7	5	7	0	0	0.4444444444444444	4	9	15	0.0	0.15384615384615385	0.5326775406163882	0.8125196198826747	0.2945530939612441	0.8777169514340717	0.5242434611069423	0.6791603666667979	0.7271197589884697	0.8015148405889305	0	0	0.0	-4.534781439695657e-05	-4.534781439695657e-05
4136	0.04772818556516344	0.010184592782436785	0.008254674794663451	0.7124087657934857	-1	0	0	0.1	1	1.0	13	0.5357142857142857	0.6923076923076923	10	9	4	0	0	0.14285714285714285	2	14	15	0.0	0	0.5598161950970667	0.8280451240119215	0.6157171485930881	0.8280101748540306	0.5888007573479994	0.8073519541224242	0.7711761033749983	0.8213381740148615	0	0	0.0	0.008254674794663451	0.008254674794663451
4085	0.061910338618328675	0.024142253159100915	0.02318706312799282	0.7241063816805429	-1	0	0	0.2	2	0.8461538461538461	11	0.5357142857142857	0.6923076923076923	10	9	4	0	0	0.14285714285714285	14	2	15	0.0	0	0.6223392905092195	0.8643426815353492	0.5814686414766456	0.8832189833938988	0.5888007573479994	0.8644246994374792	0.8132569982499694	0.8709310046925262	0	0	0.0	0.02318706312799282	0.02318706312799282
450	0.08940245393284645	0.007422907413160364	-0.007418988944300644	0.7192339999798806	-1	0	0	0.2	2	0.9230769230769231	12	0.5357142857142857	0.9230769230769231	13	12	1	0	0	0.14285714285714285	14	2	15	0.0	0	0.3014665707281394	0.9670278235332294	0.8287091535706551	0.9104595735119407	0.5490772708700892	0.9375298123169217	0.9445393127303546	0.9427906656653714	0	0	0.0	-0.0007418988944300645	-0.0007418988944300645
1240	0.04715993591156336	0.021364719934542427	-0.015176535177437254	0.934315645322848	-1	0	0	0.2	2	0.9230769230769231	12	0.38461538461538464	0.5384615384615384	8	7	6	0	0	0.23076923076923078	3	13	15	0.0	0.14285714285714285	0.6802424562963132	0.8520126133538605	0.566424339455274	0.8853662197842498	0.579760950063925	0.7357338962993963	0.6800203706182363	0.8328852284515558	0	0	0.0	-0.0015176535177437254	-0.0015176535177437254
498	0.05147879646017505	0.004905015784913431	-0.004091722097951778	0.6058726343848437	-1	0	0	0.3	3	0.7692307692307693	10	0.5769230769230769	0.6153846153846154	11	8	3	3	0	0.15384615384615385	13	2	15	0.42857142857142855	0	0.46471987367585255	0.9659646071053583	0.37843313385521665	0.8659060029756782	0.6640158082859401	0.9179527050121222	0.9186958731388496	0.9270299777300007	0.45454545454545453	0.09090909090909091	0.0	-0.0004091722097951778	-0.0004091722097951778
1107	None	None	None	None	None	0	0	0.5	4	0.5	5	0.6	0.3	6	3	5	0	0	0.8	4	5	12	0.0	0.8	0.6802424562963132	0.8448612949115667	0.4168412833076144	0.8950841609350505	0.579760950063925	0.7546345410567195	0.7692864253804169	0.8394352847408322	0	0	0.0	None	None
3778	0.04983834043983726	0.020004736724164467	0.01942397095473515	0.9330252101803788	-1	0	0	0.2	2	0.9230769230769231	12	0.38461538461538464	0.5384615384615384	7	7	7	0	0	0.23076923076923078	3	13	15	0.0	0.14285714285714285	0.6802424562963132	0.8390795924316669	0.4953520416501598	0.892751296107132	0.6352784390209077	0.6607096913338221	0.7271197589884697	0.8144220781379495	0	0	0.0	0.01942397095473515	0.01942397095473515
4394	0.06249420424143053	0.03628577673762948	0.0326628554248433	0.7364189602187776	-1	0	0	0.2	2	0.8461538461538461	11	0.5357142857142857	0.7692307692307693	12	10	2	0	0	0.14285714285714285	14	2	15	0.0	0	0.6455276611719997	0.9006042558345632	0.5939376599257878	0.9095497336615807	0.6515914465027414	0.8517148114025466	0.8430383631022981	0.8896076983366702	0	0	0.0	0.0326628554248433	0.0326628554248433
4069	0.049392630835132526	0.025140839606836853	0.024779980512779916	0.9321968737736352	-1	0	0	0.2	2	0.9230769230769231	12	0.38461538461538464	0.5384615384615384	7	7	7	0	0	0.23076923076923078	3	13	15	0.0	0.14285714285714285	0.6802424562963132	0.8390795924316669	0.4953520416501598	0.892751296107132	0.5242434611069423	0.672912123641946	0.7004709792634849	0.8171733841582141	0	0	0.0	0.024779980512779916	0.024779980512779916
1478	0.047791353621253745	0.020932044454575204	0.018363119595454235	0.9321824254457276	-1	0	0	0.2	2	0.9230769230769231	12	0.38461538461538464	0.5384615384615384	8	7	6	0	0	0.23076923076923078	3	13	15	0.0	0.14285714285714285	0.6802424562963132	0.8520126133538605	0.4168412833076144	0.8812874556208723	0.579760950063925	0.7357338962993963	0.713981365628722	0.8310408104828526	0	0	0.0	0.018363119595454235	0.018363119595454235
2989	0.05054552510525058	0.02710531958642502	-0.0012001303344521695	0.9309770627036993	-1	0	0	0.2	2	0.9230769230769231	12	0.38461538461538464	0.5384615384615384	8	7	6	0	0	0.23076923076923078	3	13	15	0.0	0.14285714285714285	0.46616086353160746	0.9108650645895728	0.4168412833076144	0.8543899500150187	0.579760950063925	0.8249681311047363	0.7374373496642211	0.8677670946760414	0	0	0.0	-0.00012001303344521695	-0.00012001303344521695
952	0.04448498793737644	0.009912009936440844	0.00870113588455706	0.785691973973869	-1	0	0	0.3	3	0.7692307692307693	10	0.4166666666666667	0.6153846153846154	8	8	6	0	0	0.25	3	12	15	0.0	0.15384615384615385	0.6223392905092195	0.8615135765071359	0.5986429253155094	0.8756822105881595	0.605113764829833	0.8407703133381789	0.7780856910657545	0.8599270035186148	0	0	0.0	0.00870113588455706	0.00870113588455706
594	0.015455433956307168	0.0038573776837340966	0.003845138734738825	0.9562054432162895	-1	0	0	0.5	5	0.38461538461538464	5	0.4166666666666667	0.38461538461538464	6	5	8	1	0	0.4444444444444444	4	9	15	0.05263157894736842	0.3333333333333333	0.4592095486487109	0.8930480795854876	0.569110449334033	0.8901377291397541	0.8516883658766858	0.8457159516403694	0.8767950316910433	0.8778185458730687	1.0	0.3333333333333333	0.0	0.003845138734738825	0.003845138734738825
1045	0.039944874011127764	0.02162302853366102	0.019738205413989532	0.9330312011023468	-1	0	0	0.3	3	0.7692307692307693	10	0.3125	0.46153846153846156	7	6	7	0	0	0.3333333333333333	4	12	15	0.0	0.14285714285714285	0.6802424562963132	0.8390795924316669	0.4953520416501598	0.892751296107132	0.5242434611069423	0.672912123641946	0.7004709792634849	0.8171733841582141	0	0	0.0	0.019738205413989532	0.019738205413989532
3192	0.04258829147206115	0.018661036544479946	0.017931356239071227	0.9304520773662796	-1	0	0	0.2	2	0.9230769230769231	12	0.38461538461538464	0.5384615384615384	8	7	6	0	0	0.23076923076923078	3	13	15	0.0	0.14285714285714285	0.6802424562963132	0.8416421243864063	0.4168412833076144	0.8812874556208723	0.579760950063925	0.7357338962993963	0.713981365628722	0.8272644687933721	0	0	0.0	0.017931356239071227	0.017931356239071227
2366	0.03216679710534027	0.005559660265192731	0.00530600119932006	0.9939517762656419	-1	0.5	2	0.5	5	0.5384615384615384	7	0.375	0.38461538461538464	7	5	7	0	0	0.4	10	4	15	0.0	0.8	0.6802424562963132	0.7771903349013242	0.39908988232204007	0.9006579044242138	0.5242434611069423	0.6646215868261364	0.7166719668803717	0.7988775811350104	0	0	0.0	0.00530600119932006	0.00530600119932006
2173	0.045825526305921994	0.02725814228509719	0.010024317503278467	0.9359674339357819	-1	0	0	0.3	3	0.7692307692307693	10	0.3125	0.5384615384615384	7	7	7	0	0	0.3333333333333333	4	12	15	0.0	0.14285714285714285	0.6802424562963132	0.799737582938804	0.4953520416501598	0.8800237436116025	0.5242434611069423	0.672912123641946	0.7004709792634849	0.7967706924850397	0	0	0.0	0.010024317503278467	0.010024317503278467
1698	0.04948313307303028	0.02516057508676394	0.0016237655382439669	0.9320940471747785	-1	0	0	0.2	2	0.9230769230769231	12	0.38461538461538464	0.5384615384615384	8	7	6	0	0	0.23076923076923078	3	13	15	0.0	0.14285714285714285	0.5262704827635416	0.8559099247863816	0.4321063451249211	0.8369738657438328	0.5242434611069423	0.6722165033753232	0.7027105801851474	0.7987679882527349	0	0	0.0	0.0016237655382439669	0.0016237655382439669
3914	0.06293448118073697	0.014437971547431953	0.01259248387402204	0.7488565141167232	-1	0	0	0.2	2	0.8461538461538461	11	0.5357142857142857	0.7692307692307693	12	10	2	0	0	0.14285714285714285	14	2	15	0.0	0	0.6223392905092195	0.8672878380977673	0.5689996230275034	0.8816899015890386	0.5332832683910167	0.8722098533921824	0.8132569982499694	0.8738518018732849	0	0	0.0	0.01259248387402204	0.01259248387402204
550	0.04931068259468844	0.013259515983596296	0.00917594684100737	0.6211051607055925	-1	0	0	0.2	2	0.8333333333333334	10	0.5384615384615384	0.75	9	9	4	5	0	0.15384615384615385	2	13	14	0.4166666666666667	0	0.5866573743291241	0.9066501537026869	0.41174968281296564	0.8976142565528491	0.44232232776565095	0.8701696191939225	0.9045731346969608	0.8924119461925117	0.1111111111111111	0.3333333333333333	0.0	0.00917594684100737	0.00917594684100737
1447	0.031803340166854425	0.017421744229244654	0.013329416514503882	0.9318090258914402	-1	0	0	0.4	4	0.6153846153846154	8	0.3409090909090909	0.38461538461538464	6	5	8	0	0	0.36363636363636365	4	11	15	0.0	0.14285714285714285	0.6540806427853691	0.8081892578875809	0.3949525678057019	0.8904704092620295	0.5242434611069423	0.7302006877607284	0.713981365628722	0.819035677259888	0	0	0.0	0.013329416514503882	0.013329416514503882
460	0.042775742384920545	0.010869388445167445	0.008033070356893868	0.8200549029105609	-1	0	0	0.4	4	0.6153846153846154	8	0.5769230769230769	0.5384615384615384	8	7	6	2	0	0.15384615384615385	13	2	15	0.13333333333333333	0.14285714285714285	0.6028043471832845	0.8657565178242475	0.38221455813407396	0.8567799284156409	0.579760950063925	0.9128380164804321	0.7899464267296551	0.8808508728962188	0.5625	0.25	0.0	0.008033070356893868	0.008033070356893868
651	0.06992399504522234	0.012314529248305223	0.0111434507860277	0.6008471849346672	-1	0	0	0.2	2	0.9230769230769231	12	0.5357142857142857	0.9230769230769231	14	12	0	0	0	0.14285714285714285	2	14	15	0.0	0	0.8077694920639779	0.9584090541897891	0.7211883382679738	0.8309437605414322	0.38089705737092067	0.9417170877268944	0.8888115544359693	0.9244245263181979	0	0	0.0	0.0111434507860277	0.0111434507860277
2438	0.04710403225076914	0.02579453916385623	0.023632257473808916	0.9319288465687984	-1	0	0	0.2	2	0.9230769230769231	12	0.38461538461538464	0.5384615384615384	7	7	7	0	0	0.23076923076923078	3	13	15	0.0	0.14285714285714285	0.6802424562963132	0.799737582938804	0.4953520416501598	0.892751296107132	0.5242434611069423	0.672912123641946	0.7004709792634849	0.8035133802096595	0	0	0.0	0.023632257473808916	0.023632257473808916
125	0.015012799480544044	0.002678724430924981	-0.0019777910960368295	0.9739682235438785	-1	0	0	0.5714285714285714	4	0.5	4	0.4166666666666667	0.5	8	4	1	1	0	0.6666666666666666	6	4	10	0.5	0.5	0.34656471596438115	0.7768681500437334	0.6267630889813495	0.9465554184871635	0.49367312094528987	0.9033813526984618	0.8156202751198929	0.8927382860827292	1.0	0.25	0.0	-0.00019777910960368296	-0.00019777910960368296
209	0.009938424414880425	0.0012940373621863862	0.001293664370567253	0.9649647467626442	-1	0	0	0.5	5	0.46153846153846156	6	0.6	0.15384615384615385	4	2	10	9	0	1.0	5	5	15	0.4090909090909091	0.6	0.8396873924069425	0.9064406377948365	0.8205381787196689	0.9670542500131422	0.8593849866594876	0.5531075261911196	0.8222499956235237	0.8759385266628942	0.25	0.25	0.0	0.001293664370567253	0.001293664370567253
657	0.04658305662288545	0.011452548208156919	0.008826374657440867	0.8164735955702827	-1	0	0	0.3	3	0.7692307692307693	10	0.5357142857142857	0.5384615384615384	9	7	5	2	0	0.14285714285714285	14	2	15	0.16666666666666666	0.14285714285714285	0.6802424562963132	0.8547965304213362	0.42609859130307887	0.8561390177683715	0.5242434611069423	0.901690302394056	0.7895436582717448	0.8726009149033424	0.5555555555555556	0.3333333333333333	0.0	0.008826374657440867	0.008826374657440867
4486	0.057190596741794546	0.026238622856840765	0.02162832455502048	0.7248336624115239	-1	0	0	0.1	1	1.0	13	0.5357142857142857	0.6923076923076923	10	9	4	0	0	0.14285714285714285	2	14	15	0.0	0	0.6223392905092195	0.8572111911853819	0.6157171485930881	0.877932232033257	0.6421354805233171	0.8176903457568558	0.8132569982499694	0.8526279050189218	0	0	0.0	0.02162832455502048	0.02162832455502048
841	0.03096279588306609	0.006991764382177905	-0.0020056210125014426	0.9282855406581939	-1	0.25	1	0.5	5	0.5384615384615384	7	0.42857142857142855	0.38461538461538464	9	5	5	3	0	0.7142857142857143	7	5	15	0.3	0.2222222222222222	0.44033285349738926	0.9687099900745327	0.5096271934545994	0.9463425893117842	0.2583337065484922	0.8982996678741051	0.9560461812113644	0.944119725413816	0.1111111111111111	0.4444444444444444	0.0	-0.00020056210125014425	-0.00020056210125014425
3349	0.04700728009236897	0.025498240154018588	0.024138424378407367	0.9319995589784851	-1	0	0	0.2	2	0.9230769230769231	12	0.38461538461538464	0.5384615384615384	7	7	7	0	0	0.23076923076923078	3	13	15	0.0	0.14285714285714285	0.6802424562963132	0.799737582938804	0.4953520416501598	0.892751296107132	0.5242434611069423	0.672912123641946	0.7004709792634849	0.8035133802096595	0	0	0.0	0.024138424378407367	0.024138424378407367
2944	0.048600008534562214	0.019499366949777778	0.01932155132367577	0.9335566759413807	-1	0	0	0.2	2	0.9230769230769231	12	0.38461538461538464	0.5384615384615384	7	7	7	0	0	0.23076923076923078	3	13	15	0.0	0.14285714285714285	0.6802424562963132	0.8245895132725837	0.4953520416501598	0.8768840205085504	0.5242434611069423	0.8398772481850335	0.7004709792634849	0.8484857045183853	0	0	0.0	0.01932155132367577	0.01932155132367577
1582	0.049029425570326884	0.01901116779655313	0.018474868362580527	0.9333367364712221	-1	0	0	0.2	2	0.9230769230769231	12	0.38461538461538464	0.5384615384615384	8	7	6	0	0	0.23076923076923078	3	13	15	0.0	0.14285714285714285	0.6802424562963132	0.8520126133538605	0.4168412833076144	0.8812874556208723	0.579760950063925	0.7357338962993963	0.713981365628722	0.8310408104828526	0	0	0.0	0.018474868362580527	0.018474868362580527
2395	0.03889832551921079	0.021807891859108773	0.0052783133789815655	0.9370088013955993	-1	0	0	0.4	4	0.6153846153846154	8	0.3409090909090909	0.46153846153846156	7	6	7	0	0	0.36363636363636365	4	11	15	0.0	0.15384615384615385	0.6802424562963132	0.799737582938804	0.4953520416501598	0.892751296107132	0.5242434611069423	0.672912123641946	0.7004709792634849	0.8035133802096595	0	0	0.0	0.0052783133789815655	0.0052783133789815655
923	0.07945805996536988	0.008970790550921473	0.0006595651048800764	0.7192431072373522	-1	0	0	0.2	2	0.9230769230769231	12	1.0	0.9230769230769231	13	12	1	2	0	0.06666666666666667	15	1	15	0.4	0.14285714285714285	0.5206749227019452	0.9607541360155866	0.5651648747717395	0.901924372426568	0.4912484285642195	0.9683679815445111	0.9303634022705645	0.9500757813012783	0.5384615384615385	0.3076923076923077	0.0	0.0006595651048800764	0.0006595651048800764
2320	0.04756698575380802	0.0261279626535069	0.02333178060304978	0.9322300752140669	-1	0	0	0.2	2	0.9230769230769231	12	0.38461538461538464	0.5384615384615384	7	7	7	0	0	0.23076923076923078	3	13	15	0.0	0.14285714285714285	0.6802424562963132	0.799737582938804	0.4953520416501598	0.892751296107132	0.5242434611069423	0.672912123641946	0.7004709792634849	0.8035133802096595	0	0	0.0	0.02333178060304978	0.02333178060304978
4350	0.05708167386038659	0.00570638650140173	-0.00535888336162325	0.6196738848242348	-1	0	0	0.1	1	1.0	13	0.5357142857142857	0.6923076923076923	10	9	4	0	0	0.14285714285714285	2	14	15	0.0	0	0.6357533064238717	0.8200913790393302	0.5938284330911756	0.9189239714538467	0.6352784390209077	0.7967776288982268	0.7967235079801749	0.8545015060527208	0	0	0.0	-0.000535888336162325	-0.000535888336162325
4695	0.05458840020920102	0.022296622217546035	0.022067778007026827	0.6873899030053584	-1	0	0	0.1	1	1.0	13	0.5357142857142857	0.6923076923076923	10	9	4	0	0	0.14285714285714285	2	14	15	0.0	0	0.6223392905092195	0.8572111911853819	0.6157171485930881	0.8823672452230353	0.6421354805233171	0.8176903457568558	0.8132569982499694	0.8543803661667784	0	0	0.0	0.022067778007026827	0.022067778007026827
4721	0.03451019457153667	0.0017545620662951181	0.001578926825079003	0.9274807953815016	-1	0	0	0.3	3	0.6923076923076923	9	0.375	0.5384615384615384	10	7	4	1	0	0.625	5	8	15	0.1111111111111111	0.16666666666666666	0.5712953305579132	0.8443920001891452	0.5937192062565634	0.8256657810236919	0.6352784390209077	0.8139211480829064	0.7994262326028968	0.8283618889480436	1.0	0	0.0	0.001578926825079003	0.001578926825079003
5006	0.05961372673271116	0.028815019731597488	0.01900982367594942	0.744083341840431	-1	0	0	0.2	2	0.8461538461538461	11	0.5357142857142857	0.7692307692307693	12	10	2	0	0	0.14285714285714285	14	2	15	0.0	0	0.6455276611719997	0.9006042558345632	0.5939376599257878	0.9095497336615807	0.6979134855255891	0.8389348610598663	0.8430383631022981	0.8863656222424705	0	0	0.0	0.01900982367594942	0.01900982367594942
2414	0.0479870393560599	0.02333825450440524	0.022515019864148323	0.9332904280090304	-1	0	0	0.2	2	0.9230769230769231	12	0.38461538461538464	0.5384615384615384	7	7	7	0	0	0.23076923076923078	3	13	15	0.0	0.14285714285714285	0.6802424562963132	0.799737582938804	0.4953520416501598	0.892751296107132	0.5242434611069423	0.672912123641946	0.7004709792634849	0.8035133802096595	0	0	0.0	0.022515019864148323	0.022515019864148323
4575	0.05700988503862943	0.032181872604074985	0.02851690987551172	0.7258655498068436	-1	0	0	0.1	1	1.0	13	0.5357142857142857	0.6923076923076923	10	9	4	0	0	0.14285714285714285	2	14	15	0.0	0	0.6223392905092195	0.8572111911853819	0.6157171485930881	0.8823672452230353	0.6421354805233171	0.8176903457568558	0.8132569982499694	0.8543803661667784	0	0	0.0	0.02851690987551172	0.02851690987551172
391	0.07823748226440072	0.0017016962182549208	-0.0015442517991828921	0.6333220390143879	-1	0.25	1	0.4	4	0.7692307692307693	10	0.38461538461538464	0.7692307692307693	14	10	0	0	0	0.23076923076923078	3	13	15	0.0	1.0	0.6154326334273617	0.9400350528783217	0.3850163358618114	0.9286055684509765	0.5287454846063907	0.8734162877997192	0.8942788401327918	0.9180676024941099	0	0	0.0	-0.00015442517991828922	-0.00015442517991828922
4378	0.06148226271801022	0.024883729061485536	0.0198566447988657	0.7252469577042174	-1	0	0	0.1	1	1.0	13	0.5357142857142857	0.6923076923076923	10	9	4	0	0	0.14285714285714285	2	14	15	0.0	0	0.6223392905092195	0.8597649832690003	0.6157171485930881	0.877932232033257	0.6421354805233171	0.8176903457568558	0.8132569982499694	0.8535062161820328	0	0	0.0	0.0198566447988657	0.0198566447988657
1474	0.04496499059889657	0.02179894157665023	0.020187017747242905	0.933805401164459	-1	0	0	0.2	2	0.9230769230769231	12	0.38461538461538464	0.5384615384615384	8	7	6	0	0	0.23076923076923078	3	13	15	0.0	0.14285714285714285	0.6355403577632739	0.8302232373642574	0.4168412833076144	0.8589036613110762	0.579760950063925	0.8249681311047363	0.713981365628722	0.8386115730026154	0	0	0.0	0.020187017747242905	0.020187017747242905
3546	0.050464048700616056	0.021820160917554694	0.021766413413069736	0.9336697577152259	-1	0	0	0.2	2	0.9230769230769231	12	0.38461538461538464	0.5384615384615384	8	7	6	0	0	0.23076923076923078	3	13	15	0.0	0.14285714285714285	0.6802424562963132	0.8520126133538605	0.4168412833076144	0.8812874556208723	0.579760950063925	0.7357338962993963	0.713981365628722	0.8310408104828526	0	0	0.0	0.021766413413069736	0.021766413413069736
757	0.028029109119260466	0.0016100901912902488	-0.0016024501128605935	0.9191139615682428	-1	0	0	0.4	4	0.6923076923076923	9	0.30612244897959184	0.6153846153846154	11	8	3	1	0	1.0	7	7	15	0.14285714285714285	0.15384615384615385	0.6455276611719997	0.9127623358143175	0.5939376599257878	0.8848481062825267	0.93150264945399	0.9512284391370754	0.8587477343796619	0.9207467585842076	1.0	0.2727272727272727	0.0	-0.00016024501128605935	-0.00016024501128605935
4081	0.06321524768704292	0.034259055537257284	0.02949182004848293	0.7528474019177094	-1	0	0	0.2	2	0.8461538461538461	11	0.5357142857142857	0.7692307692307693	12	10	2	0	0	0.14285714285714285	14	2	15	0.0	0	0.6455276611719997	0.9006042558345632	0.5939376599257878	0.9095497336615807	0.6515914465027414	0.8517148114025466	0.8430383631022981	0.8896076983366702	0	0	0.0	0.02949182004848293	0.02949182004848293
4457	0.07298289928880715	0.02200511034911119	0.019770843667446615	0.7081918581297963	-1	0	0	0.2	2	0.8461538461538461	11	0.5357142857142857	0.7692307692307693	12	10	2	0	0	0.14285714285714285	14	2	15	0.0	0	0.6628850587341565	0.7814867097042674	0.44424537694351596	0.9034814408764297	0.883881148192635	0.8428241706392577	0.8273939383361277	0.8494237106655776	0	0	0.0	0.019770843667446615	0.019770843667446615
3725	0.041693952640467644	0.01843052610634116	0.018236070477432646	0.9299698048236018	-1	0	0	0.2	2	0.9230769230769231	12	0.38461538461538464	0.5384615384615384	8	7	6	0	0	0.23076923076923078	3	13	15	0.0	0.14285714285714285	0.6802424562963132	0.8416421243864063	0.4168412833076144	0.8812874556208723	0.579760950063925	0.7357338962993963	0.713981365628722	0.8272644687933721	0	0	0.0	0.018236070477432646	0.018236070477432646
2032	0.04228266493112549	0.017717353098579327	0.017455917186031122	0.9309302077745653	-1	0	0	0.2	2	0.9230769230769231	12	0.38461538461538464	0.5384615384615384	8	7	6	0	0	0.23076923076923078	3	13	15	0.0	0.14285714285714285	0.6802424562963132	0.8416421243864063	0.4168412833076144	0.8812874556208723	0.579760950063925	0.7357338962993963	0.713981365628722	0.8272644687933721	0	0	0.0	0.017455917186031122	0.017455917186031122
2136	0.048641463437810194	0.0239242804316555	0.022152413185179323	0.9333019701016473	-1	0	0	0.2	2	0.9230769230769231	12	0.38461538461538464	0.5384615384615384	7	7	7	0	0	0.23076923076923078	3	13	15	0.0	0.14285714285714285	0.6802424562963132	0.799737582938804	0.4953520416501598	0.8800237436116025	0.5242434611069423	0.672912123641946	0.7004709792634849	0.7967706924850397	0	0	0.0	0.022152413185179323	0.022152413185179323
1141	0.051223827445868106	0.018868447470614946	0.016180598677700633	0.9329113310796413	-1	0	0	0.2	2	0.9230769230769231	12	0.38461538461538464	0.5384615384615384	8	7	6	0	0	0.23076923076923078	3	13	15	0.0	0.14285714285714285	0.6355403577632739	0.8302232373642574	0.4168412833076144	0.8543899500150187	0.579760950063925	0.8249681311047363	0.713981365628722	0.836946368325853	0	0	0.0	0.016180598677700633	0.016180598677700633
3308	0.04741636948892116	0.0253260467852228	0.022693110121473202	0.932373945618158	-1	0	0	0.2	2	0.9230769230769231	12	0.38461538461538464	0.5384615384615384	7	7	7	0	0	0.23076923076923078	3	13	15	0.0	0.14285714285714285	0.6802424562963132	0.799737582938804	0.4953520416501598	0.892751296107132	0.5242434611069423	0.672912123641946	0.7004709792634849	0.8035133802096595	0	0	0.0	0.022693110121473202	0.022693110121473202
1168	0.03993986406688227	0.02108818907258486	0.02020838962281889	0.9331139858800078	-1	0	0	0.3	3	0.7692307692307693	10	0.3125	0.46153846153846156	7	6	7	0	0	0.3333333333333333	4	12	15	0.0	0.14285714285714285	0.6802424562963132	0.8071881741669771	0.6374966372603883	0.8829650935481496	0.5242434611069423	0.672912123641946	0.7004709792634849	0.8008072187730018	0	0	0.0	0.02020838962281889	0.02020838962281889
2455	0.0467513319748474	0.020440738730401215	0.01895391165500028	0.933059862559759	-1	0	0	0.2	2	0.9230769230769231	12	0.38461538461538464	0.5384615384615384	7	7	7	0	0	0.23076923076923078	3	13	15	0.0	0.14285714285714285	0.6802424562963132	0.799737582938804	0.4953520416501598	0.892751296107132	0.5242434611069423	0.672912123641946	0.7004709792634849	0.8035133802096595	0	0	0.0	0.01895391165500028	0.01895391165500028
3664	0.048205529420499924	0.022628791478830717	0.021945748353102437	0.9337171857931912	-1	0	0	0.2	2	0.9230769230769231	12	0.38461538461538464	0.5384615384615384	7	7	7	0	0	0.23076923076923078	3	13	15	0.0	0.14285714285714285	0.6802424562963132	0.799737582938804	0.4953520416501598	0.892751296107132	0.5242434611069423	0.672912123641946	0.7004709792634849	0.8035133802096595	0	0	0.0	0.021945748353102437	0.021945748353102437
2045	0.04470696402267879	0.018302759689655924	-0.01738357520234772	0.9378076061147324	-1	0	0	0.2	2	0.9230769230769231	12	0.38461538461538464	0.5384615384615384	8	7	6	0	0	0.23076923076923078	3	13	15	0.0	0.14285714285714285	0.48438419969799107	0.858008194443035	0.4168412833076144	0.8812874556208723	0.579760950063925	0.7357338962993963	0.7106984337587241	0.8332926524266571	0	0	0.0	-0.001738357520234772	-0.001738357520234772
899	0.046616404422720206	0.007324789128491124	0.00628386139015331	0.7553001337850025	-1	0	0	0.3	3	0.7692307692307693	10	0.38461538461538464	0.6923076923076923	11	9	3	1	0	0.23076923076923078	13	3	15	0.125	0.14285714285714285	0.6455276611719997	0.7960315544660456	0.42609859130307887	0.8954539475813972	0.93150264945399	0.967727943652165	0.9196309520637667	0.9091561949025276	1.0	0.09090909090909091	0.0	0.00628386139015331	0.00628386139015331
2892	0.0513630119839328	0.02412529772368198	0.017645599841293838	0.9339504078631194	-1	0	0	0.2	2	0.9230769230769231	12	0.38461538461538464	0.5384615384615384	7	7	7	0	0	0.23076923076923078	3	13	15	0.0	0.14285714285714285	0.6802424562963132	0.799737582938804	0.4953520416501598	0.892751296107132	0.5242434611069423	0.672912123641946	0.7004709792634849	0.8035133802096595	0	0	0.0	0.017645599841293838	0.017645599841293838
1265	0.03994542218599299	0.022384135239817648	0.017168252415567558	0.9325923307952215	-1	0	0	0.3	3	0.7692307692307693	10	0.3125	0.46153846153846156	7	6	7	0	0	0.3333333333333333	4	12	15	0.0	0.14285714285714285	0.6802424562963132	0.7984386624314807	0.4953520416501598	0.8781386370706881	0.5242434611069423	0.8398772481850335	0.7004709792634849	0.8415224785937898	0	0	0.0	0.017168252415567558	0.017168252415567558
3222	0.048964625243384144	0.024825602807028786	0.02265244995747044	0.9324797123815348	-1	0	0	0.2	2	0.9230769230769231	12	0.38461538461538464	0.5384615384615384	7	7	7	0	0	0.23076923076923078	3	13	15	0.0	0.14285714285714285	0.6802424562963132	0.8390795924316669	0.4953520416501598	0.892751296107132	0.5242434611069423	0.672912123641946	0.7004709792634849	0.8171733841582141	0	0	0.0	0.02265244995747044	0.02265244995747044
1263	0.04546113847897421	0.019172765239234626	0.018071341204864606	0.9331463012568404	-1	0	0	0.2	2	0.9230769230769231	12	0.38461538461538464	0.5384615384615384	8	7	6	0	0	0.23076923076923078	3	13	15	0.0	0.14285714285714285	0.6355403577632739	0.8302232373642574	0.4168412833076144	0.8589036613110762	0.579760950063925	0.8249681311047363	0.713981365628722	0.8386115730026154	0	0	0.0	0.018071341204864606	0.018071341204864606
1143	0.027778406627799204	0.001822666094682609	-0.0012937055477233708	0.8957095880114336	-1	0.25	1	0.4	4	0.6923076923076923	9	0.2777777777777778	0.6923076923076923	13	9	1	1	0	0.6666666666666666	6	9	15	0.5	0.2222222222222222	0.6455276611719997	0.9119128190226328	0.40497649549011056	0.926112841618832	0.8772976815573037	0.9122126657275919	0.9053043072384187	0.916995680372177	1.0	0.15384615384615385	0.0	-0.00012937055477233708	-0.00012937055477233708
4977	0.06581208735886923	0.03241856019964957	0.032274484085752425	0.752719124762093	-1	0	0	0.2	2	0.8461538461538461	11	0.5357142857142857	0.8461538461538461	13	11	1	0	0	0.14285714285714285	14	2	15	0.0	0	0.6455276611719997	0.8891039089947038	0.5939376599257878	0.9039481231505617	0.7442355245484369	0.8393214465337776	0.827849602623009	0.8799789302194728	0	0	0.0	0.032274484085752425	0.032274484085752425
4380	0.0611072840343365	0.03289520123357071	0.025754453562319226	0.7512102628889746	-1	0	0	0.1	1	1.0	13	0.5357142857142857	0.6923076923076923	10	9	4	0	0	0.14285714285714285	2	14	15	0.0	0	0.6223392905092195	0.8572111911853819	0.6157171485930881	0.877932232033257	0.6421354805233171	0.8176903457568558	0.8132569982499694	0.8526279050189218	0	0	0.0	0.025754453562319226	0.025754453562319226
2620	0.05779218336260495	0.011333660008526272	0.010621169451766718	0.7062776330923615	-1	0	0	0.1	1	1.0	13	0.5357142857142857	0.6923076923076923	10	9	4	0	0	0.14285714285714285	2	14	15	0.0	0	0.5922247813666683	0.840168492636155	0.6374966372603883	0.8896062217847489	0.5888007573479994	0.7674761361219636	0.8086465146084663	0.8384545679989276	0	0	0.0	0.010621169451766718	0.010621169451766718
4517	0.060747710984125056	0.03171661087651999	0.02275858579720639	0.7459823221278515	-1	0	0	0.1	1	1.0	13	0.5357142857142857	0.6923076923076923	10	9	4	0	0	0.14285714285714285	2	14	15	0.0	0	0.6223392905092195	0.8572111911853819	0.6157171485930881	0.877932232033257	0.6421354805233171	0.8211777948828131	0.8132569982499694	0.8536124124237289	0	0	0.0	0.02275858579720639	0.02275858579720639
3048	0.045850158570112966	0.023315015581543544	0.023266477570325617	0.9320951309068521	-1	0	0	0.2	2	0.9230769230769231	12	0.38461538461538464	0.5384615384615384	8	7	6	0	0	0.23076923076923078	3	13	15	0.0	0.14285714285714285	0.6802424562963132	0.8785776370493621	0.4168412833076144	0.8812874556208723	0.5242434611069423	0.7513114872715765	0.713981365628722	0.8450695229300988	0	0	0.0	0.023266477570325617	0.023266477570325617
466	0.03681375496632147	0.0009501606855130822	-6.300163224932268e-05	0.9687044040173933	-1	0.25	1	0.4	4	0.6153846153846154	8	0.3333333333333333	0.6153846153846154	11	8	3	1	0	0.5555555555555556	9	5	15	0.14285714285714285	0.36363636363636365	0.5866573743291241	0.915720234559199	0.21862869481008196	0.8259366778540372	0.6882112213931568	0.9052964943882464	0.8490089654938996	0.8876268601603045	1.0	0.2727272727272727	0.0	-6.300163224932268e-06	-6.300163224932268e-06
341	0.020128238932543875	0.001257992036840164	-0.0009775299329923945	0.9859510983244412	-1	0	0	0.3	3	0.8461538461538461	11	0.30612244897959184	0.46153846153846156	7	6	7	3	0	1.0	7	7	15	0.17647058823529413	0.3076923076923077	0.8508769271600686	0.8100905965550139	0.7040057565346476	0.7392621028584587	0.3828369422181152	0.7250448637513945	0.8759289716272808	0.7602627319226528	0.42857142857142855	0.42857142857142855	0.0	-9.775299329923945e-05	-9.775299329923945e-05
3438	0.049014774520981116	0.02278055824831871	0.02248709963851514	0.9338583807175412	-1	0	0	0.2	2	0.9230769230769231	12	0.38461538461538464	0.5384615384615384	8	7	6	0	0	0.23076923076923078	3	13	15	0.0	0.14285714285714285	0.6802424562963132	0.8520126133538605	0.566424339455274	0.8763166556430061	0.579760950063925	0.7357338962993963	0.6800203706182363	0.8288449215687893	0	0	0.0	0.02248709963851514	0.02248709963851514
3408	0.059585055227994344	0.0337048211064726	0.026914078558125	0.7485781596313719	-1	0	0	0.1	1	1.0	13	0.5357142857142857	0.6923076923076923	10	9	4	0	0	0.14285714285714285	2	14	15	0.0	0	0.6223392905092195	0.8597649832690003	0.6157171485930881	0.877932232033257	0.6421354805233171	0.8176903457568558	0.8132569982499694	0.8535062161820328	0	0	0.0	0.026914078558125	0.026914078558125
3443	0.048325932598413966	0.018729264380961442	0.017904793874444325	0.9334877290511064	-1	0	0	0.2	2	0.9230769230769231	12	0.38461538461538464	0.5384615384615384	7	7	7	0	0	0.23076923076923078	3	13	15	0.0	0.14285714285714285	0.6802424562963132	0.799737582938804	0.4953520416501598	0.892751296107132	0.5242434611069423	0.672912123641946	0.7004709792634849	0.8035133802096595	0	0	0.0	0.017904793874444325	0.017904793874444325
1856	0.043412625493090745	0.018692200562135244	0.01809984155631459	0.9303649849045387	-1	0	0	0.2	2	0.9230769230769231	12	0.38461538461538464	0.5384615384615384	8	7	6	0	0	0.23076923076923078	3	13	15	0.0	0.14285714285714285	0.6802424562963132	0.8416421243864063	0.4168412833076144	0.8812874556208723	0.579760950063925	0.7357338962993963	0.713981365628722	0.8272644687933721	0	0	0.0	0.01809984155631459	0.01809984155631459
1978	0.03878366064104047	0.018180075919119958	0.017184756248733293	0.934255178335105	-1	0	0	0.3	3	0.7692307692307693	10	0.3125	0.46153846153846156	7	6	7	0	0	0.3333333333333333	4	12	15	0.0	0.14285714285714285	0.6802424562963132	0.8245895132725837	0.4953520416501598	0.8781386370706881	0.5242434611069423	0.8398772481850335	0.7004709792634849	0.8489852253186057	0	0	0.0	0.017184756248733293	0.017184756248733293
541	0.014667784571857731	0.001514720202850737	-0.0014657201880710258	0.960735800153726	-1	0.3333333333333333	1	0.5	4	0.6	6	0.4444444444444444	0.6	10	6	1	1	0	0.3333333333333333	9	3	12	0.5	0.6666666666666666	0.8339213079722562	0.9419274145107596	0.21862869481008196	0.800261867262281	0.3951987902221853	0.8699844924583782	0.9329062880950995	0.8833966189958501	1.0	0.2	0.0	-0.00014657201880710258	-0.00014657201880710258
2504	0.0422770271585153	0.024872022244728984	0.024717782679099434	0.9293074190686963	-1	0	0	0.2	2	0.9230769230769231	12	0.38461538461538464	0.5384615384615384	8	7	6	0	0	0.23076923076923078	3	13	15	0.0	0.14285714285714285	0.6802424562963132	0.8416421243864063	0.4168412833076144	0.8812874556208723	0.579760950063925	0.7357338962993963	0.713981365628722	0.8272644687933721	0	0	0.0	0.024717782679099434	0.024717782679099434
2233	0.04773126445603467	0.01973592602008498	0.018357537409967286	0.9334916954805351	-1	0	0	0.2	2	0.9230769230769231	12	0.38461538461538464	0.5384615384615384	7	7	7	0	0	0.23076923076923078	3	13	15	0.0	0.14285714285714285	0.6802424562963132	0.799737582938804	0.4953520416501598	0.892751296107132	0.5242434611069423	0.672912123641946	0.7004709792634849	0.8035133802096595	0	0	0.0	0.018357537409967286	0.018357537409967286
3116	0.042996091506087325	0.01843052610634116	0.018236070477432646	0.9299698048236018	-1	0	0	0.2	2	0.9230769230769231	12	0.38461538461538464	0.5384615384615384	8	7	6	0	0	0.23076923076923078	3	13	15	0.0	0.14285714285714285	0.6802424562963132	0.8416421243864063	0.4168412833076144	0.8812874556208723	0.579760950063925	0.7357338962993963	0.713981365628722	0.8272644687933721	0	0	0.0	0.018236070477432646	0.018236070477432646
598	0.029438418617151876	0.005921937730892675	0.0049509497465991285	0.6915729094680887	-1	0	0	0.4	4	0.6153846153846154	8	0.375	0.6153846153846154	12	8	2	2	0	0.625	5	8	15	0.5	0	0.6421576276838605	0.906801617246192	0.6089416683321897	0.8949334600149559	0.7019654047348433	0.9401843290873724	0.8817073620738641	0.9161168402187932	0.5833333333333333	0.3333333333333333	0.0	0.0049509497465991285	0.0049509497465991285
1859	0.04947477539462634	0.01903012224302454	0.018590652088576187	0.9343523273816818	-1	0	0	0.2	2	0.9230769230769231	12	0.38461538461538464	0.5384615384615384	8	7	6	0	0	0.23076923076923078	3	13	15	0.0	0.14285714285714285	0.6802424562963132	0.8520126133538605	0.4168412833076144	0.8812874556208723	0.579760950063925	0.7357338962993963	0.713981365628722	0.8310408104828526	0	0	0.0	0.018590652088576187	0.018590652088576187
3139	0.04953833928913202	0.02425356730886239	0.02425241418827388	0.9320720361000279	-1	0	0	0.2	2	0.9230769230769231	12	0.38461538461538464	0.5384615384615384	7	7	7	0	0	0.23076923076923078	3	13	15	0.0	0.14285714285714285	0.6802424562963132	0.8245895132725837	0.4953520416501598	0.8768840205085504	0.5242434611069423	0.8398772481850335	0.7004709792634849	0.8484857045183853	0	0	0.0	0.02425241418827388	0.02425241418827388
4959	0.0646889816864094	0.03019221383034589	0.02986238847694933	0.7552530911865296	-1	0	0	0.2	2	0.8461538461538461	11	0.5357142857142857	0.8461538461538461	13	11	1	0	0	0.14285714285714285	14	2	15	0.0	0	0.6455276611719997	0.8891039089947038	0.5939376599257878	0.9039481231505617	0.7442355245484369	0.8393214465337776	0.827849602623009	0.8799789302194728	0	0	0.0	0.02986238847694933	0.02986238847694933
1441	0.04418978312365628	0.008814741195747272	-0.007751361196024725	0.8278476148145675	-1	0.25	1	0.3	3	0.7692307692307693	10	0.3125	0.5384615384615384	9	7	5	0	0	0.3333333333333333	12	4	15	0.0	0.6666666666666666	0.6455276611719997	0.8622798640094289	0.5061643442489135	0.8404279538313071	0.6352784390209077	0.857906232913387	0.8074910387311821	0.8537839935765114	0	0	0.0	-0.0007751361196024725	-0.0007751361196024725
2330	0.024712114490885145	0.004878145501519461	0.0025555430249425354	0.9387616343303077	-1	0.25	1	0.4	4	0.6923076923076923	9	0.3409090909090909	0.46153846153846156	6	6	8	0	0	0.36363636363636365	4	11	15	0.0	0.15384615384615385	0.6064599984563508	0.8055664975826243	0.3949525678057019	0.8779269109425691	0.5242434611069423	0.6822903560537916	0.713981365628722	0.799991106930351	0	0	0.0	0.0025555430249425354	0.0025555430249425354
2613	0.04787539856419958	0.02161833185044804	0.02133865297245796	0.9329428746007529	-1	0	0	0.2	2	0.9230769230769231	12	0.38461538461538464	0.5384615384615384	8	7	6	0	0	0.23076923076923078	3	13	15	0.0	0.14285714285714285	0.6802424562963132	0.8358058996295668	0.4168412833076144	0.8812874556208723	0.5242434611069423	0.7513114872715765	0.713981365628722	0.8290933230349524	0	0	0.0	0.02133865297245796	0.02133865297245796
939	0.060654446874522816	0.01665502964337555	0.014186002844495277	0.7303920539893352	-1	0	0	0.3	3	0.7692307692307693	10	0.4166666666666667	0.6153846153846154	9	8	5	3	0	0.25	12	3	15	0.23076923076923078	0.14285714285714285	0.30885388190299295	0.9626876657608315	0.620792005411266	0.9051603704135501	0.37242864534432024	0.9258233095345256	0.8142050703029939	0.9356469830678437	0.1111111111111111	0.3333333333333333	0.0	0.014186002844495277	0.014186002844495277
1688	0.04281351540693606	0.018537332638127714	0.01809190802876017	0.9307929594420496	-1	0	0	0.2	2	0.9230769230769231	12	0.38461538461538464	0.5384615384615384	8	7	6	0	0	0.23076923076923078	3	13	15	0.0	0.14285714285714285	0.6802424562963132	0.8416421243864063	0.4168412833076144	0.8812874556208723	0.579760950063925	0.7357338962993963	0.713981365628722	0.8272644687933721	0	0	0.0	0.01809190802876017	0.01809190802876017
2595	0.045063322574322044	0.02063187812985152	0.019120199359864483	0.9336319373925552	-1	0	0	0.2	2	0.9230769230769231	12	0.38461538461538464	0.5384615384615384	7	7	7	0	0	0.23076923076923078	3	13	15	0.0	0.14285714285714285	0.6802424562963132	0.8815630815587435	0.4953520416501598	0.892751296107132	0.5242434611069423	0.672912123641946	0.7004709792634849	0.8342362664711189	0	0	0.0	0.019120199359864483	0.019120199359864483
1450	0.042431814496235204	0.022217831421617526	0.022112757889411215	0.9298610028090852	-1	0	0	0.2	2	0.9230769230769231	12	0.38461538461538464	0.5384615384615384	8	7	6	0	0	0.23076923076923078	3	13	15	0.0	0.14285714285714285	0.6802424562963132	0.8416421243864063	0.4168412833076144	0.8812874556208723	0.579760950063925	0.7357338962993963	0.713981365628722	0.8272644687933721	0	0	0.0	0.022112757889411215	0.022112757889411215
3717	0.0429500712411818	0.020118287646352723	0.019891594353855957	0.9312453389182372	-1	0	0	0.2	2	0.9230769230769231	12	0.38461538461538464	0.5384615384615384	8	7	6	0	0	0.23076923076923078	3	13	15	0.0	0.14285714285714285	0.6802424562963132	0.8416421243864063	0.4168412833076144	0.8812874556208723	0.579760950063925	0.7357338962993963	0.713981365628722	0.8272644687933721	0	0	0.0	0.019891594353855957	0.019891594353855957
1799	0.03913241824314086	0.02091673373518543	0.02039502959350799	0.9344885139117929	-1	0	0	0.3	3	0.7692307692307693	10	0.3125	0.46153846153846156	7	6	7	0	0	0.3333333333333333	4	12	15	0.0	0.14285714285714285	0.6802424562963132	0.8690058894489581	0.4953520416501598	0.8781386370706881	0.5242434611069423	0.8398772481850335	0.7004709792634849	0.8631233754968535	0	0	0.0	0.02039502959350799	0.02039502959350799
4302	0.0606852841267168	0.034016483957766346	0.026016773022631053	0.7855034894070685	-1	0	0	0.2	2	0.8461538461538461	11	0.5357142857142857	0.7692307692307693	12	10	2	0	0	0.14285714285714285	14	2	15	0.0	0	0.6455276611719997	0.9006042558345632	0.5939376599257878	0.9229547788955106	0.6515914465027414	0.8517148114025466	0.8430383631022981	0.8952087107900599	0	0	0.0	0.026016773022631053	0.026016773022631053
1373	0.046774656523154566	0.017176272982428967	0.01304930541654493	0.9337246363168004	-1	0	0	0.2	2	0.9230769230769231	12	0.38461538461538464	0.5384615384615384	8	7	6	0	0	0.23076923076923078	3	13	15	0.0	0.14285714285714285	0.6802424562963132	0.8520126133538605	0.4168412833076144	0.8812874556208723	0.579760950063925	0.7357338962993963	0.713981365628722	0.8310408104828526	0	0	0.0	0.01304930541654493	0.01304930541654493
2520	0.04946477217076682	0.023134354732018546	0.02227193422397438	0.9320636276077051	-1	0	0	0.2	2	0.9230769230769231	12	0.38461538461538464	0.5384615384615384	7	7	7	0	0	0.23076923076923078	3	13	15	0.0	0.14285714285714285	0.6802424562963132	0.8245895132725837	0.4953520416501598	0.8768840205085504	0.5242434611069423	0.8398772481850335	0.7004709792634849	0.8484857045183853	0	0	0.0	0.02227193422397438	0.02227193422397438
2864	0.04762517691478135	0.026212058886310688	0.023160402072562848	0.93222341826909	-1	0	0	0.2	2	0.9230769230769231	12	0.38461538461538464	0.5384615384615384	7	7	7	0	0	0.23076923076923078	3	13	15	0.0	0.14285714285714285	0.6802424562963132	0.799737582938804	0.4953520416501598	0.892751296107132	0.5242434611069423	0.672912123641946	0.7004709792634849	0.8035133802096595	0	0	0.0	0.023160402072562848	0.023160402072562848
4087	0.04249538860723394	0.0013495548480669756	0.0009808622960915676	0.9942807410283323	-1	0.5	2	0.5	5	0.5384615384615384	7	0.45454545454545453	0.46153846153846156	8	6	6	0	0	0.2727272727272727	11	3	15	0.0	1.0	0.6396966880713764	0.8169584261572804	0.6374966372603883	0.8958396824001078	0.5402959525434866	0.6330066431410439	0.7323290770406635	0.8018050100521517	0	0	0.0	0.0009808622960915676	0.0009808622960915676
3368	0.04708570638065931	0.02013348262044332	0.01886077049814685	0.9330561451357168	-1	0	0	0.2	2	0.9230769230769231	12	0.38461538461538464	0.5384615384615384	7	7	7	0	0	0.23076923076923078	3	13	15	0.0	0.14285714285714285	0.6802424562963132	0.799737582938804	0.4953520416501598	0.892751296107132	0.5242434611069423	0.672912123641946	0.7004709792634849	0.8035133802096595	0	0	0.0	0.01886077049814685	0.01886077049814685
2815	0.04812644297587845	0.018855897660093626	0.018379521872172767	0.9332471668559867	-1	0	0	0.2	2	0.9230769230769231	12	0.38461538461538464	0.5384615384615384	7	7	7	0	0	0.23076923076923078	3	13	15	0.0	0.14285714285714285	0.6802424562963132	0.8638385392230148	0.4953520416501598	0.892751296107132	0.5242434611069423	0.8550319322936807	0.7004709792634849	0.8714427442150549	0	0	0.0	0.018379521872172767	0.018379521872172767
1523	0.0480339494394063	0.02268909520684364	-0.009175108055056462	0.934995867367944	-1	0	0	0.2	2	0.9230769230769231	12	0.38461538461538464	0.5384615384615384	8	7	6	0	0	0.23076923076923078	3	13	15	0.0	0.14285714285714285	0.6802424562963132	0.8520126133538605	0.566424339455274	0.9033483002505455	0.579760950063925	0.7357338962993963	0.6834559879214188	0.8415482928779107	0	0	0.0	-0.0009175108055056462	-0.0009175108055056462
2568	0.042442931450746936	0.020388003097504596	0.019875604003287334	0.9305519484322172	-1	0	0	0.2	2	0.9230769230769231	12	0.38461538461538464	0.5384615384615384	8	7	6	0	0	0.23076923076923078	3	13	15	0.0	0.14285714285714285	0.6802424562963132	0.8416421243864063	0.4168412833076144	0.8812874556208723	0.579760950063925	0.7357338962993963	0.713981365628722	0.8272644687933721	0	0	0.0	0.019875604003287334	0.019875604003287334
3040	0.048815952073943	0.020480294230155384	0.019640148339752223	0.9327598398872555	-1	0	0	0.2	2	0.9230769230769231	12	0.38461538461538464	0.5384615384615384	7	7	7	0	0	0.23076923076923078	3	13	15	0.0	0.14285714285714285	0.6802424562963132	0.8390795924316669	0.4953520416501598	0.892751296107132	0.5242434611069423	0.672912123641946	0.7004709792634849	0.8171733841582141	0	0	0.0	0.019640148339752223	0.019640148339752223
2551	0.04635599291151267	0.023170790806461186	0.02229430225809453	0.9336620368826203	-1	0	0	0.2	2	0.9230769230769231	12	0.38461538461538464	0.5384615384615384	7	7	7	0	0	0.23076923076923078	3	13	15	0.0	0.14285714285714285	0.6802424562963132	0.8390795924316669	0.4953520416501598	0.892751296107132	0.5242434611069423	0.672912123641946	0.7004709792634849	0.8171733841582141	0	0	0.0	0.02229430225809453	0.02229430225809453
4686	0.06032439826908461	0.028404855979114723	0.02110002674549319	0.754877126964312	-1	0	0	0.2	2	0.8461538461538461	11	0.5357142857142857	0.7692307692307693	12	10	2	0	0	0.14285714285714285	14	2	15	0.0	0	0.6455276611719997	0.9006042558345632	0.5939376599257878	0.9095497336615807	0.6515914465027414	0.8517148114025466	0.8430383631022981	0.8896076983366702	0	0	0.0	0.02110002674549319	0.02110002674549319
40	0.01364991090151439	0.00853366242874684	-0.007583587808939716	0.9923677753598932	-1	0	0	0.3333333333333333	2	0.6666666666666666	4	0.5333333333333333	0.5	4	3	3	1	0	0.6	5	3	8	0.1111111111111111	0	0.2439093573316169	0.8817152220104958	0.42640327670803757	0.8851802805892405	0.3529205609443117	0.8397521410034554	0.7210918692052256	0.8701774972338683	1.0	0	0.0	-0.0007583587808939715	-0.0007583587808939715
3695	0.04019114965605343	0.006286781585838788	0.006286773467152482	0.9942108888392098	-1	0.25	1	0.4	4	0.6923076923076923	9	0.3125	0.46153846153846156	7	6	7	0	0	0.3333333333333333	12	4	15	0.0	0.6666666666666666	0.6802424562963132	0.8363564683373603	0.4953520416501598	0.892751296107132	0.5242434611069423	0.672912123641946	0.7004709792634849	0.816173707891866	0	0	0.0	0.006286773467152482	0.006286773467152482
4250	0.042621411802138576	0.0238729143387281	0.023454347788372458	0.9292555335258694	-1	0	0	0.2	2	0.9230769230769231	12	0.38461538461538464	0.5384615384615384	8	7	6	0	0	0.23076923076923078	3	13	15	0.0	0.14285714285714285	0.6802424562963132	0.8416421243864063	0.4168412833076144	0.8812874556208723	0.579760950063925	0.7357338962993963	0.713981365628722	0.8272644687933721	0	0	0.0	0.023454347788372458	0.023454347788372458
2023	0.05021611881122343	0.018764188468635652	0.018639862360116752	0.934378567790066	-1	0	0	0.2	2	0.9230769230769231	12	0.38461538461538464	0.5384615384615384	8	7	6	0	0	0.23076923076923078	3	13	15	0.0	0.14285714285714285	0.6802424562963132	0.8520126133538605	0.4168412833076144	0.8812874556208723	0.6598558903156919	0.8235927792599542	0.7651156171032509	0.8538777914052744	0	0	0.0	0.018639862360116752	0.018639862360116752
4091	0.06042512514970296	0.03265281969962454	0.025668877828658836	0.7527942833774918	-1	0	0	0.1	1	1.0	13	0.5357142857142857	0.6923076923076923	10	9	4	0	0	0.14285714285714285	2	14	15	0.0	0	0.6223392905092195	0.8597649832690003	0.6157171485930881	0.877932232033257	0.6421354805233171	0.8176903457568558	0.8132569982499694	0.8535062161820328	0	0	0.0	0.025668877828658836	0.025668877828658836
440	0.05576488720244601	0.017049226029395927	0.016900937854085085	0.655781251850852	-1	0	0	0.3	3	0.7692307692307693	10	0.4166666666666667	0.6153846153846154	8	8	6	0	0	0.25	3	12	15	0.0	0.15384615384615385	0.6223392905092195	0.8615135765071359	0.4857528029229701	0.8742668059146201	0.605113764829833	0.8407703133381789	0.7727721428009657	0.8594066967290632	0	0	0.0	0.016900937854085085	0.016900937854085085
792	0.019924892491589824	0.0012227127057165906	-0.00047407874190141564	0.9968705554938981	-1	0	0	0.5	4	0.4444444444444444	4	0.4583333333333333	0.3333333333333333	4	3	6	4	0	0.375	8	3	11	0.26666666666666666	0.5	0.41839577819344564	0.7786799924028844	0.33833052496506905	0.8267510422422979	0.6352784390209077	0.8578622418648568	0.7903486290524798	0.823387729636707	0.25	0.5	0.0	-4.740787419014156e-05	-4.740787419014156e-05
4581	0.05697364340751082	0.021508599286799896	0.020252907170751507	0.7863519372564868	-1	0	0	0.2	2	0.8461538461538461	11	0.5357142857142857	0.7692307692307693	12	10	2	0	0	0.14285714285714285	14	2	15	0.0	0	0.6628850587341565	0.8411740383774835	0.6157171485930881	0.9401774857913914	0.6421354805233171	0.8596386389549194	0.82165308144101	0.8887453803916678	0	0	0.0	0.020252907170751507	0.020252907170751507
4013	0.04854451550575631	0.01929933635963206	0.019245895125483244	0.9328353888407657	-1	0	0	0.2	2	0.9230769230769231	12	0.38461538461538464	0.5384615384615384	7	7	7	0	0	0.23076923076923078	3	13	15	0.0	0.14285714285714285	0.6802424562963132	0.8390795924316669	0.4953520416501598	0.892751296107132	0.5242434611069423	0.672912123641946	0.7004709792634849	0.8171733841582141	0	0	0.0	0.019245895125483244	0.019245895125483244
3559	0.04805341774943412	0.023626301554417275	0.02119720827251747	0.9319609827044206	-1	0	0	0.2	2	0.9230769230769231	12	0.38461538461538464	0.5384615384615384	7	7	7	0	0	0.23076923076923078	3	13	15	0.0	0.14285714285714285	0.6802424562963132	0.8815630815587435	0.4953520416501598	0.892751296107132	0.5242434611069423	0.672912123641946	0.7004709792634849	0.8342362664711189	0	0	0.0	0.02119720827251747	0.02119720827251747
1638	0.047974472623888514	0.025362260909487365	0.010938812275239115	0.9335969052093213	-1	0	0	0.2	2	0.9230769230769231	12	0.38461538461538464	0.5384615384615384	8	7	6	0	0	0.23076923076923078	3	13	15	0.0	0.14285714285714285	0.5892389962915663	0.8299738008342449	0.46885051519551074	0.8330745672657738	0.579760950063925	0.8249681311047363	0.713981365628722	0.8293646940646099	0	0	0.0	0.010938812275239115	0.010938812275239115
2976	0.04783486446903739	0.02075865058200872	0.020354272460571088	0.9311836457215004	-1	0	0	0.2	2	0.9230769230769231	12	0.38461538461538464	0.5384615384615384	8	7	6	0	0	0.23076923076923078	3	13	15	0.0	0.14285714285714285	0.6802424562963132	0.84318488074197	0.3949525678057019	0.8784921022836435	0.579760950063925	0.7357338962993963	0.713981365628722	0.8265569385679076	0	0	0.0	0.020354272460571088	0.020354272460571088
1851	0.05721235866474905	0.002347456735389263	-0.0020230568547740463	0.9856313135012192	-1	0	0	0.3	3	0.8461538461538461	11	0.3125	0.6153846153846154	10	8	4	0	0	0.3333333333333333	4	12	15	0.0	0.6666666666666666	0.6628850587341565	0.8637615855091261	0.36871020364355456	0.8782813647207832	0.579760950063925	0.8339602530386085	0.8093592808134522	0.8596478179088225	0	0	0.0	-0.00020230568547740464	-0.00020230568547740464
4454	0.06506749966124363	0.034855660721556186	0.027283067245414266	0.7594741201356623	-1	0	0	0.2	2	0.8461538461538461	11	0.5357142857142857	0.7692307692307693	12	10	2	0	0	0.14285714285714285	14	2	15	0.0	0	0.6455276611719997	0.9006042558345632	0.5939376599257878	0.9116524565334849	0.6515914465027414	0.8517148114025466	0.8489877998880928	0.8904504485079343	0	0	0.0	0.027283067245414266	0.027283067245414266
66	0.03731062181890813	0.006584866187240499	-0.006395507023770974	0.8296932617914481	-1	0	0	0.2	2	0.8333333333333334	10	0.5384615384615384	0.6666666666666666	9	8	4	0	0	0.15384615384615385	13	2	14	0.0	0	0.6228349370860599	0.8517512329475966	0.7508667480718538	0.9207815689581981	0.7413021444454392	0.9351360758690999	0.8683939667513788	0.9080403590320245	0	0	0.0	-0.0006395507023770974	-0.0006395507023770974
3069	0.04674791725033059	0.024855962229075556	0.023080764792762505	0.9330610999829491	-1	0	0	0.2	2	0.9230769230769231	12	0.38461538461538464	0.5384615384615384	7	7	7	0	0	0.23076923076923078	3	13	15	0.0	0.14285714285714285	0.6802424562963132	0.798926105821607	0.4953520416501598	0.892751296107132	0.5242434611069423	0.672912123641946	0.7004709792634849	0.8032470022648392	0	0	0.0	0.023080764792762505	0.023080764792762505
4909	0.04329119683123578	0.002556646857104999	-0.0018656523627032214	0.996678453190084	-1	0	0	0.2222222222222222	2	0.9090909090909091	10	0.5416666666666666	0.6363636363636364	8	7	4	0	0	0.16666666666666666	2	12	13	0.0	0	0.6802424562963132	0.826663760568529	0.6374966372603883	0.9385933371109093	0.5242434611069423	0.621391602880386	0.7886475019164271	0.8312944612904019	0	0	0.0	-0.00018656523627032213	-0.00018656523627032213
3875	0.04259891074263023	0.019803276245419985	0.019521766396527404	0.930687031542822	-1	0	0	0.2	2	0.9230769230769231	12	0.38461538461538464	0.5384615384615384	8	7	6	0	0	0.23076923076923078	3	13	15	0.0	0.14285714285714285	0.6802424562963132	0.8416421243864063	0.4168412833076144	0.8812874556208723	0.579760950063925	0.7357338962993963	0.713981365628722	0.8272644687933721	0	0	0.0	0.019521766396527404	0.019521766396527404
1938	0.04757467024346577	0.018690528558465265	0.017864007137958465	0.9329113153018134	-1	0	0	0.2	2	0.9230769230769231	12	0.38461538461538464	0.5384615384615384	7	7	7	0	0	0.23076923076923078	3	13	15	0.0	0.14285714285714285	0.6802424562963132	0.798926105821607	0.6374966372603883	0.9113047581826377	0.5242434611069423	0.672912123641946	0.7004709792634849	0.8141015158816225	0	0	0.0	0.017864007137958465	0.017864007137958465
3779	0.06102166154765816	0.03293848828960734	0.025744100658076596	0.7522185886893998	-1	0	0	0.1	1	1.0	13	0.5357142857142857	0.6923076923076923	10	9	4	0	0	0.14285714285714285	2	14	15	0.0	0	0.6223392905092195	0.8597649832690003	0.6157171485930881	0.877932232033257	0.6352784390209077	0.8163990959435712	0.8132569982499694	0.8531458304384585	0	0	0.0	0.025744100658076596	0.025744100658076596
1595	0.04875795378396836	0.024088880934255548	0.021335556641066882	0.9317755226632213	-1	0	0	0.2	2	0.9230769230769231	12	0.38461538461538464	0.5384615384615384	7	7	7	0	0	0.23076923076923078	3	13	15	0.0	0.14285714285714285	0.6802424562963132	0.798926105821607	0.6374966372603883	0.9113047581826377	0.5242434611069423	0.672912123641946	0.7004709792634849	0.8141015158816225	0	0	0.0	0.021335556641066882	0.021335556641066882
3051	0.04967155717648109	0.02261833730300074	0.022491987667869803	0.9336310237315458	-1	0	0	0.2	2	0.9230769230769231	12	0.38461538461538464	0.5384615384615384	7	7	7	0	0	0.23076923076923078	3	13	15	0.0	0.14285714285714285	0.6802424562963132	0.799737582938804	0.4953520416501598	0.892751296107132	0.5242434611069423	0.672912123641946	0.7004709792634849	0.8035133802096595	0	0	0.0	0.022491987667869803	0.022491987667869803
1968	0.0387041464023151	0.02163220822124483	0.02142773793127198	0.9328150735067601	-1	0	0	0.3	3	0.7692307692307693	10	0.3125	0.46153846153846156	7	6	7	0	0	0.3333333333333333	4	12	15	0.0	0.14285714285714285	0.6802424562963132	0.8690058894489581	0.4953520416501598	0.8781386370706881	0.5242434611069423	0.8398772481850335	0.7004709792634849	0.8631233754968535	0	0	0.0	0.02142773793127198	0.02142773793127198
4805	0.06136347694931284	0.028285014462922125	0.019543379135426052	0.7488075967034751	-1	0	0	0.2	2	0.8461538461538461	11	0.5357142857142857	0.7692307692307693	12	10	2	0	0	0.14285714285714285	14	2	15	0.0	0	0.6455276611719997	0.9006042558345632	0.5939376599257878	0.9095497336615807	0.6515914465027414	0.8517148114025466	0.8430383631022981	0.8896076983366702	0	0	0.0	0.019543379135426052	0.019543379135426052
2799	0.047048791993247935	0.020725632982018048	0.017876427719855013	0.9343958552470406	-1	0	0	0.2	2	0.9230769230769231	12	0.38461538461538464	0.5384615384615384	7	7	7	0	0	0.23076923076923078	3	13	15	0.0	0.14285714285714285	0.6802424562963132	0.8638385392230148	0.4953520416501598	0.892751296107132	0.5242434611069423	0.8550319322936807	0.7004709792634849	0.8714427442150549	0	0	0.0	0.017876427719855013	0.017876427719855013
3584	0.048941213896686736	0.025780115769136008	0.024516753850509443	0.9324829249473234	-1	0	0	0.2	2	0.9230769230769231	12	0.38461538461538464	0.5384615384615384	7	7	7	0	0	0.23076923076923078	3	13	15	0.0	0.14285714285714285	0.6802424562963132	0.799737582938804	0.4953520416501598	0.892751296107132	0.5242434611069423	0.672912123641946	0.7004709792634849	0.8035133802096595	0	0	0.0	0.024516753850509443	0.024516753850509443
423	0.049261150420610314	0.003948194399479219	-0.003306018757522738	0.8105940343970632	-1	0	0	0.25	2	0.8888888888888888	8	0.55	0.7777777777777778	9	7	1	4	0	0.2	10	2	11	1.0	0.2	0.2585912720433691	0.9662989416188802	0.5651648747717395	0.8921342327035087	0.4912484285642195	0.9343983678944005	0.8142050703029939	0.9375161062916841	0.1111111111111111	0.3333333333333333	0.0	-0.0003306018757522738	-0.0003306018757522738
637	None	None	None	None	None	0	0	0.4	4	0.6153846153846154	8	0.5555555555555556	0.5384615384615384	9	7	5	1	0	0.3333333333333333	3	9	15	0.08333333333333333	0.36363636363636365	0.6883660912346903	0.8306924120660618	0.5939376599257878	0.8983086240612984	0.37333378608263884	0.9642608622629766	0.9367327522024743	0.9133104926084882	1.0	0.3333333333333333	0.0	None	None
4631	0.05537774749814357	0.03348194444141666	0.03174153269727814	0.7592898079964682	-1	0	0	0.2	2	0.8461538461538461	11	0.5357142857142857	0.6923076923076923	11	9	3	0	0	0.14285714285714285	14	2	15	0.0	0	0.6455276611719997	0.8793263670947283	0.5939376599257878	0.9009849006589336	0.6515914465027414	0.8464794207823567	0.8342927120229363	0.8773076750428425	0	0	0.0	0.03174153269727814	0.03174153269727814
1408	0.039653075497408305	0.020680599182768707	0.020057667673059762	0.9335945251484546	-1	0	0	0.3	3	0.7692307692307693	10	0.3125	0.46153846153846156	7	6	7	0	0	0.3333333333333333	4	12	15	0.0	0.14285714285714285	0.6802424562963132	0.8310256289229567	0.6374966372603883	0.905060011396403	0.5242434611069423	0.7882418620709815	0.7004709792634849	0.8482159769643156	0	0	0.0	0.020057667673059762	0.020057667673059762
1553	0.039145169880119714	0.017847559418912244	0.016432178625590425	0.9333563454745163	-1	0	0	0.3	3	0.7692307692307693	10	0.3125	0.46153846153846156	7	6	7	0	0	0.3333333333333333	4	12	15	0.0	0.14285714285714285	0.6802424562963132	0.8245895132725837	0.4953520416501598	0.8781386370706881	0.5242434611069423	0.8398772481850335	0.7004709792634849	0.8489852253186057	0	0	0.0	0.016432178625590425	0.016432178625590425
4927	0.06041191306535669	0.023228822537992858	0.022119214102354685	0.7291191629203503	-1	0	0	0.2	2	0.8461538461538461	11	0.5357142857142857	0.6923076923076923	10	9	4	0	0	0.14285714285714285	14	2	15	0.0	0	0.6223392905092195	0.8643426815353492	0.5814686414766456	0.8832189833938988	0.5888007573479994	0.8644246994374792	0.8132569982499694	0.8709310046925262	0	0	0.0	0.022119214102354685	0.022119214102354685
675	0.05807380201917863	0.01283902678381855	0.012785099650286564	0.6581696789168072	-1	0	0	0.25	2	0.8888888888888888	8	1.0	0.8888888888888888	10	8	0	2	0	0.09090909090909091	1	11	11	1.0	0.2	0.8541698347962885	0.9232331255761504	0.29220784427050905	0.75425119066078	0.3951987902221853	0.8028126927569144	0.9442162726724657	0.8416865145877147	0.6	0.4	0.0	0.012785099650286564	0.012785099650286564
3906	0.04836126789252574	0.019869245681256115	0.019045313477414737	0.933781894130078	-1	0	0	0.2	2	0.9230769230769231	12	0.38461538461538464	0.5384615384615384	7	7	7	0	0	0.23076923076923078	3	13	15	0.0	0.14285714285714285	0.6802424562963132	0.799737582938804	0.4953520416501598	0.892751296107132	0.5242434611069423	0.672912123641946	0.7004709792634849	0.8035133802096595	0	0	0.0	0.019045313477414737	0.019045313477414737
2950	0.047819314638684794	0.027078840909427186	0.02270783873317811	0.9325928768110314	-1	0	0	0.2	2	0.9230769230769231	12	0.38461538461538464	0.5384615384615384	7	7	7	0	0	0.23076923076923078	3	13	15	0.0	0.14285714285714285	0.6802424562963132	0.8428856151458715	0.4953520416501598	0.892751296107132	0.5242434611069423	0.672912123641946	0.7004709792634849	0.8185865123150047	0	0	0.0	0.02270783873317811	0.02270783873317811
1183	0.039804581853214505	0.01909866533176087	0.018163360199531693	0.9339460607099523	-1	0	0	0.3	3	0.7692307692307693	10	0.3125	0.46153846153846156	7	6	7	0	0	0.3333333333333333	4	12	15	0.0	0.14285714285714285	0.6802424562963132	0.8690058894489581	0.4953520416501598	0.8781386370706881	0.5242434611069423	0.8398772481850335	0.7004709792634849	0.8631233754968535	0	0	0.0	0.018163360199531693	0.018163360199531693
1325	0.04231885861258	0.01871639661824707	0.017540594846691723	0.9303215299416476	-1	0	0	0.2	2	0.9230769230769231	12	0.38461538461538464	0.5384615384615384	8	7	6	0	0	0.23076923076923078	3	13	15	0.0	0.14285714285714285	0.6802424562963132	0.8416421243864063	0.4168412833076144	0.8812874556208723	0.579760950063925	0.8249681311047363	0.713981365628722	0.8509220224285607	0	0	0.0	0.017540594846691723	0.017540594846691723
1527	0.048062200432167454	0.02154518710672254	0.020720757060123125	0.9317850086817637	-1	0	0	0.2	2	0.9230769230769231	12	0.38461538461538464	0.5384615384615384	7	7	7	0	0	0.23076923076923078	3	13	15	0.0	0.14285714285714285	0.6802424562963132	0.798926105821607	0.6374966372603883	0.9113047581826377	0.5242434611069423	0.672912123641946	0.7004709792634849	0.8141015158816225	0	0	0.0	0.020720757060123125	0.020720757060123125
1085	0.06128311705146566	0.022092769766937196	0.017716340467015954	0.7163243829867965	-1	0	0	0.2	2	0.9230769230769231	12	0.38461538461538464	0.6153846153846154	9	8	5	0	0	0.23076923076923078	3	13	15	0.0	0.14285714285714285	0.5991509198464394	0.849070608843082	0.6374966372603883	0.8763143029812878	0.6515914465027414	0.8307765082165286	0.7597662003537847	0.8530614752441827	0	0	0.0	0.017716340467015954	0.017716340467015954
3006	0.061014144119431304	0.02861335472452168	0.01992287363849558	0.7495217205800546	-1	0	0	0.2	2	0.8461538461538461	11	0.5357142857142857	0.7692307692307693	12	10	2	0	0	0.14285714285714285	14	2	15	0.0	0	0.6455276611719997	0.9006042558345632	0.5939376599257878	0.9095497336615807	0.6515914465027414	0.8517148114025466	0.8430383631022981	0.8896076983366702	0	0	0.0	0.01992287363849558	0.01992287363849558
1584	0.03978077975752068	0.0232533879449025	0.022761465765997996	0.9324267488986488	-1	0	0	0.3	3	0.7692307692307693	10	0.3125	0.46153846153846156	7	6	7	0	0	0.3333333333333333	4	12	15	0.0	0.14285714285714285	0.6802424562963132	0.8690058894489581	0.4953520416501598	0.8781386370706881	0.5242434611069423	0.8398772481850335	0.7004709792634849	0.8631233754968535	0	0	0.0	0.022761465765997996	0.022761465765997996
3853	0.058687276812337166	0.024140437985561817	-0.016229934750634542	0.7698921806186139	-1	0.25	1	0.3	3	0.7692307692307693	10	0.38461538461538464	0.7692307692307693	13	10	1	0	0	0.23076923076923078	13	3	15	0.0	1.0	0.6455276611719997	0.8617363548110509	0.5939376599257878	0.930771799484479	0.6489925220257265	0.8629910177906195	0.8152832847747031	0.8898866254468725	0	0	0.0	-0.0016229934750634542	-0.0016229934750634542
1705	0.03969245663424903	0.021694984551032775	0.021380404273074166	0.9323060526434798	-1	0	0	0.3	3	0.7692307692307693	10	0.3125	0.46153846153846156	7	6	7	0	0	0.3333333333333333	4	12	15	0.0	0.14285714285714285	0.6802424562963132	0.8690058894489581	0.4953520416501598	0.8781386370706881	0.5242434611069423	0.8386147388972938	0.7088904069556877	0.8627544334507525	0	0	0.0	0.021380404273074166	0.021380404273074166
2155	0.0432028712058282	0.022008502095769378	0.02159076386877041	0.9304889266580074	-1	0	0	0.2	2	0.9230769230769231	12	0.38461538461538464	0.5384615384615384	8	7	6	0	0	0.23076923076923078	3	13	15	0.0	0.14285714285714285	0.6802424562963132	0.8416421243864063	0.4168412833076144	0.8812874556208723	0.579760950063925	0.7357338962993963	0.713981365628722	0.8272644687933721	0	0	0.0	0.02159076386877041	0.02159076386877041
4950	0.05505900327789218	0.030409690894795657	0.02916423193841845	0.7171875413541071	-1	0	0	0.1	1	1.0	13	0.5357142857142857	0.6923076923076923	10	9	4	0	0	0.14285714285714285	2	14	15	0.0	0	0.6223392905092195	0.8597649832690003	0.6157171485930881	0.8823672452230353	0.6421354805233171	0.8176903457568558	0.8132569982499694	0.8552500061067526	0	0	0.0	0.02916423193841845	0.02916423193841845
2647	0.04924704099107762	0.018689595580193907	0.01853787856546005	0.9328851196020576	-1	0	0	0.2	2	0.9230769230769231	12	0.38461538461538464	0.5384615384615384	7	7	7	0	0	0.23076923076923078	3	13	15	0.0	0.14285714285714285	0.6802424562963132	0.799737582938804	0.4953520416501598	0.892751296107132	0.5242434611069423	0.672912123641946	0.7004709792634849	0.8035133802096595	0	0	0.0	0.01853787856546005	0.01853787856546005
1650	0.049299869757773916	0.022644123062736693	0.022484159844133253	0.9326959135464673	-1	0	0	0.2	2	0.9230769230769231	12	0.38461538461538464	0.5384615384615384	8	7	6	0	0	0.23076923076923078	3	13	15	0.0	0.14285714285714285	0.6802424562963132	0.8520126133538605	0.4168412833076144	0.8812874556208723	0.579760950063925	0.7357338962993963	0.713981365628722	0.8310408104828526	0	0	0.0	0.022484159844133253	0.022484159844133253
3278	0.03943056348441031	0.0009059711584161645	0.0004377369278709797	0.996702446694433	-1	0	0	0.3	3	0.7692307692307693	10	0.3125	0.46153846153846156	6	6	8	0	0	0.3333333333333333	4	12	15	0.0	0.14285714285714285	0.5262704827635416	0.8234239792917061	0.46602486561081624	0.906360650130471	0.5242434611069423	0.6133348293355017	0.6800203706182363	0.8059156253643774	0	0	0.0	0.0004377369278709797	0.0004377369278709797
3052	0.04631511475540268	0.0164480057657513	0.012983715055449856	0.9336959361712003	-1	0	0	0.2	2	0.9230769230769231	12	0.38461538461538464	0.5384615384615384	8	7	6	0	0	0.23076923076923078	3	13	15	0.0	0.14285714285714285	0.6802424562963132	0.8520126133538605	0.566424339455274	0.8763166556430061	0.579760950063925	0.7357338962993963	0.6800203706182363	0.8288449215687893	0	0	0.0	0.012983715055449856	0.012983715055449856
4943	0.06021919759246677	0.032653914032268694	0.027907931993420315	0.7584918709189287	-1	0	0	0.1	1	1.0	13	0.5357142857142857	0.6923076923076923	10	9	4	0	0	0.14285714285714285	2	14	15	0.0	0	0.6223392905092195	0.8572111911853819	0.6157171485930881	0.877932232033257	0.6421354805233171	0.8176903457568558	0.8132569982499694	0.8526279050189218	0	0	0.0	0.027907931993420315	0.027907931993420315
3865	0.061116616859856365	0.02101705993462606	0.0072279556536273964	0.7130486226977667	-1	0	0	0.1	1	1.0	13	0.5357142857142857	0.6923076923076923	10	9	4	0	0	0.14285714285714285	2	14	15	0.0	0	0.6223392905092195	0.8597649832690003	0.6157171485930881	0.877932232033257	0.6421354805233171	0.8176903457568558	0.8132569982499694	0.8535062161820328	0	0	0.0	0.0072279556536273964	0.0072279556536273964
554	0.04258156536212424	0.010662318512893669	0.005797067781523617	0.8185376478638022	-1	0	0	0.4	4	0.6153846153846154	8	0.5769230769230769	0.5384615384615384	8	7	6	2	0	0.15384615384615385	13	2	15	0.13333333333333333	0.14285714285714285	0.6028043471832845	0.8657565178242475	0.38221455813407396	0.8567799284156409	0.579760950063925	0.9128380164804321	0.7899464267296551	0.8808508728962188	0.5625	0.375	0.0	0.005797067781523617	0.005797067781523617
44	0.045393475800846045	0.0009257279271557106	0.0008665505743174292	0.9411809426943992	-1	0	0	0.2	2	0.9230769230769231	12	0.4166666666666667	0.6923076923076923	11	9	3	0	0	0.4444444444444444	4	9	15	0.0	0.16666666666666666	0.3268391887833064	0.7451480039489573	0.6869239019926859	0.9237548967878754	0.4670562678635064	0.9400487294969779	0.9295855079760241	0.8915427887977575	0	0	0.0	0.0008665505743174292	0.0008665505743174292
4224	0.0609786009186153	0.025422776042254444	-0.00705704183260596	0.7536122795470721	-1	0	0	0.1	1	1.0	13	0.5357142857142857	0.6923076923076923	10	9	4	0	0	0.14285714285714285	2	14	15	0.0	0	0.6223392905092195	0.8597649832690003	0.6157171485930881	0.877932232033257	0.6421354805233171	0.8176903457568558	0.8132569982499694	0.8535062161820328	0	0	0.0	-0.000705704183260596	-0.000705704183260596
1414	0.049527295882476306	0.021551591052434642	0.019837170416959916	0.933583443002737	-1	0	0	0.2	2	0.9230769230769231	12	0.38461538461538464	0.5384615384615384	8	7	6	0	0	0.23076923076923078	3	13	15	0.0	0.14285714285714285	0.6802424562963132	0.8520126133538605	0.4168412833076144	0.8812874556208723	0.579760950063925	0.7357338962993963	0.713981365628722	0.8310408104828526	0	0	0.0	0.019837170416959916	0.019837170416959916
4780	0.06559806985093716	0.035913817576857764	0.027836316944220996	0.7404272679439323	-1	0	0	0.2	2	0.8461538461538461	11	0.5357142857142857	0.7692307692307693	12	10	2	0	0	0.14285714285714285	14	2	15	0.0	0	0.6455276611719997	0.9006042558345632	0.5939376599257878	0.9116524565334849	0.6515914465027414	0.8517148114025466	0.8489877998880928	0.8904504485079343	0	0	0.0	0.027836316944220996	0.027836316944220996
1519	0.056079483426710854	0.0035017973911750707	-0.0021952588669100254	0.9858536488906102	-1	0	0	0.3	3	0.8461538461538461	11	0.3125	0.6153846153846154	10	8	4	0	0	0.3333333333333333	4	12	15	0.0	0.6666666666666666	0.6628850587341565	0.859277336888025	0.4965137711239139	0.9153213294779925	0.579760950063925	0.8339602530386085	0.8093592808134522	0.8737529419544829	0	0	0.0	-0.00021952588669100253	-0.00021952588669100253
4138	0.040474226075682476	0.006001328703990782	0.005960840279344485	0.9943982689972727	-1	0.25	1	0.4	4	0.6923076923076923	9	0.3125	0.46153846153846156	7	6	7	0	0	0.3333333333333333	12	4	15	0.0	0.6666666666666666	0.6802424562963132	0.799737582938804	0.4953520416501598	0.892751296107132	0.5242434611069423	0.672912123641946	0.7004709792634849	0.8035133802096595	0	0	0.0	0.005960840279344485	0.005960840279344485
3826	0.06051687981790173	0.03376029226083434	0.026822447008131058	0.750468262315185	-1	0	0	0.1	1	1.0	13	0.5357142857142857	0.6923076923076923	10	9	4	0	0	0.14285714285714285	2	14	15	0.0	0	0.6223392905092195	0.8597649832690003	0.6157171485930881	0.877932232033257	0.6421354805233171	0.8176903457568558	0.8132569982499694	0.8535062161820328	0	0	0.0	0.026822447008131058	0.026822447008131058
2348	0.050361769037849315	0.02302543999115178	0.023025236049158092	0.9327348779756368	-1	0	0	0.2	2	0.9230769230769231	12	0.38461538461538464	0.5384615384615384	8	7	6	0	0	0.23076923076923078	3	13	15	0.0	0.14285714285714285	0.6802424562963132	0.8520126133538605	0.4168412833076144	0.8812874556208723	0.579760950063925	0.7357338962993963	0.713981365628722	0.8310408104828526	0	0	0.0	0.023025236049158092	0.023025236049158092
2292	0.04940916088071605	0.023610037578571125	0.02201701414035443	0.93282607008268	-1	0	0	0.2	2	0.9230769230769231	12	0.38461538461538464	0.5384615384615384	7	7	7	0	0	0.23076923076923078	3	13	15	0.0	0.14285714285714285	0.6802424562963132	0.799737582938804	0.4953520416501598	0.892751296107132	0.5242434611069423	0.672912123641946	0.7004709792634849	0.8035133802096595	0	0	0.0	0.02201701414035443	0.02201701414035443
444	0.008548681898190264	0.0012502072649687715	-0.0008841197214337341	0.9607824846343295	-1	0	0	0.3333333333333333	2	0.8333333333333334	5	0.5714285714285714	0.6666666666666666	5	4	2	4	0	0.2857142857142857	2	7	8	0.5714285714285714	0	0.6002294424807106	0.9238637278142247	0.4722083700123645	0.8533382459321482	0.4458719206405132	0.9444567088886501	0.8565862503168847	0.9140016805898658	0.2	0.6	0.0	-8.841197214337341e-05	-8.841197214337341e-05
255	0.05523547326518396	0.0034762380096630256	0.0024522253478876546	0.8470711575426302	-1	0	0	0.4	4	0.6153846153846154	8	0.3409090909090909	0.5384615384615384	9	7	5	4	0	0.36363636363636365	11	4	15	0.3333333333333333	0.14285714285714285	0.30885388190299295	0.9643093851544485	0.5651648747717395	0.8823533850504551	0.4381670768727778	0.9387788766500348	0.8142050703029939	0.9358665285119614	0.1111111111111111	0.3333333333333333	0.0	0.0024522253478876546	0.0024522253478876546
284	0.018977457754743226	0.0011234678086690885	-0.0007243196836340502	0.98041796498505	-1	0.25	1	0.5	5	0.5384615384615384	7	0.35714285714285715	0.46153846153846156	9	6	5	1	0	0.8571428571428571	6	7	15	0.09090909090909091	0.6666666666666666	0.35082489803849304	0.9427391586724907	0.36129784882200405	0.9288585618596558	0.448368543122254	0.9558826913139031	0.9293635772147362	0.943503108939816	1.0	0.2222222222222222	0.0	-7.243196836340502e-05	-7.243196836340502e-05
2133	0.044319768119769634	0.01936126317649925	0.01928006186404089	0.9302767957928753	-1	0	0	0.2	2	0.9230769230769231	12	0.38461538461538464	0.5384615384615384	8	7	6	0	0	0.23076923076923078	3	13	15	0.0	0.14285714285714285	0.6802424562963132	0.84318488074197	0.4168412833076144	0.8812874556208723	0.579760950063925	0.7357338962993963	0.713981365628722	0.827817322199515	0	0	0.0	0.01928006186404089	0.01928006186404089
221	0.03364224662601039	0.0019286512895909536	0.0001325465076970681	0.8850269936673087	-1	0	0	0.3	3	0.7692307692307693	10	0.46875	0.6153846153846154	11	8	3	5	0	0.5	4	8	15	0.7142857142857143	0.14285714285714285	0.5036305085218353	0.8992717833823711	0.8742586341980271	0.9599451329799332	0.7199407232208888	0.876703094335519	0.9053779834674623	0.9200077828323642	0.18181818181818182	0.5454545454545454	0.0	0.0001325465076970681	0.0001325465076970681
4917	0.06537368811583674	0.03412204662295436	0.034117326543800265	0.7543587701681499	-1	0	0	0.2	2	0.8461538461538461	11	0.5357142857142857	0.8461538461538461	13	11	1	0	0	0.14285714285714285	14	2	15	0.0	0	0.6455276611719997	0.906346887172965	0.5939376599257878	0.9039481231505617	0.6515914465027414	0.8526235419841133	0.827849602623009	0.8898306023388346	0	0	0.0	0.034117326543800265	0.034117326543800265
4788	0.061346113496291696	0.03267544680952308	0.024928709851546823	0.7491885211116878	-1	0	0	0.1	1	1.0	13	0.5357142857142857	0.6923076923076923	10	9	4	0	0	0.14285714285714285	2	14	15	0.0	0	0.6223392905092195	0.8572111911853819	0.6157171485930881	0.877932232033257	0.6421354805233171	0.8176903457568558	0.8132569982499694	0.8526279050189218	0	0	0.0	0.024928709851546823	0.024928709851546823
3027	0.049902963828048555	0.024850686669813736	0.023606078516134436	0.931918896359881	-1	0	0	0.2	2	0.9230769230769231	12	0.38461538461538464	0.5384615384615384	7	7	7	0	0	0.23076923076923078	3	13	15	0.0	0.14285714285714285	0.6802424562963132	0.799737582938804	0.4953520416501598	0.892751296107132	0.5242434611069423	0.672912123641946	0.7004709792634849	0.8035133802096595	0	0	0.0	0.023606078516134436	0.023606078516134436
1327	0.04300975924837074	0.021276869289586824	0.021276637499809514	0.9287713979980428	-1	0	0	0.2	2	0.9230769230769231	12	0.38461538461538464	0.5384615384615384	8	7	6	0	0	0.23076923076923078	3	13	15	0.0	0.14285714285714285	0.6802424562963132	0.8416421243864063	0.4168412833076144	0.8812874556208723	0.579760950063925	0.7357338962993963	0.713981365628722	0.8272644687933721	0	0	0.0	0.021276637499809514	0.021276637499809514
89	None	None	None	None	None	0	0	0.4	4	0.6923076923076923	9	0.6	0.5384615384615384	11	7	3	2	0	1.0	5	5	15	0.3333333333333333	0.3333333333333333	0.5333445813934363	0.9358552704047218	0.8840913126939501	0.9618839011180542	0.44726525100219927	0.9546477620784459	0.9152781216905641	0.9518988616588144	0.5909090909090908	0.09090909090909091	0.0	None	None
3435	0.047916912486312115	0.01927579927055825	-0.015522283310176313	0.9343862796663338	-1	0	0	0.2	2	0.9230769230769231	12	0.38461538461538464	0.5384615384615384	8	7	6	0	0	0.23076923076923078	3	13	15	0.0	0.14285714285714285	0.6802424562963132	0.8539213133245962	0.566424339455274	0.9033483002505455	0.579760950063925	0.7357338962993963	0.6800203706182363	0.8422235943293593	0	0	0.0	-0.0015522283310176314	-0.0015522283310176314
5024	0.06049122216555547	0.02757944954127381	0.01785914504560303	0.7465122687166457	-1	0	0	0.2	2	0.8461538461538461	11	0.5357142857142857	0.7692307692307693	12	10	2	0	0	0.14285714285714285	14	2	15	0.0	0	0.6455276611719997	0.9006042558345632	0.5939376599257878	0.9095497336615807	0.6979134855255891	0.8389348610598663	0.8430383631022981	0.8863656222424705	0	0	0.0	0.01785914504560303	0.01785914504560303
563	0.038014298567314864	0.009303430347897951	0.008786375206428488	0.8033718085338484	-1	0	0	0.4	4	0.6153846153846154	8	0.5769230769230769	0.5384615384615384	9	7	5	2	0	0.15384615384615385	13	2	15	0.16666666666666666	0.14285714285714285	0.6798968362996526	0.87860787978004	0.33833052496506905	0.877134179829702	0.5242434611069423	0.9078182876521801	0.7903486290524798	0.8886858523684285	0.6111111111111112	0.3333333333333333	0.0	0.008786375206428488	0.008786375206428488
1467	0.037983811548688025	0.016538036627857165	0.01493645794704054	0.9343869593269858	-1	0	0	0.3	3	0.7692307692307693	10	0.3125	0.46153846153846156	7	6	7	0	0	0.3333333333333333	4	12	15	0.0	0.14285714285714285	0.6802424562963132	0.8245895132725837	0.4953520416501598	0.8781386370706881	0.5242434611069423	0.8398772481850335	0.7004709792634849	0.8489852253186057	0	0	0.0	0.01493645794704054	0.01493645794704054
857	0.030835583462580952	0.002633245262706363	0.0015582887804250886	0.9332809937179911	-1	0	0	0.3	3	0.7692307692307693	10	0.2777777777777778	0.6923076923076923	10	9	4	1	0	0.6666666666666666	6	9	15	0.09090909090909091	0.15384615384615385	0.5820935149217897	0.8894761803311063	0.42609859130307887	0.9182539803429013	0.7218546357027285	0.936698813204892	0.8839727821686836	0.9167946677446412	1.0	0.1	0.0	0.0015582887804250886	0.0015582887804250886
814	0.0725306836889492	0.00806476763337586	0.00678526833936486	0.5845440357661476	-1	0	0	0.2	2	0.9230769230769231	12	0.5357142857142857	0.9230769230769231	14	12	0	0	0	0.14285714285714285	2	14	15	0.0	0	0.7872402870304968	0.9539627654464793	0.7211883382679738	0.8567461353942295	0.4012755966074213	0.9295941511732821	0.8888115544359693	0.9217758072860375	0	0	0.0	0.00678526833936486	0.00678526833936486
4271	0.048010690367593215	0.022087202068606166	0.020602439430227312	0.93367453948496	-1	0	0	0.2	2	0.9230769230769231	12	0.38461538461538464	0.5384615384615384	7	7	7	0	0	0.23076923076923078	3	13	15	0.0	0.14285714285714285	0.6802424562963132	0.8390795924316669	0.4953520416501598	0.892751296107132	0.5242434611069423	0.672912123641946	0.7004709792634849	0.8171733841582141	0	0	0.0	0.020602439430227312	0.020602439430227312
1665	0.0452351636670358	0.022385751926590657	0.02196105791282621	0.932369175466075	-1	0	0	0.2	2	0.9230769230769231	12	0.38461538461538464	0.5384615384615384	8	7	6	0	0	0.23076923076923078	3	13	15	0.0	0.14285714285714285	0.6355403577632739	0.8302232373642574	0.4168412833076144	0.8589036613110762	0.579760950063925	0.8249681311047363	0.713981365628722	0.8386115730026154	0	0	0.0	0.02196105791282621	0.02196105791282621
4935	0.061420326156383535	0.03054059167809513	0.02177516595799012	0.7443911652879984	-1	0	0	0.2	2	0.8461538461538461	11	0.5357142857142857	0.7692307692307693	12	10	2	0	0	0.14285714285714285	14	2	15	0.0	0	0.6455276611719997	0.9006042558345632	0.5939376599257878	0.9095497336615807	0.6979134855255891	0.8389348610598663	0.8430383631022981	0.8863656222424705	0	0	0.0	0.02177516595799012	0.02177516595799012
3488	0.048051503082035714	0.02231947797935283	0.022075416058907314	0.933207238693354	-1	0	0	0.2	2	0.9230769230769231	12	0.38461538461538464	0.5384615384615384	7	7	7	0	0	0.23076923076923078	3	13	15	0.0	0.14285714285714285	0.6802424562963132	0.799737582938804	0.4953520416501598	0.892751296107132	0.5242434611069423	0.672912123641946	0.7004709792634849	0.8035133802096595	0	0	0.0	0.022075416058907314	0.022075416058907314
344	5.970589528712701e-09	6.004079119758533e-09	-6.003542127843867e-09	0.9999994809384	-1	0	0	1.0	1	0	0	1.0	0	0	0	1	3	0	0.5	1	2	2	0.5	0	0	0	0	0	0	0	0	0	0	0	0	-0.1	-0.1
3666	0.03371247069548646	0.0008647100985097844	-0.00013240619263076605	0.9357937307650397	-1	0.25	1	0.4	4	0.6153846153846154	8	0.45454545454545453	0.46153846153846156	7	6	7	0	0	0.2727272727272727	3	11	15	0.0	0	0.5991509198464394	0.7710995632286927	0.6374966372603883	0.9009594344342071	0.556348443980031	0.6389951060677468	0.658853502745007	0.7910316961139487	0	0	0.0	-1.3240619263076606e-05	-1.3240619263076606e-05
4673	0.05355799915108351	0.022935473880117584	0.02119259229560908	0.7531089692143922	-1	0	0	0.1	1	1.0	13	0.5357142857142857	0.6923076923076923	10	9	4	0	0	0.14285714285714285	2	14	15	0.0	0	0.6223392905092195	0.8572111911853819	0.6157171485930881	0.879245991861196	0.6421354805233171	0.8176903457568558	0.8000671640946838	0.8531430161450313	0	0	0.0	0.02119259229560908	0.02119259229560908
4373	0.0598188341355115	0.02612717958657287	0.019522177953088908	0.7292836227633892	-1	0	0	0.1	1	1.0	13	0.5357142857142857	0.6923076923076923	10	9	4	0	0	0.14285714285714285	2	14	15	0.0	0	0.6223392905092195	0.8597649832690003	0.6157171485930881	0.877932232033257	0.6421354805233171	0.8176903457568558	0.8132569982499694	0.8535062161820328	0	0	0.0	0.019522177953088908	0.019522177953088908
2104	0.0497041988642987	0.022521280880592822	0.022432167768985073	0.9327773614131538	-1	0	0	0.2	2	0.9230769230769231	12	0.38461538461538464	0.5384615384615384	7	7	7	0	0	0.23076923076923078	3	13	15	0.0	0.14285714285714285	0.6802424562963132	0.8245895132725837	0.4953520416501598	0.8768840205085504	0.5242434611069423	0.8398772481850335	0.7004709792634849	0.8484857045183853	0	0	0.0	0.022432167768985073	0.022432167768985073
3599	0.06582606751209967	0.01750172510016629	-0.01669596320610603	0.9358752540077004	-1	0	0	0.1	1	1.0	13	0.5357142857142857	0.6153846153846154	9	8	5	0	0	0.14285714285714285	2	14	15	0.0	0	0.6802424562963132	0.8268127100900647	0.33833052496506905	0.8713435680531184	0.6352784390209077	0.8052182605208873	0.7271197589884697	0.8364128394517035	0	0	0.0	-0.001669596320610603	-0.001669596320610603
4864	0.06144005082888317	0.03218691631625327	0.027379001018332766	0.780058920714286	-1	0	0	0.2	2	0.8461538461538461	11	0.5357142857142857	0.7692307692307693	12	10	2	0	0	0.14285714285714285	14	2	15	0.0	0	0.6455276611719997	0.9026196550465806	0.5939376599257878	0.9232516437641892	0.6515914465027414	0.8517148114025466	0.8554654720451135	0.896046972951332	0	0	0.0	0.027379001018332766	0.027379001018332766
4477	0.04783195172740162	0.031143991162659545	-0.02099935648461886	0.7652410176400615	-1	0	0	0.3	3	0.6923076923076923	9	0.625	0.5384615384615384	7	7	7	0	0	0.16666666666666666	12	2	15	0.0	0	0.6455276611719997	0.87834216396831	0.5939376599257878	0.8852932871736156	0.556348443980031	0.8515886063057866	0.7848645139458928	0.8724162012598234	0	0	0.0	-0.002099935648461886	-0.002099935648461886
3539	0.07173800941884692	0.00835090172718425	-0.0030302873761136797	0.7510360592960916	-1	0	0	0.2	2	0.9230769230769231	12	1.0	0.6153846153846154	9	8	5	0	0	0.06666666666666667	15	1	15	0.0	0.14285714285714285	0.6802424562963132	0.8268127100900647	0.33833052496506905	0.8713435680531184	0.6352784390209077	0.8052182605208873	0.7271197589884697	0.8364128394517035	0	0	0.0	-0.000303028737611368	-0.000303028737611368
4667	0.06222463969006004	0.02951688931867814	0.019407388063976745	0.7399534727417882	-1	0	0	0.2	2	0.8461538461538461	11	0.5357142857142857	0.7692307692307693	12	10	2	0	0	0.14285714285714285	14	2	15	0.0	0	0.6455276611719997	0.9006042558345632	0.5939376599257878	0.9095497336615807	0.6515914465027414	0.8517148114025466	0.8430383631022981	0.8896076983366702	0	0	0.0	0.019407388063976745	0.019407388063976745
3728	0.04706339595221731	0.01968535349575816	0.0176536476287322	0.9335844203679858	-1	0	0	0.2	2	0.9230769230769231	12	0.38461538461538464	0.5384615384615384	7	7	7	0	0	0.23076923076923078	3	13	15	0.0	0.14285714285714285	0.6802424562963132	0.839021123236529	0.4953520416501598	0.8610823766865108	0.5242434611069423	0.8398772481850335	0.7004709792634849	0.8469480912043676	0	0	0.0	0.0176536476287322	0.0176536476287322
808	0.04329972779087833	0.0035667653901349664	0.001038628347233621	0.8086865742629078	-1	0	0	0.4	4	0.6153846153846154	8	0.5769230769230769	0.5384615384615384	8	7	6	2	0	0.15384615384615385	13	2	15	0.13333333333333333	0.14285714285714285	0.5774852593614174	0.8564677924874498	0.45366507399628625	0.8857538688722774	0.579760950063925	0.9167546020569584	0.7795756661320875	0.8887262683518553	0.625	0.375	0.0	0.001038628347233621	0.001038628347233621
3659	0.04563618094604142	0.025951852540366423	0.018101372713388752	0.9295010678318284	-1	0	0	0.2	2	0.9230769230769231	12	0.38461538461538464	0.5384615384615384	8	7	6	0	0	0.23076923076923078	3	13	15	0.0	0.14285714285714285	0.6802424562963132	0.8416421243864063	0.4168412833076144	0.8812874556208723	0.6096366531548087	0.8050223270159176	0.713981365628722	0.8452367724812534	0	0	0.0	0.018101372713388752	0.018101372713388752
4816	0.061548312853434865	0.02870288667795383	0.021020103817249797	0.7560709893300664	-1	0	0	0.2	2	0.8461538461538461	11	0.5357142857142857	0.7692307692307693	12	10	2	0	0	0.14285714285714285	14	2	15	0.0	0	0.6455276611719997	0.9006042558345632	0.5939376599257878	0.9095497336615807	0.6515914465027414	0.8517148114025466	0.8430383631022981	0.8896076983366702	0	0	0.0	0.021020103817249797	0.021020103817249797
2795	0.07222318493694321	0.006665622368001908	0.0055364087231708214	0.7321132415750509	-1	0	0	0.2	2	0.9230769230769231	12	1.0	0.6153846153846154	9	8	5	0	0	0.06666666666666667	15	1	15	0.0	0.14285714285714285	0.6802424562963132	0.871856314578231	0.4953520416501598	0.9289700532463377	0.5242434611069423	0.7965592684725024	0.7271197589884697	0.8755692310081404	0	0	0.0	0.0055364087231708214	0.0055364087231708214
4916	0.0623667287039465	0.03234877957310784	0.02490007323192446	0.7433903815037743	-1	0	0	0.2	2	0.8461538461538461	11	0.5357142857142857	0.7692307692307693	12	10	2	0	0	0.14285714285714285	14	2	15	0.0	0	0.6455276611719997	0.9006042558345632	0.5939376599257878	0.9095497336615807	0.6515914465027414	0.8517148114025466	0.8430383631022981	0.8896076983366702	0	0	0.0	0.02490007323192446	0.02490007323192446
768	0.06286355976313504	0.021095416720407968	0.013470881428950048	0.7358221567359562	-1	0	0	0.2	2	0.9230769230769231	12	0.38461538461538464	0.6153846153846154	9	8	5	0	0	0.23076923076923078	3	13	15	0.0	0.14285714285714285	0.6455276611719997	0.8798108606792415	0.5939376599257878	0.8709603732992041	0.6375660781978014	0.8895585093303667	0.8152832847747031	0.8803187616072838	0	0	0.0	0.013470881428950048	0.013470881428950048
2178	0.048956757682263284	0.025233386734184245	0.023028841971814373	0.9326446932981056	-1	0	0	0.2	2	0.9230769230769231	12	0.38461538461538464	0.5384615384615384	7	7	7	0	0	0.23076923076923078	3	13	15	0.0	0.14285714285714285	0.6802424562963132	0.799737582938804	0.4953520416501598	0.892751296107132	0.5242434611069423	0.672912123641946	0.7004709792634849	0.8035133802096595	0	0	0.0	0.023028841971814373	0.023028841971814373
446	0.037716599461986036	0.0024479344250779543	0.002327092471450397	0.9335113244078054	-1	0.25	1	0.4	4	0.6923076923076923	9	0.3125	0.5384615384615384	11	7	3	2	0	0.75	8	6	15	0.3333333333333333	0.2222222222222222	0.6433657030407688	0.9487800864173748	0.7626006712883843	0.8527710585211634	0.591919133131735	0.9429360939966187	0.8240951373964258	0.9236820133916748	0.5454545454545454	0.09090909090909091	0.0	0.002327092471450397	0.002327092471450397
4320	0.05313531158254741	0.006768062633749843	-1.1743480351711492e-05	0.8351151984527139	-1	0	0	0.1	1	1.0	13	0.5357142857142857	0.6923076923076923	9	9	5	0	0	0.14285714285714285	2	14	15	0.0	0	0.6455276611719997	0.7962967282350004	0.5501602289219629	0.8754429708170991	0.6489925220257265	0.7972879673146779	0.7666387531124723	0.826482619498752	0	0	0.0	-1.1743480351711491e-06	-1.1743480351711491e-06
175	0.014404988860220487	0.0008311476462510816	-0.0007026304927048984	0.9955026954402728	-1	0.25	1	0.6	6	0.38461538461538464	5	0.42857142857142855	0.15384615384615385	6	2	8	4	0	0.7142857142857143	7	5	15	0.25	0.2222222222222222	0.8476585509833093	0.9477225551953415	0.39096372502773713	0.7309012058695443	0.12396248318065699	0.8098075717337581	0.9506781776854489	0.8559213229528335	0.25	0.5	0.0	-7.026304927048983e-05	-7.026304927048983e-05
1014	0.0382334745552118	0.020447519644230486	0.020135668681309726	0.9337278471050556	-1	0	0	0.3	3	0.7692307692307693	10	0.3125	0.46153846153846156	7	6	7	0	0	0.3333333333333333	4	12	15	0.0	0.14285714285714285	0.6802424562963132	0.8690058894489581	0.4953520416501598	0.8781386370706881	0.5242434611069423	0.8398772481850335	0.7004709792634849	0.8631233754968535	0	0	0.0	0.020135668681309726	0.020135668681309726
1598	0.040785366734763615	0.021608217019295602	0.020205349142626495	0.933636872586149	-1	0	0	0.3	3	0.7692307692307693	10	0.3125	0.46153846153846156	7	6	7	0	0	0.3333333333333333	4	12	15	0.0	0.14285714285714285	0.6802424562963132	0.8071881741669771	0.6374966372603883	0.8829650935481496	0.5242434611069423	0.672912123641946	0.7004709792634849	0.8008072187730018	0	0	0.0	0.020205349142626495	0.020205349142626495
1068	0.05980144675288063	0.023976590673777692	0.020520180867336753	0.7146561680459398	-1	0	0	0.2	2	0.9230769230769231	12	0.38461538461538464	0.6153846153846154	9	8	5	0	0	0.23076923076923078	3	13	15	0.0	0.14285714285714285	0.5991509198464394	0.849070608843082	0.5939376599257878	0.871649116197677	0.6375660781978014	0.8456084684341945	0.735824588508786	0.8558414437007303	0	0	0.0	0.020520180867336753	0.020520180867336753
3687	0.042215805538019936	0.02184569833243222	0.021639581269939655	0.9305307306472248	-1	0	0	0.2	2	0.9230769230769231	12	0.38461538461538464	0.5384615384615384	8	7	6	0	0	0.23076923076923078	3	13	15	0.0	0.14285714285714285	0.6802424562963132	0.8416421243864063	0.4168412833076144	0.8812874556208723	0.579760950063925	0.7357338962993963	0.713981365628722	0.8272644687933721	0	0	0.0	0.021639581269939655	0.021639581269939655
2635	0.04512134122698552	0.018085524139062115	0.01799447696727994	0.9303579267695162	-1	0	0	0.2	2	0.9230769230769231	12	0.38461538461538464	0.5384615384615384	8	7	6	0	0	0.23076923076923078	3	13	15	0.0	0.14285714285714285	0.6802424562963132	0.84318488074197	0.4168412833076144	0.8812874556208723	0.579760950063925	0.7357338962993963	0.713981365628722	0.827817322199515	0	0	0.0	0.01799447696727994	0.01799447696727994
2349	0.04405220086413168	0.0201938290503906	0.02013579506889202	0.9311459065685485	-1	0	0	0.2	2	0.9230769230769231	12	0.38461538461538464	0.5384615384615384	8	7	6	0	0	0.23076923076923078	3	13	15	0.0	0.14285714285714285	0.6802424562963132	0.8416421243864063	0.4168412833076144	0.8812874556208723	0.579760950063925	0.7357338962993963	0.713981365628722	0.8272644687933721	0	0	0.0	0.02013579506889202	0.02013579506889202
2159	0.045839689701826565	0.01703794282909221	-0.01617659930924639	0.9462229744390854	-1	0	0	0.3	3	0.7692307692307693	10	0.3125	0.6153846153846154	9	8	5	0	0	0.3333333333333333	4	12	15	0.0	0.14285714285714285	0.6802424562963132	0.8779943070124262	0.33833052496506905	0.8710721841173692	0.5242434611069423	0.7965592684725024	0.7271197589884697	0.8519095508382203	0	0	0.0	-0.0016176599309246388	-0.0016176599309246388
1370	0.03896117252162396	0.02217290045038119	0.021973914642758042	0.9322845919198969	-1	0	0	0.3	3	0.7692307692307693	10	0.3125	0.46153846153846156	7	6	7	0	0	0.3333333333333333	4	12	15	0.0	0.14285714285714285	0.6802424562963132	0.8690058894489581	0.4953520416501598	0.8781386370706881	0.5242434611069423	0.8398772481850335	0.7004709792634849	0.8631233754968535	0	0	0.0	0.021973914642758042	0.021973914642758042
858	0.036618143462584914	0.001931468303882657	-0.0018389863913008371	0.9425608872443467	-1	0	0	0.3	3	0.7692307692307693	10	0.26785714285714285	0.6153846153846154	9	8	5	3	0	0.875	7	8	15	0.23076923076923078	0.14285714285714285	0.6802424562963132	0.8769773215794362	0.42609859130307887	0.8180491689732063	0.5242434611069423	0.9096853326190847	0.7903486290524798	0.8727726085555939	0.4444444444444444	0.4444444444444444	0.0	-0.0001838986391300837	-0.0001838986391300837
4854	0.061988773256312975	0.02776999003385344	0.017697549394405942	0.7493137599213009	-1	0	0	0.2	2	0.8461538461538461	11	0.5357142857142857	0.7692307692307693	12	10	2	0	0	0.14285714285714285	14	2	15	0.0	0	0.6455276611719997	0.9006042558345632	0.5939376599257878	0.9095497336615807	0.6979134855255891	0.8389348610598663	0.8430383631022981	0.8863656222424705	0	0	0.0	0.017697549394405942	0.017697549394405942
4073	0.06280711719223125	0.027506557835285012	0.022647603151943915	0.7814536176573912	-1	0.25	1	0.3	3	0.7692307692307693	10	0.38461538461538464	0.6153846153846154	10	8	4	0	0	0.23076923076923078	13	3	15	0.0	1.0	0.6223392905092195	0.8597649832690003	0.6157171485930881	0.877932232033257	0.6421354805233171	0.8176903457568558	0.8132569982499694	0.8535062161820328	0	0	0.0	0.022647603151943915	0.022647603151943915
1972	0.048813051914907486	0.025235355631666727	0.022684170133716097	0.9326596076250045	-1	0	0	0.2	2	0.9230769230769231	12	0.38461538461538464	0.5384615384615384	7	7	7	0	0	0.23076923076923078	3	13	15	0.0	0.14285714285714285	0.6802424562963132	0.8638385392230148	0.4953520416501598	0.892751296107132	0.5242434611069423	0.8550319322936807	0.7004709792634849	0.8714427442150549	0	0	0.0	0.022684170133716097	0.022684170133716097
3583	0.05135098338887751	0.003482378615327107	0.0016502156167243094	0.6981232562655958	-1	0	0	0.3	3	0.6923076923076923	9	0.5769230769230769	0.6153846153846154	10	8	4	0	0	0.15384615384615385	13	2	15	0.0	0	0.6396966880713764	0.830029897983472	0.5498177220973202	0.8751322900181715	0.5242434611069423	0.7427066994415941	0.7684113407164861	0.8221547192176849	0	0	0.0	0.0016502156167243094	0.0016502156167243094
1323	0.04018118201112688	0.02212992492402837	0.017740851055438156	0.9328299011861093	-1	0	0	0.3	3	0.7692307692307693	10	0.3125	0.46153846153846156	7	6	7	0	0	0.3333333333333333	4	12	15	0.0	0.14285714285714285	0.6802424562963132	0.8259634787594651	0.4953520416501598	0.892751296107132	0.5242434611069423	0.6685179984101692	0.7004709792634849	0.811427259146267	0	0	0.0	0.017740851055438156	0.017740851055438156
3962	0.038010611957532324	0.0022769509570510675	-0.0016129039301517386	0.9362949424963122	-1	0	0	0.2	2	0.8461538461538461	11	0.5769230769230769	0.6153846153846154	9	8	5	0	0	0.15384615384615385	2	13	15	0.0	0	0.5764932048186902	0.7624836328189764	0.6092000156028738	0.8640448671253511	0.6352784390209077	0.769539118266011	0.7904353547156932	0.8033110275178001	0	0	0.0	-0.00016129039301517387	-0.00016129039301517387
3472	0.04946378851611165	0.022178147966152462	0.02214491411354231	0.9328442315014092	-1	0	0	0.2	2	0.9230769230769231	12	0.38461538461538464	0.5384615384615384	7	7	7	0	0	0.23076923076923078	3	13	15	0.0	0.14285714285714285	0.6802424562963132	0.8164542916866911	0.4953520416501598	0.892751296107132	0.5242434611069423	0.672912123641946	0.7004709792634849	0.8091274033407989	0	0	0.0	0.02214491411354231	0.02214491411354231
1387	0.042955367788078	0.020048319683248796	0.019233197824639947	0.9298202141042915	-1	0	0	0.2	2	0.9230769230769231	12	0.38461538461538464	0.5384615384615384	8	7	6	0	0	0.23076923076923078	3	13	15	0.0	0.14285714285714285	0.6802424562963132	0.8416421243864063	0.4168412833076144	0.8812874556208723	0.579760950063925	0.7357338962993963	0.713981365628722	0.8272644687933721	0	0	0.0	0.019233197824639947	0.019233197824639947
1997	0.046310622856682665	0.020865491028485634	0.020377626397277058	0.9379331592376897	-1	0	0	0.3	3	0.7692307692307693	10	0.3125	0.5384615384615384	8	7	6	0	0	0.3333333333333333	4	12	15	0.0	0.14285714285714285	0.6802424562963132	0.8520126133538605	0.4168412833076144	0.8812874556208723	0.579760950063925	0.7357338962993963	0.713981365628722	0.8310408104828526	0	0	0.0	0.020377626397277058	0.020377626397277058
4800	0.06104773390800829	0.02069337842846554	0.020004167373837572	0.7558242017777981	-1	0	0	0.2	2	0.8333333333333334	10	0.5384615384615384	0.75	11	9	2	0	0	0.15384615384615385	13	2	14	0.0	0	0.5991509198464394	0.9145092717747839	0.6374966372603883	0.9225284379456513	0.6489925220257265	0.8323574517058148	0.8792971983954363	0.8956567811079169	0	0	0.0	0.020004167373837572	0.020004167373837572
198	0.005021462129667871	9.238793221942585e-05	-4.2528225402707326e-05	0.9689618923216649	-1	0	0	0.3333333333333333	2	0.6666666666666666	4	0.5	0.16666666666666666	1	1	6	3	0	1.0	4	4	8	0.1875	0.5	0.397950721020944	0.5	0.1	0.5	0.1553953825510773	0.5	0.784806880464859	0.5	1.0	1.0	0.447563131515956	-4.252822540270732e-06	-4.252822540270732e-06
2319	0.04882269773319457	0.022848180839726843	0.02284817736848516	0.9347872171108482	-1	0	0	0.2	2	0.9230769230769231	12	0.38461538461538464	0.5384615384615384	8	7	6	0	0	0.23076923076923078	3	13	15	0.0	0.14285714285714285	0.6802424562963132	0.8520126133538605	0.566424339455274	0.8763166556430061	0.579760950063925	0.7357338962993963	0.6800203706182363	0.8288449215687893	0	0	0.0	0.02284817736848516	0.02284817736848516
1331	0.03920764582791096	0.019165205387649493	0.019134890793979273	0.9333707067703181	-1	0	0	0.3	3	0.7692307692307693	10	0.3125	0.46153846153846156	7	6	7	0	0	0.3333333333333333	4	12	15	0.0	0.14285714285714285	0.6802424562963132	0.8690058894489581	0.4953520416501598	0.8781386370706881	0.5242434611069423	0.8398772481850335	0.7004709792634849	0.8631233754968535	0	0	0.0	0.019134890793979273	0.019134890793979273
3954	0.059876755106597956	0.032531235505903165	0.026083695044584427	0.7512361640437235	-1	0	0	0.1	1	1.0	13	0.5357142857142857	0.6923076923076923	10	9	4	0	0	0.14285714285714285	2	14	15	0.0	0	0.6223392905092195	0.8597649832690003	0.6157171485930881	0.877932232033257	0.6421354805233171	0.8176903457568558	0.8132569982499694	0.8535062161820328	0	0	0.0	0.026083695044584427	0.026083695044584427
449	0.013786912307368143	0.0023543325220593326	0.0014209897374306774	0.9420201239783311	-1	0.25	1	0.5	5	0.6153846153846154	8	0.3	0.5384615384615384	11	7	3	1	0	0.5	10	5	15	0.16666666666666666	0.4	0.8541698347962885	0.9133025458222176	0.4414836929874132	0.9213862910733803	0.36267445676861026	0.8982731439020132	0.8392382837226682	0.911443292522087	1.0	0.5454545454545454	0.0	0.0014209897374306774	0.0014209897374306774
2492	0.05037990945526631	0.026128742710579134	0.025633604497355068	0.93180492617745	-1	0	0	0.2	2	0.9230769230769231	12	0.38461538461538464	0.5384615384615384	7	7	7	0	0	0.23076923076923078	3	13	15	0.0	0.14285714285714285	0.6802424562963132	0.8390795924316669	0.4953520416501598	0.892751296107132	0.5242434611069423	0.672912123641946	0.7004709792634849	0.8171733841582141	0	0	0.0	0.025633604497355068	0.025633604497355068
819	0.008125255557701093	0.0005737362517226069	-0.0005727313183442964	0.9497023104044103	-1	0	0	0.6	6	0.3076923076923077	4	0.42857142857142855	0.15384615384615385	5	2	9	0	0	0.7142857142857143	7	5	15	0.0	0.15384615384615385	0.8831425689698331	0.9625275233571279	0.5391294726539847	0.7994925230860569	0.12005186959425762	0.967081630249075	0.9543456808561561	0.9352195760321143	0	0	0.0	-5.7273131834429636e-05	-5.7273131834429636e-05
26	0.034265599293476744	0.003172866484427571	-0.0011572971297164	0.9059915751566819	-1	0	0	0.3	3	0.7692307692307693	10	0.3125	0.7692307692307693	12	10	2	1	0	0.3333333333333333	12	4	15	0.16666666666666666	0	0.5922287684298807	0.7570523716539039	0.35389798151647484	0.9403303453917243	0.7180829182438307	0.9209673863507231	0.8310802444664609	0.8924984397818175	1.0	0.08333333333333333	0.0	-0.00011572971297164	-0.00011572971297164
24	0.005116690176604984	0.0001023174030214999	-4.59261481311194e-05	0.9916279094219352	-1	0	0	0.5	3	0.3333333333333333	2	0.5333333333333333	0.16666666666666666	2	1	5	1	0	0.6	5	3	8	0.07692307692307693	0	0.4434742162415223	0.9687728470853504	0.5278518422229079	0.9525461692577217	0.2278611256587329	0.7822132888456889	0.7972665443093353	0.9289658730942024	1.0	0.5	0.0	-4.59261481311194e-06	-4.59261481311194e-06
2539	0.051651333808651424	0.02256607983874586	0.018304577170188695	0.9337868370982964	-1	0	0	0.2	2	0.9230769230769231	12	0.38461538461538464	0.5384615384615384	7	7	7	0	0	0.23076923076923078	3	13	15	0.0	0.14285714285714285	0.6802424562963132	0.8245895132725837	0.4953520416501598	0.8683344171070777	0.5242434611069423	0.8398772481850335	0.7004709792634849	0.8451592425289695	0	0	0.0	0.018304577170188695	0.018304577170188695
1575	0.05003032710180114	0.0218510966370846	0.020318680921000903	0.9319230835135037	-1	0	0	0.2	2	0.9230769230769231	12	0.38461538461538464	0.5384615384615384	8	7	6	0	0	0.23076923076923078	3	13	15	0.0	0.14285714285714285	0.6802424562963132	0.8520126133538605	0.4168412833076144	0.8812874556208723	0.6352784390209077	0.7875673418060953	0.771885192051834	0.8440257845646627	0	0	0.0	0.020318680921000903	0.020318680921000903
3041	0.048081838699112533	0.023682347333378005	0.022987673436682964	0.9328516069422116	-1	0	0	0.2	2	0.9230769230769231	12	0.38461538461538464	0.5384615384615384	7	7	7	0	0	0.23076923076923078	3	13	15	0.0	0.14285714285714285	0.6802424562963132	0.799737582938804	0.4953520416501598	0.892751296107132	0.5242434611069423	0.672912123641946	0.7004709792634849	0.8035133802096595	0	0	0.0	0.022987673436682964	0.022987673436682964
3978	0.05928324664973387	0.01322691233210428	0.004941119564623463	0.6840629289147856	-1	0	0	0.2	2	0.8461538461538461	11	0.5357142857142857	0.7692307692307693	12	10	2	0	0	0.14285714285714285	14	2	15	0.0	0	0.6223392905092195	0.8460342936050405	0.5937192062565634	0.8822427166515859	0.7438446560488382	0.8427814471766449	0.8138926761172349	0.8580167018416324	0	0	0.0	0.004941119564623463	0.004941119564623463
531	0.024018848237754343	0.0040218353097703045	-0.0037587524190186095	0.9753008347752434	-1	0	0	0.4	4	0.6153846153846154	8	0.5	0.5384615384615384	9	7	5	4	0	0.3	10	3	15	0.3333333333333333	0.14285714285714285	0.7348990084869594	0.84472457577908	0.42609859130307887	0.8436748671842336	0.7019654047348433	0.9624806508128292	0.898026207469692	0.9009744352755731	0.33333333333333337	0.5555555555555556	0.0	-0.00037587524190186097	-0.00037587524190186097
3319	0.04873248274178569	0.024225620494997473	0.022698049065654584	0.932806204506311	-1	0	0	0.2	2	0.9230769230769231	12	0.38461538461538464	0.5384615384615384	7	7	7	0	0	0.23076923076923078	3	13	15	0.0	0.14285714285714285	0.6802424562963132	0.799737582938804	0.4953520416501598	0.892751296107132	0.5242434611069423	0.672912123641946	0.7004709792634849	0.8035133802096595	0	0	0.0	0.022698049065654584	0.022698049065654584
2269	0.02533850794122926	0.011320604531192376	0.0008658423095855766	0.9363934499013796	-1	0	0	0.4	4	0.6153846153846154	8	0.375	0.38461538461538464	8	5	6	0	0	0.4	4	10	15	0.0	0.14285714285714285	0.6928407013854763	0.8922668387309061	0.5883130549571864	0.8936870328137629	0.5124171978056585	0.8358820452882152	0.7693436300532439	0.8762071310896375	0	0	0.0	0.0008658423095855766	0.0008658423095855766
2512	0.047447468905326154	0.02601558700561309	0.024136877414116815	0.9322439119813869	-1	0	0	0.2	2	0.9230769230769231	12	0.38461538461538464	0.5384615384615384	7	7	7	0	0	0.23076923076923078	3	13	15	0.0	0.14285714285714285	0.6802424562963132	0.799737582938804	0.4953520416501598	0.892751296107132	0.5242434611069423	0.672912123641946	0.7004709792634849	0.8035133802096595	0	0	0.0	0.024136877414116815	0.024136877414116815
203	0.05387965804643615	0.017435666455617893	0.017335568755488043	0.64440250224064	-1	0	0	0.3	3	0.7692307692307693	10	0.4166666666666667	0.6153846153846154	8	8	6	0	0	0.25	3	12	15	0.0	0.15384615384615385	0.6223392905092195	0.8613326030860191	0.529530233926795	0.8710086637695763	0.605113764829833	0.8407703133381789	0.776829158907279	0.8581602942799703	0	0	0.0	0.017335568755488043	0.017335568755488043
1746	0.04673654170688023	0.024542725965525914	0.022393953006693453	0.9323347368368984	-1	0	0	0.2	2	0.9230769230769231	12	0.38461538461538464	0.5384615384615384	8	7	6	0	0	0.23076923076923078	3	13	15	0.0	0.14285714285714285	0.6355403577632739	0.8302232373642574	0.4168412833076144	0.8589036613110762	0.579760950063925	0.7964050843989056	0.713981365628722	0.8300243580621337	0	0	0.0	0.022393953006693453	0.022393953006693453
2999	0.0481759504643214	0.023439970660313322	0.02258091468259399	0.9326720853541378	-1	0	0	0.2	2	0.9230769230769231	12	0.38461538461538464	0.5384615384615384	7	7	7	0	0	0.23076923076923078	3	13	15	0.0	0.14285714285714285	0.6802424562963132	0.799737582938804	0.4953520416501598	0.892751296107132	0.5242434611069423	0.672912123641946	0.7004709792634849	0.8035133802096595	0	0	0.0	0.02258091468259399	0.02258091468259399
3386	0.05037019265980666	0.02228199789072076	0.0222334501631459	0.9322789461987089	-1	0	0	0.2	2	0.9230769230769231	12	0.38461538461538464	0.5384615384615384	7	7	7	0	0	0.23076923076923078	3	13	15	0.0	0.14285714285714285	0.6802424562963132	0.8245895132725837	0.4953520416501598	0.8768840205085504	0.5242434611069423	0.8398772481850335	0.7004709792634849	0.8484857045183853	0	0	0.0	0.0222334501631459	0.0222334501631459
3815	0.04242546651668022	0.02058179874238539	0.019889799408512262	0.9312949187090311	-1	0	0	0.2	2	0.9230769230769231	12	0.38461538461538464	0.5384615384615384	8	7	6	0	0	0.23076923076923078	3	13	15	0.0	0.14285714285714285	0.6802424562963132	0.8416421243864063	0.4168412833076144	0.8812874556208723	0.579760950063925	0.7357338962993963	0.713981365628722	0.8272644687933721	0	0	0.0	0.019889799408512262	0.019889799408512262
4638	0.06378126273347323	0.03033830513166474	0.026618776604261672	0.7834980153125275	-1	0	0	0.2	2	0.8461538461538461	11	0.5357142857142857	0.7692307692307693	12	10	2	0	0	0.14285714285714285	14	2	15	0.0	0	0.6455276611719997	0.9026196550465806	0.5939376599257878	0.9095497336615807	0.6515914465027414	0.8517148114025466	0.846958492872412	0.8903492599351148	0	0	0.0	0.026618776604261672	0.026618776604261672
2203	0.04831945081050542	0.023651171890370987	0.023005296788541588	0.9322455125463863	-1	0	0	0.2	2	0.9230769230769231	12	0.38461538461538464	0.5384615384615384	7	7	7	0	0	0.23076923076923078	3	13	15	0.0	0.14285714285714285	0.6802424562963132	0.799737582938804	0.4953520416501598	0.892751296107132	0.5242434611069423	0.672912123641946	0.7004709792634849	0.8035133802096595	0	0	0.0	0.023005296788541588	0.023005296788541588
1321	0.03846417120249879	0.019981034082009377	0.019731303448382923	0.9329835805040365	-1	0	0	0.3	3	0.7692307692307693	10	0.3125	0.46153846153846156	7	6	7	0	0	0.3333333333333333	4	12	15	0.0	0.14285714285714285	0.6802424562963132	0.8690058894489581	0.4953520416501598	0.8781386370706881	0.5242434611069423	0.8398772481850335	0.7004709792634849	0.8631233754968535	0	0	0.0	0.019731303448382923	0.019731303448382923
141	0.014482579348174741	0.0010052630754601906	-0.00040570091808593393	0.9740452502442479	-1	0.25	1	0.6	6	0.46153846153846156	6	0.4166666666666667	0.46153846153846156	8	6	6	3	0	1.0	6	6	15	0.21428571428571427	0.4444444444444444	0.5001673712267076	0.8793355767665519	0.5519323483391132	0.9162047699035193	0.8499286243750739	0.7860958411364343	0.8689761769712596	0.869118738509812	0.125	0.375	0.0	-4.0570091808593395e-05	-4.0570091808593395e-05
3608	0.06693274679179032	0.02287740147704202	-0.011339050948135991	0.930862704780391	-1	0	0	0.1	1	1.0	13	0.5357142857142857	0.5384615384615384	8	7	6	0	0	0.14285714285714285	2	14	15	0.0	0	0.6802424562963132	0.8509189876899065	0.3949525678057019	0.8840451742845842	0.5242434611069423	0.7145687035622627	0.713981365628722	0.8268699114376102	0	0	0.0	-0.0011339050948135992	-0.0011339050948135992
3448	0.046836286902553495	0.02471524237661864	0.023521569101424226	0.9328813249925136	-1	0	0	0.2	2	0.9230769230769231	12	0.38461538461538464	0.5384615384615384	7	7	7	0	0	0.23076923076923078	3	13	15	0.0	0.14285714285714285	0.6802424562963132	0.798926105821607	0.4953520416501598	0.892751296107132	0.5242434611069423	0.672912123641946	0.7004709792634849	0.8032470022648392	0	0	0.0	0.023521569101424226	0.023521569101424226
3340	0.06123438021837505	0.029093470566427533	0.020918685375518133	0.748059232462448	-1	0	0	0.2	2	0.8461538461538461	11	0.5357142857142857	0.7692307692307693	12	10	2	0	0	0.14285714285714285	14	2	15	0.0	0	0.6455276611719997	0.9006042558345632	0.5939376599257878	0.9095497336615807	0.6515914465027414	0.8517148114025466	0.8430383631022981	0.8896076983366702	0	0	0.0	0.020918685375518133	0.020918685375518133
1205	0.039263198171891896	0.019566835737989705	0.019204011375908315	0.9336873729069584	-1	0	0	0.3	3	0.7692307692307693	10	0.3125	0.46153846153846156	7	6	7	0	0	0.3333333333333333	4	12	15	0.0	0.14285714285714285	0.6802424562963132	0.8390795924316669	0.4953520416501598	0.892751296107132	0.5242434611069423	0.8398772481850335	0.7004709792634849	0.8592759731841101	0	0	0.0	0.019204011375908315	0.019204011375908315
3330	0.04600077213847502	0.023578574441405334	0.020989360373831974	0.9323413523444619	-1	0	0	0.2	2	0.9230769230769231	12	0.38461538461538464	0.5384615384615384	7	7	7	0	0	0.23076923076923078	3	13	15	0.0	0.14285714285714285	0.6802424562963132	0.799737582938804	0.4953520416501598	0.892751296107132	0.5242434611069423	0.672912123641946	0.7004709792634849	0.8035133802096595	0	0	0.0	0.020989360373831974	0.020989360373831974
1868	0.05974377612954512	0.030395174186441345	-0.015375451091321853	0.8193439284637026	-1	0	0	0.3	3	0.7692307692307693	10	0.5357142857142857	0.6153846153846154	9	8	5	0	0	0.14285714285714285	14	2	15	0.0	0.14285714285714285	0.6455276611719997	0.8688100314725707	0.5939376599257878	0.908718300579288	0.5242434611069423	0.8440652905885973	0.8166677173801372	0.8764375173361193	0	0	0.0	-0.0015375451091321852	-0.0015375451091321852
3582	0.048798587935920235	0.023147861618361295	0.02110275799953747	0.931333150988542	-1	0	0	0.2	2	0.9230769230769231	12	0.38461538461538464	0.5384615384615384	7	7	7	0	0	0.23076923076923078	3	13	15	0.0	0.14285714285714285	0.6802424562963132	0.799737582938804	0.4953520416501598	0.892751296107132	0.5242434611069423	0.672912123641946	0.7004709792634849	0.8035133802096595	0	0	0.0	0.02110275799953747	0.02110275799953747
1028	0.06106933588893999	0.019495109622500617	0.01563231125950463	0.7827527717497078	-1	0	0	0.3	3	0.7692307692307693	10	0.4166666666666667	0.6153846153846154	9	8	5	3	0	0.25	12	3	15	0.23076923076923078	0.14285714285714285	0.30885388190299295	0.9626876657608315	0.620792005411266	0.9051603704135501	0.37242864534432024	0.9258233095345256	0.8142050703029939	0.9356469830678437	0.1111111111111111	0.3333333333333333	0.0	0.01563231125950463	0.01563231125950463
447	0.01779384713480395	0.0003794615717936858	-9.910755951165664e-05	0.9833532994951093	-1	0	0	0.5	5	0.46153846153846156	6	0.45454545454545453	0.38461538461538464	6	5	8	1	0	0.2727272727272727	3	11	15	0.05263157894736842	0	0.569726002472512	0.8174148640841843	0.4752422814579857	0.770147665336437	0.6352784390209077	0.7667743992541255	0.7805517400299887	0.7857374536273092	1.0	0.3333333333333333	0.0	-9.910755951165664e-06	-9.910755951165664e-06
3658	0.049479287522940306	0.019114930751028176	0.019095910863602187	0.9334616670935451	-1	0	0	0.2	2	0.9230769230769231	12	0.38461538461538464	0.5384615384615384	7	7	7	0	0	0.23076923076923078	3	13	15	0.0	0.14285714285714285	0.6802424562963132	0.799737582938804	0.4953520416501598	0.892751296107132	0.5242434611069423	0.672912123641946	0.7004709792634849	0.8035133802096595	0	0	0.0	0.019095910863602187	0.019095910863602187
4735	0.06208772758184059	0.0323094708738455	0.02673082361022383	0.7493264804740689	-1	0	0	0.1	1	1.0	13	0.5357142857142857	0.6923076923076923	10	9	4	0	0	0.14285714285714285	2	14	15	0.0	0	0.6223392905092195	0.8597649832690003	0.6157171485930881	0.9039118513826712	0.6421354805233171	0.8176903457568558	0.8132569982499694	0.8643454306264637	0	0	0.0	0.02673082361022383	0.02673082361022383
138	0.017074247885593384	0.0013502990512742486	-0.0003177820533117259	0.9326021590313887	-1	0	0	0.4	4	0.6153846153846154	8	0.42857142857142855	0.38461538461538464	7	5	7	5	0	0.7142857142857143	5	7	15	0.3125	0.2222222222222222	0.9665657280380158	0.9476076858540308	0.2175797595851617	0.9333163926091901	0.60173017844541	0.8230783140095782	0.9551292827995926	0.9134971833411784	0.14285714285714285	0.14285714285714285	0.0	-3.177820533117259e-05	-3.177820533117259e-05
2243	0.04239763223687371	0.022058269171587572	0.022056066614701476	0.931166806741846	-1	0	0	0.2	2	0.9230769230769231	12	0.38461538461538464	0.5384615384615384	8	7	6	0	0	0.23076923076923078	3	13	15	0.0	0.14285714285714285	0.6802424562963132	0.8416421243864063	0.4168412833076144	0.8812874556208723	0.579760950063925	0.7357338962993963	0.713981365628722	0.8272644687933721	0	0	0.0	0.022056066614701476	0.022056066614701476
4476	0.060203308043373226	0.027582244699169492	0.01870564590940368	0.7482035720634763	-1	0	0	0.2	2	0.8461538461538461	11	0.5357142857142857	0.7692307692307693	12	10	2	0	0	0.14285714285714285	14	2	15	0.0	0	0.6455276611719997	0.9006042558345632	0.5939376599257878	0.9095497336615807	0.6515914465027414	0.8517148114025466	0.8430383631022981	0.8896076983366702	0	0	0.0	0.01870564590940368	0.01870564590940368
626	None	None	None	None	None	0	0	0.2	2	0.8461538461538461	11	0.625	0.6153846153846154	10	8	4	3	0	0.375	3	8	15	0.3	0.3076923076923077	0.6153003912254515	0.9474076140253236	0.29757266928221	0.9429048606190383	0.7040631455473774	0.970146739006574	0.9399422161351428	0.9551631824762932	0.6	0.3	0.0	None	None
4802	0.05947989540651513	0.030901743499027644	0.026471609529611844	0.7461833220046648	-1	0	0	0.2	2	0.8461538461538461	11	0.5357142857142857	0.7692307692307693	12	10	2	0	0	0.14285714285714285	14	2	15	0.0	0	0.6455276611719997	0.8899183739554094	0.5939376599257878	0.9095497336615807	0.6515914465027414	0.8517148114025466	0.8260291771680892	0.8858186054379457	0	0	0.0	0.026471609529611844	0.026471609529611844
3249	0.04251686368289352	0.023715419838498775	0.023218130111211224	0.9295720937074069	-1	0	0	0.2	2	0.9230769230769231	12	0.38461538461538464	0.5384615384615384	8	7	6	0	0	0.23076923076923078	3	13	15	0.0	0.14285714285714285	0.6802424562963132	0.8416421243864063	0.4168412833076144	0.8812874556208723	0.579760950063925	0.7357338962993963	0.713981365628722	0.8272644687933721	0	0	0.0	0.023218130111211224	0.023218130111211224
3859	0.04148359765176969	0.019604160811081406	0.01922895776759278	0.9309265015852417	-1	0	0	0.2	2	0.9230769230769231	12	0.38461538461538464	0.5384615384615384	8	7	6	0	0	0.23076923076923078	3	13	15	0.0	0.14285714285714285	0.6802424562963132	0.8416421243864063	0.4168412833076144	0.8812874556208723	0.579760950063925	0.7357338962993963	0.713981365628722	0.8272644687933721	0	0	0.0	0.01922895776759278	0.01922895776759278
414	0.028243766879388208	0.004331424637143954	0.0012544254936898381	0.613171661762435	-1	0.25	1	0.4	4	0.6923076923076923	9	0.4166666666666667	0.46153846153846156	9	6	5	0	0	0.4444444444444444	4	9	15	0.0	0	0.40181865548173007	0.9204449486162928	0.40293358323396633	0.7722064475326605	0.6930166968271667	0.9314963325160214	0.9084982540045544	0.8902250269087847	0	0	0.0	0.0012544254936898381	0.0012544254936898381
277	0.016612146485340328	0.0003502647314918792	-0.0003465816260621249	0.9953646504254303	-1	0	0	0.2857142857142857	2	0.875	7	0.5	0.375	5	3	4	6	0	0.8	5	4	10	0.6	0	0.24641745457609404	0.9259353526082148	0.3558288587523954	0.9149574785690104	0.37242864534432024	0.6332501312553709	0.6888463149452335	0.8600765504360476	0.2	0.8	0.4375155163586022	-3.465816260621249e-05	-3.465816260621249e-05
2797	0.04847042169777015	0.022679125694959196	0.022029106083501084	0.9312671470808496	-1	0	0	0.2	2	0.9230769230769231	12	0.38461538461538464	0.5384615384615384	7	7	7	0	0	0.23076923076923078	3	13	15	0.0	0.14285714285714285	0.6802424562963132	0.799737582938804	0.4953520416501598	0.892751296107132	0.5242434611069423	0.672912123641946	0.7004709792634849	0.8035133802096595	0	0	0.0	0.022029106083501084	0.022029106083501084
2590	0.0427506558606788	0.023145858429010988	0.02285307570683045	0.9299135229682112	-1	0	0	0.2	2	0.9230769230769231	12	0.38461538461538464	0.5384615384615384	8	7	6	0	0	0.23076923076923078	3	13	15	0.0	0.14285714285714285	0.6802424562963132	0.8416421243864063	0.4168412833076144	0.8812874556208723	0.579760950063925	0.7357338962993963	0.713981365628722	0.8272644687933721	0	0	0.0	0.02285307570683045	0.02285307570683045
4505	0.05582355261821505	0.019632082008825123	0.018020168434854027	0.7925822599102824	-1	0	0	0.3	3	0.8461538461538461	11	0.38461538461538464	0.7692307692307693	12	10	2	0	0	0.23076923076923078	3	13	15	0.0	1.0	0.6455276611719997	0.9006042558345632	0.5939376599257878	0.9095497336615807	0.6515914465027414	0.8517148114025466	0.8430383631022981	0.8896076983366702	0	0	0.0	0.018020168434854027	0.018020168434854027
1480	0.04565627389193007	0.022146235346750955	0.020545459041095948	0.9324852822263215	-1	0	0	0.2	2	0.9230769230769231	12	0.38461538461538464	0.5384615384615384	8	7	6	0	0	0.23076923076923078	3	13	15	0.0	0.14285714285714285	0.6355403577632739	0.8302232373642574	0.4168412833076144	0.8589036613110762	0.579760950063925	0.8249681311047363	0.713981365628722	0.8386115730026154	0	0	0.0	0.020545459041095948	0.020545459041095948
4493	0.060772603352478444	0.023273032644642172	0.005813868456888882	0.7249504361890146	-1	0	0	0.1	1	1.0	13	0.5357142857142857	0.6923076923076923	10	9	4	0	0	0.14285714285714285	2	14	15	0.0	0	0.6223392905092195	0.8572111911853819	0.6157171485930881	0.877932232033257	0.6421354805233171	0.8176903457568558	0.8132569982499694	0.8526279050189218	0	0	0.0	0.005813868456888882	0.005813868456888882
3155	0.046257768960224224	0.025237714995569014	0.02355258243606723	0.9324967895279406	-1	0	0	0.2	2	0.9230769230769231	12	0.38461538461538464	0.5384615384615384	7	7	7	0	0	0.23076923076923078	3	13	15	0.0	0.14285714285714285	0.6802424562963132	0.8428856151458715	0.4953520416501598	0.892751296107132	0.5242434611069423	0.672912123641946	0.7004709792634849	0.8185865123150047	0	0	0.0	0.02355258243606723	0.02355258243606723
2694	0.04454398605371953	0.021178517952793213	0.021178478560287567	0.9293964463958552	-1	0	0	0.2	2	0.9230769230769231	12	0.38461538461538464	0.5384615384615384	8	7	6	0	0	0.23076923076923078	3	13	15	0.0	0.14285714285714285	0.6802424562963132	0.84318488074197	0.4168412833076144	0.8812874556208723	0.579760950063925	0.7357338962993963	0.713981365628722	0.827817322199515	0	0	0.0	0.021178478560287567	0.021178478560287567
4449	0.059500724788718956	0.03194937745556508	0.02386979483723972	0.7464513878719339	-1	0	0	0.1	1	1.0	13	0.5357142857142857	0.6923076923076923	10	9	4	0	0	0.14285714285714285	2	14	15	0.0	0	0.6223392905092195	0.8572111911853819	0.6157171485930881	0.877932232033257	0.6421354805233171	0.8176903457568558	0.8132569982499694	0.8526279050189218	0	0	0.0	0.02386979483723972	0.02386979483723972
2851	0.058334710785509815	0.02646040153618591	0.022551500973920936	0.7821235105943629	-1	0.25	1	0.3	3	0.7692307692307693	10	0.38461538461538464	0.6153846153846154	10	8	4	0	0	0.23076923076923078	13	3	15	0.0	1.0	0.6223392905092195	0.8597649832690003	0.6157171485930881	0.877932232033257	0.6421354805233171	0.8176903457568558	0.8132569982499694	0.8535062161820328	0	0	0.0	0.022551500973920936	0.022551500973920936
1669	0.039535795042056315	0.021000140798371023	0.020909839773879144	0.9323488963915494	-1	0	0	0.3	3	0.7692307692307693	10	0.3125	0.46153846153846156	7	6	7	0	0	0.3333333333333333	4	12	15	0.0	0.14285714285714285	0.6802424562963132	0.8690058894489581	0.4953520416501598	0.8781386370706881	0.5242434611069423	0.8398772481850335	0.7004709792634849	0.8631233754968535	0	0	0.0	0.020909839773879144	0.020909839773879144
4699	0.05896596822396584	0.03150950276047184	0.02420677231374268	0.7482670152981424	-1	0	0	0.1	1	1.0	13	0.5357142857142857	0.6923076923076923	10	9	4	0	0	0.14285714285714285	2	14	15	0.0	0	0.6223392905092195	0.8597649832690003	0.6157171485930881	0.877932232033257	0.6421354805233171	0.8176903457568558	0.8132569982499694	0.8535062161820328	0	0	0.0	0.02420677231374268	0.02420677231374268
1998	0.03927984244020581	0.020274820074801487	0.016893274030869418	0.932300677151016	-1	0	0	0.3	3	0.7692307692307693	10	0.3125	0.46153846153846156	7	6	7	0	0	0.3333333333333333	4	12	15	0.0	0.14285714285714285	0.6802424562963132	0.8245895132725837	0.4953520416501598	0.8781386370706881	0.6352784390209077	0.8280625608061445	0.7271197589884697	0.8453010376042963	0	0	0.0	0.016893274030869418	0.016893274030869418
781	0.054443437225608286	0.017927627859880946	0.01784622340728935	0.669289710899424	-1	0	0	0.3	3	0.7692307692307693	10	0.4166666666666667	0.6153846153846154	8	8	6	0	0	0.25	3	12	15	0.0	0.15384615384615385	0.6223392905092195	0.8615135765071359	0.4857528029229701	0.8742668059146201	0.605113764829833	0.8407703133381789	0.7727721428009657	0.8594066967290632	0	0	0.0	0.01784622340728935	0.01784622340728935
1245	0.03985026675287551	0.018603972977888662	0.01696194126710883	0.9337246979037633	-1	0	0	0.3	3	0.7692307692307693	10	0.3125	0.46153846153846156	7	6	7	0	0	0.3333333333333333	4	12	15	0.0	0.14285714285714285	0.6802424562963132	0.8690058894489581	0.4953520416501598	0.8781386370706881	0.5242434611069423	0.8398772481850335	0.7004709792634849	0.8631233754968535	0	0	0.0	0.01696194126710883	0.01696194126710883
767	0.042191255735806676	0.003708152974509982	-0.0033363148019963946	0.9480160979243235	-1	0	0	0.2	2	0.9230769230769231	12	0.3125	0.9230769230769231	14	12	0	0	0	0.3333333333333333	12	4	15	0.0	0	0.36501696538474626	0.920055326585081	0.618648688246299	0.8857725376069085	0.8434083041231133	0.9557898496933939	0.9096682052697624	0.925645722212307	0	0	0.0	-0.00033363148019963947	-0.00033363148019963947
798	0.07214893202842977	0.008101129382516547	0.005737319231935369	0.6535979489423664	-1	0	0	0.2	2	0.9230769230769231	12	1.0	0.8461538461538461	13	11	1	2	0	0.06666666666666667	1	15	15	0.5	0.14285714285714285	0.8136727811482238	0.9223710036596192	0.33833052496506905	0.8357765116362488	0.44232232776565095	0.7962065863647612	0.9329062880950995	0.8607616552779611	0.5384615384615384	0.38461538461538464	0.0	0.005737319231935369	0.005737319231935369
448	0.044391972187944495	0.00866182672280209	0.00799480050071292	0.9822349426481269	-1	0.25	1	0.5	5	0.46153846153846156	6	0.35714285714285715	0.46153846153846156	11	6	3	1	0	0.8571428571428571	7	6	15	0.2	0.36363636363636365	0.6012519664779781	0.918492168862972	0.25200442125315303	0.9205872449818375	0.6882112213931568	0.8907755253245642	0.8829151556285477	0.9108202401089485	1.0	0.2727272727272727	0.0	0.00799480050071292	0.00799480050071292
1353	0.04438456811345365	0.01712239967810873	0.01594819309765172	0.9327310921565228	-1	0	0	0.2	2	0.9230769230769231	12	0.38461538461538464	0.5384615384615384	8	7	6	0	0	0.23076923076923078	3	13	15	0.0	0.14285714285714285	0.6355403577632739	0.8302232373642574	0.4168412833076144	0.8589036613110762	0.579760950063925	0.8249681311047363	0.713981365628722	0.8386115730026154	0	0	0.0	0.01594819309765172	0.01594819309765172
1492	0.03975622113199384	0.02256403425215814	0.0222595801130258	0.9322865044704761	-1	0	0	0.3	3	0.7692307692307693	10	0.3125	0.46153846153846156	7	6	7	0	0	0.3333333333333333	4	12	15	0.0	0.14285714285714285	0.6802424562963132	0.8690058894489581	0.4953520416501598	0.8781386370706881	0.5242434611069423	0.8398772481850335	0.7004709792634849	0.8631233754968535	0	0	0.0	0.0222595801130258	0.0222595801130258
274	0.03331507005529965	0.011969314568646949	0.005774624259144687	0.782168167868079	-1	0	0	0.2222222222222222	2	0.8181818181818182	9	0.5416666666666666	0.7272727272727273	8	8	4	5	0	0.16666666666666666	2	12	13	0.4166666666666667	0	0.6598390161097945	0.902413709847225	0.5429717545944492	0.9008004893118929	0.44232232776565095	0.8004871180122379	0.918030320460532	0.874345859793341	0.125	0.375	0.0	0.005774624259144687	0.005774624259144687
3663	0.04935732854279547	0.023717333078536178	0.02369302698034915	0.9318207936544498	-1	0	0	0.2	2	0.9230769230769231	12	0.38461538461538464	0.5384615384615384	7	7	7	0	0	0.23076923076923078	3	13	15	0.0	0.14285714285714285	0.6802424562963132	0.799737582938804	0.4953520416501598	0.892751296107132	0.5242434611069423	0.672912123641946	0.7004709792634849	0.8035133802096595	0	0	0.0	0.02369302698034915	0.02369302698034915
1089	0.03947187549317678	0.0158242468704469	0.015191134113289788	0.9342696549142673	-1	0	0	0.3	3	0.7692307692307693	10	0.3125	0.46153846153846156	7	6	7	0	0	0.3333333333333333	4	12	15	0.0	0.14285714285714285	0.6802424562963132	0.8233416340954769	0.6374966372603883	0.8829650935481496	0.5242434611069423	0.672912123641946	0.7004709792634849	0.8064518071735257	0	0	0.0	0.015191134113289788	0.015191134113289788
4143	0.06050838460823015	0.030383283467176486	0.025024539741184907	0.7507952056641128	-1	0	0	0.2	2	0.8461538461538461	11	0.5357142857142857	0.7692307692307693	12	10	2	0	0	0.14285714285714285	14	2	15	0.0	0	0.6455276611719997	0.8899183739554094	0.5939376599257878	0.9095497336615807	0.6515914465027414	0.8517148114025466	0.8260291771680892	0.8858186054379457	0	0	0.0	0.025024539741184907	0.025024539741184907
2803	0.019264606385817635	0.006179428090393007	0.0061784312391736495	0.9427760784873961	-1	0	0	0.5	5	0.46153846153846156	6	0.375	0.23076923076923078	7	3	7	0	0	0.4	4	10	15	0.0	0.14285714285714285	0.6802424562963132	0.826605303422039	0.33833052496506905	0.8588111542015959	0.5242434611069423	0.7258147053062135	0.7753602096930006	0.8095207892184181	0	0	0.0	0.0061784312391736495	0.0061784312391736495
3046	0.04439508112611851	0.022132944150926134	0.022093729540039506	0.9306860820048477	-1	0	0	0.2	2	0.9230769230769231	12	0.38461538461538464	0.5384615384615384	8	7	6	0	0	0.23076923076923078	3	13	15	0.0	0.14285714285714285	0.6802424562963132	0.84318488074197	0.4168412833076144	0.8812874556208723	0.579760950063925	0.7357338962993963	0.713981365628722	0.827817322199515	0	0	0.0	0.022093729540039506	0.022093729540039506
2926	0.048646728935048955	0.0187213524200548	0.018499384185222345	0.932835168741617	-1	0	0	0.2	2	0.9230769230769231	12	0.38461538461538464	0.5384615384615384	7	7	7	0	0	0.23076923076923078	3	13	15	0.0	0.14285714285714285	0.6802424562963132	0.8245895132725837	0.4953520416501598	0.8768840205085504	0.5242434611069423	0.8398772481850335	0.7004709792634849	0.8484857045183853	0	0	0.0	0.018499384185222345	0.018499384185222345
238	0.0054462218175977874	0.0014811096251809454	0.00033212361567995854	0.9677446176074613	-1	0	0	0.4	2	0.8	4	0.5833333333333334	0.6	5	3	1	2	0	0.3333333333333333	6	2	7	0.5	0.3333333333333333	0.8831425689698331	0.981411837599303	0.7267929308661898	0.7633552259867922	0.34104336115033235	0.9009316403047852	0.9283755193518501	0.9204455832478482	0.6	0.2	0.0	0.00033212361567995854	0.00033212361567995854
836	0.03181365725215479	0.002493884977321747	0.0018286600650617598	0.9515359811576354	-1	0	0	0.5	5	0.5384615384615384	7	0.3125	0.46153846153846156	10	6	4	2	0	0.75	6	8	15	0.25	0.15384615384615385	0.632041928206019	0.9102538139155177	0.2760872875742352	0.8585667840158693	0.43895579447175664	0.9239486290940081	0.9157866457612878	0.9007698067487736	0.55	0.4	0.0	0.0018286600650617598	0.0018286600650617598
4734	0.06240228077264202	0.02831032936418774	0.012959841529757883	0.821060974894626	-1	0	0	0.3	3	0.7692307692307693	10	0.5357142857142857	0.6153846153846154	10	8	4	0	0	0.14285714285714285	14	2	15	0.0	0.14285714285714285	0.6223392905092195	0.8548708823920413	0.6157171485930881	0.8887345087612528	0.5969572610889162	0.8263332744105789	0.773048016904883	0.8585973652740011	0	0	0.0	0.012959841529757883	0.012959841529757883
4082	0.048811463840184324	0.009886154920296535	0.009873210696362622	0.8159866504189532	-1	0	0	0.1	1	1.0	13	0.5357142857142857	0.6923076923076923	10	9	4	0	0	0.14285714285714285	2	14	15	0.0	0	0.5922247813666683	0.8476810508589847	0.6157171485930881	0.877932232033257	0.6421354805233171	0.8176903457568558	0.8086465146084663	0.8494251209685364	0	0	0.0	0.009873210696362622	0.009873210696362622
95	0.04864997789918058	0.001875609225838585	0.0011286006030815875	0.8941942957151983	-1	0	0	0.2	2	0.8461538461538461	11	0.2727272727272727	0.7692307692307693	11	10	3	0	0	0.45454545454545453	11	5	15	0.0	0.18181818181818182	0.6336642049792517	0.8155198906778037	0.7916413442782648	0.8986620263525258	0.6618355463915591	0.86062212594601	0.8796000921424755	0.8617298269324838	0	0	0.0	0.0011286006030815875	0.0011286006030815875
2549	0.01229058236859268	0.0013119160510819076	0.0009716660440582156	0.9541558786835257	-1	0	0	0.5	5	0.46153846153846156	6	0.4166666666666667	0.3076923076923077	7	4	7	0	0	1.0	6	6	15	0.0	0.46153846153846156	0.37229850923076996	0.8682912947529694	0.2945530939612441	0.8263331254116856	0.6352784390209077	0.8445808016654504	0.8152832847747031	0.8472037659137134	0	0	0.0	0.0009716660440582156	0.0009716660440582156
2905	0.049493915612570265	0.02323577423682195	0.021651473158161315	0.9339307784364365	-1	0	0	0.2	2	0.9230769230769231	12	0.38461538461538464	0.5384615384615384	7	7	7	0	0	0.23076923076923078	3	13	15	0.0	0.14285714285714285	0.6802424562963132	0.799737582938804	0.4953520416501598	0.892751296107132	0.5242434611069423	0.672912123641946	0.7004709792634849	0.8035133802096595	0	0	0.0	0.021651473158161315	0.021651473158161315
3375	0.04194278076565733	0.008822959422698461	-0.0015531008828132812	0.9945253757948734	-1	0.25	1	0.4	4	0.6923076923076923	9	0.3125	0.46153846153846156	8	6	6	0	0	0.3333333333333333	12	4	15	0.0	0.6666666666666666	0.6802424562963132	0.8416421243864063	0.36871020364355456	0.8676448425604673	0.579760950063925	0.7357338962993963	0.7579852844593216	0.8212590388958105	0	0	0.0	-0.00015531008828132813	-0.00015531008828132813
1722	0.040322669925060464	0.018860800818998897	0.01822844985033222	0.9343347199951633	-1	0	0	0.3	3	0.7692307692307693	10	0.3125	0.46153846153846156	7	6	7	0	0	0.3333333333333333	4	12	15	0.0	0.14285714285714285	0.6802424562963132	0.8233416340954769	0.6374966372603883	0.8829650935481496	0.5242434611069423	0.672912123641946	0.7004709792634849	0.8064518071735257	0	0	0.0	0.01822844985033222	0.01822844985033222
1763	0.0426691538027554	0.019589584716411562	0.01903771124427581	0.9308097768478224	-1	0	0	0.2	2	0.9230769230769231	12	0.38461538461538464	0.5384615384615384	8	7	6	0	0	0.23076923076923078	3	13	15	0.0	0.14285714285714285	0.6802424562963132	0.8416421243864063	0.4168412833076144	0.8812874556208723	0.579760950063925	0.7357338962993963	0.713981365628722	0.8272644687933721	0	0	0.0	0.01903771124427581	0.01903771124427581
4444	0.056842918789809606	0.021186097207346304	0.01989496338649511	0.7874147512492351	-1	0	0	0.2	2	0.8461538461538461	11	0.5357142857142857	0.7692307692307693	12	10	2	0	0	0.14285714285714285	14	2	15	0.0	0	0.6628850587341565	0.8411740383774835	0.6157171485930881	0.9401774857913914	0.6421354805233171	0.8596386389549194	0.82165308144101	0.8887453803916678	0	0	0.0	0.01989496338649511	0.01989496338649511
3736	0.0606267765835404	0.023674351251015625	0.008653319202913502	0.7237480515413726	-1	0	0	0.1	1	1.0	13	0.5357142857142857	0.6923076923076923	10	9	4	0	0	0.14285714285714285	2	14	15	0.0	0	0.6223392905092195	0.8597649832690003	0.6157171485930881	0.877932232033257	0.6421354805233171	0.8176903457568558	0.8132569982499694	0.8535062161820328	0	0	0.0	0.008653319202913502	0.008653319202913502
534	0.04831414752109775	0.024351781299517733	0.0050887627189637324	0.5892063978343143	-1	0	0	0.4	4	0.5384615384615384	7	0.4166666666666667	0.46153846153846156	9	6	5	1	0	0.25	3	12	15	0.09090909090909091	0	0.6759133831012232	0.8926458054915135	0.33833052496506905	0.8793124900211678	0.5242434611069423	0.8323870904839848	0.8490089654938996	0.8701415378823706	1.0	0.2222222222222222	0.0	0.0050887627189637324	0.0050887627189637324
1922	0.046003102581493795	0.024128128566810753	0.023922865563311385	0.9384855058889932	-1	0	0	0.3	3	0.7692307692307693	10	0.3125	0.5384615384615384	8	7	6	0	0	0.3333333333333333	4	12	15	0.0	0.14285714285714285	0.6802424562963132	0.8520126133538605	0.4168412833076144	0.8812874556208723	0.5242434611069423	0.7533103502893703	0.713981365628722	0.8353230871911373	0	0	0.0	0.023922865563311385	0.023922865563311385
507	0.051342467626583004	0.0009785197775606688	-0.00074615076916238	0.6349261856063395	-1	0	0	0.3	3	0.6923076923076923	9	0.38461538461538464	0.6923076923076923	11	9	3	2	0	0.23076923076923078	3	13	15	0.25	0	0.738020164824637	0.9658716925815979	0.14225404844967052	0.9637025148451774	0.2692475791078997	0.9019419322151083	0.9597261061923082	0.9501203762975019	0.5454545454545454	0.09090909090909091	0.0	-7.461507691623799e-05	-7.461507691623799e-05
3215	0.04891900600327444	0.021109773328963022	0.018310176916749205	0.9332761596957111	-1	0	0	0.2	2	0.9230769230769231	12	0.38461538461538464	0.5384615384615384	7	7	7	0	0	0.23076923076923078	3	13	15	0.0	0.14285714285714285	0.6802424562963132	0.799737582938804	0.4953520416501598	0.892751296107132	0.5242434611069423	0.672912123641946	0.7004709792634849	0.8035133802096595	0	0	0.0	0.018310176916749205	0.018310176916749205
1212	0.04000555660156005	0.02060869452279649	0.0201147053159956	0.9331741406803618	-1	0	0	0.3	3	0.7692307692307693	10	0.3125	0.46153846153846156	7	6	7	0	0	0.3333333333333333	4	12	15	0.0	0.14285714285714285	0.6802424562963132	0.8390795924316669	0.4966338199293883	0.8925054224301698	0.5242434611069423	0.672912123641946	0.6994735915827014	0.8170455926208753	0	0	0.0	0.0201147053159956	0.0201147053159956
130	2.5158674828943595e-06	2.1534299369741726e-07	2.1532600248494993e-07	0.9999407338842788	-1	0	0	0.6666666666666666	2	0.5	1	0.6666666666666666	0	2	0	1	0	0	0.6666666666666666	2	3	4	0.0	0	0	0	0	0	0	0	0	0	0	0	0	2.1532600248494993e-07	2.1532600248494993e-07
216	0.025073183167729506	0.0029921761772079072	-0.0007417979925569562	0.9067268353273371	-1	0	0	0.2222222222222222	2	0.9090909090909091	10	0.325	0.9090909090909091	12	10	0	2	0	0.4	4	10	13	1.0	0	0.7518409794858367	0.95953602747512	0.29454050427778783	0.8973229973216006	0.6736448616236502	0.858497763510687	0.9329445136552087	0.9152049898632277	0.5833333333333334	0.16666666666666666	0.0	-7.417979925569563e-05	-7.417979925569563e-05
785	0.03636686742976361	0.005311860123421241	0.0023808430524353687	0.7823406578540625	-1	0	0	0.3	3	0.7692307692307693	10	0.4166666666666667	0.6153846153846154	8	8	6	0	0	0.25	3	12	15	0.0	0.15384615384615385	0.49109720041900146	0.9094994563549124	0.4879135811127287	0.9338098593136511	0.5688118962940465	0.844648835104508	0.7709978869915701	0.9016627413164301	0	0	0.0	0.0023808430524353687	0.0023808430524353687
2623	0.04733621441994549	0.01701672255067719	-0.014732067136318142	0.9448611367626603	-1	0	0	0.3	3	0.7692307692307693	10	0.3125	0.6153846153846154	9	8	5	0	0	0.3333333333333333	4	12	15	0.0	0.14285714285714285	0.6802424562963132	0.8779943070124262	0.33833052496506905	0.8710721841173692	0.5242434611069423	0.7965592684725024	0.7271197589884697	0.8519095508382203	0	0	0.0	-0.0014732067136318141	-0.0014732067136318141
4165	0.04863059189751352	0.023455113652864096	0.023028247932187124	0.9333598983943698	-1	0	0	0.2	2	0.9230769230769231	12	0.38461538461538464	0.5384615384615384	7	7	7	0	0	0.23076923076923078	3	13	15	0.0	0.14285714285714285	0.6802424562963132	0.8390795924316669	0.4953520416501598	0.892751296107132	0.5242434611069423	0.672912123641946	0.7004709792634849	0.8171733841582141	0	0	0.0	0.023028247932187124	0.023028247932187124
3641	0.05959736265790437	0.0020685793198031307	0.0013946939712307174	0.9518839010976521	-1	0.25	1	0.3	3	0.7692307692307693	10	0.38461538461538464	0.6153846153846154	9	8	5	0	0	0.23076923076923078	13	3	15	0.0	1.0	0.6455276611719997	0.8642242152288544	0.3688606485996825	0.857197375589024	0.5242434611069423	0.8440652905885974	0.7680143215443704	0.8553600406069919	0	0	0.0	0.0013946939712307174	0.0013946939712307174
2396	0.04725278461809627	0.020556350607320938	0.018996124500612305	0.9335156286276106	-1	0	0	0.2	2	0.9230769230769231	12	0.38461538461538464	0.5384615384615384	7	7	7	0	0	0.23076923076923078	3	13	15	0.0	0.14285714285714285	0.6802424562963132	0.798926105821607	0.4953520416501598	0.892751296107132	0.5242434611069423	0.672912123641946	0.7004709792634849	0.8032470022648392	0	0	0.0	0.018996124500612305	0.018996124500612305
3545	0.04734416041852674	0.022767019403455532	0.021947253179316527	0.9323441706983099	-1	0	0	0.2	2	0.9230769230769231	12	0.38461538461538464	0.5384615384615384	7	7	7	0	0	0.23076923076923078	3	13	15	0.0	0.14285714285714285	0.6802424562963132	0.8245895132725837	0.4953520416501598	0.8768840205085504	0.5242434611069423	0.8398772481850335	0.7004709792634849	0.8484857045183853	0	0	0.0	0.021947253179316527	0.021947253179316527
2843	0.048247473414237754	0.021041404482561577	0.01974776554410241	0.9325052752639637	-1	0	0	0.2	2	0.9230769230769231	12	0.38461538461538464	0.5384615384615384	7	7	7	0	0	0.23076923076923078	3	13	15	0.0	0.14285714285714285	0.6802424562963132	0.8390795924316669	0.4953520416501598	0.892751296107132	0.5242434611069423	0.672912123641946	0.7004709792634849	0.8171733841582141	0	0	0.0	0.01974776554410241	0.01974776554410241
721	0.04457783054161458	0.011429686499786408	0.0075120551323820065	0.8140480445008593	-1	0	0	0.4	4	0.6153846153846154	8	0.5769230769230769	0.5384615384615384	8	7	6	2	0	0.15384615384615385	13	2	15	0.13333333333333333	0.14285714285714285	0.6028043471832845	0.8657565178242475	0.38221455813407396	0.8567799284156409	0.579760950063925	0.9241050193031382	0.7903486290524798	0.88602245048105	0.5625	0.25	0.0	0.0075120551323820065	0.0075120551323820065
4571	0.061023485984660605	0.03300093396928857	0.026515527449918547	0.7508875806012538	-1	0	0	0.1	1	1.0	13	0.5357142857142857	0.6923076923076923	10	9	4	0	0	0.14285714285714285	2	14	15	0.0	0	0.6223392905092195	0.8572111911853819	0.6157171485930881	0.877932232033257	0.6421354805233171	0.8176903457568558	0.8132569982499694	0.8526279050189218	0	0	0.0	0.026515527449918547	0.026515527449918547
2325	0.04896334262971737	0.018359683512190167	0.016909865407846142	0.9333095205741806	-1	0	0	0.2	2	0.9230769230769231	12	0.38461538461538464	0.5384615384615384	8	7	6	0	0	0.23076923076923078	3	13	15	0.0	0.14285714285714285	0.6802424562963132	0.8520126133538605	0.4168412833076144	0.8812874556208723	0.579760950063925	0.7357338962993963	0.713981365628722	0.8310408104828526	0	0	0.0	0.016909865407846142	0.016909865407846142
3364	0.023741967590786818	0.004938214691847064	-0.003440256761933966	0.9479473834671182	-1	0	0	0.4	4	0.6153846153846154	8	0.5	0.38461538461538464	8	5	6	0	0	0.8333333333333334	6	5	15	0.0	0.2	0.6802424562963132	0.8416421243864063	0.43872999880952684	0.8550876853884318	0.579760950063925	0.7357338962993963	0.6761723085253524	0.8160524803677636	0	0	0.0	-0.0003440256761933966	-0.0003440256761933966
1357	0.03802538804413355	0.017780997861284117	0.01723695609039566	0.9335395802854966	-1	0	0	0.3	3	0.7692307692307693	10	0.3125	0.46153846153846156	7	6	7	0	0	0.3333333333333333	4	12	15	0.0	0.14285714285714285	0.6802424562963132	0.8690058894489581	0.4953520416501598	0.8781386370706881	0.5242434611069423	0.8398772481850335	0.7004709792634849	0.8631233754968535	0	0	0.0	0.01723695609039566	0.01723695609039566
2284	0.05044659730657469	0.02016056018842781	0.018682463784319144	0.933004654217529	-1	0	0	0.2	2	0.9230769230769231	12	0.38461538461538464	0.5384615384615384	7	7	7	0	0	0.23076923076923078	3	13	15	0.0	0.14285714285714285	0.6802424562963132	0.799737582938804	0.4953520416501598	0.8800237436116025	0.5242434611069423	0.672912123641946	0.7004709792634849	0.7967706924850397	0	0	0.0	0.018682463784319144	0.018682463784319144
2634	0.05018150197035206	0.020004230987046512	0.019215611547474136	0.9335682794221558	-1	0	0	0.2	2	0.9230769230769231	12	0.38461538461538464	0.5384615384615384	7	7	7	0	0	0.23076923076923078	3	13	15	0.0	0.14285714285714285	0.6802424562963132	0.8245895132725837	0.4953520416501598	0.8768840205085504	0.5242434611069423	0.8398772481850335	0.7004709792634849	0.8484857045183853	0	0	0.0	0.019215611547474136	0.019215611547474136
3468	0.044182480900660064	0.02160791338135794	0.021386471412058478	0.9307217370723087	-1	0	0	0.2	2	0.9230769230769231	12	0.38461538461538464	0.5384615384615384	8	7	6	0	0	0.23076923076923078	3	13	15	0.0	0.14285714285714285	0.6802424562963132	0.8416421243864063	0.4168412833076144	0.8812874556208723	0.579760950063925	0.7357338962993963	0.713981365628722	0.8272644687933721	0	0	0.0	0.021386471412058478	0.021386471412058478
4000	0.05868793342137996	0.026264274960291815	0.022962537338198512	0.8070739053881856	-1	0.25	1	0.3	3	0.7692307692307693	10	0.38461538461538464	0.6153846153846154	10	8	4	0	0	0.23076923076923078	13	3	15	0.0	1.0	0.6223392905092195	0.8610991210495329	0.6157171485930881	0.8830725904567915	0.6421354805233171	0.8177432509300422	0.8132569982499694	0.8560026263148578	0	0	0.0	0.022962537338198512	0.022962537338198512
2861	0.047002692406458366	0.02492743985309302	0.02338172319856595	0.9321631763882319	-1	0	0	0.2	2	0.9230769230769231	12	0.38461538461538464	0.5384615384615384	7	7	7	0	0	0.23076923076923078	3	13	15	0.0	0.14285714285714285	0.6802424562963132	0.799737582938804	0.4953520416501598	0.892751296107132	0.5242434611069423	0.672912123641946	0.7004709792634849	0.8035133802096595	0	0	0.0	0.02338172319856595	0.02338172319856595
3430	0.04952873044765814	0.0177569571069979	0.017698605779400692	0.933361531281795	-1	0	0	0.2	2	0.9230769230769231	12	0.38461538461538464	0.5384615384615384	7	7	7	0	0	0.23076923076923078	3	13	15	0.0	0.14285714285714285	0.6802424562963132	0.8245895132725837	0.4953520416501598	0.8768840205085504	0.5242434611069423	0.8398772481850335	0.7004709792634849	0.8484857045183853	0	0	0.0	0.017698605779400692	0.017698605779400692
3999	0.04847082445927107	0.022512685710805867	0.022511662242246645	0.9333237748738223	-1	0	0	0.2	2	0.9230769230769231	12	0.38461538461538464	0.5384615384615384	7	7	7	0	0	0.23076923076923078	3	13	15	0.0	0.14285714285714285	0.6802424562963132	0.799737582938804	0.4953520416501598	0.892751296107132	0.5242434611069423	0.672912123641946	0.7004709792634849	0.8035133802096595	0	0	0.0	0.022511662242246645	0.022511662242246645
4379	0.06159567024249803	0.006770660708876245	0.0001728905321283373	0.7645940750953661	-1	0	0	0.2	2	0.9230769230769231	12	0.5357142857142857	0.8461538461538461	12	11	2	0	0	0.14285714285714285	2	14	15	0.0	0	0.6628850587341565	0.8685561264640058	0.45366507399628625	0.8851798171992692	0.5332832683910167	0.8974382754496733	0.82165308144101	0.8842443338960894	0	0	0.0	0.0001728905321283373	0.0001728905321283373
961	0.051123090671345774	0.006561374341794208	0.004643941046701923	0.8060671814300224	-1	0	0	0.2	2	0.9166666666666666	11	0.3888888888888889	0.75	10	9	3	4	0	0.25	12	3	14	0.4444444444444444	0.15384615384615385	0.43931429025423824	0.9659109115404441	0.6019620225312978	0.9082794592378766	0.3334903736166219	0.9448962284732867	0.8142050703029939	0.944078073516386	0.1	0.3	0.0	0.004643941046701923	0.004643941046701923
4862	0.05491312499254463	0.030437138851579237	0.029120418277270015	0.7126042323192265	-1	0	0	0.1	1	1.0	13	0.5357142857142857	0.6923076923076923	10	9	4	0	0	0.14285714285714285	2	14	15	0.0	0	0.6223392905092195	0.8597649832690003	0.6157171485930881	0.8823672452230353	0.6421354805233171	0.8176903457568558	0.8132569982499694	0.8552500061067526	0	0	0.0	0.029120418277270015	0.029120418277270015
842	0.06116963199813202	0.005331472647269471	-0.0024152375659019704	0.7887636395996005	-1	0	0	0.2	2	0.9230769230769231	12	1.0	0.8461538461538461	12	11	2	1	0	0.06666666666666667	15	1	15	0.14285714285714285	0.14285714285714285	0.5866573743291241	0.8761409587755089	0.3938141589187927	0.9281585150930207	0.44232232776565095	0.7130043494964415	0.8309907298622172	0.8591661192002493	1.0	0.25	0.0	-0.00024152375659019704	-0.00024152375659019704
2657	0.050045369873201455	0.020751452414671353	0.020579893126955736	0.9334497742831713	-1	0	0	0.2	2	0.9230769230769231	12	0.38461538461538464	0.5384615384615384	7	7	7	0	0	0.23076923076923078	3	13	15	0.0	0.14285714285714285	0.6802424562963132	0.799737582938804	0.4953520416501598	0.892751296107132	0.5242434611069423	0.672912123641946	0.7004709792634849	0.8035133802096595	0	0	0.0	0.020579893126955736	0.020579893126955736
2180	0.06422720396526552	0.014051761412549813	0.009447930492085024	0.714671738167848	-1	0	0	0.2	2	0.9230769230769231	12	0.38461538461538464	0.7692307692307693	11	10	3	0	0	0.23076923076923078	3	13	15	0.0	0.14285714285714285	0.6802424562963132	0.8856712674524905	0.6374966372603883	0.8876903181429882	0.5242434611069423	0.9174643703948765	0.7903486290524798	0.8979212832703398	0	0	0.0	0.009447930492085024	0.009447930492085024
1095	0.0401444386890595	0.018601429358147924	0.018503284782680093	0.9341820908229428	-1	0	0	0.3	3	0.7692307692307693	10	0.3125	0.46153846153846156	7	6	7	0	0	0.3333333333333333	4	12	15	0.0	0.14285714285714285	0.6802424562963132	0.8979704753621185	0.4953520416501598	0.8781386370706881	0.5242434611069423	0.8398772481850335	0.7004709792634849	0.8738793661484259	0	0	0.0	0.018503284782680093	0.018503284782680093
1269	0.05523976321574199	0.008528505809148983	-0.007589309961228478	0.9884064139956007	-1	0.25	1	0.3	3	0.7692307692307693	10	0.3125	0.5384615384615384	9	7	5	0	0	0.3333333333333333	12	4	15	0.0	0.6666666666666666	0.6802424562963132	0.8779943070124262	0.39908988232204007	0.8539170427396834	0.6352784390209077	0.8466672302161378	0.8112136310154202	0.8600826182219808	0	0	0.0	-0.0007589309961228477	-0.0007589309961228477
851	0.021686330946288804	0.0011962760799585999	-0.0007416662923987175	0.9375447374275236	-1	0.25	1	0.4	4	0.7692307692307693	10	0.3409090909090909	0.6153846153846154	10	8	4	0	0	0.36363636363636365	11	4	15	0.0	0.5	0.596299901501256	0.9195392818152196	0.5216077038052008	0.8919578352868118	0.886460110508817	0.9149129168838371	0.9047920535941956	0.9094868069407132	0	0	0.0	-7.416662923987175e-05	-7.416662923987175e-05
3591	0.04812478691267783	0.02454594028673799	0.021991196170226043	0.9331558505454203	-1	0	0	0.2	2	0.9230769230769231	12	0.38461538461538464	0.5384615384615384	7	7	7	0	0	0.23076923076923078	3	13	15	0.0	0.14285714285714285	0.6802424562963132	0.798193710797809	0.4953520416501598	0.892751296107132	0.5242434611069423	0.672912123641946	0.7004709792634849	0.8030070408514767	0	0	0.0	0.021991196170226043	0.021991196170226043
1999	0.04795262088497045	0.017326507057516198	0.017088657858229796	0.933420252555948	-1	0	0	0.2	2	0.9230769230769231	12	0.38461538461538464	0.5384615384615384	7	7	7	0	0	0.23076923076923078	3	13	15	0.0	0.14285714285714285	0.6802424562963132	0.798926105821607	0.6374966372603883	0.9113047581826377	0.5242434611069423	0.672912123641946	0.7004709792634849	0.8141015158816225	0	0	0.0	0.017088657858229796	0.017088657858229796
3821	0.042596116619276335	0.02403162638543562	0.023923588736035225	0.9291026428870474	-1	0	0	0.2	2	0.9230769230769231	12	0.38461538461538464	0.5384615384615384	8	7	6	0	0	0.23076923076923078	3	13	15	0.0	0.14285714285714285	0.6802424562963132	0.8416421243864063	0.4168412833076144	0.8812874556208723	0.579760950063925	0.7357338962993963	0.713981365628722	0.8272644687933721	0	0	0.0	0.023923588736035225	0.023923588736035225
1047	0.03986873900291255	0.021545218632870164	0.017673595759303808	0.9322537507657982	-1	0	0	0.3	3	0.7692307692307693	10	0.3125	0.46153846153846156	7	6	7	0	0	0.3333333333333333	4	12	15	0.0	0.14285714285714285	0.6802424562963132	0.8690058894489581	0.4953520416501598	0.8691972212226264	0.5242434611069423	0.8398772481850335	0.7004709792634849	0.8599005214023678	0	0	0.0	0.017673595759303808	0.017673595759303808
2653	0.047491919799031584	0.023918597438640134	0.023140650058212277	0.9321181338818295	-1	0	0	0.2	2	0.9230769230769231	12	0.38461538461538464	0.5384615384615384	7	7	7	0	0	0.23076923076923078	3	13	15	0.0	0.14285714285714285	0.6802424562963132	0.8245895132725837	0.4953520416501598	0.8768840205085504	0.5242434611069423	0.8398772481850335	0.7004709792634849	0.8484857045183853	0	0	0.0	0.023140650058212277	0.023140650058212277
4349	0.06036899026065409	0.028859405126126066	0.020797830218547492	0.7531509946510486	-1	0	0	0.2	2	0.8461538461538461	11	0.5357142857142857	0.7692307692307693	12	10	2	0	0	0.14285714285714285	14	2	15	0.0	0	0.6455276611719997	0.9006042558345632	0.5939376599257878	0.9095497336615807	0.6515914465027414	0.8517148114025466	0.8430383631022981	0.8896076983366702	0	0	0.0	0.020797830218547492	0.020797830218547492
2295	0.04221215732421213	0.021658097981244705	0.021549457446724134	0.9287060311002902	-1	0	0	0.2	2	0.9230769230769231	12	0.38461538461538464	0.5384615384615384	8	7	6	0	0	0.23076923076923078	3	13	15	0.0	0.14285714285714285	0.6802424562963132	0.8416421243864063	0.4168412833076144	0.8812874556208723	0.579760950063925	0.7357338962993963	0.713981365628722	0.8272644687933721	0	0	0.0	0.021549457446724134	0.021549457446724134
2230	0.0450135347982084	0.018820157273301535	0.018754738058807775	0.9305047832501906	-1	0	0	0.2	2	0.9230769230769231	12	0.38461538461538464	0.5384615384615384	8	7	6	0	0	0.23076923076923078	3	13	15	0.0	0.14285714285714285	0.6802424562963132	0.84318488074197	0.4168412833076144	0.8812874556208723	0.579760950063925	0.7357338962993963	0.713981365628722	0.827817322199515	0	0	0.0	0.018754738058807775	0.018754738058807775
3004	0.04853944992480589	0.023175651693821596	0.021338746417691963	0.932971076012046	-1	0	0	0.2	2	0.9230769230769231	12	0.38461538461538464	0.5384615384615384	7	7	7	0	0	0.23076923076923078	3	13	15	0.0	0.14285714285714285	0.6802424562963132	0.799737582938804	0.4953520416501598	0.892751296107132	0.5242434611069423	0.672912123641946	0.7004709792634849	0.8035133802096595	0	0	0.0	0.021338746417691963	0.021338746417691963
2542	0.047885881857538726	0.026885625738724377	0.014062414328806708	0.9333948209614475	-1	0	0	0.2	2	0.9230769230769231	12	0.38461538461538464	0.5384615384615384	7	7	7	0	0	0.23076923076923078	3	13	15	0.0	0.14285714285714285	0.6802424562963132	0.7662968164223499	0.4953520416501598	0.892751296107132	0.5242434611069423	0.672912123641946	0.7004709792634849	0.7929314792127912	0	0	0.0	0.014062414328806708	0.014062414328806708
3365	0.04601091298346247	0.005169980499788553	-0.004272883174735494	0.9423000536165398	-1	0	0	0.2	2	0.9230769230769231	12	0.38461538461538464	0.5384615384615384	7	7	7	0	0	0.23076923076923078	3	13	15	0.0	0.14285714285714285	0.6685279688887158	0.8943729401446195	0.4953520416501598	0.892751296107132	0.5242434611069423	0.672912123641946	0.7090475039831488	0.8400926010875744	0	0	0.0	-0.0004272883174735494	-0.0004272883174735494
3226	0.04981927263166836	0.02565106143996736	0.023788093758436074	0.9317590442737163	-1	0	0	0.2	2	0.9230769230769231	12	0.38461538461538464	0.5384615384615384	7	7	7	0	0	0.23076923076923078	3	13	15	0.0	0.14285714285714285	0.6802424562963132	0.799737582938804	0.4953520416501598	0.892751296107132	0.5242434611069423	0.672912123641946	0.7004709792634849	0.8035133802096595	0	0	0.0	0.023788093758436074	0.023788093758436074
3107	0.050762972866718326	0.0300835167889233	0.008387700823740674	0.9380695875307818	-1	0	0	0.3	3	0.7692307692307693	10	0.3125	0.5384615384615384	8	7	6	0	0	0.3333333333333333	4	12	15	0.0	0.14285714285714285	0.6802424562963132	0.8178652235768782	0.3949525678057019	0.8944001309367378	0.5242434611069423	0.7145687035622627	0.713981365628722	0.8203481740700128	0	0	0.0	0.008387700823740674	0.008387700823740674
2499	0.04826102772340053	0.02583187026919687	0.024503499448619143	0.9315947356463281	-1	0	0	0.2	2	0.9230769230769231	12	0.38461538461538464	0.5384615384615384	7	7	7	0	0	0.23076923076923078	3	13	15	0.0	0.14285714285714285	0.6802424562963132	0.799737582938804	0.4953520416501598	0.892751296107132	0.5242434611069423	0.672912123641946	0.7004709792634849	0.8035133802096595	0	0	0.0	0.024503499448619143	0.024503499448619143
2399	0.04722115380329165	0.02395054934976833	0.023608320638172205	0.9367903981285233	-1	0	0	0.3	3	0.7692307692307693	10	0.3125	0.5384615384615384	8	7	6	0	0	0.3333333333333333	4	12	15	0.0	0.14285714285714285	0.6802424562963132	0.8520126133538605	0.4168412833076144	0.8812874556208723	0.579760950063925	0.7357338962993963	0.713981365628722	0.8310408104828526	0	0	0.0	0.023608320638172205	0.023608320638172205
4037	0.05397981968928661	0.021437365339060214	0.01720210229990783	0.7941694550000205	-1	0	0	0.2	2	0.8461538461538461	11	0.5357142857142857	0.6923076923076923	11	9	3	0	0	0.14285714285714285	14	2	15	0.0	0	0.6455276611719997	0.8503954134272368	0.6374966372603883	0.9141146468482594	0.6352784390209077	0.8153868243072743	0.8112136310154202	0.8656093416068854	0	0	0.0	0.01720210229990783	0.01720210229990783
539	0.04580623658508563	0.009579504852991635	0.008837353566071713	0.8942548918937601	-1	0	0	0.4	4	0.6153846153846154	8	0.5769230769230769	0.5384615384615384	8	7	6	2	0	0.15384615384615385	13	2	15	0.13333333333333333	0.14285714285714285	0.6004586894991292	0.8738854620587638	0.38221455813407396	0.8567799284156409	0.579760950063925	0.9128380164804321	0.7762606837074701	0.8833402845968479	0.5625	0.375	0.0	0.008837353566071713	0.008837353566071713
3374	0.041385252367346456	0.018138231456848605	0.01799525274039168	0.9305986104377043	-1	0	0	0.2	2	0.9230769230769231	12	0.38461538461538464	0.5384615384615384	8	7	6	0	0	0.23076923076923078	3	13	15	0.0	0.14285714285714285	0.6802424562963132	0.8416421243864063	0.4168412833076144	0.8812874556208723	0.579760950063925	0.7357338962993963	0.713981365628722	0.8272644687933721	0	0	0.0	0.01799525274039168	0.01799525274039168
681	0.01508098908089102	0.0038929942672678436	0.003887508864361043	0.956061131456611	-1	0	0	0.5	5	0.38461538461538464	5	0.4166666666666667	0.38461538461538464	6	5	8	1	0	0.4444444444444444	4	9	15	0.05263157894736842	0.3333333333333333	0.4592095486487109	0.8930480795854876	0.569110449334033	0.8901377291397541	0.8516883658766858	0.8457159516403694	0.8767950316910433	0.8778185458730687	1.0	0.3333333333333333	0.0	0.003887508864361043	0.003887508864361043
20	0.03288702746590086	0.0016044839977215001	0.0009168891791547819	0.9278147251398499	-1	0	0	0.3	3	0.7692307692307693	10	0.375	0.5384615384615384	10	7	4	5	0	0.625	5	8	15	0.5555555555555556	0.14285714285714285	0.4557855774810843	0.8830459990181934	0.6233504821701704	0.9719547749357818	0.7792341664123518	0.8620331486654946	0.9062152087147795	0.9217565424096729	0.2	0.6	0.0	0.0009168891791547819	0.0009168891791547819
1180	0.032500992866918106	0.013805087533555398	0.012882078443411146	0.9330565186820525	-1	0	0	0.3	3	0.7692307692307693	10	0.3125	0.46153846153846156	8	6	6	0	0	0.3333333333333333	4	12	15	0.0	0.14285714285714285	0.4844115811460311	0.9102955972938324	0.5883130549571864	0.9153229002785235	0.5124171978056585	0.785666373577612	0.7833006721972771	0.8806808245582749	0	0	0.0	0.012882078443411146	0.012882078443411146
435	0.01684679259653154	0.001224273456466587	0.0010718862275449434	0.9960679018855215	-1	0	0	0.6	6	0.38461538461538464	5	0.5	0.15384615384615385	3	2	11	5	0	0.8333333333333334	6	5	15	0.2	0.4	0.6793747848138849	0.9598271754013393	0.6739006422731382	0.9763479322370203	0.9741458229786415	0.6010166144807074	0.8125312089781563	0.9194238544474543	0.3333333333333333	0.6666666666666666	0.24844638522916643	0.0010718862275449434	0.0010718862275449434
1484	0.05003623553496197	0.019607080100197582	0.019481757094639267	0.9341785485250076	-1	0	0	0.2	2	0.9230769230769231	12	0.38461538461538464	0.5384615384615384	8	7	6	0	0	0.23076923076923078	3	13	15	0.0	0.14285714285714285	0.6802424562963132	0.8520126133538605	0.4168412833076144	0.8812874556208723	0.579760950063925	0.7357338962993963	0.713981365628722	0.8310408104828526	0	0	0.0	0.019481757094639267	0.019481757094639267
3224	0.04919314433474966	0.022248255111794863	0.02079757288662457	0.9334958569324788	-1	0	0	0.2	2	0.9230769230769231	12	0.38461538461538464	0.5384615384615384	7	7	7	0	0	0.23076923076923078	3	13	15	0.0	0.14285714285714285	0.6802424562963132	0.799737582938804	0.4953520416501598	0.892751296107132	0.5242434611069423	0.672912123641946	0.7004709792634849	0.8035133802096595	0	0	0.0	0.02079757288662457	0.02079757288662457
3812	0.047881928436788304	0.024326563902623173	0.024039050517050256	0.9322368469858432	-1	0	0	0.2	2	0.9230769230769231	12	0.38461538461538464	0.5384615384615384	7	7	7	0	0	0.23076923076923078	3	13	15	0.0	0.14285714285714285	0.6802424562963132	0.8390795924316669	0.4953520416501598	0.892751296107132	0.5242434611069423	0.672912123641946	0.7004709792634849	0.8171733841582141	0	0	0.0	0.024039050517050256	0.024039050517050256
2513	0.04662310291225151	0.023566920778873096	0.020710447050893963	0.9335181688415665	-1	0	0	0.2	2	0.9230769230769231	12	0.38461538461538464	0.5384615384615384	7	7	7	0	0	0.23076923076923078	3	13	15	0.0	0.14285714285714285	0.6802424562963132	0.799737582938804	0.4953520416501598	0.892751296107132	0.5242434611069423	0.672912123641946	0.7004709792634849	0.8035133802096595	0	0	0.0	0.020710447050893963	0.020710447050893963
1955	0.0499938610511117	0.026834335294846842	-0.017311592718405287	0.9323625454023364	-1	0	0	0.2	2	0.9230769230769231	12	0.38461538461538464	0.5384615384615384	8	7	6	0	0	0.23076923076923078	3	13	15	0.0	0.14285714285714285	0.6802424562963132	0.8520126133538605	0.5406867602270842	0.8774562979001252	0.579760950063925	0.7357338962993963	0.6800203706182363	0.8293435318748427	0	0	0.0	-0.0017311592718405287	-0.0017311592718405287
1942	0.04587208414595582	0.021369148299243402	0.019788383524820836	0.9325597817617548	-1	0	0	0.2	2	0.9230769230769231	12	0.38461538461538464	0.5384615384615384	8	7	6	0	0	0.23076923076923078	3	13	15	0.0	0.14285714285714285	0.6355403577632739	0.8302232373642574	0.4168412833076144	0.8589036613110762	0.579760950063925	0.8249681311047363	0.713981365628722	0.8386115730026154	0	0	0.0	0.019788383524820836	0.019788383524820836
293	0.04432595669964696	0.002133558823712484	0.0012905184354875686	0.8513910890487579	-1	0	0	0.3	3	0.7692307692307693	10	0.3409090909090909	0.6153846153846154	10	8	4	1	0	0.36363636363636365	11	4	15	0.1	0.14285714285714285	0.43931429025423824	0.9659109115404441	0.5929784400915027	0.8967034028769981	0.4318385369542699	0.9380382855431805	0.8142050703029939	0.939393350804361	1.0	0.3	0.0	0.0012905184354875686	0.0012905184354875686
3291	0.04677002053896861	0.0240181011197991	0.0225100563937066	0.932587179445722	-1	0	0	0.2	2	0.9230769230769231	12	0.38461538461538464	0.5384615384615384	7	7	7	0	0	0.23076923076923078	3	13	15	0.0	0.14285714285714285	0.6802424562963132	0.8245895132725837	0.4953520416501598	0.8768840205085504	0.5242434611069423	0.8398772481850335	0.7004709792634849	0.8484857045183853	0	0	0.0	0.0225100563937066	0.0225100563937066
4555	0.06252039082566424	0.03298678762922283	0.026123191680678	0.7502231712745646	-1	0	0	0.2	2	0.8461538461538461	11	0.5357142857142857	0.7692307692307693	12	10	2	0	0	0.14285714285714285	14	2	15	0.0	0	0.6455276611719997	0.9006042558345632	0.5939376599257878	0.9095497336615807	0.6515914465027414	0.8517148114025466	0.8430383631022981	0.8896076983366702	0	0	0.0	0.026123191680678	0.026123191680678
2018	0.0479954209610969	0.024254127358911234	0.020299695288491074	0.9319924730358331	-1	0	0	0.2	2	0.9230769230769231	12	0.38461538461538464	0.5384615384615384	7	7	7	0	0	0.23076923076923078	3	13	15	0.0	0.14285714285714285	0.6802424562963132	0.798926105821607	0.6374966372603883	0.9113047581826377	0.5242434611069423	0.672912123641946	0.7004709792634849	0.8141015158816225	0	0	0.0	0.020299695288491074	0.020299695288491074
1358	0.050699482526543424	0.018787538133299454	0.01413919167219205	0.9321685454820284	-1	0	0	0.2	2	0.9230769230769231	12	0.38461538461538464	0.5384615384615384	8	7	6	0	0	0.23076923076923078	3	13	15	0.0	0.14285714285714285	0.6355403577632739	0.8302232373642574	0.4168412833076144	0.8543899500150187	0.579760950063925	0.8249681311047363	0.713981365628722	0.836946368325853	0	0	0.0	0.01413919167219205	0.01413919167219205
4447	0.059391575228526894	0.02284009284249054	0.004193660497573133	0.7248832235872413	-1	0	0	0.1	1	1.0	13	0.5357142857142857	0.6923076923076923	10	9	4	0	0	0.14285714285714285	2	14	15	0.0	0	0.6223392905092195	0.8572111911853819	0.6157171485930881	0.877932232033257	0.6421354805233171	0.8176903457568558	0.8132569982499694	0.8526279050189218	0	0	0.0	0.004193660497573133	0.004193660497573133
4040	0.04798681235576221	0.023491389246930453	0.022708966302960543	0.9334761705230502	-1	0	0	0.2	2	0.9230769230769231	12	0.38461538461538464	0.5384615384615384	7	7	7	0	0	0.23076923076923078	3	13	15	0.0	0.14285714285714285	0.6802424562963132	0.799737582938804	0.4953520416501598	0.892751296107132	0.5242434611069423	0.672912123641946	0.7004709792634849	0.8035133802096595	0	0	0.0	0.022708966302960543	0.022708966302960543
21	0.049940127323065256	0.01023455624913111	-0.007377941246806125	0.625569689518471	-1	0	0	0.3	3	0.7692307692307693	10	0.4166666666666667	0.6923076923076923	12	9	2	2	0	0.25	12	3	15	0.4	0	0.546862295857623	0.9298447370823398	0.39787097043748976	0.9224351722884464	0.41029017261033485	0.9140820781937014	0.8066015048255573	0.9223642778367038	0.5416666666666666	0.3333333333333333	0.0	-0.0007377941246806125	-0.0007377941246806125
4353	0.04301634726012584	0.020539921095587853	0.020256400719235734	0.931463192956564	-1	0	0	0.2	2	0.9230769230769231	12	0.38461538461538464	0.5384615384615384	8	7	6	0	0	0.23076923076923078	3	13	15	0.0	0.14285714285714285	0.6802424562963132	0.8416421243864063	0.4168412833076144	0.8812874556208723	0.579760950063925	0.7357338962993963	0.713981365628722	0.8272644687933721	0	0	0.0	0.020256400719235734	0.020256400719235734
4423	0.06121742081825168	0.031897112329726196	0.023869874583339258	0.7431590693104311	-1	0	0	0.2	2	0.8461538461538461	11	0.5357142857142857	0.7692307692307693	12	10	2	0	0	0.14285714285714285	14	2	15	0.0	0	0.6455276611719997	0.9006042558345632	0.5939376599257878	0.9095497336615807	0.6515914465027414	0.8517148114025466	0.8430383631022981	0.8896076983366702	0	0	0.0	0.023869874583339258	0.023869874583339258
1239	0.039566493174391766	0.02204370339779495	0.021432070662628717	0.9324107872268215	-1	0	0	0.3	3	0.7692307692307693	10	0.3125	0.46153846153846156	7	6	7	0	0	0.3333333333333333	4	12	15	0.0	0.14285714285714285	0.6802424562963132	0.8690058894489581	0.4953520416501598	0.8781386370706881	0.5242434611069423	0.8398772481850335	0.7004709792634849	0.8631233754968535	0	0	0.0	0.021432070662628717	0.021432070662628717
1986	0.06481256365580959	0.016114667244935356	-0.015172352139788915	0.935871626136977	-1	0	0	0.1	1	1.0	13	0.5357142857142857	0.6153846153846154	9	8	5	0	0	0.14285714285714285	2	14	15	0.0	0	0.6802424562963132	0.8268127100900647	0.33833052496506905	0.8713435680531184	0.6352784390209077	0.8052182605208873	0.7271197589884697	0.8364128394517035	0	0	0.0	-0.0015172352139788915	-0.0015172352139788915
2881	0.0430173063634512	0.018973069950435847	0.018372597210594442	0.9314079582154243	-1	0	0	0.2	2	0.9230769230769231	12	0.38461538461538464	0.5384615384615384	8	7	6	0	0	0.23076923076923078	3	13	15	0.0	0.14285714285714285	0.6802424562963132	0.8416421243864063	0.4168412833076144	0.8812874556208723	0.579760950063925	0.7357338962993963	0.713981365628722	0.8272644687933721	0	0	0.0	0.018372597210594442	0.018372597210594442
1993	0.046924587277793	0.02281258191975548	0.021760897116889968	0.9335925061530317	-1	0	0	0.2	2	0.9230769230769231	12	0.38461538461538464	0.5384615384615384	7	7	7	0	0	0.23076923076923078	3	13	15	0.0	0.14285714285714285	0.6802424562963132	0.798926105821607	0.4953520416501598	0.892751296107132	0.5242434611069423	0.672912123641946	0.7004709792634849	0.8032470022648392	0	0	0.0	0.021760897116889968	0.021760897116889968
1664	0.0391123233499741	0.016496693221441656	0.015218898464144995	0.9341814007222973	-1	0	0	0.3	3	0.7692307692307693	10	0.3125	0.46153846153846156	7	6	7	0	0	0.3333333333333333	4	12	15	0.0	0.14285714285714285	0.6802424562963132	0.8039047378540785	0.4953520416501598	0.892751296107132	0.5242434611069423	0.672912123641946	0.7004709792634849	0.804889857978865	0	0	0.0	0.015218898464144995	0.015218898464144995
1769	0.040063976917210954	0.017985924477700067	0.01703172047526888	0.9334201885476837	-1	0	0	0.3	3	0.7692307692307693	10	0.3125	0.46153846153846156	7	6	7	0	0	0.3333333333333333	4	12	15	0.0	0.14285714285714285	0.6802424562963132	0.8390795924316669	0.4953520416501598	0.892751296107132	0.5242434611069423	0.672912123641946	0.7004709792634849	0.8171733841582141	0	0	0.0	0.01703172047526888	0.01703172047526888
3573	0.06881816690335664	0.017611809694386436	-0.008622797964013527	0.6980095102382518	-1	0	0	0.2	2	0.9230769230769231	12	1.0	0.5384615384615384	8	7	6	0	0	0.06666666666666667	15	1	15	0.0	0.14285714285714285	0.659313005487558	0.8152576927457834	0.3949525678057019	0.8667736905815892	0.5242434611069423	0.7145687035622627	0.713981365628722	0.8061183938868764	0	0	0.0	-0.0008622797964013527	-0.0008622797964013527
4198	0.06062378897196465	0.0323401377769302	0.0240944877552193	0.7501382196728653	-1	0	0	0.1	1	1.0	13	0.5357142857142857	0.6923076923076923	10	9	4	0	0	0.14285714285714285	2	14	15	0.0	0	0.6223392905092195	0.8572111911853819	0.6157171485930881	0.877932232033257	0.6421354805233171	0.8176903457568558	0.8132569982499694	0.8526279050189218	0	0	0.0	0.0240944877552193	0.0240944877552193
350	None	None	None	None	None	0.25	1	0.4	4	0.7692307692307693	10	0.7142857142857143	0.5384615384615384	10	7	4	1	0	0.42857142857142855	7	3	15	0.1111111111111111	0.25	0.3835609020277847	0.8423872099123857	0.4712129107121088	0.8960229306533323	0.3631577691113423	0.9359613862736698	0.8912546642696052	0.8975837171541682	1.0	0.4	0.0	None	None
2583	0.04606528183483472	0.02338711655013467	0.02244904573435496	0.9336933238945231	-1	0	0	0.2	2	0.9230769230769231	12	0.38461538461538464	0.5384615384615384	7	7	7	0	0	0.23076923076923078	3	13	15	0.0	0.14285714285714285	0.6802424562963132	0.799737582938804	0.4953520416501598	0.892751296107132	0.5242434611069423	0.672912123641946	0.7004709792634849	0.8035133802096595	0	0	0.0	0.02244904573435496	0.02244904573435496
2585	0.0483130634462585	0.019543512746747125	0.016738815954505073	0.9328030227153998	-1	0	0	0.2	2	0.9230769230769231	12	0.38461538461538464	0.5384615384615384	7	7	7	0	0	0.23076923076923078	3	13	15	0.0	0.14285714285714285	0.6802424562963132	0.8245895132725837	0.4953520416501598	0.8683344171070777	0.5242434611069423	0.8398772481850335	0.7004709792634849	0.8451592425289695	0	0	0.0	0.016738815954505073	0.016738815954505073
3698	0.04844269052678501	0.02245800205059208	0.021899287813446768	0.9318047054982502	-1	0	0	0.2	2	0.9230769230769231	12	0.38461538461538464	0.5384615384615384	7	7	7	0	0	0.23076923076923078	3	13	15	0.0	0.14285714285714285	0.6802424562963132	0.8390795924316669	0.4953520416501598	0.892751296107132	0.5242434611069423	0.672912123641946	0.7004709792634849	0.8171733841582141	0	0	0.0	0.021899287813446768	0.021899287813446768
3596	0.04945191765778507	0.022384346711553843	0.021748963885838486	0.9331958044856559	-1	0	0	0.2	2	0.9230769230769231	12	0.38461538461538464	0.5384615384615384	7	7	7	0	0	0.23076923076923078	3	13	15	0.0	0.14285714285714285	0.6802424562963132	0.8245895132725837	0.4953520416501598	0.8768840205085504	0.5242434611069423	0.8398772481850335	0.7004709792634849	0.8484857045183853	0	0	0.0	0.021748963885838486	0.021748963885838486
4732	0.059937159645044286	0.028303037434266654	0.01954686611973102	0.7457012972105725	-1	0	0	0.2	2	0.8461538461538461	11	0.5357142857142857	0.7692307692307693	12	10	2	0	0	0.14285714285714285	14	2	15	0.0	0	0.6455276611719997	0.9006042558345632	0.5939376599257878	0.9095497336615807	0.6515914465027414	0.8517148114025466	0.8430383631022981	0.8896076983366702	0	0	0.0	0.01954686611973102	0.01954686611973102
3685	0.0641126075478861	0.023555106005670266	0.004902190089066861	0.7265674991052145	-1	0	0	0.1	1	1.0	13	0.5357142857142857	0.6923076923076923	10	9	4	0	0	0.14285714285714285	2	14	15	0.0	0	0.6223392905092195	0.8597649832690003	0.6157171485930881	0.877932232033257	0.6421354805233171	0.8176903457568558	0.8132569982499694	0.8535062161820328	0	0	0.0	0.004902190089066861	0.004902190089066861
2684	0.05010516752540076	0.022242651173298572	0.02209916480777571	0.9336212211041628	-1	0	0	0.2	2	0.9230769230769231	12	0.38461538461538464	0.5384615384615384	7	7	7	0	0	0.23076923076923078	3	13	15	0.0	0.14285714285714285	0.6802424562963132	0.799737582938804	0.4953520416501598	0.892751296107132	0.5242434611069423	0.672912123641946	0.7004709792634849	0.8035133802096595	0	0	0.0	0.02209916480777571	0.02209916480777571
4193	0.07756600514265062	0.010831609562045116	0.00989293232218374	0.7079952186703886	-1	0	0	0.2	2	0.8461538461538461	11	0.5357142857142857	0.7692307692307693	12	10	2	0	0	0.14285714285714285	14	2	15	0.0	0	0.6628850587341565	0.8268379444869269	0.44424537694351596	0.9034814408764297	0.883881148192635	0.8428241706392577	0.8372874264976339	0.8613360612224811	0	0	0.0	0.00989293232218374	0.00989293232218374
4020	0.04903064222111165	0.02491529683798124	0.024174011301011152	0.9327273835377963	-1	0	0	0.2	2	0.9230769230769231	12	0.38461538461538464	0.5384615384615384	7	7	7	0	0	0.23076923076923078	3	13	15	0.0	0.14285714285714285	0.6802424562963132	0.8390795924316669	0.4953520416501598	0.892751296107132	0.5242434611069423	0.672912123641946	0.7004709792634849	0.8171733841582141	0	0	0.0	0.024174011301011152	0.024174011301011152
1395	0.0401267609931274	0.021778398942851232	0.021756268270643666	0.9325705440336491	-1	0	0	0.3	3	0.7692307692307693	10	0.3125	0.46153846153846156	7	6	7	0	0	0.3333333333333333	4	12	15	0.0	0.14285714285714285	0.6802424562963132	0.8390795924316669	0.4953520416501598	0.8816200475477846	0.5242434611069423	0.672912123641946	0.7004709792634849	0.8115654724524255	0	0	0.0	0.021756268270643666	0.021756268270643666
3492	0.04852455360560391	0.018981420443485227	0.01748422596600097	0.9333817859932462	-1	0	0	0.2	2	0.9230769230769231	12	0.38461538461538464	0.5384615384615384	7	7	7	0	0	0.23076923076923078	3	13	15	0.0	0.14285714285714285	0.6802424562963132	0.799737582938804	0.4953520416501598	0.892751296107132	0.5242434611069423	0.672912123641946	0.7004709792634849	0.8035133802096595	0	0	0.0	0.01748422596600097	0.01748422596600097
2928	0.045010414652826194	0.01982574462546686	0.019800554601601905	0.9316173041320163	-1	0	0	0.2	2	0.9230769230769231	12	0.38461538461538464	0.5384615384615384	8	7	6	0	0	0.23076923076923078	3	13	15	0.0	0.14285714285714285	0.6802424562963132	0.84318488074197	0.4168412833076144	0.8812874556208723	0.579760950063925	0.7357338962993963	0.713981365628722	0.827817322199515	0	0	0.0	0.019800554601601905	0.019800554601601905
4592	0.060637320483315486	0.02402333392996732	0.0011383768700418985	0.7388032930258625	-1	0	0	0.2	2	0.9230769230769231	12	1.0	0.6923076923076923	10	9	4	0	0	0.06666666666666667	15	1	15	0.0	0.14285714285714285	0.6223392905092195	0.8572111911853819	0.6157171485930881	0.877932232033257	0.6421354805233171	0.8176903457568558	0.8132569982499694	0.8526279050189218	0	0	0.0	0.0011383768700418985	0.0011383768700418985
2774	0.04683893864363117	0.02605107501298884	0.024109720946815225	0.9319750885412221	-1	0	0	0.2	2	0.9230769230769231	12	0.38461538461538464	0.5384615384615384	7	7	7	0	0	0.23076923076923078	3	13	15	0.0	0.14285714285714285	0.6802424562963132	0.799737582938804	0.4953520416501598	0.892751296107132	0.5242434611069423	0.672912123641946	0.7004709792634849	0.8035133802096595	0	0	0.0	0.024109720946815225	0.024109720946815225
1135	0.041043986545560386	0.019532869088150315	0.019127810079386767	0.9343067277177326	-1	0	0	0.3	3	0.7692307692307693	10	0.3125	0.46153846153846156	7	6	7	0	0	0.3333333333333333	4	12	15	0.0	0.14285714285714285	0.6802424562963132	0.8690058894489581	0.4953520416501598	0.8781386370706881	0.5242434611069423	0.8398772481850335	0.7004709792634849	0.8631233754968535	0	0	0.0	0.019127810079386767	0.019127810079386767
2962	0.04673492014100362	0.020304878136266462	0.018985044803498996	0.9332141686188042	-1	0	0	0.2	2	0.9230769230769231	12	0.38461538461538464	0.5384615384615384	7	7	7	0	0	0.23076923076923078	3	13	15	0.0	0.14285714285714285	0.6802424562963132	0.799737582938804	0.4953520416501598	0.892751296107132	0.5242434611069423	0.672912123641946	0.7004709792634849	0.8035133802096595	0	0	0.0	0.018985044803498996	0.018985044803498996
3206	0.04990999896345304	0.01828472555562371	0.011352380789244962	0.9330938107196527	-1	0	0	0.2	2	0.9230769230769231	12	0.38461538461538464	0.5384615384615384	8	7	6	0	0	0.23076923076923078	3	13	15	0.0	0.14285714285714285	0.6802424562963132	0.8466043805591924	0.4168412833076144	0.8812874556208723	0.579760950063925	0.7357338962993963	0.713981365628722	0.8290535871387845	0	0	0.0	0.011352380789244962	0.011352380789244962
1954	0.049708467494624875	0.02130344312630318	0.018324873010228556	0.9321740480812116	-1	0	0	0.2	2	0.9230769230769231	12	0.38461538461538464	0.5384615384615384	8	7	6	0	0	0.23076923076923078	3	13	15	0.0	0.14285714285714285	0.6802424562963132	0.8520126133538605	0.566424339455274	0.8944337233521809	0.579760950063925	0.7454926964493301	0.6800203706182363	0.8394328130016694	0	0	0.0	0.018324873010228556	0.018324873010228556
119	0.04203494472725726	0.0015578027537305477	-0.0015279831917270486	0.8663989595823998	-1	0	0	0.3	3	0.7692307692307693	10	0.23809523809523808	0.6923076923076923	11	9	3	1	0	0.7777777777777778	9	7	15	0.125	0	0.5679166675846795	0.7479623977432682	0.52918741477304	0.9407652879735126	0.7254085137797512	0.9209110167747512	0.8156189445647775	0.8911540181571791	1.0	0.09090909090909091	0.0	-0.00015279831917270486	-0.00015279831917270486
3043	0.045152687713100895	0.02404269462368983	0.023876292724243933	0.9298743850334883	-1	0	0	0.2	2	0.9230769230769231	12	0.38461538461538464	0.5384615384615384	8	7	6	0	0	0.23076923076923078	3	13	15	0.0	0.14285714285714285	0.6802424562963132	0.84318488074197	0.4168412833076144	0.8812874556208723	0.579760950063925	0.7357338962993963	0.713981365628722	0.827817322199515	0	0	0.0	0.023876292724243933	0.023876292724243933
4035	0.060798759039643484	0.032424226054820614	0.025245075687050637	0.7490335796360119	-1	0	0	0.1	1	1.0	13	0.5357142857142857	0.6923076923076923	10	9	4	0	0	0.14285714285714285	2	14	15	0.0	0	0.6223392905092195	0.8597649832690003	0.6157171485930881	0.877932232033257	0.6421354805233171	0.8176903457568558	0.8132569982499694	0.8535062161820328	0	0	0.0	0.025245075687050637	0.025245075687050637
4847	0.05995040134814083	0.0325162003642975	0.02663058349397965	0.752100081930148	-1	0	0	0.1	1	1.0	13	0.5357142857142857	0.6923076923076923	10	9	4	0	0	0.14285714285714285	2	14	15	0.0	0	0.6223392905092195	0.8597649832690003	0.6157171485930881	0.9039118513826712	0.6421354805233171	0.8176903457568558	0.8132569982499694	0.8643454306264637	0	0	0.0	0.02663058349397965	0.02663058349397965
918	0.07893963678220114	0.007444099264914749	0.007401876381066682	0.6247228283239734	-1	0	0	0.1	1	1.0	13	1.0	1.0	14	13	0	0	0	0.06666666666666667	1	15	15	0.0	0	0.7820478472726232	0.9275491061229543	0.6540076955725471	0.9072618259551152	0.5987402316851143	0.9029785603480475	0.8796000921424755	0.9132266711311664	0	0	0.0	0.007401876381066682	0.007401876381066682
2456	0.04698408637015142	0.022946659833165888	0.0217008909815113	0.9334218231637728	-1	0	0	0.2	2	0.9230769230769231	12	0.38461538461538464	0.5384615384615384	7	7	7	0	0	0.23076923076923078	3	13	15	0.0	0.14285714285714285	0.6802424562963132	0.798926105821607	0.4953520416501598	0.892751296107132	0.5242434611069423	0.672912123641946	0.7004709792634849	0.8032470022648392	0	0	0.0	0.0217008909815113	0.0217008909815113
1832	0.03853969846448776	0.018189978668122858	0.017168913985470758	0.9339773847131032	-1	0	0	0.3	3	0.7692307692307693	10	0.3125	0.46153846153846156	7	6	7	0	0	0.3333333333333333	4	12	15	0.0	0.14285714285714285	0.6802424562963132	0.8390795924316669	0.4953520416501598	0.892751296107132	0.5242434611069423	0.672912123641946	0.7004709792634849	0.8171733841582141	0	0	0.0	0.017168913985470758	0.017168913985470758
217	0.0544509154521935	0.0028738951649460833	0.0026123779582719994	0.8607891132970538	-1	0.25	1	0.4	4	0.7692307692307693	10	0.38461538461538464	0.7692307692307693	14	10	0	0	0	0.23076923076923078	3	13	15	0.0	1.0	0.5952189224356406	0.9100407783026379	0.6887576513854088	0.8993254382805506	0.8417588167463187	0.8920349601034478	0.8942788401327918	0.9007149831492653	0	0	0.0	0.0026123779582719994	0.0026123779582719994
845	None	None	None	None	None	0	0	0.5	5	0.46153846153846156	6	0.46875	0.38461538461538464	6	5	8	3	0	0.5	8	4	15	0.15789473684210525	0.25	0.41839577819344564	0.7993119074428582	0.3164418094631566	0.8509026319355721	0.6352784390209077	0.8325178845492089	0.8009865524796363	0.8286029831937639	0.5	0.3333333333333333	0.0	None	None
1743	0.059858771313633395	0.012919533997099799	-0.012796895219024499	0.6947306795156596	-1	0	0	0.2	2	0.8461538461538461	11	0.38461538461538464	0.5384615384615384	8	7	6	0	0	0.23076923076923078	3	13	15	0.0	0	0.6355403577632739	0.8302232373642574	0.4168412833076144	0.8672502897077712	0.579760950063925	0.8249681311047363	0.713981365628722	0.8417734454336803	0	0	0.0	-0.00127968952190245	-0.00127968952190245
4283	0.0638630096079929	0.01811896627829006	9.189980244098619e-05	0.714493637975048	-1	0	0	0.1	1	1.0	13	0.5357142857142857	0.6923076923076923	10	9	4	0	0	0.14285714285714285	2	14	15	0.0	0	0.6357533064238717	0.8649031832597516	0.6374966372603883	0.9223446366196921	0.5888007573479994	0.7741168276311479	0.8112136310154202	0.8646338777889322	0	0	0.0	9.189980244098619e-05	9.189980244098619e-05
3653	0.04908577878390789	0.025947002414697943	0.02412970446703818	0.9331376431485645	-1	0	0	0.2	2	0.9230769230769231	12	0.38461538461538464	0.5384615384615384	7	7	7	0	0	0.23076923076923078	3	13	15	0.0	0.14285714285714285	0.6802424562963132	0.8428856151458715	0.4953520416501598	0.892751296107132	0.5242434611069423	0.672912123641946	0.7004709792634849	0.8185865123150047	0	0	0.0	0.02412970446703818	0.02412970446703818
846	0.03882726909766568	0.021146207588775074	0.020300586860396954	0.9322943080170852	-1	0	0	0.3	3	0.7692307692307693	10	0.3125	0.46153846153846156	7	6	7	0	0	0.3333333333333333	4	12	15	0.0	0.14285714285714285	0.6802424562963132	0.8233416340954769	0.6374966372603883	0.8829650935481496	0.5242434611069423	0.672912123641946	0.7004709792634849	0.8064518071735257	0	0	0.0	0.020300586860396954	0.020300586860396954
4218	0.06060023734494664	0.031890410347472004	0.024543213980157144	0.7499128299377551	-1	0	0	0.1	1	1.0	13	0.5357142857142857	0.6923076923076923	10	9	4	0	0	0.14285714285714285	2	14	15	0.0	0	0.6223392905092195	0.8572111911853819	0.6157171485930881	0.877932232033257	0.6421354805233171	0.8176903457568558	0.8132569982499694	0.8526279050189218	0	0	0.0	0.024543213980157144	0.024543213980157144
4188	0.04247619793589905	0.01803449429977168	0.017749412667223293	0.9304982432676501	-1	0	0	0.2	2	0.9230769230769231	12	0.38461538461538464	0.5384615384615384	8	7	6	0	0	0.23076923076923078	3	13	15	0.0	0.14285714285714285	0.6802424562963132	0.8416421243864063	0.4168412833076144	0.8812874556208723	0.579760950063925	0.7357338962993963	0.713981365628722	0.8272644687933721	0	0	0.0	0.017749412667223293	0.017749412667223293
3044	0.04623517050081495	0.02238893011030317	0.02165088252270481	0.9328550884696472	-1	0	0	0.2	2	0.9230769230769231	12	0.38461538461538464	0.5384615384615384	7	7	7	0	0	0.23076923076923078	3	13	15	0.0	0.14285714285714285	0.6802424562963132	0.798926105821607	0.4953520416501598	0.892751296107132	0.5242434611069423	0.672912123641946	0.7004709792634849	0.8032470022648392	0	0	0.0	0.02165088252270481	0.02165088252270481
2481	0.04899232721692665	0.020555567881273856	0.004414556981307998	0.9324548529602006	-1	0	0	0.2	2	0.9230769230769231	12	0.38461538461538464	0.5384615384615384	8	7	6	0	0	0.23076923076923078	3	13	15	0.0	0.14285714285714285	0.6686071856589353	0.8197626493802208	0.4168412833076144	0.8812874556208723	0.579760950063925	0.7357338962993963	0.713981365628722	0.8197188276864731	0	0	0.0	0.004414556981307998	0.004414556981307998
4997	0.05527901014125363	0.020393338999115586	0.02037062731447991	0.6922878380298987	-1	0	0	0.1	1	1.0	13	0.5357142857142857	0.6923076923076923	10	9	4	0	0	0.14285714285714285	2	14	15	0.0	0	0.6223392905092195	0.8597649832690003	0.6157171485930881	0.8823672452230353	0.6421354805233171	0.8176903457568558	0.8132569982499694	0.8552500061067526	0	0	0.0	0.02037062731447991	0.02037062731447991
3481	0.047470142553145675	0.024659869347632094	0.023084980540012966	0.932530156745692	-1	0	0	0.2	2	0.9230769230769231	12	0.38461538461538464	0.5384615384615384	7	7	7	0	0	0.23076923076923078	3	13	15	0.0	0.14285714285714285	0.6802424562963132	0.799737582938804	0.4953520416501598	0.892751296107132	0.5242434611069423	0.672912123641946	0.7004709792634849	0.8035133802096595	0	0	0.0	0.023084980540012966	0.023084980540012966
4924	0.06462347172638075	0.0325140672947467	0.03235206211273575	0.7515470936901516	-1	0	0	0.2	2	0.8461538461538461	11	0.5357142857142857	0.8461538461538461	13	11	1	0	0	0.14285714285714285	14	2	15	0.0	0	0.6455276611719997	0.8891039089947038	0.5939376599257878	0.9039481231505617	0.6515914465027414	0.8526235419841133	0.827849602623009	0.8835285359829763	0	0	0.0	0.03235206211273575	0.03235206211273575
1974	0.04348571237887925	0.024432903704941066	0.023748907384020208	0.9294045001834276	-1	0	0	0.2	2	0.9230769230769231	12	0.38461538461538464	0.5384615384615384	8	7	6	0	0	0.23076923076923078	3	13	15	0.0	0.14285714285714285	0.6802424562963132	0.8416421243864063	0.4168412833076144	0.8812874556208723	0.579760950063925	0.7454926964493301	0.713981365628722	0.8296709972523634	0	0	0.0	0.023748907384020208	0.023748907384020208
4210	0.05253318760865752	0.018611487736335783	0.012676665258591404	0.7493669874207298	-1	0	0	0.1	1	1.0	13	0.5357142857142857	0.6923076923076923	10	9	4	0	0	0.14285714285714285	2	14	15	0.0	0	0.6223392905092195	0.8597649832690003	0.6157171485930881	0.8789668522570553	0.6421354805233171	0.8176903457568558	0.8161071221685766	0.8539096000413186	0	0	0.0	0.012676665258591404	0.012676665258591404
2204	0.028900995620676898	0.013058104789747768	0.01294849064409753	0.9332197680342553	-1	0	0	0.4	4	0.6153846153846154	8	0.3409090909090909	0.38461538461538464	6	5	8	0	0	0.36363636363636365	4	11	15	0.0	0.14285714285714285	0.659313005487558	0.8092970093894155	0.3949525678057019	0.8779269109425689	0.5242434611069423	0.7302006877607284	0.713981365628722	0.8132616418139891	0	0	0.0	0.01294849064409753	0.01294849064409753
4642	0.061647305360233086	0.03168597937006025	0.028070965668681207	0.7832186698169358	-1	0	0	0.2	2	0.8461538461538461	11	0.5357142857142857	0.7692307692307693	12	10	2	0	0	0.14285714285714285	14	2	15	0.0	0	0.6455276611719997	0.9026196550465806	0.5939376599257878	0.9232516437641892	0.6515914465027414	0.8517148114025466	0.8554654720451135	0.896046972951332	0	0	0.0	0.028070965668681207	0.028070965668681207
4632	0.058275051194820356	0.031336686139655255	0.027017869131176334	0.7867949292731639	-1	0	0	0.2	2	0.8461538461538461	11	0.5357142857142857	0.7692307692307693	12	10	2	0	0	0.14285714285714285	14	2	15	0.0	0	0.6628850587341565	0.8411740383774835	0.6157171485930881	0.9394677574025662	0.6421354805233171	0.8596386389549194	0.8249912537542163	0.8883310964721358	0	0	0.0	0.027017869131176334	0.027017869131176334
1695	0.04923005850622106	0.024805095609889836	0.0193111194990309	0.9318344612449908	-1	0	0	0.2	2	0.9230769230769231	12	0.38461538461538464	0.5384615384615384	7	7	7	0	0	0.23076923076923078	3	13	15	0.0	0.14285714285714285	0.6802424562963132	0.798926105821607	0.6374966372603883	0.9113047581826377	0.5242434611069423	0.672912123641946	0.7004709792634849	0.8141015158816225	0	0	0.0	0.0193111194990309	0.0193111194990309
3741	0.04964904232209358	0.026638891632977744	0.02360716656741771	0.9322486148811955	-1	0	0	0.2	2	0.9230769230769231	12	0.38461538461538464	0.5384615384615384	7	7	7	0	0	0.23076923076923078	3	13	15	0.0	0.14285714285714285	0.6802424562963132	0.8340304053259213	0.4953520416501598	0.8768840205085504	0.5242434611069423	0.8398772481850335	0.7004709792634849	0.8513222345360968	0	0	0.0	0.02360716656741771	0.02360716656741771
1883	0.04277590724242199	0.018717215878213293	0.017900644230079872	0.9302841245559679	-1	0	0	0.2	2	0.9230769230769231	12	0.38461538461538464	0.5384615384615384	8	7	6	0	0	0.23076923076923078	3	13	15	0.0	0.14285714285714285	0.6802424562963132	0.8416421243864063	0.4168412833076144	0.8812874556208723	0.579760950063925	0.7357338962993963	0.713981365628722	0.8272644687933721	0	0	0.0	0.017900644230079872	0.017900644230079872
518	0.05604397892668845	0.0029828794774608056	0.0027584473884923475	0.8887688705641902	-1	0.25	1	0.4	4	0.7692307692307693	10	0.38461538461538464	0.7692307692307693	14	10	0	0	0	0.23076923076923078	3	13	15	0.0	1.0	0.5952189224356406	0.9100407783026379	0.6887576513854088	0.8993254382805506	0.8417588167463187	0.8920349601034478	0.8942788401327918	0.9007149831492653	0	0	0.0	0.0027584473884923475	0.0027584473884923475
2688	0.048386926942277586	0.022192859129992297	0.022098064385068658	0.9337589184525963	-1	0	0	0.2	2	0.9230769230769231	12	0.38461538461538464	0.5384615384615384	7	7	7	0	0	0.23076923076923078	3	13	15	0.0	0.14285714285714285	0.6802424562963132	0.799737582938804	0.4953520416501598	0.892751296107132	0.5242434611069423	0.672912123641946	0.7004709792634849	0.8035133802096595	0	0	0.0	0.022098064385068658	0.022098064385068658
3793	0.04630323844370045	0.01895254460887202	0.016896391172085298	0.9339124938067181	-1	0	0	0.2	2	0.9230769230769231	12	0.38461538461538464	0.5384615384615384	7	7	7	0	0	0.23076923076923078	3	13	15	0.0	0.14285714285714285	0.6802424562963132	0.8690058894489581	0.4953520416501598	0.8691972212226264	0.5242434611069423	0.8398772481850335	0.7004709792634849	0.8599005214023678	0	0	0.0	0.016896391172085298	0.016896391172085298
3950	0.06227919413520494	0.02573940246972952	-0.007000256091384843	0.752009886737147	-1	0	0	0.1	1	1.0	13	0.5357142857142857	0.6923076923076923	10	9	4	0	0	0.14285714285714285	2	14	15	0.0	0	0.6223392905092195	0.8597649832690003	0.6157171485930881	0.877932232033257	0.6421354805233171	0.8176903457568558	0.8132569982499694	0.8535062161820328	0	0	0.0	-0.0007000256091384843	-0.0007000256091384843
3819	0.07018651496244234	0.017791563846985284	0.016478246306634723	0.7332303462172297	-1	0	0	0.2	2	0.8461538461538461	11	0.5357142857142857	0.7692307692307693	12	10	2	0	0	0.14285714285714285	14	2	15	0.0	0	0.6223392905092195	0.8191105817974921	0.5720489444238753	0.8952493355366636	0.8361787562631073	0.8299600310040803	0.8196812152418043	0.8515822970444157	0	0	0.0	0.016478246306634723	0.016478246306634723
265	0.021851738220419976	0.0009580396477257687	0.00018105574383864002	0.948483281228546	-1	0	0	0.4444444444444444	4	0.6363636363636364	7	0.3611111111111111	0.5454545454545454	7	6	5	2	0	0.4444444444444444	4	9	13	0.15384615384615385	0.2222222222222222	0.43739038241912837	0.86234511053766	0.5939376599257878	0.9155053710574333	0.8091429675887708	0.7766611548953921	0.9053043072384187	0.860726363962316	0.6428571428571428	0.42857142857142855	0.0	0.00018105574383864002	0.00018105574383864002
5016	0.06443065682419691	0.030403995448023344	0.030130325225322708	0.7555349462904482	-1	0	0	0.2	2	0.8461538461538461	11	0.5357142857142857	0.8461538461538461	13	11	1	0	0	0.14285714285714285	14	2	15	0.0	0	0.6455276611719997	0.8891039089947038	0.5939376599257878	0.9039481231505617	0.6515914465027414	0.8526235419841133	0.827849602623009	0.8835285359829763	0	0	0.0	0.030130325225322708	0.030130325225322708
1308	0.05913870212746267	0.0091862532191611	-0.0029682828511096815	0.626627752648077	-1	0	0	0.3	3	0.7692307692307693	10	0.5357142857142857	0.5384615384615384	8	7	6	0	0	0.14285714285714285	14	2	15	0.0	0.14285714285714285	0.6355403577632739	0.8302232373642574	0.4168412833076144	0.8672502897077712	0.579760950063925	0.8249681311047363	0.713981365628722	0.8417734454336803	0	0	0.0	-0.00029682828511096816	-0.00029682828511096816
3969	0.06372629639865587	0.011175375511658366	0.00507517049897028	0.6600225764633683	-1	0	0	0.1	1	1.0	13	0.5357142857142857	0.6923076923076923	9	9	5	0	0	0.14285714285714285	2	14	15	0.0	0	0.5991509198464394	0.8735945153567231	0.6374966372603883	0.886159216539441	0.6352784390209077	0.7764368859078183	0.8112136310154202	0.8511200549361667	0	0	0.0	0.00507517049897028	0.00507517049897028
874	0.05218361577303986	0.0015147300287474024	0.0006168629505475798	0.9193506924085441	-1	0.25	1	0.5	5	0.5384615384615384	7	0.5	0.46153846153846156	9	6	5	3	0	0.3	10	3	15	0.2727272727272727	0.4	0.3293082963346664	0.9146902152809668	0.5651648747717395	0.9055684108433919	0.5242434611069423	0.887859933221001	0.8056334576752973	0.9032628647648193	0.4444444444444444	0.3333333333333333	0.0	0.0006168629505475798	0.0006168629505475798
2952	0.04920447706524131	0.02248835217575411	0.02242881883639612	0.931545643717828	-1	0	0	0.2	2	0.9230769230769231	12	0.38461538461538464	0.5384615384615384	7	7	7	0	0	0.23076923076923078	3	13	15	0.0	0.14285714285714285	0.6802424562963132	0.799737582938804	0.4953520416501598	0.892751296107132	0.5242434611069423	0.672912123641946	0.7004709792634849	0.8035133802096595	0	0	0.0	0.02242881883639612	0.02242881883639612
3600	0.042566563127455846	0.022162242283403594	0.022051938520472558	0.9304697633051296	-1	0	0	0.2	2	0.9230769230769231	12	0.38461538461538464	0.5384615384615384	8	7	6	0	0	0.23076923076923078	3	13	15	0.0	0.14285714285714285	0.6802424562963132	0.8416421243864063	0.4168412833076144	0.8812874556208723	0.579760950063925	0.7357338962993963	0.713981365628722	0.8272644687933721	0	0	0.0	0.022051938520472558	0.022051938520472558
4237	0.050380061811888345	0.008004262878971987	0.004638683151158781	0.7601105086205255	-1	0	0	0.1	1	1.0	13	0.5357142857142857	0.6923076923076923	10	9	4	0	0	0.14285714285714285	2	14	15	0.0	0	0.6223392905092195	0.8572111911853819	0.6157171485930881	0.9053082609322631	0.6421354805233171	0.8176903457568558	0.7942894471949942	0.8641561972659192	0	0	0.0	0.004638683151158781	0.004638683151158781
3216	0.061056445441691344	0.03223122301736081	0.02603444471712465	0.7469810094828861	-1	0	0	0.1	1	1.0	13	0.5357142857142857	0.6923076923076923	10	9	4	0	0	0.14285714285714285	2	14	15	0.0	0	0.6223392905092195	0.8597649832690003	0.6157171485930881	0.877932232033257	0.6421354805233171	0.8176903457568558	0.8132569982499694	0.8535062161820328	0	0	0.0	0.02603444471712465	0.02603444471712465
4433	0.04745924940317967	0.026075815714688613	0.023330697703417582	0.9321661577699834	-1	0	0	0.2	2	0.9230769230769231	12	0.38461538461538464	0.5384615384615384	7	7	7	0	0	0.23076923076923078	3	13	15	0.0	0.14285714285714285	0.6802424562963132	0.799737582938804	0.4953520416501598	0.892751296107132	0.5242434611069423	0.672912123641946	0.7004709792634849	0.8035133802096595	0	0	0.0	0.023330697703417582	0.023330697703417582
4059	0.05556695987301639	0.0037107519178833357	-0.0008439680375736594	0.8164522539275825	-1	0	0	0.1	1	1.0	13	0.5357142857142857	0.6923076923076923	10	9	4	0	0	0.14285714285714285	2	14	15	0.0	0	0.6223392905092195	0.8077423002903468	0.5595799259747332	0.8667517709764474	0.6352784390209077	0.8339419192684202	0.7517398056562048	0.8376152670949017	0	0	0.0	-8.439680375736594e-05	-8.439680375736594e-05
2017	0.04792401065996557	0.02495069499860516	0.023289924085421753	0.9320005421475717	-1	0	0	0.2	2	0.9230769230769231	12	0.38461538461538464	0.5384615384615384	7	7	7	0	0	0.23076923076923078	3	13	15	0.0	0.14285714285714285	0.6802424562963132	0.799737582938804	0.4953520416501598	0.892751296107132	0.5242434611069423	0.672912123641946	0.7004709792634849	0.8035133802096595	0	0	0.0	0.023289924085421753	0.023289924085421753
4483	0.061197719091203855	0.03217110027400083	0.02789944445133191	0.7813025925764903	-1	0	0	0.2	2	0.8461538461538461	11	0.5357142857142857	0.7692307692307693	12	10	2	0	0	0.14285714285714285	14	2	15	0.0	0	0.6455276611719997	0.9026196550465806	0.5939376599257878	0.9232516437641892	0.6515914465027414	0.8517148114025466	0.8554654720451135	0.896046972951332	0	0	0.0	0.02789944445133191	0.02789944445133191
2649	0.05086072828513147	0.026134915708812635	0.018736403572944902	0.9321298042533661	-1	0	0	0.2	2	0.9230769230769231	12	0.38461538461538464	0.5384615384615384	7	7	7	0	0	0.23076923076923078	3	13	15	0.0	0.14285714285714285	0.6802424562963132	0.799737582938804	0.4953520416501598	0.8800237436116025	0.5242434611069423	0.672912123641946	0.7004709792634849	0.7967706924850397	0	0	0.0	0.018736403572944902	0.018736403572944902
167	0.007907221049085854	0.0008030173538023825	0.0007981139051935167	0.9549807823059495	-1	0.25	1	0.5	5	0.5384615384615384	7	0.5	0.3076923076923077	8	4	6	1	0	0.3	3	10	15	0.08333333333333333	0.4	0.5583945403529252	0.8818060120466998	0.8277009209245231	0.832605042439357	0.9030954826220323	0.8499676926493277	0.8227664095074665	0.8560338804440701	1.0	0.5	0.0	0.0007981139051935167	0.0007981139051935167
1483	0.042016073494151325	0.017960585700618904	0.017770239259718334	0.9304962035514991	-1	0	0	0.2	2	0.9230769230769231	12	0.38461538461538464	0.5384615384615384	8	7	6	0	0	0.23076923076923078	3	13	15	0.0	0.14285714285714285	0.6802424562963132	0.8416421243864063	0.4168412833076144	0.8812874556208723	0.579760950063925	0.7357338962993963	0.713981365628722	0.8272644687933721	0	0	0.0	0.017770239259718334	0.017770239259718334
1502	0.05055598079711951	0.02257755455808608	0.022480068361095343	0.93335847307477	-1	0	0	0.2	2	0.9230769230769231	12	0.38461538461538464	0.5384615384615384	8	7	6	0	0	0.23076923076923078	3	13	15	0.0	0.14285714285714285	0.6802424562963132	0.8520126133538605	0.4168412833076144	0.8812874556208723	0.579760950063925	0.7357338962993963	0.713981365628722	0.8310408104828526	0	0	0.0	0.022480068361095343	0.022480068361095343
72	0.0188258677962547	0.00533528595904857	-0.001263780203517757	0.9476207121816509	-1	0	0	0.4444444444444444	4	0.5454545454545454	6	0.65	0.45454545454545453	8	5	4	1	0	0.8	4	5	13	0.1111111111111111	0	0.8071466465406754	0.7330802352211129	0.7006764682543496	0.8411174082331679	0.7218109983907414	0.8523906788837521	0.7410546131417071	0.8140861647712334	1.0	0.125	0.0	-0.0001263780203517757	-0.0001263780203517757
1289	0.04245382881943591	0.021698443075976633	0.02051623462775278	0.9310121700395736	-1	0	0	0.2	2	0.9230769230769231	12	0.38461538461538464	0.5384615384615384	8	7	6	0	0	0.23076923076923078	3	13	15	0.0	0.14285714285714285	0.6802424562963132	0.8416421243864063	0.4168412833076144	0.8812874556208723	0.579760950063925	0.8249681311047363	0.713981365628722	0.8509220224285607	0	0	0.0	0.02051623462775278	0.02051623462775278
4151	0.060878570041024586	0.02885950710574806	0.020900723240339446	0.7484000103322179	-1	0	0	0.2	2	0.8461538461538461	11	0.5357142857142857	0.7692307692307693	12	10	2	0	0	0.14285714285714285	14	2	15	0.0	0	0.6455276611719997	0.9006042558345632	0.5939376599257878	0.9095497336615807	0.6515914465027414	0.8517148114025466	0.8430383631022981	0.8896076983366702	0	0	0.0	0.020900723240339446	0.020900723240339446
1505	0.050056398476167684	0.019104766934951185	0.01846032103558868	0.9336854027528165	-1	0	0	0.2	2	0.9230769230769231	12	0.38461538461538464	0.5384615384615384	8	7	6	0	0	0.23076923076923078	3	13	15	0.0	0.14285714285714285	0.6802424562963132	0.8520126133538605	0.4168412833076144	0.8812874556208723	0.579760950063925	0.7357338962993963	0.713981365628722	0.8310408104828526	0	0	0.0	0.01846032103558868	0.01846032103558868
3630	0.04847014519275828	0.024689078405061467	0.02122483434490489	0.9333518565362457	-1	0	0	0.2	2	0.9230769230769231	12	0.38461538461538464	0.5384615384615384	7	7	7	0	0	0.23076923076923078	3	13	15	0.0	0.14285714285714285	0.6802424562963132	0.799737582938804	0.4953520416501598	0.892751296107132	0.5242434611069423	0.672912123641946	0.7004709792634849	0.8035133802096595	0	0	0.0	0.02122483434490489	0.02122483434490489
2297	0.023048075018838834	0.012999816013134217	0.008278493609074792	0.9357165521658101	-1	0.25	1	0.4	4	0.6923076923076923	9	0.375	0.3076923076923077	5	4	9	0	0	0.4	4	10	15	0.0	0.16666666666666666	0.6802424562963132	0.8603714673377044	0.4974570469284437	0.8587683544548678	0.5242434611069423	0.8434493865170664	0.7271197589884697	0.8543580307919365	0	0	0.0	0.008278493609074792	0.008278493609074792
1871	0.045521621606749885	0.024297796502224158	0.024294319157069446	0.929973091516456	-1	0	0	0.2	2	0.9230769230769231	12	0.38461538461538464	0.5384615384615384	8	7	6	0	0	0.23076923076923078	3	13	15	0.0	0.14285714285714285	0.6802424562963132	0.84318488074197	0.4168412833076144	0.8812874556208723	0.579760950063925	0.7357338962993963	0.713981365628722	0.827817322199515	0	0	0.0	0.024294319157069446	0.024294319157069446
273	0.054260429532737964	0.0033488981356836335	0.0030244552538106076	0.8838575631806197	-1	0.25	1	0.4	4	0.7692307692307693	10	0.38461538461538464	0.7692307692307693	14	10	0	0	0	0.23076923076923078	3	13	15	0.0	1.0	0.5952189224356406	0.9100407783026379	0.6887576513854088	0.8993254382805506	0.8417588167463187	0.8920349601034478	0.8942788401327918	0.9007149831492653	0	0	0.0	0.0030244552538106076	0.0030244552538106076
4478	0.0568221651040001	0.01917144888009645	0.017481503250777443	0.7883229957428509	-1	0	0	0.2	2	0.8461538461538461	11	0.5357142857142857	0.7692307692307693	12	10	2	0	0	0.14285714285714285	14	2	15	0.0	0	0.6628850587341565	0.8411740383774835	0.6157171485930881	0.9401774857913914	0.6421354805233171	0.8596386389549194	0.82165308144101	0.8887453803916678	0	0	0.0	0.017481503250777443	0.017481503250777443
4139	0.043151489447861756	0.021663752346503494	0.021644384435944797	0.930723714706416	-1	0	0	0.2	2	0.9230769230769231	12	0.38461538461538464	0.5384615384615384	8	7	6	0	0	0.23076923076923078	3	13	15	0.0	0.14285714285714285	0.6802424562963132	0.8416421243864063	0.4168412833076144	0.8812874556208723	0.579760950063925	0.7357338962993963	0.713981365628722	0.8272644687933721	0	0	0.0	0.021644384435944797	0.021644384435944797
1995	0.043110524124572086	0.02507608830244274	0.024522284952126522	0.9292431043698725	-1	0	0	0.2	2	0.9230769230769231	12	0.38461538461538464	0.5384615384615384	8	7	6	0	0	0.23076923076923078	3	13	15	0.0	0.14285714285714285	0.6802424562963132	0.8416421243864063	0.4168412833076144	0.8812874556208723	0.579760950063925	0.7357338962993963	0.713981365628722	0.8272644687933721	0	0	0.0	0.024522284952126522	0.024522284952126522
1730	0.057476096599589445	0.0022136906257079194	-0.001555801500157902	0.9834901567009605	-1	0	0	0.3	3	0.8461538461538461	11	0.3125	0.6153846153846154	10	8	4	0	0	0.3333333333333333	4	12	15	0.0	0.6666666666666666	0.6628850587341565	0.8637615855091261	0.3839752654608613	0.8460860156564042	0.579760950063925	0.8339602530386085	0.7884255435220986	0.8483466507525972	0	0	0.0	-0.0001555801500157902	-0.0001555801500157902
2260	0.04913491351287073	0.02684134533815732	0.02025660101040761	0.9350855314837502	-1	0	0	0.2	2	0.9230769230769231	12	0.3125	0.5384615384615384	7	7	7	0	0	0.3333333333333333	4	12	15	0.0	0.14285714285714285	0.6802424562963132	0.799737582938804	0.4953520416501598	0.892751296107132	0.5242434611069423	0.672912123641946	0.7004709792634849	0.8035133802096595	0	0	0.0	0.02025660101040761	0.02025660101040761
4534	0.06261848950796517	0.03215198912156947	0.02535206180641138	0.7485872047055873	-1	0	0	0.2	2	0.8461538461538461	11	0.5357142857142857	0.7692307692307693	12	10	2	0	0	0.14285714285714285	14	2	15	0.0	0	0.6455276611719997	0.9006042558345632	0.5939376599257878	0.9095497336615807	0.6515914465027414	0.8517148114025466	0.8430383631022981	0.8896076983366702	0	0	0.0	0.02535206180641138	0.02535206180641138
3901	0.04909802849080187	0.02476713023622967	0.02476709783364934	0.932227506907428	-1	0	0	0.2	2	0.9230769230769231	12	0.38461538461538464	0.5384615384615384	7	7	7	0	0	0.23076923076923078	3	13	15	0.0	0.14285714285714285	0.6802424562963132	0.799737582938804	0.4953520416501598	0.892751296107132	0.5242434611069423	0.672912123641946	0.7004709792634849	0.8035133802096595	0	0	0.0	0.02476709783364934	0.02476709783364934
509	0.02873510341944965	0.006040653555027045	0.0019983425486477216	0.9205546042805465	-1	0	0	0.3	3	0.7692307692307693	10	0.35714285714285715	0.5384615384615384	9	7	5	7	0	0.8571428571428571	6	7	15	0.5833333333333334	0	0.6378180332199156	0.809858951414591	0.35344175673481304	0.9112119589271815	0.32995723065174076	0.9497574880367124	0.8657357276364779	0.9036963819823634	0.1111111111111111	0.2222222222222222	0.0	0.0019983425486477216	0.0019983425486477216
2599	0.0455610262846636	0.02126439477102279	0.021211568039640482	0.931766760021416	-1	0	0	0.2	2	0.9230769230769231	12	0.38461538461538464	0.5384615384615384	8	7	6	0	0	0.23076923076923078	3	13	15	0.0	0.14285714285714285	0.6802424562963132	0.84318488074197	0.4168412833076144	0.8812874556208723	0.579760950063925	0.7357338962993963	0.713981365628722	0.827817322199515	0	0	0.0	0.021211568039640482	0.021211568039640482
330	0.03722442214055969	0.0025710020189833524	0.0024779621765787033	0.9324720416420201	-1	0.25	1	0.4	4	0.6923076923076923	9	0.3125	0.5384615384615384	11	7	3	2	0	0.75	8	6	15	0.3333333333333333	0.2222222222222222	0.6433657030407688	0.9487800864173748	0.7626006712883843	0.8527710585211634	0.591919133131735	0.9429360939966187	0.8240951373964258	0.9236820133916748	0.5454545454545454	0.09090909090909091	0.0	0.0024779621765787033	0.0024779621765787033
4021	0.061911671173527215	0.023784810783536985	0.010200851513513028	0.7232973366143001	-1	0	0	0.1	1	1.0	13	0.5357142857142857	0.6923076923076923	10	9	4	0	0	0.14285714285714285	2	14	15	0.0	0	0.6223392905092195	0.8597649832690003	0.6157171485930881	0.877932232033257	0.6421354805233171	0.8176903457568558	0.8132569982499694	0.8535062161820328	0	0	0.0	0.010200851513513028	0.010200851513513028
3762	0.04414091545195361	0.021933455551267033	0.021920642009996695	0.9304601646869184	-1	0	0	0.2	2	0.9230769230769231	12	0.38461538461538464	0.5384615384615384	8	7	6	0	0	0.23076923076923078	3	13	15	0.0	0.14285714285714285	0.6802424562963132	0.8416421243864063	0.4168412833076144	0.8812874556208723	0.579760950063925	0.7357338962993963	0.713981365628722	0.8272644687933721	0	0	0.0	0.021920642009996695	0.021920642009996695
1222	0.06359614220722691	0.024979905840337845	0.01916964955964418	0.7359419047214166	-1	0	0	0.2	2	0.9230769230769231	12	0.38461538461538464	0.6153846153846154	9	8	5	0	0	0.23076923076923078	3	13	15	0.0	0.14285714285714285	0.6383835546788028	0.8533670465926683	0.5939376599257878	0.8730734754873366	0.6375660781978014	0.8456084684341945	0.735824588508786	0.8577521712878825	0	0	0.0	0.01916964955964418	0.01916964955964418
4812	0.05927946675681006	0.03146362477390683	0.02522064346030435	0.7249576482992599	-1	0	0	0.1	1	1.0	13	0.5357142857142857	0.6923076923076923	10	9	4	0	0	0.14285714285714285	2	14	15	0.0	0	0.6223392905092195	0.8597649832690003	0.6157171485930881	0.8823672452230353	0.6421354805233171	0.8176903457568558	0.8132569982499694	0.8552500061067526	0	0	0.0	0.02522064346030435	0.02522064346030435
4434	0.061007013940553724	0.033033162201041896	0.02657886857138262	0.7478539362767603	-1	0	0	0.1	1	1.0	13	0.5357142857142857	0.6923076923076923	10	9	4	0	0	0.14285714285714285	2	14	15	0.0	0	0.6223392905092195	0.8572111911853819	0.6157171485930881	0.877932232033257	0.6421354805233171	0.8176903457568558	0.8132569982499694	0.8526279050189218	0	0	0.0	0.02657886857138262	0.02657886857138262
4591	0.06247240059645004	0.03430875386431971	0.028010868959895744	0.7501525682281502	-1	0	0	0.2	2	0.8461538461538461	11	0.5357142857142857	0.7692307692307693	12	10	2	0	0	0.14285714285714285	14	2	15	0.0	0	0.6455276611719997	0.9006042558345632	0.5939376599257878	0.9095497336615807	0.6515914465027414	0.8517148114025466	0.8430383631022981	0.8896076983366702	0	0	0.0	0.028010868959895744	0.028010868959895744
1715	0.04318945112701716	0.02490690321827104	0.024717890537472767	0.9291520838470446	-1	0	0	0.2	2	0.9230769230769231	12	0.38461538461538464	0.5384615384615384	8	7	6	0	0	0.23076923076923078	3	13	15	0.0	0.14285714285714285	0.6802424562963132	0.8416421243864063	0.4168412833076144	0.8812874556208723	0.579760950063925	0.7357338962993963	0.713981365628722	0.8272644687933721	0	0	0.0	0.024717890537472767	0.024717890537472767
2914	0.04544629767389595	0.022835122116690528	0.021542819567237408	0.9320631130603474	-1	0	0	0.2	2	0.9230769230769231	12	0.38461538461538464	0.5384615384615384	8	7	6	0	0	0.23076923076923078	3	13	15	0.0	0.14285714285714285	0.6802424562963132	0.8785776370493621	0.4168412833076144	0.8812874556208723	0.5242434611069423	0.7415098604050583	0.713981365628722	0.8427958747838878	0	0	0.0	0.021542819567237408	0.021542819567237408
622	0.04338757921934284	0.0024439667506646703	0.0014814225116806968	0.9975883357804555	-1	0	0	0.3	3	0.6923076923076923	9	0.5769230769230769	0.5384615384615384	8	7	6	3	0	0.15384615384615385	13	2	15	0.2	0	0.5262704827635416	0.8933950211871297	0.38221455813407396	0.8351468722929386	0.579760950063925	0.901009331277615	0.7903486290524798	0.8792818602663885	0.125	0.25	0.0	0.0014814225116806968	0.0014814225116806968
88	0.014940516299544427	0.002248729535684091	0.0021289116372482397	0.970499154544672	-1	0	0	0.16666666666666666	1	1.0	6	0.5714285714285714	0.8333333333333334	5	5	2	5	0	0.2857142857142857	7	2	8	0.625	0	0.5714267387597494	0.7936954873332208	0.5356339287231744	0.9235781717296182	0.18447417457293133	0.9221179442857494	0.7862715082361936	0.891252949996755	0.2	0.4	0.0	0.0021289116372482397	0.0021289116372482397
3314	0.04361217608185921	0.02015175408811074	0.019486978551406436	0.9309624970214405	-1	0	0	0.2	2	0.9230769230769231	12	0.38461538461538464	0.5384615384615384	8	7	6	0	0	0.23076923076923078	3	13	15	0.0	0.14285714285714285	0.6802424562963132	0.8416421243864063	0.4168412833076144	0.8812874556208723	0.579760950063925	0.7357338962993963	0.713981365628722	0.8272644687933721	0	0	0.0	0.019486978551406436	0.019486978551406436
4879	0.06088696123183608	0.02781929928622956	0.019549361960659154	0.7555536654797103	-1	0	0	0.2	2	0.8461538461538461	11	0.5357142857142857	0.7692307692307693	12	10	2	0	0	0.14285714285714285	14	2	15	0.0	0	0.6455276611719997	0.9006042558345632	0.5939376599257878	0.9095497336615807	0.6515914465027414	0.8517148114025466	0.8430383631022981	0.8896076983366702	0	0	0.0	0.019549361960659154	0.019549361960659154
3507	0.05589688499071808	0.02155804787126016	0.02151220014143008	0.792041026040947	-1	0	0	0.2	2	0.8461538461538461	11	0.5357142857142857	0.7692307692307693	12	10	2	0	0	0.14285714285714285	14	2	15	0.0	0	0.6223392905092195	0.8460342936050405	0.6015688377643309	0.8832361078448254	0.7438446560488382	0.8427814471766449	0.8132569982499694	0.858405973050139	0	0	0.0	0.02151220014143008	0.02151220014143008
4108	0.061909730714557534	0.03374333290216209	0.026164430723040907	0.7498719509954421	-1	0	0	0.1	1	1.0	13	0.5357142857142857	0.6923076923076923	10	9	4	0	0	0.14285714285714285	2	14	15	0.0	0	0.6223392905092195	0.8597649832690003	0.6157171485930881	0.877932232033257	0.6421354805233171	0.8176903457568558	0.8132569982499694	0.8535062161820328	0	0	0.0	0.026164430723040907	0.026164430723040907
3990	0.06171021800243255	0.024251621274326108	0.014688501963047993	0.7230795392325035	-1	0	0	0.1	1	1.0	13	0.5357142857142857	0.6923076923076923	10	9	4	0	0	0.14285714285714285	2	14	15	0.0	0	0.6223392905092195	0.8597649832690003	0.6157171485930881	0.877932232033257	0.6421354805233171	0.8176903457568558	0.8132569982499694	0.8535062161820328	0	0	0.0	0.014688501963047993	0.014688501963047993
2818	0.049515408237838635	0.023752195065441364	0.022997365368488964	0.9338677769089232	-1	0	0	0.2	2	0.9230769230769231	12	0.38461538461538464	0.5384615384615384	7	7	7	0	0	0.23076923076923078	3	13	15	0.0	0.14285714285714285	0.6802424562963132	0.799737582938804	0.4953520416501598	0.892751296107132	0.5242434611069423	0.672912123641946	0.7004709792634849	0.8035133802096595	0	0	0.0	0.022997365368488964	0.022997365368488964
2088	0.040482916768944575	0.02330029547473233	0.02145460541050242	0.9326651791970115	-1	0	0	0.3	3	0.7692307692307693	10	0.3125	0.46153846153846156	7	6	7	0	0	0.3333333333333333	4	12	15	0.0	0.14285714285714285	0.6802424562963132	0.8233416340954769	0.6374966372603883	0.8738386203039974	0.5242434611069423	0.672912123641946	0.7004709792634849	0.801965511064741	0	0	0.0	0.02145460541050242	0.02145460541050242
582	0.035121294491423684	0.0014723583019218504	-0.0006265110698310414	0.6527469245427979	-1	0	0	0.25	2	0.8888888888888888	8	0.55	0.6666666666666666	7	6	3	3	0	0.2	2	10	11	0.3333333333333333	0.2	0.5866573743291241	0.8946863844865637	0.5689996230275034	0.8751747837915703	0.44232232776565095	0.7476055025770915	0.9158160621950346	0.8486828067939668	0.14285714285714285	0.5714285714285714	0.0	-6.265110698310415e-05	-6.265110698310415e-05
2820	0.04891766094087015	0.020088423711118436	0.01865851928497735	0.9326559179874331	-1	0	0	0.2	2	0.9230769230769231	12	0.38461538461538464	0.5384615384615384	7	7	7	0	0	0.23076923076923078	3	13	15	0.0	0.14285714285714285	0.6802424562963132	0.799737582938804	0.4953520416501598	0.892751296107132	0.5242434611069423	0.672912123641946	0.7004709792634849	0.8035133802096595	0	0	0.0	0.01865851928497735	0.01865851928497735
2372	0.04852898474226806	0.01822524404322156	0.015611378412685645	0.9346379650201554	-1	0	0	0.2	2	0.9230769230769231	12	0.38461538461538464	0.5384615384615384	8	7	6	0	0	0.23076923076923078	3	13	15	0.0	0.14285714285714285	0.6802424562963132	0.8520126133538605	0.566424339455274	0.8763166556430061	0.579760950063925	0.7357338962993963	0.6800203706182363	0.8288449215687893	0	0	0.0	0.015611378412685645	0.015611378412685645
1429	0.03982460948167367	0.022836747065035	0.021507890498802484	0.9324354570191989	-1	0	0	0.3	3	0.7692307692307693	10	0.3125	0.46153846153846156	7	6	7	0	0	0.3333333333333333	4	12	15	0.0	0.14285714285714285	0.6802424562963132	0.8390795924316669	0.4953520416501598	0.892751296107132	0.5242434611069423	0.672912123641946	0.7004709792634849	0.8171733841582141	0	0	0.0	0.021507890498802484	0.021507890498802484
3171	0.047475828606123205	0.025693827553494062	0.023682385905066092	0.9324588305495487	-1	0	0	0.2	2	0.9230769230769231	12	0.38461538461538464	0.5384615384615384	7	7	7	0	0	0.23076923076923078	3	13	15	0.0	0.14285714285714285	0.6802424562963132	0.799737582938804	0.4953520416501598	0.892751296107132	0.5242434611069423	0.672912123641946	0.7004709792634849	0.8035133802096595	0	0	0.0	0.023682385905066092	0.023682385905066092
4786	0.05569330354795362	0.02131002577822502	0.019924512509686212	0.7870426344153856	-1	0	0	0.2	2	0.8461538461538461	11	0.5357142857142857	0.7692307692307693	12	10	2	0	0	0.14285714285714285	14	2	15	0.0	0	0.6628850587341565	0.8411740383774835	0.6157171485930881	0.9401774857913914	0.6421354805233171	0.8596386389549194	0.82165308144101	0.8887453803916678	0	0	0.0	0.019924512509686212	0.019924512509686212
4078	0.05001569367338426	0.024018495842402177	0.02223412752356288	0.9332844156321893	-1	0	0	0.2	2	0.9230769230769231	12	0.38461538461538464	0.5384615384615384	7	7	7	0	0	0.23076923076923078	3	13	15	0.0	0.14285714285714285	0.6802424562963132	0.799737582938804	0.4953520416501598	0.892751296107132	0.5242434611069423	0.672912123641946	0.7004709792634849	0.8035133802096595	0	0	0.0	0.02223412752356288	0.02223412752356288
75	0.0025463376003768685	0.0013828287193585096	0.00010268490356943311	0.9867045067646566	-1	0	0	0.6666666666666666	2	0.5	1	0.6666666666666666	0.5	3	1	0	0	0	0.6666666666666666	3	2	4	0.0	0	0.5784348874860905	0.7581451858466579	0.6084437659659129	0.8102771272387826	0.6785041809501527	0.6955672872177119	0.7484464967215151	0.757718000156853	0	0	0.0	0.00010268490356943311	0.00010268490356943311
2536	0.043012986494434545	0.02356933795941385	0.023363636579119464	0.9297982543788579	-1	0	0	0.2	2	0.9230769230769231	12	0.38461538461538464	0.5384615384615384	8	7	6	0	0	0.23076923076923078	3	13	15	0.0	0.14285714285714285	0.6802424562963132	0.8416421243864063	0.4168412833076144	0.8812874556208723	0.579760950063925	0.7357338962993963	0.713981365628722	0.8272644687933721	0	0	0.0	0.023363636579119464	0.023363636579119464
1813	0.04693010250538549	0.023011089905256823	0.021659849569238585	0.933107983515047	-1	0	0	0.2	2	0.9230769230769231	12	0.38461538461538464	0.5384615384615384	8	7	6	0	0	0.23076923076923078	3	13	15	0.0	0.14285714285714285	0.6355403577632739	0.8302232373642574	0.4168412833076144	0.8589036613110762	0.579760950063925	0.8249681311047363	0.713981365628722	0.8386115730026154	0	0	0.0	0.021659849569238585	0.021659849569238585
1065	0.0399003607528431	0.023283045837556856	0.022685308216168324	0.9325373235262715	-1	0	0	0.3	3	0.7692307692307693	10	0.3125	0.46153846153846156	7	6	7	0	0	0.3333333333333333	4	12	15	0.0	0.14285714285714285	0.6802424562963132	0.8690058894489581	0.4953520416501598	0.8781386370706881	0.5242434611069423	0.8398772481850335	0.7004709792634849	0.8631233754968535	0	0	0.0	0.022685308216168324	0.022685308216168324
4129	0.04293849719068631	0.020643818771678667	0.020157605011310763	0.9311240781003022	-1	0	0	0.2	2	0.9230769230769231	12	0.38461538461538464	0.5384615384615384	8	7	6	0	0	0.23076923076923078	3	13	15	0.0	0.14285714285714285	0.6802424562963132	0.8416421243864063	0.4168412833076144	0.8812874556208723	0.579760950063925	0.7357338962993963	0.713981365628722	0.8272644687933721	0	0	0.0	0.020157605011310763	0.020157605011310763
1834	0.06086249855975486	0.021500573991001682	-0.010238177716639894	0.672533503432585	-1	0	0	0.2	2	0.8461538461538461	11	0.38461538461538464	0.5384615384615384	8	7	6	0	0	0.23076923076923078	3	13	15	0.0	0	0.6802424562963132	0.8416421243864063	0.4168412833076144	0.8812874556208723	0.579760950063925	0.7357338962993963	0.713981365628722	0.8272644687933721	0	0	0.0	-0.0010238177716639894	-0.0010238177716639894
774	0.06264908440414964	0.015941011012413724	0.012193708772475996	0.714074832125555	-1	0	0	0.2	2	0.9230769230769231	12	0.5357142857142857	0.9230769230769231	14	12	0	0	0	0.14285714285714285	2	14	15	0.0	0	0.6601351501361691	0.9550795989104293	0.6739181199257717	0.8186388566666642	0.5247474769901374	0.9461588846778904	0.8887363356850579	0.9225000032761439	0	0	0.0	0.012193708772475996	0.012193708772475996
4443	0.06067676513618013	0.02632025936765348	0.021947241933583314	0.76767069997774	-1	0.25	1	0.3	3	0.7692307692307693	10	0.38461538461538464	0.6153846153846154	10	8	4	0	0	0.23076923076923078	13	3	15	0.0	1.0	0.6223392905092195	0.8597649832690003	0.6157171485930881	0.877932232033257	0.6421354805233171	0.8177432509300422	0.8132569982499694	0.8535210084594049	0	0	0.0	0.021947241933583314	0.021947241933583314
3966	0.046772515689077886	0.025698334295599874	0.0226806622911083	0.9321382838509269	-1	0	0	0.2	2	0.9230769230769231	12	0.38461538461538464	0.5384615384615384	7	7	7	0	0	0.23076923076923078	3	13	15	0.0	0.14285714285714285	0.6802424562963132	0.799737582938804	0.4953520416501598	0.892751296107132	0.5242434611069423	0.672912123641946	0.7004709792634849	0.8035133802096595	0	0	0.0	0.0226806622911083	0.0226806622911083
3445	0.043493667330118356	0.022265103876701484	0.02217931331692079	0.9305333617996154	-1	0	0	0.2	2	0.9230769230769231	12	0.38461538461538464	0.5384615384615384	8	7	6	0	0	0.23076923076923078	3	13	15	0.0	0.14285714285714285	0.6802424562963132	0.84318488074197	0.4168412833076144	0.8812874556208723	0.579760950063925	0.7357338962993963	0.713981365628722	0.827817322199515	0	0	0.0	0.02217931331692079	0.02217931331692079
4133	0.06098463727205513	0.02196125955319014	0.019171607819833337	0.7895198821115686	-1	0.25	1	0.3	3	0.7692307692307693	10	0.38461538461538464	0.6153846153846154	10	8	4	0	0	0.23076923076923078	13	3	15	0.0	1.0	0.6223392905092195	0.8597649832690003	0.6157171485930881	0.877932232033257	0.6445787623502713	0.8130173267964768	0.8132569982499694	0.8522077745807121	0	0	0.0	0.019171607819833337	0.019171607819833337
3239	0.04318496430509308	0.017963769512332424	0.017871582065001654	0.9308081205170952	-1	0	0	0.2	2	0.9230769230769231	12	0.38461538461538464	0.5384615384615384	8	7	6	0	0	0.23076923076923078	3	13	15	0.0	0.14285714285714285	0.6802424562963132	0.8416421243864063	0.4168412833076144	0.8812874556208723	0.579760950063925	0.7357338962993963	0.713981365628722	0.8272644687933721	0	0	0.0	0.017871582065001654	0.017871582065001654
2837	0.04722405847576664	0.02455077840741683	0.022319324482471665	0.9324691447612482	-1	0	0	0.2	2	0.9230769230769231	12	0.38461538461538464	0.5384615384615384	7	7	7	0	0	0.23076923076923078	3	13	15	0.0	0.14285714285714285	0.6802424562963132	0.799737582938804	0.4953520416501598	0.892751296107132	0.5242434611069423	0.672912123641946	0.7004709792634849	0.8035133802096595	0	0	0.0	0.022319324482471665	0.022319324482471665
2175	0.05048701168391424	0.019392247761392922	0.019368359344806543	0.933437110325324	-1	0	0	0.2	2	0.9230769230769231	12	0.38461538461538464	0.5384615384615384	7	7	7	0	0	0.23076923076923078	3	13	15	0.0	0.14285714285714285	0.6802424562963132	0.8245895132725837	0.4953520416501598	0.8768840205085504	0.5242434611069423	0.8398772481850335	0.7004709792634849	0.8484857045183853	0	0	0.0	0.019368359344806543	0.019368359344806543
1209	0.04946593611615766	0.02195131939811093	0.021816117708507866	0.934341807872217	-1	0	0	0.2	2	0.9230769230769231	12	0.38461538461538464	0.5384615384615384	8	7	6	0	0	0.23076923076923078	3	13	15	0.0	0.14285714285714285	0.6802424562963132	0.8520126133538605	0.4168412833076144	0.8812874556208723	0.579760950063925	0.7357338962993963	0.713981365628722	0.8310408104828526	0	0	0.0	0.021816117708507866	0.021816117708507866
1588	0.04859315130952636	0.02186458382061523	-0.003978544285162853	0.9317461497276326	-1	0	0	0.2	2	0.9230769230769231	12	0.38461538461538464	0.5384615384615384	8	7	6	0	0	0.23076923076923078	3	13	15	0.0	0.14285714285714285	0.6802424562963132	0.8904181348917476	0.566424339455274	0.8853662197842498	0.579760950063925	0.7357338962993963	0.6800203706182363	0.8482657516560852	0	0	0.0	-0.0003978544285162853	-0.0003978544285162853
29	5.8828704939531465e-09	5.7280700995700175e-09	-5.727527075828051e-09	0.9999994319760435	-1	0	0	1.0	1	0	0	1.0	0	0	0	1	3	0	0.5	1	2	2	0.5	0	0	0	0	0	0	0	0	0	0	0	0	-0.1	-0.1
2046	0.04864784893628721	0.018791901589134272	0.017740498481584027	0.9338246097043094	-1	0	0	0.2	2	0.9230769230769231	12	0.38461538461538464	0.5384615384615384	7	7	7	0	0	0.23076923076923078	3	13	15	0.0	0.14285714285714285	0.6802424562963132	0.798926105821607	0.6374966372603883	0.9113047581826377	0.5242434611069423	0.672912123641946	0.7004709792634849	0.8141015158816225	0	0	0.0	0.017740498481584027	0.017740498481584027
510	3.1482985923475606e-05	1.5325523508343908e-07	-3.1750763553927266e-08	0.9999649319368162	-1	0	0	0.6	6	0.3076923076923077	4	0.42857142857142855	0.07692307692307693	4	1	10	7	0	0.7142857142857143	7	5	15	0.3333333333333333	0.3076923076923077	0.7071368966504222	0.7764967675501421	0.5894195625578471	0.9411366100684088	0.9030954826220323	0.9699810178633486	0.845481631393681	0.9239706402678612	0.25	0	0.0	-3.1750763553927265e-09	-3.1750763553927265e-09
3416	0.04685521874878387	0.01880644407487074	0.017977036906673058	0.9337970822892838	-1	0	0	0.2	2	0.9230769230769231	12	0.38461538461538464	0.5384615384615384	7	7	7	0	0	0.23076923076923078	3	13	15	0.0	0.14285714285714285	0.6802424562963132	0.8186440007238135	0.4953520416501598	0.892751296107132	0.5242434611069423	0.672912123641946	0.7004709792634849	0.8098819965108619	0	0	0.0	0.017977036906673058	0.017977036906673058
2067	0.016907200618162112	0.005116782443369244	0.001813816791503918	0.9517208392840436	-1	0.25	1	0.5	5	0.5384615384615384	7	0.42857142857142855	0.38461538461538464	8	5	6	0	0	0.7142857142857143	5	7	15	0.0	0.5	0.5577140337114924	0.8278401220623993	0.3418309349154088	0.824899013271535	0.6352784390209077	0.9086162885774128	0.7902984088176317	0.8588434056741203	0	0	0.0	0.001813816791503918	0.001813816791503918
4490	0.04938493164798632	0.023435857863669814	0.020387077156915165	0.7351553924805109	-1	0	0	0.1	1	1.0	13	0.5357142857142857	0.6923076923076923	10	9	4	0	0	0.14285714285714285	2	14	15	0.0	0	0.6223392905092195	0.8597649832690003	0.6157171485930881	0.879245991861196	0.6421354805233171	0.8176903457568558	0.803113748275809	0.8540187829580911	0	0	0.0	0.020387077156915165	0.020387077156915165
1098	0.04219365190007834	0.004140265984420604	-0.003880330945169646	0.9799435531653402	-1	0	0	0.4	4	0.6153846153846154	8	0.375	0.46153846153846156	7	6	7	2	0	0.4	4	10	15	0.11764705882352941	0.14285714285714285	0.5206749227019452	0.8797902516198798	0.33833052496506905	0.8709359688760647	0.6352784390209077	0.866856229851739	0.761511728250892	0.8726263923629924	0.5714285714285714	0.2857142857142857	0.0	-0.0003880330945169646	-0.0003880330945169646
1754	0.04710062327419014	0.02253937191039001	0.02173079113172875	0.9336820753103002	-1	0	0	0.2	2	0.9230769230769231	12	0.38461538461538464	0.5384615384615384	7	7	7	0	0	0.23076923076923078	3	13	15	0.0	0.14285714285714285	0.6802424562963132	0.798926105821607	0.4953520416501598	0.892751296107132	0.5242434611069423	0.672912123641946	0.7004709792634849	0.8032470022648392	0	0	0.0	0.02173079113172875	0.02173079113172875
1221	0.039908144980613375	0.021937662701885772	0.021342264446959306	0.9332378565986759	-1	0	0	0.3	3	0.7692307692307693	10	0.3125	0.46153846153846156	7	6	7	0	0	0.3333333333333333	4	12	15	0.0	0.14285714285714285	0.6802424562963132	0.8390795924316669	0.4953520416501598	0.892751296107132	0.5242434611069423	0.672912123641946	0.7004709792634849	0.8171733841582141	0	0	0.0	0.021342264446959306	0.021342264446959306
2827	0.044855556546382576	0.02356114969346299	0.02324984899855266	0.9301054260719639	-1	0	0	0.2	2	0.9230769230769231	12	0.38461538461538464	0.5384615384615384	8	7	6	0	0	0.23076923076923078	3	13	15	0.0	0.14285714285714285	0.6802424562963132	0.84318488074197	0.4168412833076144	0.8812874556208723	0.579760950063925	0.7357338962993963	0.713981365628722	0.827817322199515	0	0	0.0	0.02324984899855266	0.02324984899855266
2425	0.05103295172664128	0.025659564020177262	0.020241949200701086	0.9320594161575293	-1	0	0	0.2	2	0.9230769230769231	12	0.38461538461538464	0.5384615384615384	7	7	7	0	0	0.23076923076923078	3	13	15	0.0	0.14285714285714285	0.6802424562963132	0.8245895132725837	0.4953520416501598	0.8683344171070777	0.5242434611069423	0.8398772481850335	0.7004709792634849	0.8451592425289695	0	0	0.0	0.020241949200701086	0.020241949200701086
2206	0.04808156450317309	0.02667631080725007	0.02453205807425063	0.931989948980791	-1	0	0	0.2	2	0.9230769230769231	12	0.38461538461538464	0.5384615384615384	7	7	7	0	0	0.23076923076923078	3	13	15	0.0	0.14285714285714285	0.6802424562963132	0.799737582938804	0.4953520416501598	0.892751296107132	0.5242434611069423	0.672912123641946	0.7004709792634849	0.8035133802096595	0	0	0.0	0.02453205807425063	0.02453205807425063
2048	0.046944482101415955	0.020885085409756848	0.019427771254930302	0.9341599434822506	-1	0	0	0.2	2	0.9230769230769231	12	0.38461538461538464	0.5384615384615384	7	7	7	0	0	0.23076923076923078	3	13	15	0.0	0.14285714285714285	0.6802424562963132	0.798926105821607	0.4953520416501598	0.892751296107132	0.5242434611069423	0.672912123641946	0.7004709792634849	0.8032470022648392	0	0	0.0	0.019427771254930302	0.019427771254930302
1537	0.04650451299938137	0.0031236403577872274	0.0027892769464237634	0.9966905214617401	-1	0	0	0.3	3	0.7692307692307693	10	0.3125	0.46153846153846156	7	6	7	0	0	0.3333333333333333	4	12	15	0.0	0.14285714285714285	0.37229850923076996	0.8872805342160036	0.5296853970792872	0.8560959773135849	0.5242434611069423	0.8252868227525582	0.7004709792634849	0.8581116148514522	0	0	0.0	0.0027892769464237634	0.0027892769464237634
4698	0.06070489629296365	0.02887172070419947	0.019460621872537033	0.742084375053315	-1	0	0	0.2	2	0.8461538461538461	11	0.5357142857142857	0.7692307692307693	12	10	2	0	0	0.14285714285714285	14	2	15	0.0	0	0.6455276611719997	0.9006042558345632	0.5939376599257878	0.9095497336615807	0.6515914465027414	0.8517148114025466	0.8430383631022981	0.8896076983366702	0	0	0.0	0.019460621872537033	0.019460621872537033
4535	0.06182362469719277	0.030841862544693576	0.023128659758395974	0.7503395634167108	-1	0	0	0.2	2	0.8461538461538461	11	0.5357142857142857	0.7692307692307693	12	10	2	0	0	0.14285714285714285	14	2	15	0.0	0	0.6455276611719997	0.9006042558345632	0.5939376599257878	0.9095497336615807	0.6515914465027414	0.8517148114025466	0.8430383631022981	0.8896076983366702	0	0	0.0	0.023128659758395974	0.023128659758395974
4852	0.059614706747131534	0.017942381783382488	0.0027884445660470063	0.7914175705020925	-1	0	0	0.2	2	0.8461538461538461	11	0.5357142857142857	0.6923076923076923	10	9	4	0	0	0.14285714285714285	14	2	15	0.0	0	0.6223392905092195	0.8643426815353492	0.5814686414766456	0.8878846816813001	0.5888007573479994	0.8644246994374792	0.8132569982499694	0.8726463748839461	0	0	0.0	0.0027884445660470063	0.0027884445660470063
3172	0.07156470476352975	0.01607831070270918	-0.008768881009108113	0.7015407739468542	-1	0	0	0.2	2	0.9230769230769231	12	1.0	0.5384615384615384	8	7	6	0	0	0.06666666666666667	15	1	15	0.0	0.14285714285714285	0.6802424562963132	0.8509189876899065	0.3949525678057019	0.8840451742845842	0.5242434611069423	0.7145687035622627	0.713981365628722	0.8268699114376102	0	0	0.0	-0.0008768881009108113	-0.0008768881009108113
3059	0.04773535857810121	0.023745920753624108	0.023590359605647405	0.9310316202411388	-1	0	0	0.2	2	0.9230769230769231	12	0.38461538461538464	0.5384615384615384	7	7	7	0	0	0.23076923076923078	3	13	15	0.0	0.14285714285714285	0.6802424562963132	0.8245895132725837	0.4953520416501598	0.8768840205085504	0.5242434611069423	0.8398772481850335	0.7004709792634849	0.8484857045183853	0	0	0.0	0.023590359605647405	0.023590359605647405
4324	0.060486151162688316	0.03256681921891503	0.02707296658588348	0.7538652913521438	-1	0	0	0.1	1	1.0	13	0.5357142857142857	0.6923076923076923	10	9	4	0	0	0.14285714285714285	2	14	15	0.0	0	0.6223392905092195	0.8597649832690003	0.6157171485930881	0.877932232033257	0.6421354805233171	0.8176903457568558	0.8132569982499694	0.8535062161820328	0	0	0.0	0.02707296658588348	0.02707296658588348
1740	0.040973082909478827	0.021640147396522168	0.014804010408211343	0.9363072631141773	-1	0	0	0.3	3	0.7692307692307693	10	0.3125	0.5384615384615384	8	7	6	0	0	0.3333333333333333	4	12	15	0.0	0.14285714285714285	0.6355403577632739	0.8302232373642574	0.4168412833076144	0.8589036613110762	0.579760950063925	0.8249681311047363	0.713981365628722	0.8386115730026154	0	0	0.0	0.014804010408211343	0.014804010408211343
3563	0.04796052152095573	0.02064753267677316	0.019786202227501052	0.9330505350027388	-1	0	0	0.2	2	0.9230769230769231	12	0.38461538461538464	0.5384615384615384	7	7	7	0	0	0.23076923076923078	3	13	15	0.0	0.14285714285714285	0.6802424562963132	0.8245895132725837	0.4953520416501598	0.8768840205085504	0.5242434611069423	0.8398772481850335	0.7004709792634849	0.8484857045183853	0	0	0.0	0.019786202227501052	0.019786202227501052
4261	0.05987105782905303	0.003859728888038875	0.0037820353155071248	0.7353927948479548	-1	0	0	0.1	1	1.0	13	0.5357142857142857	0.6923076923076923	10	9	4	0	0	0.14285714285714285	2	14	15	0.0	0	0.5922247813666683	0.8638045392227112	0.6157171485930881	0.877932232033257	0.6421354805233171	0.8176903457568558	0.8196812152418043	0.8549141215388458	0	0	0.0	0.0037820353155071248	0.0037820353155071248
914	6.082078969871993e-09	5.363385317091618e-09	-5.362808275330582e-09	0.9999993380174351	-1	0	0	1.0	1	0	0	1.0	0	0	0	1	3	0	0.5	1	2	2	0.5	0	0	0	0	0	0	0	0	0	0	0	0	-0.1	-0.1
1572	0.04866173667900401	0.022674960305168468	0.022628849813255747	0.9324818231354359	-1	0	0	0.2	2	0.9230769230769231	12	0.38461538461538464	0.5384615384615384	8	7	6	0	0	0.23076923076923078	3	13	15	0.0	0.14285714285714285	0.6802424562963132	0.8520126133538605	0.4168412833076144	0.8812874556208723	0.579760950063925	0.7357338962993963	0.713981365628722	0.8310408104828526	0	0	0.0	0.022628849813255747	0.022628849813255747
4121	0.06064752139190352	0.020992973730066304	0.019417006277938863	0.7449488221388297	-1	0	0	0.2	2	0.8461538461538461	11	0.5357142857142857	0.6923076923076923	10	9	4	0	0	0.14285714285714285	14	2	15	0.0	0	0.6223392905092195	0.8643426815353492	0.5814686414766456	0.8832189833938988	0.5888007573479994	0.8644246994374792	0.8132569982499694	0.8709310046925262	0	0	0.0	0.019417006277938863	0.019417006277938863
4636	0.061653338036469586	0.02963538239056964	0.019002523019836192	0.7401353586925642	-1	0	0	0.2	2	0.8461538461538461	11	0.5357142857142857	0.7692307692307693	12	10	2	0	0	0.14285714285714285	14	2	15	0.0	0	0.6455276611719997	0.9006042558345632	0.5939376599257878	0.9095497336615807	0.6515914465027414	0.8517148114025466	0.8430383631022981	0.8896076983366702	0	0	0.0	0.019002523019836192	0.019002523019836192
3684	0.04851938010823117	0.01770177416033572	0.012261339163373896	0.931867858333596	-1	0	0	0.2	2	0.9230769230769231	12	0.38461538461538464	0.5384615384615384	8	7	6	0	0	0.23076923076923078	3	13	15	0.0	0.14285714285714285	0.6802424562963132	0.8466043805591924	0.4168412833076144	0.8812874556208723	0.579760950063925	0.7357338962993963	0.713981365628722	0.8290535871387845	0	0	0.0	0.012261339163373896	0.012261339163373896
1436	0.04676229133769091	0.020446135801837628	-0.0164619704178279	0.9334323666814762	-1	0	0	0.2	2	0.9230769230769231	12	0.38461538461538464	0.5384615384615384	8	7	6	0	0	0.23076923076923078	3	13	15	0.0	0.14285714285714285	0.6802424562963132	0.8520126133538605	0.566424339455274	0.8853662197842498	0.579760950063925	0.7357338962993963	0.6800203706182363	0.8328852284515558	0	0	0.0	-0.00164619704178279	-0.00164619704178279
1016	0.039210947175500555	0.0021616328832200693	0.0017949773489511394	0.8307685972369755	-1	0	0	0.3	3	0.7692307692307693	10	0.4166666666666667	0.6153846153846154	8	8	6	0	0	0.25	3	12	15	0.0	0.15384615384615385	0.6628850587341565	0.8376464180415528	0.4857528029229701	0.8742668059146201	0.5958134415004693	0.8471995984907118	0.7780856910657545	0.8537451719970574	0	0	0.0	0.0017949773489511394	0.0017949773489511394
2160	0.048911037940220455	0.02524614644080954	0.024764610382112206	0.932200251572214	-1	0	0	0.2	2	0.9230769230769231	12	0.38461538461538464	0.5384615384615384	7	7	7	0	0	0.23076923076923078	3	13	15	0.0	0.14285714285714285	0.6802424562963132	0.799737582938804	0.4953520416501598	0.892751296107132	0.5242434611069423	0.6751734414053722	0.6964328046004709	0.804054467409113	0	0	0.0	0.024764610382112206	0.024764610382112206
4743	0.05824805984776519	0.028430093205737358	0.027888966961350983	0.6545415048090066	-1	0	0	0.1	1	1.0	13	0.5357142857142857	0.6923076923076923	10	9	4	0	0	0.14285714285714285	2	14	15	0.0	0	0.6223392905092195	0.8572111911853819	0.6157171485930881	0.8823672452230353	0.6421354805233171	0.8176903457568558	0.8132569982499694	0.8543803661667784	0	0	0.0	0.027888966961350983	0.027888966961350983
2587	0.04900131810935437	0.02189668698229787	0.02157347552448632	0.9306706285042308	-1	0	0	0.2	2	0.9230769230769231	12	0.38461538461538464	0.5384615384615384	8	7	6	0	0	0.23076923076923078	3	13	15	0.0	0.14285714285714285	0.6802424562963132	0.84318488074197	0.3949525678057019	0.8784921022836435	0.579760950063925	0.7357338962993963	0.713981365628722	0.8265569385679076	0	0	0.0	0.02157347552448632	0.02157347552448632
540	0.04359132492551771	0.008068924290595383	0.005964165205011945	0.8381033585831307	-1	0	0	0.4	4	0.6153846153846154	8	0.5769230769230769	0.5384615384615384	8	7	6	2	0	0.15384615384615385	13	2	15	0.13333333333333333	0.14285714285714285	0.6028043471832845	0.8657565178242475	0.38221455813407396	0.8567799284156409	0.579760950063925	0.9128380164804321	0.7899464267296551	0.8808508728962188	0.5625	0.375	0.0	0.005964165205011945	0.005964165205011945
1317	0.04507153242027824	0.019638820990882988	0.019410698357046407	0.9373186492317469	-1	0	0	0.3	3	0.7692307692307693	10	0.3125	0.5384615384615384	8	7	6	0	0	0.3333333333333333	4	12	15	0.0	0.14285714285714285	0.6802424562963132	0.8520126133538605	0.4168412833076144	0.8812874556208723	0.579760950063925	0.7357338962993963	0.713981365628722	0.8310408104828526	0	0	0.0	0.019410698357046407	0.019410698357046407
436	0.025609649987979904	0.008939113649620458	0.008915404568289468	0.9748281692530754	-1	0	0	0.4	4	0.6153846153846154	8	0.5	0.5384615384615384	9	7	5	4	0	0.3	10	3	15	0.3333333333333333	0.14285714285714285	0.7348990084869594	0.842996597244732	0.42609859130307887	0.8732384531794458	0.7019654047348433	0.9624806508128292	0.9303634022705645	0.9076341885306377	0.38888888888888884	0.5555555555555556	0.0	0.008915404568289468	0.008915404568289468
1765	0.05703822790332377	0.019822746195176696	0.0025886960799468128	0.9423996619838647	-1	0	0	0.3	3	0.7692307692307693	10	0.3125	0.6153846153846154	9	8	5	0	0	0.3333333333333333	4	12	15	0.0	0.14285714285714285	0.6802424562963132	0.8805269444811228	0.4953520416501598	0.9224225332049021	0.6352784390209077	0.8052182605208873	0.7004709792634849	0.8769792103938592	0	0	0.0	0.0025886960799468128	0.0025886960799468128
731	0.036116696188998425	0.0063603436220379785	0.002359779998142794	0.9329208704943003	-1	0	0	0.4	4	0.6153846153846154	8	0.26785714285714285	0.6153846153846154	12	8	2	2	0	0.875	7	8	15	0.5	0	0.6482149262359329	0.9029115582788677	0.7227699443856433	0.8985255798858863	0.7019654047348433	0.9401843290873724	0.8782378095036971	0.9159528026076184	0.625	0.3333333333333333	0.0	0.002359779998142794	0.002359779998142794
1153	0.03978368736617326	0.021386110644210282	0.02105825426984698	0.9329128654585551	-1	0	0	0.3	3	0.7692307692307693	10	0.3125	0.46153846153846156	7	6	7	0	0	0.3333333333333333	4	12	15	0.0	0.14285714285714285	0.6802424562963132	0.8690058894489581	0.4953520416501598	0.8781386370706881	0.5242434611069423	0.8398772481850335	0.7004709792634849	0.8631233754968535	0	0	0.0	0.02105825426984698	0.02105825426984698
597	0.04489390881174969	0.004256817908543338	-0.004205458047622966	0.8750401063121296	-1	0	0	0.3	3	0.7692307692307693	10	0.23809523809523808	0.7692307692307693	12	10	2	3	0	0.7777777777777778	7	9	15	0.5	0.14285714285714285	0.616092517750562	0.8770847365571467	0.5689996230275034	0.8837622960635848	0.4078280569241449	0.9416122265501515	0.847858980219508	0.9053425476388627	0.5833333333333334	0.16666666666666666	0.0	-0.0004205458047622966	-0.0004205458047622966
930	0.06613647031610903	0.007962815509160007	0.006816287150158561	0.6545710246498222	-1	0	0	0.3	3	0.7692307692307693	10	0.5769230769230769	0.6923076923076923	9	9	5	2	0	0.15384615384615385	2	13	15	0.14285714285714285	0.14285714285714285	0.5866573743291241	0.8795475875010925	0.33833052496506905	0.8057399806472788	0.5259932081636516	0.7917181048307281	0.7903486290524798	0.829488966524952	0.5555555555555556	0.4444444444444444	0.0	0.006816287150158561	0.006816287150158561
4343	0.06220610955043332	0.03464831492259676	0.027339721994892305	0.7489348240726346	-1	0	0	0.1	1	1.0	13	0.5357142857142857	0.6923076923076923	10	9	4	0	0	0.14285714285714285	2	14	15	0.0	0	0.6223392905092195	0.8572111911853819	0.6157171485930881	0.877932232033257	0.6421354805233171	0.8176903457568558	0.8132569982499694	0.8526279050189218	0	0	0.0	0.027339721994892305	0.027339721994892305
1742	0.04602603084404102	0.02403327083464896	0.023697771935935943	0.9371825293947991	-1	0	0	0.3	3	0.7692307692307693	10	0.3125	0.5384615384615384	8	7	6	0	0	0.3333333333333333	4	12	15	0.0	0.14285714285714285	0.6802424562963132	0.8520126133538605	0.4168412833076144	0.8812874556208723	0.579760950063925	0.7357338962993963	0.713981365628722	0.8310408104828526	0	0	0.0	0.023697771935935943	0.023697771935935943
3935	0.06070802081532235	0.02021371036555763	0.019358360915801138	0.7452216658857895	-1	0	0	0.2	2	0.8461538461538461	11	0.5357142857142857	0.6923076923076923	10	9	4	0	0	0.14285714285714285	14	2	15	0.0	0	0.6223392905092195	0.8643426815353492	0.5814686414766456	0.8832189833938988	0.5888007573479994	0.8644246994374792	0.8132569982499694	0.8709310046925262	0	0	0.0	0.019358360915801138	0.019358360915801138
4039	0.048646589718137345	0.025098602769274378	0.024184955783903807	0.9321245566576417	-1	0	0	0.2	2	0.9230769230769231	12	0.38461538461538464	0.5384615384615384	7	7	7	0	0	0.23076923076923078	3	13	15	0.0	0.14285714285714285	0.6802424562963132	0.799737582938804	0.4953520416501598	0.892751296107132	0.5242434611069423	0.672912123641946	0.7004709792634849	0.8035133802096595	0	0	0.0	0.024184955783903807	0.024184955783903807
3413	0.04695698732380909	0.02361264709670005	0.02251870688936869	0.933914214709988	-1	0	0	0.2	2	0.9230769230769231	12	0.38461538461538464	0.5384615384615384	7	7	7	0	0	0.23076923076923078	3	13	15	0.0	0.14285714285714285	0.6802424562963132	0.798926105821607	0.4953520416501598	0.892751296107132	0.5242434611069423	0.672912123641946	0.7004709792634849	0.8032470022648392	0	0	0.0	0.02251870688936869	0.02251870688936869
384	0.014384535780499662	0.0016024508076227172	0.0014794420126781527	0.9609960896430452	-1	0	0	0.3	3	0.75	9	0.7	0.4166666666666667	6	5	7	12	0	0.8	4	5	14	0.7058823529411765	0.2	0.6983231227176737	0.9800596090670929	0.7368514899776265	0.9408301427492516	0.8529126083390318	0.7152791352921711	0.9158420544569793	0.9260445867213516	0.16666666666666666	0.16666666666666666	0.0	0.0014794420126781527	0.0014794420126781527
2218	0.05076038614636619	0.02378513879299767	0.023759884927916114	0.9323446896137502	-1	0	0	0.2	2	0.9230769230769231	12	0.38461538461538464	0.5384615384615384	7	7	7	0	0	0.23076923076923078	3	13	15	0.0	0.14285714285714285	0.6802424562963132	0.799737582938804	0.4953520416501598	0.892751296107132	0.5242434611069423	0.672912123641946	0.7004709792634849	0.8035133802096595	0	0	0.0	0.023759884927916114	0.023759884927916114
259	0.002613588053994676	0.0012883330343875167	0.0001663601016414333	0.9874553238490336	-1	0	0	0.6666666666666666	2	0.5	1	0.6666666666666666	0.5	3	1	0	0	0	0.6666666666666666	3	2	4	0.0	0	0.5784348874860905	0.7581451858466579	0.6084437659659129	0.8102771272387826	0.6785041809501527	0.6955672872177119	0.7484464967215151	0.757718000156853	0	0	0.0	0.0001663601016414333	0.0001663601016414333
4247	0.04156252267436286	0.01913916322946961	0.01880025664667108	0.9305566092265546	-1	0	0	0.2	2	0.9230769230769231	12	0.38461538461538464	0.5384615384615384	8	7	6	0	0	0.23076923076923078	3	13	15	0.0	0.14285714285714285	0.6802424562963132	0.8416421243864063	0.4168412833076144	0.8812874556208723	0.579760950063925	0.7357338962993963	0.713981365628722	0.8272644687933721	0	0	0.0	0.01880025664667108	0.01880025664667108
5049	0.06302342804524474	0.03402252039283845	0.02816727350536719	0.7518224982970962	-1	0	0	0.2	2	0.8461538461538461	11	0.5357142857142857	0.7692307692307693	12	10	2	0	0	0.14285714285714285	14	2	15	0.0	0	0.6455276611719997	0.9006042558345632	0.5939376599257878	0.9095497336615807	0.6515914465027414	0.8517148114025466	0.8430383631022981	0.8896076983366702	0	0	0.0	0.02816727350536719	0.02816727350536719
2168	0.04896887660718263	0.019566312784377978	0.019517669354509222	0.9338946625136603	-1	0	0	0.2	2	0.9230769230769231	12	0.38461538461538464	0.5384615384615384	8	7	6	0	0	0.23076923076923078	3	13	15	0.0	0.14285714285714285	0.6802424562963132	0.8520126133538605	0.566424339455274	0.8763166556430061	0.579760950063925	0.7357338962993963	0.6800203706182363	0.8288449215687893	0	0	0.0	0.019517669354509222	0.019517669354509222
2415	0.03158642621564135	0.0172417531029397	0.014018981402484315	0.9320888557187659	-1	0	0	0.4	4	0.6153846153846154	8	0.3409090909090909	0.38461538461538464	6	5	8	0	0	0.36363636363636365	4	11	15	0.0	0.14285714285714285	0.6540806427853691	0.8081892578875809	0.3949525678057019	0.8904704092620295	0.5242434611069423	0.7302006877607284	0.713981365628722	0.819035677259888	0	0	0.0	0.014018981402484315	0.014018981402484315
3333	0.04782263946056096	0.02349519189116561	0.020587886280249202	0.9335627870120008	-1	0	0	0.2	2	0.9230769230769231	12	0.38461538461538464	0.5384615384615384	7	7	7	0	0	0.23076923076923078	3	13	15	0.0	0.14285714285714285	0.6802424562963132	0.799737582938804	0.4953520416501598	0.892751296107132	0.5242434611069423	0.672912123641946	0.7004709792634849	0.8035133802096595	0	0	0.0	0.020587886280249202	0.020587886280249202
2197	0.0006338878998551397	0.0002490350042387838	-0.00022509915923529743	0.9833195241279684	-1	0	0	0.5714285714285714	4	0.375	3	0.4166666666666667	0.125	2	1	7	3	0	0.6666666666666666	4	6	10	0.17647058823529413	0.2857142857142857	0.6455451900534888	0.8611200297355213	0.13480203526889176	0.5861374374271906	0.5334504320185014	0.5814174734307318	0.9052178832010334	0.6971465026914381	0.5	1.0	0.25760674773577824	-2.2509915923529743e-05	-2.2509915923529743e-05
2090	0.046073997261177176	0.02387320001141369	0.02281288581281572	0.9343661889434117	-1	0	0	0.2	2	0.9230769230769231	12	0.38461538461538464	0.5384615384615384	7	7	7	0	0	0.23076923076923078	3	13	15	0.0	0.14285714285714285	0.6802424562963132	0.798926105821607	0.4953520416501598	0.892751296107132	0.5242434611069423	0.672912123641946	0.7004709792634849	0.8032470022648392	0	0	0.0	0.02281288581281572	0.02281288581281572
772	0.07815105028631625	0.0022549670188941715	0.002157821755421911	0.6391488033641655	-1	0	0	0.1	1	1.0	13	1.0	1.0	14	13	0	0	0	0.06666666666666667	1	15	15	0.0	0	0.7965342143593955	0.9348331482789861	0.6540076955725471	0.867933192381966	0.6960528912823313	0.9366701646461084	0.8732544392190331	0.9178433950637593	0	0	0.0	0.002157821755421911	0.002157821755421911
1920	0.048538521897484234	0.018756629604354584	0.018494646734698396	0.9341321799174056	-1	0	0	0.2	2	0.9230769230769231	12	0.38461538461538464	0.5384615384615384	8	7	6	0	0	0.23076923076923078	3	13	15	0.0	0.14285714285714285	0.6802424562963132	0.8520126133538605	0.4168412833076144	0.8812874556208723	0.579760950063925	0.7357338962993963	0.713981365628722	0.8310408104828526	0	0	0.0	0.018494646734698396	0.018494646734698396
3800	0.04318101937467505	0.018816561856221454	0.015092720146434684	0.9317715672643102	-1	0	0	0.2	2	0.9230769230769231	12	0.38461538461538464	0.5384615384615384	8	7	6	0	0	0.23076923076923078	3	13	15	0.0	0.14285714285714285	0.6777922439927313	0.8374705815060998	0.4168412833076144	0.8812874556208723	0.579760950063925	0.7357338962993963	0.713981365628722	0.8257842848461603	0	0	0.0	0.015092720146434684	0.015092720146434684
73	0.04244746914104243	0.0016616942255826132	-0.001661345549955345	0.9515881350922832	-1	0	0	0.2	2	0.8461538461538461	11	0.375	0.6153846153846154	10	8	4	3	0	0.625	5	8	15	0.3	0	0.3029428357025986	0.8626033409730474	0.28643477147458857	0.689171657193248	0.553682389879192	0.9091036420991201	0.8218426760344957	0.8382625767366726	0.5	0.3	0.0	-0.0001661345549955345	-0.0001661345549955345
634	0.0	0.0	0.0	0.9999999999999998	-1	0	0	0	0	0	0	1.0	0	0	0	0	4	0	1.0	1	1	1	1.0	0	0	0	0	0	0	0	0	0	0	0	0	-0.1	-0.1
3227	0.042481387788555015	0.02008805005915741	0.019883586770398875	0.9296224650580076	-1	0	0	0.2	2	0.9230769230769231	12	0.38461538461538464	0.5384615384615384	8	7	6	0	0	0.23076923076923078	3	13	15	0.0	0.14285714285714285	0.6802424562963132	0.8416421243864063	0.4190497556138107	0.8780260065289848	0.579760950063925	0.7357338962993963	0.6969035751967829	0.8257919456465429	0	0	0.0	0.019883586770398875	0.019883586770398875
2541	0.048934616065793406	0.02662447356970426	0.02337343435640423	0.9321937107368747	-1	0	0	0.2	2	0.9230769230769231	12	0.38461538461538464	0.5384615384615384	7	7	7	0	0	0.23076923076923078	3	13	15	0.0	0.14285714285714285	0.6802424562963132	0.799737582938804	0.4953520416501598	0.892751296107132	0.5242434611069423	0.672912123641946	0.7004709792634849	0.8035133802096595	0	0	0.0	0.02337343435640423	0.02337343435640423
1678	0.031423859640972295	0.004862250632292916	0.004340187354707527	0.9944543607889054	-1	0	0	0.5	5	0.38461538461538464	5	0.375	0.3076923076923077	6	4	8	0	0	0.4	10	4	15	0.0	0	0.5961316684493454	0.80681668390324	0.3768327776930137	0.8126724566388717	0.579760950063925	0.8384018057326575	0.7579852844593216	0.8197178349467852	0	0	0.0	0.004340187354707527	0.004340187354707527
2420	0.04320925851894303	0.020299734814375536	0.019677656310378988	0.9310645101630363	-1	0	0	0.2	2	0.9230769230769231	12	0.38461538461538464	0.5384615384615384	8	7	6	0	0	0.23076923076923078	3	13	15	0.0	0.14285714285714285	0.6802424562963132	0.8416421243864063	0.4168412833076144	0.8812874556208723	0.579760950063925	0.7357338962993963	0.713981365628722	0.8272644687933721	0	0	0.0	0.019677656310378988	0.019677656310378988
1481	0.03824540456475681	0.02137478932684149	0.0212242748392208	0.9325212470973027	-1	0	0	0.3	3	0.7692307692307693	10	0.3125	0.46153846153846156	7	6	7	0	0	0.3333333333333333	4	12	15	0.0	0.14285714285714285	0.6802424562963132	0.8690058894489581	0.4953520416501598	0.8781386370706881	0.5242434611069423	0.8398772481850335	0.7004709792634849	0.8631233754968535	0	0	0.0	0.0212242748392208	0.0212242748392208
3106	0.053167320595233644	0.021259102707680506	0.01791177104496587	0.6640219349492376	-1	0	0	0.2	2	0.9230769230769231	12	0.38461538461538464	0.6923076923076923	10	9	4	0	0	0.23076923076923078	3	13	15	0.0	0.14285714285714285	0.6158887649748965	0.8667272975132309	0.3331922617377636	0.8595267971956077	0.5242434611069423	0.7478820764754841	0.7070194954533614	0.8306648997368267	0	0	0.0	0.01791177104496587	0.01791177104496587
1562	0.04006709064724545	0.02238997182767197	0.02211999387672065	0.9325316230270296	-1	0	0	0.3	3	0.7692307692307693	10	0.3125	0.46153846153846156	7	6	7	0	0	0.3333333333333333	4	12	15	0.0	0.14285714285714285	0.6802424562963132	0.8690058894489581	0.4953520416501598	0.8781386370706881	0.5242434611069423	0.8398772481850335	0.7004709792634849	0.8631233754968535	0	0	0.0	0.02211999387672065	0.02211999387672065
1383	0.04267711327825442	0.01894652561778113	0.018339988276291554	0.9299035412209753	-1	0	0	0.2	2	0.9230769230769231	12	0.38461538461538464	0.5384615384615384	8	7	6	0	0	0.23076923076923078	3	13	15	0.0	0.14285714285714285	0.6802424562963132	0.8416421243864063	0.4168412833076144	0.8812874556208723	0.579760950063925	0.7357338962993963	0.713981365628722	0.8272644687933721	0	0	0.0	0.018339988276291554	0.018339988276291554
701	0.07081345575184024	0.004606892666442817	0.002914911405948353	0.7128949007968706	-1	0	0	0.2	2	0.9230769230769231	12	0.5357142857142857	0.7692307692307693	11	10	3	2	0	0.14285714285714285	14	2	15	0.2222222222222222	0.14285714285714285	0.5206749227019452	0.9584128768747229	0.5651648747717395	0.8960665187096333	0.7019654047348433	0.9668482210644351	0.9224724865714352	0.9472616404643008	0.5454545454545454	0.36363636363636365	0.0	0.002914911405948353	0.002914911405948353
4056	0.060505720644804445	0.02823366212789421	0.02105719638181541	0.7318867707037386	-1	0	0	0.1	1	1.0	13	0.5357142857142857	0.6923076923076923	10	9	4	0	0	0.14285714285714285	2	14	15	0.0	0	0.6223392905092195	0.8572111911853819	0.6157171485930881	0.877932232033257	0.6421354805233171	0.8176903457568558	0.8132569982499694	0.8526279050189218	0	0	0.0	0.02105719638181541	0.02105719638181541
1133	0.045869089076019436	0.022685809313685277	0.022059123686271123	0.9338994826842819	-1	0	0	0.2	2	0.9230769230769231	12	0.38461538461538464	0.5384615384615384	8	7	6	0	0	0.23076923076923078	3	13	15	0.0	0.14285714285714285	0.6355403577632739	0.8302232373642574	0.4168412833076144	0.8589036613110762	0.579760950063925	0.8249681311047363	0.713981365628722	0.8386115730026154	0	0	0.0	0.022059123686271123	0.022059123686271123
529	0.02405631353558523	0.004460706760150919	0.002170506036695368	0.9320927306582165	-1	0	0	0.3	3	0.7692307692307693	10	0.2777777777777778	0.6153846153846154	8	8	6	2	0	0.6666666666666666	6	9	15	0.125	0.15384615384615385	0.39187088818326943	0.9048716394249273	0.6995364626836742	0.9179098322284986	0.5322631121604102	0.9486017065499652	0.9135222327219794	0.9260411834882619	0.5625	0.375	0.0	0.002170506036695368	0.002170506036695368
4719	0.061192137176398466	0.03488537950954386	0.02754708353534353	0.7504214950131527	-1	0	0	0.1	1	1.0	13	0.5357142857142857	0.6923076923076923	10	9	4	0	0	0.14285714285714285	2	14	15	0.0	0	0.6223392905092195	0.8572111911853819	0.6157171485930881	0.877932232033257	0.6421354805233171	0.8176903457568558	0.8132569982499694	0.8526279050189218	0	0	0.0	0.02754708353534353	0.02754708353534353
4748	0.06159706410571799	0.02848774217924952	0.023526920829230087	0.7554209350127719	-1	0	0	0.2	2	0.8461538461538461	11	0.5357142857142857	0.7692307692307693	12	10	2	0	0	0.14285714285714285	14	2	15	0.0	0	0.6455276611719997	0.8899183739554094	0.5939376599257878	0.9095497336615807	0.6515914465027414	0.8517148114025466	0.8260291771680892	0.8858186054379457	0	0	0.0	0.023526920829230087	0.023526920829230087
4515	0.06186297986182929	0.028175275996914776	0.01974067113083802	0.7481102608434334	-1	0	0	0.2	2	0.8461538461538461	11	0.5357142857142857	0.7692307692307693	12	10	2	0	0	0.14285714285714285	14	2	15	0.0	0	0.6455276611719997	0.9006042558345632	0.5939376599257878	0.9095497336615807	0.6515914465027414	0.8517148114025466	0.8430383631022981	0.8896076983366702	0	0	0.0	0.01974067113083802	0.01974067113083802
3621	0.038756858932609016	0.002122156455778856	0.0017693253599525218	0.9335398970958158	-1	0.25	1	0.3	3	0.7692307692307693	10	0.4166666666666667	0.5384615384615384	8	7	6	0	0	0.25	3	12	15	0.0	0	0.6329989049341863	0.7882990240570257	0.5279290065954078	0.8613101550338582	0.5402959525434866	0.7186911920779281	0.7323290770406635	0.7956998816552964	0	0	0.0	0.0017693253599525218	0.0017693253599525218
1924	0.04325998710563582	0.019218149131139835	0.01904472915300017	0.9314247451573148	-1	0	0	0.2	2	0.9230769230769231	12	0.38461538461538464	0.5384615384615384	8	7	6	0	0	0.23076923076923078	3	13	15	0.0	0.14285714285714285	0.6802424562963132	0.8416421243864063	0.4168412833076144	0.8812874556208723	0.579760950063925	0.7357338962993963	0.713981365628722	0.8272644687933721	0	0	0.0	0.01904472915300017	0.01904472915300017
1185	0.03840081845687946	0.022252150712378484	0.0221627391508433	0.9323868525257842	-1	0	0	0.3	3	0.7692307692307693	10	0.3125	0.46153846153846156	7	6	7	0	0	0.3333333333333333	4	12	15	0.0	0.14285714285714285	0.6802424562963132	0.8690058894489581	0.4953520416501598	0.8781386370706881	0.5242434611069423	0.8398772481850335	0.7004709792634849	0.8631233754968535	0	0	0.0	0.0221627391508433	0.0221627391508433
2074	0.04368416781914214	0.02271864964639233	0.022496131158145034	0.9300470457617306	-1	0	0	0.2	2	0.9230769230769231	12	0.38461538461538464	0.5384615384615384	8	7	6	0	0	0.23076923076923078	3	13	15	0.0	0.14285714285714285	0.6802424562963132	0.8416421243864063	0.4168412833076144	0.8812874556208723	0.579760950063925	0.7357338962993963	0.713981365628722	0.8272644687933721	0	0	0.0	0.022496131158145034	0.022496131158145034
1100	0.0422350417419188	0.021562549862285774	0.021470730736264872	0.9308781667409837	-1	0	0	0.2	2	0.9230769230769231	12	0.38461538461538464	0.5384615384615384	8	7	6	0	0	0.23076923076923078	3	13	15	0.0	0.14285714285714285	0.6802424562963132	0.8416421243864063	0.4168412833076144	0.8812874556208723	0.579760950063925	0.7357338962993963	0.713981365628722	0.8272644687933721	0	0	0.0	0.021470730736264872	0.021470730736264872
3332	0.04862900523331364	0.025277201075651987	0.02449366327409115	0.9319296704591946	-1	0	0	0.2	2	0.9230769230769231	12	0.38461538461538464	0.5384615384615384	7	7	7	0	0	0.23076923076923078	3	13	15	0.0	0.14285714285714285	0.6802424562963132	0.799737582938804	0.4953520416501598	0.892751296107132	0.5242434611069423	0.672912123641946	0.7004709792634849	0.8035133802096595	0	0	0.0	0.02449366327409115	0.02449366327409115
1497	0.041159330966394486	0.021770626602218745	0.02045079866493567	0.9293982761178978	-1	0	0	0.2	2	0.9230769230769231	12	0.38461538461538464	0.5384615384615384	8	7	6	0	0	0.23076923076923078	3	13	15	0.0	0.14285714285714285	0.6802424562963132	0.8401730953616209	0.4168412833076144	0.8812874556208723	0.579760950063925	0.7357338962993963	0.713981365628722	0.826740795826526	0	0	0.0	0.02045079866493567	0.02045079866493567
1793	0.04174647910929897	0.02205435008199377	0.02202527841974405	0.9301036763770296	-1	0	0	0.2	2	0.9230769230769231	12	0.38461538461538464	0.5384615384615384	8	7	6	0	0	0.23076923076923078	3	13	15	0.0	0.14285714285714285	0.6802424562963132	0.8416421243864063	0.4168412833076144	0.8812874556208723	0.579760950063925	0.7357338962993963	0.713981365628722	0.8272644687933721	0	0	0.0	0.02202527841974405	0.02202527841974405
2788	0.022447685716632068	0.010401114618815727	0.005572901978524029	0.9359965015272511	-1	0.25	1	0.4	4	0.6923076923076923	9	0.375	0.3076923076923077	5	4	9	0	0	0.4	4	10	15	0.0	0.16666666666666666	0.6802424562963132	0.8603714673377044	0.4974570469284437	0.8587683544548678	0.5242434611069423	0.8434493865170664	0.7271197589884697	0.8543580307919365	0	0	0.0	0.005572901978524029	0.005572901978524029
2273	0.04222106795469162	0.01933869890196306	0.01887633516643429	0.9313375906411696	-1	0	0	0.2	2	0.9230769230769231	12	0.38461538461538464	0.5384615384615384	8	7	6	0	0	0.23076923076923078	3	13	15	0.0	0.14285714285714285	0.6802424562963132	0.8416421243864063	0.4168412833076144	0.8812874556208723	0.579760950063925	0.7357338962993963	0.713981365628722	0.8272644687933721	0	0	0.0	0.01887633516643429	0.01887633516643429
4851	0.05928485184630511	0.03139278891313404	0.02553946536858055	0.710776081177827	-1	0	0	0.1	1	1.0	13	0.5357142857142857	0.6923076923076923	10	9	4	0	0	0.14285714285714285	2	14	15	0.0	0	0.6223392905092195	0.8597649832690003	0.6157171485930881	0.8823672452230353	0.6421354805233171	0.8176903457568558	0.8132569982499694	0.8552500061067526	0	0	0.0	0.02553946536858055	0.02553946536858055
2808	0.05728978971985306	0.02436336822499759	0.021635310846394962	0.7869308931069728	-1	0	0	0.3	3	0.8461538461538461	11	0.38461538461538464	0.6923076923076923	10	9	4	0	0	0.23076923076923078	3	13	15	0.0	1.0	0.6223392905092195	0.8649073556087936	0.6157171485930881	0.8680417239219026	0.6421354805233171	0.8325013293047578	0.8132569982499694	0.8558562874622793	0	0	0.0	0.021635310846394962	0.021635310846394962
2300	0.04879989000430542	0.02414964110505136	0.022015132780079175	0.9337847507502071	-1	0	0	0.2	2	0.9230769230769231	12	0.38461538461538464	0.5384615384615384	7	7	7	0	0	0.23076923076923078	3	13	15	0.0	0.14285714285714285	0.6802424562963132	0.799737582938804	0.4953520416501598	0.892751296107132	0.5242434611069423	0.672912123641946	0.7004709792634849	0.8035133802096595	0	0	0.0	0.022015132780079175	0.022015132780079175
4765	0.06716417966840585	0.03306443787700393	0.03281867268192959	0.7538619671044479	-1	0	0	0.2	2	0.8461538461538461	11	0.5357142857142857	0.8461538461538461	13	11	1	0	0	0.14285714285714285	14	2	15	0.0	0	0.6455276611719997	0.8891039089947038	0.5939376599257878	0.9039481231505617	0.6515914465027414	0.8526235419841133	0.827849602623009	0.8835285359829763	0	0	0.0	0.03281867268192959	0.03281867268192959
4938	0.0552548362034474	0.031219482884454895	0.0285673636938022	0.6904217275142985	-1	0	0	0.1	1	1.0	13	0.5357142857142857	0.6923076923076923	10	9	4	0	0	0.14285714285714285	2	14	15	0.0	0	0.6223392905092195	0.8597649832690003	0.6157171485930881	0.8823672452230353	0.6421354805233171	0.8176903457568558	0.8132569982499694	0.8552500061067526	0	0	0.0	0.0285673636938022	0.0285673636938022
3592	0.06143125292958931	0.021530956755956603	0.01968400441896562	0.742214393133872	-1	0	0	0.2	2	0.8461538461538461	11	0.5357142857142857	0.6923076923076923	10	9	4	0	0	0.14285714285714285	14	2	15	0.0	0	0.6223392905092195	0.8643426815353492	0.5814686414766456	0.8832189833938988	0.5888007573479994	0.8644246994374792	0.8132569982499694	0.8709310046925262	0	0	0.0	0.01968400441896562	0.01968400441896562
4117	0.04367997075394629	0.020760379577284903	0.02052976007254436	0.9311992553718433	-1	0	0	0.2	2	0.9230769230769231	12	0.38461538461538464	0.5384615384615384	8	7	6	0	0	0.23076923076923078	3	13	15	0.0	0.14285714285714285	0.6802424562963132	0.8416421243864063	0.4168412833076144	0.8812874556208723	0.579760950063925	0.7357338962993963	0.713981365628722	0.8272644687933721	0	0	0.0	0.02052976007254436	0.02052976007254436
4205	0.0613718749678919	0.023736725065343797	0.009319564269844576	0.7274754671094863	-1	0	0	0.1	1	1.0	13	0.5357142857142857	0.6923076923076923	10	9	4	0	0	0.14285714285714285	2	14	15	0.0	0	0.6223392905092195	0.8572111911853819	0.6157171485930881	0.877932232033257	0.6421354805233171	0.8176903457568558	0.8132569982499694	0.8526279050189218	0	0	0.0	0.009319564269844576	0.009319564269844576
1264	0.039501686905646004	0.021406248379690358	0.02105969633848861	0.9324014732477474	-1	0	0	0.3	3	0.7692307692307693	10	0.3125	0.46153846153846156	7	6	7	0	0	0.3333333333333333	4	12	15	0.0	0.14285714285714285	0.6802424562963132	0.8390795924316669	0.4953520416501598	0.892751296107132	0.5242434611069423	0.8398772481850335	0.7004709792634849	0.8592759731841101	0	0	0.0	0.02105969633848861	0.02105969633848861
1819	0.043806878958004974	0.0196783269613107	0.019513839291073972	0.930286519521189	-1	0	0	0.2	2	0.9230769230769231	12	0.38461538461538464	0.5384615384615384	8	7	6	0	0	0.23076923076923078	3	13	15	0.0	0.14285714285714285	0.6802424562963132	0.8416421243864063	0.4168412833076144	0.8812874556208723	0.579760950063925	0.7357338962993963	0.713981365628722	0.8272644687933721	0	0	0.0	0.019513839291073972	0.019513839291073972
266	0.021317139157660547	0.0019738851612327644	0.0017818065944375516	0.9439884832181469	-1	0.25	1	0.4	4	0.6153846153846154	8	0.35714285714285715	0.46153846153846156	7	6	7	3	0	0.8571428571428571	7	6	15	0.17647058823529413	0.2222222222222222	0.4001808743387542	0.782423483835922	0.2330624982987542	0.8878884245643884	0.6961201012022225	0.9189064265029908	0.8767607465106749	0.8727607779917815	0.2857142857142857	0.5714285714285714	0.0	0.0017818065944375516	0.0017818065944375516
1235	0.04876577968915875	0.020486533870989452	-0.012298992801045024	0.9331053544608635	-1	0	0	0.2	2	0.9230769230769231	12	0.38461538461538464	0.5384615384615384	8	7	6	0	0	0.23076923076923078	3	13	15	0.0	0.14285714285714285	0.6436254345924202	0.8153269809195222	0.566424339455274	0.9164628708186218	0.579760950063925	0.7289630139022806	0.713981365628722	0.8352359993561473	0	0	0.0	-0.0012298992801045023	-0.0012298992801045023
3095	0.04321247748396931	0.021689698237312142	0.021618696798275914	0.9306104004590471	-1	0	0	0.2	2	0.9230769230769231	12	0.38461538461538464	0.5384615384615384	8	7	6	0	0	0.23076923076923078	3	13	15	0.0	0.14285714285714285	0.6802424562963132	0.8416421243864063	0.4168412833076144	0.8812874556208723	0.579760950063925	0.7357338962993963	0.713981365628722	0.8272644687933721	0	0	0.0	0.021618696798275914	0.021618696798275914
3733	0.049519135882190826	0.024097887477852405	0.023181572828777135	0.9322890799098594	-1	0	0	0.2	2	0.9230769230769231	12	0.38461538461538464	0.5384615384615384	7	7	7	0	0	0.23076923076923078	3	13	15	0.0	0.14285714285714285	0.6802424562963132	0.8245895132725837	0.4953520416501598	0.8768840205085504	0.6352784390209077	0.8280625608061445	0.7271197589884697	0.8447915582676032	0	0	0.0	0.023181572828777135	0.023181572828777135
4986	0.06067111710476617	0.0237545858391325	0.010661115210001243	0.7232141948277655	-1	0	0	0.1	1	1.0	13	0.5357142857142857	0.6923076923076923	10	9	4	0	0	0.14285714285714285	2	14	15	0.0	0	0.6223392905092195	0.8597649832690003	0.6157171485930881	0.877932232033257	0.6421354805233171	0.8176903457568558	0.8132569982499694	0.8535062161820328	0	0	0.0	0.010661115210001243	0.010661115210001243
535	0.0265454650438182	0.0016814057791323988	0.0005801266116983386	0.9358655058622549	-1	0	0	0.3	3	0.7692307692307693	10	0.5769230769230769	0.6923076923076923	10	9	4	3	0	0.15384615384615385	2	13	15	0.2727272727272727	0	0.699685520840354	0.9540476712892578	0.485627483681441	0.9663428681026291	0.22132507269692744	0.9236558672276368	0.9618812733039942	0.9507884736799106	0.3	0.4	0.0	0.0005801266116983386	0.0005801266116983386
1146	0.040586280401648425	0.02262507613821603	0.022167679419357107	0.9330059142398925	-1	0	0	0.3	3	0.7692307692307693	10	0.3125	0.46153846153846156	7	6	7	0	0	0.3333333333333333	4	12	15	0.0	0.14285714285714285	0.6802424562963132	0.8310256289229567	0.6374966372603883	0.9198889621934175	0.5242434611069423	0.672912123641946	0.7004709792634849	0.8299180048525481	0	0	0.0	0.022167679419357107	0.022167679419357107
2022	0.04792038000853486	0.00792545834986697	0.002774285866872872	0.9942926230050158	-1	0.25	1	0.3	3	0.7692307692307693	10	0.3409090909090909	0.46153846153846156	7	6	7	0	0	0.36363636363636365	11	4	15	0.0	0.5	0.6802424562963132	0.799737582938804	0.39908988232204007	0.8791686575463532	0.5242434611069423	0.672912123641946	0.7004709792634849	0.7963345452871693	0	0	0.0	0.002774285866872872	0.002774285866872872
4720	0.06476392339192692	0.033956790823034884	0.019934093218278385	0.7219843667436818	-1	0	0	0.2	2	0.8461538461538461	11	0.5357142857142857	0.7692307692307693	11	10	3	0	0	0.14285714285714285	14	2	15	0.0	0	0.6455276611719997	0.8793263670947283	0.5939376599257878	0.8942176551009285	0.6515914465027414	0.8464794207823567	0.827849602623009	0.874640547662934	0	0	0.0	0.019934093218278385	0.019934093218278385
1628	0.048772633993195806	0.022708072291367797	0.022697181008146636	0.9328448006356538	-1	0	0	0.2	2	0.9230769230769231	12	0.38461538461538464	0.5384615384615384	7	7	7	0	0	0.23076923076923078	3	13	15	0.0	0.14285714285714285	0.6802424562963132	0.8245895132725837	0.4953520416501598	0.8768840205085504	0.5242434611069423	0.8398772481850335	0.7004709792634849	0.8484857045183853	0	0	0.0	0.022697181008146636	0.022697181008146636
2753	0.06852038182986143	0.0054914303850688165	-0.005023055105680133	0.7173406755752975	-1	0	0	0.2	2	0.9230769230769231	12	1.0	0.6153846153846154	9	8	5	0	0	0.06666666666666667	15	1	15	0.0	0.14285714285714285	0.6802424562963132	0.8268127100900647	0.33833052496506905	0.8886776774277985	0.6352784390209077	0.8052182605208873	0.7271197589884697	0.8437740039176892	0	0	0.0	-0.0005023055105680133	-0.0005023055105680133
176	0.04687591334764538	0.002875355062536113	0.002080919377144712	0.9377036738021831	-1	0	0	0.2	2	0.9230769230769231	12	0.3125	0.6153846153846154	9	8	5	2	0	0.3333333333333333	4	12	15	0.15384615384615385	0.14285714285714285	0.43917311996685643	0.9374107917016483	0.7221449299503246	0.8861170796692317	0.6168496675613426	0.8721437892131219	0.8100321923268585	0.9025676168292915	0.5555555555555556	0.1111111111111111	0.0	0.002080919377144712	0.002080919377144712
2097	0.046884193241133104	0.021049650487926	-0.008938392029078732	0.933888107451399	-1	0	0	0.2	2	0.9230769230769231	12	0.38461538461538464	0.5384615384615384	8	7	6	0	0	0.23076923076923078	3	13	15	0.0	0.14285714285714285	0.6802424562963132	0.8520126133538605	0.566424339455274	0.9033483002505455	0.579760950063925	0.7357338962993963	0.6834559879214188	0.8415482928779107	0	0	0.0	-0.0008938392029078732	-0.0008938392029078732
4243	0.06122242716850721	0.025326787983052133	0.021352038671096057	0.7857942664829086	-1	0.25	1	0.3	3	0.7692307692307693	10	0.38461538461538464	0.6153846153846154	10	8	4	0	0	0.23076923076923078	13	3	15	0.0	1.0	0.6223392905092195	0.8610991210495329	0.6157171485930881	0.877932232033257	0.6421354805233171	0.8176903457568558	0.8132569982499694	0.8539686368467574	0	0	0.0	0.021352038671096057	0.021352038671096057
1202	0.04684119951635934	0.018536150960015083	0.01701737093390591	0.9324367922821214	-1	0	0	0.2	2	0.9230769230769231	12	0.38461538461538464	0.5384615384615384	8	7	6	0	0	0.23076923076923078	3	13	15	0.0	0.14285714285714285	0.6355403577632739	0.8302232373642574	0.4168412833076144	0.8589036613110762	0.579760950063925	0.8249681311047363	0.713981365628722	0.8386115730026154	0	0	0.0	0.01701737093390591	0.01701737093390591
1349	0.041492394467667636	0.022667001952831726	0.020932198115739865	0.9323412859662416	-1	0	0	0.3	3	0.7692307692307693	10	0.3125	0.46153846153846156	7	6	7	0	0	0.3333333333333333	4	12	15	0.0	0.14285714285714285	0.6802424562963132	0.8071881741669771	0.6374966372603883	0.8829650935481496	0.5242434611069423	0.672912123641946	0.7004709792634849	0.8008072187730018	0	0	0.0	0.020932198115739865	0.020932198115739865
1296	0.04846761564772935	0.018757432190894686	0.018640556636843622	0.9336948098215139	-1	0	0	0.2	2	0.9230769230769231	12	0.38461538461538464	0.5384615384615384	8	7	6	0	0	0.23076923076923078	3	13	15	0.0	0.14285714285714285	0.6802424562963132	0.8520126133538605	0.4168412833076144	0.8812874556208723	0.579760950063925	0.7357338962993963	0.713981365628722	0.8310408104828526	0	0	0.0	0.018640556636843622	0.018640556636843622
1850	0.06960259177669514	0.006637965713481982	-0.005557049000739076	0.7122643027469403	-1	0	0	0.2	2	0.9230769230769231	12	1.0	0.6153846153846154	9	8	5	0	0	0.06666666666666667	15	1	15	0.0	0.14285714285714285	0.6802424562963132	0.8268127100900647	0.33833052496506905	0.8764881202145488	0.6352784390209077	0.8052182605208873	0.7271197589884697	0.838531405709636	0	0	0.0	-0.0005557049000739076	-0.0005557049000739076
2427	0.04279240386508677	0.02113346065492517	0.021131559247299782	0.9361659086217751	-1	0	0	0.3	3	0.7692307692307693	10	0.3125	0.5384615384615384	8	7	6	0	0	0.3333333333333333	4	12	15	0.0	0.14285714285714285	0.6802424562963132	0.84318488074197	0.4168412833076144	0.8812874556208723	0.579760950063925	0.7357338962993963	0.713981365628722	0.827817322199515	0	0	0.0	0.021131559247299782	0.021131559247299782
2400	0.05013235992783763	0.01883231282236424	0.01868844836517524	0.9338796927280851	-1	0	0	0.2	2	0.9230769230769231	12	0.38461538461538464	0.5384615384615384	8	7	6	0	0	0.23076923076923078	3	13	15	0.0	0.14285714285714285	0.6802424562963132	0.8520126133538605	0.4168412833076144	0.8812874556208723	0.5242434611069423	0.7533103502893703	0.713981365628722	0.8353230871911373	0	0	0.0	0.01868844836517524	0.01868844836517524
1297	0.02620978333553336	0.0009543921985806293	0.0009221438331911812	0.9849548611361277	-1	0	0	0.4	4	0.5384615384615384	7	0.3409090909090909	0.46153846153846156	8	6	6	0	0	0.36363636363636365	11	4	15	0.0	0	0.5262704827635416	0.9108146459697195	0.48212737854688986	0.8818118245019655	0.5242434611069423	0.8422621713454388	0.7990566304925467	0.881093547241111	0	0	0.0	0.0009221438331911812	0.0009221438331911812
96	0.006026252243812735	0.0028882964825679416	-0.0028814582695570585	0.9896902782494711	-1	0	0	0.5	2	0.75	3	0.6	0.75	5	3	0	0	0	0.4	2	5	6	0.0	0	0.8190034574655061	0.9497855425762873	0.7599288773764716	0.8084841431645851	0.5180520887842426	0.8015757700644026	0.785594013491883	0.8727429442630072	0	0	0.0	-0.00028814582695570586	-0.00028814582695570586
3083	0.04781754101340651	0.02305025865904383	0.022604147898594492	0.9334582102261209	-1	0	0	0.2	2	0.9230769230769231	12	0.38461538461538464	0.5384615384615384	7	7	7	0	0	0.23076923076923078	3	13	15	0.0	0.14285714285714285	0.6802424562963132	0.799737582938804	0.4953520416501598	0.892751296107132	0.5242434611069423	0.672912123641946	0.7004709792634849	0.8035133802096595	0	0	0.0	0.022604147898594492	0.022604147898594492
2674	0.048724837583861896	0.018663053855289657	0.01862004632688473	0.9344518908534022	-1	0	0	0.2	2	0.9230769230769231	12	0.38461538461538464	0.5384615384615384	8	7	6	0	0	0.23076923076923078	3	13	15	0.0	0.14285714285714285	0.6802424562963132	0.8520126133538605	0.4168412833076144	0.8812874556208723	0.579760950063925	0.7357338962993963	0.713981365628722	0.8310408104828526	0	0	0.0	0.01862004632688473	0.01862004632688473
2655	0.059787527470471794	0.03351801983876891	0.026950853555260272	0.7485440097374318	-1	0	0	0.1	1	1.0	13	0.5357142857142857	0.6923076923076923	10	9	4	0	0	0.14285714285714285	2	14	15	0.0	0	0.6223392905092195	0.8597649832690003	0.6157171485930881	0.877932232033257	0.6421354805233171	0.8176903457568558	0.8132569982499694	0.8535062161820328	0	0	0.0	0.026950853555260272	0.026950853555260272
1469	0.04394957523496778	0.025275974433507858	0.024776277270659234	0.9291049152915433	-1	0	0	0.2	2	0.9230769230769231	12	0.38461538461538464	0.5384615384615384	8	7	6	0	0	0.23076923076923078	3	13	15	0.0	0.14285714285714285	0.6802424562963132	0.8416421243864063	0.4168412833076144	0.8812874556208723	0.579760950063925	0.7357338962993963	0.713981365628722	0.8272644687933721	0	0	0.0	0.024776277270659234	0.024776277270659234
4442	0.061242553386257746	0.02393987091077069	0.010453251238198038	0.7241976146669677	-1	0	0	0.1	1	1.0	13	0.5357142857142857	0.6923076923076923	10	9	4	0	0	0.14285714285714285	2	14	15	0.0	0	0.6223392905092195	0.8597649832690003	0.6157171485930881	0.877932232033257	0.6421354805233171	0.8176903457568558	0.8132569982499694	0.8535062161820328	0	0	0.0	0.010453251238198038	0.010453251238198038
4655	0.05908784727815189	0.03433928169927097	0.02615609978583689	0.7051230252924137	-1	0	0	0.1	1	1.0	13	0.5357142857142857	0.6923076923076923	10	9	4	0	0	0.14285714285714285	2	14	15	0.0	0	0.6223392905092195	0.8597649832690003	0.6157171485930881	0.8823672452230353	0.6421354805233171	0.8176903457568558	0.8132569982499694	0.8552500061067526	0	0	0.0	0.02615609978583689	0.02615609978583689
2875	0.049716720959414484	0.023876309837492157	0.02371122382876498	0.9334152652986132	-1	0	0	0.2	2	0.9230769230769231	12	0.38461538461538464	0.5384615384615384	8	7	6	0	0	0.23076923076923078	3	13	15	0.0	0.14285714285714285	0.6802424562963132	0.8520126133538605	0.566424339455274	0.8763166556430061	0.579760950063925	0.7357338962993963	0.6800203706182363	0.8288449215687893	0	0	0.0	0.02371122382876498	0.02371122382876498
4400	0.05931666379965091	0.02217962124067675	0.008741697611086471	0.7658557701834646	-1	0	0	0.1	1	1.0	13	0.5357142857142857	0.6923076923076923	10	9	4	0	0	0.14285714285714285	2	14	15	0.0	0	0.6223392905092195	0.8597649832690003	0.6157171485930881	0.877932232033257	0.6421354805233171	0.8176903457568558	0.8132569982499694	0.8535062161820328	0	0	0.0	0.008741697611086471	0.008741697611086471
2477	0.04300199531310092	0.0052955930629383545	0.0025725224776773224	0.6696815400692309	-1	0.25	1	0.3	3	0.7692307692307693	10	0.3125	0.5384615384615384	9	7	5	0	0	0.3333333333333333	12	4	15	0.0	0.6666666666666666	0.6802424562963132	0.8769529537135451	0.39908988232204007	0.8814571416403253	0.5242434611069423	0.7969650549987523	0.8074910387311821	0.8555989234163706	0	0	0.0	0.0025725224776773224	0.0025725224776773224
3096	0.05531649026054324	0.028584839496638953	-0.01909063919210108	0.7849154583592722	-1	0	0	0.2	2	0.8461538461538461	11	0.5357142857142857	0.6923076923076923	10	9	4	0	0	0.14285714285714285	14	2	15	0.0	0	0.6589416770866519	0.8603533504387841	0.6157171485930881	0.9175130403200386	0.5888007573479994	0.8260386664943328	0.8132569982499694	0.8730671569823744	0	0	0.0	-0.0019090639192101081	-0.0019090639192101081
2922	0.04354762351811206	0.019168248971068978	0.019114132331196233	0.9309712771761607	-1	0	0	0.2	2	0.9230769230769231	12	0.38461538461538464	0.5384615384615384	8	7	6	0	0	0.23076923076923078	3	13	15	0.0	0.14285714285714285	0.6802424562963132	0.84318488074197	0.4168412833076144	0.8812874556208723	0.579760950063925	0.7357338962993963	0.713981365628722	0.827817322199515	0	0	0.0	0.019114132331196233	0.019114132331196233
4710	0.05572310268423433	0.021350148291599723	0.021204222952933217	0.6824986970809903	-1	0	0	0.1	1	1.0	13	0.5357142857142857	0.6923076923076923	10	9	4	0	0	0.14285714285714285	2	14	15	0.0	0	0.6223392905092195	0.8572111911853819	0.6157171485930881	0.8823672452230353	0.6421354805233171	0.8176903457568558	0.8132569982499694	0.8543803661667784	0	0	0.0	0.021204222952933217	0.021204222952933217
4995	0.06055920023416231	0.0273135844044331	0.02035609530190707	0.7290914558125924	-1	0	0	0.1	1	1.0	13	0.5357142857142857	0.6923076923076923	10	9	4	0	0	0.14285714285714285	2	14	15	0.0	0	0.6223392905092195	0.8572111911853819	0.6157171485930881	0.877932232033257	0.6421354805233171	0.8176903457568558	0.8132569982499694	0.8526279050189218	0	0	0.0	0.02035609530190707	0.02035609530190707
1873	0.04768025391965871	0.02284608582592321	1.6049900255582285e-05	0.9342999602973237	-1	0	0	0.2	2	0.9230769230769231	12	0.38461538461538464	0.5384615384615384	8	7	6	0	0	0.23076923076923078	3	13	15	0.0	0.14285714285714285	0.6802424562963132	0.8904181348917476	0.566424339455274	0.8763166556430061	0.579760950063925	0.7357338962993963	0.686469045020968	0.8445278846571227	0	0	0.0	1.6049900255582285e-05	1.6049900255582285e-05
1900	0.05638651985715236	0.022191085599782775	0.010257240587056233	0.9439935006540724	-1	0	0	0.3	3	0.7692307692307693	10	0.3125	0.6153846153846154	9	8	5	0	0	0.3333333333333333	4	12	15	0.0	0.14285714285714285	0.6802424562963132	0.8268127100900647	0.33833052496506905	0.8886776774277985	0.6352784390209077	0.8052182605208873	0.7271197589884697	0.8437740039176892	0	0	0.0	0.010257240587056233	0.010257240587056233
4715	0.06621078137371882	0.03445820952291719	0.03411372622126603	0.7501430300749031	-1	0	0	0.2	2	0.8461538461538461	11	0.5357142857142857	0.8461538461538461	13	11	1	0	0	0.14285714285714285	14	2	15	0.0	0	0.6455276611719997	0.8891039089947038	0.5939376599257878	0.9039481231505617	0.6515914465027414	0.8526235419841133	0.827849602623009	0.8835285359829763	0	0	0.0	0.03411372622126603	0.03411372622126603
1169	0.03963142930329769	0.020561814278451038	0.020561046370569172	0.9343477455368506	-1	0	0	0.3	3	0.7692307692307693	10	0.3125	0.46153846153846156	7	6	7	0	0	0.3333333333333333	4	12	15	0.0	0.14285714285714285	0.6802424562963132	0.8390795924316669	0.4953520416501598	0.8816200475477846	0.5242434611069423	0.672912123641946	0.7004709792634849	0.8115654724524255	0	0	0.0	0.020561046370569172	0.020561046370569172
4281	0.06016019967312014	0.02595200653961507	0.010049503174320467	0.7586303989518087	-1	0	0	0.1	1	1.0	13	0.5357142857142857	0.6923076923076923	10	9	4	0	0	0.14285714285714285	2	14	15	0.0	0	0.6223392905092195	0.8597649832690003	0.6157171485930881	0.877932232033257	0.6421354805233171	0.8176903457568558	0.8132569982499694	0.8535062161820328	0	0	0.0	0.010049503174320467	0.010049503174320467
1430	0.03976379239491853	0.017856828434398633	0.01660987274814757	0.933410561547706	-1	0	0	0.3	3	0.7692307692307693	10	0.3125	0.46153846153846156	7	6	7	0	0	0.3333333333333333	4	12	15	0.0	0.14285714285714285	0.6802424562963132	0.8390795924316669	0.4953520416501598	0.892751296107132	0.5242434611069423	0.672912123641946	0.7004709792634849	0.8171733841582141	0	0	0.0	0.01660987274814757	0.01660987274814757
3133	0.04927217941721303	0.023884908509086734	0.02385602097974083	0.9323241476414615	-1	0	0	0.2	2	0.9230769230769231	12	0.38461538461538464	0.5384615384615384	7	7	7	0	0	0.23076923076923078	3	13	15	0.0	0.14285714285714285	0.6802424562963132	0.8363564683373603	0.4953520416501598	0.892751296107132	0.5242434611069423	0.672912123641946	0.7004709792634849	0.816173707891866	0	0	0.0	0.02385602097974083	0.02385602097974083
4225	0.060875697696402914	0.02362637630722932	0.022705747730471213	0.7270496271271333	-1	0	0	0.2	2	0.8461538461538461	11	0.5357142857142857	0.6923076923076923	10	9	4	0	0	0.14285714285714285	14	2	15	0.0	0	0.6223392905092195	0.8643426815353492	0.5814686414766456	0.8832189833938988	0.5888007573479994	0.8644246994374792	0.8132569982499694	0.8709310046925262	0	0	0.0	0.022705747730471213	0.022705747730471213
4609	0.06080063498786043	0.03339331315662903	0.026739472366190665	0.749066435649423	-1	0	0	0.1	1	1.0	13	0.5357142857142857	0.6923076923076923	10	9	4	0	0	0.14285714285714285	2	14	15	0.0	0	0.6223392905092195	0.8572111911853819	0.6157171485930881	0.877932232033257	0.6421354805233171	0.8176903457568558	0.8132569982499694	0.8526279050189218	0	0	0.0	0.026739472366190665	0.026739472366190665
477	0.002906075875400906	0.000690988695039632	0.0005215291113574495	0.9730371385901264	-1	0	0	0.6	6	0.3076923076923077	4	0.42857142857142855	0.15384615384615385	4	2	10	2	0	0.7142857142857143	5	7	15	0.09090909090909091	0	0.6292098394322995	0.8077086272595818	0.7152603402566616	0.9546659246358792	0.9515477413110162	0.8391294044226639	0.8965099096943628	0.8854162873930107	0.625	0.25	0.0	0.0005215291113574495	0.0005215291113574495
4509	0.05815586164972917	0.021059805130381443	-0.018150664354380713	0.7924301922814696	-1	0	0	0.2	2	0.8461538461538461	11	0.5357142857142857	0.6923076923076923	10	9	4	0	0	0.14285714285714285	14	2	15	0.0	0	0.6628850587341565	0.8909898663132143	0.46613409244542847	0.8893357088816646	0.5958134415004693	0.8538028143367982	0.8073847107651148	0.8790222165967148	0	0	0.0	-0.0018150664354380712	-0.0018150664354380712
1531	0.05038507158063362	0.007013599631371685	-0.0009008949139658939	0.9889134753311466	-1	0.25	1	0.3	3	0.7692307692307693	10	0.3125	0.5384615384615384	9	7	5	0	0	0.3333333333333333	12	4	15	0.0	0.6666666666666666	0.6802424562963132	0.8283094977879982	0.39908988232204007	0.8454355211213215	0.6352784390209077	0.853874421064476	0.8074910387311821	0.8428273492458934	0	0	0.0	-9.008949139658939e-05	-9.008949139658939e-05
993	0.04142069087681876	0.0059038508078182615	-0.005901669466317085	0.9287758102625105	-1	0	0	0.4	4	0.6153846153846154	8	0.5769230769230769	0.5384615384615384	8	7	6	0	0	0.15384615384615385	13	2	15	0.0	0.14285714285714285	0.6419556079254012	0.8644315111566909	0.5062735710835258	0.865647288600049	0.5876569377595525	0.855255010523934	0.7780856910657545	0.8618423298793171	0	0	0.0	-0.0005901669466317085	-0.0005901669466317085
1956	0.04650169827506781	0.025412324317356075	0.021531814427743465	0.9315063024710477	-1	0	0	0.2	2	0.9230769230769231	12	0.38461538461538464	0.5384615384615384	7	7	7	0	0	0.23076923076923078	3	13	15	0.0	0.14285714285714285	0.6802424562963132	0.8245895132725837	0.4953520416501598	0.8768840205085504	0.5242434611069423	0.8398772481850335	0.7004709792634849	0.8484857045183853	0	0	0.0	0.021531814427743465	0.021531814427743465
2125	0.032017014502396274	0.0009413670271952683	-0.0008930492591242096	0.9971049842144549	-1	0	0	0.4	4	0.6153846153846154	8	0.5769230769230769	0.38461538461538464	6	5	8	0	0	0.15384615384615385	13	2	15	0.0	0.14285714285714285	0.5663652406099462	0.785867636321559	0.43448317306610296	0.911984479143148	0.5242434611069423	0.6133348293355017	0.7140254082917985	0.7968224901196228	0	0	0.0	-8.930492591242096e-05	-8.930492591242096e-05
329	0.0010496866711211632	7.350069409010833e-05	7.190528205615442e-05	0.9852702837222554	-1	0	0	0.5	2	0.6666666666666666	2	0.625	0.6666666666666666	3	2	1	3	0	0.5	2	4	5	0.6	0	1.0	0.9715644096561893	0.1	0.7311563095208413	0.11704057338430598	0.9299747470116977	0.9852703187006709	0.9147207934100662	0.6666666666666666	0.6666666666666666	0.024265015157466152	7.190528205615442e-05	7.190528205615442e-05
4923	0.05623297852287883	0.03103785662650244	0.029931873031545875	0.7086448746525575	-1	0	0	0.1	1	1.0	13	0.5357142857142857	0.6923076923076923	10	9	4	0	0	0.14285714285714285	2	14	15	0.0	0	0.6223392905092195	0.8597649832690003	0.6157171485930881	0.8823672452230353	0.6421354805233171	0.8176903457568558	0.8132569982499694	0.8552500061067526	0	0	0.0	0.029931873031545875	0.029931873031545875
4100	0.0593178244435316	0.0313843341509161	0.023334112449217532	0.7524791016711017	-1	0	0	0.1	1	1.0	13	0.5357142857142857	0.6923076923076923	10	9	4	0	0	0.14285714285714285	2	14	15	0.0	0	0.6223392905092195	0.8597649832690003	0.6157171485930881	0.877932232033257	0.6421354805233171	0.8176903457568558	0.8132569982499694	0.8535062161820328	0	0	0.0	0.023334112449217532	0.023334112449217532
3651	0.05053378656179168	0.014523182154238708	-0.011813964767416592	0.8527880358281066	-1	0	0	0.4	4	0.6923076923076923	9	0.4166666666666667	0.5384615384615384	8	7	6	0	0	0.25	3	12	15	0.0	0.6666666666666666	0.6735446731591233	0.7971914865316992	0.5813594146420333	0.8581423060550734	0.5242434611069423	0.7023350579280615	0.7306385174592688	0.7928854538806376	0	0	0.0	-0.001181396476741659	-0.001181396476741659
3017	0.049315574071078734	0.0012616513101362861	-0.00028692768261977307	0.99677430399125	-1	0.25	1	0.4	4	0.6153846153846154	8	0.4166666666666667	0.46153846153846156	7	6	7	0	0	0.25	12	3	15	0.0	0.6666666666666666	0.6802424562963132	0.8458826206204602	0.33105462023361376	0.8593360777443925	0.5242434611069423	0.686053553797493	0.7004709792634849	0.8071186283776528	0	0	0.0	-2.8692768261977306e-05	-2.8692768261977306e-05
3318	0.06126036550344869	0.03025597270494631	0.02149631604899349	0.7441757883010895	-1	0	0	0.2	2	0.8461538461538461	11	0.5357142857142857	0.7692307692307693	12	10	2	0	0	0.14285714285714285	14	2	15	0.0	0	0.6455276611719997	0.9006042558345632	0.5939376599257878	0.9095497336615807	0.6515914465027414	0.8517148114025466	0.8430383631022981	0.8896076983366702	0	0	0.0	0.02149631604899349	0.02149631604899349
166	4.310643996867928e-05	8.962618122852483e-06	-4.7341672302500985e-07	0.9999942489615299	-1	0	0	0.25	1	1.0	3	0.625	0.6666666666666666	3	2	1	2	0	0.5	4	2	5	0.4	0	0.5036305085218353	0.8744715162585907	0.9978078203026153	0.9697350973444525	0.652392179601214	0.8861034735241615	0.9053779834674623	0.9231938749001652	0.6666666666666666	0.3333333333333333	0.0	-4.7341672302500985e-08	-4.7341672302500985e-08
668	0.08424393429363414	0.008616079119390775	-0.004686923163363219	0.7520425522841236	-1	0	0	0.2	2	0.9166666666666666	11	1.0	0.9166666666666666	13	11	0	1	0	0.07142857142857142	14	1	14	0.5	0.15384615384615385	0.1961548447164702	0.9651604597895365	0.5651648747717395	0.9028916366171437	0.37242864534432024	0.9315945696216973	0.8142050703029939	0.9382498949412053	1.0	0.3076923076923077	0.0	-0.0004686923163363219	-0.0004686923163363219
4556	0.04829269684492295	0.001894522697232407	-0.0017984549010261759	0.7463628794378083	-1	0	0	0.1	1	1.0	13	0.5357142857142857	0.6923076923076923	10	9	4	0	0	0.14285714285714285	2	14	15	0.0	0	0.6228290547318096	0.84145629351547	0.4879135811127287	0.901093852826313	0.6421354805233171	0.8215354376427634	0.8070139229546377	0.858364940931541	0	0	0.0	-0.0001798454901026176	-0.0001798454901026176
3250	0.05122880619628541	0.023722988486304827	0.023685520017889664	0.9330810802108019	-1	0	0	0.2	2	0.9230769230769231	12	0.38461538461538464	0.5384615384615384	8	7	6	0	0	0.23076923076923078	3	13	15	0.0	0.14285714285714285	0.6802424562963132	0.8520126133538605	0.566424339455274	0.8763166556430061	0.579760950063925	0.7357338962993963	0.6800203706182363	0.8288449215687893	0	0	0.0	0.023685520017889664	0.023685520017889664
394	0.02449748108334463	0.004677926761065524	0.00412823996511518	0.9730063146532832	-1	0.25	1	0.4	4	0.6923076923076923	9	0.234375	0.6153846153846154	10	8	4	2	0	1.0	8	8	15	0.2	0.5714285714285714	0.586571486403708	0.9424590407638708	0.4946749406558012	0.9652566716031525	0.5453278738016992	0.9181838389883755	0.9211236404984428	0.9451171643399264	0.6	0.3	0.0	0.00412823996511518	0.00412823996511518
4182	0.048205905266763195	0.01935096784218748	0.018788774658243853	0.9329673373522666	-1	0	0	0.2	2	0.9230769230769231	12	0.38461538461538464	0.5384615384615384	7	7	7	0	0	0.23076923076923078	3	13	15	0.0	0.14285714285714285	0.6802424562963132	0.8282220633287183	0.4953520416501598	0.892751296107132	0.5242434611069423	0.672912123641946	0.7004709792634849	0.8132408343409309	0	0	0.0	0.018788774658243853	0.018788774658243853
3029	0.05014162419148015	0.019372678671020063	0.01626586584245449	0.9328772321731672	-1	0	0	0.2	2	0.9230769230769231	12	0.38461538461538464	0.5384615384615384	7	7	7	0	0	0.23076923076923078	3	13	15	0.0	0.14285714285714285	0.6802424562963132	0.799737582938804	0.4953520416501598	0.892751296107132	0.5242434611069423	0.7348105585703157	0.7271197589884697	0.8187142047904737	0	0	0.0	0.01626586584245449	0.01626586584245449
532	None	None	None	None	None	0.25	1	0.6	6	0.38461538461538464	5	0.5357142857142857	0.38461538461538464	11	5	3	0	0	0.5714285714285714	7	4	15	0.0	0.6666666666666666	0.42468774225476646	0.947514907520205	0.19277269740103536	0.8850321315151451	0.34807525267871964	0.9417952237628928	0.927481741468485	0.9290839117064694	0	0	0.0	None	None
4249	0.0613737941824291	0.03352199230347697	0.02588544763883209	0.7529283253225605	-1	0	0	0.1	1	1.0	13	0.5357142857142857	0.6923076923076923	10	9	4	0	0	0.14285714285714285	2	14	15	0.0	0	0.6223392905092195	0.8572111911853819	0.6157171485930881	0.877932232033257	0.6421354805233171	0.8176903457568558	0.8132569982499694	0.8526279050189218	0	0	0.0	0.02588544763883209	0.02588544763883209
229	0.013044059180999646	0.002921903225047929	0.00241261450833022	0.9467151505255285	-1	0	0	0.3333333333333333	3	0.6363636363636364	7	0.325	0.6363636363636364	9	7	3	2	0	0.4	4	10	13	0.25	0	0.8869675257909979	0.8819804694530992	0.21862869481008196	0.8872887057317018	0.44232232776565095	0.9353264923443176	0.9500308499637392	0.9045413507494824	0.5555555555555556	0.3333333333333333	0.0	0.00241261450833022	0.00241261450833022
3794	0.04952528302022302	0.025483549321441354	0.023310913016151076	0.9320441312451381	-1	0	0	0.2	2	0.9230769230769231	12	0.38461538461538464	0.5384615384615384	7	7	7	0	0	0.23076923076923078	3	13	15	0.0	0.14285714285714285	0.6802424562963132	0.799737582938804	0.4953520416501598	0.892751296107132	0.5242434611069423	0.672912123641946	0.7004709792634849	0.8035133802096595	0	0	0.0	0.023310913016151076	0.023310913016151076
742	0.043655252663738	0.01099978011158687	0.0063879962454618374	0.8152056309818064	-1	0	0	0.4	4	0.6153846153846154	8	0.5769230769230769	0.5384615384615384	8	7	6	2	0	0.15384615384615385	13	2	15	0.13333333333333333	0.14285714285714285	0.6028043471832845	0.8657565178242475	0.38221455813407396	0.8567799284156409	0.579760950063925	0.9128380164804321	0.7899464267296551	0.8808508728962188	0.5625	0.375	0.0	0.0063879962454618374	0.0063879962454618374
386	0.07029111863207539	0.005923914678813079	-0.005915677935282932	0.746293929804676	-1	0.25	1	0.4	4	0.6923076923076923	9	0.3125	0.6923076923076923	11	9	3	2	0	0.3333333333333333	12	4	15	0.25	0.6666666666666666	0.5256964378014662	0.9645662059005807	0.620792005411266	0.859140312889144	0.4167618827695752	0.9579930934945629	0.8142050703029939	0.9397094671967271	0.5454545454545454	0.09090909090909091	0.0	-0.0005915677935282932	-0.0005915677935282932
3891	0.04833064766386276	0.024350075973866892	0.022983730839378224	0.9326552186944669	-1	0	0	0.2	2	0.9230769230769231	12	0.38461538461538464	0.5384615384615384	7	7	7	0	0	0.23076923076923078	3	13	15	0.0	0.14285714285714285	0.6802424562963132	0.799737582938804	0.4953520416501598	0.892751296107132	0.5242434611069423	0.672912123641946	0.7004709792634849	0.8035133802096595	0	0	0.0	0.022983730839378224	0.022983730839378224
4628	0.06187268951034908	0.03420281069622325	0.02636277892729308	0.7506923672860703	-1	0	0	0.1	1	1.0	13	0.5357142857142857	0.6923076923076923	10	9	4	0	0	0.14285714285714285	2	14	15	0.0	0	0.6223392905092195	0.8572111911853819	0.6157171485930881	0.877932232033257	0.6421354805233171	0.8176903457568558	0.8132569982499694	0.8526279050189218	0	0	0.0	0.02636277892729308	0.02636277892729308
2241	0.039746659570560186	0.02223027943941843	0.021829220694416937	0.9328578513021122	-1	0	0	0.3	3	0.7692307692307693	10	0.3125	0.46153846153846156	7	6	7	0	0	0.3333333333333333	4	12	15	0.0	0.14285714285714285	0.6802424562963132	0.798926105821607	0.4953520416501598	0.892751296107132	0.5242434611069423	0.672912123641946	0.7004709792634849	0.8032470022648392	0	0	0.0	0.021829220694416937	0.021829220694416937
1841	0.038121888611216175	0.020839496023543767	0.020363922939689177	0.9330404933163539	-1	0	0	0.3	3	0.7692307692307693	10	0.3125	0.46153846153846156	7	6	7	0	0	0.3333333333333333	4	12	15	0.0	0.14285714285714285	0.6802424562963132	0.8690058894489581	0.4953520416501598	0.8781386370706881	0.5242434611069423	0.8398772481850335	0.7004709792634849	0.8631233754968535	0	0	0.0	0.020363922939689177	0.020363922939689177
4315	0.061238408124548296	0.03236221509457599	0.02726740988481056	0.7759480652576107	-1	0	0	0.2	2	0.8461538461538461	11	0.5357142857142857	0.7692307692307693	12	10	2	0	0	0.14285714285714285	14	2	15	0.0	0	0.6455276611719997	0.9026196550465806	0.5939376599257878	0.9232516437641892	0.6515914465027414	0.8517148114025466	0.8554654720451135	0.896046972951332	0	0	0.0	0.02726740988481056	0.02726740988481056
1603	0.04324937273820745	0.02317867582872217	0.023162019660551682	0.9298305706316451	-1	0	0	0.2	2	0.9230769230769231	12	0.38461538461538464	0.5384615384615384	8	7	6	0	0	0.23076923076923078	3	13	15	0.0	0.14285714285714285	0.6802424562963132	0.8416421243864063	0.4168412833076144	0.8812874556208723	0.579760950063925	0.7357338962993963	0.713981365628722	0.8272644687933721	0	0	0.0	0.023162019660551682	0.023162019660551682
41	0.03409081342855264	0.002872231117904864	-0.0020022130842392823	0.9677489975537371	-1	0	0	0.4	4	0.6153846153846154	8	0.26785714285714285	0.5384615384615384	9	7	5	3	0	0.875	8	7	15	0.25	0.14285714285714285	0.2810172367454361	0.823518152420672	0.544872990210451	0.9476437729138275	0.6984516316197277	0.7961814219002442	0.9111650050439353	0.8735763964110115	0.5555555555555556	0.4444444444444444	0.0	-0.00020022130842392824	-0.00020022130842392824
3266	0.048962746946380954	0.023987307168459846	0.023657359909979223	0.9320998198774159	-1	0	0	0.2	2	0.9230769230769231	12	0.38461538461538464	0.5384615384615384	7	7	7	0	0	0.23076923076923078	3	13	15	0.0	0.14285714285714285	0.6802424562963132	0.799737582938804	0.4953520416501598	0.892751296107132	0.5242434611069423	0.672912123641946	0.7004709792634849	0.8035133802096595	0	0	0.0	0.023657359909979223	0.023657359909979223
4306	0.057076858939025955	0.024828462123812376	0.0218301931689197	0.7626498165927551	-1	0	0	0.2	2	0.8461538461538461	11	0.5357142857142857	0.7692307692307693	12	10	2	0	0	0.14285714285714285	14	2	15	0.0	0	0.6223392905092195	0.867261314414183	0.5689996230275034	0.8816899015890386	0.5332832683910167	0.8722098533921824	0.8077592421282346	0.8738433348031531	0	0	0.0	0.0218301931689197	0.0218301931689197
2913	0.0488583441722751	0.019132449160261432	0.01907838469219629	0.9327490200852402	-1	0	0	0.2	2	0.9230769230769231	12	0.38461538461538464	0.5384615384615384	7	7	7	0	0	0.23076923076923078	3	13	15	0.0	0.14285714285714285	0.6802424562963132	0.8245895132725837	0.4953520416501598	0.8768840205085504	0.5242434611069423	0.8398772481850335	0.7004709792634849	0.8484857045183853	0	0	0.0	0.01907838469219629	0.01907838469219629
4334	0.04209829838729402	0.020371587320350486	0.019751093825320504	0.930086867468754	-1	0	0	0.2	2	0.9230769230769231	12	0.38461538461538464	0.5384615384615384	8	7	6	0	0	0.23076923076923078	3	13	15	0.0	0.14285714285714285	0.6802424562963132	0.8416421243864063	0.4168412833076144	0.8812874556208723	0.579760950063925	0.7357338962993963	0.713981365628722	0.8272644687933721	0	0	0.0	0.019751093825320504	0.019751093825320504
2727	0.04901674225573976	0.018980407159387782	0.018972317611921936	0.9334365622705781	-1	0	0	0.2	2	0.9230769230769231	12	0.38461538461538464	0.5384615384615384	7	7	7	0	0	0.23076923076923078	3	13	15	0.0	0.14285714285714285	0.6802424562963132	0.799737582938804	0.4953520416501598	0.892751296107132	0.5242434611069423	0.672912123641946	0.7004709792634849	0.8035133802096595	0	0	0.0	0.018972317611921936	0.018972317611921936
4041	0.04837917983454254	0.02389282458848462	0.023274129913661647	0.9336658745409447	-1	0	0	0.2	2	0.9230769230769231	12	0.38461538461538464	0.5384615384615384	7	7	7	0	0	0.23076923076923078	3	13	15	0.0	0.14285714285714285	0.6802424562963132	0.8390795924316669	0.4953520416501598	0.892751296107132	0.5242434611069423	0.672912123641946	0.7004709792634849	0.8171733841582141	0	0	0.0	0.023274129913661647	0.023274129913661647
2643	0.04863419678691478	0.023485289883489514	0.019233972540534335	0.9343414626267106	-1	0	0	0.2	2	0.9230769230769231	12	0.38461538461538464	0.5384615384615384	7	7	7	0	0	0.23076923076923078	3	13	15	0.0	0.14285714285714285	0.6802424562963132	0.799737582938804	0.4953520416501598	0.8800237436116025	0.5242434611069423	0.672912123641946	0.7004709792634849	0.7967706924850397	0	0	0.0	0.019233972540534335	0.019233972540534335
4960	0.06232793351006548	0.03307075785527398	0.027530184280593173	0.751423950989148	-1	0	0	0.2	2	0.8461538461538461	11	0.5357142857142857	0.7692307692307693	12	10	2	0	0	0.14285714285714285	14	2	15	0.0	0	0.6455276611719997	0.9006042558345632	0.5939376599257878	0.9095497336615807	0.6514358038526809	0.8509334778830092	0.8326441305386046	0.8894054587642088	0	0	0.0	0.027530184280593173	0.027530184280593173
2984	0.043195215156203955	0.01826758963744833	0.01806533350285016	0.930263202908171	-1	0	0	0.2	2	0.9230769230769231	12	0.38461538461538464	0.5384615384615384	8	7	6	0	0	0.23076923076923078	3	13	15	0.0	0.14285714285714285	0.6802424562963132	0.8416421243864063	0.4168412833076144	0.8812874556208723	0.579760950063925	0.7357338962993963	0.713981365628722	0.8272644687933721	0	0	0.0	0.01806533350285016	0.01806533350285016
1128	0.05232462822028662	0.01728551787117662	0.015079143365198692	0.6699521851161166	-1	0	0	0.2	2	0.9230769230769231	12	0.5357142857142857	0.7692307692307693	10	10	4	2	0	0.14285714285714285	2	14	15	0.16666666666666666	0	0.6128177604756587	0.8647249078919211	0.5401475621516327	0.8973094205194454	0.6352784390209077	0.9360703267529255	0.803113748275809	0.9033979146878105	0.6	0.4	0.0	0.015079143365198692	0.015079143365198692
2141	0.03934311194669967	0.01706333668868557	0.01703853391229844	0.934677046545028	-1	0	0	0.3	3	0.7692307692307693	10	0.3125	0.5384615384615384	8	7	6	0	0	0.3333333333333333	4	12	15	0.0	0.14285714285714285	0.6802424562963132	0.8416421243864063	0.4168412833076144	0.8812874556208723	0.579760950063925	0.7357338962993963	0.713981365628722	0.8272644687933721	0	0	0.0	0.01703853391229844	0.01703853391229844
3247	0.049078135800535466	0.025014401197683427	0.023001281904790977	0.9325195411774058	-1	0	0	0.2	2	0.9230769230769231	12	0.38461538461538464	0.5384615384615384	7	7	7	0	0	0.23076923076923078	3	13	15	0.0	0.14285714285714285	0.6802424562963132	0.799737582938804	0.4953520416501598	0.892751296107132	0.5242434611069423	0.672912123641946	0.7004709792634849	0.8035133802096595	0	0	0.0	0.023001281904790977	0.023001281904790977
779	0.060565922065811295	0.0047836139038094395	0.0016564987416610073	0.5582211038974099	-1	0	0	0.3	3	0.6923076923076923	9	0.38461538461538464	0.6153846153846154	9	8	5	3	0	0.23076923076923078	3	13	15	0.23076923076923078	0	0.6668468900219333	0.9069697289719759	0.5059162379380769	0.8851135720500795	0.44232232776565095	0.7095555929913903	0.8376692565432247	0.8503557825523165	0.3333333333333333	0.4444444444444444	0.0	0.0016564987416610073	0.0016564987416610073
3768	0.06745741860882129	0.023735734172250323	-0.008724826815818624	0.6433753285741732	-1	0	0	0.1	1	1.0	13	0.5357142857142857	0.5384615384615384	8	7	6	0	0	0.14285714285714285	2	14	15	0.0	0	0.633151191976614	0.8116993299221164	0.3949525678057019	0.8840451742845842	0.5242434611069423	0.7145687035622627	0.713981365628722	0.8130611994274367	0	0	0.0	-0.0008724826815818624	-0.0008724826815818624
996	0.023037442144086415	0.0025372090368409083	1.7849476196812693e-05	0.9532683519161478	-1	0	0	0.3	3	0.8461538461538461	11	0.5357142857142857	0.7692307692307693	13	10	1	1	0	0.14285714285714285	14	2	15	0.3333333333333333	0.15384615384615385	0.6455276611719997	0.9068135008038702	0.5939376599257878	0.9155901142436969	0.93150264945399	0.8688549358495243	0.8784706762478518	0.8987455628306402	1.0	0.15384615384615385	0.0	1.7849476196812693e-05	1.7849476196812693e-05
2850	0.04845976104895278	0.01962059346894867	0.01779617444528391	0.93363997753649	-1	0	0	0.2	2	0.9230769230769231	12	0.38461538461538464	0.5384615384615384	7	7	7	0	0	0.23076923076923078	3	13	15	0.0	0.14285714285714285	0.6802424562963132	0.799737582938804	0.4953520416501598	0.892751296107132	0.5242434611069423	0.672912123641946	0.7004709792634849	0.8035133802096595	0	0	0.0	0.01779617444528391	0.01779617444528391
2182	0.048664853007758295	0.009091528219040499	-0.008057214402442512	0.9361048690346543	-1	0	0	0.3	3	0.7692307692307693	10	0.3125	0.5384615384615384	8	7	6	0	0	0.3333333333333333	4	12	15	0.0	0.14285714285714285	0.6448955844515732	0.8302534806009296	0.4168412833076144	0.8356237216755363	0.579760950063925	0.781227369028488	0.781231417431365	0.816891303387762	0	0	0.0	-0.0008057214402442511	-0.0008057214402442511
4622	0.061484071651081	0.0356376348685832	0.03278395278974435	0.751511340128116	-1	0	0	0.2	2	0.8461538461538461	11	0.5357142857142857	0.7692307692307693	12	10	2	0	0	0.14285714285714285	14	2	15	0.0	0	0.6455276611719997	0.9006042558345632	0.5939376599257878	0.9095497336615807	0.6515914465027414	0.8517148114025466	0.8430383631022981	0.8896076983366702	0	0	0.0	0.03278395278974435	0.03278395278974435
627	0.06576735647675341	0.001411782208749246	-0.0013856892572780644	0.6331554120122947	-1	0	0	0.2	2	0.8461538461538461	11	0.5357142857142857	0.6923076923076923	10	9	4	4	0	0.14285714285714285	2	14	15	0.36363636363636365	0	0.5866573743291241	0.8970912582165694	0.5689996230275034	0.8930766107831665	0.44232232776565095	0.656469524621076	0.8309907298622172	0.8382356212428917	0.15000000000000002	0.5	0.0	-0.00013856892572780644	-0.00013856892572780644
3440	0.041358361263592526	0.00475739106368108	0.0006420375926162185	0.9935864211843968	-1	0.25	1	0.4	4	0.6153846153846154	8	0.3409090909090909	0.46153846153846156	8	6	6	0	0	0.36363636363636365	11	4	15	0.0	0.5	0.6802424562963132	0.861362521022292	0.3468214881416421	0.8903965226151509	0.5242434611069423	0.7538680463953731	0.7579852844593216	0.8429398545075077	0	0	0.0	0.0006420375926162185	0.0006420375926162185
4597	0.0625442020847425	0.03403498908938416	0.02717423114965697	0.7498132741180279	-1	0	0	0.1	1	1.0	13	0.5357142857142857	0.6923076923076923	10	9	4	0	0	0.14285714285714285	2	14	15	0.0	0	0.6223392905092195	0.8560131888314257	0.6157171485930881	0.877932232033257	0.6421354805233171	0.8176903457568558	0.8132569982499694	0.8522189131139495	0	0	0.0	0.02717423114965697	0.02717423114965697
3783	0.04811177569408914	0.019792987450277695	0.018777875010623904	0.9327263474553198	-1	0	0	0.2	2	0.9230769230769231	12	0.38461538461538464	0.5384615384615384	7	7	7	0	0	0.23076923076923078	3	13	15	0.0	0.14285714285714285	0.6802424562963132	0.799737582938804	0.4953520416501598	0.892751296107132	0.5242434611069423	0.672912123641946	0.7004709792634849	0.8035133802096595	0	0	0.0	0.018777875010623904	0.018777875010623904
360	0.04929906876223375	0.006358458378872207	0.00621327716393099	0.7091711165095655	-1	0	0	0.4	4	0.6153846153846154	8	0.4166666666666667	0.6153846153846154	12	8	2	0	0	0.25	3	12	15	0.0	0	0.5058960077531826	0.9426358857416469	0.6779934743339695	0.8780736908171296	0.7458255128951362	0.93225490403913	0.8984756500176728	0.9216618017022579	0	0	0.0	0.00621327716393099	0.00621327716393099
520	0.04034067267071894	0.006923460267456305	0.0068212362568394165	0.8498177434711881	-1	0	0	0.2	2	0.9230769230769231	12	0.38461538461538464	0.7692307692307693	11	10	3	1	0	0.23076923076923078	3	13	15	0.1111111111111111	0.14285714285714285	0.5866573743291241	0.9109142041556718	0.5689996230275034	0.8873112612967504	0.44232232776565095	0.9318955425068016	0.8152832847747031	0.9117236267970023	1.0	0.36363636363636365	0.0	0.0068212362568394165	0.0068212362568394165
3326	0.04722570226254069	0.021909566329620378	0.019654079388414108	0.9327575723775445	-1	0	0	0.2	2	0.9230769230769231	12	0.38461538461538464	0.5384615384615384	7	7	7	0	0	0.23076923076923078	3	13	15	0.0	0.14285714285714285	0.6802424562963132	0.799737582938804	0.4953520416501598	0.892751296107132	0.5242434611069423	0.672912123641946	0.7004709792634849	0.8035133802096595	0	0	0.0	0.019654079388414108	0.019654079388414108
1404	0.0492945650919965	0.019305524710015558	0.018508027535160183	0.9329178571090588	-1	0	0	0.2	2	0.9230769230769231	12	0.38461538461538464	0.5384615384615384	7	7	7	0	0	0.23076923076923078	3	13	15	0.0	0.14285714285714285	0.6802424562963132	0.798926105821607	0.6374966372603883	0.9113047581826377	0.5242434611069423	0.672912123641946	0.7004709792634849	0.8141015158816225	0	0	0.0	0.018508027535160183	0.018508027535160183
928	0.06190185370752008	0.009361393257350671	0.0031506376782659876	0.8717586945493737	-1	0	0	0.2	2	0.9230769230769231	12	0.5357142857142857	0.9230769230769231	14	12	0	1	0	0.14285714285714285	14	2	15	0.5	0	0.39512555898825985	0.8783375498361109	0.4712129107121088	0.8547015625540495	0.5442831034021719	0.9549781699243912	0.9207338396941128	0.9061716219084512	1.0	0.35714285714285715	0.0	0.0031506376782659876	0.0031506376782659876
3781	0.05760954018094312	0.02485562400580987	0.011434761992631012	0.7556506041653602	-1	0	0	0.1	1	1.0	13	0.5357142857142857	0.6923076923076923	10	9	4	0	0	0.14285714285714285	2	14	15	0.0	0	0.6223392905092195	0.8597649832690003	0.6157171485930881	0.877932232033257	0.6352784390209077	0.8163990959435712	0.8132569982499694	0.8531458304384585	0	0	0.0	0.011434761992631012	0.011434761992631012
3403	0.05143691460906805	0.00427883962177048	-0.002792715161286592	0.9946730350930733	-1	0	0	0.3	3	0.6666666666666666	8	0.5833333333333334	0.5833333333333334	9	7	4	2	0	0.16666666666666666	12	2	14	0.2	0	0.6097456984496294	0.7812427251501484	0.6374966372603883	0.8663815631412604	0.556348443980031	0.6381951587626569	0.658853502745007	0.7749716084098237	0.5555555555555556	0.2222222222222222	0.0	-0.0002792715161286592	-0.0002792715161286592
1557	0.0392065434644529	0.016223843077061297	0.015612040852143289	0.9341456650284504	-1	0	0	0.3	3	0.7692307692307693	10	0.3125	0.46153846153846156	7	6	7	0	0	0.3333333333333333	4	12	15	0.0	0.14285714285714285	0.6802424562963132	0.8690058894489581	0.4953520416501598	0.8781386370706881	0.5242434611069423	0.8398772481850335	0.7004709792634849	0.8631233754968535	0	0	0.0	0.015612040852143289	0.015612040852143289
3509	0.04798954243782934	0.02408707602908141	0.024000104249071508	0.9322368554390362	-1	0	0	0.2	2	0.9230769230769231	12	0.38461538461538464	0.5384615384615384	7	7	7	0	0	0.23076923076923078	3	13	15	0.0	0.14285714285714285	0.6802424562963132	0.799737582938804	0.4953520416501598	0.892751296107132	0.5242434611069423	0.672912123641946	0.7004709792634849	0.8035133802096595	0	0	0.0	0.024000104249071508	0.024000104249071508
4754	0.062131486592862495	0.02858857385263456	0.02023357563017999	0.7457572204817189	-1	0	0	0.2	2	0.8461538461538461	11	0.5357142857142857	0.7692307692307693	12	10	2	0	0	0.14285714285714285	14	2	15	0.0	0	0.6455276611719997	0.9006042558345632	0.5939376599257878	0.9095497336615807	0.6515914465027414	0.8517148114025466	0.8430383631022981	0.8896076983366702	0	0	0.0	0.02023357563017999	0.02023357563017999
4605	0.059062221712624555	0.0314407678234403	0.025393317231306674	0.7480342593373063	-1	0	0	0.1	1	1.0	13	0.5357142857142857	0.6923076923076923	10	9	4	0	0	0.14285714285714285	2	14	15	0.0	0	0.6223392905092195	0.8597649832690003	0.6157171485930881	0.8823672452230353	0.6421354805233171	0.8176903457568558	0.8132569982499694	0.8552500061067526	0	0	0.0	0.025393317231306674	0.025393317231306674
4430	0.06233007287789018	0.027333582156308	0.0070795234094213	0.6915542133609994	-1	0	0	0.1	1	1.0	13	0.5357142857142857	0.6923076923076923	10	9	4	0	0	0.14285714285714285	2	14	15	0.0	0	0.6223392905092195	0.8584469034107635	0.6157171485930881	0.877932232033257	0.6421354805233171	0.8176903457568558	0.8132569982499694	0.8530517863438594	0	0	0.0	0.0070795234094213	0.0070795234094213
2809	0.04863045085730451	0.020832410372108742	0.02045616005767107	0.9330524330713222	-1	0	0	0.2	2	0.9230769230769231	12	0.38461538461538464	0.5384615384615384	7	7	7	0	0	0.23076923076923078	3	13	15	0.0	0.14285714285714285	0.6802424562963132	0.8390795924316669	0.4953520416501598	0.892751296107132	0.5242434611069423	0.672912123641946	0.7004709792634849	0.8171733841582141	0	0	0.0	0.02045616005767107	0.02045616005767107
832	0.039804861202480814	0.019533456965697506	0.01690078797280901	0.9340245161603165	-1	0	0	0.3	3	0.7692307692307693	10	0.3125	0.46153846153846156	7	6	7	0	0	0.3333333333333333	4	12	15	0.0	0.14285714285714285	0.6802424562963132	0.8390795924316669	0.4953520416501598	0.892751296107132	0.5242434611069423	0.672912123641946	0.7004709792634849	0.8171733841582141	0	0	0.0	0.01690078797280901	0.01690078797280901
1258	0.04908200331427602	0.02221011391463713	0.022152496373389476	0.933227148541901	-1	0	0	0.2	2	0.9230769230769231	12	0.38461538461538464	0.5384615384615384	8	7	6	0	0	0.23076923076923078	3	13	15	0.0	0.14285714285714285	0.6802424562963132	0.8520126133538605	0.4168412833076144	0.8812874556208723	0.579760950063925	0.7357338962993963	0.713981365628722	0.8310408104828526	0	0	0.0	0.022152496373389476	0.022152496373389476
2662	0.024867083472253824	0.010419111353949963	0.010193266369279516	0.9340074903573651	-1	0	0	0.4	4	0.6153846153846154	8	0.375	0.38461538461538464	5	5	9	0	0	0.4	4	10	15	0.0	0.14285714285714285	0.6802424562963132	0.7801496282382476	0.4953520416501598	0.9040810629103817	0.5242434611069423	0.7581793969568756	0.7271197589884697	0.8250426247644537	0	0	0.0	0.010193266369279516	0.010193266369279516
3947	0.04877259930439239	0.018711901738929518	0.018063505380339722	0.9335085386491184	-1	0	0	0.2	2	0.9230769230769231	12	0.38461538461538464	0.5384615384615384	7	7	7	0	0	0.23076923076923078	3	13	15	0.0	0.14285714285714285	0.6802424562963132	0.799737582938804	0.4953520416501598	0.892751296107132	0.5242434611069423	0.672912123641946	0.7004709792634849	0.8035133802096595	0	0	0.0	0.018063505380339722	0.018063505380339722
308	0.06708866944484494	0.002705535249749483	0.002684091541353383	0.712957474919866	-1	0	0	0.2	2	0.9230769230769231	12	0.3125	0.8461538461538461	12	11	2	1	0	0.3333333333333333	12	4	15	0.14285714285714285	0.14285714285714285	0.49636097703150084	0.9468423796487644	0.7460850995208764	0.9319266926232831	0.48847316858504863	0.9260169685997731	0.90760100980073	0.9355070228274753	1.0	0.25	0.0	0.002684091541353383	0.002684091541353383
970	0.06428752386421316	0.011594575874654114	0.011593380475841167	0.6046464377439995	-1	0	0	0.25	2	0.9	9	1.0	0.9	11	9	0	2	0	0.08333333333333333	1	12	12	1.0	0.18181818181818182	0.8541698347962885	0.9195881737703816	0.36578699373093615	0.7507291900723913	0.34807525267871964	0.8004678548878009	0.9500308499637392	0.837919684035127	0.6363636363636364	0.36363636363636365	0.0	0.011593380475841167	0.011593380475841167
2010	0.04568132492654728	0.02430442332615814	0.02390149102542891	0.9296734472117489	-1	0	0	0.2	2	0.9230769230769231	12	0.38461538461538464	0.5384615384615384	8	7	6	0	0	0.23076923076923078	3	13	15	0.0	0.14285714285714285	0.6802424562963132	0.84318488074197	0.4168412833076144	0.8812874556208723	0.579760950063925	0.7357338962993963	0.713981365628722	0.827817322199515	0	0	0.0	0.02390149102542891	0.02390149102542891
579	0.06350673343509403	0.014019032415005517	0.004780747234655759	0.804858747016529	-1	0	0	0.3	3	0.8461538461538461	11	0.5357142857142857	0.6153846153846154	9	8	5	1	0	0.14285714285714285	2	14	15	0.07692307692307693	0.15384615384615385	0.6802424562963132	0.8730225549216231	0.40497649549011056	0.8828482604854283	0.5366472533124429	0.8433074433420188	0.7625798014521973	0.8672539263278267	1.0	0.3333333333333333	0.0	0.004780747234655759	0.004780747234655759
1087	0.06267121010648967	0.023554029416154438	0.016328418454377033	0.6898519038934878	-1	0	0	0.2	2	0.9230769230769231	12	0.38461538461538464	0.6153846153846154	9	8	5	0	0	0.23076923076923078	3	13	15	0.0	0.14285714285714285	0.5991509198464394	0.849070608843082	0.6374966372603883	0.8763143029812878	0.6515914465027414	0.8307765082165286	0.7597662003537847	0.8530614752441827	0	0	0.0	0.016328418454377033	0.016328418454377033
3142	0.042479648512007334	0.02001272872890621	0.02000748687820288	0.9307551063811977	-1	0	0	0.2	2	0.9230769230769231	12	0.38461538461538464	0.5384615384615384	8	7	6	0	0	0.23076923076923078	3	13	15	0.0	0.14285714285714285	0.6802424562963132	0.8416421243864063	0.4168412833076144	0.8812874556208723	0.579760950063925	0.7357338962993963	0.713981365628722	0.8272644687933721	0	0	0.0	0.02000748687820288	0.02000748687820288
2724	0.050765215522257025	0.023974218041423113	0.023974195336419205	0.932093121460995	-1	0	0	0.2	2	0.9230769230769231	12	0.38461538461538464	0.5384615384615384	7	7	7	0	0	0.23076923076923078	3	13	15	0.0	0.14285714285714285	0.6802424562963132	0.8245895132725837	0.4953520416501598	0.8768840205085504	0.5242434611069423	0.8398772481850335	0.7004709792634849	0.8484857045183853	0	0	0.0	0.023974195336419205	0.023974195336419205
3405	0.043385134441209575	0.023736120689641253	0.023148542837684548	0.9293876204607363	-1	0	0	0.2	2	0.9230769230769231	12	0.38461538461538464	0.5384615384615384	8	7	6	0	0	0.23076923076923078	3	13	15	0.0	0.14285714285714285	0.6802424562963132	0.8416421243864063	0.4168412833076144	0.8812874556208723	0.579760950063925	0.7357338962993963	0.713981365628722	0.8272644687933721	0	0	0.0	0.023148542837684548	0.023148542837684548
2605	0.04273671122439566	0.02021544150666196	0.020162537553774937	0.9311714833271222	-1	0	0	0.2	2	0.9230769230769231	12	0.38461538461538464	0.5384615384615384	8	7	6	0	0	0.23076923076923078	3	13	15	0.0	0.14285714285714285	0.6802424562963132	0.8416421243864063	0.4168412833076144	0.8812874556208723	0.579760950063925	0.7357338962993963	0.713981365628722	0.8272644687933721	0	0	0.0	0.020162537553774937	0.020162537553774937
3823	0.03656610001785834	0.004995883717369711	0.004994499308355797	0.9376765825681114	-1	0	0	0.3	3	0.6923076923076923	9	0.2777777777777778	0.5384615384615384	8	7	6	0	0	0.6666666666666666	9	6	15	0.0	0.3076923076923077	0.6329989049341863	0.7882990240570257	0.5279290065954078	0.8650588837465782	0.5402959525434866	0.7186911920779281	0.7296028764282039	0.7974146463422211	0	0	0.0	0.004994499308355797	0.004994499308355797
2915	0.04237537106539597	0.020075463023541247	0.01917686715233833	0.9307976679161054	-1	0	0	0.2	2	0.9230769230769231	12	0.38461538461538464	0.5384615384615384	8	7	6	0	0	0.23076923076923078	3	13	15	0.0	0.14285714285714285	0.6802424562963132	0.8416421243864063	0.4168412833076144	0.8812874556208723	0.579760950063925	0.7357338962993963	0.713981365628722	0.8272644687933721	0	0	0.0	0.01917686715233833	0.01917686715233833
630	0.04077865593056519	0.0015727336513191412	0.001209018773805618	0.9061100758731746	-1	0	0	0.25	2	0.8	8	0.2857142857142857	0.8	9	8	2	2	0	0.8571428571428571	6	7	12	0.2857142857142857	0	0.3014665707281394	0.9451996044082264	0.40497649549011056	0.9636168756773665	0.34807525267871964	0.9066883919900323	0.9445393127303546	0.9426423430676956	0.5555555555555556	0.1111111111111111	0.0	0.001209018773805618	0.001209018773805618
3650	0.047926206570695205	0.02437171085686351	0.023109317869293308	0.9330776458028629	-1	0	0	0.2	2	0.9230769230769231	12	0.38461538461538464	0.5384615384615384	7	7	7	0	0	0.23076923076923078	3	13	15	0.0	0.14285714285714285	0.6802424562963132	0.8390795924316669	0.4953520416501598	0.892751296107132	0.5242434611069423	0.672912123641946	0.7004709792634849	0.8171733841582141	0	0	0.0	0.023109317869293308	0.023109317869293308
2957	0.0444275530893631	0.021586233633279796	0.021585753569976933	0.9311519788088847	-1	0	0	0.2	2	0.9230769230769231	12	0.38461538461538464	0.5384615384615384	8	7	6	0	0	0.23076923076923078	3	13	15	0.0	0.14285714285714285	0.6802424562963132	0.84318488074197	0.4168412833076144	0.8812874556208723	0.579760950063925	0.7357338962993963	0.713981365628722	0.827817322199515	0	0	0.0	0.021585753569976933	0.021585753569976933
4774	0.0641663344639898	0.034560245317069214	0.02595254963378085	0.7609872510784879	-1	0	0	0.2	2	0.8461538461538461	11	0.5357142857142857	0.7692307692307693	12	10	2	0	0	0.14285714285714285	14	2	15	0.0	0	0.6455276611719997	0.9006042558345632	0.5939376599257878	0.9116524565334849	0.6515914465027414	0.8517148114025466	0.8489877998880928	0.8904504485079343	0	0	0.0	0.02595254963378085	0.02595254963378085
2579	0.0463516040574636	0.02559669861199925	0.022848406541673937	0.9320841064862884	-1	0	0	0.2	2	0.9230769230769231	12	0.38461538461538464	0.5384615384615384	7	7	7	0	0	0.23076923076923078	3	13	15	0.0	0.14285714285714285	0.6802424562963132	0.799737582938804	0.4953520416501598	0.892751296107132	0.5242434611069423	0.672912123641946	0.7004709792634849	0.8035133802096595	0	0	0.0	0.022848406541673937	0.022848406541673937
4654	0.06139738975125348	0.026905313050000514	0.0195812548806749	0.7303570164691336	-1	0	0	0.1	1	1.0	13	0.5357142857142857	0.6923076923076923	10	9	4	0	0	0.14285714285714285	2	14	15	0.0	0	0.6223392905092195	0.8572111911853819	0.6157171485930881	0.877932232033257	0.6421354805233171	0.8176903457568558	0.8132569982499694	0.8526279050189218	0	0	0.0	0.0195812548806749	0.0195812548806749
1144	0.04028066186932331	0.02079502652438126	0.020409054866053277	0.9334318120146842	-1	0	0	0.3	3	0.7692307692307693	10	0.3125	0.46153846153846156	7	6	7	0	0	0.3333333333333333	4	12	15	0.0	0.14285714285714285	0.6802424562963132	0.8390795924316669	0.4953520416501598	0.892751296107132	0.5242434611069423	0.8398772481850335	0.7004709792634849	0.8592759731841101	0	0	0.0	0.020409054866053277	0.020409054866053277
4503	0.056183642977955535	0.028008810020565135	0.023350782505908947	0.7785565286994965	-1	0	0	0.2	2	0.8461538461538461	11	0.5357142857142857	0.8461538461538461	13	11	1	0	0	0.14285714285714285	14	2	15	0.0	0	0.6455276611719997	0.9212601430139732	0.556452749163927	0.9236229376793862	0.6515914465027414	0.8589199669026528	0.8320273803785637	0.904896456499745	0	0	0.0	0.023350782505908947	0.023350782505908947
1629	0.022737268819464834	0.013003497058905435	0.008832681265088101	0.9359973967715781	-1	0.25	1	0.4	4	0.6923076923076923	9	0.375	0.3076923076923077	5	4	9	0	0	0.4	4	10	15	0.0	0.16666666666666666	0.6802424562963132	0.833357425235498	0.5540458803645582	0.5988420754461463	0.5242434611069423	0.8434493865170664	0.7341947912245651	0.7740736945809029	0	0	0.0	0.008832681265088101	0.008832681265088101
1318	0.048340821698784696	0.021477161066298794	0.01895250742973429	0.9321533318035481	-1	0	0	0.2	2	0.9230769230769231	12	0.38461538461538464	0.5384615384615384	7	7	7	0	0	0.23076923076923078	3	13	15	0.0	0.14285714285714285	0.6802424562963132	0.798926105821607	0.6374966372603883	0.9113047581826377	0.5242434611069423	0.672912123641946	0.7004709792634849	0.8141015158816225	0	0	0.0	0.01895250742973429	0.01895250742973429
4345	0.0607476226878212	0.030841096424177383	0.025373308647590298	0.741422658995452	-1	0	0	0.2	2	0.8461538461538461	11	0.5357142857142857	0.7692307692307693	12	10	2	0	0	0.14285714285714285	14	2	15	0.0	0	0.6455276611719997	0.8899183739554094	0.5939376599257878	0.9095497336615807	0.6515914465027414	0.8517148114025466	0.8260291771680892	0.8858186054379457	0	0	0.0	0.025373308647590298	0.025373308647590298
4084	0.048342499248484834	0.02263800863184834	0.02207504537225303	0.9317818199072299	-1	0	0	0.2	2	0.9230769230769231	12	0.38461538461538464	0.5384615384615384	7	7	7	0	0	0.23076923076923078	3	13	15	0.0	0.14285714285714285	0.6802424562963132	0.799737582938804	0.4953520416501598	0.892751296107132	0.5242434611069423	0.672912123641946	0.7004709792634849	0.8035133802096595	0	0	0.0	0.02207504537225303	0.02207504537225303
3708	0.062461531846414516	0.016640399617967545	0.01498523952218066	0.7452345476649642	-1	0	0	0.2	2	0.8461538461538461	11	0.5357142857142857	0.7692307692307693	12	10	2	0	0	0.14285714285714285	14	2	15	0.0	0	0.6223392905092195	0.8672878380977673	0.5689996230275034	0.8816899015890386	0.5332832683910167	0.8722098533921824	0.8132569982499694	0.8738518018732849	0	0	0.0	0.01498523952218066	0.01498523952218066
264	0.0075791833302879235	0.00028612051608219597	0.00016524104389306252	0.9679708290532378	-1	0	0	0.25	1	1.0	4	1.0	1.0	4	4	1	5	0	0.16666666666666666	1	6	6	0.8333333333333334	0	0.3274584856496546	0.8797766409463992	0.6058115402103692	0.9626832273205038	0.33348396070952474	0.9071724794750665	0.8098133825042584	0.9246122194714911	0.25	0.75	0.0	0.00016524104389306252	0.00016524104389306252
2057	0.047757614025293715	0.018778403368871238	0.01836255406026397	0.9336940300787298	-1	0	0	0.2	2	0.9230769230769231	12	0.38461538461538464	0.5384615384615384	7	7	7	0	0	0.23076923076923078	3	13	15	0.0	0.14285714285714285	0.6802424562963132	0.799737582938804	0.4953520416501598	0.8800237436116025	0.5242434611069423	0.672912123641946	0.7004709792634849	0.7967706924850397	0	0	0.0	0.01836255406026397	0.01836255406026397
3476	0.047964446445564766	0.024954741828851282	0.023866622607979556	0.9319076517834608	-1	0	0	0.2	2	0.9230769230769231	12	0.38461538461538464	0.5384615384615384	7	7	7	0	0	0.23076923076923078	3	13	15	0.0	0.14285714285714285	0.6802424562963132	0.799737582938804	0.4953520416501598	0.892751296107132	0.5242434611069423	0.672912123641946	0.7004709792634849	0.8035133802096595	0	0	0.0	0.023866622607979556	0.023866622607979556
4617	0.0623620907151892	0.03437743682986834	0.029942562634825975	0.7520919719157706	-1	0	0	0.2	2	0.8461538461538461	11	0.5357142857142857	0.7692307692307693	12	10	2	0	0	0.14285714285714285	14	2	15	0.0	0	0.6455276611719997	0.9006042558345632	0.5939376599257878	0.9095497336615807	0.6515914465027414	0.8517148114025466	0.8430383631022981	0.8896076983366702	0	0	0.0	0.029942562634825975	0.029942562634825975
1282	0.04472620432886866	0.022855777908943553	0.0211840080908984	0.9318251658504726	-1	0	0	0.2	2	0.9230769230769231	12	0.38461538461538464	0.5384615384615384	8	7	6	0	0	0.23076923076923078	3	13	15	0.0	0.14285714285714285	0.6355403577632739	0.8302232373642574	0.4168412833076144	0.8589036613110762	0.579760950063925	0.8249681311047363	0.713981365628722	0.8386115730026154	0	0	0.0	0.0211840080908984	0.0211840080908984
2226	0.04471845812356255	0.019156712313322735	0.019070625739848034	0.9302951011750786	-1	0	0	0.2	2	0.9230769230769231	12	0.38461538461538464	0.5384615384615384	8	7	6	0	0	0.23076923076923078	3	13	15	0.0	0.14285714285714285	0.6802424562963132	0.84318488074197	0.4168412833076144	0.8812874556208723	0.579760950063925	0.7357338962993963	0.713981365628722	0.827817322199515	0	0	0.0	0.019070625739848034	0.019070625739848034
4002	0.06051238622398603	0.033148197789850425	0.028013027016358303	0.7533644259549557	-1	0	0	0.1	1	1.0	13	0.5357142857142857	0.6923076923076923	10	9	4	0	0	0.14285714285714285	2	14	15	0.0	0	0.6223392905092195	0.8597649832690003	0.6157171485930881	0.877932232033257	0.6421354805233171	0.8176903457568558	0.8132569982499694	0.8535062161820328	0	0	0.0	0.028013027016358303	0.028013027016358303
4115	0.048871802294942146	0.024275702682562243	0.023389136379654545	0.9326235399488526	-1	0	0	0.2	2	0.9230769230769231	12	0.38461538461538464	0.5384615384615384	7	7	7	0	0	0.23076923076923078	3	13	15	0.0	0.14285714285714285	0.6802424562963132	0.799737582938804	0.4953520416501598	0.892751296107132	0.5242434611069423	0.672912123641946	0.7004709792634849	0.8035133802096595	0	0	0.0	0.023389136379654545	0.023389136379654545
2709	0.04722007902815614	0.020631631997744836	0.018462849657723306	0.9334146424075691	-1	0	0	0.2	2	0.9230769230769231	12	0.38461538461538464	0.5384615384615384	8	7	6	0	0	0.23076923076923078	3	13	15	0.0	0.14285714285714285	0.6355403577632739	0.8302232373642574	0.4168412833076144	0.8589036613110762	0.579760950063925	0.8249681311047363	0.713981365628722	0.8386115730026154	0	0	0.0	0.018462849657723306	0.018462849657723306
2933	0.04897878213126956	0.024531215367347883	0.022344147276868807	0.9326367556493588	-1	0	0	0.2	2	0.9230769230769231	12	0.38461538461538464	0.5384615384615384	7	7	7	0	0	0.23076923076923078	3	13	15	0.0	0.14285714285714285	0.6802424562963132	0.799737582938804	0.4953520416501598	0.892751296107132	0.5242434611069423	0.672912123641946	0.7004709792634849	0.8035133802096595	0	0	0.0	0.022344147276868807	0.022344147276868807
1086	0.015337119249923968	0.0018583027745898717	-0.0015384177650619474	0.9413307045397223	-1	0	0	0.5	5	0.46153846153846156	6	0.5555555555555556	0.38461538461538464	6	5	8	0	0	0.3333333333333333	3	9	15	0.0	0.5	0.891029545189116	0.9371770040103471	0.4975218410383784	0.8632574439266679	0.13485717421249405	0.9639647224196857	0.9633847157250074	0.9315389743898199	0	0	0.0	-0.00015384177650619473	-0.00015384177650619473
1288	0.047173089211738496	0.018809329639465383	0.008428703829992432	0.9333670378623686	-1	0	0	0.2	2	0.9230769230769231	12	0.38461538461538464	0.5384615384615384	8	7	6	0	0	0.23076923076923078	3	13	15	0.0	0.14285714285714285	0.6355403577632739	0.8302232373642574	0.4168412833076144	0.8672502897077712	0.579760950063925	0.8249681311047363	0.713981365628722	0.8417734454336803	0	0	0.0	0.008428703829992432	0.008428703829992432
289	0.08148696295758434	0.005595583415252398	0.005520184847760235	0.6349744225117757	-1	0	0	0.1	1	1.0	13	1.0	1.0	14	13	0	0	0	0.06666666666666667	1	15	15	0.0	0	0.6393062552232639	0.9408063918115479	0.6540076955725471	0.867933192381966	0.6960528912823313	0.9366701646461084	0.8498096203265594	0.9203834529605674	0	0	0.0	0.005520184847760235	0.005520184847760235
2470	0.04751052312841052	0.023361493282673416	0.020168238177412118	0.9327261859382574	-1	0	0	0.2	2	0.9230769230769231	12	0.38461538461538464	0.5384615384615384	7	7	7	0	0	0.23076923076923078	3	13	15	0.0	0.14285714285714285	0.6802424562963132	0.799737582938804	0.4953520416501598	0.892751296107132	0.5242434611069423	0.672912123641946	0.7004709792634849	0.8035133802096595	0	0	0.0	0.020168238177412118	0.020168238177412118
557	0.02338806677158267	0.003910404284733205	0.0038589249423010095	0.9568495402044022	-1	0	0	0.4	4	0.6153846153846154	8	0.3333333333333333	0.6153846153846154	12	8	2	1	0	0.5555555555555556	9	5	15	0.25	0.2	0.39187088818326943	0.9178365694999718	0.4712129107121088	0.9267973705704692	0.6930166968271667	0.9430316432684707	0.8823334909210456	0.9299641534951413	1.0	0.4166666666666667	0.0	0.0038589249423010095	0.0038589249423010095
124	0.05934408312147241	0.004161133794212033	-0.0038483564721861056	0.8466577312135615	-1	0	0	0.2	2	0.8461538461538461	11	0.38461538461538464	0.8461538461538461	13	11	1	1	0	0.23076923076923078	13	3	15	0.25	0	0.6935053090408081	0.893164249268882	0.5356339287231744	0.8674809589131979	0.36785393071518796	0.9328507272873694	0.8593406691475481	0.9012529175853917	1.0	0.15384615384615385	0.0	-0.00038483564721861056	-0.00038483564721861056
4933	0.05637578898239809	0.031966598066281576	0.029936645156288497	0.6897519163538772	-1	0	0	0.1	1	1.0	13	0.5357142857142857	0.6923076923076923	10	9	4	0	0	0.14285714285714285	2	14	15	0.0	0	0.6223392905092195	0.8597649832690003	0.6157171485930881	0.8823672452230353	0.6421354805233171	0.8176903457568558	0.8132569982499694	0.8552500061067526	0	0	0.0	0.029936645156288497	0.029936645156288497
4570	0.06196128846045839	0.026509640388729383	0.018059451402016598	0.7241239652197773	-1	0	0	0.1	1	1.0	13	0.5357142857142857	0.6923076923076923	10	9	4	0	0	0.14285714285714285	2	14	15	0.0	0	0.6223392905092195	0.8597649832690003	0.6157171485930881	0.877932232033257	0.6421354805233171	0.8176903457568558	0.8132569982499694	0.8535062161820328	0	0	0.0	0.018059451402016598	0.018059451402016598
1843	0.030993023159504418	0.010630049863792684	-0.003989947676047831	0.946555079571779	-1	0	0	0.4	4	0.6153846153846154	8	0.35714285714285715	0.46153846153846156	8	6	6	0	0	0.8571428571428571	6	7	15	0.0	0.46153846153846156	0.5089130852013849	0.8693534567189756	0.3317068712804633	0.8442639677183165	0.6352784390209077	0.8427778235155993	0.7932709134807283	0.8525655970638861	0	0	0.0	-0.00039899476760478313	-0.00039899476760478313
1462	0.042499024978537185	0.019669801545371596	0.019186517193573352	0.9304473031193241	-1	0	0	0.2	2	0.9230769230769231	12	0.38461538461538464	0.5384615384615384	8	7	6	0	0	0.23076923076923078	3	13	15	0.0	0.14285714285714285	0.6802424562963132	0.8416421243864063	0.4168412833076144	0.8812874556208723	0.579760950063925	0.7357338962993963	0.713981365628722	0.8272644687933721	0	0	0.0	0.019186517193573352	0.019186517193573352
2028	0.04027593697944581	0.02096040401265605	0.020433250253091687	0.9343535444985189	-1	0	0	0.3	3	0.7692307692307693	10	0.3125	0.46153846153846156	7	6	7	0	0	0.3333333333333333	4	12	15	0.0	0.14285714285714285	0.6802424562963132	0.8979704753621185	0.6374966372603883	0.8829650935481496	0.5242434611069423	0.672912123641946	0.7004709792634849	0.8374021922213982	0	0	0.0	0.020433250253091687	0.020433250253091687
610	0.044621608679523056	0.010693432799357059	0.006501460133953225	0.8148769857776417	-1	0	0	0.4	4	0.6153846153846154	8	0.5769230769230769	0.5384615384615384	8	7	6	2	0	0.15384615384615385	13	2	15	0.13333333333333333	0.14285714285714285	0.6028043471832845	0.8657565178242475	0.38221455813407396	0.8567799284156409	0.579760950063925	0.9128380164804321	0.7899464267296551	0.8808508728962188	0.5625	0.25	0.0	0.006501460133953225	0.006501460133953225
4980	0.05368392063740989	0.012112990078420724	0.009257751238594477	0.7617427299710717	-1	0	0	0.3	3	0.8461538461538461	11	0.4166666666666667	0.6153846153846154	10	8	4	0	0	0.25	3	12	15	0.0	0.6666666666666666	0.6223392905092195	0.8597649832690003	0.6157171485930881	0.8823672452230353	0.6421354805233171	0.8176903457568558	0.8132569982499694	0.8552500061067526	0	0	0.0	0.009257751238594477	0.009257751238594477
4291	0.06282934909679407	0.00989149250639161	0.009724449677865283	0.705454107602017	-1	0	0	0.2	2	0.9230769230769231	12	0.5357142857142857	0.8461538461538461	13	11	1	0	0	0.14285714285714285	2	14	15	0.0	0	0.6455276611719997	0.9020033893426335	0.5939376599257878	0.8823586504471304	0.6653055295075602	0.8371966061467215	0.8152832847747031	0.8762498168023528	0	0	0.0	0.009724449677865283	0.009724449677865283
1646	0.03828362376725853	0.018035785801373393	0.017545776229648147	0.9354080409951151	-1	0	0	0.3	3	0.7692307692307693	10	0.3125	0.5384615384615384	8	7	6	0	0	0.3333333333333333	4	12	15	0.0	0.14285714285714285	0.6802424562963132	0.8416421243864063	0.4168412833076144	0.8812874556208723	0.579760950063925	0.7357338962993963	0.713981365628722	0.8272644687933721	0	0	0.0	0.017545776229648147	0.017545776229648147
3974	0.0610535913612147	0.033535268161858714	0.026403231653604455	0.7524400689426904	-1	0	0	0.1	1	1.0	13	0.5357142857142857	0.6923076923076923	10	9	4	0	0	0.14285714285714285	2	14	15	0.0	0	0.6223392905092195	0.8597649832690003	0.6157171485930881	0.877932232033257	0.6421354805233171	0.8176903457568558	0.8132569982499694	0.8535062161820328	0	0	0.0	0.026403231653604455	0.026403231653604455
2086	0.050125612385136444	0.021542108213026774	0.019721973672928998	0.933133201506724	-1	0	0	0.2	2	0.9230769230769231	12	0.38461538461538464	0.5384615384615384	8	7	6	0	0	0.23076923076923078	3	13	15	0.0	0.14285714285714285	0.6802424562963132	0.8520126133538605	0.4168412833076144	0.8812874556208723	0.579760950063925	0.7357338962993963	0.713981365628722	0.8310408104828526	0	0	0.0	0.019721973672928998	0.019721973672928998
4440	0.06060961206825875	0.03418090194214813	0.0269911791637028	0.7505785421618343	-1	0	0	0.1	1	1.0	13	0.5357142857142857	0.6923076923076923	10	9	4	0	0	0.14285714285714285	2	14	15	0.0	0	0.6223392905092195	0.8572111911853819	0.6157171485930881	0.877932232033257	0.6421354805233171	0.8176903457568558	0.8132569982499694	0.8526279050189218	0	0	0.0	0.0269911791637028	0.0269911791637028
4561	0.05744695762086505	0.032048870624881355	0.03200416102995212	0.6936299033780442	-1	0	0	0.1	1	1.0	13	0.5357142857142857	0.6923076923076923	10	9	4	0	0	0.14285714285714285	2	14	15	0.0	0	0.6223392905092195	0.8597649832690003	0.6157171485930881	0.9051808038416939	0.6421354805233171	0.8176903457568558	0.8132569982499694	0.8649188242270843	0	0	0.0	0.03200416102995212	0.03200416102995212
677	0.060800312103431016	0.011437007496760203	0.0066912899683345415	0.6523142845837713	-1	0	0	0.2	2	0.8461538461538461	11	0.5357142857142857	0.6923076923076923	9	9	5	3	0	0.14285714285714285	2	14	15	0.21428571428571427	0	0.6668468900219333	0.9069697289719759	0.5059162379380769	0.8851135720500795	0.44232232776565095	0.7095555929913903	0.8376692565432247	0.8503557825523165	0.3333333333333333	0.4444444444444444	0.0	0.0066912899683345415	0.0066912899683345415
967	0.06257448401620586	0.023277227814879658	0.01809804727261422	0.704642130048036	-1	0	0	0.2	2	0.9230769230769231	12	0.38461538461538464	0.6153846153846154	9	8	5	0	0	0.23076923076923078	3	13	15	0.0	0.14285714285714285	0.5991509198464394	0.849070608843082	0.6374966372603883	0.8763143029812878	0.6515914465027414	0.8307765082165286	0.7597662003537847	0.8530614752441827	0	0	0.0	0.01809804727261422	0.01809804727261422
750	0.03146072775605479	0.0003264372543415362	0.00030662734391734004	0.9054664448767444	-1	0	0	0.4	4	0.6153846153846154	8	0.4166666666666667	0.5384615384615384	9	7	5	5	0	1.0	6	6	15	0.4166666666666667	0.2	0.4034039786643667	0.8243712038455352	0.3874583028691392	0.8988366881577345	0.5308121514954273	0.9519283132362119	0.9169603026963602	0.9036803429559709	0.1111111111111111	0.2222222222222222	0.0	0.00030662734391734004	0.00030662734391734004
1346	0.04037700044787605	0.022952913464790572	0.02253112023352107	0.9324008289228537	-1	0	0	0.3	3	0.7692307692307693	10	0.3125	0.46153846153846156	7	6	7	0	0	0.3333333333333333	4	12	15	0.0	0.14285714285714285	0.6802424562963132	0.8586301457805994	0.4953520416501598	0.892751296107132	0.5242434611069423	0.672912123641946	0.7004709792634849	0.8246488885172967	0	0	0.0	0.02253112023352107	0.02253112023352107
251	0.02704163567877669	0.002947893030892478	0.0011761532543473985	0.9284016001327523	-1	0.25	1	0.4	4	0.75	9	0.3888888888888889	0.75	13	9	0	0	0	0.25	3	12	14	0.0	1.0	0.4682429377050689	0.9491497359865323	0.3544867157667616	0.942461761655241	0.6640644204291247	0.8784824523623472	0.8904023416039144	0.928704322079759	0	0	0.0	0.0011761532543473985	0.0011761532543473985
2459	0.04733920654782537	0.024478586470108452	0.02097010831199462	0.9321908341667264	-1	0	0	0.2	2	0.9230769230769231	12	0.38461538461538464	0.5384615384615384	7	7	7	0	0	0.23076923076923078	3	13	15	0.0	0.14285714285714285	0.6802424562963132	0.798926105821607	0.4953520416501598	0.892751296107132	0.5242434611069423	0.7452566502698519	0.7004709792634849	0.8211377927689806	0	0	0.0	0.02097010831199462	0.02097010831199462
3461	0.047091233135311064	0.020942672793222823	0.019673972462687813	0.9334351977554683	-1	0	0	0.2	2	0.9230769230769231	12	0.38461538461538464	0.5384615384615384	7	7	7	0	0	0.23076923076923078	3	13	15	0.0	0.14285714285714285	0.6802424562963132	0.8390795924316669	0.4953520416501598	0.892751296107132	0.5242434611069423	0.672912123641946	0.7004709792634849	0.8171733841582141	0	0	0.0	0.019673972462687813	0.019673972462687813
2993	0.0476210228184266	0.025534590013856138	0.02157049798880191	0.9321938602526633	-1	0	0	0.2	2	0.9230769230769231	12	0.38461538461538464	0.5384615384615384	7	7	7	0	0	0.23076923076923078	3	13	15	0.0	0.14285714285714285	0.6802424562963132	0.799737582938804	0.4953520416501598	0.892751296107132	0.5242434611069423	0.672912123641946	0.7004709792634849	0.8035133802096595	0	0	0.0	0.02157049798880191	0.02157049798880191
1827	0.05057568794439159	0.02376542472430504	0.021366799232991295	0.932189463067787	-1	0	0	0.2	2	0.9230769230769231	12	0.38461538461538464	0.5384615384615384	7	7	7	0	0	0.23076923076923078	3	13	15	0.0	0.14285714285714285	0.6802424562963132	0.798926105821607	0.6374966372603883	0.9113047581826377	0.5242434611069423	0.672912123641946	0.7004709792634849	0.8141015158816225	0	0	0.0	0.021366799232991295	0.021366799232991295
5001	0.06178792387622457	0.02952935490861387	0.021951857387208163	0.7532757710915711	-1	0	0	0.2	2	0.8461538461538461	11	0.5357142857142857	0.7692307692307693	12	10	2	0	0	0.14285714285714285	14	2	15	0.0	0	0.6455276611719997	0.9006042558345632	0.5939376599257878	0.9095497336615807	0.6515914465027414	0.8517148114025466	0.8430383631022981	0.8896076983366702	0	0	0.0	0.021951857387208163	0.021951857387208163
3636	0.04829841853124432	0.02551357905538334	0.024556918195023054	0.9314388197239858	-1	0	0	0.2	2	0.9230769230769231	12	0.38461538461538464	0.5384615384615384	7	7	7	0	0	0.23076923076923078	3	13	15	0.0	0.14285714285714285	0.6802424562963132	0.8245895132725837	0.4953520416501598	0.8768840205085504	0.5242434611069423	0.8398772481850335	0.7004709792634849	0.8484857045183853	0	0	0.0	0.024556918195023054	0.024556918195023054
2503	0.04751716242140794	0.023212751129706218	0.02267656987669774	0.9336588998471979	-1	0	0	0.2	2	0.9230769230769231	12	0.38461538461538464	0.5384615384615384	7	7	7	0	0	0.23076923076923078	3	13	15	0.0	0.14285714285714285	0.6802424562963132	0.798926105821607	0.4953520416501598	0.892751296107132	0.5242434611069423	0.672912123641946	0.7004709792634849	0.8032470022648392	0	0	0.0	0.02267656987669774	0.02267656987669774
573	0.045694041104989945	0.00967471126536877	0.008490762199510667	0.7816174644417271	-1	0	0	0.3	3	0.7692307692307693	10	0.4166666666666667	0.6153846153846154	8	8	6	0	0	0.25	3	12	15	0.0	0.15384615384615385	0.6223392905092195	0.8615135765071359	0.6157171485930881	0.8841538880915326	0.6979134855255891	0.8594204155812188	0.7780856910657545	0.8687848467487443	0	0	0.0	0.008490762199510667	0.008490762199510667
4467	0.06026595054694068	0.028751016855811915	0.0183821570628048	0.7523842694104532	-1	0	0	0.2	2	0.8461538461538461	11	0.5357142857142857	0.7692307692307693	12	10	2	0	0	0.14285714285714285	14	2	15	0.0	0	0.6455276611719997	0.9006042558345632	0.5939376599257878	0.9095497336615807	0.6515914465027414	0.8517148114025466	0.8430383631022981	0.8896076983366702	0	0	0.0	0.0183821570628048	0.0183821570628048
3814	0.04869205843995463	0.019381420099390725	0.018721245750470086	0.9335690307713692	-1	0	0	0.2	2	0.9230769230769231	12	0.38461538461538464	0.5384615384615384	8	7	6	0	0	0.23076923076923078	3	13	15	0.0	0.14285714285714285	0.6802424562963132	0.8520126133538605	0.4168412833076144	0.8812874556208723	0.579760950063925	0.7357338962993963	0.713981365628722	0.8310408104828526	0	0	0.0	0.018721245750470086	0.018721245750470086
3248	0.014471650370956254	0.0013361636776593596	0.0011209332929835905	0.9965208636356012	-1	0	0	0.42857142857142855	3	0.75	6	0.4166666666666667	0.625	6	5	3	0	0	0.375	3	8	10	0.0	1.0	0.6802424562963132	0.8231739169808944	0.6374966372603883	0.946102804400043	0.5242434611069423	0.6078856919149248	0.7820808759173731	0.833952473021898	0	0	0.0	0.0011209332929835905	0.0011209332929835905
1247	0.03970830971984217	0.0185291873170759	0.01699518726813555	0.9343746236239572	-1	0	0	0.3	3	0.7692307692307693	10	0.3125	0.46153846153846156	7	6	7	0	0	0.3333333333333333	4	12	15	0.0	0.14285714285714285	0.6802424562963132	0.8690058894489581	0.4953520416501598	0.8781386370706881	0.5242434611069423	0.8398772481850335	0.7004709792634849	0.8631233754968535	0	0	0.0	0.01699518726813555	0.01699518726813555
839	0.05846405704204554	0.01964779529048458	0.0002843261058821772	0.6990776753080925	-1	0	0	0.3	3	0.7692307692307693	10	0.38461538461538464	0.6923076923076923	11	9	3	3	0	0.23076923076923078	3	13	15	0.375	1.0	0.6455276611719997	0.8870657840288517	0.40497649549011056	0.8816748998712425	0.6882112213931568	0.9059212271322029	0.8779337821954214	0.8920101574375672	0.09090909090909091	0.18181818181818182	0.0	0.0002843261058821772	0.0002843261058821772
2464	0.046671263516507036	0.024218924008891585	0.02233703098670584	0.9333930374185243	-1	0	0	0.2	2	0.9230769230769231	12	0.38461538461538464	0.5384615384615384	7	7	7	0	0	0.23076923076923078	3	13	15	0.0	0.14285714285714285	0.6802424562963132	0.798926105821607	0.4953520416501598	0.892751296107132	0.5242434611069423	0.672912123641946	0.7004709792634849	0.8032470022648392	0	0	0.0	0.02233703098670584	0.02233703098670584
4192	0.047673956991045374	0.0242735412359523	0.02102453360882724	0.9334789826808939	-1	0	0	0.2	2	0.9230769230769231	12	0.38461538461538464	0.5384615384615384	7	7	7	0	0	0.23076923076923078	3	13	15	0.0	0.14285714285714285	0.6802424562963132	0.8390795924316669	0.4953520416501598	0.892751296107132	0.5242434611069423	0.672912123641946	0.7004709792634849	0.8171733841582141	0	0	0.0	0.02102453360882724	0.02102453360882724
4827	0.06456797016936987	0.02404660652207161	0.00568288286773707	0.7398052437128888	-1	0	0	0.2	2	0.9230769230769231	12	1.0	0.6923076923076923	10	9	4	0	0	0.06666666666666667	15	1	15	0.0	0.14285714285714285	0.6223392905092195	0.8597649832690003	0.6157171485930881	0.877932232033257	0.6421354805233171	0.8176903457568558	0.8132569982499694	0.8535062161820328	0	0	0.0	0.00568288286773707	0.00568288286773707
680	0.02822608085464896	0.005827166867263203	0.0014500609286506535	0.92154300573159	-1	0	0	0.3	3	0.7692307692307693	10	0.35714285714285715	0.5384615384615384	9	7	5	7	0	0.8571428571428571	6	7	15	0.5833333333333334	0	0.6378180332199156	0.809858951414591	0.35344175673481304	0.9112119589271815	0.32995723065174076	0.9497574880367124	0.8657357276364779	0.9036963819823634	0.1111111111111111	0.2222222222222222	0.0	0.0014500609286506535	0.0014500609286506535
653	0.04203321262824529	0.011059161232127435	0.008260201774537344	0.820864395441594	-1	0	0	0.4	4	0.6153846153846154	8	0.5769230769230769	0.5384615384615384	8	7	6	2	0	0.15384615384615385	13	2	15	0.13333333333333333	0.14285714285714285	0.6028043471832845	0.8657565178242475	0.38221455813407396	0.8567799284156409	0.579760950063925	0.9241050193031382	0.7903486290524798	0.88602245048105	0.5625	0.25	0.0	0.008260201774537344	0.008260201774537344
1835	0.04688903194912937	0.02204060437847963	0.021641076660552476	0.9377245848757996	-1	0	0	0.3	3	0.7692307692307693	10	0.3125	0.5384615384615384	8	7	6	0	0	0.3333333333333333	4	12	15	0.0	0.14285714285714285	0.6802424562963132	0.8520126133538605	0.4168412833076144	0.8812874556208723	0.579760950063925	0.7357338962993963	0.713981365628722	0.8310408104828526	0	0	0.0	0.021641076660552476	0.021641076660552476
98	0.05087375321415149	0.006721189876739379	-0.0006872342354754101	0.7492763130517955	-1	0	0	0.16666666666666666	1	1.0	6	1.0	1.0	7	6	0	1	0	0.125	8	1	8	0.3333333333333333	0	0.6270211748594108	0.8626917782077517	0.33857436841616306	0.9545753831405199	0.47113010761662616	0.8674107291056551	0.925675164017974	0.9049748924136115	1.0	0.14285714285714285	0.0	-6.8723423547541e-05	-6.8723423547541e-05
590	6.54574765177911e-06	1.65352618472896e-09	1.6359490861642744e-09	0.9999993290850809	-1	0	0	1.0	1	0	0	1.0	0	1	0	0	3	0	0.5	1	2	2	1.0	0	0	0	0	0	0	0	0	0	0	0	0	1.6359490861642744e-09	1.6359490861642744e-09
1456	0.04108140001916303	0.021527174611591888	0.021258462030631392	0.9322469635924565	-1	0	0	0.3	3	0.7692307692307693	10	0.3125	0.46153846153846156	7	6	7	0	0	0.3333333333333333	4	12	15	0.0	0.14285714285714285	0.6802424562963132	0.8233416340954769	0.4953520416501598	0.892751296107132	0.5242434611069423	0.672912123641946	0.7004709792634849	0.8115172232556298	0	0	0.0	0.021258462030631392	0.021258462030631392
570	None	None	None	None	None	0	0	0.4	4	0.6153846153846154	8	0.7142857142857143	0.46153846153846156	8	6	6	6	0	0.42857142857142855	7	3	15	0.42857142857142855	0	0.9604180934796591	0.8919647013525679	0.39108553228259124	0.8893787007034775	0.10993112507825957	0.9498637484778657	0.9656272099776705	0.915210658064612	0.125	0.25	0.0	None	None
2941	0.04641958586261507	0.01871593002686648	0.01781006985100306	0.9336867908998496	-1	0	0	0.2	2	0.9230769230769231	12	0.38461538461538464	0.5384615384615384	8	7	6	0	0	0.23076923076923078	3	13	15	0.0	0.14285714285714285	0.6802424562963132	0.8539213133245962	0.4168412833076144	0.8812874556208723	0.579760950063925	0.7357338962993963	0.713981365628722	0.8317519404777761	0	0	0.0	0.01781006985100306	0.01781006985100306
4968	0.0657623886916896	0.0315961165406004	0.03135260787650227	0.7518447522886645	-1	0	0	0.2	2	0.8461538461538461	11	0.5357142857142857	0.8461538461538461	13	11	1	0	0	0.14285714285714285	14	2	15	0.0	0	0.6455276611719997	0.8891039089947038	0.5939376599257878	0.9039481231505617	0.6515914465027414	0.8526235419841133	0.827849602623009	0.8835285359829763	0	0	0.0	0.03135260787650227	0.03135260787650227
1559	0.04455118152004836	0.02391681140361151	-0.013015250015071088	0.9329612180449671	-1	0	0	0.2	2	0.9230769230769231	12	0.38461538461538464	0.5384615384615384	8	7	6	0	0	0.23076923076923078	3	13	15	0.0	0.14285714285714285	0.6802424562963132	0.8520126133538605	0.566424339455274	0.8853662197842498	0.579760950063925	0.7357338962993963	0.6800203706182363	0.8328852284515558	0	0	0.0	-0.0013015250015071087	-0.0013015250015071087
1351	0.04135740360797762	0.022708362079915834	0.022672888735801467	0.9299381901438968	-1	0	0	0.2	2	0.9230769230769231	12	0.38461538461538464	0.5384615384615384	8	7	6	0	0	0.23076923076923078	3	13	15	0.0	0.14285714285714285	0.6802424562963132	0.8416421243864063	0.4168412833076144	0.8812874556208723	0.579760950063925	0.7357338962993963	0.713981365628722	0.8272644687933721	0	0	0.0	0.022672888735801467	0.022672888735801467
2594	0.060453504859215884	0.023024539767165002	0.009658329552124775	0.7266801841016414	-1	0	0	0.1	1	1.0	13	0.5357142857142857	0.6923076923076923	10	9	4	0	0	0.14285714285714285	2	14	15	0.0	0	0.6223392905092195	0.8496888629812542	0.6157171485930881	0.8742007834240466	0.5903535910703829	0.8232608448562102	0.7627859113262636	0.8502370292027696	0	0	0.0	0.009658329552124775	0.009658329552124775
4269	0.05945628904043187	0.023977171619023917	0.011780753579048566	0.7240662660381831	-1	0	0	0.1	1	1.0	13	0.5357142857142857	0.6923076923076923	10	9	4	0	0	0.14285714285714285	2	14	15	0.0	0	0.6223392905092195	0.8597649832690003	0.6157171485930881	0.877932232033257	0.6421354805233171	0.8176903457568558	0.8132569982499694	0.8535062161820328	0	0	0.0	0.011780753579048566	0.011780753579048566
707	0.06667745200583002	0.011654445942652204	0.011649324114668565	0.7228357737167161	-1	0	0	0.2	2	0.9230769230769231	12	0.5357142857142857	0.7692307692307693	11	10	3	4	0	0.14285714285714285	14	2	15	0.4444444444444444	0.14285714285714285	0.5206749227019452	0.9578465434409675	0.5651648747717395	0.8961314841406912	0.7019654047348433	0.974078683458581	0.9136232607067452	0.9511191145960943	0.18181818181818182	0.36363636363636365	0.0	0.011649324114668565	0.011649324114668565
1627	0.04284519825676613	0.018775442868935763	0.01871531358828736	0.9313135429500442	-1	0	0	0.2	2	0.9230769230769231	12	0.38461538461538464	0.5384615384615384	8	7	6	0	0	0.23076923076923078	3	13	15	0.0	0.14285714285714285	0.6802424562963132	0.8416421243864063	0.4168412833076144	0.8812874556208723	0.579760950063925	0.7357338962993963	0.713981365628722	0.8272644687933721	0	0	0.0	0.01871531358828736	0.01871531358828736
4452	0.062173225462016056	0.033144456192777526	0.027040077950144376	0.7535148257628196	-1	0	0	0.2	2	0.8461538461538461	11	0.5357142857142857	0.7692307692307693	12	10	2	0	0	0.14285714285714285	14	2	15	0.0	0	0.6455276611719997	0.9006042558345632	0.5939376599257878	0.9095497336615807	0.6515914465027414	0.8517148114025466	0.8430383631022981	0.8896076983366702	0	0	0.0	0.027040077950144376	0.027040077950144376
3208	0.04745834156955429	0.02463949947449431	0.023265044101694568	0.9329158568675815	-1	0	0	0.2	2	0.9230769230769231	12	0.38461538461538464	0.5384615384615384	7	7	7	0	0	0.23076923076923078	3	13	15	0.0	0.14285714285714285	0.6802424562963132	0.799737582938804	0.4953520416501598	0.892751296107132	0.5242434611069423	0.672912123641946	0.7004709792634849	0.8035133802096595	0	0	0.0	0.023265044101694568	0.023265044101694568
2192	0.04845964663545835	0.020068625475824598	0.016127527560031624	0.9332540078979287	-1	0	0	0.2	2	0.9230769230769231	12	0.38461538461538464	0.5384615384615384	7	7	7	0	0	0.23076923076923078	3	13	15	0.0	0.14285714285714285	0.6802424562963132	0.799737582938804	0.4953520416501598	0.8800237436116025	0.5242434611069423	0.672912123641946	0.7004709792634849	0.7967706924850397	0	0	0.0	0.016127527560031624	0.016127527560031624
2142	0.04999098064711985	0.024613551417564876	0.023578162255479245	0.9317573217871369	-1	0	0	0.2	2	0.9230769230769231	12	0.38461538461538464	0.5384615384615384	7	7	7	0	0	0.23076923076923078	3	13	15	0.0	0.14285714285714285	0.6802424562963132	0.8245895132725837	0.4953520416501598	0.8768840205085504	0.5242434611069423	0.8398772481850335	0.7004709792634849	0.8484857045183853	0	0	0.0	0.023578162255479245	0.023578162255479245
2245	0.04520265659737758	0.019297222329010506	0.018309784226889107	0.9335338504355227	-1	0	0	0.2	2	0.9230769230769231	12	0.38461538461538464	0.5384615384615384	8	7	6	0	0	0.23076923076923078	3	13	15	0.0	0.14285714285714285	0.6355403577632739	0.8302232373642574	0.4168412833076144	0.8589036613110762	0.579760950063925	0.8249681311047363	0.713981365628722	0.8386115730026154	0	0	0.0	0.018309784226889107	0.018309784226889107
931	0.03802178173355025	0.020558857943491923	0.020275462701464988	0.9336012819589917	-1	0	0	0.3	3	0.7692307692307693	10	0.3125	0.46153846153846156	7	6	7	0	0	0.3333333333333333	4	12	15	0.0	0.14285714285714285	0.6802424562963132	0.8245895132725837	0.4953520416501598	0.8781386370706881	0.5242434611069423	0.8398772481850335	0.7004709792634849	0.8489852253186057	0	0	0.0	0.020275462701464988	0.020275462701464988
1550	0.04012264881417607	0.02015943873666294	0.020118335558389485	0.9343521695612276	-1	0	0	0.3	3	0.7692307692307693	10	0.3125	0.46153846153846156	7	6	7	0	0	0.3333333333333333	4	12	15	0.0	0.14285714285714285	0.6802424562963132	0.8690058894489581	0.4953520416501598	0.8781386370706881	0.5242434611069423	0.8398772481850335	0.7004709792634849	0.8631233754968535	0	0	0.0	0.020118335558389485	0.020118335558389485
120	0.02290508499029399	0.0010421079586605952	0.0009524678645908201	0.9513561266029831	-1	0	0	0.3333333333333333	3	0.6363636363636364	7	0.37142857142857144	0.45454545454545453	8	5	4	1	0	0.7142857142857143	7	5	13	0.1111111111111111	0.18181818181818182	0.4294197030759811	0.9478535883555597	0.4791665102527919	0.8996310463849293	0.32571872051017564	0.9218669373140435	0.8842926994654682	0.9255610904243099	1.0	0.375	0.0	0.0009524678645908201	0.0009524678645908201
1186	0.04970523822139604	0.021515895746206378	0.020327406609299544	0.93096105630321	-1	0	0	0.2	2	0.9230769230769231	12	0.38461538461538464	0.5384615384615384	7	7	7	0	0	0.23076923076923078	3	13	15	0.0	0.14285714285714285	0.6802424562963132	0.798926105821607	0.6374966372603883	0.9113047581826377	0.5242434611069423	0.672912123641946	0.7004709792634849	0.8141015158816225	0	0	0.0	0.020327406609299544	0.020327406609299544
83	0.05153605881422002	0.0028813165449167264	0.000601980753754269	0.7445591920577652	-1	0	0	0.2	2	0.9230769230769231	12	0.38461538461538464	0.7692307692307693	11	10	3	1	0	0.23076923076923078	3	13	15	0.1111111111111111	0.14285714285714285	0.6455276611719997	0.9326389674996116	0.5939376599257878	0.9049969051299512	0.6375660781978014	0.8911894140269114	0.8152832847747031	0.9111944599407198	1.0	0.09090909090909091	0.0	0.000601980753754269	0.000601980753754269
4835	0.06739793932835952	0.0322062556637906	0.031810823914226814	0.7540276643007084	-1	0	0	0.2	2	0.8461538461538461	11	0.5357142857142857	0.8461538461538461	13	11	1	0	0	0.14285714285714285	14	2	15	0.0	0	0.6455276611719997	0.8891039089947038	0.5939376599257878	0.9039481231505617	0.6515914465027414	0.8526235419841133	0.827849602623009	0.8835285359829763	0	0	0.0	0.031810823914226814	0.031810823914226814
4455	0.06299235103088532	0.024294999696701795	0.019375218583514205	0.7313584847371577	-1	0	0	0.1	1	1.0	13	0.5357142857142857	0.6923076923076923	10	9	4	0	0	0.14285714285714285	2	14	15	0.0	0	0.6223392905092195	0.8597649832690003	0.6157171485930881	0.877932232033257	0.6421354805233171	0.8176903457568558	0.8132569982499694	0.8535062161820328	0	0	0.0	0.019375218583514205	0.019375218583514205
22	0.037196073652563735	0.0018509910093790027	-0.000632214304157503	0.9618671889344367	-1	0	0	0.4	4	0.6923076923076923	9	0.45454545454545453	0.6923076923076923	12	9	2	1	0	0.2727272727272727	3	11	15	0.2	0.3333333333333333	0.4891959750936986	0.9402867487986127	0.6008738402538514	0.9534528389623121	0.786654652262888	0.948336389066101	0.9442827869918607	0.9476187466697688	1.0	0.3333333333333333	0.0	-6.322143041575029e-05	-6.322143041575029e-05
3618	0.04277932531754917	0.023111121876987977	0.023031805330724475	0.929762787038672	-1	0	0	0.2	2	0.9230769230769231	12	0.38461538461538464	0.5384615384615384	8	7	6	0	0	0.23076923076923078	3	13	15	0.0	0.14285714285714285	0.6802424562963132	0.8416421243864063	0.4168412833076144	0.8812874556208723	0.579760950063925	0.7357338962993963	0.713981365628722	0.8272644687933721	0	0	0.0	0.023031805330724475	0.023031805330724475
3995	0.05554443489298244	0.010209011726639372	-0.0028379654145901075	0.5584352945749789	-1	0	0	0.1	1	1.0	13	0.5357142857142857	0.6923076923076923	10	9	4	0	0	0.14285714285714285	2	14	15	0.0	0	0.6589416770866519	0.8173075190825919	0.6374966372603883	0.9189416765664479	0.579760950063925	0.7275194792093351	0.7897919346095312	0.8370053149426743	0	0	0.0	-0.00028379654145901077	-0.00028379654145901077
4006	0.06058625811025658	0.032353786741484376	0.02795676995729705	0.7636903274552548	-1	0	0	0.1	1	1.0	13	0.5357142857142857	0.6923076923076923	10	9	4	0	0	0.14285714285714285	2	14	15	0.0	0	0.6223392905092195	0.8597649832690003	0.6157171485930881	0.877932232033257	0.6421354805233171	0.8176903457568558	0.8132569982499694	0.8535062161820328	0	0	0.0	0.02795676995729705	0.02795676995729705
4025	0.048658079121189475	0.02629713084218287	0.0248365998743012	0.9319562805344273	-1	0	0	0.2	2	0.9230769230769231	12	0.38461538461538464	0.5384615384615384	7	7	7	0	0	0.23076923076923078	3	13	15	0.0	0.14285714285714285	0.6802424562963132	0.799737582938804	0.4953520416501598	0.892751296107132	0.5242434611069423	0.672912123641946	0.7004709792634849	0.8035133802096595	0	0	0.0	0.0248365998743012	0.0248365998743012
1187	0.039539768169236746	0.01975277666360281	0.01936732616996838	0.9339007369601674	-1	0	0	0.3	3	0.7692307692307693	10	0.3125	0.46153846153846156	7	6	7	0	0	0.3333333333333333	4	12	15	0.0	0.14285714285714285	0.6802424562963132	0.8245895132725837	0.4953520416501598	0.8781386370706881	0.5242434611069423	0.8398772481850335	0.7004709792634849	0.8489852253186057	0	0	0.0	0.01936732616996838	0.01936732616996838
4236	0.06267215924536432	0.011771987354487493	0.002080880900540818	0.6726937524394342	-1	0	0	0.1	1	1.0	13	0.5357142857142857	0.6923076923076923	10	9	4	0	0	0.14285714285714285	2	14	15	0.0	0	0.6396966880713764	0.8658554538915719	0.6374966372603883	0.9223446366196921	0.5888007573479994	0.7741168276311479	0.8112136310154202	0.8649524685015443	0	0	0.0	0.002080880900540818	0.002080880900540818
3645	0.04905414129959658	0.024334382771117814	0.024158971151716977	0.9323631305976379	-1	0	0	0.2	2	0.9230769230769231	12	0.38461538461538464	0.5384615384615384	7	7	7	0	0	0.23076923076923078	3	13	15	0.0	0.14285714285714285	0.6802424562963132	0.8390795924316669	0.4953520416501598	0.892751296107132	0.5242434611069423	0.672912123641946	0.7004709792634849	0.8171733841582141	0	0	0.0	0.024158971151716977	0.024158971151716977
2985	0.04239921174716114	0.02163034357520761	0.02162687593025636	0.9309406216996551	-1	0	0	0.2	2	0.9230769230769231	12	0.38461538461538464	0.5384615384615384	8	7	6	0	0	0.23076923076923078	3	13	15	0.0	0.14285714285714285	0.6802424562963132	0.8416421243864063	0.4168412833076144	0.8812874556208723	0.579760950063925	0.7357338962993963	0.713981365628722	0.8272644687933721	0	0	0.0	0.02162687593025636	0.02162687593025636
4792	0.05595222945895125	0.030074371233584404	0.026493314602766438	0.7136103212883121	-1	0	0	0.1	1	1.0	13	0.5357142857142857	0.6923076923076923	10	9	4	0	0	0.14285714285714285	2	14	15	0.0	0	0.6223392905092195	0.8597649832690003	0.6157171485930881	0.8823672452230353	0.6421354805233171	0.8176903457568558	0.8132569982499694	0.8552500061067526	0	0	0.0	0.026493314602766438	0.026493314602766438
4023	0.0553770493425696	0.022838263265109293	0.02271475282815893	0.790193784379955	-1	0	0	0.2	2	0.8461538461538461	11	0.5357142857142857	0.7692307692307693	12	10	2	0	0	0.14285714285714285	14	2	15	0.0	0	0.6223392905092195	0.8460342936050405	0.6015688377643309	0.8832361078448254	0.7438446560488382	0.8427814471766449	0.8132569982499694	0.858405973050139	0	0	0.0	0.02271475282815893	0.02271475282815893
1493	0.04786147040814283	0.017667974480688745	0.017292411730641676	0.9339843911680741	-1	0	0	0.2	2	0.9230769230769231	12	0.38461538461538464	0.5384615384615384	7	7	7	0	0	0.23076923076923078	3	13	15	0.0	0.14285714285714285	0.6802424562963132	0.798926105821607	0.6374966372603883	0.9113047581826377	0.5242434611069423	0.672912123641946	0.7004709792634849	0.8141015158816225	0	0	0.0	0.017292411730641676	0.017292411730641676
28	0.029122819403973828	0.0011496976785265055	-0.00099951067784374	0.6887752952588357	-1	0	0	0.3	3	0.8461538461538461	11	0.38461538461538464	0.6153846153846154	9	8	5	5	0	0.23076923076923078	13	3	15	0.38461538461538464	0.3076923076923077	0.7815960129722812	0.8421008785807371	0.618590570543567	0.8357783486890124	0.286388030348673	0.763718266678286	0.8457573529059548	0.8162915079656675	0.2222222222222222	0.1111111111111111	0.0	-9.9951067784374e-05	-9.9951067784374e-05
2780	0.04740715504733069	0.01614939538234057	0.01179337960411014	0.9341591197806752	-1	0	0	0.2	2	0.9230769230769231	12	0.38461538461538464	0.5384615384615384	8	7	6	0	0	0.23076923076923078	3	13	15	0.0	0.14285714285714285	0.6802424562963132	0.8494846972577434	0.4168412833076144	0.8812874556208723	0.5242434611069423	0.7557214868089265	0.713981365628722	0.8350068508544776	0	0	0.0	0.01179337960411014	0.01179337960411014
3835	0.04729454860840704	0.025537169480569173	0.02360583873869307	0.9321522615542749	-1	0	0	0.2	2	0.9230769230769231	12	0.38461538461538464	0.5384615384615384	7	7	7	0	0	0.23076923076923078	3	13	15	0.0	0.14285714285714285	0.6802424562963132	0.799737582938804	0.4953520416501598	0.892751296107132	0.5242434611069423	0.672912123641946	0.7004709792634849	0.8035133802096595	0	0	0.0	0.02360583873869307	0.02360583873869307
636	0.010821062612454049	0.0008044975606271085	0.00011274563848930173	0.9738592772192101	-1	0	0	0.5	4	0.5	5	0.2857142857142857	0.4	6	4	5	3	0	0.8571428571428571	7	6	12	0.25	0.18181818181818182	0.7731154157368693	0.7777585471019315	0.5415623779121442	0.8793435660592496	0.3857032682979502	0.8364901177358003	0.9246377898904534	0.8353103468806253	0.16666666666666666	0.5	0.0	0.00011274563848930173	0.00011274563848930173
2102	0.0471418310631335	0.0011285187617992936	0.0008797741347805366	0.9967465842564376	-1	0	0	0.3	3	0.7692307692307693	10	0.3125	0.46153846153846156	7	6	7	0	0	0.3333333333333333	4	12	15	0.0	0.14285714285714285	0.5643445076242657	0.807168550474458	0.5296853970792872	0.8560959773135849	0.5242434611069423	0.8252868227525582	0.7004709792634849	0.8305005763975676	0	0	0.0	0.0008797741347805366	0.0008797741347805366
2895	0.04371135775636177	0.023833006522187086	0.02370732435150479	0.9296278373426875	-1	0	0	0.2	2	0.9230769230769231	12	0.38461538461538464	0.5384615384615384	8	7	6	0	0	0.23076923076923078	3	13	15	0.0	0.14285714285714285	0.6802424562963132	0.8416421243864063	0.4168412833076144	0.8812874556208723	0.579760950063925	0.7357338962993963	0.713981365628722	0.8272644687933721	0	0	0.0	0.02370732435150479	0.02370732435150479
1139	0.05165690249158436	0.004750052951879024	-0.00011431123836340006	0.9079581456255698	-1	0	0	0.2	2	0.8333333333333334	10	0.42424242424242425	0.6666666666666666	8	8	5	3	0	0.2727272727272727	11	3	14	0.21428571428571427	0	0.24650789123975603	0.9708023712524304	0.7452222815204984	0.9222316904405774	0.31538117594640624	0.9285284809349958	0.9116777296457071	0.9451703101713522	0.125	0.375	0.0	-1.1431123836340006e-05	-1.1431123836340006e-05
302	0.005680402715782501	0.0008092079988256752	0.000317419289025294	0.9892484764715892	-1	0	0	0.5	2	0.6666666666666666	2	0.625	0.6666666666666666	4	2	0	2	0	0.5	4	2	5	1.0	0	0.7482801261245455	0.5315592461256052	0.5822141214397047	0.759839174401314	0.8824119023037884	0.9025702185354385	0.7734440765128914	0.7628024705425458	0.75	0.75	0.0	0.000317419289025294	0.000317419289025294
1076	0.03910871081735704	0.02065874712913578	0.020171117235431503	0.93282922389635	-1	0	0	0.3	3	0.7692307692307693	10	0.3125	0.46153846153846156	7	6	7	0	0	0.3333333333333333	4	12	15	0.0	0.14285714285714285	0.6802424562963132	0.8690058894489581	0.4953520416501598	0.8781386370706881	0.5242434611069423	0.8398772481850335	0.7004709792634849	0.8631233754968535	0	0	0.0	0.020171117235431503	0.020171117235431503
2005	0.04305266834133964	0.017849546325983106	0.017776640752423252	0.930607594566852	-1	0	0	0.2	2	0.9230769230769231	12	0.38461538461538464	0.5384615384615384	8	7	6	0	0	0.23076923076923078	3	13	15	0.0	0.14285714285714285	0.6802424562963132	0.8416421243864063	0.4168412833076144	0.8812874556208723	0.579760950063925	0.7357338962993963	0.713981365628722	0.8272644687933721	0	0	0.0	0.017776640752423252	0.017776640752423252
4388	0.05880152632178878	0.02065187459692816	0.020095296842894243	0.7308458172549899	-1	0	0	0.2	2	0.8461538461538461	11	0.5357142857142857	0.7692307692307693	12	10	2	0	0	0.14285714285714285	14	2	15	0.0	0	0.6223392905092195	0.8376126114888564	0.5814686414766456	0.8800082292049726	0.6421354805233171	0.8996447402990898	0.8087717750096546	0.8745849546201743	0	0	0.0	0.020095296842894243	0.020095296842894243
2347	0.04722330773323879	0.02283499127002179	0.021151141540973677	0.9346998022411143	-1	0	0	0.2	2	0.9230769230769231	12	0.38461538461538464	0.5384615384615384	7	7	7	0	0	0.23076923076923078	3	13	15	0.0	0.14285714285714285	0.6802424562963132	0.798926105821607	0.4953520416501598	0.892751296107132	0.5242434611069423	0.672912123641946	0.7004709792634849	0.8032470022648392	0	0	0.0	0.021151141540973677	0.021151141540973677
3001	0.05030111282178804	0.01969442933837478	0.019664064221647494	0.9331321694745853	-1	0	0	0.2	2	0.9230769230769231	12	0.38461538461538464	0.5384615384615384	7	7	7	0	0	0.23076923076923078	3	13	15	0.0	0.14285714285714285	0.6802424562963132	0.8245895132725837	0.4953520416501598	0.8768840205085504	0.5242434611069423	0.8398772481850335	0.7004709792634849	0.8484857045183853	0	0	0.0	0.019664064221647494	0.019664064221647494
1565	0.04799397152170076	0.019605269440889597	-0.006798125271727925	0.9317456848001143	-1	0	0	0.2	2	0.9230769230769231	12	0.38461538461538464	0.5384615384615384	8	7	6	0	0	0.23076923076923078	3	13	15	0.0	0.14285714285714285	0.6355403577632739	0.8302232373642574	0.4168412833076144	0.8760661366019056	0.579760950063925	0.8249681311047363	0.713981365628722	0.8452419701418818	0	0	0.0	-0.0006798125271727925	-0.0006798125271727925
833	0.012175402076347238	0.000669840788100258	-0.0006435779214616859	0.9955586260604686	-1	0	0	0.5	5	0.46153846153846156	6	0.42857142857142855	0.07692307692307693	3	1	11	3	0	0.7142857142857143	7	5	15	0.125	0.14285714285714285	0.8007577600453388	0.9513691892287618	0.18145937236995704	0.979481155219068	0.1	0.6514312090720216	0.9606441953897759	0.9233118699432873	0.3333333333333333	0.6666666666666666	0.0	-6.435779214616859e-05	-6.435779214616859e-05
2718	0.04730152788955528	0.020255494389133277	0.019745459638537875	0.934770665831864	-1	0	0	0.2	2	0.9230769230769231	12	0.38461538461538464	0.5384615384615384	8	7	6	0	0	0.23076923076923078	3	13	15	0.0	0.14285714285714285	0.6802424562963132	0.8539213133245962	0.4168412833076144	0.8812874556208723	0.579760950063925	0.7357338962993963	0.713981365628722	0.8317519404777761	0	0	0.0	0.019745459638537875	0.019745459638537875
90	0.014901565016664705	0.0015956394537734902	0.001421894194296438	0.9620986283818491	-1	0	0	0.3	3	0.7692307692307693	10	0.75	0.38461538461538464	7	5	7	10	0	0.8	4	5	15	0.625	0.18181818181818182	0.7135485548041384	0.9740566418565234	0.660327543440438	0.9563825203022286	0.8470142479086352	0.8441216245563347	0.8994969083395404	0.9427203773177876	0.14285714285714285	0.14285714285714285	0.0	0.001421894194296438	0.001421894194296438
4126	0.04718121699884093	0.02031966565682269	0.018752158522170798	0.9339966971740108	-1	0	0	0.2	2	0.9230769230769231	12	0.38461538461538464	0.5384615384615384	7	7	7	0	0	0.23076923076923078	3	13	15	0.0	0.14285714285714285	0.6802424562963132	0.799737582938804	0.4953520416501598	0.892751296107132	0.5242434611069423	0.672912123641946	0.7004709792634849	0.8035133802096595	0	0	0.0	0.018752158522170798	0.018752158522170798
1906	0.048497161621374886	0.019188539393561386	0.017260592500803196	0.9386753503892162	-1	0	0	0.3	3	0.7692307692307693	10	0.3125	0.5384615384615384	8	7	6	0	0	0.3333333333333333	4	12	15	0.0	0.14285714285714285	0.6802424562963132	0.8520126133538605	0.424392106562955	0.878789743658742	0.579760950063925	0.7357338962993963	0.7009430140479728	0.8299305396171991	0	0	0.0	0.017260592500803196	0.017260592500803196
3752	0.04712285524371307	0.019831282984372527	0.01678454529519955	0.9324273920507313	-1	0	0	0.2	2	0.9230769230769231	12	0.38461538461538464	0.5384615384615384	7	7	7	0	0	0.23076923076923078	3	13	15	0.0	0.14285714285714285	0.6802424562963132	0.8003150505131081	0.4953520416501598	0.892751296107132	0.5242434611069423	0.672912123641946	0.7004709792634849	0.803703267960144	0	0	0.0	0.01678454529519955	0.01678454529519955
4451	0.06245994519532817	0.03277212472833588	0.025840031631229363	0.7506760651056239	-1	0	0	0.1	1	1.0	13	0.5357142857142857	0.6923076923076923	10	9	4	0	0	0.14285714285714285	2	14	15	0.0	0	0.6223392905092195	0.8572111911853819	0.6157171485930881	0.877932232033257	0.6421354805233171	0.8176903457568558	0.8132569982499694	0.8526279050189218	0	0	0.0	0.025840031631229363	0.025840031631229363
4235	0.06061753625476877	0.032496749563991435	0.028313308893484674	0.7567758152380273	-1	0	0	0.1	1	1.0	13	0.5357142857142857	0.6923076923076923	10	9	4	0	0	0.14285714285714285	2	14	15	0.0	0	0.6223392905092195	0.8597649832690003	0.6157171485930881	0.877932232033257	0.6421354805233171	0.8176903457568558	0.8132569982499694	0.8535062161820328	0	0	0.0	0.028313308893484674	0.028313308893484674
485	0.04414067203824694	0.010623697989847605	0.008950513989904825	0.8210591955645727	-1	0	0	0.3	3	0.7692307692307693	10	0.5357142857142857	0.5384615384615384	9	7	5	2	0	0.14285714285714285	14	2	15	0.16666666666666666	0.14285714285714285	0.6802424562963132	0.8547965304213362	0.42609859130307887	0.8561390177683715	0.5242434611069423	0.901690302394056	0.7895436582717448	0.8726009149033424	0.5555555555555556	0.3333333333333333	0.0	0.008950513989904825	0.008950513989904825
1945	0.03970305341401113	0.021095985759097446	0.020863434812274123	0.932250254063453	-1	0	0	0.3	3	0.7692307692307693	10	0.3125	0.46153846153846156	7	6	7	0	0	0.3333333333333333	4	12	15	0.0	0.14285714285714285	0.6802424562963132	0.8690058894489581	0.4953520416501598	0.8781386370706881	0.5242434611069423	0.8398772481850335	0.7004709792634849	0.8631233754968535	0	0	0.0	0.020863434812274123	0.020863434812274123
4441	0.06085237845956811	0.03315708125448213	0.027727219658714476	0.7503172754309354	-1	0	0	0.1	1	1.0	13	0.5357142857142857	0.6923076923076923	10	9	4	0	0	0.14285714285714285	2	14	15	0.0	0	0.6223392905092195	0.8572111911853819	0.6157171485930881	0.877932232033257	0.6421354805233171	0.8211777948828131	0.8132569982499694	0.8536124124237289	0	0	0.0	0.027727219658714476	0.027727219658714476
4419	0.034149160353130745	0.00491308936520132	-0.00479103946254797	0.9484030169669037	-1	0	0	0.3	3	0.6923076923076923	9	0.45454545454545453	0.6923076923076923	10	9	4	0	0	0.2727272727272727	11	3	15	0.0	0	0.6223392905092195	0.8540744479037501	0.6157171485930881	0.9213288339827971	0.6352784390209077	0.8185446189511024	0.8132569982499694	0.8711681265725278	0	0	0.0	-0.000479103946254797	-0.000479103946254797
1079	0.03938678636765979	0.020395730097080168	0.019427792813239336	0.9332563680674363	-1	0	0	0.3	3	0.7692307692307693	10	0.3125	0.46153846153846156	7	6	7	0	0	0.3333333333333333	4	12	15	0.0	0.14285714285714285	0.6802424562963132	0.8390795924316669	0.4953520416501598	0.892751296107132	0.5242434611069423	0.672912123641946	0.7004709792634849	0.8171733841582141	0	0	0.0	0.019427792813239336	0.019427792813239336
687	0.06447355030454172	0.01498380860558896	0.013077078094583364	0.7554831389005787	-1	0	0	0.3	3	0.7692307692307693	10	0.4166666666666667	0.6923076923076923	10	9	4	4	0	0.25	12	3	15	0.36363636363636365	0.14285714285714285	0.43931429025423824	0.9659109115404441	0.5929784400915027	0.8967034028769981	0.4318385369542699	0.9380382855431805	0.8142050703029939	0.939393350804361	0.1	0.3	0.0	0.013077078094583364	0.013077078094583364
2523	0.042925730680025656	0.024684575590206342	0.02466929306685297	0.9293081707053952	-1	0	0	0.2	2	0.9230769230769231	12	0.38461538461538464	0.5384615384615384	8	7	6	0	0	0.23076923076923078	3	13	15	0.0	0.14285714285714285	0.6802424562963132	0.8416421243864063	0.4168412833076144	0.8812874556208723	0.579760950063925	0.7357338962993963	0.713981365628722	0.8272644687933721	0	0	0.0	0.02466929306685297	0.02466929306685297
3959	0.04190719760470618	0.001875032813707936	0.0017680850502287313	0.9944294757465905	-1	0.5	2	0.5	5	0.5384615384615384	7	0.45454545454545453	0.46153846153846156	8	6	6	0	0	0.2727272727272727	11	3	15	0.0	1.0	0.6396966880713764	0.8169584261572804	0.6374966372603883	0.8958396824001078	0.5402959525434866	0.6330066431410439	0.7323290770406635	0.8018050100521517	0	0	0.0	0.0017680850502287313	0.0017680850502287313
2063	0.049021354883064854	0.02444405393548483	0.023148184381362444	0.9327868557154465	-1	0	0	0.2	2	0.9230769230769231	12	0.38461538461538464	0.5384615384615384	7	7	7	0	0	0.23076923076923078	3	13	15	0.0	0.14285714285714285	0.6802424562963132	0.799737582938804	0.4953520416501598	0.892751296107132	0.5242434611069423	0.672912123641946	0.7004709792634849	0.8035133802096595	0	0	0.0	0.023148184381362444	0.023148184381362444
1869	0.04757988987227812	0.01988782478127856	0.016077908762129278	0.9338195657162538	-1	0	0	0.2	2	0.9230769230769231	12	0.38461538461538464	0.5384615384615384	8	7	6	0	0	0.23076923076923078	3	13	15	0.0	0.14285714285714285	0.6802424562963132	0.8520126133538605	0.4168412833076144	0.8812874556208723	0.579760950063925	0.7357338962993963	0.713981365628722	0.8310408104828526	0	0	0.0	0.016077908762129278	0.016077908762129278
2589	0.0426932897010798	0.01788985903424605	0.01758771178270745	0.9352906532010166	-1	0	0	0.3	3	0.7692307692307693	10	0.3125	0.5384615384615384	8	7	6	0	0	0.3333333333333333	4	12	15	0.0	0.14285714285714285	0.6802424562963132	0.84318488074197	0.4168412833076144	0.8812874556208723	0.579760950063925	0.7357338962993963	0.713981365628722	0.827817322199515	0	0	0.0	0.01758771178270745	0.01758771178270745
2535	0.040187747803474505	0.0022963258664686105	0.002224377265542439	0.9966339418538348	-1	0	0	0.3	3	0.7692307692307693	10	0.3125	0.46153846153846156	6	6	8	0	0	0.3333333333333333	4	12	15	0.0	0.14285714285714285	0.6064599984563508	0.7990171712299646	0.46602486561081624	0.8946948635052562	0.5242434611069423	0.6133348293355017	0.6800203706182363	0.7903514431310262	0	0	0.0	0.002224377265542439	0.002224377265542439
2739	0.06268058647793441	0.010810249525822222	0.004280890004568258	0.6850871620746349	-1	0	0	0.1	1	1.0	13	0.5357142857142857	0.6923076923076923	10	9	4	0	0	0.14285714285714285	2	14	15	0.0	0	0.6396966880713764	0.8658554538915719	0.6374966372603883	0.9223446366196921	0.5888007573479994	0.7741168276311479	0.8112136310154202	0.8649524685015443	0	0	0.0	0.004280890004568258	0.004280890004568258
[truncated: 4,092 more rows]
