# Supplementary material for: Environmental influences on evolvable robots
Source: PLoS One. 2020 May 29;15(5):e0233848. doi: 10.1371/journal.pone.0233848 (PMC7259730; doi:10.1371/journal.pone.0233848)
Supplement: S1 Dataset — (ZIP) [file pone.0233848.s003.zip › data_plosone/snapshots_ids_tilted_17.tsv]

generation	robot_id
72	2617
72	3488
72	3070
72	3058
72	3483
72	3618
72	3668
72	3665
72	3637
72	3626
72	3478
72	3309
72	3657
72	3391
72	3676
72	3440
72	3666
72	3661
72	2942
72	3234
72	3104
72	3583
72	2670
72	3396
72	2997
72	3693
72	3361
72	3639
72	3324
72	3679
72	3689
72	3635
72	2531
72	3407
72	3633
72	3641
72	3385
72	3554
72	3213
72	3195
72	3445
72	3538
72	3240
72	3295
72	3700
72	3088
72	3444
72	3687
72	3387
72	3622
72	3603
72	3646
72	3436
72	2418
72	3133
72	3584
72	3675
72	3690
72	3553
72	3241
72	3405
72	3450
72	3695
72	2700
72	3124
72	3615
72	3663
72	3688
72	3230
72	3318
72	3669
72	3625
72	2688
72	3697
72	3631
72	3673
72	3650
72	1944
72	3659
72	3565
72	3671
72	3683
72	3696
72	3062
72	2840
72	3694
72	2694
72	3660
72	3286
72	3686
72	3353
72	3528
72	3628
72	3501
72	2668
72	3627
72	3112
72	3664
72	3487
72	3394
50	1806
50	2326
50	2598
50	1879
50	2507
50	2584
50	2117
50	1988
50	2035
50	2372
50	2419
50	2332
50	2556
50	2436
50	2568
50	2505
50	2479
50	2281
50	2404
50	2208
50	2540
50	2041
50	2577
50	2542
50	2415
50	2552
50	2392
50	2529
50	2304
50	2585
50	2073
50	2108
50	2343
50	2531
50	2025
50	2587
50	2474
50	2557
50	2435
50	2594
50	2094
50	2570
50	2503
50	2389
50	2595
50	2406
50	2510
50	2578
50	2407
50	2490
50	2580
50	2219
50	2550
50	2569
50	2561
50	2563
50	2418
50	2512
50	2438
50	1779
50	2344
50	2499
50	1948
50	1984
50	2194
50	1868
50	2166
50	2525
50	2379
50	2381
50	2280
50	1944
50	1739
50	2300
50	2551
50	2427
50	2574
50	2565
50	2257
50	2143
50	2567
50	2527
50	2264
50	2514
50	2586
50	2377
50	2591
50	2383
50	2593
50	2543
50	2078
50	2472
50	2111
50	2186
50	2328
50	2384
50	1990
50	2161
50	2583
50	2040
74	2617
74	3724
74	3734
74	3070
74	3762
74	3704
74	3731
74	3483
74	3765
74	3710
74	3626
74	3478
74	3309
74	3657
74	3440
74	3799
74	3666
74	2942
74	3234
74	3104
74	3583
74	2670
74	3396
74	3772
74	3746
74	2997
74	3361
74	3639
74	3324
74	3751
74	3739
74	2531
74	3754
74	3633
74	3641
74	3790
74	3554
74	3749
74	3213
74	3708
74	3195
74	3758
74	3768
74	3295
74	3700
74	3088
74	3687
74	3387
74	3792
74	3788
74	3733
74	3771
74	3770
74	3133
74	3584
74	3675
74	3793
74	3690
74	3450
74	3695
74	2700
74	3124
74	3615
74	3688
74	3230
74	3318
74	3669
74	3625
74	2688
74	3780
74	3697
74	3631
74	3673
74	3786
74	3650
74	1944
74	3745
74	3565
74	3683
74	3764
74	3791
74	3694
74	3727
74	3775
74	2694
74	3286
74	3353
74	3528
74	3797
74	3628
74	3501
74	2668
74	3737
74	3789
74	3800
74	3627
74	3112
74	3487
74	3712
74	3782
60	2617
60	3070
60	3058
60	3097
60	3094
60	2117
60	2868
60	2436
60	3069
60	3018
60	2801
60	3022
60	2552
60	3053
60	3087
60	2980
60	3078
60	2835
60	2942
60	2670
60	3060
60	2997
60	2836
60	2959
60	2714
60	2531
60	3041
60	3092
60	3089
60	2778
60	2914
60	2798
60	3009
60	2094
60	3088
60	3014
60	3056
60	2389
60	2741
60	3091
60	2973
60	2948
60	2852
60	3005
60	2811
60	3061
60	2612
60	3043
60	2550
60	2418
60	2512
60	2740
60	1779
60	2344
60	2700
60	2977
60	2854
60	2832
60	2901
60	2967
60	3002
60	2779
60	2698
60	2902
60	2688
60	2894
60	2280
60	1944
60	3035
60	2604
60	3098
60	2843
60	3099
60	3066
60	3023
60	3062
60	2840
60	3052
60	2264
60	2694
60	2634
60	2963
60	2992
60	2543
60	3030
60	2078
60	3033
60	2668
60	2954
60	2919
60	2111
60	2186
60	2975
60	1990
60	3073
60	3075
60	2684
60	3082
60	2823
60	2928
76	3876
76	3724
76	3734
76	3731
76	3483
76	3878
76	3899
76	3823
76	3843
76	3478
76	3888
76	3889
76	3309
76	3886
76	3799
76	3865
76	2942
76	3234
76	3104
76	3583
76	3856
76	2670
76	3396
76	3831
76	3772
76	3874
76	3867
76	3746
76	2997
76	3862
76	3868
76	3639
76	3324
76	2531
76	3754
76	3633
76	3641
76	3790
76	3838
76	3749
76	3213
76	3851
76	3869
76	3758
76	3295
76	3088
76	3387
76	3788
76	3882
76	3896
76	3807
76	3866
76	3849
76	3883
76	3848
76	3861
76	3771
76	3133
76	3884
76	3450
76	3695
76	2700
76	3875
76	3846
76	3124
76	3833
76	3318
76	3669
76	3625
76	3879
76	2688
76	3872
76	3631
76	3804
76	3786
76	3650
76	1944
76	3745
76	3565
76	3809
76	3683
76	3819
76	3764
76	3895
76	3791
76	3694
76	3775
76	3286
76	3353
76	3528
76	3816
76	3628
76	3501
76	2668
76	3864
76	3737
76	3627
76	3853
76	3487
76	3836
30	1492
30	1564
30	1599
30	1517
30	1521
30	1600
30	1543
30	1597
30	1360
30	1562
30	1559
30	1550
30	1078
30	955
30	1361
30	1113
30	1259
30	1577
30	1198
30	1439
30	1537
30	1487
30	1495
30	1241
30	1378
30	1442
30	1379
30	1525
30	1553
30	1404
30	1482
30	1576
30	1570
30	1540
30	1509
30	1498
30	1544
30	1527
30	1578
30	1261
30	1470
30	1588
30	1306
30	1312
30	1501
30	1536
30	1529
30	1072
30	1320
30	1082
30	1225
30	1267
30	1372
30	1403
30	811
30	1522
30	1426
30	1133
30	1583
30	1132
30	1353
30	1215
30	1017
30	1580
30	1222
30	1535
30	1386
30	1369
30	1585
30	1366
30	1569
30	1554
30	1590
30	1430
30	1547
30	1558
30	1524
30	1398
30	1413
30	1264
30	1465
30	1571
30	1473
30	1586
30	1530
30	1595
30	1594
30	1561
30	1073
30	1160
30	1256
30	1565
30	1269
30	1238
30	1573
30	1436
30	1406
30	1411
30	1557
30	1494
71	2617
71	3488
71	3070
71	3058
71	3483
71	3559
71	3532
71	3618
71	3527
71	3629
71	3608
71	3637
71	3626
71	3478
71	3561
71	3309
71	3391
71	3440
71	3437
71	2942
71	3577
71	3234
71	3104
71	3583
71	2670
71	3396
71	2997
71	3613
71	3361
71	3639
71	3324
71	3635
71	2531
71	3595
71	3590
71	3407
71	3633
71	3641
71	3385
71	3554
71	3213
71	3482
71	3195
71	3009
71	3445
71	3538
71	3588
71	3240
71	3295
71	3088
71	3444
71	3606
71	3594
71	3387
71	3622
71	3603
71	3646
71	3436
71	3640
71	2418
71	3133
71	3584
71	3553
71	3241
71	3405
71	3450
71	2700
71	3124
71	3615
71	3230
71	2901
71	3580
71	3318
71	3593
71	3625
71	2688
71	3631
71	3650
71	1944
71	2604
71	3476
71	3565
71	3632
71	3062
71	3424
71	2840
71	3610
71	2264
71	2694
71	3286
71	3353
71	3528
71	3628
71	3501
71	2668
71	3627
71	3112
71	3619
71	3487
71	3394
54	1806
54	2617
54	2326
54	1879
54	2675
54	2785
54	2117
54	2372
54	2759
54	2436
54	2281
54	2208
54	2748
54	2542
54	2628
54	2552
54	2768
54	2073
54	2670
54	2767
54	2714
54	2660
54	2752
54	2531
54	2775
54	2766
54	2778
54	2718
54	2798
54	2094
54	2619
54	2786
54	2611
54	2389
54	2741
54	2595
54	2772
54	2406
54	2783
54	2612
54	2407
54	2642
54	2580
54	2736
54	2754
54	2550
54	2780
54	2563
54	2418
54	2725
54	2620
54	2737
54	2746
54	2709
54	2512
54	2740
54	1779
54	2674
54	2344
54	2700
54	2499
54	2685
54	2795
54	2744
54	2609
54	2774
54	2721
54	1984
54	2779
54	2698
54	2166
54	2688
54	2747
54	2763
54	2280
54	1944
54	2604
54	1739
54	2784
54	2652
54	2753
54	2264
54	2514
54	2694
54	2634
54	2789
54	2761
54	2383
54	2743
54	2787
54	2543
54	2078
54	2695
54	2668
54	2111
54	2186
54	1990
54	2583
54	2684
54	2796
34	1751
34	1642
34	1639
34	1492
34	1787
34	1564
34	1517
34	1756
34	1543
34	1550
34	1723
34	1259
34	1649
34	1696
34	1726
34	1775
34	1710
34	1379
34	1650
34	1404
34	1576
34	1761
34	1662
34	1717
34	1527
34	1261
34	1727
34	1661
34	1470
34	1770
34	1773
34	1737
34	1669
34	1634
34	1746
34	1763
34	1702
34	1738
34	1799
34	1757
34	1791
34	1659
34	1638
34	1748
34	1225
34	1267
34	1671
34	1685
34	1633
34	1683
34	1673
34	1426
34	1675
34	1769
34	1133
34	1758
34	1789
34	1132
34	1353
34	1215
34	1017
34	1781
34	1665
34	1766
34	1779
34	1627
34	1677
34	1663
34	1785
34	1535
34	1792
34	1686
34	1782
34	1705
34	1795
34	1430
34	1719
34	1786
34	1794
34	1739
34	1798
34	1264
34	1653
34	1771
34	1699
34	1617
34	1780
34	1695
34	1530
34	1644
34	1561
34	1657
34	1800
34	1777
34	1269
34	1745
34	1652
34	1635
34	1749
34	1628
0	67
0	78
0	27
0	40
0	44
0	66
0	95
0	21
0	37
0	58
0	52
0	15
0	92
0	84
0	53
0	12
0	41
0	91
0	77
0	38
0	64
0	19
0	85
0	49
0	45
0	86
0	35
0	88
0	70
0	80
0	17
0	23
0	57
0	39
0	62
0	22
0	29
0	4
0	76
0	25
0	61
0	60
0	81
0	73
0	72
0	89
0	51
0	3
0	11
0	24
0	10
0	33
0	56
0	75
0	59
0	43
0	47
0	32
0	74
0	90
0	99
0	7
0	1
0	5
0	26
0	13
0	71
0	31
0	63
0	54
0	100
0	6
0	96
0	82
0	48
0	83
0	79
0	69
0	87
0	46
0	18
0	20
0	94
0	16
0	36
0	14
0	34
0	9
0	28
0	68
0	98
0	93
0	30
0	97
0	55
0	65
0	50
0	8
0	42
0	2
87	4370
87	4345
87	4361
87	4096
87	4433
87	4355
87	4158
87	3918
87	4214
87	4389
87	4321
87	4067
87	4448
87	4242
87	3956
87	4154
87	4428
87	3583
87	2670
87	4291
87	4079
87	4296
87	4328
87	4365
87	4429
87	3639
87	4055
87	4306
87	4353
87	4317
87	4287
87	4347
87	3641
87	4436
87	4162
87	4392
87	3213
87	3295
87	4266
87	4444
87	4440
87	3896
87	4148
87	4427
87	4258
87	4407
87	4323
87	3883
87	3953
87	4290
87	4409
87	4413
87	4344
87	4387
87	4033
87	4380
87	4332
87	4438
87	4297
87	4435
87	4405
87	4031
87	3695
87	4420
87	4053
87	4423
87	4155
87	4171
87	4325
87	4424
87	4350
87	4305
87	4445
87	4318
87	4386
87	4249
87	3650
87	4348
87	4298
87	4280
87	3809
87	4447
87	3683
87	4443
87	4401
87	4282
87	4400
87	4434
87	4354
87	3694
87	4034
87	4289
87	4138
87	4349
87	4410
87	3528
87	4160
87	3628
87	4418
87	4369
51	1806
51	2617
51	2326
51	2598
51	1879
51	2507
51	2584
51	2117
51	1988
51	2035
51	2372
51	2419
51	2602
51	2556
51	2436
51	2281
51	2404
51	2208
51	2540
51	2041
51	2577
51	2542
51	2415
51	2628
51	2552
51	2529
51	2073
51	2641
51	2108
51	2635
51	2531
51	2025
51	2605
51	2474
51	2557
51	2435
51	2094
51	2570
51	2619
51	2611
51	2389
51	2595
51	2637
51	2406
51	2614
51	2510
51	2612
51	2407
51	2642
51	2490
51	2580
51	2647
51	2219
51	2550
51	2569
51	2649
51	2561
51	2563
51	2418
51	2627
51	2620
51	2512
51	1779
51	2344
51	2632
51	2499
51	2609
51	1948
51	1984
51	1868
51	2166
51	2379
51	2280
51	1944
51	2604
51	1739
51	2626
51	2551
51	2427
51	2143
51	2567
51	2527
51	2264
51	2514
51	2586
51	2634
51	2638
51	2383
51	2593
51	2543
51	2078
51	2111
51	2186
51	2328
51	2384
51	1990
51	2161
51	2583
51	2040
51	2650
79	3876
79	3991
79	3731
79	3483
79	3899
79	3823
79	4005
79	3980
79	4027
79	3843
79	3918
79	4037
79	4039
79	3888
79	3956
79	3955
79	4012
79	3951
79	3865
79	3234
79	3583
79	2670
79	3772
79	3867
79	3746
79	3910
79	3862
79	3993
79	3639
79	4050
79	4022
79	3324
79	4030
79	3976
79	3633
79	3641
79	3968
79	4021
79	4002
79	3213
79	3920
79	3295
79	4018
79	3387
79	3907
79	4009
79	3905
79	3896
79	3924
79	3883
79	3987
79	3953
79	3848
79	3861
79	4025
79	4007
79	3771
79	4033
79	3959
79	3450
79	4023
79	4031
79	3695
79	4046
79	2700
79	3957
79	3124
79	3833
79	4035
79	3954
79	3975
79	3669
79	3879
79	3872
79	3631
79	3804
79	3786
79	3650
79	1944
79	4008
79	3936
79	3809
79	3683
79	3895
79	4036
79	3694
79	4034
79	4029
79	3981
79	4043
79	3286
79	3353
79	4013
79	3528
79	3628
79	3501
79	2668
79	3627
79	3947
79	3487
35	1806
35	1642
35	1639
35	1830
35	1787
35	1564
35	1756
35	1543
35	1841
35	1550
35	1832
35	1726
35	1807
35	1710
35	1821
35	1837
35	1834
35	1379
35	1650
35	1846
35	1404
35	1662
35	1527
35	1823
35	1261
35	1727
35	1770
35	1773
35	1737
35	1822
35	1634
35	1746
35	1763
35	1808
35	1702
35	1801
35	1738
35	1799
35	1811
35	1757
35	1748
35	1225
35	1267
35	1671
35	1685
35	1683
35	1673
35	1675
35	1133
35	1758
35	1789
35	1353
35	1215
35	1017
35	1824
35	1809
35	1781
35	1843
35	1766
35	1779
35	1627
35	1677
35	1663
35	1785
35	1535
35	1850
35	1792
35	1686
35	1804
35	1705
35	1848
35	1795
35	1719
35	1786
35	1794
35	1739
35	1844
35	1798
35	1812
35	1653
35	1828
35	1771
35	1699
35	1617
35	1839
35	1780
35	1816
35	1695
35	1530
35	1827
35	1561
35	1657
35	1269
35	1825
35	1745
35	1819
35	1652
35	1635
35	1749
35	1628
82	4174
82	3731
82	3483
82	4070
82	3823
82	4096
82	4005
82	4140
82	4158
82	3843
82	3918
82	4067
82	3956
82	4154
82	4159
82	3951
82	4166
82	3234
82	3583
82	2670
82	4103
82	4105
82	3867
82	4079
82	3910
82	4180
82	3993
82	3639
82	3324
82	3976
82	4102
82	4055
82	4111
82	4200
82	3641
82	3968
82	4130
82	4021
82	4162
82	4199
82	3213
82	3920
82	4144
82	3295
82	3387
82	4164
82	4146
82	3896
82	3924
82	4148
82	3883
82	3953
82	3848
82	4143
82	4007
82	3771
82	4193
82	4033
82	4172
82	4131
82	4122
82	4077
82	4031
82	3695
82	4167
82	4053
82	4155
82	4171
82	4035
82	3954
82	3975
82	3669
82	3879
82	3872
82	3804
82	3786
82	3650
82	4145
82	4182
82	3936
82	3809
82	3683
82	4165
82	3895
82	3694
82	4064
82	4034
82	4138
82	4092
82	4153
82	3528
82	4160
82	4192
82	3628
82	3501
82	2668
82	4118
82	4183
82	4093
82	4195
38	1806
38	1879
38	1996
38	1564
38	1951
38	1925
38	1919
38	1864
38	1987
38	1543
38	1988
38	1942
38	1927
38	1891
38	1965
38	1959
38	1999
38	1917
38	1957
38	1993
38	1913
38	1834
38	1650
38	1846
38	1404
38	1983
38	1977
38	1971
38	1966
38	1898
38	1823
38	1261
38	1773
38	1932
38	1878
38	1822
38	1874
38	1870
38	1856
38	1746
38	1808
38	1876
38	1930
38	1997
38	1980
38	1748
38	1991
38	1974
38	1862
38	1133
38	1867
38	1758
38	1973
38	1353
38	1908
38	1215
38	1938
38	1766
38	1875
38	1779
38	1627
38	1677
38	1663
38	1873
38	1889
38	1851
38	1804
38	1948
38	1986
38	1918
38	1984
38	1868
38	1978
38	1848
38	1936
38	1786
38	1944
38	1794
38	1739
38	1798
38	1863
38	1968
38	1771
38	1894
38	1961
38	1886
38	1530
38	1924
38	1903
38	1992
38	1561
38	1964
38	1269
38	1990
38	1882
38	1893
38	1819
38	1652
38	1940
38	1963
20	952
20	547
20	887
20	974
20	1094
20	1007
20	673
20	1062
20	750
20	1078
20	955
20	1056
20	1084
20	1010
20	717
20	1031
20	1074
20	1061
20	933
20	1054
20	837
20	1051
20	760
20	775
20	1068
20	983
20	1081
20	1085
20	1048
20	989
20	876
20	1049
20	1083
20	962
20	984
20	884
20	1004
20	483
20	809
20	881
20	769
20	1026
20	1005
20	615
20	1060
20	927
20	1095
20	1072
20	1023
20	860
20	1058
20	1089
20	1082
20	882
20	924
20	898
20	811
20	944
20	971
20	735
20	1017
20	979
20	1097
20	788
20	1076
20	1090
20	723
20	697
20	951
20	668
20	1030
20	513
20	1020
20	672
20	978
20	875
20	771
20	964
20	1042
20	610
20	929
20	466
20	1046
20	942
20	923
20	1034
20	1027
20	948
20	953
20	1064
20	1073
20	1045
20	981
20	792
20	911
20	902
20	567
20	629
20	915
20	822
64	2617
64	3131
64	3253
64	3070
64	3058
64	3097
64	3284
64	3299
64	3156
64	2868
64	3239
64	3227
64	2801
64	3022
64	2552
64	3266
64	3053
64	3188
64	3087
64	2980
64	2942
64	3234
64	3104
64	3180
64	2670
64	3272
64	2997
64	3260
64	3144
64	3226
64	2531
64	3254
64	2914
64	3182
64	3213
64	3195
64	3009
64	2094
64	3240
64	3295
64	3088
64	3091
64	3292
64	2973
64	3281
64	3246
64	3005
64	3163
64	3114
64	3300
64	2550
64	2418
64	3133
64	3294
64	3223
64	3278
64	2512
64	3241
64	3160
64	3236
64	2344
64	3233
64	3150
64	2700
64	3157
64	3176
64	3124
64	2832
64	3230
64	2901
64	2779
64	2902
64	3252
64	2688
64	3152
64	3173
64	2280
64	1944
64	3035
64	2604
64	3283
64	3224
64	3062
64	3287
64	2840
64	2264
64	2694
64	2634
64	3286
64	2992
64	3217
64	2543
64	2078
64	3170
64	2668
64	2111
64	2186
64	1990
64	3112
64	3289
84	3731
84	3483
84	4096
84	4140
84	4158
84	3843
84	3918
84	4283
84	4295
84	4214
84	4276
84	4216
84	4067
84	4242
84	3956
84	4267
84	4154
84	4159
84	3951
84	4201
84	3234
84	3583
84	2670
84	4291
84	4079
84	4296
84	4233
84	4250
84	3639
84	4275
84	3976
84	4055
84	4111
84	4200
84	4287
84	3641
84	3968
84	4021
84	4162
84	4199
84	4255
84	3213
84	3920
84	4271
84	4144
84	4252
84	3295
84	4266
84	4202
84	4146
84	3896
84	3924
84	4148
84	4258
84	3883
84	3953
84	3848
84	4274
84	4290
84	4222
84	4007
84	3771
84	4033
84	4265
84	4297
84	4031
84	3695
84	4167
84	4053
84	4155
84	4171
84	4035
84	3954
84	3975
84	3669
84	3879
84	3872
84	4238
84	4249
84	3650
84	4298
84	4280
84	4182
84	4231
84	3809
84	3683
84	4282
84	3694
84	4034
84	4289
84	4138
84	4281
84	3528
84	4160
84	3628
84	3501
84	2668
84	4284
84	4278
84	4253
77	3876
77	3724
77	3734
77	3731
77	3483
77	3878
77	3899
77	3823
77	3843
77	3918
77	3902
77	3478
77	3888
77	3889
77	3309
77	3941
77	3886
77	3865
77	2942
77	3234
77	3104
77	3583
77	3856
77	2670
77	3772
77	3874
77	3867
77	3935
77	3746
77	3910
77	3862
77	3919
77	3868
77	3639
77	3324
77	3948
77	2531
77	3633
77	3641
77	3932
77	3749
77	3213
77	3851
77	3920
77	3758
77	3295
77	3387
77	3907
77	3905
77	3882
77	3896
77	3924
77	3807
77	3849
77	3883
77	3848
77	3861
77	3771
77	3450
77	3909
77	3695
77	2700
77	3875
77	3846
77	3124
77	3833
77	3318
77	3669
77	3879
77	3872
77	3631
77	3804
77	3912
77	3786
77	3650
77	1944
77	3745
77	3949
77	3936
77	3565
77	3809
77	3683
77	3895
77	3694
77	3917
77	3775
77	3286
77	3353
77	3528
77	3628
77	3501
77	2668
77	3864
77	3908
77	3627
77	3853
77	3947
77	3943
77	3487
[truncated: 8,001 more rows]
