# Supplementary material for: Environmental influences on evolvable robots
Source: PLoS One. 2020 May 29;15(5):e0233848. doi: 10.1371/journal.pone.0233848 (PMC7259730; doi:10.1371/journal.pone.0233848)
Supplement: S1 Dataset — (ZIP) [file pone.0233848.s003.zip › data_plosone/all_measures_seasonal_tilted_2.tsv]

robot_id	velocity	displacement_velocity	displacement_velocity_hill	head_balance	contacts	branching	branching_modules_count	limbs	extremities	length_of_limbs	extensiveness	coverage	joints	hinge_count	active_hinges_count	brick_count	touch_sensor_count	brick_sensor_count	proportion	width	height	absolute_size	sensors	symmetry	avg_period	dev_period	avg_phase_offset	dev_phase_offset	avg_amplitude	dev_amplitude	avg_intra_dev_params	avg_inter_dev_params	sensors_reach	recurrence	synaptic_reception	fitness	cons_fitness
3233	0.028667810772830097	0.012627283869471227	0.012402031274753325	0.9788989818153816	-1	0	0	0.1111111111111111	1	1.0	11	0.3939393939393939	0.7272727272727273	9	8	3	2	0	0.2727272727272727	3	11	13	0.2222222222222222	0	0.1	0.8228998637752295	0.4983045712440444	0.8814599178710417	0.6955330751985929	0.9047240246074533	0.9197286024643199	0.8733711179453361	0.5555555555555556	0.1111111111111111	0.0	0.012402031274753325	31
766	0.009363458937739105	0.003910052615156424	-0.0038963636451777657	0.9876253606029519	-1	0	0	0.3	3	0.6923076923076923	9	0.5769230769230769	0.6153846153846154	9	8	5	5	0	0.15384615384615385	2	13	15	0.38461538461538464	0	0.1156281643298408	0.9477424663014573	0.5873368648223656	0.9317138742897573	0.2417769424561668	0.936739019887907	0.9294008452891592	0.9390864159843979	0.2222222222222222	0.2222222222222222	0.0	-0.0003896363645177766	11
2016	0.024307534050802635	0.008727592377067382	0.007808823163805601	0.9801649612305561	-1	0	0	0.3	3	0.6923076923076923	9	0.5769230769230769	0.6923076923076923	10	9	4	1	0	0.15384615384615385	2	13	15	0.09090909090909091	0	0.16954036760187857	0.82102465964676	0.4983045712440444	0.8815060716968486	0.6955330751985929	0.8962975011795613	0.9194936816312882	0.8693935337158563	1.0	0.1	0.0	0.007808823163805601	13
3343	0.017887125554545583	0.006634297268970543	-0.006590444906246028	0.9813853982794462	-1	0	0	0.2	2	0.8461538461538461	11	0.3333333333333333	0.7692307692307693	10	10	4	0	0	0.5555555555555556	5	9	15	0.0	0	0.1	0.6661887226770535	0.5214078445986525	0.8982422716061079	0.6955330751985929	0.863294874740299	0.9363379427755286	0.8278678118912451	0	0	0.0	-0.0006590444906246028	4
184	0.006894652974719071	0.0035641883964372804	-0.0035641033588315056	0.9425868157149792	-1	0	0	0.4	2	0.6	3	0.5833333333333334	0.6	5	3	1	1	0	0.3333333333333333	2	6	7	0.25	0	0.6282905866912036	0.9185040723178711	0.6854539542984491	0.9506052476136935	0.5100607352736384	0.9228130600858646	0.9380880310463463	0.9321512925040815	1.0	0.4	0.0	-0.00035641033588315054	11
3339	0.02855031212002612	0.013107221288766848	0.01268227610692547	0.9794965481039908	-1	0	0	0.125	1	1.0	10	0.4	0.7	8	7	3	2	0	0.3	3	10	12	0.2222222222222222	0	0.1	0.7570227140109872	0.39760351475098615	0.8919950163406822	0.7032487511624277	0.8159683664030701	0.922940998615055	0.8290617316471994	0.5625	0.125	0.0	0.01268227610692547	23
3489	0.029577807056424422	0.012803156399722033	0.012359982149222038	0.9798589419239134	-1	0	0	0.1111111111111111	1	1.0	11	0.3939393939393939	0.7272727272727273	9	8	3	2	0	0.2727272727272727	3	11	13	0.2222222222222222	0	0.1	0.7450679655173328	0.4983045712440444	0.8946136430670109	0.6955330751985929	0.8518494892052624	0.9197286024643199	0.8393598549353636	0.5555555555555556	0.1111111111111111	0.0	0.012359982149222038	23
545	0.001948251635220458	0.001788444040112938	-0.0017867853488261404	0.985011243744131	-1	0	0	1.0	1	0	0	1.0	0	1	0	0	0	0	0.5	2	1	2	0.0	0	0	0	0	0	0	0	0	0	0	0	0	-0.00017867853488261404	45
4860	0.031280762134794395	0.015286660903160054	0.014407956802915907	0.977295481959308	-1	0	0	0.2	2	0.8461538461538461	11	0.38461538461538464	0.6923076923076923	9	9	5	1	0	0.23076923076923078	3	13	15	0.07142857142857142	0	0.1	0.7464645601252151	0.4983045712440444	0.9264833492687647	0.6554584573237483	0.8246287793059469	0.9216461524013044	0.8482042589852642	1.0	0.1111111111111111	0.0	0.014407956802915907	46
231	0.01939320644642273	0.004759214805069762	-0.004741712925817763	0.9371906821643404	-1	0	0	0.3	3	0.7692307692307693	10	0.4166666666666667	0.6153846153846154	10	8	4	1	0	1.0	6	6	15	0.1	0.15384615384615385	0.51859368876224	0.940647132632265	0.5015950959089708	0.9502611358084412	0.5946008266356148	0.9375401181543067	0.804017086170029	0.943066398315181	1.0	0.3	0.0	-0.0004741712925817763	4
1511	0.02409139774708631	0.01020702239931291	-0.00252377516165649	0.9827521566218167	-1	0	0	0.2	2	0.8461538461538461	11	0.38461538461538464	0.6923076923076923	11	9	3	2	0	0.23076923076923078	3	13	15	0.25	0	0.22595391164004835	0.830137126855062	0.5080649123151962	0.9065412465862372	0.6955330751985929	0.8432697736779972	0.9192581336392803	0.863793178033402	0.5454545454545454	0.09090909090909091	0.0	-0.000252377516165649	10
523	0.0019842967044972543	0.0017905939414705504	-0.0017887495364819707	0.9849214517104434	-1	0	0	1.0	1	0	0	1.0	0	1	0	0	0	0	0.5	2	1	2	0.0	0	0	0	0	0	0	0	0	0	0	0	0	-0.00017887495364819707	33
4227	0.030169597597900475	0.017088634848691157	0.005990420167618485	0.9799820735034346	-1	0	0	0.2	2	0.8461538461538461	11	0.38461538461538464	0.6923076923076923	9	9	5	1	0	0.23076923076923078	3	13	15	0.07142857142857142	0	0.1	0.7425267803391071	0.4983045712440444	0.9250696702211255	0.6222081655815578	0.855231987611355	0.9197286024643199	0.856054331137196	1.0	0.1111111111111111	0.0	0.005990420167618485	11
2368	0.029716174057849567	0.011083050912046675	0.010105221101725721	0.9793320579755818	-1	0	0	0.3	3	0.6923076923076923	9	0.5769230769230769	0.6923076923076923	10	9	4	1	0	0.15384615384615385	2	13	15	0.09090909090909091	0	0.1065634117818544	0.7379950596701063	0.4983045712440444	0.9052654779020805	0.6955330751985929	0.8085961723300592	0.9206926735437576	0.8289039554023557	1.0	0.1	0.0	0.010105221101725721	24
2689	0.029607249606540747	0.011360075919038681	0.01134504151913034	0.9794524548889955	-1	0	0	0.1	1	1.0	12	0.3888888888888889	0.75	10	9	3	2	0	0.25	3	12	14	0.2222222222222222	0	0.1065634117818544	0.7379950596701063	0.4983045712440444	0.9052654779020805	0.6955330751985929	0.8085961723300592	0.9206926735437576	0.8289039554023557	0.55	0.1	0.0	0.01134504151913034	27
4170	0.027671514614781522	0.01001991649486753	0.005007524714868165	0.9821076533353414	-1	0	0	0.2222222222222222	2	0.8181818181818182	9	0.3939393939393939	0.6363636363636364	8	7	4	2	0	0.2727272727272727	3	11	13	0.18181818181818182	0	0.13751950975109736	0.8251309260537428	0.4996352580139625	0.8532166425990131	0.5898650568706083	0.901952154741081	0.9102839540177097	0.8633686550724348	0.5625	0.125	0.0	0.005007524714868165	17
14	0.0032756327484322373	0.0032193881104428403	-0.0032170421965675654	0.9831033134930572	-1	0	0	0.25	1	1.0	3	0.5555555555555556	0.3333333333333333	1	1	3	3	0	1.0	3	3	5	0.3	0	0.2212221475499533	0.5	0.5482863646195268	0.5	0.6598419959271344	0.5	0.8654496669162516	0.5	1.0	0	0.34040177109793657	-0.00032170421965675656	13
3157	0.028885769789728934	0.012908150647361439	0.012867477565087819	0.9788196525094265	-1	0	0	0.1111111111111111	1	1.0	11	0.3939393939393939	0.7272727272727273	9	8	3	2	0	0.2727272727272727	3	11	13	0.2222222222222222	0	0.1	0.8228998637752295	0.4983045712440444	0.8814599178710417	0.6955330751985929	0.8755465842907366	0.9216461524013044	0.8618952741014531	0.5555555555555556	0.1111111111111111	0.0	0.012867477565087819	49
1097	0.024402342209866985	0.0054821917480350375	0.004887791965325516	0.9798605961669012	-1	0	0	0.2	2	0.8461538461538461	11	0.45454545454545453	0.6153846153846154	9	8	5	4	0	0.2727272727272727	3	11	15	0.3076923076923077	0	0.1131268235637088	0.8982901347515895	0.4983045712440444	0.9420256827147304	0.6222081655815578	0.8668420245002991	0.9294008452891592	0.90719923943199	0.1111111111111111	0.1111111111111111	0.0	0.004887791965325516	19
4994	0.03227155809475005	0.013370539203424495	0.013313505033862026	0.9764845954619088	-1	0	0	0.2	2	0.8461538461538461	11	0.38461538461538464	0.6153846153846154	9	8	5	1	0	0.23076923076923078	3	13	15	0.07692307692307693	0	0.1	0.7464645601252151	0.4983045712440444	0.8946136430670109	0.6955330751985929	0.8518494892052624	0.9197286024643199	0.839690646462983	1.0	0.1111111111111111	0.0	0.013313505033862026	23
1251	0.02282509478458356	0.002801403698039628	0.0022093324144438265	0.9814085500376464	-1	0	0	0.4	4	0.6153846153846154	8	0.30612244897959184	0.6153846153846154	10	8	4	2	0	1.0	7	7	15	0.2	0	0.19398258692856976	0.9007981556867771	0.4983045712440444	0.8495329913896262	0.7032487511624277	0.9160827094678861	0.9194936816312882	0.8917858769119427	0.55	0.1	0.0	0.0022093324144438265	14
2998	0.023505361283948926	0.010964294482755202	0.009320658958355599	0.9827757224032341	-1	0	0	0.2222222222222222	2	0.8181818181818182	9	0.3939393939393939	0.5454545454545454	7	6	5	2	0	0.2727272727272727	3	11	13	0.15384615384615385	0	0.1	0.7628789433780888	0.2362459551854577	0.8864081621438551	0.7109644271262625	0.8742123608366749	0.9197286024643199	0.8482070770306455	0.5714285714285714	0.14285714285714285	0.0	0.009320658958355599	0
749	0.005306932470332855	0.005184216296815285	-0.0051763038249232575	0.9842294554405732	-1	0	0	0.7142857142857143	5	0.25	2	0.6666666666666666	0.125	2	1	7	5	0	0.6	3	5	10	0.29411764705882354	0.25	0.1065634117818544	0.5164026415512675	0.16812297759272885	0.6640131153576737	0.7456337777070313	0.5858155337135962	0.947462035587624	0.5901339468932375	0.5	0.5	0.09731106174798725	-0.0005176303824923257	2
3135	0.02946153032951565	0.012904200326958166	0.012849272869078745	0.9786393737141811	-1	0	0	0.1111111111111111	1	1.0	11	0.3939393939393939	0.7272727272727273	9	8	3	2	0	0.2727272727272727	3	11	13	0.2222222222222222	0	0.1	0.8228998637752295	0.4983045712440444	0.8814599178710417	0.7109644271262625	0.8882316490906943	0.9216461524013044	0.8666607038378382	0.5555555555555556	0.1111111111111111	0.0	0.012849272869078745	24
3895	0.03199954948148172	0.01355210168002093	0.013551047060805585	0.9768349322812598	-1	0	0	0.2	2	0.8461538461538461	11	0.38461538461538464	0.6923076923076923	9	9	5	1	0	0.23076923076923078	3	13	15	0.07142857142857142	0	0.1	0.7425267803391071	0.4983045712440444	0.9264833492687647	0.6554584573237483	0.8246287793059469	0.9216461524013044	0.8473136656145543	1.0	0.1111111111111111	0.0	0.013551047060805585	46
4542	0.03169765894141014	0.01387835415978831	0.013870031084152731	0.9764149587632442	-1	0	0	0.2	2	0.8461538461538461	11	0.38461538461538464	0.6153846153846154	9	8	5	1	0	0.23076923076923078	3	13	15	0.07692307692307693	0	0.1	0.7464645601252151	0.4983045712440444	0.8946136430670109	0.6955330751985929	0.820082092543436	0.9216461524013044	0.8289923096792768	1.0	0	0.0	0.013870031084152731	74
3848	0.028781462777629253	0.01547271548290365	-0.0033214163385727894	0.9836693638952103	-1	0	0	0.2	2	0.8461538461538461	11	0.38461538461538464	0.6923076923076923	9	9	5	1	0	0.23076923076923078	3	13	15	0.07142857142857142	0	0.1	0.7640048057274034	0.4983045712440444	0.9286851175465122	0.6554584573237483	0.8246287793059469	0.9200008863223917	0.8536039727653862	1.0	0.2222222222222222	0.0	-0.00033214163385727894	6
632	0.001956289671311069	0.0017676289036301313	-0.0017666190364481957	0.9849475503845972	-1	0	0	1.0	1	0	0	1.0	0	1	0	0	0	0	0.5	2	1	2	0.0	0	0	0	0	0	0	0	0	0	0	0	0	-0.00017666190364481956	18
2224	0.03034835391651483	0.011100665038823839	0.010045479474662842	0.9794452630258967	-1	0	0	0.3	3	0.6923076923076923	9	0.5769230769230769	0.6923076923076923	10	9	4	1	0	0.15384615384615385	2	13	15	0.09090909090909091	0	0.1065634117818544	0.7379950596701063	0.4983045712440444	0.9052654779020805	0.6955330751985929	0.8403756846259839	0.9194936816312882	0.8390598997528891	1.0	0.3	0.0	0.010045479474662842	24
3439	0.029856162693814255	0.012308360573188726	0.011865720459421775	0.978072353051565	-1	0	0	0.2	2	0.8333333333333334	10	0.3888888888888889	0.6666666666666666	10	8	3	2	0	0.25	3	12	14	0.25	0	0.1065634117818544	0.818947354762807	0.4983045712440444	0.9240141974037165	0.6754957662611706	0.8656120066490421	0.922940998615055	0.8761760442142408	0.55	0.1	0.0	0.011865720459421775	18
1784	0.024907451026880502	0.0075104410758982726	0.003806435147290413	0.9756186020979758	-1	0	0	0.2	2	0.8333333333333334	10	0.25	0.75	10	9	3	2	0	0.875	7	8	14	0.2222222222222222	0	0.27784259443684833	0.8385144549486487	0.5009659447838806	0.893251689560745	0.6754957662611706	0.897755221298977	0.9192581336392803	0.8788281397009883	0.55	0.1	0.0	0.003806435147290413	16
3755	0.013479533127296196	0.0012299349246793826	0.00036317081610365574	0.9806439940725513	-1	0	0	0.1111111111111111	1	1.0	11	0.3939393939393939	0.7272727272727273	9	8	3	2	0	0.2727272727272727	3	11	13	0.2222222222222222	0	0.1	0.7464645601252151	0.4983045712440444	0.8971759981473932	0.6955330751985929	0.8518494892052624	0.9197286024643199	0.8409195974247492	0.5555555555555556	0.1111111111111111	0.0	0.00036317081610365574	5
3699	0.032033338736376905	0.013292781198085428	0.013292701775912196	0.9769103115772524	-1	0	0	0.2	2	0.8461538461538461	11	0.38461538461538464	0.6923076923076923	9	9	5	1	0	0.23076923076923078	3	13	15	0.07142857142857142	0	0.1	0.7425267803391071	0.4983045712440444	0.9264833492687647	0.6222081655815578	0.855231987611355	0.9197286024643199	0.8568973421777019	1.0	0.1111111111111111	0.0	0.013292701775912196	40
1156	0.030706021231771324	0.006053139194476335	0.0031465181849683914	0.9732897317787634	-1	0	0	0.2	2	0.8461538461538461	11	0.23809523809523808	0.7692307692307693	11	10	3	2	0	0.7777777777777778	9	7	15	0.2222222222222222	0	0.22595391164004835	0.8665549324933308	0.4983045712440444	0.9043752605302203	0.6955330751985929	0.888762658683757	0.9197286024643199	0.8874815809558291	0.5454545454545454	0.09090909090909091	0.0	0.0031465181849683914	16
4015	0.03147542940523644	0.013420488681296174	0.013356819089299626	0.9768137876108308	-1	0	0	0.2	2	0.8461538461538461	11	0.38461538461538464	0.6923076923076923	9	9	5	1	0	0.23076923076923078	3	13	15	0.07142857142857142	0	0.1	0.7425267803391071	0.4983045712440444	0.9264833492687647	0.6554584573237483	0.8246287793059469	0.9216461524013044	0.8473136656145543	1.0	0.1111111111111111	0.0	0.013356819089299626	28
3934	0.02942845361199754	0.012651147843984797	0.012550130021775237	0.9787382638831341	-1	0	0	0.1111111111111111	1	1.0	11	0.3939393939393939	0.7272727272727273	9	8	3	2	0	0.2727272727272727	3	11	13	0.2222222222222222	0	0.1	0.8228998637752295	0.4983045712440444	0.8814599178710417	0.6955330751985929	0.8944023106929158	0.9197286024643199	0.8690959507850338	0.5555555555555556	0.1111111111111111	0.0	0.012550130021775237	26
1605	0.029314012984548134	0.010656328021911734	0.01007138961353476	0.9797803419952344	-1	0	0	0.3	3	0.6923076923076923	9	0.5769230769230769	0.6923076923076923	10	9	4	1	0	0.15384615384615385	2	13	15	0.09090909090909091	0	0.1065634117818544	0.7379950596701063	0.4983045712440444	0.9052654779020805	0.6955330751985929	0.8403756846259839	0.9194936816312882	0.8390598997528891	1.0	0.1	0.0	0.01007138961353476	22
1667	0.029311503122205103	0.01097508664965745	0.010809078226898928	0.979823539605452	-1	0	0	0.3	3	0.6923076923076923	9	0.5769230769230769	0.6923076923076923	10	9	4	1	0	0.15384615384615385	2	13	15	0.09090909090909091	0	0.1065634117818544	0.7379950596701063	0.4983045712440444	0.9052654779020805	0.6955330751985929	0.8403756846259839	0.9194936816312882	0.8390598997528891	1.0	0.1	0.0	0.010809078226898928	86
1025	0.024448443116037055	0.007663932438727773	0.005972729909532447	0.9793704562651772	-1	0	0	0.4	4	0.5	6	0.4666666666666667	0.4166666666666667	7	5	6	2	0	0.3	3	10	14	0.14285714285714285	0	0.22595391164004835	0.9262604769374998	0.5080649123151962	0.9348446585385554	0.6955330751985929	0.6331697114343634	0.9192581336392803	0.8713954773041778	0.5714285714285714	0.2857142857142857	0.0	0.005972729909532447	97
4507	0.028620783588934665	0.007864887429145005	0.007863714725466027	0.9817229423274061	-1	0	0	0.2	2	0.8461538461538461	11	0.38461538461538464	0.6923076923076923	9	9	5	1	0	0.23076923076923078	3	13	15	0.07142857142857142	0	0.15766410630151156	0.9162723207353507	0.34310900496714414	0.949481078410763	0.6554584573237483	0.7054521173158815	0.9242162061829069	0.887611213369384	1.0	0.1111111111111111	0.0	0.007863714725466027	11
4793	0.03224431619122829	0.015021399728288351	0.014489449125315608	0.9773540947128901	-1	0	0	0.3	3	0.6923076923076923	9	0.4166666666666667	0.6153846153846154	10	8	4	1	0	0.25	3	12	15	0.1	0	0.1	0.7394783412036828	0.5841339327537598	0.925291422366138	0.6754957662611706	0.812940574187549	0.9206926735437576	0.8424185915270809	1.0	0.2	0.0	0.014489449125315608	16
4053	0.03171808553565897	0.013512051467062296	0.013431601310176745	0.97692857369877	-1	0	0	0.2	2	0.8461538461538461	11	0.38461538461538464	0.6923076923076923	9	9	5	1	0	0.23076923076923078	3	13	15	0.07142857142857142	0	0.1	0.7425267803391071	0.4983045712440444	0.9264833492687647	0.6554584573237483	0.8246287793059469	0.9216461524013044	0.8473136656145543	1.0	0.1111111111111111	0.0	0.013431601310176745	27
400	0.0023448294418404662	0.0021619087519358054	-0.0021599290999254634	0.9848688749652084	-1	0	0	1.0	2	0.0	0	1.0	0	2	0	0	1	0	0.3333333333333333	3	1	3	0.5	1.0	0	0	0	0	0	0	0	0	0	0	0	-0.00021599290999254635	27
3167	0.02864004213143254	0.01245990610356129	0.011991990477606136	0.9797081224122507	-1	0	0	0.1111111111111111	1	1.0	11	0.3939393939393939	0.7272727272727273	9	8	3	2	0	0.2727272727272727	3	11	13	0.2222222222222222	0	0.1	0.7450679655173328	0.4983045712440444	0.8946136430670109	0.7109644271262625	0.8399777260990979	0.9294008452891592	0.8352221946871359	0.5555555555555556	0.2222222222222222	0.0	0.011991990477606136	31
5050	0.031515272183274	0.013144410855109482	0.012995718326532249	0.9773035000308272	-1	0	0	0.2	2	0.8461538461538461	11	0.38461538461538464	0.6923076923076923	9	9	5	1	0	0.23076923076923078	3	13	15	0.07142857142857142	0	0.1	0.7471052230136533	0.4983045712440444	0.9264833492687647	0.6222081655815578	0.855231987611355	0.9197286024643199	0.857879168028308	1.0	0.1111111111111111	0.0	0.012995718326532249	21
4405	0.02954792710490821	0.01477954589213616	0.0038155910329821918	0.9807252511749628	-1	0	0	0.2	2	0.8461538461538461	11	0.38461538461538464	0.6923076923076923	9	9	5	1	0	0.23076923076923078	3	13	15	0.07142857142857142	0	0.15766410630151156	0.737428333611007	0.4983045712440444	0.9264833492687647	0.6222081655815578	0.855231987611355	0.9192581336392803	0.8558108092615395	1.0	0.1111111111111111	0.0	0.0038155910329821918	11
2609	0.025795742644636344	0.008947623767909148	0.008804733660494541	0.980398767263522	-1	0	0	0.1	1	1.0	12	0.3888888888888889	0.75	10	9	3	2	0	0.25	3	12	14	0.2222222222222222	0	0.14408292153295177	0.734358810909023	0.4983045712440444	0.9052654779020805	0.6955330751985929	0.8403756846259839	0.9194936816312882	0.8382153632470956	0.55	0.1	0.0	0.008804733660494541	17
2460	0.029016551676837657	0.010805036195514053	0.010571083887743199	0.9796272378851982	-1	0	0	0.2	2	0.8333333333333334	10	0.5384615384615384	0.75	10	9	3	2	0	0.15384615384615385	2	13	14	0.2222222222222222	0	0.1065634117818544	0.7379950596701063	0.4983045712440444	0.9052654779020805	0.6955330751985929	0.8403756846259839	0.9194936816312882	0.8390598997528891	0.55	0.1	0.0	0.010571083887743199	24
3675	0.02898221406965208	0.012840100392224786	0.0121206750105367	0.9799218060629887	-1	0	0	0.1111111111111111	1	1.0	11	0.3939393939393939	0.7272727272727273	9	8	3	2	0	0.2727272727272727	3	11	13	0.2222222222222222	0	0.1	0.7450679655173328	0.4983045712440444	0.8946136430670109	0.6955330751985929	0.820082092543436	0.9216461524013044	0.8286439475591744	0.5555555555555556	0.1111111111111111	0.0	0.0121206750105367	17
3519	0.02919563292213535	0.01253079036534501	0.012254785320646845	0.9785924960546466	-1	0	0	0.1111111111111111	1	1.0	11	0.3939393939393939	0.7272727272727273	9	8	3	2	0	0.2727272727272727	3	11	13	0.2222222222222222	0	0.1	0.8228998637752295	0.4983045712440444	0.8814599178710417	0.6955330751985929	0.8944023106929158	0.9197286024643199	0.8690959507850338	0.5555555555555556	0	0.0	0.012254785320646845	21
1129	0.027616810625575392	0.00814904741824305	0.006974580140402259	0.980032989641777	-1	0	0	0.3	3	0.6923076923076923	9	0.5769230769230769	0.6923076923076923	10	9	4	1	0	0.15384615384615385	2	13	15	0.09090909090909091	0	0.16954036760187857	0.8759475013447529	0.4983045712440444	0.8323715107945987	0.7032487511624277	0.8978839231290653	0.91617786801588	0.8710588618512859	1.0	0.1	0.0	0.006974580140402259	21
4481	0.031017888185559773	0.013134609864849538	0.012813879796908723	0.9776129124396991	-1	0	0	0.2	2	0.8461538461538461	11	0.38461538461538464	0.6923076923076923	9	9	5	1	0	0.23076923076923078	3	13	15	0.07142857142857142	0	0.1	0.7471052230136533	0.4983045712440444	0.9264833492687647	0.6554584573237483	0.8246287793059469	0.9216461524013044	0.8483496081684379	1.0	0.1111111111111111	0.0	0.012813879796908723	21
3840	0.025031474412212693	0.004962730020615998	0.001471180914280734	0.9813573018951319	-1	0	0	0.2	2	0.8461538461538461	11	0.38461538461538464	0.6153846153846154	9	8	5	1	0	0.23076923076923078	3	13	15	0.07692307692307693	0	0.1	0.7464645601252151	0.4983045712440444	0.8915834002745869	0.6955330751985929	0.820082092543436	0.9216461524013044	0.8274871743990391	1.0	0.1111111111111111	0.0	0.001471180914280734	6
3089	0.025340510552421636	0.014761672888649529	-0.00016960481936111852	0.9842177824431658	-1	0	0	0.1111111111111111	1	1.0	11	0.3939393939393939	0.7272727272727273	9	8	3	2	0	0.2727272727272727	3	11	13	0.2222222222222222	0	0.1131268235637088	0.8327989560192871	0.4983045712440444	0.8635988142513955	0.6955330751985929	0.9192793693567924	0.9192581336392803	0.8766663324908384	0.5555555555555556	0.1111111111111111	0.0	-1.696048193611185e-05	5
2811	0.028754668521645536	0.012763468077214487	0.01268476111960075	0.9787095152274092	-1	0	0	0.1111111111111111	1	1.0	11	0.3939393939393939	0.7272727272727273	9	8	3	2	0	0.2727272727272727	3	11	13	0.2222222222222222	0	0.1	0.8228998637752295	0.4983045712440444	0.8814599178710417	0.6955330751985929	0.8755465842907366	0.9216461524013044	0.8618952741014531	0.5555555555555556	0.1111111111111111	0.0	0.01268476111960075	75
2174	0.030491097375216308	0.01137407595036761	0.011361734186246036	0.9794670989906379	-1	0	0	0.1	1	1.0	12	0.3888888888888889	0.75	10	9	3	2	0	0.25	3	12	14	0.2222222222222222	0	0.1065634117818544	0.7379950596701063	0.4983045712440444	0.9052654779020805	0.6955330751985929	0.8085961723300592	0.9206926735437576	0.8289039554023557	0.55	0.1	0.0	0.011361734186246036	74
3153	0.028768948546299716	0.012227798578937353	0.012087676175390359	0.9795686403118175	-1	0	0	0.1111111111111111	1	1.0	11	0.3939393939393939	0.7272727272727273	9	8	3	2	0	0.2727272727272727	3	11	13	0.2222222222222222	0	0.1	0.7450679655173328	0.4983045712440444	0.8946136430670109	0.6955330751985929	0.820082092543436	0.9216461524013044	0.8286439475591744	0.5555555555555556	0.1111111111111111	0.0	0.012087676175390359	20
2116	0.03096075359297656	0.010730218013734104	0.010204561541399381	0.979470013828728	-1	0	0	0.2	2	0.8461538461538461	11	0.5769230769230769	0.7692307692307693	10	10	4	1	0	0.15384615384615385	2	13	15	0.08333333333333333	0	0.13751950975109736	0.8494233517966518	0.5031847417796204	0.8912633667796742	0.7281250765874476	0.8401136859530522	0.9194936816312882	0.8618756886182588	1.0	0.1	0.0	0.010204561541399381	23
5026	0.031080015251220488	0.01534098804447266	0.014771307833228067	0.9770997794599747	-1	0	0	0.2	2	0.8461538461538461	11	0.38461538461538464	0.6923076923076923	9	9	5	1	0	0.23076923076923078	3	13	15	0.07142857142857142	0	0.1	0.7464645601252151	0.4983045712440444	0.9264833492687647	0.6554584573237483	0.8246287793059469	0.9216461524013044	0.8482042589852642	1.0	0.1111111111111111	0.0	0.014771307833228067	26
4468	0.02672928933279369	0.010958365306520286	-0.010066065063548148	0.9769548272755726	-1	0	0	0.2	2	0.8461538461538461	11	0.4166666666666667	0.6153846153846154	9	8	5	1	0	0.25	12	3	15	0.07692307692307693	0.15384615384615385	0.17503901950219475	0.8060370966017527	0.4983045712440444	0.9330717793253577	0.7109644271262625	0.897259883750769	0.9320574476374369	0.8884979190543998	1.0	0.1111111111111111	0.0	-0.0010066065063548148	0
2326	0.029990808682514133	0.010922640624235258	0.010497010485705553	0.9795824979250305	-1	0	0	0.3	3	0.6923076923076923	9	0.5769230769230769	0.6923076923076923	10	9	4	1	0	0.15384615384615385	2	13	15	0.09090909090909091	0	0.1065634117818544	0.7379950596701063	0.4983045712440444	0.9052654779020805	0.6955330751985929	0.8403756846259839	0.9194936816312882	0.8390598997528891	1.0	0.1	0.0	0.010497010485705553	28
4742	0.0322725320070238	0.013315356843729781	0.013246760011911801	0.9767561746190792	-1	0	0	0.2	2	0.8461538461538461	11	0.38461538461538464	0.6153846153846154	9	8	5	1	0	0.23076923076923078	3	13	15	0.07692307692307693	0	0.1	0.7464645601252151	0.4983045712440444	0.8946136430670109	0.6955330751985929	0.8518494892052624	0.9197286024643199	0.839690646462983	1.0	0.1111111111111111	0.0	0.013246760011911801	22
4463	0.03224016298087656	0.013635473648400464	0.013518467183598509	0.9765183348413142	-1	0	0	0.2	2	0.8461538461538461	11	0.38461538461538464	0.6153846153846154	9	8	5	1	0	0.23076923076923078	3	13	15	0.07692307692307693	0	0.1	0.7464645601252151	0.4983045712440444	0.8946136430670109	0.6955330751985929	0.8518494892052624	0.9197286024643199	0.839690646462983	1.0	0.1111111111111111	0.0	0.013518467183598509	28
43	0.002219262250229862	0.0020680459160706158	-0.002064685647599723	0.9851529205731183	-1	0	0	1.0	2	0.0	0	1.0	0	2	0	0	1	0	0.3333333333333333	3	1	3	0.5	1.0	0	0	0	0	0	0	0	0	0	0	0	-0.0002064685647599723	27
3414	0.028368509499825615	0.012558728950650164	0.01218806187967924	0.9784080455685245	-1	0	0	0.1111111111111111	1	1.0	11	0.3939393939393939	0.7272727272727273	9	8	3	2	0	0.2727272727272727	3	11	13	0.2222222222222222	0	0.1	0.8228998637752295	0.4983045712440444	0.8814599178710417	0.6955330751985929	0.8755465842907366	0.9216461524013044	0.8618952741014531	0.5555555555555556	0.1111111111111111	0.0	0.01218806187967924	27
4172	0.03202185532856402	0.013571628127013883	0.013562073234845276	0.9768455302375395	-1	0	0	0.2	2	0.8461538461538461	11	0.38461538461538464	0.6923076923076923	9	9	5	1	0	0.23076923076923078	3	13	15	0.07142857142857142	0	0.1	0.7425267803391071	0.4983045712440444	0.9264833492687647	0.6766183214255252	0.8201776090719772	0.9216461524013044	0.8459947178736451	1.0	0.1111111111111111	0.0	0.013562073234845276	49
2318	0.030023008482720864	0.01216816036793521	0.012140519053390583	0.9796116130932956	-1	0	0	0.1	1	1.0	12	0.3888888888888889	0.75	10	9	3	2	0	0.25	3	12	14	0.2222222222222222	0	0.1065634117818544	0.7379950596701063	0.4983045712440444	0.9052654779020805	0.7032487511624277	0.8121504346245948	0.9206926735437576	0.8299946324555936	0.55	0.1	0.0	0.012140519053390583	48
3054	0.01447730122996256	0.005181650296494555	0.0033129401161817256	0.9809716196017568	-1	0	0	0.125	1	1.0	10	1.0	0.9	9	9	2	1	0	0.08333333333333333	1	12	12	0.125	0	0.1	0.7454293794419483	0.4983045712440444	0.9002059050000943	0.6955330751985929	0.8520444670879546	0.9192581336392803	0.8422246398244291	1.0	0.1111111111111111	0.0	0.0033129401161817256	8
3269	0.02891349962509852	0.012952298911338577	0.012756465615074463	0.9786347286573811	-1	0	0	0.1111111111111111	1	1.0	11	0.3939393939393939	0.7272727272727273	9	8	3	2	0	0.2727272727272727	3	11	13	0.2222222222222222	0	0.1	0.8228998637752295	0.4983045712440444	0.8814599178710417	0.6955330751985929	0.8755465842907366	0.9216461524013044	0.8618952741014531	0.5555555555555556	0.1111111111111111	0.0	0.012756465615074463	36
3160	0.029201750738715063	0.01250536836543339	0.011922347695309529	0.9798912307971446	-1	0	0	0.1111111111111111	1	1.0	11	0.3939393939393939	0.7272727272727273	9	8	3	2	0	0.2727272727272727	3	11	13	0.2222222222222222	0	0.1	0.7450679655173328	0.4983045712440444	0.8946136430670109	0.6955330751985929	0.8518494892052624	0.9197286024643199	0.8393598549353636	0.5555555555555556	0.1111111111111111	0.0	0.011922347695309529	44
429	0.003635460037176471	0.0024727832788513453	-0.0024725191706286343	0.9851411890326744	-1	0	0	0.6666666666666666	2	0.5	1	0.6666666666666666	0.5	2	1	1	0	0	0.6666666666666666	3	2	4	0.0	0	0.6787033286926875	0.9369078258060166	0.5234269872262868	0.8060076000729828	0.45990078681801566	0.9387029767293438	0.895457000303545	0.9075160996913584	0	0	0.0	-0.00024725191706286345	9
3498	0.02888318950079074	0.012684311401722282	0.012543704710134846	0.9785876872115132	-1	0	0	0.1111111111111111	1	1.0	11	0.3939393939393939	0.7272727272727273	9	8	3	2	0	0.2727272727272727	3	11	13	0.2222222222222222	0	0.1	0.8228998637752295	0.4983045712440444	0.8814599178710417	0.6955330751985929	0.8755465842907366	0.9216461524013044	0.8618952741014531	0.5555555555555556	0.1111111111111111	0.0	0.012543704710134846	25
4079	0.03201507480907516	0.013515872544678058	0.013512370340957777	0.9770270377793171	-1	0	0	0.2	2	0.8461538461538461	11	0.38461538461538464	0.6923076923076923	9	9	5	1	0	0.23076923076923078	3	13	15	0.07142857142857142	0	0.1	0.7425267803391071	0.4983045712440444	0.9264833492687647	0.6554584573237483	0.8246287793059469	0.9216461524013044	0.8473136656145543	1.0	0.1111111111111111	0.0	0.013512370340957777	91
1013	0.02380818579939975	0.005068992833695913	0.004851824896799403	0.9804144512208856	-1	0	0	0.4	4	0.6153846153846154	8	0.30612244897959184	0.6153846153846154	10	8	4	2	0	1.0	7	7	15	0.2	0	0.22242816902474077	0.8676905805673336	0.4983045712440444	0.8495329913896262	0.7032487511624277	0.8978839231290653	0.9134152158379836	0.8730857175350113	0.55	0.1	0.0	0.004851824896799403	18
4301	0.027044882757619827	0.009926652448539706	0.005080449101285884	0.9820537223943714	-1	0	0	0.2222222222222222	2	0.8181818181818182	9	0.3939393939393939	0.6363636363636364	8	7	4	2	0	0.2727272727272727	3	11	13	0.18181818181818182	0	0.13751950975109736	0.8251309260537428	0.4996352580139625	0.8532166425990131	0.6388333114526531	0.8919115780486796	0.9194936816312882	0.8590383730002359	0.5625	0.125	0.0	0.005080449101285884	17
4626	0.029736848406456313	0.018897443154251833	0.007621209599392779	0.9778084222273219	-1	0	0	0.3	3	0.6923076923076923	9	0.4166666666666667	0.5384615384615384	8	7	6	1	0	0.25	3	12	15	0.06666666666666667	0	0.1	0.7537061797491045	0.39760351475098615	0.8701342682287847	0.6665862963539102	0.8644834448856938	0.9206926735437576	0.8354222334270589	1.0	0.125	0.0	0.007621209599392779	11
154	None	None	None	None	None	0	0	0.3333333333333333	3	0.7272727272727273	8	0.7222222222222222	0.5454545454545454	7	6	5	3	0	0.5	6	3	13	0.23076923076923078	0.2857142857142857	0.29675696647826205	0.9483286638878466	0.5080649123151962	0.853785884091178	0.6955330751985929	0.8670341367391511	0.7857310503948581	0.8987243838601144	0.5714285714285714	0.42857142857142855	0.0	None	0
595	0.0021738116385059923	0.0019636440515975956	-0.001963355659288384	0.9848248573044501	-1	0	0	1.0	2	0.0	0	0.75	0	2	0	0	1	0	1.0	2	2	3	0.5	0	0	0	0	0	0	0	0	0	0	0	0	-0.0001963355659288384	17
740	0.001970722255897473	0.0017732798764114655	-0.0017722023282032645	0.9849727994576203	-1	0	0	1.0	1	0	0	1.0	0	1	0	0	0	0	0.5	2	1	2	0.0	0	0	0	0	0	0	0	0	0	0	0	0	-0.00017722023282032645	25
877	0.023591726896749095	0.006764054216533796	0.0006860368675187659	0.9808945205652569	-1	0	0	0.2	2	0.8333333333333334	10	0.5384615384615384	0.6666666666666666	10	8	3	3	0	0.15384615384615385	2	13	14	0.375	0	0.22142905039867858	0.8527721367621484	0.283780408131184	0.90994610113372	0.6222081655815578	0.865652391510443	0.9117490046761682	0.8784158608665341	0.1	0.1	0.0	0.0006860368675187659	102
4784	0.030924141881974843	0.015180330823055645	0.014259804856147255	0.977524507505953	-1	0	0	0.2	2	0.8461538461538461	11	0.38461538461538464	0.6923076923076923	9	9	5	1	0	0.23076923076923078	3	13	15	0.07142857142857142	0	0.1	0.7464645601252151	0.4983045712440444	0.9264833492687647	0.6222081655815578	0.855231987611355	0.9197286024643199	0.8577414208427895	1.0	0.1111111111111111	0.0	0.014259804856147255	28
4196	0.03184989245464099	0.013185636235914526	0.013068086965075908	0.977137707346643	-1	0	0	0.2	2	0.8461538461538461	11	0.38461538461538464	0.6923076923076923	9	9	5	1	0	0.23076923076923078	3	13	15	0.07142857142857142	0	0.1	0.7425267803391071	0.4983045712440444	0.9264833492687647	0.6222081655815578	0.855231987611355	0.9197286024643199	0.8568973421777019	1.0	0.1111111111111111	0.0	0.013068086965075908	25
4136	0.03631432717238428	0.01263128123308529	0.010698160300895012	0.980137518740999	-1	0	0	0.2	2	0.8461538461538461	11	0.25	0.6923076923076923	10	9	4	2	0	0.6	6	10	15	0.18181818181818182	0	0.1	0.7394783412036828	0.4983045712440444	0.9052654779020805	0.6955330751985929	0.8403756846259839	0.9194936816312882	0.8394055326655311	0.55	0.1	0.0	0.010698160300895012	10
4085	0.03199177465321172	0.013480414866999553	0.01345463538414546	0.9768055774167654	-1	0	0	0.2	2	0.8461538461538461	11	0.38461538461538464	0.6923076923076923	9	9	5	1	0	0.23076923076923078	3	13	15	0.07142857142857142	0	0.1	0.7425267803391071	0.4983045712440444	0.9264833492687647	0.6222081655815578	0.855231987611355	0.9197286024643199	0.8568973421777019	1.0	0.1111111111111111	0.0	0.01345463538414546	74
450	0.0021438445300565904	0.0020591335650873874	-0.0020571333126670663	0.9829928062779083	-1	0	0	0	0	0	0	1.0	0	0	0	0	0	0	1.0	1	1	1	0.0	0	0	0	0	0	0	0	0	0	0	0	0	-0.1	0
1240	0.020966502248500156	0.005905493303674425	0.0028835918859272756	0.9752636867281853	-1	0	0	0.42857142857142855	3	0.5	4	0.4	0.375	4	3	5	2	0	1.0	5	5	10	0.15384615384615385	0	0.1	0.9508332314383855	0.46121850032744566	0.8196199919441475	0.6832114422250054	0.6292898493677445	0.9173067805531477	0.8413564755416465	0.625	0.5	0.0	0.0028835918859272756	6
498	0.0023284941779081417	0.0021405532252539985	-0.0021398456946611563	0.9848617436058423	-1	0	0	1.0	2	0.0	0	0.75	0	2	0	0	2	0	1.0	2	2	3	1.0	0	0	0	0	0	0	0	0	0	0	0	0	-0.00021398456946611564	7
1107	0.019097540005727928	0.004073830827808797	0.0035671900307043983	0.9798654727712311	-1	0	0	0.5	5	0.46153846153846156	6	0.5555555555555556	0.38461538461538464	7	5	7	1	0	0.3333333333333333	3	9	15	0.0625	0	0.1131268235637088	0.9327887573438783	0.5080649123151962	0.873705869987558	0.7109644271262625	0.749292036931245	0.9192581336392803	0.8683486504392705	1.0	0.2857142857142857	0.0	0.0035671900307043983	23
3778	0.03209002544712915	0.013589796388347926	0.013547439505957552	0.9767442284940129	-1	0	0	0.2	2	0.8461538461538461	11	0.38461538461538464	0.6923076923076923	9	9	5	1	0	0.23076923076923078	3	13	15	0.07142857142857142	0	0.1	0.7425267803391071	0.4983045712440444	0.9264833492687647	0.6222081655815578	0.855231987611355	0.9197286024643199	0.8568973421777019	1.0	0	0.0	0.013547439505957552	59
4394	0.02757903441700713	0.01154574089148281	-0.01079798962785478	0.9769953230470848	-1	0	0	0.2	2	0.8461538461538461	11	0.4166666666666667	0.6153846153846154	9	8	5	1	0	0.25	12	3	15	0.07692307692307693	0.15384615384615385	0.17503901950219475	0.7357688439395637	0.4983045712440444	0.9363963563230642	0.7109644271262625	0.849227147169218	0.9320574476374369	0.8598451000000034	1.0	0.1111111111111111	0.0	-0.001079798962785478	0
4069	0.013743684580979715	0.006211386240495102	0.0014860879167348394	0.9832439737869573	-1	0	0	0.2	2	0.8461538461538461	11	0.38461538461538464	0.6923076923076923	9	9	5	1	0	0.23076923076923078	3	13	15	0.07142857142857142	0	0.1	0.7425267803391071	0.4983045712440444	0.9249715554888518	0.6222081655815578	0.855231987611355	0.9197286024643199	0.8559962155575928	1.0	0.1111111111111111	0.0	0.0014860879167348394	3
1478	0.026070989007112133	0.007008447215041726	0.0049254699857197775	0.9748348156588157	-1	0	0	0.2	2	0.8333333333333334	10	0.25	0.75	10	9	3	2	0	0.875	7	8	14	0.2222222222222222	0	0.27784259443684833	0.85694318901856	0.5009659447838806	0.893251689560745	0.6588706203900754	0.9050174670529542	0.9102839540177097	0.8865788177110256	0.55	0.1	0.0	0.0049254699857197775	18
2989	0.02915230510875602	0.012806508676760052	0.012712633416367513	0.9786408007055739	-1	0	0	0.1111111111111111	1	1.0	11	0.3939393939393939	0.7272727272727273	9	8	3	2	0	0.2727272727272727	3	11	13	0.2222222222222222	0	0.1	0.8228998637752295	0.4983045712440444	0.8814599178710417	0.6955330751985929	0.8755465842907366	0.9216461524013044	0.8618952741014531	0.5555555555555556	0.1111111111111111	0.0	0.012712633416367513	64
952	0.007543283385322358	0.004244434872418874	-0.004242648935966016	0.9828638471678119	-1	0	0	0.3333333333333333	2	0.7142857142857143	5	0.5	0.2857142857142857	4	2	4	6	0	0.5	6	3	9	0.6	0.2857142857142857	0.11157706689511204	0.5171904990016889	0.2780860456475776	0.8565291165313896	0.5100761270808813	0.8956891901248952	0.9144523238330569	0.7917084776761487	0.375	0.25	0.05469185410075849	-0.00042426489359660165	7
594	0.014711173969135929	0.005329334592242072	-0.0037206247473219253	0.981773353176848	-1	0	0	0.2222222222222222	2	0.9090909090909091	10	0.5416666666666666	0.9090909090909091	12	10	0	0	0	0.16666666666666666	2	12	13	0.0	0	0.4427768287716677	0.8863670138934522	0.7315509993434013	0.8801706249067464	0.7607170779763023	0.9429415750124865	0.8685530217809599	0.9075749067441347	0	0	0.0	-0.0003720624747321925	4
1045	None	None	None	None	None	0	0	0.4	4	0.6153846153846154	8	0.4166666666666667	0.38461538461538464	8	5	6	4	0	1.0	6	6	15	0.3076923076923077	0.2	0.1131268235637088	0.8000130653110041	0.2899207451127738	0.8084961563563015	0.7109644271262625	0.9250077220032488	0.9294008452891592	0.8556582126129166	0.1875	0.25	0.0	None	0
3192	0.01863261330112959	0.0062422494178340235	0.0062407772570253015	0.9812796643345127	-1	0	0	0.1111111111111111	1	1.0	11	0.3939393939393939	0.7272727272727273	9	8	3	2	0	0.2727272727272727	3	11	13	0.2222222222222222	0	0.1	0.7429866411517555	0.4983045712440444	0.9056693589838595	0.6955330751985929	0.8518494892052624	0.9216461524013044	0.8443380729524409	0.5555555555555556	0.1111111111111111	0.0	0.0062407772570253015	15
2366	0.028777976829557954	0.012472471402900597	0.012461532327122219	0.9798469260191764	-1	0	0	0.2	2	0.8333333333333334	10	0.5384615384615384	0.75	10	9	3	2	0	0.15384615384615385	2	13	14	0.2222222222222222	0	0.1065634117818544	0.6437998289718492	0.4983045712440444	0.9052654779020805	0.6955330751985929	0.8403756846259839	0.9204603301416014	0.8180746164017276	0.55	0.2	0.0	0.012461532327122219	54
2173	0.02225781781457341	0.00942267293230437	0.008750320572557367	0.9801948476154155	-1	0	0	0.1	1	1.0	12	0.3888888888888889	0.75	10	9	3	2	0	0.25	3	12	14	0.2222222222222222	0	0.16954036760187857	0.8598362860798762	0.4983045712440444	0.8815060716968486	0.6955330751985929	0.8962975011795613	0.9194936816312882	0.8800055169536032	0.55	0.1	0.0	0.008750320572557367	19
1698	0.022931900730433608	0.008328930444266627	0.007872356589521236	0.979920793256678	-1	0	0	0.3	3	0.6923076923076923	9	0.5769230769230769	0.6923076923076923	10	9	4	1	0	0.15384615384615385	2	13	15	0.09090909090909091	0	0.16954036760187857	0.8598362860798762	0.4983045712440444	0.8815060716968486	0.6955330751985929	0.8962975011795613	0.9194936816312882	0.8800055169536032	1.0	0.1	0.0	0.007872356589521236	79
3914	0.03208873629939969	0.013402375758293847	0.013335434808813948	0.9770531084146117	-1	0	0	0.2	2	0.8461538461538461	11	0.38461538461538464	0.6923076923076923	9	9	5	1	0	0.23076923076923078	3	13	15	0.07142857142857142	0	0.1	0.7425267803391071	0.4983045712440444	0.9264833492687647	0.6222081655815578	0.855231987611355	0.9197286024643199	0.8568973421777019	1.0	0	0.0	0.013335434808813948	29
550	0.02771997993177026	0.0010898945780865386	0.001026372546896375	0.9630039140667043	-1	0	0	0.2	2	0.8461538461538461	11	0.3125	0.8461538461538461	13	11	1	3	0	0.3333333333333333	12	4	15	0.75	0	0.6192979472028717	0.9320416012388684	0.7972393071590065	0.9440933188356403	0.31965063376280517	0.929987434633247	0.9216761358580808	0.9356661654355928	0.5384615384615384	0.15384615384615385	0.0	0.001026372546896375	117
1447	0.024579186643448925	0.007153665238447966	0.006847001126393237	0.9804821691771003	-1	0	0	0.3	3	0.6923076923076923	9	0.5769230769230769	0.6923076923076923	10	9	4	1	0	0.15384615384615385	2	13	15	0.09090909090909091	0	0.16954036760187857	0.8759475013447529	0.4983045712440444	0.8495329913896262	0.7032487511624277	0.9109809468820204	0.9102839540177097	0.881189048196872	1.0	0.1	0.0	0.006847001126393237	20
460	0.001980854986507506	0.0018139622105262047	-0.0018126437775799085	0.984895797145423	-1	0	0	1.0	1	0	0	1.0	0	1	0	0	0	0	0.5	2	1	2	0.0	0	0	0	0	0	0	0	0	0	0	0	0	-0.00018126437775799084	21
651	0.001957135482891711	0.0018194314004136968	-0.0018182545047988794	0.9849092584553593	-1	0	0	1.0	1	0	0	1.0	0	1	0	0	0	0	0.5	2	1	2	0.0	0	0	0	0	0	0	0	0	0	0	0	0	-0.00018182545047988795	18
2438	0.027632525742811456	0.009423821050353847	-0.005154897944604662	0.9850909871038173	-1	0	0	0.2	2	0.8461538461538461	11	0.5357142857142857	0.7692307692307693	11	10	3	2	0	0.14285714285714285	2	14	15	0.2222222222222222	0	0.1	0.7351069257823503	0.4983045712440444	0.9349507742391403	0.6955330751985929	0.8299084756313707	0.9216461524013044	0.8528342880821266	0.5454545454545454	0	0.0	-0.0005154897944604662	3
125	0.006535792289094615	0.005462726516373894	-0.005368871655598816	0.976429538988235	-1	0.25	1	0.7	7	0.3076923076923077	4	0.5	0.15384615384615385	7	2	7	2	0	0.8333333333333334	6	5	15	0.15384615384615385	0.5	0.8914951695877159	0.9565775471927259	0.2257695479785963	0.9458094006027217	0.9277389835001933	0.9320801517839717	0.9643963733565332	0.9456795555205625	0.5714285714285714	0.42857142857142855	0.0	-0.0005368871655598816	6
209	0.0024731752202226264	0.0024242324983381157	-0.002424230246714636	0.9841498950602243	-1	0	0	1.0	3	0.0	0	0.6666666666666666	0	3	0	0	1	0	0.6666666666666666	2	3	4	1.0	1.0	0	0	0	0	0	0	0	0	0	0	0	-0.0002424230246714636	13
657	0.006321427207235949	0.0031890679806070156	-0.0031552356204724136	0.9774134619081417	-1	0	0	0.3333333333333333	1	1.0	2	1.0	1.0	3	2	0	0	0	0.25	1	4	4	0.0	0	0.6428629814413899	0.7470334438463664	0.8855333691005447	0.6984644423466926	0.7655935886128172	0.8035324493811389	0.803306608021884	0.7522141936422755	0	0	0.0	-0.0003155235620472414	9
4486	0.0325080874692401	0.013480180911606219	0.01347426535958545	0.9763984438963705	-1	0	0	0.2	2	0.8461538461538461	11	0.38461538461538464	0.6153846153846154	9	8	5	1	0	0.23076923076923078	3	13	15	0.07692307692307693	0	0.1	0.7464645601252151	0.4983045712440444	0.8946136430670109	0.6955330751985929	0.8518494892052624	0.9197286024643199	0.839690646462983	1.0	0.1111111111111111	0.0	0.01347426535958545	74
841	0.028173290099759767	0.00552398730780774	-0.004276183905310719	0.972977239157886	-1	0	0	0.2	2	0.8461538461538461	11	0.3125	0.8461538461538461	13	11	1	3	0	0.3333333333333333	12	4	15	0.75	0	0.6192979472028717	0.9253974093047378	0.7972393071590065	0.9440933188356403	0.31965063376280517	0.9365398542639858	0.921130622287387	0.9357634117282853	0.5384615384615384	0.15384615384615385	0.0	-0.0004276183905310719	12
3349	0.024469195803838082	0.01327280223075071	0.0071115027738547065	0.9806040800305641	-1	0	0	0.1111111111111111	1	1.0	11	1.0	0.8181818181818182	10	9	2	2	0	0.07692307692307693	1	13	13	0.2857142857142857	0	0.1065634117818544	0.818947354762807	0.4983045712440444	0.9164432423779958	0.7109644271262625	0.8869356442047244	0.9305889926483015	0.879532135493634	0.55	0.1	0.0	0.0071115027738547065	13
2944	0.030506546556972124	0.011719593058403874	0.01171546044170239	0.9795720827577542	-1	0	0	0.1	1	1.0	12	0.3888888888888889	0.75	10	9	3	2	0	0.25	3	12	14	0.2222222222222222	0	0.1065634117818544	0.7379950596701063	0.4983045712440444	0.9052654779020805	0.7109644271262625	0.8307411704463341	0.9256163804954276	0.8358777665101498	0.55	0.1	0.0	0.01171546044170239	65
1582	0.024834741869510644	0.00730246801206891	0.0068738868104818995	0.9806270188410849	-1	0	0	0.3	3	0.6923076923076923	9	0.5769230769230769	0.6923076923076923	10	9	4	1	0	0.15384615384615385	2	13	15	0.09090909090909091	0	0.16954036760187857	0.8759475013447529	0.4983045712440444	0.8495329913896262	0.7032487511624277	0.9109809468820204	0.9102839540177097	0.881189048196872	1.0	0.1	0.0	0.0068738868104818995	25
2395	0.029813380533301646	0.011744425130249545	0.01170511550839161	0.9797102660554974	-1	0	0	0.1	1	1.0	12	0.3888888888888889	0.75	10	9	3	2	0	0.25	3	12	14	0.2222222222222222	0	0.1065634117818544	0.7379950596701063	0.4983045712440444	0.9052654779020805	0.6955330751985929	0.862826659923156	0.9194936816312882	0.8469094221394234	0.55	0.1	0.0	0.01170511550839161	86
923	0.009993840919132234	0.003640466990461194	-0.0020045477799045647	0.9689085420576677	-1	0	0	0.5	3	0.5	3	0.6666666666666666	0.5	4	3	3	2	0	0.3333333333333333	6	2	8	0.2222222222222222	0	0.19837848323913104	0.8448544503826879	0.5009659447838806	0.5938409105378283	0.33289280635081175	0.9459264632409036	0.8599447619435863	0.8382813519982862	0.625	0	0.0	-0.00020045477799045648	25
2320	0.029373538850835178	0.01092560852857628	0.010723199457687547	0.9796953700374655	-1	0	0	0.2	2	0.8333333333333334	10	0.5384615384615384	0.75	10	9	3	2	0	0.15384615384615385	2	13	14	0.2222222222222222	0	0.1065634117818544	0.7379950596701063	0.4983045712440444	0.9052654779020805	0.6955330751985929	0.8403756846259839	0.9194936816312882	0.8390598997528891	0.55	0.1	0.0	0.010723199457687547	72
4350	0.03132850810201375	0.013046554868244643	0.012926082459584374	0.9773367988601966	-1	0	0	0.2	2	0.8461538461538461	11	0.38461538461538464	0.6923076923076923	9	9	5	1	0	0.23076923076923078	3	13	15	0.07142857142857142	0	0.1	0.7471052230136533	0.4983045712440444	0.9264833492687647	0.6222081655815578	0.855231987611355	0.9197286024643199	0.857879168028308	1.0	0.1111111111111111	0.0	0.012926082459584374	14
4695	0.0384016842355947	0.024983557560111086	0.00989954712373023	0.9826993729069182	-1	0	0	0.2	2	0.8461538461538461	11	0.38461538461538464	0.6153846153846154	9	8	5	2	0	0.23076923076923078	3	13	15	0.15384615384615385	0	0.1	0.7464645601252151	0.4983045712440444	0.8946136430670109	0.6955330751985929	0.820082092543436	0.9216461524013044	0.8289923096792768	0.5555555555555556	0.2222222222222222	0.0	0.00989954712373023	8
4721	0.013538866516305148	0.008308095436296672	-0.002355315738197721	0.9842626528407558	-1	0	0	0.3	3	0.6923076923076923	9	0.5769230769230769	0.5384615384615384	10	7	4	1	0	0.15384615384615385	2	13	15	0.1111111111111111	0	0.1	0.8126095133224316	0.4983045712440444	0.869135867487721	0.7032487511624277	0.9039567458164395	0.9206926735437576	0.8661640574281892	1.0	0.1	0.0	-0.0002355315738197721	3
5006	0.030180416510322095	0.010722861677694432	0.010699952957076953	0.9790060815977889	-1	0	0	0.2222222222222222	2	0.8181818181818182	9	0.3939393939393939	0.6363636363636364	8	7	4	2	0	0.2727272727272727	3	11	13	0.18181818181818182	0	0.13751950975109736	0.805672094106171	0.4996352580139625	0.8724235437646549	0.5898650568706083	0.901952154741081	0.9082785978416567	0.8646660941479697	0.5625	0.125	0.0	0.010699952957076953	19
2414	0.02945348056010008	0.011183261225879225	0.01058541700211161	0.9795054402984823	-1	0	0	0.3	3	0.6923076923076923	9	0.5769230769230769	0.6923076923076923	10	9	4	1	0	0.15384615384615385	2	13	15	0.09090909090909091	0	0.1065634117818544	0.7379950596701063	0.4983045712440444	0.9052654779020805	0.6955330751985929	0.8403756846259839	0.9194936816312882	0.8390598997528891	1.0	0.3	0.0	0.01058541700211161	19
4575	0.032549849353267574	0.013473491244558294	0.01338620665421266	0.9768564444911344	-1	0	0	0.2	2	0.8461538461538461	11	0.38461538461538464	0.6153846153846154	9	8	5	1	0	0.23076923076923078	3	13	15	0.07692307692307693	0	0.1	0.7464645601252151	0.4983045712440444	0.8946136430670109	0.6955330751985929	0.820082092543436	0.9216461524013044	0.8289923096792768	1.0	0	0.0	0.01338620665421266	42
391	0.002611267554063229	0.00256076895327922	-0.00256076835834483	0.9845353876545447	-1	0	0	0.5	1	1.0	1	1.0	0	1	0	1	1	0	0.3333333333333333	3	1	3	0.2	0	0	0	0	0	0	0	0	0	0	0	0	-0.000256076835834483	6
4378	0.031946680381352996	0.015107434834999205	0.014099704180185394	0.9785474878332616	-1	0	0	0.2	2	0.8461538461538461	11	0.38461538461538464	0.6923076923076923	9	9	5	1	0	0.23076923076923078	3	13	15	0.07142857142857142	0	0.1	0.6957568014938503	0.4983045712440444	0.9264833492687647	0.6222081655815578	0.855231987611355	0.9216461524013044	0.8471515102208768	1.0	0.1111111111111111	0.0	0.014099704180185394	29
1474	0.02439633906308097	0.007085456458715877	0.006901801162633408	0.9803113472217512	-1	0	0	0.3	3	0.6923076923076923	9	0.5769230769230769	0.6923076923076923	10	9	4	1	0	0.15384615384615385	2	13	15	0.09090909090909091	0	0.16954036760187857	0.8759475013447529	0.4983045712440444	0.8495329913896262	0.7032487511624277	0.9261546824297023	0.8902983194134784	0.8881058531008185	1.0	0.1	0.0	0.006901801162633408	24
3546	0.02519037852959449	0.004856308550168699	-0.004655048486269947	0.9848718836705217	-1	0	0	0.3	3	0.6923076923076923	9	0.4166666666666667	0.5384615384615384	9	7	5	1	0	0.25	3	12	15	0.08333333333333333	0	0.17503901950219475	0.7429174121271036	0.4983045712440444	0.9139075553124238	0.6955330751985929	0.8799851112538988	0.9192581336392803	0.8587882056229056	1.0	0.1111111111111111	0.0	-0.00046550484862699473	2
757	0.011606757371494813	0.00401274409111601	-0.004005975672276122	0.9849388650008853	-1	0	0	0.5	4	0.5555555555555556	5	0.6111111111111112	0.4444444444444444	5	4	5	4	0	0.2222222222222222	2	9	11	0.3076923076923077	0.2222222222222222	0.22639208384495008	0.9220867391345521	0.8554884297049126	0.9740373550137149	0.39285390656718644	0.8639832035445157	0.9294008452891592	0.9339001460762321	0.30000000000000004	0.6	0.0	-0.0004005975672276122	12
4081	0.03205487869307535	0.013362254803329456	0.013237742857735543	0.9766782618660979	-1	0	0	0.2	2	0.8461538461538461	11	0.38461538461538464	0.6153846153846154	9	8	5	1	0	0.23076923076923078	3	13	15	0.07692307692307693	0	0.1	0.7464645601252151	0.4983045712440444	0.8946136430670109	0.6955330751985929	0.8518494892052624	0.9197286024643199	0.839690646462983	1.0	0.1111111111111111	0.0	0.013237742857735543	29
4457	0.03126503972052033	0.015471900712200486	0.014549157415650512	0.9773115790279832	-1	0	0	0.2	2	0.8461538461538461	11	0.38461538461538464	0.6923076923076923	9	9	5	1	0	0.23076923076923078	3	13	15	0.07142857142857142	0	0.1	0.7464645601252151	0.4983045712440444	0.9264833492687647	0.6554584573237483	0.8246287793059469	0.9216461524013044	0.8482042589852642	1.0	0.1111111111111111	0.0	0.014549157415650512	118
3725	0.030550515450636924	0.009167942081827574	0.007417941290532385	0.9770648305834924	-1	0	0	0.2	2	0.8461538461538461	11	0.38461538461538464	0.6923076923076923	9	9	5	1	0	0.23076923076923078	3	13	15	0.07142857142857142	0	0.1131268235637088	0.7622044313294815	0.4983045712440444	0.9264833492687647	0.6554584573237483	0.8246287793059469	0.9216461524013044	0.8518146766981137	1.0	0.1111111111111111	0.0	0.007417941290532385	9
2032	0.02275975777015963	0.00853232478809878	0.007925493151923911	0.980169750420199	-1	0	0	0.3	3	0.6923076923076923	9	0.5769230769230769	0.6923076923076923	10	9	4	1	0	0.15384615384615385	2	13	15	0.09090909090909091	0	0.16954036760187857	0.8598362860798762	0.4983045712440444	0.8815060716968486	0.6955330751985929	0.8962975011795613	0.9194936816312882	0.8800055169536032	1.0	0.1	0.0	0.007925493151923911	35
2136	0.023065930735548586	0.008666742587670863	0.007997761745475	0.9802454562911772	-1	0	0	0.3	3	0.6923076923076923	9	0.5769230769230769	0.6923076923076923	10	9	4	1	0	0.15384615384615385	2	13	15	0.09090909090909091	0	0.16954036760187857	0.8598362860798762	0.4983045712440444	0.8815060716968486	0.6955330751985929	0.8962975011795613	0.9194936816312882	0.8800055169536032	1.0	0.1	0.0	0.007997761745475	16
1141	0.028856743441006135	0.006473546660423262	0.004345414658615083	0.9731481996125823	-1	0	0	0.2	2	0.8461538461538461	11	0.23809523809523808	0.7692307692307693	12	10	2	2	0	0.7777777777777778	9	7	15	0.3333333333333333	0	0.27784259443684833	0.8577723981543751	0.4996352580139625	0.9193226572735695	0.6754957662611706	0.8801647122959898	0.9194936816312882	0.8884190777695556	0.5416666666666666	0.08333333333333333	0.0	0.004345414658615083	23
3308	0.025742272848659636	0.01119579160430404	-0.009733433072583933	0.9771070647249822	-1	0	0	0.2	2	0.8461538461538461	11	0.4166666666666667	0.6153846153846154	9	8	5	1	0	0.25	12	3	15	0.07692307692307693	0.15384615384615385	0.22595391164004835	0.804684147723685	0.4983045712440444	0.9330717793253577	0.7109644271262625	0.897259883750769	0.9294008452891592	0.8882125773598759	1.0	0.1111111111111111	0.0	-0.0009733433072583933	0
1168	0.025665401250112647	0.0033321391525681313	-0.0028795986807150487	0.9745995114004834	-1	0	0	0.4	4	0.6153846153846154	8	0.35714285714285715	0.5384615384615384	9	7	5	3	0	0.8571428571428571	6	7	15	0.25	0.18181818181818182	0.22595391164004835	0.8722720320181082	0.4983045712440444	0.839053489496689	0.7109644271262625	0.9091484037762424	0.9197286024643199	0.8763770971141368	0.1111111111111111	0.2222222222222222	0.0	-0.0002879598680715049	8
2455	0.03046326698547375	0.01156172077902083	0.011516269053411464	0.9796488101185469	-1	0	0	0.1	1	1.0	12	0.3888888888888889	0.75	10	9	3	2	0	0.25	3	12	14	0.2222222222222222	0	0.1065634117818544	0.7379950596701063	0.4983045712440444	0.9052654779020805	0.6955330751985929	0.8085961723300592	0.9206926735437576	0.8289039554023557	0.55	0.1	0.0	0.011516269053411464	27
3664	0.02880734457175142	0.0103610907076291	0.010154795649019015	0.9780019641632178	-1	0	0	0.125	1	1.0	10	0.4	0.7	8	7	3	2	0	0.3	3	10	12	0.2222222222222222	0	0.1	0.7524414638603997	0.39760351475098615	0.8701342682287847	0.6832114422250054	0.8329007008464313	0.922940998615055	0.8234719342661239	0.5625	0	0.0	0.010154795649019015	9
2045	0.03046695819843129	0.010827455747522663	0.01034070132494075	0.9795996773440161	-1	0	0	0.3	3	0.6923076923076923	9	0.5769230769230769	0.6923076923076923	10	9	4	1	0	0.15384615384615385	2	13	15	0.09090909090909091	0	0.1065634117818544	0.7379950596701063	0.4983045712440444	0.9052654779020805	0.6955330751985929	0.8085961723300592	0.9206926735437576	0.8289039554023557	1.0	0.1	0.0	0.01034070132494075	44
899	0.01333830070398868	0.0035195819611936164	-0.003516873164202263	0.9877638676087082	-1	0	0	0.25	1	1.0	4	1.0	0.75	3	3	2	0	0	0.16666666666666666	1	6	6	0.0	0	0.18582832328798865	0.6701944209505715	0.8076528339240173	0.7999505659046481	0.6222081655815578	0.8947399942352183	0.955083909529303	0.8040365439538517	0	0	0.0	-0.00035168731642022633	9
2892	0.02832192028230313	0.012812335235356825	0.012796141782246456	0.9788308271353159	-1	0	0	0.1111111111111111	1	1.0	11	0.3939393939393939	0.7272727272727273	9	8	3	2	0	0.2727272727272727	3	11	13	0.2222222222222222	0	0.1	0.8228998637752295	0.4983045712440444	0.8814599178710417	0.6955330751985929	0.8755465842907366	0.9216461524013044	0.8618952741014531	0.5555555555555556	0.1111111111111111	0.0	0.012796141782246456	76
1265	0.023943956362926344	0.009666844308562255	0.007653046952615744	0.9806659144919364	-1	0	0	0.3	3	0.6923076923076923	9	0.5769230769230769	0.6923076923076923	10	9	4	1	0	0.15384615384615385	2	13	15	0.09090909090909091	0	0.16954036760187857	0.82102465964676	0.4983045712440444	0.8815060716968486	0.6955330751985929	0.8962975011795613	0.9194936816312882	0.8693935337158563	1.0	0	0.0	0.007653046952615744	62
3222	0.025462450205895847	0.011068272804143683	-0.009663733552012868	0.9769906095630967	-1	0	0	0.2	2	0.8461538461538461	11	0.4166666666666667	0.6153846153846154	9	8	5	1	0	0.25	12	3	15	0.07692307692307693	0.15384615384615385	0.22595391164004835	0.804684147723685	0.4983045712440444	0.9330717793253577	0.7109644271262625	0.897259883750769	0.9294008452891592	0.8882125773598759	1.0	0.1111111111111111	0.0	-0.0009663733552012869	0
1263	0.023557873141541938	0.009205904144612717	0.0076494383624575064	0.9803066656147467	-1	0	0	0.3	3	0.6923076923076923	9	0.5769230769230769	0.6923076923076923	10	9	4	1	0	0.15384615384615385	2	13	15	0.09090909090909091	0	0.16954036760187857	0.82102465964676	0.4983045712440444	0.8815060716968486	0.6955330751985929	0.8962975011795613	0.9194936816312882	0.8693935337158563	1.0	0.1	0.0	0.0076494383624575064	61
1143	0.019623176283165563	0.005096848781625568	0.004881189164922823	0.9810242408307982	-1	0	0	0.2	2	0.9230769230769231	12	0.5357142857142857	0.8461538461538461	12	11	2	1	0	0.14285714285714285	2	14	15	0.14285714285714285	0	0.3268238591397282	0.9286486993290374	0.5431304207374549	0.891426877141772	0.6488293394489515	0.9152887985380929	0.9159755952268895	0.9129741280149729	1.0	0.25	0.0	0.004881189164922823	12
4977	0.013691602194033455	0.009412072966189289	-0.009334003195681062	0.9741323828771573	-1	0	0	0.375	3	0.7	7	0.375	0.5	7	5	4	3	0	0.5	8	4	12	0.3	0	0.17503901950219475	0.759417565486846	0.4983045712440444	0.9005486968541213	0.7109644271262625	0.865537561518662	0.9197286024643199	0.8504706234626771	0.14285714285714285	0.2857142857142857	0.0	-0.0009334003195681062	0
4380	0.03347544282351993	0.01258142347547784	0.012490922771607365	0.9756292153305404	-1	0	0	0.3	3	0.6923076923076923	9	0.45454545454545453	0.5384615384615384	9	7	5	1	0	0.2727272727272727	3	11	15	0.08333333333333333	0	0.1	0.7462229898355642	0.4983045712440444	0.9329320746988008	0.6955330751985929	0.8103394011304298	0.9242162061829069	0.8482752740706305	1.0	0.1111111111111111	0.0	0.012490922771607365	17
2620	0.03048555609918894	0.01141588215417797	0.01141174903476841	0.9795495452931697	-1	0	0	0.1	1	1.0	12	0.3888888888888889	0.75	10	9	3	2	0	0.25	3	12	14	0.2222222222222222	0	0.1065634117818544	0.7379950596701063	0.4983045712440444	0.9052654779020805	0.6955330751985929	0.8085961723300592	0.9206926735437576	0.8289039554023557	0.55	0.1	0.0	0.01141174903476841	33
4517	0.0315947449624288	0.013444674505635088	0.013367777048797741	0.9762881919753926	-1	0	0	0.2	2	0.8461538461538461	11	0.38461538461538464	0.6153846153846154	9	8	5	1	0	0.23076923076923078	3	13	15	0.07692307692307693	0	0.1	0.7464645601252151	0.4983045712440444	0.8946136430670109	0.6955330751985929	0.8518494892052624	0.9197286024643199	0.839690646462983	1.0	0.1111111111111111	0.0	0.013367777048797741	37
3048	0.030422618997757868	0.011773900276379406	0.011771116318256199	0.9794835768374512	-1	0	0	0.1	1	1.0	12	0.3888888888888889	0.75	10	9	3	2	0	0.25	3	12	14	0.2222222222222222	0	0.1	0.7394783412036828	0.4983045712440444	0.9052654779020805	0.6955330751985929	0.8085961723300592	0.9206926735437576	0.8292669610056537	0.55	0.1	0.0	0.011771116318256199	27
466	0.002252357436287558	0.002043578377098045	-0.002041513034911378	0.9851542254380488	-1	0	0	1.0	2	0.0	0	1.0	0	2	0	0	1	0	0.3333333333333333	3	1	3	0.5	1.0	0	0	0	0	0	0	0	0	0	0	0	-0.0002041513034911378	27
341	0.0021804332278145323	0.0021254832451303766	-0.0021254832421934446	0.9855248775342833	-1	0	0	0.5	1	1.0	1	1.0	1.0	2	1	0	0	0	0.3333333333333333	1	3	3	0.0	0	0.5936343311056809	0.6776454667416182	0.7754170695691964	0.8590629879562983	0.5384437314413599	0.9794734522225156	0.8942277614176579	0.8945985966900772	0	0	0.0	-0.00021254832421934447	21
3438	0.032156458494607694	0.008159828309212523	0.0035457580419812596	0.9768336619631472	-1	0	0	0.125	1	1.0	10	1.0	0.9	9	9	2	2	0	0.08333333333333333	1	12	12	0.25	0	0.22595391164004835	0.8478700722365969	0.5009659447838806	0.9081757567087692	0.6222081655815578	0.9069885584159164	0.9197286024643199	0.8904800316186917	0.5555555555555556	0.1111111111111111	0.0	0.0035457580419812596	11
3408	0.02996319939027636	0.012598420860576122	0.012476097207217506	0.9788206022282626	-1	0	0	0.1	1	1.0	12	0.3181818181818182	0.75	10	9	3	2	0	0.36363636363636365	4	11	14	0.2222222222222222	0	0.1065634117818544	0.8145464130525683	0.39760351475098615	0.8797500703103801	0.7032487511624277	0.8836701487013323	0.9206926735437576	0.8620611199628889	0.55	0.1	0.0	0.012476097207217506	21
3443	0.028676584778204096	0.012802698333333593	0.012358152605349164	0.9784312154948712	-1	0	0	0.1111111111111111	1	1.0	11	0.3939393939393939	0.7272727272727273	9	8	3	2	0	0.2727272727272727	3	11	13	0.2222222222222222	0	0.1	0.8228998637752295	0.4983045712440444	0.8814599178710417	0.7109644271262625	0.8942492759900897	0.9294008452891592	0.869034530572814	0.5555555555555556	0.1111111111111111	0.0	0.012358152605349164	25
1856	0.022816916679073897	0.008238390124645098	0.007977053302777167	0.9797205964578308	-1	0	0	0.3	3	0.6923076923076923	9	0.5769230769230769	0.6923076923076923	10	9	4	1	0	0.15384615384615385	2	13	15	0.09090909090909091	0	0.16954036760187857	0.8598362860798762	0.4983045712440444	0.8815060716968486	0.6955330751985929	0.8962975011795613	0.9194936816312882	0.8800055169536032	1.0	0.3	0.0	0.007977053302777167	71
1978	0.018897282286504766	0.005378358774340473	0.0051282051696834715	0.9801207152892573	-1	0	0	0.25	2	0.8	8	0.4	0.6	8	6	3	3	0	0.3	3	10	12	0.375	0	0.1065634117818544	0.9101820202451438	0.4881234190880777	0.8700574851423021	0.6754957662611706	0.8898908680716396	0.9217731095128587	0.8911282528024314	0.125	0.125	0.0	0.0051282051696834715	14
541	0.0019288254967698459	0.0018207079480582753	-0.0018187271345826744	0.9849657558257547	-1	0	0	1.0	1	0	0	1.0	0	1	0	0	0	0	0.5	2	1	2	0.0	0	0	0	0	0	0	0	0	0	0	0	0	-0.00018187271345826745	29
2504	0.030073855997558137	0.011834200997610638	0.011730041341649882	0.9795278377143652	-1	0	0	0.1	1	1.0	12	0.3888888888888889	0.75	10	9	3	2	0	0.25	3	12	14	0.2222222222222222	0	0.1065634117818544	0.7379950596701063	0.4983045712440444	0.9052654779020805	0.6955330751985929	0.8403756846259839	0.9194936816312882	0.8390598997528891	0.55	0.1	0.0	0.011730041341649882	39
2233	0.029975009325185143	0.011138218304959417	0.01037183019820146	0.9795264363157417	-1	0	0	0.3	3	0.6923076923076923	9	0.5769230769230769	0.6923076923076923	10	9	4	1	0	0.15384615384615385	2	13	15	0.09090909090909091	0	0.1065634117818544	0.7379950596701063	0.4983045712440444	0.9052654779020805	0.7032487511624277	0.8401173133689778	0.9206926735437576	0.8389732399627038	1.0	0.1	0.0	0.01037183019820146	25
3116	0.028533952001958563	0.01236711811655387	0.012022519275352648	0.9797775723381951	-1	0	0	0.1111111111111111	1	1.0	11	0.3939393939393939	0.7272727272727273	9	8	3	2	0	0.2727272727272727	3	11	13	0.2222222222222222	0	0.1	0.7450679655173328	0.4983045712440444	0.8946136430670109	0.6955330751985929	0.8518494892052624	0.9197286024643199	0.8393598549353636	0.5555555555555556	0	0.0	0.012022519275352648	22
598	0.021336597624844047	0.005359724599097231	-0.005331602992610067	0.9846382479201025	-1	0	0	0.42857142857142855	3	0.625	5	0.625	0.375	5	3	4	2	0	0.25	8	2	10	0.2	0	0.1131268235637088	0.9399079742268792	0.5954118970138781	0.9544232979988577	0.7109644271262625	0.6532189382587096	0.9294008452891592	0.8948822867270462	0.6	0.2	0.0	-0.0005331602992610067	3
1859	0.022607088879921796	0.00594332364615593	0.0058816008203750715	0.9796349762985239	-1	0	0	0.3	3	0.6923076923076923	9	0.5769230769230769	0.6923076923076923	10	9	4	1	0	0.15384615384615385	2	13	15	0.09090909090909091	0	0.16954036760187857	0.8585666459514903	0.4983045712440444	0.8815060716968486	0.7032487511624277	0.8980599060677776	0.9220019431043481	0.8803082496366645	1.0	0.2	0.0	0.0058816008203750715	15
3139	0.02885114104418587	0.012827203596137537	0.012816757713993135	0.978792281739169	-1	0	0	0.1111111111111111	1	1.0	11	0.3939393939393939	0.7272727272727273	9	8	3	2	0	0.2727272727272727	3	11	13	0.2222222222222222	0	0.1	0.8228998637752295	0.4983045712440444	0.8814599178710417	0.6955330751985929	0.8944023106929158	0.9197286024643199	0.8690959507850338	0.5555555555555556	0.1111111111111111	0.0	0.012816757713993135	48
4959	0.030575737064346718	0.01502768537065858	0.014581650786955527	0.9771175907332413	-1	0	0	0.2	2	0.8461538461538461	11	0.38461538461538464	0.6923076923076923	9	9	5	1	0	0.23076923076923078	3	13	15	0.07142857142857142	0	0.1	0.7464645601252151	0.4983045712440444	0.9264833492687647	0.6554584573237483	0.8246287793059469	0.9216461524013044	0.8482042589852642	1.0	0	0.0	0.014581650786955527	62
1441	0.024588493618413525	0.00696516283948409	0.00674830118837366	0.9803726855862382	-1	0	0	0.3	3	0.6923076923076923	9	0.5769230769230769	0.6923076923076923	10	9	4	1	0	0.15384615384615385	2	13	15	0.09090909090909091	0	0.16954036760187857	0.8759475013447529	0.4983045712440444	0.8495329913896262	0.7032487511624277	0.8978839231290653	0.9194936816312882	0.8757906126226731	1.0	0.1	0.0	0.00674830118837366	22
2330	0.025693657278980632	0.008685967262225147	0.007633120893756853	0.9810028465020245	-1	0	0	0.2	2	0.8333333333333334	10	0.5384615384615384	0.75	10	9	3	2	0	0.15384615384615385	2	13	14	0.2222222222222222	0	0.1065634117818544	0.7379950596701063	0.4983045712440444	0.8977743187635351	0.6955330751985929	0.8403756846259839	0.9194936816312882	0.8352238459514918	0.55	0.1	0.0	0.007633120893756853	22
2613	0.027806618865152823	0.010911946192137796	0.010797631069171195	0.9805201532269476	-1	0	0	0.2	2	0.9230769230769231	12	0.5357142857142857	0.7692307692307693	11	10	3	1	0	0.14285714285714285	2	14	15	0.1111111111111111	0	0.1131268235637088	0.7486232329555398	0.4983045712440444	0.9287984400191436	0.6955330751985929	0.802322590579418	0.9216461524013044	0.8438087642302612	1.0	0.09090909090909091	0.0	0.010797631069171195	18
939	0.0019218215106635848	0.00178544034323944	-0.0017841889214623176	0.9848200008388404	-1	0	0	1.0	1	0	0	1.0	0	1	0	0	0	0	0.5	2	1	2	0.0	0	0	0	0	0	0	0	0	0	0	0	0	-0.00017841889214623177	19
1688	0.03013481162288224	0.010718375684103974	0.010296631020785063	0.9796390360001631	-1	0	0	0.3	3	0.6923076923076923	9	0.5769230769230769	0.6923076923076923	10	9	4	1	0	0.15384615384615385	2	13	15	0.09090909090909091	0	0.1065634117818544	0.7379950596701063	0.4983045712440444	0.9052654779020805	0.6955330751985929	0.8403756846259839	0.9194936816312882	0.8390598997528891	1.0	0.3	0.0	0.010296631020785063	35
2595	0.01926630198335538	0.0028756914535315327	-0.0028576145257847158	0.9819134560070528	-1	0	0	0.2	2	0.9230769230769231	12	0.5357142857142857	0.8461538461538461	12	11	2	0	0	0.14285714285714285	2	14	15	0.0	0	0.15821213555166141	0.7736182090039305	0.4996352580139625	0.9281175967215229	0.6588706203900754	0.90957202259941	0.9469670019647431	0.8840957548009678	0	0	0.0	-0.0002857614525784716	1
1450	0.0278169762336976	0.006482028031316867	0.006281341711692378	0.9803787644520617	-1	0	0	0.1	1	1.0	13	1.0	0.8461538461538461	11	11	3	2	0	0.06666666666666667	1	15	15	0.2	0	0.22595391164004835	0.8665549324933308	0.4983045712440444	0.9043752605302203	0.6955330751985929	0.888762658683757	0.9197286024643199	0.8874815809558291	0.5454545454545454	0.09090909090909091	0.0	0.006281341711692378	30
3717	0.03279660175492614	0.013564153732720394	0.013340019372751656	0.9775718115578921	-1	0	0	0.3	3	0.6923076923076923	9	0.4166666666666667	0.6153846153846154	10	8	4	1	0	0.25	3	12	15	0.1	0	0.1288320531507558	0.7350605854326818	0.5841339327537598	0.925291422366138	0.6754957662611706	0.812940574187549	0.9206926735437576	0.8414067455923933	1.0	0.1	0.0	0.013340019372751656	102
1799	0.023892775041265833	0.008843977900647528	0.0076872803035290755	0.9801057193859016	-1	0	0	0.3	3	0.6923076923076923	9	0.5769230769230769	0.6923076923076923	10	9	4	1	0	0.15384615384615385	2	13	15	0.09090909090909091	0	0.16954036760187857	0.82102465964676	0.4983045712440444	0.8815060716968486	0.6955330751985929	0.909670339644775	0.9192581336392803	0.8750714857238946	1.0	0.1	0.0	0.0076872803035290755	36
4302	0.031164635711931902	0.013463160477405324	0.013454152851832303	0.9770512827977853	-1	0	0	0.2	2	0.8461538461538461	11	0.38461538461538464	0.6923076923076923	9	9	5	1	0	0.23076923076923078	3	13	15	0.07142857142857142	0	0.1	0.7425267803391071	0.4983045712440444	0.9264833492687647	0.6222081655815578	0.855231987611355	0.9197286024643199	0.8568973421777019	1.0	0.1111111111111111	0.0	0.013454152851832303	22
1373	0.02815955539265911	0.006150870739362038	-0.005321777278457267	0.9670207514915514	-1	0	0	0.3	3	0.7692307692307693	10	0.2777777777777778	0.6153846153846154	11	8	3	3	0	0.6666666666666666	9	6	15	0.42857142857142855	0	0.32973127723364837	0.8920006224131732	0.5009659447838806	0.9445501689588592	0.6554584573237483	0.861135141712996	0.9294008452891592	0.9052618308312066	0.09090909090909091	0.2727272727272727	0.0	-0.0005321777278457267	0
2520	0.029157536682850555	0.010738382889888771	0.010649076430429519	0.9780872999866015	-1	0	0	0.125	1	1.0	10	0.4	0.7	8	7	3	2	0	0.3	3	10	12	0.2222222222222222	0	0.1	0.7524414638603997	0.39760351475098615	0.8701342682287847	0.7406188803589856	0.8343597375221515	0.9256163804954276	0.823981111724553	0.5625	0.125	0.0	0.010649076430429519	22
2864	0.03010438122764478	0.01179689958784416	0.011754005981643651	0.9795052726064385	-1	0	0	0.1	1	1.0	12	0.3888888888888889	0.75	10	9	3	2	0	0.25	3	12	14	0.2222222222222222	0	0.1065634117818544	0.7379950596701063	0.4983045712440444	0.9052654779020805	0.6955330751985929	0.8085961723300592	0.9206926735437576	0.8289039554023557	0.55	0.1	0.0	0.011754005981643651	38
4087	0.03166868001582525	0.01288406783041485	0.012597590017865052	0.9778064393233658	-1	0	0	0.2	2	0.8461538461538461	11	0.38461538461538464	0.6923076923076923	9	9	5	1	0	0.23076923076923078	3	13	15	0.07142857142857142	0	0.1	0.7640048057274034	0.4983045712440444	0.9264833492687647	0.6222081655815578	0.855231987611355	0.9197286024643199	0.861558567286386	1.0	0.1111111111111111	0.0	0.012597590017865052	24
3368	0.028923951384503713	0.012982554073394836	0.012313303323578838	0.9795868620235318	-1	0	0	0.125	1	1.0	10	0.4	0.7	8	7	3	2	0	0.3	3	10	12	0.2222222222222222	0	0.1	0.7570227140109872	0.39760351475098615	0.8919950163406822	0.7032487511624277	0.8159683664030701	0.922940998615055	0.8290617316471994	0.5625	0.125	0.0	0.012313303323578838	15
2815	0.02920496577609609	0.012685135098444681	0.012660026164862795	0.9788896908012781	-1	0	0	0.1111111111111111	1	1.0	11	0.3939393939393939	0.7272727272727273	9	8	3	2	0	0.2727272727272727	3	11	13	0.2222222222222222	0	0.1	0.8228998637752295	0.4983045712440444	0.8814599178710417	0.6955330751985929	0.8755465842907366	0.9216461524013044	0.8618952741014531	0.5555555555555556	0.1111111111111111	0.0	0.012660026164862795	55
1523	0.02400089381833006	0.0061542814872086	0.003501806268751772	0.9809585546833044	-1	0	0	0.3	3	0.6923076923076923	9	0.5769230769230769	0.6923076923076923	10	9	4	1	0	0.15384615384615385	2	13	15	0.09090909090909091	0	0.16954036760187857	0.82102465964676	0.5009659447838806	0.928585281810163	0.6955330751985929	0.8962975011795613	0.9220019431043481	0.889115350258778	1.0	0.1	0.0	0.003501806268751772	11
2568	0.02994562552826921	0.011432163380680259	0.011412658785125016	0.9796317724230853	-1	0	0	0.1	1	1.0	12	0.3888888888888889	0.75	10	9	3	2	0	0.25	3	12	14	0.2222222222222222	0	0.1065634117818544	0.7379950596701063	0.4983045712440444	0.9052654779020805	0.7032487511624277	0.8121504346245948	0.9206926735437576	0.8299946324555936	0.55	0.1	0.0	0.011412658785125016	38
3040	0.028606780744749764	0.007879520563924646	-0.007861101699913638	0.9865518699930732	-1	0	0	0.2	2	0.8461538461538461	11	0.2727272727272727	0.6153846153846154	9	8	5	3	0	0.45454545454545453	5	11	15	0.23076923076923078	0	0.1131268235637088	0.6479291046522411	0.4983045712440444	0.910862418439489	0.6955330751985929	0.7773215421101447	0.9192581336392803	0.8013513175771763	0.3333333333333333	0.2222222222222222	0.0	-0.0007861101699913638	3
2551	0.013928986936969609	0.009491960064736515	0.0016704807735460666	0.9850954986853088	-1	0	0	0.14285714285714285	1	1.0	8	1.0	0.75	7	6	2	2	0	0.1	1	10	10	0.2857142857142857	0	0.1	0.6163185073305276	0.5009659447838806	0.9062949489576357	0.6955330751985929	0.9036115897141751	0.9216461524013044	0.8402906834023118	0.6428571428571428	0.14285714285714285	0.0	0.0016704807735460666	10
4686	0.023623275709118412	0.006461426252382801	-0.005865449166881262	0.9853217600786904	-1	0	0	0.2	2	0.8461538461538461	11	0.38461538461538464	0.6923076923076923	9	9	5	1	0	0.23076923076923078	3	13	15	0.07142857142857142	0	0.1	0.7425267803391071	0.4983045712440444	0.8988358782388789	0.6222081655815578	0.855231987611355	0.9197286024643199	0.8420081943283172	1.0	0.1111111111111111	0.0	-0.0005865449166881263	4
40	0.02875445238791298	0.009302930847089552	-0.009297213443608903	0.9256656240419505	-1	0	0	0.2222222222222222	2	0.9090909090909091	10	0.5416666666666666	0.36363636363636365	5	4	7	0	0	0.375	8	3	13	0.0	0.16666666666666666	0.6052968236935045	0.8933722276402383	0.33031791779269043	0.8443738771744109	0.15056330169500506	0.7319604251757819	0.8812630850102674	0.8330125444220329	0	0	0.0	-0.0009297213443608904	11
3695	0.021461841955644375	0.0032630763318652334	0.0006543407335684353	0.9821975105407382	-1	0	0	0.2	2	0.8333333333333334	10	0.3888888888888889	0.6666666666666666	10	8	3	2	0	0.25	3	12	14	0.25	0	0.1065634117818544	0.8114640478925021	0.4983045712440444	0.8947255972962019	0.6955330751985929	0.8835929533349457	0.9194936816312882	0.8670896103379865	0.55	0.1	0.0	0.0006543407335684353	6
4250	0.0316018159939276	0.015031831602012932	0.014197839349209424	0.9784824958681345	-1	0	0	0.2	2	0.8461538461538461	11	0.38461538461538464	0.6923076923076923	9	9	5	1	0	0.23076923076923078	3	13	15	0.07142857142857142	0	0.1	0.6957568014938503	0.4983045712440444	0.9264833492687647	0.6222081655815578	0.855231987611355	0.9216461524013044	0.8471515102208768	1.0	0.1111111111111111	0.0	0.014197839349209424	18
2023	0.02887025540451502	0.011076409704314552	0.01041194745620726	0.9794562089297822	-1	0	0	0.3	3	0.6923076923076923	9	0.5769230769230769	0.6923076923076923	10	9	4	1	0	0.15384615384615385	2	13	15	0.09090909090909091	0	0.1065634117818544	0.7379950596701063	0.4983045712440444	0.9052654779020805	0.6955330751985929	0.8403756846259839	0.9194936816312882	0.8390598997528891	1.0	0.1	0.0	0.01041194745620726	29
4091	0.031942892078255604	0.01340980018559527	0.01340979255260063	0.977007331981127	-1	0	0	0.2	2	0.8461538461538461	11	0.38461538461538464	0.6923076923076923	9	9	5	1	0	0.23076923076923078	3	13	15	0.07142857142857142	0	0.1	0.7425267803391071	0.4983045712440444	0.9264833492687647	0.6554584573237483	0.8246287793059469	0.9216461524013044	0.8473136656145543	1.0	0.1111111111111111	0.0	0.01340979255260063	50
440	0.0020010524340929804	0.0018222141979452875	-0.001821640552240515	0.9847654472331674	-1	0	0	1.0	1	0	0	1.0	0	1	0	0	1	0	0.5	2	1	2	0.3333333333333333	0	0	0	0	0	0	0	0	0	0	0	0	-0.0001821640552240515	23
792	0.00463841101704555	0.00389230569580409	-0.0038483280675339405	0.9828730342041573	-1	0	0	0.25	1	1.0	4	0.6	0.75	3	3	2	2	0	0.4	2	5	6	0.25	0	0.7843773497431767	0.6422761482497217	0.6976106554071178	0.742344001520213	0.8937220076490675	0.5	0.6904850518591088	0.6336284608085736	0.6666666666666666	0.6666666666666666	0.0	-0.00038483280675339406	5
4581	0.018927164997890076	0.006103054944363184	-0.0049672417775153375	0.978754780759772	-1	0	0	0.3	3	0.6923076923076923	9	0.4166666666666667	0.6153846153846154	10	8	4	0	0	0.25	3	12	15	0.0	0	0.1	0.7625823017397444	0.5214078445986525	0.925946558733926	0.6588706203900754	0.8670785010753704	0.9359274287443164	0.8648413225805162	0	0	0.0	-0.0004967241777515338	3
4013	0.03362731366341956	0.006228227033881127	-0.0062105973767413196	0.9644339532441089	-1	0	0	0.2	2	0.8461538461538461	11	0.3333333333333333	0.6153846153846154	9	8	5	2	0	0.5555555555555556	5	9	15	0.15384615384615385	0.3076923076923077	0.22595391164004835	0.8135333732525153	0.4983045712440444	0.9036156926766492	0.6955330751985929	0.9142693667136864	0.9197286024643199	0.8835037875561798	0.5555555555555556	0.3333333333333333	0.0	-0.0006210597376741319	0
3559	0.0331168908418404	0.010656844754445154	0.008954916699896304	0.978276276035237	-1	0	0	0.1111111111111111	1	1.0	11	0.3939393939393939	0.7272727272727273	9	8	3	2	0	0.2727272727272727	3	11	13	0.2222222222222222	0	0.1	0.8228998637752295	0.4983045712440444	0.881566105427682	0.6955330751985929	0.8944023106929158	0.9197286024643199	0.8691345003512166	0.5555555555555556	0	0.0	0.008954916699896304	15
1638	0.01613025165622198	0.0022101910208511388	0.0016873994810405633	0.9811035906262853	-1	0	0	0.2222222222222222	2	0.8181818181818182	9	0.5416666666666666	0.8181818181818182	9	9	3	1	0	0.16666666666666666	2	12	13	0.1	0	0.22595391164004835	0.8250731974613388	0.5009659447838806	0.8934757862513267	0.6955330751985929	0.9190728942699081	0.9192581336392803	0.8845140317333063	1.0	0.2222222222222222	0.0	0.0016873994810405633	9
2976	0.029038127869845266	0.01294517259049248	0.012792399725676204	0.9785924606488307	-1	0	0	0.1111111111111111	1	1.0	11	0.3939393939393939	0.7272727272727273	9	8	3	2	0	0.2727272727272727	3	11	13	0.2222222222222222	0	0.1	0.8228998637752295	0.4983045712440444	0.8814599178710417	0.7109644271262625	0.8746273184011343	0.9242162061829069	0.8615612589568145	0.5555555555555556	0.1111111111111111	0.0	0.012792399725676204	50
1851	0.023053104775321104	0.0049837187344992425	0.0027908308368075445	0.9660720282396282	-1	0	0	0.3	3	0.6923076923076923	9	0.26785714285714285	0.6153846153846154	10	8	4	1	0	0.875	7	8	15	0.1	0	0.16954036760187857	0.9175136005621916	0.4983045712440444	0.8489092731807786	0.7032487511624277	0.8978839231290653	0.9194936816312882	0.8911955984496558	1.0	0.3	0.0	0.0027908308368075445	11
4454	0.03188741098942226	0.013677333787566196	0.013612791424959317	0.9767157156436912	-1	0	0	0.2	2	0.8461538461538461	11	0.38461538461538464	0.6923076923076923	9	9	5	1	0	0.23076923076923078	3	13	15	0.07142857142857142	0	0.1	0.7425267803391071	0.4983045712440444	0.9264833492687647	0.6955330751985929	0.847394319045786	0.9216461524013044	0.8543472116994808	1.0	0.1111111111111111	0.0	0.013612791424959317	65
66	0.0030779741302587034	0.002928584333828859	-0.002918571121059811	0.9825597279069929	-1	0	0	0.6666666666666666	2	0.5	1	1.0	0	2	0	1	2	0	1.0	2	2	4	0.5	0	0	0	0	0	0	0	0	0	0	0	0	-0.0002918571121059811	5
3069	0.017929434427172364	0.006270060252866692	-0.005492701119398309	0.9796145642403541	-1	0	0	0.125	1	1.0	10	1.0	0.8	8	8	3	1	0	0.08333333333333333	1	12	12	0.1	0	0.1	0.7608970980124287	0.4996352580139625	0.9055777647187481	0.7461294480014068	0.9167498068350786	0.9405583506570164	0.8742563443005297	1.0	0	0.0	-0.0005492701119398309	4
4909	0.03111617486998493	0.01513649731663568	0.014397116128633234	0.9774095451600447	-1	0	0	0.2	2	0.8461538461538461	11	0.38461538461538464	0.6923076923076923	9	9	5	1	0	0.23076923076923078	3	13	15	0.07142857142857142	0	0.1	0.7464645601252151	0.4983045712440444	0.9264833492687647	0.6554584573237483	0.8246287793059469	0.9216461524013044	0.8482042589852642	1.0	0.1111111111111111	0.0	0.014397116128633234	65
3875	0.01608217033517817	0.006792878568587259	0.005886395877476198	0.9820667591162029	-1	0	0	0.2	2	0.8461538461538461	11	0.38461538461538464	0.6923076923076923	9	9	5	1	0	0.23076923076923078	3	13	15	0.07142857142857142	0	0.1	0.7425267803391071	0.4983045712440444	0.9263026296395716	0.6222081655815578	0.855231987611355	0.9197286024643199	0.8567889786204069	1.0	0.1111111111111111	0.0	0.005886395877476198	10
1938	0.0228582790281648	0.009830219891548683	0.007919743318324722	0.9811080570328924	-1	0	0	0.3	3	0.6923076923076923	9	0.5769230769230769	0.6923076923076923	10	9	4	1	0	0.15384615384615385	2	13	15	0.09090909090909091	0	0.16954036760187857	0.8956591726048452	0.4983045712440444	0.8815060716968486	0.6955330751985929	0.909670339644775	0.9192581336392803	0.8961749082548598	1.0	0.2	0.0	0.007919743318324722	55
3779	0.01592834728988631	0.0033584476917482013	-0.003353565169066115	0.982486700077745	-1	0	0	0.3	3	0.6923076923076923	9	0.4166666666666667	0.6153846153846154	10	8	4	0	0	0.25	3	12	15	0.0	0	0.1	0.6841885613866052	0.5214078445986525	0.925946558733926	0.6588706203900754	0.8670785010753704	0.9476758083872904	0.8487498626814322	0	0	0.0	-0.0003353565169066115	4
1595	0.029023051152607737	0.011845771636667281	-0.0026862782064610777	0.9849999077098638	-1	0	0	0.3	3	0.6923076923076923	9	0.5769230769230769	0.6923076923076923	10	9	4	1	0	0.15384615384615385	2	13	15	0.09090909090909091	0	0.16954036760187857	0.8958541874700928	0.4983045712440444	0.8330748530401183	0.7032487511624277	0.8978839231290653	0.9164497036480895	0.8784498029217718	1.0	0.1	0.0	-0.0002686278206461078	5
3051	0.030055301599492445	0.012373179792649127	0.011115570165917937	0.9781796384733312	-1	0	0	0.1	1	1.0	12	0.3888888888888889	0.6666666666666666	9	8	4	3	0	0.25	3	12	14	0.2727272727272727	0	0.1	0.8228998637752295	0.4983045712440444	0.8814599178710417	0.6955330751985929	0.8944023106929158	0.9197286024643199	0.8690959507850338	0.2222222222222222	0.1111111111111111	0.0	0.011115570165917937	18
1968	0.02149480122501148	0.0038157677044742527	0.001125912562397263	0.9804740648458524	-1	0	0	0.2	2	0.8461538461538461	11	0.5357142857142857	0.8461538461538461	12	11	2	1	0	0.14285714285714285	2	14	15	0.14285714285714285	0	0.16965701427326016	0.7802390085652887	0.5009659447838806	0.913253463805884	0.6955330751985929	0.9032198954390348	0.9192581336392803	0.8756140053024193	1.0	0.08333333333333333	0.0	0.001125912562397263	7
4805	0.031784730911820436	0.013650436703665662	0.013648486608270732	0.9769338652462569	-1	0	0	0.2	2	0.8461538461538461	11	0.38461538461538464	0.6923076923076923	9	9	5	1	0	0.23076923076923078	3	13	15	0.07142857142857142	0	0.1	0.7425267803391071	0.4983045712440444	0.9264833492687647	0.6222081655815578	0.855231987611355	0.9197286024643199	0.8568973421777019	1.0	0.1111111111111111	0.0	0.013648486608270732	36
2799	0.014362251392214156	0.005357897016308364	0.003680003156372064	0.9810229546032496	-1	0	0	0.125	1	1.0	10	1.0	0.8	8	8	3	1	0	0.08333333333333333	1	12	12	0.1	0	0.1	0.7951705660336729	0.4983045712440444	0.8831011097941966	0.6588706203900754	0.9059398587694395	0.9204603301416014	0.86774690741026	1.0	0.125	0.0	0.003680003156372064	17
3584	0.028700139109442527	0.012376819681289017	0.012150794596001628	0.9786531891186481	-1	0	0	0.1111111111111111	1	1.0	11	0.3939393939393939	0.7272727272727273	9	8	3	2	0	0.2727272727272727	3	11	13	0.2222222222222222	0	0.1	0.8228998637752295	0.4983045712440444	0.8814599178710417	0.6955330751985929	0.8755465842907366	0.9216461524013044	0.8618952741014531	0.5555555555555556	0.1111111111111111	0.0	0.012150794596001628	19
423	0.0018827526858472715	0.0016890711972143782	-0.0016879318442116129	0.984931918801968	-1	0	0	1.0	1	0	0	1.0	0	1	0	0	0	0	0.5	2	1	2	0.0	0	0	0	0	0	0	0	0	0	0	0	0	-0.0001687931844211613	68
637	0.0020385451166103816	0.001825988809837642	-0.0018249532012403196	0.9849183098577833	-1	0	0	1.0	1	0	0	1.0	0	1	0	0	0	0	0.5	2	1	2	0.0	0	0	0	0	0	0	0	0	0	0	0	0	-0.00018249532012403196	20
4631	0.031254020303796	0.015118026085734803	0.014136574554015827	0.9785390399898977	-1	0	0	0.2	2	0.8461538461538461	11	0.38461538461538464	0.6923076923076923	9	9	5	1	0	0.23076923076923078	3	13	15	0.07142857142857142	0	0.1	0.6957568014938503	0.4983045712440444	0.9264833492687647	0.6955330751985929	0.847394319045786	0.9320574476374369	0.8444592307794809	1.0	0.1111111111111111	0.0	0.014136574554015827	27
1408	0.0237441695936537	0.008652947599535867	0.007594212221793246	0.9802083676803741	-1	0	0	0.3	3	0.6923076923076923	9	0.5769230769230769	0.6923076923076923	10	9	4	1	0	0.15384615384615385	2	13	15	0.09090909090909091	0	0.16954036760187857	0.82102465964676	0.4983045712440444	0.8815060716968486	0.6955330751985929	0.909670339644775	0.9192581336392803	0.8750714857238946	1.0	0.1	0.0	0.007594212221793246	16
1553	0.01631490331464501	0.004116738315178421	-0.0006744628613509978	0.982578167314652	-1	0	0	0.3	3	0.7692307692307693	10	0.5769230769230769	0.6923076923076923	10	9	4	1	0	0.15384615384615385	2	13	15	0.09090909090909091	0	0.16954036760187857	0.8683472653057739	0.5009659447838806	0.9234049086529788	0.6588706203900754	0.8893409534631622	0.9236185250597702	0.8959794110097096	1.0	0.1	0.0	-6.744628613509978e-05	10
4927	0.030521023661264513	0.014978683778057294	0.014118316912440237	0.9776429609820357	-1	0	0	0.2	2	0.8461538461538461	11	0.38461538461538464	0.6923076923076923	9	9	5	1	0	0.23076923076923078	3	13	15	0.07142857142857142	0	0.1	0.7464645601252151	0.4983045712440444	0.9264833492687647	0.6554584573237483	0.8246287793059469	0.9216461524013044	0.8482042589852642	1.0	0.1111111111111111	0.0	0.014118316912440237	52
675	0.02548711000488169	0.009998645007333867	-0.009508543461526154	0.9726151179841919	-1	0	0	0.2	2	0.8461538461538461	11	0.3125	0.8461538461538461	13	11	1	3	0	0.3333333333333333	12	4	15	0.75	0	0.6192979472028717	0.9320416012388684	0.7630276429550226	0.9389065502450933	0.31965063376280517	0.9433599777664755	0.9216761358580808	0.9382646319166189	0.5384615384615384	0.15384615384615385	0.0	-0.0009508543461526154	1
3906	0.03181551140896714	0.01354074386795132	0.013522289352664526	0.9770060932858037	-1	0	0	0.2	2	0.8461538461538461	11	0.38461538461538464	0.6923076923076923	9	9	5	1	0	0.23076923076923078	3	13	15	0.07142857142857142	0	0.1	0.7425267803391071	0.4983045712440444	0.9264833492687647	0.6554584573237483	0.8246287793059469	0.9216461524013044	0.8473136656145543	1.0	0.1111111111111111	0.0	0.013522289352664526	34
2950	0.029066346419103748	0.012797899130515758	0.012738386909672118	0.9787394995204916	-1	0	0	0.1111111111111111	1	1.0	11	0.3939393939393939	0.7272727272727273	9	8	3	2	0	0.2727272727272727	3	11	13	0.2222222222222222	0	0.1	0.8228998637752295	0.4983045712440444	0.8814599178710417	0.6955330751985929	0.8944023106929158	0.9197286024643199	0.8690959507850338	0.5555555555555556	0.1111111111111111	0.0	0.012738386909672118	56
1183	0.016485323292010984	0.0030768849129679567	0.00269837103922012	0.9836612006358658	-1	0	0	0.3333333333333333	2	0.7142857142857143	5	0.36	0.42857142857142855	4	3	4	0	0	1.0	5	5	9	0.0	0	0.1	0.5	0.3706985959903542	0.9505857579777003	0.69146262177893	0.8037019979357879	0.9563538409085068	0.8108400888770543	0	0	0.0	0.00269837103922012	23
1325	0.022854814856458863	0.0078192777146904	0.005855247770978439	0.9814453780424636	-1	0	0	0.3	3	0.7692307692307693	10	0.5769230769230769	0.6923076923076923	10	9	4	2	0	0.15384615384615385	2	13	15	0.18181818181818182	0	0.16954036760187857	0.8683472653057739	0.4996352580139625	0.9134246834371633	0.6754957662611706	0.8713799792655194	0.9217731095128587	0.886143696124034	0.55	0.1	0.0	0.005855247770978439	26
1527	0.029979152808231137	0.005610136241327953	-0.0022515679820434486	0.9728367603041194	-1	0	0	0.2	2	0.8461538461538461	11	0.23809523809523808	0.7692307692307693	11	10	3	2	0	0.7777777777777778	9	7	15	0.2222222222222222	0	0.22595391164004835	0.8665549324933308	0.4983045712440444	0.9097592618609723	0.6955330751985929	0.888762658683757	0.9242162061829069	0.889590616016264	0.5454545454545454	0.18181818181818182	0.0	-0.00022515679820434486	10
1085	0.029681160381945713	0.006096129144028907	0.00305943646752824	0.9735943152394293	-1	0	0	0.2	2	0.8461538461538461	11	0.23809523809523808	0.7692307692307693	11	10	3	2	0	0.7777777777777778	9	7	15	0.2222222222222222	0	0.22595391164004835	0.8665549324933308	0.4983045712440444	0.9043752605302203	0.6955330751985929	0.888762658683757	0.9197286024643199	0.8874815809558291	0.5454545454545454	0.09090909090909091	0.0	0.00305943646752824	49
3006	0.02553428032471782	0.007691583440485336	0.007690101683561799	0.9811736508903958	-1	0	0	0.1	1	1.0	12	0.3888888888888889	0.75	10	9	3	2	0	0.25	3	12	14	0.2222222222222222	0	0.13756904289039995	0.7332616822806315	0.4983045712440444	0.9052654779020805	0.7032487511624277	0.8436206484200977	0.9206926735437576	0.8390622806246915	0.55	0.1	0.0	0.007690101683561799	24
1584	0.024170070909727184	0.008567670610345636	0.007379407138816378	0.9801096783062461	-1	0	0	0.3	3	0.6923076923076923	9	0.5769230769230769	0.6923076923076923	10	9	4	1	0	0.15384615384615385	2	13	15	0.09090909090909091	0	0.22595391164004835	0.8166181837993247	0.4996352580139625	0.9124732857651102	0.6588706203900754	0.9095678547327972	0.9192581336392803	0.8858190879398007	1.0	0.1	0.0	0.007379407138816378	59
3853	0.02814148414248949	0.012412388624712115	0.012198798074270165	0.9786400395471992	-1	0	0	0.1111111111111111	1	1.0	11	0.3939393939393939	0.7272727272727273	9	8	3	2	0	0.2727272727272727	3	11	13	0.2222222222222222	0	0.1	0.8228998637752295	0.4983045712440444	0.8814599178710417	0.6955330751985929	0.8944023106929158	0.9197286024643199	0.8690959507850338	0.5555555555555556	0.1111111111111111	0.0	0.012198798074270165	18
1705	0.02408967730869596	0.009390522403809833	0.00775571712002891	0.9803785155260323	-1	0	0	0.3	3	0.6923076923076923	9	0.5769230769230769	0.6923076923076923	10	9	4	1	0	0.15384615384615385	2	13	15	0.09090909090909091	0	0.16954036760187857	0.82102465964676	0.4983045712440444	0.8815060716968486	0.7032487511624277	0.8998091021403257	0.9194936816312882	0.8708385608895906	1.0	0.1	0.0	0.00775571712002891	21
2155	0.029906087243590323	0.011593284785230046	0.011588271056668225	0.9795004173173129	-1	0	0	0.1	1	1.0	12	0.3888888888888889	0.75	10	9	3	2	0	0.25	3	12	14	0.2222222222222222	0	0.1065634117818544	0.7379950596701063	0.4983045712440444	0.9052654779020805	0.6955330751985929	0.8403756846259839	0.9194936816312882	0.8390598997528891	0.55	0.1	0.0	0.011588271056668225	137
4950	0.027273506969951816	0.011176863401105642	-0.009669014262509976	0.9771042481048077	-1	0	0	0.2	2	0.8333333333333334	10	0.42424242424242425	0.5833333333333334	8	7	5	2	0	0.2727272727272727	11	3	14	0.15384615384615385	0.16666666666666666	0.20049646557112152	0.8155617899046956	0.4983045712440444	0.897288587646577	0.7905075787737592	0.906754001070851	0.9261293687040844	0.8782771725109875	0.5625	0.125	0.0	-0.0009669014262509975	3
2647	0.030443379237041802	0.011555537392491365	0.011446702414284712	0.9793171580995919	-1	0	0	0.1	1	1.0	12	0.3888888888888889	0.75	10	9	3	2	0	0.25	3	12	14	0.2222222222222222	0	0.1065634117818544	0.7379950596701063	0.4983045712440444	0.9052654779020805	0.6955330751985929	0.8085961723300592	0.9206926735437576	0.8289039554023557	0.55	0.1	0.0	0.011446702414284712	33
1650	0.002899660328012561	0.002827688990240106	-0.0027890266553905344	0.9833720310296935	-1	0	0	0.5	3	0.3333333333333333	2	0.6666666666666666	0	2	0	5	6	0	0.75	4	3	8	0.5	0.4	0	0	0	0	0	0	0	0	0	0	0	-0.00027890266553905343	2
3278	0.029363026437341736	0.012561399665847201	0.012106635950902734	0.9783736546618913	-1	0	0	0.1111111111111111	1	1.0	11	0.3939393939393939	0.7272727272727273	9	8	3	2	0	0.2727272727272727	3	11	13	0.2222222222222222	0	0.1	0.8228998637752295	0.4983045712440444	0.8814599178710417	0.6955330751985929	0.8755465842907366	0.9216461524013044	0.8618952741014531	0.5555555555555556	0.1111111111111111	0.0	0.012106635950902734	25
3052	0.02562942738109684	0.014589003486371597	-0.0017978624451424506	0.9848490955419151	-1	0	0	0.1111111111111111	1	1.0	11	0.3939393939393939	0.7272727272727273	9	8	3	2	0	0.2727272727272727	3	11	13	0.2222222222222222	0	0.1131268235637088	0.7531088868567587	0.4983045712440444	0.8946136430670109	0.6955330751985929	0.8518494892052624	0.9192581336392803	0.8412734843254408	0.5555555555555556	0.1111111111111111	0.0	-0.00017978624451424506	6
4943	0.03018181615804255	0.009951244888757118	0.009697381113664747	0.9749471676109749	-1	0	0	0.3	3	0.6666666666666666	8	0.4666666666666667	0.5	8	6	5	2	0	0.3	3	10	14	0.16666666666666666	0	0.1	0.7545247913636651	0.39760351475098615	0.9055825012973687	0.6754957662611706	0.7801940520078848	0.9206926735437576	0.8249398101479106	0.5625	0.125	0.0	0.009697381113664747	16
3865	0.03230391184699799	0.013251594542159236	0.013249095197615607	0.9769592973962594	-1	0	0	0.2	2	0.8461538461538461	11	0.38461538461538464	0.6923076923076923	9	9	5	1	0	0.23076923076923078	3	13	15	0.07142857142857142	0	0.1	0.7425267803391071	0.4983045712440444	0.9264833492687647	0.6554584573237483	0.8246287793059469	0.9216461524013044	0.8473136656145543	1.0	0.1111111111111111	0.0	0.013249095197615607	33
554	0.012050941416393523	0.0037451289020258263	-0.003134618421364496	0.9770180781305243	-1	0.25	1	0.3	3	0.7692307692307693	10	0.38461538461538464	0.7692307692307693	12	10	2	3	0	0.23076923076923078	3	13	15	0.5	1.0	0.6192979472028717	0.9272055423994761	0.775022139813262	0.9299747284816788	0.31965063376280517	0.8707418135762972	0.9214038119821228	0.9126256043128402	0.5833333333333334	0.16666666666666666	0.0	-0.00031346184213644956	21
44	0.001894010998528705	0.0018499213070220183	-0.001849904116989494	0.9845996523833035	-1	0	0	1.0	2	0.0	0	1.0	0	1	0	1	0	0	0.3333333333333333	3	1	3	0.0	1.0	0	0	0	0	0	0	0	0	0	0	0	-0.0001849904116989494	19
4224	0.030861938705517716	0.015360126291925742	0.013969394330673913	0.9786311600295338	-1	0	0	0.2	2	0.8461538461538461	11	0.38461538461538464	0.6923076923076923	9	9	5	1	0	0.23076923076923078	3	13	15	0.07142857142857142	0	0.1	0.6957568014938503	0.4983045712440444	0.9264833492687647	0.6222081655815578	0.855231987611355	0.9216461524013044	0.8471515102208768	1.0	0.1111111111111111	0.0	0.013969394330673913	52
1414	0.03411425057696802	0.008368453141636313	-0.008218674615161417	0.9815545130863954	-1	0	0	0.2	2	0.8461538461538461	11	0.3125	0.6153846153846154	10	8	4	3	0	0.3333333333333333	4	12	15	0.3	0	0.22595391164004835	0.852675992535169	0.4553219003860872	0.8919341170352212	0.6955330751985929	0.8976017380982023	0.9192581336392803	0.8820947100839989	0.3	0.2	0.0	-0.0008218674615161417	0
4780	0.03122071638870908	0.014914977962545166	0.014155740170541201	0.9774885491428095	-1	0	0	0.2	2	0.8461538461538461	11	0.38461538461538464	0.6923076923076923	9	9	5	1	0	0.23076923076923078	3	13	15	0.07142857142857142	0	0.1	0.7464645601252151	0.4983045712440444	0.9264833492687647	0.6554584573237483	0.8246287793059469	0.9216461524013044	0.8482042589852642	1.0	0.1111111111111111	0.0	0.014155740170541201	85
1519	0.021535339862091975	0.008164281971345078	0.004450133325722307	0.98162649231829	-1	0	0	0.3	3	0.6923076923076923	9	0.5769230769230769	0.6153846153846154	9	8	5	1	0	0.15384615384615385	2	13	15	0.07692307692307693	0	0.1131268235637088	0.8863281529313597	0.4983045712440444	0.785888889190207	0.7109644271262625	0.9080712675709471	0.9116500619572531	0.8677795405399241	1.0	0.1111111111111111	0.0	0.004450133325722307	23
4138	0.028450767657297045	0.012600821238014606	0.012575428450978162	0.9789075811267329	-1	0	0	0.1111111111111111	1	1.0	11	0.3939393939393939	0.7272727272727273	9	8	3	2	0	0.2727272727272727	3	11	13	0.2222222222222222	0	0.1	0.8228998637752295	0.4983045712440444	0.8814599178710417	0.6955330751985929	0.8944023106929158	0.9197286024643199	0.8690959507850338	0.5555555555555556	0.1111111111111111	0.0	0.012575428450978162	23
3826	0.031806566914727726	0.013539617550288228	0.01341797460244077	0.9771209438151699	-1	0	0	0.2	2	0.8461538461538461	11	0.38461538461538464	0.6923076923076923	9	9	5	1	0	0.23076923076923078	3	13	15	0.07142857142857142	0	0.1	0.7425267803391071	0.4983045712440444	0.9264833492687647	0.6222081655815578	0.855231987611355	0.9197286024643199	0.8568973421777019	1.0	0.1111111111111111	0.0	0.01341797460244077	95
2348	0.03047796938565387	0.011500991794553628	0.011500007112549436	0.979828438678283	-1	0	0	0.1	1	1.0	12	0.3888888888888889	0.75	10	9	3	2	0	0.25	3	12	14	0.2222222222222222	0	0.1065634117818544	0.7379950596701063	0.4983045712440444	0.9052654779020805	0.6955330751985929	0.8085961723300592	0.9206926735437576	0.8289039554023557	0.55	0.1	0.0	0.011500007112549436	34
2292	0.030010026541061503	0.010959394513225413	0.010268068082510165	0.9795690273335225	-1	0	0	0.3	3	0.6923076923076923	9	0.5769230769230769	0.6923076923076923	10	9	4	1	0	0.15384615384615385	2	13	15	0.09090909090909091	0	0.1065634117818544	0.7379950596701063	0.4983045712440444	0.9052654779020805	0.6955330751985929	0.8085961723300592	0.9206926735437576	0.8289039554023557	1.0	0.3	0.0	0.010268068082510165	23
444	0.0019730411298515965	0.0017744964934496967	-0.0017741157286619248	0.9848139744975162	-1	0	0	1.0	1	0	0	1.0	0	1	0	0	1	0	0.5	2	1	2	0.3333333333333333	0	0	0	0	0	0	0	0	0	0	0	0	-0.00017741157286619248	19
255	0.002598986066094025	0.0025411163695138587	-0.002541032330442919	0.9846496324852774	-1	0	0	0.5	1	1.0	1	1.0	1.0	1	1	1	1	0	0.3333333333333333	3	1	3	0.16666666666666666	0	0.20772569726297263	0.5	0.31046142393281306	0.5	0.6408037571769949	0.5	0.8638489502646765	0.5	1.0	0	0.0	-0.0002541032330442919	11
284	0.004554191767502027	0.002667935394172023	-0.002652888788262495	0.9834633418546901	-1	0	0	0.3333333333333333	1	1.0	2	1.0	0.5	2	1	1	0	0	0.25	1	4	4	0.0	0	0.46412080829059954	0.6346372690257203	0.8110121968011109	0.8102411565611788	0.5935120019732235	0.9831246174782523	0.8872802366082351	0.8831778204118448	0	0	0.0	-0.00026528887882624954	8
2133	0.026141736793209403	0.013760474165254945	0.0011570726406796455	0.983135966805326	-1	0	0	0.3	3	0.6923076923076923	9	0.5769230769230769	0.6923076923076923	10	9	4	1	0	0.15384615384615385	2	13	15	0.09090909090909091	0	0.16954036760187857	0.82102465964676	0.4983045712440444	0.8878035765638038	0.6955330751985929	0.8962975011795613	0.9194936816312882	0.8717122468862248	1.0	0.1	0.0	0.0011570726406796455	8
221	0.00201164998995889	0.001938387928494391	-0.001938363428001187	0.9852000005270035	-1	0	0	1.0	2	0.0	0	0.75	0	1	0	1	1	0	1.0	2	2	3	0.2	0	0	0	0	0	0	0	0	0	0	0	0	-0.00019383634280011871	26
4917	0.0319374428868672	0.0135837051263032	0.013546368854075083	0.9763301148140644	-1	0	0	0.2	2	0.8461538461538461	11	0.38461538461538464	0.6153846153846154	9	8	5	1	0	0.23076923076923078	3	13	15	0.07692307692307693	0	0.1	0.7464645601252151	0.4983045712440444	0.8946136430670109	0.6955330751985929	0.8518494892052624	0.9197286024643199	0.839690646462983	1.0	0.1111111111111111	0.0	0.013546368854075083	25
4788	0.024582653151860746	0.0048303119121050845	0.004536230589843812	0.9794424333245104	-1	0	0	0.2	2	0.8461538461538461	11	0.38461538461538464	0.6923076923076923	9	9	5	1	0	0.23076923076923078	3	13	15	0.07142857142857142	0	0.1	0.7640048057274034	0.6699632942634752	0.9469726341064882	0.6222081655815578	0.855231987611355	0.9216461524013044	0.8748444034624273	1.0	0.2222222222222222	0.0	0.004536230589843812	2
3027	0.016605691439946568	0.0071337438773769616	-0.007117164542913917	0.9776779414252824	-1	0	0	0.2	2	0.8461538461538461	11	0.38461538461538464	0.7692307692307693	10	10	4	0	0	0.23076923076923078	3	13	15	0.0	0	0.1	0.6657875666114185	0.5214078445986525	0.8982422716061079	0.6955330751985929	0.863294874740299	0.9363379427755286	0.827782133274899	0	0	0.0	-0.0007117164542913918	4
1327	0.02428955314568322	0.007620613469571516	0.007162844765442805	0.980411994736653	-1	0	0	0.3	3	0.6923076923076923	9	0.5769230769230769	0.6923076923076923	10	9	4	1	0	0.15384615384615385	2	13	15	0.09090909090909091	0	0.16954036760187857	0.8759475013447529	0.4983045712440444	0.8495329913896262	0.7032487511624277	0.8978839231290653	0.9194936816312882	0.8757906126226731	1.0	0.1	0.0	0.007162844765442805	46
89	0.0031053793222181407	0.002405002627181033	-0.0024049943612161496	0.9825876847164402	-1	0	0	0.75	3	0.3333333333333333	1	0.625	0.3333333333333333	4	1	0	1	0	0.5	4	2	5	1.0	0.6666666666666666	0.3255968095765422	0.9004307334202921	0.2994455497953738	0.9563242293123646	0.623945416983408	0.9677800483933675	0.9567189275710712	0.9476936765940442	1.0	0.5	0.0	-0.00024049943612161495	27
3435	0.02914154481669922	0.012623947941188842	0.012068401373070803	0.979791406978637	-1	0	0	0.1111111111111111	1	1.0	11	0.3939393939393939	0.7272727272727273	9	8	3	2	0	0.2727272727272727	3	11	13	0.2222222222222222	0	0.1	0.7450679655173328	0.4983045712440444	0.8946136430670109	0.6955330751985929	0.8518494892052624	0.9197286024643199	0.8393598549353636	0.5555555555555556	0	0.0	0.012068401373070803	21
5024	0.025104124959447062	0.008621710257165814	-0.007381546873169039	0.9858910049930729	-1	0	0	0.125	1	1.0	9	0.4074074074074074	0.6666666666666666	7	6	3	2	0	0.3333333333333333	3	9	11	0.2222222222222222	0	0.1	0.7629339421764333	0.4983045712440444	0.9033601072393737	0.6955330751985929	0.777201738668115	0.9197286024643199	0.8250771442627619	0.5714285714285714	0.14285714285714285	0.0	-0.0007381546873169039	3
563	0.0019262806249469326	0.0017322346678170133	-0.0017311333280361386	0.9849230264789959	-1	0	0	1.0	1	0	0	1.0	0	1	0	0	0	0	0.5	2	1	2	0.0	0	0	0	0	0	0	0	0	0	0	0	0	-0.00017311333280361384	24
1467	0.023546207224246652	0.007975139999803678	0.0077658332069793145	0.9807112411393716	-1	0	0	0.3	3	0.7692307692307693	10	0.5769230769230769	0.6923076923076923	10	9	4	2	0	0.15384615384615385	2	13	15	0.18181818181818182	0	0.16954036760187857	0.9143559320681006	0.4996352580139625	0.881829690063279	0.7032487511624277	0.8286515282859839	0.9192581336392803	0.8791774837074727	0.55	0.1	0.0	0.0077658332069793145	28
857	0.002701613489501542	0.002640024320993549	-0.0026324184136493236	0.9825707588279989	-1	0	0	1.0	1	0	0	1.0	0	0	0	1	4	0	0.5	1	2	2	0.6666666666666666	0	0	0	0	0	0	0	0	0	0	0	0	-0.1	0
814	0.001985469748071918	0.0019388062777703635	-0.0019387789356494999	0.9859002183079444	-1	0	0	0.5	1	1.0	1	1.0	0	1	0	1	1	0	0.3333333333333333	1	3	3	0.2	0	0	0	0	0	0	0	0	0	0	0	0	-0.00019387789356495	16
4271	0.03135798994534351	0.01330360983308873	0.013185109196503071	0.9770267288744767	-1	0	0	0.2	2	0.8461538461538461	11	0.38461538461538464	0.6923076923076923	9	9	5	1	0	0.23076923076923078	3	13	15	0.07142857142857142	0	0.1	0.7425267803391071	0.4983045712440444	0.9264833492687647	0.6554584573237483	0.8303404494619671	0.9216461524013044	0.8490312497074434	1.0	0.1111111111111111	0.0	0.013185109196503071	24
1665	0.024047271610400336	0.005582813877013838	0.005008084288744651	0.9804187166782239	-1	0	0	0.3	3	0.6923076923076923	9	0.26785714285714285	0.6153846153846154	10	8	4	1	0	0.875	7	8	15	0.1	0	0.16954036760187857	0.82102465964676	0.4983045712440444	0.8815060716968486	0.7032487511624277	0.9149050409606	0.9194936816312882	0.8774365640560929	1.0	0.1	0.0	0.005008084288744651	10
4935	0.030836257691552748	0.01530852429265371	0.014676806085237299	0.9770576904045786	-1	0	0	0.2	2	0.8461538461538461	11	0.38461538461538464	0.6923076923076923	9	9	5	1	0	0.23076923076923078	3	13	15	0.07142857142857142	0	0.1	0.7464645601252151	0.4983045712440444	0.9264833492687647	0.6222081655815578	0.855231987611355	0.9197286024643199	0.8577414208427895	1.0	0.1111111111111111	0.0	0.014676806085237299	104
3488	0.028169562809272814	0.012684453663183897	0.012562456823141761	0.978631437831528	-1	0	0	0.1111111111111111	1	1.0	11	0.3939393939393939	0.7272727272727273	9	8	3	2	0	0.2727272727272727	3	11	13	0.2222222222222222	0	0.1	0.8228998637752295	0.4983045712440444	0.8814599178710417	0.6955330751985929	0.8755465842907366	0.9216461524013044	0.8618952741014531	0.5555555555555556	0.1111111111111111	0.0	0.012562456823141761	37
344	0.0022626408356784286	0.002102899513028526	-0.0021003823971955447	0.9850723250986194	-1	0	0	1.0	2	0.0	0	1.0	0	2	0	0	1	0	0.3333333333333333	3	1	3	0.5	1.0	0	0	0	0	0	0	0	0	0	0	0	-0.00021003823971955447	26
3666	0.019810422698394198	0.00606310076145692	0.006010148068798377	0.9817931397186822	-1	0	0	0.1	1	1.0	13	1.0	0.9230769230769231	12	12	2	1	0	0.06666666666666667	1	15	15	0.125	0	0.20049646557112152	0.8869070841398188	0.6699632942634752	0.8964178395770647	0.7193512938327129	0.8205434932613362	0.9074551996293599	0.8713037131895459	1.0	0.3333333333333333	0.0	0.006010148068798377	7
4673	0.029210390561239048	0.008858235096707702	0.008850940729117043	0.9783404694284319	-1	0	0	0.2	2	0.8461538461538461	11	0.38461538461538464	0.6153846153846154	9	8	5	1	0	0.23076923076923078	3	13	15	0.07692307692307693	0	0.1	0.7443132811620007	0.4983045712440444	0.8946136430670109	0.6955330751985929	0.820082092543436	0.9216461524013044	0.8284559908107798	1.0	0.1111111111111111	0.0	0.008850940729117043	10
4373	0.031171153808882822	0.013767370210076117	0.013741376921684444	0.9768807721459067	-1	0	0	0.2	2	0.8461538461538461	11	0.38461538461538464	0.6923076923076923	9	9	5	1	0	0.23076923076923078	3	13	15	0.07142857142857142	0	0.1	0.7425267803391071	0.4983045712440444	0.9264833492687647	0.6222081655815578	0.855231987611355	0.9197286024643199	0.8568973421777019	1.0	0	0.0	0.013741376921684444	57
2104	0.024975438745329467	0.008954390002072085	0.008028172991301704	0.9799902206743112	-1	0	0	0.2	2	0.8461538461538461	11	0.38461538461538464	0.6923076923076923	11	9	3	1	0	0.23076923076923078	3	13	15	0.125	0	0.22595391164004835	0.8145319723217417	0.4983045712440444	0.9167407070241188	0.6955330751985929	0.8870089066164497	0.9197286024643199	0.8786506752755735	1.0	0.18181818181818182	0.0	0.008028172991301704	15
3599	0.02902509106276105	0.012798288520511264	0.012739716435140677	0.9786525710524602	-1	0	0	0.1111111111111111	1	1.0	11	0.3939393939393939	0.7272727272727273	9	8	3	2	0	0.2727272727272727	3	11	13	0.2222222222222222	0	0.1	0.8228998637752295	0.4983045712440444	0.8814599178710417	0.6955330751985929	0.8944023106929158	0.9197286024643199	0.8690959507850338	0.5555555555555556	0.1111111111111111	0.0	0.012739716435140677	29
4864	0.03120703101395089	0.015382762962009248	0.0145304611146413	0.9771847086373413	-1	0	0	0.2	2	0.8461538461538461	11	0.38461538461538464	0.6923076923076923	9	9	5	1	0	0.23076923076923078	3	13	15	0.07142857142857142	0	0.1	0.7464645601252151	0.4983045712440444	0.9264833492687647	0.6222081655815578	0.855231987611355	0.9197286024643199	0.8577414208427895	1.0	0.1111111111111111	0.0	0.0145304611146413	53
4477	0.03087790732219642	0.01552614132400613	0.015468822407675295	0.9763395175600236	-1	0	0	0.2	2	0.8461538461538461	11	0.38461538461538464	0.6923076923076923	9	9	5	1	0	0.23076923076923078	3	13	15	0.07142857142857142	0	0.1	0.7471052230136533	0.4983045712440444	0.9264833492687647	0.6554584573237483	0.8246287793059469	0.9216461524013044	0.8483496081684379	1.0	0.1111111111111111	0.0	0.015468822407675295	24
3539	0.028391248471090005	0.01232637189335732	0.012297739946265046	0.9788859702380273	-1	0	0	0.1111111111111111	1	1.0	11	0.3939393939393939	0.7272727272727273	9	8	3	2	0	0.2727272727272727	3	11	13	0.2222222222222222	0	0.1	0.8228998637752295	0.4983045712440444	0.8814599178710417	0.7109644271262625	0.8795601374083754	0.9249741248483279	0.8633707306881335	0.5555555555555556	0.1111111111111111	0.0	0.012297739946265046	24
4667	0.029539843650656757	0.007440698765334603	0.003938275913613254	0.9780104731633219	-1	0	0	0.25	2	0.8	8	0.5454545454545454	0.7	8	7	3	2	0	0.18181818181818182	2	11	12	0.2222222222222222	0	0.1065634117818544	0.7528370171696628	0.4983045712440444	0.8932152878609819	0.6588706203900754	0.8580884111729836	0.9194936816312882	0.8427860501364168	0.5625	0.125	0.0	0.003938275913613254	9
3728	0.029402519507408784	0.012799317803032088	0.01245224040016246	0.9785758138962263	-1	0	0	0.1111111111111111	1	1.0	11	0.3939393939393939	0.7272727272727273	9	8	3	2	0	0.2727272727272727	3	11	13	0.2222222222222222	0	0.1	0.8228998637752295	0.4983045712440444	0.8814599178710417	0.6955330751985929	0.8944023106929158	0.9197286024643199	0.8690959507850338	0.5555555555555556	0.1111111111111111	0.0	0.01245224040016246	20
808	0.001893767638132029	0.0017503871160712997	-0.0017496893236603863	0.9848742958784419	-1	0	0	1.0	1	0	0	1.0	0	1	0	0	0	0	0.5	2	1	2	0.0	0	0	0	0	0	0	0	0	0	0	0	0	-0.00017496893236603863	30
3659	0.03223662116357095	0.013520318188652826	0.013472459036411599	0.9769476213315967	-1	0	0	0.2	2	0.8461538461538461	11	0.38461538461538464	0.6923076923076923	9	9	5	1	0	0.23076923076923078	3	13	15	0.07142857142857142	0	0.1	0.7425267803391071	0.4983045712440444	0.9264833492687647	0.6554584573237483	0.8246287793059469	0.9216461524013044	0.8473136656145543	1.0	0.1111111111111111	0.0	0.013472459036411599	73
4816	0.03240795359001061	0.013503175962103382	0.013499632350024228	0.9763567367932456	-1	0	0	0.2	2	0.8461538461538461	11	0.38461538461538464	0.6153846153846154	9	8	5	1	0	0.23076923076923078	3	13	15	0.07692307692307693	0	0.1	0.7464645601252151	0.4983045712440444	0.8946136430670109	0.6955330751985929	0.8518494892052624	0.9197286024643199	0.839690646462983	1.0	0.1111111111111111	0.0	0.013499632350024228	28
2795	0.02943113381141918	0.013016068782878724	0.011610956840365425	0.9806411157478132	-1	0	0	0.1	1	1.0	12	0.3888888888888889	0.75	10	9	3	2	0	0.25	3	12	14	0.2222222222222222	0	0.1065634117818544	0.6954510585413145	0.4983045712440444	0.9052654779020805	0.6955330751985929	0.8403756846259839	0.9204603301416014	0.8293887687926751	0.55	0.1	0.0	0.011610956840365425	29
4916	0.029270391397227515	0.01228828258228766	0.012229817682665622	0.979744142297275	-1	0	0	0.3	3	0.6923076923076923	9	0.5769230769230769	0.5384615384615384	9	7	5	1	0	0.15384615384615385	2	13	15	0.08333333333333333	0	0.1	0.7464645601252151	0.4983045712440444	0.8946136430670109	0.6955330751985929	0.820082092543436	0.9216461524013044	0.8289923096792768	1.0	0.1111111111111111	0.0	0.012229817682665622	21
768	0.0038114502473638595	0.0028162070158992375	-0.002802221972067292	0.9781178442232078	-1	0	0	0.5	2	0.75	3	0.6	0.75	5	3	0	0	0	0.4	5	2	6	0.0	0	0.23388193077793168	0.8981927647877799	0.8245148941468292	0.8117506000545618	0.7607170779763023	0.7105608606709924	0.9290447237833591	0.8193987857606868	0	0	0.0	-0.0002802221972067292	14
2178	0.014736194697555943	0.00610714498607775	0.001372293472688003	0.9822328500825814	-1	0	0	0.1	1	1.0	12	0.3888888888888889	0.75	10	9	3	1	0	0.25	3	12	14	0.1111111111111111	0	0.1065634117818544	0.7379950596701063	0.4983045712440444	0.9053068653845568	0.6955330751985929	0.8403756846259839	0.9194936816312882	0.8390816258654019	1.0	0.1	0.0	0.001372293472688003	4
446	0.0032025970622795554	0.003105216416316694	-0.003101155541539685	0.9815687796813805	-1	0	0	0.5	2	0.75	3	0.6	0.5	4	2	1	0	0	0.4	5	2	6	0.0	0	0.6426777514941115	0.9603247232931313	0.8499769262067399	0.6744121174510559	0.5301074491247115	0.9652470490939468	0.9536518906958754	0.9178100381177208	0	0	0.0	-0.0003101155541539685	8
4320	0.026326697422546737	0.01097373465598133	-0.009970769005708927	0.9768236145779575	-1	0	0	0.2	2	0.8461538461538461	11	0.4166666666666667	0.6153846153846154	9	8	5	1	0	0.25	12	3	15	0.07692307692307693	0.15384615384615385	0.17503901950219475	0.8060370966017527	0.4983045712440444	0.9330717793253577	0.7109644271262625	0.897259883750769	0.9320574476374369	0.8884979190543998	1.0	0.1111111111111111	0.0	-0.0009970769005708928	1
175	0.006804381434420833	0.002751840289038966	-0.0027247889001152056	0.9654041710598853	-1	0	0	0.25	1	1.0	3	1.0	1.0	4	3	0	1	0	0.2	5	1	5	0.3333333333333333	0	0.38603396536869117	0.9417398671894578	0.6384435174238312	0.9605426995310977	0.4462890027266725	0.9370507378034728	0.9400850784478991	0.947441229775057	1.0	0.25	0.0	-0.0002724788900115206	23
1014	0.01936329648416588	0.012131190113807288	-0.00010188466499473826	0.9855127475938369	-1	0	0	0.2857142857142857	2	0.75	6	0.625	0.625	5	5	4	3	0	0.25	2	8	10	0.25	0	0.1	0.7663284491762029	0.4779422669321109	0.8148414764769417	0.6554584573237483	0.8961686277525207	0.9242162061829069	0.8331722666318656	0.2	0.2	0.0	-1.0188466499473826e-05	43
1598	0.02089563518124452	0.003001405457204598	0.0030004914472159393	0.9817187223533201	-1	0	0	0.3	3	0.6923076923076923	9	0.5769230769230769	0.6923076923076923	10	9	4	1	0	0.15384615384615385	2	13	15	0.09090909090909091	0	0.16954036760187857	0.82102465964676	0.4983045712440444	0.8850635047869779	0.6955330751985929	0.909670339644775	0.9192581336392803	0.876323610604236	1.0	0.1	0.0	0.0030004914472159393	13
1068	0.003612491665036749	0.003026276295639842	-0.0029995432839109155	0.9811611561543553	-1	0	0	0.5	2	0.75	3	0.5	0.75	5	3	0	1	0	0.75	3	4	6	0.5	0	0.22595391164004835	0.9262219642290257	0.7783083474376131	0.8052262759137873	0.7607170779763023	0.7105608606709924	0.9434306583426582	0.8342172607427332	1.0	0	0.0	-0.00029995432839109156	10
3687	0.03106320072347255	0.012944671281856052	0.012579883852575632	0.9775449787100109	-1	0	0	0.2	2	0.8461538461538461	11	0.38461538461538464	0.6923076923076923	9	9	5	1	0	0.23076923076923078	3	13	15	0.07142857142857142	0	0.1	0.7640048057274034	0.4983045712440444	0.9264833492687647	0.6554584573237483	0.8246287793059469	0.9216461524013044	0.852233224941803	1.0	0.1111111111111111	0.0	0.012579883852575632	16
2635	0.035154671585302256	0.012785109849225856	0.012269499523671951	0.9770287287746555	-1	0	0	0.2	2	0.8461538461538461	11	0.3	0.6923076923076923	10	9	4	1	0	0.5	5	10	15	0.09090909090909091	0	0.13751950975109736	0.8494233517966518	0.5031847417796204	0.8912633667796742	0.7281250765874476	0.8117443840348264	0.9194936816312882	0.8538423190036525	1.0	0.1	0.0	0.012269499523671951	19
2349	0.0325386142234169	0.00782858522444729	0.00319975621535538	0.9787715703346337	-1	0	0	0.2	2	0.8461538461538461	11	0.5357142857142857	0.7692307692307693	11	10	3	1	0	0.14285714285714285	2	14	15	0.1111111111111111	0	0.1131268235637088	0.7310460302147488	0.4983045712440444	0.9059185838016305	0.6955330751985929	0.7980230920498737	0.9216461524013044	0.8243694881082727	1.0	0.09090909090909091	0.0	0.00319975621535538	11
2159	0.03024538346241768	0.010938895493460334	0.009965905974914752	0.9794559347220663	-1	0	0	0.3	3	0.6923076923076923	9	0.5769230769230769	0.6923076923076923	10	9	4	1	0	0.15384615384615385	2	13	15	0.09090909090909091	0	0.1065634117818544	0.7379950596701063	0.4983045712440444	0.9052654779020805	0.6955330751985929	0.8403756846259839	0.9194936816312882	0.8390598997528891	1.0	0.1	0.0	0.009965905974914752	27
1370	0.033974810800835135	0.009670623714671405	-0.008948834403709388	0.9860305703925097	-1	0	0	0.2	2	0.8461538461538461	11	0.25	0.8461538461538461	11	11	3	1	0	0.6	10	6	15	0.1	0.2222222222222222	0.22595391164004835	0.9147966825648053	0.5009659447838806	0.8503730468389992	0.7109644271262625	0.9070771015677274	0.8935279295182382	0.8937738921758033	1.0	0.18181818181818182	0.0	-0.0008948834403709388	0
858	0.017907283453408356	0.005904474390565578	-0.004468137328679088	0.9835348249041737	-1	0	0	0.2	2	0.8461538461538461	11	0.5357142857142857	0.6923076923076923	10	9	4	2	0	0.14285714285714285	2	14	15	0.18181818181818182	0	0.23332066106569282	0.8032351884441239	0.5799740101950871	0.9239571616204783	0.6388333114526531	0.8957075634354877	0.9238424063529981	0.8826886267597146	0.55	0.1	0.0	-0.0004468137328679088	11
4854	0.031054674944814044	0.015543265051586107	0.014570019563721143	0.9775346924433163	-1	0	0	0.2	2	0.8461538461538461	11	0.38461538461538464	0.6923076923076923	9	9	5	1	0	0.23076923076923078	3	13	15	0.07142857142857142	0	0.1	0.7464645601252151	0.4983045712440444	0.9264833492687647	0.6554584573237483	0.8246287793059469	0.9216461524013044	0.8482042589852642	1.0	0.1111111111111111	0.0	0.014570019563721143	40
4073	0.031092271989160328	0.01532600747207091	0.0139261670078682	0.9787260871501838	-1	0	0	0.2	2	0.8461538461538461	11	0.38461538461538464	0.6923076923076923	9	9	5	1	0	0.23076923076923078	3	13	15	0.07142857142857142	0	0.1	0.6957568014938503	0.4983045712440444	0.9264833492687647	0.6222081655815578	0.855231987611355	0.9216461524013044	0.8471515102208768	1.0	0.3333333333333333	0.0	0.0139261670078682	48
1972	0.023116796713610385	0.008625424002889386	0.008165543612898386	0.9800244332149414	-1	0	0	0.3	3	0.6923076923076923	9	0.5769230769230769	0.6923076923076923	10	9	4	1	0	0.15384615384615385	2	13	15	0.09090909090909091	0	0.16954036760187857	0.8598362860798762	0.4983045712440444	0.8815060716968486	0.6955330751985929	0.8962975011795613	0.9194936816312882	0.8800055169536032	1.0	0.1	0.0	0.008165543612898386	36
3583	0.028960884269426466	0.012766202135044287	0.012717694660529077	0.9787879336830773	-1	0	0	0.1111111111111111	1	1.0	11	0.3939393939393939	0.7272727272727273	9	8	3	2	0	0.2727272727272727	3	11	13	0.2222222222222222	0	0.1	0.8241601788222467	0.4983045712440444	0.8814599178710417	0.6955330751985929	0.8755465842907366	0.9216461524013044	0.8622390043662818	0.5555555555555556	0	0.0	0.012717694660529077	25
1323	0.017039975847979012	0.008274426088288657	0.005405455955946505	0.9822221292992538	-1	0	0	0.1	1	1.0	13	1.0	0.8461538461538461	12	11	2	1	0	0.06666666666666667	1	15	15	0.14285714285714285	0	0.16954036760187857	0.882767735945483	0.4996352580139625	0.8815566198753657	0.7358407525512825	0.8602484998611603	0.924485721323747	0.8752107296175924	1.0	0.08333333333333333	0.0	0.005405455955946505	4
3962	0.021494764310356344	0.006816912974846687	-0.002407179963240955	0.9741213083113591	-1	0	0	0.3	3	0.7692307692307693	10	0.625	0.6153846153846154	9	8	5	1	0	0.16666666666666666	2	12	15	0.07692307692307693	0	0.1	0.7454293794419483	0.4983045712440444	0.9238314739684684	0.6955330751985929	0.825102602298326	0.9197286024643199	0.8464585361029272	1.0	0.1111111111111111	0.0	-0.0002407179963240955	2
3472	0.028232095942395098	0.012671090486005093	0.012550088462498757	0.9786867401003884	-1	0	0	0.1111111111111111	1	1.0	11	0.3939393939393939	0.7272727272727273	9	8	3	2	0	0.2727272727272727	3	11	13	0.2222222222222222	0	0.1	0.8228998637752295	0.4983045712440444	0.8814599178710417	0.6955330751985929	0.8755465842907366	0.9216461524013044	0.8618952741014531	0.5555555555555556	0.1111111111111111	0.0	0.012550088462498757	23
1387	0.016242822161023115	0.0049690999420538345	0.0010041266139163292	0.9821549264187988	-1	0	0	0.3	3	0.6923076923076923	9	0.5769230769230769	0.6923076923076923	10	9	4	1	0	0.15384615384615385	2	13	15	0.09090909090909091	0	0.16954036760187857	0.8759475013447529	0.4996352580139625	0.8744284932979819	0.7032487511624277	0.9109809468820204	0.9194936816312882	0.8883161909009059	1.0	0.1	0.0	0.0010041266139163292	8
1997	0.02400210689441362	0.009188681609912047	0.007803350903284071	0.9803106006606658	-1	0	0	0.3	3	0.6923076923076923	9	0.5769230769230769	0.6923076923076923	10	9	4	1	0	0.15384615384615385	2	13	15	0.09090909090909091	0	0.16954036760187857	0.82102465964676	0.4983045712440444	0.8815060716968486	0.6955330751985929	0.8962975011795613	0.9194936816312882	0.8693935337158563	1.0	0.1	0.0	0.007803350903284071	19
4800	0.031470235214194994	0.01550415510365585	0.014792683844426106	0.9771296144880551	-1	0	0	0.2	2	0.8461538461538461	11	0.38461538461538464	0.6923076923076923	9	9	5	1	0	0.23076923076923078	3	13	15	0.07142857142857142	0	0.1	0.7464645601252151	0.4983045712440444	0.9264833492687647	0.6554584573237483	0.8246287793059469	0.9216461524013044	0.8482042589852642	1.0	0.1111111111111111	0.0	0.014792683844426106	49
198	0.02514072055715588	0.0033980003481680556	-0.003182834610771447	0.9799458459611269	-1	0	0	0.1	1	1.0	13	0.5	0.7692307692307693	11	10	3	0	0	0.8333333333333334	6	5	15	0.0	0.3076923076923077	0.4661169103135392	0.9212749545685632	0.6259139068942186	0.8022685644064933	0.26917018035567675	0.8509194452647109	0.8934026233028345	0.8661556633256715	0	0	0.0	-0.0003182834610771447	12
2319	0.025885951463969353	0.01422328109745787	0.001493222893094413	0.9833556775849994	-1	0	0	0.1	1	1.0	12	0.3888888888888889	0.75	10	9	3	2	0	0.25	3	12	14	0.2222222222222222	0	0.16954036760187857	0.82102465964676	0.4983045712440444	0.8878035765638038	0.6955330751985929	0.8962975011795613	0.9194936816312882	0.8717122468862248	0.55	0.1	0.0	0.001493222893094413	6
1331	0.023681407205234418	0.00873719227809839	0.0076971747158616575	0.9801450633193186	-1	0	0	0.3	3	0.6923076923076923	9	0.5769230769230769	0.6923076923076923	10	9	4	1	0	0.15384615384615385	2	13	15	0.09090909090909091	0	0.16954036760187857	0.82102465964676	0.4983045712440444	0.8815060716968486	0.6955330751985929	0.8962975011795613	0.9194936816312882	0.8693935337158563	1.0	0.1	0.0	0.0076971747158616575	87
3954	0.0321920137537	0.013741302112199236	0.013688074013746545	0.9763877432893611	-1	0	0	0.2	2	0.8461538461538461	11	0.38461538461538464	0.6153846153846154	9	8	5	1	0	0.23076923076923078	3	13	15	0.07692307692307693	0	0.1	0.7464645601252151	0.4983045712440444	0.8946136430670109	0.6955330751985929	0.8518494892052624	0.9197286024643199	0.839690646462983	1.0	0.1111111111111111	0.0	0.013688074013746545	117
449	0.003861181671555064	0.0026246103409749426	-0.0026069126789098084	0.9818423216929181	-1	0	0	0.75	3	0.25	1	0.75	0.25	4	1	1	0	0	0.5	2	4	6	0.0	0	0.6938940143780254	0.6339414844470956	0.865001416774767	0.6649665409802344	0.39285390656718644	0.7313065232037179	0.9042051885640084	0.6781560034886815	0	0	0.0	-0.00026069126789098084	7
2492	0.03023603866248147	0.012891475765522535	0.011984091269618295	0.9804425199699239	-1	0	0	0.1	1	1.0	12	0.3888888888888889	0.75	10	9	3	2	0	0.25	3	12	14	0.2222222222222222	0	0.1065634117818544	0.6954510585413145	0.4983045712440444	0.9052654779020805	0.7032487511624277	0.8121504346245948	0.9256163804954276	0.8198956857260951	0.55	0.1	0.0	0.011984091269618295	74
819	0.020812616295255396	0.00843511819574427	-0.006542434788522874	0.9862577966661827	-1	0	0	0.2	2	0.8461538461538461	11	0.5357142857142857	0.6923076923076923	10	9	4	2	0	0.14285714285714285	2	14	15	0.18181818181818182	0	0.27784259443684833	0.8186507299441157	0.556870736840479	0.926068578604046	0.6388333114526531	0.8957075634354877	0.926006445918967	0.8871364661758758	0.55	0.1	0.0	-0.0006542434788522875	3
26	0.0019892509382304266	0.001933508631795056	-0.0019266799863440702	0.981856043400792	-1	0	0	0.5	1	1.0	1	0.75	0	1	0	1	0	0	1.0	2	2	3	0.0	0	0	0	0	0	0	0	0	0	0	0	0	-0.000192667998634407	35
24	0.003501478316501224	0.003355930914092641	-0.0033485050194950036	0.984068813612503	-1	0	0	0.6	3	0.4	2	0.5833333333333334	0.2	1	1	5	1	0	0.3333333333333333	6	2	7	0.07142857142857142	0.6666666666666666	0.1	0.5	0.7135039067011901	0.5	0.4774290367102205	0.5	0.9259913011372467	0.5	1.0	1.0	0.0	-0.00033485050194950034	15
2539	0.030315721246455544	0.005060104138475216	0.0034351946223714906	0.9790743145700921	-1	0	0	0.4	4	0.6153846153846154	8	0.30612244897959184	0.6153846153846154	10	8	4	1	0	1.0	7	7	15	0.1	0	0.13751950975109736	0.6898361168658242	0.5841339327537598	0.9252914223661383	0.6588706203900754	0.8436512191422896	0.9204603301416014	0.8411984531366282	1.0	0.1	0.0	0.0034351946223714906	10
1575	0.0250006383084696	0.006184677683351418	0.003750688307069698	0.9812918026383339	-1	0	0	0.2	2	0.8461538461538461	11	0.5769230769230769	0.7692307692307693	10	10	4	1	0	0.15384615384615385	2	13	15	0.08333333333333333	0	0.16954036760187857	0.8747215792541884	0.4983045712440444	0.8495329913896262	0.7032487511624277	0.8978839231290653	0.9194936816312882	0.8753826782813171	1.0	0.1	0.0	0.003750688307069698	20
3041	0.02912819864938033	0.012740114145633483	0.012502644288441382	0.9786638372381153	-1	0	0	0.1111111111111111	1	1.0	11	0.3939393939393939	0.7272727272727273	9	8	3	2	0	0.2727272727272727	3	11	13	0.2222222222222222	0	0.1	0.8228998637752295	0.4983045712440444	0.8814599178710417	0.6955330751985929	0.8755465842907366	0.9216461524013044	0.8618952741014531	0.5555555555555556	0.1111111111111111	0.0	0.012502644288441382	36
3978	0.025034706706624586	0.010555563503767159	-0.009028281411675002	0.9755774317643701	-1	0	0	0.2222222222222222	2	0.8181818181818182	9	0.43333333333333335	0.5454545454545454	7	6	5	2	0	0.3	10	3	13	0.15384615384615385	0.18181818181818182	0.17503901950219475	0.759417565486846	0.4983045712440444	0.9092054315236341	0.8700507304212559	0.8322247428552945	0.9320574476374369	0.843562742202354	0.5714285714285714	0.14285714285714285	0.0	-0.0009028281411675003	0
531	0.0019722353238476914	0.001785090038013834	-0.0017841520111547232	0.9849091359945785	-1	0	0	1.0	1	0	0	1.0	0	1	0	0	0	0	0.5	2	1	2	0.0	0	0	0	0	0	0	0	0	0	0	0	0	-0.00017841520111547233	37
3319	0.0292111310036137	0.012665779996495046	0.012409025704129932	0.9786076385854406	-1	0	0	0.1111111111111111	1	1.0	11	0.3939393939393939	0.7272727272727273	9	8	3	2	0	0.2727272727272727	3	11	13	0.2222222222222222	0	0.1	0.8228998637752295	0.4983045712440444	0.8814599178710417	0.6955330751985929	0.8944023106929158	0.9197286024643199	0.8690959507850338	0.5555555555555556	0	0.0	0.012409025704129932	29
2269	0.02837567496589999	0.012684301512829045	0.012475828585851532	0.9787398275073395	-1	0	0	0.125	1	1.0	10	1.0	0.8	9	8	2	2	0	0.08333333333333333	1	12	12	0.2857142857142857	0	0.1	0.8228998637752295	0.4983045712440444	0.8814599178710417	0.6955330751985929	0.8944023106929158	0.9197286024643199	0.8690959507850338	0.5555555555555556	0.2222222222222222	0.0	0.012475828585851532	39
2512	0.030019018644537713	0.011722733363118052	0.011657234895741159	0.9795207467987764	-1	0	0	0.1	1	1.0	12	0.3888888888888889	0.75	10	9	3	2	0	0.25	3	12	14	0.2222222222222222	0	0.1065634117818544	0.7379950596701063	0.4983045712440444	0.9052654779020805	0.7032487511624277	0.8121504346245948	0.9206926735437576	0.8299946324555936	0.55	0.1	0.0	0.011657234895741159	38
203	0.0019276378991445935	0.0018828565447672717	-0.0018828374300421933	0.9844928934732097	-1	0	0	1.0	2	0.0	0	1.0	0	1	0	1	0	0	0.3333333333333333	3	1	3	0.0	1.0	0	0	0	0	0	0	0	0	0	0	0	-0.00018828374300421932	15
1746	0.02240687115698217	0.01000436017093637	0.0081860254573284	0.9807906512920334	-1	0	0	0.3	3	0.6923076923076923	9	0.5769230769230769	0.6923076923076923	10	9	4	1	0	0.15384615384615385	2	13	15	0.09090909090909091	0	0.16954036760187857	0.8956591726048452	0.4983045712440444	0.8815060716968486	0.6955330751985929	0.8962975011795613	0.9194936816312882	0.8913369959378017	1.0	0.1	0.0	0.0081860254573284	66
2999	0.028298069908138095	0.012655145984706356	0.012618788668030984	0.9787127892680216	-1	0	0	0.1111111111111111	1	1.0	11	0.3939393939393939	0.7272727272727273	9	8	3	2	0	0.2727272727272727	3	11	13	0.2222222222222222	0	0.1	0.8228998637752295	0.4983045712440444	0.8814599178710417	0.6955330751985929	0.8944023106929158	0.9197286024643199	0.8690959507850338	0.5555555555555556	0.1111111111111111	0.0	0.012618788668030984	26
3386	0.029166740863839594	0.01269601375202539	0.01211299768659359	0.9796861513938468	-1	0	0	0.1111111111111111	1	1.0	11	0.3939393939393939	0.7272727272727273	9	8	3	2	0	0.2727272727272727	3	11	13	0.2222222222222222	0	0.1	0.7450679655173328	0.4983045712440444	0.8946136430670109	0.7109644271262625	0.8399777260990979	0.9294008452891592	0.8352221946871359	0.5555555555555556	0	0.0	0.01211299768659359	25
3815	0.030667025781933744	0.008003646414741744	0.005479393026064275	0.9786562399382085	-1	0	0	0.2	2	0.8333333333333334	10	0.5384615384615384	0.6666666666666666	9	8	4	2	0	0.15384615384615385	2	13	14	0.18181818181818182	0	0.17503901950219475	0.8181119122770041	0.5009659447838806	0.9105455532539912	0.6222081655815578	0.890358366769982	0.9192581336392803	0.8779089999863338	0.5555555555555556	0.1111111111111111	0.0	0.005479393026064275	14
4638	0.030870225236106944	0.015415367524139611	0.014683864254189678	0.9771066136645767	-1	0	0	0.2	2	0.8461538461538461	11	0.38461538461538464	0.6923076923076923	9	9	5	1	0	0.23076923076923078	3	13	15	0.07142857142857142	0	0.1	0.7464645601252151	0.4983045712440444	0.9264833492687647	0.6222081655815578	0.855231987611355	0.9197286024643199	0.8577414208427895	1.0	0.1111111111111111	0.0	0.014683864254189678	63
2203	0.029670201529098304	0.011075881413636381	0.010520606403762216	0.9795524377381606	-1	0	0	0.3	3	0.6923076923076923	9	0.5769230769230769	0.6923076923076923	10	9	4	1	0	0.15384615384615385	2	13	15	0.09090909090909091	0	0.1065634117818544	0.7379950596701063	0.4983045712440444	0.9052654779020805	0.6955330751985929	0.8403756846259839	0.9194936816312882	0.8390598997528891	1.0	0.1	0.0	0.010520606403762216	30
1321	0.024608967419283038	0.006701702302768897	0.006689128863798908	0.9803851065969296	-1	0	0	0.3	3	0.6923076923076923	9	0.5769230769230769	0.6923076923076923	10	9	4	1	0	0.15384615384615385	2	13	15	0.09090909090909091	0	0.16954036760187857	0.8759475013447529	0.4983045712440444	0.8495329913896262	0.7032487511624277	0.8978839231290653	0.9194936816312882	0.8757906126226731	1.0	0.1	0.0	0.006689128863798908	21
141	0.0018421786455912422	0.0015789046567352364	-0.0015787946352880658	0.9839431500656015	-1	0	0	1.0	1	0	0	1.0	0	1	0	0	0	0	0.5	2	1	2	0.0	0	0	0	0	0	0	0	0	0	0	0	0	-0.00015787946352880658	16
3608	0.027591523034622725	0.012139456011652883	-0.01066342988038461	0.9793829077951143	-1	0	0	0.3	3	0.7692307692307693	10	0.45454545454545453	0.6153846153846154	8	8	6	1	0	0.2727272727272727	11	3	15	0.0625	0.16666666666666666	0.20049646557112152	0.806981312012602	0.4996352580139625	0.9318533043521876	0.7032487511624277	0.9086636160277884	0.9345873602826409	0.8923029961998277	1.0	0.125	0.0	-0.001066342988038461	0
3448	0.028806476758380332	0.012813177549708673	0.012808663387563068	0.9790684339128171	-1	0	0	0.1111111111111111	1	1.0	11	0.3939393939393939	0.7272727272727273	9	8	3	2	0	0.2727272727272727	3	11	13	0.2222222222222222	0	0.1	0.8228998637752295	0.4983045712440444	0.8814599178710417	0.6955330751985929	0.8944023106929158	0.9197286024643199	0.8690959507850338	0.5555555555555556	0.1111111111111111	0.0	0.012808663387563068	48
3340	0.029464879348607285	0.012546244919737003	0.012438989815716029	0.9796113741192582	-1	0	0	0.1111111111111111	1	1.0	11	0.3939393939393939	0.7272727272727273	9	8	3	2	0	0.2727272727272727	3	11	13	0.2222222222222222	0	0.1	0.7450679655173328	0.4983045712440444	0.8946136430670109	0.6955330751985929	0.820082092543436	0.9216461524013044	0.8286439475591744	0.5555555555555556	0.1111111111111111	0.0	0.012438989815716029	45
1205	0.02339128503462746	0.008727944922273632	0.007449334302649295	0.9803736655666501	-1	0	0	0.3	3	0.6923076923076923	9	0.5769230769230769	0.6923076923076923	10	9	4	1	0	0.15384615384615385	2	13	15	0.09090909090909091	0	0.16954036760187857	0.82102465964676	0.4983045712440444	0.8815060716968486	0.6955330751985929	0.8962975011795613	0.9194936816312882	0.8693935337158563	1.0	0.1	0.0	0.007449334302649295	90
3330	0.028964575849741447	0.012588384725643076	0.012584940134306282	0.9789237966148505	-1	0	0	0.1111111111111111	1	1.0	11	0.3939393939393939	0.7272727272727273	9	8	3	2	0	0.2727272727272727	3	11	13	0.2222222222222222	0	0.1	0.8228998637752295	0.4983045712440444	0.8814599178710417	0.6955330751985929	0.8755465842907366	0.9216461524013044	0.8618952741014531	0.5555555555555556	0	0.0	0.012584940134306282	22
1868	0.023274765493095054	0.009286953988402673	0.008980630514007588	0.9798245644526684	-1	0	0	0.1	1	1.0	12	0.3888888888888889	0.75	10	9	3	2	0	0.25	3	12	14	0.2222222222222222	0	0.16954036760187857	0.8598362860798762	0.4983045712440444	0.8815060716968486	0.6955330751985929	0.8962975011795613	0.9194936816312882	0.8800055169536032	0.55	0.1	0.0	0.008980630514007588	14
3582	0.025684713018586228	0.008601296074970892	0.007958224147836066	0.9802328061239632	-1	0	0	0.1111111111111111	1	1.0	11	0.3939393939393939	0.7272727272727273	9	8	3	2	0	0.2727272727272727	3	11	13	0.2222222222222222	0	0.1131268235637088	0.8169510204828178	0.4983045712440444	0.8814599178710417	0.6955330751985929	0.8755465842907366	0.9216461524013044	0.8602887402029196	0.5555555555555556	0.1111111111111111	0.0	0.007958224147836066	8
1028	0.007884473716617183	0.0041102969784258935	-0.004087632058574401	0.9857501619834979	-1	0	0	0.4	2	0.6	3	0.4666666666666667	0.4	4	2	2	5	0	0.6	3	5	7	0.8333333333333334	0	0.25393026417217496	0.8134811638364186	0.5623030412580012	0.8722940640468771	0.28257127091816464	0.8641665323058266	0.8504426480581762	0.8517223736766892	0.25	0.25	0.0	-0.0004087632058574401	19
447	0.0022536442110622176	0.0020812886770187056	-0.0020773966336930295	0.9851291653368083	-1	0	0	1.0	2	0.0	0	1.0	0	2	0	0	1	0	0.3333333333333333	3	1	3	0.5	1.0	0	0	0	0	0	0	0	0	0	0	0	-0.00020773966336930295	14
3658	0.032725206486396465	0.013409229363205849	0.01340033358155639	0.9765927769897704	-1	0	0	0.2	2	0.8461538461538461	11	0.38461538461538464	0.6153846153846154	9	8	5	1	0	0.23076923076923078	3	13	15	0.07692307692307693	0	0.1	0.7450679655173328	0.4983045712440444	0.8946136430670109	0.6955330751985929	0.820082092543436	0.9216461524013044	0.8286439475591744	1.0	0.1111111111111111	0.0	0.01340033358155639	52
4735	0.03237530753958234	0.013438776955445906	0.013196843727154541	0.9774818234078798	-1	0	0	0.3	3	0.6923076923076923	9	0.4166666666666667	0.6153846153846154	10	8	4	1	0	0.25	3	12	15	0.1	0	0.1288320531507558	0.7350605854326818	0.5841339327537598	0.925291422366138	0.6588706203900754	0.8436512191422896	0.9194936816312882	0.8507977685571271	1.0	0	0.0	0.013196843727154541	17
138	0.0033338584340709887	0.0032723193509063596	-0.003272192344283221	0.981184025793142	-1	0	0	0.75	3	0.5	2	0.5	0.25	2	1	3	1	0	0.75	3	4	6	0.1111111111111111	0.6666666666666666	0.7079389125040431	0.5253724436140638	0.7356103564648215	0.5305894047450868	0.8933150703917452	0.5953518768772068	0.6940923351088709	0.5506772580734268	1.0	0	0.0	-0.0003272192344283221	11
2243	0.029958317992923082	0.010948465021379535	0.010320026837672996	0.9795022735326665	-1	0	0	0.3	3	0.6923076923076923	9	0.5769230769230769	0.6923076923076923	10	9	4	1	0	0.15384615384615385	2	13	15	0.09090909090909091	0	0.1065634117818544	0.7379950596701063	0.4983045712440444	0.9052654779020805	0.6955330751985929	0.8403756846259839	0.9194936816312882	0.8390598997528891	1.0	0.1	0.0	0.010320026837672996	58
4476	0.03177897885195546	0.013450597958700213	0.013364573668002765	0.9771030187044566	-1	0	0	0.2	2	0.8461538461538461	11	0.38461538461538464	0.6923076923076923	9	9	5	1	0	0.23076923076923078	3	13	15	0.07142857142857142	0	0.1	0.7425267803391071	0.4983045712440444	0.9264833492687647	0.6222081655815578	0.855231987611355	0.9197286024643199	0.8568973421777019	1.0	0	0.0	0.013364573668002765	32
626	0.003928231191550255	0.002027604672426552	-0.0020250829569958342	0.9830704137291679	-1	0	0	0.5	1	1.0	1	1.0	1.0	2	1	0	0	0	0.3333333333333333	1	3	3	0.0	0	0.5811000429760058	0.6496791973081804	0.9399773427283252	0.5403933902276389	0.7476753713462558	0.5446760753055413	0.8147623598308102	0.5792217294146124	0	0	0.0	-0.00020250829569958342	18
4802	0.030931182215375903	0.01544905673656266	0.014608002511292429	0.9772929342637325	-1	0	0	0.2	2	0.8461538461538461	11	0.38461538461538464	0.6923076923076923	9	9	5	1	0	0.23076923076923078	3	13	15	0.07142857142857142	0	0.1	0.7464645601252151	0.4983045712440444	0.9264833492687647	0.6222081655815578	0.855231987611355	0.9197286024643199	0.8577414208427895	1.0	0.1111111111111111	0.0	0.014608002511292429	77
3249	0.01977796691045436	0.007570126674650232	-0.007480160859873741	0.9769414072209897	-1	0	0	0.2	2	0.8461538461538461	11	0.38461538461538464	0.7692307692307693	10	10	4	0	0	0.23076923076923078	3	13	15	0.0	0	0.1	0.7434487795771133	0.4996352580139625	0.9240645787786158	0.7618754208338554	0.8904026608297879	0.9642306356265843	0.8682885231363245	0	0	0.0	-0.0007480160859873741	4
3859	0.0320984499893849	0.013479378569241593	0.013470081730075563	0.9769058343605159	-1	0	0	0.2	2	0.8461538461538461	11	0.38461538461538464	0.6923076923076923	9	9	5	1	0	0.23076923076923078	3	13	15	0.07142857142857142	0	0.1	0.7425267803391071	0.4983045712440444	0.9264833492687647	0.6554584573237483	0.8246287793059469	0.9216461524013044	0.8473136656145543	1.0	0.1111111111111111	0.0	0.013470081730075563	43
414	0.003742473023029198	0.0027483477357547427	-0.0027470260953639442	0.9732157688722445	-1	0	0	0.25	1	1.0	3	0.8333333333333334	0.3333333333333333	1	1	3	5	0	0.6666666666666666	2	3	5	0.5	0	0.6658133116720502	0.5	0.4762027161043557	0.5	0.748100734862962	0.5	0.7574001211060728	0.5	1.0	1.0	0.4658960804243246	-0.00027470260953639443	13
277	0.002668517737868711	0.002601975954582534	-0.0026013131755579233	0.9823395975293935	-1	0	0	0.75	3	0.3333333333333333	1	0.5555555555555556	0.3333333333333333	3	1	1	1	0	1.0	3	3	5	0.25	1.0	0.5135827109408577	0.860037964377411	0.6932031022155984	0.5722110938317898	0.10422783073031705	0.7692909214623095	0.921629748272326	0.7509337249348983	1.0	0.3333333333333333	0.0	-0.00026013131755579235	12
2797	0.02880909092321265	0.012750699296711512	0.012594290473989909	0.9785824853995277	-1	0	0	0.1111111111111111	1	1.0	11	0.3939393939393939	0.7272727272727273	9	8	3	2	0	0.2727272727272727	3	11	13	0.2222222222222222	0	0.1	0.8228998637752295	0.4983045712440444	0.8814599178710417	0.6955330751985929	0.8915691601935232	0.9197286024643199	0.867967482804938	0.5555555555555556	0	0.0	0.012594290473989909	109
2590	0.030019731673263318	0.011455716245794879	0.01134942878889909	0.9794784595632174	-1	0	0	0.1	1	1.0	12	0.3888888888888889	0.75	10	9	3	2	0	0.25	3	12	14	0.2222222222222222	0	0.1065634117818544	0.7379950596701063	0.4983045712440444	0.9052654779020805	0.6955330751985929	0.8085961723300592	0.9206926735437576	0.8289039554023557	0.55	0.1	0.0	0.01134942878889909	27
4505	0.03167648449604441	0.013225498209503944	0.013190479145500868	0.9764639293533973	-1	0	0	0.2	2	0.8461538461538461	11	0.38461538461538464	0.6153846153846154	9	8	5	1	0	0.23076923076923078	3	13	15	0.07692307692307693	0	0.1	0.7464645601252151	0.4983045712440444	0.8946136430670109	0.6955330751985929	0.8518494892052624	0.9197286024643199	0.839690646462983	1.0	0.1111111111111111	0.0	0.013190479145500868	28
1480	0.02257692440218696	0.0045091850982296525	-0.004326468015394232	0.9841002959392143	-1	0	0	0.125	1	1.0	10	0.2857142857142857	0.7	7	7	4	2	0	0.8571428571428571	7	6	12	0.16666666666666666	0	0.22595391164004835	0.8394585420011095	0.5009659447838806	0.8649589570298863	0.49637215402875495	0.9444372102138369	0.9078964201333788	0.8923328367990628	0.5714285714285714	0.14285714285714285	0.0	-0.0004326468015394232	1
4493	0.03025517069114092	0.011472476777792728	0.011448777410654804	0.9783298280073048	-1	0	0	0.2222222222222222	2	0.8181818181818182	9	0.3939393939393939	0.6363636363636364	8	7	4	2	0	0.2727272727272727	3	11	13	0.18181818181818182	0	0.13751950975109736	0.8251309260537428	0.4996352580139625	0.8724235437646549	0.5898650568706083	0.901952154741081	0.9082785978416567	0.8696336199344524	0.5625	0.125	0.0	0.011448777410654804	23
3155	0.029013454181405447	0.010480911923042305	0.01042574539963419	0.9781627780566933	-1	0	0	0.125	1	1.0	10	0.4	0.7	8	7	3	2	0	0.3	3	10	12	0.2222222222222222	0	0.1	0.7524414638603997	0.39760351475098615	0.8701342682287847	0.7109644271262625	0.8692849341741504	0.9256163804954276	0.8370114623120422	0.5625	0.125	0.0	0.01042574539963419	18
2694	0.0020578107999956654	0.002057741746021397	-0.002057741348663694	0.9854898612652269	-1	0	0	1.0	1	0	0	1.0	0	0	0	1	3	0	0.5	1	2	2	0.5	0	0	0	0	0	0	0	0	0	0	0	0	-0.1	0
4449	0.032942920373612176	0.012895067018704487	0.012564976027385023	0.975495813888273	-1	0	0	0.3	3	0.6923076923076923	9	0.45454545454545453	0.5384615384615384	9	7	5	1	0	0.2727272727272727	3	11	15	0.08333333333333333	0	0.1	0.7464645601252151	0.4983045712440444	0.8946136430670109	0.6955330751985929	0.8146879551303698	0.9216461524013044	0.8272777631130144	1.0	0.1111111111111111	0.0	0.012564976027385023	20
2851	0.028710121503957554	0.012687104450263678	0.012555355282265231	0.9787498814766181	-1	0	0	0.1111111111111111	1	1.0	11	0.3939393939393939	0.7272727272727273	9	8	3	2	0	0.2727272727272727	3	11	13	0.2222222222222222	0	0.1	0.8228998637752295	0.4983045712440444	0.8814599178710417	0.7109644271262625	0.9015020796983826	0.9216461524013044	0.8720073301519096	0.5555555555555556	0.1111111111111111	0.0	0.012555355282265231	49
1669	0.023296309427975073	0.008941635754184073	0.00738514554511644	0.980527510917174	-1	0	0	0.3	3	0.6923076923076923	9	0.5769230769230769	0.6923076923076923	10	9	4	1	0	0.15384615384615385	2	13	15	0.09090909090909091	0	0.16954036760187857	0.82102465964676	0.4983045712440444	0.8815060716968486	0.6955330751985929	0.9102197939267084	0.9192581336392803	0.8753156206188507	1.0	0.1	0.0	0.00738514554511644	20
4699	0.030128896140333476	0.010447913860777626	0.010179601553839299	0.9795159822867255	-1	0	0	0.1	1	1.0	13	0.38461538461538464	0.6923076923076923	10	9	4	1	0	0.23076923076923078	3	13	15	0.09090909090909091	0	0.1	0.7394783412036828	0.4983045712440444	0.9052654779020805	0.6955330751985929	0.8403756846259839	0.9194936816312882	0.8394055326655311	1.0	0.1	0.0	0.010179601553839299	10
1998	0.023099564138931373	0.008487167707831353	0.008159996638971387	0.9800663274652311	-1	0	0	0.3	3	0.6923076923076923	9	0.5769230769230769	0.6923076923076923	10	9	4	1	0	0.15384615384615385	2	13	15	0.09090909090909091	0	0.16954036760187857	0.8598362860798762	0.4983045712440444	0.8815060716968486	0.6955330751985929	0.8962975011795613	0.9194936816312882	0.8800055169536032	1.0	0.1	0.0	0.008159996638971387	100
781	0.016623193071025683	0.007422134061770713	-0.007414988947993934	0.9852511578820063	-1	0	0	0.2	2	0.8461538461538461	11	0.5357142857142857	0.6923076923076923	9	9	5	4	0	0.14285714285714285	2	14	15	0.2857142857142857	0	0.44065992042392177	0.857234777418227	0.4983045712440444	0.7961061331314283	0.7109644271262625	0.9650287076739049	0.9082645503515925	0.8963605363978353	0.38888888888888884	0.2222222222222222	0.0	-0.0007414988947993934	3
1245	0.02525863130790088	0.004905445887443777	0.004779329394247452	0.9783925232340506	-1	0	0	0.3	3	0.6666666666666666	8	0.2857142857142857	0.5833333333333334	9	7	4	3	0	1.0	7	7	14	0.3	0	0.1131268235637088	0.8327989560192871	0.4983045712440444	0.8591599418678376	0.6955330751985929	0.9192793693567924	0.9192581336392803	0.8753201511790177	0.1111111111111111	0.1111111111111111	0.0	0.004779329394247452	14
767	0.001976727310469003	0.0018037994189316095	-0.001802295224856531	0.9850327498273208	-1	0	0	1.0	1	0	0	1.0	0	1	0	0	0	0	0.5	2	1	2	0.0	0	0	0	0	0	0	0	0	0	0	0	0	-0.0001802295224856531	14
798	0.004048483266839845	0.00324285499822806	-0.0032426495456058684	0.9829843363573806	-1	0	0	0.25	1	1.0	3	0.5555555555555556	0.3333333333333333	2	1	2	5	0	1.0	3	3	5	0.7142857142857143	0	0.442036239746651	0.9683348854958773	0.4861800541697273	0.5544948176990244	0.7448898359630632	0.5394857124781542	0.8714978227067797	0.7800276995101576	0.5	0.5	0.09947489087210429	-0.0003242649545605868	9
448	0.029561557201879165	0.007672128160226376	-0.00674876020617347	0.9726109190596604	-1	0	0	0.2	2	0.8461538461538461	11	0.3125	0.8461538461538461	13	11	1	3	0	0.3333333333333333	12	4	15	0.75	0	0.6192979472028717	0.9436644901433289	0.7972393071590065	0.9377854848757927	0.31965063376280517	0.9244579530834107	0.9216761358580808	0.935753944047269	0.6153846153846154	0.15384615384615385	0.0	-0.0006748760206173471	7
1353	0.024618402896076134	0.006986266775346154	0.006566030699619008	0.980571255642453	-1	0	0	0.3	3	0.6923076923076923	9	0.5769230769230769	0.6923076923076923	10	9	4	1	0	0.15384615384615385	2	13	15	0.09090909090909091	0	0.27784259443684833	0.8681292872726742	0.4996352580139625	0.9006679568477369	0.6588706203900754	0.9110822370141525	0.9102839540177097	0.8946083658163735	1.0	0.1	0.0	0.006566030699619008	19
1492	0.018725680234394852	0.005860171856783012	0.0033920496583619455	0.9813288676897076	-1	0	0	0.3	3	0.6923076923076923	9	0.5769230769230769	0.6923076923076923	10	9	4	1	0	0.15384615384615385	2	13	15	0.09090909090909091	0	0.16954036760187857	0.82102465964676	0.4499476996367656	0.8897843627125379	0.6955330751985929	0.8962975011795613	0.9194936816312882	0.8724574536270078	1.0	0.1	0.0	0.0033920496583619455	14
274	0.002235587108545048	0.0020341519119907664	-0.0020327285470902565	0.9851346846092205	-1	0	0	1.0	2	0.0	0	1.0	0	2	0	0	1	0	0.3333333333333333	3	1	3	0.5	1.0	0	0	0	0	0	0	0	0	0	0	0	-0.00020327285470902564	16
3663	0.028723746038674874	0.012832081048536824	0.012827400082286305	0.979014755633811	-1	0	0	0.1111111111111111	1	1.0	11	0.3939393939393939	0.7272727272727273	9	8	3	2	0	0.2727272727272727	3	11	13	0.2222222222222222	0	0.1	0.8228998637752295	0.4983045712440444	0.8814599178710417	0.6955330751985929	0.8944023106929158	0.9197286024643199	0.8690959507850338	0.5555555555555556	0.1111111111111111	0.0	0.012827400082286305	26
1089	0.005772655650219936	0.00032348436908607905	-8.876246607730888e-05	0.9791906912839797	-1	0	0	0.4	2	0.8	4	0.5833333333333334	0.8	5	4	1	0	0	0.3333333333333333	6	2	7	0.0	0	0.6679315577007399	0.5306640792211302	0.6263461730516029	0.8193224160571191	0.1865834748474514	0.7559961842189074	0.901086385118154	0.7154105207643847	0	0	0.0	-8.876246607730889e-06	36
4143	0.031702394433784926	0.013187661571803058	0.01316010032199571	0.9769139941097936	-1	0	0	0.2	2	0.8461538461538461	11	0.38461538461538464	0.6923076923076923	9	9	5	1	0	0.23076923076923078	3	13	15	0.07142857142857142	0	0.1	0.7425267803391071	0.4983045712440444	0.9264833492687647	0.6554584573237483	0.8246287793059469	0.9216461524013044	0.8473136656145543	1.0	0.2222222222222222	0.0	0.01316010032199571	32
2803	0.030237138498895682	0.011517646681690774	0.011466160937732114	0.9794442520267367	-1	0	0	0.1	1	1.0	12	0.3888888888888889	0.75	10	9	3	2	0	0.25	3	12	14	0.2222222222222222	0	0.1065634117818544	0.7379950596701063	0.4983045712440444	0.9052654779020805	0.6955330751985929	0.8403756846259839	0.9194936816312882	0.8390598997528891	0.55	0.1	0.0	0.011466160937732114	30
3046	0.029287554648426514	0.0106768856400784	0.010630901867099935	0.9794997897983418	-1	0	0	0.2	2	0.8333333333333334	10	0.3888888888888889	0.6666666666666666	10	8	3	2	0	0.25	3	12	14	0.25	0	0.1065634117818544	0.7568617364035173	0.4983045712440444	0.9282714034561532	0.6588706203900754	0.8435775930849913	0.9206926735437576	0.8573793617298651	0.55	0	0.0	0.010630901867099935	21
2926	0.02868005391471531	0.012935475621141316	0.012933138150459243	0.9789611265230351	-1	0	0	0.1111111111111111	1	1.0	11	0.3939393939393939	0.7272727272727273	9	8	3	2	0	0.2727272727272727	3	11	13	0.2222222222222222	0	0.1	0.8228998637752295	0.4983045712440444	0.8814599178710417	0.6955330751985929	0.8755465842907366	0.9216461524013044	0.8618952741014531	0.5555555555555556	0.1111111111111111	0.0	0.012933138150459243	64
238	0.004044856011658477	0.0021463583631684204	-0.0021364690660202385	0.9810525632553704	-1	0	0	0.5	1	1.0	1	1.0	1.0	2	1	0	2	0	0.3333333333333333	1	3	3	0.6666666666666666	0	0.8339257866738755	0.6213975558885829	0.49772455590747133	0.8979958406386955	0.5633648364800415	0.9332109978955615	0.8361631046294548	0.8543635101360114	0.75	0.5	0.0	-0.00021364690660202385	13
836	0.027897982749012878	0.00045367381047747987	0.00011664995299038142	0.9639991613876038	-1	0	0	0.2	2	0.8461538461538461	11	0.3125	0.8461538461538461	13	11	1	3	0	0.3333333333333333	12	4	15	0.75	0	0.6192979472028717	0.9320416012388684	0.7972393071590065	0.9440933188356403	0.31965063376280517	0.929987434633247	0.9216761358580808	0.9356661654355928	0.5384615384615384	0.15384615384615385	0.0	0.00011664995299038142	16
4734	0.03184207242861572	0.013231860311703937	0.013231859356136926	0.9768193117276676	-1	0	0	0.2	2	0.8461538461538461	11	0.38461538461538464	0.6923076923076923	9	9	5	1	0	0.23076923076923078	3	13	15	0.07142857142857142	0	0.1	0.7425267803391071	0.4983045712440444	0.9264833492687647	0.6554584573237483	0.8246287793059469	0.9216461524013044	0.8473136656145543	1.0	0.1111111111111111	0.0	0.013231859356136926	22
4082	0.031041519035874505	0.015233102529773283	0.014185709520680026	0.9785009034242554	-1	0	0	0.2	2	0.8461538461538461	11	0.38461538461538464	0.6923076923076923	9	9	5	1	0	0.23076923076923078	3	13	15	0.07142857142857142	0	0.1	0.6957568014938503	0.4983045712440444	0.9264833492687647	0.6554584573237483	0.8246287793059469	0.9242162061829069	0.8370392735586485	1.0	0.1111111111111111	0.0	0.014185709520680026	65
95	0.030612850282748055	0.0040534456265976975	-0.0040384850496009116	0.8937142472652426	-1	0.3333333333333333	1	0.3333333333333333	3	0.7272727272727273	8	0.65	0.36363636363636365	4	4	8	6	0	0.8	4	5	13	0.3	0	0.7779729351755847	0.949912436421156	0.43896383203352674	0.8472537149842938	0.4642165670075105	0.768023925647097	0.7618793235695243	0.8755558451149462	0.25	0.75	0.0	-0.00040384850496009116	16
2549	0.02114599130207383	0.0036247543094499483	-0.003495745509328952	0.9860529971771236	-1	0	0	0.16666666666666666	1	1.0	7	0.42857142857142855	0.5714285714285714	5	4	3	3	0	0.42857142857142855	3	7	9	0.3333333333333333	0	0.1131268235637088	0.7865759470226348	0.2362459551854577	0.8923553503877121	0.7109644271262625	0.8050443572750658	0.9294008452891592	0.8337610751012664	0.2	0.4	0.0	-0.0003495745509328952	1
2905	0.03030828891815923	0.011518424831823668	0.011518424819322854	0.9795569843750112	-1	0	0	0.1	1	1.0	12	0.3888888888888889	0.75	10	9	3	2	0	0.25	3	12	14	0.2222222222222222	0	0.1065634117818544	0.7379950596701063	0.4983045712440444	0.9052654779020805	0.6955330751985929	0.8085961723300592	0.9206926735437576	0.8289039554023557	0.55	0.1	0.0	0.011518424819322854	24
3375	0.02303505722560868	0.002446780330492684	0.0019702656749582834	0.9801426148492081	-1	0	0	0.1	1	1.0	12	0.3888888888888889	0.75	10	9	3	2	0	0.25	3	12	14	0.2222222222222222	0	0.14408292153295177	0.8224033296095107	0.4983045712440444	0.8487939509280313	0.6754957662611706	0.8983128943975401	0.9134202586870255	0.8596238047023769	0.55	0.1	0.0	0.0019702656749582834	9
1722	0.02323329895001766	0.008821646707595353	0.00810674917820799	0.9800691863675893	-1	0	0	0.3	3	0.6923076923076923	9	0.5769230769230769	0.6923076923076923	10	9	4	1	0	0.15384615384615385	2	13	15	0.09090909090909091	0	0.16954036760187857	0.8598362860798762	0.4983045712440444	0.8815060716968486	0.6955330751985929	0.8962975011795613	0.9194936816312882	0.8800055169536032	1.0	0.1	0.0	0.00810674917820799	104
1763	0.018298331258305083	0.004974510168456055	0.0009451613744183057	0.9828091941207865	-1	0	0	0.2222222222222222	2	0.8181818181818182	9	0.5416666666666666	0.8181818181818182	9	9	3	1	0	0.16666666666666666	2	12	13	0.1	0	0.22595391164004835	0.8525706744049157	0.5009659447838806	0.8934757862513267	0.6955330751985929	0.9190728942699081	0.9192581336392803	0.8912742551224961	1.0	0.1111111111111111	0.0	0.0009451613744183057	12
4444	0.028439846366858607	0.008706112911475099	0.008705991917258077	0.978468962357076	-1	0	0	0.2	2	0.8461538461538461	11	0.38461538461538464	0.6923076923076923	9	9	5	1	0	0.23076923076923078	3	13	15	0.07142857142857142	0	0.15766410630151156	0.7375823998102523	0.4983045712440444	0.9264833492687647	0.6955330751985929	0.847394319045786	0.9216461524013044	0.8532778469911303	1.0	0.1111111111111111	0.0	0.008705991917258077	16
3736	0.03227355493481957	0.013292518962044069	0.013292098644982497	0.9768327177736248	-1	0	0	0.2	2	0.8461538461538461	11	0.38461538461538464	0.6923076923076923	9	9	5	1	0	0.23076923076923078	3	13	15	0.07142857142857142	0	0.1	0.7425267803391071	0.4983045712440444	0.9264833492687647	0.6554584573237483	0.8246287793059469	0.9216461524013044	0.8473136656145543	1.0	0.1111111111111111	0.0	0.013292098644982497	92
534	0.007442942116242148	0.004677374893226258	-0.004676919909682308	0.9828487937773113	-1	0	0	0.5	3	0.42857142857142855	3	0.6428571428571429	0.42857142857142855	4	3	4	5	0	0.2857142857142857	2	7	9	0.45454545454545453	0	0.22469490453653793	0.6312522883403217	0.8950967522623774	0.721506751253757	0.45002364973158626	0.7453609218292435	0.9418862217511932	0.7015146100667248	0.25	0.25	0.5877086406376193	-0.00046769199096823076	2
1922	0.025469452701573407	0.011789110107307836	0.011225250874091606	0.9794603139786989	-1	0	0	0.3	3	0.6923076923076923	9	0.5769230769230769	0.6923076923076923	10	9	4	1	0	0.15384615384615385	2	13	15	0.09090909090909091	0	0.1065634117818544	0.7379950596701063	0.4983045712440444	0.8846025507915081	0.6955330751985929	0.8403756846259839	0.9194936816312882	0.82889063749822	1.0	0.1	0.0	0.011225250874091606	59
507	0.0071194915417556485	0.003511649917428971	-0.003510111033315658	0.9536055994642156	-1	0	0	0.5	3	0.42857142857142855	3	0.45	0.42857142857142855	6	3	2	2	0	0.8	5	4	9	0.4	0	0.8178580544320024	0.8583534837094301	0.39542659932778684	0.9588256057098827	0.5175187126514926	0.8832612745706384	0.9444503783151922	0.9108793119702895	0.5833333333333334	0.5	0.0	-0.00035101110333156583	2
3215	0.03205514329845523	0.013334476727395182	0.013326709676436593	0.9768937674132835	-1	0	0	0.2	2	0.8461538461538461	11	0.38461538461538464	0.6923076923076923	9	9	5	1	0	0.23076923076923078	3	13	15	0.07142857142857142	0	0.1	0.7425267803391071	0.4983045712440444	0.9264833492687647	0.6554584573237483	0.8246287793059469	0.9216461524013044	0.8473136656145543	1.0	0.1111111111111111	0.0	0.013326709676436593	55
1212	0.023711639785860775	0.007494829698140286	0.007074509052307575	0.980165669299991	-1	0	0	0.2	2	0.8461538461538461	11	0.5769230769230769	0.7692307692307693	10	10	4	1	0	0.15384615384615385	2	13	15	0.08333333333333333	0	0.16954036760187857	0.8759475013447529	0.4983045712440444	0.8495329913896262	0.7032487511624277	0.9261546824297023	0.8902983194134784	0.8881058531008185	1.0	0.1	0.0	0.007074509052307575	60
130	0.002576091314337166	0.0025700865366856825	-0.0025700827646275796	0.9844262897350223	-1	0	0	0.5	1	1.0	1	1.0	1.0	1	1	1	1	0	0.3333333333333333	3	1	3	0.16666666666666666	0	0.20772569726297263	0.5	0.31046142393281306	0.5	0.6408037571769949	0.5	0.8638489502646765	0.5	1.0	0	0.0	-0.00025700827646275794	51
216	0.01979388148230675	0.004742440409231791	-0.00473167839146141	0.9825883155817743	-1	0	0	0.3	3	0.6923076923076923	9	0.3333333333333333	0.3076923076923077	5	4	9	7	0	0.5555555555555556	9	5	15	0.3333333333333333	0	0.5572220656685369	0.8609772764476658	0.5314637382303712	0.9499404825588769	0.37037444421666377	0.9273825958442602	0.9099810505574824	0.9196740312733239	0.2	0.2	0.3550448625143002	-0.00047316783914614095	6
785	0.024127209419978955	0.0076221369318104975	0.007048701736808251	0.9797143419402933	-1	0	0	0.3333333333333333	3	0.6363636363636364	7	0.43333333333333335	0.45454545454545453	7	5	5	2	0	0.3	3	10	13	0.16666666666666666	0	0.22595391164004835	0.9262604769374998	0.5080649123151962	0.9348446585385554	0.6955330751985929	0.6331697114343634	0.9192581336392803	0.8713954773041778	0.5714285714285714	0.2857142857142857	0.0	0.007048701736808251	104
2623	0.030861431734926337	0.011389576458721897	0.011387517037323375	0.9795842327735835	-1	0	0	0.1	1	1.0	12	0.3888888888888889	0.75	10	9	3	2	0	0.25	3	12	14	0.2222222222222222	0	0.1	0.7394783412036828	0.4983045712440444	0.9052654779020805	0.7109644271262625	0.8307411704463341	0.9270226653567788	0.8362288994617362	0.55	0.1	0.0	0.011387517037323375	25
4165	0.03167073100606615	0.01576045245691687	0.013794003683430756	0.9787438662516267	-1	0	0	0.2	2	0.8461538461538461	11	0.38461538461538464	0.6153846153846154	9	8	5	1	0	0.23076923076923078	3	13	15	0.07692307692307693	0	0.1	0.6998462591690637	0.4983045712440444	0.8946136430670109	0.6955330751985929	0.8518494892052624	0.9216461524013044	0.8289449886172492	1.0	0.1111111111111111	0.0	0.013794003683430756	26
3641	0.03199500168587509	0.01331942877175515	0.013298135014359532	0.976888115843611	-1	0	0	0.2	2	0.8461538461538461	11	0.38461538461538464	0.6923076923076923	9	9	5	1	0	0.23076923076923078	3	13	15	0.07142857142857142	0	0.1	0.7425267803391071	0.4983045712440444	0.9264833492687647	0.6554584573237483	0.8246287793059469	0.9216461524013044	0.8473136656145543	1.0	0.1111111111111111	0.0	0.013298135014359532	114
2396	0.025744989418293597	0.011831857617039232	0.011102037284725369	0.9796729286554302	-1	0	0	0.3	3	0.6923076923076923	9	0.5769230769230769	0.6923076923076923	10	9	4	1	0	0.15384615384615385	2	13	15	0.09090909090909091	0	0.1065634117818544	0.7379950596701063	0.4983045712440444	0.8846025507915081	0.6955330751985929	0.8403756846259839	0.9194936816312882	0.82889063749822	1.0	0.3	0.0	0.011102037284725369	26
3545	0.028950891729772554	0.0128003198644673	0.012543549434505481	0.9786439082002181	-1	0	0	0.1111111111111111	1	1.0	11	0.3939393939393939	0.7272727272727273	9	8	3	2	0	0.2727272727272727	3	11	13	0.2222222222222222	0	0.1	0.8228998637752295	0.4983045712440444	0.8814599178710417	0.6955330751985929	0.8944023106929158	0.9197286024643199	0.8690959507850338	0.5555555555555556	0.1111111111111111	0.0	0.012543549434505481	26
2843	0.03020362730694535	0.011541580396757959	0.011507705185293626	0.9797451024141893	-1	0	0	0.1	1	1.0	12	0.3888888888888889	0.75	10	9	3	2	0	0.25	3	12	14	0.2222222222222222	0	0.1065634117818544	0.7379950596701063	0.4983045712440444	0.9052654779020805	0.6955330751985929	0.8085961723300592	0.9206926735437576	0.8289039554023557	0.55	0.1	0.0	0.011507705185293626	34
721	0.027769014052365475	0.0006444621878858722	0.00026865813798099616	0.963871864644176	-1	0	0	0.2	2	0.8461538461538461	11	0.3125	0.8461538461538461	13	11	1	3	0	0.3333333333333333	12	4	15	0.75	0	0.6192979472028717	0.9320416012388684	0.7972393071590065	0.9440933188356403	0.31965063376280517	0.929987434633247	0.9216761358580808	0.9356661654355928	0.5384615384615384	0.15384615384615385	0.0	0.00026865813798099616	76
4571	0.031834816043339015	0.013278754032337779	0.013184017563282583	0.9770813849044148	-1	0	0	0.2	2	0.8461538461538461	11	0.38461538461538464	0.6923076923076923	9	9	5	1	0	0.23076923076923078	3	13	15	0.07142857142857142	0	0.1	0.7425267803391071	0.4983045712440444	0.9264833492687647	0.6222081655815578	0.855231987611355	0.9197286024643199	0.8568973421777019	1.0	0	0.0	0.013184017563282583	20
2325	0.029369147236739394	0.01109626554027065	0.01092247112825725	0.9797236084977842	-1	0	0	0.2	2	0.8333333333333334	10	0.5384615384615384	0.75	10	9	3	2	0	0.15384615384615385	2	13	14	0.2222222222222222	0	0.1065634117818544	0.7379950596701063	0.4983045712440444	0.9052654779020805	0.7032487511624277	0.8044843353339668	0.922940998615055	0.8276545329341761	0.55	0.1	0.0	0.01092247112825725	30
3364	0.014518448376552104	0.010185786911785134	-0.0034712596472682364	0.9865780041142636	-1	0	0	0.1111111111111111	1	1.0	11	0.3939393939393939	0.7272727272727273	9	8	3	2	0	0.2727272727272727	3	11	13	0.2222222222222222	0	0.1	0.8228998637752295	0.4983045712440444	0.9142823594858778	0.6955330751985929	0.8755465842907366	0.9294008452891592	0.8755961999877706	0.5555555555555556	0.2222222222222222	0.0	-0.00034712596472682365	4
1357	0.02324058565155978	0.008837602722090073	0.007261658787957051	0.9810239009008248	-1	0	0	0.3	3	0.6923076923076923	9	0.5769230769230769	0.6923076923076923	10	9	4	1	0	0.15384615384615385	2	13	15	0.09090909090909091	0	0.16954036760187857	0.8958541874700928	0.4983045712440444	0.8495329913896262	0.7032487511624277	0.8978839231290653	0.9194936816312882	0.882772712436401	1.0	0.3	0.0	0.007261658787957051	57
2284	0.030843080173872956	0.007701867019440409	0.0075348109924012335	0.9685165478815777	-1	0	0	0.3	3	0.6923076923076923	9	0.26785714285714285	0.6153846153846154	10	8	4	1	0	0.875	7	8	15	0.1	0	0.1065634117818544	0.8531557334121873	0.4983045712440444	0.9057182921834838	0.7032487511624277	0.8445151157103046	0.9194936816312882	0.8704272380549307	1.0	0.1	0.0	0.0075348109924012335	18
2634	0.03102456392875697	0.010638599121421176	0.010235024591731158	0.9795978253855662	-1	0	0	0.1	1	1.0	12	1.0	0.8333333333333334	11	10	2	2	0	0.07142857142857142	1	14	14	0.2857142857142857	0	0.1131268235637088	0.7486232329555398	0.4983045712440444	0.9287984400191436	0.6955330751985929	0.802322590579418	0.9216461524013044	0.8438087642302612	0.5454545454545454	0.09090909090909091	0.0	0.010235024591731158	18
3468	0.025628890707499474	0.010804808200073067	-0.00952971241939399	0.9769438092069459	-1	0	0	0.2	2	0.8461538461538461	11	0.4166666666666667	0.6153846153846154	9	8	5	1	0	0.25	12	3	15	0.07692307692307693	0.15384615384615385	0.22595391164004835	0.804684147723685	0.4983045712440444	0.9330717793253577	0.7109644271262625	0.897259883750769	0.9294008452891592	0.8882125773598759	1.0	0	0.0	-0.0009529712419393989	1
4000	0.032169349830931886	0.013774222685255695	0.013693341455896959	0.9763709148680227	-1	0	0	0.2	2	0.8461538461538461	11	0.38461538461538464	0.6153846153846154	9	8	5	1	0	0.23076923076923078	3	13	15	0.07692307692307693	0	0.1	0.7464645601252151	0.4983045712440444	0.8946136430670109	0.6955330751985929	0.8518494892052624	0.9197286024643199	0.839690646462983	1.0	0.1111111111111111	0.0	0.013693341455896959	72
2861	0.030235307946243076	0.0116709447993475	0.011634464427977404	0.9794545365351536	-1	0	0	0.1	1	1.0	12	0.3888888888888889	0.75	10	9	3	2	0	0.25	3	12	14	0.2222222222222222	0	0.1065634117818544	0.7379950596701063	0.4983045712440444	0.9052654779020805	0.6955330751985929	0.8085961723300592	0.9206926735437576	0.8289039554023557	0.55	0.1	0.0	0.011634464427977404	28
3430	0.03067696733698791	0.0058951277495224875	-0.005031839598223286	0.9530378301694469	-1	0	0	0.2	2	0.8333333333333334	10	0.25	0.6666666666666666	9	8	4	2	0	0.875	7	8	14	0.18181818181818182	0	0.17503901950219475	0.7974092408264967	0.4983045712440444	0.9190394725085358	0.6554584573237483	0.8547240204119934	0.9197286024643199	0.8649737858862825	0.5555555555555556	0.1111111111111111	0.0	-0.0005031839598223285	1
3999	0.03210400256292238	0.013585995611904494	0.013582340024371873	0.9769806739832404	-1	0	0	0.2	2	0.8461538461538461	11	0.38461538461538464	0.6923076923076923	9	9	5	1	0	0.23076923076923078	3	13	15	0.07142857142857142	0	0.1	0.7425267803391071	0.4983045712440444	0.9264833492687647	0.6554584573237483	0.8246287793059469	0.9216461524013044	0.8473136656145543	1.0	0	0.0	0.013582340024371873	26
4379	0.031141958013278587	0.013112512248888068	0.013112472623330103	0.9768945600936505	-1	0	0	0.2	2	0.8461538461538461	11	0.38461538461538464	0.6923076923076923	9	9	5	1	0	0.23076923076923078	3	13	15	0.07142857142857142	0	0.1	0.7425267803391071	0.4983045712440444	0.9264833492687647	0.6222081655815578	0.855231987611355	0.9197286024643199	0.8568973421777019	1.0	0.1111111111111111	0.0	0.013112472623330103	26
961	0.018737829864555928	0.005601978416909352	-0.005570320614630607	0.9851631785697801	-1	0	0	0.1	1	1.0	13	1.0	0.8461538461538461	11	11	3	2	0	0.06666666666666667	1	15	15	0.2	0	0.22595391164004835	0.8665549324933308	0.5009659447838806	0.9151465189854499	0.6955330751985929	0.888762658683757	0.9277619421324285	0.8917799366714128	0.5454545454545454	0.09090909090909091	0.0	-0.0005570320614630607	4
4862	0.03103588997639911	0.015080717651495677	0.014580436469542827	0.9770313713531933	-1	0	0	0.2	2	0.8461538461538461	11	0.38461538461538464	0.6923076923076923	9	9	5	1	0	0.23076923076923078	3	13	15	0.07142857142857142	0	0.1	0.7464645601252151	0.4983045712440444	0.9264833492687647	0.6554584573237483	0.8246287793059469	0.9216461524013044	0.8482042589852642	1.0	0.1111111111111111	0.0	0.014580436469542827	37
842	0.0031057185471671783	0.0027903208468401876	-0.002790134051176729	0.9815045958752978	-1	0	0	0.75	3	0.25	1	0.6	0.25	3	1	2	0	0	0.4	5	2	6	0.0	0.4	0.41320316358985315	0.8354977852235604	0.8440976426075835	0.9721130133320108	0.5850796896733479	0.9386488366162011	0.9082540270618162	0.9330646726565024	0	0	0.0	-0.0002790134051176729	6
2657	0.030277890440955642	0.012004220652150037	0.012000298682879728	0.9796544882510234	-1	0	0	0.1	1	1.0	12	0.3888888888888889	0.75	10	9	3	2	0	0.25	3	12	14	0.2222222222222222	0	0.1065634117818544	0.7379950596701063	0.4983045712440444	0.9052654779020805	0.7032487511624277	0.8121504346245948	0.9206926735437576	0.8299946324555936	0.55	0.1	0.0	0.012000298682879728	30
2180	0.02917208779583021	0.010788784091607542	0.010670894972438238	0.9798188274711073	-1	0	0	0.2	2	0.8333333333333334	10	0.5384615384615384	0.75	10	9	3	2	0	0.15384615384615385	2	13	14	0.2222222222222222	0	0.1065634117818544	0.7379950596701063	0.4983045712440444	0.9052654779020805	0.6955330751985929	0.8403756846259839	0.9194936816312882	0.8390598997528891	0.55	0.1	0.0	0.010670894972438238	33
1095	0.024748823804794318	0.0071332417194587	0.006904727494090466	0.9804762073112017	-1	0	0	0.3	3	0.6923076923076923	9	0.5769230769230769	0.6923076923076923	10	9	4	1	0	0.15384615384615385	2	13	15	0.09090909090909091	0	0.16954036760187857	0.8759475013447529	0.4983045712440444	0.8495329913896262	0.7032487511624277	0.9109809468820204	0.9102839540177097	0.881189048196872	1.0	0.1	0.0	0.006904727494090466	80
1269	0.02357590173781795	0.0068078552778264865	-0.0066432246430593355	0.9818038114657193	-1	0	0	0.2	2	0.8461538461538461	11	0.2727272727272727	0.6923076923076923	11	9	3	0	0	0.45454545454545453	5	11	15	0.0	0	0.21352674099678604	0.9020682522764972	0.5009659447838806	0.9431843104833207	0.6955330751985929	0.8826818340542638	0.9248786090690264	0.9128797330226724	0	0	0.0	-0.0006643224643059335	0
851	0.0020420023536467393	0.001846655221993969	-0.0018459435218524422	0.9850851078644027	-1	0	0	1.0	1	0	0	1.0	0	1	0	0	0	0	0.5	2	1	2	0.0	0	0	0	0	0	0	0	0	0	0	0	0	-0.0001845943521852442	16
3591	0.027496875419600667	0.014292863708071646	0.013238250859253271	0.9795430348989624	-1	0	0	0.1111111111111111	1	1.0	11	0.3939393939393939	0.7272727272727273	9	8	3	2	0	0.2727272727272727	3	11	13	0.2222222222222222	0	0.1	0.9170158451493803	0.4983045712440444	0.8360629235407012	0.7109644271262625	0.8954266537266372	0.9197286024643199	0.886924349928851	0.5555555555555556	0.1111111111111111	0.0	0.013238250859253271	13
1999	0.022698833920295845	0.008490395679382244	0.008045199384955718	0.9800693725841118	-1	0	0	0.3	3	0.6923076923076923	9	0.5769230769230769	0.6923076923076923	10	9	4	1	0	0.15384615384615385	2	13	15	0.09090909090909091	0	0.16954036760187857	0.8598362860798762	0.4983045712440444	0.8815060716968486	0.6955330751985929	0.8962975011795613	0.9194936816312882	0.8800055169536032	1.0	0.1	0.0	0.008045199384955718	75
3821	0.029107368540393076	0.012826406365767736	0.012754343100652987	0.9787222539838392	-1	0	0	0.1111111111111111	1	1.0	11	0.3939393939393939	0.7272727272727273	9	8	3	2	0	0.2727272727272727	3	11	13	0.2222222222222222	0	0.1	0.8228998637752295	0.4983045712440444	0.8814599178710417	0.6955330751985929	0.8944023106929158	0.9197286024643199	0.8690959507850338	0.5555555555555556	0.1111111111111111	0.0	0.012754343100652987	48
1047	0.02168301620935858	0.007015499180151936	-0.0069488408738956455	0.7702254762763905	-1	0	0	0.2	2	0.8461538461538461	11	0.5357142857142857	0.8461538461538461	11	11	3	4	0	0.14285714285714285	2	14	15	0.4	0	0.44065992042392177	0.7881653787667626	0.4847943054123173	0.8510737858075839	0.8641186338915858	0.9770011443189329	0.9197286024643199	0.9062483757724749	0.2727272727272727	0.18181818181818182	0.0	-0.0006948840873895645	3
2653	0.030543864052309768	0.011729281313928114	0.011728927735006106	0.9794675422349349	-1	0	0	0.1	1	1.0	12	0.3888888888888889	0.75	10	9	3	2	0	0.25	3	12	14	0.2222222222222222	0	0.1065634117818544	0.7379950596701063	0.4983045712440444	0.9052654779020805	0.6955330751985929	0.8085961723300592	0.9206926735437576	0.8289039554023557	0.55	0.1	0.0	0.011728927735006106	29
4349	0.03197534180590885	0.013280578357556638	0.01316687263226087	0.9769989965305669	-1	0	0	0.2	2	0.8461538461538461	11	0.38461538461538464	0.6923076923076923	9	9	5	1	0	0.23076923076923078	3	13	15	0.07142857142857142	0	0.1	0.7425267803391071	0.4983045712440444	0.9264833492687647	0.6766183214255252	0.8501714924527387	0.9197286024643199	0.855242447489217	1.0	0.1111111111111111	0.0	0.01316687263226087	28
2295	0.02976193694089386	0.01091546103704734	0.010714567298245372	0.9796468438835614	-1	0	0	0.2	2	0.8333333333333334	10	0.5384615384615384	0.75	10	9	3	2	0	0.15384615384615385	2	13	14	0.2222222222222222	0	0.1065634117818544	0.7379950596701063	0.4983045712440444	0.9052654779020805	0.6955330751985929	0.8403756846259839	0.9194936816312882	0.8390598997528891	0.55	0.2	0.0	0.010714567298245372	19
2230	0.031605260753448584	0.00915126295276204	0.0028960406793040404	0.9773996284536594	-1	0	0	0.2	2	0.8333333333333334	10	0.5384615384615384	0.8333333333333334	10	10	3	2	0	0.15384615384615385	2	13	14	0.2	0	0.20049646557112152	0.8063611987062422	0.5854646195236779	0.9086280033345708	0.6222081655815578	0.8799265923726548	0.9192581336392803	0.8704664965890558	0.55	0.2	0.0	0.0028960406793040404	9
3004	0.024665861809189515	0.01249798102208032	-0.004816026368684526	0.9869072257456644	-1	0	0	0.1	1	1.0	12	0.3888888888888889	0.75	10	9	3	2	0	0.25	3	12	14	0.2222222222222222	0	0.14408292153295177	0.8224033296095107	0.4983045712440444	0.871610134778245	0.6754957662611706	0.8983128943975401	0.9194936816312882	0.8670974085395053	0.55	0.1	0.0	-0.0004816026368684526	5
2542	0.026190859934743863	0.013178201168437431	0.0014296770490354557	0.9831411140189578	-1	0	0	0.2	2	0.8333333333333334	10	0.5384615384615384	0.75	10	9	3	2	0	0.15384615384615385	2	13	14	0.2222222222222222	0	0.16954036760187857	0.82102465964676	0.4983045712440444	0.8878035765638038	0.6955330751985929	0.909670339644775	0.9192581336392803	0.8773036219689426	0.55	0.1	0.0	0.0014296770490354557	4
3365	0.02922073276795075	0.012698387405417124	0.01241450562719655	0.9785859865187159	-1	0	0	0.1111111111111111	1	1.0	11	0.3939393939393939	0.7272727272727273	9	8	3	2	0	0.2727272727272727	3	11	13	0.2222222222222222	0	0.1	0.8228998637752295	0.4983045712440444	0.8814599178710417	0.6955330751985929	0.8755465842907366	0.9216461524013044	0.8618952741014531	0.5555555555555556	0.1111111111111111	0.0	0.01241450562719655	33
3226	0.017228900859324738	0.005002683911603094	0.0037020704602651285	0.9815878144077161	-1	0	0	0.4	4	0.5384615384615384	7	0.42857142857142855	0.46153846153846156	10	6	4	1	0	0.7142857142857143	5	7	15	0.125	0	0.31143875110431224	0.850509375180458	0.4983045712440444	0.8544911698627531	0.6588706203900754	0.9401285805243823	0.9082785978416567	0.8896884637282546	1.0	0.1	0.0	0.0037020704602651285	7
3107	0.02888104323158973	0.01242905031207311	0.012385001922363907	0.9787695498674046	-1	0	0	0.1111111111111111	1	1.0	11	0.3939393939393939	0.7272727272727273	9	8	3	2	0	0.2727272727272727	3	11	13	0.2222222222222222	0	0.1	0.8228998637752295	0.4983045712440444	0.8814599178710417	0.6955330751985929	0.8755465842907366	0.9216461524013044	0.8618952741014531	0.5555555555555556	0.1111111111111111	0.0	0.012385001922363907	40
2499	0.029833280917367398	0.011385763083286522	0.010861721287577555	0.9794646283901166	-1	0	0	0.2	2	0.8333333333333334	10	0.5384615384615384	0.75	10	9	3	2	0	0.15384615384615385	2	13	14	0.2222222222222222	0	0.1065634117818544	0.7379950596701063	0.4983045712440444	0.9052654779020805	0.6955330751985929	0.8085961723300592	0.9206926735437576	0.8289039554023557	0.55	0.1	0.0	0.010861721287577555	45
2399	0.029129560815758244	0.012237825118053648	0.012114158674150976	0.9794832586430886	-1	0	0	0.1111111111111111	1	1.0	11	1.0	0.8181818181818182	10	9	2	2	0	0.07692307692307693	1	13	13	0.2857142857142857	0	0.1065634117818544	0.7379950596701063	0.4983045712440444	0.9052654779020805	0.7032487511624277	0.8121504346245948	0.9206926735437576	0.8299946324555936	0.55	0.1	0.0	0.012114158674150976	15
4037	0.01622487860825736	0.0034325140066301173	-0.003432513268312071	0.9821232044134862	-1	0	0	0.3	3	0.6923076923076923	9	0.4166666666666667	0.6153846153846154	10	8	4	0	0	0.25	3	12	15	0.0	0	0.1	0.6841885613866052	0.5214078445986525	0.925946558733926	0.6588706203900754	0.8670785010753704	0.9476758083872904	0.8487498626814322	0	0	0.0	-0.0003432513268312071	0
539	0.0037837175786698484	0.00201869529786122	-0.0020186387393298297	0.9838350149355541	-1	0	0	0.5	1	1.0	1	1.0	1.0	2	1	0	0	0	0.3333333333333333	1	3	3	0.0	0	0.6414785961959756	0.7723124526548785	0.9021932073195469	0.6317584007690877	0.5612424104935837	0.8852903768106228	0.8772297475267415	0.7804398595403592	0	0	0.0	-0.00020186387393298296	17
3374	0.02874962318477374	0.012814762095834051	0.01279906412164564	0.9788664747820686	-1	0	0	0.1111111111111111	1	1.0	11	0.3939393939393939	0.7272727272727273	9	8	3	2	0	0.2727272727272727	3	11	13	0.2222222222222222	0	0.1	0.8228998637752295	0.4983045712440444	0.8814599178710417	0.6955330751985929	0.8755465842907366	0.9216461524013044	0.8618952741014531	0.5555555555555556	0.1111111111111111	0.0	0.01279906412164564	46
681	0.019829136106165622	0.005547489350697942	-0.005429598307281643	0.9748847128605063	-1	0	0	0.16666666666666666	1	1.0	7	1.0	1.0	8	7	0	0	0	0.1111111111111111	1	9	9	0.0	0	0.4652034535775801	0.9096920751413742	0.6843122082405223	0.9094868727939054	0.6450671242502055	0.7724905666352903	0.8704573735217688	0.8750715962347787	0	0	0.0	-0.0005429598307281643	2
20	0.024835768939728373	0.006368068963179939	-0.0062075480922825	0.966046106987715	-1	0	0	0.4	4	0.6153846153846154	8	0.2777777777777778	0.46153846153846156	8	6	6	1	0	0.6666666666666666	9	6	15	0.07142857142857142	0	0.1947711071776961	0.9438821646183959	0.5306285633748281	0.919251540296978	0.7688476490292739	0.9482473487651102	0.9322656393056622	0.9382527209124029	1.0	0.25	0.0	-0.00062075480922825	27
1180	0.02385354014293948	0.006890001776043481	0.006677427207286247	0.9805569828496608	-1	0	0	0.3	3	0.6923076923076923	9	0.5769230769230769	0.6923076923076923	10	9	4	1	0	0.15384615384615385	2	13	15	0.09090909090909091	0	0.16954036760187857	0.8759475013447529	0.4983045712440444	0.8495329913896262	0.7032487511624277	0.9261546824297023	0.8902983194134784	0.8881058531008185	1.0	0.1	0.0	0.006677427207286247	21
435	0.0030457080836712573	0.00299822348937855	-0.0029852334883509724	0.9835010532415153	-1	0	0	0.3333333333333333	1	1.0	2	0.6666666666666666	0.5	2	1	1	1	0	0.6666666666666666	2	3	4	0.2	0	0.4104365401458835	0.9292319117597007	0.5950380243467233	0.5009346805791342	0.40368629079521545	0.9253748740577753	0.9055246727554722	0.8453784034664791	1.0	0.5	0.0	-0.00029852334883509723	9
1484	0.02413705540033044	0.007375399499480471	0.00698299393702823	0.9805600488516192	-1	0	0	0.3	3	0.6923076923076923	9	0.5769230769230769	0.6923076923076923	10	9	4	1	0	0.15384615384615385	2	13	15	0.09090909090909091	0	0.16954036760187857	0.8759475013447529	0.4983045712440444	0.8495329913896262	0.7032487511624277	0.9160827094678861	0.9194936816312882	0.8834251560335211	1.0	0.1	0.0	0.00698299393702823	21
3224	0.02914867448924719	0.012643666770805759	0.012105217856552332	0.979902314632506	-1	0	0	0.1111111111111111	1	1.0	11	0.3939393939393939	0.7272727272727273	9	8	3	2	0	0.2727272727272727	3	11	13	0.2222222222222222	0	0.1	0.7450679655173328	0.4983045712440444	0.8946136430670109	0.6955330751985929	0.8518494892052624	0.9197286024643199	0.8393598549353636	0.5555555555555556	0.1111111111111111	0.0	0.012105217856552332	37
3812	0.031670545544068604	0.015302983320796784	0.013946618364332645	0.9785267304367067	-1	0	0	0.2	2	0.8461538461538461	11	0.38461538461538464	0.6923076923076923	9	9	5	1	0	0.23076923076923078	3	13	15	0.07142857142857142	0	0.1	0.6957568014938503	0.4983045712440444	0.9264833492687647	0.6222081655815578	0.855231987611355	0.9216461524013044	0.8471515102208768	1.0	0.1111111111111111	0.0	0.013946618364332645	76
2513	0.030126233378506125	0.011816300032813818	0.011697079764386583	0.9794626784815726	-1	0	0	0.1	1	1.0	12	0.3888888888888889	0.75	10	9	3	2	0	0.25	3	12	14	0.2222222222222222	0	0.1065634117818544	0.7379950596701063	0.4983045712440444	0.9052654779020805	0.7032487511624277	0.8121504346245948	0.9206926735437576	0.8299946324555936	0.55	0.1	0.0	0.011697079764386583	32
1955	0.029864383582084937	0.010956576042864341	0.010747888686353482	0.9795958052009351	-1	0	0	0.3	3	0.6923076923076923	9	0.5769230769230769	0.6923076923076923	10	9	4	1	0	0.15384615384615385	2	13	15	0.09090909090909091	0	0.1065634117818544	0.7379950596701063	0.4983045712440444	0.9052654779020805	0.6955330751985929	0.8403756846259839	0.9194936816312882	0.8390598997528891	1.0	0.3	0.0	0.010747888686353482	29
1942	0.029993779902939784	0.011172587120195521	0.01062829738351248	0.9795651098055917	-1	0	0	0.3	3	0.6923076923076923	9	0.5769230769230769	0.6923076923076923	10	9	4	1	0	0.15384615384615385	2	13	15	0.09090909090909091	0	0.1065634117818544	0.7379950596701063	0.4983045712440444	0.9052654779020805	0.6955330751985929	0.8085961723300592	0.9206926735437576	0.8289039554023557	1.0	0.1	0.0	0.01062829738351248	125
293	0.0019813617506008793	0.001818786954375979	-0.0018166026309129855	0.9848387912333486	-1	0	0	1.0	1	0	0	1.0	0	1	0	0	0	0	0.5	2	1	2	0.0	0	0	0	0	0	0	0	0	0	0	0	0	-0.00018166026309129855	21
3291	0.02910338941384643	0.012639023482653014	0.012118694886468601	0.9796708801982821	-1	0	0	0.1111111111111111	1	1.0	11	0.3939393939393939	0.7272727272727273	9	8	3	2	0	0.2727272727272727	3	11	13	0.2222222222222222	0	0.1	0.7450679655173328	0.4983045712440444	0.8946136430670109	0.6955330751985929	0.8518494892052624	0.9197286024643199	0.8393598549353636	0.5555555555555556	0.1111111111111111	0.0	0.012118694886468601	24
4555	0.026345342763488867	0.022400501799555404	0.015202266301240025	0.9734754603383274	-1	0	0	0.2	2	0.8461538461538461	11	0.38461538461538464	0.6153846153846154	9	8	5	1	0	0.23076923076923078	3	13	15	0.07692307692307693	0	0.1	0.7464645601252151	0.4983045712440444	0.8946136430670109	0.6955330751985929	0.8518494892052624	0.9197286024643199	0.839690646462983	1.0	0.1111111111111111	0.0	0.015202266301240025	92
2018	0.027725299886874773	0.0060168806034968094	0.005990004389773301	0.9684325937981939	-1	0	0	0.3333333333333333	3	0.6363636363636364	7	0.30952380952380953	0.5454545454545454	8	6	4	2	0	0.8571428571428571	6	7	13	0.2	0	0.1065634117818544	0.8507434561186735	0.40248368528656203	0.9058592086733717	0.6588706203900754	0.7610118258716854	0.9082785978416567	0.8482477853177134	0.5625	0.375	0.0	0.005990004389773301	16
1358	0.024084393319083842	0.0049759784342115415	0.004512610062601943	0.9796909388033491	-1	0	0	0.3	3	0.6923076923076923	9	0.5769230769230769	0.6153846153846154	9	8	5	1	0	0.15384615384615385	2	13	15	0.07692307692307693	0	0.1131268235637088	0.9197537609797426	0.4983045712440444	0.799148115594313	0.7109644271262625	0.9080712675709471	0.9197286024643199	0.8846034112408222	1.0	0.1111111111111111	0.0	0.004512610062601943	20
4447	0.014546157327249915	0.0038089400950294156	-0.0034415302549318408	0.9798296812427224	-1	0	0	0.3	3	0.6923076923076923	9	0.4166666666666667	0.6153846153846154	10	8	4	0	0	0.25	3	12	15	0.0	0	0.1	0.746106576642044	0.5227385313685706	0.9105284729877666	0.6222081655815578	0.902610068160043	0.9216461524013044	0.867021402499958	0	0	0.0	-0.0003441530254931841	3
4040	0.030018529509575786	0.01276767479985459	0.0125143150962066	0.9799815889678881	-1	0	0	0.1	1	1.0	13	1.0	0.8461538461538461	11	11	3	1	0	0.06666666666666667	1	15	15	0.1	0	0.17503901950219475	0.758063597925493	0.6699632942634752	0.9490618540326763	0.6222081655815578	0.8385584601795261	0.9197286024643199	0.8704374170937056	1.0	0	0.0	0.0125143150962066	15
21	0.024094535000856954	0.00502938307262823	0.005029361185813941	0.9800573097304427	-1	0	0	0.4	4	0.6153846153846154	8	0.30612244897959184	0.6153846153846154	10	8	4	2	0	1.0	7	7	15	0.2	0	0.16954036760187857	0.8759475013447529	0.4983045712440444	0.8495329913896262	0.7032487511624277	0.8978839231290653	0.9194936816312882	0.8757906126226731	0.55	0.1	0.0	0.005029361185813941	92
4353	0.030916287645982744	0.013230357838867801	0.012883543287418217	0.977416109939916	-1	0	0	0.2	2	0.8461538461538461	11	0.38461538461538464	0.6923076923076923	9	9	5	1	0	0.23076923076923078	3	13	15	0.07142857142857142	0	0.1	0.7471052230136533	0.4983045712440444	0.9264833492687647	0.6222081655815578	0.855231987611355	0.9197286024643199	0.857879168028308	1.0	0.1111111111111111	0.0	0.012883543287418217	21
4423	0.028509160755013505	0.010457701252455529	0.010436642948257607	0.9783880346996099	-1	0	0	0.125	1	1.0	10	0.4	0.7	8	7	3	2	0	0.3	3	10	12	0.2222222222222222	0	0.1	0.7537061797491045	0.39760351475098615	0.8701342682287847	0.6665862963539102	0.8644834448856938	0.9206926735437576	0.8354222334270589	0.5625	0.125	0.0	0.010436642948257607	15
1239	0.01896640280810674	0.011917553917725842	0.0004722492861805909	0.9852264306047915	-1	0	0	0.2857142857142857	2	0.75	6	0.625	0.625	5	5	4	3	0	0.25	2	8	10	0.25	0	0.1	0.7663284491762029	0.4779422669321109	0.8148414764769417	0.6554584573237483	0.8961686277525207	0.9242162061829069	0.8331722666318656	0.4	0.4	0.0	0.0004722492861805909	12
1986	0.029273694993833036	0.010916535247248857	0.010737640599341252	0.979655351138087	-1	0	0	0.3	3	0.6923076923076923	9	0.5769230769230769	0.6923076923076923	10	9	4	1	0	0.15384615384615385	2	13	15	0.09090909090909091	0	0.1065634117818544	0.7379950596701063	0.4983045712440444	0.9052654779020805	0.6955330751985929	0.8403756846259839	0.9194936816312882	0.8390598997528891	1.0	0.3	0.0	0.010737640599341252	91
2881	0.030482999419454357	0.01125944941449708	0.011255368464487337	0.9796526666891745	-1	0	0	0.1	1	1.0	12	0.3888888888888889	0.75	10	9	3	2	0	0.25	3	12	14	0.2222222222222222	0	0.1065634117818544	0.7379950596701063	0.4983045712440444	0.9052654779020805	0.6955330751985929	0.8085961723300592	0.9206926735437576	0.8289039554023557	0.55	0.1	0.0	0.011255368464487337	25
1993	0.024475706644103427	0.006816762501561702	0.00301498606290954	0.974865143692876	-1	0	0	0.2	2	0.8333333333333334	10	0.2916666666666667	0.6666666666666666	9	8	4	2	0	0.75	6	8	14	0.18181818181818182	0	0.22595391164004835	0.8886664421997699	0.5009659447838806	0.8500871881083373	0.6955330751985929	0.9076572359911127	0.9192581336392803	0.8841788240599237	0.5555555555555556	0.1111111111111111	0.0	0.00301498606290954	12
1664	0.023737422729336644	0.007948627020227101	0.007251181379287668	0.9806218898047188	-1	0	0	0.3	3	0.6923076923076923	9	0.5769230769230769	0.6923076923076923	10	9	4	1	0	0.15384615384615385	2	13	15	0.09090909090909091	0	0.16954036760187857	0.8958541874700928	0.4983045712440444	0.8495329913896262	0.7032487511624277	0.8978839231290653	0.9194936816312882	0.882772712436401	1.0	0.1	0.0	0.007251181379287668	37
1769	0.027634455930474967	0.007320973773466488	-0.00726851891688818	0.9550827887142859	-1	0	0	0.375	3	0.6	6	0.34285714285714286	0.5	7	5	4	3	0	0.7142857142857143	7	5	12	0.3	0	0.22595391164004835	0.8879629339099386	0.4983045712440444	0.8988186851429941	0.7109644271262625	0.8637678691990004	0.9197286024643199	0.8842939987723023	0.14285714285714285	0.14285714285714285	0.0	-0.000726851891688818	1
3573	0.025493912962048688	0.014139245101056562	-0.00010979738000840463	0.9839149231423113	-1	0	0	0.1111111111111111	1	1.0	11	0.3939393939393939	0.7272727272727273	9	8	3	2	0	0.2727272727272727	3	11	13	0.2222222222222222	0	0.1131268235637088	0.8327989560192871	0.4983045712440444	0.8635988142513955	0.6955330751985929	0.9064735805273667	0.9197286024643199	0.8707350663585516	0.5555555555555556	0.1111111111111111	0.0	-1.0979738000840463e-05	5
4198	0.02608789552775117	0.013008618106688399	0.006388670874708169	0.9824695105314645	-1	0	0	0.2	2	0.8461538461538461	11	0.5357142857142857	0.7692307692307693	11	10	3	1	0	0.14285714285714285	2	14	15	0.1111111111111111	0	0.17503901950219475	0.8377918765007184	0.5009659447838806	0.9084407287069343	0.6222081655815578	0.8895203948082192	0.9197286024643199	0.8815817302559265	1.0	0.09090909090909091	0.0	0.006388670874708169	10
350	0.03101128411906913	0.006378432086509341	0.003430809604425027	0.9728400380538436	-1	0	0	0.2	2	0.8461538461538461	11	0.23809523809523808	0.7692307692307693	11	10	3	2	0	0.7777777777777778	9	7	15	0.2222222222222222	0	0.22595391164004835	0.8665549324933308	0.4983045712440444	0.9043752605302203	0.6955330751985929	0.888762658683757	0.9197286024643199	0.8874815809558291	0.5454545454545454	0.09090909090909091	0.0	0.003430809604425027	49
2583	0.025198366734078825	0.013895489425178036	-0.010133911425008996	0.9879977715058115	-1	0	0	0.3	3	0.6923076923076923	9	0.5769230769230769	0.6923076923076923	10	9	4	1	0	0.15384615384615385	2	13	15	0.09090909090909091	0	0.1065634117818544	0.7379950596701063	0.4983045712440444	0.9033875627312878	0.6955330751985929	0.8085961723300592	0.9194936816312882	0.8278754004434179	1.0	0.1	0.0	-0.0010133911425008995	2
2585	0.0020808336959688054	0.0019675571533287633	-0.001967510571489615	0.9882125943867335	-1	0	0	0.5	1	1.0	1	1.0	1.0	1	1	1	2	0	0.3333333333333333	1	3	3	0.3333333333333333	0	0.1	0.5	0.1	0.5	0.892694083185533	0.5	0.9767243277407944	0.5	1.0	1.0	0.0	-0.0001967510571489615	2
3698	0.017577455271431938	0.005964377020142462	-0.005816878618480512	0.9762570639516269	-1	0	0	0.3	3	0.7692307692307693	10	0.375	0.6153846153846154	9	8	5	1	0	0.4	10	4	15	0.07692307692307693	0	0.17503901950219475	0.7357688439395637	0.4983045712440444	0.9466994116767565	0.8700507304212559	0.8615566230563805	0.9536526937477945	0.8709968764348824	1.0	0.2222222222222222	0.0	-0.0005816878618480512	1
3596	0.029374197672689575	0.01257780563014188	0.012294707695146252	0.9785843042567642	-1	0	0	0.1111111111111111	1	1.0	11	0.3939393939393939	0.7272727272727273	9	8	3	2	0	0.2727272727272727	3	11	13	0.2222222222222222	0	0.1	0.8241601788222467	0.4983045712440444	0.8814599178710417	0.6955330751985929	0.8755465842907366	0.9216461524013044	0.8622390043662818	0.5555555555555556	0.1111111111111111	0.0	0.012294707695146252	20
4732	0.029153916268240238	0.01075582908317808	0.0106039838431984	0.9778266868984063	-1	0	0	0.125	1	1.0	10	0.4	0.7	8	7	3	2	0	0.3	3	10	12	0.2222222222222222	0	0.1	0.7537061797491045	0.39760351475098615	0.8701342682287847	0.6665862963539102	0.8644834448856938	0.9206926735437576	0.8354222334270589	0.5625	0.125	0.0	0.0106039838431984	4
3685	0.028791263780433625	0.012768289587492567	0.012764088162057902	0.9789428980986572	-1	0	0	0.1111111111111111	1	1.0	11	0.3939393939393939	0.7272727272727273	9	8	3	2	0	0.2727272727272727	3	11	13	0.2222222222222222	0	0.1	0.8228998637752295	0.4983045712440444	0.8814599178710417	0.6955330751985929	0.8755465842907366	0.9216461524013044	0.8618952741014531	0.5555555555555556	0.1111111111111111	0.0	0.012764088162057902	39
2684	0.03019629372030412	0.011489226699659539	0.011486814274424549	0.9796809123574641	-1	0	0	0.1	1	1.0	12	0.3888888888888889	0.75	10	9	3	2	0	0.25	3	12	14	0.2222222222222222	0	0.1065634117818544	0.7379950596701063	0.4983045712440444	0.9052654779020805	0.6955330751985929	0.8085961723300592	0.9206926735437576	0.8289039554023557	0.55	0.1	0.0	0.011486814274424549	30
4193	0.03133450931970185	0.013230780890342561	0.013205950107751444	0.9770471021913846	-1	0	0	0.2	2	0.8461538461538461	11	0.38461538461538464	0.6923076923076923	9	9	5	1	0	0.23076923076923078	3	13	15	0.07142857142857142	0	0.1	0.7425267803391071	0.4983045712440444	0.9264833492687647	0.6222081655815578	0.855231987611355	0.9197286024643199	0.8568973421777019	1.0	0.1111111111111111	0.0	0.013205950107751444	33
4020	0.015385145537483137	0.010992599578675667	-0.004069146238085271	0.9859046591693612	-1	0	0	0.2	2	0.8461538461538461	11	0.38461538461538464	0.6923076923076923	9	9	5	1	0	0.23076923076923078	3	13	15	0.07142857142857142	0	0.1	0.7471052230136533	0.6699632942634752	0.9332276655138647	0.6554584573237483	0.8246287793059469	0.9320399900886128	0.8527339859235978	1.0	0.2222222222222222	0.0	-0.0004069146238085271	6
1395	0.02533882577795607	0.00901343137116382	0.006717938709142968	0.9809768962312665	-1	0	0	0.2	2	0.8461538461538461	11	0.5357142857142857	0.6923076923076923	10	9	4	2	0	0.14285714285714285	2	14	15	0.18181818181818182	0	0.22142905039867858	0.8280441265165306	0.4983045712440444	0.9337052016865739	0.6388333114526531	0.9129880656563538	0.9268508235843753	0.8992741195596005	0.55	0.1	0.0	0.006717938709142968	17
3492	0.032117388954957575	0.012954174281071587	0.012799335342946565	0.9774062811325368	-1	0	0	0.2	2	0.8461538461538461	11	0.38461538461538464	0.6923076923076923	9	9	5	1	0	0.23076923076923078	3	13	15	0.07142857142857142	0	0.1	0.7640048057274034	0.4983045712440444	0.9264833492687647	0.6554584573237483	0.8246287793059469	0.9216461524013044	0.852233224941803	1.0	0.1111111111111111	0.0	0.012799335342946565	97
2928	0.028889017770887364	0.012691905893369508	0.012473073339925292	0.9786099723938154	-1	0	0	0.1111111111111111	1	1.0	11	0.3939393939393939	0.7272727272727273	9	8	3	2	0	0.2727272727272727	3	11	13	0.2222222222222222	0	0.1	0.8228998637752295	0.4983045712440444	0.8814599178710417	0.6955330751985929	0.8755465842907366	0.9216461524013044	0.8618952741014531	0.5555555555555556	0.1111111111111111	0.0	0.012473073339925292	36
4592	0.031001392389921712	0.01521721545183856	0.014371928402965216	0.9775491378698208	-1	0	0	0.2	2	0.8461538461538461	11	0.38461538461538464	0.6923076923076923	9	9	5	1	0	0.23076923076923078	3	13	15	0.07142857142857142	0	0.1	0.7464645601252151	0.4983045712440444	0.9264833492687647	0.6554584573237483	0.8246287793059469	0.9216461524013044	0.8482042589852642	1.0	0.1111111111111111	0.0	0.014371928402965216	118
2774	0.002652428273570976	0.002406297049692918	-0.0024062907853823483	0.9872199212196636	-1	0	0	1.0	1	0	0	1.0	0	0	0	1	3	0	0.5	1	2	2	0.5	0	0	0	0	0	0	0	0	0	0	0	0	-0.1	0
1135	0.024528321895396214	0.007527019866856803	0.007117523661496064	0.980458909819331	-1	0	0	0.3	3	0.6923076923076923	9	0.5769230769230769	0.6923076923076923	10	9	4	1	0	0.15384615384615385	2	13	15	0.09090909090909091	0	0.16954036760187857	0.8759475013447529	0.4983045712440444	0.8495329913896262	0.7032487511624277	0.8978839231290653	0.9194936816312882	0.8757906126226731	1.0	0.1	0.0	0.007117523661496064	33
2962	0.029904724984214225	0.011665179374456897	0.011664958810882687	0.9795849481427119	-1	0	0	0.1	1	1.0	12	0.3888888888888889	0.75	10	9	3	2	0	0.25	3	12	14	0.2222222222222222	0	0.1065634117818544	0.7379950596701063	0.4983045712440444	0.9052654779020805	0.6955330751985929	0.8085961723300592	0.9206926735437576	0.8289039554023557	0.55	0.1	0.0	0.011664958810882687	33
3206	0.02164038073539866	0.01307640054993153	-0.005185281880337372	0.9868741444254011	-1	0	0	0.1111111111111111	1	1.0	11	0.3939393939393939	0.7272727272727273	9	8	3	2	0	0.2727272727272727	3	11	13	0.2222222222222222	0	0.1	0.8228998637752295	0.4983045712440444	0.9163291906082385	0.6955330751985929	0.8755465842907366	0.9216461524013044	0.8765517677779289	0.5555555555555556	0.1111111111111111	0.0	-0.0005185281880337372	6
1954	0.022873390830731952	0.008693320398073086	0.0081122034329646	0.9800144546092314	-1	0	0	0.3	3	0.6923076923076923	9	0.5769230769230769	0.6923076923076923	10	9	4	1	0	0.15384615384615385	2	13	15	0.09090909090909091	0	0.16954036760187857	0.8598362860798762	0.4983045712440444	0.8815060716968486	0.6955330751985929	0.8962975011795613	0.9194936816312882	0.8800055169536032	1.0	0.1	0.0	0.0081122034329646	43
119	0.00319118984273356	0.003182090554718021	-0.0031812977187510544	0.9852402343476233	-1	0	0	0.3333333333333333	1	1.0	2	1.0	1.0	2	2	1	4	0	0.25	1	4	4	0.6666666666666666	0	0.5438829376837281	0.7076642139661901	0.6872638558396512	0.8705201462449255	0.6985506270939813	0.9532246267553062	0.8941699585214176	0.8737696806932794	0.5	0	0.16115959384755316	-0.00031812977187510545	64
3043	0.017951892481633182	0.009646638779177938	0.0014791339079598057	0.9813303953388206	-1	0	0	0.3	3	0.7692307692307693	10	0.3409090909090909	0.6153846153846154	11	8	3	1	0	0.36363636363636365	4	11	15	0.14285714285714285	0	0.1131268235637088	0.7486232329555398	0.4983045712440444	0.941671128887985	0.6955330751985929	0.8362417674768124	0.9197286024643199	0.8622917269088993	1.0	0.09090909090909091	0.0	0.0014791339079598057	13
4035	0.0321054426793826	0.013519829842946429	0.013506994825639856	0.9767987575950344	-1	0	0	0.2	2	0.8461538461538461	11	0.38461538461538464	0.6923076923076923	9	9	5	1	0	0.23076923076923078	3	13	15	0.07142857142857142	0	0.1	0.7425267803391071	0.4983045712440444	0.9264833492687647	0.6554584573237483	0.8246287793059469	0.9216461524013044	0.8473136656145543	1.0	0.1111111111111111	0.0	0.013506994825639856	103
4847	0.031599478819596565	0.01354671157358297	0.013190969556730367	0.9775838964692513	-1	0	0	0.2	2	0.8461538461538461	11	0.38461538461538464	0.6923076923076923	9	9	5	1	0	0.23076923076923078	3	13	15	0.07142857142857142	0	0.1	0.7471052230136533	0.4983045712440444	0.9264833492687647	0.6554584573237483	0.8246287793059469	0.9216461524013044	0.8483496081684379	1.0	0.1111111111111111	0.0	0.013190969556730367	27
918	0.0019754719836937527	0.001781188229697586	-0.0017800034012135785	0.9849530762306846	-1	0	0	1.0	1	0	0	1.0	0	1	0	0	0	0	0.5	2	1	2	0.0	0	0	0	0	0	0	0	0	0	0	0	0	-0.00017800034012135785	21
2456	0.028919555781846868	0.00827899943530939	0.008215390765238794	0.9717398934661367	-1	0	0	0.2222222222222222	2	0.8181818181818182	9	0.2708333333333333	0.7272727272727273	9	8	3	2	0	0.75	6	8	13	0.2222222222222222	0	0.17503901950219475	0.8426304526421008	0.5080649123151962	0.8807978955727632	0.6955330751985929	0.8211418844124808	0.9192581336392803	0.849925156543091	0.5555555555555556	0.1111111111111111	0.0	0.008215390765238794	15
1832	0.023824375103630387	0.008885761294264207	0.007621555380727392	0.9803197980912575	-1	0	0	0.3	3	0.6923076923076923	9	0.5769230769230769	0.6923076923076923	10	9	4	1	0	0.15384615384615385	2	13	15	0.09090909090909091	0	0.16954036760187857	0.82102465964676	0.4983045712440444	0.8815060716968486	0.6955330751985929	0.909670339644775	0.9192581336392803	0.8750714857238946	1.0	0.1	0.0	0.007621555380727392	17
217	0.001982720584523246	0.0019041723098435531	-0.0019041487681648803	0.9851768962717341	-1	0	0	1.0	2	0.0	0	0.75	0	1	0	1	1	0	1.0	2	2	3	0.2	0	0	0	0	0	0	0	0	0	0	0	0	-0.00019041487681648804	10
845	0.02407947378977661	0.004948509226470418	0.0047589899959623325	0.9805055804314987	-1	0	0	0.4	4	0.6153846153846154	8	0.30612244897959184	0.6153846153846154	10	8	4	2	0	1.0	7	7	15	0.2	0	0.16954036760187857	0.8759475013447529	0.4983045712440444	0.8495329913896262	0.7032487511624277	0.8978839231290653	0.9194936816312882	0.8757906126226731	0.55	0.1	0.0	0.0047589899959623325	29
1743	0.024218476568536762	0.008924586141166977	0.007656774276026258	0.9801718536847224	-1	0	0	0.3	3	0.6923076923076923	9	0.5769230769230769	0.6923076923076923	10	9	4	1	0	0.15384615384615385	2	13	15	0.09090909090909091	0	0.16954036760187857	0.82102465964676	0.4983045712440444	0.8815060716968486	0.6955330751985929	0.909670339644775	0.9192581336392803	0.8750714857238946	1.0	0.1	0.0	0.007656774276026258	32
4283	0.03207485875267855	0.013262269747963984	0.013245808404918872	0.9767535360041245	-1	0	0	0.2	2	0.8461538461538461	11	0.38461538461538464	0.6923076923076923	9	9	5	1	0	0.23076923076923078	3	13	15	0.07142857142857142	0	0.1	0.7425267803391071	0.4983045712440444	0.9264833492687647	0.6554584573237483	0.8246287793059469	0.9216461524013044	0.8473136656145543	1.0	0.1111111111111111	0.0	0.013245808404918872	36
3653	0.03009392249810493	0.01045972047828945	0.010289940841524903	0.9793768840187679	-1	0	0	0.1	1	1.0	13	0.38461538461538464	0.6923076923076923	10	9	4	1	0	0.23076923076923078	3	13	15	0.09090909090909091	0	0.1065634117818544	0.7379950596701063	0.4983045712440444	0.9052654779020805	0.6955330751985929	0.8403756846259839	0.9194936816312882	0.8390598997528891	1.0	0.1	0.0	0.010289940841524903	12
846	0.024618040091917235	0.007623764343878488	0.007115100602009929	0.9806535691188596	-1	0	0	0.3	3	0.6923076923076923	9	0.5769230769230769	0.6923076923076923	10	9	4	1	0	0.15384615384615385	2	13	15	0.09090909090909091	0	0.16954036760187857	0.8759475013447529	0.4983045712440444	0.8495329913896262	0.7032487511624277	0.9109809468820204	0.9102839540177097	0.881189048196872	1.0	0.1	0.0	0.007115100602009929	85
4218	0.031916940124153505	0.013456231417628466	0.01337577544665164	0.9770102801854532	-1	0	0	0.2	2	0.8461538461538461	11	0.38461538461538464	0.6923076923076923	9	9	5	1	0	0.23076923076923078	3	13	15	0.07142857142857142	0	0.1	0.7425267803391071	0.4983045712440444	0.9264833492687647	0.6554584573237483	0.8246287793059469	0.9216461524013044	0.8473136656145543	1.0	0.1111111111111111	0.0	0.01337577544665164	50
4188	0.032029175690361615	0.013297459897522408	0.013296688287385975	0.9769519265828434	-1	0	0	0.2	2	0.8461538461538461	11	0.38461538461538464	0.6923076923076923	9	9	5	1	0	0.23076923076923078	3	13	15	0.07142857142857142	0	0.1	0.7425267803391071	0.4983045712440444	0.9264833492687647	0.6554584573237483	0.8246287793059469	0.9216461524013044	0.8473136656145543	1.0	0.1111111111111111	0.0	0.013296688287385975	45
3044	0.02849514623030566	0.012805746000841917	0.012800374146869218	0.9789310692840131	-1	0	0	0.1111111111111111	1	1.0	11	0.3939393939393939	0.7272727272727273	9	8	3	2	0	0.2727272727272727	3	11	13	0.2222222222222222	0	0.1	0.8228998637752295	0.4983045712440444	0.8814599178710417	0.6955330751985929	0.8755465842907366	0.9216461524013044	0.8618952741014531	0.5555555555555556	0.1111111111111111	0.0	0.012800374146869218	56
2481	0.02896259953853491	0.012738233071376445	0.012707735708806272	0.9788028533696833	-1	0	0	0.1111111111111111	1	1.0	11	0.3939393939393939	0.7272727272727273	9	8	3	2	0	0.2727272727272727	3	11	13	0.2222222222222222	0	0.1	0.8228998637752295	0.4983045712440444	0.8814599178710417	0.6955330751985929	0.8944023106929158	0.9197286024643199	0.8690959507850338	0.5555555555555556	0	0.0	0.012707735708806272	74
4997	0.011903804330413886	0.003665108951297053	-0.0036628788600523007	0.9866626699003249	-1	0	0	0.3333333333333333	2	0.6666666666666666	4	0.5714285714285714	0.3333333333333333	3	2	4	1	0	0.2857142857142857	2	7	8	0.09090909090909091	0	0.1	0.8328394648602301	0.14620654670921618	0.8555420441000084	0.5575219481596587	0.9041250533336578	0.8866066821629136	0.8671723505025939	1.0	0.3333333333333333	0.0	-0.0003662878860052301	2
3481	0.016786718081969316	0.007419000848532769	0.003136103580865717	0.9804406911957978	-1	0	0	0.2222222222222222	2	0.9090909090909091	10	0.43333333333333335	0.6363636363636364	9	7	3	2	0	0.3	3	10	13	0.25	0	0.1	0.8228998637752295	0.4983045712440444	0.9032515554052736	0.6955330751985929	0.8960923942383714	0.9197286024643199	0.8781310074292932	0.5555555555555556	0.1111111111111111	0.0	0.003136103580865717	10
4924	0.025388234131242575	0.009074611313225959	-0.002997633382932278	0.9836636998792293	-1	0	0	0.2	2	0.8461538461538461	11	0.38461538461538464	0.6923076923076923	9	9	5	1	0	0.23076923076923078	3	13	15	0.07142857142857142	0	0.1	0.7464645601252151	0.6589820756062937	0.9397161981151312	0.6222081655815578	0.855231987611355	0.9216461524013044	0.8661725750629565	1.0	0.1111111111111111	0.0	-0.0002997633382932278	12
1974	0.023804692530338675	0.009409885597119062	0.0077657272593258	0.9802936403324852	-1	0	0	0.3	3	0.6923076923076923	9	0.5769230769230769	0.6923076923076923	10	9	4	1	0	0.15384615384615385	2	13	15	0.09090909090909091	0	0.16954036760187857	0.82102465964676	0.4983045712440444	0.8815060716968486	0.7032487511624277	0.9149050409606	0.9194936816312882	0.8774365640560929	1.0	0.1	0.0	0.0077657272593258	33
4210	0.03138545260279425	0.013365307296324007	0.013337801905361282	0.9769851129527886	-1	0	0	0.2	2	0.8461538461538461	11	0.38461538461538464	0.6923076923076923	9	9	5	1	0	0.23076923076923078	3	13	15	0.07142857142857142	0	0.1	0.7425267803391071	0.4983045712440444	0.9264833492687647	0.6222081655815578	0.8534058260646019	0.9197286024643199	0.8562965365330946	1.0	0.1111111111111111	0.0	0.013337801905361282	35
2204	0.029430338818743094	0.010631229419901782	0.010302640185778457	0.9795599269284166	-1	0	0	0.2	2	0.8333333333333334	10	0.5384615384615384	0.75	10	9	3	2	0	0.15384615384615385	2	13	14	0.2222222222222222	0	0.1065634117818544	0.7379950596701063	0.4983045712440444	0.9052654779020805	0.6955330751985929	0.8403756846259839	0.9194936816312882	0.8390598997528891	0.55	0.2	0.0	0.010302640185778457	29
4642	0.02826851815213236	0.01133559143206163	0.007762386478168539	0.9779212534239213	-1	0	0	0.2	2	0.8461538461538461	11	0.3125	0.6923076923076923	9	9	5	1	0	0.3333333333333333	4	12	15	0.07142857142857142	0	0.1131268235637088	0.7834666297078738	0.4983045712440444	0.8814599178710417	0.6955330751985929	0.8755465842907366	0.9242162061829069	0.8516679048180255	1.0	0.1111111111111111	0.0	0.007762386478168539	7
4632	0.032067091534266	0.01336821410285154	0.013316499082232734	0.9768170391013115	-1	0	0	0.2	2	0.8461538461538461	11	0.38461538461538464	0.6923076923076923	9	9	5	1	0	0.23076923076923078	3	13	15	0.07142857142857142	0	0.1	0.7425267803391071	0.4983045712440444	0.9264833492687647	0.6554584573237483	0.8246287793059469	0.9216461524013044	0.8473136656145543	1.0	0.1111111111111111	0.0	0.013316499082232734	24
1695	0.023889768716753277	0.006183476258114546	0.0016387245945735853	0.9657773674313219	-1	0	0	0.3	3	0.6923076923076923	9	0.26785714285714285	0.6153846153846154	10	8	4	1	0	0.875	7	8	15	0.1	0	0.16954036760187857	0.8759475013447529	0.4983045712440444	0.8489092731807786	0.7032487511624277	0.9109809468820204	0.9084645832031866	0.8810189495802091	1.0	0.2	0.0	0.0016387245945735853	11
3741	0.028860021571843593	0.01277731241686009	0.012597833488806187	0.9786180280086552	-1	0	0	0.1111111111111111	1	1.0	11	0.3939393939393939	0.7272727272727273	9	8	3	2	0	0.2727272727272727	3	11	13	0.2222222222222222	0	0.1	0.8241601788222467	0.4983045712440444	0.8814599178710417	0.6955330751985929	0.8944023106929158	0.9197286024643199	0.8694244743370062	0.5555555555555556	0.1111111111111111	0.0	0.012597833488806187	19
1883	0.02277312367007168	0.008227253922699978	0.00792156396451542	0.9798446819042487	-1	0	0	0.3	3	0.6923076923076923	9	0.5769230769230769	0.6923076923076923	10	9	4	1	0	0.15384615384615385	2	13	15	0.09090909090909091	0	0.16954036760187857	0.8598362860798762	0.4983045712440444	0.8815060716968486	0.6955330751985929	0.8962975011795613	0.9194936816312882	0.8800055169536032	1.0	0.1	0.0	0.00792156396451542	13
518	0.021780017144490602	0.012097639185651479	0.011025199083583582	0.9802065011044786	-1	0	0	0.375	3	0.6	6	0.4444444444444444	0.5	6	5	5	2	0	0.3333333333333333	3	9	12	0.15384615384615385	0	0.1629769558200242	0.938948663666304	0.5080649123151962	0.9093111841264612	0.7032487511624277	0.6245671626956112	0.916824257951052	0.8640205492232141	0.5833333333333334	0.5	0.0	0.011025199083583582	81
2688	0.028679004921125028	0.012384118453102628	0.012315083842308911	0.9787819763040992	-1	0	0	0.1111111111111111	1	1.0	11	0.3939393939393939	0.7272727272727273	9	8	3	2	0	0.2727272727272727	3	11	13	0.2222222222222222	0	0.1	0.8228998637752295	0.4983045712440444	0.8814599178710417	0.6955330751985929	0.8944023106929158	0.9197286024643199	0.8690959507850338	0.5555555555555556	0.1111111111111111	0.0	0.012315083842308911	66
3793	0.031228238990514766	0.013474581732056769	0.013461100826253682	0.9768558615791775	-1	0	0	0.2	2	0.8461538461538461	11	0.38461538461538464	0.6923076923076923	9	9	5	1	0	0.23076923076923078	3	13	15	0.07142857142857142	0	0.1	0.7425267803391071	0.4983045712440444	0.9264833492687647	0.6554584573237483	0.8246287793059469	0.9216461524013044	0.8473136656145543	1.0	0.2222222222222222	0.0	0.013461100826253682	27
3950	0.0322266402702287	0.013252857078851195	0.013248049066944103	0.9767974771993186	-1	0	0	0.2	2	0.8461538461538461	11	0.38461538461538464	0.6923076923076923	9	9	5	1	0	0.23076923076923078	3	13	15	0.07142857142857142	0	0.1	0.7425267803391071	0.4983045712440444	0.9264833492687647	0.6222081655815578	0.855231987611355	0.9197286024643199	0.8568973421777019	1.0	0.1111111111111111	0.0	0.013248049066944103	58
3819	0.02459650686625986	0.01274023876297152	-0.004569029482155388	0.9866880663548735	-1	0	0	0.1	1	1.0	12	0.3888888888888889	0.75	10	9	3	2	0	0.25	3	12	14	0.2222222222222222	0	0.14408292153295177	0.8224033296095107	0.4983045712440444	0.871610134778245	0.6588706203900754	0.9113356706652499	0.9082785978416567	0.8728075091527339	0.55	0.1	0.0	-0.0004569029482155388	6
265	0.0024800756325558657	0.0024206133247918686	-0.0024203820426550652	0.9831091163740786	-1	0	0	0.75	3	0.3333333333333333	1	0.5555555555555556	0.3333333333333333	3	1	1	1	0	1.0	3	3	5	0.25	1.0	0.5135827109408577	0.860037964377411	0.6932031022155984	0.5722110938317898	0.14147665900723988	0.7217445603574305	0.921629748272326	0.7349476118407259	1.0	0.3333333333333333	0.0	-0.00024203820426550653	11
5016	0.021917939682316916	0.005117448872414987	-0.004961487114971043	0.9849819475270821	-1	0	0	0.3	3	0.6923076923076923	9	0.4166666666666667	0.5384615384615384	9	7	5	2	0	0.25	3	12	15	0.16666666666666666	0	0.17503901950219475	0.7346026039366501	0.4983045712440444	0.9215189830225329	0.7109644271262625	0.8642621377581962	0.9197286024643199	0.8553845335690917	0.5555555555555556	0.2222222222222222	0.0	-0.0004961487114971043	0
1308	0.02269603587491383	0.005999827456618502	-0.005600153119913433	0.9813709096913222	-1	0	0	0.2222222222222222	2	0.8181818181818182	9	0.30952380952380953	0.6363636363636364	8	7	4	2	0	0.8571428571428571	7	6	13	0.18181818181818182	0	0.16954036760187857	0.8361153767376999	0.4996352580139625	0.8826821092834836	0.6754957662611706	0.9170436619270154	0.9238424063529981	0.8825539482502989	0.5625	0.25	0.0	-0.0005600153119913433	1
3969	0.03263499356566373	0.013778731897802342	0.013605440661542217	0.9771433144624473	-1	0	0	0.3	3	0.6923076923076923	9	0.4166666666666667	0.6153846153846154	10	8	4	1	0	0.25	3	12	15	0.1	0	0.1288320531507558	0.7350605854326818	0.5841339327537598	0.925291422366138	0.6754957662611706	0.812940574187549	0.9206926735437576	0.8414067455923933	1.0	0.1	0.0	0.013605440661542217	26
874	0.016512907086574807	0.007193274893419645	-0.0043802902814081435	0.9782533402800064	-1	0	0	0.2	2	0.8461538461538461	11	0.5357142857142857	0.8461538461538461	12	11	2	4	0	0.14285714285714285	2	14	15	0.5714285714285714	0	0.25215034005837705	0.9453837058798134	0.7294656930854716	0.8487420098698221	0.6854917942574691	0.8806151211298011	0.9201993936825756	0.8994774308469923	0.25	0.3333333333333333	0.0	-0.0004380290281408144	2
2952	0.029087823815869877	0.01258298330425125	0.012362152922594702	0.9787429148559408	-1	0	0	0.1111111111111111	1	1.0	11	0.3939393939393939	0.7272727272727273	9	8	3	2	0	0.2727272727272727	3	11	13	0.2222222222222222	0	0.1	0.8228998637752295	0.4983045712440444	0.8814599178710417	0.6955330751985929	0.8755465842907366	0.9216461524013044	0.8618952741014531	0.5555555555555556	0.1111111111111111	0.0	0.012362152922594702	48
3600	0.028949918892266363	0.01266533005956389	0.012400386941934311	0.9785340067686588	-1	0	0	0.1111111111111111	1	1.0	11	0.3939393939393939	0.7272727272727273	9	8	3	2	0	0.2727272727272727	3	11	13	0.2222222222222222	0	0.1	0.8241601788222467	0.4983045712440444	0.8814599178710417	0.6955330751985929	0.8944023106929158	0.9197286024643199	0.8694244743370062	0.5555555555555556	0.1111111111111111	0.0	0.012400386941934311	22
4237	0.0264755225702838	0.014611988207983147	-0.0004093614353357414	0.9849238926810661	-1	0	0	0.2	2	0.8461538461538461	11	0.38461538461538464	0.6153846153846154	9	8	5	1	0	0.23076923076923078	3	13	15	0.07692307692307693	0	0.1	0.8081288027028606	0.29690245825792794	0.87429353049292	0.6222081655815578	0.8964276140160627	0.8959749842354009	0.8635590287474595	1.0	0.2222222222222222	0.0	-4.093614353357414e-05	10
3216	0.016830259617148565	0.005010180141469064	-0.005007541859256145	0.9829079501015154	-1	0	0	0.3	3	0.6923076923076923	9	0.4166666666666667	0.6923076923076923	10	9	4	0	0	0.25	3	12	15	0.0	0	0.1	0.6841885613866052	0.5214078445986525	0.925946558733926	0.6588706203900754	0.8670785010753704	0.9476758083872904	0.8487498626814322	0	0	0.0	-0.0005007541859256145	9
4433	0.031940671967040604	0.013520843619539211	0.01344452758392439	0.9770514999161595	-1	0	0	0.2	2	0.8461538461538461	11	0.38461538461538464	0.6923076923076923	9	9	5	1	0	0.23076923076923078	3	13	15	0.07142857142857142	0	0.1	0.7425267803391071	0.4983045712440444	0.9264833492687647	0.6222081655815578	0.855231987611355	0.9197286024643199	0.8568973421777019	1.0	0.1111111111111111	0.0	0.01344452758392439	39
4059	0.02743884468767876	0.010048827824975327	0.005180980539503207	0.9821340853453616	-1	0	0	0.2222222222222222	2	0.8181818181818182	9	0.3939393939393939	0.6363636363636364	8	7	4	2	0	0.2727272727272727	3	11	13	0.18181818181818182	0	0.13751950975109736	0.8251309260537428	0.4996352580139625	0.8532166425990131	0.6388333114526531	0.8919115780486796	0.9194936816312882	0.8590383730002359	0.5625	0.125	0.0	0.005180980539503207	10
2017	0.022970747168650038	0.008786393843254496	0.008179787194621563	0.9800349447509473	-1	0	0	0.3	3	0.6923076923076923	9	0.5769230769230769	0.6923076923076923	10	9	4	1	0	0.15384615384615385	2	13	15	0.09090909090909091	0	0.16954036760187857	0.8598362860798762	0.4983045712440444	0.8815060716968486	0.6955330751985929	0.909670339644775	0.9192581336392803	0.8852830007630426	1.0	0.2	0.0	0.008179787194621563	50
4483	0.03169362622904564	0.013638618384689286	0.013536351075693193	0.9769483074729162	-1	0	0	0.2	2	0.8461538461538461	11	0.38461538461538464	0.6923076923076923	9	9	5	1	0	0.23076923076923078	3	13	15	0.07142857142857142	0	0.1	0.7425267803391071	0.4983045712440444	0.9264833492687647	0.6554584573237483	0.8246287793059469	0.9216461524013044	0.8473136656145543	1.0	0.1111111111111111	0.0	0.013536351075693193	18
2649	0.028890237607237017	0.012852337873390475	0.01282551915970211	0.9787677203405266	-1	0	0	0.1111111111111111	1	1.0	11	0.3939393939393939	0.7272727272727273	9	8	3	2	0	0.2727272727272727	3	11	13	0.2222222222222222	0	0.1	0.8228998637752295	0.4983045712440444	0.8814599178710417	0.6955330751985929	0.8944023106929158	0.9197286024643199	0.8690959507850338	0.5555555555555556	0.1111111111111111	0.0	0.01282551915970211	82
167	0.0023477574809843945	0.002160945383574426	-0.002160851239207618	0.9836148958352822	-1	0	0	0.5	2	0.6666666666666666	2	0.8333333333333334	0	1	0	3	0	0	0.6666666666666666	3	2	5	0.0	0.6666666666666666	0	0	0	0	0	0	0	0	0	0	0	-0.0002160851239207618	49
1483	0.018711563091564857	0.00665732168033599	-0.002206529611007931	0.9830199003469673	-1	0	0	0.1	1	1.0	13	1.0	0.8461538461538461	11	11	3	1	0	0.06666666666666667	1	15	15	0.1	0	0.22595391164004835	0.8665549324933308	0.5009659447838806	0.9147981017000637	0.6955330751985929	0.9177664977415823	0.9192581336392803	0.9019397076385106	1.0	0.09090909090909091	0.0	-0.00022065296110079308	3
1502	0.039339810745774945	0.013741321835749732	-0.0030520320815404806	0.9764159466614635	-1	0	0	0.1	1	1.0	13	0.45454545454545453	0.7692307692307693	10	10	4	1	0	0.2727272727272727	11	3	15	0.08333333333333333	0	0.22595391164004835	0.7954862639368552	0.4996352580139625	0.9124732857651102	0.6588706203900754	0.9095678547327972	0.9192581336392803	0.8811781320074317	1.0	0.1	0.0	-0.0003052032081540481	0
72	0.012224086873211401	0.004318176350525706	-0.004304819524222268	0.9284584256696825	-1	0	0	0.375	3	0.6	6	0.3333333333333333	0.4	5	4	6	1	0	1.0	6	6	12	0.06666666666666667	0	0.8693219033850965	0.9518712550448222	0.5395786331933989	0.8916005481899298	0.37883958515558397	0.9621240931830928	0.9363545593745803	0.941338796450515	1.0	0.4	0.0	-0.0004304819524222268	35
1289	0.017059050560651576	0.008100328938929117	0.006046735111109992	0.9820911358831638	-1	0	0	0.1	1	1.0	13	1.0	0.8461538461538461	12	11	2	1	0	0.06666666666666667	1	15	15	0.14285714285714285	0	0.16954036760187857	0.882767735945483	0.4996352580139625	0.8815566198753657	0.7358407525512825	0.8602484998611603	0.924485721323747	0.8752107296175924	1.0	0.08333333333333333	0.0	0.006046735111109992	7
4151	0.03025373573892321	0.010634602009028212	0.010452280817677883	0.9794819017859836	-1	0	0	0.1	1	1.0	13	0.38461538461538464	0.6923076923076923	10	9	4	1	0	0.23076923076923078	3	13	15	0.09090909090909091	0	0.1	0.7394783412036828	0.4983045712440444	0.9052654779020805	0.6955330751985929	0.8085961723300592	0.9206926735437576	0.8292669610056537	1.0	0.2	0.0	0.010452280817677883	19
1505	0.02617361731862129	0.008671872805457906	0.008111788024583738	0.9795924316338708	-1	0	0	0.3	3	0.6666666666666666	8	0.5833333333333334	0.6666666666666666	9	8	4	2	0	0.16666666666666666	2	12	14	0.18181818181818182	0	0.22595391164004835	0.8162138595306043	0.4983045712440444	0.9218213373312153	0.6955330751985929	0.8960960311288217	0.9197286024643199	0.8846899769190691	0.5555555555555556	0.1111111111111111	0.0	0.008111788024583738	13
3630	0.016222116998802043	0.003410312715495904	-0.0034095862216154474	0.9820605897023791	-1	0	0	0.3	3	0.6923076923076923	9	0.4166666666666667	0.6153846153846154	10	8	4	0	0	0.25	3	12	15	0.0	0	0.1	0.6841885613866052	0.5214078445986525	0.925946558733926	0.6588706203900754	0.8670785010753704	0.9476758083872904	0.8487498626814322	0	0	0.0	-0.00034095862216154476	1
2297	0.015466261617509474	0.00581929410121435	-0.005809697606857952	0.9862520530605974	-1	0	0	0.2	2	0.8461538461538461	11	0.23809523809523808	0.6923076923076923	9	9	5	3	0	0.7777777777777778	7	9	15	0.21428571428571427	0	0.22595391164004835	0.809298206763321	0.4983045712440444	0.921576850571308	0.7109644271262625	0.8824529252304812	0.9197286024643199	0.8781574966976597	0.3333333333333333	0.2222222222222222	0.0	-0.0005809697606857951	1
1871	0.0300700093913088	0.011377598812175524	0.010571214524219613	0.9795222647459102	-1	0	0	0.3	3	0.6923076923076923	9	0.5769230769230769	0.6923076923076923	10	9	4	1	0	0.15384615384615385	2	13	15	0.09090909090909091	0	0.1065634117818544	0.7379950596701063	0.4983045712440444	0.9052654779020805	0.6955330751985929	0.8085961723300592	0.9206926735437576	0.8289039554023557	1.0	0.1	0.0	0.010571214524219613	51
273	0.0022806430923307947	0.002268595834506781	-0.0022678096027926196	0.9831359007324494	-1	0	0	1.0	1	0	0	1.0	0	1	0	0	0	0	0.5	2	1	2	0.0	0	0	0	0	0	0	0	0	0	0	0	0	-0.00022678096027926197	16
4478	0.03012619244248235	0.01566469440604096	0.015649520656908434	0.9766452656730983	-1	0	0	0.2	2	0.8461538461538461	11	0.38461538461538464	0.6923076923076923	9	9	5	1	0	0.23076923076923078	3	13	15	0.07142857142857142	0	0.1	0.7471052230136533	0.4983045712440444	0.9264833492687647	0.6222081655815578	0.855231987611355	0.9197286024643199	0.857879168028308	1.0	0.1111111111111111	0.0	0.015649520656908434	17
4139	0.03218113110193965	0.013457732360820715	0.013423256167162586	0.9768574364782019	-1	0	0	0.2	2	0.8461538461538461	11	0.38461538461538464	0.6923076923076923	9	9	5	1	0	0.23076923076923078	3	13	15	0.07142857142857142	0	0.1	0.7425267803391071	0.4983045712440444	0.9264833492687647	0.6554584573237483	0.8246287793059469	0.9216461524013044	0.8473136656145543	1.0	0.1111111111111111	0.0	0.013423256167162586	37
1995	0.02292871884282907	0.008574449833733476	0.008040979215244945	0.9797922724251902	-1	0	0	0.3	3	0.6923076923076923	9	0.5769230769230769	0.6923076923076923	10	9	4	1	0	0.15384615384615385	2	13	15	0.09090909090909091	0	0.16954036760187857	0.8598362860798762	0.4983045712440444	0.8815060716968486	0.6955330751985929	0.909670339644775	0.9192581336392803	0.8852830007630426	1.0	0.1	0.0	0.008040979215244945	23
1730	0.02448645059512698	0.007135286810325047	0.00685184304511127	0.980467472955499	-1	0	0	0.3	3	0.6923076923076923	9	0.5769230769230769	0.6923076923076923	10	9	4	1	0	0.15384615384615385	2	13	15	0.09090909090909091	0	0.16954036760187857	0.8759475013447529	0.4983045712440444	0.8495329913896262	0.7032487511624277	0.8978839231290653	0.9194936816312882	0.8757906126226731	1.0	0.1	0.0	0.00685184304511127	12
2260	0.02996579429337614	0.01095424231401729	0.010829920551432776	0.979805499876572	-1	0	0	0.3	3	0.6923076923076923	9	0.5769230769230769	0.6923076923076923	10	9	4	1	0	0.15384615384615385	2	13	15	0.09090909090909091	0	0.1065634117818544	0.7379950596701063	0.4983045712440444	0.9052654779020805	0.6955330751985929	0.8403756846259839	0.9194936816312882	0.8390598997528891	1.0	0.1	0.0	0.010829920551432776	20
4534	0.03207559214550678	0.01187939123672099	0.011874025362562515	0.9791589960496285	-1	0	0	0.2	2	0.8461538461538461	11	0.38461538461538464	0.6923076923076923	10	9	4	1	0	0.23076923076923078	3	13	15	0.09090909090909091	0	0.13751950975109736	0.7387073752934408	0.4983045712440444	0.8793729804564839	0.6754957662611706	0.8504459371719323	0.9206926735437576	0.8303284094005133	1.0	0.1	0.0	0.011874025362562515	11
3901	0.013447381539299707	0.005803716274360174	0.0010598102753520576	0.9833669391790784	-1	0	0	0.2	2	0.8461538461538461	11	0.38461538461538464	0.6153846153846154	9	8	5	1	0	0.23076923076923078	3	13	15	0.07692307692307693	0	0.1	0.7464645601252151	0.4983045712440444	0.8971938687473937	0.6955330751985929	0.820082092543436	0.9216461524013044	0.8302957984769122	1.0	0.1111111111111111	0.0	0.0010598102753520576	2
509	0.0037541164817306272	0.0019398910880520245	-0.0019385908550929897	0.9831897552989072	-1	0	0	0.5	1	1.0	1	1.0	1.0	2	1	0	0	0	0.3333333333333333	1	3	3	0.0	0	0.5811000429760058	0.6496791973081804	0.9399773427283252	0.5403933902276389	0.7476753713462558	0.5446760753055413	0.8147623598308102	0.5792217294146124	0	0	0.0	-0.00019385908550929897	34
2599	0.02738033415191338	0.01597255980969904	0.010001781416762336	0.9814052335114044	-1	0	0	0.4	4	0.6153846153846154	8	0.3	0.5384615384615384	9	7	5	2	0	0.5	5	10	15	0.16666666666666666	0	0.1	0.6897935600127145	0.4983045712440444	0.9423551548905174	0.6955330751985929	0.806630118522877	0.9216461524013044	0.8420860637668984	0.5555555555555556	0.1111111111111111	0.0	0.010001781416762336	20
330	0.002607393481248169	0.0025608819203261036	-0.0025608812856087633	0.984500693301307	-1	0	0	0.5	1	1.0	1	1.0	0	1	0	1	1	0	0.3333333333333333	3	1	3	0.2	0	0	0	0	0	0	0	0	0	0	0	0	-0.0002560881285608763	11
4021	0.014709368466018998	0.007869312359549845	0.006735158650522652	0.9842386755942116	-1	0	0	0.4	4	0.5384615384615384	7	0.4166666666666667	0.5384615384615384	9	7	5	0	0	0.4444444444444444	9	4	15	0.0	0	0.1	0.5107728353337493	0.4983045712440444	0.9188062238029615	0.7109644271262625	0.8746150486125416	0.9590230946638693	0.8131450150440839	0	0	0.0	0.006735158650522652	9
3762	0.028315587957960422	0.013366674271809096	0.01255839883362306	0.9796005846813672	-1	0	0	0.125	1	1.0	10	0.4	0.7	8	7	3	2	0	0.3	3	10	12	0.2222222222222222	0	0.1	0.758411915989382	0.39760351475098615	0.8919950163406822	0.7032487511624277	0.8522725168141809	0.9206926735437576	0.8414785924597158	0.5625	0.125	0.0	0.01255839883362306	18
1222	0.024696781100221367	0.007295189370956864	0.006982707021874618	0.9804364592417101	-1	0	0	0.3	3	0.6923076923076923	9	0.5769230769230769	0.6923076923076923	10	9	4	1	0	0.15384615384615385	2	13	15	0.09090909090909091	0	0.16954036760187857	0.8759475013447529	0.4983045712440444	0.8495329913896262	0.7032487511624277	0.9109809468820204	0.9102839540177097	0.881189048196872	1.0	0.1	0.0	0.006982707021874618	20
4812	0.028723638837497713	0.010534389885838883	0.010502656899351152	0.9781276230947256	-1	0	0	0.125	1	1.0	10	0.4	0.7	8	7	3	2	0	0.3	3	10	12	0.2222222222222222	0	0.1	0.7537061797491045	0.39760351475098615	0.8701342682287847	0.6832114422250054	0.8329007008464313	0.922940998615055	0.8238012494725537	0.5625	0.125	0.0	0.010502656899351152	15
4434	0.03182101332044878	0.013202197062205977	0.013158017992904857	0.9770802394601635	-1	0	0	0.2	2	0.8461538461538461	11	0.38461538461538464	0.6923076923076923	9	9	5	1	0	0.23076923076923078	3	13	15	0.07142857142857142	0	0.1	0.7425267803391071	0.4983045712440444	0.9264833492687647	0.6222081655815578	0.855231987611355	0.9197286024643199	0.8568973421777019	1.0	0.1111111111111111	0.0	0.013158017992904857	24
4591	0.031330151899578454	0.013440334680248205	0.013431688457229423	0.976983361731552	-1	0	0	0.2	2	0.8461538461538461	11	0.38461538461538464	0.6923076923076923	9	9	5	1	0	0.23076923076923078	3	13	15	0.07142857142857142	0	0.1	0.7425267803391071	0.4983045712440444	0.9264833492687647	0.6222081655815578	0.855231987611355	0.9197286024643199	0.8568973421777019	1.0	0.1111111111111111	0.0	0.013431688457229423	26
1715	0.011391575540421667	0.006002987492296892	-0.005642205129789669	0.9741624936263411	-1	0	0	0.375	3	0.6	6	0.6666666666666666	0.5	6	5	5	5	0	0.2222222222222222	9	2	12	0.38461538461538464	0	0.27689337199381525	0.9010645593848824	0.4996352580139625	0.846654326595887	0.7358407525512825	0.8812535377376682	0.9247072679916003	0.8780423143755307	0.16666666666666666	0.3333333333333333	0.0	-0.000564220512978967	0
2914	0.02837959069370754	0.012617101111996258	0.012604169060699317	0.9788972780187499	-1	0	0	0.1111111111111111	1	1.0	11	0.3939393939393939	0.7272727272727273	9	8	3	2	0	0.2727272727272727	3	11	13	0.2222222222222222	0	0.1	0.8228998637752295	0.4983045712440444	0.8814599178710417	0.6955330751985929	0.8944023106929158	0.9197286024643199	0.8690959507850338	0.5555555555555556	0.1111111111111111	0.0	0.012604169060699317	29
622	0.006904549211896243	0.003241174781866174	-0.0027187976491710813	0.9832090047832471	-1	0	0	0.5	2	0.75	3	0.6	0.75	4	3	1	0	0	0.4	5	2	6	0.0	0	0.6553972695710649	0.5312947588084379	0.7144558175931552	0.8279753313703181	0.2897186907073189	0.754864047297828	0.8996670350930709	0.7191947908369682	0	0	0.0	-0.0002718797649171081	9
88	0.018875390768039832	0.005233289111499736	-0.005207187886593315	0.9588579807213308	-1	0.25	1	0.4	4	0.6153846153846154	8	0.46875	0.46153846153846156	9	6	5	3	0	0.5	8	4	15	0.2727272727272727	0.2222222222222222	0.2481103675917149	0.9638028907143151	0.45057518214818887	0.9180523408335551	0.7238356168210149	0.9532593877693367	0.9466440477675148	0.9480660576116822	0.3333333333333333	0.3333333333333333	0.0	-0.0005207187886593315	8
3314	0.028835078608368404	0.01279728401427839	0.012776820549447817	0.9789002671665693	-1	0	0	0.1111111111111111	1	1.0	11	0.3939393939393939	0.7272727272727273	9	8	3	2	0	0.2727272727272727	3	11	13	0.2222222222222222	0	0.1	0.8228998637752295	0.4983045712440444	0.8814599178710417	0.6955330751985929	0.8944023106929158	0.9197286024643199	0.8690959507850338	0.5555555555555556	0.1111111111111111	0.0	0.012776820549447817	29
4879	0.03055770004333909	0.015274737765938013	0.01427772337507549	0.9771789847053493	-1	0	0	0.2	2	0.8461538461538461	11	0.38461538461538464	0.6923076923076923	9	9	5	1	0	0.23076923076923078	3	13	15	0.07142857142857142	0	0.1	0.7464645601252151	0.4983045712440444	0.9264833492687647	0.6222081655815578	0.855231987611355	0.9197286024643199	0.8577414208427895	1.0	0.1111111111111111	0.0	0.01427772337507549	38
3507	0.03133336229377355	0.013044923819210396	0.012728063494560272	0.9777576924836683	-1	0	0	0.2	2	0.8461538461538461	11	0.38461538461538464	0.6923076923076923	9	9	5	1	0	0.23076923076923078	3	13	15	0.07142857142857142	0	0.1	0.7640048057274034	0.4983045712440444	0.9264833492687647	0.6554584573237483	0.8246287793059469	0.9216461524013044	0.852233224941803	1.0	0.1111111111111111	0.0	0.012728063494560272	26
4108	0.03163129032330258	0.015276512592388608	0.014010585458892668	0.978537263415243	-1	0	0	0.2	2	0.8461538461538461	11	0.38461538461538464	0.6923076923076923	9	9	5	1	0	0.23076923076923078	3	13	15	0.07142857142857142	0	0.1	0.6957568014938503	0.4983045712440444	0.9264833492687647	0.6222081655815578	0.855231987611355	0.9216461524013044	0.8471515102208768	1.0	0.1111111111111111	0.0	0.014010585458892668	57
3990	0.030828829665837575	0.013553251177942333	0.013210967086839557	0.9774339646697369	-1	0	0	0.2	2	0.8461538461538461	11	0.38461538461538464	0.6923076923076923	9	9	5	1	0	0.23076923076923078	3	13	15	0.07142857142857142	0	0.1	0.7471052230136533	0.4983045712440444	0.9264833492687647	0.6222081655815578	0.855231987611355	0.9197286024643199	0.857879168028308	1.0	0.1111111111111111	0.0	0.013210967086839557	32
2818	0.03040318630366392	0.01180892686430732	0.011805865039474278	0.9795773398325388	-1	0	0	0.1	1	1.0	12	0.3888888888888889	0.75	10	9	3	2	0	0.25	3	12	14	0.2222222222222222	0	0.1065634117818544	0.7379950596701063	0.4983045712440444	0.9052654779020805	0.7032487511624277	0.8121504346245948	0.9206926735437576	0.8299946324555936	0.55	0.1	0.0	0.011805865039474278	24
2088	0.03015964227534824	0.010731470809772707	0.010407492971964605	0.9796766528613517	-1	0	0	0.3	3	0.6923076923076923	9	0.5769230769230769	0.6923076923076923	10	9	4	1	0	0.15384615384615385	2	13	15	0.09090909090909091	0	0.1065634117818544	0.7379950596701063	0.4983045712440444	0.9052654779020805	0.6955330751985929	0.8403756846259839	0.9194936816312882	0.8390598997528891	1.0	0.2	0.0	0.010407492971964605	27
582	0.004156135926809221	0.0021913291268258147	-0.002188458690122097	0.9826841705218762	-1	0	0	0.6666666666666666	2	0.5	1	0.6666666666666666	0.5	3	1	0	0	0	0.6666666666666666	2	3	4	0.0	0	0.5193371045106219	0.8853233762211744	0.8482164271802695	0.8806262436266157	0.424419252345231	0.8373000942298088	0.8567046400336293	0.8691535450498536	0	0	0.0	-0.0002188458690122097	4
2820	0.029668338567593464	0.011523865161654448	0.011518691451341684	0.9795020208293104	-1	0	0	0.1	1	1.0	12	0.3888888888888889	0.75	10	9	3	2	0	0.25	3	12	14	0.2222222222222222	0	0.1065634117818544	0.7379950596701063	0.4983045712440444	0.9052654779020805	0.6955330751985929	0.8085961723300592	0.9206926735437576	0.8289039554023557	0.55	0.1	0.0	0.011518691451341684	26
2372	0.030397041345488724	0.009740943339626811	-0.00734936699209817	0.9863296097863197	-1	0	0	0.2	2	0.8333333333333334	10	0.5384615384615384	0.75	10	9	3	2	0	0.15384615384615385	2	13	14	0.2222222222222222	0	0.14408292153295177	0.6404640200069232	0.4983045712440444	0.9052654779020805	0.6955330751985929	0.8403756846259839	0.9204603301416014	0.8173533605212293	0.55	0.2	0.0	-0.0007349366992098169	4
1429	0.02813571812298047	0.006364816978843298	0.005307330399323708	0.9791852014081854	-1	0	0	0.1	1	1.0	13	1.0	0.8461538461538461	12	11	2	2	0	0.06666666666666667	1	15	15	0.2857142857142857	0	0.22595391164004835	0.8993778927935508	0.4996352580139625	0.9218151676511448	0.6955330751985929	0.8401591000374664	0.9102839540177097	0.8914531398365136	0.5416666666666666	0.25	0.0	0.005307330399323708	19
3171	0.028632933313869763	0.0124983813321753	0.011881074200267974	0.980038377557657	-1	0	0	0.1111111111111111	1	1.0	11	0.3939393939393939	0.7272727272727273	9	8	3	2	0	0.2727272727272727	3	11	13	0.2222222222222222	0	0.1	0.7450679655173328	0.4983045712440444	0.8946136430670109	0.6955330751985929	0.820082092543436	0.9216461524013044	0.8286439475591744	0.5555555555555556	0.1111111111111111	0.0	0.011881074200267974	42
4786	0.028021391426738984	0.010278932084269195	0.005542686235169775	0.9821165041657198	-1	0	0	0.2222222222222222	2	0.8181818181818182	9	0.3939393939393939	0.6363636363636364	8	7	4	2	0	0.2727272727272727	3	11	13	0.18181818181818182	0	0.13751950975109736	0.8251309260537428	0.4996352580139625	0.8532166425990131	0.6388333114526531	0.8919115780486796	0.9194936816312882	0.8590383730002359	0.5625	0.125	0.0	0.005542686235169775	10
4078	0.02877316146696174	0.008626373911538006	0.008605496947845999	0.9784463360884015	-1	0	0	0.2	2	0.8461538461538461	11	0.38461538461538464	0.6923076923076923	9	9	5	1	0	0.23076923076923078	3	13	15	0.07142857142857142	0	0.15766410630151156	0.7375823998102523	0.4983045712440444	0.9264833492687647	0.6554584573237483	0.8246287793059469	0.9216461524013044	0.8462019575188293	1.0	0.1111111111111111	0.0	0.008605496947845999	12
75	0.012394900930917302	0.003948037936771395	-0.00392507516352033	0.9726566746598914	-1	0	0	0.2	2	0.8461538461538461	11	0.38461538461538464	0.8461538461538461	13	11	1	0	0	0.23076923076923078	13	3	15	0.0	0	0.49697841904754353	0.8536799099228203	0.7788161285807838	0.9438746958925519	0.5487786688676916	0.8940691220743856	0.7665442580124625	0.9037601841001437	0	0	0.0	-0.000392507516352033	69
2536	0.028454433520242375	0.012205829029966052	0.012145539973696681	0.9795126939806107	-1	0	0	0.1111111111111111	1	1.0	11	1.0	0.8181818181818182	10	9	2	2	0	0.07692307692307693	1	13	13	0.2857142857142857	0	0.1065634117818544	0.7379950596701063	0.4983045712440444	0.9052654779020805	0.7032487511624277	0.8121504346245948	0.9206926735437576	0.8299946324555936	0.55	0.1	0.0	0.012145539973696681	13
1813	0.022881255231912943	0.008098850351263391	0.007954022114926356	0.9797488943308128	-1	0	0	0.3	3	0.6923076923076923	9	0.5769230769230769	0.6923076923076923	10	9	4	1	0	0.15384615384615385	2	13	15	0.09090909090909091	0	0.16954036760187857	0.8598362860798762	0.4983045712440444	0.8815060716968486	0.6955330751985929	0.8962975011795613	0.9194936816312882	0.8800055169536032	1.0	0.1	0.0	0.007954022114926356	25
1065	0.024898073694247496	0.0069938519393540855	0.006896092861328235	0.9803041481941154	-1	0	0	0.3	3	0.6923076923076923	9	0.5769230769230769	0.6923076923076923	10	9	4	1	0	0.15384615384615385	2	13	15	0.09090909090909091	0	0.16954036760187857	0.8759475013447529	0.4983045712440444	0.8495329913896262	0.7032487511624277	0.8978839231290653	0.9194936816312882	0.8757906126226731	1.0	0.1	0.0	0.006896092861328235	19
4129	0.029907295769881565	0.012492788140067665	0.012492788100969123	0.9773638797615689	-1	0	0	0.2	2	0.8461538461538461	11	0.38461538461538464	0.6153846153846154	9	8	5	1	0	0.23076923076923078	3	13	15	0.07692307692307693	0	0.1	0.7501301957562303	0.4983045712440444	0.9076595000138556	0.6955330751985929	0.8400035011339039	0.9197286024643199	0.8430345816371955	1.0	0.1111111111111111	0.0	0.012492788100969123	20
1834	0.023837337913105886	0.009068138634814807	0.007809963200129607	0.9803231244530756	-1	0	0	0.3	3	0.6923076923076923	9	0.5769230769230769	0.6923076923076923	10	9	4	1	0	0.15384615384615385	2	13	15	0.09090909090909091	0	0.16954036760187857	0.82102465964676	0.4983045712440444	0.8815060716968486	0.6955330751985929	0.8962975011795613	0.9194936816312882	0.8693935337158563	1.0	0.1	0.0	0.007809963200129607	42
774	0.003235286782684052	0.0032247572674453024	-0.0032240925554331587	0.9850592645785832	-1	0	0	0.25	1	1.0	3	1.0	0.6666666666666666	2	2	2	0	0	0.2	1	5	5	0.0	0	0.394255882246043	0.8723544082633357	0.7008150162827931	0.7415482471597747	0.40854046796663096	0.7064733118848372	0.8614960679325346	0.7832592961202767	0	0	0.0	-0.00032240925554331585	9
4443	0.03083524298814297	0.014664890485442172	0.013737269015700992	0.9785160279720607	-1	0	0	0.2	2	0.8461538461538461	11	0.38461538461538464	0.6923076923076923	9	9	5	1	0	0.23076923076923078	3	13	15	0.07142857142857142	0	0.1	0.6957568014938503	0.4983045712440444	0.9264833492687647	0.6222081655815578	0.855231987611355	0.9216461524013044	0.8471515102208768	1.0	0.1111111111111111	0.0	0.013737269015700992	41
3966	0.030343013848784267	0.016876744016754337	0.01328856398122581	0.9795969684381668	-1	0	0	0.2	2	0.8461538461538461	11	0.38461538461538464	0.6923076923076923	9	9	5	1	0	0.23076923076923078	3	13	15	0.07142857142857142	0	0.1	0.7042596096248486	0.4983045712440444	0.9264833492687647	0.6554584573237483	0.8246287793059469	0.9242162061829069	0.8388720167026825	1.0	0.1111111111111111	0.0	0.01328856398122581	18
3445	0.018395150036186404	0.003276386439406641	-0.0032638336202002417	0.9788836635278821	-1	0	0	0.16666666666666666	1	1.0	6	1.0	0.8333333333333334	6	5	1	1	0	0.125	1	8	8	0.2	0	0.1	0.6152423297455737	0.39760351475098615	0.9080192756652294	0.6588706203900754	0.8366796706993002	0.9204603301416014	0.812185241758487	1.0	0.16666666666666666	0.0	-0.00032638336202002417	1
4133	0.026982871171090706	0.011171711666191849	0.009367131328764608	0.9797107149150368	-1	0	0	0.1	1	1.0	13	1.0	0.9230769230769231	12	12	2	1	0	0.06666666666666667	1	15	15	0.125	0	0.16635156290185316	0.7503457947368986	0.6699632942634752	0.934200610019818	0.6222081655815578	0.8280801383259577	0.9206926735437576	0.8551039559593923	1.0	0.08333333333333333	0.0	0.009367131328764608	10
3239	0.009838572852943386	0.005805917369437999	-0.005800596903336851	0.9776722736558643	-1	0	0	0.375	3	0.7	7	0.2857142857142857	0.4	7	4	4	2	0	0.8571428571428571	6	7	12	0.2222222222222222	0	0.1131268235637088	0.7608350999264674	0.2362459551854577	0.9274680916139446	0.7109644271262625	0.8204003437300975	0.9294008452891592	0.8508883789906394	0.5714285714285714	0.14285714285714285	0.0	-0.0005800596903336851	3
2837	0.03044908514618723	0.011368691162701351	0.011358284219174805	0.9796913363624293	-1	0	0	0.1	1	1.0	12	0.3888888888888889	0.75	10	9	3	2	0	0.25	3	12	14	0.2222222222222222	0	0.1065634117818544	0.7379950596701063	0.4983045712440444	0.9052654779020805	0.6955330751985929	0.8085961723300592	0.9206926735437576	0.8289039554023557	0.55	0.1	0.0	0.011358284219174805	23
2175	0.02619633909114176	0.012729311021830675	0.007401903330001354	0.9810321852609718	-1	0	0	0.1	1	1.0	12	1.0	0.8333333333333334	11	10	2	2	0	0.07142857142857142	1	14	14	0.2857142857142857	0	0.1131268235637088	0.7486232329555398	0.4983045712440444	0.9215834015225878	0.6955330751985929	0.8080198967601162	0.9216461524013044	0.8407981223766371	0.5454545454545454	0.09090909090909091	0.0	0.007401903330001354	2
1209	0.024000556332701883	0.005835261303915094	0.0015286980203287875	0.9656199393590525	-1	0	0	0.3	3	0.6923076923076923	9	0.26785714285714285	0.6153846153846154	10	8	4	1	0	0.875	7	8	15	0.1	0	0.16954036760187857	0.8759475013447529	0.4983045712440444	0.8489092731807786	0.7032487511624277	0.8978839231290653	0.9194936816312882	0.8756138761788452	1.0	0.2	0.0	0.0015286980203287875	12
1588	0.02281524628305612	0.0034751648392601637	-0.002752706194100553	0.9822121072606438	-1	0	0	0.2857142857142857	2	0.75	6	0.5555555555555556	0.625	6	5	3	2	0	0.2222222222222222	2	9	10	0.2222222222222222	0	0.1065634117818544	0.8540172957858857	0.36952263600427143	0.854813432561067	0.6665862963539102	0.9044212941620571	0.9247072679916003	0.8731265891969578	0.5833333333333334	0.16666666666666666	0.0	-0.0002752706194100553	0
29	0.009694780558297637	0.006146273260821773	-0.006104529442183508	0.9826707095526154	-1	0	0	0.375	3	0.7777777777777778	7	0.4074074074074074	0.7777777777777778	10	7	0	1	0	0.3333333333333333	9	3	11	1.0	1.0	0.7454379004825034	0.7822400332172581	0.5036545081771261	0.8446389379207629	0.5700277137079726	0.8426617506093264	0.7735597438383527	0.8249182259029206	1.0	0.2	0.0	-0.0006104529442183508	16
2046	0.030122365497665497	0.011211195582844086	0.010746766460291251	0.9794929210602626	-1	0	0	0.3	3	0.6923076923076923	9	0.5769230769230769	0.6923076923076923	10	9	4	1	0	0.15384615384615385	2	13	15	0.09090909090909091	0	0.1065634117818544	0.7379950596701063	0.4983045712440444	0.9052654779020805	0.6955330751985929	0.8085961723300592	0.9206926735437576	0.8289039554023557	1.0	0.1	0.0	0.010746766460291251	39
510	0.001916625094753616	0.001719459284720484	-0.0017182994336127212	0.984931918801968	-1	0	0	1.0	1	0	0	1.0	0	1	0	0	0	0	0.5	2	1	2	0.0	0	0	0	0	0	0	0	0	0	0	0	0	-0.00017182994336127213	54
3416	0.028899420054315367	0.012593955745908044	0.012507184428808792	0.9787396173345948	-1	0	0	0.1111111111111111	1	1.0	11	0.3939393939393939	0.7272727272727273	9	8	3	2	0	0.2727272727272727	3	11	13	0.2222222222222222	0	0.1	0.8228998637752295	0.4983045712440444	0.8814599178710417	0.6955330751985929	0.8755465842907366	0.9216461524013044	0.8618952741014531	0.5555555555555556	0.1111111111111111	0.0	0.012507184428808792	19
2067	0.025510677845552842	0.009073964393365039	0.008467112970520984	0.9788285234410211	-1	0	0	0.375	3	0.6	6	0.6	0.6	7	6	4	2	0	0.2	2	10	12	0.18181818181818182	0	0.1	0.6141348162584548	0.2506959115487117	0.920503093697153	0.6955330751985929	0.76616303528451	0.9274912087463035	0.7968788149534826	0.5714285714285714	0.14285714285714285	0.0	0.008467112970520984	19
4490	0.026444850257411473	0.010881768211818018	-0.009881297715033512	0.9770112180551209	-1	0	0	0.2	2	0.8461538461538461	11	0.4166666666666667	0.6153846153846154	9	8	5	1	0	0.25	12	3	15	0.07692307692307693	0.15384615384615385	0.17503901950219475	0.8060370966017527	0.4983045712440444	0.9330717793253577	0.7109644271262625	0.897259883750769	0.9320574476374369	0.8884979190543998	1.0	0.1111111111111111	0.0	-0.0009881297715033511	0
1098	0.030642285043686636	0.006750714412816357	0.00286253986169928	0.9739286138476191	-1	0	0	0.2	2	0.8461538461538461	11	0.23809523809523808	0.7692307692307693	11	10	3	2	0	0.7777777777777778	9	7	15	0.2222222222222222	0	0.22595391164004835	0.8665549324933308	0.4983045712440444	0.9043752605302203	0.6955330751985929	0.9022511716766555	0.9192581336392803	0.8921968627285088	0.5454545454545454	0.09090909090909091	0.0	0.00286253986169928	21
1754	0.024896101429856616	0.007379751047175439	0.002772219028808131	0.9725962437454816	-1	0	0	0.3	3	0.6923076923076923	9	0.26785714285714285	0.6153846153846154	10	8	4	1	0	0.875	7	8	15	0.1	0	0.22595391164004835	0.8893162001383489	0.4996352580139625	0.8647857119860556	0.6955330751985929	0.897690232374686	0.9192581336392803	0.8846347902321293	1.0	0.1	0.0	0.002772219028808131	14
1221	0.024587546121578107	0.006874071630484382	0.006538040019490466	0.9805280237338775	-1	0	0	0.3	3	0.6923076923076923	9	0.5769230769230769	0.6923076923076923	10	9	4	1	0	0.15384615384615385	2	13	15	0.09090909090909091	0	0.27784259443684833	0.8681292872726742	0.4996352580139625	0.9006679568477369	0.6588706203900754	0.9110822370141525	0.9102839540177097	0.8946083658163735	1.0	0.1	0.0	0.006538040019490466	29
2827	0.030469555135304045	0.01123183535465433	0.011214478174796079	0.9795731814076072	-1	0	0	0.1	1	1.0	12	0.3888888888888889	0.75	10	9	3	2	0	0.25	3	12	14	0.2222222222222222	0	0.1065634117818544	0.7379950596701063	0.4983045712440444	0.9052654779020805	0.6955330751985929	0.8403756846259839	0.9194936816312882	0.8390598997528891	0.55	0.1	0.0	0.011214478174796079	16
2425	0.032148621123286404	0.008135334415991277	0.004530023818837029	0.9778568267878778	-1	0	0	0.2	2	0.8333333333333334	10	0.5384615384615384	0.75	10	9	3	2	0	0.15384615384615385	2	13	14	0.2222222222222222	0	0.14408292153295177	0.8060044635419947	0.4996352580139625	0.8912763119268461	0.6754957662611706	0.8690281573710579	0.9194936816312882	0.858978399264423	0.55	0.3	0.0	0.004530023818837029	14
2206	0.03040625870460913	0.01184949784301647	0.011830827718051115	0.9796314629592479	-1	0	0	0.1	1	1.0	12	0.3888888888888889	0.75	10	9	3	2	0	0.25	3	12	14	0.2222222222222222	0	0.1065634117818544	0.7379950596701063	0.4983045712440444	0.9052654779020805	0.6955330751985929	0.8085961723300592	0.9206926735437576	0.8289039554023557	0.55	0.1	0.0	0.011830827718051115	42
2048	0.030557836396066733	0.007259397919690233	0.005848590030875598	0.9740263713237372	-1	0	0	0.3	3	0.6666666666666666	8	0.2857142857142857	0.5833333333333334	9	7	4	2	0	1.0	7	7	14	0.2	0	0.1131268235637088	0.743657008012663	0.4983045712440444	0.901810462948274	0.6955330751985929	0.8451101358404867	0.9192581336392803	0.8402076141351011	0.5555555555555556	0.3333333333333333	0.0	0.005848590030875598	14
1537	0.02361866250312733	0.008563311290238537	0.007435989017433119	0.9801617412478231	-1	0	0	0.3	3	0.6923076923076923	9	0.5769230769230769	0.6923076923076923	10	9	4	1	0	0.15384615384615385	2	13	15	0.09090909090909091	0	0.16954036760187857	0.82102465964676	0.4983045712440444	0.8815060716968486	0.6955330751985929	0.8962975011795613	0.9194936816312882	0.8693935337158563	1.0	0.1	0.0	0.007435989017433119	21
4698	0.03188359587870708	0.013590517749102995	0.013480170755909892	0.9765483901067231	-1	0	0	0.2	2	0.8461538461538461	11	0.38461538461538464	0.6153846153846154	9	8	5	1	0	0.23076923076923078	3	13	15	0.07692307692307693	0	0.1	0.7464645601252151	0.4983045712440444	0.8946136430670109	0.6955330751985929	0.820082092543436	0.9216461524013044	0.8289923096792768	1.0	0.1111111111111111	0.0	0.013480170755909892	50
4535	0.023757535018557756	0.005373817452907246	0.005287947058555329	0.9817095423264783	-1	0	0	0.2	2	0.8461538461538461	11	0.38461538461538464	0.6153846153846154	9	8	5	1	0	0.23076923076923078	3	13	15	0.07692307692307693	0	0.1	0.7464645601252151	0.4983045712440444	0.9056693589838595	0.6955330751985929	0.820082092543436	0.9242162061829069	0.8347315204789109	1.0	0.1111111111111111	0.0	0.005287947058555329	5
4852	0.03268679671552938	0.013635194167238508	0.013618949742250211	0.9764199925534164	-1	0	0	0.2	2	0.8461538461538461	11	0.38461538461538464	0.6153846153846154	9	8	5	1	0	0.23076923076923078	3	13	15	0.07692307692307693	0	0.1	0.7464645601252151	0.4983045712440444	0.8946136430670109	0.6955330751985929	0.820082092543436	0.9216461524013044	0.8289923096792768	1.0	0.1111111111111111	0.0	0.013618949742250211	41
3172	0.02908598844458775	0.012730626895946949	0.012653135867905117	0.9786696245033918	-1	0	0	0.1111111111111111	1	1.0	11	0.3939393939393939	0.7272727272727273	9	8	3	2	0	0.2727272727272727	3	11	13	0.2222222222222222	0	0.1	0.8228998637752295	0.4983045712440444	0.8814599178710417	0.6955330751985929	0.8755465842907366	0.9216461524013044	0.8618952741014531	0.5555555555555556	0.1111111111111111	0.0	0.012653135867905117	25
3059	0.01089295126532995	0.0037847666633965705	-0.0029261438482247847	0.9838997577667992	-1	0	0	0.125	1	1.0	10	1.0	0.8	9	8	2	2	0	0.08333333333333333	1	12	12	0.2857142857142857	0	0.1	0.5969605191512725	0.5445111179532607	0.891376401553395	0.6955330751985929	0.8520444670879546	0.9216461524013044	0.8047326555682361	0.5555555555555556	0.1111111111111111	0.0	-0.0002926143848224785	3
4324	0.03110135516070108	0.010508856732220061	0.010078676542550354	0.9779230850375562	-1	0	0	0.2	2	0.8333333333333334	10	0.3888888888888889	0.6666666666666666	8	8	5	2	0	0.25	3	12	14	0.14285714285714285	0	0.13751950975109736	0.8251309260537428	0.4996352580139625	0.8724235437646549	0.6388333114526531	0.8919115780486796	0.9194936816312882	0.8654709556765785	0.5625	0.125	0.0	0.010078676542550354	9
1740	0.02292074210903551	0.009349616687993317	0.00806646854662988	0.9805910914969347	-1	0	0	0.3	3	0.6923076923076923	9	0.5769230769230769	0.6923076923076923	10	9	4	1	0	0.15384615384615385	2	13	15	0.09090909090909091	0	0.16954036760187857	0.8956591726048452	0.4983045712440444	0.8815060716968486	0.6955330751985929	0.909670339644775	0.9192581336392803	0.8961749082548598	1.0	0.1	0.0	0.00806646854662988	19
3563	0.031625317095472075	0.013006321847725245	0.012902547503190115	0.9773882200577978	-1	0	0	0.2	2	0.8461538461538461	11	0.38461538461538464	0.6923076923076923	9	9	5	1	0	0.23076923076923078	3	13	15	0.07142857142857142	0	0.1	0.7640048057274034	0.4983045712440444	0.9264833492687647	0.6554584573237483	0.8246287793059469	0.9216461524013044	0.852233224941803	1.0	0.1111111111111111	0.0	0.012902547503190115	62
4261	0.02350178046385154	0.011213825090590556	0.009333366945632204	0.9829658069662237	-1	0	0	0.2222222222222222	2	0.8181818181818182	9	0.3939393939393939	0.5454545454545454	7	6	5	2	0	0.2727272727272727	3	11	13	0.15384615384615385	0	0.1	0.764430359084052	0.2362459551854577	0.8864081621438551	0.7109644271262625	0.8742123608366749	0.9197286024643199	0.848575616606386	0.5714285714285714	0.14285714285714285	0.0	0.009333366945632204	0
914	0.03056899596987571	0.006120080005590258	0.0031358675515193598	0.9732658156459949	-1	0	0	0.2	2	0.8461538461538461	11	0.23809523809523808	0.7692307692307693	11	10	3	2	0	0.7777777777777778	9	7	15	0.2222222222222222	0	0.22595391164004835	0.8665549324933308	0.4983045712440444	0.9043752605302203	0.6955330751985929	0.9022511716766555	0.9192581336392803	0.8921968627285088	0.5454545454545454	0.09090909090909091	0.0	0.0031358675515193598	109
1572	0.03247552710730238	0.005807940061369516	-0.005807281499123623	0.9857517151161467	-1	0	0	0.3	3	0.6923076923076923	9	0.4166666666666667	0.5384615384615384	9	7	5	3	0	0.25	3	12	15	0.25	0	0.22595391164004835	0.8996670717784842	0.4983045712440444	0.9220524372982587	0.6955330751985929	0.8830844069610375	0.9192581336392803	0.9027963185397027	0.1111111111111111	0.1111111111111111	0.0	-0.0005807281499123622	0
4121	0.031760737920732245	0.014479431961526897	0.014313585862339483	0.9770303188414214	-1	0	0	0.2	2	0.8461538461538461	11	0.38461538461538464	0.6923076923076923	9	9	5	1	0	0.23076923076923078	3	13	15	0.07142857142857142	0	0.1	0.7425267803391071	0.4983045712440444	0.9425211893584898	0.6554584573237483	0.8246287793059469	0.9216461524013044	0.8583238750766922	1.0	0.1111111111111111	0.0	0.014313585862339483	23
4636	0.02518067647786617	0.006081109976134156	0.0013900681975462733	0.9797906132655104	-1	0	0	0.3	3	0.6666666666666666	8	0.5833333333333334	0.4166666666666667	7	5	6	3	0	0.375	8	3	14	0.21428571428571427	0	0.1	0.7126528849971328	0.2362459551854577	0.9601260044941522	0.7109644271262625	0.8038754322481374	0.9320574476374369	0.8621717317689909	0.14285714285714285	0.2857142857142857	0.0	0.0013900681975462733	4
3684	0.029151936588675858	0.012598380998524946	0.012578227714782743	0.9790039790357746	-1	0	0	0.1111111111111111	1	1.0	11	0.3939393939393939	0.7272727272727273	9	8	3	2	0	0.2727272727272727	3	11	13	0.2222222222222222	0	0.1	0.8241601788222467	0.4983045712440444	0.8814599178710417	0.6955330751985929	0.8944023106929158	0.9197286024643199	0.8694244743370062	0.5555555555555556	0.1111111111111111	0.0	0.012578227714782743	20
1436	0.023789931040589806	0.008942390251377205	0.00764694924895691	0.9801740637364897	-1	0	0	0.3	3	0.6923076923076923	9	0.5769230769230769	0.6923076923076923	10	9	4	1	0	0.15384615384615385	2	13	15	0.09090909090909091	0	0.16954036760187857	0.82102465964676	0.4983045712440444	0.8815060716968486	0.6955330751985929	0.8962975011795613	0.9194936816312882	0.8693935337158563	1.0	0.1	0.0	0.00764694924895691	44
1016	0.022905759621679414	0.004202515849100111	0.00390800907816325	0.9814855530577367	-1	0	0	0.1	1	1.0	13	1.0	0.8461538461538461	11	11	3	2	0	0.06666666666666667	1	15	15	0.2	0	0.22595391164004835	0.8665549324933308	0.5009659447838806	0.9039654763595587	0.6955330751985929	0.888762658683757	0.9241116797638769	0.8873240620507956	0.5454545454545454	0.09090909090909091	0.0	0.00390800907816325	56
2160	0.029928535861619393	0.010793143859183767	0.010493636809854365	0.9796717040100132	-1	0	0	0.3	3	0.6923076923076923	9	0.5769230769230769	0.6923076923076923	10	9	4	1	0	0.15384615384615385	2	13	15	0.09090909090909091	0	0.1065634117818544	0.7379950596701063	0.4983045712440444	0.9052654779020805	0.6955330751985929	0.8085961723300592	0.9206926735437576	0.8289039554023557	1.0	0.1	0.0	0.010493636809854365	42
4743	0.030277329042819122	0.01137125791375409	0.011154606480441911	0.9782735950314169	-1	0	0	0.2222222222222222	2	0.8181818181818182	9	0.3939393939393939	0.6363636363636364	8	7	4	2	0	0.2727272727272727	3	11	13	0.18181818181818182	0	0.13751950975109736	0.8251309260537428	0.4996352580139625	0.8724235437646549	0.5898650568706083	0.901952154741081	0.9082785978416567	0.8696336199344524	0.5625	0.125	0.0	0.011154606480441911	19
2587	0.030426604229597892	0.011719330070298552	0.011665585603354811	0.979347960623983	-1	0	0	0.1	1	1.0	12	0.3888888888888889	0.75	10	9	3	2	0	0.25	3	12	14	0.2222222222222222	0	0.1	0.7394783412036828	0.4983045712440444	0.9052654779020805	0.6955330751985929	0.8085961723300592	0.9206926735437576	0.8292669610056537	0.55	0	0.0	0.011665585603354811	86
540	0.0019761172796427394	0.0017527857656319372	-0.0017522270555556233	0.9840956471223892	-1	0	0	1.0	1	0	0	1.0	0	1	0	0	1	0	0.5	2	1	2	0.3333333333333333	0	0	0	0	0	0	0	0	0	0	0	0	-0.00017522270555556232	15
1317	0.024198371661016564	0.007038901273628175	0.006659859326577499	0.9806893317595948	-1	0	0	0.3	3	0.6923076923076923	9	0.5769230769230769	0.6923076923076923	10	9	4	1	0	0.15384615384615385	2	13	15	0.09090909090909091	0	0.16954036760187857	0.8759475013447529	0.4983045712440444	0.8495329913896262	0.7032487511624277	0.9109809468820204	0.9102839540177097	0.881189048196872	1.0	0.1	0.0	0.006659859326577499	26
436	0.002009602085164743	0.0018103261772863441	-0.0018096909854105618	0.9849920990812464	-1	0	0	1.0	1	0	0	1.0	0	1	0	0	1	0	0.5	2	1	2	0.3333333333333333	0	0	0	0	0	0	0	0	0	0	0	0	-0.00018096909854105618	51
1765	0.024375624417566497	0.007710252934789575	0.007062102373034003	0.9809010076970746	-1	0	0	0.3	3	0.6923076923076923	9	0.5769230769230769	0.6923076923076923	10	9	4	1	0	0.15384615384615385	2	13	15	0.09090909090909091	0	0.16954036760187857	0.8759475013447529	0.4983045712440444	0.8495329913896262	0.7032487511624277	0.9109809468820204	0.9102839540177097	0.881189048196872	1.0	0.1	0.0	0.007062102373034003	16
731	0.0019343672550642128	0.0017452419329054174	-0.0017441788509801508	0.9849158278602237	-1	0	0	1.0	1	0	0	1.0	0	1	0	0	0	0	0.5	2	1	2	0.0	0	0	0	0	0	0	0	0	0	0	0	0	-0.00017441788509801507	13
1153	0.02268025493677488	0.0059563460258333254	0.00203144354025698	0.9817205724958434	-1	0	0	0.4	4	0.6153846153846154	8	0.35714285714285715	0.46153846153846156	9	6	5	3	0	0.8571428571428571	6	7	15	0.2727272727272727	0	0.1131268235637088	0.8831995709787654	0.4779422669321109	0.8055362319380447	0.7109644271262625	0.8830099593123422	0.9242162061829069	0.8607897392649868	0.1111111111111111	0.1111111111111111	0.0	0.00203144354025698	14
597	0.0019541181363849527	0.0018233808940012468	-0.00182203225954001	0.9850185763083947	-1	0	0	1.0	1	0	0	1.0	0	1	0	0	0	0	0.5	2	1	2	0.0	0	0	0	0	0	0	0	0	0	0	0	0	-0.000182203225954001	13
930	0.001994478330369456	0.0017905604611785204	-0.0017894170547400662	0.9849013627663146	-1	0	0	1.0	1	0	0	1.0	0	1	0	0	0	0	0.5	2	1	2	0.0	0	0	0	0	0	0	0	0	0	0	0	0	-0.0001789417054740066	19
4343	0.03192160212378764	0.013597023510004014	0.01345112731618514	0.9771377436210225	-1	0	0	0.2	2	0.8461538461538461	11	0.38461538461538464	0.6923076923076923	9	9	5	1	0	0.23076923076923078	3	13	15	0.07142857142857142	0	0.1	0.7425267803391071	0.4983045712440444	0.9264833492687647	0.6554584573237483	0.8246287793059469	0.9216461524013044	0.8473136656145543	1.0	0.1111111111111111	0.0	0.01345112731618514	35
1742	0.016979610796582816	0.003973442298653167	0.0008314952568075076	0.9816083255163529	-1	0	0	0.3	3	0.6923076923076923	9	0.5769230769230769	0.6923076923076923	10	9	4	1	0	0.15384615384615385	2	13	15	0.09090909090909091	0	0.16954036760187857	0.82102465964676	0.4996352580139625	0.8978871531431806	0.6955330751985929	0.909670339644775	0.9194936816312882	0.8810379103104361	1.0	0.1	0.0	0.0008314952568075076	4
3935	0.016882055886589666	0.004641398951924694	-0.00456906525808782	0.9784500257238027	-1	0	0	0.3	3	0.7692307692307693	10	0.45454545454545453	0.6153846153846154	9	8	5	2	0	0.2727272727272727	3	11	15	0.15384615384615385	0	0.17503901950219475	0.7315234142935327	0.4983045712440444	0.9466994116767565	0.6554584573237483	0.8288884880434013	0.9197286024643199	0.8604528942820956	0.5555555555555556	0.1111111111111111	0.0	-0.000456906525808782	1
4039	0.03213240387445804	0.013389817630079874	0.013381368642369402	0.9767680790781141	-1	0	0	0.2	2	0.8461538461538461	11	0.38461538461538464	0.6923076923076923	9	9	5	1	0	0.23076923076923078	3	13	15	0.07142857142857142	0	0.1	0.7425267803391071	0.4983045712440444	0.9264833492687647	0.6554584573237483	0.8246287793059469	0.9216461524013044	0.8473136656145543	1.0	0.1111111111111111	0.0	0.013381368642369402	39
3413	0.028990598306923947	0.012840332973403104	0.01266996752076456	0.9786669360366765	-1	0	0	0.1111111111111111	1	1.0	11	0.3939393939393939	0.7272727272727273	9	8	3	2	0	0.2727272727272727	3	11	13	0.2222222222222222	0	0.1	0.8228998637752295	0.4983045712440444	0.8814599178710417	0.6955330751985929	0.8755465842907366	0.9216461524013044	0.8618952741014531	0.5555555555555556	0.1111111111111111	0.0	0.01266996752076456	24
384	0.002536479943447711	0.002402257297275359	-0.0024014341435996045	0.9829775420570172	-1	0	0	0.5	2	0.6666666666666666	2	0.625	0.3333333333333333	3	1	1	0	0	0.5	4	2	5	0.0	0.5	0.6679315577007399	0.7201915363176091	0.656136117800785	0.7428921151989546	0.1519141242666826	0.9762795174167912	0.9071688198105042	0.8707896768084463	0	0	0.0	-0.00024014341435996044	12
2218	0.03004964490013053	0.01082929952026964	0.010469837734750605	0.9796383506287981	-1	0	0	0.3	3	0.6923076923076923	9	0.5769230769230769	0.6923076923076923	10	9	4	1	0	0.15384615384615385	2	13	15	0.09090909090909091	0	0.1065634117818544	0.7379950596701063	0.4983045712440444	0.9052654779020805	0.6955330751985929	0.8403756846259839	0.9194936816312882	0.8390598997528891	1.0	0	0.0	0.010469837734750605	57
259	0.0019064215854793709	0.0016288728118653423	-0.001628711233378371	0.9847060310973438	-1	0	0	1.0	1	0	0	1.0	0	1	0	0	0	0	0.5	2	1	2	0.0	0	0	0	0	0	0	0	0	0	0	0	0	-0.0001628711233378371	13
4247	0.03167046126063432	0.015514427261860746	0.013980429719644789	0.9786059022954783	-1	0	0	0.2	2	0.8461538461538461	11	0.38461538461538464	0.6923076923076923	9	9	5	1	0	0.23076923076923078	3	13	15	0.07142857142857142	0	0.1	0.6957568014938503	0.4983045712440444	0.9264833492687647	0.6222081655815578	0.855231987611355	0.9216461524013044	0.8471515102208768	1.0	0.1111111111111111	0.0	0.013980429719644789	29
5049	0.03107678116719603	0.015257586107057939	0.014569219613799606	0.9771336127460013	-1	0	0	0.2	2	0.8461538461538461	11	0.38461538461538464	0.6923076923076923	9	9	5	1	0	0.23076923076923078	3	13	15	0.07142857142857142	0	0.1	0.7464645601252151	0.4983045712440444	0.9264833492687647	0.6222081655815578	0.855231987611355	0.9197286024643199	0.8577414208427895	1.0	0.1111111111111111	0.0	0.014569219613799606	37
2168	0.022281236781517617	0.009451001678138882	-0.00909431991856536	0.9795953001938986	-1	0	0	0.2	2	0.8461538461538461	11	0.2727272727272727	0.7692307692307693	11	10	3	0	0	0.45454545454545453	5	11	15	0.0	0	0.1	0.7339502752567939	0.5009659447838806	0.8857435022636	0.6955330751985929	0.8777412883732512	0.9216461524013044	0.8426373977888361	0	0	0.0	-0.000909431991856536	0
2415	0.029276399234646623	0.011788313500073555	0.011788182768106056	0.9794334393958064	-1	0	0	0.1	1	1.0	12	0.3888888888888889	0.75	10	9	3	2	0	0.25	3	12	14	0.2222222222222222	0	0.1065634117818544	0.7379950596701063	0.4983045712440444	0.9052654779020805	0.6955330751985929	0.8085961723300592	0.9206926735437576	0.8289039554023557	0.55	0.1	0.0	0.011788182768106056	43
3333	0.01262748686878328	0.004672905858166683	-0.004671867589034073	0.9806059431539702	-1	0	0	0.3333333333333333	2	0.8571428571428571	6	0.5625	0.5714285714285714	6	4	2	2	0	0.25	2	8	9	0.3333333333333333	0	0.1065634117818544	0.7743271746532329	0.2362459551854577	0.8906906806196818	0.7109644271262625	0.8345480998054924	0.930732050451924	0.8388430035825751	0.5833333333333334	0	0.0	-0.0004671867589034073	5
2197	0.009734459202862655	0.004343425783550457	-0.002255392539925473	0.9840980939465909	-1	0	0	0.125	1	1.0	10	1.0	0.8	9	8	2	1	0	0.08333333333333333	1	12	12	0.14285714285714285	0	0.1	0.72452171485675	0.5009659447838806	0.8849603293627354	0.6955330751985929	0.8943126990358984	0.9216461524013044	0.8473905729598091	1.0	0.3333333333333333	0.0	-0.0002255392539925473	5
2090	0.025752262797545472	0.007207760392271933	0.0066566278847545795	0.9638547971835151	-1	0	0	0.2	2	0.8461538461538461	11	0.2777777777777778	0.5384615384615384	8	7	6	2	0	0.6666666666666666	6	9	15	0.13333333333333333	0	0.13751950975109736	0.8677191587976112	0.4983045712440444	0.914509250495004	0.7032487511624277	0.8273448555838665	0.9194936816312882	0.8742732298186097	0.5625	0.125	0.0	0.0066566278847545795	9
772	0.014559927465988356	0.005157644900490014	0.0020444067373951214	0.9763140194569897	-1	0	0	0.2	2	0.8461538461538461	11	0.5357142857142857	0.8461538461538461	12	11	2	4	0	0.14285714285714285	2	14	15	0.5714285714285714	0	0.25215034005837705	0.9453837058798134	0.5873368648223656	0.8482942503245233	0.6754505133163453	0.8836578968919774	0.8947621515332237	0.9002518569510802	0.25	0.16666666666666666	0.0	0.0020444067373951214	7
1920	0.023919198062408786	0.009330545796308976	0.007771693864679305	0.9804412070271541	-1	0	0	0.3	3	0.6923076923076923	9	0.5769230769230769	0.6923076923076923	10	9	4	1	0	0.15384615384615385	2	13	15	0.09090909090909091	0	0.16954036760187857	0.82102465964676	0.4983045712440444	0.8815060716968486	0.6955330751985929	0.909670339644775	0.9192581336392803	0.8750714857238946	1.0	0.1	0.0	0.007771693864679305	26
3800	0.018234890401177057	0.009756987861765843	-0.004111949585564707	0.9844742518201766	-1	0	0	0.2	2	0.8461538461538461	11	0.38461538461538464	0.6923076923076923	9	9	5	1	0	0.23076923076923078	3	13	15	0.07142857142857142	0	0.1	0.7425267803391071	0.4983045712440444	0.9141070537599022	0.6222081655815578	0.855231987611355	0.9192581336392803	0.8498480525412475	1.0	0.1111111111111111	0.0	-0.0004111949585564707	1
73	0.01506332146556904	0.005773665918976736	-0.005767706011443038	0.9841337885146009	-1	0.5	2	0.8	8	0.23076923076923078	3	0.6	0.07692307692307693	3	1	11	1	0	1.0	5	5	15	0.041666666666666664	0.8	0.343961390572571	0.7296426489936174	0.3341790052334426	0.9104613346136825	0.31073082146287956	0.9302716176246099	0.8318899058980739	0.8773588466056957	1.0	0.6666666666666666	0.0	-0.0005767706011443038	5
634	0.013782945986351849	0.0019338413068441009	-0.0018786940831096658	0.9386903883268413	-1	0.3333333333333333	1	0.375	3	0.7	7	0.4	0.5	5	5	6	5	0	0.3	3	10	12	0.3125	1.0	0.22469490453653793	0.9613914074962272	0.8950967522623774	0.6420489583899357	0.45002364973158626	0.8243602984961164	0.9418862217511932	0.855916851397839	0.2	0.4	0.6034036415942067	-0.0001878694083109666	45
3227	0.026180519082228224	0.005149890350141241	-0.004944739923369236	0.9847730770986451	-1	0	0	0.3	3	0.6923076923076923	9	0.4166666666666667	0.5384615384615384	9	7	5	1	0	0.25	3	12	15	0.08333333333333333	0	0.17503901950219475	0.7429174121271036	0.4983045712440444	0.9139075553124238	0.772711796666604	0.8532643278101547	0.9320574476374369	0.8491535085765428	1.0	0.1111111111111111	0.0	-0.0004944739923369236	3
2541	0.0334385960322409	0.0066919628252818724	-0.00031482916412905917	0.9783092487492365	-1	0	0	0.1111111111111111	1	1.0	11	1.0	0.8181818181818182	10	9	2	2	0	0.07692307692307693	1	13	13	0.2857142857142857	0	0.1131268235637088	0.7364626514569582	0.4983045712440444	0.9052654779020805	0.7051502194938937	0.8116794169211559	0.9206926735437576	0.8294768737463943	0.55	0.1	0.0	-3.1482916412905916e-05	10
1678	0.025241788246645587	0.009286440222738253	0.009103494756075678	0.9813206578685177	-1	0	0	0.3	3	0.6923076923076923	9	0.5769230769230769	0.6153846153846154	9	8	5	2	0	0.15384615384615385	2	13	15	0.15384615384615385	0	0.1131268235637088	0.8216048404246709	0.2362459551854577	0.8951572996587777	0.7109644271262625	0.9063615052468796	0.9294008452891592	0.8787448754852681	0.5555555555555556	0.1111111111111111	0.0	0.009103494756075678	14
2420	0.030342438006488393	0.011450211305119197	0.011421661076803022	0.9794532622873398	-1	0	0	0.1	1	1.0	12	0.3888888888888889	0.75	10	9	3	2	0	0.25	3	12	14	0.2222222222222222	0	0.1065634117818544	0.7379950596701063	0.4983045712440444	0.9052654779020805	0.6955330751985929	0.8085961723300592	0.9206926735437576	0.8289039554023557	0.55	0.1	0.0	0.011421661076803022	41
1481	0.022755001186383985	0.005181221708903748	-0.0008167675354696622	0.9846660461730805	-1	0	0	0.3333333333333333	3	0.6363636363636364	7	0.5909090909090909	0.5454545454545454	7	6	5	3	0	0.18181818181818182	2	11	13	0.23076923076923078	0	0.22595391164004835	0.8809739659976323	0.5009659447838806	0.9179890838834289	0.6554584573237483	0.853452675070992	0.9192581336392803	0.8869194279362702	0.2857142857142857	0.2857142857142857	0.0	-8.167675354696622e-05	7
3106	0.02557451701884755	0.010960043314207977	-0.00959650533814346	0.9770209264628448	-1	0	0	0.2	2	0.8461538461538461	11	0.4166666666666667	0.6153846153846154	9	8	5	1	0	0.25	12	3	15	0.07692307692307693	0.15384615384615385	0.22595391164004835	0.804684147723685	0.4983045712440444	0.9330717793253577	0.7109644271262625	0.897259883750769	0.9294008452891592	0.8882125773598759	1.0	0.1111111111111111	0.0	-0.000959650533814346	0
1562	0.023243167428860508	0.0071249511710685205	-0.006397773090048614	0.9857027081246325	-1	0	0	0.2857142857142857	2	0.75	6	0.5555555555555556	0.625	6	5	3	2	0	0.2222222222222222	2	9	10	0.2222222222222222	0	0.1065634117818544	0.7772737388704897	0.36952263600427143	0.9058595361843594	0.7032487511624277	0.7652735397059419	0.9247072679916003	0.8271057799385808	0.5833333333333334	0.16666666666666666	0.0	-0.0006397773090048614	0
1383	0.016339907960817742	0.0047666016272056196	0.00106251978949113	0.9820721673561106	-1	0	0	0.3	3	0.6923076923076923	9	0.5769230769230769	0.6923076923076923	10	9	4	1	0	0.15384615384615385	2	13	15	0.09090909090909091	0	0.16954036760187857	0.8759475013447529	0.4996352580139625	0.8744284932979819	0.7032487511624277	0.9261546824297023	0.9137465445748918	0.894867578738619	1.0	0.1	0.0	0.00106251978949113	9
701	0.0020128253455851245	0.001820725656997486	-0.0018202379245596556	0.9851129388321022	-1	0	0	1.0	1	0	0	1.0	0	1	0	0	0	0	0.5	2	1	2	0.0	0	0	0	0	0	0	0	0	0	0	0	0	-0.00018202379245596556	15
4056	0.014890208409786176	0.010915479357758513	-0.004316705625133769	0.9860000173931943	-1	0	0	0.2	2	0.8461538461538461	11	0.38461538461538464	0.6923076923076923	9	9	5	1	0	0.23076923076923078	3	13	15	0.07142857142857142	0	0.1	0.7425267803391071	0.6699632942634752	0.9332276655138647	0.6554584573237483	0.8246287793059469	0.9320399900886128	0.8517227587999041	1.0	0.2222222222222222	0.0	-0.0004316705625133769	3
1133	0.019809204887386404	0.004596614648964471	0.004112667812064331	0.9793555173493036	-1	0	0	0.4	4	0.5	6	0.4666666666666667	0.4166666666666667	7	5	6	2	0	0.3	3	10	14	0.14285714285714285	0	0.22595391164004835	0.9262604769374998	0.5080649123151962	0.9063565817998925	0.6955330751985929	0.6331697114343634	0.9192581336392803	0.8559598595539547	0.5714285714285714	0.2857142857142857	0.0	0.004112667812064331	8
529	0.0020612051293200243	0.0018853198501418528	-0.0018843989455917193	0.9841395280599995	-1	0	0	1.0	1	0	0	1.0	0	1	0	0	1	0	0.5	2	1	2	0.3333333333333333	0	0	0	0	0	0	0	0	0	0	0	0	-0.00018843989455917193	12
4719	0.030399982710770636	0.015229064317828233	0.014569326138771951	0.9771334526291905	-1	0	0	0.2	2	0.8461538461538461	11	0.38461538461538464	0.6923076923076923	9	9	5	1	0	0.23076923076923078	3	13	15	0.07142857142857142	0	0.1	0.7464645601252151	0.4983045712440444	0.9264833492687647	0.6554584573237483	0.8246287793059469	0.9216461524013044	0.8482042589852642	1.0	0.1111111111111111	0.0	0.014569326138771951	24
4748	0.0313235866736639	0.014900055773424398	0.01437307026934084	0.9770356835624595	-1	0	0	0.2	2	0.8461538461538461	11	0.38461538461538464	0.6923076923076923	9	9	5	1	0	0.23076923076923078	3	13	15	0.07142857142857142	0	0.1	0.7464645601252151	0.4983045712440444	0.9264833492687647	0.6554584573237483	0.8246287793059469	0.9216461524013044	0.8482042589852642	1.0	0.1111111111111111	0.0	0.01437307026934084	32
4515	0.03246480543484456	0.013394619213439285	0.013347405166378576	0.9764529004998579	-1	0	0	0.2	2	0.8461538461538461	11	0.38461538461538464	0.6153846153846154	9	8	5	1	0	0.23076923076923078	3	13	15	0.07692307692307693	0	0.1	0.7464645601252151	0.4983045712440444	0.8946136430670109	0.6955330751985929	0.8518494892052624	0.9197286024643199	0.839690646462983	1.0	0.1111111111111111	0.0	0.013347405166378576	26
3621	0.03201948470265271	0.013175116447322081	0.012930531598154656	0.9776195072584377	-1	0	0	0.2	2	0.8461538461538461	11	0.38461538461538464	0.6923076923076923	9	9	5	1	0	0.23076923076923078	3	13	15	0.07142857142857142	0	0.1	0.7640048057274034	0.4983045712440444	0.9264833492687647	0.6554584573237483	0.8246287793059469	0.9216461524013044	0.852233224941803	1.0	0.1111111111111111	0.0	0.012930531598154656	20
1924	0.022990423574800307	0.00847951794559553	0.008136172357513858	0.9798184689237489	-1	0	0	0.3	3	0.6923076923076923	9	0.5769230769230769	0.6923076923076923	10	9	4	1	0	0.15384615384615385	2	13	15	0.09090909090909091	0	0.16954036760187857	0.8598362860798762	0.4983045712440444	0.8815060716968486	0.6955330751985929	0.8962975011795613	0.9194936816312882	0.8800055169536032	1.0	0.1	0.0	0.008136172357513858	51
1185	0.023101251046290516	0.0050682637180289244	0.004943083761491826	0.9804433106448257	-1	0	0	0.4	4	0.6153846153846154	8	0.30612244897959184	0.6153846153846154	10	8	4	2	0	1.0	7	7	15	0.2	0	0.16954036760187857	0.8759475013447529	0.4983045712440444	0.8495329913896262	0.7032487511624277	0.9160827094678861	0.9194936816312882	0.8834251560335211	0.55	0.1	0.0	0.004943083761491826	39
2074	0.02420411564054179	0.009250068392277142	0.007870155303316986	0.9802472816070658	-1	0	0	0.3	3	0.6923076923076923	9	0.5769230769230769	0.6923076923076923	10	9	4	1	0	0.15384615384615385	2	13	15	0.09090909090909091	0	0.16954036760187857	0.82102465964676	0.4983045712440444	0.8815060716968486	0.6955330751985929	0.8962975011795613	0.9194936816312882	0.8693935337158563	1.0	0.1	0.0	0.007870155303316986	23
1100	0.005745388626927159	0.002893647079887248	-0.0027963098962448885	0.9792306929123488	-1	0	0	0.3333333333333333	1	1.0	2	1.0	1.0	3	2	0	0	0	0.25	1	4	4	0.0	0	0.5193371045106219	0.8038340566907123	0.9561699874588243	0.8952668949518113	0.7607170779763023	0.7299745794766919	0.8567046400336293	0.8200781980748822	0	0	0.0	-0.00027963098962448886	8
3332	0.028828437554584523	0.012950082636961445	0.01294740775769222	0.9789019341962457	-1	0	0	0.1111111111111111	1	1.0	11	0.3939393939393939	0.7272727272727273	9	8	3	2	0	0.2727272727272727	3	11	13	0.2222222222222222	0	0.1	0.8228998637752295	0.4983045712440444	0.8814599178710417	0.6955330751985929	0.8755465842907366	0.9216461524013044	0.8618952741014531	0.5555555555555556	0.1111111111111111	0.0	0.01294740775769222	37
1497	0.02786162041833677	0.0069072756074399465	0.00655438239282858	0.980318884503559	-1	0	0	0.1	1	1.0	13	1.0	0.8461538461538461	11	11	3	2	0	0.06666666666666667	1	15	15	0.2	0	0.22595391164004835	0.8665549324933308	0.4983045712440444	0.9043752605302203	0.6955330751985929	0.9022511716766555	0.9192581336392803	0.8921968627285088	0.5454545454545454	0.09090909090909091	0.0	0.00655438239282858	20
1793	0.027154054632836624	0.008242729338039746	0.008144861156247954	0.9798207005807003	-1	0	0	0.2	2	0.8461538461538461	11	0.5357142857142857	0.7692307692307693	11	10	3	2	0	0.14285714285714285	2	14	15	0.2222222222222222	0	0.22595391164004835	0.9132476467759822	0.5009659447838806	0.8719969132013775	0.6955330751985929	0.8653199084293746	0.9192581336392803	0.8853696545810338	0.5454545454545454	0.09090909090909091	0.0	0.008144861156247954	16
2788	0.0303229678385434	0.011701169037940815	0.011688619051493824	0.9796020550260459	-1	0	0	0.1	1	1.0	12	0.3888888888888889	0.75	10	9	3	2	0	0.25	3	12	14	0.2222222222222222	0	0.1065634117818544	0.7379950596701063	0.4983045712440444	0.9052654779020805	0.6955330751985929	0.8085961723300592	0.9206926735437576	0.8289039554023557	0.55	0.1	0.0	0.011688619051493824	30
2273	0.029742754903254155	0.010739956710506964	0.010296231182471183	0.9794737636174455	-1	0	0	0.2	2	0.8333333333333334	10	0.5384615384615384	0.75	10	9	3	2	0	0.15384615384615385	2	13	14	0.2222222222222222	0	0.1065634117818544	0.7379950596701063	0.4983045712440444	0.9052654779020805	0.6955330751985929	0.8403756846259839	0.9194936816312882	0.8390598997528891	0.55	0.1	0.0	0.010296231182471183	24
4851	0.03191069075212307	0.007959144418798471	0.007411987398012883	0.9787156575351441	-1	0	0	0.2222222222222222	2	0.8181818181818182	9	0.3939393939393939	0.6363636363636364	8	7	4	2	0	0.2727272727272727	3	11	13	0.18181818181818182	0	0.13751950975109736	0.7490158193529117	0.5841339327537598	0.8802043499445765	0.5898650568706083	0.8654791709769184	0.9082785978416567	0.8388595650825672	0.5625	0.125	0.0	0.007411987398012883	18
2808	0.029768371988538656	0.013594878752468535	0.011929920411279021	0.9808243065641183	-1	0	0	0.1	1	1.0	12	0.3888888888888889	0.75	10	9	3	2	0	0.25	3	12	14	0.2222222222222222	0	0.1065634117818544	0.6954510585413145	0.4983045712440444	0.9052654779020805	0.6955330751985929	0.8403756846259839	0.9204603301416014	0.8293887687926751	0.55	0.1	0.0	0.011929920411279021	26
2300	0.02984281772454597	0.008253692124026197	0.005359316552056519	0.9780021051649908	-1	0	0	0.25	2	0.8	8	0.5454545454545454	0.7	8	7	3	2	0	0.18181818181818182	2	11	12	0.2222222222222222	0	0.1065634117818544	0.706665731487243	0.4983045712440444	0.9066296189623057	0.6955330751985929	0.8166657452261679	0.922940998615055	0.8247366684332263	0.5625	0.125	0.0	0.005359316552056519	15
4765	0.03215811357644245	0.013678626761141236	0.013662635787048155	0.9764321946218489	-1	0	0	0.2	2	0.8461538461538461	11	0.38461538461538464	0.6153846153846154	9	8	5	1	0	0.23076923076923078	3	13	15	0.07692307692307693	0	0.1	0.7464645601252151	0.4983045712440444	0.8946136430670109	0.6955330751985929	0.8518494892052624	0.9197286024643199	0.839690646462983	1.0	0.1111111111111111	0.0	0.013662635787048155	42
4938	0.030416119106693073	0.014901675287302196	0.0143418610246735	0.9770493308731413	-1	0	0	0.2	2	0.8461538461538461	11	0.38461538461538464	0.6923076923076923	9	9	5	1	0	0.23076923076923078	3	13	15	0.07142857142857142	0	0.1	0.7464645601252151	0.4983045712440444	0.9264833492687647	0.6222081655815578	0.855231987611355	0.9197286024643199	0.8577414208427895	1.0	0.1111111111111111	0.0	0.0143418610246735	45
3592	0.02852313120159899	0.012618492294026618	0.012411910916540873	0.978689478994021	-1	0	0	0.1111111111111111	1	1.0	11	0.3939393939393939	0.7272727272727273	9	8	3	2	0	0.2727272727272727	3	11	13	0.2222222222222222	0	0.1	0.8228998637752295	0.4983045712440444	0.8814599178710417	0.6955330751985929	0.8944023106929158	0.9197286024643199	0.8690959507850338	0.5555555555555556	0	0.0	0.012411910916540873	29
4117	0.032716608372313154	0.013693279567998425	0.013584234928145724	0.9771410713455424	-1	0	0	0.3	3	0.6923076923076923	9	0.4166666666666667	0.6153846153846154	10	8	4	1	0	0.25	3	12	15	0.1	0	0.1288320531507558	0.7350605854326818	0.5841339327537598	0.925291422366138	0.6754957662611706	0.812940574187549	0.9206926735437576	0.8414067455923933	1.0	0.1	0.0	0.013584234928145724	34
4205	0.014465540889105592	0.003093579146611559	-0.0030528415357977353	0.9797632057432535	-1	0	0	0.3	3	0.6923076923076923	9	0.4166666666666667	0.6153846153846154	10	8	4	0	0	0.25	3	12	15	0.0	0	0.1	0.6812897812594997	0.5214078445986525	0.925946558733926	0.6588706203900754	0.8670785010753704	0.9382084700129025	0.8481763064964705	0	0	0.0	-0.00030528415357977353	1
1264	0.025344738822043578	0.006880555929267465	-0.003980933494190489	0.979504063040344	-1	0	0	0.1	1	1.0	13	1.0	1.0	13	13	1	0	0	0.06666666666666667	1	15	15	0.0	0	0.22595391164004835	0.8903352875937572	0.5009659447838806	0.9331050393236503	0.7109644271262625	0.8540817884986043	0.9290447237833591	0.8971097298437607	0	0	0.0	-0.0003980933494190489	5
1819	0.02419931946894241	0.00875757184632304	0.007619975470837424	0.980162700163289	-1	0	0	0.3	3	0.6923076923076923	9	0.5769230769230769	0.6923076923076923	10	9	4	1	0	0.15384615384615385	2	13	15	0.09090909090909091	0	0.16954036760187857	0.82102465964676	0.4983045712440444	0.8815060716968486	0.6955330751985929	0.909670339644775	0.9192581336392803	0.8750714857238946	1.0	0.1	0.0	0.007619975470837424	30
266	0.006318456483508865	0.002883113139718707	-0.002813855675527907	0.9764239405780886	-1	0	0	0.3333333333333333	1	1.0	2	1.0	1.0	3	2	0	1	0	0.25	1	4	4	0.3333333333333333	0	0.8773526427954124	0.6078514333853131	0.4253530318840587	0.9261221642909568	0.7139188644486375	0.5545909875159007	0.8663081002918508	0.7430802574953617	1.0	0	0.0	-0.0002813855675527907	23
1235	0.019320239263727494	0.00252971719040355	0.0025276850752400186	0.9812599173660239	-1	0	0	0.3	3	0.6923076923076923	9	0.5769230769230769	0.6923076923076923	10	9	4	1	0	0.15384615384615385	2	13	15	0.09090909090909091	0	0.27784259443684833	0.8681292872726742	0.4996352580139625	0.9068821142207684	0.6588706203900754	0.9110822370141525	0.9087284927991721	0.8968337456815803	1.0	0.1	0.0	0.0025276850752400186	13
3095	0.029884753675888602	0.010828385018573729	0.009896220990290923	0.973242241899825	-1	0	0	0.2	2	0.8333333333333334	10	0.35	0.6666666666666666	10	8	3	2	0	0.625	5	8	14	0.25	0	0.1065634117818544	0.7379950596701063	0.4983045712440444	0.9052654779020805	0.6955330751985929	0.8085961723300592	0.9206926735437576	0.8289039554023557	0.55	0.1	0.0	0.009896220990290923	17
3733	0.031940998688716214	0.013197734171004567	0.013166596614634747	0.9765167934226197	-1	0	0	0.2	2	0.8461538461538461	11	0.38461538461538464	0.6153846153846154	9	8	5	1	0	0.23076923076923078	3	13	15	0.07692307692307693	0	0.1	0.7464645601252151	0.4983045712440444	0.8946136430670109	0.6955330751985929	0.8518494892052624	0.9197286024643199	0.839690646462983	1.0	0.1111111111111111	0.0	0.013166596614634747	103
4986	0.013964637371196374	0.0036827309890075073	-0.0021007164087400165	0.9839257652213378	-1	0	0	0.2	2	0.8461538461538461	11	0.38461538461538464	0.6923076923076923	9	9	5	1	0	0.23076923076923078	3	13	15	0.07142857142857142	0	0.1	0.7464645601252151	0.4983045712440444	0.9021010663599275	0.6554584573237483	0.8246287793059469	0.9192581336392803	0.8342733350269635	1.0	0.1111111111111111	0.0	-0.00021007164087400164	5
535	0.03077673638764973	0.00689988255464936	0.003143014045606919	0.9740680365550464	-1	0	0	0.2	2	0.8461538461538461	11	0.23809523809523808	0.7692307692307693	11	10	3	2	0	0.7777777777777778	9	7	15	0.2222222222222222	0	0.22595391164004835	0.8665549324933308	0.4983045712440444	0.9043752605302203	0.6955330751985929	0.9072158115112091	0.9197286024643199	0.8940300832674954	0.5454545454545454	0.09090909090909091	0.0	0.003143014045606919	71
1146	0.02435451936232316	0.007392226739999847	0.006983757430455389	0.9808284426378451	-1	0	0	0.3	3	0.6923076923076923	9	0.5769230769230769	0.6923076923076923	10	9	4	1	0	0.15384615384615385	2	13	15	0.09090909090909091	0	0.16954036760187857	0.8759475013447529	0.4983045712440444	0.8495329913896262	0.7032487511624277	0.8978839231290653	0.9194936816312882	0.8757906126226731	1.0	0.1	0.0	0.006983757430455389	97
2022	0.024683773386487445	0.00629228289851725	0.005272986094360922	0.9792830182776887	-1	0	0	0.2	2	0.8461538461538461	11	0.5357142857142857	0.7692307692307693	11	10	3	1	0	0.14285714285714285	2	14	15	0.1111111111111111	0	0.1131268235637088	0.854959421182078	0.4983045712440444	0.883307231068327	0.6955330751985929	0.8869662664720627	0.9197286024643199	0.8757476283867149	1.0	0.2727272727272727	0.0	0.005272986094360922	12
4720	0.029899819470335688	0.009784007575087064	0.009635755366205038	0.9793709034518591	-1	0	0	0.2222222222222222	2	0.8181818181818182	9	0.3939393939393939	0.6363636363636364	8	7	4	2	0	0.2727272727272727	3	11	13	0.18181818181818182	0	0.13751950975109736	0.7891317702188084	0.4996352580139625	0.8724235437646549	0.5898650568706083	0.901952154741081	0.9082785978416567	0.8606207128505976	0.5625	0.125	0.0	0.009635755366205038	10
1628	0.022763761175747667	0.0096878391017585	0.008133272587824914	0.9808710494328374	-1	0	0	0.3	3	0.6923076923076923	9	0.5769230769230769	0.6923076923076923	10	9	4	1	0	0.15384615384615385	2	13	15	0.09090909090909091	0	0.16954036760187857	0.8956591726048452	0.4983045712440444	0.8815060716968486	0.6955330751985929	0.909670339644775	0.9192581336392803	0.8961749082548598	1.0	0.1	0.0	0.008133272587824914	35
2753	0.01576398780690422	0.006245084438340846	-0.006240978826330032	0.9835617272187347	-1	0	0	0.2222222222222222	2	0.8181818181818182	9	0.325	0.7272727272727273	9	8	3	1	0	0.4	4	10	13	0.1111111111111111	0	0.1	0.7362126955641797	0.5009659447838806	0.9042024410294335	0.6955330751985929	0.8960133808530374	0.9320574476374369	0.8591556889776969	1.0	0	0.0	-0.0006240978826330031	3
176	0.019280053307599743	0.0035839928721217705	-0.0035809412379239768	0.9755389487506725	-1	0	0	0.4	4	0.5	6	0.3888888888888889	0.4166666666666667	6	5	7	6	0	0.4444444444444444	4	9	14	0.35294117647058826	0	0.1131268235637088	0.6646521119885161	0.2566686576375371	0.8402646058541646	0.7109644271262625	0.6756370973375605	0.9294008452891592	0.7361452863313912	0.16666666666666666	0.5	0.0	-0.00035809412379239766	9
2097	0.023403622816841232	0.009167649778127783	0.007599781395019264	0.9802876249785681	-1	0	0	0.3	3	0.6923076923076923	9	0.5769230769230769	0.6923076923076923	10	9	4	1	0	0.15384615384615385	2	13	15	0.09090909090909091	0	0.16954036760187857	0.82102465964676	0.4983045712440444	0.8815060716968486	0.6955330751985929	0.909670339644775	0.9192581336392803	0.8750714857238946	1.0	0.1	0.0	0.007599781395019264	17
4243	0.02498434212304698	0.006439952211070168	0.0012417708020353623	0.9798337093404065	-1	0	0	0.3	3	0.6666666666666666	8	0.5833333333333334	0.4166666666666667	7	5	6	3	0	0.375	8	3	14	0.21428571428571427	0	0.1	0.763309283680303	0.2362459551854577	0.9601260044941522	0.7109644271262625	0.8038754322481374	0.9320574476374369	0.8722478059192543	0.14285714285714285	0.2857142857142857	0.0	0.0012417708020353623	11
1202	0.032178772165737106	0.0063112914256586924	0.004506755745827798	0.9817514665067317	-1	0	0	0.4	4	0.6153846153846154	8	0.3125	0.6153846153846154	9	8	5	2	0	0.75	8	6	15	0.15384615384615385	0	0.1131268235637088	0.8822146436241882	0.4983045712440444	0.8955800518752857	0.7109644271262625	0.9075602454330007	0.9197286024643199	0.8955698423195254	0.5555555555555556	0.1111111111111111	0.0	0.004506755745827798	3
1349	0.027485439622273858	0.0071286251408332665	0.00660974868949269	0.9804503928971141	-1	0	0	0.1	1	1.0	13	1.0	0.8461538461538461	11	11	3	2	0	0.06666666666666667	1	15	15	0.2	0	0.22595391164004835	0.8665549324933308	0.4983045712440444	0.9043752605302203	0.6955330751985929	0.9022511716766555	0.9192581336392803	0.8921968627285088	0.5454545454545454	0.09090909090909091	0.0	0.00660974868949269	71
1296	0.02826033582114112	0.0067979205089925806	0.0061060782912086085	0.9805818738619279	-1	0	0	0.1	1	1.0	13	1.0	0.8461538461538461	11	11	3	2	0	0.06666666666666667	1	15	15	0.2	0	0.22595391164004835	0.8665549324933308	0.4983045712440444	0.9043752605302203	0.6955330751985929	0.9022511716766555	0.9192581336392803	0.8921968627285088	0.5454545454545454	0.09090909090909091	0.0	0.0061060782912086085	32
1850	0.022989955790149876	0.008161283248063407	0.007363629685825242	0.9807546065782918	-1	0	0	0.3	3	0.6923076923076923	9	0.5769230769230769	0.6923076923076923	10	9	4	1	0	0.15384615384615385	2	13	15	0.09090909090909091	0	0.16954036760187857	0.8958541874700928	0.4983045712440444	0.8495329913896262	0.7032487511624277	0.8978839231290653	0.9194936816312882	0.882772712436401	1.0	0.3	0.0	0.007363629685825242	21
2427	0.012594058046729282	0.007120709395264761	0.0045661893383227075	0.9811239757353263	-1	0	0	0.16666666666666666	1	1.0	6	1.0	0.6666666666666666	5	4	2	2	0	0.125	1	8	8	0.2857142857142857	0	0.1	0.6233556024274762	0.4983045712440444	0.9096688628456088	0.6554584573237483	0.8142309188888096	0.9216461524013044	0.8069612275864261	0.6	0.4	0.0	0.0045661893383227075	5
2400	0.015551501328525804	0.007517679535873663	-0.007515438754347393	0.9851469457323855	-1	0	0	0.2	2	0.8461538461538461	11	0.5357142857142857	0.8461538461538461	11	11	3	1	0	0.14285714285714285	2	14	15	0.1	0	0.17503901950219475	0.7750950536668176	0.4983045712440444	0.8957636490011465	0.6955330751985929	0.8626866745540276	0.9192581336392803	0.8509455619317597	1.0	0.09090909090909091	0.0	-0.0007515438754347393	3
1297	0.02060571185174002	0.002743086858809084	0.0005502946082182532	0.9810342237033445	-1	0	0	0.3	3	0.6923076923076923	9	0.625	0.6153846153846154	9	8	5	4	0	0.16666666666666666	12	2	15	0.3076923076923077	0	0.44065992042392177	0.9338610177897958	0.5009659447838806	0.813052895535038	0.7607170779763023	0.8648088624953119	0.9197286024643199	0.8798615306859936	0.1111111111111111	0.2222222222222222	0.0	0.0005502946082182532	4
96	0.017508260106627035	0.002526780273381616	-0.0024188501922834758	0.9795335602681557	-1	0	0	0.2	2	0.9230769230769231	12	0.2777777777777778	0.7692307692307693	11	10	3	2	0	0.6666666666666666	6	9	15	0.2222222222222222	0	0.9514951107097467	0.9336460812733687	0.665356148439636	0.7348663670111086	0.39512073832816114	0.8804225241467855	0.9087172624707486	0.8683744938640203	0.6363636363636364	0.45454545454545453	0.0	-0.00024188501922834757	34
3083	0.029754116987226444	0.011475201040572118	0.011445091427783787	0.9794944647913488	-1	0	0	0.1	1	1.0	12	0.3888888888888889	0.75	10	9	3	2	0	0.25	3	12	14	0.2222222222222222	0	0.1065634117818544	0.7379950596701063	0.4983045712440444	0.9052654779020805	0.6955330751985929	0.8085961723300592	0.9206926735437576	0.8289039554023557	0.55	0.1	0.0	0.011445091427783787	36
2674	0.018464579454811662	0.007222852711957646	-0.006832173152031732	0.9811292423202994	-1	0	0	0.2	2	0.9230769230769231	12	0.5357142857142857	0.9230769230769231	13	12	1	0	0	0.14285714285714285	2	14	15	0.0	0	0.1	0.7461863734837206	0.5566593916850479	0.9133282913680167	0.6222081655815578	0.8857021703696211	0.9216461524013044	0.8614006181260333	0	0	0.0	-0.0006832173152031732	1
2655	0.025694084652523146	0.005317426449257287	0.0048293728843749936	0.9809077179298843	-1	0	0	0.1	1	1.0	13	0.38461538461538464	0.7692307692307693	11	10	3	1	0	0.23076923076923078	3	13	15	0.1111111111111111	0	0.1131268235637088	0.7309194157441181	0.4983045712440444	0.9059185838016305	0.6955330751985929	0.7980230920498737	0.9216461524013044	0.824338411978955	1.0	0.09090909090909091	0.0	0.0048293728843749936	3
1469	0.023941819177127757	0.009434801864092042	0.007831262075900784	0.9802585324703934	-1	0	0	0.3	3	0.6923076923076923	9	0.5769230769230769	0.6923076923076923	10	9	4	1	0	0.15384615384615385	2	13	15	0.09090909090909091	0	0.16954036760187857	0.82102465964676	0.4983045712440444	0.8815060716968486	0.6955330751985929	0.8962975011795613	0.9194936816312882	0.8693935337158563	1.0	0.1	0.0	0.007831262075900784	42
4442	0.03220953329775978	0.01372738059444973	0.013727380187090679	0.9764251323316695	-1	0	0	0.2	2	0.8461538461538461	11	0.38461538461538464	0.6153846153846154	9	8	5	1	0	0.23076923076923078	3	13	15	0.07692307692307693	0	0.1	0.7464645601252151	0.4983045712440444	0.8946136430670109	0.6955330751985929	0.8518494892052624	0.9197286024643199	0.839690646462983	1.0	0	0.0	0.013727380187090679	48
4655	0.0313786597769752	0.015239713757762095	0.014904636007305566	0.9771127983225141	-1	0	0	0.2	2	0.8461538461538461	11	0.38461538461538464	0.6923076923076923	9	9	5	1	0	0.23076923076923078	3	13	15	0.07142857142857142	0	0.1	0.7464645601252151	0.4983045712440444	0.9264833492687647	0.6554584573237483	0.8246287793059469	0.9216461524013044	0.8482042589852642	1.0	0.1111111111111111	0.0	0.014904636007305566	66
2875	0.011164274838900938	0.004464363021488592	-0.00424047239827949	0.9850813967966248	-1	0	0	0.1111111111111111	1	1.0	11	0.3939393939393939	0.7272727272727273	9	8	3	2	0	0.2727272727272727	3	11	13	0.2222222222222222	0	0.1	0.7450679655173328	0.4983045712440444	0.858958436967206	0.6955330751985929	0.8518494892052624	0.9197286024643199	0.8238677913679607	0.5555555555555556	0	0.0	-0.00042404723982794894	7
4400	0.03235611842954767	0.013401108559820843	0.013360308868595355	0.9769838282242721	-1	0	0	0.2	2	0.8461538461538461	11	0.38461538461538464	0.6923076923076923	9	9	5	1	0	0.23076923076923078	3	13	15	0.07142857142857142	0	0.1	0.7425267803391071	0.4983045712440444	0.9264833492687647	0.6222081655815578	0.855231987611355	0.9197286024643199	0.8568973421777019	1.0	0.1111111111111111	0.0	0.013360308868595355	27
2477	0.030293253179657285	0.010733385592282079	0.010269832456738315	0.9795734496263672	-1	0	0	0.3	3	0.6923076923076923	9	0.5769230769230769	0.6923076923076923	10	9	4	1	0	0.15384615384615385	2	13	15	0.09090909090909091	0	0.1065634117818544	0.7379950596701063	0.4983045712440444	0.9052654779020805	0.6955330751985929	0.8085961723300592	0.9206926735437576	0.8289039554023557	1.0	0.1	0.0	0.010269832456738315	21
3096	0.028852570256578034	0.012557691900857605	0.01235462728684785	0.9786175871739647	-1	0	0	0.1111111111111111	1	1.0	11	0.3939393939393939	0.7272727272727273	9	8	3	2	0	0.2727272727272727	3	11	13	0.2222222222222222	0	0.1	0.8228998637752295	0.4983045712440444	0.8814599178710417	0.6955330751985929	0.8755465842907366	0.9216461524013044	0.8618952741014531	0.5555555555555556	0.1111111111111111	0.0	0.01235462728684785	36
2922	0.029639368770974506	0.011291332876163292	0.011290512895090317	0.9795772304568807	-1	0	0	0.1	1	1.0	12	0.3888888888888889	0.75	10	9	3	2	0	0.25	3	12	14	0.2222222222222222	0	0.1065634117818544	0.7379950596701063	0.4983045712440444	0.9052654779020805	0.6955330751985929	0.8085961723300592	0.9206926735437576	0.8289039554023557	0.55	0.1	0.0	0.011290512895090317	22
4710	0.023571269658703167	0.007760086481942297	-0.001483725831211569	0.9829245375499402	-1	0	0	0.1	1	1.0	13	1.0	0.9230769230769231	12	12	2	1	0	0.06666666666666667	1	15	15	0.125	0	0.16635156290185316	0.7503457947368986	0.7241358208505442	0.9421324489187846	0.6222081655815578	0.8280801383259577	0.9206926735437576	0.8606672071335172	1.0	0.16666666666666666	0.0	-0.0001483725831211569	4
4995	0.031099198679851746	0.015308887837219625	0.014541052685842425	0.9771862393495352	-1	0	0	0.2	2	0.8461538461538461	11	0.38461538461538464	0.6923076923076923	9	9	5	1	0	0.23076923076923078	3	13	15	0.07142857142857142	0	0.1	0.7464645601252151	0.4983045712440444	0.9264833492687647	0.6222081655815578	0.855231987611355	0.9197286024643199	0.8577414208427895	1.0	0.1111111111111111	0.0	0.014541052685842425	74
1873	0.023787499369982902	0.008800534943789663	0.007668170742018558	0.9801516140595191	-1	0	0	0.3	3	0.6923076923076923	9	0.5769230769230769	0.6923076923076923	10	9	4	1	0	0.15384615384615385	2	13	15	0.09090909090909091	0	0.16954036760187857	0.82102465964676	0.4983045712440444	0.8815060716968486	0.6955330751985929	0.909670339644775	0.9192581336392803	0.8750714857238946	1.0	0.1	0.0	0.007668170742018558	41
1900	0.022784284012194483	0.0085370303435231	0.00793696958521663	0.9802286871961509	-1	0	0	0.3	3	0.6923076923076923	9	0.5769230769230769	0.6923076923076923	10	9	4	1	0	0.15384615384615385	2	13	15	0.09090909090909091	0	0.16954036760187857	0.8598362860798762	0.4983045712440444	0.8815060716968486	0.6955330751985929	0.909670339644775	0.9192581336392803	0.8852830007630426	1.0	0.3	0.0	0.00793696958521663	86
4715	0.031438207526013284	0.014995221226865982	0.014249352192875821	0.9774851486732392	-1	0	0	0.3	3	0.6923076923076923	9	0.4166666666666667	0.6153846153846154	10	8	4	1	0	0.25	3	12	15	0.1	0	0.1	0.7394783412036828	0.5841339327537598	0.925291422366138	0.6588706203900754	0.8436512191422896	0.9194936816312882	0.8517602545689821	1.0	0.1	0.0	0.014249352192875821	16
1169	0.014587537502082503	0.006860953766077764	-0.0003253300641520712	0.98311958212712	-1	0	0	0.25	2	0.9	9	1.0	0.6	7	6	4	3	0	0.3333333333333333	2	6	12	0.2727272727272727	0	0.22595391164004835	0.8394585420011095	0.4983045712440444	0.8423169097467429	0.6554584573237483	0.9282504860249157	0.9192581336392803	0.8768894456797415	0.14285714285714285	0.14285714285714285	0.0	-3.253300641520712e-05	10
4281	0.03185097533623195	0.013864871631454237	0.013766173328012327	0.9769000728013296	-1	0	0	0.2	2	0.8461538461538461	11	0.38461538461538464	0.6923076923076923	9	9	5	1	0	0.23076923076923078	3	13	15	0.07142857142857142	0	0.1	0.7425267803391071	0.4983045712440444	0.9264833492687647	0.6554584573237483	0.8246287793059469	0.9216461524013044	0.8473136656145543	1.0	0.1111111111111111	0.0	0.013766173328012327	48
1430	0.023402483726441114	0.008994396653543056	0.007610854386831103	0.9801927108792192	-1	0	0	0.3	3	0.6923076923076923	9	0.5769230769230769	0.6923076923076923	10	9	4	1	0	0.15384615384615385	2	13	15	0.09090909090909091	0	0.16954036760187857	0.82102465964676	0.4983045712440444	0.8815060716968486	0.6955330751985929	0.8962975011795613	0.9194936816312882	0.8693935337158563	1.0	0.1	0.0	0.007610854386831103	31
3133	0.02187708183808834	0.01307708396477182	-0.005403314806110695	0.9872549298858901	-1	0	0	0.1111111111111111	1	1.0	11	0.3939393939393939	0.7272727272727273	9	8	3	2	0	0.2727272727272727	3	11	13	0.2222222222222222	0	0.1	0.8228998637752295	0.4983045712440444	0.9163291906082385	0.6955330751985929	0.8755465842907366	0.9216461524013044	0.8765517677779289	0.5555555555555556	0.1111111111111111	0.0	-0.0005403314806110695	1
4225	0.029304688201504604	0.010659590036402091	-0.006836649668774275	0.984655193342327	-1	0	0	0.3	3	0.6923076923076923	9	0.4166666666666667	0.6153846153846154	10	8	4	1	0	0.25	3	12	15	0.1	0	0.1	0.7333389489806501	0.39760351475098615	0.9390914303270028	0.6222081655815578	0.9412830934173254	0.9206926735437576	0.8978806514948611	1.0	0.1	0.0	-0.0006836649668774275	1
4609	0.03270223942186666	0.012617661883458626	0.012491566647260574	0.9757457975261853	-1	0	0	0.3	3	0.6923076923076923	9	0.45454545454545453	0.5384615384615384	9	7	5	1	0	0.2727272727272727	3	11	15	0.08333333333333333	0	0.1	0.7462229898355642	0.4983045712440444	0.9329320746988008	0.6955330751985929	0.8103394011304298	0.9242162061829069	0.8482752740706305	1.0	0.1111111111111111	0.0	0.012491566647260574	12
477	0.001974276166668855	0.0017624381688439712	-0.0017618847370163655	0.9839401445168287	-1	0	0	1.0	1	0	0	1.0	0	1	0	0	1	0	0.5	2	1	2	0.3333333333333333	0	0	0	0	0	0	0	0	0	0	0	0	-0.00017618847370163654	20
4509	0.031985914221016605	0.01303241398144171	0.012985342873209713	0.9771369506208123	-1	0	0	0.2	2	0.8461538461538461	11	0.38461538461538464	0.6923076923076923	9	9	5	1	0	0.23076923076923078	3	13	15	0.07142857142857142	0	0.1	0.7425267803391071	0.4983045712440444	0.9264833492687647	0.6222081655815578	0.855231987611355	0.9197286024643199	0.8568973421777019	1.0	0.1111111111111111	0.0	0.012985342873209713	21
1531	0.02083140846149843	0.0070585052816735765	-0.0031851469393220804	0.9838551033507932	-1	0	0	0.3	3	0.6923076923076923	9	0.5769230769230769	0.6923076923076923	10	9	4	1	0	0.15384615384615385	2	13	15	0.09090909090909091	0	0.25912892431487344	0.8878160812989037	0.4996352580139625	0.8744284932979819	0.7032487511624277	0.9109809468820204	0.9194936816312882	0.8920316885669389	1.0	0.1	0.0	-0.000318514693932208	9
993	0.019990442777867365	0.013741352951759489	0.008261132428259786	0.9831116893460863	-1	0	0	0.3333333333333333	2	0.7142857142857143	5	0.5625	0.5714285714285714	5	4	3	2	0	0.25	2	8	9	0.2222222222222222	0	0.1	0.7124317546403739	0.2362459551854577	0.9631175262029957	0.6554584573237483	0.5985478207418626	0.931758612302527	0.820983784017326	0.6	0.2	0.0	0.008261132428259786	4
1956	0.030343533178918695	0.011348509168741208	0.010594038668879495	0.9795267148807077	-1	0	0	0.3	3	0.6923076923076923	9	0.5769230769230769	0.6923076923076923	10	9	4	1	0	0.15384615384615385	2	13	15	0.09090909090909091	0	0.1065634117818544	0.7379950596701063	0.4983045712440444	0.9052654779020805	0.6955330751985929	0.8085961723300592	0.9206926735437576	0.8289039554023557	1.0	0.1	0.0	0.010594038668879495	34
2125	0.01462736785450099	0.0050981785858232155	0.003414178237443619	0.9809350833651026	-1	0	0	0.125	1	1.0	10	1.0	0.9	9	9	2	1	0	0.08333333333333333	1	12	12	0.125	0	0.1	0.7454293794419483	0.4983045712440444	0.9002059050000943	0.6955330751985929	0.8434749304108043	0.9192581336392803	0.839260603558116	1.0	0.1111111111111111	0.0	0.003414178237443619	14
329	0.005960094107653819	0.004034218978007837	-0.004030432175317339	0.9802703296780533	-1	0	0	0.25	1	1.0	4	0.5	0.75	4	3	1	1	0	0.75	4	3	6	0.2	0	0.32755713788747587	0.875217779348202	0.7251206430462662	0.8263825226454221	0.21561587580154074	0.726619570983739	0.9059520046124782	0.8168597144367759	1.0	0	0.0	-0.0004030432175317339	4
4923	0.03110474207635994	0.015267497167968281	0.014443759551063291	0.9772917109273913	-1	0	0	0.2	2	0.8461538461538461	11	0.38461538461538464	0.6923076923076923	9	9	5	1	0	0.23076923076923078	3	13	15	0.07142857142857142	0	0.1	0.7464645601252151	0.4983045712440444	0.9264833492687647	0.6554584573237483	0.8246287793059469	0.9216461524013044	0.8482042589852642	1.0	0.1111111111111111	0.0	0.014443759551063291	65
4100	0.032370715025077906	0.013509355873255937	0.013492803935370586	0.9764779501169417	-1	0	0	0.2	2	0.8461538461538461	11	0.38461538461538464	0.6153846153846154	9	8	5	1	0	0.23076923076923078	3	13	15	0.07692307692307693	0	0.1	0.7450679655173328	0.4983045712440444	0.8946136430670109	0.6955330751985929	0.8518494892052624	0.9197286024643199	0.8393598549353636	1.0	0.1111111111111111	0.0	0.013492803935370586	87
3651	0.03178403137997727	0.012746484171946348	0.012671024042177844	0.9775727631276986	-1	0	0	0.2	2	0.8461538461538461	11	0.38461538461538464	0.6923076923076923	9	9	5	1	0	0.23076923076923078	3	13	15	0.07142857142857142	0	0.1	0.7640048057274034	0.4983045712440444	0.9264833492687647	0.6222081655815578	0.855231987611355	0.9197286024643199	0.861558567286386	1.0	0.1111111111111111	0.0	0.012671024042177844	27
3017	0.02916589662118716	0.012744980430796343	0.01271190160851709	0.9787052836959655	-1	0	0	0.1111111111111111	1	1.0	11	0.3939393939393939	0.7272727272727273	9	8	3	2	0	0.2727272727272727	3	11	13	0.2222222222222222	0	0.1	0.8228998637752295	0.4983045712440444	0.8814599178710417	0.6955330751985929	0.8944023106929158	0.9197286024643199	0.8690959507850338	0.5555555555555556	0	0.0	0.01271190160851709	40
3318	0.028631906636114715	0.01271122825806848	0.012608504857057128	0.9786003719497499	-1	0	0	0.1111111111111111	1	1.0	11	0.3939393939393939	0.7272727272727273	9	8	3	2	0	0.2727272727272727	3	11	13	0.2222222222222222	0	0.1	0.8228998637752295	0.4983045712440444	0.8814599178710417	0.6955330751985929	0.8755465842907366	0.9216461524013044	0.8618952741014531	0.5555555555555556	0	0.0	0.012608504857057128	34
166	0.0022262940932285965	0.0021558229680728514	-0.0021558148299371483	0.9861979537262515	-1	0	0	1.0	3	0.0	0	0.6666666666666666	0	1	0	2	2	0	0.6666666666666666	3	2	4	0.2857142857142857	1.0	0	0	0	0	0	0	0	0	0	0	0	-0.00021558148299371483	19
668	0.0029615376508244306	0.0026219948485482693	-0.0026219601274244876	0.9817995791047399	-1	0	0	0.75	3	0.25	1	0.6	0.25	3	1	2	0	0	0.4	5	2	6	0.0	0.4	0.41320316358985315	0.8354977852235604	0.8440976426075835	0.968664723846547	0.5850796896733479	0.9386488366162011	0.9082540270618162	0.9305198088658018	0	0	0.0	-0.0002621960127424488	5
4556	0.025874452434099384	0.020907218141209338	0.018503019930607944	0.9746065757334751	-1	0	0	0.2	2	0.8461538461538461	11	0.38461538461538464	0.6923076923076923	9	9	5	1	0	0.23076923076923078	3	13	15	0.07142857142857142	0	0.1	0.7464645601252151	0.4983045712440444	0.9264833492687647	0.6222081655815578	0.855231987611355	0.9197286024643199	0.8577414208427895	1.0	0.1111111111111111	0.0	0.018503019930607944	67
3250	0.014063235208095309	0.010970028473765235	-0.008642956597986178	0.9860065236437714	-1	0	0	0.2	2	0.8461538461538461	11	0.38461538461538464	0.6923076923076923	10	9	4	1	0	0.23076923076923078	3	13	15	0.09090909090909091	0	0.1	0.7583683830756193	0.4983045712440444	0.9433581604449854	0.6754957662611706	0.8128431838037896	0.9268632064789057	0.8591621119963092	1.0	0.1	0.0	-0.0008642956597986178	2
394	0.003365782056174711	0.002163406746308469	-0.002154997307769823	0.9804846996669515	-1	0	0	0.6666666666666666	2	0.5	1	1.0	0.5	3	1	0	0	0	0.25	4	1	4	0.0	0.6666666666666666	0.2838047074100139	0.7037833488155789	0.5556103100314234	0.7957503242918825	1.0	0.6972799060746147	0.9034218048593007	0.7349531265816327	0	0	0.0	-0.00021549973077698232	10
4182	0.030007649607870536	0.010746882048472269	0.01074607576385756	0.9795523313924283	-1	0	0	0.2	2	0.8461538461538461	11	0.5357142857142857	0.6923076923076923	10	9	4	1	0	0.14285714285714285	2	14	15	0.09090909090909091	0	0.1288320531507558	0.7535523749289096	0.5841339327537598	0.9394126508741197	0.6222081655815578	0.8462591834748483	0.9206926735437576	0.8646887286538454	1.0	0.1	0.0	0.01074607576385756	20
3029	0.030645839618030944	0.01126818883632476	0.011251303587420682	0.979494805588543	-1	0	0	0.1	1	1.0	12	0.3888888888888889	0.75	10	9	3	2	0	0.25	3	12	14	0.2222222222222222	0	0.1065634117818544	0.7379950596701063	0.4983045712440444	0.9052654779020807	0.6955330751985929	0.8085961723300592	0.9206926735437576	0.8289039554023557	0.55	0.1	0.0	0.011251303587420682	26
532	0.0019612312280932955	0.0017810329575649643	-0.0017798270749415706	0.984953496388776	-1	0	0	1.0	1	0	0	1.0	0	1	0	0	0	0	0.5	2	1	2	0.0	0	0	0	0	0	0	0	0	0	0	0	0	-0.00017798270749415707	11
4249	0.030953174918139644	0.013376396503138922	0.013061334181454456	0.9774051085346499	-1	0	0	0.2	2	0.8461538461538461	11	0.38461538461538464	0.6923076923076923	9	9	5	1	0	0.23076923076923078	3	13	15	0.07142857142857142	0	0.1	0.7471052230136533	0.4983045712440444	0.9264833492687647	0.6222081655815578	0.855231987611355	0.9197286024643199	0.857879168028308	1.0	0.1111111111111111	0.0	0.013061334181454456	14
229	0.004111607557256677	0.0028530751097658067	-0.002840515001230421	0.9737345199714025	-1	0	0	0.5	2	0.75	3	0.5	0.75	5	3	0	0	0	0.75	3	4	6	0.0	0	0.22595391164004835	0.9363503284182798	0.6004780057336288	0.9284143179884956	0.7607170779763023	0.6197260564263196	0.9290447237833591	0.8713768862294471	0	0	0.0	-0.0002840515001230421	18
3794	0.03173094031361188	0.013283344771877844	0.01326589130255427	0.9768731431095916	-1	0	0	0.2	2	0.8461538461538461	11	0.38461538461538464	0.6923076923076923	9	9	5	1	0	0.23076923076923078	3	13	15	0.07142857142857142	0	0.1	0.7425267803391071	0.4983045712440444	0.9264833492687647	0.6222081655815578	0.855231987611355	0.9197286024643199	0.8568973421777019	1.0	0.1111111111111111	0.0	0.01326589130255427	90
742	0.001995622645642729	0.001802998571798289	-0.0018018655298433655	0.9848520585878919	-1	0	0	1.0	1	0	0	1.0	0	1	0	0	0	0	0.5	2	1	2	0.0	0	0	0	0	0	0	0	0	0	0	0	0	-0.00018018655298433656	15
386	0.002063728388957957	0.0019168601552861312	-0.0019150393519057384	0.98356291441099	-1	0	0	1.0	1	0	0	1.0	0	1	0	0	1	0	0.5	2	1	2	0.3333333333333333	0	0	0	0	0	0	0	0	0	0	0	0	-0.00019150393519057384	20
3891	0.02451356297665773	0.0037331276472947783	0.0016300421479168105	0.982619281424059	-1	0	0	0.2	2	0.8461538461538461	11	0.38461538461538464	0.6923076923076923	9	9	5	1	0	0.23076923076923078	3	13	15	0.07142857142857142	0	0.1	0.7471052230136533	0.4983045712440444	0.9374486839778173	0.6222081655815578	0.855231987611355	0.9197286024643199	0.8647773229772753	1.0	0.1111111111111111	0.0	0.0016300421479168105	5
4628	0.016185405556508332	0.006427926213121522	-0.001808164604876589	0.9762785574917004	-1	0	0	0.3	3	0.7692307692307693	10	0.2777777777777778	0.6153846153846154	10	8	4	1	0	0.6666666666666666	6	9	15	0.1	0	0.13751950975109736	0.8228611157521006	0.5031847417796204	0.914382299931511	0.6955330751985929	0.8143348608769319	0.9194936816312882	0.85744294492355	1.0	0.1	0.0	-0.0001808164604876589	4
2241	0.012663803412031487	0.006124247538221614	-0.0055578899290667436	0.9832607873206511	-1	0	0	0.2	2	0.8461538461538461	11	0.38461538461538464	0.7692307692307693	12	10	2	1	0	0.23076923076923078	3	13	15	0.16666666666666666	0	0.17833213486932947	0.8518326712903106	0.5262880151342284	0.9161280414361687	0.6588706203900754	0.8885033815951429	0.9183847447338069	0.8881338064605014	1.0	0	0.0	-0.0005557889929066744	1
1841	0.02524893689421336	0.00992582873267215	0.008196639378205077	0.9805819265779706	-1	0	0	0.2	2	0.8461538461538461	11	0.5357142857142857	0.7692307692307693	10	10	4	2	0	0.14285714285714285	2	14	15	0.16666666666666666	0	0.16954036760187857	0.82102465964676	0.4983045712440444	0.8815060716968487	0.6955330751985929	0.8962975011795613	0.9194936816312882	0.8693935337158563	0.55	0.1	0.0	0.008196639378205077	29
4315	0.031902944025451775	0.013590059766702387	0.013446704043639584	0.9770665252626521	-1	0	0	0.2	2	0.8461538461538461	11	0.38461538461538464	0.6923076923076923	9	9	5	1	0	0.23076923076923078	3	13	15	0.07142857142857142	0	0.1	0.7425267803391071	0.4983045712440444	0.9264833492687647	0.6554584573237483	0.8246287793059469	0.9216461524013044	0.8473136656145543	1.0	0.1111111111111111	0.0	0.013446704043639584	39
1603	0.02372339405324852	0.008863260267264078	0.007675671134661878	0.9802013199201671	-1	0	0	0.3	3	0.6923076923076923	9	0.5769230769230769	0.6923076923076923	10	9	4	1	0	0.15384615384615385	2	13	15	0.09090909090909091	0	0.16954036760187857	0.82102465964676	0.4983045712440444	0.8815060716968486	0.6955330751985929	0.909670339644775	0.9192581336392803	0.8750714857238946	1.0	0.1	0.0	0.007675671134661878	26
41	None	None	None	None	None	0	0	0.5555555555555556	5	0.45454545454545453	5	0.52	0.09090909090909091	6	1	6	2	0	1.0	5	5	13	0.18181818181818182	0.2222222222222222	0.7552900867344434	0.9415354868337655	0.4019182574161306	0.8366753574461469	0.818001218626413	0.8809097021600791	0.9115953239613757	0.8945377289033891	0.6666666666666666	0.3333333333333333	0.0	None	0
3266	0.014563069847228811	0.010228109712462347	-0.004012534665195068	0.9870156471170192	-1	0	0	0.1111111111111111	1	1.0	11	0.3939393939393939	0.7272727272727273	9	8	3	2	0	0.2727272727272727	3	11	13	0.2222222222222222	0	0.1	0.8228998637752295	0.4983045712440444	0.9142823594858778	0.6955330751985929	0.8755465842907366	0.9294008452891592	0.8755961999877706	0.5555555555555556	0.2222222222222222	0.0	-0.0004012534665195068	6
4306	0.015826115801003952	0.010681707741880158	-0.010671155882535236	0.973540489662833	-1	0	0	0.14285714285714285	1	1.0	8	0.4166666666666667	0.625	6	5	3	3	0	0.375	8	3	10	0.3333333333333333	0	0.13751950975109736	0.771270712116577	0.367275263214751	0.9227425748203067	0.7905075787737592	0.8340984377439707	0.9261293687040844	0.8544852084604951	0.16666666666666666	0.3333333333333333	0.0	-0.0010671155882535236	0
2913	0.029659778576182485	0.012314649345568864	0.012036707493869281	0.9796522625555272	-1	0	0	0.1111111111111111	1	1.0	11	0.3939393939393939	0.7272727272727273	9	8	3	2	0	0.2727272727272727	3	11	13	0.2222222222222222	0	0.1	0.7450679655173328	0.4983045712440444	0.8946136430670109	0.6955330751985929	0.820082092543436	0.9216461524013044	0.8286439475591744	0.5555555555555556	0.1111111111111111	0.0	0.012036707493869281	49
4334	0.03174682860785592	0.013643833404216635	0.013643754342753632	0.9770149028825283	-1	0	0	0.2	2	0.8461538461538461	11	0.38461538461538464	0.6923076923076923	9	9	5	1	0	0.23076923076923078	3	13	15	0.07142857142857142	0	0.1	0.7425267803391071	0.4983045712440444	0.9264833492687647	0.6222081655815578	0.855231987611355	0.9197286024643199	0.8568973421777019	1.0	0.1111111111111111	0.0	0.013643754342753632	62
2727	0.02984520989343352	0.01187801816446588	0.011870380665986897	0.9795942184377794	-1	0	0	0.1	1	1.0	12	0.3888888888888889	0.75	10	9	3	2	0	0.25	3	12	14	0.2222222222222222	0	0.1065634117818544	0.7379950596701063	0.4983045712440444	0.9052654779020805	0.6955330751985929	0.8085961723300592	0.9206926735437576	0.8289039554023557	0.55	0.1	0.0	0.011870380665986897	43
4041	0.013599975844085833	0.006796733420247217	-0.006768768181297169	0.9809534856996933	-1	0	0	0.14285714285714285	1	1.0	8	1.0	0.875	7	7	2	0	0	0.1	1	10	10	0.0	0	0.1	0.7727876050568978	0.5009659447838806	0.8726833029185831	0.6222081655815578	0.9122042269648211	0.9193759132268572	0.8617563503142072	0	0	0.0	-0.0006768768181297168	0
2643	0.023968122332881033	0.008993586936293667	-0.008127045122880809	0.984322783952254	-1	0	0	0.1	1	1.0	13	0.38461538461538464	0.7692307692307693	11	10	3	1	0	0.23076923076923078	3	13	15	0.1111111111111111	0	0.1131268235637088	0.7486232329555398	0.4983045712440444	0.9180238512174383	0.6955330751985929	0.8341558382564804	0.9197286024643199	0.8465095615767002	1.0	0.09090909090909091	0.0	-0.0008127045122880809	4
4960	0.03058731654798526	0.015160978378456962	0.01456494132634191	0.9771658376256126	-1	0	0	0.2	2	0.8461538461538461	11	0.38461538461538464	0.6923076923076923	9	9	5	1	0	0.23076923076923078	3	13	15	0.07142857142857142	0	0.1	0.7464645601252151	0.4983045712440444	0.9264833492687647	0.6554584573237483	0.8246287793059469	0.9216461524013044	0.8482042589852642	1.0	0.2222222222222222	0.0	0.01456494132634191	91
2984	0.029042070664478465	0.012577092078099242	0.01217678591938099	0.979570683986978	-1	0	0	0.1111111111111111	1	1.0	11	0.3939393939393939	0.7272727272727273	9	8	3	2	0	0.2727272727272727	3	11	13	0.2222222222222222	0	0.1	0.7450679655173328	0.4983045712440444	0.8946136430670109	0.6955330751985929	0.820082092543436	0.9216461524013044	0.8286439475591744	0.5555555555555556	0	0.0	0.01217678591938099	54
1128	0.02367840721720473	0.005090572039063524	0.0049719991802721335	0.9803016550046227	-1	0	0	0.4	4	0.6153846153846154	8	0.30612244897959184	0.6153846153846154	10	8	4	2	0	1.0	7	7	15	0.2	0	0.16954036760187857	0.8759475013447529	0.4983045712440444	0.8495329913896262	0.7032487511624277	0.8978839231290653	0.9194936816312882	0.8757906126226731	0.55	0.1	0.0	0.0049719991802721335	69
2141	0.02277312367007168	0.008227253922699978	0.00792156396451542	0.9798446819042487	-1	0	0	0.3	3	0.6923076923076923	9	0.5769230769230769	0.6923076923076923	10	9	4	1	0	0.15384615384615385	2	13	15	0.09090909090909091	0	0.16954036760187857	0.8598362860798762	0.4983045712440444	0.8815060716968486	0.6955330751985929	0.8962975011795613	0.9194936816312882	0.8800055169536032	1.0	0.1	0.0	0.00792156396451542	33
3247	0.032838968795687234	0.005761198418693103	-0.0017056437104797822	0.9778720225775649	-1	0	0	0.2222222222222222	2	0.8181818181818182	9	0.5416666666666666	0.7272727272727273	9	8	3	2	0	0.16666666666666666	2	12	13	0.2222222222222222	0	0.1131268235637088	0.7408236294540818	0.4983045712440444	0.8903143569687998	0.6554584573237483	0.8321906296012024	0.9197286024643199	0.8294613094475805	0.5555555555555556	0.1111111111111111	0.0	-0.0001705643710479782	16
779	0.003020946437834573	0.002685386945769958	-0.0026853475142291907	0.9814632668570211	-1	0	0	0.75	3	0.25	1	0.6	0.25	3	1	2	0	0	0.4	5	2	6	0.0	0.4	0.41320316358985315	0.8354977852235604	0.8440976426075835	0.9721130133320108	0.5850796896733479	0.9386488366162011	0.9082540270618162	0.9330646726565024	0	0	0.0	-0.0002685347514229191	4
3768	0.028038193351315854	0.00806773176528553	0.006749574966426155	0.9795808421591582	-1	0	0	0.2	2	0.8461538461538461	11	0.38461538461538464	0.6153846153846154	9	8	5	1	0	0.23076923076923078	3	13	15	0.07692307692307693	0	0.1011316124612572	0.744931749391303	0.4983045712440444	0.8946136430670109	0.6955330751985929	0.8518494892052624	0.9197286024643199	0.8393276258358451	1.0	0.1111111111111111	0.0	0.006749574966426155	7
996	0.005473734144428493	0.0005084799478110797	-0.0004979175102531201	0.9791012220408656	-1	0	0	0.4	2	0.8	4	0.5833333333333334	0.8	5	4	1	0	0	0.3333333333333333	6	2	7	0.0	0	0.6679315577007399	0.5306640792211302	0.6263461730516029	0.8193224160571191	0.1865834748474514	0.7559961842189074	0.901086385118154	0.7154105207643847	0	0	0.0	-4.979175102531201e-05	38
2850	0.016454534075812644	0.009955432585289522	-0.004949861155122824	0.9859223223443694	-1	0	0	0.1	1	1.0	12	0.3888888888888889	0.75	10	9	3	2	0	0.25	3	12	14	0.2222222222222222	0	0.1065634117818544	0.7379950596701063	0.4983045712440444	0.8894893746979134	0.6955330751985929	0.8085961723300592	0.9192581336392803	0.8206377976776706	0.55	0.1	0.0	-0.0004949861155122825	2
2182	0.03011781480676761	0.011004138007979648	0.010360486454582317	0.9795469287656333	-1	0	0	0.3	3	0.6923076923076923	9	0.5769230769230769	0.6923076923076923	10	9	4	1	0	0.15384615384615385	2	13	15	0.09090909090909091	0	0.1065634117818544	0.7379950596701063	0.4983045712440444	0.9052654779020805	0.6955330751985929	0.8403756846259839	0.9194936816312882	0.8390598997528891	1.0	0.1	0.0	0.010360486454582317	28
4622	0.03188839115507731	0.013375047779689696	0.013372295343086623	0.9765743908149871	-1	0	0	0.2	2	0.8461538461538461	11	0.38461538461538464	0.6153846153846154	9	8	5	1	0	0.23076923076923078	3	13	15	0.07692307692307693	0	0.1	0.7464645601252151	0.4983045712440444	0.8946136430670109	0.6955330751985929	0.8332695273658376	0.9197286024643199	0.8332994473644961	1.0	0.1111111111111111	0.0	0.013372295343086623	21
627	0.0019429577399048272	0.0017540663387841933	-0.0017529263325421682	0.9849134830867955	-1	0	0	1.0	1	0	0	1.0	0	1	0	0	0	0	0.5	2	1	2	0.0	0	0	0	0	0	0	0	0	0	0	0	0	-0.00017529263325421682	71
3440	0.02896267144738806	0.01257114723156966	0.012429353659169029	0.9786068895032959	-1	0	0	0.1111111111111111	1	1.0	11	0.3939393939393939	0.7272727272727273	9	8	3	2	0	0.2727272727272727	3	11	13	0.2222222222222222	0	0.1	0.8228998637752295	0.4983045712440444	0.8814599178710417	0.6955330751985929	0.8755465842907366	0.9216461524013044	0.8618952741014531	0.5555555555555556	0.1111111111111111	0.0	0.012429353659169029	23
4597	0.030505630257060306	0.014825972270274051	0.014486607683684144	0.9770448955077249	-1	0	0	0.2	2	0.8461538461538461	11	0.38461538461538464	0.6923076923076923	9	9	5	1	0	0.23076923076923078	3	13	15	0.07142857142857142	0	0.1	0.7464645601252151	0.4983045712440444	0.9264833492687647	0.6554584573237483	0.8246287793059469	0.9216461524013044	0.8482042589852642	1.0	0.1111111111111111	0.0	0.014486607683684144	88
3783	0.030114693747005844	0.012041971522719864	0.012031130913203536	0.9797462036422396	-1	0	0	0.1	1	1.0	13	0.5357142857142857	0.6923076923076923	9	9	5	1	0	0.14285714285714285	2	14	15	0.07142857142857142	0	0.1	0.8345520858343011	0.4983045712440444	0.8813413246423351	0.6955330751985929	0.8523743228015465	0.9192581336392803	0.8572040755366751	1.0	0.1111111111111111	0.0	0.012031130913203536	15
360	0.017187028416256186	0.0065029871668738784	-0.006331381039378202	0.9800204810319088	-1	0	0	0.4444444444444444	4	0.6363636363636364	7	0.48148148148148145	0.45454545454545453	7	5	5	5	0	0.3333333333333333	9	3	13	0.4166666666666667	0.2	0.22595391164004835	0.8879629339099386	0.4983045712440444	0.911271744527086	0.7109644271262625	0.8680092034602188	0.9192581336392803	0.890345756633153	0.14285714285714285	0.2857142857142857	0.0	-0.0006331381039378202	7
520	0.0020046900726660823	0.001842582531609378	-0.0018408792749029252	0.9849426866703418	-1	0	0	1.0	1	0	0	1.0	0	1	0	0	0	0	0.5	2	1	2	0.0	0	0	0	0	0	0	0	0	0	0	0	0	-0.0001840879274902925	17
3326	0.028877688208049812	0.012546003602274832	0.012267163910257405	0.9795449349897996	-1	0	0	0.1111111111111111	1	1.0	11	0.3939393939393939	0.7272727272727273	9	8	3	2	0	0.2727272727272727	3	11	13	0.2222222222222222	0	0.1	0.7450679655173328	0.4983045712440444	0.8946136430670109	0.7109644271262625	0.8399777260990979	0.9294008452891592	0.8352221946871359	0.5555555555555556	0.1111111111111111	0.0	0.012267163910257405	26
1404	0.02466631387566248	0.007554489777943463	0.00685605849090632	0.9808483845382161	-1	0	0	0.3	3	0.6923076923076923	9	0.5769230769230769	0.6923076923076923	10	9	4	1	0	0.15384615384615385	2	13	15	0.09090909090909091	0	0.27784259443684833	0.8681292872726742	0.4996352580139625	0.9006679568477369	0.6588706203900754	0.9110822370141525	0.9102839540177097	0.8946083658163735	1.0	0.1	0.0	0.00685605849090632	19
928	0.0019667549100471724	0.0017751755677302956	-0.0017740438499163171	0.9850741034171258	-1	0	0	1.0	1	0	0	1.0	0	1	0	0	0	0	0.5	2	1	2	0.0	0	0	0	0	0	0	0	0	0	0	0	0	-0.0001774043849916317	26
3781	0.031132906919176737	0.015100771687529439	0.010800875438539843	0.9786675598695952	-1	0	0	0.3	3	0.6923076923076923	9	0.4166666666666667	0.6153846153846154	10	8	4	1	0	0.25	3	12	15	0.1	0	0.1288320531507558	0.7350605854326818	0.5841339327537598	0.9376854169242067	0.6588706203900754	0.8436512191422896	0.925429757763039	0.858850293905726	1.0	0.1	0.0	0.010800875438539843	8
3403	0.028707278003058362	0.012649085560036924	0.012165512303326255	0.9797852750779639	-1	0	0	0.1111111111111111	1	1.0	11	0.3939393939393939	0.7272727272727273	9	8	3	2	0	0.2727272727272727	3	11	13	0.2222222222222222	0	0.1	0.7450679655173328	0.4983045712440444	0.8946136430670109	0.6955330751985929	0.820082092543436	0.9216461524013044	0.8286439475591744	0.5555555555555556	0.1111111111111111	0.0	0.012165512303326255	24
1557	0.022731707748298448	0.008130107897332893	0.007408779916893815	0.9805586201490614	-1	0	0	0.3	3	0.6923076923076923	9	0.5769230769230769	0.6923076923076923	10	9	4	1	0	0.15384615384615385	2	13	15	0.09090909090909091	0	0.16954036760187857	0.8958541874700928	0.4983045712440444	0.8495329913896262	0.7032487511624277	0.9109809468820204	0.9102839540177097	0.8879065293690424	1.0	0.3	0.0	0.007408779916893815	43
3509	0.028187700374638264	0.012569862775317183	0.012456021078231688	0.9786415765149188	-1	0	0	0.1111111111111111	1	1.0	11	0.3939393939393939	0.7272727272727273	9	8	3	2	0	0.2727272727272727	3	11	13	0.2222222222222222	0	0.1	0.8228998637752295	0.4983045712440444	0.8814599178710417	0.6955330751985929	0.8755465842907366	0.9216461524013044	0.8618952741014531	0.5555555555555556	0.1111111111111111	0.0	0.012456021078231688	26
4754	0.031073637965773056	0.015514237405188673	0.014899390674631885	0.977132885844866	-1	0	0	0.2	2	0.8461538461538461	11	0.38461538461538464	0.6923076923076923	9	9	5	1	0	0.23076923076923078	3	13	15	0.07142857142857142	0	0.1	0.7464645601252151	0.4983045712440444	0.9264833492687647	0.6554584573237483	0.8246287793059469	0.9216461524013044	0.8482042589852642	1.0	0.1111111111111111	0.0	0.014899390674631885	143
4605	0.03094868318109911	0.01539239171316034	0.014672799318632586	0.9770886389660554	-1	0	0	0.2	2	0.8461538461538461	11	0.38461538461538464	0.6923076923076923	9	9	5	1	0	0.23076923076923078	3	13	15	0.07142857142857142	0	0.1	0.7464645601252151	0.4983045712440444	0.9264833492687647	0.6554584573237483	0.8246287793059469	0.9216461524013044	0.8482042589852642	1.0	0.1111111111111111	0.0	0.014672799318632586	116
4430	0.014548069428356179	0.007124942750001509	-0.005589236833422483	0.9864892845302285	-1	0	0	0.2	2	0.8461538461538461	11	0.38461538461538464	0.6153846153846154	9	8	5	1	0	0.23076923076923078	3	13	15	0.07692307692307693	0	0.1	0.7464645601252151	0.4983045712440444	0.8814599178710417	0.6955330751985929	0.8944023106929158	0.9192581336392803	0.8508010119839232	1.0	0.1111111111111111	0.0	-0.0005589236833422483	2
2809	0.030156472526452465	0.011300924695716103	0.011300885893355107	0.9796235021888228	-1	0	0	0.1	1	1.0	12	0.3888888888888889	0.75	10	9	3	2	0	0.25	3	12	14	0.2222222222222222	0	0.1065634117818544	0.7379950596701063	0.4983045712440444	0.9052654779020805	0.6955330751985929	0.8403756846259839	0.9194936816312882	0.8390598997528891	0.55	0.2	0.0	0.011300885893355107	17
832	0.01669622426722458	0.0052394030606484785	-0.005230759495997015	0.9861871293987533	-1	0	0	0.3	3	0.7692307692307693	10	0.38461538461538464	0.6153846153846154	10	8	4	2	0	0.23076923076923078	3	13	15	0.2	0	0.11437749394677481	0.9352278198176789	0.6179400068447166	0.9108831978979725	0.6754505133163453	0.9450298922119749	0.9321407121211721	0.9316894875843099	0.55	0.3	0.0	-0.0005230759495997015	5
1258	0.029214665286236785	0.005236013072518202	-0.0007260221264862756	0.9690938529908925	-1	0	0	0.3	3	0.6923076923076923	9	0.26785714285714285	0.6153846153846154	10	8	4	2	0	0.875	8	7	15	0.2	0	0.1131268235637088	0.8318583413420442	0.4447155721942785	0.8952104235573506	0.6832114422250054	0.8967413917935095	0.9247072679916003	0.8774495753755598	0.55	0.2	0.0	-7.260221264862756e-05	5
2662	0.01775725098118049	0.009012313469547466	0.0025820231150925277	0.9824584064798499	-1	0	0	0.1	1	1.0	12	0.3888888888888889	0.75	10	9	3	2	0	0.25	3	12	14	0.2222222222222222	0	0.1065634117818544	0.7379950596701063	0.4983045712440444	0.8951281713046967	0.6955330751985929	0.8085961723300592	0.9194936816312882	0.823499413181011	0.55	0.1	0.0	0.0025820231150925277	14
3947	0.0318706451389094	0.013371201659430053	0.013285447152447876	0.9766928695709025	-1	0	0	0.2	2	0.8461538461538461	11	0.38461538461538464	0.6153846153846154	9	8	5	1	0	0.23076923076923078	3	13	15	0.07692307692307693	0	0.1	0.7464645601252151	0.4983045712440444	0.8946136430670109	0.6955330751985929	0.820082092543436	0.9216461524013044	0.8289923096792768	1.0	0.1111111111111111	0.0	0.013285447152447876	23
308	0.0019812967442251147	0.0017757413780024683	-0.0017748560264322726	0.9848191371119117	-1	0	0	1.0	1	0	0	1.0	0	1	0	0	1	0	0.5	2	1	2	0.3333333333333333	0	0	0	0	0	0	0	0	0	0	0	0	-0.00017748560264322727	36
970	0.026306677065582342	0.006810324515485376	-0.006809994651061529	0.9790527224011999	-1	0	0	0.2	2	0.8461538461538461	11	0.38461538461538464	0.6923076923076923	11	9	3	0	0	0.23076923076923078	3	13	15	0.0	0	0.2783467684767058	0.9063015689020398	0.7556886049904162	0.9002064959351584	0.6754505133163453	0.8659313041533065	0.9199955030107817	0.8920083580725474	0	0	0.0	-0.0006809994651061529	1
2010	0.022650042503185676	0.008578525665957371	0.007911252956281112	0.9801775278739975	-1	0	0	0.3	3	0.6923076923076923	9	0.5769230769230769	0.6923076923076923	10	9	4	1	0	0.15384615384615385	2	13	15	0.09090909090909091	0	0.16954036760187857	0.8598362860798762	0.4983045712440444	0.8815060716968486	0.6955330751985929	0.8962975011795613	0.9194936816312882	0.8800055169536032	1.0	0.1	0.0	0.007911252956281112	30
579	0.001957586465490039	0.001750339778455787	-0.001749343829516751	0.9849275940097445	-1	0	0	1.0	1	0	0	1.0	0	1	0	0	0	0	0.5	2	1	2	0.0	0	0	0	0	0	0	0	0	0	0	0	0	-0.0001749343829516751	62
1087	None	None	None	None	None	0	0	0.3333333333333333	3	0.7272727272727273	8	0.9285714285714286	0.5454545454545454	8	6	4	2	0	0.2857142857142857	2	7	13	0.2	0	0.1065634117818544	0.7552499523892756	0.4881234190880777	0.9329058353349188	0.6754957662611706	0.8485207694968078	0.9268508235843753	0.8614463111253999	0.5625	0.125	0.0	None	0
3142	0.029151029260383304	0.012737115109521482	0.012199819628973967	0.9797337126963422	-1	0	0	0.1111111111111111	1	1.0	11	0.3939393939393939	0.7272727272727273	9	8	3	2	0	0.2727272727272727	3	11	13	0.2222222222222222	0	0.1	0.7450679655173328	0.4983045712440444	0.8946136430670109	0.6955330751985929	0.8518494892052624	0.9197286024643199	0.8393598549353636	0.5555555555555556	0.1111111111111111	0.0	0.012199819628973967	35
2724	0.029195486978409957	0.012634127100016778	0.012437014238328393	0.9786979666812984	-1	0	0	0.1111111111111111	1	1.0	11	0.3939393939393939	0.7272727272727273	9	8	3	2	0	0.2727272727272727	3	11	13	0.2222222222222222	0	0.1	0.8228998637752295	0.4983045712440444	0.8814599178710417	0.6955330751985929	0.8755465842907366	0.9216461524013044	0.8618952741014531	0.5555555555555556	0.1111111111111111	0.0	0.012437014238328393	73
3405	0.03126220444498775	0.008601384952555084	0.003460127608552073	0.9762499638924215	-1	0	0	0.125	1	1.0	10	1.0	0.9	9	9	2	2	0	0.08333333333333333	1	12	12	0.25	0	0.22595391164004835	0.8478700722365969	0.5009659447838806	0.9081757567087692	0.6222081655815578	0.9069885584159164	0.9197286024643199	0.8904800316186917	0.5555555555555556	0.1111111111111111	0.0	0.003460127608552073	12
2605	0.030354853835917076	0.0076660589812092535	0.004630808397816534	0.9783110973116084	-1	0	0	0.2222222222222222	2	0.8181818181818182	9	0.5416666666666666	0.7272727272727273	9	8	3	2	0	0.16666666666666666	2	12	13	0.2222222222222222	0	0.1131268235637088	0.743657008012663	0.4983045712440444	0.901810462948274	0.6955330751985929	0.8275173679391035	0.9197286024643199	0.8343672415278973	0.5555555555555556	0.1111111111111111	0.0	0.004630808397816534	19
3823	0.031341104438168794	0.013227808827519756	0.013191263457347491	0.9769224581512904	-1	0	0	0.2	2	0.8461538461538461	11	0.38461538461538464	0.6923076923076923	9	9	5	1	0	0.23076923076923078	3	13	15	0.07142857142857142	0	0.1	0.7425267803391071	0.4983045712440444	0.9264833492687647	0.6222081655815578	0.855231987611355	0.9197286024643199	0.8568973421777019	1.0	0.1111111111111111	0.0	0.013191263457347491	83
2915	0.028830024837672705	0.012871335807913893	0.012786011635514563	0.97872478524422	-1	0	0	0.1111111111111111	1	1.0	11	0.3939393939393939	0.7272727272727273	9	8	3	2	0	0.2727272727272727	3	11	13	0.2222222222222222	0	0.1	0.8228998637752295	0.4983045712440444	0.8814599178710417	0.6955330751985929	0.8918528300075568	0.9197286024643199	0.8680796617810556	0.5555555555555556	0.1111111111111111	0.0	0.012786011635514563	89
630	0.0020327825670343217	0.0018770512509723206	-0.0018760757964531678	0.9850622789414305	-1	0	0	1.0	1	0	0	1.0	0	1	0	0	1	0	0.5	2	1	2	0.3333333333333333	0	0	0	0	0	0	0	0	0	0	0	0	-0.00018760757964531678	15
3650	0.029039635703035947	0.009105451503377424	0.009105184404612339	0.9782131376297211	-1	0	0	0.2	2	0.8461538461538461	11	0.38461538461538464	0.6923076923076923	9	9	5	1	0	0.23076923076923078	3	13	15	0.07142857142857142	0	0.15766410630151156	0.7388164556491502	0.4983045712440444	0.9264833492687647	0.6554584573237483	0.8246287793059469	0.9216461524013044	0.8464787629732149	1.0	0	0.0	0.009105184404612339	12
2957	0.02859977413952642	0.012790131438413677	0.012772730192277464	0.9788049070660534	-1	0	0	0.1111111111111111	1	1.0	11	0.3939393939393939	0.7272727272727273	9	8	3	2	0	0.2727272727272727	3	11	13	0.2222222222222222	0	0.1	0.8228998637752295	0.4983045712440444	0.8814599178710417	0.6955330751985929	0.8755465842907366	0.9216461524013044	0.8618952741014531	0.5555555555555556	0.1111111111111111	0.0	0.012772730192277464	51
4774	0.025721140564076615	0.005047686954113454	0.001007182796599519	0.9815807656965745	-1	0	0	0.3	3	0.6923076923076923	9	0.3125	0.6153846153846154	11	8	3	1	0	0.75	6	8	15	0.14285714285714285	0	0.22595391164004835	0.7869063951745251	0.5009659447838806	0.9150342054418321	0.6554584573237483	0.8885156881591917	0.9192581336392803	0.8720922931896836	1.0	0.09090909090909091	0.0	0.001007182796599519	10
2579	0.03024885789597385	0.01201517356033541	0.011985217304381455	0.9796733968819988	-1	0	0	0.1	1	1.0	12	0.3888888888888889	0.75	10	9	3	2	0	0.25	3	12	14	0.2222222222222222	0	0.1065634117818544	0.7379950596701063	0.4983045712440444	0.9052654779020805	0.7032487511624277	0.8436206484200977	0.9206926735437576	0.8401548326398544	0.55	0.1	0.0	0.011985217304381455	17
4654	0.022261054307599698	0.007922386294436158	0.0074181682529781984	0.9807694632286773	-1	0	0	0.2	2	0.8461538461538461	11	0.5769230769230769	0.6923076923076923	9	9	5	1	0	0.15384615384615385	2	13	15	0.07142857142857142	0	0.17503901950219475	0.8306780822591171	0.5009659447838806	0.901787848193066	0.5575219481596587	0.8480306070396094	0.8959749842354009	0.8632215804471999	1.0	0.1111111111111111	0.0	0.0074181682529781984	8
1144	0.0030708096368337445	0.003009487494548026	-0.003002949008849871	0.9823284294365612	-1	0	0	0.6666666666666666	2	0.5	1	0.6666666666666666	0	0	0	3	3	0	0.6666666666666666	2	3	4	0.3	0.6666666666666666	0	0	0	0	0	0	0	0	0	0	0	-0.1	1
4503	0.030041115991070885	0.018535650967037458	-0.0008310024489192649	0.9836254891134065	-1	0	0	0.2	2	0.8461538461538461	11	0.38461538461538464	0.6923076923076923	9	9	5	1	0	0.23076923076923078	3	13	15	0.07142857142857142	0	0.1	0.6957568014938503	0.4983045712440444	0.9250696702211255	0.6554584573237483	0.8246287793059469	0.9216461524013044	0.8361016548409511	1.0	0.1111111111111111	0.0	-8.31002448919265e-05	5
1629	0.024875940658081356	0.006989835076296295	0.0068691039408565234	0.9803202865350554	-1	0	0	0.3	3	0.6923076923076923	9	0.5769230769230769	0.6923076923076923	10	9	4	1	0	0.15384615384615385	2	13	15	0.09090909090909091	0	0.16954036760187857	0.8759475013447529	0.4983045712440444	0.8495329913896262	0.7032487511624277	0.8978839231290653	0.9194936816312882	0.8757906126226731	1.0	0.2	0.0	0.0068691039408565234	24
1318	0.02789057408973298	0.007610866296782251	0.00676903924346872	0.9805537936498742	-1	0	0	0.1	1	1.0	13	1.0	0.8461538461538461	11	11	3	2	0	0.06666666666666667	1	15	15	0.2	0	0.22595391164004835	0.8665549324933308	0.4983045712440444	0.9043752605302203	0.6955330751985929	0.888762658683757	0.9197286024643199	0.8874815809558291	0.5454545454545454	0.09090909090909091	0.0	0.00676903924346872	20
4345	0.03126713050571063	0.01315759774010247	0.013142770328843138	0.9768530110392242	-1	0	0	0.2	2	0.8461538461538461	11	0.38461538461538464	0.6923076923076923	9	9	5	1	0	0.23076923076923078	3	13	15	0.07142857142857142	0	0.1	0.7425267803391071	0.4983045712440444	0.9264833492687647	0.6554584573237483	0.8246287793059469	0.9216461524013044	0.8473136656145543	1.0	0.1111111111111111	0.0	0.013142770328843138	27
4084	0.031780639528423436	0.013682025131149767	0.013655531719302304	0.9768307191705422	-1	0	0	0.2	2	0.8461538461538461	11	0.38461538461538464	0.6923076923076923	9	9	5	1	0	0.23076923076923078	3	13	15	0.07142857142857142	0	0.1	0.7425267803391071	0.4983045712440444	0.9264833492687647	0.6554584573237483	0.8246287793059469	0.9216461524013044	0.8473136656145543	1.0	0.1111111111111111	0.0	0.013655531719302304	59
3708	0.03199301140226674	0.010453828113167488	0.010327697231909568	0.9775037926736792	-1	0	0	0.2	2	0.8461538461538461	11	0.38461538461538464	0.6923076923076923	9	9	5	1	0	0.23076923076923078	3	13	15	0.07142857142857142	0	0.1	0.7695196708789168	0.4983045712440444	0.9264833492687647	0.6222081655815578	0.855231987611355	0.9216461524013044	0.8627801024594554	1.0	0.1111111111111111	0.0	0.010327697231909568	14
264	0.0035731048780654672	0.0018468225197270686	-0.0018392661342822344	0.9833687968953571	-1	0	0	0.5	1	1.0	1	1.0	1.0	2	1	0	0	0	0.3333333333333333	1	3	3	0.0	0	0.5811000429760058	0.6496791973081804	0.9399773427283252	0.5403933902276389	0.7476753713462558	0.5446760753055413	0.8147623598308102	0.5792217294146124	0	0	0.0	-0.00018392661342822345	26
2057	0.030047636218057464	0.010991391744701012	0.0105899380959024	0.9795713353497918	-1	0	0	0.3	3	0.6923076923076923	9	0.5769230769230769	0.6923076923076923	10	9	4	1	0	0.15384615384615385	2	13	15	0.09090909090909091	0	0.1065634117818544	0.7379950596701063	0.4983045712440444	0.9052654779020805	0.6955330751985929	0.8403756846259839	0.9194936816312882	0.8390598997528891	1.0	0.1	0.0	0.0105899380959024	30
3476	0.02923660972554552	0.012793285943150089	0.012529550261116471	0.9795409638188535	-1	0	0	0.1111111111111111	1	1.0	11	0.3939393939393939	0.7272727272727273	9	8	3	2	0	0.2727272727272727	3	11	13	0.2222222222222222	0	0.1	0.7450679655173328	0.4983045712440444	0.8946136430670109	0.6955330751985929	0.8518494892052624	0.9197286024643199	0.8393598549353636	0.5555555555555556	0.1111111111111111	0.0	0.012529550261116471	51
4617	0.032119542221788665	0.013651161339021807	0.013648895954560106	0.9764363595757825	-1	0	0	0.2	2	0.8461538461538461	11	0.38461538461538464	0.6153846153846154	9	8	5	1	0	0.23076923076923078	3	13	15	0.07692307692307693	0	0.1	0.7464645601252151	0.4983045712440444	0.8946136430670109	0.6955330751985929	0.8518494892052624	0.9197286024643199	0.839690646462983	1.0	0.1111111111111111	0.0	0.013648895954560106	62
1282	0.024366392689214648	0.006979256942462433	0.006900400367918562	0.9804164187110541	-1	0	0	0.3	3	0.6923076923076923	9	0.5769230769230769	0.6923076923076923	10	9	4	1	0	0.15384615384615385	2	13	15	0.09090909090909091	0	0.16954036760187857	0.8759475013447529	0.4983045712440444	0.8495329913896262	0.7032487511624277	0.8978839231290653	0.9194936816312882	0.8757906126226731	1.0	0.1	0.0	0.006900400367918562	30
2226	0.0227147533662831	0.005839232714496725	-0.0016963863160075554	0.981147603237734	-1	0	0	0.2	2	0.8461538461538461	11	0.5769230769230769	0.7692307692307693	10	10	4	1	0	0.15384615384615385	2	13	15	0.08333333333333333	0	0.13751950975109736	0.6543389734855592	0.5841339327537598	0.9010036682794508	0.6955330751985929	0.840542890489955	0.9192581336392803	0.818014862708794	1.0	0.2	0.0	-0.00016963863160075553	8
4002	0.03216346111632523	0.013673952893804981	0.01363414509535588	0.9763720737487359	-1	0	0	0.2	2	0.8461538461538461	11	0.38461538461538464	0.6153846153846154	9	8	5	1	0	0.23076923076923078	3	13	15	0.07692307692307693	0	0.1	0.7464645601252151	0.4983045712440444	0.8946136430670109	0.6955330751985929	0.8518494892052624	0.9197286024643199	0.839690646462983	1.0	0.1111111111111111	0.0	0.01363414509535588	33
4115	0.030938255963922207	0.013211675002781097	0.012877014222608483	0.9774973777304025	-1	0	0	0.2	2	0.8461538461538461	11	0.38461538461538464	0.6923076923076923	9	9	5	1	0	0.23076923076923078	3	13	15	0.07142857142857142	0	0.1	0.7471052230136533	0.4983045712440444	0.9264833492687647	0.6222081655815578	0.855231987611355	0.9197286024643199	0.857879168028308	1.0	0.1111111111111111	0.0	0.012877014222608483	27
2709	0.024935308947610174	0.007832514020128108	0.006112713295167264	0.9816976293924918	-1	0	0	0.1	1	1.0	12	0.3888888888888889	0.75	10	9	3	2	0	0.25	3	12	14	0.2222222222222222	0	0.10712921801248299	0.7378522271683351	0.4983045712440444	0.9052654779020805	0.6955330751985929	0.8085961723300592	0.9206926735437576	0.8288690376825859	0.55	0.1	0.0	0.006112713295167264	9
2933	0.022231352016233982	0.003920266640529639	0.002843046466283303	0.9816669714455276	-1	0	0	0.2	2	0.8461538461538461	11	0.25	0.6923076923076923	11	9	3	2	0	0.6	6	10	15	0.25	0	0.1	0.7513723179389928	0.4983045712440444	0.9342119724229263	0.6955330751985929	0.8023225905794182	0.9242162061829069	0.8481324670872249	0.5454545454545454	0.09090909090909091	0.0	0.002843046466283303	15
1086	0.018677984189673095	0.004652478863598776	0.004617602186472594	0.9801833117846389	-1	0	0	0.4	4	0.5833333333333334	7	0.5833333333333334	0.4166666666666667	7	5	6	2	0	0.375	3	8	14	0.14285714285714285	0	0.1131268235637088	0.9327887573438783	0.5080649123151962	0.873705869987558	0.7109644271262625	0.6159821311971141	0.9192581336392803	0.842771951401281	0.5714285714285714	0.2857142857142857	0.0	0.004617602186472594	15
1288	0.02464714099815737	0.007374392965089923	0.007081672418117945	0.9804390819049091	-1	0	0	0.3	3	0.6923076923076923	9	0.5769230769230769	0.6923076923076923	10	9	4	1	0	0.15384615384615385	2	13	15	0.09090909090909091	0	0.16954036760187857	0.8759475013447529	0.4983045712440444	0.8495329913896262	0.7032487511624277	0.8978839231290653	0.9194936816312882	0.8757906126226731	1.0	0.1	0.0	0.007081672418117945	39
289	0.002756144318304617	0.0022732352691294993	-0.002272552495392669	0.9860635232811591	-1	0	0	0.5	1	1.0	1	0.75	0	1	0	1	1	0	1.0	2	2	3	0.2	0	0	0	0	0	0	0	0	0	0	0	0	-0.0002272552495392669	57
2470	0.030271796188318722	0.011775072352693408	0.011774917260488734	0.9795638240254111	-1	0	0	0.1	1	1.0	12	0.3888888888888889	0.75	10	9	3	2	0	0.25	3	12	14	0.2222222222222222	0	0.1065634117818544	0.7379950596701063	0.4983045712440444	0.9052654779020805	0.6955330751985929	0.8270497551284234	0.9206926735437576	0.8346840551090907	0.55	0.1	0.0	0.011774917260488734	45
557	0.036072971404840816	0.00878366282591014	-0.007893123376563655	0.9742766126497383	-1	0	0	0.2	2	0.8461538461538461	11	0.3125	0.8461538461538461	13	11	1	3	0	0.3333333333333333	12	4	15	0.75	0	0.2783467684767058	0.9395429542308872	0.7972393071590065	0.8820536702628716	0.45002364973158626	0.9067481945155136	0.924473601503956	0.9124040633264214	0.46153846153846156	0.23076923076923078	0.0	-0.0007893123376563656	2
124	0.0025202180469926228	0.002455328724924358	-0.002447804177367977	0.9828998809566102	-1	0	0	1.0	1	0	0	1.0	0	0	0	1	1	0	0.5	1	2	2	0.16666666666666666	0	0	0	0	0	0	0	0	0	0	0	0	-0.1	1
4933	0.027526823703358377	0.011944951086176922	-0.010554722458873884	0.976796492459946	-1	0	0	0.2	2	0.8461538461538461	11	0.4166666666666667	0.6153846153846154	9	8	5	1	0	0.25	12	3	15	0.07692307692307693	0.15384615384615385	0.17503901950219475	0.8127091518692906	0.4983045712440444	0.9330717793253577	0.7109644271262625	0.897259883750769	0.9320574476374369	0.8899181148939712	1.0	0.1111111111111111	0.0	-0.0010554722458873884	2
4570	0.029124220817478928	0.016563278063222938	0.004818052646100397	0.9802733350016917	-1	0	0	0.2	2	0.8461538461538461	11	0.38461538461538464	0.6923076923076923	9	9	5	1	0	0.23076923076923078	3	13	15	0.07142857142857142	0	0.1	0.7425267803391071	0.4983045712440444	0.9250696702211255	0.6222081655815578	0.855231987611355	0.9197286024643199	0.856054331137196	1.0	0.1111111111111111	0.0	0.004818052646100397	4
1843	0.02786647522431503	0.00519170868692357	0.0050032632717561445	0.9674509951669032	-1	0	0	0.3	3	0.6666666666666666	8	0.2857142857142857	0.5833333333333334	9	7	4	2	0	1.0	7	7	14	0.2	0	0.1131268235637088	0.8863281529313597	0.4983045712440444	0.799148115594313	0.7109644271262625	0.9080712675709471	0.9197286024643199	0.8708340138134201	0.5555555555555556	0.1111111111111111	0.0	0.0050032632717561445	14
1462	0.024079667645491847	0.008997013352007211	0.00789737290452461	0.9801564811253664	-1	0	0	0.3	3	0.6923076923076923	9	0.5769230769230769	0.6923076923076923	10	9	4	1	0	0.15384615384615385	2	13	15	0.09090909090909091	0	0.16954036760187857	0.82102465964676	0.4983045712440444	0.8815060716968486	0.7032487511624277	0.9149050409606	0.9194936816312882	0.8774365640560929	1.0	0.1	0.0	0.00789737290452461	98
2028	0.024001652300368895	0.009597283481267684	0.007764605922748821	0.9804663810064852	-1	0	0	0.3	3	0.6923076923076923	9	0.5769230769230769	0.6923076923076923	10	9	4	1	0	0.15384615384615385	2	13	15	0.09090909090909091	0	0.16954036760187857	0.82102465964676	0.4983045712440444	0.8815060716968486	0.6955330751985929	0.909670339644775	0.9192581336392803	0.8750714857238946	1.0	0.1	0.0	0.007764605922748821	23
610	0.002238872093328866	0.0021049314586739846	-0.002104461953517847	0.985223759520244	-1	0	0	1.0	2	0.0	0	0.75	0	1	0	1	2	0	1.0	2	2	3	0.4	0	0	0	0	0	0	0	0	0	0	0	0	-0.0002104461953517847	11
4980	0.03124243289735999	0.015065039140310304	0.014520000022827035	0.9771138540261476	-1	0	0	0.2	2	0.8461538461538461	11	0.38461538461538464	0.6923076923076923	9	9	5	1	0	0.23076923076923078	3	13	15	0.07142857142857142	0	0.1	0.7464645601252151	0.4983045712440444	0.9264833492687647	0.6554584573237483	0.8246287793059469	0.9216461524013044	0.8482042589852642	1.0	0.1111111111111111	0.0	0.014520000022827035	71
4291	0.03162777804642546	0.01412146863999582	0.013929099876935386	0.9769353690388007	-1	0	0	0.2	2	0.8461538461538461	11	0.38461538461538464	0.6923076923076923	9	9	5	1	0	0.23076923076923078	3	13	15	0.07142857142857142	0	0.1	0.7425267803391071	0.4983045712440444	0.9264833492687647	0.6222081655815578	0.855231987611355	0.9197286024643199	0.8568973421777019	1.0	0.1111111111111111	0.0	0.013929099876935386	74
1646	0.02350176096728355	0.00962567843178746	0.007682900842105856	0.980503198483642	-1	0	0	0.3	3	0.6923076923076923	9	0.5769230769230769	0.6923076923076923	10	9	4	1	0	0.15384615384615385	2	13	15	0.09090909090909091	0	0.16954036760187857	0.82102465964676	0.4983045712440444	0.8815060716968486	0.6955330751985929	0.909670339644775	0.9192581336392803	0.8750714857238946	1.0	0.1	0.0	0.007682900842105856	68
3974	0.03187032096560514	0.013547352138939307	0.013505260286384563	0.976806207816301	-1	0	0	0.2	2	0.8461538461538461	11	0.38461538461538464	0.6923076923076923	9	9	5	1	0	0.23076923076923078	3	13	15	0.07142857142857142	0	0.1	0.7425267803391071	0.4983045712440444	0.9264833492687647	0.6554584573237483	0.8246287793059469	0.9216461524013044	0.8473136656145543	1.0	0.1111111111111111	0.0	0.013505260286384563	62
2086	0.022803394089941652	0.008696020137250522	0.008145646864839531	0.9799877454761261	-1	0	0	0.3	3	0.6923076923076923	9	0.5769230769230769	0.6923076923076923	10	9	4	1	0	0.15384615384615385	2	13	15	0.09090909090909091	0	0.16954036760187857	0.8598362860798762	0.4983045712440444	0.8815060716968486	0.6955330751985929	0.909670339644775	0.9192581336392803	0.8852830007630426	1.0	0.1	0.0	0.008145646864839531	17
4440	0.0318125857361323	0.013337508754469271	0.013333254345473819	0.9769333439982324	-1	0	0	0.2	2	0.8461538461538461	11	0.38461538461538464	0.6923076923076923	9	9	5	1	0	0.23076923076923078	3	13	15	0.07142857142857142	0	0.1	0.7425267803391071	0.4983045712440444	0.9264833492687647	0.6955330751985929	0.8615754569135349	0.9216461524013044	0.8590176647042155	1.0	0	0.0	0.013333254345473819	37
4561	0.03104519157567884	0.015350349867916696	0.014710158713725252	0.9771137469210042	-1	0	0	0.2	2	0.8461538461538461	11	0.38461538461538464	0.6923076923076923	9	9	5	1	0	0.23076923076923078	3	13	15	0.07142857142857142	0	0.1	0.7464645601252151	0.4983045712440444	0.9264833492687647	0.6222081655815578	0.855231987611355	0.9197286024643199	0.8577414208427895	1.0	0.1111111111111111	0.0	0.014710158713725252	109
677	0.023711082593581317	0.007054319552388271	-0.005712416963675445	0.9884969997602373	-1	0	0	0.125	1	1.0	9	1.0	0.6666666666666666	7	6	3	2	0	0.09090909090909091	1	11	11	0.2222222222222222	0	0.1131268235637088	0.9216485403703392	0.42613832059206064	0.9561104373651119	0.7109644271262625	0.6812041753564827	0.906719253665468	0.8910801892369079	0.5714285714285714	0.14285714285714285	0.0	-0.0005712416963675445	5
967	0.019950386793512513	0.004522887814858582	0.004061341559747228	0.979605519891661	-1	0	0	0.4	4	0.5	6	0.5185185185185185	0.4166666666666667	7	5	6	2	0	0.3333333333333333	3	9	14	0.14285714285714285	0	0.1131268235637088	0.9327887573438783	0.5080649123151962	0.873705869987558	0.7109644271262625	0.749292036931245	0.9192581336392803	0.8683486504392705	0.5714285714285714	0.2857142857142857	0.0	0.004061341559747228	24
750	0.014208650725594634	0.002402966464151125	0.002344879636594211	0.9720254911830372	-1	0	0	0.25	2	0.8888888888888888	8	0.55	0.7777777777777778	8	7	2	2	0	0.2	10	2	11	0.2857142857142857	0	0.1131268235637088	0.9234781481014895	0.4996352580139625	0.8678101931488674	0.5337811063961929	0.9538499517033235	0.9247072679916003	0.9217936913999385	0.5625	0	0.0	0.002344879636594211	73
1346	0.023701422179548976	0.0070311124147179535	0.006863455222878885	0.9804204857197906	-1	0	0	0.3	3	0.6923076923076923	9	0.5769230769230769	0.6923076923076923	10	9	4	1	0	0.15384615384615385	2	13	15	0.09090909090909091	0	0.16954036760187857	0.8759475013447529	0.4983045712440444	0.8495329913896262	0.7032487511624277	0.8978839231290653	0.9194936816312882	0.8757906126226731	1.0	0	0.0	0.006863455222878885	23
251	0.004130051098613638	0.0027439608548727825	-0.0027289696195198004	0.9732685899909753	-1	0	0	0.5	2	0.75	3	0.5	0.75	5	3	0	0	0	0.75	3	4	6	0.0	0	0.22595391164004835	0.9363503284182798	0.6004780057336288	0.9284143179884956	0.7607170779763023	0.6197260564263196	0.9290447237833591	0.8713768862294471	0	0	0.0	-0.00027289696195198005	38
2459	0.027977700348102992	0.012001832395460198	0.011999273201710832	0.9792381308429365	-1	0	0	0.1	1	1.0	12	0.3888888888888889	0.75	10	9	3	2	0	0.25	3	12	14	0.2222222222222222	0	0.1065634117818544	0.9376618568952128	0.4983045712440444	0.8517327321582306	0.7109644271262625	0.8091770809448863	0.9206926735437576	0.8773869544978204	0.55	0.1	0.0	0.011999273201710832	14
3461	0.029140223516689757	0.012764134987074648	0.012713304878716856	0.9787042400068428	-1	0	0	0.1111111111111111	1	1.0	11	0.3939393939393939	0.7272727272727273	9	8	3	2	0	0.2727272727272727	3	11	13	0.2222222222222222	0	0.1	0.8228998637752295	0.4983045712440444	0.8814599178710417	0.6955330751985929	0.8755465842907366	0.9216461524013044	0.8618952741014531	0.5555555555555556	0.1111111111111111	0.0	0.012713304878716856	28
2993	0.02915854765417573	0.012581724691493094	0.012365755089780935	0.978577572775636	-1	0	0	0.1111111111111111	1	1.0	11	0.3939393939393939	0.7272727272727273	9	8	3	2	0	0.2727272727272727	3	11	13	0.2222222222222222	0	0.1	0.8228998637752295	0.4983045712440444	0.8814599178710417	0.7109644271262625	0.9015020796983826	0.9216461524013044	0.8720073301519096	0.5555555555555556	0.1111111111111111	0.0	0.012365755089780935	24
1827	0.022854382084893102	0.009803989599117312	0.008085172127045114	0.9807055861263847	-1	0	0	0.3	3	0.6923076923076923	9	0.5769230769230769	0.6923076923076923	10	9	4	1	0	0.15384615384615385	2	13	15	0.09090909090909091	0	0.16954036760187857	0.8956591726048452	0.4983045712440444	0.8815060716968486	0.6955330751985929	0.8962975011795613	0.9194936816312882	0.8913369959378017	1.0	0.1	0.0	0.008085172127045114	50
5001	0.020800092059175743	0.009128646662020219	-0.008749083371292835	0.9771013847945236	-1	0	0	0.3	3	0.6923076923076923	9	0.30612244897959184	0.6153846153846154	10	8	4	0	0	1.0	7	7	15	0.0	0	0.1	0.7305668258865491	0.5214078445986525	0.925946558733926	0.6588706203900754	0.8670785010753704	0.9382084700129025	0.8581043200846584	0	0	0.0	-0.0008749083371292835	0
3636	0.02491233791979736	0.005809870886379066	0.005688525991852776	0.9809669100375158	-1	0	0	0.1111111111111111	1	1.0	11	0.3939393939393939	0.7272727272727273	9	8	3	2	0	0.2727272727272727	3	11	13	0.2222222222222222	0	0.1	0.8240457939606594	0.4983045712440444	0.8814599178710417	0.6955330751985929	0.8944023106929158	0.9197286024643199	0.8693946106655308	0.5555555555555556	0.1111111111111111	0.0	0.005688525991852776	9
2503	0.029856497755000797	0.011275501544089423	0.01127182560584223	0.979610469086978	-1	0	0	0.1	1	1.0	12	0.3888888888888889	0.75	10	9	3	2	0	0.25	3	12	14	0.2222222222222222	0	0.1065634117818544	0.7379950596701063	0.4983045712440444	0.9052654779020807	0.6955330751985929	0.8085961723300592	0.9206926735437576	0.8289039554023557	0.55	0.1	0.0	0.01127182560584223	26
573	0.017379779999235023	0.005025157512858625	-0.00443889085592939	0.9876847800187676	-1	0	0	0.375	3	0.5555555555555556	5	0.6111111111111112	0.4444444444444444	5	4	5	6	0	0.2222222222222222	2	9	11	0.46153846153846156	0	0.1131268235637088	0.9684185681504593	0.5080649123151962	0.9582627299802217	0.6955330751985929	0.8490368181693814	0.9192581336392803	0.9405481651177245	0.2	0.4	0.0	-0.000443889085592939	3
4467	0.031799393319146996	0.01318422624465159	0.013091286581171589	0.9772051820774942	-1	0	0	0.2	2	0.8461538461538461	11	0.38461538461538464	0.6923076923076923	9	9	5	1	0	0.23076923076923078	3	13	15	0.07142857142857142	0	0.1	0.7425267803391071	0.4983045712440444	0.9264833492687647	0.6554584573237483	0.8246287793059469	0.9216461524013044	0.8473136656145543	1.0	0.1111111111111111	0.0	0.013091286581171589	24
3814	0.024731358411113753	0.012684616722119763	-0.0046555512739433974	0.9867089722463418	-1	0	0	0.1	1	1.0	12	0.3888888888888889	0.75	10	9	3	2	0	0.25	3	12	14	0.2222222222222222	0	0.14408292153295177	0.8224033296095107	0.4983045712440444	0.871610134778245	0.6588706203900754	0.9113356706652499	0.9082785978416567	0.8728075091527339	0.55	0.1	0.0	-0.00046555512739433974	5
3248	0.028762501568035007	0.012048191565148622	0.011940207981333427	0.9789454820687856	-1	0	0	0.1111111111111111	1	1.0	11	1.0	0.8181818181818182	10	9	2	2	0	0.07692307692307693	1	13	13	0.2857142857142857	0	0.1065634117818544	0.818947354762807	0.4983045712440444	0.9240141974037165	0.6754957662611706	0.8656120066490421	0.922940998615055	0.8761760442142408	0.55	0.1	0.0	0.011940207981333427	22
1247	0.030254833200510197	0.006710287687113287	0.002827614189953665	0.9740033124613134	-1	0	0	0.2	2	0.8461538461538461	11	0.23809523809523808	0.7692307692307693	11	10	3	2	0	0.7777777777777778	9	7	15	0.2222222222222222	0	0.22595391164004835	0.8665549324933308	0.4983045712440444	0.9043752605302203	0.6955330751985929	0.888762658683757	0.9197286024643199	0.8874815809558291	0.5454545454545454	0.09090909090909091	0.0	0.002827614189953665	12
839	0.024176715833624074	0.004859006324508263	0.0048588815602842025	0.9802216713149207	-1	0	0	0.4	4	0.6153846153846154	8	0.30612244897959184	0.6153846153846154	10	8	4	2	0	1.0	7	7	15	0.2	0	0.16954036760187857	0.8759475013447529	0.4983045712440444	0.8495329913896262	0.7032487511624277	0.8978839231290653	0.9194936816312882	0.8757906126226731	0.55	0.1	0.0	0.0048588815602842025	18
2464	0.02452355898435065	0.01887422427770078	-0.003495127091901926	0.9885609471450258	-1	0	0	0.14285714285714285	1	1.0	8	1.0	0.75	7	6	2	2	0	0.1	1	10	10	0.2857142857142857	0	0.1	0.6141348162584548	0.29690245825792794	0.9173143912904322	0.6222081655815578	0.7627481699654528	0.9192581336392803	0.793526080231984	0.5714285714285714	0	0.0	-0.0003495127091901926	4
4192	0.031528113698613955	0.01296670292297029	0.012423470651547407	0.9790037013552182	-1	0	0	0.2	2	0.8461538461538461	11	0.3	0.6923076923076923	9	9	5	1	0	0.5	5	10	15	0.07142857142857142	0	0.1	0.7015784069650075	0.4983045712440444	0.901810462948274	0.6955330751985929	0.8520444670879546	0.9192581336392803	0.8330898275332331	1.0	0.1111111111111111	0.0	0.012423470651547407	12
4827	0.032329223455644096	0.01312829897493781	0.013109970266774722	0.976474710656289	-1	0	0	0.2	2	0.8461538461538461	11	0.38461538461538464	0.6923076923076923	10	9	4	1	0	0.23076923076923078	3	13	15	0.09090909090909091	0	0.1	0.7364141142910068	0.4983045712440444	0.9282714034561532	0.6588706203900754	0.8435775930849913	0.9206926735437576	0.8529146687370648	1.0	0.1	0.0	0.013109970266774722	28
680	0.0019035861702426274	0.0017196836120960187	-0.0017183945048819544	0.9849156725723935	-1	0	0	1.0	1	0	0	1.0	0	1	0	0	0	0	0.5	2	1	2	0.0	0	0	0	0	0	0	0	0	0	0	0	0	-0.00017183945048819543	15
653	0.002000478496365645	0.00181425770296496	-0.001813585881649213	0.9850872300848248	-1	0	0	1.0	1	0	0	1.0	0	1	0	0	0	0	0.5	2	1	2	0.0	0	0	0	0	0	0	0	0	0	0	0	0	-0.0001813585881649213	15
1835	0.02959320875764942	0.011536471849753035	0.011497734279669602	0.97958254730228	-1	0	0	0.2	2	0.8333333333333334	10	0.5384615384615384	0.75	10	9	3	1	0	0.15384615384615385	2	13	14	0.1111111111111111	0	0.1065634117818544	0.7379950596701063	0.4983045712440444	0.9052654779020805	0.6955330751985929	0.8085961723300592	0.9206926735437576	0.8289039554023557	1.0	0.1	0.0	0.011497734279669602	107
98	0.0028232004749162917	0.0027564965616091153	-0.0027497419594699917	0.9844683656489936	-1	1.0	1	0.8	4	0.2	1	0.5833333333333334	0.2	5	1	1	2	0	0.75	3	4	7	1.0	0.5	0.12748145194589539	0.9715903932785965	0.8029215812620164	0.9222689581332889	0.5636099727072221	0.86341151724187	0.947112524567155	0.9319203697909068	0.6000000000000001	0.6	0.0	-0.0002749741959469992	49
590	0.002304876099269242	0.001879889875867195	-0.0018797456524866586	0.9844865589778018	-1	0	0	1.0	2	0.0	0	1.0	0	2	0	0	0	0	0.3333333333333333	3	1	3	0.0	1.0	0	0	0	0	0	0	0	0	0	0	0	-0.00018797456524866587	18
1456	0.024083444551809198	0.008808036018254632	0.0076415952844247955	0.9802735254057685	-1	0	0	0.3	3	0.6923076923076923	9	0.5769230769230769	0.6923076923076923	10	9	4	1	0	0.15384615384615385	2	13	15	0.09090909090909091	0	0.16954036760187857	0.82102465964676	0.4983045712440444	0.8815060716968486	0.6955330751985929	0.909670339644775	0.9192581336392803	0.8750714857238946	1.0	0.1	0.0	0.0076415952844247955	29
570	0.01256734999440301	0.0024365960648899173	-0.002328011972835597	0.9806448329129854	-1	0	0	0.3333333333333333	2	0.8571428571428571	6	0.5625	0.5714285714285714	5	4	3	2	0	0.25	8	2	9	0.2222222222222222	0	0.44065992042392177	0.9320876581946611	0.4983045712440444	0.8462638221113173	0.8937220076490675	0.9434136335735056	0.749609100254852	0.9152516666787004	0.6	0	0.0	-0.0002328011972835597	9
2941	0.002064419107352732	0.0019919662061714414	-0.001991966100244341	0.9854218896379178	-1	0	0	1.0	1	0	0	1.0	0	0	0	1	3	0	0.5	1	2	2	0.5	0	0	0	0	0	0	0	0	0	0	0	0	-0.1	0
4968	0.03305186658485443	0.013554567405719907	0.013550421288414615	0.9789738258743801	-1	0	0	0.2	2	0.8461538461538461	11	0.38461538461538464	0.6923076923076923	10	9	4	1	0	0.23076923076923078	3	13	15	0.09090909090909091	0	0.1	0.8941339210637758	0.5031847417796204	0.9171899273509654	0.6588706203900754	0.8444789687367419	0.9194936816312882	0.8886272131070914	1.0	0.1	0.0	0.013550421288414615	12
1559	0.011283682653861952	0.005912748198552246	-0.005526332388595727	0.9741349306604152	-1	0	0	0.375	3	0.6	6	0.6666666666666666	0.5	6	5	5	5	0	0.2222222222222222	9	2	12	0.38461538461538464	0	0.27689337199381525	0.9010645593848824	0.4996352580139625	0.846654326595887	0.7358407525512825	0.8812535377376682	0.9247072679916003	0.8780423143755307	0.16666666666666666	0.3333333333333333	0.0	-0.0005526332388595727	0
1351	0.023582012010212004	0.00929720540287542	0.0077633136147695365	0.9802771935239242	-1	0	0	0.3	3	0.6923076923076923	9	0.5769230769230769	0.6923076923076923	10	9	4	1	0	0.15384615384615385	2	13	15	0.09090909090909091	0	0.16954036760187857	0.82102465964676	0.4983045712440444	0.8815060716968486	0.6955330751985929	0.8962975011795613	0.9194936816312882	0.8693935337158563	1.0	0.1	0.0	0.0077633136147695365	48
2594	0.02873153319240011	0.010979288945316695	-0.010374587709359123	0.9780971887722292	-1	0	0	0.1111111111111111	1	1.0	11	0.43333333333333335	0.6363636363636364	8	7	4	4	0	0.3	10	3	13	0.36363636363636365	0.18181818181818182	0.17503901950219475	0.7435375054656799	0.5265764707304701	0.8951252614525841	0.7032487511624277	0.8323719607554394	0.9234443298085623	0.832537929622151	0.125	0.25	0.0	-0.0010374587709359123	1
4269	0.029120007040659077	0.010732203812446939	0.010694249291696128	0.9781953260018257	-1	0	0	0.125	1	1.0	10	0.4	0.7	8	7	3	2	0	0.3	3	10	12	0.2222222222222222	0	0.1	0.7537061797491045	0.39760351475098615	0.8701342682287847	0.6665862963539102	0.8644834448856938	0.9206926735437576	0.8354222334270589	0.5625	0.125	0.0	0.010694249291696128	8
707	0.01543496754511272	0.005184375645197993	-0.0051818565230345994	0.9812698398267945	-1	0	0	0.3	3	0.6923076923076923	9	0.3125	0.6923076923076923	12	9	2	2	0	0.3333333333333333	12	4	15	0.4	0	0.4607873559606519	0.9433662328952362	0.7104397224455643	0.8839670495803622	0.31965063376280517	0.9180786702983955	0.9228186959340172	0.9183377060145289	0.5416666666666667	0.16666666666666666	0.0	-0.0005181856523034599	2
1627	0.028865509376615462	0.010307502559004155	-0.0009805463302544105	0.98365974547507	-1	0	0	0.3	3	0.6923076923076923	9	0.5769230769230769	0.6923076923076923	10	9	4	1	0	0.15384615384615385	2	13	15	0.09090909090909091	0	0.16954036760187857	0.8759475013447529	0.4983045712440444	0.8330748530401183	0.7032487511624277	0.8978839231290653	0.9164497036480895	0.8712477815863722	1.0	0.1	0.0	-9.805463302544105e-05	0
4452	0.031313584955620845	0.013498591394667445	0.01336559701845975	0.9769034116052672	-1	0	0	0.2	2	0.8461538461538461	11	0.38461538461538464	0.6923076923076923	9	9	5	1	0	0.23076923076923078	3	13	15	0.07142857142857142	0	0.1	0.7425267803391071	0.4983045712440444	0.9264833492687647	0.6554584573237483	0.8246287793059469	0.9216461524013044	0.8473136656145543	1.0	0.1111111111111111	0.0	0.01336559701845975	21
3208	0.02886391721570388	0.012237884757282401	0.012184325287003861	0.9788707351481456	-1	0	0	0.1111111111111111	1	1.0	11	1.0	0.8181818181818182	10	9	2	2	0	0.07692307692307693	1	13	13	0.2857142857142857	0	0.1065634117818544	0.818947354762807	0.4983045712440444	0.9240141974037165	0.6588706203900754	0.8847044920404328	0.9206926735437576	0.8823688236531537	0.55	0	0.0	0.012184325287003861	11
2192	0.029114777983876433	0.01075683370820927	0.010632161409101969	0.9797989430396887	-1	0	0	0.2	2	0.8333333333333334	10	0.5384615384615384	0.75	10	9	3	2	0	0.15384615384615385	2	13	14	0.2222222222222222	0	0.1065634117818544	0.7379950596701063	0.4983045712440444	0.9052654779020805	0.6955330751985929	0.8403756846259839	0.9194936816312882	0.8390598997528891	0.55	0.2	0.0	0.010632161409101969	55
2142	0.029865433963885964	0.011324902040705935	0.0106766727940002	0.9794472570781559	-1	0	0	0.3	3	0.6923076923076923	9	0.5769230769230769	0.6923076923076923	10	9	4	1	0	0.15384615384615385	2	13	15	0.09090909090909091	0	0.1065634117818544	0.7379950596701063	0.4983045712440444	0.9052654779020805	0.6955330751985929	0.8085961723300592	0.9206926735437576	0.8289039554023557	1.0	0.1	0.0	0.0106766727940002	25
2245	0.023135341062660474	0.008044539903109047	0.007908383640652359	0.9797123301855546	-1	0	0	0.3	3	0.6923076923076923	9	0.5769230769230769	0.6923076923076923	10	9	4	1	0	0.15384615384615385	2	13	15	0.09090909090909091	0	0.16954036760187857	0.8598362860798762	0.4983045712440444	0.8815060716968486	0.6955330751985929	0.909670339644775	0.9192581336392803	0.8852830007630426	1.0	0.1	0.0	0.007908383640652359	17
931	0.026944273124824777	0.006367774472858784	-0.0063589281537717824	0.9860994889279797	-1	0	0	0.2	2	0.8461538461538461	11	0.2727272727272727	0.6923076923076923	11	9	3	5	0	0.45454545454545453	5	11	15	0.625	0	0.1156281643298408	0.9034019346429021	0.3124688641353154	0.9602939531857305	0.6754505133163453	0.9170338124516223	0.9294008452891592	0.9313758678110081	0.18181818181818182	0.2727272727272727	0.0	-0.0006358928153771782	4
1550	0.020298627677410908	0.00977104743062633	-0.005124720077303229	0.986637202078943	-1	0	0	0.2	2	0.8461538461538461	11	0.5357142857142857	0.8461538461538461	12	11	2	1	0	0.14285714285714285	2	14	15	0.14285714285714285	0	0.31143875110431224	0.8746676817643341	0.4983045712440444	0.8434184049285394	0.7032487511624277	0.9363632932175454	0.8957073634275442	0.8914067343816837	1.0	0.08333333333333333	0.0	-0.0005124720077303229	6
120	0.0024490981667272247	0.0024006835380990057	-0.002398971975719691	0.9814091362177482	-1	0	0	0	0	0	0	1.0	0	0	0	0	1	0	1.0	1	1	1	0.25	0	0	0	0	0	0	0	0	0	0	0	0	-0.1	1
1186	0.024052631960016	0.006436409582943283	0.006423246793942972	0.9802192938048601	-1	0	0	0.3	3	0.6923076923076923	9	0.5769230769230769	0.6923076923076923	10	9	4	1	0	0.15384615384615385	2	13	15	0.09090909090909091	0	0.16954036760187857	0.8759475013447529	0.4983045712440444	0.8495329913896262	0.7032487511624277	0.9160827094678861	0.9194936816312882	0.8834251560335211	1.0	0.1	0.0	0.006423246793942972	24
83	0.013008907582281388	0.0034036426367583003	-0.003379974897974986	0.9795583760701356	-1	0	0	0.2857142857142857	2	0.875	7	1.0	0.875	9	7	0	0	0	0.1	10	1	10	0.0	0.2222222222222222	0.1348787877269023	0.6872791097402687	0.5907107606097426	0.8972721390078392	0.5884355779920216	0.8591040392388063	0.8860602520355708	0.8302675340353962	0	0	0.0	-0.0003379974897974986	23
4835	0.028334404346735117	0.01625471180458733	0.007168869999125974	0.9814009176834851	-1	0	0	0.2	2	0.8461538461538461	11	0.38461538461538464	0.6923076923076923	10	9	4	1	0	0.23076923076923078	3	13	15	0.09090909090909091	0	0.1288320531507558	0.7719686572505426	0.4996352580139625	0.9172415951275414	0.6222081655815578	0.8879681540768174	0.9194936816312882	0.869705000155007	1.0	0.1	0.0	0.007168869999125974	13
4455	0.031877752005681	0.013319334150669944	0.013273785569877893	0.97691350992105	-1	0	0	0.2	2	0.8461538461538461	11	0.38461538461538464	0.6923076923076923	9	9	5	1	0	0.23076923076923078	3	13	15	0.07142857142857142	0	0.1	0.7425267803391071	0.4983045712440444	0.9264833492687647	0.6222081655815578	0.855231987611355	0.9197286024643199	0.8568973421777019	1.0	0.1111111111111111	0.0	0.013273785569877893	24
22	0.01241818863945349	0.004719256076002148	-0.0043742891804452715	0.944856735110691	-1	0.25	1	0.5	5	0.6153846153846154	8	0.30612244897959184	0.5384615384615384	11	7	3	1	0	1.0	7	7	15	0.16666666666666666	0.25	0.464348561504885	0.9116718969424967	0.6016950491682108	0.898897957463782	0.7232210712771311	0.970872494163974	0.9147953716118109	0.9355507766946697	1.0	0.45454545454545453	0.0	-0.00043742891804452713	10
3618	0.028941390987803375	0.01284451699924171	0.012700826103731157	0.9786579733357215	-1	0	0	0.1111111111111111	1	1.0	11	0.3939393939393939	0.7272727272727273	9	8	3	2	0	0.2727272727272727	3	11	13	0.2222222222222222	0	0.1	0.8228998637752295	0.4983045712440444	0.8814599178710417	0.6955330751985929	0.8944023106929158	0.9197286024643199	0.8690959507850338	0.5555555555555556	0.1111111111111111	0.0	0.012700826103731157	45
3995	0.01223761389680447	0.0023041054545310602	-0.0005613542326142745	0.9803104020561303	-1	0	0	0.3	3	0.6923076923076923	9	0.3409090909090909	0.6153846153846154	10	8	4	0	0	0.36363636363636365	4	11	15	0.0	0	0.1	0.6657875666114185	0.4983045712440444	0.9129483251445266	0.7032487511624277	0.8628758011111143	0.9353855127456397	0.8356555026236241	0	0	0.0	-5.613542326142746e-05	1
4006	0.032037121048477654	0.013470916513292273	0.01344350439905652	0.976783962635384	-1	0	0	0.2	2	0.8461538461538461	11	0.38461538461538464	0.6923076923076923	9	9	5	1	0	0.23076923076923078	3	13	15	0.07142857142857142	0	0.1	0.7425267803391071	0.4983045712440444	0.9264833492687647	0.6554584573237483	0.8246287793059469	0.9216461524013044	0.8473136656145543	1.0	0.1111111111111111	0.0	0.01344350439905652	38
4025	0.03238872105675723	0.013723310911705257	0.013722905542964306	0.9764937139985148	-1	0	0	0.2	2	0.8461538461538461	11	0.38461538461538464	0.6153846153846154	9	8	5	1	0	0.23076923076923078	3	13	15	0.07692307692307693	0	0.1	0.7464645601252151	0.4983045712440444	0.8946136430670109	0.6955330751985929	0.8518494892052624	0.9197286024643199	0.839690646462983	1.0	0.1111111111111111	0.0	0.013722905542964306	47
1187	0.024133833600737307	0.007521760537238078	-0.007441012356658192	0.9866005815794169	-1	0	0	0.4	4	0.6153846153846154	8	0.30612244897959184	0.6153846153846154	10	8	4	2	0	1.0	7	7	15	0.2	0	0.16954036760187857	0.8759475013447529	0.4996352580139625	0.9020717785056482	0.7032487511624277	0.9261546824297023	0.9194936816312882	0.9033234454911854	0.55	0.1	0.0	-0.0007441012356658192	2
4236	0.03159678253821457	0.013316468849768521	0.013308911991578286	0.9765042132536333	-1	0	0	0.2	2	0.8461538461538461	11	0.38461538461538464	0.6153846153846154	9	8	5	1	0	0.23076923076923078	3	13	15	0.07692307692307693	0	0.1	0.7464645601252151	0.4983045712440444	0.8946136430670109	0.6955330751985929	0.8518494892052624	0.9197286024643199	0.839690646462983	1.0	0.1111111111111111	0.0	0.013308911991578286	36
3645	0.031782776259439253	0.012871826577186682	0.012648839854777527	0.9775073118630734	-1	0	0	0.2	2	0.8461538461538461	11	0.38461538461538464	0.6923076923076923	9	9	5	1	0	0.23076923076923078	3	13	15	0.07142857142857142	0	0.1	0.7640048057274034	0.4983045712440444	0.9264833492687647	0.6554584573237483	0.8246287793059469	0.9216461524013044	0.852233224941803	1.0	0.1111111111111111	0.0	0.012648839854777527	23
2985	0.018842829803596625	0.003669533124174571	-0.003367049055308703	0.9831060971084198	-1	0	0	0.1111111111111111	1	1.0	11	0.3939393939393939	0.7272727272727273	9	8	3	2	0	0.2727272727272727	3	11	13	0.2222222222222222	0	0.1	0.8228998637752295	0.4983045712440444	0.8942573711967382	0.6955330751985929	0.8755465842907366	0.9216461524013044	0.8669212634190891	0.5555555555555556	0.1111111111111111	0.0	-0.0003367049055308703	5
4792	0.03078609837956006	0.01515380044121244	0.014250331279670294	0.9775451271288336	-1	0	0	0.2	2	0.8461538461538461	11	0.38461538461538464	0.6923076923076923	9	9	5	1	0	0.23076923076923078	3	13	15	0.07142857142857142	0	0.1	0.7464645601252151	0.4983045712440444	0.9264833492687647	0.6222081655815578	0.855231987611355	0.9197286024643199	0.8577414208427895	1.0	0.1111111111111111	0.0	0.014250331279670294	73
4023	0.03145147025903065	0.013655302119725463	0.013648179929810685	0.976921265825888	-1	0	0	0.2	2	0.8461538461538461	11	0.38461538461538464	0.6923076923076923	9	9	5	1	0	0.23076923076923078	3	13	15	0.07142857142857142	0	0.1	0.7425267803391071	0.4983045712440444	0.9264833492687647	0.6554584573237483	0.8246287793059469	0.9216461524013044	0.8473136656145543	1.0	0.2222222222222222	0.0	0.013648179929810685	63
1493	0.027625101122200645	0.013849340990977432	-0.0008406065076129835	0.9842700034765739	-1	0	0	0.3	3	0.6923076923076923	9	0.5769230769230769	0.6923076923076923	10	9	4	1	0	0.15384615384615385	2	13	15	0.09090909090909091	0	0.16954036760187857	0.8958541874700928	0.4983045712440444	0.8804503744937899	0.7032487511624277	0.9119414009991724	0.913211843182102	0.8967928701849137	1.0	0.2	0.0	-8.406065076129834e-05	1
28	None	None	None	None	None	0	0	0.6	6	0.38461538461538464	5	0.5	0.23076923076923078	6	3	8	2	0	0.8333333333333334	6	5	15	0.11764705882352941	0.3076923076923077	0.8861358799619392	0.9592937574111616	0.35082697860467976	0.95104276143429	0.5467610235936321	0.9452467876113242	0.8507259305860172	0.9521968033136289	0.5833333333333333	0.16666666666666666	0.0	None	0
2780	0.028942347230842918	0.012548578009906981	0.012523722711161556	0.9789050811743911	-1	0	0	0.1111111111111111	1	1.0	11	0.3939393939393939	0.7272727272727273	9	8	3	2	0	0.2727272727272727	3	11	13	0.2222222222222222	0	0.1	0.8228998637752295	0.4983045712440444	0.8814599178710417	0.6955330751985929	0.8755465842907366	0.9216461524013044	0.8618952741014531	0.5555555555555556	0.1111111111111111	0.0	0.012523722711161556	36
3835	0.015191747678647432	0.009795127682263486	-0.009239403201272136	0.9835144233853157	-1	0	0	0.2	2	0.8461538461538461	11	0.2727272727272727	0.7692307692307693	10	10	4	1	0	0.45454545454545453	5	11	15	0.08333333333333333	0	0.1	0.7394783412036828	0.4983045712440444	0.9256691453723873	0.6955330751985929	0.8403756846259839	0.9194936816312882	0.8509525825552369	1.0	0.1	0.0	-0.0009239403201272136	0
636	0.001957738768275687	0.0017694003962581094	-0.0017680060380103405	0.9848968874383306	-1	0	0	1.0	1	0	0	1.0	0	1	0	0	0	0	0.5	2	1	2	0.0	0	0	0	0	0	0	0	0	0	0	0	0	-0.00017680060380103403	40
2102	0.027395507709006867	0.011445217543150534	0.007120179453742041	0.9806728732805312	-1	0	0	0.2	2	0.8461538461538461	11	0.5357142857142857	0.7692307692307693	11	10	3	1	0	0.14285714285714285	2	14	15	0.1111111111111111	0	0.1131268235637088	0.7500483958746632	0.4983045712440444	0.9218647450033873	0.6955330751985929	0.8329490815723266	0.9216461524013044	0.8487076177571328	1.0	0.2727272727272727	0.0	0.007120179453742041	17
2895	0.02825411790755605	0.012446625114147144	0.012440833324707168	0.9789707249369926	-1	0	0	0.1111111111111111	1	1.0	11	0.3939393939393939	0.7272727272727273	9	8	3	2	0	0.2727272727272727	3	11	13	0.2222222222222222	0	0.1	0.8228998637752295	0.4983045712440444	0.8814599178710417	0.7109644271262625	0.8997487805058476	0.9216461524013044	0.8712767204034535	0.5555555555555556	0.1111111111111111	0.0	0.012440833324707168	34
1139	0.030611028495160005	0.005993680108289714	0.003151663192172994	0.973344073370387	-1	0	0	0.2	2	0.8461538461538461	11	0.23809523809523808	0.7692307692307693	11	10	3	2	0	0.7777777777777778	9	7	15	0.2222222222222222	0	0.22595391164004835	0.8665549324933308	0.4983045712440444	0.9043752605302203	0.6955330751985929	0.888762658683757	0.9197286024643199	0.8874815809558291	0.5454545454545454	0.09090909090909091	0.0	0.003151663192172994	48
302	0.002046348792357247	0.002011909581800108	-0.002009469173496024	0.9834149949569152	-1	0	0	1.0	1	0	0	1.0	0	1	0	0	1	0	0.5	2	1	2	0.3333333333333333	0	0	0	0	0	0	0	0	0	0	0	0	-0.0002009469173496024	13
1076	0.024632114128759732	0.007414235644938704	0.007041614607325802	0.9805227834696301	-1	0	0	0.3	3	0.6923076923076923	9	0.5769230769230769	0.6923076923076923	10	9	4	1	0	0.15384615384615385	2	13	15	0.09090909090909091	0	0.16954036760187857	0.8759475013447529	0.4983045712440444	0.8495329913896262	0.7032487511624277	0.8978839231290653	0.9194936816312882	0.8757906126226731	1.0	0.1	0.0	0.007041614607325802	94
2005	0.030008700347221577	0.010843738351267146	0.010248826272000121	0.9796066167673994	-1	0	0	0.3	3	0.6923076923076923	9	0.5769230769230769	0.6923076923076923	10	9	4	1	0	0.15384615384615385	2	13	15	0.09090909090909091	0	0.1065634117818544	0.7379950596701063	0.4983045712440444	0.9052654779020805	0.6955330751985929	0.8403756846259839	0.9194936816312882	0.8390598997528891	1.0	0.1	0.0	0.010248826272000121	33
4388	0.03144641926104735	0.01355954410148196	0.013487223431796163	0.9768367776099159	-1	0	0	0.2	2	0.8461538461538461	11	0.38461538461538464	0.6923076923076923	9	9	5	1	0	0.23076923076923078	3	13	15	0.07142857142857142	0	0.1	0.7425267803391071	0.4983045712440444	0.9264833492687647	0.6222081655815578	0.855231987611355	0.9197286024643199	0.8568973421777019	1.0	0	0.0	0.013487223431796163	55
2347	0.029603373802011734	0.010725992947765904	0.010624989938510356	0.9798637518646695	-1	0	0	0.2	2	0.8333333333333334	10	0.5384615384615384	0.75	10	9	3	2	0	0.15384615384615385	2	13	14	0.2222222222222222	0	0.1065634117818544	0.7379950596701063	0.4983045712440444	0.9052654779020805	0.6955330751985929	0.8403756846259839	0.9194936816312882	0.8390598997528891	0.55	0.2	0.0	0.010624989938510356	24
3001	0.02982738030094792	0.011146677614847134	0.011144235307662986	0.9796383682032577	-1	0	0	0.1	1	1.0	12	0.3888888888888889	0.75	10	9	3	2	0	0.25	3	12	14	0.2222222222222222	0	0.1065634117818544	0.7379950596701063	0.4983045712440444	0.9052654779020805	0.6955330751985929	0.8085961723300592	0.9206926735437576	0.8289039554023557	0.55	0.1	0.0	0.011144235307662986	31
1565	0.023434236253746653	0.008887478937310999	0.007383616150723632	0.9804115871450334	-1	0	0	0.3	3	0.6923076923076923	9	0.5769230769230769	0.6923076923076923	10	9	4	1	0	0.15384615384615385	2	13	15	0.09090909090909091	0	0.16954036760187857	0.82102465964676	0.4983045712440444	0.8815060716968486	0.7032487511624277	0.9149050409606	0.9194936816312882	0.8774365640560929	1.0	0.1	0.0	0.007383616150723632	58
833	0.0019376953881925694	0.001756664705878864	-0.0017553507672746723	0.9848821366718923	-1	0	0	1.0	1	0	0	1.0	0	1	0	0	0	0	0.5	2	1	2	0.0	0	0	0	0	0	0	0	0	0	0	0	0	-0.00017553507672746723	39
2718	0.026978188875812235	0.007028581048656056	-0.0066574880473120055	0.9879716179388975	-1	0	0	0.3	3	0.7692307692307693	10	0.26785714285714285	0.7692307692307693	12	10	2	1	0	0.875	8	7	15	0.16666666666666666	0	0.14408292153295177	0.6824858201853958	0.5841339327537598	0.9326699529065071	0.6955330751985929	0.7927751816242997	0.9256163804954276	0.8289872252134283	1.0	0.08333333333333333	0.0	-0.0006657488047312006	1
90	0.002121542114924109	0.001957934806512828	-0.001957240836094207	0.9840995960460983	-1	0	0	1.0	1	0	0	1.0	0	1	0	0	1	0	0.5	2	1	2	0.3333333333333333	0	0	0	0	0	0	0	0	0	0	0	0	-0.00019572408360942072	29
4126	0.019256714223231417	0.009151661641061952	0.003160771722121236	0.9805206589342857	-1	0	0	0.2	2	0.8461538461538461	11	0.38461538461538464	0.6923076923076923	9	9	5	1	0	0.23076923076923078	3	13	15	0.07142857142857142	0	0.1	0.7425267803391071	0.4983045712440444	0.9185243675665946	0.6222081655815578	0.855231987611355	0.9192581336392803	0.8522824476019797	1.0	0.1111111111111111	0.0	0.003160771722121236	15
1906	0.022011376668892975	0.005067985311108973	0.003878917227356206	0.9811554150355059	-1	0	0	0.3	3	0.6923076923076923	9	0.5769230769230769	0.6923076923076923	10	9	4	1	0	0.15384615384615385	2	13	15	0.09090909090909091	0	0.19398258692856976	0.9142044101966456	0.4983045712440444	0.8495329913896262	0.7032487511624277	0.8978839231290653	0.9194936816312882	0.8899587723331917	1.0	0.1	0.0	0.003878917227356206	14
3752	0.029242199773149572	0.012601847801424598	0.012544139908734216	0.9789126338125198	-1	0	0	0.1111111111111111	1	1.0	11	0.3939393939393939	0.7272727272727273	9	8	3	2	0	0.2727272727272727	3	11	13	0.2222222222222222	0	0.1	0.8228998637752295	0.4983045712440444	0.8814599178710417	0.6955330751985929	0.8755465842907366	0.9216461524013044	0.8618952741014531	0.5555555555555556	0.1111111111111111	0.0	0.012544139908734216	17
4451	0.027741283425805903	0.012325070430996744	0.011909901607364007	0.9786915016892674	-1	0	0	0.125	1	1.0	10	0.4	0.7	8	7	3	2	0	0.3	3	10	12	0.2222222222222222	0	0.1	0.7537061797491045	0.367275263214751	0.8948833632314452	0.6832114422250054	0.8378579807502607	0.922940998615055	0.8367385484528314	0.5625	0.125	0.0	0.011909901607364007	10
4235	0.013794160348695895	0.004556612660094489	-0.003494404993737749	0.9845914892490353	-1	0	0	0.2	2	0.8461538461538461	11	0.38461538461538464	0.6923076923076923	9	9	5	1	0	0.23076923076923078	3	13	15	0.07142857142857142	0	0.1	0.7425267803391071	0.4983045712440444	0.9021010663599275	0.6554584573237483	0.8246287793059469	0.9192581336392803	0.8333170698749554	1.0	0.1111111111111111	0.0	-0.00034944049937377493	8
485	0.006213595592790897	0.0033881146469593327	-0.0033854296057394344	0.9807079426377626	-1	0	0	0.6	3	0.6	3	0.5833333333333334	0.6	6	3	0	0	0	0.3333333333333333	6	2	7	0.0	0.8	0.35063067063573483	0.8758053697116795	0.712496449940229	0.7943908857096752	0.7281250765874476	0.9203511651748534	0.9026552724307737	0.8718415384512113	0	0	0.0	-0.00033854296057394347	4
1945	0.02340342888624455	0.008190251282093514	0.007875827313970029	0.9799334377380892	-1	0	0	0.3	3	0.6923076923076923	9	0.5769230769230769	0.6923076923076923	10	9	4	1	0	0.15384615384615385	2	13	15	0.09090909090909091	0	0.16954036760187857	0.8598362860798762	0.4983045712440444	0.8815060716968486	0.6955330751985929	0.8962975011795613	0.9194936816312882	0.8800055169536032	1.0	0	0.0	0.007875827313970029	17
4441	0.031316325988807354	0.013070160184736283	0.012934495232693884	0.9772041313934935	-1	0	0	0.2	2	0.8461538461538461	11	0.38461538461538464	0.6923076923076923	9	9	5	1	0	0.23076923076923078	3	13	15	0.07142857142857142	0	0.1	0.7425267803391071	0.4983045712440444	0.9264833492687647	0.6222081655815578	0.855231987611355	0.9197286024643199	0.8568973421777019	1.0	0	0.0	0.012934495232693884	24
4419	0.03192726443739612	0.013713837582600728	0.013643325460094136	0.9768881861109548	-1	0	0	0.2	2	0.8461538461538461	11	0.38461538461538464	0.6923076923076923	9	9	5	1	0	0.23076923076923078	3	13	15	0.07142857142857142	0	0.1	0.7425267803391071	0.4983045712440444	0.9264833492687647	0.6955330751985929	0.847394319045786	0.9216461524013044	0.8543472116994808	1.0	0.1111111111111111	0.0	0.013643325460094136	57
1079	0.02508702273355097	0.007080248016657265	0.0017686951821475486	0.9778606967449014	-1	0	0	0.4	4	0.6153846153846154	8	0.30612244897959184	0.6153846153846154	10	8	4	2	0	1.0	7	7	15	0.2	0	0.16954036760187857	0.9143559320681006	0.4996352580139625	0.881829690063279	0.7032487511624277	0.8286515282859839	0.9192581336392803	0.8791774837074727	0.55	0.1	0.0	0.0017686951821475486	43
687	0.027176853204953007	0.0005807518617331692	-0.00036962557505272354	0.96917155814967	-1	0	0	0.2	2	0.8461538461538461	11	0.3125	0.8461538461538461	13	11	1	3	0	0.3333333333333333	12	4	15	0.75	0	0.6192979472028717	0.9454382852893808	0.5873368648223656	0.946474936982711	0.4547066737045668	0.9199161470761616	0.921130622287387	0.9383146942739335	0.5384615384615384	0.15384615384615385	0.0	-3.696255750527235e-05	6
2523	0.024744683934928433	0.014393485175198934	-0.00907206448298952	0.9885353149149927	-1	0	0	0.1	1	1.0	12	0.3888888888888889	0.75	10	9	3	2	0	0.25	3	12	14	0.2222222222222222	0	0.1065634117818544	0.7379950596701063	0.4983045712440444	0.9033875627312878	0.6955330751985929	0.8403756846259839	0.9194936816312882	0.8380804716902229	0.55	0	0.0	-0.0009072064482989519	0
3959	0.03205503580955432	0.013494540323186333	0.013372427957709711	0.9769982115016018	-1	0	0	0.2	2	0.8461538461538461	11	0.38461538461538464	0.6923076923076923	9	9	5	1	0	0.23076923076923078	3	13	15	0.07142857142857142	0	0.1	0.7425267803391071	0.4983045712440444	0.9264833492687647	0.6554584573237483	0.8246287793059469	0.9216461524013044	0.8473136656145543	1.0	0.1111111111111111	0.0	0.013372427957709711	43
2063	0.02990587217972507	0.010664195158875286	0.010432337965641409	0.9798176489530579	-1	0	0	0.3	3	0.6923076923076923	9	0.5769230769230769	0.6923076923076923	10	9	4	1	0	0.15384615384615385	2	13	15	0.09090909090909091	0	0.1065634117818544	0.7379950596701063	0.4983045712440444	0.9052654779020805	0.6955330751985929	0.8403756846259839	0.9194936816312882	0.8390598997528891	1.0	0.1	0.0	0.010432337965641409	81
1869	0.023036683286284707	0.008046804967615211	0.007852331268729267	0.9797453471050527	-1	0	0	0.3	3	0.6923076923076923	9	0.5769230769230769	0.6923076923076923	10	9	4	1	0	0.15384615384615385	2	13	15	0.09090909090909091	0	0.16954036760187857	0.8598362860798762	0.4983045712440444	0.8815060716968486	0.6955330751985929	0.8962975011795613	0.9194936816312882	0.8800055169536032	1.0	0.3	0.0	0.007852331268729267	21
2589	0.028854539386567415	0.0119741372374715	0.011925118757408502	0.9793045668753249	-1	0	0	0.1111111111111111	1	1.0	11	1.0	0.8181818181818182	10	9	2	2	0	0.07692307692307693	1	13	13	0.2857142857142857	0	0.1065634117818544	0.7379950596701063	0.4983045712440444	0.9052654779020805	0.6955330751985929	0.8403756846259839	0.9194936816312882	0.8390598997528891	0.55	0.1	0.0	0.011925118757408502	14
2535	0.030342098394630358	0.011504567937790823	0.01150322937281131	0.9795733189659587	-1	0	0	0.1	1	1.0	12	0.3888888888888889	0.75	10	9	3	2	0	0.25	3	12	14	0.2222222222222222	0	0.1065634117818544	0.7379950596701063	0.4983045712440444	0.9052654779020805	0.6955330751985929	0.8085961723300592	0.9206926735437576	0.8289039554023557	0.55	0.1	0.0	0.01150322937281131	25
2739	0.01861375972188006	0.004878810889084438	0.002663349655695578	0.9810709183524318	-1	0	0	0.2	2	0.8461538461538461	11	0.5357142857142857	0.7692307692307693	11	10	3	2	0	0.14285714285714285	2	14	15	0.2222222222222222	0	0.1	0.8137493531487628	0.4983045712440444	0.9317623738546035	0.6955330751985929	0.8846785797121276	0.9294008452891592	0.8851415753974479	0.5454545454545454	0.18181818181818182	0.0	0.002663349655695578	2
358	0.0018244895491553662	0.0017697222798532554	-0.0017685634693649923	0.9835131643764644	-1	0	0	1.0	1	0	0	1.0	0	1	0	0	1	0	0.5	2	1	2	0.3333333333333333	0	0	0	0	0	0	0	0	0	0	0	0	-0.00017685634693649923	10
4022	0.02373447663817575	0.004105489571225174	-0.004103711672018217	0.9857329156744986	-1	0	0	0.2	2	0.8461538461538461	11	0.5357142857142857	0.6923076923076923	10	9	4	1	0	0.14285714285714285	2	14	15	0.09090909090909091	0	0.17503901950219475	0.7337715394842713	0.4983045712440444	0.9204183492129516	0.6955330751985929	0.9043265972426981	0.9192581336392803	0.8701982340937081	1.0	0.1	0.0	-0.00041037116720182165	3
1795	0.0240685828144205	0.009203860759508123	0.008113293628087841	0.9802905006060517	-1	0	0	0.3	3	0.6923076923076923	9	0.5769230769230769	0.6923076923076923	10	9	4	1	0	0.15384615384615385	2	13	15	0.09090909090909091	0	0.16954036760187857	0.8956591726048452	0.4983045712440444	0.8975544175280253	0.6955330751985929	0.8962975011795613	0.9266670526011581	0.8965063514382162	1.0	0.1	0.0	0.008113293628087841	15
591	0.001984502755964345	0.0017663148153188415	-0.0017647687219480093	0.9849857499139416	-1	0	0	1.0	1	0	0	1.0	0	1	0	0	1	0	0.5	2	1	2	0.3333333333333333	0	0	0	0	0	0	0	0	0	0	0	0	-0.00017647687219480093	25
2025	0.02556378070202758	0.01181456738139567	0.010657314291437637	0.9797300340877614	-1	0	0	0.3	3	0.6923076923076923	9	0.5769230769230769	0.6923076923076923	10	9	4	1	0	0.15384615384615385	2	13	15	0.09090909090909091	0	0.1065634117818544	0.7379950596701063	0.4983045712440444	0.8846025507915081	0.6955330751985929	0.8403756846259839	0.9194936816312882	0.82889063749822	1.0	0.3	0.0	0.010657314291437637	21
2461	0.02932099305623188	0.010862992275149785	0.010392100673517863	0.9795698473236718	-1	0	0	0.3	3	0.6923076923076923	9	0.5769230769230769	0.6923076923076923	10	9	4	1	0	0.15384615384615385	2	13	15	0.09090909090909091	0	0.1065634117818544	0.7379950596701063	0.4983045712440444	0.9052654779020805	0.6955330751985929	0.8403756846259839	0.9194936816312882	0.8390598997528891	1.0	0.3	0.0	0.010392100673517863	19
2095	0.022717174961628332	0.010388876363053877	0.007321821848313555	0.981230676753762	-1	0	0	0.3	3	0.6923076923076923	9	0.5769230769230769	0.6923076923076923	10	9	4	1	0	0.15384615384615385	2	13	15	0.09090909090909091	0	0.1065634117818544	0.8663993745232274	0.4983045712440444	0.917521284963459	0.6754957662611706	0.896295675471161	0.9220019431043481	0.89521166182816	1.0	0.1	0.0	0.007321821848313555	9
4005	0.030401842670039723	0.010079244395668445	0.010019210115020662	0.9789852265039833	-1	0	0	0.2	2	0.8461538461538461	11	0.38461538461538464	0.6923076923076923	10	9	4	1	0	0.23076923076923078	3	13	15	0.09090909090909091	0	0.1288320531507558	0.751229828929719	0.5397863833655346	0.9174916492706521	0.6588706203900754	0.8463210706468456	0.9194936816312882	0.8506853462274168	1.0	0.1	0.0	0.010019210115020662	13
2890	0.009636470930732664	0.005672223564096635	-0.005662970330699153	0.977846666518973	-1	0	0	0.375	3	0.7	7	0.2857142857142857	0.4	7	4	4	2	0	0.8571428571428571	6	7	12	0.2222222222222222	0	0.1131268235637088	0.7608350999264674	0.2362459551854577	0.9274680916139446	0.7109644271262625	0.8204003437300975	0.9294008452891592	0.8508883789906394	0.5714285714285714	0.14285714285714285	0.0	-0.0005662970330699153	0
364	0.009286941305348155	0.005455514420401044	-0.005281341071043444	0.9833653018007832	-1	0.75	3	0.7	7	0.3076923076923077	4	0.5	0.23076923076923078	9	3	5	3	0	0.8333333333333334	5	6	15	0.375	0.4	0.22469490453653793	0.8688001535569637	0.4887117142492771	0.9640474787880521	0.4120375875099268	0.800359856105556	0.9008623722016452	0.8992838516066328	0.5555555555555556	0.2222222222222222	0.0	-0.0005281341071043444	5
1003	0.004054238342679699	0.002767316379274198	-0.0027150031606939995	0.977390326615421	-1	0	0	0.5	2	0.75	3	0.6	0.75	5	3	0	0	0	0.4	5	2	6	0.0	0	0.23388193077793168	0.8981927647877799	0.8245148941468292	0.8117506000545618	0.7607170779763023	0.7105608606709924	0.9290447237833591	0.8193987857606868	0	0	0.0	-0.00027150031606939997	21
1777	0.024702347699087503	0.01009655173380209	0.007583324157924611	0.9812178947084401	-1	0	0	0.2	2	0.8461538461538461	11	0.5769230769230769	0.6923076923076923	9	9	5	2	0	0.15384615384615385	2	13	15	0.14285714285714285	0	0.1131268235637088	0.7810632153566651	0.4983045712440444	0.8920390966321309	0.6955330751985929	0.8690197749133298	0.9197286024643199	0.8530398072351618	0.5555555555555556	0.1111111111111111	0.0	0.007583324157924611	38
5040	0.027529073124274946	0.0056210713722629185	3.690312365145739e-05	0.9802600704289909	-1	0	0	0.2	2	0.8461538461538461	11	0.38461538461538464	0.6923076923076923	9	9	5	1	0	0.23076923076923078	3	13	15	0.07142857142857142	0	0.1	0.7464645601252151	0.4983045712440444	0.9091929895460731	0.6554584573237483	0.8246287793059469	0.9197286024643199	0.838064629962596	1.0	0.1111111111111111	0.0	3.690312365145739e-05	10
1431	0.022547912610155388	0.0027821805703676637	0.002677334238458767	0.9811532529198399	-1	0	0	0.1	1	1.0	13	1.0	0.8461538461538461	11	11	3	2	0	0.06666666666666667	1	15	15	0.2	0	0.22595391164004835	0.8665549324933308	0.4983045712440444	0.9097592618609723	0.6955330751985929	0.888762658683757	0.9242162061829069	0.889590616016264	0.5454545454545454	0.09090909090909091	0.0	0.002677334238458767	11
830	0.023806337045721156	0.006495501437465725	-0.00645351721182484	0.7699411808179958	-1	0	0	0.2	2	0.8461538461538461	11	0.5357142857142857	0.8461538461538461	11	11	3	4	0	0.14285714285714285	2	14	15	0.4	0	0.44065992042392177	0.7881653787667626	0.4847943054123173	0.8510737858075839	0.5821981796343014	0.9679209076513251	0.9008623722016452	0.8961008209065655	0.2727272727272727	0.18181818181818182	0.0	-0.000645351721182484	3
1084	0.023786666095401848	0.0051738240408675485	0.0049448084027267055	0.980471719791635	-1	0	0	0.4	4	0.6153846153846154	8	0.30612244897959184	0.6153846153846154	10	8	4	2	0	1.0	7	7	15	0.2	0	0.16954036760187857	0.8759475013447529	0.4983045712440444	0.8495329913896262	0.7032487511624277	0.8978839231290653	0.9194936816312882	0.8757906126226731	0.55	0.1	0.0	0.0049448084027267055	31
4472	0.03140087048401907	0.011281573867669476	0.011280075936028795	0.9798263072395745	-1	0	0	0.1	1	1.0	13	1.0	0.8461538461538461	11	11	3	1	0	0.06666666666666667	1	15	15	0.1	0	0.17503901950219475	0.758063597925493	0.6699632942634752	0.935761486004082	0.6222081655815578	0.8356577537853135	0.9197286024643199	0.8600500869880462	1.0	0	0.0	0.011280075936028795	16
744	0.027455735397766374	0.007319117360003092	-0.00721804121757559	0.9649241908179504	-1	0	0	0.2	2	0.8461538461538461	11	0.3125	0.8461538461538461	13	11	1	3	0	0.3333333333333333	12	4	15	0.75	0	0.6192979472028717	0.9320416012388684	0.7972393071590065	0.9473209186657447	0.31965063376280517	0.9275731953803209	0.9216761358580808	0.9361934020415493	0.5384615384615384	0.15384615384615385	0.0	-0.000721804121757559	3
3419	0.029539920280159542	0.012635861588897209	0.012402206264132647	0.9795558122182503	-1	0	0	0.1111111111111111	1	1.0	11	0.3939393939393939	0.7272727272727273	9	8	3	2	0	0.2727272727272727	3	11	13	0.2222222222222222	0	0.1	0.7450679655173328	0.4983045712440444	0.8946136430670109	0.6955330751985929	0.820082092543436	0.9216461524013044	0.8286439475591744	0.5555555555555556	0.1111111111111111	0.0	0.012402206264132647	32
3092	0.029115887452453717	0.012583260756491106	0.012564323722635252	0.9789424660702183	-1	0	0	0.1111111111111111	1	1.0	11	0.3939393939393939	0.7272727272727273	9	8	3	2	0	0.2727272727272727	3	11	13	0.2222222222222222	0	0.1	0.8241601788222467	0.4983045712440444	0.8814599178710417	0.6955330751985929	0.8755465842907366	0.9216461524013044	0.8622390043662818	0.5555555555555556	0	0.0	0.012564323722635252	45
3951	0.021522971492429602	0.013119362815735702	-0.005595764236186356	0.9871730401643287	-1	0	0	0.1111111111111111	1	1.0	11	0.3939393939393939	0.7272727272727273	9	8	3	2	0	0.2727272727272727	3	11	13	0.2222222222222222	0	0.1	0.8228998637752295	0.4983045712440444	0.9163291906082385	0.6955330751985929	0.8944023106929158	0.9216461524013044	0.8830919196074426	0.5555555555555556	0.1111111111111111	0.0	-0.0005595764236186356	1
2019	0.02921702089735896	0.011017614982742131	0.010642177130679793	0.979653225613154	-1	0	0	0.2	2	0.8333333333333334	10	0.5384615384615384	0.75	10	9	3	2	0	0.15384615384615385	2	13	14	0.2222222222222222	0	0.1065634117818544	0.7379950596701063	0.4983045712440444	0.9052654779020805	0.7032487511624277	0.8082524656035928	0.922940998615055	0.8287990163914074	0.55	0	0.0	0.010642177130679793	46
879	0.003766688948231092	0.0033785511055332085	-0.0033708575734542716	0.9831513293362839	-1	0.5	1	0.8333333333333334	5	0.16666666666666666	1	0.5333333333333333	0.16666666666666666	4	1	3	1	0	0.6	5	3	8	0.14285714285714285	0.6666666666666666	0.48916243194452	0.8507061230057323	0.5245082972562144	0.9665067640843318	0.3246863560826757	0.9680388377732335	0.9060204664888449	0.9446819221287934	1.0	0	0.0	-0.00033708575734542714	7
1213	0.0159527042969822	0.0025753348513650673	-0.0007252499664314482	0.9823752654974012	-1	0	0	0.4	4	0.6153846153846154	8	0.4166666666666667	0.5384615384615384	9	7	5	3	0	0.4444444444444444	4	9	15	0.25	0	0.1131268235637088	0.8791615486245887	0.5009659447838806	0.9064923927346099	0.6554584573237483	0.8814860067164494	0.9242162061829069	0.8896866156153351	0.1111111111111111	0.2222222222222222	0.0	-7.252499664314482e-05	0
787	0.0033311595759841803	0.0032728154100628236	-0.003234937270934199	0.981011567354556	-1	0	0	0.5	2	0.75	3	0.6	0.25	2	1	3	0	0	0.4	5	2	6	0.0	0	0.47692892135155357	0.9558278905446621	0.6362001543110909	0.6879163234978963	0.7481860770143774	0.9254037043658936	0.8111625869145997	0.893563907776572	0	0	0.0	-0.00032349372709341987	6
1109	None	None	None	None	None	0	0	0.25	2	0.8	8	0.8571428571428571	0.6	8	6	3	2	0	0.2857142857142857	2	7	12	0.25	0	0.1065634117818544	0.8459060918961676	0.4188135990242533	0.7977362156229035	0.6832114422250054	0.9173079481867636	0.9220019431043481	0.8614187236586349	0.5625	0.25	0.0	None	0
2906	0.01216566770211152	0.005544196440580915	0.00024062493564303768	0.9825716501053924	-1	0	0	0.1	1	1.0	12	0.3888888888888889	0.75	10	9	3	2	0	0.25	3	12	14	0.2222222222222222	0	0.1065634117818544	0.7379950596701063	0.5786433234251691	0.910045246035131	0.6955330751985929	0.8085961723300592	0.9247611118504491	0.8315835241089058	0.55	0.2	0.0	0.00024062493564303768	11
2658	0.030063575857164772	0.01166393483818752	0.011663932494045305	0.9794916317841256	-1	0	0	0.1	1	1.0	12	0.3888888888888889	0.75	10	9	3	2	0	0.25	3	12	14	0.2222222222222222	0	0.1065634117818544	0.7379950596701063	0.4983045712440444	0.9052654779020805	0.6955330751985929	0.8403756846259839	0.9194936816312882	0.8390598997528891	0.55	0.1	0.0	0.011663932494045305	28
813	0.023942113546342923	0.004869988923726845	0.004833798533306341	0.9801728609492228	-1	0	0	0.4	4	0.6153846153846154	8	0.30612244897959184	0.6153846153846154	10	8	4	2	0	1.0	7	7	15	0.2	0	0.16954036760187857	0.8759475013447529	0.4983045712440444	0.8495329913896262	0.7032487511624277	0.8978839231290653	0.9194936816312882	0.8757906126226731	0.55	0.1	0.0	0.004833798533306341	65
806	0.005510103761431809	0.0030363134434354534	-0.0030342669334950095	0.9715076801262885	-1	0	0	0.5	2	0.6666666666666666	2	0.625	0.6666666666666666	3	2	1	2	0	0.5	4	2	5	0.4	0	0.46737941049353793	0.9027494333534523	0.8107108664834894	0.9443248756916129	0.7458361275189025	0.8369170023252084	0.8642340072374777	0.9030444273730017	0.6666666666666666	0.6666666666666666	0.0	-0.00030342669334950095	22
764	0.05058549649932637	0.01733122697429349	-0.015391344704168175	0.9836889016296085	-1	0	0	0.2	2	0.8461538461538461	11	0.3125	0.6153846153846154	10	8	4	6	0	0.3333333333333333	12	4	15	0.6	0	0.1131268235637088	0.9003285219367205	0.39037853656935917	0.9181668423280307	0.7109644271262625	0.9007694477025723	0.9241227868823324	0.9067678112055626	0.25	0.2	0.0	-0.0015391344704168174	0
3543	0.03157113972296895	0.013306938258070894	0.013173791011763398	0.9771791573268824	-1	0	0	0.2	2	0.8461538461538461	11	0.38461538461538464	0.6923076923076923	9	9	5	1	0	0.23076923076923078	3	13	15	0.07142857142857142	0	0.1	0.7425267803391071	0.4983045712440444	0.9264833492687647	0.6554584573237483	0.8246287793059469	0.9216461524013044	0.8473136656145543	1.0	0.1111111111111111	0.0	0.013173791011763398	43
1786	0.0254074952951878	0.007024557148000426	0.0026083067648727393	0.9710798780005014	-1	0	0	0.3	3	0.6923076923076923	9	0.26785714285714285	0.6153846153846154	10	8	4	1	0	0.875	7	8	15	0.1	0	0.22595391164004835	0.8840479086392842	0.4996352580139625	0.8647857119860556	0.6955330751985929	0.897690232374686	0.9192581336392803	0.8828387789293132	1.0	0.1	0.0	0.0026083067648727393	15
2137	0.02633098301881434	0.010555134091050434	-0.006684477921345159	0.9883793475416576	-1	0	0	0.2	2	0.8461538461538461	11	0.5357142857142857	0.7692307692307693	11	10	3	1	0	0.14285714285714285	2	14	15	0.1111111111111111	0	0.17503901950219475	0.8066384308355261	0.5009659447838806	0.8524912455365529	0.6222081655815578	0.9033640082594164	0.8959749842354009	0.8588681839367248	1.0	0.2727272727272727	0.0	-0.0006684477921345159	1
1304	0.01591837422563131	0.004337771465614238	-9.641021194038044e-05	0.9800904135141607	-1	0	0	0.4	4	0.5833333333333334	7	0.6666666666666666	0.5	9	6	4	2	0	0.42857142857142855	3	7	14	0.2222222222222222	0	0.1131268235637088	0.8863281529313597	0.4983045712440444	0.799148115594313	0.7109644271262625	0.9080712675709471	0.9197286024643199	0.8708340138134201	0.5555555555555556	0.1111111111111111	0.0	-9.641021194038044e-06	3
298	0.002306733504728029	0.002123182707734252	-0.0021203690220569613	0.9849921068908951	-1	0	0	1.0	2	0.0	0	1.0	0	2	0	0	1	0	0.3333333333333333	3	1	3	0.5	1.0	0	0	0	0	0	0	0	0	0	0	0	-0.00021203690220569614	10
4181	0.029051263176657793	0.010602919260834747	0.010205961651033902	0.9777048239582646	-1	0	0	0.125	1	1.0	10	0.4	0.7	8	7	3	2	0	0.3	3	10	12	0.2222222222222222	0	0.1	0.7524414638603997	0.39760351475098615	0.8701342682287847	0.6665862963539102	0.8644834448856938	0.9206926735437576	0.835110290488993	0.5625	0.125	0.0	0.010205961651033902	16
762	0.0019363994301472107	0.0017488837334274216	-0.0017477643142306167	0.9849377691570772	-1	0	0	1.0	1	0	0	1.0	0	1	0	0	0	0	0.5	2	1	2	0.0	0	0	0	0	0	0	0	0	0	0	0	0	-0.00017477643142306169	10
2917	0.028677023703156588	0.01226352555535624	0.012105996606869422	0.9785885341984133	-1	0	0	0.1111111111111111	1	1.0	11	0.3939393939393939	0.7272727272727273	9	8	3	2	0	0.2727272727272727	3	11	13	0.2222222222222222	0	0.1	0.8228998637752295	0.4983045712440444	0.8814599178710417	0.7109644271262625	0.9015020796983826	0.9216461524013044	0.8720073301519096	0.5555555555555556	0.1111111111111111	0.0	0.012105996606869422	23
517	0.0019759528636433196	0.0017689353786161817	-0.0017675826107120666	0.9849385674341583	-1	0	0	1.0	1	0	0	1.0	0	1	0	0	0	0	0.5	2	1	2	0.0	0	0	0	0	0	0	0	0	0	0	0	0	-0.00017675826107120665	38
1641	0.027123422451666802	0.00559771396597383	0.004600345493650547	0.9696773505597116	-1	0	0	0.3	3	0.6923076923076923	9	0.26785714285714285	0.6153846153846154	10	8	4	1	0	0.875	7	8	15	0.1	0	0.22595391164004835	0.86742106085348	0.4996352580139625	0.8647857119860556	0.7032487511624277	0.9069978785202406	0.9192581336392803	0.8811984424229857	1.0	0.1	0.0	0.004600345493650547	14
2236	0.030724616427111343	0.010625252345520768	0.010330383707833587	0.9795775696648126	-1	0	0	0.1	1	1.0	12	1.0	0.8333333333333334	11	10	2	2	0	0.07142857142857142	1	14	14	0.2857142857142857	0	0.1131268235637088	0.7486232329555398	0.4983045712440444	0.9287984400191436	0.6955330751985929	0.802322590579418	0.9216461524013044	0.8438087642302612	0.5454545454545454	0.09090909090909091	0.0	0.010330383707833587	34
4804	0.03254871581396023	0.014725104780854124	0.014623302580522416	0.9772564509312267	-1	0	0	0.3	3	0.6923076923076923	9	0.4166666666666667	0.6153846153846154	10	8	4	1	0	0.25	3	12	15	0.1	0	0.1	0.7394783412036828	0.5841339327537598	0.925291422366138	0.6754957662611706	0.812940574187549	0.9206926735437576	0.8424185915270809	1.0	0.1	0.0	0.014623302580522416	42
4046	0.012455865717187464	0.0036341342013922703	-0.003633760057131659	0.9838751657512402	-1	0	0	0.2857142857142857	2	0.875	7	0.47619047619047616	0.5	6	4	3	2	0	0.42857142857142855	3	7	10	0.25	0	0.1	0.7762908455211887	0.2362459551854577	0.8906906806196818	0.7905075787737592	0.8741525669968064	0.9261293687040844	0.8532172000780122	0.5833333333333334	0.16666666666666666	0.0	-0.0003633760057131659	4
4369	0.029494977244217922	0.011114570023579639	0.010994369072654941	0.9783784375309604	-1	0	0	0.2222222222222222	2	0.8181818181818182	9	0.3939393939393939	0.6363636363636364	8	7	4	2	0	0.2727272727272727	3	11	13	0.18181818181818182	0	0.13751950975109736	0.8251309260537428	0.4996352580139625	0.8724235437646549	0.6388333114526531	0.8919115780486796	0.9194936816312882	0.8654709556765785	0.5625	0.125	0.0	0.010994369072654941	20
3270	0.028726281874010325	0.012755207631285367	0.012624083604763588	0.9786172418167169	-1	0	0	0.1111111111111111	1	1.0	11	0.3939393939393939	0.7272727272727273	9	8	3	2	0	0.2727272727272727	3	11	13	0.2222222222222222	0	0.1	0.8228998637752295	0.4983045712440444	0.8814599178710417	0.6955330751985929	0.8755465842907366	0.9216461524013044	0.8618952741014531	0.5555555555555556	0.1111111111111111	0.0	0.012624083604763588	40
2534	0.03032110066743706	0.01165480561709123	0.011626449875434859	0.9797130159536629	-1	0	0	0.1	1	1.0	12	0.3888888888888889	0.75	10	9	3	2	0	0.25	3	12	14	0.2222222222222222	0	0.1065634117818544	0.7379950596701063	0.4983045712440444	0.9052654779020805	0.6955330751985929	0.8085961723300592	0.9206926735437576	0.8289039554023557	0.55	0.1	0.0	0.011626449875434859	30
3756	0.028675983494255045	0.012559033383419389	0.012504019710049493	0.9787341302826512	-1	0	0	0.1111111111111111	1	1.0	11	0.3939393939393939	0.7272727272727273	9	8	3	2	0	0.2727272727272727	3	11	13	0.2222222222222222	0	0.1	0.8241601788222467	0.4983045712440444	0.8814599178710417	0.6955330751985929	0.8755465842907366	0.9216461524013044	0.8622390043662818	0.5555555555555556	0	0.0	0.012504019710049493	20
2282	0.029642865009433805	0.011548495837749148	0.011538725835298727	0.9795521502223601	-1	0	0	0.1	1	1.0	12	0.3888888888888889	0.75	10	9	3	2	0	0.25	3	12	14	0.2222222222222222	0	0.1065634117818544	0.7379950596701063	0.4983045712440444	0.9052654779020805	0.7032487511624277	0.8121504346245948	0.9206926735437576	0.8299946324555936	0.55	0.1	0.0	0.011538725835298727	53
4223	0.028353110129087183	0.010597083358052395	0.010414150716666746	0.9779156351665503	-1	0	0	0.125	1	1.0	10	0.4	0.7	8	7	3	2	0	0.3	3	10	12	0.2222222222222222	0	0.1	0.7537061797491045	0.39760351475098615	0.8701342682287847	0.6665862963539102	0.8644834448856938	0.9206926735437576	0.8354222334270589	0.5625	0.125	0.0	0.010414150716666746	8
4928	0.030848869365095757	0.015134225766318704	0.014180273206096449	0.9776057287090348	-1	0	0	0.2	2	0.8461538461538461	11	0.38461538461538464	0.6923076923076923	9	9	5	1	0	0.23076923076923078	3	13	15	0.07142857142857142	0	0.1	0.7464645601252151	0.4983045712440444	0.9264833492687647	0.6554584573237483	0.8246287793059469	0.9216461524013044	0.8482042589852642	1.0	0.1111111111111111	0.0	0.014180273206096449	46
2992	0.030306462353476695	0.011470792992087978	0.011462660878090667	0.9795714249056933	-1	0	0	0.1	1	1.0	12	0.3888888888888889	0.75	10	9	3	2	0	0.25	3	12	14	0.2222222222222222	0	0.1065634117818544	0.7379950596701063	0.4983045712440444	0.9052654779020805	0.6955330751985929	0.8085961723300592	0.9206926735437576	0.8289039554023557	0.55	0.1	0.0	0.011462660878090667	26
4989	0.03197184712347826	0.013414037734341511	0.013247945210399266	0.9765152966693168	-1	0	0	0.2	2	0.8461538461538461	11	0.38461538461538464	0.6153846153846154	9	8	5	1	0	0.23076923076923078	3	13	15	0.07692307692307693	0	0.1	0.7464645601252151	0.4983045712440444	0.8946136430670109	0.7563876856807421	0.828874425456106	0.9320574476374369	0.8318447411632177	1.0	0.1111111111111111	0.0	0.013247945210399266	20
980	0.010331475522304307	0.004782876129954781	-0.004718685349567837	0.9813867462556246	-1	0.3333333333333333	1	0.375	3	0.6666666666666666	6	0.34375	0.6666666666666666	8	6	2	3	0	0.5	8	4	11	0.5	0.2857142857142857	0.42162644000602717	0.845008381129328	0.4777407178311666	0.9087608461331713	0.5168332202141085	0.9554733419924877	0.9107440931962618	0.9132171003567456	0.625	0.25	0.0	-0.0004718685349567837	10
3514	0.02826371492327908	0.012501157217007283	0.01250113732215793	0.979014963496147	-1	0	0	0.1111111111111111	1	1.0	11	0.3939393939393939	0.7272727272727273	9	8	3	2	0	0.2727272727272727	3	11	13	0.2222222222222222	0	0.1	0.8241601788222467	0.4983045712440444	0.8814599178710417	0.6955330751985929	0.8944023106929158	0.9197286024643199	0.8694244743370062	0.5555555555555556	0.1111111111111111	0.0	0.01250113732215793	24
4450	0.031199570235513178	0.014323413300351605	0.013307156283408304	0.9792679138841248	-1	0	0	0.2	2	0.8461538461538461	11	0.38461538461538464	0.6923076923076923	10	9	4	1	0	0.23076923076923078	3	13	15	0.09090909090909091	0	0.13751950975109736	0.747025036649084	0.4983045712440444	0.9148050810140596	0.6322071425705656	0.852263570797491	0.9192581336392803	0.8502225750295518	1.0	0.2	0.0	0.013307156283408304	12
2327	0.02939895561952843	0.011039744580333744	0.010961885115145899	0.979815179666791	-1	0	0	0.2	2	0.8333333333333334	10	0.5384615384615384	0.75	10	9	3	2	0	0.15384615384615385	2	13	14	0.2222222222222222	0	0.1065634117818544	0.7379950596701063	0.4983045712440444	0.9052654779020805	0.7032487511624277	0.8082524656035928	0.922940998615055	0.8287990163914074	0.55	0	0.0	0.010961885115145899	39
3032	0.015061500067236633	0.007876909333084298	-0.00787475205441319	0.98479226620369	-1	0	0	0.1	1	1.0	12	0.3888888888888889	0.75	10	9	3	2	0	0.25	3	12	14	0.2222222222222222	0	0.1065634117818544	0.7379950596701063	0.4983045712440444	0.9279290243856929	0.6955330751985929	0.8085961723300592	0.9215300470102337	0.8425418889531877	0.55	0.1	0.0	-0.000787475205441319	1
3164	0.031939160251178995	0.011597290407825008	0.011563363986962267	0.9793443872067943	-1	0	0	0.2	2	0.8461538461538461	11	0.38461538461538464	0.6923076923076923	10	9	4	1	0	0.23076923076923078	3	13	15	0.09090909090909091	0	0.13751950975109736	0.7387073752934408	0.4983045712440444	0.8793729804564839	0.7329032043951507	0.8482741168845432	0.9206926735437576	0.82952977620464	1.0	0.1	0.0	0.011563363986962267	17
1080	0.007118580531021351	0.004312778512823793	-0.004245783611973315	0.9661453290578935	-1	0	0	0.3333333333333333	2	0.8333333333333334	5	0.4	0.5	4	3	3	2	0	0.8	5	4	8	0.2222222222222222	0	0.10029285567497888	0.9220579701982103	0.6943043802804221	0.8861080198375827	0.8506064758732373	0.7692488264852351	0.9715325065334321	0.8708807390590446	0.625	0	0.0	-0.00042457836119733154	6
1475	0.023956961285686036	0.008911596451160051	0.0077356727480024	0.980225352701091	-1	0	0	0.3	3	0.6923076923076923	9	0.5769230769230769	0.6923076923076923	10	9	4	1	0	0.15384615384615385	2	13	15	0.09090909090909091	0	0.16954036760187857	0.82102465964676	0.4983045712440444	0.8815060716968486	0.6955330751985929	0.8962975011795613	0.9194936816312882	0.8693935337158563	1.0	0.1	0.0	0.0077356727480024	101
576	0.001976807453069901	0.0017875782183522256	-0.0017866694163977497	0.9849780641351583	-1	0	0	1.0	1	0	0	1.0	0	1	0	0	0	0	0.5	2	1	2	0.0	0	0	0	0	0	0	0	0	0	0	0	0	-0.00017866694163977496	33
4492	0.013946991303326212	0.006702154580674509	0.003708552861790689	0.9827693612865634	-1	0	0	0.2	2	0.8461538461538461	11	0.38461538461538464	0.6923076923076923	9	9	5	1	0	0.23076923076923078	3	13	15	0.07142857142857142	0	0.1	0.7425267803391071	0.4983045712440444	0.9414633085175571	0.6554584573237483	0.8246287793059469	0.9216461524013044	0.8575372907784203	1.0	0.1111111111111111	0.0	0.003708552861790689	10
1285	0.011450655744424653	0.005537620622421705	-0.0052896624627145165	0.9739103628398829	-1	0	0	0.375	3	0.6	6	0.6666666666666666	0.5	6	5	5	5	0	0.2222222222222222	9	2	12	0.38461538461538464	0	0.27689337199381525	0.9303165788309422	0.4996352580139625	0.846654326595887	0.7358407525512825	0.8812535377376682	0.9247072679916003	0.891049372211141	0.16666666666666666	0.3333333333333333	0.0	-0.0005289662462714517	2
1261	0.023164059320082326	0.007012459759073517	0.006714035175068404	0.9797615804198643	-1	0	0	0.3	3	0.6923076923076923	9	0.5769230769230769	0.6923076923076923	10	9	4	1	0	0.15384615384615385	2	13	15	0.09090909090909091	0	0.16954036760187857	0.9328450502225522	0.4983045712440444	0.9124437720123791	0.7032487511624277	0.9310499478678774	0.9194936816312882	0.9259448167409698	1.0	0.1	0.0	0.006714035175068404	13
1379	0.0240212581253641	0.008962528813772453	0.00770097886497238	0.9801621267393154	-1	0	0	0.3	3	0.6923076923076923	9	0.5769230769230769	0.6923076923076923	10	9	4	1	0	0.15384615384615385	2	13	15	0.09090909090909091	0	0.16954036760187857	0.82102465964676	0.4983045712440444	0.8815060716968486	0.6955330751985929	0.8962975011795613	0.9194936816312882	0.8693935337158563	1.0	0.1	0.0	0.00770097886497238	46
2355	0.029766517786824112	0.011905354758711961	0.011898941426672022	0.9793962618741281	-1	0	0	0.1	1	1.0	12	0.3888888888888889	0.75	10	9	3	2	0	0.25	3	12	14	0.2222222222222222	0	0.1065634117818544	0.7379950596701063	0.4983045712440444	0.9052654779020805	0.6955330751985929	0.8085961723300592	0.9206926735437576	0.8289039554023557	0.55	0.1	0.0	0.011898941426672022	101
3117	0.029423539779801666	0.012526959089532582	0.01208983534687591	0.9797456361423164	-1	0	0	0.1111111111111111	1	1.0	11	0.3939393939393939	0.7272727272727273	9	8	3	2	0	0.2727272727272727	3	11	13	0.2222222222222222	0	0.1	0.7450679655173328	0.4983045712440444	0.8946136430670109	0.6955330751985929	0.820082092543436	0.9216461524013044	0.8286439475591744	0.5555555555555556	0.1111111111111111	0.0	0.01208983534687591	20
943	0.001977031649013952	0.00177420092674733	-0.00177319852556145	0.9849794281011659	-1	0	0	1.0	1	0	0	1.0	0	1	0	0	0	0	0.5	2	1	2	0.0	0	0	0	0	0	0	0	0	0	0	0	0	-0.00017731985255614499	21
4672	0.012435754623290609	0.0034217823204468305	-0.0034161277635644726	0.9844087846378621	-1	0	0	0.2857142857142857	2	0.875	7	0.47619047619047616	0.5	6	4	3	2	0	0.42857142857142855	3	7	10	0.25	0	0.1	0.7762908455211887	0.2362459551854577	0.8906906806196818	0.7905075787737592	0.8741525669968064	0.9261293687040844	0.8532172000780122	0.5833333333333334	0.16666666666666666	0.0	-0.00034161277635644726	4
4599	0.03252039591371538	0.013507881777935984	0.013474860290221312	0.9766501669548039	-1	0	0	0.2	2	0.8461538461538461	11	0.38461538461538464	0.6153846153846154	9	8	5	1	0	0.23076923076923078	3	13	15	0.07692307692307693	0	0.1	0.7464645601252151	0.4983045712440444	0.8946136430670109	0.6955330751985929	0.8518494892052624	0.9197286024643199	0.839690646462983	1.0	0.1111111111111111	0.0	0.013474860290221312	59
1293	0.024584728590494886	0.006920834232613391	0.0068068057166574695	0.980410417415997	-1	0	0	0.3	3	0.6923076923076923	9	0.5769230769230769	0.6923076923076923	10	9	4	1	0	0.15384615384615385	2	13	15	0.09090909090909091	0	0.16954036760187857	0.8759475013447529	0.4983045712440444	0.8495329913896262	0.7032487511624277	0.9160827094678861	0.9194936816312882	0.8834251560335211	1.0	0.1	0.0	0.0068068057166574695	17
953	0.02010319472196491	0.0045540413379318275	0.004050412679145866	0.9797244447868256	-1	0	0	0.4	4	0.5	6	0.5185185185185185	0.4166666666666667	7	5	6	2	0	0.3333333333333333	3	9	14	0.14285714285714285	0	0.1131268235637088	0.9327887573438783	0.5080649123151962	0.873705869987558	0.7109644271262625	0.6159821311971141	0.9192581336392803	0.842771951401281	0.5714285714285714	0.2857142857142857	0.0	0.004050412679145866	26
1656	0.023588656103697418	0.009545659612485049	0.006815436714142454	0.9811528325184721	-1	0	0	0.2	2	0.8461538461538461	11	0.38461538461538464	0.6923076923076923	11	9	3	2	0	0.23076923076923078	3	13	15	0.25	0	0.1131268235637088	0.7922667662081905	0.4983045712440444	0.9201438858767325	0.6955330751985929	0.900632414489332	0.9192581336392803	0.8803490191440368	0.5454545454545454	0.2727272727272727	0.0	0.006815436714142454	18
3510	0.02905149271593214	0.012616400708699738	0.012333554999083838	0.9786400174219697	-1	0	0	0.1111111111111111	1	1.0	11	0.3939393939393939	0.7272727272727273	9	8	3	2	0	0.2727272727272727	3	11	13	0.2222222222222222	0	0.1	0.8228998637752295	0.4983045712440444	0.8814599178710417	0.6955330751985929	0.8755465842907366	0.9216461524013044	0.8618952741014531	0.5555555555555556	0.1111111111111111	0.0	0.012333554999083838	20
4573	0.032878127283342586	0.013881088685629107	0.013875965363163942	0.9788540949535812	-1	0	0	0.2	2	0.8461538461538461	11	0.38461538461538464	0.6923076923076923	10	9	4	1	0	0.23076923076923078	3	13	15	0.09090909090909091	0	0.1288320531507558	0.8916208941931617	0.5031847417796204	0.9171899273509654	0.6588706203900754	0.8444789687367419	0.9194936816312882	0.8877574571053656	1.0	0.1	0.0	0.013875965363163942	10
468	0.034294022199462565	0.007234647579460316	-0.00512493746872964	0.976362182325106	-1	0	0	0.2	2	0.8461538461538461	11	0.3125	0.8461538461538461	13	11	1	3	0	0.3333333333333333	12	4	15	0.75	0	0.2783467684767058	0.9469430361809599	0.7972393071590065	0.9303684954271619	0.31965063376280517	0.9179502220888404	0.9216761358580808	0.93274776080025	0.6923076923076923	0.15384615384615385	0.0	-0.000512493746872964	2
667	0.003741930417493355	0.0019496945542277356	-0.0019448278514823231	0.9831506726591422	-1	0	0	0.5	1	1.0	1	1.0	1.0	2	1	0	0	0	0.3333333333333333	1	3	3	0.0	0	0.5811000429760058	0.6496791973081804	0.9399773427283252	0.5403933902276389	0.7476753713462558	0.5446760753055413	0.8147623598308102	0.5792217294146124	0	0	0.0	-0.00019448278514823232	22
4849	0.02917004822981856	0.013029983651132252	-0.005764408386777347	0.9352088909643708	-1	0	0	0.1	1	1.0	13	1.0	0.9230769230769231	12	12	2	1	0	0.06666666666666667	1	15	15	0.125	0	0.20049646557112152	0.940561904969858	0.6699632942634752	0.9523834004032457	0.6388333114526531	0.9396398905352785	0.922940998615055	0.9444943843733584	1.0	0.08333333333333333	0.0	-0.0005764408386777347	3
[truncated: 4,013 more rows]
