# Supplementary material for: Environmental influences on evolvable robots
Source: PLoS One. 2020 May 29;15(5):e0233848. doi: 10.1371/journal.pone.0233848 (PMC7259730; doi:10.1371/journal.pone.0233848)
Supplement: S1 Dataset — (ZIP) [file pone.0233848.s003.zip › data_plosone/snapshots_ids_tilted_5.tsv]

generation	robot_id
72	2326
72	2598
72	3232
72	3654
72	3678
72	3347
72	2776
72	3624
72	3484
72	2615
72	3358
72	2917
72	3634
72	3608
72	3667
72	3685
72	2937
72	3561
72	3380
72	3309
72	3657
72	2410
72	3601
72	3676
72	3666
72	3247
72	2920
72	2378
72	3220
72	3693
72	3419
72	3245
72	3303
72	3651
72	3524
72	3609
72	3570
72	3554
72	3684
72	3327
72	3371
72	3538
72	3549
72	3588
72	3261
72	2231
72	3295
72	3652
72	3700
72	3606
72	3687
72	3315
72	3061
72	3646
72	3602
72	3164
72	3690
72	3553
72	3695
72	3677
72	3435
72	3124
72	3615
72	3688
72	3318
72	3656
72	3647
72	2421
72	3616
72	3593
72	2521
72	3386
72	3625
72	3576
72	3673
72	3599
72	3410
72	3671
72	3683
72	3090
72	3632
72	2788
72	3529
72	3698
72	3555
72	3592
72	3404
72	3617
72	1911
72	3660
72	3499
72	3515
72	3543
72	3402
72	3357
72	3422
72	2757
72	2409
72	3619
72	3664
50	2326
50	2598
50	2485
50	2579
50	2584
50	2160
50	2554
50	2498
50	2451
50	2559
50	1927
50	2321
50	2568
50	2388
50	2505
50	2592
50	2502
50	1965
50	2464
50	2395
50	2405
50	2577
50	2422
50	2412
50	2597
50	2410
50	2552
50	2508
50	2270
50	2245
50	2484
50	2600
50	2533
50	2585
50	2239
50	2441
50	2108
50	2534
50	2596
50	2378
50	2553
50	2416
50	2483
50	2385
50	2528
50	2517
50	2478
50	1930
50	2000
50	2548
50	2231
50	2398
50	2227
50	2589
50	2510
50	2578
50	2546
50	2216
50	2563
50	2418
50	2438
50	1933
50	2523
50	2575
50	2509
50	2390
50	2440
50	2082
50	2248
50	2462
50	1979
50	2421
50	2391
50	2521
50	2525
50	2522
50	2337
50	2185
50	2574
50	2203
50	2262
50	2586
50	1911
50	2174
50	2573
50	2593
50	2316
50	2297
50	2121
50	2396
50	2409
50	2562
50	2572
50	2583
50	2511
50	2183
50	2489
50	2251
50	2286
50	2444
74	2326
74	2598
74	3232
74	3757
74	3724
74	3734
74	3347
74	3717
74	3729
74	3798
74	3484
74	2615
74	3761
74	3358
74	2917
74	3634
74	3667
74	2937
74	3767
74	3743
74	3309
74	3666
74	3247
74	3773
74	2920
74	3220
74	3787
74	3419
74	3245
74	3303
74	3651
74	3751
74	3609
74	3721
74	3790
74	3554
74	3735
74	3752
74	3749
74	3708
74	3763
74	3756
74	3538
74	2231
74	3768
74	3295
74	3755
74	3700
74	3732
74	3315
74	3706
74	3061
74	3736
74	3702
74	3602
74	3770
74	3725
74	3795
74	3553
74	3744
74	3435
74	3776
74	3124
74	3784
74	3785
74	3318
74	3656
74	3647
74	2421
74	3616
74	2521
74	3625
74	3576
74	3716
74	3673
74	3723
74	3599
74	3778
74	3410
74	3720
74	3090
74	2788
74	3764
74	3777
74	3555
74	3592
74	3617
74	3775
74	1911
74	3499
74	3515
74	3779
74	3402
74	3357
74	3422
74	3737
74	3789
74	2409
74	3713
74	3712
60	2326
60	2598
60	2640
60	3049
60	3058
60	2776
60	2930
60	2615
60	2969
60	2559
60	2951
60	2707
60	2917
60	3069
60	3029
60	2937
60	2790
60	2410
60	2996
60	3053
60	2508
60	2245
60	3074
60	3086
60	2893
60	3064
60	2239
60	3078
60	2441
60	2943
60	2635
60	2920
60	2378
60	2983
60	2764
60	3057
60	2909
60	3092
60	3081
60	2914
60	3011
60	1930
60	2993
60	3096
60	2231
60	3010
60	2950
60	2961
60	2510
60	2989
60	3005
60	3061
60	3012
60	3024
60	2972
60	3077
60	2797
60	3079
60	2649
60	2856
60	2987
60	2940
60	2888
60	3046
60	2985
60	3038
60	2820
60	3055
60	1979
60	2421
60	2521
60	3093
60	2916
60	3016
60	3098
60	2203
60	3006
60	3090
60	3099
60	3066
60	2788
60	2840
60	3085
60	2886
60	2944
60	1911
60	2789
60	2963
60	2630
60	3084
60	2925
60	2757
60	2956
60	2912
60	2885
60	2933
60	2872
60	2409
60	2848
60	3082
76	2326
76	3847
76	3232
76	3877
76	3876
76	3724
76	3870
76	3734
76	3814
76	3885
76	3808
76	3729
76	3878
76	3899
76	3358
76	2917
76	3843
76	3667
76	3767
76	3888
76	3889
76	3309
76	3858
76	3886
76	3865
76	3247
76	3856
76	3822
76	3831
76	2920
76	3220
76	3862
76	3787
76	3419
76	3245
76	3868
76	3303
76	3609
76	3790
76	3735
76	3749
76	3708
76	3890
76	3763
76	3538
76	3826
76	2231
76	3700
76	3732
76	3315
76	3807
76	3866
76	3839
76	3061
76	3873
76	3736
76	3702
76	3725
76	3825
76	3744
76	3435
76	3832
76	3124
76	3833
76	3784
76	3785
76	3318
76	3880
76	3647
76	2421
76	3616
76	3811
76	2521
76	3897
76	3872
76	3716
76	3599
76	3778
76	3410
76	3720
76	3809
76	3090
76	3819
76	2788
76	3895
76	3855
76	3845
76	3860
76	1911
76	3779
76	3357
76	3830
76	3422
76	3864
76	3737
76	2409
76	3853
76	3713
76	3857
76	3836
30	1373
30	1564
30	1191
30	1517
30	1297
30	1483
30	1521
30	1066
30	1407
30	1597
30	1577
30	1296
30	1338
30	1537
30	1495
30	1575
30	1241
30	1175
30	1368
30	1292
30	1581
30	1553
30	1278
30	1570
30	1345
30	1544
30	1527
30	1542
30	959
30	1312
30	988
30	1418
30	1512
30	1367
30	1459
30	1529
30	1023
30	1518
30	1058
30	1337
30	1385
30	1467
30	1552
30	1491
30	1458
30	1372
30	1567
30	1410
30	956
30	1572
30	1580
30	1330
30	1589
30	1405
30	1204
30	1003
30	1380
30	1507
30	1535
30	1503
30	1328
30	1434
30	894
30	1110
30	1569
30	1137
30	1554
30	1590
30	1109
30	1236
30	1558
30	1187
30	1155
30	1472
30	986
30	1247
30	1524
30	1466
30	1505
30	1285
30	1587
30	1586
30	1227
30	1453
30	1508
30	1530
30	1596
30	1561
30	1322
30	1462
30	1555
30	1399
30	1565
30	1340
30	1573
30	1347
30	1546
30	1406
30	1474
30	1557
71	2326
71	2598
71	3232
71	3347
71	2776
71	3532
71	3624
71	3484
71	2615
71	3239
71	3358
71	2917
71	3305
71	3634
71	3608
71	3611
71	3626
71	2937
71	3561
71	3380
71	3309
71	2410
71	3601
71	3649
71	3464
71	3247
71	3577
71	3621
71	2920
71	2378
71	3220
71	3645
71	3419
71	3245
71	3303
71	3524
71	3609
71	3581
71	3570
71	3612
71	3554
71	3327
71	3371
71	1930
71	3538
71	3549
71	3588
71	3261
71	2231
71	3295
71	3606
71	3648
71	3315
71	3061
71	3646
71	3602
71	3164
71	3553
71	3539
71	3435
71	3124
71	3615
71	3544
71	3392
71	3318
71	3647
71	2421
71	3616
71	3593
71	2521
71	3386
71	3625
71	3576
71	3599
71	3410
71	3090
71	3630
71	3568
71	3605
71	3632
71	2788
71	3529
71	3643
71	3555
71	3592
71	3404
71	3617
71	1911
71	3499
71	3515
71	3543
71	3402
71	3357
71	3422
71	2757
71	3546
71	2409
71	3627
71	3636
71	3619
54	2326
54	2598
54	2640
54	2485
54	2579
54	2689
54	2800
54	2584
54	2776
54	2629
54	2498
54	2602
54	2615
54	2559
54	1927
54	2707
54	2625
54	2624
54	2422
54	2790
54	2410
54	2508
54	2768
54	2245
54	2484
54	2690
54	2239
54	2441
54	2108
54	2534
54	2635
54	2378
54	2697
54	2730
54	2764
54	2714
54	2653
54	2781
54	2606
54	2752
54	2416
54	2775
54	2385
54	2766
54	2605
54	2718
54	2666
54	1930
54	2720
54	2231
54	2751
54	2782
54	2742
54	2661
54	2749
54	2510
54	2603
54	2754
54	2711
54	2797
54	2649
54	2633
54	2418
54	2725
54	2746
54	2709
54	2438
54	1933
54	2632
54	2795
54	2390
54	2440
54	2082
54	2774
54	2750
54	1979
54	2421
54	2521
54	2337
54	2693
54	2203
54	2788
54	2708
54	2679
54	2586
54	1911
54	2789
54	2761
54	2630
54	2174
54	2699
54	2787
54	2665
54	2593
54	2777
54	2316
54	2757
54	2409
54	2511
54	2667
34	1751
34	1373
34	1564
34	1191
34	1694
34	1625
34	1297
34	1521
34	1760
34	1783
34	1629
34	1784
34	1772
34	1747
34	1790
34	1718
34	1338
34	1759
34	1775
34	1537
34	1741
34	1575
34	1710
34	1241
34	1175
34	1688
34	1368
34	1698
34	1581
34	1650
34	1666
34	1553
34	1761
34	1662
34	1727
34	1542
34	1622
34	1770
34	1312
34	1773
34	1720
34	1367
34	1624
34	1459
34	1689
34	1799
34	1742
34	1337
34	1385
34	1667
34	1680
34	1659
34	1458
34	1372
34	1764
34	1758
34	1572
34	1731
34	1779
34	1796
34	1204
34	1785
34	1636
34	1503
34	1774
34	1735
34	1782
34	1110
34	1554
34	1704
34	1109
34	1558
34	1719
34	1668
34	1786
34	1794
34	1472
34	986
34	1655
34	1798
34	1653
34	1285
34	1587
34	1631
34	1730
34	1753
34	1586
34	1453
34	1508
34	1644
34	1768
34	1712
34	1658
34	1777
34	1399
34	1340
34	1347
34	1652
34	1709
34	1762
0	67
0	78
0	27
0	40
0	44
0	66
0	95
0	21
0	37
0	58
0	52
0	15
0	92
0	84
0	53
0	12
0	41
0	91
0	77
0	38
0	64
0	19
0	85
0	49
0	45
0	86
0	35
0	88
0	70
0	80
0	17
0	23
0	57
0	39
0	62
0	22
0	29
0	4
0	76
0	25
0	61
0	60
0	81
0	73
0	72
0	89
0	51
0	3
0	11
0	24
0	10
0	33
0	56
0	75
0	59
0	43
0	47
0	32
0	74
0	90
0	99
0	7
0	1
0	5
0	26
0	13
0	71
0	31
0	63
0	54
0	100
0	6
0	96
0	82
0	48
0	83
0	79
0	69
0	87
0	46
0	18
0	20
0	94
0	16
0	36
0	14
0	34
0	9
0	28
0	68
0	98
0	93
0	30
0	97
0	55
0	65
0	50
0	8
0	42
0	2
87	4385
87	4425
87	3724
87	4059
87	4174
87	3814
87	4114
87	4361
87	4320
87	4123
87	4333
87	4450
87	4309
87	4433
87	4005
87	4140
87	4327
87	4188
87	4037
87	4416
87	4367
87	4294
87	4272
87	4408
87	4448
87	3309
87	4339
87	4341
87	4338
87	4081
87	4256
87	4428
87	4105
87	4363
87	3977
87	4426
87	4198
87	3419
87	4251
87	4412
87	4273
87	3609
87	4200
87	4432
87	4206
87	4347
87	4442
87	4396
87	4208
87	4436
87	4430
87	4199
87	4392
87	4431
87	4377
87	4444
87	3807
87	4360
87	4323
87	4446
87	4409
87	4413
87	4292
87	4344
87	4387
87	4332
87	4438
87	4435
87	4405
87	4068
87	4420
87	4053
87	4356
87	4424
87	4350
87	4190
87	4358
87	4280
87	4414
87	4231
87	4447
87	4443
87	4401
87	4062
87	4218
87	4316
87	4421
87	4404
87	4388
87	4289
87	4281
87	3357
87	4410
87	4094
87	3422
87	4382
87	4302
87	3864
87	4170
87	3994
51	2326
51	2598
51	2640
51	2485
51	2579
51	2584
51	2160
51	2629
51	2554
51	2498
51	2602
51	2615
51	2451
51	2559
51	1927
51	2388
51	2505
51	2502
51	1965
51	2395
51	2625
51	2624
51	2631
51	2645
51	2422
51	2597
51	2410
51	2508
51	2270
51	2245
51	2484
51	2585
51	2239
51	2441
51	2108
51	2646
51	2534
51	2635
51	2378
51	2553
51	2606
51	2416
51	2483
51	2385
51	2528
51	2605
51	2517
51	2636
51	2639
51	1930
51	2548
51	2619
51	2231
51	2398
51	2227
51	2637
51	2510
51	2603
51	2546
51	2216
51	2649
51	2633
51	2418
51	2620
51	2438
51	1933
51	2632
51	2575
51	2509
51	2390
51	2440
51	2082
51	2248
51	2462
51	1979
51	2421
51	2391
51	2521
51	2525
51	2337
51	2648
51	2604
51	2203
51	2262
51	2586
51	1911
51	2630
51	2638
51	2174
51	2573
51	2593
51	2316
51	2121
51	2396
51	2409
51	2562
51	2572
51	2511
51	2489
51	2444
79	3232
79	3876
79	3724
79	3870
79	3734
79	3814
79	3978
79	3901
79	3729
79	4042
79	4005
79	4027
79	3358
79	2917
79	4037
79	3965
79	3960
79	3767
79	3888
79	3889
79	3956
79	3309
79	3923
79	3858
79	4012
79	3951
79	3886
79	3247
79	3822
79	2920
79	3220
79	3977
79	3993
79	3419
79	4050
79	3303
79	4030
79	3976
79	3609
79	3790
79	4014
79	4021
79	3735
79	4002
79	3749
79	3708
79	3763
79	3538
79	3826
79	3984
79	2231
79	3700
79	3924
79	3807
79	3866
79	3839
79	3061
79	4041
79	3736
79	3944
79	4025
79	4007
79	4044
79	4033
79	4031
79	3964
79	3744
79	3435
79	3124
79	4035
79	3647
79	2521
79	3778
79	3410
79	3936
79	3090
79	2788
79	4034
79	3981
79	3989
79	4006
79	4043
79	1911
79	4028
79	4016
79	3988
79	3929
79	4013
79	3357
79	3830
79	3422
79	3864
79	3737
79	3853
79	3994
79	3958
79	4001
79	3943
79	3857
79	3836
35	1806
35	1751
35	1564
35	1191
35	1694
35	1625
35	1814
35	1783
35	1629
35	1784
35	1841
35	1842
35	1772
35	1747
35	1718
35	1338
35	1759
35	1832
35	1775
35	1537
35	1847
35	1710
35	1821
35	1241
35	1175
35	1688
35	1837
35	1368
35	1581
35	1650
35	1666
35	1553
35	1761
35	1662
35	1823
35	1727
35	1542
35	1820
35	1622
35	1312
35	1773
35	1367
35	1459
35	1808
35	1689
35	1799
35	1337
35	1385
35	1667
35	1659
35	1805
35	1458
35	1372
35	1758
35	1849
35	1824
35	1572
35	1731
35	1843
35	1779
35	1833
35	1204
35	1785
35	1636
35	1503
35	1774
35	1804
35	1782
35	1110
35	1554
35	1704
35	1109
35	1558
35	1668
35	1786
35	986
35	1655
35	1844
35	1838
35	1828
35	1285
35	1587
35	1802
35	1631
35	1730
35	1586
35	1453
35	1508
35	1644
35	1840
35	1712
35	1658
35	1777
35	1399
35	1340
35	1347
35	1652
35	1835
35	1709
35	1762
82	4115
82	4185
82	3232
82	3876
82	3724
82	4059
82	4174
82	3734
82	4179
82	3814
82	4114
82	4134
82	4184
82	4123
82	4005
82	3358
82	4140
82	4101
82	2917
82	4188
82	4037
82	4082
82	3767
82	3956
82	3309
82	3923
82	4197
82	3886
82	4177
82	4081
82	3247
82	4103
82	4105
82	3822
82	2920
82	3977
82	3993
82	4198
82	3419
82	4168
82	3303
82	4102
82	3609
82	4078
82	4200
82	3790
82	4014
82	4199
82	4086
82	3763
82	4173
82	3826
82	2231
82	3700
82	4065
82	3924
82	3807
82	4126
82	3736
82	4051
82	3944
82	4007
82	4068
82	4031
82	3744
82	3435
82	4053
82	4189
82	4035
82	4190
82	4124
82	4176
82	4112
82	4156
82	3778
82	3936
82	3090
82	4194
82	2788
82	4119
82	4165
82	4062
82	4095
82	4196
82	4028
82	3988
82	4013
82	3357
82	4116
82	4094
82	3422
82	4192
82	3864
82	4170
82	3853
82	3994
82	3943
82	3857
82	4113
82	3836
38	1996
38	1564
38	1191
38	1694
38	1956
38	1951
38	1982
38	1885
38	1783
38	1629
38	1864
38	1987
38	1988
38	1857
38	1975
38	1927
38	1965
38	1959
38	1937
38	1718
38	1759
38	1957
38	1847
38	1710
38	1913
38	1935
38	1241
38	1962
38	1952
38	1977
38	1622
38	1312
38	1954
38	1853
38	1922
38	1870
38	1367
38	1459
38	1865
38	1856
38	1876
38	1930
38	2000
38	1689
38	1859
38	1981
38	1385
38	1667
38	1659
38	1805
38	1458
38	1372
38	1867
38	1824
38	1572
38	1731
38	1933
38	1928
38	1873
38	1785
38	1636
38	1503
38	1979
38	1986
38	1918
38	1984
38	1554
38	1868
38	1704
38	1109
38	1558
38	1668
38	986
38	1912
38	1969
38	1838
38	1896
38	1989
38	1994
38	1968
38	1285
38	1998
38	1631
38	1730
38	1894
38	1586
38	1961
38	1508
38	1911
38	1976
38	1644
38	1953
38	1964
38	1941
38	1399
38	1990
38	1347
38	1901
38	1709
38	1963
20	555
20	308
20	974
20	905
20	1066
20	454
20	1007
20	1062
20	680
20	895
20	1071
20	960
20	1008
20	1010
20	1014
20	1061
20	1070
20	985
20	640
20	891
20	1002
20	1052
20	1051
20	1050
20	1068
20	757
20	1081
20	1048
20	1057
20	989
20	1012
20	1083
20	984
20	959
20	884
20	1015
20	881
20	988
20	1026
20	1028
20	946
20	1060
20	1080
20	698
20	867
20	1023
20	704
20	1063
20	1001
20	1058
20	1025
20	1089
20	1069
20	1082
20	713
20	305
20	940
20	1047
20	919
20	753
20	980
20	1017
20	803
20	977
20	956
20	1076
20	1003
20	1087
20	995
20	516
20	1092
20	894
20	910
20	1030
20	1079
20	1020
20	714
20	926
20	991
20	986
20	942
20	852
20	1044
20	923
20	851
20	921
20	1011
20	681
20	813
20	1034
20	805
20	1064
20	872
20	1045
20	567
20	1098
20	936
20	821
20	957
20	822
64	3216
64	2326
64	2598
64	3232
64	3284
64	3147
64	3151
64	2776
64	2930
64	3156
64	2615
64	3282
64	3239
64	2951
64	2707
64	2917
64	3227
64	3029
64	2937
64	2790
64	2410
64	2996
64	3266
64	3053
64	2508
64	3169
64	3268
64	3247
64	3296
64	2943
64	2920
64	2378
64	2983
64	3220
64	3260
64	3222
64	3245
64	3205
64	3194
64	3254
64	3120
64	3116
64	3273
64	3011
64	3257
64	1930
64	2993
64	3261
64	3259
64	3271
64	2231
64	3295
64	2950
64	3229
64	3122
64	3281
64	2510
64	2989
64	3005
64	3270
64	3145
64	3061
64	3012
64	3211
64	3219
64	3164
64	2987
64	3278
64	2940
64	3241
64	3160
64	2888
64	3236
64	3183
64	3124
64	3055
64	3230
64	1979
64	2421
64	2521
64	3252
64	3298
64	3202
64	3173
64	3090
64	3224
64	2788
64	3291
64	2886
64	1911
64	2789
64	3206
64	3286
64	3265
64	3208
64	3276
64	2757
64	2912
64	2885
64	2409
84	4185
84	3724
84	4059
84	4174
84	3814
84	4114
84	4184
84	4123
84	4268
84	4005
84	4279
84	3358
84	4140
84	4101
84	2917
84	4188
84	4037
84	4294
84	4272
84	3767
84	3309
84	4267
84	3923
84	4263
84	3886
84	4201
84	4177
84	4081
84	4256
84	3247
84	4261
84	4105
84	2920
84	4296
84	4233
84	3977
84	4198
84	3419
84	4275
84	4251
84	3303
84	4273
84	4225
84	3609
84	4078
84	4200
84	4206
84	4208
84	3790
84	4014
84	4199
84	4255
84	4271
84	4252
84	2231
84	3700
84	4266
84	4288
84	3807
84	4211
84	4274
84	3944
84	4217
84	4007
84	4292
84	4297
84	4068
84	4031
84	4293
84	3744
84	4053
84	4190
84	4112
84	4156
84	3778
84	4280
84	4231
84	4194
84	2788
84	4062
84	4270
84	4218
84	4095
84	4289
84	4205
84	4281
84	3988
84	3357
84	4116
84	4094
84	3422
84	4223
84	4284
84	3864
84	4170
84	3853
84	3994
84	4253
84	4113
84	3836
77	3232
77	3877
77	3876
77	3724
77	3870
77	3734
77	3814
77	3885
77	3808
77	3901
77	3729
77	3358
77	3911
77	2917
77	3843
77	3667
77	3906
77	3902
77	3767
77	3888
77	3889
77	3309
77	3923
77	3858
77	3886
77	3865
77	3247
77	3822
77	3831
77	2920
77	3935
77	3220
77	3787
77	3419
77	3868
77	3303
77	3948
77	3609
77	3790
77	3735
77	3749
77	3708
77	3890
77	3763
77	3538
77	3939
77	3826
77	3942
77	2231
77	3700
77	3732
77	3907
77	3905
77	3924
77	3807
77	3866
77	3839
77	3061
77	3736
77	3944
77	3922
77	3909
77	3744
77	3435
77	3124
77	3784
77	3318
77	3880
77	3647
77	3811
77	2521
77	3897
77	3716
77	3599
77	3778
77	3926
77	3410
77	3720
77	3949
77	3936
77	3809
77	3090
77	2788
77	3895
77	3855
77	3845
77	1911
77	3950
77	3779
77	3929
77	3357
77	3830
77	3422
77	3864
77	3737
77	3853
77	3934
77	3943
77	3857
[truncated: 8,001 more rows]
